# Supplementary material for: Noncanonical roles of chemokine regions in CCR9 activation revealed by structural modeling and mutational mapping
Source: Nat Commun. 2025 Aug 18;16:7695. doi: 10.1038/s41467-025-62321-9 (PMC12361432; doi:10.1038/s41467-025-62321-9)
Supplement: Supplementary file 4 — Supplementary Data 2 [file 41467_2025_62321_MOESM4_ESM.zip › CCR9_CCL25_rnk185.pdb]

SSBOND   1 CYS A   38    CYS A  289 
SSBOND   2 CYS A  119    CYS A  198 
SSBOND   3 CYS B    7    CYS B   35 
SSBOND   4 CYS B    8    CYS B   52 
ATOM      1  N   GLU A  20      -1.413  -3.298  61.104  1.00 42.24           N
ATOM      2  CA  GLU A  20      -1.778  -3.259  59.698  1.00 42.24           C
ATOM      3  C   GLU A  20      -0.568  -3.595  58.825  1.00 42.24           C
ATOM      4  O   GLU A  20      -0.710  -3.848  57.630  1.00 42.24           O
ATOM      5  HA  GLU A  20      -2.545  -4.024  59.577  1.00 42.24           H
ATOM      6  CB  GLU A  20      -2.365  -1.897  59.321  1.00 42.24           C
ATOM      7 1HB  GLU A  20      -1.882  -1.115  59.907  1.00 42.24           H
ATOM      8 2HB  GLU A  20      -2.279  -1.745  58.245  1.00 42.24           H
ATOM      9  CG  GLU A  20      -3.858  -1.834  59.648  1.00 42.24           C
ATOM     10 1HG  GLU A  20      -4.328  -2.787  59.405  1.00 42.24           H
ATOM     11 2HG  GLU A  20      -3.994  -1.675  60.717  1.00 42.24           H
ATOM     12  CD  GLU A  20      -4.543  -0.709  58.868  1.00 42.24           C
ATOM     13  OE1 GLU A  20      -5.787  -0.634  58.957  1.00 42.24           O
ATOM     14  OE2 GLU A  20      -3.806   0.049  58.201  1.00 42.24           O
ATOM     15  HN  GLU A  20      -0.449  -3.494  61.284  1.00 42.24           H
ATOM     16  N   SER A  21       0.597  -3.586  59.456  1.00 48.33           N
ATOM     17  CA  SER A  21       1.847  -3.687  58.722  1.00 48.33           C
ATOM     18  C   SER A  21       2.027  -5.110  58.188  1.00 48.33           C
ATOM     19  O   SER A  21       2.388  -5.300  57.028  1.00 48.33           O
ATOM     20  HA  SER A  21       1.756  -2.978  57.899  1.00 48.33           H
ATOM     21  CB  SER A  21       3.036  -3.295  59.602  1.00 48.33           C
ATOM     22 1HB  SER A  21       3.917  -3.148  58.976  1.00 48.33           H
ATOM     23 2HB  SER A  21       2.828  -2.343  60.089  1.00 48.33           H
ATOM     24  OG  SER A  21       3.316  -4.282  60.591  1.00 48.33           O
ATOM     25  HG  SER A  21       4.098  -3.998  61.146  1.00 48.33           H
ATOM     26  HN  SER A  21       0.695  -3.512  60.449  1.00 48.33           H
ATOM     27  N   THR A  22       1.768  -6.072  59.061  1.00 50.14           N
ATOM     28  CA  THR A  22       2.058  -7.462  58.751  1.00 50.14           C
ATOM     29  C   THR A  22       1.107  -7.975  57.668  1.00 50.14           C
ATOM     30  O   THR A  22       1.549  -8.512  56.653  1.00 50.14           O
ATOM     31  HA  THR A  22       3.067  -7.520  58.344  1.00 50.14           H
ATOM     32  CB  THR A  22       1.984  -8.262  60.053  1.00 50.14           C
ATOM     33  HB  THR A  22       1.437  -9.193  59.907  1.00 50.14           H
ATOM     34  OG1 THR A  22       1.411  -7.352  60.988  1.00 50.14           O
ATOM     35  HG1 THR A  22       1.101  -7.847  61.800  1.00 50.14           H
ATOM     36  CG2 THR A  22       3.367  -8.569  60.631  1.00 50.14           C
ATOM     37 1HG2 THR A  22       3.889  -7.635  60.840  1.00 50.14           H
ATOM     38 2HG2 THR A  22       3.941  -9.152  59.910  1.00 50.14           H
ATOM     39 3HG2 THR A  22       3.257  -9.138  61.554  1.00 50.14           H
ATOM     40  HN  THR A  22       1.369  -5.915  59.965  1.00 50.14           H
ATOM     41  N   SER A  23      -0.181  -7.792  57.920  1.00 51.76           N
ATOM     42  CA  SER A  23      -1.199  -8.260  56.995  1.00 51.76           C
ATOM     43  C   SER A  23      -0.995  -7.615  55.622  1.00 51.76           C
ATOM     44  O   SER A  23      -1.135  -8.277  54.595  1.00 51.76           O
ATOM     45  HA  SER A  23      -1.060  -9.339  56.935  1.00 51.76           H
ATOM     46  CB  SER A  23      -2.603  -7.956  57.521  1.00 51.76           C
ATOM     47 1HB  SER A  23      -3.343  -8.293  56.795  1.00 51.76           H
ATOM     48 2HB  SER A  23      -2.776  -8.519  58.438  1.00 51.76           H
ATOM     49  OG  SER A  23      -2.788  -6.566  57.775  1.00 51.76           O
ATOM     50  HG  SER A  23      -3.716  -6.401  58.109  1.00 51.76           H
ATOM     51  HN  SER A  23      -0.531  -7.334  58.737  1.00 51.76           H
ATOM     52  N   SER A  24      -0.667  -6.332  55.649  1.00 57.09           N
ATOM     53  CA  SER A  24      -0.433  -5.593  54.421  1.00 57.09           C
ATOM     54  C   SER A  24       0.824  -6.120  53.724  1.00 57.09           C
ATOM     55  O   SER A  24       0.986  -5.950  52.517  1.00 57.09           O
ATOM     56  HA  SER A  24      -1.314  -5.770  53.805  1.00 57.09           H
ATOM     57  CB  SER A  24      -0.297  -4.094  54.696  1.00 57.09           C
ATOM     58 1HB  SER A  24      -0.466  -3.539  53.773  1.00 57.09           H
ATOM     59 2HB  SER A  24      -1.070  -3.784  55.400  1.00 57.09           H
ATOM     60  OG  SER A  24       0.984  -3.761  55.223  1.00 57.09           O
ATOM     61  HG  SER A  24       1.200  -4.355  55.998  1.00 57.09           H
ATOM     62  HN  SER A  24      -0.561  -5.799  56.489  1.00 57.09           H
ATOM     63  N   MET A  25       1.680  -6.749  54.516  1.00 58.75           N
ATOM     64  CA  MET A  25       2.889  -7.352  53.981  1.00 58.75           C
ATOM     65  C   MET A  25       2.581  -8.691  53.308  1.00 58.75           C
ATOM     66  O   MET A  25       3.120  -8.994  52.245  1.00 58.75           O
ATOM     67  HA  MET A  25       3.268  -6.645  53.243  1.00 58.75           H
ATOM     68  CB  MET A  25       3.896  -7.568  55.112  1.00 58.75           C
ATOM     69 1HB  MET A  25       3.755  -6.807  55.879  1.00 58.75           H
ATOM     70 2HB  MET A  25       3.715  -8.534  55.585  1.00 58.75           H
ATOM     71  CG  MET A  25       5.332  -7.512  54.587  1.00 58.75           C
ATOM     72 1HG  MET A  25       5.991  -8.078  55.245  1.00 58.75           H
ATOM     73 2HG  MET A  25       5.386  -7.979  53.603  1.00 58.75           H
ATOM     74  SD  MET A  25       5.879  -5.816  54.487  1.00 58.75           S
ATOM     75  CE  MET A  25       7.625  -6.036  54.784  1.00 58.75           C
ATOM     76 1HE  MET A  25       7.773  -6.492  55.763  1.00 58.75           H
ATOM     77 2HE  MET A  25       8.046  -6.683  54.015  1.00 58.75           H
ATOM     78 3HE  MET A  25       8.124  -5.067  54.756  1.00 58.75           H
ATOM     79  HN  MET A  25       1.560  -6.848  55.503  1.00 58.75           H
ATOM     80  N   GLU A  26       1.716  -9.458  53.956  1.00 59.13           N
ATOM     81  CA  GLU A  26       1.337 -10.761  53.437  1.00 59.13           C
ATOM     82  C   GLU A  26       0.540 -10.605  52.141  1.00 59.13           C
ATOM     83  O   GLU A  26       0.789 -11.312  51.165  1.00 59.13           O
ATOM     84  HA  GLU A  26       2.275 -11.277  53.235  1.00 59.13           H
ATOM     85  CB  GLU A  26       0.543 -11.555  54.477  1.00 59.13           C
ATOM     86 1HB  GLU A  26      -0.201 -10.908  54.943  1.00 59.13           H
ATOM     87 2HB  GLU A  26       0.112 -12.441  54.012  1.00 59.13           H
ATOM     88  CG  GLU A  26       1.455 -12.056  55.598  1.00 59.13           C
ATOM     89 1HG  GLU A  26       2.256 -12.662  55.176  1.00 59.13           H
ATOM     90 2HG  GLU A  26       1.925 -11.208  56.096  1.00 59.13           H
ATOM     91  CD  GLU A  26       0.668 -12.881  56.618  1.00 59.13           C
ATOM     92  OE1 GLU A  26       1.312 -13.709  57.297  1.00 59.13           O
ATOM     93  OE2 GLU A  26      -0.561 -12.665  56.695  1.00 59.13           O
ATOM     94  HN  GLU A  26       1.278  -9.202  54.817  1.00 59.13           H
ATOM     95  N   ASP A  27      -0.404  -9.675  52.172  1.00 56.61           N
ATOM     96  CA  ASP A  27      -1.240  -9.419  51.012  1.00 56.61           C
ATOM     97  C   ASP A  27      -0.352  -9.105  49.806  1.00 56.61           C
ATOM     98  O   ASP A  27      -0.644  -9.527  48.689  1.00 56.61           O
ATOM     99  HA  ASP A  27      -1.824 -10.329  50.873  1.00 56.61           H
ATOM    100  CB  ASP A  27      -2.158  -8.217  51.249  1.00 56.61           C
ATOM    101 1HB  ASP A  27      -1.595  -7.415  51.725  1.00 56.61           H
ATOM    102 2HB  ASP A  27      -2.514  -7.833  50.293  1.00 56.61           H
ATOM    103  CG  ASP A  27      -3.351  -8.603  52.126  1.00 56.61           C
ATOM    104  OD1 ASP A  27      -3.573  -9.824  52.277  1.00 56.61           O
ATOM    105  OD2 ASP A  27      -4.013  -7.668  52.625  1.00 56.61           O
ATOM    106  HN  ASP A  27      -0.599  -9.103  52.968  1.00 56.61           H
ATOM    107  N   TYR A  28       0.715  -8.367  50.075  1.00 60.43           N
ATOM    108  CA  TYR A  28       1.649  -7.992  49.026  1.00 60.43           C
ATOM    109  C   TYR A  28       2.475  -9.197  48.572  1.00 60.43           C
ATOM    110  O   TYR A  28       2.893  -9.268  47.417  1.00 60.43           O
ATOM    111  HA  TYR A  28       1.073  -7.616  48.181  1.00 60.43           H
ATOM    112  CB  TYR A  28       2.584  -6.952  49.646  1.00 60.43           C
ATOM    113 1HB  TYR A  28       1.985  -6.151  50.079  1.00 60.43           H
ATOM    114 2HB  TYR A  28       3.135  -7.416  50.465  1.00 60.43           H
ATOM    115  CG  TYR A  28       3.583  -6.346  48.658  1.00 60.43           C
ATOM    116  CD1 TYR A  28       4.858  -6.864  48.560  1.00 60.43           C
ATOM    117  HD1 TYR A  28       5.154  -7.705  49.187  1.00 60.43           H
ATOM    118  CD2 TYR A  28       3.208  -5.280  47.865  1.00 60.43           C
ATOM    119  HD2 TYR A  28       2.201  -4.871  47.943  1.00 60.43           H
ATOM    120  CE1 TYR A  28       5.798  -6.293  47.631  1.00 60.43           C
ATOM    121  HE1 TYR A  28       6.808  -6.692  47.543  1.00 60.43           H
ATOM    122  CE2 TYR A  28       4.147  -4.709  46.935  1.00 60.43           C
ATOM    123  HE2 TYR A  28       3.864  -3.868  46.303  1.00 60.43           H
ATOM    124  CZ  TYR A  28       5.396  -5.244  46.864  1.00 60.43           C
ATOM    125  OH  TYR A  28       6.283  -4.704  45.986  1.00 60.43           O
ATOM    126  HH  TYR A  28       6.843  -5.426  45.578  1.00 60.43           H
ATOM    127  HN  TYR A  28       0.945  -8.027  50.987  1.00 60.43           H
ATOM    128  N   VAL A  29       2.686 -10.115  49.503  1.00 59.99           N
ATOM    129  CA  VAL A  29       3.505 -11.284  49.231  1.00 59.99           C
ATOM    130  C   VAL A  29       2.674 -12.318  48.469  1.00 59.99           C
ATOM    131  O   VAL A  29       3.189 -13.010  47.593  1.00 59.99           O
ATOM    132  HA  VAL A  29       4.333 -10.964  48.598  1.00 59.99           H
ATOM    133  CB  VAL A  29       4.089 -11.829  50.535  1.00 59.99           C
ATOM    134  HB  VAL A  29       3.266 -11.978  51.235  1.00 59.99           H
ATOM    135  CG1 VAL A  29       4.764 -13.184  50.310  1.00 59.99           C
ATOM    136 1HG1 VAL A  29       4.032 -13.896  49.930  1.00 59.99           H
ATOM    137 2HG1 VAL A  29       5.571 -13.071  49.586  1.00 59.99           H
ATOM    138 3HG1 VAL A  29       5.170 -13.549  51.253  1.00 59.99           H
ATOM    139  CG2 VAL A  29       5.062 -10.829  51.162  1.00 59.99           C
ATOM    140 1HG2 VAL A  29       5.880 -10.635  50.467  1.00 59.99           H
ATOM    141 2HG2 VAL A  29       4.539  -9.897  51.376  1.00 59.99           H
ATOM    142 3HG2 VAL A  29       5.462 -11.242  52.088  1.00 59.99           H
ATOM    143  HN  VAL A  29       2.309 -10.070  50.428  1.00 59.99           H
ATOM    144  N   ASN A  30       1.401 -12.389  48.830  1.00 61.88           N
ATOM    145  CA  ASN A  30       0.528 -13.419  48.294  1.00 61.88           C
ATOM    146  C   ASN A  30      -0.063 -12.940  46.967  1.00 61.88           C
ATOM    147  O   ASN A  30      -0.670 -13.721  46.236  1.00 61.88           O
ATOM    148  HA  ASN A  30       1.161 -14.299  48.176  1.00 61.88           H
ATOM    149  CB  ASN A  30      -0.631 -13.711  49.250  1.00 61.88           C
ATOM    150 1HB  ASN A  30      -1.003 -12.777  49.671  1.00 61.88           H
ATOM    151 2HB  ASN A  30      -1.456 -14.163  48.699  1.00 61.88           H
ATOM    152  CG  ASN A  30      -0.190 -14.646  50.377  1.00 61.88           C
ATOM    153  OD1 ASN A  30       0.825 -15.319  50.299  1.00 61.88           O
ATOM    154  ND2 ASN A  30      -1.007 -14.651  51.427  1.00 61.88           N
ATOM    155 1HD2 ASN A  30      -1.824 -14.074  51.427  1.00 61.88           H
ATOM    156 2HD2 ASN A  30      -0.804 -15.231  52.216  1.00 61.88           H
ATOM    157  HN  ASN A  30       0.967 -11.761  49.476  1.00 61.88           H
ATOM    158  N   PHE A  31       0.135 -11.659  46.695  1.00 65.40           N
ATOM    159  CA  PHE A  31      -0.336 -11.076  45.451  1.00 65.40           C
ATOM    160  C   PHE A  31       0.328 -11.745  44.246  1.00 65.40           C
ATOM    161  O   PHE A  31       1.553 -11.759  44.136  1.00 65.40           O
ATOM    162  HA  PHE A  31      -1.413 -11.237  45.406  1.00 65.40           H
ATOM    163  CB  PHE A  31       0.051  -9.596  45.475  1.00 65.40           C
ATOM    164 1HB  PHE A  31      -0.308  -9.152  46.403  1.00 65.40           H
ATOM    165 2HB  PHE A  31       1.138  -9.515  45.483  1.00 65.40           H
ATOM    166  CG  PHE A  31      -0.496  -8.790  44.295  1.00 65.40           C
ATOM    167  CD1 PHE A  31       0.285  -8.565  43.205  1.00 65.40           C
ATOM    168  HD1 PHE A  31       1.300  -8.959  43.171  1.00 65.40           H
ATOM    169  CD2 PHE A  31      -1.763  -8.297  44.338  1.00 65.40           C
ATOM    170  HD2 PHE A  31      -2.389  -8.477  45.212  1.00 65.40           H
ATOM    171  CE1 PHE A  31      -0.223  -7.817  42.110  1.00 65.40           C
ATOM    172  HE1 PHE A  31       0.402  -7.637  41.236  1.00 65.40           H
ATOM    173  CE2 PHE A  31      -2.271  -7.549  43.243  1.00 65.40           C
ATOM    174  HE2 PHE A  31      -3.287  -7.155  43.277  1.00 65.40           H
ATOM    175  CZ  PHE A  31      -1.490  -7.325  42.152  1.00 65.40           C
ATOM    176  HZ  PHE A  31      -1.881  -6.751  41.312  1.00 65.40           H
ATOM    177  HN  PHE A  31       0.607 -11.024  47.307  1.00 65.40           H
ATOM    178  N   ASN A  32      -0.510 -12.282  43.371  1.00 65.79           N
ATOM    179  CA  ASN A  32      -0.021 -12.930  42.166  1.00 65.79           C
ATOM    180  C   ASN A  32       0.394 -11.862  41.152  1.00 65.79           C
ATOM    181  O   ASN A  32      -0.437 -11.365  40.393  1.00 65.79           O
ATOM    182  HA  ASN A  32       0.819 -13.544  42.492  1.00 65.79           H
ATOM    183  CB  ASN A  32      -1.108 -13.794  41.525  1.00 65.79           C
ATOM    184 1HB  ASN A  32      -1.615 -14.377  42.294  1.00 65.79           H
ATOM    185 2HB  ASN A  32      -1.860 -13.155  41.062  1.00 65.79           H
ATOM    186  CG  ASN A  32      -0.513 -14.734  40.475  1.00 65.79           C
ATOM    187  OD1 ASN A  32       0.678 -14.738  40.212  1.00 65.79           O
ATOM    188  ND2 ASN A  32      -1.406 -15.529  39.892  1.00 65.79           N
ATOM    189 1HD2 ASN A  32      -2.370 -15.475  40.154  1.00 65.79           H
ATOM    190 2HD2 ASN A  32      -1.114 -16.180  39.191  1.00 65.79           H
ATOM    191  HN  ASN A  32      -1.505 -12.280  43.476  1.00 65.79           H
ATOM    192  N   PHE A  33       1.680 -11.541  41.170  1.00 65.82           N
ATOM    193  CA  PHE A  33       2.236 -10.622  40.192  1.00 65.82           C
ATOM    194  C   PHE A  33       2.470 -11.323  38.852  1.00 65.82           C
ATOM    195  O   PHE A  33       3.572 -11.277  38.308  1.00 65.82           O
ATOM    196  HA  PHE A  33       1.513  -9.817  40.058  1.00 65.82           H
ATOM    197  CB  PHE A  33       3.579 -10.141  40.744  1.00 65.82           C
ATOM    198 1HB  PHE A  33       4.221 -11.005  40.915  1.00 65.82           H
ATOM    199 2HB  PHE A  33       4.070  -9.524  39.991  1.00 65.82           H
ATOM    200  CG  PHE A  33       3.468  -9.341  42.044  1.00 65.82           C
ATOM    201  CD1 PHE A  33       3.243  -8.001  42.000  1.00 65.82           C
ATOM    202  HD1 PHE A  33       3.142  -7.496  41.039  1.00 65.82           H
ATOM    203  CD2 PHE A  33       3.593  -9.971  43.242  1.00 65.82           C
ATOM    204  HD2 PHE A  33       3.773 -11.045  43.277  1.00 65.82           H
ATOM    205  CE1 PHE A  33       3.139  -7.258  43.206  1.00 65.82           C
ATOM    206  HE1 PHE A  33       2.960  -6.184  43.171  1.00 65.82           H
ATOM    207  CE2 PHE A  33       3.489  -9.229  44.449  1.00 65.82           C
ATOM    208  HE2 PHE A  33       3.590  -9.734  45.409  1.00 65.82           H
ATOM    209  CZ  PHE A  33       3.265  -7.888  44.405  1.00 65.82           C
ATOM    210  HZ  PHE A  33       3.185  -7.319  45.331  1.00 65.82           H
ATOM    211  HN  PHE A  33       2.335 -11.897  41.836  1.00 65.82           H
ATOM    212  N   THR A  34       1.415 -11.955  38.359  1.00 69.42           N
ATOM    213  CA  THR A  34       1.346 -12.311  36.952  1.00 69.42           C
ATOM    214  C   THR A  34       1.762 -11.125  36.080  1.00 69.42           C
ATOM    215  O   THR A  34       1.262 -10.015  36.257  1.00 69.42           O
ATOM    216  HA  THR A  34       2.062 -13.112  36.765  1.00 69.42           H
ATOM    217  CB  THR A  34      -0.069 -12.814  36.660  1.00 69.42           C
ATOM    218  HB  THR A  34      -0.771 -11.982  36.593  1.00 69.42           H
ATOM    219  OG1 THR A  34      -0.326 -13.752  37.701  1.00 69.42           O
ATOM    220  HG1 THR A  34       0.412 -14.425  37.744  1.00 69.42           H
ATOM    221  CG2 THR A  34      -0.142 -13.648  35.380  1.00 69.42           C
ATOM    222 1HG2 THR A  34       0.509 -14.517  35.474  1.00 69.42           H
ATOM    223 2HG2 THR A  34       0.181 -13.042  34.533  1.00 69.42           H
ATOM    224 3HG2 THR A  34      -1.168 -13.979  35.219  1.00 69.42           H
ATOM    225  HN  THR A  34       0.618 -12.222  38.902  1.00 69.42           H
ATOM    226  N   ASP A  35       2.673 -11.400  35.158  1.00 79.71           N
ATOM    227  CA  ASP A  35       3.323 -10.338  34.409  1.00 79.71           C
ATOM    228  C   ASP A  35       2.421  -9.915  33.247  1.00 79.71           C
ATOM    229  O   ASP A  35       2.690 -10.248  32.094  1.00 79.71           O
ATOM    230  HA  ASP A  35       3.481  -9.534  35.128  1.00 79.71           H
ATOM    231  CB  ASP A  35       4.655 -10.812  33.825  1.00 79.71           C
ATOM    232 1HB  ASP A  35       5.059 -11.617  34.438  1.00 79.71           H
ATOM    233 2HB  ASP A  35       4.494 -11.221  32.827  1.00 79.71           H
ATOM    234  CG  ASP A  35       5.662  -9.662  33.754  1.00 79.71           C
ATOM    235  OD1 ASP A  35       5.349  -8.597  34.328  1.00 79.71           O
ATOM    236  OD2 ASP A  35       6.723  -9.875  33.128  1.00 79.71           O
ATOM    237  HN  ASP A  35       2.968 -12.325  34.922  1.00 79.71           H
ATOM    238  N   PHE A  36       1.370  -9.186  33.591  1.00 89.68           N
ATOM    239  CA  PHE A  36       0.459  -8.665  32.586  1.00 89.68           C
ATOM    240  C   PHE A  36       1.045  -7.429  31.901  1.00 89.68           C
ATOM    241  O   PHE A  36       0.547  -6.994  30.864  1.00 89.68           O
ATOM    242  HA  PHE A  36       0.310  -9.452  31.846  1.00 89.68           H
ATOM    243  CB  PHE A  36      -0.829  -8.269  33.312  1.00 89.68           C
ATOM    244 1HB  PHE A  36      -0.576  -7.619  34.150  1.00 89.68           H
ATOM    245 2HB  PHE A  36      -1.451  -7.686  32.633  1.00 89.68           H
ATOM    246  CG  PHE A  36      -1.641  -9.456  33.832  1.00 89.68           C
ATOM    247  CD1 PHE A  36      -1.778 -10.573  33.068  1.00 89.68           C
ATOM    248  HD1 PHE A  36      -1.309 -10.622  32.085  1.00 89.68           H
ATOM    249  CD2 PHE A  36      -2.225  -9.395  35.059  1.00 89.68           C
ATOM    250  HD2 PHE A  36      -2.115  -8.500  35.671  1.00 89.68           H
ATOM    251  CE1 PHE A  36      -2.532 -11.676  33.551  1.00 89.68           C
ATOM    252  HE1 PHE A  36      -2.642 -12.571  32.939  1.00 89.68           H
ATOM    253  CE2 PHE A  36      -2.979 -10.498  35.542  1.00 89.68           C
ATOM    254  HE2 PHE A  36      -3.447 -10.449  36.525  1.00 89.68           H
ATOM    255  CZ  PHE A  36      -3.116 -11.615  34.778  1.00 89.68           C
ATOM    256  HZ  PHE A  36      -3.694 -12.461  35.149  1.00 89.68           H
ATOM    257  HN  PHE A  36       1.137  -8.950  34.535  1.00 89.68           H
ATOM    258  N   TYR A  37       2.096  -6.898  32.509  1.00 90.94           N
ATOM    259  CA  TYR A  37       2.867  -5.838  31.882  1.00 90.94           C
ATOM    260  C   TYR A  37       3.984  -6.415  31.011  1.00 90.94           C
ATOM    261  O   TYR A  37       4.911  -7.044  31.519  1.00 90.94           O
ATOM    262  HA  TYR A  37       2.191  -5.256  31.255  1.00 90.94           H
ATOM    263  CB  TYR A  37       3.492  -5.037  33.026  1.00 90.94           C
ATOM    264 1HB  TYR A  37       2.698  -4.684  33.685  1.00 90.94           H
ATOM    265 2HB  TYR A  37       4.125  -5.699  33.617  1.00 90.94           H
ATOM    266  CG  TYR A  37       4.323  -3.838  32.565  1.00 90.94           C
ATOM    267  CD1 TYR A  37       5.684  -3.971  32.384  1.00 90.94           C
ATOM    268  HD1 TYR A  37       6.167  -4.930  32.569  1.00 90.94           H
ATOM    269  CD2 TYR A  37       3.711  -2.623  32.331  1.00 90.94           C
ATOM    270  HD2 TYR A  37       2.635  -2.518  32.475  1.00 90.94           H
ATOM    271  CE1 TYR A  37       6.466  -2.843  31.950  1.00 90.94           C
ATOM    272  HE1 TYR A  37       7.542  -2.934  31.803  1.00 90.94           H
ATOM    273  CE2 TYR A  37       4.493  -1.495  31.898  1.00 90.94           C
ATOM    274  HE2 TYR A  37       4.022  -0.530  31.709  1.00 90.94           H
ATOM    275  CZ  TYR A  37       5.832  -1.660  31.728  1.00 90.94           C
ATOM    276  OH  TYR A  37       6.571  -0.594  31.318  1.00 90.94           O
ATOM    277  HH  TYR A  37       5.972   0.182  31.123  1.00 90.94           H
ATOM    278  HN  TYR A  37       2.421  -7.180  33.412  1.00 90.94           H
ATOM    279  N   CYS A  38       3.860  -6.180  29.712  1.00 91.51           N
ATOM    280  CA  CYS A  38       4.771  -6.780  28.753  1.00 91.51           C
ATOM    281  C   CYS A  38       5.774  -5.712  28.310  1.00 91.51           C
ATOM    282  O   CYS A  38       5.393  -4.711  27.705  1.00 91.51           O
ATOM    283  HA  CYS A  38       5.277  -7.596  29.269  1.00 91.51           H
ATOM    284  CB  CYS A  38       4.023  -7.387  27.564  1.00 91.51           C
ATOM    285 1HB  CYS A  38       3.239  -8.055  27.921  1.00 91.51           H
ATOM    286 2HB  CYS A  38       3.534  -6.599  26.991  1.00 91.51           H
ATOM    287  SG  CYS A  38       5.188  -8.307  26.494  1.00 91.51           S
ATOM    288  HN  CYS A  38       3.154  -5.594  29.315  1.00 91.51           H
ATOM    289  N   GLU A  39       7.035  -5.961  28.630  1.00 90.07           N
ATOM    290  CA  GLU A  39       8.115  -5.135  28.118  1.00 90.07           C
ATOM    291  C   GLU A  39       8.496  -5.577  26.703  1.00 90.07           C
ATOM    292  O   GLU A  39       8.822  -6.741  26.480  1.00 90.07           O
ATOM    293  HA  GLU A  39       7.716  -4.120  28.093  1.00 90.07           H
ATOM    294  CB  GLU A  39       9.327  -5.175  29.050  1.00 90.07           C
ATOM    295 1HB  GLU A  39       9.567  -6.210  29.295  1.00 90.07           H
ATOM    296 2HB  GLU A  39      10.158  -4.636  28.596  1.00 90.07           H
ATOM    297  CG  GLU A  39       9.025  -4.468  30.373  1.00 90.07           C
ATOM    298 1HG  GLU A  39       8.628  -3.473  30.175  1.00 90.07           H
ATOM    299 2HG  GLU A  39       8.255  -5.017  30.915  1.00 90.07           H
ATOM    300  CD  GLU A  39      10.284  -4.358  31.235  1.00 90.07           C
ATOM    301  OE1 GLU A  39      10.164  -3.796  32.346  1.00 90.07           O
ATOM    302  OE2 GLU A  39      11.338  -4.838  30.765  1.00 90.07           O
ATOM    303  HN  GLU A  39       7.323  -6.710  29.227  1.00 90.07           H
ATOM    304  N   LYS A  40       8.441  -4.623  25.785  1.00 89.58           N
ATOM    305  CA  LYS A  40       8.608  -4.932  24.375  1.00 89.58           C
ATOM    306  C   LYS A  40      10.053  -4.641  23.961  1.00 89.58           C
ATOM    307  O   LYS A  40      10.322  -4.348  22.798  1.00 89.58           O
ATOM    308  HA  LYS A  40       8.422  -5.998  24.249  1.00 89.58           H
ATOM    309  CB  LYS A  40       7.567  -4.188  23.536  1.00 89.58           C
ATOM    310 1HB  LYS A  40       7.684  -3.113  23.673  1.00 89.58           H
ATOM    311 2HB  LYS A  40       7.732  -4.394  22.479  1.00 89.58           H
ATOM    312  CG  LYS A  40       6.148  -4.607  23.927  1.00 89.58           C
ATOM    313 1HG  LYS A  40       6.010  -4.477  25.000  1.00 89.58           H
ATOM    314 2HG  LYS A  40       5.425  -3.959  23.432  1.00 89.58           H
ATOM    315  CD  LYS A  40       5.881  -6.064  23.546  1.00 89.58           C
ATOM    316 1HD  LYS A  40       6.183  -6.234  22.512  1.00 89.58           H
ATOM    317 2HD  LYS A  40       6.488  -6.723  24.167  1.00 89.58           H
ATOM    318  CE  LYS A  40       4.401  -6.413  23.715  1.00 89.58           C
ATOM    319 1HE  LYS A  40       4.191  -6.635  24.761  1.00 89.58           H
ATOM    320 2HE  LYS A  40       3.786  -5.556  23.441  1.00 89.58           H
ATOM    321  NZ  LYS A  40       4.044  -7.577  22.873  1.00 89.58           N
ATOM    322 1HZ  LYS A  40       3.066  -7.806  23.011  1.00 89.58           H
ATOM    323 2HZ  LYS A  40       4.203  -7.350  21.898  1.00 89.58           H
ATOM    324 3HZ  LYS A  40       4.618  -8.371  23.134  1.00 89.58           H
ATOM    325  HN  LYS A  40       8.286  -3.657  25.990  1.00 89.58           H
ATOM    326  N   ASN A  41      10.944  -4.732  24.938  1.00 89.06           N
ATOM    327  CA  ASN A  41      12.341  -4.408  24.708  1.00 89.06           C
ATOM    328  C   ASN A  41      12.893  -5.307  23.600  1.00 89.06           C
ATOM    329  O   ASN A  41      13.589  -4.836  22.702  1.00 89.06           O
ATOM    330  HA  ASN A  41      12.349  -3.354  24.432  1.00 89.06           H
ATOM    331  CB  ASN A  41      13.176  -4.645  25.968  1.00 89.06           C
ATOM    332 1HB  ASN A  41      12.867  -5.576  26.444  1.00 89.06           H
ATOM    333 2HB  ASN A  41      14.226  -4.758  25.697  1.00 89.06           H
ATOM    334  CG  ASN A  41      13.021  -3.486  26.955  1.00 89.06           C
ATOM    335  OD1 ASN A  41      12.713  -2.363  26.590  1.00 89.06           O
ATOM    336  ND2 ASN A  41      13.250  -3.819  28.222  1.00 89.06           N
ATOM    337 1HD2 ASN A  41      13.499  -4.759  28.454  1.00 89.06           H
ATOM    338 2HD2 ASN A  41      13.173  -3.130  28.942  1.00 89.06           H
ATOM    339  HN  ASN A  41      10.724  -5.020  25.870  1.00 89.06           H
ATOM    340  N   ASN A  42      12.561  -6.586  23.699  1.00 91.17           N
ATOM    341  CA  ASN A  42      13.055  -7.564  22.744  1.00 91.17           C
ATOM    342  C   ASN A  42      12.547  -7.206  21.346  1.00 91.17           C
ATOM    343  O   ASN A  42      13.278  -7.333  20.364  1.00 91.17           O
ATOM    344  HA  ASN A  42      14.142  -7.513  22.818  1.00 91.17           H
ATOM    345  CB  ASN A  42      12.554  -8.968  23.084  1.00 91.17           C
ATOM    346 1HB  ASN A  42      11.472  -8.950  23.216  1.00 91.17           H
ATOM    347 2HB  ASN A  42      12.762  -9.644  22.255  1.00 91.17           H
ATOM    348  CG  ASN A  42      13.219  -9.495  24.357  1.00 91.17           C
ATOM    349  OD1 ASN A  42      14.175  -8.933  24.867  1.00 91.17           O
ATOM    350  ND2 ASN A  42      12.663 -10.602  24.840  1.00 91.17           N
ATOM    351 1HD2 ASN A  42      11.881 -11.013  24.373  1.00 91.17           H
ATOM    352 2HD2 ASN A  42      13.028 -11.024  25.671  1.00 91.17           H
ATOM    353  HN  ASN A  42      11.968  -6.956  24.414  1.00 91.17           H
ATOM    354  N   VAL A  43      11.298  -6.766  21.300  1.00 91.63           N
ATOM    355  CA  VAL A  43      10.669  -6.431  20.033  1.00 91.63           C
ATOM    356  C   VAL A  43      11.379  -5.223  19.420  1.00 91.63           C
ATOM    357  O   VAL A  43      11.599  -5.175  18.211  1.00 91.63           O
ATOM    358  HA  VAL A  43      10.793  -7.286  19.368  1.00 91.63           H
ATOM    359  CB  VAL A  43       9.170  -6.204  20.238  1.00 91.63           C
ATOM    360  HB  VAL A  43       9.048  -5.356  20.912  1.00 91.63           H
ATOM    361  CG1 VAL A  43       8.483  -5.855  18.916  1.00 91.63           C
ATOM    362 1HG1 VAL A  43       8.922  -4.945  18.507  1.00 91.63           H
ATOM    363 2HG1 VAL A  43       8.619  -6.674  18.209  1.00 91.63           H
ATOM    364 3HG1 VAL A  43       7.418  -5.699  19.090  1.00 91.63           H
ATOM    365  CG2 VAL A  43       8.515  -7.422  20.891  1.00 91.63           C
ATOM    366 1HG2 VAL A  43       8.652  -8.295  20.253  1.00 91.63           H
ATOM    367 2HG2 VAL A  43       8.976  -7.606  21.862  1.00 91.63           H
ATOM    368 3HG2 VAL A  43       7.449  -7.234  21.025  1.00 91.63           H
ATOM    369  HN  VAL A  43      10.720  -6.637  22.105  1.00 91.63           H
ATOM    370  N   ARG A  44      11.717  -4.275  20.282  1.00 90.24           N
ATOM    371  CA  ARG A  44      12.359  -3.051  19.834  1.00 90.24           C
ATOM    372  C   ARG A  44      13.786  -3.341  19.365  1.00 90.24           C
ATOM    373  O   ARG A  44      14.261  -2.740  18.403  1.00 90.24           O
ATOM    374  HA  ARG A  44      11.740  -2.696  19.010  1.00 90.24           H
ATOM    375  CB  ARG A  44      12.399  -2.009  20.954  1.00 90.24           C
ATOM    376 1HB  ARG A  44      12.752  -2.473  21.875  1.00 90.24           H
ATOM    377 2HB  ARG A  44      13.111  -1.224  20.700  1.00 90.24           H
ATOM    378  CG  ARG A  44      11.016  -1.396  21.182  1.00 90.24           C
ATOM    379 1HG  ARG A  44      10.638  -0.985  20.246  1.00 90.24           H
ATOM    380 2HG  ARG A  44      10.318  -2.172  21.495  1.00 90.24           H
ATOM    381  CD  ARG A  44      11.073  -0.295  22.243  1.00 90.24           C
ATOM    382 1HD  ARG A  44      12.082   0.113  22.303  1.00 90.24           H
ATOM    383 2HD  ARG A  44      10.414   0.527  21.962  1.00 90.24           H
ATOM    384  NE  ARG A  44      10.669  -0.839  23.559  1.00 90.24           N
ATOM    385  HE  ARG A  44       9.984  -1.568  23.575  1.00 90.24           H
ATOM    386  CZ  ARG A  44      11.163  -0.416  24.730  1.00 90.24           C
ATOM    387  NH1 ARG A  44      12.083   0.558  24.769  1.00 90.24           N
ATOM    388 1HH1 ARG A  44      12.405   0.975  23.919  1.00 90.24           H
ATOM    389 2HH1 ARG A  44      12.447   0.868  25.647  1.00 90.24           H
ATOM    390  NH2 ARG A  44      10.724  -0.981  25.863  1.00 90.24           N
ATOM    391 1HH2 ARG A  44      11.083  -0.677  26.746  1.00 90.24           H
ATOM    392 2HH2 ARG A  44      10.038  -1.708  25.826  1.00 90.24           H
ATOM    393  HN  ARG A  44      11.560  -4.334  21.268  1.00 90.24           H
ATOM    394  N   GLN A  45      14.430  -4.261  20.068  1.00 91.96           N
ATOM    395  CA  GLN A  45      15.800  -4.624  19.748  1.00 91.96           C
ATOM    396  C   GLN A  45      15.869  -5.270  18.362  1.00 91.96           C
ATOM    397  O   GLN A  45      16.772  -4.977  17.581  1.00 91.96           O
ATOM    398  HA  GLN A  45      16.356  -3.686  19.746  1.00 91.96           H
ATOM    399  CB  GLN A  45      16.386  -5.551  20.815  1.00 91.96           C
ATOM    400 1HB  GLN A  45      16.260  -5.103  21.800  1.00 91.96           H
ATOM    401 2HB  GLN A  45      15.839  -6.494  20.822  1.00 91.96           H
ATOM    402  CG  GLN A  45      17.870  -5.818  20.555  1.00 91.96           C
ATOM    403 1HG  GLN A  45      17.997  -6.252  19.563  1.00 91.96           H
ATOM    404 2HG  GLN A  45      18.419  -4.877  20.564  1.00 91.96           H
ATOM    405  CD  GLN A  45      18.449  -6.763  21.609  1.00 91.96           C
ATOM    406  OE1 GLN A  45      17.738  -7.381  22.385  1.00 91.96           O
ATOM    407  NE2 GLN A  45      19.777  -6.841  21.595  1.00 91.96           N
ATOM    408 1HE2 GLN A  45      20.302  -6.306  20.932  1.00 91.96           H
ATOM    409 2HE2 GLN A  45      20.250  -7.433  22.247  1.00 91.96           H
ATOM    410  HN  GLN A  45      14.032  -4.755  20.841  1.00 91.96           H
ATOM    411  N   PHE A  46      14.902  -6.137  18.101  1.00 93.66           N
ATOM    412  CA  PHE A  46      14.812  -6.789  16.805  1.00 93.66           C
ATOM    413  C   PHE A  46      14.586  -5.765  15.691  1.00 93.66           C
ATOM    414  O   PHE A  46      15.274  -5.790  14.671  1.00 93.66           O
ATOM    415  HA  PHE A  46      15.757  -7.305  16.636  1.00 93.66           H
ATOM    416  CB  PHE A  46      13.611  -7.735  16.863  1.00 93.66           C
ATOM    417 1HB  PHE A  46      13.805  -8.508  17.606  1.00 93.66           H
ATOM    418 2HB  PHE A  46      12.738  -7.178  17.204  1.00 93.66           H
ATOM    419  CG  PHE A  46      13.280  -8.403  15.527  1.00 93.66           C
ATOM    420  CD1 PHE A  46      12.247  -7.942  14.773  1.00 93.66           C
ATOM    421  HD1 PHE A  46      11.654  -7.096  15.120  1.00 93.66           H
ATOM    422  CD2 PHE A  46      14.020  -9.459  15.093  1.00 93.66           C
ATOM    423  HD2 PHE A  46      14.849  -9.829  15.698  1.00 93.66           H
ATOM    424  CE1 PHE A  46      11.940  -8.563  13.533  1.00 93.66           C
ATOM    425  HE1 PHE A  46      11.112  -8.193  12.929  1.00 93.66           H
ATOM    426  CE2 PHE A  46      13.714 -10.079  13.853  1.00 93.66           C
ATOM    427  HE2 PHE A  46      14.307 -10.926  13.506  1.00 93.66           H
ATOM    428  CZ  PHE A  46      12.680  -9.618  13.099  1.00 93.66           C
ATOM    429  HZ  PHE A  46      12.445 -10.095  12.148  1.00 93.66           H
ATOM    430  HN  PHE A  46      14.191  -6.396  18.754  1.00 93.66           H
ATOM    431  N   ALA A  47      13.620  -4.888  15.923  1.00 92.71           N
ATOM    432  CA  ALA A  47      13.247  -3.903  14.922  1.00 92.71           C
ATOM    433  C   ALA A  47      14.478  -3.075  14.544  1.00 92.71           C
ATOM    434  O   ALA A  47      14.700  -2.789  13.369  1.00 92.71           O
ATOM    435  HA  ALA A  47      12.897  -4.441  14.041  1.00 92.71           H
ATOM    436  CB  ALA A  47      12.105  -3.038  15.458  1.00 92.71           C
ATOM    437 1HB  ALA A  47      11.246  -3.670  15.684  1.00 92.71           H
ATOM    438 2HB  ALA A  47      12.430  -2.529  16.366  1.00 92.71           H
ATOM    439 3HB  ALA A  47      11.826  -2.299  14.707  1.00 92.71           H
ATOM    440  HN  ALA A  47      13.098  -4.845  16.774  1.00 92.71           H
ATOM    441  N   SER A  48      15.245  -2.715  15.563  1.00 92.79           N
ATOM    442  CA  SER A  48      16.306  -1.738  15.392  1.00 92.79           C
ATOM    443  C   SER A  48      17.375  -2.287  14.445  1.00 92.79           C
ATOM    444  O   SER A  48      18.093  -1.522  13.803  1.00 92.79           O
ATOM    445  HA  SER A  48      15.824  -0.862  14.957  1.00 92.79           H
ATOM    446  CB  SER A  48      16.930  -1.361  16.737  1.00 92.79           C
ATOM    447 1HB  SER A  48      17.600  -0.512  16.600  1.00 92.79           H
ATOM    448 2HB  SER A  48      16.147  -1.042  17.424  1.00 92.79           H
ATOM    449  OG  SER A  48      17.653  -2.446  17.312  1.00 92.79           O
ATOM    450  HG  SER A  48      18.052  -2.167  18.186  1.00 92.79           H
ATOM    451  HN  SER A  48      15.150  -3.078  16.490  1.00 92.79           H
ATOM    452  N   HIS A  49      17.448  -3.609  14.389  1.00 94.27           N
ATOM    453  CA  HIS A  49      18.442  -4.269  13.560  1.00 94.27           C
ATOM    454  C   HIS A  49      17.822  -4.640  12.212  1.00 94.27           C
ATOM    455  O   HIS A  49      18.477  -4.543  11.175  1.00 94.27           O
ATOM    456  HA  HIS A  49      19.242  -3.547  13.397  1.00 94.27           H
ATOM    457  CB  HIS A  49      19.043  -5.474  14.288  1.00 94.27           C
ATOM    458 1HB  HIS A  49      18.235  -6.138  14.597  1.00 94.27           H
ATOM    459 2HB  HIS A  49      19.666  -6.033  13.591  1.00 94.27           H
ATOM    460  CG  HIS A  49      19.868  -5.110  15.500  1.00 94.27           C
ATOM    461  ND1 HIS A  49      19.309  -4.869  16.742  1.00 94.27           N
ATOM    462  HD1 HIS A  49      18.335  -4.907  16.963  1.00 94.27           H
ATOM    463  CD2 HIS A  49      21.215  -4.951  15.646  1.00 94.27           C
ATOM    464  HD2 HIS A  49      21.959  -5.068  14.858  1.00 94.27           H
ATOM    465  CE1 HIS A  49      20.285  -4.577  17.590  1.00 94.27           C
ATOM    466  HE1 HIS A  49      20.165  -4.338  18.647  1.00 94.27           H
ATOM    467  NE2 HIS A  49      21.465  -4.628  16.908  1.00 94.27           N
ATOM    468  HN  HIS A  49      16.844  -4.224  14.896  1.00 94.27           H
ATOM    469  N   PHE A  50      16.566  -5.058  12.269  1.00 95.32           N
ATOM    470  CA  PHE A  50      15.939  -5.702  11.128  1.00 95.32           C
ATOM    471  C   PHE A  50      15.419  -4.665  10.130  1.00 95.32           C
ATOM    472  O   PHE A  50      15.651  -4.785   8.928  1.00 95.32           O
ATOM    473  HA  PHE A  50      16.698  -6.318  10.646  1.00 95.32           H
ATOM    474  CB  PHE A  50      14.757  -6.512  11.665  1.00 95.32           C
ATOM    475 1HB  PHE A  50      15.126  -7.235  12.393  1.00 95.32           H
ATOM    476 2HB  PHE A  50      14.081  -5.842  12.196  1.00 95.32           H
ATOM    477  CG  PHE A  50      13.970  -7.256  10.584  1.00 95.32           C
ATOM    478  CD1 PHE A  50      12.739  -6.813  10.213  1.00 95.32           C
ATOM    479  HD1 PHE A  50      12.314  -5.927  10.685  1.00 95.32           H
ATOM    480  CD2 PHE A  50      14.501  -8.361   9.995  1.00 95.32           C
ATOM    481  HD2 PHE A  50      15.487  -8.717  10.293  1.00 95.32           H
ATOM    482  CE1 PHE A  50      12.009  -7.503   9.210  1.00 95.32           C
ATOM    483  HE1 PHE A  50      11.022  -7.148   8.912  1.00 95.32           H
ATOM    484  CE2 PHE A  50      13.770  -9.051   8.992  1.00 95.32           C
ATOM    485  HE2 PHE A  50      14.196  -9.937   8.520  1.00 95.32           H
ATOM    486  CZ  PHE A  50      12.540  -8.608   8.621  1.00 95.32           C
ATOM    487  HZ  PHE A  50      11.979  -9.138   7.851  1.00 95.32           H
ATOM    488  HN  PHE A  50      15.981  -4.962  13.075  1.00 95.32           H
ATOM    489  N   LEU A  51      14.725  -3.671  10.665  1.00 94.74           N
ATOM    490  CA  LEU A  51      13.878  -2.823   9.845  1.00 94.74           C
ATOM    491  C   LEU A  51      14.756  -1.890   9.008  1.00 94.74           C
ATOM    492  O   LEU A  51      14.607  -1.820   7.789  1.00 94.74           O
ATOM    493  HA  LEU A  51      13.322  -3.472   9.169  1.00 94.74           H
ATOM    494  CB  LEU A  51      12.854  -2.089  10.713  1.00 94.74           C
ATOM    495 1HB  LEU A  51      13.392  -1.498  11.454  1.00 94.74           H
ATOM    496 2HB  LEU A  51      12.308  -1.388  10.081  1.00 94.74           H
ATOM    497  CG  LEU A  51      11.839  -2.971  11.443  1.00 94.74           C
ATOM    498  HG  LEU A  51      12.384  -3.628  12.121  1.00 94.74           H
ATOM    499  CD1 LEU A  51      10.893  -2.125  12.298  1.00 94.74           C
ATOM    500 1HD1 LEU A  51      11.470  -1.569  13.037  1.00 94.74           H
ATOM    501 2HD1 LEU A  51      10.353  -1.426  11.659  1.00 94.74           H
ATOM    502 3HD1 LEU A  51      10.182  -2.776  12.806  1.00 94.74           H
ATOM    503  CD2 LEU A  51      11.080  -3.863  10.460  1.00 94.74           C
ATOM    504 1HD2 LEU A  51      10.548  -3.241   9.740  1.00 94.74           H
ATOM    505 2HD2 LEU A  51      11.785  -4.505   9.933  1.00 94.74           H
ATOM    506 3HD2 LEU A  51      10.365  -4.479  11.005  1.00 94.74           H
ATOM    507  HN  LEU A  51      14.736  -3.443  11.639  1.00 94.74           H
ATOM    508  N   PRO A  52      15.683  -1.160   9.643  1.00 95.77           N
ATOM    509  CA  PRO A  52      16.364  -0.053   8.968  1.00 95.77           C
ATOM    510  C   PRO A  52      16.984  -0.477   7.646  1.00 95.77           C
ATOM    511  O   PRO A  52      16.743   0.148   6.614  1.00 95.77           O
ATOM    512  HA  PRO A  52      15.647   0.726   8.709  1.00 95.77           H
ATOM    513  CB  PRO A  52      17.425   0.389   9.977  1.00 95.77           C
ATOM    514 1HB  PRO A  52      18.374  -0.122   9.812  1.00 95.77           H
ATOM    515 2HB  PRO A  52      17.624   1.459   9.908  1.00 95.77           H
ATOM    516  CG  PRO A  52      16.811   0.016  11.321  1.00 95.77           C
ATOM    517 1HG  PRO A  52      17.566  -0.062  12.103  1.00 95.77           H
ATOM    518 2HG  PRO A  52      16.094   0.764  11.660  1.00 95.77           H
ATOM    519  CD  PRO A  52      16.149  -1.321  11.032  1.00 95.77           C
ATOM    520 1HD  PRO A  52      16.851  -2.149  11.125  1.00 95.77           H
ATOM    521 2HD  PRO A  52      15.328  -1.523  11.721  1.00 95.77           H
ATOM    522  N   PRO A  53      17.794  -1.544   7.645  1.00 97.06           N
ATOM    523  CA  PRO A  53      18.452  -1.991   6.415  1.00 97.06           C
ATOM    524  C   PRO A  53      17.467  -2.201   5.277  1.00 97.06           C
ATOM    525  O   PRO A  53      17.738  -1.821   4.139  1.00 97.06           O
ATOM    526  HA  PRO A  53      19.140  -1.224   6.059  1.00 97.06           H
ATOM    527  CB  PRO A  53      19.135  -3.298   6.824  1.00 97.06           C
ATOM    528 1HB  PRO A  53      18.494  -4.160   6.638  1.00 97.06           H
ATOM    529 2HB  PRO A  53      20.057  -3.461   6.265  1.00 97.06           H
ATOM    530  CG  PRO A  53      19.404  -3.106   8.311  1.00 97.06           C
ATOM    531 1HG  PRO A  53      19.558  -4.058   8.821  1.00 97.06           H
ATOM    532 2HG  PRO A  53      20.302  -2.515   8.487  1.00 97.06           H
ATOM    533  CD  PRO A  53      18.149  -2.397   8.794  1.00 97.06           C
ATOM    534 1HD  PRO A  53      17.352  -3.101   9.032  1.00 97.06           H
ATOM    535 2HD  PRO A  53      18.336  -1.815   9.697  1.00 97.06           H
ATOM    536  N   LEU A  54      16.338  -2.805   5.618  1.00 96.41           N
ATOM    537  CA  LEU A  54      15.370  -3.206   4.612  1.00 96.41           C
ATOM    538  C   LEU A  54      14.677  -1.962   4.053  1.00 96.41           C
ATOM    539  O   LEU A  54      14.490  -1.841   2.843  1.00 96.41           O
ATOM    540  HA  LEU A  54      15.920  -3.687   3.803  1.00 96.41           H
ATOM    541  CB  LEU A  54      14.403  -4.245   5.182  1.00 96.41           C
ATOM    542 1HB  LEU A  54      13.945  -3.831   6.080  1.00 96.41           H
ATOM    543 2HB  LEU A  54      13.602  -4.402   4.459  1.00 96.41           H
ATOM    544  CG  LEU A  54      15.010  -5.605   5.533  1.00 96.41           C
ATOM    545  HG  LEU A  54      15.817  -5.444   6.248  1.00 96.41           H
ATOM    546  CD1 LEU A  54      13.977  -6.507   6.212  1.00 96.41           C
ATOM    547 1HD1 LEU A  54      13.628  -6.033   7.129  1.00 96.41           H
ATOM    548 2HD1 LEU A  54      13.134  -6.664   5.540  1.00 96.41           H
ATOM    549 3HD1 LEU A  54      14.435  -7.467   6.451  1.00 96.41           H
ATOM    550  CD2 LEU A  54      15.625  -6.266   4.298  1.00 96.41           C
ATOM    551 1HD2 LEU A  54      14.854  -6.412   3.542  1.00 96.41           H
ATOM    552 2HD2 LEU A  54      16.410  -5.626   3.897  1.00 96.41           H
ATOM    553 3HD2 LEU A  54      16.049  -7.231   4.576  1.00 96.41           H
ATOM    554  HN  LEU A  54      16.082  -3.021   6.561  1.00 96.41           H
ATOM    555  N   TYR A  55      14.314  -1.068   4.961  1.00 95.50           N
ATOM    556  CA  TYR A  55      13.600   0.139   4.580  1.00 95.50           C
ATOM    557  C   TYR A  55      14.461   1.020   3.672  1.00 95.50           C
ATOM    558  O   TYR A  55      13.949   1.651   2.748  1.00 95.50           O
ATOM    559  HA  TYR A  55      12.701  -0.158   4.040  1.00 95.50           H
ATOM    560  CB  TYR A  55      13.318   0.891   5.882  1.00 95.50           C
ATOM    561 1HB  TYR A  55      14.224   0.900   6.488  1.00 95.50           H
ATOM    562 2HB  TYR A  55      13.083   1.929   5.646  1.00 95.50           H
ATOM    563  CG  TYR A  55      12.175   0.299   6.708  1.00 95.50           C
ATOM    564  CD1 TYR A  55      11.464  -0.782   6.226  1.00 95.50           C
ATOM    565  HD1 TYR A  55      11.717  -1.213   5.258  1.00 95.50           H
ATOM    566  CD2 TYR A  55      11.854   0.845   7.934  1.00 95.50           C
ATOM    567  HD2 TYR A  55      12.416   1.698   8.314  1.00 95.50           H
ATOM    568  CE1 TYR A  55      10.388  -1.340   7.004  1.00 95.50           C
ATOM    569  HE1 TYR A  55       9.818  -2.193   6.635  1.00 95.50           H
ATOM    570  CE2 TYR A  55      10.778   0.287   8.711  1.00 95.50           C
ATOM    571  HE2 TYR A  55      10.514   0.709   9.681  1.00 95.50           H
ATOM    572  CZ  TYR A  55      10.098  -0.778   8.208  1.00 95.50           C
ATOM    573  OH  TYR A  55       9.082  -1.305   8.942  1.00 95.50           O
ATOM    574  HH  TYR A  55       8.899  -0.727   9.737  1.00 95.50           H
ATOM    575  HN  TYR A  55      14.499  -1.158   5.940  1.00 95.50           H
ATOM    576  N   TRP A  56      15.752   1.036   3.967  1.00 97.02           N
ATOM    577  CA  TRP A  56      16.701   1.758   3.136  1.00 97.02           C
ATOM    578  C   TRP A  56      16.752   1.071   1.770  1.00 97.02           C
ATOM    579  O   TRP A  56      16.768   1.738   0.736  1.00 97.02           O
ATOM    580  HA  TRP A  56      16.337   2.780   3.026  1.00 97.02           H
ATOM    581  CB  TRP A  56      18.070   1.842   3.814  1.00 97.02           C
ATOM    582 1HB  TRP A  56      18.227   0.940   4.405  1.00 97.02           H
ATOM    583 2HB  TRP A  56      18.844   1.859   3.046  1.00 97.02           H
ATOM    584  CG  TRP A  56      18.242   3.064   4.718  1.00 97.02           C
ATOM    585  CD1 TRP A  56      18.355   3.093   6.053  1.00 97.02           C
ATOM    586  HD1 TRP A  56      18.337   2.209   6.690  1.00 97.02           H
ATOM    587  CD2 TRP A  56      18.317   4.442   4.297  1.00 97.02           C
ATOM    588  NE1 TRP A  56      18.497   4.384   6.521  1.00 97.02           N
ATOM    589  HE1 TRP A  56      18.598   4.659   7.477  1.00 97.02           H
ATOM    590  CE2 TRP A  56      18.473   5.230   5.419  1.00 97.02           C
ATOM    591  CE3 TRP A  56      18.256   5.005   3.009  1.00 97.02           C
ATOM    592  HE3 TRP A  56      18.134   4.404   2.108  1.00 97.02           H
ATOM    593  CZ2 TRP A  56      18.580   6.625   5.367  1.00 97.02           C
ATOM    594  HZ2 TRP A  56      18.702   7.226   6.269  1.00 97.02           H
ATOM    595  CZ3 TRP A  56      18.364   6.400   2.975  1.00 97.02           C
ATOM    596  HZ3 TRP A  56      18.323   6.887   2.001  1.00 97.02           H
ATOM    597  CH2 TRP A  56      18.521   7.207   4.095  1.00 97.02           C
ATOM    598  HH2 TRP A  56      18.598   8.289   3.984  1.00 97.02           H
ATOM    599  HN  TRP A  56      16.152   0.567   4.755  1.00 97.02           H
ATOM    600  N   LEU A  57      16.775  -0.253   1.809  1.00 97.04           N
ATOM    601  CA  LEU A  57      16.844  -1.037   0.588  1.00 97.04           C
ATOM    602  C   LEU A  57      15.610  -0.747  -0.269  1.00 97.04           C
ATOM    603  O   LEU A  57      15.732  -0.432  -1.452  1.00 97.04           O
ATOM    604  HA  LEU A  57      17.729  -0.712   0.040  1.00 97.04           H
ATOM    605  CB  LEU A  57      17.032  -2.520   0.913  1.00 97.04           C
ATOM    606 1HB  LEU A  57      17.962  -2.634   1.471  1.00 97.04           H
ATOM    607 2HB  LEU A  57      16.224  -2.832   1.574  1.00 97.04           H
ATOM    608  CG  LEU A  57      17.070  -3.470  -0.286  1.00 97.04           C
ATOM    609  HG  LEU A  57      16.172  -3.304  -0.881  1.00 97.04           H
ATOM    610  CD1 LEU A  57      18.271  -3.171  -1.185  1.00 97.04           C
ATOM    611 1HD1 LEU A  57      18.203  -2.147  -1.553  1.00 97.04           H
ATOM    612 2HD1 LEU A  57      19.191  -3.292  -0.614  1.00 97.04           H
ATOM    613 3HD1 LEU A  57      18.273  -3.861  -2.029  1.00 97.04           H
ATOM    614  CD2 LEU A  57      17.045  -4.930   0.171  1.00 97.04           C
ATOM    615 1HD2 LEU A  57      17.912  -5.129   0.801  1.00 97.04           H
ATOM    616 2HD2 LEU A  57      16.133  -5.118   0.738  1.00 97.04           H
ATOM    617 3HD2 LEU A  57      17.072  -5.584  -0.701  1.00 97.04           H
ATOM    618  HN  LEU A  57      16.748  -0.788   2.654  1.00 97.04           H
ATOM    619  N   VAL A  58      14.451  -0.864   0.361  1.00 96.31           N
ATOM    620  CA  VAL A  58      13.194  -0.697  -0.348  1.00 96.31           C
ATOM    621  C   VAL A  58      13.121   0.720  -0.922  1.00 96.31           C
ATOM    622  O   VAL A  58      12.704   0.911  -2.063  1.00 96.31           O
ATOM    623  HA  VAL A  58      13.183  -1.410  -1.173  1.00 96.31           H
ATOM    624  CB  VAL A  58      12.022  -1.028   0.578  1.00 96.31           C
ATOM    625  HB  VAL A  58      12.118  -0.412   1.473  1.00 96.31           H
ATOM    626  CG1 VAL A  58      10.686  -0.687  -0.084  1.00 96.31           C
ATOM    627 1HG1 VAL A  58      10.657   0.378  -0.318  1.00 96.31           H
ATOM    628 2HG1 VAL A  58      10.578  -1.263  -1.003  1.00 96.31           H
ATOM    629 3HG1 VAL A  58       9.870  -0.931   0.596  1.00 96.31           H
ATOM    630  CG2 VAL A  58      12.062  -2.495   1.010  1.00 96.31           C
ATOM    631 1HG2 VAL A  58      12.002  -3.134   0.130  1.00 96.31           H
ATOM    632 2HG2 VAL A  58      12.993  -2.693   1.540  1.00 96.31           H
ATOM    633 3HG2 VAL A  58      11.218  -2.703   1.668  1.00 96.31           H
ATOM    634  HN  VAL A  58      14.362  -1.069   1.335  1.00 96.31           H
ATOM    635  N   PHE A  59      13.533   1.677  -0.103  1.00 97.33           N
ATOM    636  CA  PHE A  59      13.540   3.068  -0.522  1.00 97.33           C
ATOM    637  C   PHE A  59      14.344   3.248  -1.812  1.00 97.33           C
ATOM    638  O   PHE A  59      13.840   3.798  -2.790  1.00 97.33           O
ATOM    639  HA  PHE A  59      12.504   3.358  -0.699  1.00 97.33           H
ATOM    640  CB  PHE A  59      14.208   3.869   0.597  1.00 97.33           C
ATOM    641 1HB  PHE A  59      13.568   3.844   1.479  1.00 97.33           H
ATOM    642 2HB  PHE A  59      15.145   3.383   0.869  1.00 97.33           H
ATOM    643  CG  PHE A  59      14.493   5.328   0.234  1.00 97.33           C
ATOM    644  CD1 PHE A  59      15.776   5.776   0.178  1.00 97.33           C
ATOM    645  HD1 PHE A  59      16.601   5.096   0.392  1.00 97.33           H
ATOM    646  CD2 PHE A  59      13.464   6.176  -0.033  1.00 97.33           C
ATOM    647  HD2 PHE A  59      12.436   5.816   0.012  1.00 97.33           H
ATOM    648  CE1 PHE A  59      16.041   7.130  -0.159  1.00 97.33           C
ATOM    649  HE1 PHE A  59      17.069   7.489  -0.204  1.00 97.33           H
ATOM    650  CE2 PHE A  59      13.729   7.530  -0.370  1.00 97.33           C
ATOM    651  HE2 PHE A  59      12.904   8.209  -0.584  1.00 97.33           H
ATOM    652  CZ  PHE A  59      15.011   7.978  -0.426  1.00 97.33           C
ATOM    653  HZ  PHE A  59      15.215   9.017  -0.685  1.00 97.33           H
ATOM    654  HN  PHE A  59      13.857   1.515   0.829  1.00 97.33           H
ATOM    655  N   ILE A  60      15.581   2.775  -1.771  1.00 97.49           N
ATOM    656  CA  ILE A  60      16.513   3.021  -2.858  1.00 97.49           C
ATOM    657  C   ILE A  60      15.966   2.398  -4.144  1.00 97.49           C
ATOM    658  O   ILE A  60      15.858   3.071  -5.168  1.00 97.49           O
ATOM    659  HA  ILE A  60      16.574   4.101  -2.997  1.00 97.49           H
ATOM    660  CB  ILE A  60      17.913   2.533  -2.485  1.00 97.49           C
ATOM    661  HB  ILE A  60      17.828   1.521  -2.088  1.00 97.49           H
ATOM    662  CG1 ILE A  60      18.521   3.401  -1.381  1.00 97.49           C
ATOM    663 1HG1 ILE A  60      18.800   4.372  -1.790  1.00 97.49           H
ATOM    664 2HG1 ILE A  60      17.777   3.584  -0.606  1.00 97.49           H
ATOM    665  CG2 ILE A  60      18.816   2.459  -3.718  1.00 97.49           C
ATOM    666 1HG2 ILE A  60      18.385   1.767  -4.442  1.00 97.49           H
ATOM    667 2HG2 ILE A  60      18.899   3.449  -4.167  1.00 97.49           H
ATOM    668 3HG2 ILE A  60      19.805   2.109  -3.424  1.00 97.49           H
ATOM    669  CD1 ILE A  60      19.750   2.727  -0.768  1.00 97.49           C
ATOM    670 1HD1 ILE A  60      19.462   1.768  -0.338  1.00 97.49           H
ATOM    671 2HD1 ILE A  60      20.501   2.568  -1.541  1.00 97.49           H
ATOM    672 3HD1 ILE A  60      20.162   3.366   0.014  1.00 97.49           H
ATOM    673  HN  ILE A  60      15.947   2.232  -1.015  1.00 97.49           H
ATOM    674  N   VAL A  61      15.636   1.118  -4.049  1.00 96.11           N
ATOM    675  CA  VAL A  61      15.241   0.358  -5.223  1.00 96.11           C
ATOM    676  C   VAL A  61      13.931   0.925  -5.774  1.00 96.11           C
ATOM    677  O   VAL A  61      13.775   1.071  -6.986  1.00 96.11           O
ATOM    678  HA  VAL A  61      16.020   0.483  -5.974  1.00 96.11           H
ATOM    679  CB  VAL A  61      15.149  -1.130  -4.877  1.00 96.11           C
ATOM    680  HB  VAL A  61      14.438  -1.241  -4.059  1.00 96.11           H
ATOM    681  CG1 VAL A  61      14.628  -1.938  -6.067  1.00 96.11           C
ATOM    682 1HG1 VAL A  61      13.635  -1.582  -6.341  1.00 96.11           H
ATOM    683 2HG1 VAL A  61      15.305  -1.817  -6.913  1.00 96.11           H
ATOM    684 3HG1 VAL A  61      14.573  -2.992  -5.794  1.00 96.11           H
ATOM    685  CG2 VAL A  61      16.501  -1.665  -4.400  1.00 96.11           C
ATOM    686 1HG2 VAL A  61      17.242  -1.534  -5.188  1.00 96.11           H
ATOM    687 2HG2 VAL A  61      16.815  -1.118  -3.511  1.00 96.11           H
ATOM    688 3HG2 VAL A  61      16.408  -2.725  -4.161  1.00 96.11           H
ATOM    689  HN  VAL A  61      15.636   0.602  -3.192  1.00 96.11           H
ATOM    690  N   GLY A  62      13.023   1.229  -4.859  1.00 96.35           N
ATOM    691  CA  GLY A  62      11.708   1.715  -5.241  1.00 96.35           C
ATOM    692  C   GLY A  62      11.803   3.095  -5.895  1.00 96.35           C
ATOM    693  O   GLY A  62      11.131   3.362  -6.890  1.00 96.35           O
ATOM    694 1HA  GLY A  62      11.243   1.012  -5.933  1.00 96.35           H
ATOM    695 2HA  GLY A  62      11.066   1.769  -4.362  1.00 96.35           H
ATOM    696  HN  GLY A  62      13.173   1.148  -3.873  1.00 96.35           H
ATOM    697  N   ALA A  63      12.642   3.936  -5.308  1.00 96.94           N
ATOM    698  CA  ALA A  63      12.782   5.304  -5.779  1.00 96.94           C
ATOM    699  C   ALA A  63      13.310   5.293  -7.215  1.00 96.94           C
ATOM    700  O   ALA A  63      12.802   6.014  -8.072  1.00 96.94           O
ATOM    701  HA  ALA A  63      11.793   5.761  -5.768  1.00 96.94           H
ATOM    702  CB  ALA A  63      13.695   6.080  -4.828  1.00 96.94           C
ATOM    703 1HB  ALA A  63      13.261   6.083  -3.828  1.00 96.94           H
ATOM    704 2HB  ALA A  63      14.675   5.605  -4.797  1.00 96.94           H
ATOM    705 3HB  ALA A  63      13.800   7.106  -5.182  1.00 96.94           H
ATOM    706  HN  ALA A  63      13.218   3.697  -4.527  1.00 96.94           H
ATOM    707  N   LEU A  64      14.322   4.467  -7.433  1.00 95.65           N
ATOM    708  CA  LEU A  64      14.937   4.367  -8.746  1.00 95.65           C
ATOM    709  C   LEU A  64      13.913   3.820  -9.743  1.00 95.65           C
ATOM    710  O   LEU A  64      13.754   4.364 -10.835  1.00 95.65           O
ATOM    711  HA  LEU A  64      15.215   5.374  -9.054  1.00 95.65           H
ATOM    712  CB  LEU A  64      16.224   3.543  -8.673  1.00 95.65           C
ATOM    713 1HB  LEU A  64      15.995   2.587  -8.203  1.00 95.65           H
ATOM    714 2HB  LEU A  64      16.552   3.328  -9.690  1.00 95.65           H
ATOM    715  CG  LEU A  64      17.389   4.186  -7.918  1.00 95.65           C
ATOM    716  HG  LEU A  64      17.042   4.458  -6.921  1.00 95.65           H
ATOM    717  CD1 LEU A  64      18.541   3.194  -7.739  1.00 95.65           C
ATOM    718 1HD1 LEU A  64      18.192   2.330  -7.174  1.00 95.65           H
ATOM    719 2HD1 LEU A  64      18.895   2.869  -8.718  1.00 95.65           H
ATOM    720 3HD1 LEU A  64      19.355   3.676  -7.199  1.00 95.65           H
ATOM    721  CD2 LEU A  64      17.845   5.475  -8.605  1.00 95.65           C
ATOM    722 1HD2 LEU A  64      18.169   5.250  -9.621  1.00 95.65           H
ATOM    723 2HD2 LEU A  64      17.016   6.182  -8.636  1.00 95.65           H
ATOM    724 3HD2 LEU A  64      18.674   5.911  -8.048  1.00 95.65           H
ATOM    725  HN  LEU A  64      14.721   3.874  -6.734  1.00 95.65           H
ATOM    726  N   GLY A  65      13.246   2.752  -9.332  1.00 94.04           N
ATOM    727  CA  GLY A  65      12.351   2.038 -10.227  1.00 94.04           C
ATOM    728  C   GLY A  65      11.201   2.938 -10.685  1.00 94.04           C
ATOM    729  O   GLY A  65      10.946   3.064 -11.882  1.00 94.04           O
ATOM    730 1HA  GLY A  65      12.907   1.682 -11.095  1.00 94.04           H
ATOM    731 2HA  GLY A  65      11.951   1.159  -9.723  1.00 94.04           H
ATOM    732  HN  GLY A  65      13.309   2.374  -8.409  1.00 94.04           H
ATOM    733  N   ASN A  66      10.539   3.540  -9.709  1.00 94.77           N
ATOM    734  CA  ASN A  66       9.326   4.293  -9.980  1.00 94.77           C
ATOM    735  C   ASN A  66       9.688   5.594 -10.699  1.00 94.77           C
ATOM    736  O   ASN A  66       8.925   6.082 -11.530  1.00 94.77           O
ATOM    737  HA  ASN A  66       8.712   3.634 -10.595  1.00 94.77           H
ATOM    738  CB  ASN A  66       8.600   4.655  -8.683  1.00 94.77           C
ATOM    739 1HB  ASN A  66       9.313   5.057  -7.963  1.00 94.77           H
ATOM    740 2HB  ASN A  66       7.868   5.438  -8.879  1.00 94.77           H
ATOM    741  CG  ASN A  66       7.899   3.432  -8.087  1.00 94.77           C
ATOM    742  OD1 ASN A  66       6.999   2.853  -8.673  1.00 94.77           O
ATOM    743  ND2 ASN A  66       8.361   3.073  -6.893  1.00 94.77           N
ATOM    744 1HD2 ASN A  66       9.103   3.591  -6.467  1.00 94.77           H
ATOM    745 2HD2 ASN A  66       7.967   2.284  -6.421  1.00 94.77           H
ATOM    746  HN  ASN A  66      10.817   3.520  -8.748  1.00 94.77           H
ATOM    747  N   SER A  67      10.854   6.119 -10.351  1.00 94.72           N
ATOM    748  CA  SER A  67      11.368   7.305 -11.015  1.00 94.72           C
ATOM    749  C   SER A  67      11.589   7.018 -12.501  1.00 94.72           C
ATOM    750  O   SER A  67      11.348   7.880 -13.346  1.00 94.72           O
ATOM    751  HA  SER A  67      10.600   8.066 -10.882  1.00 94.72           H
ATOM    752  CB  SER A  67      12.671   7.778 -10.366  1.00 94.72           C
ATOM    753 1HB  SER A  67      13.410   6.979 -10.414  1.00 94.72           H
ATOM    754 2HB  SER A  67      13.073   8.618 -10.932  1.00 94.72           H
ATOM    755  OG  SER A  67      12.481   8.168  -9.009  1.00 94.72           O
ATOM    756  HG  SER A  67      12.945   7.525  -8.400  1.00 94.72           H
ATOM    757  HN  SER A  67      11.442   5.749  -9.632  1.00 94.72           H
ATOM    758  N   LEU A  68      12.045   5.805 -12.776  1.00 92.04           N
ATOM    759  CA  LEU A  68      12.275   5.385 -14.148  1.00 92.04           C
ATOM    760  C   LEU A  68      10.940   5.339 -14.894  1.00 92.04           C
ATOM    761  O   LEU A  68      10.862   5.728 -16.058  1.00 92.04           O
ATOM    762  HA  LEU A  68      12.908   6.138 -14.618  1.00 92.04           H
ATOM    763  CB  LEU A  68      13.044   4.062 -14.181  1.00 92.04           C
ATOM    764 1HB  LEU A  68      13.971   4.189 -13.623  1.00 92.04           H
ATOM    765 2HB  LEU A  68      12.455   3.310 -13.656  1.00 92.04           H
ATOM    766  CG  LEU A  68      13.388   3.521 -15.570  1.00 92.04           C
ATOM    767  HG  LEU A  68      12.468   3.464 -16.152  1.00 92.04           H
ATOM    768  CD1 LEU A  68      14.332   4.471 -16.310  1.00 92.04           C
ATOM    769 1HD1 LEU A  68      13.854   5.444 -16.422  1.00 92.04           H
ATOM    770 2HD1 LEU A  68      15.255   4.583 -15.740  1.00 92.04           H
ATOM    771 3HD1 LEU A  68      14.561   4.063 -17.294  1.00 92.04           H
ATOM    772  CD2 LEU A  68      13.955   2.103 -15.482  1.00 92.04           C
ATOM    773 1HD2 LEU A  68      14.861   2.111 -14.875  1.00 92.04           H
ATOM    774 2HD2 LEU A  68      13.217   1.445 -15.023  1.00 92.04           H
ATOM    775 3HD2 LEU A  68      14.191   1.743 -16.483  1.00 92.04           H
ATOM    776  HN  LEU A  68      12.255   5.116 -12.082  1.00 92.04           H
ATOM    777  N   VAL A  69       9.923   4.861 -14.193  1.00 91.56           N
ATOM    778  CA  VAL A  69       8.602   4.730 -14.784  1.00 91.56           C
ATOM    779  C   VAL A  69       8.117   6.105 -15.249  1.00 91.56           C
ATOM    780  O   VAL A  69       7.633   6.249 -16.371  1.00 91.56           O
ATOM    781  HA  VAL A  69       8.694   4.078 -15.653  1.00 91.56           H
ATOM    782  CB  VAL A  69       7.648   4.064 -13.791  1.00 91.56           C
ATOM    783  HB  VAL A  69       7.685   4.630 -12.860  1.00 91.56           H
ATOM    784  CG1 VAL A  69       6.207   4.101 -14.305  1.00 91.56           C
ATOM    785 1HG1 VAL A  69       5.898   5.137 -14.446  1.00 91.56           H
ATOM    786 2HG1 VAL A  69       6.147   3.572 -15.256  1.00 91.56           H
ATOM    787 3HG1 VAL A  69       5.550   3.622 -13.580  1.00 91.56           H
ATOM    788  CG2 VAL A  69       8.085   2.630 -13.487  1.00 91.56           C
ATOM    789 1HG2 VAL A  69       8.090   2.049 -14.410  1.00 91.56           H
ATOM    790 2HG2 VAL A  69       9.086   2.638 -13.058  1.00 91.56           H
ATOM    791 3HG2 VAL A  69       7.389   2.180 -12.779  1.00 91.56           H
ATOM    792  HN  VAL A  69       9.990   4.567 -13.239  1.00 91.56           H
ATOM    793  N   ILE A  70       8.265   7.080 -14.364  1.00 92.42           N
ATOM    794  CA  ILE A  70       7.803   8.427 -14.651  1.00 92.42           C
ATOM    795  C   ILE A  70       8.578   8.984 -15.847  1.00 92.42           C
ATOM    796  O   ILE A  70       7.994   9.603 -16.735  1.00 92.42           O
ATOM    797  HA  ILE A  70       6.749   8.360 -14.923  1.00 92.42           H
ATOM    798  CB  ILE A  70       7.892   9.302 -13.399  1.00 92.42           C
ATOM    799  HB  ILE A  70       8.906   9.233 -13.006  1.00 92.42           H
ATOM    800  CG1 ILE A  70       6.949   8.793 -12.306  1.00 92.42           C
ATOM    801 1HG1 ILE A  70       5.918   8.852 -12.655  1.00 92.42           H
ATOM    802 2HG1 ILE A  70       7.157   7.743 -12.101  1.00 92.42           H
ATOM    803  CG2 ILE A  70       7.637  10.772 -13.738  1.00 92.42           C
ATOM    804 1HG2 ILE A  70       8.381  11.113 -14.457  1.00 92.42           H
ATOM    805 2HG2 ILE A  70       6.641  10.878 -14.168  1.00 92.42           H
ATOM    806 3HG2 ILE A  70       7.706  11.371 -12.830  1.00 92.42           H
ATOM    807  CD1 ILE A  70       7.106   9.610 -11.022  1.00 92.42           C
ATOM    808 1HD1 ILE A  70       8.132   9.530 -10.664  1.00 92.42           H
ATOM    809 2HD1 ILE A  70       6.874  10.656 -11.226  1.00 92.42           H
ATOM    810 3HD1 ILE A  70       6.425   9.228 -10.263  1.00 92.42           H
ATOM    811  HN  ILE A  70       8.690   6.961 -13.467  1.00 92.42           H
ATOM    812  N   LEU A  71       9.880   8.743 -15.831  1.00 90.60           N
ATOM    813  CA  LEU A  71      10.755   9.288 -16.856  1.00 90.60           C
ATOM    814  C   LEU A  71      10.374   8.693 -18.213  1.00 90.60           C
ATOM    815  O   LEU A  71      10.314   9.407 -19.213  1.00 90.60           O
ATOM    816  HA  LEU A  71      10.586  10.364 -16.891  1.00 90.60           H
ATOM    817  CB  LEU A  71      12.222   9.071 -16.479  1.00 90.60           C
ATOM    818 1HB  LEU A  71      12.405   9.553 -15.519  1.00 90.60           H
ATOM    819 2HB  LEU A  71      12.385   8.003 -16.336  1.00 90.60           H
ATOM    820  CG  LEU A  71      13.255   9.587 -17.483  1.00 90.60           C
ATOM    821  HG  LEU A  71      12.798  10.391 -18.060  1.00 90.60           H
ATOM    822  CD1 LEU A  71      14.469  10.180 -16.764  1.00 90.60           C
ATOM    823 1HD1 LEU A  71      14.148  11.009 -16.134  1.00 90.60           H
ATOM    824 2HD1 LEU A  71      14.935   9.413 -16.146  1.00 90.60           H
ATOM    825 3HD1 LEU A  71      15.187  10.539 -17.501  1.00 90.60           H
ATOM    826  CD2 LEU A  71      13.654   8.490 -18.472  1.00 90.60           C
ATOM    827 1HD2 LEU A  71      14.084   7.649 -17.928  1.00 90.60           H
ATOM    828 2HD2 LEU A  71      12.772   8.156 -19.019  1.00 90.60           H
ATOM    829 3HD2 LEU A  71      14.389   8.884 -19.174  1.00 90.60           H
ATOM    830  HN  LEU A  71      10.338   8.189 -15.136  1.00 90.60           H
ATOM    831  N   VAL A  72      10.126   7.392 -18.205  1.00 87.76           N
ATOM    832  CA  VAL A  72       9.764   6.691 -19.425  1.00 87.76           C
ATOM    833  C   VAL A  72       8.461   7.274 -19.976  1.00 87.76           C
ATOM    834  O   VAL A  72       8.337   7.498 -21.179  1.00 87.76           O
ATOM    835  HA  VAL A  72      10.559   6.862 -20.151  1.00 87.76           H
ATOM    836  CB  VAL A  72       9.680   5.186 -19.159  1.00 87.76           C
ATOM    837  HB  VAL A  72       9.028   5.034 -18.300  1.00 87.76           H
ATOM    838  CG1 VAL A  72       9.064   4.453 -20.352  1.00 87.76           C
ATOM    839 1HG1 VAL A  72       8.058   4.832 -20.533  1.00 87.76           H
ATOM    840 2HG1 VAL A  72       9.679   4.617 -21.237  1.00 87.76           H
ATOM    841 3HG1 VAL A  72       9.016   3.385 -20.137  1.00 87.76           H
ATOM    842  CG2 VAL A  72      11.056   4.613 -18.814  1.00 87.76           C
ATOM    843 1HG2 VAL A  72      11.740   4.783 -19.645  1.00 87.76           H
ATOM    844 2HG2 VAL A  72      11.440   5.105 -17.920  1.00 87.76           H
ATOM    845 3HG2 VAL A  72      10.967   3.542 -18.629  1.00 87.76           H
ATOM    846  HN  VAL A  72      10.169   6.819 -17.386  1.00 87.76           H
ATOM    847  N   TYR A  73       7.523   7.504 -19.069  1.00 86.45           N
ATOM    848  CA  TYR A  73       6.227   8.037 -19.452  1.00 86.45           C
ATOM    849  C   TYR A  73       6.374   9.398 -20.137  1.00 86.45           C
ATOM    850  O   TYR A  73       5.674   9.688 -21.106  1.00 86.45           O
ATOM    851  HA  TYR A  73       5.767   7.336 -20.148  1.00 86.45           H
ATOM    852  CB  TYR A  73       5.444   8.218 -18.150  1.00 86.45           C
ATOM    853 1HB  TYR A  73       5.368   7.254 -17.647  1.00 86.45           H
ATOM    854 2HB  TYR A  73       6.004   8.879 -17.489  1.00 86.45           H
ATOM    855  CG  TYR A  73       4.037   8.787 -18.344  1.00 86.45           C
ATOM    856  CD1 TYR A  73       3.844  10.154 -18.377  1.00 86.45           C
ATOM    857  HD1 TYR A  73       4.694  10.827 -18.266  1.00 86.45           H
ATOM    858  CD2 TYR A  73       2.961   7.935 -18.485  1.00 86.45           C
ATOM    859  HD2 TYR A  73       3.113   6.856 -18.459  1.00 86.45           H
ATOM    860  CE1 TYR A  73       2.520  10.690 -18.560  1.00 86.45           C
ATOM    861  HE1 TYR A  73       2.354  11.767 -18.588  1.00 86.45           H
ATOM    862  CE2 TYR A  73       1.637   8.471 -18.667  1.00 86.45           C
ATOM    863  HE2 TYR A  73       0.778   7.810 -18.780  1.00 86.45           H
ATOM    864  CZ  TYR A  73       1.482   9.822 -18.696  1.00 86.45           C
ATOM    865  OH  TYR A  73       0.232  10.329 -18.868  1.00 86.45           O
ATOM    866  HH  TYR A  73      -0.406   9.594 -19.102  1.00 86.45           H
ATOM    867  HN  TYR A  73       7.637   7.333 -18.091  1.00 86.45           H
ATOM    868  N   TRP A  74       7.289  10.196 -19.607  1.00 87.20           N
ATOM    869  CA  TRP A  74       7.427  11.573 -20.049  1.00 87.20           C
ATOM    870  C   TRP A  74       8.018  11.560 -21.460  1.00 87.20           C
ATOM    871  O   TRP A  74       7.469  12.176 -22.372  1.00 87.20           O
ATOM    872  HA  TRP A  74       6.433  12.019 -20.064  1.00 87.20           H
ATOM    873  CB  TRP A  74       8.264  12.385 -19.058  1.00 87.20           C
ATOM    874 1HB  TRP A  74       7.997  12.088 -18.044  1.00 87.20           H
ATOM    875 2HB  TRP A  74       9.316  12.135 -19.197  1.00 87.20           H
ATOM    876  CG  TRP A  74       8.093  13.899 -19.193  1.00 87.20           C
ATOM    877  CD1 TRP A  74       8.738  14.732 -20.022  1.00 87.20           C
ATOM    878  HD1 TRP A  74       9.500  14.419 -20.736  1.00 87.20           H
ATOM    879  CD2 TRP A  74       7.187  14.732 -18.440  1.00 87.20           C
ATOM    880  NE1 TRP A  74       8.316  16.035 -19.858  1.00 87.20           N
ATOM    881  HE1 TRP A  74       8.649  16.833 -20.361  1.00 87.20           H
ATOM    882  CE2 TRP A  74       7.343  16.036 -18.865  1.00 87.20           C
ATOM    883  CE3 TRP A  74       6.267  14.396 -17.432  1.00 87.20           C
ATOM    884  HE3 TRP A  74       6.125  13.375 -17.078  1.00 87.20           H
ATOM    885  CZ2 TRP A  74       6.612  17.107 -18.338  1.00 87.20           C
ATOM    886  HZ2 TRP A  74       6.753  18.128 -18.692  1.00 87.20           H
ATOM    887  CZ3 TRP A  74       5.544  15.478 -16.915  1.00 87.20           C
ATOM    888  HZ3 TRP A  74       4.816  15.272 -16.130  1.00 87.20           H
ATOM    889  CH2 TRP A  74       5.689  16.796 -17.333  1.00 87.20           C
ATOM    890  HH2 TRP A  74       5.087  17.583 -16.879  1.00 87.20           H
ATOM    891  HN  TRP A  74       7.927   9.916 -18.890  1.00 87.20           H
ATOM    892  N   TYR A  75       9.129  10.851 -21.596  1.00 82.78           N
ATOM    893  CA  TYR A  75       9.932  10.941 -22.804  1.00 82.78           C
ATOM    894  C   TYR A  75       9.386  10.018 -23.895  1.00 82.78           C
ATOM    895  O   TYR A  75       9.820  10.086 -25.044  1.00 82.78           O
ATOM    896  HA  TYR A  75       9.893  11.972 -23.157  1.00 82.78           H
ATOM    897  CB  TYR A  75      11.335  10.475 -22.413  1.00 82.78           C
ATOM    898 1HB  TYR A  75      11.250   9.616 -21.747  1.00 82.78           H
ATOM    899 2HB  TYR A  75      11.856  10.134 -23.308  1.00 82.78           H
ATOM    900  CG  TYR A  75      12.180  11.551 -21.727  1.00 82.78           C
ATOM    901  CD1 TYR A  75      12.849  12.490 -22.486  1.00 82.78           C
ATOM    902  HD1 TYR A  75      12.775  12.466 -23.573  1.00 82.78           H
ATOM    903  CD2 TYR A  75      12.273  11.582 -20.351  1.00 82.78           C
ATOM    904  HD2 TYR A  75      11.745  10.840 -19.752  1.00 82.78           H
ATOM    905  CE1 TYR A  75      13.644  13.503 -21.840  1.00 82.78           C
ATOM    906  HE1 TYR A  75      14.177  14.251 -22.427  1.00 82.78           H
ATOM    907  CE2 TYR A  75      13.068  12.595 -19.706  1.00 82.78           C
ATOM    908  HE2 TYR A  75      13.150  12.630 -18.619  1.00 82.78           H
ATOM    909  CZ  TYR A  75      13.714  13.505 -20.482  1.00 82.78           C
ATOM    910  OH  TYR A  75      14.465  14.461 -19.873  1.00 82.78           O
ATOM    911  HH  TYR A  75      14.883  15.056 -20.559  1.00 82.78           H
ATOM    912  HN  TYR A  75       9.481  10.225 -20.900  1.00 82.78           H
ATOM    913  N   CYS A  76       8.442   9.178 -23.497  1.00 76.62           N
ATOM    914  CA  CYS A  76       7.807   8.268 -24.435  1.00 76.62           C
ATOM    915  C   CYS A  76       7.038   9.099 -25.464  1.00 76.62           C
ATOM    916  O   CYS A  76       6.103   9.817 -25.115  1.00 76.62           O
ATOM    917  HA  CYS A  76       8.606   7.702 -24.913  1.00 76.62           H
ATOM    918  CB  CYS A  76       6.900   7.262 -23.722  1.00 76.62           C
ATOM    919 1HB  CYS A  76       7.479   6.688 -22.999  1.00 76.62           H
ATOM    920 2HB  CYS A  76       6.127   7.790 -23.164  1.00 76.62           H
ATOM    921  SG  CYS A  76       6.133   6.136 -24.943  1.00 76.62           S
ATOM    922  HG  CYS A  76       7.270   5.589 -25.362  1.00 76.62           H
ATOM    923  HN  CYS A  76       8.112   9.112 -22.555  1.00 76.62           H
ATOM    924  N   THR A  77       7.461   8.973 -26.714  1.00 70.49           N
ATOM    925  CA  THR A  77       6.928   9.813 -27.773  1.00 70.49           C
ATOM    926  C   THR A  77       5.570   9.285 -28.240  1.00 70.49           C
ATOM    927  O   THR A  77       4.865   9.955 -28.993  1.00 70.49           O
ATOM    928  HA  THR A  77       6.760  10.812 -27.368  1.00 70.49           H
ATOM    929  CB  THR A  77       7.970   9.884 -28.891  1.00 70.49           C
ATOM    930  HB  THR A  77       7.638  10.545 -29.691  1.00 70.49           H
ATOM    931  OG1 THR A  77       8.173   8.523 -29.262  1.00 70.49           O
ATOM    932  HG1 THR A  77       8.624   8.475 -30.153  1.00 70.49           H
ATOM    933  CG2 THR A  77       9.340  10.341 -28.386  1.00 70.49           C
ATOM    934 1HG2 THR A  77       9.702   9.641 -27.634  1.00 70.49           H
ATOM    935 2HG2 THR A  77       9.252  11.334 -27.946  1.00 70.49           H
ATOM    936 3HG2 THR A  77      10.042  10.373 -29.220  1.00 70.49           H
ATOM    937  HN  THR A  77       8.154   8.314 -27.006  1.00 70.49           H
ATOM    938  N   ARG A  78       5.244   8.089 -27.773  1.00 72.17           N
ATOM    939  CA  ARG A  78       4.016   7.432 -28.189  1.00 72.17           C
ATOM    940  C   ARG A  78       2.818   8.024 -27.444  1.00 72.17           C
ATOM    941  O   ARG A  78       2.933   8.403 -26.279  1.00 72.17           O
ATOM    942  HA  ARG A  78       3.947   7.624 -29.260  1.00 72.17           H
ATOM    943  CB  ARG A  78       4.080   5.927 -27.923  1.00 72.17           C
ATOM    944 1HB  ARG A  78       3.411   5.405 -28.607  1.00 72.17           H
ATOM    945 2HB  ARG A  78       5.087   5.561 -28.122  1.00 72.17           H
ATOM    946  CG  ARG A  78       3.691   5.608 -26.478  1.00 72.17           C
ATOM    947 1HG  ARG A  78       4.271   6.230 -25.796  1.00 72.17           H
ATOM    948 2HG  ARG A  78       2.641   5.853 -26.318  1.00 72.17           H
ATOM    949  CD  ARG A  78       3.930   4.131 -26.159  1.00 72.17           C
ATOM    950 1HD  ARG A  78       3.114   3.528 -26.555  1.00 72.17           H
ATOM    951 2HD  ARG A  78       4.844   3.789 -26.644  1.00 72.17           H
ATOM    952  NE  ARG A  78       4.035   3.940 -24.695  1.00 72.17           N
ATOM    953  HE  ARG A  78       4.947   3.827 -24.301  1.00 72.17           H
ATOM    954  CZ  ARG A  78       2.983   3.910 -23.865  1.00 72.17           C
ATOM    955  NH1 ARG A  78       1.738   4.056 -24.338  1.00 72.17           N
ATOM    956 1HH1 ARG A  78       1.588   4.189 -25.318  1.00 72.17           H
ATOM    957 2HH1 ARG A  78       0.959   4.032 -23.712  1.00 72.17           H
ATOM    958  NH2 ARG A  78       3.196   3.730 -22.554  1.00 72.17           N
ATOM    959 1HH2 ARG A  78       2.422   3.705 -21.921  1.00 72.17           H
ATOM    960 2HH2 ARG A  78       4.128   3.622 -22.209  1.00 72.17           H
ATOM    961  HN  ARG A  78       5.801   7.571 -27.123  1.00 72.17           H
ATOM    962  N   VAL A  79       1.697   8.086 -28.147  1.00 77.20           N
ATOM    963  CA  VAL A  79       0.457   8.538 -27.539  1.00 77.20           C
ATOM    964  C   VAL A  79       0.227   7.777 -26.232  1.00 77.20           C
ATOM    965  O   VAL A  79       0.372   6.556 -26.187  1.00 77.20           O
ATOM    966  HA  VAL A  79       0.569   9.599 -27.312  1.00 77.20           H
ATOM    967  CB  VAL A  79      -0.698   8.386 -28.531  1.00 77.20           C
ATOM    968  HB  VAL A  79      -0.886   7.320 -28.665  1.00 77.20           H
ATOM    969  CG1 VAL A  79      -1.977   9.024 -27.985  1.00 77.20           C
ATOM    970 1HG1 VAL A  79      -2.254   8.539 -27.049  1.00 77.20           H
ATOM    971 2HG1 VAL A  79      -1.807  10.086 -27.809  1.00 77.20           H
ATOM    972 3HG1 VAL A  79      -2.782   8.901 -28.710  1.00 77.20           H
ATOM    973  CG2 VAL A  79      -0.331   8.973 -29.895  1.00 77.20           C
ATOM    974 1HG2 VAL A  79      -0.103  10.033 -29.785  1.00 77.20           H
ATOM    975 2HG2 VAL A  79       0.542   8.453 -30.292  1.00 77.20           H
ATOM    976 3HG2 VAL A  79      -1.169   8.851 -30.581  1.00 77.20           H
ATOM    977  HN  VAL A  79       1.627   7.834 -29.112  1.00 77.20           H
ATOM    978  N   LYS A  80      -0.128   8.529 -25.201  1.00 81.34           N
ATOM    979  CA  LYS A  80      -0.418   7.936 -23.907  1.00 81.34           C
ATOM    980  C   LYS A  80      -1.719   7.135 -23.998  1.00 81.34           C
ATOM    981  O   LYS A  80      -2.517   7.343 -24.911  1.00 81.34           O
ATOM    982  HA  LYS A  80       0.395   7.249 -23.672  1.00 81.34           H
ATOM    983  CB  LYS A  80      -0.433   9.009 -22.816  1.00 81.34           C
ATOM    984 1HB  LYS A  80      -1.336   9.613 -22.907  1.00 81.34           H
ATOM    985 2HB  LYS A  80      -0.464   8.536 -21.835  1.00 81.34           H
ATOM    986  CG  LYS A  80       0.801   9.909 -22.916  1.00 81.34           C
ATOM    987 1HG  LYS A  80       0.805  10.421 -23.878  1.00 81.34           H
ATOM    988 2HG  LYS A  80       0.758  10.678 -22.145  1.00 81.34           H
ATOM    989  CD  LYS A  80       2.087   9.094 -22.761  1.00 81.34           C
ATOM    990 1HD  LYS A  80       2.116   8.638 -21.771  1.00 81.34           H
ATOM    991 2HD  LYS A  80       2.097   8.281 -23.487  1.00 81.34           H
ATOM    992  CE  LYS A  80       3.322   9.976 -22.958  1.00 81.34           C
ATOM    993 1HE  LYS A  80       3.187  10.611 -23.834  1.00 81.34           H
ATOM    994 2HE  LYS A  80       3.443  10.638 -22.100  1.00 81.34           H
ATOM    995  NZ  LYS A  80       4.533   9.143 -23.124  1.00 81.34           N
ATOM    996 1HZ  LYS A  80       5.323   9.736 -23.352  1.00 81.34           H
ATOM    997 2HZ  LYS A  80       4.722   8.645 -22.261  1.00 81.34           H
ATOM    998 3HZ  LYS A  80       4.384   8.475 -23.873  1.00 81.34           H
ATOM    999  HN  LYS A  80      -0.217   9.524 -25.239  1.00 81.34           H
ATOM   1000  N   THR A  81      -1.891   6.236 -23.040  1.00 81.91           N
ATOM   1001  CA  THR A  81      -3.151   5.527 -22.898  1.00 81.91           C
ATOM   1002  C   THR A  81      -3.684   5.667 -21.470  1.00 81.91           C
ATOM   1003  O   THR A  81      -2.961   6.097 -20.573  1.00 81.91           O
ATOM   1004  HA  THR A  81      -3.883   5.990 -23.559  1.00 81.91           H
ATOM   1005  CB  THR A  81      -2.927   4.074 -23.322  1.00 81.91           C
ATOM   1006  HB  THR A  81      -3.869   3.526 -23.350  1.00 81.91           H
ATOM   1007  OG1 THR A  81      -1.959   3.587 -22.395  1.00 81.91           O
ATOM   1008  HG1 THR A  81      -1.054   3.941 -22.629  1.00 81.91           H
ATOM   1009  CG2 THR A  81      -2.231   3.961 -24.680  1.00 81.91           C
ATOM   1010 1HG2 THR A  81      -1.259   4.451 -24.632  1.00 81.91           H
ATOM   1011 2HG2 THR A  81      -2.843   4.443 -25.443  1.00 81.91           H
ATOM   1012 3HG2 THR A  81      -2.096   2.910 -24.933  1.00 81.91           H
ATOM   1013  HN  THR A  81      -1.190   5.991 -22.370  1.00 81.91           H
ATOM   1014  N   MET A  82      -4.945   5.296 -21.304  1.00 83.28           N
ATOM   1015  CA  MET A  82      -5.571   5.337 -19.994  1.00 83.28           C
ATOM   1016  C   MET A  82      -4.782   4.502 -18.983  1.00 83.28           C
ATOM   1017  O   MET A  82      -4.567   4.932 -17.850  1.00 83.28           O
ATOM   1018  HA  MET A  82      -5.560   6.386 -19.696  1.00 83.28           H
ATOM   1019  CB  MET A  82      -7.000   4.801 -20.093  1.00 83.28           C
ATOM   1020 1HB  MET A  82      -7.593   5.453 -20.736  1.00 83.28           H
ATOM   1021 2HB  MET A  82      -6.992   3.816 -20.559  1.00 83.28           H
ATOM   1022  CG  MET A  82      -7.650   4.712 -18.711  1.00 83.28           C
ATOM   1023 1HG  MET A  82      -7.269   3.841 -18.176  1.00 83.28           H
ATOM   1024 2HG  MET A  82      -7.388   5.589 -18.119  1.00 83.28           H
ATOM   1025  SD  MET A  82      -9.424   4.596 -18.876  1.00 83.28           S
ATOM   1026  CE  MET A  82      -9.913   4.915 -17.189  1.00 83.28           C
ATOM   1027 1HE  MET A  82      -9.479   4.159 -16.535  1.00 83.28           H
ATOM   1028 2HE  MET A  82      -9.560   5.902 -16.889  1.00 83.28           H
ATOM   1029 3HE  MET A  82     -11.000   4.880 -17.114  1.00 83.28           H
ATOM   1030  HN  MET A  82      -5.535   4.973 -22.044  1.00 83.28           H
ATOM   1031  N   THR A  83      -4.371   3.324 -19.429  1.00 83.24           N
ATOM   1032  CA  THR A  83      -3.519   2.472 -18.617  1.00 83.24           C
ATOM   1033  C   THR A  83      -2.276   3.239 -18.162  1.00 83.24           C
ATOM   1034  O   THR A  83      -1.883   3.156 -16.999  1.00 83.24           O
ATOM   1035  HA  THR A  83      -4.069   2.192 -17.719  1.00 83.24           H
ATOM   1036  CB  THR A  83      -3.195   1.216 -19.429  1.00 83.24           C
ATOM   1037  HB  THR A  83      -2.665   1.472 -20.346  1.00 83.24           H
ATOM   1038  OG1 THR A  83      -4.458   0.581 -19.606  1.00 83.24           O
ATOM   1039  HG1 THR A  83      -5.071   1.177 -20.125  1.00 83.24           H
ATOM   1040  CG2 THR A  83      -2.375   0.199 -18.633  1.00 83.24           C
ATOM   1041 1HG2 THR A  83      -2.935  -0.107 -17.749  1.00 83.24           H
ATOM   1042 2HG2 THR A  83      -1.433   0.653 -18.326  1.00 83.24           H
ATOM   1043 3HG2 THR A  83      -2.173  -0.672 -19.255  1.00 83.24           H
ATOM   1044  HN  THR A  83      -4.609   2.952 -20.326  1.00 83.24           H
ATOM   1045  N   ASP A  84      -1.692   3.967 -19.102  1.00 84.36           N
ATOM   1046  CA  ASP A  84      -0.441   4.660 -18.842  1.00 84.36           C
ATOM   1047  C   ASP A  84      -0.663   5.716 -17.758  1.00 84.36           C
ATOM   1048  O   ASP A  84       0.210   5.949 -16.924  1.00 84.36           O
ATOM   1049  HA  ASP A  84       0.257   3.883 -18.530  1.00 84.36           H
ATOM   1050  CB  ASP A  84       0.065   5.371 -20.098  1.00 84.36           C
ATOM   1051 1HB  ASP A  84      -0.621   6.174 -20.368  1.00 84.36           H
ATOM   1052 2HB  ASP A  84       1.032   5.833 -19.895  1.00 84.36           H
ATOM   1053  CG  ASP A  84       0.198   4.392 -21.267  1.00 84.36           C
ATOM   1054  OD1 ASP A  84       0.876   3.361 -21.069  1.00 84.36           O
ATOM   1055  OD2 ASP A  84      -0.383   4.697 -22.331  1.00 84.36           O
ATOM   1056  HN  ASP A  84      -2.058   4.088 -20.024  1.00 84.36           H
ATOM   1057  N   MET A  85      -1.838   6.328 -17.805  1.00 89.51           N
ATOM   1058  CA  MET A  85      -2.183   7.359 -16.841  1.00 89.51           C
ATOM   1059  C   MET A  85      -2.213   6.794 -15.420  1.00 89.51           C
ATOM   1060  O   MET A  85      -1.710   7.421 -14.488  1.00 89.51           O
ATOM   1061  HA  MET A  85      -1.400   8.112 -16.924  1.00 89.51           H
ATOM   1062  CB  MET A  85      -3.555   7.943 -17.187  1.00 89.51           C
ATOM   1063 1HB  MET A  85      -3.563   8.270 -18.227  1.00 89.51           H
ATOM   1064 2HB  MET A  85      -4.318   7.170 -17.091  1.00 89.51           H
ATOM   1065  CG  MET A  85      -3.896   9.121 -16.273  1.00 89.51           C
ATOM   1066 1HG  MET A  85      -4.895   9.492 -16.501  1.00 89.51           H
ATOM   1067 2HG  MET A  85      -3.907   8.794 -15.233  1.00 89.51           H
ATOM   1068  SD  MET A  85      -2.698  10.427 -16.488  1.00 89.51           S
ATOM   1069  CE  MET A  85      -3.121  10.968 -18.136  1.00 89.51           C
ATOM   1070 1HE  MET A  85      -3.002  10.138 -18.832  1.00 89.51           H
ATOM   1071 2HE  MET A  85      -4.157  11.309 -18.152  1.00 89.51           H
ATOM   1072 3HE  MET A  85      -2.465  11.786 -18.430  1.00 89.51           H
ATOM   1073  HN  MET A  85      -2.545   6.130 -18.483  1.00 89.51           H
ATOM   1074  N   PHE A  86      -2.806   5.616 -15.298  1.00 89.76           N
ATOM   1075  CA  PHE A  86      -2.913   4.962 -14.005  1.00 89.76           C
ATOM   1076  C   PHE A  86      -1.547   4.469 -13.525  1.00 89.76           C
ATOM   1077  O   PHE A  86      -1.235   4.552 -12.338  1.00 89.76           O
ATOM   1078  HA  PHE A  86      -3.300   5.699 -13.300  1.00 89.76           H
ATOM   1079  CB  PHE A  86      -3.841   3.759 -14.187  1.00 89.76           C
ATOM   1080 1HB  PHE A  86      -3.444   3.124 -14.979  1.00 89.76           H
ATOM   1081 2HB  PHE A  86      -3.836   3.168 -13.271  1.00 89.76           H
ATOM   1082  CG  PHE A  86      -5.285   4.133 -14.528  1.00 89.76           C
ATOM   1083  CD1 PHE A  86      -5.863   5.217 -13.945  1.00 89.76           C
ATOM   1084  HD1 PHE A  86      -5.297   5.820 -13.234  1.00 89.76           H
ATOM   1085  CD2 PHE A  86      -5.991   3.381 -15.414  1.00 89.76           C
ATOM   1086  HD2 PHE A  86      -5.528   2.512 -15.882  1.00 89.76           H
ATOM   1087  CE1 PHE A  86      -7.203   5.564 -14.261  1.00 89.76           C
ATOM   1088  HE1 PHE A  86      -7.666   6.433 -13.793  1.00 89.76           H
ATOM   1089  CE2 PHE A  86      -7.331   3.728 -15.731  1.00 89.76           C
ATOM   1090  HE2 PHE A  86      -7.897   3.125 -16.441  1.00 89.76           H
ATOM   1091  CZ  PHE A  86      -7.909   4.812 -15.147  1.00 89.76           C
ATOM   1092  HZ  PHE A  86      -8.937   5.078 -15.391  1.00 89.76           H
ATOM   1093  HN  PHE A  86      -3.209   5.111 -16.061  1.00 89.76           H
ATOM   1094  N   LEU A  87      -0.768   3.967 -14.472  1.00 87.72           N
ATOM   1095  CA  LEU A  87       0.564   3.476 -14.163  1.00 87.72           C
ATOM   1096  C   LEU A  87       1.411   4.624 -13.612  1.00 87.72           C
ATOM   1097  O   LEU A  87       2.222   4.424 -12.709  1.00 87.72           O
ATOM   1098  HA  LEU A  87       0.461   2.718 -13.386  1.00 87.72           H
ATOM   1099  CB  LEU A  87       1.178   2.790 -15.385  1.00 87.72           C
ATOM   1100 1HB  LEU A  87       1.062   3.450 -16.244  1.00 87.72           H
ATOM   1101 2HB  LEU A  87       2.248   2.675 -15.213  1.00 87.72           H
ATOM   1102  CG  LEU A  87       0.599   1.421 -15.748  1.00 87.72           C
ATOM   1103  HG  LEU A  87      -0.452   1.552 -16.006  1.00 87.72           H
ATOM   1104  CD1 LEU A  87       1.297   0.839 -16.978  1.00 87.72           C
ATOM   1105 1HD1 LEU A  87       1.162   1.511 -17.825  1.00 87.72           H
ATOM   1106 2HD1 LEU A  87       2.362   0.724 -16.772  1.00 87.72           H
ATOM   1107 3HD1 LEU A  87       0.866  -0.134 -17.214  1.00 87.72           H
ATOM   1108  CD2 LEU A  87       0.655   0.468 -14.552  1.00 87.72           C
ATOM   1109 1HD2 LEU A  87       1.691   0.337 -14.240  1.00 87.72           H
ATOM   1110 2HD2 LEU A  87       0.077   0.884 -13.728  1.00 87.72           H
ATOM   1111 3HD2 LEU A  87       0.237  -0.498 -14.838  1.00 87.72           H
ATOM   1112  HN  LEU A  87      -1.034   3.893 -15.433  1.00 87.72           H
ATOM   1113  N   LEU A  88       1.194   5.802 -14.178  1.00 91.03           N
ATOM   1114  CA  LEU A  88       1.907   6.988 -13.735  1.00 91.03           C
ATOM   1115  C   LEU A  88       1.556   7.272 -12.273  1.00 91.03           C
ATOM   1116  O   LEU A  88       2.444   7.422 -11.435  1.00 91.03           O
ATOM   1117  HA  LEU A  88       2.973   6.772 -13.798  1.00 91.03           H
ATOM   1118  CB  LEU A  88       1.627   8.164 -14.673  1.00 91.03           C
ATOM   1119 1HB  LEU A  88       2.055   7.934 -15.649  1.00 91.03           H
ATOM   1120 2HB  LEU A  88       0.548   8.245 -14.810  1.00 91.03           H
ATOM   1121  CG  LEU A  88       2.160   9.525 -14.221  1.00 91.03           C
ATOM   1122  HG  LEU A  88       1.853   9.685 -13.187  1.00 91.03           H
ATOM   1123  CD1 LEU A  88       3.689   9.551 -14.248  1.00 91.03           C
ATOM   1124 1HD1 LEU A  88       4.078   8.784 -13.579  1.00 91.03           H
ATOM   1125 2HD1 LEU A  88       4.038   9.359 -15.263  1.00 91.03           H
ATOM   1126 3HD1 LEU A  88       4.041  10.530 -13.922  1.00 91.03           H
ATOM   1127  CD2 LEU A  88       1.552  10.655 -15.053  1.00 91.03           C
ATOM   1128 1HD2 LEU A  88       1.807  10.512 -16.103  1.00 91.03           H
ATOM   1129 2HD2 LEU A  88       0.468  10.649 -14.939  1.00 91.03           H
ATOM   1130 3HD2 LEU A  88       1.948  11.612 -14.711  1.00 91.03           H
ATOM   1131  HN  LEU A  88       0.547   5.952 -14.926  1.00 91.03           H
ATOM   1132  N   ASN A  89       0.259   7.335 -12.010  1.00 93.92           N
ATOM   1133  CA  ASN A  89      -0.220   7.718 -10.693  1.00 93.92           C
ATOM   1134  C   ASN A  89       0.201   6.657  -9.674  1.00 93.92           C
ATOM   1135  O   ASN A  89       0.409   6.966  -8.501  1.00 93.92           O
ATOM   1136  HA  ASN A  89       0.232   8.690 -10.495  1.00 93.92           H
ATOM   1137  CB  ASN A  89      -1.747   7.816 -10.669  1.00 93.92           C
ATOM   1138 1HB  ASN A  89      -2.176   7.006 -11.259  1.00 93.92           H
ATOM   1139 2HB  ASN A  89      -2.107   7.693  -9.648  1.00 93.92           H
ATOM   1140  CG  ASN A  89      -2.218   9.162 -11.223  1.00 93.92           C
ATOM   1141  OD1 ASN A  89      -2.463  10.111 -10.495  1.00 93.92           O
ATOM   1142  ND2 ASN A  89      -2.332   9.193 -12.547  1.00 93.92           N
ATOM   1143 1HD2 ASN A  89      -2.116   8.379 -13.087  1.00 93.92           H
ATOM   1144 2HD2 ASN A  89      -2.634  10.030 -13.004  1.00 93.92           H
ATOM   1145  HN  ASN A  89      -0.457   7.132 -12.678  1.00 93.92           H
ATOM   1146  N   LEU A  90       0.315   5.429 -10.158  1.00 92.00           N
ATOM   1147  CA  LEU A  90       0.732   4.326  -9.310  1.00 92.00           C
ATOM   1148  C   LEU A  90       2.163   4.572  -8.828  1.00 92.00           C
ATOM   1149  O   LEU A  90       2.460   4.408  -7.645  1.00 92.00           O
ATOM   1150  HA  LEU A  90       0.073   4.313  -8.442  1.00 92.00           H
ATOM   1151  CB  LEU A  90       0.549   2.992 -10.037  1.00 92.00           C
ATOM   1152 1HB  LEU A  90      -0.368   3.044 -10.624  1.00 92.00           H
ATOM   1153 2HB  LEU A  90       1.372   2.869 -10.741  1.00 92.00           H
ATOM   1154  CG  LEU A  90       0.484   1.748  -9.149  1.00 92.00           C
ATOM   1155  HG  LEU A  90       1.196   1.873  -8.334  1.00 92.00           H
ATOM   1156  CD1 LEU A  90      -0.902   1.595  -8.520  1.00 92.00           C
ATOM   1157 1HD1 LEU A  90      -1.123   2.471  -7.910  1.00 92.00           H
ATOM   1158 2HD1 LEU A  90      -1.650   1.502  -9.307  1.00 92.00           H
ATOM   1159 3HD1 LEU A  90      -0.921   0.703  -7.894  1.00 92.00           H
ATOM   1160  CD2 LEU A  90       0.902   0.498  -9.926  1.00 92.00           C
ATOM   1161 1HD2 LEU A  90       0.233   0.357 -10.775  1.00 92.00           H
ATOM   1162 2HD2 LEU A  90       1.924   0.618 -10.285  1.00 92.00           H
ATOM   1163 3HD2 LEU A  90       0.846  -0.372  -9.272  1.00 92.00           H
ATOM   1164  HN  LEU A  90       0.128   5.184 -11.109  1.00 92.00           H
ATOM   1165  N   ALA A  91       3.012   4.962  -9.767  1.00 94.16           N
ATOM   1166  CA  ALA A  91       4.414   5.187  -9.463  1.00 94.16           C
ATOM   1167  C   ALA A  91       4.540   6.374  -8.506  1.00 94.16           C
ATOM   1168  O   ALA A  91       5.402   6.379  -7.628  1.00 94.16           O
ATOM   1169  HA  ALA A  91       4.794   4.292  -8.970  1.00 94.16           H
ATOM   1170  CB  ALA A  91       5.191   5.402 -10.763  1.00 94.16           C
ATOM   1171 1HB  ALA A  91       5.094   4.518 -11.395  1.00 94.16           H
ATOM   1172 2HB  ALA A  91       4.790   6.269 -11.287  1.00 94.16           H
ATOM   1173 3HB  ALA A  91       6.244   5.570 -10.534  1.00 94.16           H
ATOM   1174  HN  ALA A  91       2.755   5.124 -10.720  1.00 94.16           H
ATOM   1175  N   ILE A  92       3.669   7.351  -8.708  1.00 95.58           N
ATOM   1176  CA  ILE A  92       3.668   8.539  -7.870  1.00 95.58           C
ATOM   1177  C   ILE A  92       3.298   8.147  -6.438  1.00 95.58           C
ATOM   1178  O   ILE A  92       3.948   8.578  -5.486  1.00 95.58           O
ATOM   1179  HA  ILE A  92       4.683   8.937  -7.868  1.00 95.58           H
ATOM   1180  CB  ILE A  92       2.760   9.615  -8.468  1.00 95.58           C
ATOM   1181  HB  ILE A  92       1.799   9.158  -8.705  1.00 95.58           H
ATOM   1182  CG1 ILE A  92       3.339  10.157  -9.777  1.00 95.58           C
ATOM   1183 1HG1 ILE A  92       4.226  10.754  -9.566  1.00 95.58           H
ATOM   1184 2HG1 ILE A  92       3.655   9.327 -10.409  1.00 95.58           H
ATOM   1185  CG2 ILE A  92       2.492  10.730  -7.455  1.00 95.58           C
ATOM   1186 1HG2 ILE A  92       2.005  10.312  -6.574  1.00 95.58           H
ATOM   1187 2HG2 ILE A  92       3.435  11.191  -7.164  1.00 95.58           H
ATOM   1188 3HG2 ILE A  92       1.843  11.482  -7.905  1.00 95.58           H
ATOM   1189  CD1 ILE A  92       2.308  11.008 -10.521  1.00 95.58           C
ATOM   1190 1HD1 ILE A  92       1.433  10.401 -10.751  1.00 95.58           H
ATOM   1191 2HD1 ILE A  92       2.012  11.850  -9.895  1.00 95.58           H
ATOM   1192 3HD1 ILE A  92       2.746  11.381 -11.447  1.00 95.58           H
ATOM   1193  HN  ILE A  92       2.973   7.341  -9.426  1.00 95.58           H
ATOM   1194  N   ALA A  93       2.257   7.336  -6.331  1.00 95.44           N
ATOM   1195  CA  ALA A  93       1.762   6.921  -5.029  1.00 95.44           C
ATOM   1196  C   ALA A  93       2.875   6.189  -4.276  1.00 95.44           C
ATOM   1197  O   ALA A  93       3.090   6.432  -3.089  1.00 95.44           O
ATOM   1198  HA  ALA A  93       1.491   7.820  -4.475  1.00 95.44           H
ATOM   1199  CB  ALA A  93       0.513   6.056  -5.209  1.00 95.44           C
ATOM   1200 1HB  ALA A  93      -0.257   6.633  -5.723  1.00 95.44           H
ATOM   1201 2HB  ALA A  93       0.763   5.175  -5.800  1.00 95.44           H
ATOM   1202 3HB  ALA A  93       0.142   5.746  -4.232  1.00 95.44           H
ATOM   1203  HN  ALA A  93       1.754   6.964  -7.112  1.00 95.44           H
ATOM   1204  N   ASP A  94       3.552   5.306  -4.996  1.00 94.38           N
ATOM   1205  CA  ASP A  94       4.616   4.515  -4.402  1.00 94.38           C
ATOM   1206  C   ASP A  94       5.718   5.449  -3.896  1.00 94.38           C
ATOM   1207  O   ASP A  94       6.216   5.281  -2.784  1.00 94.38           O
ATOM   1208  HA  ASP A  94       4.142   3.955  -3.597  1.00 94.38           H
ATOM   1209  CB  ASP A  94       5.236   3.566  -5.430  1.00 94.38           C
ATOM   1210 1HB  ASP A  94       5.368   4.087  -6.378  1.00 94.38           H
ATOM   1211 2HB  ASP A  94       6.226   3.258  -5.095  1.00 94.38           H
ATOM   1212  CG  ASP A  94       4.355   2.333  -5.639  1.00 94.38           C
ATOM   1213  OD1 ASP A  94       3.659   1.962  -4.669  1.00 94.38           O
ATOM   1214  OD2 ASP A  94       4.397   1.789  -6.763  1.00 94.38           O
ATOM   1215  HN  ASP A  94       3.384   5.129  -5.965  1.00 94.38           H
ATOM   1216  N   LEU A  95       6.067   6.411  -4.738  1.00 96.62           N
ATOM   1217  CA  LEU A  95       7.147   7.329  -4.419  1.00 96.62           C
ATOM   1218  C   LEU A  95       6.817   8.067  -3.120  1.00 96.62           C
ATOM   1219  O   LEU A  95       7.673   8.212  -2.249  1.00 96.62           O
ATOM   1220  HA  LEU A  95       8.045   6.733  -4.258  1.00 96.62           H
ATOM   1221  CB  LEU A  95       7.427   8.259  -5.601  1.00 96.62           C
ATOM   1222 1HB  LEU A  95       6.472   8.591  -6.010  1.00 96.62           H
ATOM   1223 2HB  LEU A  95       7.939   9.146  -5.226  1.00 96.62           H
ATOM   1224  CG  LEU A  95       8.259   7.666  -6.739  1.00 96.62           C
ATOM   1225  HG  LEU A  95       7.750   6.774  -7.105  1.00 96.62           H
ATOM   1226  CD1 LEU A  95       8.359   8.643  -7.912  1.00 96.62           C
ATOM   1227 1HD1 LEU A  95       7.360   8.863  -8.288  1.00 96.62           H
ATOM   1228 2HD1 LEU A  95       8.832   9.566  -7.577  1.00 96.62           H
ATOM   1229 3HD1 LEU A  95       8.956   8.196  -8.707  1.00 96.62           H
ATOM   1230  CD2 LEU A  95       9.637   7.227  -6.240  1.00 96.62           C
ATOM   1231 1HD2 LEU A  95      10.167   8.088  -5.831  1.00 96.62           H
ATOM   1232 2HD2 LEU A  95       9.518   6.472  -5.463  1.00 96.62           H
ATOM   1233 3HD2 LEU A  95      10.208   6.809  -7.069  1.00 96.62           H
ATOM   1234  HN  LEU A  95       5.626   6.569  -5.621  1.00 96.62           H
ATOM   1235  N   LEU A  96       5.573   8.514  -3.031  1.00 96.07           N
ATOM   1236  CA  LEU A  96       5.151   9.335  -1.908  1.00 96.07           C
ATOM   1237  C   LEU A  96       5.389   8.570  -0.605  1.00 96.07           C
ATOM   1238  O   LEU A  96       5.815   9.152   0.392  1.00 96.07           O
ATOM   1239  HA  LEU A  96       5.777  10.228  -1.904  1.00 96.07           H
ATOM   1240  CB  LEU A  96       3.705   9.796  -2.095  1.00 96.07           C
ATOM   1241 1HB  LEU A  96       3.103   8.933  -2.378  1.00 96.07           H
ATOM   1242 2HB  LEU A  96       3.329  10.146  -1.134  1.00 96.07           H
ATOM   1243  CG  LEU A  96       3.481  10.900  -3.131  1.00 96.07           C
ATOM   1244  HG  LEU A  96       3.774  10.515  -4.108  1.00 96.07           H
ATOM   1245  CD1 LEU A  96       2.001  11.278  -3.219  1.00 96.07           C
ATOM   1246 1HD1 LEU A  96       1.419  10.403  -3.509  1.00 96.07           H
ATOM   1247 2HD1 LEU A  96       1.659  11.636  -2.248  1.00 96.07           H
ATOM   1248 3HD1 LEU A  96       1.870  12.064  -3.962  1.00 96.07           H
ATOM   1249  CD2 LEU A  96       4.366  12.113  -2.840  1.00 96.07           C
ATOM   1250 1HD2 LEU A  96       4.128  12.508  -1.852  1.00 96.07           H
ATOM   1251 2HD2 LEU A  96       5.414  11.814  -2.868  1.00 96.07           H
ATOM   1252 3HD2 LEU A  96       4.188  12.882  -3.591  1.00 96.07           H
ATOM   1253  HN  LEU A  96       4.861   8.325  -3.707  1.00 96.07           H
ATOM   1254  N   PHE A  97       5.105   7.277  -0.654  1.00 95.80           N
ATOM   1255  CA  PHE A  97       5.274   6.428   0.513  1.00 95.80           C
ATOM   1256  C   PHE A  97       6.757   6.184   0.802  1.00 95.80           C
ATOM   1257  O   PHE A  97       7.202   6.323   1.940  1.00 95.80           O
ATOM   1258  HA  PHE A  97       4.822   6.946   1.358  1.00 95.80           H
ATOM   1259  CB  PHE A  97       4.602   5.091   0.195  1.00 95.80           C
ATOM   1260 1HB  PHE A  97       3.521   5.232   0.191  1.00 95.80           H
ATOM   1261 2HB  PHE A  97       4.886   4.783  -0.811  1.00 95.80           H
ATOM   1262  CG  PHE A  97       4.953   3.970   1.174  1.00 95.80           C
ATOM   1263  CD1 PHE A  97       5.571   2.844   0.726  1.00 95.80           C
ATOM   1264  HD1 PHE A  97       5.817   2.741  -0.331  1.00 95.80           H
ATOM   1265  CD2 PHE A  97       4.646   4.098   2.493  1.00 95.80           C
ATOM   1266  HD2 PHE A  97       4.151   5.000   2.852  1.00 95.80           H
ATOM   1267  CE1 PHE A  97       5.897   1.803   1.636  1.00 95.80           C
ATOM   1268  HE1 PHE A  97       6.392   0.901   1.276  1.00 95.80           H
ATOM   1269  CE2 PHE A  97       4.972   3.057   3.402  1.00 95.80           C
ATOM   1270  HE2 PHE A  97       4.726   3.160   4.459  1.00 95.80           H
ATOM   1271  CZ  PHE A  97       5.590   1.932   2.954  1.00 95.80           C
ATOM   1272  HZ  PHE A  97       5.841   1.133   3.652  1.00 95.80           H
ATOM   1273  HN  PHE A  97       4.765   6.810  -1.471  1.00 95.80           H
ATOM   1274  N   LEU A  98       7.480   5.823  -0.248  1.00 96.66           N
ATOM   1275  CA  LEU A  98       8.860   5.395  -0.094  1.00 96.66           C
ATOM   1276  C   LEU A  98       9.653   6.489   0.623  1.00 96.66           C
ATOM   1277  O   LEU A  98      10.543   6.196   1.419  1.00 96.66           O
ATOM   1278  HA  LEU A  98       8.858   4.503   0.532  1.00 96.66           H
ATOM   1279  CB  LEU A  98       9.451   4.995  -1.448  1.00 96.66           C
ATOM   1280 1HB  LEU A  98       9.260   5.800  -2.158  1.00 96.66           H
ATOM   1281 2HB  LEU A  98      10.532   4.915  -1.341  1.00 96.66           H
ATOM   1282  CG  LEU A  98       8.927   3.689  -2.049  1.00 96.66           C
ATOM   1283  HG  LEU A  98       7.844   3.668  -1.930  1.00 96.66           H
ATOM   1284  CD1 LEU A  98       9.219   3.620  -3.549  1.00 96.66           C
ATOM   1285 1HD1 LEU A  98       8.733   4.455  -4.053  1.00 96.66           H
ATOM   1286 2HD1 LEU A  98      10.296   3.673  -3.713  1.00 96.66           H
ATOM   1287 3HD1 LEU A  98       8.837   2.681  -3.951  1.00 96.66           H
ATOM   1288  CD2 LEU A  98       9.487   2.478  -1.299  1.00 96.66           C
ATOM   1289 1HD2 LEU A  98      10.575   2.481  -1.365  1.00 96.66           H
ATOM   1290 2HD2 LEU A  98       9.186   2.527  -0.253  1.00 96.66           H
ATOM   1291 3HD2 LEU A  98       9.099   1.563  -1.747  1.00 96.66           H
ATOM   1292  HN  LEU A  98       7.139   5.820  -1.188  1.00 96.66           H
ATOM   1293  N   VAL A  99       9.300   7.729   0.316  1.00 96.82           N
ATOM   1294  CA  VAL A  99      10.009   8.869   0.872  1.00 96.82           C
ATOM   1295  C   VAL A  99       9.866   8.859   2.395  1.00 96.82           C
ATOM   1296  O   VAL A  99      10.629   9.519   3.098  1.00 96.82           O
ATOM   1297  HA  VAL A  99      11.063   8.756   0.618  1.00 96.82           H
ATOM   1298  CB  VAL A  99       9.502  10.163   0.233  1.00 96.82           C
ATOM   1299  HB  VAL A  99       8.413  10.157   0.281  1.00 96.82           H
ATOM   1300  CG1 VAL A  99      10.000  11.387   1.004  1.00 96.82           C
ATOM   1301 1HG1 VAL A  99       9.640  11.341   2.031  1.00 96.82           H
ATOM   1302 2HG1 VAL A  99      11.090  11.399   1.001  1.00 96.82           H
ATOM   1303 3HG1 VAL A  99       9.626  12.293   0.528  1.00 96.82           H
ATOM   1304  CG2 VAL A  99       9.907  10.241  -1.241  1.00 96.82           C
ATOM   1305 1HG2 VAL A  99      10.993  10.214  -1.321  1.00 96.82           H
ATOM   1306 2HG2 VAL A  99       9.481   9.395  -1.780  1.00 96.82           H
ATOM   1307 3HG2 VAL A  99       9.534  11.171  -1.671  1.00 96.82           H
ATOM   1308  HN  VAL A  99       8.546   7.960  -0.300  1.00 96.82           H
ATOM   1309  N   THR A 100       8.882   8.103   2.861  1.00 96.18           N
ATOM   1310  CA  THR A 100       8.586   8.051   4.282  1.00 96.18           C
ATOM   1311  C   THR A 100       9.421   6.964   4.962  1.00 96.18           C
ATOM   1312  O   THR A 100       9.549   6.947   6.185  1.00 96.18           O
ATOM   1313  HA  THR A 100       8.876   9.002   4.728  1.00 96.18           H
ATOM   1314  CB  THR A 100       7.078   7.849   4.444  1.00 96.18           C
ATOM   1315  HB  THR A 100       6.766   8.055   5.468  1.00 96.18           H
ATOM   1316  OG1 THR A 100       6.855   6.518   3.989  1.00 96.18           O
ATOM   1317  HG1 THR A 100       6.763   6.508   2.993  1.00 96.18           H
ATOM   1318  CG2 THR A 100       6.265   8.714   3.480  1.00 96.18           C
ATOM   1319 1HG2 THR A 100       6.529   8.461   2.453  1.00 96.18           H
ATOM   1320 2HG2 THR A 100       6.484   9.766   3.662  1.00 96.18           H
ATOM   1321 3HG2 THR A 100       5.202   8.532   3.637  1.00 96.18           H
ATOM   1322  HN  THR A 100       8.294   7.534   2.286  1.00 96.18           H
ATOM   1323  N   LEU A 101       9.968   6.081   4.138  1.00 95.91           N
ATOM   1324  CA  LEU A 101      10.651   4.904   4.648  1.00 95.91           C
ATOM   1325  C   LEU A 101      11.885   5.339   5.441  1.00 95.91           C
ATOM   1326  O   LEU A 101      12.183   4.774   6.492  1.00 95.91           O
ATOM   1327  HA  LEU A 101       9.965   4.398   5.328  1.00 95.91           H
ATOM   1328  CB  LEU A 101      10.962   3.930   3.511  1.00 95.91           C
ATOM   1329 1HB  LEU A 101      11.459   4.482   2.712  1.00 95.91           H
ATOM   1330 2HB  LEU A 101      11.673   3.190   3.877  1.00 95.91           H
ATOM   1331  CG  LEU A 101       9.763   3.192   2.913  1.00 95.91           C
ATOM   1332  HG  LEU A 101       9.119   3.924   2.425  1.00 95.91           H
ATOM   1333  CD1 LEU A 101      10.210   2.197   1.840  1.00 95.91           C
ATOM   1334 1HD1 LEU A 101      10.725   2.732   1.041  1.00 95.91           H
ATOM   1335 2HD1 LEU A 101      10.886   1.465   2.282  1.00 95.91           H
ATOM   1336 3HD1 LEU A 101       9.338   1.686   1.431  1.00 95.91           H
ATOM   1337  CD2 LEU A 101       8.932   2.519   4.007  1.00 95.91           C
ATOM   1338 1HD2 LEU A 101       9.552   1.801   4.544  1.00 95.91           H
ATOM   1339 2HD2 LEU A 101       8.566   3.275   4.702  1.00 95.91           H
ATOM   1340 3HD2 LEU A 101       8.086   2.001   3.555  1.00 95.91           H
ATOM   1341  HN  LEU A 101       9.951   6.161   3.142  1.00 95.91           H
ATOM   1342  N   PRO A 102      12.622   6.347   4.954  1.00 95.83           N
ATOM   1343  CA  PRO A 102      13.819   6.814   5.657  1.00 95.83           C
ATOM   1344  C   PRO A 102      13.538   7.153   7.112  1.00 95.83           C
ATOM   1345  O   PRO A 102      14.339   6.839   7.992  1.00 95.83           O
ATOM   1346  HA  PRO A 102      14.568   6.023   5.689  1.00 95.83           H
ATOM   1347  CB  PRO A 102      14.250   8.047   4.860  1.00 95.83           C
ATOM   1348 1HB  PRO A 102      13.815   8.960   5.267  1.00 95.83           H
ATOM   1349 2HB  PRO A 102      15.332   8.177   4.875  1.00 95.83           H
ATOM   1350  CG  PRO A 102      13.736   7.756   3.455  1.00 95.83           C
ATOM   1351 1HG  PRO A 102      13.647   8.665   2.861  1.00 95.83           H
ATOM   1352 2HG  PRO A 102      14.408   7.096   2.907  1.00 95.83           H
ATOM   1353  CD  PRO A 102      12.386   7.109   3.715  1.00 95.83           C
ATOM   1354 1HD  PRO A 102      11.599   7.852   3.846  1.00 95.83           H
ATOM   1355 2HD  PRO A 102      12.079   6.467   2.889  1.00 95.83           H
ATOM   1356  N   PHE A 103      12.397   7.791   7.328  1.00 95.12           N
ATOM   1357  CA  PHE A 103      12.025   8.227   8.663  1.00 95.12           C
ATOM   1358  C   PHE A 103      11.693   7.032   9.559  1.00 95.12           C
ATOM   1359  O   PHE A 103      12.033   7.025  10.741  1.00 95.12           O
ATOM   1360  HA  PHE A 103      12.879   8.764   9.078  1.00 95.12           H
ATOM   1361  CB  PHE A 103      10.778   9.102   8.517  1.00 95.12           C
ATOM   1362 1HB  PHE A 103      10.004   8.529   8.006  1.00 95.12           H
ATOM   1363 2HB  PHE A 103      10.396   9.341   9.509  1.00 95.12           H
ATOM   1364  CG  PHE A 103      11.018  10.404   7.751  1.00 95.12           C
ATOM   1365  CD1 PHE A 103      11.404  11.524   8.418  1.00 95.12           C
ATOM   1366  HD1 PHE A 103      11.543  11.494   9.499  1.00 95.12           H
ATOM   1367  CD2 PHE A 103      10.845  10.442   6.402  1.00 95.12           C
ATOM   1368  HD2 PHE A 103      10.535   9.544   5.867  1.00 95.12           H
ATOM   1369  CE1 PHE A 103      11.627  12.733   7.707  1.00 95.12           C
ATOM   1370  HE1 PHE A 103      11.936  13.631   8.242  1.00 95.12           H
ATOM   1371  CE2 PHE A 103      11.067  11.651   5.691  1.00 95.12           C
ATOM   1372  HE2 PHE A 103      10.928  11.681   4.610  1.00 95.12           H
ATOM   1373  CZ  PHE A 103      11.453  12.771   6.359  1.00 95.12           C
ATOM   1374  HZ  PHE A 103      11.624  13.699   5.813  1.00 95.12           H
ATOM   1375  HN  PHE A 103      11.734   8.009   6.612  1.00 95.12           H
ATOM   1376  N   TRP A 104      11.034   6.051   8.961  1.00 93.05           N
ATOM   1377  CA  TRP A 104      10.698   4.831   9.675  1.00 93.05           C
ATOM   1378  C   TRP A 104      12.004   4.170  10.122  1.00 93.05           C
ATOM   1379  O   TRP A 104      12.085   3.631  11.225  1.00 93.05           O
ATOM   1380  HA  TRP A 104      10.103   5.107  10.546  1.00 93.05           H
ATOM   1381  CB  TRP A 104       9.828   3.913   8.814  1.00 93.05           C
ATOM   1382 1HB  TRP A 104      10.205   3.926   7.792  1.00 93.05           H
ATOM   1383 2HB  TRP A 104       9.927   2.890   9.177  1.00 93.05           H
ATOM   1384  CG  TRP A 104       8.346   4.293   8.801  1.00 93.05           C
ATOM   1385  CD1 TRP A 104       7.607   4.695   7.759  1.00 93.05           C
ATOM   1386  HD1 TRP A 104       7.988   4.807   6.744  1.00 93.05           H
ATOM   1387  CD2 TRP A 104       7.448   4.289   9.931  1.00 93.05           C
ATOM   1388  NE1 TRP A 104       6.303   4.950   8.132  1.00 93.05           N
ATOM   1389  HE1 TRP A 104       5.566   5.261   7.532  1.00 93.05           H
ATOM   1390  CE2 TRP A 104       6.203   4.695   9.495  1.00 93.05           C
ATOM   1391  CE3 TRP A 104       7.679   3.953  11.276  1.00 93.05           C
ATOM   1392  HE3 TRP A 104       8.652   3.629  11.645  1.00 93.05           H
ATOM   1393  CZ2 TRP A 104       5.092   4.804  10.340  1.00 93.05           C
ATOM   1394  HZ2 TRP A 104       4.119   5.128   9.971  1.00 93.05           H
ATOM   1395  CZ3 TRP A 104       6.559   4.067  12.108  1.00 93.05           C
ATOM   1396  HZ3 TRP A 104       6.683   3.818  13.162  1.00 93.05           H
ATOM   1397  CH2 TRP A 104       5.299   4.475  11.685  1.00 93.05           C
ATOM   1398  HH2 TRP A 104       4.476   4.538  12.397  1.00 93.05           H
ATOM   1399  HN  TRP A 104      10.731   6.080   8.009  1.00 93.05           H
ATOM   1400  N   ALA A 105      12.994   4.235   9.243  1.00 94.67           N
ATOM   1401  CA  ALA A 105      14.262   3.573   9.495  1.00 94.67           C
ATOM   1402  C   ALA A 105      14.924   4.199  10.725  1.00 94.67           C
ATOM   1403  O   ALA A 105      15.387   3.487  11.615  1.00 94.67           O
ATOM   1404  HA  ALA A 105      14.055   2.523   9.700  1.00 94.67           H
ATOM   1405  CB  ALA A 105      15.144   3.667   8.248  1.00 94.67           C
ATOM   1406 1HB  ALA A 105      14.642   3.183   7.411  1.00 94.67           H
ATOM   1407 2HB  ALA A 105      15.322   4.715   8.008  1.00 94.67           H
ATOM   1408 3HB  ALA A 105      16.096   3.171   8.438  1.00 94.67           H
ATOM   1409  HN  ALA A 105      12.938   4.726   8.374  1.00 94.67           H
ATOM   1410  N   ILE A 106      14.946   5.524  10.736  1.00 94.15           N
ATOM   1411  CA  ILE A 106      15.586   6.253  11.817  1.00 94.15           C
ATOM   1412  C   ILE A 106      14.858   5.952  13.129  1.00 94.15           C
ATOM   1413  O   ILE A 106      15.493   5.720  14.157  1.00 94.15           O
ATOM   1414  HA  ILE A 106      16.609   5.886  11.898  1.00 94.15           H
ATOM   1415  CB  ILE A 106      15.664   7.744  11.486  1.00 94.15           C
ATOM   1416  HB  ILE A 106      14.685   8.067  11.132  1.00 94.15           H
ATOM   1417  CG1 ILE A 106      16.661   8.003  10.355  1.00 94.15           C
ATOM   1418 1HG1 ILE A 106      17.678   7.883  10.728  1.00 94.15           H
ATOM   1419 2HG1 ILE A 106      16.522   7.263   9.566  1.00 94.15           H
ATOM   1420  CG2 ILE A 106      15.987   8.568  12.734  1.00 94.15           C
ATOM   1421 1HG2 ILE A 106      15.207   8.416  13.481  1.00 94.15           H
ATOM   1422 2HG2 ILE A 106      16.947   8.249  13.141  1.00 94.15           H
ATOM   1423 3HG2 ILE A 106      16.037   9.624  12.470  1.00 94.15           H
ATOM   1424  CD1 ILE A 106      16.485   9.409   9.779  1.00 94.15           C
ATOM   1425 1HD1 ILE A 106      15.475   9.517   9.385  1.00 94.15           H
ATOM   1426 2HD1 ILE A 106      16.649  10.147  10.565  1.00 94.15           H
ATOM   1427 3HD1 ILE A 106      17.206   9.567   8.977  1.00 94.15           H
ATOM   1428  HN  ILE A 106      14.538   6.096  10.024  1.00 94.15           H
ATOM   1429  N   ALA A 107      13.535   5.966  13.052  1.00 92.88           N
ATOM   1430  CA  ALA A 107      12.714   5.788  14.238  1.00 92.88           C
ATOM   1431  C   ALA A 107      12.948   4.387  14.809  1.00 92.88           C
ATOM   1432  O   ALA A 107      12.877   4.188  16.020  1.00 92.88           O
ATOM   1433  HA  ALA A 107      13.029   6.528  14.973  1.00 92.88           H
ATOM   1434  CB  ALA A 107      11.246   6.035  13.884  1.00 92.88           C
ATOM   1435 1HB  ALA A 107      11.129   7.053  13.511  1.00 92.88           H
ATOM   1436 2HB  ALA A 107      10.933   5.329  13.116  1.00 92.88           H
ATOM   1437 3HB  ALA A 107      10.631   5.902  14.774  1.00 92.88           H
ATOM   1438  HN  ALA A 107      13.026   6.095  12.201  1.00 92.88           H
ATOM   1439  N   ALA A 108      13.222   3.454  13.909  1.00 92.22           N
ATOM   1440  CA  ALA A 108      13.432   2.072  14.305  1.00 92.22           C
ATOM   1441  C   ALA A 108      14.839   1.921  14.887  1.00 92.22           C
ATOM   1442  O   ALA A 108      15.057   1.117  15.792  1.00 92.22           O
ATOM   1443  HA  ALA A 108      12.701   1.833  15.077  1.00 92.22           H
ATOM   1444  CB  ALA A 108      13.197   1.155  13.102  1.00 92.22           C
ATOM   1445 1HB  ALA A 108      12.175   1.279  12.745  1.00 92.22           H
ATOM   1446 2HB  ALA A 108      13.894   1.415  12.306  1.00 92.22           H
ATOM   1447 3HB  ALA A 108      13.355   0.119  13.400  1.00 92.22           H
ATOM   1448  HN  ALA A 108      13.301   3.630  12.927  1.00 92.22           H
ATOM   1449  N   ALA A 109      15.757   2.707  14.343  1.00 91.80           N
ATOM   1450  CA  ALA A 109      17.159   2.581  14.705  1.00 91.80           C
ATOM   1451  C   ALA A 109      17.355   3.061  16.144  1.00 91.80           C
ATOM   1452  O   ALA A 109      18.198   2.534  16.869  1.00 91.80           O
ATOM   1453  HA  ALA A 109      17.424   1.526  14.643  1.00 91.80           H
ATOM   1454  CB  ALA A 109      18.016   3.364  13.708  1.00 91.80           C
ATOM   1455 1HB  ALA A 109      17.862   2.965  12.705  1.00 91.80           H
ATOM   1456 2HB  ALA A 109      17.728   4.415  13.729  1.00 91.80           H
ATOM   1457 3HB  ALA A 109      19.067   3.269  13.979  1.00 91.80           H
ATOM   1458  HN  ALA A 109      15.557   3.418  13.669  1.00 91.80           H
ATOM   1459  N   ASP A 110      16.562   4.055  16.516  1.00 87.78           N
ATOM   1460  CA  ASP A 110      16.722   4.695  17.811  1.00 87.78           C
ATOM   1461  C   ASP A 110      15.346   5.087  18.354  1.00 87.78           C
ATOM   1462  O   ASP A 110      14.663   4.270  18.970  1.00 87.78           O
ATOM   1463  HA  ASP A 110      17.222   3.956  18.436  1.00 87.78           H
ATOM   1464  CB  ASP A 110      17.564   5.967  17.696  1.00 87.78           C
ATOM   1465 1HB  ASP A 110      18.527   5.731  17.242  1.00 87.78           H
ATOM   1466 2HB  ASP A 110      17.067   6.679  17.036  1.00 87.78           H
ATOM   1467  CG  ASP A 110      17.785   6.605  19.069  1.00 87.78           C
ATOM   1468  OD1 ASP A 110      17.423   5.943  20.066  1.00 87.78           O
ATOM   1469  OD2 ASP A 110      18.311   7.739  19.091  1.00 87.78           O
ATOM   1470  HN  ASP A 110      15.823   4.422  15.951  1.00 87.78           H
ATOM   1471  N   GLN A 111      14.981   6.336  18.107  1.00 88.52           N
ATOM   1472  CA  GLN A 111      13.693   6.841  18.550  1.00 88.52           C
ATOM   1473  C   GLN A 111      13.184   7.914  17.586  1.00 88.52           C
ATOM   1474  O   GLN A 111      13.912   8.352  16.697  1.00 88.52           O
ATOM   1475  HA  GLN A 111      13.024   5.981  18.534  1.00 88.52           H
ATOM   1476  CB  GLN A 111      13.778   7.383  19.979  1.00 88.52           C
ATOM   1477 1HB  GLN A 111      12.792   7.714  20.305  1.00 88.52           H
ATOM   1478 2HB  GLN A 111      14.087   6.587  20.656  1.00 88.52           H
ATOM   1479  CG  GLN A 111      14.767   8.547  20.065  1.00 88.52           C
ATOM   1480 1HG  GLN A 111      15.756   8.212  19.754  1.00 88.52           H
ATOM   1481 2HG  GLN A 111      14.466   9.337  19.377  1.00 88.52           H
ATOM   1482  CD  GLN A 111      14.836   9.103  21.489  1.00 88.52           C
ATOM   1483  OE1 GLN A 111      13.833   9.308  22.152  1.00 88.52           O
ATOM   1484  NE2 GLN A 111      16.073   9.333  21.921  1.00 88.52           N
ATOM   1485 1HE2 GLN A 111      16.854   9.142  21.325  1.00 88.52           H
ATOM   1486 2HE2 GLN A 111      16.222   9.697  22.840  1.00 88.52           H
ATOM   1487  HN  GLN A 111      15.548   6.997  17.615  1.00 88.52           H
ATOM   1488  N   TRP A 112      11.936   8.308  17.795  1.00 91.35           N
ATOM   1489  CA  TRP A 112      11.318   9.317  16.951  1.00 91.35           C
ATOM   1490  C   TRP A 112      11.914  10.675  17.325  1.00 91.35           C
ATOM   1491  O   TRP A 112      11.588  11.233  18.372  1.00 91.35           O
ATOM   1492  HA  TRP A 112      11.558   9.077  15.915  1.00 91.35           H
ATOM   1493  CB  TRP A 112       9.794   9.278  17.076  1.00 91.35           C
ATOM   1494 1HB  TRP A 112       9.454   8.252  16.935  1.00 91.35           H
ATOM   1495 2HB  TRP A 112       9.515   9.570  18.088  1.00 91.35           H
ATOM   1496  CG  TRP A 112       9.064  10.182  16.081  1.00 91.35           C
ATOM   1497  CD1 TRP A 112       8.640  11.440  16.266  1.00 91.35           C
ATOM   1498  HD1 TRP A 112       8.768  12.000  17.192  1.00 91.35           H
ATOM   1499  CD2 TRP A 112       8.688   9.845  14.729  1.00 91.35           C
ATOM   1500  NE1 TRP A 112       8.021  11.936  15.137  1.00 91.35           N
ATOM   1501  HE1 TRP A 112       7.623  12.848  15.032  1.00 91.35           H
ATOM   1502  CE2 TRP A 112       8.051  10.936  14.172  1.00 91.35           C
ATOM   1503  CE3 TRP A 112       8.881   8.659  14.000  1.00 91.35           C
ATOM   1504  HE3 TRP A 112       9.381   7.784  14.416  1.00 91.35           H
ATOM   1505  CZ2 TRP A 112       7.554  10.948  12.864  1.00 91.35           C
ATOM   1506  HZ2 TRP A 112       7.054  11.822  12.447  1.00 91.35           H
ATOM   1507  CZ3 TRP A 112       8.378   8.687  12.693  1.00 91.35           C
ATOM   1508  HZ3 TRP A 112       8.501   7.791  12.084  1.00 91.35           H
ATOM   1509  CH2 TRP A 112       7.734   9.776  12.119  1.00 91.35           C
ATOM   1510  HH2 TRP A 112       7.371   9.719  11.092  1.00 91.35           H
ATOM   1511  HN  TRP A 112      11.351   7.950  18.523  1.00 91.35           H
ATOM   1512  N   LYS A 113      12.777  11.168  16.449  1.00 91.90           N
ATOM   1513  CA  LYS A 113      13.505  12.395  16.724  1.00 91.90           C
ATOM   1514  C   LYS A 113      12.784  13.571  16.061  1.00 91.90           C
ATOM   1515  O   LYS A 113      13.241  14.710  16.143  1.00 91.90           O
ATOM   1516  HA  LYS A 113      13.492  12.548  17.804  1.00 91.90           H
ATOM   1517  CB  LYS A 113      14.969  12.255  16.305  1.00 91.90           C
ATOM   1518 1HB  LYS A 113      15.025  11.958  15.258  1.00 91.90           H
ATOM   1519 2HB  LYS A 113      15.469  13.221  16.388  1.00 91.90           H
ATOM   1520  CG  LYS A 113      15.692  11.224  17.173  1.00 91.90           C
ATOM   1521 1HG  LYS A 113      15.691  11.553  18.212  1.00 91.90           H
ATOM   1522 2HG  LYS A 113      15.157  10.275  17.139  1.00 91.90           H
ATOM   1523  CD  LYS A 113      17.133  11.021  16.699  1.00 91.90           C
ATOM   1524 1HD  LYS A 113      17.134  10.692  15.659  1.00 91.90           H
ATOM   1525 2HD  LYS A 113      17.668  11.970  16.733  1.00 91.90           H
ATOM   1526  CE  LYS A 113      17.856   9.989  17.567  1.00 91.90           C
ATOM   1527 1HE  LYS A 113      17.933  10.357  18.590  1.00 91.90           H
ATOM   1528 2HE  LYS A 113      17.277   9.066  17.603  1.00 91.90           H
ATOM   1529  NZ  LYS A 113      19.207   9.714  17.029  1.00 91.90           N
ATOM   1530 1HZ  LYS A 113      19.627   8.950  17.546  1.00 91.90           H
ATOM   1531 2HZ  LYS A 113      19.135   9.461  16.049  1.00 91.90           H
ATOM   1532 3HZ  LYS A 113      19.783  10.543  17.122  1.00 91.90           H
ATOM   1533  HN  LYS A 113      12.981  10.745  15.566  1.00 91.90           H
ATOM   1534  N   PHE A 114      11.670  13.254  15.417  1.00 93.61           N
ATOM   1535  CA  PHE A 114      11.008  14.213  14.550  1.00 93.61           C
ATOM   1536  C   PHE A 114       9.779  14.814  15.234  1.00 93.61           C
ATOM   1537  O   PHE A 114       9.347  14.330  16.279  1.00 93.61           O
ATOM   1538  HA  PHE A 114      11.726  15.004  14.335  1.00 93.61           H
ATOM   1539  CB  PHE A 114      10.560  13.451  13.301  1.00 93.61           C
ATOM   1540 1HB  PHE A 114       9.749  12.775  13.571  1.00 93.61           H
ATOM   1541 2HB  PHE A 114      10.156  14.162  12.580  1.00 93.61           H
ATOM   1542  CG  PHE A 114      11.674  12.644  12.631  1.00 93.61           C
ATOM   1543  CD1 PHE A 114      12.630  13.281  11.901  1.00 93.61           C
ATOM   1544  HD1 PHE A 114      12.602  14.365  11.794  1.00 93.61           H
ATOM   1545  CD2 PHE A 114      11.709  11.291  12.764  1.00 93.61           C
ATOM   1546  HD2 PHE A 114      10.943  10.782  13.348  1.00 93.61           H
ATOM   1547  CE1 PHE A 114      13.664  12.532  11.280  1.00 93.61           C
ATOM   1548  HE1 PHE A 114      14.430  13.042  10.695  1.00 93.61           H
ATOM   1549  CE2 PHE A 114      12.743  10.543  12.142  1.00 93.61           C
ATOM   1550  HE2 PHE A 114      12.771   9.458  12.249  1.00 93.61           H
ATOM   1551  CZ  PHE A 114      13.699  11.179  11.413  1.00 93.61           C
ATOM   1552  HZ  PHE A 114      14.493  10.604  10.936  1.00 93.61           H
ATOM   1553  HN  PHE A 114      11.222  12.362  15.482  1.00 93.61           H
ATOM   1554  N   GLN A 115       9.250  15.861  14.617  1.00 94.21           N
ATOM   1555  CA  GLN A 115       8.097  16.551  15.169  1.00 94.21           C
ATOM   1556  C   GLN A 115       6.827  15.730  14.939  1.00 94.21           C
ATOM   1557  O   GLN A 115       6.825  14.793  14.143  1.00 94.21           O
ATOM   1558  HA  GLN A 115       8.295  16.636  16.237  1.00 94.21           H
ATOM   1559  CB  GLN A 115       7.960  17.953  14.571  1.00 94.21           C
ATOM   1560 1HB  GLN A 115       7.945  17.888  13.483  1.00 94.21           H
ATOM   1561 2HB  GLN A 115       7.010  18.391  14.877  1.00 94.21           H
ATOM   1562  CG  GLN A 115       9.111  18.855  15.018  1.00 94.21           C
ATOM   1563 1HG  GLN A 115       9.236  18.783  16.099  1.00 94.21           H
ATOM   1564 2HG  GLN A 115      10.043  18.513  14.567  1.00 94.21           H
ATOM   1565  CD  GLN A 115       8.852  20.311  14.625  1.00 94.21           C
ATOM   1566  OE1 GLN A 115       7.922  20.629  13.903  1.00 94.21           O
ATOM   1567  NE2 GLN A 115       9.724  21.174  15.139  1.00 94.21           N
ATOM   1568 1HE2 GLN A 115      10.465  20.846  15.725  1.00 94.21           H
ATOM   1569 2HE2 GLN A 115       9.638  22.150  14.940  1.00 94.21           H
ATOM   1570  HN  GLN A 115       9.596  16.236  13.757  1.00 94.21           H
ATOM   1571  N   THR A 116       5.777  16.112  15.651  1.00 94.36           N
ATOM   1572  CA  THR A 116       4.519  15.388  15.577  1.00 94.36           C
ATOM   1573  C   THR A 116       3.962  15.431  14.153  1.00 94.36           C
ATOM   1574  O   THR A 116       3.360  14.464  13.689  1.00 94.36           O
ATOM   1575  HA  THR A 116       4.710  14.342  15.815  1.00 94.36           H
ATOM   1576  CB  THR A 116       3.569  15.983  16.619  1.00 94.36           C
ATOM   1577  HB  THR A 116       3.200  16.957  16.297  1.00 94.36           H
ATOM   1578  OG1 THR A 116       4.330  15.981  17.824  1.00 94.36           O
ATOM   1579  HG1 THR A 116       3.907  16.589  18.496  1.00 94.36           H
ATOM   1580  CG2 THR A 116       2.385  15.064  16.924  1.00 94.36           C
ATOM   1581 1HG2 THR A 116       2.753  14.113  17.310  1.00 94.36           H
ATOM   1582 2HG2 THR A 116       1.816  14.890  16.011  1.00 94.36           H
ATOM   1583 3HG2 THR A 116       1.743  15.534  17.669  1.00 94.36           H
ATOM   1584  HN  THR A 116       5.776  16.898  16.269  1.00 94.36           H
ATOM   1585  N   PHE A 117       4.184  16.561  13.498  1.00 95.59           N
ATOM   1586  CA  PHE A 117       3.710  16.744  12.137  1.00 95.59           C
ATOM   1587  C   PHE A 117       4.190  15.607  11.232  1.00 95.59           C
ATOM   1588  O   PHE A 117       3.404  15.034  10.480  1.00 95.59           O
ATOM   1589  HA  PHE A 117       2.621  16.743  12.171  1.00 95.59           H
ATOM   1590  CB  PHE A 117       4.296  18.064  11.632  1.00 95.59           C
ATOM   1591 1HB  PHE A 117       3.906  18.879  12.242  1.00 95.59           H
ATOM   1592 2HB  PHE A 117       5.376  18.048  11.774  1.00 95.59           H
ATOM   1593  CG  PHE A 117       3.994  18.357  10.161  1.00 95.59           C
ATOM   1594  CD1 PHE A 117       4.967  18.204   9.224  1.00 95.59           C
ATOM   1595  HD1 PHE A 117       5.962  17.873   9.521  1.00 95.59           H
ATOM   1596  CD2 PHE A 117       2.752  18.770   9.791  1.00 95.59           C
ATOM   1597  HD2 PHE A 117       1.972  18.892  10.542  1.00 95.59           H
ATOM   1598  CE1 PHE A 117       4.687  18.475   7.859  1.00 95.59           C
ATOM   1599  HE1 PHE A 117       5.467  18.353   7.107  1.00 95.59           H
ATOM   1600  CE2 PHE A 117       2.472  19.041   8.426  1.00 95.59           C
ATOM   1601  HE2 PHE A 117       1.477  19.372   8.129  1.00 95.59           H
ATOM   1602  CZ  PHE A 117       3.445  18.888   7.488  1.00 95.59           C
ATOM   1603  HZ  PHE A 117       3.230  19.097   6.440  1.00 95.59           H
ATOM   1604  HN  PHE A 117       4.677  17.342  13.882  1.00 95.59           H
ATOM   1605  N   MET A 118       5.479  15.315  11.336  1.00 95.19           N
ATOM   1606  CA  MET A 118       6.080  14.280  10.513  1.00 95.19           C
ATOM   1607  C   MET A 118       5.467  12.912  10.818  1.00 95.19           C
ATOM   1608  O   MET A 118       5.316  12.082   9.923  1.00 95.19           O
ATOM   1609  HA  MET A 118       5.863  14.561   9.482  1.00 95.19           H
ATOM   1610  CB  MET A 118       7.587  14.233  10.771  1.00 95.19           C
ATOM   1611 1HB  MET A 118       7.994  15.245  10.756  1.00 95.19           H
ATOM   1612 2HB  MET A 118       7.777  13.828  11.765  1.00 95.19           H
ATOM   1613  CG  MET A 118       8.297  13.377   9.720  1.00 95.19           C
ATOM   1614 1HG  MET A 118       9.366  13.337   9.933  1.00 95.19           H
ATOM   1615 2HG  MET A 118       7.926  12.353   9.762  1.00 95.19           H
ATOM   1616  SD  MET A 118       8.026  14.058   8.093  1.00 95.19           S
ATOM   1617  CE  MET A 118       9.017  15.538   8.207  1.00 95.19           C
ATOM   1618 1HE  MET A 118       8.643  16.164   9.017  1.00 95.19           H
ATOM   1619 2HE  MET A 118      10.053  15.267   8.406  1.00 95.19           H
ATOM   1620 3HE  MET A 118       8.959  16.087   7.267  1.00 95.19           H
ATOM   1621  HN  MET A 118       6.106  15.772  11.967  1.00 95.19           H
ATOM   1622  N   CYS A 119       5.130  12.719  12.085  1.00 93.93           N
ATOM   1623  CA  CYS A 119       4.540  11.465  12.520  1.00 93.93           C
ATOM   1624  C   CYS A 119       3.201  11.289  11.800  1.00 93.93           C
ATOM   1625  O   CYS A 119       2.903  10.209  11.292  1.00 93.93           O
ATOM   1626  HA  CYS A 119       5.237  10.676  12.237  1.00 93.93           H
ATOM   1627  CB  CYS A 119       4.382  11.411  14.041  1.00 93.93           C
ATOM   1628 1HB  CYS A 119       5.362  11.427  14.517  1.00 93.93           H
ATOM   1629 2HB  CYS A 119       3.843  12.292  14.390  1.00 93.93           H
ATOM   1630  SG  CYS A 119       3.478   9.895  14.523  1.00 93.93           S
ATOM   1631  HN  CYS A 119       5.254  13.401  12.806  1.00 93.93           H
ATOM   1632  N   LYS A 120       2.430  12.366  11.781  1.00 94.94           N
ATOM   1633  CA  LYS A 120       1.124  12.340  11.144  1.00 94.94           C
ATOM   1634  C   LYS A 120       1.288  11.959   9.671  1.00 94.94           C
ATOM   1635  O   LYS A 120       0.590  11.076   9.174  1.00 94.94           O
ATOM   1636  HA  LYS A 120       0.535  11.567  11.637  1.00 94.94           H
ATOM   1637  CB  LYS A 120       0.397  13.669  11.358  1.00 94.94           C
ATOM   1638 1HB  LYS A 120       1.047  14.495  11.067  1.00 94.94           H
ATOM   1639 2HB  LYS A 120      -0.481  13.715  10.714  1.00 94.94           H
ATOM   1640  CG  LYS A 120      -0.024  13.835  12.819  1.00 94.94           C
ATOM   1641 1HG  LYS A 120      -0.691  13.021  13.103  1.00 94.94           H
ATOM   1642 2HG  LYS A 120       0.852  13.769  13.464  1.00 94.94           H
ATOM   1643  CD  LYS A 120      -0.726  15.177  13.038  1.00 94.94           C
ATOM   1644 1HD  LYS A 120      -0.024  15.992  12.862  1.00 94.94           H
ATOM   1645 2HD  LYS A 120      -1.534  15.291  12.316  1.00 94.94           H
ATOM   1646  CE  LYS A 120      -1.286  15.277  14.459  1.00 94.94           C
ATOM   1647 1HE  LYS A 120      -1.381  14.280  14.890  1.00 94.94           H
ATOM   1648 2HE  LYS A 120      -0.593  15.833  15.091  1.00 94.94           H
ATOM   1649  NZ  LYS A 120      -2.605  15.947  14.450  1.00 94.94           N
ATOM   1650 1HZ  LYS A 120      -2.950  16.027  15.400  1.00 94.94           H
ATOM   1651 2HZ  LYS A 120      -2.512  16.872  14.045  1.00 94.94           H
ATOM   1652 3HZ  LYS A 120      -3.258  15.401  13.898  1.00 94.94           H
ATOM   1653  HN  LYS A 120       2.683  13.242  12.190  1.00 94.94           H
ATOM   1654  N   VAL A 121       2.214  12.642   9.015  1.00 95.17           N
ATOM   1655  CA  VAL A 121       2.405  12.462   7.586  1.00 95.17           C
ATOM   1656  C   VAL A 121       2.823  11.017   7.310  1.00 95.17           C
ATOM   1657  O   VAL A 121       2.247  10.354   6.448  1.00 95.17           O
ATOM   1658  HA  VAL A 121       1.448  12.650   7.100  1.00 95.17           H
ATOM   1659  CB  VAL A 121       3.412  13.487   7.060  1.00 95.17           C
ATOM   1660  HB  VAL A 121       4.308  13.425   7.678  1.00 95.17           H
ATOM   1661  CG1 VAL A 121       3.814  13.169   5.618  1.00 95.17           C
ATOM   1662 1HG1 VAL A 121       4.269  12.179   5.577  1.00 95.17           H
ATOM   1663 2HG1 VAL A 121       2.930  13.190   4.981  1.00 95.17           H
ATOM   1664 3HG1 VAL A 121       4.531  13.913   5.269  1.00 95.17           H
ATOM   1665  CG2 VAL A 121       2.859  14.908   7.175  1.00 95.17           C
ATOM   1666 1HG2 VAL A 121       1.942  14.990   6.592  1.00 95.17           H
ATOM   1667 2HG2 VAL A 121       2.647  15.132   8.220  1.00 95.17           H
ATOM   1668 3HG2 VAL A 121       3.595  15.616   6.794  1.00 95.17           H
ATOM   1669  HN  VAL A 121       2.826  13.307   9.443  1.00 95.17           H
ATOM   1670  N   VAL A 122       3.822  10.570   8.057  1.00 93.78           N
ATOM   1671  CA  VAL A 122       4.477   9.309   7.754  1.00 93.78           C
ATOM   1672  C   VAL A 122       3.467   8.168   7.892  1.00 93.78           C
ATOM   1673  O   VAL A 122       3.441   7.254   7.068  1.00 93.78           O
ATOM   1674  HA  VAL A 122       4.815   9.354   6.718  1.00 93.78           H
ATOM   1675  CB  VAL A 122       5.707   9.130   8.646  1.00 93.78           C
ATOM   1676  HB  VAL A 122       5.408   9.338   9.674  1.00 93.78           H
ATOM   1677  CG1 VAL A 122       6.222   7.691   8.588  1.00 93.78           C
ATOM   1678 1HG1 VAL A 122       5.441   7.011   8.929  1.00 93.78           H
ATOM   1679 2HG1 VAL A 122       6.496   7.444   7.563  1.00 93.78           H
ATOM   1680 3HG1 VAL A 122       7.096   7.592   9.232  1.00 93.78           H
ATOM   1681  CG2 VAL A 122       6.808  10.123   8.268  1.00 93.78           C
ATOM   1682 1HG2 VAL A 122       7.102   9.960   7.231  1.00 93.78           H
ATOM   1683 2HG2 VAL A 122       6.436  11.140   8.385  1.00 93.78           H
ATOM   1684 3HG2 VAL A 122       7.670   9.974   8.918  1.00 93.78           H
ATOM   1685  HN  VAL A 122       4.183  11.052   8.855  1.00 93.78           H
ATOM   1686  N   ASN A 123       2.660   8.258   8.939  1.00 92.51           N
ATOM   1687  CA  ASN A 123       1.657   7.240   9.201  1.00 92.51           C
ATOM   1688  C   ASN A 123       0.615   7.256   8.081  1.00 92.51           C
ATOM   1689  O   ASN A 123       0.157   6.204   7.639  1.00 92.51           O
ATOM   1690  HA  ASN A 123       2.208   6.300   9.244  1.00 92.51           H
ATOM   1691  CB  ASN A 123       0.935   7.506  10.523  1.00 92.51           C
ATOM   1692 1HB  ASN A 123       0.811   8.579  10.664  1.00 92.51           H
ATOM   1693 2HB  ASN A 123      -0.065   7.072  10.489  1.00 92.51           H
ATOM   1694  CG  ASN A 123       1.712   6.916  11.701  1.00 92.51           C
ATOM   1695  OD1 ASN A 123       2.533   6.026  11.554  1.00 92.51           O
ATOM   1696  ND2 ASN A 123       1.410   7.462  12.876  1.00 92.51           N
ATOM   1697 1HD2 ASN A 123       0.726   8.190  12.928  1.00 92.51           H
ATOM   1698 2HD2 ASN A 123       1.865   7.143  13.707  1.00 92.51           H
ATOM   1699  HN  ASN A 123       2.684   9.007   9.601  1.00 92.51           H
ATOM   1700  N   SER A 124       0.272   8.463   7.653  1.00 93.79           N
ATOM   1701  CA  SER A 124      -0.847   8.644   6.745  1.00 93.79           C
ATOM   1702  C   SER A 124      -0.448   8.221   5.330  1.00 93.79           C
ATOM   1703  O   SER A 124      -1.267   7.687   4.583  1.00 93.79           O
ATOM   1704  HA  SER A 124      -1.638   7.999   7.129  1.00 93.79           H
ATOM   1705  CB  SER A 124      -1.329  10.096   6.748  1.00 93.79           C
ATOM   1706 1HB  SER A 124      -0.551  10.737   6.333  1.00 93.79           H
ATOM   1707 2HB  SER A 124      -2.200  10.191   6.099  1.00 93.79           H
ATOM   1708  OG  SER A 124      -1.663  10.545   8.059  1.00 93.79           O
ATOM   1709  HG  SER A 124      -1.039  11.274   8.340  1.00 93.79           H
ATOM   1710  HN  SER A 124       0.744   9.304   7.916  1.00 93.79           H
ATOM   1711  N   MET A 125       0.811   8.474   5.004  1.00 93.94           N
ATOM   1712  CA  MET A 125       1.274   8.324   3.635  1.00 93.94           C
ATOM   1713  C   MET A 125       1.151   6.872   3.171  1.00 93.94           C
ATOM   1714  O   MET A 125       0.802   6.611   2.020  1.00 93.94           O
ATOM   1715  HA  MET A 125       0.625   8.961   3.034  1.00 93.94           H
ATOM   1716  CB  MET A 125       2.735   8.769   3.539  1.00 93.94           C
ATOM   1717 1HB  MET A 125       3.286   8.412   4.409  1.00 93.94           H
ATOM   1718 2HB  MET A 125       3.199   8.318   2.661  1.00 93.94           H
ATOM   1719  CG  MET A 125       2.839  10.293   3.451  1.00 93.94           C
ATOM   1720 1HG  MET A 125       2.330  10.750   4.300  1.00 93.94           H
ATOM   1721 2HG  MET A 125       3.885  10.598   3.505  1.00 93.94           H
ATOM   1722  SD  MET A 125       2.115  10.868   1.925  1.00 93.94           S
ATOM   1723  CE  MET A 125       1.540  12.477   2.441  1.00 93.94           C
ATOM   1724 1HE  MET A 125       0.824  12.363   3.255  1.00 93.94           H
ATOM   1725 2HE  MET A 125       2.386  13.073   2.782  1.00 93.94           H
ATOM   1726 3HE  MET A 125       1.058  12.977   1.601  1.00 93.94           H
ATOM   1727  HN  MET A 125       1.507   8.777   5.655  1.00 93.94           H
ATOM   1728  N   TYR A 126       1.445   5.963   4.089  1.00 87.49           N
ATOM   1729  CA  TYR A 126       1.349   4.543   3.795  1.00 87.49           C
ATOM   1730  C   TYR A 126      -0.085   4.154   3.431  1.00 87.49           C
ATOM   1731  O   TYR A 126      -0.309   3.439   2.456  1.00 87.49           O
ATOM   1732  HA  TYR A 126       2.002   4.331   2.949  1.00 87.49           H
ATOM   1733  CB  TYR A 126       1.751   3.818   5.081  1.00 87.49           C
ATOM   1734 1HB  TYR A 126       2.814   3.981   5.261  1.00 87.49           H
ATOM   1735 2HB  TYR A 126       1.215   4.263   5.920  1.00 87.49           H
ATOM   1736  CG  TYR A 126       1.476   2.314   5.059  1.00 87.49           C
ATOM   1737  CD1 TYR A 126       0.643   1.750   6.005  1.00 87.49           C
ATOM   1738  HD1 TYR A 126       0.182   2.378   6.767  1.00 87.49           H
ATOM   1739  CD2 TYR A 126       2.061   1.520   4.094  1.00 87.49           C
ATOM   1740  HD2 TYR A 126       2.719   1.964   3.347  1.00 87.49           H
ATOM   1741  CE1 TYR A 126       0.385   0.334   5.984  1.00 87.49           C
ATOM   1742  HE1 TYR A 126      -0.271  -0.124   6.725  1.00 87.49           H
ATOM   1743  CE2 TYR A 126       1.802   0.103   4.073  1.00 87.49           C
ATOM   1744  HE2 TYR A 126       2.257  -0.536   3.316  1.00 87.49           H
ATOM   1745  CZ  TYR A 126       0.977  -0.420   5.019  1.00 87.49           C
ATOM   1746  OH  TYR A 126       0.732  -1.757   4.999  1.00 87.49           O
ATOM   1747  HH  TYR A 126       1.200  -2.179   4.223  1.00 87.49           H
ATOM   1748  HN  TYR A 126       1.743   6.183   5.018  1.00 87.49           H
ATOM   1749  N   LYS A 127      -1.018   4.642   4.235  1.00 87.74           N
ATOM   1750  CA  LYS A 127      -2.418   4.299   4.050  1.00 87.74           C
ATOM   1751  C   LYS A 127      -2.912   4.886   2.726  1.00 87.74           C
ATOM   1752  O   LYS A 127      -3.713   4.266   2.028  1.00 87.74           O
ATOM   1753  HA  LYS A 127      -2.484   3.213   3.991  1.00 87.74           H
ATOM   1754  CB  LYS A 127      -3.242   4.738   5.262  1.00 87.74           C
ATOM   1755 1HB  LYS A 127      -3.036   5.784   5.488  1.00 87.74           H
ATOM   1756 2HB  LYS A 127      -4.304   4.666   5.030  1.00 87.74           H
ATOM   1757  CG  LYS A 127      -2.922   3.874   6.484  1.00 87.74           C
ATOM   1758 1HG  LYS A 127      -1.859   3.945   6.715  1.00 87.74           H
ATOM   1759 2HG  LYS A 127      -3.462   4.252   7.352  1.00 87.74           H
ATOM   1760  CD  LYS A 127      -3.299   2.413   6.237  1.00 87.74           C
ATOM   1761 1HD  LYS A 127      -4.335   2.352   5.903  1.00 87.74           H
ATOM   1762 2HD  LYS A 127      -2.682   2.005   5.436  1.00 87.74           H
ATOM   1763  CE  LYS A 127      -3.116   1.577   7.505  1.00 87.74           C
ATOM   1764 1HE  LYS A 127      -2.088   1.662   7.859  1.00 87.74           H
ATOM   1765 2HE  LYS A 127      -3.758   1.962   8.297  1.00 87.74           H
ATOM   1766  NZ  LYS A 127      -3.441   0.157   7.242  1.00 87.74           N
ATOM   1767 1HZ  LYS A 127      -3.322  -0.380   8.093  1.00 87.74           H
ATOM   1768 2HZ  LYS A 127      -4.402   0.083   6.927  1.00 87.74           H
ATOM   1769 3HZ  LYS A 127      -2.821  -0.204   6.525  1.00 87.74           H
ATOM   1770  HN  LYS A 127      -0.832   5.259   4.999  1.00 87.74           H
ATOM   1771  N   MET A 128      -2.414   6.075   2.420  1.00 92.25           N
ATOM   1772  CA  MET A 128      -2.774   6.741   1.180  1.00 92.25           C
ATOM   1773  C   MET A 128      -2.292   5.940  -0.032  1.00 92.25           C
ATOM   1774  O   MET A 128      -3.030   5.767  -1.000  1.00 92.25           O
ATOM   1775  HA  MET A 128      -3.862   6.793   1.180  1.00 92.25           H
ATOM   1776  CB  MET A 128      -2.150   8.137   1.150  1.00 92.25           C
ATOM   1777 1HB  MET A 128      -2.415   8.678   2.058  1.00 92.25           H
ATOM   1778 2HB  MET A 128      -1.063   8.054   1.135  1.00 92.25           H
ATOM   1779  CG  MET A 128      -2.623   8.923  -0.075  1.00 92.25           C
ATOM   1780 1HG  MET A 128      -2.373   8.379  -0.985  1.00 92.25           H
ATOM   1781 2HG  MET A 128      -3.708   9.028  -0.053  1.00 92.25           H
ATOM   1782  SD  MET A 128      -1.856  10.535  -0.099  1.00 92.25           S
ATOM   1783  CE  MET A 128      -2.693  11.298   1.280  1.00 92.25           C
ATOM   1784 1HE  MET A 128      -3.766  11.315   1.090  1.00 92.25           H
ATOM   1785 2HE  MET A 128      -2.494  10.727   2.187  1.00 92.25           H
ATOM   1786 3HE  MET A 128      -2.330  12.318   1.407  1.00 92.25           H
ATOM   1787  HN  MET A 128      -1.777   6.581   3.002  1.00 92.25           H
ATOM   1788  N   ASN A 129      -1.055   5.473   0.062  1.00 91.06           N
ATOM   1789  CA  ASN A 129      -0.481   4.659  -0.996  1.00 91.06           C
ATOM   1790  C   ASN A 129      -1.354   3.422  -1.214  1.00 91.06           C
ATOM   1791  O   ASN A 129      -1.742   3.123  -2.342  1.00 91.06           O
ATOM   1792  HA  ASN A 129      -0.450   5.308  -1.872  1.00 91.06           H
ATOM   1793  CB  ASN A 129       0.926   4.185  -0.624  1.00 91.06           C
ATOM   1794 1HB  ASN A 129       1.611   5.033  -0.624  1.00 91.06           H
ATOM   1795 2HB  ASN A 129       0.921   3.778   0.387  1.00 91.06           H
ATOM   1796  CG  ASN A 129       1.423   3.122  -1.605  1.00 91.06           C
ATOM   1797  OD1 ASN A 129       1.201   1.934  -1.438  1.00 91.06           O
ATOM   1798  ND2 ASN A 129       2.106   3.613  -2.635  1.00 91.06           N
ATOM   1799 1HD2 ASN A 129       2.253   4.599  -2.713  1.00 91.06           H
ATOM   1800 2HD2 ASN A 129       2.473   2.996  -3.332  1.00 91.06           H
ATOM   1801  HN  ASN A 129      -0.451   5.642   0.840  1.00 91.06           H
ATOM   1802  N   PHE A 130      -1.639   2.737  -0.116  1.00 84.78           N
ATOM   1803  CA  PHE A 130      -2.329   1.461  -0.188  1.00 84.78           C
ATOM   1804  C   PHE A 130      -3.649   1.594  -0.950  1.00 84.78           C
ATOM   1805  O   PHE A 130      -3.880   0.884  -1.928  1.00 84.78           O
ATOM   1806  HA  PHE A 130      -1.674   0.768  -0.717  1.00 84.78           H
ATOM   1807  CB  PHE A 130      -2.625   1.031   1.250  1.00 84.78           C
ATOM   1808 1HB  PHE A 130      -1.699   1.056   1.824  1.00 84.78           H
ATOM   1809 2HB  PHE A 130      -3.301   1.755   1.703  1.00 84.78           H
ATOM   1810  CG  PHE A 130      -3.243  -0.364   1.367  1.00 84.78           C
ATOM   1811  CD1 PHE A 130      -4.587  -0.526   1.237  1.00 84.78           C
ATOM   1812  HD1 PHE A 130      -5.224   0.339   1.049  1.00 84.78           H
ATOM   1813  CD2 PHE A 130      -2.448  -1.442   1.602  1.00 84.78           C
ATOM   1814  HD2 PHE A 130      -1.371  -1.313   1.707  1.00 84.78           H
ATOM   1815  CE1 PHE A 130      -5.161  -1.820   1.346  1.00 84.78           C
ATOM   1816  HE1 PHE A 130      -6.238  -1.949   1.242  1.00 84.78           H
ATOM   1817  CE2 PHE A 130      -3.022  -2.737   1.711  1.00 84.78           C
ATOM   1818  HE2 PHE A 130      -2.385  -3.601   1.900  1.00 84.78           H
ATOM   1819  CZ  PHE A 130      -4.366  -2.898   1.581  1.00 84.78           C
ATOM   1820  HZ  PHE A 130      -4.806  -3.892   1.665  1.00 84.78           H
ATOM   1821  HN  PHE A 130      -1.406   3.040   0.808  1.00 84.78           H
ATOM   1822  N   TYR A 131      -4.481   2.508  -0.473  1.00 86.06           N
ATOM   1823  CA  TYR A 131      -5.822   2.654  -1.014  1.00 86.06           C
ATOM   1824  C   TYR A 131      -5.777   3.088  -2.480  1.00 86.06           C
ATOM   1825  O   TYR A 131      -6.539   2.585  -3.304  1.00 86.06           O
ATOM   1826  HA  TYR A 131      -6.320   1.687  -0.944  1.00 86.06           H
ATOM   1827  CB  TYR A 131      -6.492   3.755  -0.189  1.00 86.06           C
ATOM   1828 1HB  TYR A 131      -5.850   4.636  -0.188  1.00 86.06           H
ATOM   1829 2HB  TYR A 131      -7.426   4.041  -0.673  1.00 86.06           H
ATOM   1830  CG  TYR A 131      -6.786   3.355   1.259  1.00 86.06           C
ATOM   1831  CD1 TYR A 131      -7.356   2.129   1.534  1.00 86.06           C
ATOM   1832  HD1 TYR A 131      -7.597   1.445   0.720  1.00 86.06           H
ATOM   1833  CD2 TYR A 131      -6.482   4.222   2.289  1.00 86.06           C
ATOM   1834  HD2 TYR A 131      -6.032   5.190   2.072  1.00 86.06           H
ATOM   1835  CE1 TYR A 131      -7.634   1.753   2.896  1.00 86.06           C
ATOM   1836  HE1 TYR A 131      -8.084   0.787   3.127  1.00 86.06           H
ATOM   1837  CE2 TYR A 131      -6.759   3.846   3.651  1.00 86.06           C
ATOM   1838  HE2 TYR A 131      -6.524   4.520   4.474  1.00 86.06           H
ATOM   1839  CZ  TYR A 131      -7.321   2.630   3.887  1.00 86.06           C
ATOM   1840  OH  TYR A 131      -7.583   2.275   5.174  1.00 86.06           O
ATOM   1841  HH  TYR A 131      -7.416   3.050   5.783  1.00 86.06           H
ATOM   1842  HN  TYR A 131      -4.253   3.140   0.268  1.00 86.06           H
ATOM   1843  N   SER A 132      -4.877   4.019  -2.762  1.00 90.31           N
ATOM   1844  CA  SER A 132      -4.768   4.575  -4.100  1.00 90.31           C
ATOM   1845  C   SER A 132      -4.298   3.496  -5.078  1.00 90.31           C
ATOM   1846  O   SER A 132      -4.788   3.418  -6.203  1.00 90.31           O
ATOM   1847  HA  SER A 132      -5.773   4.911  -4.355  1.00 90.31           H
ATOM   1848  CB  SER A 132      -3.810   5.768  -4.124  1.00 90.31           C
ATOM   1849 1HB  SER A 132      -3.712   6.133  -5.147  1.00 90.31           H
ATOM   1850 2HB  SER A 132      -4.230   6.582  -3.534  1.00 90.31           H
ATOM   1851  OG  SER A 132      -2.523   5.429  -3.617  1.00 90.31           O
ATOM   1852  HG  SER A 132      -2.376   5.873  -2.733  1.00 90.31           H
ATOM   1853  HN  SER A 132      -4.231   4.391  -2.095  1.00 90.31           H
ATOM   1854  N   CYS A 133      -3.354   2.691  -4.613  1.00 84.59           N
ATOM   1855  CA  CYS A 133      -2.775   1.655  -5.450  1.00 84.59           C
ATOM   1856  C   CYS A 133      -3.882   0.669  -5.829  1.00 84.59           C
ATOM   1857  O   CYS A 133      -4.022   0.306  -6.996  1.00 84.59           O
ATOM   1858  HA  CYS A 133      -2.380   2.152  -6.335  1.00 84.59           H
ATOM   1859  CB  CYS A 133      -1.603   0.957  -4.757  1.00 84.59           C
ATOM   1860 1HB  CYS A 133      -1.841   0.785  -3.707  1.00 84.59           H
ATOM   1861 2HB  CYS A 133      -1.432  -0.020  -5.209  1.00 84.59           H
ATOM   1862  SG  CYS A 133      -0.094   1.982  -4.896  1.00 84.59           S
ATOM   1863  HG  CYS A 133      -0.465   2.898  -4.005  1.00 84.59           H
ATOM   1864  HN  CYS A 133      -2.986   2.739  -3.684  1.00 84.59           H
ATOM   1865  N   VAL A 134      -4.642   0.265  -4.821  1.00 81.30           N
ATOM   1866  CA  VAL A 134      -5.697  -0.712  -5.025  1.00 81.30           C
ATOM   1867  C   VAL A 134      -6.667  -0.195  -6.090  1.00 81.30           C
ATOM   1868  O   VAL A 134      -7.011  -0.917  -7.024  1.00 81.30           O
ATOM   1869  HA  VAL A 134      -5.232  -1.628  -5.389  1.00 81.30           H
ATOM   1870  CB  VAL A 134      -6.384  -1.026  -3.694  1.00 81.30           C
ATOM   1871  HB  VAL A 134      -6.615  -0.080  -3.204  1.00 81.30           H
ATOM   1872  CG1 VAL A 134      -7.700  -1.773  -3.918  1.00 81.30           C
ATOM   1873 1HG1 VAL A 134      -8.369  -1.157  -4.520  1.00 81.30           H
ATOM   1874 2HG1 VAL A 134      -7.502  -2.710  -4.439  1.00 81.30           H
ATOM   1875 3HG1 VAL A 134      -8.167  -1.983  -2.956  1.00 81.30           H
ATOM   1876  CG2 VAL A 134      -5.454  -1.818  -2.772  1.00 81.30           C
ATOM   1877 1HG2 VAL A 134      -5.179  -2.756  -3.252  1.00 81.30           H
ATOM   1878 2HG2 VAL A 134      -4.556  -1.234  -2.572  1.00 81.30           H
ATOM   1879 3HG2 VAL A 134      -5.967  -2.028  -1.833  1.00 81.30           H
ATOM   1880  HN  VAL A 134      -4.545   0.594  -3.882  1.00 81.30           H
ATOM   1881  N   LEU A 135      -7.080   1.051  -5.913  1.00 85.37           N
ATOM   1882  CA  LEU A 135      -8.103   1.629  -6.769  1.00 85.37           C
ATOM   1883  C   LEU A 135      -7.568   1.729  -8.199  1.00 85.37           C
ATOM   1884  O   LEU A 135      -8.306   1.507  -9.158  1.00 85.37           O
ATOM   1885  HA  LEU A 135      -8.954   0.948  -6.765  1.00 85.37           H
ATOM   1886  CB  LEU A 135      -8.587   2.963  -6.198  1.00 85.37           C
ATOM   1887 1HB  LEU A 135      -7.722   3.610  -6.054  1.00 85.37           H
ATOM   1888 2HB  LEU A 135      -9.224   3.444  -6.941  1.00 85.37           H
ATOM   1889  CG  LEU A 135      -9.358   2.889  -4.879  1.00 85.37           C
ATOM   1890  HG  LEU A 135      -8.776   2.292  -4.177  1.00 85.37           H
ATOM   1891  CD1 LEU A 135      -9.525   4.279  -4.262  1.00 85.37           C
ATOM   1892 1HD1 LEU A 135      -8.543   4.710  -4.069  1.00 85.37           H
ATOM   1893 2HD1 LEU A 135     -10.074   4.919  -4.951  1.00 85.37           H
ATOM   1894 3HD1 LEU A 135     -10.076   4.196  -3.325  1.00 85.37           H
ATOM   1895  CD2 LEU A 135     -10.702   2.181  -5.068  1.00 85.37           C
ATOM   1896 1HD2 LEU A 135     -11.302   2.730  -5.793  1.00 85.37           H
ATOM   1897 2HD2 LEU A 135     -10.530   1.167  -5.431  1.00 85.37           H
ATOM   1898 3HD2 LEU A 135     -11.229   2.141  -4.115  1.00 85.37           H
ATOM   1899  HN  LEU A 135      -6.730   1.661  -5.202  1.00 85.37           H
ATOM   1900  N   LEU A 136      -6.290   2.063  -8.296  1.00 87.44           N
ATOM   1901  CA  LEU A 136      -5.656   2.227  -9.594  1.00 87.44           C
ATOM   1902  C   LEU A 136      -5.602   0.873 -10.304  1.00 87.44           C
ATOM   1903  O   LEU A 136      -5.876   0.784 -11.500  1.00 87.44           O
ATOM   1904  HA  LEU A 136      -6.281   2.900 -10.180  1.00 87.44           H
ATOM   1905  CB  LEU A 136      -4.289   2.896  -9.441  1.00 87.44           C
ATOM   1906 1HB  LEU A 136      -3.744   2.387  -8.646  1.00 87.44           H
ATOM   1907 2HB  LEU A 136      -3.726   2.742 -10.362  1.00 87.44           H
ATOM   1908  CG  LEU A 136      -4.306   4.394  -9.132  1.00 87.44           C
ATOM   1909  HG  LEU A 136      -5.015   4.568  -8.323  1.00 87.44           H
ATOM   1910  CD1 LEU A 136      -2.936   4.868  -8.641  1.00 87.44           C
ATOM   1911 1HD1 LEU A 136      -2.668   4.327  -7.734  1.00 87.44           H
ATOM   1912 2HD1 LEU A 136      -2.189   4.679  -9.412  1.00 87.44           H
ATOM   1913 3HD1 LEU A 136      -2.977   5.937  -8.429  1.00 87.44           H
ATOM   1914  CD2 LEU A 136      -4.792   5.198 -10.340  1.00 87.44           C
ATOM   1915 1HD2 LEU A 136      -4.125   5.023 -11.184  1.00 87.44           H
ATOM   1916 2HD2 LEU A 136      -5.802   4.884 -10.603  1.00 87.44           H
ATOM   1917 3HD2 LEU A 136      -4.794   6.260 -10.092  1.00 87.44           H
ATOM   1918  HN  LEU A 136      -5.691   2.221  -7.511  1.00 87.44           H
ATOM   1919  N   ILE A 137      -5.248  -0.148  -9.538  1.00 79.72           N
ATOM   1920  CA  ILE A 137      -5.119  -1.487 -10.088  1.00 79.72           C
ATOM   1921  C   ILE A 137      -6.475  -1.943 -10.630  1.00 79.72           C
ATOM   1922  O   ILE A 137      -6.546  -2.572 -11.685  1.00 79.72           O
ATOM   1923  HA  ILE A 137      -4.416  -1.433 -10.918  1.00 79.72           H
ATOM   1924  CB  ILE A 137      -4.521  -2.438  -9.049  1.00 79.72           C
ATOM   1925  HB  ILE A 137      -5.032  -2.272  -8.100  1.00 79.72           H
ATOM   1926  CG1 ILE A 137      -3.038  -2.139  -8.822  1.00 79.72           C
ATOM   1927 1HG1 ILE A 137      -2.466  -2.427  -9.704  1.00 79.72           H
ATOM   1928 2HG1 ILE A 137      -2.896  -1.066  -8.686  1.00 79.72           H
ATOM   1929  CG2 ILE A 137      -4.758  -3.898  -9.441  1.00 79.72           C
ATOM   1930 1HG2 ILE A 137      -5.829  -4.086  -9.510  1.00 79.72           H
ATOM   1931 2HG2 ILE A 137      -4.291  -4.095 -10.405  1.00 79.72           H
ATOM   1932 3HG2 ILE A 137      -4.323  -4.552  -8.685  1.00 79.72           H
ATOM   1933  CD1 ILE A 137      -2.509  -2.888  -7.597  1.00 79.72           C
ATOM   1934 1HD1 ILE A 137      -3.067  -2.579  -6.713  1.00 79.72           H
ATOM   1935 2HD1 ILE A 137      -2.630  -3.960  -7.747  1.00 79.72           H
ATOM   1936 3HD1 ILE A 137      -1.453  -2.657  -7.458  1.00 79.72           H
ATOM   1937  HN  ILE A 137      -5.050  -0.072  -8.561  1.00 79.72           H
ATOM   1938  N   MET A 138      -7.518  -1.609  -9.884  1.00 78.66           N
ATOM   1939  CA  MET A 138      -8.873  -1.912 -10.313  1.00 78.66           C
ATOM   1940  C   MET A 138      -9.185  -1.246 -11.655  1.00 78.66           C
ATOM   1941  O   MET A 138      -9.733  -1.882 -12.554  1.00 78.66           O
ATOM   1942  HA  MET A 138      -8.911  -2.996 -10.420  1.00 78.66           H
ATOM   1943  CB  MET A 138      -9.865  -1.422  -9.256  1.00 78.66           C
ATOM   1944 1HB  MET A 138      -9.660  -1.913  -8.305  1.00 78.66           H
ATOM   1945 2HB  MET A 138      -9.733  -0.352  -9.097  1.00 78.66           H
ATOM   1946  CG  MET A 138     -11.306  -1.706  -9.683  1.00 78.66           C
ATOM   1947 1HG  MET A 138     -11.496  -1.272 -10.665  1.00 78.66           H
ATOM   1948 2HG  MET A 138     -11.461  -2.781  -9.775  1.00 78.66           H
ATOM   1949  SD  MET A 138     -12.443  -1.027  -8.486  1.00 78.66           S
ATOM   1950  CE  MET A 138     -12.157   0.716  -8.742  1.00 78.66           C
ATOM   1951 1HE  MET A 138     -11.111   0.946  -8.540  1.00 78.66           H
ATOM   1952 2HE  MET A 138     -12.393   0.976  -9.774  1.00 78.66           H
ATOM   1953 3HE  MET A 138     -12.792   1.291  -8.069  1.00 78.66           H
ATOM   1954  HN  MET A 138      -7.448  -1.140  -9.004  1.00 78.66           H
ATOM   1955  N   CYS A 139      -8.825   0.025 -11.746  1.00 84.12           N
ATOM   1956  CA  CYS A 139      -9.154   0.814 -12.921  1.00 84.12           C
ATOM   1957  C   CYS A 139      -8.380   0.247 -14.113  1.00 84.12           C
ATOM   1958  O   CYS A 139      -8.901   0.188 -15.225  1.00 84.12           O
ATOM   1959  HA  CYS A 139     -10.229   0.713 -13.074  1.00 84.12           H
ATOM   1960  CB  CYS A 139      -8.862   2.300 -12.705  1.00 84.12           C
ATOM   1961 1HB  CYS A 139      -7.831   2.432 -12.375  1.00 84.12           H
ATOM   1962 2HB  CYS A 139      -8.967   2.841 -13.646  1.00 84.12           H
ATOM   1963  SG  CYS A 139     -10.010   2.989 -11.458  1.00 84.12           S
ATOM   1964  HG  CYS A 139      -9.358   2.522 -10.396  1.00 84.12           H
ATOM   1965  HN  CYS A 139      -8.317   0.515 -11.037  1.00 84.12           H
ATOM   1966  N   ILE A 140      -7.147  -0.155 -13.839  1.00 81.04           N
ATOM   1967  CA  ILE A 140      -6.307  -0.743 -14.868  1.00 81.04           C
ATOM   1968  C   ILE A 140      -6.988  -1.995 -15.424  1.00 81.04           C
ATOM   1969  O   ILE A 140      -6.978  -2.228 -16.632  1.00 81.04           O
ATOM   1970  HA  ILE A 140      -6.216  -0.013 -15.673  1.00 81.04           H
ATOM   1971  CB  ILE A 140      -4.898  -0.998 -14.328  1.00 81.04           C
ATOM   1972  HB  ILE A 140      -4.987  -1.469 -13.350  1.00 81.04           H
ATOM   1973  CG1 ILE A 140      -4.141   0.317 -14.130  1.00 81.04           C
ATOM   1974 1HG1 ILE A 140      -3.822   0.707 -15.096  1.00 81.04           H
ATOM   1975 2HG1 ILE A 140      -4.805   1.060 -13.689  1.00 81.04           H
ATOM   1976  CG2 ILE A 140      -4.133  -1.969 -15.229  1.00 81.04           C
ATOM   1977 1HG2 ILE A 140      -4.666  -2.919 -15.276  1.00 81.04           H
ATOM   1978 2HG2 ILE A 140      -4.052  -1.549 -16.232  1.00 81.04           H
ATOM   1979 3HG2 ILE A 140      -3.135  -2.133 -14.822  1.00 81.04           H
ATOM   1980  CD1 ILE A 140      -2.921   0.116 -13.228  1.00 81.04           C
ATOM   1981 1HD1 ILE A 140      -3.246  -0.251 -12.254  1.00 81.04           H
ATOM   1982 2HD1 ILE A 140      -2.248  -0.610 -13.683  1.00 81.04           H
ATOM   1983 3HD1 ILE A 140      -2.402   1.066 -13.103  1.00 81.04           H
ATOM   1984  HN  ILE A 140      -6.724  -0.085 -12.936  1.00 81.04           H
ATOM   1985  N   SER A 141      -7.564  -2.769 -14.516  1.00 76.17           N
ATOM   1986  CA  SER A 141      -8.170  -4.036 -14.888  1.00 76.17           C
ATOM   1987  C   SER A 141      -9.361  -3.793 -15.817  1.00 76.17           C
ATOM   1988  O   SER A 141      -9.530  -4.495 -16.813  1.00 76.17           O
ATOM   1989  HA  SER A 141      -7.388  -4.589 -15.406  1.00 76.17           H
ATOM   1990  CB  SER A 141      -8.614  -4.819 -13.651  1.00 76.17           C
ATOM   1991 1HB  SER A 141      -9.328  -4.224 -13.082  1.00 76.17           H
ATOM   1992 2HB  SER A 141      -9.132  -5.726 -13.962  1.00 76.17           H
ATOM   1993  OG  SER A 141      -7.513  -5.165 -12.815  1.00 76.17           O
ATOM   1994  HG  SER A 141      -7.343  -4.434 -12.153  1.00 76.17           H
ATOM   1995  HN  SER A 141      -7.620  -2.543 -13.543  1.00 76.17           H
ATOM   1996  N   VAL A 142     -10.157  -2.796 -15.459  1.00 77.15           N
ATOM   1997  CA  VAL A 142     -11.319  -2.441 -16.257  1.00 77.15           C
ATOM   1998  C   VAL A 142     -10.859  -1.966 -17.637  1.00 77.15           C
ATOM   1999  O   VAL A 142     -11.441  -2.343 -18.653  1.00 77.15           O
ATOM   2000  HA  VAL A 142     -11.921  -3.342 -16.379  1.00 77.15           H
ATOM   2001  CB  VAL A 142     -12.164  -1.402 -15.518  1.00 77.15           C
ATOM   2002  HB  VAL A 142     -11.522  -0.553 -15.284  1.00 77.15           H
ATOM   2003  CG1 VAL A 142     -13.307  -0.898 -16.400  1.00 77.15           C
ATOM   2004 1HG1 VAL A 142     -12.897  -0.439 -17.300  1.00 77.15           H
ATOM   2005 2HG1 VAL A 142     -13.948  -1.735 -16.678  1.00 77.15           H
ATOM   2006 3HG1 VAL A 142     -13.892  -0.160 -15.850  1.00 77.15           H
ATOM   2007  CG2 VAL A 142     -12.696  -1.965 -14.199  1.00 77.15           C
ATOM   2008 1HG2 VAL A 142     -13.315  -2.839 -14.400  1.00 77.15           H
ATOM   2009 2HG2 VAL A 142     -11.859  -2.252 -13.562  1.00 77.15           H
ATOM   2010 3HG2 VAL A 142     -13.293  -1.206 -13.694  1.00 77.15           H
ATOM   2011  HN  VAL A 142     -10.019  -2.236 -14.642  1.00 77.15           H
ATOM   2012  N   ASP A 143      -9.818  -1.146 -17.628  1.00 78.66           N
ATOM   2013  CA  ASP A 143      -9.338  -0.533 -18.855  1.00 78.66           C
ATOM   2014  C   ASP A 143      -8.855  -1.626 -19.811  1.00 78.66           C
ATOM   2015  O   ASP A 143      -9.105  -1.559 -21.013  1.00 78.66           O
ATOM   2016  HA  ASP A 143     -10.190   0.020 -19.251  1.00 78.66           H
ATOM   2017  CB  ASP A 143      -8.163   0.406 -18.579  1.00 78.66           C
ATOM   2018 1HB  ASP A 143      -8.410   1.069 -17.749  1.00 78.66           H
ATOM   2019 2HB  ASP A 143      -7.292  -0.175 -18.274  1.00 78.66           H
ATOM   2020  CG  ASP A 143      -7.821   1.236 -19.818  1.00 78.66           C
ATOM   2021  OD1 ASP A 143      -8.766   1.826 -20.384  1.00 78.66           O
ATOM   2022  OD2 ASP A 143      -6.622   1.262 -20.171  1.00 78.66           O
ATOM   2023  HN  ASP A 143      -9.307  -0.899 -16.805  1.00 78.66           H
ATOM   2024  N   ARG A 144      -8.172  -2.607 -19.240  1.00 74.24           N
ATOM   2025  CA  ARG A 144      -7.662  -3.719 -20.024  1.00 74.24           C
ATOM   2026  C   ARG A 144      -8.817  -4.476 -20.684  1.00 74.24           C
ATOM   2027  O   ARG A 144      -8.746  -4.817 -21.864  1.00 74.24           O
ATOM   2028  HA  ARG A 144      -7.016  -3.260 -20.772  1.00 74.24           H
ATOM   2029  CB  ARG A 144      -6.860  -4.687 -19.151  1.00 74.24           C
ATOM   2030 1HB  ARG A 144      -7.342  -4.790 -18.179  1.00 74.24           H
ATOM   2031 2HB  ARG A 144      -6.854  -5.676 -19.610  1.00 74.24           H
ATOM   2032  CG  ARG A 144      -5.423  -4.196 -18.965  1.00 74.24           C
ATOM   2033 1HG  ARG A 144      -4.962  -4.034 -19.939  1.00 74.24           H
ATOM   2034 2HG  ARG A 144      -5.428  -3.235 -18.451  1.00 74.24           H
ATOM   2035  CD  ARG A 144      -4.598  -5.205 -18.165  1.00 74.24           C
ATOM   2036 1HD  ARG A 144      -4.904  -5.190 -17.119  1.00 74.24           H
ATOM   2037 2HD  ARG A 144      -4.782  -6.213 -18.536  1.00 74.24           H
ATOM   2038  NE  ARG A 144      -3.158  -4.882 -18.275  1.00 74.24           N
ATOM   2039  HE  ARG A 144      -2.901  -4.048 -18.764  1.00 74.24           H
ATOM   2040  CZ  ARG A 144      -2.177  -5.636 -17.761  1.00 74.24           C
ATOM   2041  NH1 ARG A 144      -2.464  -6.764 -17.097  1.00 74.24           N
ATOM   2042 1HH1 ARG A 144      -3.416  -7.048 -16.981  1.00 74.24           H
ATOM   2043 2HH1 ARG A 144      -1.726  -7.322 -16.716  1.00 74.24           H
ATOM   2044  NH2 ARG A 144      -0.905  -5.246 -17.922  1.00 74.24           N
ATOM   2045 1HH2 ARG A 144      -0.162  -5.798 -17.544  1.00 74.24           H
ATOM   2046 2HH2 ARG A 144      -0.700  -4.404 -18.419  1.00 74.24           H
ATOM   2047  HN  ARG A 144      -7.965  -2.650 -18.262  1.00 74.24           H
ATOM   2048  N   TYR A 145      -9.853  -4.716 -19.895  1.00 72.54           N
ATOM   2049  CA  TYR A 145     -11.025  -5.417 -20.391  1.00 72.54           C
ATOM   2050  C   TYR A 145     -11.624  -4.696 -21.601  1.00 72.54           C
ATOM   2051  O   TYR A 145     -11.895  -5.318 -22.626  1.00 72.54           O
ATOM   2052  HA  TYR A 145     -10.717  -6.418 -20.690  1.00 72.54           H
ATOM   2053  CB  TYR A 145     -12.042  -5.399 -19.248  1.00 72.54           C
ATOM   2054 1HB  TYR A 145     -11.708  -6.083 -18.467  1.00 72.54           H
ATOM   2055 2HB  TYR A 145     -12.064  -4.402 -18.809  1.00 72.54           H
ATOM   2056  CG  TYR A 145     -13.461  -5.785 -19.671  1.00 72.54           C
ATOM   2057  CD1 TYR A 145     -14.438  -4.816 -19.773  1.00 72.54           C
ATOM   2058  HD1 TYR A 145     -14.199  -3.776 -19.552  1.00 72.54           H
ATOM   2059  CD2 TYR A 145     -13.764  -7.102 -19.950  1.00 72.54           C
ATOM   2060  HD2 TYR A 145     -12.992  -7.868 -19.869  1.00 72.54           H
ATOM   2061  CE1 TYR A 145     -15.773  -5.179 -20.171  1.00 72.54           C
ATOM   2062  HE1 TYR A 145     -16.555  -4.423 -20.256  1.00 72.54           H
ATOM   2063  CE2 TYR A 145     -15.099  -7.465 -20.348  1.00 72.54           C
ATOM   2064  HE2 TYR A 145     -15.351  -8.502 -20.572  1.00 72.54           H
ATOM   2065  CZ  TYR A 145     -16.038  -6.486 -20.439  1.00 72.54           C
ATOM   2066  OH  TYR A 145     -17.299  -6.829 -20.816  1.00 72.54           O
ATOM   2067  HH  TYR A 145     -17.345  -7.810 -21.002  1.00 72.54           H
ATOM   2068  HN  TYR A 145      -9.900  -4.441 -18.934  1.00 72.54           H
ATOM   2069  N   ILE A 146     -11.813  -3.395 -21.440  1.00 74.17           N
ATOM   2070  CA  ILE A 146     -12.440  -2.596 -22.479  1.00 74.17           C
ATOM   2071  C   ILE A 146     -11.580  -2.644 -23.743  1.00 74.17           C
ATOM   2072  O   ILE A 146     -12.102  -2.773 -24.849  1.00 74.17           O
ATOM   2073  HA  ILE A 146     -13.406  -3.050 -22.701  1.00 74.17           H
ATOM   2074  CB  ILE A 146     -12.712  -1.178 -21.974  1.00 74.17           C
ATOM   2075  HB  ILE A 146     -11.793  -0.788 -21.537  1.00 74.17           H
ATOM   2076  CG1 ILE A 146     -13.770  -1.183 -20.868  1.00 74.17           C
ATOM   2077 1HG1 ILE A 146     -14.744  -1.426 -21.293  1.00 74.17           H
ATOM   2078 2HG1 ILE A 146     -13.536  -1.960 -20.140  1.00 74.17           H
ATOM   2079  CG2 ILE A 146     -13.094  -0.248 -23.127  1.00 74.17           C
ATOM   2080 1HG2 ILE A 146     -12.278  -0.211 -23.849  1.00 74.17           H
ATOM   2081 2HG2 ILE A 146     -13.994  -0.624 -23.615  1.00 74.17           H
ATOM   2082 3HG2 ILE A 146     -13.282   0.753 -22.740  1.00 74.17           H
ATOM   2083  CD1 ILE A 146     -13.838   0.176 -20.168  1.00 74.17           C
ATOM   2084 1HD1 ILE A 146     -12.869   0.405 -19.724  1.00 74.17           H
ATOM   2085 2HD1 ILE A 146     -14.096   0.946 -20.895  1.00 74.17           H
ATOM   2086 3HD1 ILE A 146     -14.598   0.144 -19.387  1.00 74.17           H
ATOM   2087  HN  ILE A 146     -11.545  -2.887 -20.621  1.00 74.17           H
ATOM   2088  N   ALA A 147     -10.276  -2.537 -23.537  1.00 74.16           N
ATOM   2089  CA  ALA A 147      -9.347  -2.450 -24.651  1.00 74.16           C
ATOM   2090  C   ALA A 147      -9.427  -3.735 -25.478  1.00 74.16           C
ATOM   2091  O   ALA A 147      -9.172  -3.720 -26.681  1.00 74.16           O
ATOM   2092  HA  ALA A 147      -9.652  -1.608 -25.273  1.00 74.16           H
ATOM   2093  CB  ALA A 147      -7.936  -2.185 -24.120  1.00 74.16           C
ATOM   2094 1HB  ALA A 147      -7.927  -1.247 -23.566  1.00 74.16           H
ATOM   2095 2HB  ALA A 147      -7.637  -3.000 -23.461  1.00 74.16           H
ATOM   2096 3HB  ALA A 147      -7.240  -2.120 -24.956  1.00 74.16           H
ATOM   2097  HN  ALA A 147      -9.853  -2.509 -22.631  1.00 74.16           H
ATOM   2098  N   ILE A 148      -9.783  -4.816 -24.800  1.00 69.62           N
ATOM   2099  CA  ILE A 148      -9.809  -6.122 -25.435  1.00 69.62           C
ATOM   2100  C   ILE A 148     -11.188  -6.356 -26.055  1.00 69.62           C
ATOM   2101  O   ILE A 148     -11.292  -6.760 -27.212  1.00 69.62           O
ATOM   2102  HA  ILE A 148      -9.069  -6.112 -26.234  1.00 69.62           H
ATOM   2103  CB  ILE A 148      -9.389  -7.209 -24.442  1.00 69.62           C
ATOM   2104  HB  ILE A 148      -9.976  -7.085 -23.532  1.00 69.62           H
ATOM   2105  CG1 ILE A 148      -7.917  -7.058 -24.055  1.00 69.62           C
ATOM   2106 1HG1 ILE A 148      -7.286  -7.294 -24.912  1.00 69.62           H
ATOM   2107 2HG1 ILE A 148      -7.712  -6.022 -23.784  1.00 69.62           H
ATOM   2108  CG2 ILE A 148      -9.698  -8.603 -24.992  1.00 69.62           C
ATOM   2109 1HG2 ILE A 148     -10.768  -8.692 -25.176  1.00 69.62           H
ATOM   2110 2HG2 ILE A 148      -9.155  -8.753 -25.925  1.00 69.62           H
ATOM   2111 3HG2 ILE A 148      -9.389  -9.356 -24.267  1.00 69.62           H
ATOM   2112  CD1 ILE A 148      -7.561  -7.977 -22.885  1.00 69.62           C
ATOM   2113 1HD1 ILE A 148      -8.177  -7.722 -22.022  1.00 69.62           H
ATOM   2114 2HD1 ILE A 148      -7.743  -9.013 -23.168  1.00 69.62           H
ATOM   2115 3HD1 ILE A 148      -6.508  -7.849 -22.630  1.00 69.62           H
ATOM   2116  HN  ILE A 148     -10.050  -4.809 -23.836  1.00 69.62           H
ATOM   2117  N   ALA A 149     -12.213  -6.091 -25.257  1.00 69.67           N
ATOM   2118  CA  ALA A 149     -13.567  -6.462 -25.631  1.00 69.67           C
ATOM   2119  C   ALA A 149     -14.057  -5.535 -26.745  1.00 69.67           C
ATOM   2120  O   ALA A 149     -14.752  -5.971 -27.660  1.00 69.67           O
ATOM   2121  HA  ALA A 149     -13.539  -7.485 -26.007  1.00 69.67           H
ATOM   2122  CB  ALA A 149     -14.469  -6.416 -24.395  1.00 69.67           C
ATOM   2123 1HB  ALA A 149     -14.094  -7.114 -23.646  1.00 69.67           H
ATOM   2124 2HB  ALA A 149     -14.469  -5.407 -23.984  1.00 69.67           H
ATOM   2125 3HB  ALA A 149     -15.484  -6.695 -24.676  1.00 69.67           H
ATOM   2126  HN  ALA A 149     -12.129  -5.633 -24.373  1.00 69.67           H
ATOM   2127  N   GLN A 150     -13.674  -4.271 -26.630  1.00 72.34           N
ATOM   2128  CA  GLN A 150     -14.201  -3.246 -27.515  1.00 72.34           C
ATOM   2129  C   GLN A 150     -13.060  -2.559 -28.268  1.00 72.34           C
ATOM   2130  O   GLN A 150     -13.051  -1.336 -28.407  1.00 72.34           O
ATOM   2131  HA  GLN A 150     -14.844  -3.774 -28.219  1.00 72.34           H
ATOM   2132  CB  GLN A 150     -15.037  -2.228 -26.738  1.00 72.34           C
ATOM   2133 1HB  GLN A 150     -14.413  -1.727 -25.999  1.00 72.34           H
ATOM   2134 2HB  GLN A 150     -15.404  -1.459 -27.418  1.00 72.34           H
ATOM   2135  CG  GLN A 150     -16.219  -2.906 -26.042  1.00 72.34           C
ATOM   2136 1HG  GLN A 150     -16.665  -3.643 -26.710  1.00 72.34           H
ATOM   2137 2HG  GLN A 150     -15.866  -3.445 -25.162  1.00 72.34           H
ATOM   2138  CD  GLN A 150     -17.275  -1.879 -25.629  1.00 72.34           C
ATOM   2139  OE1 GLN A 150     -17.162  -0.693 -25.892  1.00 72.34           O
ATOM   2140  NE2 GLN A 150     -18.305  -2.399 -24.967  1.00 72.34           N
ATOM   2141 1HE2 GLN A 150     -18.337  -3.381 -24.783  1.00 72.34           H
ATOM   2142 2HE2 GLN A 150     -19.048  -1.807 -24.654  1.00 72.34           H
ATOM   2143  HN  GLN A 150     -13.018  -3.945 -25.949  1.00 72.34           H
ATOM   2144  N   ALA A 151     -12.126  -3.374 -28.735  1.00 66.00           N
ATOM   2145  CA  ALA A 151     -10.867  -2.856 -29.243  1.00 66.00           C
ATOM   2146  C   ALA A 151     -11.146  -1.695 -30.200  1.00 66.00           C
ATOM   2147  O   ALA A 151     -10.480  -0.663 -30.141  1.00 66.00           O
ATOM   2148  HA  ALA A 151     -10.293  -2.485 -28.394  1.00 66.00           H
ATOM   2149  CB  ALA A 151     -10.082  -3.987 -29.912  1.00 66.00           C
ATOM   2150 1HB  ALA A 151      -9.884  -4.772 -29.183  1.00 66.00           H
ATOM   2151 2HB  ALA A 151     -10.666  -4.396 -30.737  1.00 66.00           H
ATOM   2152 3HB  ALA A 151      -9.138  -3.598 -30.293  1.00 66.00           H
ATOM   2153  HN  ALA A 151     -12.218  -4.369 -28.770  1.00 66.00           H
ATOM   2154  N   MET A 152     -12.133  -1.903 -31.060  1.00 68.17           N
ATOM   2155  CA  MET A 152     -12.459  -0.919 -32.078  1.00 68.17           C
ATOM   2156  C   MET A 152     -12.974   0.375 -31.444  1.00 68.17           C
ATOM   2157  O   MET A 152     -12.467   1.457 -31.735  1.00 68.17           O
ATOM   2158  HA  MET A 152     -11.526  -0.726 -32.608  1.00 68.17           H
ATOM   2159  CB  MET A 152     -13.525  -1.488 -33.016  1.00 68.17           C
ATOM   2160 1HB  MET A 152     -14.308  -1.972 -32.431  1.00 68.17           H
ATOM   2161 2HB  MET A 152     -13.997  -0.677 -33.570  1.00 68.17           H
ATOM   2162  CG  MET A 152     -12.915  -2.494 -33.993  1.00 68.17           C
ATOM   2163 1HG  MET A 152     -11.836  -2.547 -33.847  1.00 68.17           H
ATOM   2164 2HG  MET A 152     -13.312  -3.490 -33.799  1.00 68.17           H
ATOM   2165  SD  MET A 152     -13.279  -2.011 -35.673  1.00 68.17           S
ATOM   2166  CE  MET A 152     -14.972  -2.564 -35.794  1.00 68.17           C
ATOM   2167 1HE  MET A 152     -15.016  -3.639 -35.623  1.00 68.17           H
ATOM   2168 2HE  MET A 152     -15.576  -2.052 -35.045  1.00 68.17           H
ATOM   2169 3HE  MET A 152     -15.357  -2.338 -36.789  1.00 68.17           H
ATOM   2170  HN  MET A 152     -12.703  -2.725 -31.068  1.00 68.17           H
ATOM   2171  N   ARG A 153     -13.975   0.220 -30.589  1.00 68.81           N
ATOM   2172  CA  ARG A 153     -14.580   1.365 -29.930  1.00 68.81           C
ATOM   2173  C   ARG A 153     -13.557   2.059 -29.028  1.00 68.81           C
ATOM   2174  O   ARG A 153     -13.581   3.280 -28.883  1.00 68.81           O
ATOM   2175  HA  ARG A 153     -14.895   2.020 -30.742  1.00 68.81           H
ATOM   2176  CB  ARG A 153     -15.787   0.942 -29.090  1.00 68.81           C
ATOM   2177 1HB  ARG A 153     -15.522   0.085 -28.471  1.00 68.81           H
ATOM   2178 2HB  ARG A 153     -16.064   1.750 -28.413  1.00 68.81           H
ATOM   2179  CG  ARG A 153     -16.977   0.586 -29.982  1.00 68.81           C
ATOM   2180 1HG  ARG A 153     -17.188   1.412 -30.661  1.00 68.81           H
ATOM   2181 2HG  ARG A 153     -16.729  -0.278 -30.599  1.00 68.81           H
ATOM   2182  CD  ARG A 153     -18.219   0.280 -29.143  1.00 68.81           C
ATOM   2183 1HD  ARG A 153     -18.062  -0.630 -28.564  1.00 68.81           H
ATOM   2184 2HD  ARG A 153     -18.394   1.085 -28.429  1.00 68.81           H
ATOM   2185  NE  ARG A 153     -19.399   0.121 -30.023  1.00 68.81           N
ATOM   2186  HE  ARG A 153     -19.262   0.206 -31.010  1.00 68.81           H
ATOM   2187  CZ  ARG A 153     -20.638  -0.130 -29.580  1.00 68.81           C
ATOM   2188  NH1 ARG A 153     -20.879  -0.253 -28.267  1.00 68.81           N
ATOM   2189 1HH1 ARG A 153     -20.132  -0.158 -27.610  1.00 68.81           H
ATOM   2190 2HH1 ARG A 153     -21.807  -0.440 -27.945  1.00 68.81           H
ATOM   2191  NH2 ARG A 153     -21.633  -0.255 -30.469  1.00 68.81           N
ATOM   2192 1HH2 ARG A 153     -22.564  -0.442 -30.155  1.00 68.81           H
ATOM   2193 2HH2 ARG A 153     -21.444  -0.161 -31.446  1.00 68.81           H
ATOM   2194  HN  ARG A 153     -14.370  -0.666 -30.346  1.00 68.81           H
ATOM   2195  N   ALA A 154     -12.684   1.251 -28.445  1.00 69.21           N
ATOM   2196  CA  ALA A 154     -11.703   1.762 -27.503  1.00 69.21           C
ATOM   2197  C   ALA A 154     -10.753   2.716 -28.231  1.00 69.21           C
ATOM   2198  O   ALA A 154     -10.189   3.623 -27.620  1.00 69.21           O
ATOM   2199  HA  ALA A 154     -12.240   2.316 -26.733  1.00 69.21           H
ATOM   2200  CB  ALA A 154     -10.966   0.593 -26.848  1.00 69.21           C
ATOM   2201 1HB  ALA A 154     -11.682  -0.037 -26.320  1.00 69.21           H
ATOM   2202 2HB  ALA A 154     -10.461   0.006 -27.615  1.00 69.21           H
ATOM   2203 3HB  ALA A 154     -10.230   0.977 -26.141  1.00 69.21           H
ATOM   2204  HN  ALA A 154     -12.640   0.265 -28.607  1.00 69.21           H
ATOM   2205  N   HIS A 155     -10.605   2.479 -29.526  1.00 70.73           N
ATOM   2206  CA  HIS A 155      -9.694   3.273 -30.333  1.00 70.73           C
ATOM   2207  C   HIS A 155     -10.301   4.655 -30.581  1.00 70.73           C
ATOM   2208  O   HIS A 155      -9.634   5.672 -30.395  1.00 70.73           O
ATOM   2209  HA  HIS A 155      -8.779   3.386 -29.751  1.00 70.73           H
ATOM   2210  CB  HIS A 155      -9.336   2.541 -31.628  1.00 70.73           C
ATOM   2211 1HB  HIS A 155      -9.065   1.512 -31.389  1.00 70.73           H
ATOM   2212 2HB  HIS A 155     -10.219   2.498 -32.265  1.00 70.73           H
ATOM   2213  CG  HIS A 155      -8.205   3.177 -32.400  1.00 70.73           C
ATOM   2214  ND1 HIS A 155      -8.411   4.137 -33.376  1.00 70.73           N
ATOM   2215  HD1 HIS A 155      -9.298   4.499 -33.662  1.00 70.73           H
ATOM   2216  CD2 HIS A 155      -6.857   2.982 -32.331  1.00 70.73           C
ATOM   2217  HD2 HIS A 155      -6.348   2.288 -31.662  1.00 70.73           H
ATOM   2218  CE1 HIS A 155      -7.233   4.496 -33.865  1.00 70.73           C
ATOM   2219  HE1 HIS A 155      -7.062   5.234 -34.648  1.00 70.73           H
ATOM   2220  NE2 HIS A 155      -6.271   3.778 -33.217  1.00 70.73           N
ATOM   2221  HN  HIS A 155     -11.093   1.761 -30.023  1.00 70.73           H
ATOM   2222  N   THR A 156     -11.558   4.648 -30.999  1.00 72.40           N
ATOM   2223  CA  THR A 156     -12.232   5.882 -31.364  1.00 72.40           C
ATOM   2224  C   THR A 156     -12.435   6.764 -30.131  1.00 72.40           C
ATOM   2225  O   THR A 156     -12.422   7.990 -30.230  1.00 72.40           O
ATOM   2226  HA  THR A 156     -11.590   6.435 -32.050  1.00 72.40           H
ATOM   2227  CB  THR A 156     -13.539   5.516 -32.071  1.00 72.40           C
ATOM   2228  HB  THR A 156     -14.271   6.317 -31.975  1.00 72.40           H
ATOM   2229  OG1 THR A 156     -13.911   4.270 -31.490  1.00 72.40           O
ATOM   2230  HG1 THR A 156     -14.876   4.082 -31.671  1.00 72.40           H
ATOM   2231  CG2 THR A 156     -13.332   5.190 -33.552  1.00 72.40           C
ATOM   2232 1HG2 THR A 156     -12.651   4.344 -33.645  1.00 72.40           H
ATOM   2233 2HG2 THR A 156     -12.907   6.056 -34.059  1.00 72.40           H
ATOM   2234 3HG2 THR A 156     -14.290   4.937 -34.005  1.00 72.40           H
ATOM   2235  HN  THR A 156     -12.112   3.821 -31.090  1.00 72.40           H
ATOM   2236  N   TRP A 157     -12.619   6.106 -28.996  1.00 76.40           N
ATOM   2237  CA  TRP A 157     -12.987   6.804 -27.776  1.00 76.40           C
ATOM   2238  C   TRP A 157     -11.709   7.061 -26.975  1.00 76.40           C
ATOM   2239  O   TRP A 157     -11.764   7.289 -25.767  1.00 76.40           O
ATOM   2240  HA  TRP A 157     -13.445   7.751 -28.060  1.00 76.40           H
ATOM   2241  CB  TRP A 157     -14.037   6.018 -26.989  1.00 76.40           C
ATOM   2242 1HB  TRP A 157     -13.735   4.972 -26.943  1.00 76.40           H
ATOM   2243 2HB  TRP A 157     -14.061   6.389 -25.964  1.00 76.40           H
ATOM   2244  CG  TRP A 157     -15.447   6.101 -27.579  1.00 76.40           C
ATOM   2245  CD1 TRP A 157     -15.822   5.908 -28.850  1.00 76.40           C
ATOM   2246  HD1 TRP A 157     -15.137   5.656 -29.660  1.00 76.40           H
ATOM   2247  CD2 TRP A 157     -16.661   6.408 -26.863  1.00 76.40           C
ATOM   2248  NE1 TRP A 157     -17.184   6.068 -29.006  1.00 76.40           N
ATOM   2249  HE1 TRP A 157     -17.697   5.975 -29.859  1.00 76.40           H
ATOM   2250  CE2 TRP A 157     -17.710   6.382 -27.759  1.00 76.40           C
ATOM   2251  CE3 TRP A 157     -16.867   6.699 -25.502  1.00 76.40           C
ATOM   2252  HE3 TRP A 157     -16.056   6.726 -24.775  1.00 76.40           H
ATOM   2253  CZ2 TRP A 157     -19.038   6.637 -27.393  1.00 76.40           C
ATOM   2254  HZ2 TRP A 157     -19.849   6.610 -28.121  1.00 76.40           H
ATOM   2255  CZ3 TRP A 157     -18.199   6.952 -25.153  1.00 76.40           C
ATOM   2256  HZ3 TRP A 157     -18.414   7.184 -24.110  1.00 76.40           H
ATOM   2257  CH2 TRP A 157     -19.266   6.930 -26.043  1.00 76.40           C
ATOM   2258  HH2 TRP A 157     -20.277   7.138 -25.692  1.00 76.40           H
ATOM   2259  HN  TRP A 157     -12.521   5.115 -28.902  1.00 76.40           H
ATOM   2260  N   ARG A 158     -10.587   7.016 -27.679  1.00 76.15           N
ATOM   2261  CA  ARG A 158      -9.291   7.029 -27.024  1.00 76.15           C
ATOM   2262  C   ARG A 158      -9.125   8.307 -26.200  1.00 76.15           C
ATOM   2263  O   ARG A 158      -8.680   8.258 -25.054  1.00 76.15           O
ATOM   2264  HA  ARG A 158      -9.293   6.147 -26.384  1.00 76.15           H
ATOM   2265  CB  ARG A 158      -8.156   6.938 -28.046  1.00 76.15           C
ATOM   2266 1HB  ARG A 158      -8.298   6.060 -28.676  1.00 76.15           H
ATOM   2267 2HB  ARG A 158      -8.183   7.808 -28.703  1.00 76.15           H
ATOM   2268  CG  ARG A 158      -6.796   6.860 -27.350  1.00 76.15           C
ATOM   2269 1HG  ARG A 158      -6.651   7.741 -26.726  1.00 76.15           H
ATOM   2270 2HG  ARG A 158      -6.771   5.993 -26.689  1.00 76.15           H
ATOM   2271  CD  ARG A 158      -5.662   6.760 -28.372  1.00 76.15           C
ATOM   2272 1HD  ARG A 158      -5.853   5.937 -29.061  1.00 76.15           H
ATOM   2273 2HD  ARG A 158      -5.617   7.672 -28.969  1.00 76.15           H
ATOM   2274  NE  ARG A 158      -4.372   6.548 -27.678  1.00 76.15           N
ATOM   2275  HE  ARG A 158      -4.338   6.711 -26.692  1.00 76.15           H
ATOM   2276  CZ  ARG A 158      -3.247   6.151 -28.289  1.00 76.15           C
ATOM   2277  NH1 ARG A 158      -3.235   5.917 -29.608  1.00 76.15           N
ATOM   2278 1HH1 ARG A 158      -4.069   6.039 -30.145  1.00 76.15           H
ATOM   2279 2HH1 ARG A 158      -2.391   5.621 -30.056  1.00 76.15           H
ATOM   2280  NH2 ARG A 158      -2.134   5.990 -27.559  1.00 76.15           N
ATOM   2281 1HH2 ARG A 158      -1.286   5.694 -27.999  1.00 76.15           H
ATOM   2282 2HH2 ARG A 158      -2.152   6.166 -26.575  1.00 76.15           H
ATOM   2283  HN  ARG A 158     -10.556   6.971 -28.678  1.00 76.15           H
ATOM   2284  N   GLU A 159      -9.492   9.422 -26.815  1.00 79.39           N
ATOM   2285  CA  GLU A 159      -9.307  10.719 -26.187  1.00 79.39           C
ATOM   2286  C   GLU A 159     -10.234  10.860 -24.978  1.00 79.39           C
ATOM   2287  O   GLU A 159      -9.801  11.273 -23.904  1.00 79.39           O
ATOM   2288  HA  GLU A 159      -8.268  10.737 -25.860  1.00 79.39           H
ATOM   2289  CB  GLU A 159      -9.537  11.851 -27.190  1.00 79.39           C
ATOM   2290 1HB  GLU A 159     -10.455  11.666 -27.749  1.00 79.39           H
ATOM   2291 2HB  GLU A 159      -9.536  12.809 -26.670  1.00 79.39           H
ATOM   2292  CG  GLU A 159      -8.403  11.915 -28.215  1.00 79.39           C
ATOM   2293 1HG  GLU A 159      -7.443  11.826 -27.706  1.00 79.39           H
ATOM   2294 2HG  GLU A 159      -8.479  11.072 -28.901  1.00 79.39           H
ATOM   2295  CD  GLU A 159      -8.449  13.226 -29.002  1.00 79.39           C
ATOM   2296  OE1 GLU A 159      -7.401  13.573 -29.589  1.00 79.39           O
ATOM   2297  OE2 GLU A 159      -9.531  13.852 -28.999  1.00 79.39           O
ATOM   2298  HN  GLU A 159      -9.908   9.448 -27.724  1.00 79.39           H
ATOM   2299  N   LYS A 160     -11.494  10.509 -25.195  1.00 83.17           N
ATOM   2300  CA  LYS A 160     -12.482  10.576 -24.132  1.00 83.17           C
ATOM   2301  C   LYS A 160     -12.009   9.731 -22.947  1.00 83.17           C
ATOM   2302  O   LYS A 160     -12.133  10.145 -21.796  1.00 83.17           O
ATOM   2303  HA  LYS A 160     -12.546  11.616 -23.810  1.00 83.17           H
ATOM   2304  CB  LYS A 160     -13.863  10.179 -24.658  1.00 83.17           C
ATOM   2305 1HB  LYS A 160     -13.786   9.256 -25.233  1.00 83.17           H
ATOM   2306 2HB  LYS A 160     -14.531   9.978 -23.821  1.00 83.17           H
ATOM   2307  CG  LYS A 160     -14.453  11.285 -25.536  1.00 83.17           C
ATOM   2308 1HG  LYS A 160     -14.432  12.232 -24.997  1.00 83.17           H
ATOM   2309 2HG  LYS A 160     -13.841  11.412 -26.428  1.00 83.17           H
ATOM   2310  CD  LYS A 160     -15.891  10.954 -25.941  1.00 83.17           C
ATOM   2311 1HD  LYS A 160     -15.903  10.049 -26.548  1.00 83.17           H
ATOM   2312 2HD  LYS A 160     -16.485  10.747 -25.050  1.00 83.17           H
ATOM   2313  CE  LYS A 160     -16.520  12.109 -26.723  1.00 83.17           C
ATOM   2314 1HE  LYS A 160     -16.492  13.019 -26.124  1.00 83.17           H
ATOM   2315 2HE  LYS A 160     -15.941  12.303 -27.625  1.00 83.17           H
ATOM   2316  NZ  LYS A 160     -17.919  11.789 -27.084  1.00 83.17           N
ATOM   2317 1HZ  LYS A 160     -18.320  12.564 -27.601  1.00 83.17           H
ATOM   2318 2HZ  LYS A 160     -17.938  10.954 -27.658  1.00 83.17           H
ATOM   2319 3HZ  LYS A 160     -18.459  11.631 -26.240  1.00 83.17           H
ATOM   2320  HN  LYS A 160     -11.841  10.184 -26.074  1.00 83.17           H
ATOM   2321  N   ARG A 161     -11.477   8.561 -23.271  1.00 83.19           N
ATOM   2322  CA  ARG A 161     -10.997   7.648 -22.248  1.00 83.19           C
ATOM   2323  C   ARG A 161      -9.865   8.296 -21.448  1.00 83.19           C
ATOM   2324  O   ARG A 161      -9.757   8.090 -20.240  1.00 83.19           O
ATOM   2325  HA  ARG A 161     -11.864   7.457 -21.616  1.00 83.19           H
ATOM   2326  CB  ARG A 161     -10.493   6.343 -22.866  1.00 83.19           C
ATOM   2327 1HB  ARG A 161      -9.818   6.565 -23.693  1.00 83.19           H
ATOM   2328 2HB  ARG A 161      -9.919   5.784 -22.127  1.00 83.19           H
ATOM   2329  CG  ARG A 161     -11.659   5.488 -23.367  1.00 83.19           C
ATOM   2330 1HG  ARG A 161     -12.224   5.104 -22.518  1.00 83.19           H
ATOM   2331 2HG  ARG A 161     -12.341   6.104 -23.953  1.00 83.19           H
ATOM   2332  CD  ARG A 161     -11.156   4.322 -24.221  1.00 83.19           C
ATOM   2333 1HD  ARG A 161     -11.996   3.833 -24.714  1.00 83.19           H
ATOM   2334 2HD  ARG A 161     -10.498   4.693 -25.007  1.00 83.19           H
ATOM   2335  NE  ARG A 161     -10.431   3.349 -23.373  1.00 83.19           N
ATOM   2336  HE  ARG A 161     -10.633   3.340 -22.394  1.00 83.19           H
ATOM   2337  CZ  ARG A 161      -9.521   2.481 -23.835  1.00 83.19           C
ATOM   2338  NH1 ARG A 161      -9.211   2.450 -25.139  1.00 83.19           N
ATOM   2339 1HH1 ARG A 161      -9.660   3.078 -25.774  1.00 83.19           H
ATOM   2340 2HH1 ARG A 161      -8.531   1.799 -25.476  1.00 83.19           H
ATOM   2341  NH2 ARG A 161      -8.926   1.644 -22.975  1.00 83.19           N
ATOM   2342 1HH2 ARG A 161      -8.245   0.990 -23.303  1.00 83.19           H
ATOM   2343 2HH2 ARG A 161      -9.163   1.674 -22.004  1.00 83.19           H
ATOM   2344  HN  ARG A 161     -11.373   8.235 -24.211  1.00 83.19           H
ATOM   2345  N   LEU A 162      -9.050   9.066 -22.154  1.00 84.81           N
ATOM   2346  CA  LEU A 162      -7.922   9.734 -21.527  1.00 84.81           C
ATOM   2347  C   LEU A 162      -8.439  10.799 -20.559  1.00 84.81           C
ATOM   2348  O   LEU A 162      -7.902  10.962 -19.464  1.00 84.81           O
ATOM   2349  HA  LEU A 162      -7.375   8.984 -20.955  1.00 84.81           H
ATOM   2350  CB  LEU A 162      -6.966  10.281 -22.589  1.00 84.81           C
ATOM   2351 1HB  LEU A 162      -6.767   9.490 -23.312  1.00 84.81           H
ATOM   2352 2HB  LEU A 162      -7.471  11.084 -23.125  1.00 84.81           H
ATOM   2353  CG  LEU A 162      -5.626  10.811 -22.075  1.00 84.81           C
ATOM   2354  HG  LEU A 162      -5.823  11.492 -21.247  1.00 84.81           H
ATOM   2355  CD1 LEU A 162      -4.759   9.675 -21.530  1.00 84.81           C
ATOM   2356 1HD1 LEU A 162      -5.278   9.184 -20.707  1.00 84.81           H
ATOM   2357 2HD1 LEU A 162      -4.567   8.951 -22.322  1.00 84.81           H
ATOM   2358 3HD1 LEU A 162      -3.812  10.080 -21.172  1.00 84.81           H
ATOM   2359  CD2 LEU A 162      -4.903  11.615 -23.158  1.00 84.81           C
ATOM   2360 1HD2 LEU A 162      -4.718  10.976 -24.022  1.00 84.81           H
ATOM   2361 2HD2 LEU A 162      -5.522  12.460 -23.458  1.00 84.81           H
ATOM   2362 3HD2 LEU A 162      -3.953  11.980 -22.767  1.00 84.81           H
ATOM   2363  HN  LEU A 162      -9.150   9.236 -23.134  1.00 84.81           H
ATOM   2364  N   LEU A 163      -9.477  11.498 -20.997  1.00 87.79           N
ATOM   2365  CA  LEU A 163     -10.074  12.542 -20.182  1.00 87.79           C
ATOM   2366  C   LEU A 163     -10.596  11.931 -18.880  1.00 87.79           C
ATOM   2367  O   LEU A 163     -10.271  12.405 -17.793  1.00 87.79           O
ATOM   2368  HA  LEU A 163      -9.286  13.255 -19.936  1.00 87.79           H
ATOM   2369  CB  LEU A 163     -11.139  13.299 -20.977  1.00 87.79           C
ATOM   2370 1HB  LEU A 163     -10.769  13.450 -21.991  1.00 87.79           H
ATOM   2371 2HB  LEU A 163     -12.025  12.669 -21.051  1.00 87.79           H
ATOM   2372  CG  LEU A 163     -11.560  14.657 -20.411  1.00 87.79           C
ATOM   2373  HG  LEU A 163     -11.345  14.663 -19.342  1.00 87.79           H
ATOM   2374  CD1 LEU A 163     -10.746  15.790 -21.041  1.00 87.79           C
ATOM   2375 1HD1 LEU A 163      -9.688  15.637 -20.832  1.00 87.79           H
ATOM   2376 2HD1 LEU A 163     -10.906  15.796 -22.119  1.00 87.79           H
ATOM   2377 3HD1 LEU A 163     -11.066  16.743 -20.621  1.00 87.79           H
ATOM   2378  CD2 LEU A 163     -13.066  14.875 -20.571  1.00 87.79           C
ATOM   2379 1HD2 LEU A 163     -13.327  14.841 -21.629  1.00 87.79           H
ATOM   2380 2HD2 LEU A 163     -13.605  14.092 -20.038  1.00 87.79           H
ATOM   2381 3HD2 LEU A 163     -13.338  15.848 -20.161  1.00 87.79           H
ATOM   2382  HN  LEU A 163      -9.907  11.360 -21.889  1.00 87.79           H
ATOM   2383  N   TYR A 164     -11.398  10.888 -19.034  1.00 88.80           N
ATOM   2384  CA  TYR A 164     -11.988  10.221 -17.885  1.00 88.80           C
ATOM   2385  C   TYR A 164     -10.904   9.663 -16.960  1.00 88.80           C
ATOM   2386  O   TYR A 164     -11.074   9.642 -15.742  1.00 88.80           O
ATOM   2387  HA  TYR A 164     -12.580  10.955 -17.338  1.00 88.80           H
ATOM   2388  CB  TYR A 164     -12.810   9.060 -18.447  1.00 88.80           C
ATOM   2389 1HB  TYR A 164     -12.198   8.507 -19.161  1.00 88.80           H
ATOM   2390 2HB  TYR A 164     -13.051   8.373 -17.636  1.00 88.80           H
ATOM   2391  CG  TYR A 164     -14.107   9.491 -19.135  1.00 88.80           C
ATOM   2392  CD1 TYR A 164     -14.917  10.441 -18.547  1.00 88.80           C
ATOM   2393  HD1 TYR A 164     -14.632  10.884 -17.593  1.00 88.80           H
ATOM   2394  CD2 TYR A 164     -14.466   8.929 -20.343  1.00 88.80           C
ATOM   2395  HD2 TYR A 164     -13.826   8.179 -20.808  1.00 88.80           H
ATOM   2396  CE1 TYR A 164     -16.137  10.846 -19.194  1.00 88.80           C
ATOM   2397  HE1 TYR A 164     -16.786  11.595 -18.741  1.00 88.80           H
ATOM   2398  CE2 TYR A 164     -15.687   9.335 -20.991  1.00 88.80           C
ATOM   2399  HE2 TYR A 164     -15.983   8.900 -21.945  1.00 88.80           H
ATOM   2400  CZ  TYR A 164     -16.462  10.273 -20.384  1.00 88.80           C
ATOM   2401  OH  TYR A 164     -17.615  10.657 -20.996  1.00 88.80           O
ATOM   2402  HH  TYR A 164     -17.740  10.140 -21.843  1.00 88.80           H
ATOM   2403  HN  TYR A 164     -11.646  10.499 -19.921  1.00 88.80           H
ATOM   2404  N   SER A 165      -9.815   9.224 -17.574  1.00 89.24           N
ATOM   2405  CA  SER A 165      -8.708   8.661 -16.821  1.00 89.24           C
ATOM   2406  C   SER A 165      -8.158   9.700 -15.841  1.00 89.24           C
ATOM   2407  O   SER A 165      -7.731   9.356 -14.741  1.00 89.24           O
ATOM   2408  HA  SER A 165      -9.127   7.811 -16.282  1.00 89.24           H
ATOM   2409  CB  SER A 165      -7.598   8.174 -17.755  1.00 89.24           C
ATOM   2410 1HB  SER A 165      -6.960   7.468 -17.223  1.00 89.24           H
ATOM   2411 2HB  SER A 165      -8.040   7.635 -18.593  1.00 89.24           H
ATOM   2412  OG  SER A 165      -6.805   9.250 -18.249  1.00 89.24           O
ATOM   2413  HG  SER A 165      -7.332  10.099 -18.231  1.00 89.24           H
ATOM   2414  HN  SER A 165      -9.684   9.249 -18.565  1.00 89.24           H
ATOM   2415  N   LYS A 166      -8.187  10.951 -16.278  1.00 91.79           N
ATOM   2416  CA  LYS A 166      -7.698  12.042 -15.453  1.00 91.79           C
ATOM   2417  C   LYS A 166      -8.627  12.225 -14.251  1.00 91.79           C
ATOM   2418  O   LYS A 166      -8.166  12.335 -13.116  1.00 91.79           O
ATOM   2419  HA  LYS A 166      -6.712  11.758 -15.086  1.00 91.79           H
ATOM   2420  CB  LYS A 166      -7.522  13.310 -16.291  1.00 91.79           C
ATOM   2421 1HB  LYS A 166      -8.439  13.518 -16.841  1.00 91.79           H
ATOM   2422 2HB  LYS A 166      -7.344  14.162 -15.636  1.00 91.79           H
ATOM   2423  CG  LYS A 166      -6.356  13.161 -17.271  1.00 91.79           C
ATOM   2424 1HG  LYS A 166      -5.438  12.955 -16.721  1.00 91.79           H
ATOM   2425 2HG  LYS A 166      -6.534  12.309 -17.927  1.00 91.79           H
ATOM   2426  CD  LYS A 166      -6.180  14.429 -18.110  1.00 91.79           C
ATOM   2427 1HD  LYS A 166      -7.082  14.611 -18.694  1.00 91.79           H
ATOM   2428 2HD  LYS A 166      -6.046  15.288 -17.453  1.00 91.79           H
ATOM   2429  CE  LYS A 166      -4.976  14.304 -19.046  1.00 91.79           C
ATOM   2430 1HE  LYS A 166      -4.087  14.041 -18.473  1.00 91.79           H
ATOM   2431 2HE  LYS A 166      -5.145  13.497 -19.760  1.00 91.79           H
ATOM   2432  NZ  LYS A 166      -4.749  15.574 -19.771  1.00 91.79           N
ATOM   2433 1HZ  LYS A 166      -3.960  15.468 -20.400  1.00 91.79           H
ATOM   2434 2HZ  LYS A 166      -5.577  15.812 -20.304  1.00 91.79           H
ATOM   2435 3HZ  LYS A 166      -4.552  16.313 -19.104  1.00 91.79           H
ATOM   2436  HN  LYS A 166      -8.537  11.222 -17.174  1.00 91.79           H
ATOM   2437  N   MET A 167      -9.920  12.251 -14.542  1.00 94.00           N
ATOM   2438  CA  MET A 167     -10.916  12.452 -13.504  1.00 94.00           C
ATOM   2439  C   MET A 167     -10.863  11.329 -12.467  1.00 94.00           C
ATOM   2440  O   MET A 167     -10.915  11.585 -11.265  1.00 94.00           O
ATOM   2441  HA  MET A 167     -10.662  13.402 -13.034  1.00 94.00           H
ATOM   2442  CB  MET A 167     -12.309  12.499 -14.135  1.00 94.00           C
ATOM   2443 1HB  MET A 167     -12.477  11.595 -14.721  1.00 94.00           H
ATOM   2444 2HB  MET A 167     -13.067  12.517 -13.352  1.00 94.00           H
ATOM   2445  CG  MET A 167     -12.464  13.730 -15.030  1.00 94.00           C
ATOM   2446 1HG  MET A 167     -12.268  14.635 -14.456  1.00 94.00           H
ATOM   2447 2HG  MET A 167     -11.731  13.699 -15.836  1.00 94.00           H
ATOM   2448  SD  MET A 167     -14.114  13.787 -15.710  1.00 94.00           S
ATOM   2449  CE  MET A 167     -15.040  14.206 -14.242  1.00 94.00           C
ATOM   2450 1HE  MET A 167     -14.897  13.431 -13.489  1.00 94.00           H
ATOM   2451 2HE  MET A 167     -14.688  15.161 -13.852  1.00 94.00           H
ATOM   2452 3HE  MET A 167     -16.098  14.282 -14.490  1.00 94.00           H
ATOM   2453  HN  MET A 167     -10.288  12.137 -15.465  1.00 94.00           H
ATOM   2454  N   VAL A 168     -10.760  10.107 -12.969  1.00 93.43           N
ATOM   2455  CA  VAL A 168     -10.738   8.941 -12.103  1.00 93.43           C
ATOM   2456  C   VAL A 168      -9.542   9.038 -11.154  1.00 93.43           C
ATOM   2457  O   VAL A 168      -9.666   8.758  -9.963  1.00 93.43           O
ATOM   2458  HA  VAL A 168     -11.655   8.951 -11.514  1.00 93.43           H
ATOM   2459  CB  VAL A 168     -10.731   7.664 -12.946  1.00 93.43           C
ATOM   2460  HB  VAL A 168      -9.941   7.758 -13.691  1.00 93.43           H
ATOM   2461  CG1 VAL A 168     -10.418   6.440 -12.083  1.00 93.43           C
ATOM   2462 1HG1 VAL A 168      -9.437   6.561 -11.622  1.00 93.43           H
ATOM   2463 2HG1 VAL A 168     -11.174   6.341 -11.304  1.00 93.43           H
ATOM   2464 3HG1 VAL A 168     -10.419   5.546 -12.706  1.00 93.43           H
ATOM   2465  CG2 VAL A 168     -12.058   7.487 -13.686  1.00 93.43           C
ATOM   2466 1HG2 VAL A 168     -12.872   7.425 -12.964  1.00 93.43           H
ATOM   2467 2HG2 VAL A 168     -12.222   8.340 -14.345  1.00 93.43           H
ATOM   2468 3HG2 VAL A 168     -12.025   6.572 -14.277  1.00 93.43           H
ATOM   2469  HN  VAL A 168     -10.692   9.909 -13.947  1.00 93.43           H
ATOM   2470  N   CYS A 169      -8.411   9.435 -11.718  1.00 93.07           N
ATOM   2471  CA  CYS A 169      -7.187   9.548 -10.942  1.00 93.07           C
ATOM   2472  C   CYS A 169      -7.429  10.542  -9.805  1.00 93.07           C
ATOM   2473  O   CYS A 169      -7.092  10.269  -8.654  1.00 93.07           O
ATOM   2474  HA  CYS A 169      -6.974   8.554 -10.548  1.00 93.07           H
ATOM   2475  CB  CYS A 169      -5.999   9.957 -11.815  1.00 93.07           C
ATOM   2476 1HB  CYS A 169      -6.251  10.847 -12.392  1.00 93.07           H
ATOM   2477 2HB  CYS A 169      -5.147  10.215 -11.186  1.00 93.07           H
ATOM   2478  SG  CYS A 169      -5.551   8.587 -12.943  1.00 93.07           S
ATOM   2479  HG  CYS A 169      -6.398   8.922 -13.912  1.00 93.07           H
ATOM   2480  HN  CYS A 169      -8.322   9.678 -12.684  1.00 93.07           H
ATOM   2481  N   PHE A 170      -8.011  11.676 -10.167  1.00 95.24           N
ATOM   2482  CA  PHE A 170      -8.265  12.730  -9.199  1.00 95.24           C
ATOM   2483  C   PHE A 170      -9.163  12.228  -8.067  1.00 95.24           C
ATOM   2484  O   PHE A 170      -8.869  12.447  -6.893  1.00 95.24           O
ATOM   2485  HA  PHE A 170      -7.301  13.032  -8.789  1.00 95.24           H
ATOM   2486  CB  PHE A 170      -8.984  13.857  -9.943  1.00 95.24           C
ATOM   2487 1HB  PHE A 170      -8.369  14.172 -10.786  1.00 95.24           H
ATOM   2488 2HB  PHE A 170      -9.916  13.470 -10.355  1.00 95.24           H
ATOM   2489  CG  PHE A 170      -9.295  15.077  -9.074  1.00 95.24           C
ATOM   2490  CD1 PHE A 170     -10.542  15.245  -8.559  1.00 95.24           C
ATOM   2491  HD1 PHE A 170     -11.321  14.510  -8.765  1.00 95.24           H
ATOM   2492  CD2 PHE A 170      -8.324  15.994  -8.816  1.00 95.24           C
ATOM   2493  HD2 PHE A 170      -7.324  15.859  -9.229  1.00 95.24           H
ATOM   2494  CE1 PHE A 170     -10.831  16.377  -7.752  1.00 95.24           C
ATOM   2495  HE1 PHE A 170     -11.831  16.511  -7.339  1.00 95.24           H
ATOM   2496  CE2 PHE A 170      -8.613  17.126  -8.009  1.00 95.24           C
ATOM   2497  HE2 PHE A 170      -7.835  17.861  -7.803  1.00 95.24           H
ATOM   2498  CZ  PHE A 170      -9.860  17.294  -7.494  1.00 95.24           C
ATOM   2499  HZ  PHE A 170     -10.082  18.163  -6.875  1.00 95.24           H
ATOM   2500  HN  PHE A 170      -8.306  11.880 -11.101  1.00 95.24           H
ATOM   2501  N   THR A 171     -10.241  11.565  -8.459  1.00 95.85           N
ATOM   2502  CA  THR A 171     -11.199  11.056  -7.492  1.00 95.85           C
ATOM   2503  C   THR A 171     -10.515  10.091  -6.521  1.00 95.85           C
ATOM   2504  O   THR A 171     -10.815  10.090  -5.328  1.00 95.85           O
ATOM   2505  HA  THR A 171     -11.571  11.893  -6.902  1.00 95.85           H
ATOM   2506  CB  THR A 171     -12.358  10.421  -8.264  1.00 95.85           C
ATOM   2507  HB  THR A 171     -12.028   9.529  -8.797  1.00 95.85           H
ATOM   2508  OG1 THR A 171     -12.852  11.479  -9.081  1.00 95.85           O
ATOM   2509  HG1 THR A 171     -12.434  11.433  -9.988  1.00 95.85           H
ATOM   2510  CG2 THR A 171     -13.539  10.065  -7.359  1.00 95.85           C
ATOM   2511 1HG2 THR A 171     -13.912  10.969  -6.877  1.00 95.85           H
ATOM   2512 2HG2 THR A 171     -13.214   9.356  -6.598  1.00 95.85           H
ATOM   2513 3HG2 THR A 171     -14.333   9.618  -7.957  1.00 95.85           H
ATOM   2514  HN  THR A 171     -10.464  11.375  -9.415  1.00 95.85           H
ATOM   2515  N   ILE A 172      -9.609   9.295  -7.068  1.00 94.34           N
ATOM   2516  CA  ILE A 172      -8.914   8.295  -6.274  1.00 94.34           C
ATOM   2517  C   ILE A 172      -8.078   8.994  -5.201  1.00 94.34           C
ATOM   2518  O   ILE A 172      -8.084   8.586  -4.040  1.00 94.34           O
ATOM   2519  HA  ILE A 172      -9.671   7.686  -5.780  1.00 94.34           H
ATOM   2520  CB  ILE A 172      -8.102   7.364  -7.177  1.00 94.34           C
ATOM   2521  HB  ILE A 172      -7.585   7.973  -7.919  1.00 94.34           H
ATOM   2522  CG1 ILE A 172      -9.017   6.403  -7.938  1.00 94.34           C
ATOM   2523 1HG1 ILE A 172      -9.485   5.710  -7.239  1.00 94.34           H
ATOM   2524 2HG1 ILE A 172      -9.820   6.963  -8.418  1.00 94.34           H
ATOM   2525  CG2 ILE A 172      -7.030   6.622  -6.376  1.00 94.34           C
ATOM   2526 1HG2 ILE A 172      -6.353   7.344  -5.919  1.00 94.34           H
ATOM   2527 2HG2 ILE A 172      -7.506   6.026  -5.597  1.00 94.34           H
ATOM   2528 3HG2 ILE A 172      -6.468   5.967  -7.042  1.00 94.34           H
ATOM   2529  CD1 ILE A 172      -8.233   5.620  -8.993  1.00 94.34           C
ATOM   2530 1HD1 ILE A 172      -7.787   6.315  -9.705  1.00 94.34           H
ATOM   2531 2HD1 ILE A 172      -7.446   5.043  -8.507  1.00 94.34           H
ATOM   2532 3HD1 ILE A 172      -8.907   4.945  -9.520  1.00 94.34           H
ATOM   2533  HN  ILE A 172      -9.348   9.324  -8.033  1.00 94.34           H
ATOM   2534  N   TRP A 173      -7.379  10.037  -5.626  1.00 94.97           N
ATOM   2535  CA  TRP A 173      -6.484  10.752  -4.732  1.00 94.97           C
ATOM   2536  C   TRP A 173      -7.320  11.327  -3.587  1.00 94.97           C
ATOM   2537  O   TRP A 173      -6.944  11.213  -2.421  1.00 94.97           O
ATOM   2538  HA  TRP A 173      -5.760  10.037  -4.342  1.00 94.97           H
ATOM   2539  CB  TRP A 173      -5.692  11.820  -5.489  1.00 94.97           C
ATOM   2540 1HB  TRP A 173      -6.344  12.287  -6.227  1.00 94.97           H
ATOM   2541 2HB  TRP A 173      -5.394  12.601  -4.789  1.00 94.97           H
ATOM   2542  CG  TRP A 173      -4.445  11.286  -6.196  1.00 94.97           C
ATOM   2543  CD1 TRP A 173      -4.232  11.167  -7.514  1.00 94.97           C
ATOM   2544  HD1 TRP A 173      -4.954  11.449  -8.280  1.00 94.97           H
ATOM   2545  CD2 TRP A 173      -3.241  10.801  -5.567  1.00 94.97           C
ATOM   2546  NE1 TRP A 173      -2.984  10.642  -7.779  1.00 94.97           N
ATOM   2547  HE1 TRP A 173      -2.597  10.460  -8.683  1.00 94.97           H
ATOM   2548  CE2 TRP A 173      -2.362  10.412  -6.557  1.00 94.97           C
ATOM   2549  CE3 TRP A 173      -2.905  10.694  -4.206  1.00 94.97           C
ATOM   2550  HE3 TRP A 173      -3.582  10.994  -3.405  1.00 94.97           H
ATOM   2551  CZ2 TRP A 173      -1.090   9.891  -6.291  1.00 94.97           C
ATOM   2552  HZ2 TRP A 173      -0.413   9.591  -7.092  1.00 94.97           H
ATOM   2553  CZ3 TRP A 173      -1.631  10.170  -3.957  1.00 94.97           C
ATOM   2554  HZ3 TRP A 173      -1.320  10.066  -2.917  1.00 94.97           H
ATOM   2555  CH2 TRP A 173      -0.734   9.775  -4.942  1.00 94.97           C
ATOM   2556  HH2 TRP A 173       0.242   9.376  -4.666  1.00 94.97           H
ATOM   2557  HN  TRP A 173      -7.416  10.392  -6.560  1.00 94.97           H
ATOM   2558  N   VAL A 174      -8.438  11.932  -3.959  1.00 96.09           N
ATOM   2559  CA  VAL A 174      -9.296  12.585  -2.984  1.00 96.09           C
ATOM   2560  C   VAL A 174      -9.796  11.548  -1.976  1.00 96.09           C
ATOM   2561  O   VAL A 174      -9.778  11.790  -0.770  1.00 96.09           O
ATOM   2562  HA  VAL A 174      -8.693  13.324  -2.457  1.00 96.09           H
ATOM   2563  CB  VAL A 174     -10.432  13.321  -3.697  1.00 96.09           C
ATOM   2564  HB  VAL A 174     -10.930  12.611  -4.357  1.00 96.09           H
ATOM   2565  CG1 VAL A 174     -11.466  13.836  -2.693  1.00 96.09           C
ATOM   2566 1HG1 VAL A 174     -11.887  12.995  -2.142  1.00 96.09           H
ATOM   2567 2HG1 VAL A 174     -10.986  14.523  -1.997  1.00 96.09           H
ATOM   2568 3HG1 VAL A 174     -12.263  14.355  -3.227  1.00 96.09           H
ATOM   2569  CG2 VAL A 174      -9.889  14.463  -4.559  1.00 96.09           C
ATOM   2570 1HG2 VAL A 174      -9.355  15.173  -3.927  1.00 96.09           H
ATOM   2571 2HG2 VAL A 174      -9.209  14.060  -5.309  1.00 96.09           H
ATOM   2572 3HG2 VAL A 174     -10.718  14.970  -5.054  1.00 96.09           H
ATOM   2573  HN  VAL A 174      -8.760  11.981  -4.904  1.00 96.09           H
ATOM   2574  N   LEU A 175     -10.230  10.414  -2.507  1.00 93.45           N
ATOM   2575  CA  LEU A 175     -10.845   9.388  -1.682  1.00 93.45           C
ATOM   2576  C   LEU A 175      -9.799   8.820  -0.720  1.00 93.45           C
ATOM   2577  O   LEU A 175     -10.082   8.614   0.459  1.00 93.45           O
ATOM   2578  HA  LEU A 175     -11.629   9.867  -1.096  1.00 93.45           H
ATOM   2579  CB  LEU A 175     -11.516   8.328  -2.557  1.00 93.45           C
ATOM   2580 1HB  LEU A 175     -12.169   8.833  -3.269  1.00 93.45           H
ATOM   2581 2HB  LEU A 175     -10.744   7.821  -3.136  1.00 93.45           H
ATOM   2582  CG  LEU A 175     -12.337   7.270  -1.817  1.00 93.45           C
ATOM   2583  HG  LEU A 175     -12.400   7.558  -0.768  1.00 93.45           H
ATOM   2584  CD1 LEU A 175     -13.767   7.209  -2.356  1.00 93.45           C
ATOM   2585 1HD1 LEU A 175     -14.247   8.179  -2.223  1.00 93.45           H
ATOM   2586 2HD1 LEU A 175     -13.746   6.957  -3.416  1.00 93.45           H
ATOM   2587 3HD1 LEU A 175     -14.328   6.449  -1.813  1.00 93.45           H
ATOM   2588  CD2 LEU A 175     -11.646   5.905  -1.869  1.00 93.45           C
ATOM   2589 1HD2 LEU A 175     -11.532   5.596  -2.908  1.00 93.45           H
ATOM   2590 2HD2 LEU A 175     -10.665   5.976  -1.401  1.00 93.45           H
ATOM   2591 3HD2 LEU A 175     -12.251   5.171  -1.336  1.00 93.45           H
ATOM   2592  HN  LEU A 175     -10.168  10.193  -3.480  1.00 93.45           H
ATOM   2593  N   ALA A 176      -8.612   8.583  -1.259  1.00 93.02           N
ATOM   2594  CA  ALA A 176      -7.535   8.008  -0.473  1.00 93.02           C
ATOM   2595  C   ALA A 176      -7.174   8.964   0.666  1.00 93.02           C
ATOM   2596  O   ALA A 176      -6.880   8.527   1.778  1.00 93.02           O
ATOM   2597  HA  ALA A 176      -7.896   7.071  -0.049  1.00 93.02           H
ATOM   2598  CB  ALA A 176      -6.342   7.708  -1.383  1.00 93.02           C
ATOM   2599 1HB  ALA A 176      -6.643   7.003  -2.157  1.00 93.02           H
ATOM   2600 2HB  ALA A 176      -5.999   8.633  -1.848  1.00 93.02           H
ATOM   2601 3HB  ALA A 176      -5.533   7.277  -0.792  1.00 93.02           H
ATOM   2602  HN  ALA A 176      -8.383   8.776  -2.213  1.00 93.02           H
ATOM   2603  N   ALA A 177      -7.207  10.250   0.349  1.00 94.19           N
ATOM   2604  CA  ALA A 177      -6.846  11.269   1.320  1.00 94.19           C
ATOM   2605  C   ALA A 177      -7.832  11.226   2.489  1.00 94.19           C
ATOM   2606  O   ALA A 177      -7.426  11.271   3.650  1.00 94.19           O
ATOM   2607  HA  ALA A 177      -5.847  11.037   1.689  1.00 94.19           H
ATOM   2608  CB  ALA A 177      -6.814  12.637   0.636  1.00 94.19           C
ATOM   2609 1HB  ALA A 177      -6.077  12.624  -0.168  1.00 94.19           H
ATOM   2610 2HB  ALA A 177      -7.798  12.861   0.223  1.00 94.19           H
ATOM   2611 3HB  ALA A 177      -6.543  13.401   1.364  1.00 94.19           H
ATOM   2612  HN  ALA A 177      -7.475  10.598  -0.549  1.00 94.19           H
ATOM   2613  N   ALA A 178      -9.108  11.137   2.144  1.00 94.14           N
ATOM   2614  CA  ALA A 178     -10.159  11.166   3.146  1.00 94.14           C
ATOM   2615  C   ALA A 178     -10.013   9.953   4.067  1.00 94.14           C
ATOM   2616  O   ALA A 178     -10.261  10.047   5.268  1.00 94.14           O
ATOM   2617  HA  ALA A 178     -10.031  12.075   3.735  1.00 94.14           H
ATOM   2618  CB  ALA A 178     -11.523  11.214   2.455  1.00 94.14           C
ATOM   2619 1HB  ALA A 178     -11.586  12.109   1.837  1.00 94.14           H
ATOM   2620 2HB  ALA A 178     -11.643  10.330   1.829  1.00 94.14           H
ATOM   2621 3HB  ALA A 178     -12.311  11.235   3.208  1.00 94.14           H
ATOM   2622  HN  ALA A 178      -9.426  11.048   1.200  1.00 94.14           H
ATOM   2623  N   LEU A 179      -9.612   8.841   3.468  1.00 91.54           N
ATOM   2624  CA  LEU A 179      -9.526   7.587   4.198  1.00 91.54           C
ATOM   2625  C   LEU A 179      -8.327   7.636   5.147  1.00 91.54           C
ATOM   2626  O   LEU A 179      -8.170   6.762   5.999  1.00 91.54           O
ATOM   2627  HA  LEU A 179     -10.434   7.493   4.793  1.00 91.54           H
ATOM   2628  CB  LEU A 179      -9.495   6.404   3.228  1.00 91.54           C
ATOM   2629 1HB  LEU A 179      -8.715   6.586   2.489  1.00 91.54           H
ATOM   2630 2HB  LEU A 179      -9.206   5.512   3.784  1.00 91.54           H
ATOM   2631  CG  LEU A 179     -10.801   6.109   2.488  1.00 91.54           C
ATOM   2632  HG  LEU A 179     -11.090   7.003   1.936  1.00 91.54           H
ATOM   2633  CD1 LEU A 179     -10.611   4.987   1.466  1.00 91.54           C
ATOM   2634 1HD1 LEU A 179      -9.856   5.284   0.737  1.00 91.54           H
ATOM   2635 2HD1 LEU A 179     -10.286   4.081   1.977  1.00 91.54           H
ATOM   2636 3HD1 LEU A 179     -11.554   4.797   0.954  1.00 91.54           H
ATOM   2637  CD2 LEU A 179     -11.931   5.801   3.473  1.00 91.54           C
ATOM   2638 1HD2 LEU A 179     -11.665   4.931   4.072  1.00 91.54           H
ATOM   2639 2HD2 LEU A 179     -12.087   6.659   4.127  1.00 91.54           H
ATOM   2640 3HD2 LEU A 179     -12.848   5.595   2.921  1.00 91.54           H
ATOM   2641  HN  LEU A 179      -9.348   8.788   2.505  1.00 91.54           H
ATOM   2642  N   CYS A 180      -7.513   8.666   4.969  1.00 92.43           N
ATOM   2643  CA  CYS A 180      -6.289   8.794   5.742  1.00 92.43           C
ATOM   2644  C   CYS A 180      -6.543   9.780   6.884  1.00 92.43           C
ATOM   2645  O   CYS A 180      -5.631  10.106   7.642  1.00 92.43           O
ATOM   2646  HA  CYS A 180      -6.059   7.802   6.130  1.00 92.43           H
ATOM   2647  CB  CYS A 180      -5.111   9.226   4.867  1.00 92.43           C
ATOM   2648 1HB  CYS A 180      -5.339  10.172   4.376  1.00 92.43           H
ATOM   2649 2HB  CYS A 180      -4.229   9.393   5.486  1.00 92.43           H
ATOM   2650  SG  CYS A 180      -4.759   7.941   3.612  1.00 92.43           S
ATOM   2651  HG  CYS A 180      -5.896   8.088   2.939  1.00 92.43           H
ATOM   2652  HN  CYS A 180      -7.678   9.402   4.313  1.00 92.43           H
ATOM   2653  N   ILE A 181      -7.787  10.227   6.972  1.00 93.68           N
ATOM   2654  CA  ILE A 181      -8.162  11.203   7.981  1.00 93.68           C
ATOM   2655  C   ILE A 181      -7.828  10.651   9.368  1.00 93.68           C
ATOM   2656  O   ILE A 181      -7.221  11.341  10.185  1.00 93.68           O
ATOM   2657  HA  ILE A 181      -7.561  12.096   7.811  1.00 93.68           H
ATOM   2658  CB  ILE A 181      -9.629  11.607   7.816  1.00 93.68           C
ATOM   2659  HB  ILE A 181     -10.215  10.704   7.645  1.00 93.68           H
ATOM   2660  CG1 ILE A 181      -9.816  12.506   6.593  1.00 93.68           C
ATOM   2661 1HG1 ILE A 181      -9.306  13.456   6.753  1.00 93.68           H
ATOM   2662 2HG1 ILE A 181      -9.356  12.041   5.721  1.00 93.68           H
ATOM   2663  CG2 ILE A 181     -10.165  12.258   9.093  1.00 93.68           C
ATOM   2664 1HG2 ILE A 181     -10.087  11.552   9.920  1.00 93.68           H
ATOM   2665 2HG2 ILE A 181      -9.580  13.149   9.320  1.00 93.68           H
ATOM   2666 3HG2 ILE A 181     -11.209  12.535   8.949  1.00 93.68           H
ATOM   2667  CD1 ILE A 181     -11.300  12.758   6.319  1.00 93.68           C
ATOM   2668 1HD1 ILE A 181     -11.802  11.808   6.135  1.00 93.68           H
ATOM   2669 2HD1 ILE A 181     -11.751  13.246   7.184  1.00 93.68           H
ATOM   2670 3HD1 ILE A 181     -11.405  13.400   5.445  1.00 93.68           H
ATOM   2671  HN  ILE A 181      -8.530   9.934   6.370  1.00 93.68           H
ATOM   2672  N   PRO A 182      -8.216   9.401   9.657  1.00 91.37           N
ATOM   2673  CA  PRO A 182      -8.021   8.842  10.997  1.00 91.37           C
ATOM   2674  C   PRO A 182      -6.581   8.964  11.469  1.00 91.37           C
ATOM   2675  O   PRO A 182      -6.328   9.357  12.606  1.00 91.37           O
ATOM   2676  HA  PRO A 182      -8.608   9.402  11.726  1.00 91.37           H
ATOM   2677  CB  PRO A 182      -8.447   7.380  10.845  1.00 91.37           C
ATOM   2678 1HB  PRO A 182      -7.601   6.739  10.598  1.00 91.37           H
ATOM   2679 2HB  PRO A 182      -8.882   6.991  11.766  1.00 91.37           H
ATOM   2680  CG  PRO A 182      -9.469   7.426   9.716  1.00 91.37           C
ATOM   2681 1HG  PRO A 182      -9.604   6.448   9.253  1.00 91.37           H
ATOM   2682 2HG  PRO A 182     -10.452   7.736  10.071  1.00 91.37           H
ATOM   2683  CD  PRO A 182      -8.865   8.435   8.752  1.00 91.37           C
ATOM   2684 1HD  PRO A 182      -8.144   7.971   8.079  1.00 91.37           H
ATOM   2685 2HD  PRO A 182      -9.626   8.903   8.127  1.00 91.37           H
ATOM   2686  N   GLU A 183      -5.668   8.619  10.573  1.00 92.08           N
ATOM   2687  CA  GLU A 183      -4.253   8.632  10.904  1.00 92.08           C
ATOM   2688  C   GLU A 183      -3.812  10.045  11.291  1.00 92.08           C
ATOM   2689  O   GLU A 183      -3.028  10.221  12.223  1.00 92.08           O
ATOM   2690  HA  GLU A 183      -4.149   7.965  11.760  1.00 92.08           H
ATOM   2691  CB  GLU A 183      -3.413   8.094   9.744  1.00 92.08           C
ATOM   2692 1HB  GLU A 183      -3.816   8.460   8.799  1.00 92.08           H
ATOM   2693 2HB  GLU A 183      -2.366   8.355   9.896  1.00 92.08           H
ATOM   2694  CG  GLU A 183      -3.472   6.566   9.686  1.00 92.08           C
ATOM   2695 1HG  GLU A 183      -2.730   6.196   8.980  1.00 92.08           H
ATOM   2696 2HG  GLU A 183      -3.218   6.152  10.662  1.00 92.08           H
ATOM   2697  CD  GLU A 183      -4.864   6.087   9.270  1.00 92.08           C
ATOM   2698  OE1 GLU A 183      -5.157   4.900   9.532  1.00 92.08           O
ATOM   2699  OE2 GLU A 183      -5.603   6.917   8.699  1.00 92.08           O
ATOM   2700  HN  GLU A 183      -5.880   8.335   9.638  1.00 92.08           H
ATOM   2701  N   ILE A 184      -4.334  11.016  10.556  1.00 94.42           N
ATOM   2702  CA  ILE A 184      -3.902  12.394  10.720  1.00 94.42           C
ATOM   2703  C   ILE A 184      -4.310  12.889  12.109  1.00 94.42           C
ATOM   2704  O   ILE A 184      -3.589  13.667  12.731  1.00 94.42           O
ATOM   2705  HA  ILE A 184      -2.814  12.405  10.656  1.00 94.42           H
ATOM   2706  CB  ILE A 184      -4.433  13.261   9.577  1.00 94.42           C
ATOM   2707  HB  ILE A 184      -5.516  13.143   9.533  1.00 94.42           H
ATOM   2708  CG1 ILE A 184      -3.873  12.797   8.231  1.00 94.42           C
ATOM   2709 1HG1 ILE A 184      -2.801  12.989   8.194  1.00 94.42           H
ATOM   2710 2HG1 ILE A 184      -4.008  11.720   8.129  1.00 94.42           H
ATOM   2711  CG2 ILE A 184      -4.150  14.742   9.836  1.00 94.42           C
ATOM   2712 1HG2 ILE A 184      -4.636  15.049  10.762  1.00 94.42           H
ATOM   2713 2HG2 ILE A 184      -3.074  14.897   9.922  1.00 94.42           H
ATOM   2714 3HG2 ILE A 184      -4.537  15.336   9.008  1.00 94.42           H
ATOM   2715  CD1 ILE A 184      -4.566  13.516   7.072  1.00 94.42           C
ATOM   2716 1HD1 ILE A 184      -5.635  13.302   7.098  1.00 94.42           H
ATOM   2717 2HD1 ILE A 184      -4.408  14.590   7.164  1.00 94.42           H
ATOM   2718 3HD1 ILE A 184      -4.149  13.167   6.127  1.00 94.42           H
ATOM   2719  HN  ILE A 184      -5.038  10.874   9.860  1.00 94.42           H
ATOM   2720  N   LEU A 185      -5.466  12.418  12.555  1.00 93.78           N
ATOM   2721  CA  LEU A 185      -6.072  12.945  13.765  1.00 93.78           C
ATOM   2722  C   LEU A 185      -5.328  12.396  14.984  1.00 93.78           C
ATOM   2723  O   LEU A 185      -4.907  13.158  15.853  1.00 93.78           O
ATOM   2724  HA  LEU A 185      -5.951  14.029  13.746  1.00 93.78           H
ATOM   2725  CB  LEU A 185      -7.575  12.658  13.781  1.00 93.78           C
ATOM   2726 1HB  LEU A 185      -7.723  11.594  13.594  1.00 93.78           H
ATOM   2727 2HB  LEU A 185      -7.953  12.862  14.783  1.00 93.78           H
ATOM   2728  CG  LEU A 185      -8.419  13.445  12.777  1.00 93.78           C
ATOM   2729  HG  LEU A 185      -8.072  13.201  11.773  1.00 93.78           H
ATOM   2730  CD1 LEU A 185      -9.891  13.037  12.859  1.00 93.78           C
ATOM   2731 1HD1 LEU A 185      -9.986  11.974  12.637  1.00 93.78           H
ATOM   2732 2HD1 LEU A 185     -10.268  13.233  13.863  1.00 93.78           H
ATOM   2733 3HD1 LEU A 185     -10.469  13.612  12.135  1.00 93.78           H
ATOM   2734  CD2 LEU A 185      -8.231  14.952  12.966  1.00 93.78           C
ATOM   2735 1HD2 LEU A 185      -8.535  15.233  13.974  1.00 93.78           H
ATOM   2736 2HD2 LEU A 185      -7.182  15.209  12.818  1.00 93.78           H
ATOM   2737 3HD2 LEU A 185      -8.843  15.488  12.240  1.00 93.78           H
ATOM   2738  HN  LEU A 185      -5.984  11.691  12.104  1.00 93.78           H
ATOM   2739  N   TYR A 186      -5.189  11.079  15.009  1.00 92.49           N
ATOM   2740  CA  TYR A 186      -4.852  10.385  16.240  1.00 92.49           C
ATOM   2741  C   TYR A 186      -3.345  10.140  16.336  1.00 92.49           C
ATOM   2742  O   TYR A 186      -2.846   9.718  17.378  1.00 92.49           O
ATOM   2743  HA  TYR A 186      -5.165  11.011  17.075  1.00 92.49           H
ATOM   2744  CB  TYR A 186      -5.573   9.036  16.175  1.00 92.49           C
ATOM   2745 1HB  TYR A 186      -5.221   8.490  15.299  1.00 92.49           H
ATOM   2746 2HB  TYR A 186      -5.299   8.447  17.050  1.00 92.49           H
ATOM   2747  CG  TYR A 186      -7.097   9.148  16.109  1.00 92.49           C
ATOM   2748  CD1 TYR A 186      -7.772   9.924  17.029  1.00 92.49           C
ATOM   2749  HD1 TYR A 186      -7.219  10.458  17.803  1.00 92.49           H
ATOM   2750  CD2 TYR A 186      -7.797   8.473  15.130  1.00 92.49           C
ATOM   2751  HD2 TYR A 186      -7.264   7.860  14.404  1.00 92.49           H
ATOM   2752  CE1 TYR A 186      -9.207  10.029  16.968  1.00 92.49           C
ATOM   2753  HE1 TYR A 186      -9.752  10.639  17.689  1.00 92.49           H
ATOM   2754  CE2 TYR A 186      -9.232   8.578  15.069  1.00 92.49           C
ATOM   2755  HE2 TYR A 186      -9.797   8.049  14.301  1.00 92.49           H
ATOM   2756  CZ  TYR A 186      -9.866   9.351  15.991  1.00 92.49           C
ATOM   2757  OH  TYR A 186     -11.221   9.450  15.933  1.00 92.49           O
ATOM   2758  HH  TYR A 186     -11.554   9.083  15.064  1.00 92.49           H
ATOM   2759  HN  TYR A 186      -5.303  10.490  14.209  1.00 92.49           H
ATOM   2760  N   SER A 187      -2.661  10.415  15.235  1.00 93.09           N
ATOM   2761  CA  SER A 187      -1.216  10.274  15.196  1.00 93.09           C
ATOM   2762  C   SER A 187      -0.565  11.295  16.132  1.00 93.09           C
ATOM   2763  O   SER A 187      -0.759  12.499  15.974  1.00 93.09           O
ATOM   2764  HA  SER A 187      -1.016   9.259  15.539  1.00 93.09           H
ATOM   2765  CB  SER A 187      -0.683  10.444  13.772  1.00 93.09           C
ATOM   2766 1HB  SER A 187      -1.000  11.411  13.380  1.00 93.09           H
ATOM   2767 2HB  SER A 187       0.406  10.449  13.790  1.00 93.09           H
ATOM   2768  OG  SER A 187      -1.139   9.409  12.905  1.00 93.09           O
ATOM   2769  HG  SER A 187      -1.666   9.801  12.151  1.00 93.09           H
ATOM   2770  HN  SER A 187      -3.078  10.730  14.382  1.00 93.09           H
ATOM   2771  N   GLN A 188       0.195  10.776  17.086  1.00 92.33           N
ATOM   2772  CA  GLN A 188       0.844  11.624  18.070  1.00 92.33           C
ATOM   2773  C   GLN A 188       2.198  11.033  18.469  1.00 92.33           C
ATOM   2774  O   GLN A 188       2.507   9.894  18.126  1.00 92.33           O
ATOM   2775  HA  GLN A 188       0.992  12.584  17.573  1.00 92.33           H
ATOM   2776  CB  GLN A 188      -0.049  11.826  19.295  1.00 92.33           C
ATOM   2777 1HB  GLN A 188      -0.286  10.860  19.740  1.00 92.33           H
ATOM   2778 2HB  GLN A 188       0.487  12.402  20.050  1.00 92.33           H
ATOM   2779  CG  GLN A 188      -1.343  12.550  18.917  1.00 92.33           C
ATOM   2780 1HG  GLN A 188      -1.108  13.443  18.338  1.00 92.33           H
ATOM   2781 2HG  GLN A 188      -1.951  11.908  18.280  1.00 92.33           H
ATOM   2782  CD  GLN A 188      -2.138  12.940  20.165  1.00 92.33           C
ATOM   2783  OE1 GLN A 188      -1.673  12.832  21.288  1.00 92.33           O
ATOM   2784  NE2 GLN A 188      -3.359  13.398  19.907  1.00 92.33           N
ATOM   2785 1HE2 GLN A 188      -3.680  13.462  18.962  1.00 92.33           H
ATOM   2786 2HE2 GLN A 188      -3.957  13.679  20.658  1.00 92.33           H
ATOM   2787  HN  GLN A 188       0.368   9.797  17.192  1.00 92.33           H
ATOM   2788  N   ILE A 189       2.968  11.835  19.190  1.00 92.18           N
ATOM   2789  CA  ILE A 189       4.200  11.350  19.789  1.00 92.18           C
ATOM   2790  C   ILE A 189       3.945  11.002  21.257  1.00 92.18           C
ATOM   2791  O   ILE A 189       3.431  11.824  22.013  1.00 92.18           O
ATOM   2792  HA  ILE A 189       4.483  10.439  19.262  1.00 92.18           H
ATOM   2793  CB  ILE A 189       5.330  12.361  19.584  1.00 92.18           C
ATOM   2794  HB  ILE A 189       5.021  13.312  20.019  1.00 92.18           H
ATOM   2795  CG1 ILE A 189       5.582  12.607  18.095  1.00 92.18           C
ATOM   2796 1HG1 ILE A 189       5.976  11.700  17.635  1.00 92.18           H
ATOM   2797 2HG1 ILE A 189       4.641  12.834  17.596  1.00 92.18           H
ATOM   2798  CG2 ILE A 189       6.599  11.920  20.315  1.00 92.18           C
ATOM   2799 1HG2 ILE A 189       6.394  11.838  21.383  1.00 92.18           H
ATOM   2800 2HG2 ILE A 189       6.922  10.953  19.932  1.00 92.18           H
ATOM   2801 3HG2 ILE A 189       7.387  12.657  20.153  1.00 92.18           H
ATOM   2802  CD1 ILE A 189       6.567  13.759  17.889  1.00 92.18           C
ATOM   2803 1HD1 ILE A 189       6.159  14.669  18.329  1.00 92.18           H
ATOM   2804 2HD1 ILE A 189       7.515  13.517  18.369  1.00 92.18           H
ATOM   2805 3HD1 ILE A 189       6.729  13.913  16.822  1.00 92.18           H
ATOM   2806  HN  ILE A 189       2.763  12.798  19.366  1.00 92.18           H
ATOM   2807  N   LYS A 190       4.317   9.782  21.616  1.00 87.79           N
ATOM   2808  CA  LYS A 190       4.211   9.343  22.997  1.00 87.79           C
ATOM   2809  C   LYS A 190       5.611   9.062  23.547  1.00 87.79           C
ATOM   2810  O   LYS A 190       6.393   8.343  22.926  1.00 87.79           O
ATOM   2811  HA  LYS A 190       3.775  10.163  23.568  1.00 87.79           H
ATOM   2812  CB  LYS A 190       3.256   8.153  23.109  1.00 87.79           C
ATOM   2813 1HB  LYS A 190       2.312   8.392  22.619  1.00 87.79           H
ATOM   2814 2HB  LYS A 190       3.677   7.294  22.587  1.00 87.79           H
ATOM   2815  CG  LYS A 190       3.000   7.792  24.574  1.00 87.79           C
ATOM   2816 1HG  LYS A 190       3.891   7.330  24.999  1.00 87.79           H
ATOM   2817 2HG  LYS A 190       2.807   8.699  25.147  1.00 87.79           H
ATOM   2818  CD  LYS A 190       1.811   6.838  24.703  1.00 87.79           C
ATOM   2819 1HD  LYS A 190       0.880   7.399  24.628  1.00 87.79           H
ATOM   2820 2HD  LYS A 190       1.821   6.125  23.879  1.00 87.79           H
ATOM   2821  CE  LYS A 190       1.854   6.086  26.036  1.00 87.79           C
ATOM   2822 1HE  LYS A 190       2.890   5.899  26.321  1.00 87.79           H
ATOM   2823 2HE  LYS A 190       1.414   6.701  26.821  1.00 87.79           H
ATOM   2824  NZ  LYS A 190       1.122   4.804  25.931  1.00 87.79           N
ATOM   2825 1HZ  LYS A 190       1.195   4.301  26.809  1.00 87.79           H
ATOM   2826 2HZ  LYS A 190       0.146   4.988  25.727  1.00 87.79           H
ATOM   2827 3HZ  LYS A 190       1.524   4.245  25.187  1.00 87.79           H
ATOM   2828  HN  LYS A 190       4.685   9.101  20.983  1.00 87.79           H
ATOM   2829  N   GLU A 191       5.885   9.643  24.705  1.00 84.57           N
ATOM   2830  CA  GLU A 191       7.144   9.397  25.388  1.00 84.57           C
ATOM   2831  C   GLU A 191       6.973   8.295  26.436  1.00 84.57           C
ATOM   2832  O   GLU A 191       6.174   8.433  27.361  1.00 84.57           O
ATOM   2833  HA  GLU A 191       7.834   9.065  24.612  1.00 84.57           H
ATOM   2834  CB  GLU A 191       7.684  10.679  26.023  1.00 84.57           C
ATOM   2835 1HB  GLU A 191       6.886  11.181  26.572  1.00 84.57           H
ATOM   2836 2HB  GLU A 191       8.551  10.447  26.641  1.00 84.57           H
ATOM   2837  CG  GLU A 191       8.167  11.660  24.953  1.00 84.57           C
ATOM   2838 1HG  GLU A 191       8.913  11.177  24.322  1.00 84.57           H
ATOM   2839 2HG  GLU A 191       7.335  11.939  24.307  1.00 84.57           H
ATOM   2840  CD  GLU A 191       8.767  12.915  25.591  1.00 84.57           C
ATOM   2841  OE1 GLU A 191       9.216  13.787  24.815  1.00 84.57           O
ATOM   2842  OE2 GLU A 191       8.763  12.975  26.839  1.00 84.57           O
ATOM   2843  HN  GLU A 191       5.265  10.272  25.176  1.00 84.57           H
ATOM   2844  N   GLU A 192       7.735   7.227  26.255  1.00 76.81           N
ATOM   2845  CA  GLU A 192       7.723   6.129  27.207  1.00 76.81           C
ATOM   2846  C   GLU A 192       9.147   5.810  27.667  1.00 76.81           C
ATOM   2847  O   GLU A 192      10.003   5.466  26.854  1.00 76.81           O
ATOM   2848  HA  GLU A 192       7.133   6.485  28.051  1.00 76.81           H
ATOM   2849  CB  GLU A 192       7.050   4.892  26.609  1.00 76.81           C
ATOM   2850 1HB  GLU A 192       6.277   5.200  25.904  1.00 76.81           H
ATOM   2851 2HB  GLU A 192       7.804   4.242  26.165  1.00 76.81           H
ATOM   2852  CG  GLU A 192       6.354   4.068  27.694  1.00 76.81           C
ATOM   2853 1HG  GLU A 192       7.051   3.870  28.508  1.00 76.81           H
ATOM   2854 2HG  GLU A 192       5.527   4.639  28.115  1.00 76.81           H
ATOM   2855  CD  GLU A 192       5.832   2.746  27.128  1.00 76.81           C
ATOM   2856  OE1 GLU A 192       5.265   1.971  27.928  1.00 76.81           O
ATOM   2857  OE2 GLU A 192       6.013   2.540  25.909  1.00 76.81           O
ATOM   2858  HN  GLU A 192       8.352   7.105  25.478  1.00 76.81           H
ATOM   2859  N   SER A 193       9.356   5.936  28.969  1.00 73.01           N
ATOM   2860  CA  SER A 193      10.607   5.507  29.571  1.00 73.01           C
ATOM   2861  C   SER A 193      11.785   6.181  28.865  1.00 73.01           C
ATOM   2862  O   SER A 193      12.834   5.566  28.676  1.00 73.01           O
ATOM   2863  HA  SER A 193      10.551   5.826  30.612  1.00 73.01           H
ATOM   2864  CB  SER A 193      10.753   3.985  29.513  1.00 73.01           C
ATOM   2865 1HB  SER A 193      11.811   3.723  29.487  1.00 73.01           H
ATOM   2866 2HB  SER A 193      10.339   3.546  30.420  1.00 73.01           H
ATOM   2867  OG  SER A 193      10.100   3.429  28.376  1.00 73.01           O
ATOM   2868  HG  SER A 193      10.121   2.430  28.423  1.00 73.01           H
ATOM   2869  HN  SER A 193       8.690   6.321  29.608  1.00 73.01           H
ATOM   2870  N   GLY A 194      11.574   7.435  28.496  1.00 77.16           N
ATOM   2871  CA  GLY A 194      12.632   8.226  27.891  1.00 77.16           C
ATOM   2872  C   GLY A 194      12.751   7.930  26.395  1.00 77.16           C
ATOM   2873  O   GLY A 194      13.678   8.401  25.737  1.00 77.16           O
ATOM   2874 1HA  GLY A 194      12.429   9.287  28.041  1.00 77.16           H
ATOM   2875 2HA  GLY A 194      13.579   8.011  28.385  1.00 77.16           H
ATOM   2876  HN  GLY A 194      10.700   7.910  28.603  1.00 77.16           H
ATOM   2877  N   ILE A 195      11.800   7.152  25.901  1.00 84.51           N
ATOM   2878  CA  ILE A 195      11.773   6.806  24.490  1.00 84.51           C
ATOM   2879  C   ILE A 195      10.562   7.467  23.830  1.00 84.51           C
ATOM   2880  O   ILE A 195       9.424   7.228  24.232  1.00 84.51           O
ATOM   2881  HA  ILE A 195      12.678   7.212  24.037  1.00 84.51           H
ATOM   2882  CB  ILE A 195      11.820   5.287  24.309  1.00 84.51           C
ATOM   2883  HB  ILE A 195      11.007   4.849  24.888  1.00 84.51           H
ATOM   2884  CG1 ILE A 195      13.126   4.710  24.856  1.00 84.51           C
ATOM   2885 1HG1 ILE A 195      13.953   4.987  24.202  1.00 84.51           H
ATOM   2886 2HG1 ILE A 195      13.337   5.140  25.835  1.00 84.51           H
ATOM   2887  CG2 ILE A 195      11.591   4.902  22.846  1.00 84.51           C
ATOM   2888 1HG2 ILE A 195      10.614   5.262  22.524  1.00 84.51           H
ATOM   2889 2HG2 ILE A 195      12.366   5.351  22.226  1.00 84.51           H
ATOM   2890 3HG2 ILE A 195      11.628   3.817  22.746  1.00 84.51           H
ATOM   2891  CD1 ILE A 195      13.047   3.186  24.969  1.00 84.51           C
ATOM   2892 1HD1 ILE A 195      12.235   2.913  25.643  1.00 84.51           H
ATOM   2893 2HD1 ILE A 195      12.861   2.758  23.984  1.00 84.51           H
ATOM   2894 3HD1 ILE A 195      13.989   2.801  25.360  1.00 84.51           H
ATOM   2895  HN  ILE A 195      11.058   6.760  26.446  1.00 84.51           H
ATOM   2896  N   ALA A 196      10.847   8.285  22.827  1.00 90.43           N
ATOM   2897  CA  ALA A 196       9.792   8.921  22.057  1.00 90.43           C
ATOM   2898  C   ALA A 196       9.294   7.951  20.983  1.00 90.43           C
ATOM   2899  O   ALA A 196      10.091   7.380  20.241  1.00 90.43           O
ATOM   2900  HA  ALA A 196       8.972   9.146  22.739  1.00 90.43           H
ATOM   2901  CB  ALA A 196      10.312  10.232  21.463  1.00 90.43           C
ATOM   2902 1HB  ALA A 196      10.626  10.896  22.268  1.00 90.43           H
ATOM   2903 2HB  ALA A 196      11.162  10.023  20.812  1.00 90.43           H
ATOM   2904 3HB  ALA A 196       9.521  10.708  20.885  1.00 90.43           H
ATOM   2905  HN  ALA A 196      11.777   8.514  22.539  1.00 90.43           H
ATOM   2906  N   ILE A 197       7.979   7.796  20.935  1.00 89.46           N
ATOM   2907  CA  ILE A 197       7.370   6.865  20.001  1.00 89.46           C
ATOM   2908  C   ILE A 197       6.277   7.585  19.209  1.00 89.46           C
ATOM   2909  O   ILE A 197       5.411   8.236  19.791  1.00 89.46           O
ATOM   2910  HA  ILE A 197       8.146   6.544  19.305  1.00 89.46           H
ATOM   2911  CB  ILE A 197       6.876   5.616  20.735  1.00 89.46           C
ATOM   2912  HB  ILE A 197       6.181   5.930  21.514  1.00 89.46           H
ATOM   2913  CG1 ILE A 197       8.033   4.893  21.426  1.00 89.46           C
ATOM   2914 1HG1 ILE A 197       8.738   4.529  20.678  1.00 89.46           H
ATOM   2915 2HG1 ILE A 197       8.576   5.592  22.062  1.00 89.46           H
ATOM   2916  CG2 ILE A 197       6.106   4.693  19.788  1.00 89.46           C
ATOM   2917 1HG2 ILE A 197       5.244   5.224  19.384  1.00 89.46           H
ATOM   2918 2HG2 ILE A 197       6.758   4.383  18.972  1.00 89.46           H
ATOM   2919 3HG2 ILE A 197       5.766   3.813  20.336  1.00 89.46           H
ATOM   2920  CD1 ILE A 197       7.523   3.720  22.266  1.00 89.46           C
ATOM   2921 1HD1 ILE A 197       6.837   4.090  23.028  1.00 89.46           H
ATOM   2922 2HD1 ILE A 197       7.002   3.011  21.622  1.00 89.46           H
ATOM   2923 3HD1 ILE A 197       8.366   3.223  22.746  1.00 89.46           H
ATOM   2924  HN  ILE A 197       7.336   8.292  21.518  1.00 89.46           H
ATOM   2925  N   CYS A 198       6.353   7.444  17.894  1.00 91.93           N
ATOM   2926  CA  CYS A 198       5.274   7.891  17.029  1.00 91.93           C
ATOM   2927  C   CYS A 198       4.193   6.808  17.011  1.00 91.93           C
ATOM   2928  O   CYS A 198       4.391   5.738  16.437  1.00 91.93           O
ATOM   2929  HA  CYS A 198       4.889   8.815  17.461  1.00 91.93           H
ATOM   2930  CB  CYS A 198       5.776   8.220  15.622  1.00 91.93           C
ATOM   2931 1HB  CYS A 198       6.408   9.107  15.650  1.00 91.93           H
ATOM   2932 2HB  CYS A 198       6.390   7.402  15.246  1.00 91.93           H
ATOM   2933  SG  CYS A 198       4.356   8.501  14.501  1.00 91.93           S
ATOM   2934  HN  CYS A 198       7.132   7.035  17.419  1.00 91.93           H
ATOM   2935  N   THR A 199       3.075   7.122  17.648  1.00 91.34           N
ATOM   2936  CA  THR A 199       1.965   6.186  17.718  1.00 91.34           C
ATOM   2937  C   THR A 199       0.638   6.914  17.492  1.00 91.34           C
ATOM   2938  O   THR A 199       0.600   8.142  17.444  1.00 91.34           O
ATOM   2939  HA  THR A 199       2.074   5.462  16.911  1.00 91.34           H
ATOM   2940  CB  THR A 199       2.041   5.464  19.065  1.00 91.34           C
ATOM   2941  HB  THR A 199       3.063   5.153  19.283  1.00 91.34           H
ATOM   2942  OG1 THR A 199       1.089   4.410  18.948  1.00 91.34           O
ATOM   2943  HG1 THR A 199       1.231   3.739  19.675  1.00 91.34           H
ATOM   2944  CG2 THR A 199       1.511   6.319  20.218  1.00 91.34           C
ATOM   2945 1HG2 THR A 199       0.468   6.574  20.032  1.00 91.34           H
ATOM   2946 2HG2 THR A 199       2.100   7.233  20.294  1.00 91.34           H
ATOM   2947 3HG2 THR A 199       1.588   5.759  21.150  1.00 91.34           H
ATOM   2948  HN  THR A 199       2.920   7.996  18.108  1.00 91.34           H
ATOM   2949  N   MET A 200      -0.417   6.125  17.360  1.00 91.45           N
ATOM   2950  CA  MET A 200      -1.766   6.661  17.426  1.00 91.45           C
ATOM   2951  C   MET A 200      -2.317   6.586  18.851  1.00 91.45           C
ATOM   2952  O   MET A 200      -2.178   5.564  19.521  1.00 91.45           O
ATOM   2953  HA  MET A 200      -1.683   7.703  17.116  1.00 91.45           H
ATOM   2954  CB  MET A 200      -2.677   5.871  16.484  1.00 91.45           C
ATOM   2955 1HB  MET A 200      -2.623   4.810  16.725  1.00 91.45           H
ATOM   2956 2HB  MET A 200      -3.712   6.179  16.630  1.00 91.45           H
ATOM   2957  CG  MET A 200      -2.276   6.089  15.023  1.00 91.45           C
ATOM   2958 1HG  MET A 200      -2.227   7.156  14.806  1.00 91.45           H
ATOM   2959 2HG  MET A 200      -1.280   5.682  14.846  1.00 91.45           H
ATOM   2960  SD  MET A 200      -3.457   5.300  13.942  1.00 91.45           S
ATOM   2961  CE  MET A 200      -3.397   3.634  14.580  1.00 91.45           C
ATOM   2962 1HE  MET A 200      -2.383   3.246  14.486  1.00 91.45           H
ATOM   2963 2HE  MET A 200      -3.690   3.636  15.629  1.00 91.45           H
ATOM   2964 3HE  MET A 200      -4.081   3.003  14.013  1.00 91.45           H
ATOM   2965  HN  MET A 200      -0.362   5.137  17.210  1.00 91.45           H
ATOM   2966  N   VAL A 201      -2.931   7.682  19.273  1.00 91.86           N
ATOM   2967  CA  VAL A 201      -3.547   7.736  20.588  1.00 91.86           C
ATOM   2968  C   VAL A 201      -5.054   7.951  20.432  1.00 91.86           C
ATOM   2969  O   VAL A 201      -5.485   8.885  19.757  1.00 91.86           O
ATOM   2970  HA  VAL A 201      -3.378   6.773  21.070  1.00 91.86           H
ATOM   2971  CB  VAL A 201      -2.873   8.816  21.437  1.00 91.86           C
ATOM   2972  HB  VAL A 201      -3.064   9.780  20.966  1.00 91.86           H
ATOM   2973  CG1 VAL A 201      -3.468   8.856  22.846  1.00 91.86           C
ATOM   2974 1HG1 VAL A 201      -4.534   9.074  22.784  1.00 91.86           H
ATOM   2975 2HG1 VAL A 201      -3.321   7.890  23.329  1.00 91.86           H
ATOM   2976 3HG1 VAL A 201      -2.971   9.632  23.428  1.00 91.86           H
ATOM   2977  CG2 VAL A 201      -1.358   8.609  21.486  1.00 91.86           C
ATOM   2978 1HG2 VAL A 201      -1.139   7.634  21.922  1.00 91.86           H
ATOM   2979 2HG2 VAL A 201      -0.952   8.655  20.476  1.00 91.86           H
ATOM   2980 3HG2 VAL A 201      -0.904   9.390  22.096  1.00 91.86           H
ATOM   2981  HN  VAL A 201      -3.012   8.521  18.734  1.00 91.86           H
ATOM   2982  N   TYR A 202      -5.813   7.072  21.069  1.00 90.87           N
ATOM   2983  CA  TYR A 202      -7.262   7.133  20.981  1.00 90.87           C
ATOM   2984  C   TYR A 202      -7.859   7.807  22.219  1.00 90.87           C
ATOM   2985  O   TYR A 202      -7.417   7.557  23.339  1.00 90.87           O
ATOM   2986  HA  TYR A 202      -7.522   7.717  20.098  1.00 90.87           H
ATOM   2987  CB  TYR A 202      -7.743   5.681  20.924  1.00 90.87           C
ATOM   2988 1HB  TYR A 202      -7.333   5.140  21.777  1.00 90.87           H
ATOM   2989 2HB  TYR A 202      -8.828   5.664  21.027  1.00 90.87           H
ATOM   2990  CG  TYR A 202      -7.355   4.947  19.639  1.00 90.87           C
ATOM   2991  CD1 TYR A 202      -8.146   5.061  18.514  1.00 90.87           C
ATOM   2992  HD1 TYR A 202      -9.047   5.674  18.541  1.00 90.87           H
ATOM   2993  CD2 TYR A 202      -6.214   4.172  19.605  1.00 90.87           C
ATOM   2994  HD2 TYR A 202      -5.589   4.082  20.494  1.00 90.87           H
ATOM   2995  CE1 TYR A 202      -7.781   4.371  17.304  1.00 90.87           C
ATOM   2996  HE1 TYR A 202      -8.397   4.452  16.409  1.00 90.87           H
ATOM   2997  CE2 TYR A 202      -5.849   3.481  18.396  1.00 90.87           C
ATOM   2998  HE2 TYR A 202      -4.951   2.865  18.355  1.00 90.87           H
ATOM   2999  CZ  TYR A 202      -6.650   3.615  17.305  1.00 90.87           C
ATOM   3000  OH  TYR A 202      -6.305   2.962  16.162  1.00 90.87           O
ATOM   3001  HH  TYR A 202      -5.647   2.238  16.368  1.00 90.87           H
ATOM   3002  HN  TYR A 202      -5.455   6.330  21.635  1.00 90.87           H
ATOM   3003  N   PRO A 203      -8.868   8.669  22.040  1.00 82.98           N
ATOM   3004  CA  PRO A 203      -9.394   9.457  23.158  1.00 82.98           C
ATOM   3005  C   PRO A 203     -10.125   8.597  24.176  1.00 82.98           C
ATOM   3006  O   PRO A 203     -10.763   7.610  23.816  1.00 82.98           O
ATOM   3007  HA  PRO A 203      -8.576   9.919  23.711  1.00 82.98           H
ATOM   3008  CB  PRO A 203     -10.333  10.460  22.484  1.00 82.98           C
ATOM   3009 1HB  PRO A 203     -11.179  10.710  23.124  1.00 82.98           H
ATOM   3010 2HB  PRO A 203      -9.822  11.395  22.253  1.00 82.98           H
ATOM   3011  CG  PRO A 203     -10.776   9.751  21.237  1.00 82.98           C
ATOM   3012 1HG  PRO A 203     -11.625   9.097  21.435  1.00 82.98           H
ATOM   3013 2HG  PRO A 203     -11.092  10.459  20.471  1.00 82.98           H
ATOM   3014  CD  PRO A 203      -9.581   8.963  20.784  1.00 82.98           C
ATOM   3015 1HD  PRO A 203      -9.875   8.050  20.266  1.00 82.98           H
ATOM   3016 2HD  PRO A 203      -8.960   9.536  20.095  1.00 82.98           H
ATOM   3017  N   SER A 204     -10.010   8.999  25.434  1.00 70.98           N
ATOM   3018  CA  SER A 204     -10.163   8.064  26.535  1.00 70.98           C
ATOM   3019  C   SER A 204     -11.504   7.335  26.420  1.00 70.98           C
ATOM   3020  O   SER A 204     -11.557   6.109  26.510  1.00 70.98           O
ATOM   3021  HA  SER A 204      -9.336   7.362  26.435  1.00 70.98           H
ATOM   3022  CB  SER A 204     -10.063   8.780  27.884  1.00 70.98           C
ATOM   3023 1HB  SER A 204     -10.315   8.083  28.684  1.00 70.98           H
ATOM   3024 2HB  SER A 204      -9.034   9.098  28.050  1.00 70.98           H
ATOM   3025  OG  SER A 204     -10.926   9.912  27.952  1.00 70.98           O
ATOM   3026  HG  SER A 204     -11.849   9.624  28.210  1.00 70.98           H
ATOM   3027  HN  SER A 204      -9.815   9.942  25.704  1.00 70.98           H
ATOM   3028  N   ASP A 205     -12.553   8.120  26.222  1.00 70.46           N
ATOM   3029  CA  ASP A 205     -13.880   7.719  26.656  1.00 70.46           C
ATOM   3030  C   ASP A 205     -14.296   6.452  25.907  1.00 70.46           C
ATOM   3031  O   ASP A 205     -14.697   5.465  26.522  1.00 70.46           O
ATOM   3032  HA  ASP A 205     -13.793   7.558  27.731  1.00 70.46           H
ATOM   3033  CB  ASP A 205     -14.911   8.808  26.354  1.00 70.46           C
ATOM   3034 1HB  ASP A 205     -14.864   9.075  25.298  1.00 70.46           H
ATOM   3035 2HB  ASP A 205     -15.915   8.425  26.541  1.00 70.46           H
ATOM   3036  CG  ASP A 205     -14.665  10.050  27.212  1.00 70.46           C
ATOM   3037  OD1 ASP A 205     -13.801   9.957  28.110  1.00 70.46           O
ATOM   3038  OD2 ASP A 205     -15.345  11.065  26.950  1.00 70.46           O
ATOM   3039  HN  ASP A 205     -12.506   9.013  25.774  1.00 70.46           H
ATOM   3040  N   GLU A 206     -14.186   6.520  24.588  1.00 82.61           N
ATOM   3041  CA  GLU A 206     -14.537   5.387  23.748  1.00 82.61           C
ATOM   3042  C   GLU A 206     -13.307   4.889  22.987  1.00 82.61           C
ATOM   3043  O   GLU A 206     -13.422   4.406  21.862  1.00 82.61           O
ATOM   3044  HA  GLU A 206     -14.885   4.615  24.434  1.00 82.61           H
ATOM   3045  CB  GLU A 206     -15.669   5.748  22.784  1.00 82.61           C
ATOM   3046 1HB  GLU A 206     -15.414   6.660  22.244  1.00 82.61           H
ATOM   3047 2HB  GLU A 206     -15.878   4.903  22.129  1.00 82.61           H
ATOM   3048  CG  GLU A 206     -16.966   6.035  23.544  1.00 82.61           C
ATOM   3049 1HG  GLU A 206     -16.848   5.754  24.591  1.00 82.61           H
ATOM   3050 2HG  GLU A 206     -17.175   7.105  23.523  1.00 82.61           H
ATOM   3051  CD  GLU A 206     -18.140   5.268  22.934  1.00 82.61           C
ATOM   3052  OE1 GLU A 206     -18.910   4.684  23.727  1.00 82.61           O
ATOM   3053  OE2 GLU A 206     -18.241   5.282  21.688  1.00 82.61           O
ATOM   3054  HN  GLU A 206     -13.865   7.328  24.094  1.00 82.61           H
ATOM   3055  N   SER A 207     -12.157   5.024  23.632  1.00 87.80           N
ATOM   3056  CA  SER A 207     -10.892   4.746  22.973  1.00 87.80           C
ATOM   3057  C   SER A 207     -10.929   3.356  22.335  1.00 87.80           C
ATOM   3058  O   SER A 207     -10.546   3.190  21.177  1.00 87.80           O
ATOM   3059  HA  SER A 207     -10.790   5.516  22.207  1.00 87.80           H
ATOM   3060  CB  SER A 207      -9.724   4.848  23.956  1.00 87.80           C
ATOM   3061 1HB  SER A 207      -8.834   4.408  23.508  1.00 87.80           H
ATOM   3062 2HB  SER A 207      -9.500   5.898  24.145  1.00 87.80           H
ATOM   3063  OG  SER A 207     -10.007   4.194  25.190  1.00 87.80           O
ATOM   3064  HG  SER A 207     -10.281   4.866  25.878  1.00 87.80           H
ATOM   3065  HN  SER A 207     -12.081   5.317  24.585  1.00 87.80           H
ATOM   3066  N   THR A 208     -11.393   2.393  23.117  1.00 89.30           N
ATOM   3067  CA  THR A 208     -11.357   1.003  22.695  1.00 89.30           C
ATOM   3068  C   THR A 208     -12.258   0.793  21.477  1.00 89.30           C
ATOM   3069  O   THR A 208     -11.859   0.147  20.509  1.00 89.30           O
ATOM   3070  HA  THR A 208     -10.340   0.764  22.385  1.00 89.30           H
ATOM   3071  CB  THR A 208     -11.743   0.135  23.894  1.00 89.30           C
ATOM   3072  HB  THR A 208     -11.724  -0.923  23.630  1.00 89.30           H
ATOM   3073  OG1 THR A 208     -13.011   0.645  24.298  1.00 89.30           O
ATOM   3074  HG1 THR A 208     -13.476  -0.019  24.884  1.00 89.30           H
ATOM   3075  CG2 THR A 208     -10.842   0.375  25.106  1.00 89.30           C
ATOM   3076 1HG2 THR A 208     -10.913   1.419  25.411  1.00 89.30           H
ATOM   3077 2HG2 THR A 208      -9.809   0.144  24.843  1.00 89.30           H
ATOM   3078 3HG2 THR A 208     -11.159  -0.266  25.928  1.00 89.30           H
ATOM   3079  HN  THR A 208     -11.787   2.549  24.023  1.00 89.30           H
ATOM   3080  N   LYS A 209     -13.457   1.350  21.564  1.00 90.99           N
ATOM   3081  CA  LYS A 209     -14.411   1.247  20.473  1.00 90.99           C
ATOM   3082  C   LYS A 209     -13.806   1.868  19.212  1.00 90.99           C
ATOM   3083  O   LYS A 209     -13.909   1.301  18.125  1.00 90.99           O
ATOM   3084  HA  LYS A 209     -14.583   0.187  20.287  1.00 90.99           H
ATOM   3085  CB  LYS A 209     -15.754   1.859  20.876  1.00 90.99           C
ATOM   3086 1HB  LYS A 209     -15.598   2.868  21.260  1.00 90.99           H
ATOM   3087 2HB  LYS A 209     -16.395   1.948  19.999  1.00 90.99           H
ATOM   3088  CG  LYS A 209     -16.449   1.005  21.939  1.00 90.99           C
ATOM   3089 1HG  LYS A 209     -16.543  -0.020  21.581  1.00 90.99           H
ATOM   3090 2HG  LYS A 209     -15.838   0.973  22.841  1.00 90.99           H
ATOM   3091  CD  LYS A 209     -17.833   1.565  22.273  1.00 90.99           C
ATOM   3092 1HD  LYS A 209     -17.755   2.628  22.501  1.00 90.99           H
ATOM   3093 2HD  LYS A 209     -18.486   1.472  21.404  1.00 90.99           H
ATOM   3094  CE  LYS A 209     -18.450   0.826  23.462  1.00 90.99           C
ATOM   3095 1HE  LYS A 209     -18.683  -0.200  23.180  1.00 90.99           H
ATOM   3096 2HE  LYS A 209     -17.731   0.777  24.280  1.00 90.99           H
ATOM   3097  NZ  LYS A 209     -19.680   1.513  23.917  1.00 90.99           N
ATOM   3098 1HZ  LYS A 209     -20.062   1.025  24.720  1.00 90.99           H
ATOM   3099 2HZ  LYS A 209     -19.459   2.468  24.175  1.00 90.99           H
ATOM   3100 3HZ  LYS A 209     -20.363   1.515  23.167  1.00 90.99           H
ATOM   3101  HN  LYS A 209     -13.779   1.863  22.360  1.00 90.99           H
ATOM   3102  N   LEU A 210     -13.188   3.025  19.399  1.00 91.83           N
ATOM   3103  CA  LEU A 210     -12.651   3.776  18.277  1.00 91.83           C
ATOM   3104  C   LEU A 210     -11.542   2.962  17.608  1.00 91.83           C
ATOM   3105  O   LEU A 210     -11.512   2.834  16.385  1.00 91.83           O
ATOM   3106  HA  LEU A 210     -13.459   3.914  17.559  1.00 91.83           H
ATOM   3107  CB  LEU A 210     -12.204   5.168  18.729  1.00 91.83           C
ATOM   3108 1HB  LEU A 210     -13.046   5.657  19.218  1.00 91.83           H
ATOM   3109 2HB  LEU A 210     -11.423   5.051  19.480  1.00 91.83           H
ATOM   3110  CG  LEU A 210     -11.681   6.095  17.629  1.00 91.83           C
ATOM   3111  HG  LEU A 210     -10.855   5.594  17.125  1.00 91.83           H
ATOM   3112  CD1 LEU A 210     -12.760   6.360  16.577  1.00 91.83           C
ATOM   3113 1HD1 LEU A 210     -13.065   5.416  16.124  1.00 91.83           H
ATOM   3114 2HD1 LEU A 210     -13.621   6.831  17.050  1.00 91.83           H
ATOM   3115 3HD1 LEU A 210     -12.362   7.021  15.807  1.00 91.83           H
ATOM   3116  CD2 LEU A 210     -11.128   7.392  18.222  1.00 91.83           C
ATOM   3117 1HD2 LEU A 210     -11.918   7.908  18.768  1.00 91.83           H
ATOM   3118 2HD2 LEU A 210     -10.309   7.160  18.903  1.00 91.83           H
ATOM   3119 3HD2 LEU A 210     -10.763   8.032  17.419  1.00 91.83           H
ATOM   3120  HN  LEU A 210     -13.053   3.449  20.295  1.00 91.83           H
ATOM   3121  N   LYS A 211     -10.657   2.431  18.440  1.00 91.75           N
ATOM   3122  CA  LYS A 211      -9.560   1.617  17.946  1.00 91.75           C
ATOM   3123  C   LYS A 211     -10.122   0.446  17.138  1.00 91.75           C
ATOM   3124  O   LYS A 211      -9.697   0.203  16.010  1.00 91.75           O
ATOM   3125  HA  LYS A 211      -8.964   2.241  17.279  1.00 91.75           H
ATOM   3126  CB  LYS A 211      -8.649   1.189  19.098  1.00 91.75           C
ATOM   3127 1HB  LYS A 211      -8.219   2.070  19.574  1.00 91.75           H
ATOM   3128 2HB  LYS A 211      -9.236   0.672  19.858  1.00 91.75           H
ATOM   3129  CG  LYS A 211      -7.529   0.273  18.601  1.00 91.75           C
ATOM   3130 1HG  LYS A 211      -7.948  -0.685  18.291  1.00 91.75           H
ATOM   3131 2HG  LYS A 211      -7.057   0.713  17.723  1.00 91.75           H
ATOM   3132  CD  LYS A 211      -6.480   0.047  19.691  1.00 91.75           C
ATOM   3133 1HD  LYS A 211      -6.120   1.008  20.059  1.00 91.75           H
ATOM   3134 2HD  LYS A 211      -6.935  -0.467  20.538  1.00 91.75           H
ATOM   3135  CE  LYS A 211      -5.305  -0.776  19.160  1.00 91.75           C
ATOM   3136 1HE  LYS A 211      -5.645  -1.777  18.895  1.00 91.75           H
ATOM   3137 2HE  LYS A 211      -4.917  -0.320  18.249  1.00 91.75           H
ATOM   3138  NZ  LYS A 211      -4.231  -0.862  20.175  1.00 91.75           N
ATOM   3139 1HZ  LYS A 211      -3.384  -1.211  19.742  1.00 91.75           H
ATOM   3140 2HZ  LYS A 211      -4.058   0.059  20.562  1.00 91.75           H
ATOM   3141 3HZ  LYS A 211      -4.517  -1.492  20.916  1.00 91.75           H
ATOM   3142  HN  LYS A 211     -10.682   2.550  19.433  1.00 91.75           H
ATOM   3143  N   SER A 212     -11.071  -0.250  17.748  1.00 91.38           N
ATOM   3144  CA  SER A 212     -11.664  -1.418  17.119  1.00 91.38           C
ATOM   3145  C   SER A 212     -12.261  -1.035  15.764  1.00 91.38           C
ATOM   3146  O   SER A 212     -12.096  -1.759  14.782  1.00 91.38           O
ATOM   3147  HA  SER A 212     -10.844  -2.124  16.991  1.00 91.38           H
ATOM   3148  CB  SER A 212     -12.737  -2.041  18.015  1.00 91.38           C
ATOM   3149 1HB  SER A 212     -12.328  -2.199  19.013  1.00 91.38           H
ATOM   3150 2HB  SER A 212     -13.571  -1.346  18.119  1.00 91.38           H
ATOM   3151  OG  SER A 212     -13.213  -3.279  17.495  1.00 91.38           O
ATOM   3152  HG  SER A 212     -12.443  -3.883  17.290  1.00 91.38           H
ATOM   3153  HN  SER A 212     -11.433  -0.028  18.654  1.00 91.38           H
ATOM   3154  N   ALA A 213     -12.942   0.101  15.752  1.00 92.22           N
ATOM   3155  CA  ALA A 213     -13.614   0.559  14.548  1.00 92.22           C
ATOM   3156  C   ALA A 213     -12.570   0.891  13.481  1.00 92.22           C
ATOM   3157  O   ALA A 213     -12.710   0.495  12.325  1.00 92.22           O
ATOM   3158  HA  ALA A 213     -14.242  -0.256  14.188  1.00 92.22           H
ATOM   3159  CB  ALA A 213     -14.506   1.756  14.884  1.00 92.22           C
ATOM   3160 1HB  ALA A 213     -15.249   1.460  15.625  1.00 92.22           H
ATOM   3161 2HB  ALA A 213     -13.893   2.563  15.287  1.00 92.22           H
ATOM   3162 3HB  ALA A 213     -15.010   2.099  13.981  1.00 92.22           H
ATOM   3163  HN  ALA A 213     -13.038   0.703  16.545  1.00 92.22           H
ATOM   3164  N   VAL A 214     -11.545   1.616  13.907  1.00 90.07           N
ATOM   3165  CA  VAL A 214     -10.508   2.057  12.990  1.00 90.07           C
ATOM   3166  C   VAL A 214      -9.796   0.835  12.407  1.00 90.07           C
ATOM   3167  O   VAL A 214      -9.498   0.795  11.214  1.00 90.07           O
ATOM   3168  HA  VAL A 214     -10.995   2.599  12.179  1.00 90.07           H
ATOM   3169  CB  VAL A 214      -9.556   3.021  13.700  1.00 90.07           C
ATOM   3170  HB  VAL A 214      -9.255   2.561  14.642  1.00 90.07           H
ATOM   3171  CG1 VAL A 214      -8.294   3.259  12.868  1.00 90.07           C
ATOM   3172 1HG1 VAL A 214      -7.779   2.311  12.711  1.00 90.07           H
ATOM   3173 2HG1 VAL A 214      -8.570   3.687  11.905  1.00 90.07           H
ATOM   3174 3HG1 VAL A 214      -7.635   3.947  13.397  1.00 90.07           H
ATOM   3175  CG2 VAL A 214     -10.256   4.342  14.025  1.00 90.07           C
ATOM   3176 1HG2 VAL A 214     -10.600   4.808  13.102  1.00 90.07           H
ATOM   3177 2HG2 VAL A 214     -11.110   4.151  14.675  1.00 90.07           H
ATOM   3178 3HG2 VAL A 214      -9.557   5.009  14.530  1.00 90.07           H
ATOM   3179  HN  VAL A 214     -11.418   1.901  14.857  1.00 90.07           H
ATOM   3180  N   LEU A 215      -9.543  -0.133  13.275  1.00 90.93           N
ATOM   3181  CA  LEU A 215      -8.860  -1.348  12.864  1.00 90.93           C
ATOM   3182  C   LEU A 215      -9.732  -2.104  11.860  1.00 90.93           C
ATOM   3183  O   LEU A 215      -9.240  -2.575  10.836  1.00 90.93           O
ATOM   3184  HA  LEU A 215      -7.937  -1.051  12.366  1.00 90.93           H
ATOM   3185  CB  LEU A 215      -8.466  -2.181  14.086  1.00 90.93           C
ATOM   3186 1HB  LEU A 215      -9.267  -2.111  14.822  1.00 90.93           H
ATOM   3187 2HB  LEU A 215      -8.402  -3.226  13.783  1.00 90.93           H
ATOM   3188  CG  LEU A 215      -7.151  -1.794  14.766  1.00 90.93           C
ATOM   3189  HG  LEU A 215      -7.121  -0.709  14.859  1.00 90.93           H
ATOM   3190  CD1 LEU A 215      -7.076  -2.371  16.181  1.00 90.93           C
ATOM   3191 1HD1 LEU A 215      -7.904  -1.984  16.776  1.00 90.93           H
ATOM   3192 2HD1 LEU A 215      -7.139  -3.458  16.135  1.00 90.93           H
ATOM   3193 3HD1 LEU A 215      -6.132  -2.081  16.642  1.00 90.93           H
ATOM   3194  CD2 LEU A 215      -5.950  -2.209  13.914  1.00 90.93           C
ATOM   3195 1HD2 LEU A 215      -5.964  -3.289  13.768  1.00 90.93           H
ATOM   3196 2HD2 LEU A 215      -6.003  -1.711  12.946  1.00 90.93           H
ATOM   3197 3HD2 LEU A 215      -5.029  -1.923  14.421  1.00 90.93           H
ATOM   3198  HN  LEU A 215      -9.795  -0.097  14.242  1.00 90.93           H
ATOM   3199  N   THR A 216     -11.012  -2.196  12.188  1.00 91.76           N
ATOM   3200  CA  THR A 216     -11.955  -2.898  11.334  1.00 91.76           C
ATOM   3201  C   THR A 216     -11.989  -2.264   9.942  1.00 91.76           C
ATOM   3202  O   THR A 216     -11.978  -2.970   8.935  1.00 91.76           O
ATOM   3203  HA  THR A 216     -11.608  -3.924  11.210  1.00 91.76           H
ATOM   3204  CB  THR A 216     -13.316  -2.900  12.034  1.00 91.76           C
ATOM   3205  HB  THR A 216     -13.700  -1.886  12.141  1.00 91.76           H
ATOM   3206  OG1 THR A 216     -13.078  -3.600  13.253  1.00 91.76           O
ATOM   3207  HG1 THR A 216     -13.021  -2.953  14.013  1.00 91.76           H
ATOM   3208  CG2 THR A 216     -14.348  -3.762  11.304  1.00 91.76           C
ATOM   3209 1HG2 THR A 216     -13.993  -4.792  11.257  1.00 91.76           H
ATOM   3210 2HG2 THR A 216     -14.491  -3.380  10.294  1.00 91.76           H
ATOM   3211 3HG2 THR A 216     -15.295  -3.729  11.843  1.00 91.76           H
ATOM   3212  HN  THR A 216     -11.406  -1.802  13.018  1.00 91.76           H
ATOM   3213  N   LEU A 217     -12.028  -0.940   9.931  1.00 88.31           N
ATOM   3214  CA  LEU A 217     -12.068  -0.203   8.679  1.00 88.31           C
ATOM   3215  C   LEU A 217     -10.814  -0.524   7.863  1.00 88.31           C
ATOM   3216  O   LEU A 217     -10.884  -0.678   6.645  1.00 88.31           O
ATOM   3217  HA  LEU A 217     -12.939  -0.550   8.123  1.00 88.31           H
ATOM   3218  CB  LEU A 217     -12.264   1.291   8.943  1.00 88.31           C
ATOM   3219 1HB  LEU A 217     -13.132   1.415   9.590  1.00 88.31           H
ATOM   3220 2HB  LEU A 217     -11.399   1.659   9.495  1.00 88.31           H
ATOM   3221  CG  LEU A 217     -12.456   2.171   7.706  1.00 88.31           C
ATOM   3222  HG  LEU A 217     -11.651   1.953   7.004  1.00 88.31           H
ATOM   3223  CD1 LEU A 217     -13.773   1.844   7.000  1.00 88.31           C
ATOM   3224 1HD1 LEU A 217     -13.769   0.799   6.688  1.00 88.31           H
ATOM   3225 2HD1 LEU A 217     -14.605   2.016   7.683  1.00 88.31           H
ATOM   3226 3HD1 LEU A 217     -13.885   2.484   6.124  1.00 88.31           H
ATOM   3227  CD2 LEU A 217     -12.352   3.654   8.067  1.00 88.31           C
ATOM   3228 1HD2 LEU A 217     -13.121   3.905   8.797  1.00 88.31           H
ATOM   3229 2HD2 LEU A 217     -11.368   3.857   8.490  1.00 88.31           H
ATOM   3230 3HD2 LEU A 217     -12.492   4.257   7.169  1.00 88.31           H
ATOM   3231  HN  LEU A 217     -12.034  -0.374  10.755  1.00 88.31           H
ATOM   3232  N   LYS A 218      -9.696  -0.616   8.568  1.00 86.07           N
ATOM   3233  CA  LYS A 218      -8.425  -0.895   7.922  1.00 86.07           C
ATOM   3234  C   LYS A 218      -8.466  -2.295   7.306  1.00 86.07           C
ATOM   3235  O   LYS A 218      -7.927  -2.516   6.223  1.00 86.07           O
ATOM   3236  HA  LYS A 218      -8.300  -0.168   7.119  1.00 86.07           H
ATOM   3237  CB  LYS A 218      -7.268  -0.689   8.903  1.00 86.07           C
ATOM   3238 1HB  LYS A 218      -7.500  -1.175   9.851  1.00 86.07           H
ATOM   3239 2HB  LYS A 218      -6.368  -1.164   8.514  1.00 86.07           H
ATOM   3240  CG  LYS A 218      -7.007   0.800   9.137  1.00 86.07           C
ATOM   3241 1HG  LYS A 218      -6.633   1.256   8.220  1.00 86.07           H
ATOM   3242 2HG  LYS A 218      -7.941   1.303   9.385  1.00 86.07           H
ATOM   3243  CD  LYS A 218      -5.994   1.008  10.265  1.00 86.07           C
ATOM   3244 1HD  LYS A 218      -6.336   0.496  11.165  1.00 86.07           H
ATOM   3245 2HD  LYS A 218      -5.039   0.562   9.989  1.00 86.07           H
ATOM   3246  CE  LYS A 218      -5.801   2.496  10.561  1.00 86.07           C
ATOM   3247 1HE  LYS A 218      -5.730   3.053   9.627  1.00 86.07           H
ATOM   3248 2HE  LYS A 218      -6.669   2.882  11.096  1.00 86.07           H
ATOM   3249  NZ  LYS A 218      -4.579   2.710  11.368  1.00 86.07           N
ATOM   3250 1HZ  LYS A 218      -4.701   3.527  11.956  1.00 86.07           H
ATOM   3251 2HZ  LYS A 218      -4.411   1.897  11.949  1.00 86.07           H
ATOM   3252 3HZ  LYS A 218      -3.787   2.853  10.750  1.00 86.07           H
ATOM   3253  HN  LYS A 218      -9.650  -0.504   9.561  1.00 86.07           H
ATOM   3254  N   VAL A 219      -9.112  -3.203   8.023  1.00 87.41           N
ATOM   3255  CA  VAL A 219      -9.179  -4.588   7.590  1.00 87.41           C
ATOM   3256  C   VAL A 219     -10.075  -4.690   6.354  1.00 87.41           C
ATOM   3257  O   VAL A 219      -9.733  -5.373   5.390  1.00 87.41           O
ATOM   3258  HA  VAL A 219      -8.170  -4.897   7.318  1.00 87.41           H
ATOM   3259  CB  VAL A 219      -9.651  -5.475   8.745  1.00 87.41           C
ATOM   3260  HB  VAL A 219     -10.538  -5.014   9.180  1.00 87.41           H
ATOM   3261  CG1 VAL A 219     -10.043  -6.866   8.243  1.00 87.41           C
ATOM   3262 1HG1 VAL A 219     -10.852  -6.776   7.518  1.00 87.41           H
ATOM   3263 2HG1 VAL A 219      -9.182  -7.338   7.770  1.00 87.41           H
ATOM   3264 3HG1 VAL A 219     -10.375  -7.475   9.083  1.00 87.41           H
ATOM   3265  CG2 VAL A 219      -8.584  -5.566   9.837  1.00 87.41           C
ATOM   3266 1HG2 VAL A 219      -7.672  -5.993   9.420  1.00 87.41           H
ATOM   3267 2HG2 VAL A 219      -8.375  -4.569  10.225  1.00 87.41           H
ATOM   3268 3HG2 VAL A 219      -8.946  -6.202  10.646  1.00 87.41           H
ATOM   3269  HN  VAL A 219      -9.583  -3.005   8.882  1.00 87.41           H
ATOM   3270  N   ILE A 220     -11.203  -3.999   6.422  1.00 87.50           N
ATOM   3271  CA  ILE A 220     -12.188  -4.067   5.355  1.00 87.50           C
ATOM   3272  C   ILE A 220     -11.604  -3.440   4.088  1.00 87.50           C
ATOM   3273  O   ILE A 220     -11.559  -4.080   3.038  1.00 87.50           O
ATOM   3274  HA  ILE A 220     -12.385  -5.121   5.159  1.00 87.50           H
ATOM   3275  CB  ILE A 220     -13.507  -3.435   5.803  1.00 87.50           C
ATOM   3276  HB  ILE A 220     -13.287  -2.468   6.254  1.00 87.50           H
ATOM   3277  CG1 ILE A 220     -14.189  -4.289   6.874  1.00 87.50           C
ATOM   3278 1HG1 ILE A 220     -14.503  -5.239   6.441  1.00 87.50           H
ATOM   3279 2HG1 ILE A 220     -13.478  -4.520   7.667  1.00 87.50           H
ATOM   3280  CG2 ILE A 220     -14.425  -3.176   4.606  1.00 87.50           C
ATOM   3281 1HG2 ILE A 220     -13.931  -2.499   3.910  1.00 87.50           H
ATOM   3282 2HG2 ILE A 220     -14.642  -4.119   4.104  1.00 87.50           H
ATOM   3283 3HG2 ILE A 220     -15.356  -2.727   4.953  1.00 87.50           H
ATOM   3284  CD1 ILE A 220     -15.401  -3.565   7.463  1.00 87.50           C
ATOM   3285 1HD1 ILE A 220     -15.079  -2.627   7.917  1.00 87.50           H
ATOM   3286 2HD1 ILE A 220     -16.120  -3.357   6.672  1.00 87.50           H
ATOM   3287 3HD1 ILE A 220     -15.866  -4.194   8.222  1.00 87.50           H
ATOM   3288  HN  ILE A 220     -11.449  -3.403   7.186  1.00 87.50           H
ATOM   3289  N   LEU A 221     -11.172  -2.195   4.227  1.00 82.25           N
ATOM   3290  CA  LEU A 221     -10.727  -1.425   3.078  1.00 82.25           C
ATOM   3291  C   LEU A 221      -9.291  -1.821   2.729  1.00 82.25           C
ATOM   3292  O   LEU A 221      -8.842  -1.611   1.603  1.00 82.25           O
ATOM   3293  HA  LEU A 221     -11.371  -1.687   2.239  1.00 82.25           H
ATOM   3294  CB  LEU A 221     -10.905   0.073   3.336  1.00 82.25           C
ATOM   3295 1HB  LEU A 221     -10.267   0.356   4.173  1.00 82.25           H
ATOM   3296 2HB  LEU A 221     -10.546   0.617   2.463  1.00 82.25           H
ATOM   3297  CG  LEU A 221     -12.332   0.536   3.638  1.00 82.25           C
ATOM   3298  HG  LEU A 221     -12.658   0.056   4.561  1.00 82.25           H
ATOM   3299  CD1 LEU A 221     -12.380   2.047   3.874  1.00 82.25           C
ATOM   3300 1HD1 LEU A 221     -11.742   2.303   4.720  1.00 82.25           H
ATOM   3301 2HD1 LEU A 221     -12.026   2.565   2.982  1.00 82.25           H
ATOM   3302 3HD1 LEU A 221     -13.405   2.349   4.087  1.00 82.25           H
ATOM   3303  CD2 LEU A 221     -13.297   0.097   2.535  1.00 82.25           C
ATOM   3304 1HD2 LEU A 221     -12.983   0.529   1.585  1.00 82.25           H
ATOM   3305 2HD2 LEU A 221     -13.291  -0.990   2.459  1.00 82.25           H
ATOM   3306 3HD2 LEU A 221     -14.303   0.439   2.775  1.00 82.25           H
ATOM   3307  HN  LEU A 221     -11.123  -1.715   5.103  1.00 82.25           H
ATOM   3308  N   GLY A 222      -8.611  -2.389   3.714  1.00 75.16           N
ATOM   3309  CA  GLY A 222      -7.190  -2.663   3.582  1.00 75.16           C
ATOM   3310  C   GLY A 222      -6.954  -4.005   2.885  1.00 75.16           C
ATOM   3311  O   GLY A 222      -5.877  -4.244   2.341  1.00 75.16           O
ATOM   3312 1HA  GLY A 222      -6.713  -1.865   3.014  1.00 75.16           H
ATOM   3313 2HA  GLY A 222      -6.725  -2.675   4.568  1.00 75.16           H
ATOM   3314  HN  GLY A 222      -9.014  -2.659   4.589  1.00 75.16           H
ATOM   3315  N   PHE A 223      -7.978  -4.844   2.923  1.00 75.98           N
ATOM   3316  CA  PHE A 223      -7.854  -6.199   2.414  1.00 75.98           C
ATOM   3317  C   PHE A 223      -9.113  -6.615   1.650  1.00 75.98           C
ATOM   3318  O   PHE A 223      -9.073  -6.796   0.434  1.00 75.98           O
ATOM   3319  HA  PHE A 223      -6.999  -6.215   1.739  1.00 75.98           H
ATOM   3320  CB  PHE A 223      -7.682  -7.117   3.626  1.00 75.98           C
ATOM   3321 1HB  PHE A 223      -6.850  -6.753   4.229  1.00 75.98           H
ATOM   3322 2HB  PHE A 223      -8.576  -7.056   4.246  1.00 75.98           H
ATOM   3323  CG  PHE A 223      -7.429  -8.583   3.266  1.00 75.98           C
ATOM   3324  CD1 PHE A 223      -8.341  -9.533   3.602  1.00 75.98           C
ATOM   3325  HD1 PHE A 223      -9.254  -9.251   4.128  1.00 75.98           H
ATOM   3326  CD2 PHE A 223      -6.290  -8.935   2.610  1.00 75.98           C
ATOM   3327  HD2 PHE A 223      -5.559  -8.173   2.341  1.00 75.98           H
ATOM   3328  CE1 PHE A 223      -8.107 -10.893   3.268  1.00 75.98           C
ATOM   3329  HE1 PHE A 223      -8.838 -11.655   3.537  1.00 75.98           H
ATOM   3330  CE2 PHE A 223      -6.055 -10.295   2.276  1.00 75.98           C
ATOM   3331  HE2 PHE A 223      -5.143 -10.577   1.750  1.00 75.98           H
ATOM   3332  CZ  PHE A 223      -6.968 -11.245   2.611  1.00 75.98           C
ATOM   3333  HZ  PHE A 223      -6.788 -12.289   2.355  1.00 75.98           H
ATOM   3334  HN  PHE A 223      -8.878  -4.611   3.291  1.00 75.98           H
ATOM   3335  N   PHE A 224     -10.200  -6.756   2.394  1.00 82.69           N
ATOM   3336  CA  PHE A 224     -11.361  -7.472   1.895  1.00 82.69           C
ATOM   3337  C   PHE A 224     -11.920  -6.801   0.639  1.00 82.69           C
ATOM   3338  O   PHE A 224     -12.168  -7.466  -0.366  1.00 82.69           O
ATOM   3339  HA  PHE A 224     -11.037  -8.484   1.651  1.00 82.69           H
ATOM   3340  CB  PHE A 224     -12.422  -7.428   2.997  1.00 82.69           C
ATOM   3341 1HB  PHE A 224     -12.396  -6.448   3.473  1.00 82.69           H
ATOM   3342 2HB  PHE A 224     -13.407  -7.536   2.544  1.00 82.69           H
ATOM   3343  CG  PHE A 224     -12.249  -8.505   4.070  1.00 82.69           C
ATOM   3344  CD1 PHE A 224     -12.661  -9.779   3.827  1.00 82.69           C
ATOM   3345  HD1 PHE A 224     -13.113 -10.032   2.868  1.00 82.69           H
ATOM   3346  CD2 PHE A 224     -11.684  -8.190   5.266  1.00 82.69           C
ATOM   3347  HD2 PHE A 224     -11.355  -7.169   5.461  1.00 82.69           H
ATOM   3348  CE1 PHE A 224     -12.500 -10.778   4.823  1.00 82.69           C
ATOM   3349  HE1 PHE A 224     -12.830 -11.799   4.628  1.00 82.69           H
ATOM   3350  CE2 PHE A 224     -11.524  -9.189   6.262  1.00 82.69           C
ATOM   3351  HE2 PHE A 224     -11.072  -8.936   7.220  1.00 82.69           H
ATOM   3352  CZ  PHE A 224     -11.936 -10.463   6.019  1.00 82.69           C
ATOM   3353  HZ  PHE A 224     -11.813 -11.230   6.783  1.00 82.69           H
ATOM   3354  HN  PHE A 224     -10.294  -6.392   3.321  1.00 82.69           H
ATOM   3355  N   LEU A 225     -12.103  -5.493   0.737  1.00 81.03           N
ATOM   3356  CA  LEU A 225     -12.644  -4.727  -0.374  1.00 81.03           C
ATOM   3357  C   LEU A 225     -11.705  -4.848  -1.576  1.00 81.03           C
ATOM   3358  O   LEU A 225     -12.139  -5.186  -2.676  1.00 81.03           O
ATOM   3359  HA  LEU A 225     -13.603  -5.170  -0.639  1.00 81.03           H
ATOM   3360  CB  LEU A 225     -12.915  -3.283   0.053  1.00 81.03           C
ATOM   3361 1HB  LEU A 225     -13.632  -3.296   0.873  1.00 81.03           H
ATOM   3362 2HB  LEU A 225     -11.989  -2.861   0.445  1.00 81.03           H
ATOM   3363  CG  LEU A 225     -13.446  -2.350  -1.038  1.00 81.03           C
ATOM   3364  HG  LEU A 225     -12.810  -2.456  -1.917  1.00 81.03           H
ATOM   3365  CD1 LEU A 225     -14.864  -2.745  -1.454  1.00 81.03           C
ATOM   3366 1HD1 LEU A 225     -14.859  -3.765  -1.839  1.00 81.03           H
ATOM   3367 2HD1 LEU A 225     -15.526  -2.686  -0.591  1.00 81.03           H
ATOM   3368 3HD1 LEU A 225     -15.217  -2.066  -2.230  1.00 81.03           H
ATOM   3369  CD2 LEU A 225     -13.365  -0.888  -0.595  1.00 81.03           C
ATOM   3370 1HD2 LEU A 225     -13.962  -0.747   0.306  1.00 81.03           H
ATOM   3371 2HD2 LEU A 225     -12.327  -0.628  -0.388  1.00 81.03           H
ATOM   3372 3HD2 LEU A 225     -13.749  -0.246  -1.389  1.00 81.03           H
ATOM   3373  HN  LEU A 225     -11.888  -4.958   1.554  1.00 81.03           H
ATOM   3374  N   PRO A 226     -10.406  -4.574  -1.390  1.00 74.67           N
ATOM   3375  CA  PRO A 226      -9.433  -4.768  -2.467  1.00 74.67           C
ATOM   3376  C   PRO A 226      -9.496  -6.168  -3.056  1.00 74.67           C
ATOM   3377  O   PRO A 226      -9.549  -6.331  -4.274  1.00 74.67           O
ATOM   3378  HA  PRO A 226      -9.655  -4.099  -3.298  1.00 74.67           H
ATOM   3379  CB  PRO A 226      -8.087  -4.496  -1.792  1.00 74.67           C
ATOM   3380 1HB  PRO A 226      -7.641  -5.411  -1.403  1.00 74.67           H
ATOM   3381 2HB  PRO A 226      -7.369  -4.064  -2.489  1.00 74.67           H
ATOM   3382  CG  PRO A 226      -8.442  -3.523  -0.675  1.00 74.67           C
ATOM   3383 1HG  PRO A 226      -7.680  -3.504   0.104  1.00 74.67           H
ATOM   3384 2HG  PRO A 226      -8.531  -2.500  -1.042  1.00 74.67           H
ATOM   3385  CD  PRO A 226      -9.768  -4.063  -0.164  1.00 74.67           C
ATOM   3386 1HD  PRO A 226      -9.626  -4.853   0.573  1.00 74.67           H
ATOM   3387 2HD  PRO A 226     -10.363  -3.286   0.317  1.00 74.67           H
ATOM   3388  N   PHE A 227      -9.487  -7.150  -2.168  1.00 77.54           N
ATOM   3389  CA  PHE A 227      -9.366  -8.537  -2.586  1.00 77.54           C
ATOM   3390  C   PHE A 227     -10.568  -8.961  -3.431  1.00 77.54           C
ATOM   3391  O   PHE A 227     -10.405  -9.583  -4.480  1.00 77.54           O
ATOM   3392  HA  PHE A 227      -8.458  -8.616  -3.183  1.00 77.54           H
ATOM   3393  CB  PHE A 227      -9.327  -9.386  -1.313  1.00 77.54           C
ATOM   3394 1HB  PHE A 227      -8.445  -9.114  -0.734  1.00 77.54           H
ATOM   3395 2HB  PHE A 227     -10.196  -9.145  -0.701  1.00 77.54           H
ATOM   3396  CG  PHE A 227      -9.306 -10.894  -1.572  1.00 77.54           C
ATOM   3397  CD1 PHE A 227     -10.444 -11.625  -1.425  1.00 77.54           C
ATOM   3398  HD1 PHE A 227     -11.370 -11.136  -1.122  1.00 77.54           H
ATOM   3399  CD2 PHE A 227      -8.150 -11.503  -1.949  1.00 77.54           C
ATOM   3400  HD2 PHE A 227      -7.239 -10.917  -2.068  1.00 77.54           H
ATOM   3401  CE1 PHE A 227     -10.424 -13.024  -1.665  1.00 77.54           C
ATOM   3402  HE1 PHE A 227     -11.335 -13.610  -1.546  1.00 77.54           H
ATOM   3403  CE2 PHE A 227      -8.131 -12.902  -2.189  1.00 77.54           C
ATOM   3404  HE2 PHE A 227      -7.204 -13.390  -2.492  1.00 77.54           H
ATOM   3405  CZ  PHE A 227      -9.268 -13.633  -2.042  1.00 77.54           C
ATOM   3406  HZ  PHE A 227      -9.253 -14.707  -2.226  1.00 77.54           H
ATOM   3407  HN  PHE A 227      -9.561  -7.012  -1.180  1.00 77.54           H
ATOM   3408  N   VAL A 228     -11.749  -8.608  -2.944  1.00 81.80           N
ATOM   3409  CA  VAL A 228     -12.978  -8.957  -3.635  1.00 81.80           C
ATOM   3410  C   VAL A 228     -12.996  -8.281  -5.008  1.00 81.80           C
ATOM   3411  O   VAL A 228     -13.314  -8.916  -6.012  1.00 81.80           O
ATOM   3412  HA  VAL A 228     -12.981 -10.038  -3.776  1.00 81.80           H
ATOM   3413  CB  VAL A 228     -14.186  -8.588  -2.772  1.00 81.80           C
ATOM   3414  HB  VAL A 228     -14.057  -7.560  -2.435  1.00 81.80           H
ATOM   3415  CG1 VAL A 228     -15.482  -8.658  -3.583  1.00 81.80           C
ATOM   3416 1HG1 VAL A 228     -15.425  -7.961  -4.419  1.00 81.80           H
ATOM   3417 2HG1 VAL A 228     -15.619  -9.671  -3.962  1.00 81.80           H
ATOM   3418 3HG1 VAL A 228     -16.325  -8.391  -2.945  1.00 81.80           H
ATOM   3419  CG2 VAL A 228     -14.267  -9.481  -1.532  1.00 81.80           C
ATOM   3420 1HG2 VAL A 228     -14.362 -10.523  -1.840  1.00 81.80           H
ATOM   3421 2HG2 VAL A 228     -13.362  -9.360  -0.937  1.00 81.80           H
ATOM   3422 3HG2 VAL A 228     -15.135  -9.198  -0.936  1.00 81.80           H
ATOM   3423  HN  VAL A 228     -11.872  -8.094  -2.095  1.00 81.80           H
ATOM   3424  N   VAL A 229     -12.651  -7.002  -5.007  1.00 75.27           N
ATOM   3425  CA  VAL A 229     -12.676  -6.219  -6.230  1.00 75.27           C
ATOM   3426  C   VAL A 229     -11.758  -6.871  -7.266  1.00 75.27           C
ATOM   3427  O   VAL A 229     -12.162  -7.092  -8.407  1.00 75.27           O
ATOM   3428  HA  VAL A 229     -13.698  -6.233  -6.609  1.00 75.27           H
ATOM   3429  CB  VAL A 229     -12.302  -4.766  -5.930  1.00 75.27           C
ATOM   3430  HB  VAL A 229     -11.426  -4.773  -5.281  1.00 75.27           H
ATOM   3431  CG1 VAL A 229     -11.932  -4.019  -7.213  1.00 75.27           C
ATOM   3432 1HG1 VAL A 229     -11.080  -4.508  -7.685  1.00 75.27           H
ATOM   3433 2HG1 VAL A 229     -12.781  -4.027  -7.896  1.00 75.27           H
ATOM   3434 3HG1 VAL A 229     -11.670  -2.989  -6.970  1.00 75.27           H
ATOM   3435  CG2 VAL A 229     -13.432  -4.052  -5.186  1.00 75.27           C
ATOM   3436 1HG2 VAL A 229     -14.333  -4.061  -5.799  1.00 75.27           H
ATOM   3437 2HG2 VAL A 229     -13.628  -4.564  -4.244  1.00 75.27           H
ATOM   3438 3HG2 VAL A 229     -13.140  -3.021  -4.985  1.00 75.27           H
ATOM   3439  HN  VAL A 229     -12.359  -6.502  -4.191  1.00 75.27           H
ATOM   3440  N   MET A 230     -10.540  -7.159  -6.832  1.00 75.40           N
ATOM   3441  CA  MET A 230      -9.551  -7.750  -7.718  1.00 75.40           C
ATOM   3442  C   MET A 230     -10.021  -9.111  -8.234  1.00 75.40           C
ATOM   3443  O   MET A 230      -9.961  -9.379  -9.433  1.00 75.40           O
ATOM   3444  HA  MET A 230      -9.448  -7.054  -8.550  1.00 75.40           H
ATOM   3445  CB  MET A 230      -8.229  -7.919  -6.966  1.00 75.40           C
ATOM   3446 1HB  MET A 230      -8.428  -8.179  -5.926  1.00 75.40           H
ATOM   3447 2HB  MET A 230      -7.663  -8.744  -7.399  1.00 75.40           H
ATOM   3448  CG  MET A 230      -7.397  -6.636  -7.026  1.00 75.40           C
ATOM   3449 1HG  MET A 230      -7.160  -6.395  -8.062  1.00 75.40           H
ATOM   3450 2HG  MET A 230      -7.973  -5.800  -6.628  1.00 75.40           H
ATOM   3451  SD  MET A 230      -5.893  -6.839  -6.087  1.00 75.40           S
ATOM   3452  CE  MET A 230      -6.430  -6.220  -4.502  1.00 75.40           C
ATOM   3453 1HE  MET A 230      -6.750  -5.183  -4.607  1.00 75.40           H
ATOM   3454 2HE  MET A 230      -7.263  -6.822  -4.140  1.00 75.40           H
ATOM   3455 3HE  MET A 230      -5.605  -6.275  -3.792  1.00 75.40           H
ATOM   3456  HN  MET A 230     -10.226  -6.996  -5.897  1.00 75.40           H
ATOM   3457  N   ALA A 231     -10.480  -9.936  -7.304  1.00 77.35           N
ATOM   3458  CA  ALA A 231     -10.914 -11.280  -7.643  1.00 77.35           C
ATOM   3459  C   ALA A 231     -11.979 -11.206  -8.739  1.00 77.35           C
ATOM   3460  O   ALA A 231     -11.935 -11.967  -9.705  1.00 77.35           O
ATOM   3461  HA  ALA A 231     -10.049 -11.822  -8.026  1.00 77.35           H
ATOM   3462  CB  ALA A 231     -11.421 -11.987  -6.384  1.00 77.35           C
ATOM   3463 1HB  ALA A 231     -10.618 -12.039  -5.649  1.00 77.35           H
ATOM   3464 2HB  ALA A 231     -12.259 -11.429  -5.967  1.00 77.35           H
ATOM   3465 3HB  ALA A 231     -11.746 -12.995  -6.639  1.00 77.35           H
ATOM   3466  HN  ALA A 231     -10.557  -9.699  -6.335  1.00 77.35           H
ATOM   3467  N   CYS A 232     -12.912 -10.284  -8.552  1.00 78.82           N
ATOM   3468  CA  CYS A 232     -13.985 -10.098  -9.514  1.00 78.82           C
ATOM   3469  C   CYS A 232     -13.370  -9.628 -10.834  1.00 78.82           C
ATOM   3470  O   CYS A 232     -13.673 -10.173 -11.894  1.00 78.82           O
ATOM   3471  HA  CYS A 232     -14.467 -11.068  -9.636  1.00 78.82           H
ATOM   3472  CB  CYS A 232     -15.045  -9.123  -8.998  1.00 78.82           C
ATOM   3473 1HB  CYS A 232     -14.568  -8.211  -8.641  1.00 78.82           H
ATOM   3474 2HB  CYS A 232     -15.713  -8.837  -9.811  1.00 78.82           H
ATOM   3475  SG  CYS A 232     -16.003  -9.899  -7.646  1.00 78.82           S
ATOM   3476  HG  CYS A 232     -15.101  -9.681  -6.694  1.00 78.82           H
ATOM   3477  HN  CYS A 232     -12.942  -9.671  -7.762  1.00 78.82           H
ATOM   3478  N   CYS A 233     -12.517  -8.619 -10.726  1.00 73.28           N
ATOM   3479  CA  CYS A 233     -11.932  -8.005 -11.906  1.00 73.28           C
ATOM   3480  C   CYS A 233     -11.239  -9.097 -12.723  1.00 73.28           C
ATOM   3481  O   CYS A 233     -11.477  -9.225 -13.923  1.00 73.28           O
ATOM   3482  HA  CYS A 233     -12.754  -7.563 -12.469  1.00 73.28           H
ATOM   3483  CB  CYS A 233     -10.972  -6.872 -11.537  1.00 73.28           C
ATOM   3484 1HB  CYS A 233     -10.335  -7.181 -10.707  1.00 73.28           H
ATOM   3485 2HB  CYS A 233     -10.315  -6.652 -12.378  1.00 73.28           H
ATOM   3486  SG  CYS A 233     -11.918  -5.376 -11.075  1.00 73.28           S
ATOM   3487  HG  CYS A 233     -12.280  -5.806  -9.870  1.00 73.28           H
ATOM   3488  HN  CYS A 233     -12.226  -8.224  -9.855  1.00 73.28           H
ATOM   3489  N   TYR A 234     -10.395  -9.857 -12.040  1.00 73.21           N
ATOM   3490  CA  TYR A 234      -9.585 -10.862 -12.707  1.00 73.21           C
ATOM   3491  C   TYR A 234     -10.453 -12.009 -13.228  1.00 73.21           C
ATOM   3492  O   TYR A 234     -10.164 -12.584 -14.276  1.00 73.21           O
ATOM   3493  HA  TYR A 234      -9.083 -10.385 -13.549  1.00 73.21           H
ATOM   3494  CB  TYR A 234      -8.627 -11.405 -11.644  1.00 73.21           C
ATOM   3495 1HB  TYR A 234      -9.161 -11.488 -10.697  1.00 73.21           H
ATOM   3496 2HB  TYR A 234      -8.320 -12.412 -11.927  1.00 73.21           H
ATOM   3497  CG  TYR A 234      -7.378 -10.546 -11.435  1.00 73.21           C
ATOM   3498  CD1 TYR A 234      -6.389 -10.522 -12.397  1.00 73.21           C
ATOM   3499  HD1 TYR A 234      -6.497 -11.115 -13.305  1.00 73.21           H
ATOM   3500  CD2 TYR A 234      -7.241  -9.796 -10.285  1.00 73.21           C
ATOM   3501  HD2 TYR A 234      -8.023  -9.815  -9.526  1.00 73.21           H
ATOM   3502  CE1 TYR A 234      -5.213  -9.714 -12.200  1.00 73.21           C
ATOM   3503  HE1 TYR A 234      -4.424  -9.686 -12.952  1.00 73.21           H
ATOM   3504  CE2 TYR A 234      -6.066  -8.987 -10.089  1.00 73.21           C
ATOM   3505  HE2 TYR A 234      -5.945  -8.390  -9.185  1.00 73.21           H
ATOM   3506  CZ  TYR A 234      -5.110  -8.986 -11.056  1.00 73.21           C
ATOM   3507  OH  TYR A 234      -4.000  -8.223 -10.870  1.00 73.21           O
ATOM   3508  HH  TYR A 234      -4.064  -7.732 -10.002  1.00 73.21           H
ATOM   3509  HN  TYR A 234     -10.262  -9.795 -11.051  1.00 73.21           H
ATOM   3510  N   THR A 235     -11.499 -12.308 -12.471  1.00 80.63           N
ATOM   3511  CA  THR A 235     -12.456 -13.321 -12.884  1.00 80.63           C
ATOM   3512  C   THR A 235     -13.066 -12.958 -14.239  1.00 80.63           C
ATOM   3513  O   THR A 235     -13.158 -13.802 -15.129  1.00 80.63           O
ATOM   3514  HA  THR A 235     -11.924 -14.263 -13.014  1.00 80.63           H
ATOM   3515  CB  THR A 235     -13.495 -13.471 -11.771  1.00 80.63           C
ATOM   3516  HB  THR A 235     -14.055 -12.546 -11.634  1.00 80.63           H
ATOM   3517  OG1 THR A 235     -12.737 -13.903 -10.644  1.00 80.63           O
ATOM   3518  HG1 THR A 235     -12.645 -13.155  -9.986  1.00 80.63           H
ATOM   3519  CG2 THR A 235     -14.468 -14.623 -12.029  1.00 80.63           C
ATOM   3520 1HG2 THR A 235     -13.913 -15.558 -12.098  1.00 80.63           H
ATOM   3521 2HG2 THR A 235     -15.000 -14.446 -12.963  1.00 80.63           H
ATOM   3522 3HG2 THR A 235     -15.183 -14.685 -11.209  1.00 80.63           H
ATOM   3523  HN  THR A 235     -11.697 -11.872 -11.593  1.00 80.63           H
ATOM   3524  N   ILE A 236     -13.467 -11.700 -14.354  1.00 77.42           N
ATOM   3525  CA  ILE A 236     -14.080 -11.219 -15.580  1.00 77.42           C
ATOM   3526  C   ILE A 236     -13.041 -11.226 -16.703  1.00 77.42           C
ATOM   3527  O   ILE A 236     -13.340 -11.620 -17.829  1.00 77.42           O
ATOM   3528  HA  ILE A 236     -14.876 -11.917 -15.842  1.00 77.42           H
ATOM   3529  CB  ILE A 236     -14.732  -9.854 -15.353  1.00 77.42           C
ATOM   3530  HB  ILE A 236     -13.996  -9.197 -14.890  1.00 77.42           H
ATOM   3531  CG1 ILE A 236     -15.912  -9.963 -14.386  1.00 77.42           C
ATOM   3532 1HG1 ILE A 236     -16.750 -10.453 -14.882  1.00 77.42           H
ATOM   3533 2HG1 ILE A 236     -15.635 -10.588 -13.537  1.00 77.42           H
ATOM   3534  CG2 ILE A 236     -15.137  -9.212 -16.682  1.00 77.42           C
ATOM   3535 1HG2 ILE A 236     -14.253  -9.078 -17.305  1.00 77.42           H
ATOM   3536 2HG2 ILE A 236     -15.850  -9.858 -17.195  1.00 77.42           H
ATOM   3537 3HG2 ILE A 236     -15.598  -8.243 -16.492  1.00 77.42           H
ATOM   3538  CD1 ILE A 236     -16.344  -8.582 -13.889  1.00 77.42           C
ATOM   3539 1HD1 ILE A 236     -15.511  -8.105 -13.372  1.00 77.42           H
ATOM   3540 2HD1 ILE A 236     -16.643  -7.967 -14.738  1.00 77.42           H
ATOM   3541 3HD1 ILE A 236     -17.184  -8.688 -13.203  1.00 77.42           H
ATOM   3542  HN  ILE A 236     -13.378 -11.016 -13.630  1.00 77.42           H
ATOM   3543  N   ILE A 237     -11.840 -10.785 -16.356  1.00 74.35           N
ATOM   3544  CA  ILE A 237     -10.765 -10.700 -17.330  1.00 74.35           C
ATOM   3545  C   ILE A 237     -10.482 -12.094 -17.894  1.00 74.35           C
ATOM   3546  O   ILE A 237     -10.433 -12.277 -19.110  1.00 74.35           O
ATOM   3547  HA  ILE A 237     -11.110 -10.062 -18.143  1.00 74.35           H
ATOM   3548  CB  ILE A 237      -9.537 -10.025 -16.715  1.00 74.35           C
ATOM   3549  HB  ILE A 237      -9.387 -10.435 -15.716  1.00 74.35           H
ATOM   3550  CG1 ILE A 237      -9.761  -8.520 -16.556  1.00 74.35           C
ATOM   3551 1HG1 ILE A 237      -9.730  -8.039 -17.534  1.00 74.35           H
ATOM   3552 2HG1 ILE A 237     -10.753  -8.338 -16.142  1.00 74.35           H
ATOM   3553  CG2 ILE A 237      -8.277 -10.335 -17.525  1.00 74.35           C
ATOM   3554 1HG2 ILE A 237      -8.112 -11.412 -17.542  1.00 74.35           H
ATOM   3555 2HG2 ILE A 237      -8.402  -9.971 -18.545  1.00 74.35           H
ATOM   3556 3HG2 ILE A 237      -7.420  -9.843 -17.066  1.00 74.35           H
ATOM   3557  CD1 ILE A 237      -8.700  -7.901 -15.643  1.00 74.35           C
ATOM   3558 1HD1 ILE A 237      -8.750  -8.368 -14.659  1.00 74.35           H
ATOM   3559 2HD1 ILE A 237      -7.711  -8.065 -16.073  1.00 74.35           H
ATOM   3560 3HD1 ILE A 237      -8.882  -6.831 -15.548  1.00 74.35           H
ATOM   3561  HN  ILE A 237     -11.598 -10.490 -15.432  1.00 74.35           H
ATOM   3562  N   ILE A 238     -10.305 -13.041 -16.985  1.00 74.61           N
ATOM   3563  CA  ILE A 238      -9.988 -14.404 -17.376  1.00 74.61           C
ATOM   3564  C   ILE A 238     -11.088 -14.934 -18.297  1.00 74.61           C
ATOM   3565  O   ILE A 238     -10.801 -15.536 -19.331  1.00 74.61           O
ATOM   3566  HA  ILE A 238      -9.053 -14.374 -17.936  1.00 74.61           H
ATOM   3567  CB  ILE A 238      -9.748 -15.274 -16.140  1.00 74.61           C
ATOM   3568  HB  ILE A 238     -10.558 -15.094 -15.434  1.00 74.61           H
ATOM   3569  CG1 ILE A 238      -8.444 -14.885 -15.441  1.00 74.61           C
ATOM   3570 1HG1 ILE A 238      -7.595 -15.262 -16.011  1.00 74.61           H
ATOM   3571 2HG1 ILE A 238      -8.352 -13.799 -15.413  1.00 74.61           H
ATOM   3572  CG2 ILE A 238      -9.784 -16.760 -16.501  1.00 74.61           C
ATOM   3573 1HG2 ILE A 238     -10.759 -17.009 -16.919  1.00 74.61           H
ATOM   3574 2HG2 ILE A 238      -9.008 -16.975 -17.235  1.00 74.61           H
ATOM   3575 3HG2 ILE A 238      -9.610 -17.355 -15.604  1.00 74.61           H
ATOM   3576  CD1 ILE A 238      -8.398 -15.443 -14.017  1.00 74.61           C
ATOM   3577 1HD1 ILE A 238      -9.234 -15.044 -13.443  1.00 74.61           H
ATOM   3578 2HD1 ILE A 238      -8.466 -16.530 -14.051  1.00 74.61           H
ATOM   3579 3HD1 ILE A 238      -7.461 -15.151 -13.543  1.00 74.61           H
ATOM   3580  HN  ILE A 238     -10.374 -12.889 -15.999  1.00 74.61           H
ATOM   3581  N   HIS A 239     -12.325 -14.692 -17.889  1.00 78.83           N
ATOM   3582  CA  HIS A 239     -13.470 -15.183 -18.637  1.00 78.83           C
ATOM   3583  C   HIS A 239     -13.413 -14.650 -20.070  1.00 78.83           C
ATOM   3584  O   HIS A 239     -13.582 -15.406 -21.025  1.00 78.83           O
ATOM   3585  HA  HIS A 239     -13.387 -16.270 -18.660  1.00 78.83           H
ATOM   3586  CB  HIS A 239     -14.777 -14.830 -17.925  1.00 78.83           C
ATOM   3587 1HB  HIS A 239     -14.743 -15.223 -16.909  1.00 78.83           H
ATOM   3588 2HB  HIS A 239     -14.854 -13.746 -17.845  1.00 78.83           H
ATOM   3589  CG  HIS A 239     -16.013 -15.358 -18.612  1.00 78.83           C
ATOM   3590  ND1 HIS A 239     -16.784 -14.588 -19.466  1.00 78.83           N
ATOM   3591  HD1 HIS A 239     -16.610 -13.633 -19.710  1.00 78.83           H
ATOM   3592  CD2 HIS A 239     -16.604 -16.587 -18.565  1.00 78.83           C
ATOM   3593  HD2 HIS A 239     -16.254 -17.439 -17.983  1.00 78.83           H
ATOM   3594  CE1 HIS A 239     -17.790 -15.329 -19.905  1.00 78.83           C
ATOM   3595  HE1 HIS A 239     -18.571 -15.006 -20.593  1.00 78.83           H
ATOM   3596  NE2 HIS A 239     -17.677 -16.567 -19.345  1.00 78.83           N
ATOM   3597  HN  HIS A 239     -12.551 -14.172 -17.065  1.00 78.83           H
ATOM   3598  N   THR A 240     -13.174 -13.351 -20.175  1.00 74.15           N
ATOM   3599  CA  THR A 240     -13.126 -12.701 -21.474  1.00 74.15           C
ATOM   3600  C   THR A 240     -11.903 -13.175 -22.262  1.00 74.15           C
ATOM   3601  O   THR A 240     -11.973 -13.354 -23.477  1.00 74.15           O
ATOM   3602  HA  THR A 240     -14.007 -13.001 -22.041  1.00 74.15           H
ATOM   3603  CB  THR A 240     -13.154 -11.188 -21.248  1.00 74.15           C
ATOM   3604  HB  THR A 240     -12.190 -10.831 -20.885  1.00 74.15           H
ATOM   3605  OG1 THR A 240     -14.255 -10.990 -20.366  1.00 74.15           O
ATOM   3606  HG1 THR A 240     -13.923 -10.813 -19.439  1.00 74.15           H
ATOM   3607  CG2 THR A 240     -13.543 -10.415 -22.509  1.00 74.15           C
ATOM   3608 1HG2 THR A 240     -14.536 -10.724 -22.833  1.00 74.15           H
ATOM   3609 2HG2 THR A 240     -12.822 -10.623 -23.300  1.00 74.15           H
ATOM   3610 3HG2 THR A 240     -13.547  -9.346 -22.293  1.00 74.15           H
ATOM   3611  HN  THR A 240     -13.016 -12.746 -19.394  1.00 74.15           H
ATOM   3612  N   LEU A 241     -10.809 -13.365 -21.538  1.00 72.35           N
ATOM   3613  CA  LEU A 241      -9.571 -13.811 -22.154  1.00 72.35           C
ATOM   3614  C   LEU A 241      -9.715 -15.275 -22.575  1.00 72.35           C
ATOM   3615  O   LEU A 241      -8.878 -15.798 -23.309  1.00 72.35           O
ATOM   3616  HA  LEU A 241      -9.416 -13.208 -23.049  1.00 72.35           H
ATOM   3617  CB  LEU A 241      -8.385 -13.552 -21.222  1.00 72.35           C
ATOM   3618 1HB  LEU A 241      -8.678 -13.828 -20.209  1.00 72.35           H
ATOM   3619 2HB  LEU A 241      -7.571 -14.216 -21.511  1.00 72.35           H
ATOM   3620  CG  LEU A 241      -7.853 -12.118 -21.197  1.00 72.35           C
ATOM   3621  HG  LEU A 241      -8.670 -11.455 -20.911  1.00 72.35           H
ATOM   3622  CD1 LEU A 241      -6.754 -11.960 -20.145  1.00 72.35           C
ATOM   3623 1HD1 LEU A 241      -7.155 -12.201 -19.160  1.00 72.35           H
ATOM   3624 2HD1 LEU A 241      -5.929 -12.635 -20.376  1.00 72.35           H
ATOM   3625 3HD1 LEU A 241      -6.393 -10.932 -20.148  1.00 72.35           H
ATOM   3626  CD2 LEU A 241      -7.383 -11.683 -22.586  1.00 72.35           C
ATOM   3627 1HD2 LEU A 241      -6.586 -12.346 -22.925  1.00 72.35           H
ATOM   3628 2HD2 LEU A 241      -8.219 -11.733 -23.285  1.00 72.35           H
ATOM   3629 3HD2 LEU A 241      -7.009 -10.660 -22.540  1.00 72.35           H
ATOM   3630  HN  LEU A 241     -10.761 -13.219 -20.549  1.00 72.35           H
ATOM   3631  N   ILE A 242     -10.782 -15.894 -22.093  1.00 73.69           N
ATOM   3632  CA  ILE A 242     -11.148 -17.223 -22.553  1.00 73.69           C
ATOM   3633  C   ILE A 242     -12.018 -17.103 -23.805  1.00 73.69           C
ATOM   3634  O   ILE A 242     -11.821 -17.833 -24.775  1.00 73.69           O
ATOM   3635  HA  ILE A 242     -10.227 -17.741 -22.821  1.00 73.69           H
ATOM   3636  CB  ILE A 242     -11.803 -18.020 -21.423  1.00 73.69           C
ATOM   3637  HB  ILE A 242     -12.541 -17.381 -20.937  1.00 73.69           H
ATOM   3638  CG1 ILE A 242     -10.775 -18.410 -20.359  1.00 73.69           C
ATOM   3639 1HG1 ILE A 242     -10.135 -19.206 -20.742  1.00 73.69           H
ATOM   3640 2HG1 ILE A 242     -10.130 -17.559 -20.142  1.00 73.69           H
ATOM   3641  CG2 ILE A 242     -12.551 -19.236 -21.972  1.00 73.69           C
ATOM   3642 1HG2 ILE A 242     -13.327 -18.905 -22.661  1.00 73.69           H
ATOM   3643 2HG2 ILE A 242     -11.851 -19.886 -22.497  1.00 73.69           H
ATOM   3644 3HG2 ILE A 242     -13.007 -19.785 -21.147  1.00 73.69           H
ATOM   3645  CD1 ILE A 242     -11.464 -18.876 -19.075  1.00 73.69           C
ATOM   3646 1HD1 ILE A 242     -12.083 -18.070 -18.682  1.00 73.69           H
ATOM   3647 2HD1 ILE A 242     -12.089 -19.742 -19.292  1.00 73.69           H
ATOM   3648 3HD1 ILE A 242     -10.710 -19.148 -18.336  1.00 73.69           H
ATOM   3649  HN  ILE A 242     -11.390 -15.504 -21.401  1.00 73.69           H
ATOM   3650  N   GLN A 243     -12.963 -16.175 -23.744  1.00 71.75           N
ATOM   3651  CA  GLN A 243     -14.015 -16.112 -24.744  1.00 71.75           C
ATOM   3652  C   GLN A 243     -13.439 -15.685 -26.095  1.00 71.75           C
ATOM   3653  O   GLN A 243     -13.780 -16.259 -27.128  1.00 71.75           O
ATOM   3654  HA  GLN A 243     -14.410 -17.125 -24.813  1.00 71.75           H
ATOM   3655  CB  GLN A 243     -15.134 -15.166 -24.302  1.00 71.75           C
ATOM   3656 1HB  GLN A 243     -14.703 -14.262 -23.873  1.00 71.75           H
ATOM   3657 2HB  GLN A 243     -15.720 -14.860 -25.169  1.00 71.75           H
ATOM   3658  CG  GLN A 243     -16.047 -15.839 -23.275  1.00 71.75           C
ATOM   3659 1HG  GLN A 243     -16.313 -16.839 -23.619  1.00 71.75           H
ATOM   3660 2HG  GLN A 243     -15.513 -15.958 -22.332  1.00 71.75           H
ATOM   3661  CD  GLN A 243     -17.317 -15.017 -23.048  1.00 71.75           C
ATOM   3662  OE1 GLN A 243     -17.368 -13.824 -23.297  1.00 71.75           O
ATOM   3663  NE2 GLN A 243     -18.337 -15.720 -22.562  1.00 71.75           N
ATOM   3664 1HE2 GLN A 243     -18.229 -16.697 -22.379  1.00 71.75           H
ATOM   3665 2HE2 GLN A 243     -19.211 -15.271 -22.380  1.00 71.75           H
ATOM   3666  HN  GLN A 243     -13.015 -15.477 -23.030  1.00 71.75           H
ATOM   3667  N   ALA A 244     -12.575 -14.682 -26.044  1.00 65.49           N
ATOM   3668  CA  ALA A 244     -11.890 -14.222 -27.240  1.00 65.49           C
ATOM   3669  C   ALA A 244     -11.141 -15.395 -27.877  1.00 65.49           C
ATOM   3670  O   ALA A 244     -10.779 -16.350 -27.191  1.00 65.49           O
ATOM   3671  HA  ALA A 244     -12.647 -13.863 -27.938  1.00 65.49           H
ATOM   3672  CB  ALA A 244     -10.960 -13.061 -26.882  1.00 65.49           C
ATOM   3673 1HB  ALA A 244     -11.545 -12.244 -26.461  1.00 65.49           H
ATOM   3674 2HB  ALA A 244     -10.226 -13.397 -26.150  1.00 65.49           H
ATOM   3675 3HB  ALA A 244     -10.447 -12.717 -27.780  1.00 65.49           H
ATOM   3676  HN  ALA A 244     -12.341 -14.187 -25.207  1.00 65.49           H
ATOM   3677  N   LYS A 245     -10.932 -15.284 -29.180  1.00 57.61           N
ATOM   3678  CA  LYS A 245     -10.404 -16.397 -29.951  1.00 57.61           C
ATOM   3679  C   LYS A 245      -8.910 -16.178 -30.197  1.00 57.61           C
ATOM   3680  O   LYS A 245      -8.252 -17.008 -30.822  1.00 57.61           O
ATOM   3681  HA  LYS A 245     -10.525 -17.298 -29.349  1.00 57.61           H
ATOM   3682  CB  LYS A 245     -11.216 -16.595 -31.232  1.00 57.61           C
ATOM   3683 1HB  LYS A 245     -11.327 -15.642 -31.748  1.00 57.61           H
ATOM   3684 2HB  LYS A 245     -10.680 -17.262 -31.907  1.00 57.61           H
ATOM   3685  CG  LYS A 245     -12.597 -17.177 -30.921  1.00 57.61           C
ATOM   3686 1HG  LYS A 245     -12.486 -18.098 -30.348  1.00 57.61           H
ATOM   3687 2HG  LYS A 245     -13.158 -16.480 -30.300  1.00 57.61           H
ATOM   3688  CD  LYS A 245     -13.374 -17.461 -32.208  1.00 57.61           C
ATOM   3689 1HD  LYS A 245     -13.605 -16.523 -32.712  1.00 57.61           H
ATOM   3690 2HD  LYS A 245     -12.755 -18.046 -32.889  1.00 57.61           H
ATOM   3691  CE  LYS A 245     -14.669 -18.219 -31.910  1.00 57.61           C
ATOM   3692 1HE  LYS A 245     -14.448 -19.120 -31.338  1.00 57.61           H
ATOM   3693 2HE  LYS A 245     -15.324 -17.603 -31.293  1.00 57.61           H
ATOM   3694  NZ  LYS A 245     -15.360 -18.580 -33.168  1.00 57.61           N
ATOM   3695 1HZ  LYS A 245     -16.212 -19.086 -32.953  1.00 57.61           H
ATOM   3696 2HZ  LYS A 245     -15.587 -17.737 -33.683  1.00 57.61           H
ATOM   3697 3HZ  LYS A 245     -14.752 -19.166 -33.730  1.00 57.61           H
ATOM   3698  HN  LYS A 245     -11.116 -14.455 -29.708  1.00 57.61           H
ATOM   3699  N   LYS A 246      -8.418 -15.055 -29.694  1.00 56.31           N
ATOM   3700  CA  LYS A 246      -7.120 -14.553 -30.112  1.00 56.31           C
ATOM   3701  C   LYS A 246      -6.030 -15.182 -29.241  1.00 56.31           C
ATOM   3702  O   LYS A 246      -6.024 -15.004 -28.024  1.00 56.31           O
ATOM   3703  HA  LYS A 246      -6.963 -14.870 -31.143  1.00 56.31           H
ATOM   3704  CB  LYS A 246      -7.109 -13.023 -30.102  1.00 56.31           C
ATOM   3705 1HB  LYS A 246      -7.716 -12.656 -29.274  1.00 56.31           H
ATOM   3706 2HB  LYS A 246      -6.093 -12.665 -29.934  1.00 56.31           H
ATOM   3707  CG  LYS A 246      -7.642 -12.462 -31.421  1.00 56.31           C
ATOM   3708 1HG  LYS A 246      -7.130 -12.940 -32.257  1.00 56.31           H
ATOM   3709 2HG  LYS A 246      -8.702 -12.699 -31.519  1.00 56.31           H
ATOM   3710  CD  LYS A 246      -7.444 -10.947 -31.493  1.00 56.31           C
ATOM   3711 1HD  LYS A 246      -8.087 -10.457 -30.762  1.00 56.31           H
ATOM   3712 2HD  LYS A 246      -6.416 -10.698 -31.230  1.00 56.31           H
ATOM   3713  CE  LYS A 246      -7.760 -10.418 -32.894  1.00 56.31           C
ATOM   3714 1HE  LYS A 246      -7.133 -10.922 -33.629  1.00 56.31           H
ATOM   3715 2HE  LYS A 246      -8.795 -10.645 -33.149  1.00 56.31           H
ATOM   3716  NZ  LYS A 246      -7.535  -8.957 -32.959  1.00 56.31           N
ATOM   3717 1HZ  LYS A 246      -7.760  -8.622 -33.889  1.00 56.31           H
ATOM   3718 2HZ  LYS A 246      -8.128  -8.493 -32.280  1.00 56.31           H
ATOM   3719 3HZ  LYS A 246      -6.563  -8.755 -32.753  1.00 56.31           H
ATOM   3720  HN  LYS A 246      -8.890 -14.493 -29.014  1.00 56.31           H
ATOM   3721  N   SER A 247      -5.135 -15.904 -29.899  1.00 55.88           N
ATOM   3722  CA  SER A 247      -4.111 -16.652 -29.190  1.00 55.88           C
ATOM   3723  C   SER A 247      -3.433 -15.757 -28.151  1.00 55.88           C
ATOM   3724  O   SER A 247      -3.123 -16.204 -27.048  1.00 55.88           O
ATOM   3725  HA  SER A 247      -4.638 -17.472 -28.703  1.00 55.88           H
ATOM   3726  CB  SER A 247      -3.072 -17.219 -30.161  1.00 55.88           C
ATOM   3727 1HB  SER A 247      -2.410 -17.900 -29.626  1.00 55.88           H
ATOM   3728 2HB  SER A 247      -3.577 -17.804 -30.930  1.00 55.88           H
ATOM   3729  OG  SER A 247      -2.299 -16.192 -30.776  1.00 55.88           O
ATOM   3730  HG  SER A 247      -1.648 -16.593 -31.420  1.00 55.88           H
ATOM   3731  HN  SER A 247      -5.102 -15.982 -30.895  1.00 55.88           H
ATOM   3732  N   SER A 248      -3.221 -14.508 -28.541  1.00 58.23           N
ATOM   3733  CA  SER A 248      -2.450 -13.589 -27.721  1.00 58.23           C
ATOM   3734  C   SER A 248      -3.058 -13.501 -26.320  1.00 58.23           C
ATOM   3735  O   SER A 248      -2.485 -12.877 -25.429  1.00 58.23           O
ATOM   3736  HA  SER A 248      -1.447 -14.013 -27.677  1.00 58.23           H
ATOM   3737  CB  SER A 248      -2.389 -12.200 -28.360  1.00 58.23           C
ATOM   3738 1HB  SER A 248      -1.694 -11.574 -27.801  1.00 58.23           H
ATOM   3739 2HB  SER A 248      -1.997 -12.284 -29.374  1.00 58.23           H
ATOM   3740  OG  SER A 248      -3.668 -11.572 -28.398  1.00 58.23           O
ATOM   3741  HG  SER A 248      -3.590 -10.662 -28.806  1.00 58.23           H
ATOM   3742  HN  SER A 248      -3.565 -14.124 -29.398  1.00 58.23           H
ATOM   3743  N   LYS A 249      -4.212 -14.136 -26.169  1.00 60.40           N
ATOM   3744  CA  LYS A 249      -4.867 -14.200 -24.874  1.00 60.40           C
ATOM   3745  C   LYS A 249      -3.879 -14.729 -23.833  1.00 60.40           C
ATOM   3746  O   LYS A 249      -3.738 -14.151 -22.756  1.00 60.40           O
ATOM   3747  HA  LYS A 249      -5.147 -13.184 -24.599  1.00 60.40           H
ATOM   3748  CB  LYS A 249      -6.158 -15.016 -24.967  1.00 60.40           C
ATOM   3749 1HB  LYS A 249      -5.978 -15.925 -25.542  1.00 60.40           H
ATOM   3750 2HB  LYS A 249      -6.468 -15.328 -23.969  1.00 60.40           H
ATOM   3751  CG  LYS A 249      -7.275 -14.203 -25.624  1.00 60.40           C
ATOM   3752 1HG  LYS A 249      -7.704 -13.514 -24.896  1.00 60.40           H
ATOM   3753 2HG  LYS A 249      -6.862 -13.598 -26.431  1.00 60.40           H
ATOM   3754  CD  LYS A 249      -8.370 -15.120 -26.173  1.00 60.40           C
ATOM   3755 1HD  LYS A 249      -8.021 -15.602 -27.086  1.00 60.40           H
ATOM   3756 2HD  LYS A 249      -8.581 -15.911 -25.454  1.00 60.40           H
ATOM   3757  CE  LYS A 249      -9.649 -14.332 -26.463  1.00 60.40           C
ATOM   3758 1HE  LYS A 249      -9.436 -13.263 -26.450  1.00 60.40           H
ATOM   3759 2HE  LYS A 249     -10.013 -14.573 -27.462  1.00 60.40           H
ATOM   3760  NZ  LYS A 249     -10.691 -14.649 -25.461  1.00 60.40           N
ATOM   3761 1HZ  LYS A 249     -11.141 -13.791 -25.159  1.00 60.40           H
ATOM   3762 2HZ  LYS A 249     -11.382 -15.265 -25.875  1.00 60.40           H
ATOM   3763 3HZ  LYS A 249     -10.265 -15.106 -24.663  1.00 60.40           H
ATOM   3764  HN  LYS A 249      -4.695 -14.601 -26.911  1.00 60.40           H
ATOM   3765  N   HIS A 250      -3.220 -15.821 -24.190  1.00 66.10           N
ATOM   3766  CA  HIS A 250      -2.457 -16.587 -23.218  1.00 66.10           C
ATOM   3767  C   HIS A 250      -1.395 -15.690 -22.578  1.00 66.10           C
ATOM   3768  O   HIS A 250      -1.127 -15.796 -21.383  1.00 66.10           O
ATOM   3769  HA  HIS A 250      -3.161 -16.907 -22.450  1.00 66.10           H
ATOM   3770  CB  HIS A 250      -1.864 -17.843 -23.860  1.00 66.10           C
ATOM   3771 1HB  HIS A 250      -1.343 -17.559 -24.775  1.00 66.10           H
ATOM   3772 2HB  HIS A 250      -1.118 -18.265 -23.187  1.00 66.10           H
ATOM   3773  CG  HIS A 250      -2.885 -18.905 -24.188  1.00 66.10           C
ATOM   3774  ND1 HIS A 250      -3.422 -19.749 -23.231  1.00 66.10           N
ATOM   3775  HD1 HIS A 250      -3.199 -19.745 -22.256  1.00 66.10           H
ATOM   3776  CD2 HIS A 250      -3.462 -19.252 -25.374  1.00 66.10           C
ATOM   3777  HD2 HIS A 250      -3.264 -18.786 -26.339  1.00 66.10           H
ATOM   3778  CE1 HIS A 250      -4.282 -20.563 -23.826  1.00 66.10           C
ATOM   3779  HE1 HIS A 250      -4.868 -21.343 -23.340  1.00 66.10           H
ATOM   3780  NE2 HIS A 250      -4.305 -20.254 -25.155  1.00 66.10           N
ATOM   3781  HN  HIS A 250      -3.201 -16.184 -25.122  1.00 66.10           H
ATOM   3782  N   LYS A 251      -0.819 -14.828 -23.403  1.00 68.79           N
ATOM   3783  CA  LYS A 251       0.242 -13.948 -22.944  1.00 68.79           C
ATOM   3784  C   LYS A 251      -0.328 -12.955 -21.929  1.00 68.79           C
ATOM   3785  O   LYS A 251       0.228 -12.782 -20.846  1.00 68.79           O
ATOM   3786  HA  LYS A 251       0.986 -14.566 -22.442  1.00 68.79           H
ATOM   3787  CB  LYS A 251       0.936 -13.280 -24.133  1.00 68.79           C
ATOM   3788 1HB  LYS A 251       1.116 -14.017 -24.916  1.00 68.79           H
ATOM   3789 2HB  LYS A 251       0.284 -12.517 -24.558  1.00 68.79           H
ATOM   3790  CG  LYS A 251       2.263 -12.646 -23.709  1.00 68.79           C
ATOM   3791 1HG  LYS A 251       2.071 -11.807 -23.040  1.00 68.79           H
ATOM   3792 2HG  LYS A 251       2.853 -13.371 -23.148  1.00 68.79           H
ATOM   3793  CD  LYS A 251       3.055 -12.166 -24.926  1.00 68.79           C
ATOM   3794 1HD  LYS A 251       3.117 -12.967 -25.663  1.00 68.79           H
ATOM   3795 2HD  LYS A 251       2.533 -11.336 -25.400  1.00 68.79           H
ATOM   3796  CE  LYS A 251       4.465 -11.726 -24.524  1.00 68.79           C
ATOM   3797 1HE  LYS A 251       4.416 -10.782 -23.982  1.00 68.79           H
ATOM   3798 2HE  LYS A 251       4.901 -12.460 -23.846  1.00 68.79           H
ATOM   3799  NZ  LYS A 251       5.322 -11.576 -25.721  1.00 68.79           N
ATOM   3800 1HZ  LYS A 251       6.201 -11.145 -25.455  1.00 68.79           H
ATOM   3801 2HZ  LYS A 251       5.501 -12.488 -26.125  1.00 68.79           H
ATOM   3802 3HZ  LYS A 251       4.851 -10.991 -26.402  1.00 68.79           H
ATOM   3803  HN  LYS A 251      -1.065 -14.726 -24.367  1.00 68.79           H
ATOM   3804  N   ALA A 252      -1.430 -12.330 -22.315  1.00 67.19           N
ATOM   3805  CA  ALA A 252      -2.059 -11.329 -21.469  1.00 67.19           C
ATOM   3806  C   ALA A 252      -2.500 -11.981 -20.157  1.00 67.19           C
ATOM   3807  O   ALA A 252      -2.417 -11.365 -19.096  1.00 67.19           O
ATOM   3808  HA  ALA A 252      -1.314 -10.563 -21.253  1.00 67.19           H
ATOM   3809  CB  ALA A 252      -3.225 -10.685 -22.221  1.00 67.19           C
ATOM   3810 1HB  ALA A 252      -2.854 -10.211 -23.130  1.00 67.19           H
ATOM   3811 2HB  ALA A 252      -3.956 -11.450 -22.483  1.00 67.19           H
ATOM   3812 3HB  ALA A 252      -3.696  -9.934 -21.586  1.00 67.19           H
ATOM   3813  HN  ALA A 252      -1.892 -12.497 -23.187  1.00 67.19           H
ATOM   3814  N   LEU A 253      -2.959 -13.218 -20.273  1.00 71.83           N
ATOM   3815  CA  LEU A 253      -3.412 -13.960 -19.109  1.00 71.83           C
ATOM   3816  C   LEU A 253      -2.248 -14.127 -18.131  1.00 71.83           C
ATOM   3817  O   LEU A 253      -2.390 -13.860 -16.939  1.00 71.83           O
ATOM   3818  HA  LEU A 253      -4.188 -13.367 -18.625  1.00 71.83           H
ATOM   3819  CB  LEU A 253      -4.053 -15.283 -19.533  1.00 71.83           C
ATOM   3820 1HB  LEU A 253      -4.650 -15.105 -20.428  1.00 71.83           H
ATOM   3821 2HB  LEU A 253      -3.259 -15.976 -19.813  1.00 71.83           H
ATOM   3822  CG  LEU A 253      -4.941 -15.964 -18.489  1.00 71.83           C
ATOM   3823  HG  LEU A 253      -4.492 -15.811 -17.508  1.00 71.83           H
ATOM   3824  CD1 LEU A 253      -6.332 -15.327 -18.454  1.00 71.83           C
ATOM   3825 1HD1 LEU A 253      -6.242 -14.271 -18.201  1.00 71.83           H
ATOM   3826 2HD1 LEU A 253      -6.803 -15.428 -19.432  1.00 71.83           H
ATOM   3827 3HD1 LEU A 253      -6.942 -15.830 -17.704  1.00 71.83           H
ATOM   3828  CD2 LEU A 253      -5.007 -17.474 -18.726  1.00 71.83           C
ATOM   3829 1HD2 LEU A 253      -5.420 -17.668 -19.716  1.00 71.83           H
ATOM   3830 2HD2 LEU A 253      -4.004 -17.896 -18.661  1.00 71.83           H
ATOM   3831 3HD2 LEU A 253      -5.645 -17.932 -17.970  1.00 71.83           H
ATOM   3832  HN  LEU A 253      -3.024 -13.712 -21.141  1.00 71.83           H
ATOM   3833  N   LYS A 254      -1.121 -14.568 -18.671  1.00 74.82           N
ATOM   3834  CA  LYS A 254       0.051 -14.827 -17.852  1.00 74.82           C
ATOM   3835  C   LYS A 254       0.411 -13.561 -17.071  1.00 74.82           C
ATOM   3836  O   LYS A 254       0.590 -13.608 -15.855  1.00 74.82           O
ATOM   3837  HA  LYS A 254      -0.214 -15.608 -17.140  1.00 74.82           H
ATOM   3838  CB  LYS A 254       1.197 -15.366 -18.711  1.00 74.82           C
ATOM   3839 1HB  LYS A 254       0.848 -16.216 -19.298  1.00 74.82           H
ATOM   3840 2HB  LYS A 254       1.516 -14.601 -19.419  1.00 74.82           H
ATOM   3841  CG  LYS A 254       2.381 -15.791 -17.841  1.00 74.82           C
ATOM   3842 1HG  LYS A 254       2.787 -14.922 -17.324  1.00 74.82           H
ATOM   3843 2HG  LYS A 254       2.042 -16.488 -17.075  1.00 74.82           H
ATOM   3844  CD  LYS A 254       3.475 -16.446 -18.687  1.00 74.82           C
ATOM   3845 1HD  LYS A 254       3.065 -17.307 -19.215  1.00 74.82           H
ATOM   3846 2HD  LYS A 254       3.824 -15.744 -19.444  1.00 74.82           H
ATOM   3847  CE  LYS A 254       4.651 -16.888 -17.814  1.00 74.82           C
ATOM   3848 1HE  LYS A 254       5.133 -16.016 -17.372  1.00 74.82           H
ATOM   3849 2HE  LYS A 254       4.290 -17.504 -16.990  1.00 74.82           H
ATOM   3850  NZ  LYS A 254       5.634 -17.651 -18.616  1.00 74.82           N
ATOM   3851 1HZ  LYS A 254       6.417 -17.916 -18.029  1.00 74.82           H
ATOM   3852 2HZ  LYS A 254       5.192 -18.485 -18.988  1.00 74.82           H
ATOM   3853 3HZ  LYS A 254       5.966 -17.075 -19.382  1.00 74.82           H
ATOM   3854  HN  LYS A 254      -1.002 -14.748 -19.648  1.00 74.82           H
ATOM   3855  N   VAL A 255       0.507 -12.460 -17.802  1.00 72.92           N
ATOM   3856  CA  VAL A 255       0.860 -11.188 -17.196  1.00 72.92           C
ATOM   3857  C   VAL A 255      -0.066 -10.919 -16.009  1.00 72.92           C
ATOM   3858  O   VAL A 255       0.393 -10.540 -14.932  1.00 72.92           O
ATOM   3859  HA  VAL A 255       1.884 -11.271 -16.831  1.00 72.92           H
ATOM   3860  CB  VAL A 255       0.821 -10.078 -18.248  1.00 72.92           C
ATOM   3861  HB  VAL A 255      -0.172 -10.076 -18.697  1.00 72.92           H
ATOM   3862  CG1 VAL A 255       1.049  -8.707 -17.608  1.00 72.92           C
ATOM   3863 1HG1 VAL A 255       0.270  -8.517 -16.870  1.00 72.92           H
ATOM   3864 2HG1 VAL A 255       2.024  -8.692 -17.120  1.00 72.92           H
ATOM   3865 3HG1 VAL A 255       1.016  -7.937 -18.378  1.00 72.92           H
ATOM   3866  CG2 VAL A 255       1.839 -10.340 -19.360  1.00 72.92           C
ATOM   3867 1HG2 VAL A 255       2.841 -10.381 -18.933  1.00 72.92           H
ATOM   3868 2HG2 VAL A 255       1.611 -11.290 -19.845  1.00 72.92           H
ATOM   3869 3HG2 VAL A 255       1.790  -9.536 -20.095  1.00 72.92           H
ATOM   3870  HN  VAL A 255       0.348 -12.428 -18.789  1.00 72.92           H
ATOM   3871  N   THR A 256      -1.354 -11.125 -16.245  1.00 72.13           N
ATOM   3872  CA  THR A 256      -2.366 -10.711 -15.288  1.00 72.13           C
ATOM   3873  C   THR A 256      -2.280 -11.562 -14.019  1.00 72.13           C
ATOM   3874  O   THR A 256      -2.337 -11.035 -12.909  1.00 72.13           O
ATOM   3875  HA  THR A 256      -2.162  -9.680 -14.996  1.00 72.13           H
ATOM   3876  CB  THR A 256      -3.729 -10.785 -15.979  1.00 72.13           C
ATOM   3877  HB  THR A 256      -3.935 -11.798 -16.324  1.00 72.13           H
ATOM   3878  OG1 THR A 256      -3.657  -9.791 -16.997  1.00 72.13           O
ATOM   3879  HG1 THR A 256      -3.700 -10.221 -17.899  1.00 72.13           H
ATOM   3880  CG2 THR A 256      -4.870 -10.312 -15.076  1.00 72.13           C
ATOM   3881 1HG2 THR A 256      -4.697  -9.276 -14.785  1.00 72.13           H
ATOM   3882 2HG2 THR A 256      -4.911 -10.938 -14.184  1.00 72.13           H
ATOM   3883 3HG2 THR A 256      -5.814 -10.386 -15.615  1.00 72.13           H
ATOM   3884  HN  THR A 256      -1.707 -11.564 -17.070  1.00 72.13           H
ATOM   3885  N   ILE A 257      -2.145 -12.863 -14.227  1.00 76.04           N
ATOM   3886  CA  ILE A 257      -2.065 -13.794 -13.113  1.00 76.04           C
ATOM   3887  C   ILE A 257      -0.843 -13.454 -12.258  1.00 76.04           C
ATOM   3888  O   ILE A 257      -0.914 -13.480 -11.030  1.00 76.04           O
ATOM   3889  HA  ILE A 257      -2.960 -13.656 -12.507  1.00 76.04           H
ATOM   3890  CB  ILE A 257      -2.078 -15.238 -13.620  1.00 76.04           C
ATOM   3891  HB  ILE A 257      -1.349 -15.324 -14.425  1.00 76.04           H
ATOM   3892  CG1 ILE A 257      -3.444 -15.600 -14.207  1.00 76.04           C
ATOM   3893 1HG1 ILE A 257      -4.183 -15.661 -13.408  1.00 76.04           H
ATOM   3894 2HG1 ILE A 257      -3.773 -14.812 -14.885  1.00 76.04           H
ATOM   3895  CG2 ILE A 257      -1.653 -16.210 -12.518  1.00 76.04           C
ATOM   3896 1HG2 ILE A 257      -0.643 -15.965 -12.188  1.00 76.04           H
ATOM   3897 2HG2 ILE A 257      -2.340 -16.128 -11.676  1.00 76.04           H
ATOM   3898 3HG2 ILE A 257      -1.671 -17.228 -12.905  1.00 76.04           H
ATOM   3899  CD1 ILE A 257      -3.383 -16.932 -14.956  1.00 76.04           C
ATOM   3900 1HD1 ILE A 257      -2.661 -16.859 -15.770  1.00 76.04           H
ATOM   3901 2HD1 ILE A 257      -3.078 -17.721 -14.270  1.00 76.04           H
ATOM   3902 3HD1 ILE A 257      -4.367 -17.165 -15.364  1.00 76.04           H
ATOM   3903  HN  ILE A 257      -2.091 -13.283 -15.133  1.00 76.04           H
ATOM   3904  N   THR A 258       0.250 -13.144 -12.940  1.00 79.34           N
ATOM   3905  CA  THR A 258       1.504 -12.869 -12.260  1.00 79.34           C
ATOM   3906  C   THR A 258       1.344 -11.684 -11.304  1.00 79.34           C
ATOM   3907  O   THR A 258       1.770 -11.749 -10.152  1.00 79.34           O
ATOM   3908  HA  THR A 258       1.763 -13.736 -11.653  1.00 79.34           H
ATOM   3909  CB  THR A 258       2.581 -12.650 -13.324  1.00 79.34           C
ATOM   3910  HB  THR A 258       2.344 -11.787 -13.946  1.00 79.34           H
ATOM   3911  OG1 THR A 258       2.654 -13.899 -14.006  1.00 79.34           O
ATOM   3912  HG1 THR A 258       1.971 -13.929 -14.737  1.00 79.34           H
ATOM   3913  CG2 THR A 258       3.975 -12.474 -12.719  1.00 79.34           C
ATOM   3914 1HG2 THR A 258       4.240 -13.367 -12.152  1.00 79.34           H
ATOM   3915 2HG2 THR A 258       3.978 -11.609 -12.056  1.00 79.34           H
ATOM   3916 3HG2 THR A 258       4.702 -12.322 -13.517  1.00 79.34           H
ATOM   3917  HN  THR A 258       0.287 -13.078 -13.937  1.00 79.34           H
ATOM   3918  N   VAL A 259       0.729 -10.629 -11.818  1.00 74.55           N
ATOM   3919  CA  VAL A 259       0.558  -9.412 -11.044  1.00 74.55           C
ATOM   3920  C   VAL A 259      -0.293  -9.713  -9.809  1.00 74.55           C
ATOM   3921  O   VAL A 259       0.035  -9.283  -8.704  1.00 74.55           O
ATOM   3922  HA  VAL A 259       1.546  -9.087 -10.719  1.00 74.55           H
ATOM   3923  CB  VAL A 259      -0.036  -8.311 -11.925  1.00 74.55           C
ATOM   3924  HB  VAL A 259      -0.941  -8.704 -12.388  1.00 74.55           H
ATOM   3925  CG1 VAL A 259      -0.429  -7.091 -11.088  1.00 74.55           C
ATOM   3926 1HG1 VAL A 259      -1.171  -7.384 -10.346  1.00 74.55           H
ATOM   3927 2HG1 VAL A 259       0.454  -6.697 -10.584  1.00 74.55           H
ATOM   3928 3HG1 VAL A 259      -0.848  -6.324 -11.739  1.00 74.55           H
ATOM   3929  CG2 VAL A 259       0.933  -7.920 -13.043  1.00 74.55           C
ATOM   3930 1HG2 VAL A 259       1.862  -7.555 -12.606  1.00 74.55           H
ATOM   3931 2HG2 VAL A 259       1.140  -8.791 -13.664  1.00 74.55           H
ATOM   3932 3HG2 VAL A 259       0.485  -7.136 -13.653  1.00 74.55           H
ATOM   3933  HN  VAL A 259       0.352 -10.598 -12.744  1.00 74.55           H
ATOM   3934  N   LEU A 260      -1.370 -10.451 -10.037  1.00 75.46           N
ATOM   3935  CA  LEU A 260      -2.280 -10.800  -8.959  1.00 75.46           C
ATOM   3936  C   LEU A 260      -1.512 -11.559  -7.875  1.00 75.46           C
ATOM   3937  O   LEU A 260      -1.642 -11.257  -6.690  1.00 75.46           O
ATOM   3938  HA  LEU A 260      -2.652  -9.869  -8.531  1.00 75.46           H
ATOM   3939  CB  LEU A 260      -3.489 -11.563  -9.505  1.00 75.46           C
ATOM   3940 1HB  LEU A 260      -4.018 -10.914 -10.203  1.00 75.46           H
ATOM   3941 2HB  LEU A 260      -3.127 -12.418 -10.076  1.00 75.46           H
ATOM   3942  CG  LEU A 260      -4.489 -12.068  -8.463  1.00 75.46           C
ATOM   3943  HG  LEU A 260      -3.966 -12.742  -7.786  1.00 75.46           H
ATOM   3944  CD1 LEU A 260      -5.033 -10.912  -7.620  1.00 75.46           C
ATOM   3945 1HD1 LEU A 260      -4.209 -10.420  -7.104  1.00 75.46           H
ATOM   3946 2HD1 LEU A 260      -5.536 -10.195  -8.269  1.00 75.46           H
ATOM   3947 3HD1 LEU A 260      -5.742 -11.299  -6.888  1.00 75.46           H
ATOM   3948  CD2 LEU A 260      -5.610 -12.872  -9.124  1.00 75.46           C
ATOM   3949 1HD2 LEU A 260      -6.138 -12.240  -9.839  1.00 75.46           H
ATOM   3950 2HD2 LEU A 260      -5.184 -13.730  -9.644  1.00 75.46           H
ATOM   3951 3HD2 LEU A 260      -6.307 -13.219  -8.362  1.00 75.46           H
ATOM   3952  HN  LEU A 260      -1.624 -10.807 -10.936  1.00 75.46           H
ATOM   3953  N   THR A 261      -0.729 -12.531  -8.320  1.00 83.69           N
ATOM   3954  CA  THR A 261      -0.073 -13.444  -7.400  1.00 83.69           C
ATOM   3955  C   THR A 261       0.910 -12.685  -6.505  1.00 83.69           C
ATOM   3956  O   THR A 261       0.976 -12.930  -5.302  1.00 83.69           O
ATOM   3957  HA  THR A 261      -0.830 -13.877  -6.747  1.00 83.69           H
ATOM   3958  CB  THR A 261       0.587 -14.552  -8.223  1.00 83.69           C
ATOM   3959  HB  THR A 261       1.408 -14.157  -8.821  1.00 83.69           H
ATOM   3960  OG1 THR A 261      -0.490 -15.125  -8.959  1.00 83.69           O
ATOM   3961  HG1 THR A 261      -0.503 -14.757  -9.889  1.00 83.69           H
ATOM   3962  CG2 THR A 261       1.097 -15.703  -7.353  1.00 83.69           C
ATOM   3963 1HG2 THR A 261       0.263 -16.142  -6.806  1.00 83.69           H
ATOM   3964 2HG2 THR A 261       1.836 -15.325  -6.647  1.00 83.69           H
ATOM   3965 3HG2 THR A 261       1.556 -16.462  -7.987  1.00 83.69           H
ATOM   3966  HN  THR A 261      -0.540 -12.699  -9.288  1.00 83.69           H
ATOM   3967  N   VAL A 262       1.649 -11.779  -7.128  1.00 83.15           N
ATOM   3968  CA  VAL A 262       2.662 -11.020  -6.414  1.00 83.15           C
ATOM   3969  C   VAL A 262       1.990 -10.170  -5.334  1.00 83.15           C
ATOM   3970  O   VAL A 262       2.485 -10.081  -4.212  1.00 83.15           O
ATOM   3971  HA  VAL A 262       3.330 -11.735  -5.933  1.00 83.15           H
ATOM   3972  CB  VAL A 262       3.487 -10.191  -7.401  1.00 83.15           C
ATOM   3973  HB  VAL A 262       2.795  -9.615  -8.015  1.00 83.15           H
ATOM   3974  CG1 VAL A 262       4.393  -9.204  -6.663  1.00 83.15           C
ATOM   3975 1HG1 VAL A 262       3.783  -8.528  -6.063  1.00 83.15           H
ATOM   3976 2HG1 VAL A 262       5.075  -9.752  -6.013  1.00 83.15           H
ATOM   3977 3HG1 VAL A 262       4.968  -8.627  -7.388  1.00 83.15           H
ATOM   3978  CG2 VAL A 262       4.301 -11.094  -8.330  1.00 83.15           C
ATOM   3979 1HG2 VAL A 262       4.979 -11.708  -7.737  1.00 83.15           H
ATOM   3980 2HG2 VAL A 262       3.626 -11.738  -8.894  1.00 83.15           H
ATOM   3981 3HG2 VAL A 262       4.877 -10.479  -9.021  1.00 83.15           H
ATOM   3982  HN  VAL A 262       1.565 -11.561  -8.100  1.00 83.15           H
ATOM   3983  N   PHE A 263       0.872  -9.568  -5.711  1.00 77.98           N
ATOM   3984  CA  PHE A 263       0.136  -8.713  -4.795  1.00 77.98           C
ATOM   3985  C   PHE A 263      -0.362  -9.507  -3.585  1.00 77.98           C
ATOM   3986  O   PHE A 263      -0.137  -9.111  -2.443  1.00 77.98           O
ATOM   3987  HA  PHE A 263       0.821  -7.935  -4.459  1.00 77.98           H
ATOM   3988  CB  PHE A 263      -1.069  -8.166  -5.562  1.00 77.98           C
ATOM   3989 1HB  PHE A 263      -0.713  -7.610  -6.429  1.00 77.98           H
ATOM   3990 2HB  PHE A 263      -1.657  -9.003  -5.940  1.00 77.98           H
ATOM   3991  CG  PHE A 263      -1.977  -7.259  -4.730  1.00 77.98           C
ATOM   3992  CD1 PHE A 263      -3.024  -7.789  -4.043  1.00 77.98           C
ATOM   3993  HD1 PHE A 263      -3.216  -8.861  -4.085  1.00 77.98           H
ATOM   3994  CD2 PHE A 263      -1.737  -5.921  -4.678  1.00 77.98           C
ATOM   3995  HD2 PHE A 263      -0.898  -5.495  -5.228  1.00 77.98           H
ATOM   3996  CE1 PHE A 263      -3.866  -6.947  -3.271  1.00 77.98           C
ATOM   3997  HE1 PHE A 263      -4.706  -7.372  -2.720  1.00 77.98           H
ATOM   3998  CE2 PHE A 263      -2.580  -5.078  -3.905  1.00 77.98           C
ATOM   3999  HE2 PHE A 263      -2.388  -4.006  -3.863  1.00 77.98           H
ATOM   4000  CZ  PHE A 263      -3.627  -5.609  -3.218  1.00 77.98           C
ATOM   4001  HZ  PHE A 263      -4.273  -4.962  -2.625  1.00 77.98           H
ATOM   4002  HN  PHE A 263       0.469  -9.656  -6.622  1.00 77.98           H
ATOM   4003  N   VAL A 264      -1.030 -10.614  -3.878  1.00 82.91           N
ATOM   4004  CA  VAL A 264      -1.662 -11.404  -2.836  1.00 82.91           C
ATOM   4005  C   VAL A 264      -0.597 -11.883  -1.848  1.00 82.91           C
ATOM   4006  O   VAL A 264      -0.772 -11.765  -0.636  1.00 82.91           O
ATOM   4007  HA  VAL A 264      -2.363 -10.755  -2.310  1.00 82.91           H
ATOM   4008  CB  VAL A 264      -2.458 -12.552  -3.460  1.00 82.91           C
ATOM   4009  HB  VAL A 264      -1.795 -13.090  -4.137  1.00 82.91           H
ATOM   4010  CG1 VAL A 264      -2.934 -13.535  -2.389  1.00 82.91           C
ATOM   4011 1HG1 VAL A 264      -2.072 -13.950  -1.867  1.00 82.91           H
ATOM   4012 2HG1 VAL A 264      -3.574 -13.014  -1.676  1.00 82.91           H
ATOM   4013 3HG1 VAL A 264      -3.497 -14.341  -2.859  1.00 82.91           H
ATOM   4014  CG2 VAL A 264      -3.636 -12.021  -4.280  1.00 82.91           C
ATOM   4015 1HG2 VAL A 264      -4.300 -11.447  -3.632  1.00 82.91           H
ATOM   4016 2HG2 VAL A 264      -3.263 -11.379  -5.078  1.00 82.91           H
ATOM   4017 3HG2 VAL A 264      -4.184 -12.858  -4.712  1.00 82.91           H
ATOM   4018  HN  VAL A 264      -1.142 -10.970  -4.806  1.00 82.91           H
ATOM   4019  N   LEU A 265       0.483 -12.413  -2.402  1.00 88.71           N
ATOM   4020  CA  LEU A 265       1.504 -13.052  -1.589  1.00 88.71           C
ATOM   4021  C   LEU A 265       2.171 -12.003  -0.698  1.00 88.71           C
ATOM   4022  O   LEU A 265       2.639 -12.319   0.395  1.00 88.71           O
ATOM   4023  HA  LEU A 265       1.005 -13.781  -0.951  1.00 88.71           H
ATOM   4024  CB  LEU A 265       2.487 -13.823  -2.473  1.00 88.71           C
ATOM   4025 1HB  LEU A 265       2.842 -13.154  -3.257  1.00 88.71           H
ATOM   4026 2HB  LEU A 265       3.353 -14.094  -1.869  1.00 88.71           H
ATOM   4027  CG  LEU A 265       1.943 -15.092  -3.132  1.00 88.71           C
ATOM   4028  HG  LEU A 265       1.085 -14.818  -3.745  1.00 88.71           H
ATOM   4029  CD1 LEU A 265       2.984 -15.716  -4.064  1.00 88.71           C
ATOM   4030 1HD1 LEU A 265       3.247 -15.002  -4.844  1.00 88.71           H
ATOM   4031 2HD1 LEU A 265       3.876 -15.973  -3.492  1.00 88.71           H
ATOM   4032 3HD1 LEU A 265       2.572 -16.616  -4.519  1.00 88.71           H
ATOM   4033  CD2 LEU A 265       1.447 -16.087  -2.080  1.00 88.71           C
ATOM   4034 1HD2 LEU A 265       2.271 -16.360  -1.421  1.00 88.71           H
ATOM   4035 2HD2 LEU A 265       0.650 -15.628  -1.494  1.00 88.71           H
ATOM   4036 3HD2 LEU A 265       1.066 -16.980  -2.575  1.00 88.71           H
ATOM   4037  HN  LEU A 265       0.666 -12.410  -3.385  1.00 88.71           H
ATOM   4038  N   SER A 266       2.195 -10.776  -1.198  1.00 87.73           N
ATOM   4039  CA  SER A 266       2.886  -9.700  -0.509  1.00 87.73           C
ATOM   4040  C   SER A 266       1.978  -9.097   0.565  1.00 87.73           C
ATOM   4041  O   SER A 266       2.435  -8.772   1.659  1.00 87.73           O
ATOM   4042  HA  SER A 266       3.761 -10.164  -0.053  1.00 87.73           H
ATOM   4043  CB  SER A 266       3.338  -8.618  -1.491  1.00 87.73           C
ATOM   4044 1HB  SER A 266       3.830  -7.814  -0.943  1.00 87.73           H
ATOM   4045 2HB  SER A 266       4.077  -9.035  -2.176  1.00 87.73           H
ATOM   4046  OG  SER A 266       2.247  -8.085  -2.237  1.00 87.73           O
ATOM   4047  HG  SER A 266       2.123  -8.607  -3.081  1.00 87.73           H
ATOM   4048  HN  SER A 266       1.753 -10.514  -2.056  1.00 87.73           H
ATOM   4049  N   GLN A 267       0.707  -8.966   0.214  1.00 86.22           N
ATOM   4050  CA  GLN A 267      -0.212  -8.172   1.012  1.00 86.22           C
ATOM   4051  C   GLN A 267      -0.949  -9.062   2.014  1.00 86.22           C
ATOM   4052  O   GLN A 267      -1.279  -8.623   3.114  1.00 86.22           O
ATOM   4053  HA  GLN A 267       0.412  -7.454   1.544  1.00 86.22           H
ATOM   4054  CB  GLN A 267      -1.199  -7.415   0.121  1.00 86.22           C
ATOM   4055 1HB  GLN A 267      -1.762  -8.122  -0.488  1.00 86.22           H
ATOM   4056 2HB  GLN A 267      -1.920  -6.884   0.742  1.00 86.22           H
ATOM   4057  CG  GLN A 267      -0.468  -6.422  -0.785  1.00 86.22           C
ATOM   4058 1HG  GLN A 267       0.221  -6.958  -1.437  1.00 86.22           H
ATOM   4059 2HG  GLN A 267      -1.187  -5.915  -1.429  1.00 86.22           H
ATOM   4060  CD  GLN A 267       0.301  -5.389   0.041  1.00 86.22           C
ATOM   4061  OE1 GLN A 267      -0.179  -4.868   1.034  1.00 86.22           O
ATOM   4062  NE2 GLN A 267       1.519  -5.124  -0.423  1.00 86.22           N
ATOM   4063 1HE2 GLN A 267       1.853  -5.587  -1.244  1.00 86.22           H
ATOM   4064 2HE2 GLN A 267       2.100  -4.461   0.048  1.00 86.22           H
ATOM   4065  HN  GLN A 267       0.304  -9.389  -0.598  1.00 86.22           H
ATOM   4066  N   PHE A 268      -1.187 -10.298   1.597  1.00 88.55           N
ATOM   4067  CA  PHE A 268      -2.044 -11.192   2.356  1.00 88.55           C
ATOM   4068  C   PHE A 268      -1.501 -11.403   3.771  1.00 88.55           C
ATOM   4069  O   PHE A 268      -2.227 -11.238   4.749  1.00 88.55           O
ATOM   4070  HA  PHE A 268      -3.028 -10.726   2.412  1.00 88.55           H
ATOM   4071  CB  PHE A 268      -2.054 -12.534   1.621  1.00 88.55           C
ATOM   4072 1HB  PHE A 268      -2.403 -12.375   0.600  1.00 88.55           H
ATOM   4073 2HB  PHE A 268      -1.032 -12.907   1.553  1.00 88.55           H
ATOM   4074  CG  PHE A 268      -2.928 -13.600   2.283  1.00 88.55           C
ATOM   4075  CD1 PHE A 268      -2.355 -14.580   3.033  1.00 88.55           C
ATOM   4076  HD1 PHE A 268      -1.272 -14.605   3.162  1.00 88.55           H
ATOM   4077  CD2 PHE A 268      -4.278 -13.569   2.123  1.00 88.55           C
ATOM   4078  HD2 PHE A 268      -4.737 -12.784   1.522  1.00 88.55           H
ATOM   4079  CE1 PHE A 268      -3.166 -15.570   3.648  1.00 88.55           C
ATOM   4080  HE1 PHE A 268      -2.707 -16.355   4.248  1.00 88.55           H
ATOM   4081  CE2 PHE A 268      -5.089 -14.559   2.738  1.00 88.55           C
ATOM   4082  HE2 PHE A 268      -6.171 -14.534   2.609  1.00 88.55           H
ATOM   4083  CZ  PHE A 268      -4.516 -15.538   3.487  1.00 88.55           C
ATOM   4084  HZ  PHE A 268      -5.139 -16.298   3.959  1.00 88.55           H
ATOM   4085  HN  PHE A 268      -0.805 -10.688   0.759  1.00 88.55           H
ATOM   4086  N   PRO A 269      -0.219 -11.770   3.904  1.00 93.19           N
ATOM   4087  CA  PRO A 269       0.339 -12.100   5.218  1.00 93.19           C
ATOM   4088  C   PRO A 269       0.099 -11.001   6.239  1.00 93.19           C
ATOM   4089  O   PRO A 269      -0.301 -11.275   7.370  1.00 93.19           O
ATOM   4090  HA  PRO A 269      -0.159 -12.981   5.625  1.00 93.19           H
ATOM   4091  CB  PRO A 269       1.829 -12.301   4.939  1.00 93.19           C
ATOM   4092 1HB  PRO A 269       2.392 -11.378   5.079  1.00 93.19           H
ATOM   4093 2HB  PRO A 269       2.266 -13.044   5.607  1.00 93.19           H
ATOM   4094  CG  PRO A 269       1.858 -12.764   3.487  1.00 93.19           C
ATOM   4095 1HG  PRO A 269       2.837 -12.613   3.033  1.00 93.19           H
ATOM   4096 2HG  PRO A 269       1.638 -13.828   3.396  1.00 93.19           H
ATOM   4097  CD  PRO A 269       0.788 -11.903   2.836  1.00 93.19           C
ATOM   4098 1HD  PRO A 269       1.179 -10.932   2.532  1.00 93.19           H
ATOM   4099 2HD  PRO A 269       0.380 -12.372   1.941  1.00 93.19           H
ATOM   4100  N   TYR A 270       0.353  -9.773   5.810  1.00 91.71           N
ATOM   4101  CA  TYR A 270       0.254  -8.632   6.705  1.00 91.71           C
ATOM   4102  C   TYR A 270      -1.184  -8.441   7.191  1.00 91.71           C
ATOM   4103  O   TYR A 270      -1.417  -8.213   8.377  1.00 91.71           O
ATOM   4104  HA  TYR A 270       0.898  -8.821   7.564  1.00 91.71           H
ATOM   4105  CB  TYR A 270       0.668  -7.412   5.880  1.00 91.71           C
ATOM   4106 1HB  TYR A 270       1.729  -7.488   5.644  1.00 91.71           H
ATOM   4107 2HB  TYR A 270       0.129  -7.428   4.932  1.00 91.71           H
ATOM   4108  CG  TYR A 270       0.409  -6.074   6.575  1.00 91.71           C
ATOM   4109  CD1 TYR A 270      -0.547  -5.212   6.078  1.00 91.71           C
ATOM   4110  HD1 TYR A 270      -1.118  -5.484   5.190  1.00 91.71           H
ATOM   4111  CD2 TYR A 270       1.132  -5.729   7.699  1.00 91.71           C
ATOM   4112  HD2 TYR A 270       1.887  -6.411   8.091  1.00 91.71           H
ATOM   4113  CE1 TYR A 270      -0.790  -3.952   6.732  1.00 91.71           C
ATOM   4114  HE1 TYR A 270      -1.542  -3.262   6.350  1.00 91.71           H
ATOM   4115  CE2 TYR A 270       0.889  -4.470   8.353  1.00 91.71           C
ATOM   4116  HE2 TYR A 270       1.452  -4.185   9.242  1.00 91.71           H
ATOM   4117  CZ  TYR A 270      -0.060  -3.644   7.838  1.00 91.71           C
ATOM   4118  OH  TYR A 270      -0.290  -2.454   8.456  1.00 91.71           O
ATOM   4119  HH  TYR A 270       0.128  -2.454   9.364  1.00 91.71           H
ATOM   4120  HN  TYR A 270       0.623  -9.553   4.873  1.00 91.71           H
ATOM   4121  N   ASN A 271      -2.111  -8.539   6.250  1.00 90.03           N
ATOM   4122  CA  ASN A 271      -3.510  -8.284   6.548  1.00 90.03           C
ATOM   4123  C   ASN A 271      -4.045  -9.395   7.455  1.00 90.03           C
ATOM   4124  O   ASN A 271      -5.006  -9.189   8.194  1.00 90.03           O
ATOM   4125  HA  ASN A 271      -3.527  -7.308   7.031  1.00 90.03           H
ATOM   4126  CB  ASN A 271      -4.352  -8.271   5.270  1.00 90.03           C
ATOM   4127 1HB  ASN A 271      -4.065  -9.107   4.633  1.00 90.03           H
ATOM   4128 2HB  ASN A 271      -5.404  -8.409   5.522  1.00 90.03           H
ATOM   4129  CG  ASN A 271      -4.172  -6.957   4.509  1.00 90.03           C
ATOM   4130  OD1 ASN A 271      -4.565  -5.892   4.956  1.00 90.03           O
ATOM   4131  ND2 ASN A 271      -3.559  -7.090   3.336  1.00 90.03           N
ATOM   4132 1HD2 ASN A 271      -3.262  -7.994   3.027  1.00 90.03           H
ATOM   4133 2HD2 ASN A 271      -3.395  -6.287   2.763  1.00 90.03           H
ATOM   4134  HN  ASN A 271      -1.920  -8.788   5.300  1.00 90.03           H
ATOM   4135  N   CYS A 272      -3.397 -10.548   7.369  1.00 93.14           N
ATOM   4136  CA  CYS A 272      -3.720 -11.655   8.253  1.00 93.14           C
ATOM   4137  C   CYS A 272      -3.434 -11.220   9.692  1.00 93.14           C
ATOM   4138  O   CYS A 272      -4.269 -11.401  10.576  1.00 93.14           O
ATOM   4139  HA  CYS A 272      -4.781 -11.866   8.116  1.00 93.14           H
ATOM   4140  CB  CYS A 272      -2.950 -12.922   7.876  1.00 93.14           C
ATOM   4141 1HB  CYS A 272      -1.887 -12.700   7.792  1.00 93.14           H
ATOM   4142 2HB  CYS A 272      -3.058 -13.670   8.662  1.00 93.14           H
ATOM   4143  SG  CYS A 272      -3.577 -13.588   6.291  1.00 93.14           S
ATOM   4144  HG  CYS A 272      -2.974 -12.692   5.516  1.00 93.14           H
ATOM   4145  HN  CYS A 272      -2.666 -10.731   6.712  1.00 93.14           H
ATOM   4146  N   ILE A 273      -2.251 -10.654   9.881  1.00 93.56           N
ATOM   4147  CA  ILE A 273      -1.829 -10.225  11.203  1.00 93.56           C
ATOM   4148  C   ILE A 273      -2.704  -9.055  11.658  1.00 93.56           C
ATOM   4149  O   ILE A 273      -3.072  -8.969  12.829  1.00 93.56           O
ATOM   4150  HA  ILE A 273      -1.990 -11.061  11.885  1.00 93.56           H
ATOM   4151  CB  ILE A 273      -0.332  -9.914  11.214  1.00 93.56           C
ATOM   4152  HB  ILE A 273      -0.136  -9.150  10.461  1.00 93.56           H
ATOM   4153  CG1 ILE A 273       0.488 -11.147  10.829  1.00 93.56           C
ATOM   4154 1HG1 ILE A 273       0.195 -11.488   9.836  1.00 93.56           H
ATOM   4155 2HG1 ILE A 273       1.544 -10.885  10.777  1.00 93.56           H
ATOM   4156  CG2 ILE A 273       0.099  -9.337  12.564  1.00 93.56           C
ATOM   4157 1HG2 ILE A 273      -0.450  -8.416  12.758  1.00 93.56           H
ATOM   4158 2HG2 ILE A 273      -0.113 -10.060  13.352  1.00 93.56           H
ATOM   4159 3HG2 ILE A 273       1.168  -9.125  12.544  1.00 93.56           H
ATOM   4160  CD1 ILE A 273       0.287 -12.277  11.841  1.00 93.56           C
ATOM   4161 1HD1 ILE A 273       0.603 -11.940  12.829  1.00 93.56           H
ATOM   4162 2HD1 ILE A 273      -0.767 -12.553  11.873  1.00 93.56           H
ATOM   4163 3HD1 ILE A 273       0.880 -13.141  11.544  1.00 93.56           H
ATOM   4164  HN  ILE A 273      -1.587 -10.488   9.151  1.00 93.56           H
ATOM   4165  N   LEU A 274      -3.012  -8.184  10.709  1.00 91.99           N
ATOM   4166  CA  LEU A 274      -3.831  -7.019  10.999  1.00 91.99           C
ATOM   4167  C   LEU A 274      -5.196  -7.477  11.517  1.00 91.99           C
ATOM   4168  O   LEU A 274      -5.773  -6.844  12.399  1.00 91.99           O
ATOM   4169  HA  LEU A 274      -3.332  -6.458  11.789  1.00 91.99           H
ATOM   4170  CB  LEU A 274      -3.913  -6.104   9.775  1.00 91.99           C
ATOM   4171 1HB  LEU A 274      -2.940  -6.098   9.285  1.00 91.99           H
ATOM   4172 2HB  LEU A 274      -4.622  -6.537   9.070  1.00 91.99           H
ATOM   4173  CG  LEU A 274      -4.325  -4.656  10.047  1.00 91.99           C
ATOM   4174  HG  LEU A 274      -5.062  -4.656  10.851  1.00 91.99           H
ATOM   4175  CD1 LEU A 274      -3.132  -3.828  10.529  1.00 91.99           C
ATOM   4176 1HD1 LEU A 274      -2.739  -4.258  11.450  1.00 91.99           H
ATOM   4177 2HD1 LEU A 274      -2.355  -3.832   9.765  1.00 91.99           H
ATOM   4178 3HD1 LEU A 274      -3.453  -2.803  10.715  1.00 91.99           H
ATOM   4179  CD2 LEU A 274      -4.995  -4.037   8.819  1.00 91.99           C
ATOM   4180 1HD2 LEU A 274      -4.300  -4.050   7.980  1.00 91.99           H
ATOM   4181 2HD2 LEU A 274      -5.885  -4.611   8.563  1.00 91.99           H
ATOM   4182 3HD2 LEU A 274      -5.278  -3.007   9.040  1.00 91.99           H
ATOM   4183  HN  LEU A 274      -2.712  -8.264   9.758  1.00 91.99           H
ATOM   4184  N   LEU A 275      -5.672  -8.575  10.947  1.00 93.88           N
ATOM   4185  CA  LEU A 275      -6.939  -9.148  11.368  1.00 93.88           C
ATOM   4186  C   LEU A 275      -6.838  -9.574  12.834  1.00 93.88           C
ATOM   4187  O   LEU A 275      -7.727  -9.280  13.632  1.00 93.88           O
ATOM   4188  HA  LEU A 275      -7.694  -8.366  11.287  1.00 93.88           H
ATOM   4189  CB  LEU A 275      -7.355 -10.279  10.426  1.00 93.88           C
ATOM   4190 1HB  LEU A 275      -7.464  -9.868   9.423  1.00 93.88           H
ATOM   4191 2HB  LEU A 275      -6.545 -11.008  10.386  1.00 93.88           H
ATOM   4192  CG  LEU A 275      -8.647 -11.014  10.790  1.00 93.88           C
ATOM   4193  HG  LEU A 275      -8.561 -11.366  11.818  1.00 93.88           H
ATOM   4194  CD1 LEU A 275      -9.849 -10.069  10.734  1.00 93.88           C
ATOM   4195 1HD1 LEU A 275      -9.701  -9.251  11.439  1.00 93.88           H
ATOM   4196 2HD1 LEU A 275      -9.948  -9.666   9.726  1.00 93.88           H
ATOM   4197 3HD1 LEU A 275     -10.754 -10.617  10.996  1.00 93.88           H
ATOM   4198  CD2 LEU A 275      -8.844 -12.246   9.905  1.00 93.88           C
ATOM   4199 1HD2 LEU A 275      -8.899 -11.939   8.860  1.00 93.88           H
ATOM   4200 2HD2 LEU A 275      -8.005 -12.928  10.039  1.00 93.88           H
ATOM   4201 3HD2 LEU A 275      -9.770 -12.750  10.184  1.00 93.88           H
ATOM   4202  HN  LEU A 275      -5.208  -9.069  10.211  1.00 93.88           H
ATOM   4203  N   VAL A 276      -5.748 -10.259  13.145  1.00 94.53           N
ATOM   4204  CA  VAL A 276      -5.526 -10.741  14.498  1.00 94.53           C
ATOM   4205  C   VAL A 276      -5.541  -9.556  15.465  1.00 94.53           C
ATOM   4206  O   VAL A 276      -6.196  -9.607  16.505  1.00 94.53           O
ATOM   4207  HA  VAL A 276      -6.351 -11.409  14.748  1.00 94.53           H
ATOM   4208  CB  VAL A 276      -4.228 -11.548  14.560  1.00 94.53           C
ATOM   4209  HB  VAL A 276      -3.427 -10.925  14.162  1.00 94.53           H
ATOM   4210  CG1 VAL A 276      -3.872 -11.903  16.005  1.00 94.53           C
ATOM   4211 1HG1 VAL A 276      -3.743 -10.988  16.583  1.00 94.53           H
ATOM   4212 2HG1 VAL A 276      -4.675 -12.499  16.441  1.00 94.53           H
ATOM   4213 3HG1 VAL A 276      -2.945 -12.476  16.020  1.00 94.53           H
ATOM   4214  CG2 VAL A 276      -4.321 -12.805  13.693  1.00 94.53           C
ATOM   4215 1HG2 VAL A 276      -5.139 -13.431  14.048  1.00 94.53           H
ATOM   4216 2HG2 VAL A 276      -4.505 -12.519  12.657  1.00 94.53           H
ATOM   4217 3HG2 VAL A 276      -3.384 -13.359  13.755  1.00 94.53           H
ATOM   4218  HN  VAL A 276      -5.025 -10.486  12.492  1.00 94.53           H
ATOM   4219  N   GLN A 277      -4.812  -8.516  15.088  1.00 92.94           N
ATOM   4220  CA  GLN A 277      -4.717  -7.327  15.918  1.00 92.94           C
ATOM   4221  C   GLN A 277      -6.102  -6.707  16.116  1.00 92.94           C
ATOM   4222  O   GLN A 277      -6.381  -6.124  17.162  1.00 92.94           O
ATOM   4223  HA  GLN A 277      -4.326  -7.673  16.875  1.00 92.94           H
ATOM   4224  CB  GLN A 277      -3.743  -6.313  15.315  1.00 92.94           C
ATOM   4225 1HB  GLN A 277      -3.950  -6.193  14.252  1.00 92.94           H
ATOM   4226 2HB  GLN A 277      -3.893  -5.339  15.780  1.00 92.94           H
ATOM   4227  CG  GLN A 277      -2.294  -6.761  15.512  1.00 92.94           C
ATOM   4228 1HG  GLN A 277      -2.091  -6.891  16.575  1.00 92.94           H
ATOM   4229 2HG  GLN A 277      -2.141  -7.730  15.038  1.00 92.94           H
ATOM   4230  CD  GLN A 277      -1.319  -5.739  14.923  1.00 92.94           C
ATOM   4231  OE1 GLN A 277      -1.650  -4.965  14.040  1.00 92.94           O
ATOM   4232  NE2 GLN A 277      -0.103  -5.781  15.458  1.00 92.94           N
ATOM   4233 1HE2 GLN A 277       0.103  -6.441  16.181  1.00 92.94           H
ATOM   4234 2HE2 GLN A 277       0.606  -5.151  15.139  1.00 92.94           H
ATOM   4235  HN  GLN A 277      -4.292  -8.477  14.234  1.00 92.94           H
ATOM   4236  N   THR A 278      -6.933  -6.854  15.095  1.00 93.41           N
ATOM   4237  CA  THR A 278      -8.268  -6.283  15.128  1.00 93.41           C
ATOM   4238  C   THR A 278      -9.146  -7.037  16.129  1.00 93.41           C
ATOM   4239  O   THR A 278      -9.867  -6.422  16.914  1.00 93.41           O
ATOM   4240  HA  THR A 278      -8.193  -5.254  15.480  1.00 93.41           H
ATOM   4241  CB  THR A 278      -8.824  -6.296  13.702  1.00 93.41           C
ATOM   4242  HB  THR A 278      -8.975  -7.318  13.353  1.00 93.41           H
ATOM   4243  OG1 THR A 278      -7.886  -5.524  12.957  1.00 93.41           O
ATOM   4244  HG1 THR A 278      -7.232  -6.127  12.501  1.00 93.41           H
ATOM   4245  CG2 THR A 278     -10.133  -5.515  13.577  1.00 93.41           C
ATOM   4246 1HG2 THR A 278      -9.966  -4.476  13.862  1.00 93.41           H
ATOM   4247 2HG2 THR A 278     -10.884  -5.955  14.234  1.00 93.41           H
ATOM   4248 3HG2 THR A 278     -10.484  -5.556  12.546  1.00 93.41           H
ATOM   4249  HN  THR A 278      -6.707  -7.352  14.257  1.00 93.41           H
ATOM   4250  N   ILE A 279      -9.056  -8.357  16.069  1.00 94.79           N
ATOM   4251  CA  ILE A 279      -9.839  -9.202  16.956  1.00 94.79           C
ATOM   4252  C   ILE A 279      -9.413  -8.947  18.403  1.00 94.79           C
ATOM   4253  O   ILE A 279     -10.255  -8.862  19.296  1.00 94.79           O
ATOM   4254  HA  ILE A 279     -10.884  -8.910  16.847  1.00 94.79           H
ATOM   4255  CB  ILE A 279      -9.732 -10.668  16.532  1.00 94.79           C
ATOM   4256  HB  ILE A 279      -8.675 -10.926  16.460  1.00 94.79           H
ATOM   4257  CG1 ILE A 279     -10.346 -10.885  15.148  1.00 94.79           C
ATOM   4258 1HG1 ILE A 279     -11.433 -10.865  15.221  1.00 94.79           H
ATOM   4259 2HG1 ILE A 279     -10.056 -10.069  14.485  1.00 94.79           H
ATOM   4260  CG2 ILE A 279     -10.351 -11.589  17.585  1.00 94.79           C
ATOM   4261 1HG2 ILE A 279      -9.829 -11.460  18.533  1.00 94.79           H
ATOM   4262 2HG2 ILE A 279     -11.404 -11.339  17.713  1.00 94.79           H
ATOM   4263 3HG2 ILE A 279     -10.261 -12.625  17.259  1.00 94.79           H
ATOM   4264  CD1 ILE A 279      -9.894 -12.219  14.551  1.00 94.79           C
ATOM   4265 1HD1 ILE A 279      -8.808 -12.226  14.456  1.00 94.79           H
ATOM   4266 2HD1 ILE A 279     -10.206 -13.034  15.204  1.00 94.79           H
ATOM   4267 3HD1 ILE A 279     -10.345 -12.349  13.567  1.00 94.79           H
ATOM   4268  HN  ILE A 279      -8.464  -8.849  15.431  1.00 94.79           H
ATOM   4269  N   ASP A 280      -8.107  -8.832  18.590  1.00 93.82           N
ATOM   4270  CA  ASP A 280      -7.554  -8.659  19.923  1.00 93.82           C
ATOM   4271  C   ASP A 280      -7.932  -7.274  20.452  1.00 93.82           C
ATOM   4272  O   ASP A 280      -8.147  -7.100  21.650  1.00 93.82           O
ATOM   4273  HA  ASP A 280      -7.986  -9.464  20.518  1.00 93.82           H
ATOM   4274  CB  ASP A 280      -6.028  -8.758  19.903  1.00 93.82           C
ATOM   4275 1HB  ASP A 280      -5.725  -9.657  19.366  1.00 93.82           H
ATOM   4276 2HB  ASP A 280      -5.612  -7.908  19.363  1.00 93.82           H
ATOM   4277  CG  ASP A 280      -5.462  -8.792  21.325  1.00 93.82           C
ATOM   4278  OD1 ASP A 280      -5.962  -9.622  22.115  1.00 93.82           O
ATOM   4279  OD2 ASP A 280      -4.542  -7.988  21.589  1.00 93.82           O
ATOM   4280  HN  ASP A 280      -7.432  -8.854  17.853  1.00 93.82           H
ATOM   4281  N   ALA A 281      -8.001  -6.323  19.531  1.00 91.95           N
ATOM   4282  CA  ALA A 281      -8.383  -4.966  19.884  1.00 91.95           C
ATOM   4283  C   ALA A 281      -9.791  -4.977  20.482  1.00 91.95           C
ATOM   4284  O   ALA A 281     -10.128  -4.123  21.301  1.00 91.95           O
ATOM   4285  HA  ALA A 281      -7.680  -4.609  20.637  1.00 91.95           H
ATOM   4286  CB  ALA A 281      -8.281  -4.069  18.649  1.00 91.95           C
ATOM   4287 1HB  ALA A 281      -7.255  -4.073  18.281  1.00 91.95           H
ATOM   4288 2HB  ALA A 281      -8.947  -4.444  17.872  1.00 91.95           H
ATOM   4289 3HB  ALA A 281      -8.568  -3.052  18.914  1.00 91.95           H
ATOM   4290  HN  ALA A 281      -7.801  -6.467  18.562  1.00 91.95           H
ATOM   4291  N   TYR A 282     -10.576  -5.953  20.050  1.00 90.58           N
ATOM   4292  CA  TYR A 282     -11.938  -6.090  20.536  1.00 90.58           C
ATOM   4293  C   TYR A 282     -11.993  -6.997  21.767  1.00 90.58           C
ATOM   4294  O   TYR A 282     -12.589  -6.638  22.782  1.00 90.58           O
ATOM   4295  HA  TYR A 282     -12.299  -5.098  20.809  1.00 90.58           H
ATOM   4296  CB  TYR A 282     -12.728  -6.743  19.400  1.00 90.58           C
ATOM   4297 1HB  TYR A 282     -12.585  -6.160  18.490  1.00 90.58           H
ATOM   4298 2HB  TYR A 282     -12.319  -7.735  19.211  1.00 90.58           H
ATOM   4299  CG  TYR A 282     -14.227  -6.869  19.678  1.00 90.58           C
ATOM   4300  CD1 TYR A 282     -14.762  -8.089  20.040  1.00 90.58           C
ATOM   4301  HD1 TYR A 282     -14.115  -8.962  20.128  1.00 90.58           H
ATOM   4302  CD2 TYR A 282     -15.045  -5.763  19.565  1.00 90.58           C
ATOM   4303  HD2 TYR A 282     -14.623  -4.800  19.279  1.00 90.58           H
ATOM   4304  CE1 TYR A 282     -16.173  -8.208  20.301  1.00 90.58           C
ATOM   4305  HE1 TYR A 282     -16.608  -9.165  20.588  1.00 90.58           H
ATOM   4306  CE2 TYR A 282     -16.457  -5.882  19.826  1.00 90.58           C
ATOM   4307  HE2 TYR A 282     -17.114  -5.017  19.741  1.00 90.58           H
ATOM   4308  CZ  TYR A 282     -16.950  -7.099  20.181  1.00 90.58           C
ATOM   4309  OH  TYR A 282     -18.283  -7.211  20.428  1.00 90.58           O
ATOM   4310  HH  TYR A 282     -18.726  -6.320  20.329  1.00 90.58           H
ATOM   4311  HN  TYR A 282     -10.295  -6.642  19.381  1.00 90.58           H
ATOM   4312  N   ALA A 283     -11.363  -8.156  21.637  1.00 92.35           N
ATOM   4313  CA  ALA A 283     -11.590  -9.240  22.578  1.00 92.35           C
ATOM   4314  C   ALA A 283     -10.525  -9.187  23.676  1.00 92.35           C
ATOM   4315  O   ALA A 283     -10.713  -9.749  24.754  1.00 92.35           O
ATOM   4316  HA  ALA A 283     -12.571  -9.090  23.027  1.00 92.35           H
ATOM   4317  CB  ALA A 283     -11.589 -10.574  21.829  1.00 92.35           C
ATOM   4318 1HB  ALA A 283     -12.381 -10.571  21.080  1.00 92.35           H
ATOM   4319 2HB  ALA A 283     -10.626 -10.714  21.338  1.00 92.35           H
ATOM   4320 3HB  ALA A 283     -11.758 -11.387  22.535  1.00 92.35           H
ATOM   4321  HN  ALA A 283     -10.710  -8.358  20.907  1.00 92.35           H
ATOM   4322  N   MET A 284      -9.432  -8.507  23.364  1.00 90.27           N
ATOM   4323  CA  MET A 284      -8.319  -8.413  24.293  1.00 90.27           C
ATOM   4324  C   MET A 284      -7.955  -9.789  24.853  1.00 90.27           C
ATOM   4325  O   MET A 284      -7.805  -9.950  26.064  1.00 90.27           O
ATOM   4326  HA  MET A 284      -7.485  -8.017  23.712  1.00 90.27           H
ATOM   4327  CB  MET A 284      -8.691  -7.475  25.443  1.00 90.27           C
ATOM   4328 1HB  MET A 284      -9.586  -7.845  25.943  1.00 90.27           H
ATOM   4329 2HB  MET A 284      -7.892  -7.466  26.183  1.00 90.27           H
ATOM   4330  CG  MET A 284      -8.937  -6.053  24.933  1.00 90.27           C
ATOM   4331 1HG  MET A 284      -7.998  -5.611  24.598  1.00 90.27           H
ATOM   4332 2HG  MET A 284      -9.603  -6.077  24.071  1.00 90.27           H
ATOM   4333  SD  MET A 284      -9.652  -5.055  26.228  1.00 90.27           S
ATOM   4334  CE  MET A 284     -11.362  -5.549  26.091  1.00 90.27           C
ATOM   4335 1HE  MET A 284     -11.730  -5.310  25.093  1.00 90.27           H
ATOM   4336 2HE  MET A 284     -11.445  -6.622  26.261  1.00 90.27           H
ATOM   4337 3HE  MET A 284     -11.955  -5.016  26.834  1.00 90.27           H
ATOM   4338  HN  MET A 284      -9.301  -8.027  22.496  1.00 90.27           H
ATOM   4339  N   PHE A 285      -7.822 -10.746  23.947  1.00 91.15           N
ATOM   4340  CA  PHE A 285      -7.651 -12.133  24.342  1.00 91.15           C
ATOM   4341  C   PHE A 285      -6.171 -12.474  24.522  1.00 91.15           C
ATOM   4342  O   PHE A 285      -5.832 -13.474  25.154  1.00 91.15           O
ATOM   4343  HA  PHE A 285      -8.170 -12.265  25.292  1.00 91.15           H
ATOM   4344  CB  PHE A 285      -8.228 -12.994  23.216  1.00 91.15           C
ATOM   4345 1HB  PHE A 285      -8.352 -14.014  23.580  1.00 91.15           H
ATOM   4346 2HB  PHE A 285      -9.221 -12.623  22.961  1.00 91.15           H
ATOM   4347  CG  PHE A 285      -7.369 -13.020  21.951  1.00 91.15           C
ATOM   4348  CD1 PHE A 285      -7.571 -12.097  20.972  1.00 91.15           C
ATOM   4349  HD1 PHE A 285      -8.346 -11.340  21.089  1.00 91.15           H
ATOM   4350  CD2 PHE A 285      -6.402 -13.965  21.804  1.00 91.15           C
ATOM   4351  HD2 PHE A 285      -6.239 -14.704  22.589  1.00 91.15           H
ATOM   4352  CE1 PHE A 285      -6.774 -12.122  19.797  1.00 91.15           C
ATOM   4353  HE1 PHE A 285      -6.937 -11.382  19.013  1.00 91.15           H
ATOM   4354  CE2 PHE A 285      -5.604 -13.989  20.630  1.00 91.15           C
ATOM   4355  HE2 PHE A 285      -4.830 -14.747  20.513  1.00 91.15           H
ATOM   4356  CZ  PHE A 285      -5.807 -13.067  19.651  1.00 91.15           C
ATOM   4357  HZ  PHE A 285      -5.195 -13.085  18.750  1.00 91.15           H
ATOM   4358  HN  PHE A 285      -7.830 -10.586  22.959  1.00 91.15           H
ATOM   4359  N   ILE A 286      -5.328 -11.624  23.954  1.00 91.82           N
ATOM   4360  CA  ILE A 286      -3.891 -11.810  24.064  1.00 91.82           C
ATOM   4361  C   ILE A 286      -3.398 -11.187  25.371  1.00 91.82           C
ATOM   4362  O   ILE A 286      -3.024 -10.016  25.403  1.00 91.82           O
ATOM   4363  HA  ILE A 286      -3.702 -12.883  24.100  1.00 91.82           H
ATOM   4364  CB  ILE A 286      -3.184 -11.267  22.820  1.00 91.82           C
ATOM   4365  HB  ILE A 286      -3.368 -10.195  22.763  1.00 91.82           H
ATOM   4366  CG1 ILE A 286      -3.758 -11.893  21.547  1.00 91.82           C
ATOM   4367 1HG1 ILE A 286      -3.481 -12.946  21.498  1.00 91.82           H
ATOM   4368 2HG1 ILE A 286      -4.847 -11.850  21.575  1.00 91.82           H
ATOM   4369  CG2 ILE A 286      -1.670 -11.461  22.921  1.00 91.82           C
ATOM   4370 1HG2 ILE A 286      -1.294 -10.931  23.796  1.00 91.82           H
ATOM   4371 2HG2 ILE A 286      -1.445 -12.523  23.016  1.00 91.82           H
ATOM   4372 3HG2 ILE A 286      -1.192 -11.066  22.024  1.00 91.82           H
ATOM   4373  CD1 ILE A 286      -3.246 -11.167  20.301  1.00 91.82           C
ATOM   4374 1HD1 ILE A 286      -3.545 -10.120  20.341  1.00 91.82           H
ATOM   4375 2HD1 ILE A 286      -2.158 -11.233  20.263  1.00 91.82           H
ATOM   4376 3HD1 ILE A 286      -3.669 -11.632  19.410  1.00 91.82           H
ATOM   4377  HN  ILE A 286      -5.611 -10.822  23.428  1.00 91.82           H
ATOM   4378  N   SER A 287      -3.415 -11.998  26.419  1.00 89.66           N
ATOM   4379  CA  SER A 287      -2.946 -11.550  27.720  1.00 89.66           C
ATOM   4380  C   SER A 287      -1.489 -11.969  27.924  1.00 89.66           C
ATOM   4381  O   SER A 287      -0.805 -11.441  28.798  1.00 89.66           O
ATOM   4382  HA  SER A 287      -3.033 -10.464  27.699  1.00 89.66           H
ATOM   4383  CB  SER A 287      -3.822 -12.110  28.843  1.00 89.66           C
ATOM   4384 1HB  SER A 287      -3.412 -11.807  29.806  1.00 89.66           H
ATOM   4385 2HB  SER A 287      -4.821 -11.680  28.772  1.00 89.66           H
ATOM   4386  OG  SER A 287      -3.912 -13.531  28.791  1.00 89.66           O
ATOM   4387  HG  SER A 287      -4.523 -13.861  29.511  1.00 89.66           H
ATOM   4388  HN  SER A 287      -3.739 -12.944  26.389  1.00 89.66           H
ATOM   4389  N   ASN A 288      -1.058 -12.914  27.101  1.00 92.53           N
ATOM   4390  CA  ASN A 288       0.262 -13.500  27.262  1.00 92.53           C
ATOM   4391  C   ASN A 288       1.293 -12.632  26.537  1.00 92.53           C
ATOM   4392  O   ASN A 288       1.177 -12.399  25.335  1.00 92.53           O
ATOM   4393  HA  ASN A 288       0.431 -13.536  28.338  1.00 92.53           H
ATOM   4394  CB  ASN A 288       0.318 -14.905  26.658  1.00 92.53           C
ATOM   4395 1HB  ASN A 288      -0.517 -15.498  27.029  1.00 92.53           H
ATOM   4396 2HB  ASN A 288       0.209 -14.843  25.575  1.00 92.53           H
ATOM   4397  CG  ASN A 288       1.638 -15.598  27.004  1.00 92.53           C
ATOM   4398  OD1 ASN A 288       2.704 -15.006  26.982  1.00 92.53           O
ATOM   4399  ND2 ASN A 288       1.506 -16.883  27.323  1.00 92.53           N
ATOM   4400 1HD2 ASN A 288       0.601 -17.308  27.321  1.00 92.53           H
ATOM   4401 2HD2 ASN A 288       2.312 -17.423  27.565  1.00 92.53           H
ATOM   4402  HN  ASN A 288      -1.592 -13.278  26.339  1.00 92.53           H
ATOM   4403  N   CYS A 289       2.277 -12.178  27.298  1.00 91.83           N
ATOM   4404  CA  CYS A 289       3.260 -11.245  26.773  1.00 91.83           C
ATOM   4405  C   CYS A 289       4.058 -11.955  25.678  1.00 91.83           C
ATOM   4406  O   CYS A 289       4.441 -11.338  24.685  1.00 91.83           O
ATOM   4407  HA  CYS A 289       2.704 -10.403  26.363  1.00 91.83           H
ATOM   4408  CB  CYS A 289       4.167 -10.699  27.877  1.00 91.83           C
ATOM   4409 1HB  CYS A 289       3.566 -10.222  28.651  1.00 91.83           H
ATOM   4410 2HB  CYS A 289       4.708 -11.517  28.353  1.00 91.83           H
ATOM   4411  SG  CYS A 289       5.351  -9.493  27.175  1.00 91.83           S
ATOM   4412  HN  CYS A 289       2.408 -12.436  28.255  1.00 91.83           H
ATOM   4413  N   ALA A 290       4.286 -13.242  25.895  1.00 93.74           N
ATOM   4414  CA  ALA A 290       5.091 -14.026  24.974  1.00 93.74           C
ATOM   4415  C   ALA A 290       4.402 -14.064  23.608  1.00 93.74           C
ATOM   4416  O   ALA A 290       5.049 -13.884  22.578  1.00 93.74           O
ATOM   4417  HA  ALA A 290       6.056 -13.530  24.871  1.00 93.74           H
ATOM   4418  CB  ALA A 290       5.314 -15.424  25.553  1.00 93.74           C
ATOM   4419 1HB  ALA A 290       5.832 -15.343  26.509  1.00 93.74           H
ATOM   4420 2HB  ALA A 290       4.352 -15.914  25.702  1.00 93.74           H
ATOM   4421 3HB  ALA A 290       5.918 -16.012  24.862  1.00 93.74           H
ATOM   4422  HN  ALA A 290       3.932 -13.747  26.682  1.00 93.74           H
ATOM   4423  N   VAL A 291       3.099 -14.301  23.644  1.00 93.93           N
ATOM   4424  CA  VAL A 291       2.317 -14.372  22.421  1.00 93.93           C
ATOM   4425  C   VAL A 291       2.300 -12.997  21.751  1.00 93.93           C
ATOM   4426  O   VAL A 291       2.473 -12.891  20.538  1.00 93.93           O
ATOM   4427  HA  VAL A 291       2.811 -15.080  21.756  1.00 93.93           H
ATOM   4428  CB  VAL A 291       0.916 -14.906  22.726  1.00 93.93           C
ATOM   4429  HB  VAL A 291       0.455 -14.239  23.454  1.00 93.93           H
ATOM   4430  CG1 VAL A 291       0.044 -14.906  21.469  1.00 93.93           C
ATOM   4431 1HG1 VAL A 291      -0.045 -13.888  21.089  1.00 93.93           H
ATOM   4432 2HG1 VAL A 291       0.502 -15.539  20.709  1.00 93.93           H
ATOM   4433 3HG1 VAL A 291      -0.946 -15.290  21.714  1.00 93.93           H
ATOM   4434  CG2 VAL A 291       0.985 -16.303  23.346  1.00 93.93           C
ATOM   4435 1HG2 VAL A 291       1.475 -16.985  22.651  1.00 93.93           H
ATOM   4436 2HG2 VAL A 291       1.553 -16.261  24.275  1.00 93.93           H
ATOM   4437 3HG2 VAL A 291      -0.024 -16.659  23.553  1.00 93.93           H
ATOM   4438  HN  VAL A 291       2.580 -14.442  24.487  1.00 93.93           H
ATOM   4439  N   SER A 292       2.090 -11.977  22.571  1.00 92.80           N
ATOM   4440  CA  SER A 292       2.010 -10.616  22.067  1.00 92.80           C
ATOM   4441  C   SER A 292       3.324 -10.232  21.385  1.00 92.80           C
ATOM   4442  O   SER A 292       3.318  -9.607  20.326  1.00 92.80           O
ATOM   4443  HA  SER A 292       1.192 -10.623  21.346  1.00 92.80           H
ATOM   4444  CB  SER A 292       1.688  -9.631  23.193  1.00 92.80           C
ATOM   4445 1HB  SER A 292       0.817  -9.984  23.745  1.00 92.80           H
ATOM   4446 2HB  SER A 292       2.520  -9.599  23.896  1.00 92.80           H
ATOM   4447  OG  SER A 292       1.435  -8.319  22.697  1.00 92.80           O
ATOM   4448  HG  SER A 292       0.549  -8.293  22.233  1.00 92.80           H
ATOM   4449  HN  SER A 292       1.976 -12.069  23.560  1.00 92.80           H
ATOM   4450  N   THR A 293       4.420 -10.623  22.020  1.00 92.86           N
ATOM   4451  CA  THR A 293       5.739 -10.304  21.502  1.00 92.86           C
ATOM   4452  C   THR A 293       5.921 -10.898  20.104  1.00 92.86           C
ATOM   4453  O   THR A 293       6.383 -10.216  19.191  1.00 92.86           O
ATOM   4454  HA  THR A 293       5.816  -9.221  21.401  1.00 92.86           H
ATOM   4455  CB  THR A 293       6.776 -10.798  22.512  1.00 92.86           C
ATOM   4456  HB  THR A 293       6.651 -11.863  22.709  1.00 92.86           H
ATOM   4457  OG1 THR A 293       6.601  -9.940  23.637  1.00 92.86           O
ATOM   4458  HG1 THR A 293       6.023 -10.386  24.320  1.00 92.86           H
ATOM   4459  CG2 THR A 293       8.212 -10.528  22.058  1.00 92.86           C
ATOM   4460 1HG2 THR A 293       8.355  -9.455  21.926  1.00 92.86           H
ATOM   4461 2HG2 THR A 293       8.395 -11.037  21.112  1.00 92.86           H
ATOM   4462 3HG2 THR A 293       8.907 -10.898  22.811  1.00 92.86           H
ATOM   4463  HN  THR A 293       4.415 -11.147  22.871  1.00 92.86           H
ATOM   4464  N   ASN A 294       5.549 -12.164  19.981  1.00 94.47           N
ATOM   4465  CA  ASN A 294       5.733 -12.880  18.730  1.00 94.47           C
ATOM   4466  C   ASN A 294       4.845 -12.254  17.653  1.00 94.47           C
ATOM   4467  O   ASN A 294       5.250 -12.140  16.498  1.00 94.47           O
ATOM   4468  HA  ASN A 294       6.794 -12.787  18.501  1.00 94.47           H
ATOM   4469  CB  ASN A 294       5.336 -14.351  18.874  1.00 94.47           C
ATOM   4470 1HB  ASN A 294       4.374 -14.424  19.382  1.00 94.47           H
ATOM   4471 2HB  ASN A 294       5.209 -14.795  17.886  1.00 94.47           H
ATOM   4472  CG  ASN A 294       6.394 -15.130  19.657  1.00 94.47           C
ATOM   4473  OD1 ASN A 294       7.527 -14.706  19.811  1.00 94.47           O
ATOM   4474  ND2 ASN A 294       5.961 -16.290  20.143  1.00 94.47           N
ATOM   4475 1HD2 ASN A 294       5.018 -16.580  19.981  1.00 94.47           H
ATOM   4476 2HD2 ASN A 294       6.580 -16.873  20.671  1.00 94.47           H
ATOM   4477  HN  ASN A 294       5.129 -12.697  20.715  1.00 94.47           H
ATOM   4478  N   ILE A 295       3.649 -11.863  18.071  1.00 93.33           N
ATOM   4479  CA  ILE A 295       2.683 -11.295  17.147  1.00 93.33           C
ATOM   4480  C   ILE A 295       3.227  -9.976  16.593  1.00 93.33           C
ATOM   4481  O   ILE A 295       3.072  -9.685  15.408  1.00 93.33           O
ATOM   4482  HA  ILE A 295       2.569 -11.996  16.320  1.00 93.33           H
ATOM   4483  CB  ILE A 295       1.314 -11.161  17.818  1.00 93.33           C
ATOM   4484  HB  ILE A 295       1.465 -10.784  18.830  1.00 93.33           H
ATOM   4485  CG1 ILE A 295       0.628 -12.523  17.941  1.00 93.33           C
ATOM   4486 1HG1 ILE A 295       0.341 -12.880  16.952  1.00 93.33           H
ATOM   4487 2HG1 ILE A 295       1.328 -13.251  18.351  1.00 93.33           H
ATOM   4488  CG2 ILE A 295       0.440 -10.143  17.083  1.00 93.33           C
ATOM   4489 1HG2 ILE A 295       0.930  -9.170  17.091  1.00 93.33           H
ATOM   4490 2HG2 ILE A 295       0.294 -10.467  16.052  1.00 93.33           H
ATOM   4491 3HG2 ILE A 295      -0.527 -10.068  17.581  1.00 93.33           H
ATOM   4492  CD1 ILE A 295      -0.608 -12.435  18.837  1.00 93.33           C
ATOM   4493 1HD1 ILE A 295      -0.313 -12.101  19.832  1.00 93.33           H
ATOM   4494 2HD1 ILE A 295      -1.316 -11.725  18.411  1.00 93.33           H
ATOM   4495 3HD1 ILE A 295      -1.077 -13.417  18.908  1.00 93.33           H
ATOM   4496  HN  ILE A 295       3.339 -11.930  19.019  1.00 93.33           H
ATOM   4497  N   ASP A 296       3.855  -9.214  17.477  1.00 93.26           N
ATOM   4498  CA  ASP A 296       4.393  -7.919  17.100  1.00 93.26           C
ATOM   4499  C   ASP A 296       5.542  -8.118  16.109  1.00 93.26           C
ATOM   4500  O   ASP A 296       5.670  -7.369  15.142  1.00 93.26           O
ATOM   4501  HA  ASP A 296       3.555  -7.376  16.662  1.00 93.26           H
ATOM   4502  CB  ASP A 296       4.943  -7.175  18.318  1.00 93.26           C
ATOM   4503 1HB  ASP A 296       5.619  -7.826  18.872  1.00 93.26           H
ATOM   4504 2HB  ASP A 296       5.527  -6.314  17.990  1.00 93.26           H
ATOM   4505  CG  ASP A 296       3.810  -6.710  19.234  1.00 93.26           C
ATOM   4506  OD1 ASP A 296       2.665  -6.652  18.736  1.00 93.26           O
ATOM   4507  OD2 ASP A 296       4.114  -6.422  20.412  1.00 93.26           O
ATOM   4508  HN  ASP A 296       3.997  -9.468  18.434  1.00 93.26           H
ATOM   4509  N   ILE A 297       6.350  -9.132  16.384  1.00 94.19           N
ATOM   4510  CA  ILE A 297       7.449  -9.475  15.499  1.00 94.19           C
ATOM   4511  C   ILE A 297       6.891  -9.878  14.133  1.00 94.19           C
ATOM   4512  O   ILE A 297       7.403  -9.452  13.098  1.00 94.19           O
ATOM   4513  HA  ILE A 297       8.058  -8.580  15.372  1.00 94.19           H
ATOM   4514  CB  ILE A 297       8.340 -10.541  16.139  1.00 94.19           C
ATOM   4515  HB  ILE A 297       7.700 -11.335  16.525  1.00 94.19           H
ATOM   4516  CG1 ILE A 297       9.115  -9.968  17.327  1.00 94.19           C
ATOM   4517 1HG1 ILE A 297       9.861  -9.258  16.971  1.00 94.19           H
ATOM   4518 2HG1 ILE A 297       8.435  -9.416  17.977  1.00 94.19           H
ATOM   4519  CG2 ILE A 297       9.269 -11.175  15.101  1.00 94.19           C
ATOM   4520 1HG2 ILE A 297       8.673 -11.642  14.317  1.00 94.19           H
ATOM   4521 2HG2 ILE A 297       9.904 -10.405  14.664  1.00 94.19           H
ATOM   4522 3HG2 ILE A 297       9.891 -11.930  15.583  1.00 94.19           H
ATOM   4523  CD1 ILE A 297       9.800 -11.081  18.123  1.00 94.19           C
ATOM   4524 1HD1 ILE A 297       9.048 -11.775  18.498  1.00 94.19           H
ATOM   4525 2HD1 ILE A 297      10.496 -11.614  17.476  1.00 94.19           H
ATOM   4526 3HD1 ILE A 297      10.343 -10.645  18.962  1.00 94.19           H
ATOM   4527  HN  ILE A 297       6.262  -9.713  17.194  1.00 94.19           H
ATOM   4528  N   CYS A 298       5.849 -10.696  14.173  1.00 94.47           N
ATOM   4529  CA  CYS A 298       5.216 -11.161  12.951  1.00 94.47           C
ATOM   4530  C   CYS A 298       4.739  -9.940  12.162  1.00 94.47           C
ATOM   4531  O   CYS A 298       4.860  -9.900  10.938  1.00 94.47           O
ATOM   4532  HA  CYS A 298       5.975 -11.709  12.393  1.00 94.47           H
ATOM   4533  CB  CYS A 298       4.072 -12.134  13.242  1.00 94.47           C
ATOM   4534 1HB  CYS A 298       3.435 -11.735  14.031  1.00 94.47           H
ATOM   4535 2HB  CYS A 298       3.447 -12.250  12.356  1.00 94.47           H
ATOM   4536  SG  CYS A 298       4.746 -13.759  13.746  1.00 94.47           S
ATOM   4537  HG  CYS A 298       5.096 -13.389  14.975  1.00 94.47           H
ATOM   4538  HN  CYS A 298       5.440 -11.039  15.018  1.00 94.47           H
ATOM   4539  N   PHE A 299       4.207  -8.973  12.895  1.00 93.10           N
ATOM   4540  CA  PHE A 299       3.705  -7.756  12.278  1.00 93.10           C
ATOM   4541  C   PHE A 299       4.812  -7.034  11.508  1.00 93.10           C
ATOM   4542  O   PHE A 299       4.607  -6.607  10.373  1.00 93.10           O
ATOM   4543  HA  PHE A 299       2.914  -8.047  11.587  1.00 93.10           H
ATOM   4544  CB  PHE A 299       3.213  -6.851  13.410  1.00 93.10           C
ATOM   4545 1HB  PHE A 299       2.458  -7.386  13.987  1.00 93.10           H
ATOM   4546 2HB  PHE A 299       4.044  -6.647  14.085  1.00 93.10           H
ATOM   4547  CG  PHE A 299       2.624  -5.523  12.932  1.00 93.10           C
ATOM   4548  CD1 PHE A 299       3.414  -4.419  12.850  1.00 93.10           C
ATOM   4549  HD1 PHE A 299       4.467  -4.480  13.124  1.00 93.10           H
ATOM   4550  CD2 PHE A 299       1.310  -5.446  12.590  1.00 93.10           C
ATOM   4551  HD2 PHE A 299       0.676  -6.330  12.656  1.00 93.10           H
ATOM   4552  CE1 PHE A 299       2.866  -3.186  12.407  1.00 93.10           C
ATOM   4553  HE1 PHE A 299       3.499  -2.301  12.341  1.00 93.10           H
ATOM   4554  CE2 PHE A 299       0.762  -4.212  12.147  1.00 93.10           C
ATOM   4555  HE2 PHE A 299      -0.291  -4.151  11.873  1.00 93.10           H
ATOM   4556  CZ  PHE A 299       1.552  -3.108  12.065  1.00 93.10           C
ATOM   4557  HZ  PHE A 299       1.132  -2.162  11.725  1.00 93.10           H
ATOM   4558  HN  PHE A 299       4.116  -9.011  13.890  1.00 93.10           H
ATOM   4559  N   GLN A 300       5.962  -6.920  12.157  1.00 93.16           N
ATOM   4560  CA  GLN A 300       7.087  -6.213  11.568  1.00 93.16           C
ATOM   4561  C   GLN A 300       7.504  -6.879  10.255  1.00 93.16           C
ATOM   4562  O   GLN A 300       7.710  -6.201   9.250  1.00 93.16           O
ATOM   4563  HA  GLN A 300       6.724  -5.204  11.372  1.00 93.16           H
ATOM   4564  CB  GLN A 300       8.262  -6.142  12.545  1.00 93.16           C
ATOM   4565 1HB  GLN A 300       8.484  -7.139  12.926  1.00 93.16           H
ATOM   4566 2HB  GLN A 300       9.154  -5.796  12.022  1.00 93.16           H
ATOM   4567  CG  GLN A 300       7.950  -5.202  13.711  1.00 93.16           C
ATOM   4568 1HG  GLN A 300       7.702  -4.212  13.328  1.00 93.16           H
ATOM   4569 2HG  GLN A 300       7.075  -5.564  14.250  1.00 93.16           H
ATOM   4570  CD  GLN A 300       9.140  -5.102  14.667  1.00 93.16           C
ATOM   4571  OE1 GLN A 300      10.286  -5.297  14.297  1.00 93.16           O
ATOM   4572  NE2 GLN A 300       8.806  -4.787  15.916  1.00 93.16           N
ATOM   4573 1HE2 GLN A 300       7.846  -4.640  16.154  1.00 93.16           H
ATOM   4574 2HE2 GLN A 300       9.514  -4.698  16.616  1.00 93.16           H
ATOM   4575  HN  GLN A 300       6.131  -7.300  13.066  1.00 93.16           H
ATOM   4576  N   VAL A 301       7.615  -8.198  10.307  1.00 94.90           N
ATOM   4577  CA  VAL A 301       8.110  -8.953   9.168  1.00 94.90           C
ATOM   4578  C   VAL A 301       7.151  -8.776   7.989  1.00 94.90           C
ATOM   4579  O   VAL A 301       7.571  -8.413   6.892  1.00 94.90           O
ATOM   4580  HA  VAL A 301       9.081  -8.539   8.896  1.00 94.90           H
ATOM   4581  CB  VAL A 301       8.313 -10.418   9.559  1.00 94.90           C
ATOM   4582  HB  VAL A 301       7.375 -10.787   9.974  1.00 94.90           H
ATOM   4583  CG1 VAL A 301       8.653 -11.270   8.335  1.00 94.90           C
ATOM   4584 1HG1 VAL A 301       7.838 -11.211   7.614  1.00 94.90           H
ATOM   4585 2HG1 VAL A 301       9.571 -10.900   7.878  1.00 94.90           H
ATOM   4586 3HG1 VAL A 301       8.792 -12.307   8.642  1.00 94.90           H
ATOM   4587  CG2 VAL A 301       9.390 -10.553  10.638  1.00 94.90           C
ATOM   4588 1HG2 VAL A 301      10.333 -10.159  10.261  1.00 94.90           H
ATOM   4589 2HG2 VAL A 301       9.089  -9.994  11.524  1.00 94.90           H
ATOM   4590 3HG2 VAL A 301       9.514 -11.605  10.897  1.00 94.90           H
ATOM   4591  HN  VAL A 301       7.375  -8.749  11.107  1.00 94.90           H
ATOM   4592  N   THR A 302       5.880  -9.041   8.257  1.00 94.13           N
ATOM   4593  CA  THR A 302       4.879  -9.044   7.204  1.00 94.13           C
ATOM   4594  C   THR A 302       4.691  -7.633   6.643  1.00 94.13           C
ATOM   4595  O   THR A 302       4.429  -7.464   5.453  1.00 94.13           O
ATOM   4596  HA  THR A 302       5.242  -9.668   6.386  1.00 94.13           H
ATOM   4597  CB  THR A 302       3.594  -9.648   7.775  1.00 94.13           C
ATOM   4598  HB  THR A 302       2.808  -9.674   7.020  1.00 94.13           H
ATOM   4599  OG1 THR A 302       3.318  -8.852   8.924  1.00 94.13           O
ATOM   4600  HG1 THR A 302       3.700  -9.285   9.740  1.00 94.13           H
ATOM   4601  CG2 THR A 302       3.808 -11.054   8.338  1.00 94.13           C
ATOM   4602 1HG2 THR A 302       4.546 -11.016   9.139  1.00 94.13           H
ATOM   4603 2HG2 THR A 302       4.165 -11.713   7.546  1.00 94.13           H
ATOM   4604 3HG2 THR A 302       2.865 -11.436   8.731  1.00 94.13           H
ATOM   4605  HN  THR A 302       5.533  -9.251   9.171  1.00 94.13           H
ATOM   4606  N   GLN A 303       4.831  -6.656   7.526  1.00 92.77           N
ATOM   4607  CA  GLN A 303       4.730  -5.264   7.124  1.00 92.77           C
ATOM   4608  C   GLN A 303       5.816  -4.927   6.101  1.00 92.77           C
ATOM   4609  O   GLN A 303       5.551  -4.248   5.110  1.00 92.77           O
ATOM   4610  HA  GLN A 303       3.746  -5.165   6.666  1.00 92.77           H
ATOM   4611  CB  GLN A 303       4.813  -4.335   8.338  1.00 92.77           C
ATOM   4612 1HB  GLN A 303       3.993  -4.552   9.023  1.00 92.77           H
ATOM   4613 2HB  GLN A 303       5.740  -4.522   8.880  1.00 92.77           H
ATOM   4614  CG  GLN A 303       4.753  -2.867   7.910  1.00 92.77           C
ATOM   4615 1HG  GLN A 303       5.718  -2.563   7.504  1.00 92.77           H
ATOM   4616 2HG  GLN A 303       4.019  -2.747   7.113  1.00 92.77           H
ATOM   4617  CD  GLN A 303       4.384  -1.967   9.091  1.00 92.77           C
ATOM   4618  OE1 GLN A 303       5.229  -1.505   9.840  1.00 92.77           O
ATOM   4619  NE2 GLN A 303       3.078  -1.745   9.214  1.00 92.77           N
ATOM   4620 1HE2 GLN A 303       2.438  -2.155   8.565  1.00 92.77           H
ATOM   4621 2HE2 GLN A 303       2.738  -1.168   9.956  1.00 92.77           H
ATOM   4622  HN  GLN A 303       5.010  -6.803   8.499  1.00 92.77           H
ATOM   4623  N   THR A 304       7.016  -5.416   6.376  1.00 93.71           N
ATOM   4624  CA  THR A 304       8.156  -5.129   5.521  1.00 93.71           C
ATOM   4625  C   THR A 304       7.947  -5.737   4.133  1.00 93.71           C
ATOM   4626  O   THR A 304       8.251  -5.105   3.122  1.00 93.71           O
ATOM   4627  HA  THR A 304       8.224  -4.049   5.390  1.00 93.71           H
ATOM   4628  CB  THR A 304       9.415  -5.639   6.225  1.00 93.71           C
ATOM   4629  HB  THR A 304       9.410  -6.727   6.292  1.00 93.71           H
ATOM   4630  OG1 THR A 304       9.422  -4.946   7.470  1.00 93.71           O
ATOM   4631  HG1 THR A 304       8.987  -5.506   8.175  1.00 93.71           H
ATOM   4632  CG2 THR A 304      10.700  -5.177   5.534  1.00 93.71           C
ATOM   4633 1HG2 THR A 304      10.737  -4.087   5.528  1.00 93.71           H
ATOM   4634 2HG2 THR A 304      10.715  -5.547   4.509  1.00 93.71           H
ATOM   4635 3HG2 THR A 304      11.563  -5.566   6.074  1.00 93.71           H
ATOM   4636  HN  THR A 304       7.216  -5.998   7.165  1.00 93.71           H
ATOM   4637  N   ILE A 305       7.430  -6.957   4.127  1.00 93.50           N
ATOM   4638  CA  ILE A 305       7.158  -7.649   2.879  1.00 93.50           C
ATOM   4639  C   ILE A 305       6.179  -6.820   2.044  1.00 93.50           C
ATOM   4640  O   ILE A 305       6.323  -6.725   0.827  1.00 93.50           O
ATOM   4641  HA  ILE A 305       8.099  -7.723   2.335  1.00 93.50           H
ATOM   4642  CB  ILE A 305       6.679  -9.076   3.151  1.00 93.50           C
ATOM   4643  HB  ILE A 305       5.857  -9.030   3.866  1.00 93.50           H
ATOM   4644  CG1 ILE A 305       7.787  -9.914   3.791  1.00 93.50           C
ATOM   4645 1HG1 ILE A 305       8.554 -10.138   3.049  1.00 93.50           H
ATOM   4646 2HG1 ILE A 305       8.269  -9.342   4.584  1.00 93.50           H
ATOM   4647  CG2 ILE A 305       6.134  -9.724   1.877  1.00 93.50           C
ATOM   4648 1HG2 ILE A 305       5.294  -9.139   1.502  1.00 93.50           H
ATOM   4649 2HG2 ILE A 305       6.919  -9.757   1.122  1.00 93.50           H
ATOM   4650 3HG2 ILE A 305       5.800 -10.738   2.098  1.00 93.50           H
ATOM   4651  CD1 ILE A 305       7.228 -11.218   4.364  1.00 93.50           C
ATOM   4652 1HD1 ILE A 305       6.480 -10.990   5.123  1.00 93.50           H
ATOM   4653 2HD1 ILE A 305       6.769 -11.799   3.564  1.00 93.50           H
ATOM   4654 3HD1 ILE A 305       8.037 -11.794   4.813  1.00 93.50           H
ATOM   4655  HN  ILE A 305       7.198  -7.470   4.954  1.00 93.50           H
ATOM   4656  N   ALA A 306       5.206  -6.243   2.733  1.00 90.95           N
ATOM   4657  CA  ALA A 306       4.165  -5.482   2.063  1.00 90.95           C
ATOM   4658  C   ALA A 306       4.788  -4.263   1.381  1.00 90.95           C
ATOM   4659  O   ALA A 306       4.337  -3.844   0.316  1.00 90.95           O
ATOM   4660  HA  ALA A 306       3.721  -6.125   1.303  1.00 90.95           H
ATOM   4661  CB  ALA A 306       3.084  -5.095   3.074  1.00 90.95           C
ATOM   4662 1HB  ALA A 306       2.652  -5.997   3.508  1.00 90.95           H
ATOM   4663 2HB  ALA A 306       3.526  -4.488   3.864  1.00 90.95           H
ATOM   4664 3HB  ALA A 306       2.303  -4.525   2.571  1.00 90.95           H
ATOM   4665  HN  ALA A 306       5.122  -6.288   3.728  1.00 90.95           H
ATOM   4666  N   PHE A 307       5.816  -3.727   2.023  1.00 92.17           N
ATOM   4667  CA  PHE A 307       6.443  -2.507   1.545  1.00 92.17           C
ATOM   4668  C   PHE A 307       7.256  -2.769   0.275  1.00 92.17           C
ATOM   4669  O   PHE A 307       7.351  -1.904  -0.594  1.00 92.17           O
ATOM   4670  HA  PHE A 307       5.645  -1.798   1.323  1.00 92.17           H
ATOM   4671  CB  PHE A 307       7.386  -2.026   2.650  1.00 92.17           C
ATOM   4672 1HB  PHE A 307       8.014  -2.859   2.966  1.00 92.17           H
ATOM   4673 2HB  PHE A 307       8.050  -1.265   2.241  1.00 92.17           H
ATOM   4674  CG  PHE A 307       6.670  -1.452   3.874  1.00 92.17           C
ATOM   4675  CD1 PHE A 307       5.311  -1.444   3.924  1.00 92.17           C
ATOM   4676  HD1 PHE A 307       4.732  -1.846   3.092  1.00 92.17           H
ATOM   4677  CD2 PHE A 307       7.392  -0.951   4.911  1.00 92.17           C
ATOM   4678  HD2 PHE A 307       8.481  -0.957   4.871  1.00 92.17           H
ATOM   4679  CE1 PHE A 307       4.645  -0.912   5.060  1.00 92.17           C
ATOM   4680  HE1 PHE A 307       3.556  -0.905   5.100  1.00 92.17           H
ATOM   4681  CE2 PHE A 307       6.726  -0.418   6.047  1.00 92.17           C
ATOM   4682  HE2 PHE A 307       7.305  -0.016   6.879  1.00 92.17           H
ATOM   4683  CZ  PHE A 307       5.367  -0.410   6.098  1.00 92.17           C
ATOM   4684  HZ  PHE A 307       4.857  -0.002   6.970  1.00 92.17           H
ATOM   4685  HN  PHE A 307       6.219  -4.112   2.854  1.00 92.17           H
ATOM   4686  N   PHE A 308       7.821  -3.966   0.209  1.00 92.02           N
ATOM   4687  CA  PHE A 308       8.609  -4.358  -0.946  1.00 92.02           C
ATOM   4688  C   PHE A 308       7.777  -4.283  -2.228  1.00 92.02           C
ATOM   4689  O   PHE A 308       8.325  -4.147  -3.321  1.00 92.02           O
ATOM   4690  HA  PHE A 308       9.446  -3.664  -1.018  1.00 92.02           H
ATOM   4691  CB  PHE A 308       9.045  -5.807  -0.719  1.00 92.02           C
ATOM   4692 1HB  PHE A 308       8.340  -6.285  -0.039  1.00 92.02           H
ATOM   4693 2HB  PHE A 308       8.990  -6.345  -1.666  1.00 92.02           H
ATOM   4694  CG  PHE A 308      10.458  -5.950  -0.150  1.00 92.02           C
ATOM   4695  CD1 PHE A 308      11.536  -5.863  -0.975  1.00 92.02           C
ATOM   4696  HD1 PHE A 308      11.393  -5.692  -2.042  1.00 92.02           H
ATOM   4697  CD2 PHE A 308      10.636  -6.163   1.182  1.00 92.02           C
ATOM   4698  HD2 PHE A 308       9.773  -6.233   1.843  1.00 92.02           H
ATOM   4699  CE1 PHE A 308      12.847  -5.995  -0.446  1.00 92.02           C
ATOM   4700  HE1 PHE A 308      13.711  -5.926  -1.108  1.00 92.02           H
ATOM   4701  CE2 PHE A 308      11.948  -6.295   1.710  1.00 92.02           C
ATOM   4702  HE2 PHE A 308      12.090  -6.466   2.777  1.00 92.02           H
ATOM   4703  CZ  PHE A 308      13.025  -6.209   0.885  1.00 92.02           C
ATOM   4704  HZ  PHE A 308      14.032  -6.310   1.291  1.00 92.02           H
ATOM   4705  HN  PHE A 308       7.747  -4.659   0.926  1.00 92.02           H
ATOM   4706  N   HIS A 309       6.467  -4.376  -2.052  1.00 88.35           N
ATOM   4707  CA  HIS A 309       5.560  -4.400  -3.187  1.00 88.35           C
ATOM   4708  C   HIS A 309       5.726  -3.117  -4.004  1.00 88.35           C
ATOM   4709  O   HIS A 309       5.638  -3.143  -5.231  1.00 88.35           O
ATOM   4710  HA  HIS A 309       5.849  -5.252  -3.801  1.00 88.35           H
ATOM   4711  CB  HIS A 309       4.119  -4.625  -2.725  1.00 88.35           C
ATOM   4712 1HB  HIS A 309       4.085  -5.513  -2.093  1.00 88.35           H
ATOM   4713 2HB  HIS A 309       3.810  -3.782  -2.106  1.00 88.35           H
ATOM   4714  CG  HIS A 309       3.130  -4.792  -3.854  1.00 88.35           C
ATOM   4715  ND1 HIS A 309       2.458  -3.725  -4.425  1.00 88.35           N
ATOM   4716  HD1 HIS A 309       2.551  -2.766  -4.160  1.00 88.35           H
ATOM   4717  CD2 HIS A 309       2.709  -5.910  -4.513  1.00 88.35           C
ATOM   4718  HD2 HIS A 309       3.041  -6.929  -4.315  1.00 88.35           H
ATOM   4719  CE1 HIS A 309       1.669  -4.192  -5.382  1.00 88.35           C
ATOM   4720  HE1 HIS A 309       1.011  -3.598  -6.016  1.00 88.35           H
ATOM   4721  NE2 HIS A 309       1.826  -5.546  -5.435  1.00 88.35           N
ATOM   4722  HN  HIS A 309       6.026  -4.434  -1.157  1.00 88.35           H
ATOM   4723  N   SER A 310       5.964  -2.026  -3.292  1.00 88.81           N
ATOM   4724  CA  SER A 310       5.991  -0.715  -3.917  1.00 88.81           C
ATOM   4725  C   SER A 310       7.237  -0.580  -4.796  1.00 88.81           C
ATOM   4726  O   SER A 310       7.330   0.336  -5.611  1.00 88.81           O
ATOM   4727  HA  SER A 310       5.087  -0.666  -4.525  1.00 88.81           H
ATOM   4728  CB  SER A 310       5.959   0.398  -2.867  1.00 88.81           C
ATOM   4729 1HB  SER A 310       6.742   0.222  -2.130  1.00 88.81           H
ATOM   4730 2HB  SER A 310       6.179   1.353  -3.344  1.00 88.81           H
ATOM   4731  OG  SER A 310       4.698   0.475  -2.210  1.00 88.81           O
ATOM   4732  HG  SER A 310       4.015   0.870  -2.825  1.00 88.81           H
ATOM   4733  HN  SER A 310       6.135  -2.027  -2.306  1.00 88.81           H
ATOM   4734  N   CYS A 311       8.163  -1.507  -4.600  1.00 91.19           N
ATOM   4735  CA  CYS A 311       9.390  -1.515  -5.378  1.00 91.19           C
ATOM   4736  C   CYS A 311       9.290  -2.628  -6.422  1.00 91.19           C
ATOM   4737  O   CYS A 311      10.150  -2.746  -7.294  1.00 91.19           O
ATOM   4738  HA  CYS A 311       9.463  -0.539  -5.858  1.00 91.19           H
ATOM   4739  CB  CYS A 311      10.624  -1.677  -4.487  1.00 91.19           C
ATOM   4740 1HB  CYS A 311      11.526  -1.457  -5.057  1.00 91.19           H
ATOM   4741 2HB  CYS A 311      10.585  -0.964  -3.664  1.00 91.19           H
ATOM   4742  SG  CYS A 311      10.701  -3.384  -3.831  1.00 91.19           S
ATOM   4743  HG  CYS A 311      11.842  -3.225  -3.166  1.00 91.19           H
ATOM   4744  HN  CYS A 311       8.085  -2.241  -3.926  1.00 91.19           H
ATOM   4745  N   LEU A 312       8.233  -3.417  -6.300  1.00 88.09           N
ATOM   4746  CA  LEU A 312       8.067  -4.584  -7.150  1.00 88.09           C
ATOM   4747  C   LEU A 312       7.365  -4.171  -8.445  1.00 88.09           C
ATOM   4748  O   LEU A 312       7.588  -4.770  -9.495  1.00 88.09           O
ATOM   4749  HA  LEU A 312       9.063  -4.951  -7.399  1.00 88.09           H
ATOM   4750  CB  LEU A 312       7.349  -5.702  -6.391  1.00 88.09           C
ATOM   4751 1HB  LEU A 312       6.474  -5.277  -5.899  1.00 88.09           H
ATOM   4752 2HB  LEU A 312       6.985  -6.430  -7.116  1.00 88.09           H
ATOM   4753  CG  LEU A 312       8.181  -6.441  -5.341  1.00 88.09           C
ATOM   4754  HG  LEU A 312       8.528  -5.714  -4.606  1.00 88.09           H
ATOM   4755  CD1 LEU A 312       7.331  -7.470  -4.593  1.00 88.09           C
ATOM   4756 1HD1 LEU A 312       6.506  -6.964  -4.092  1.00 88.09           H
ATOM   4757 2HD1 LEU A 312       6.935  -8.198  -5.301  1.00 88.09           H
ATOM   4758 3HD1 LEU A 312       7.947  -7.981  -3.853  1.00 88.09           H
ATOM   4759  CD2 LEU A 312       9.424  -7.074  -5.972  1.00 88.09           C
ATOM   4760 1HD2 LEU A 312       9.119  -7.784  -6.740  1.00 88.09           H
ATOM   4761 2HD2 LEU A 312      10.040  -6.295  -6.421  1.00 88.09           H
ATOM   4762 3HD2 LEU A 312       9.997  -7.593  -5.203  1.00 88.09           H
ATOM   4763  HN  LEU A 312       7.499  -3.270  -5.636  1.00 88.09           H
ATOM   4764  N   ASN A 313       6.530  -3.149  -8.327  1.00 80.83           N
ATOM   4765  CA  ASN A 313       5.677  -2.748  -9.433  1.00 80.83           C
ATOM   4766  C   ASN A 313       6.543  -2.453 -10.659  1.00 80.83           C
ATOM   4767  O   ASN A 313       6.330  -3.025 -11.727  1.00 80.83           O
ATOM   4768  HA  ASN A 313       5.001  -3.589  -9.593  1.00 80.83           H
ATOM   4769  CB  ASN A 313       4.892  -1.480  -9.092  1.00 80.83           C
ATOM   4770 1HB  ASN A 313       5.548  -0.764  -8.598  1.00 80.83           H
ATOM   4771 2HB  ASN A 313       4.539  -1.008 -10.010  1.00 80.83           H
ATOM   4772  CG  ASN A 313       3.701  -1.799  -8.186  1.00 80.83           C
ATOM   4773  OD1 ASN A 313       3.178  -2.901  -8.170  1.00 80.83           O
ATOM   4774  ND2 ASN A 313       3.303  -0.776  -7.435  1.00 80.83           N
ATOM   4775 1HD2 ASN A 313       3.777   0.103  -7.497  1.00 80.83           H
ATOM   4776 2HD2 ASN A 313       2.531  -0.885  -6.809  1.00 80.83           H
ATOM   4777  HN  ASN A 313       6.431  -2.600  -7.497  1.00 80.83           H
ATOM   4778  N   PRO A 314       7.533  -1.559 -10.529  1.00 79.95           N
ATOM   4779  CA  PRO A 314       8.382  -1.202 -11.668  1.00 79.95           C
ATOM   4780  C   PRO A 314       8.993  -2.423 -12.337  1.00 79.95           C
ATOM   4781  O   PRO A 314       9.078  -2.486 -13.563  1.00 79.95           O
ATOM   4782  HA  PRO A 314       7.786  -0.721 -12.444  1.00 79.95           H
ATOM   4783  CB  PRO A 314       9.451  -0.297 -11.054  1.00 79.95           C
ATOM   4784 1HB  PRO A 314      10.329  -0.865 -10.746  1.00 79.95           H
ATOM   4785 2HB  PRO A 314       9.793   0.458 -11.762  1.00 79.95           H
ATOM   4786  CG  PRO A 314       8.740   0.331  -9.861  1.00 79.95           C
ATOM   4787 1HG  PRO A 314       9.446   0.718  -9.126  1.00 79.95           H
ATOM   4788 2HG  PRO A 314       8.116   1.173 -10.160  1.00 79.95           H
ATOM   4789  CD  PRO A 314       7.917  -0.823  -9.311  1.00 79.95           C
ATOM   4790 1HD  PRO A 314       8.499  -1.447  -8.633  1.00 79.95           H
ATOM   4791 2HD  PRO A 314       7.051  -0.471  -8.752  1.00 79.95           H
ATOM   4792  N   VAL A 315       9.405  -3.369 -11.506  1.00 82.91           N
ATOM   4793  CA  VAL A 315      10.114  -4.538 -11.997  1.00 82.91           C
ATOM   4794  C   VAL A 315       9.184  -5.352 -12.899  1.00 82.91           C
ATOM   4795  O   VAL A 315       9.605  -5.853 -13.941  1.00 82.91           O
ATOM   4796  HA  VAL A 315      10.958  -4.187 -12.590  1.00 82.91           H
ATOM   4797  CB  VAL A 315      10.665  -5.348 -10.821  1.00 82.91           C
ATOM   4798  HB  VAL A 315       9.822  -5.660 -10.205  1.00 82.91           H
ATOM   4799  CG1 VAL A 315      11.381  -6.608 -11.311  1.00 82.91           C
ATOM   4800 1HG1 VAL A 315      10.681  -7.231 -11.867  1.00 82.91           H
ATOM   4801 2HG1 VAL A 315      12.210  -6.326 -11.960  1.00 82.91           H
ATOM   4802 3HG1 VAL A 315      11.763  -7.165 -10.455  1.00 82.91           H
ATOM   4803  CG2 VAL A 315      11.591  -4.493  -9.953  1.00 82.91           C
ATOM   4804 1HG2 VAL A 315      12.427  -4.138 -10.555  1.00 82.91           H
ATOM   4805 2HG2 VAL A 315      11.037  -3.640  -9.561  1.00 82.91           H
ATOM   4806 3HG2 VAL A 315      11.968  -5.093  -9.125  1.00 82.91           H
ATOM   4807  HN  VAL A 315       9.263  -3.345 -10.517  1.00 82.91           H
ATOM   4808  N   LEU A 316       7.936  -5.458 -12.466  1.00 79.67           N
ATOM   4809  CA  LEU A 316       6.948  -6.221 -13.210  1.00 79.67           C
ATOM   4810  C   LEU A 316       6.816  -5.640 -14.619  1.00 79.67           C
ATOM   4811  O   LEU A 316       6.704  -6.383 -15.593  1.00 79.67           O
ATOM   4812  HA  LEU A 316       7.318  -7.243 -13.291  1.00 79.67           H
ATOM   4813  CB  LEU A 316       5.626  -6.279 -12.442  1.00 79.67           C
ATOM   4814 1HB  LEU A 316       5.311  -5.258 -12.223  1.00 79.67           H
ATOM   4815 2HB  LEU A 316       4.868  -6.713 -13.094  1.00 79.67           H
ATOM   4816  CG  LEU A 316       5.645  -7.069 -11.132  1.00 79.67           C
ATOM   4817  HG  LEU A 316       6.431  -6.660 -10.498  1.00 79.67           H
ATOM   4818  CD1 LEU A 316       4.325  -6.908 -10.376  1.00 79.67           C
ATOM   4819 1HD1 LEU A 316       4.164  -5.855 -10.146  1.00 79.67           H
ATOM   4820 2HD1 LEU A 316       3.505  -7.275 -10.993  1.00 79.67           H
ATOM   4821 3HD1 LEU A 316       4.365  -7.480  -9.449  1.00 79.67           H
ATOM   4822  CD2 LEU A 316       5.986  -8.539 -11.384  1.00 79.67           C
ATOM   4823 1HD2 LEU A 316       5.239  -8.977 -12.045  1.00 79.67           H
ATOM   4824 2HD2 LEU A 316       6.969  -8.609 -11.848  1.00 79.67           H
ATOM   4825 3HD2 LEU A 316       5.993  -9.078 -10.436  1.00 79.67           H
ATOM   4826  HN  LEU A 316       7.598  -5.035 -11.625  1.00 79.67           H
ATOM   4827  N   TYR A 317       6.834  -4.316 -14.682  1.00 75.36           N
ATOM   4828  CA  TYR A 317       6.666  -3.626 -15.950  1.00 75.36           C
ATOM   4829  C   TYR A 317       7.850  -3.893 -16.881  1.00 75.36           C
ATOM   4830  O   TYR A 317       7.675  -4.022 -18.092  1.00 75.36           O
ATOM   4831  HA  TYR A 317       5.754  -3.998 -16.417  1.00 75.36           H
ATOM   4832  CB  TYR A 317       6.623  -2.134 -15.614  1.00 75.36           C
ATOM   4833 1HB  TYR A 317       7.580  -1.841 -15.184  1.00 75.36           H
ATOM   4834 2HB  TYR A 317       6.502  -1.567 -16.538  1.00 75.36           H
ATOM   4835  CG  TYR A 317       5.504  -1.746 -14.645  1.00 75.36           C
ATOM   4836  CD1 TYR A 317       4.333  -2.475 -14.616  1.00 75.36           C
ATOM   4837  HD1 TYR A 317       4.205  -3.327 -15.283  1.00 75.36           H
ATOM   4838  CD2 TYR A 317       5.667  -0.666 -13.800  1.00 75.36           C
ATOM   4839  HD2 TYR A 317       6.592  -0.090 -13.824  1.00 75.36           H
ATOM   4840  CE1 TYR A 317       3.280  -2.110 -13.703  1.00 75.36           C
ATOM   4841  HE1 TYR A 317       2.350  -2.677 -13.670  1.00 75.36           H
ATOM   4842  CE2 TYR A 317       4.614  -0.301 -12.888  1.00 75.36           C
ATOM   4843  HE2 TYR A 317       4.729   0.549 -12.216  1.00 75.36           H
ATOM   4844  CZ  TYR A 317       3.473  -1.041 -12.885  1.00 75.36           C
ATOM   4845  OH  TYR A 317       2.478  -0.696 -12.023  1.00 75.36           O
ATOM   4846  HH  TYR A 317       1.818  -1.443 -11.947  1.00 75.36           H
ATOM   4847  HN  TYR A 317       6.960  -3.720 -13.890  1.00 75.36           H
ATOM   4848  N   VAL A 318       9.028  -3.969 -16.281  1.00 74.82           N
ATOM   4849  CA  VAL A 318      10.243  -4.201 -17.044  1.00 74.82           C
ATOM   4850  C   VAL A 318      10.164  -5.573 -17.715  1.00 74.82           C
ATOM   4851  O   VAL A 318      10.286  -5.680 -18.935  1.00 74.82           O
ATOM   4852  HA  VAL A 318      10.297  -3.434 -17.817  1.00 74.82           H
ATOM   4853  CB  VAL A 318      11.467  -4.047 -16.138  1.00 74.82           C
ATOM   4854  HB  VAL A 318      11.331  -4.701 -15.277  1.00 74.82           H
ATOM   4855  CG1 VAL A 318      12.742  -4.483 -16.862  1.00 74.82           C
ATOM   4856 1HG1 VAL A 318      12.654  -5.529 -17.156  1.00 74.82           H
ATOM   4857 2HG1 VAL A 318      12.885  -3.867 -17.750  1.00 74.82           H
ATOM   4858 3HG1 VAL A 318      13.597  -4.364 -16.196  1.00 74.82           H
ATOM   4859  CG2 VAL A 318      11.592  -2.612 -15.624  1.00 74.82           C
ATOM   4860 1HG2 VAL A 318      11.694  -1.931 -16.468  1.00 74.82           H
ATOM   4861 2HG2 VAL A 318      10.700  -2.352 -15.053  1.00 74.82           H
ATOM   4862 3HG2 VAL A 318      12.470  -2.531 -14.983  1.00 74.82           H
ATOM   4863  HN  VAL A 318       9.161  -3.875 -15.294  1.00 74.82           H
ATOM   4864  N   PHE A 319       9.961  -6.589 -16.890  1.00 75.24           N
ATOM   4865  CA  PHE A 319      10.095  -7.962 -17.346  1.00 75.24           C
ATOM   4866  C   PHE A 319       8.887  -8.381 -18.186  1.00 75.24           C
ATOM   4867  O   PHE A 319       9.028  -9.130 -19.152  1.00 75.24           O
ATOM   4868  HA  PHE A 319      10.996  -8.014 -17.957  1.00 75.24           H
ATOM   4869  CB  PHE A 319      10.163  -8.844 -16.097  1.00 75.24           C
ATOM   4870 1HB  PHE A 319       9.411  -8.506 -15.385  1.00 75.24           H
ATOM   4871 2HB  PHE A 319       9.905  -9.867 -16.373  1.00 75.24           H
ATOM   4872  CG  PHE A 319      11.531  -8.846 -15.411  1.00 75.24           C
ATOM   4873  CD1 PHE A 319      12.609  -9.378 -16.045  1.00 75.24           C
ATOM   4874  HD1 PHE A 319      12.500  -9.803 -17.043  1.00 75.24           H
ATOM   4875  CD2 PHE A 319      11.667  -8.316 -14.166  1.00 75.24           C
ATOM   4876  HD2 PHE A 319      10.802  -7.890 -13.657  1.00 75.24           H
ATOM   4877  CE1 PHE A 319      13.878  -9.380 -15.408  1.00 75.24           C
ATOM   4878  HE1 PHE A 319      14.743  -9.806 -15.917  1.00 75.24           H
ATOM   4879  CE2 PHE A 319      12.936  -8.318 -13.529  1.00 75.24           C
ATOM   4880  HE2 PHE A 319      13.046  -7.893 -12.531  1.00 75.24           H
ATOM   4881  CZ  PHE A 319      14.015  -8.850 -14.163  1.00 75.24           C
ATOM   4882  HZ  PHE A 319      14.989  -8.851 -13.674  1.00 75.24           H
ATOM   4883  HN  PHE A 319       9.710  -6.487 -15.927  1.00 75.24           H
ATOM   4884  N   VAL A 320       7.727  -7.880 -17.788  1.00 70.79           N
ATOM   4885  CA  VAL A 320       6.471  -8.410 -18.290  1.00 70.79           C
ATOM   4886  C   VAL A 320       5.909  -7.461 -19.350  1.00 70.79           C
ATOM   4887  O   VAL A 320       5.205  -7.890 -20.263  1.00 70.79           O
ATOM   4888  HA  VAL A 320       6.683  -9.372 -18.758  1.00 70.79           H
ATOM   4889  CB  VAL A 320       5.504  -8.650 -17.129  1.00 70.79           C
ATOM   4890  HB  VAL A 320       5.123  -7.682 -16.804  1.00 70.79           H
ATOM   4891  CG1 VAL A 320       4.310  -9.497 -17.577  1.00 70.79           C
ATOM   4892 1HG1 VAL A 320       3.777  -8.981 -18.375  1.00 70.79           H
ATOM   4893 2HG1 VAL A 320       4.665 -10.461 -17.941  1.00 70.79           H
ATOM   4894 3HG1 VAL A 320       3.639  -9.653 -16.732  1.00 70.79           H
ATOM   4895  CG2 VAL A 320       6.221  -9.297 -15.943  1.00 70.79           C
ATOM   4896 1HG2 VAL A 320       6.642 -10.254 -16.250  1.00 70.79           H
ATOM   4897 2HG2 VAL A 320       7.021  -8.641 -15.601  1.00 70.79           H
ATOM   4898 3HG2 VAL A 320       5.510  -9.456 -15.132  1.00 70.79           H
ATOM   4899  HN  VAL A 320       7.638  -7.126 -17.137  1.00 70.79           H
ATOM   4900  N   GLY A 321       6.240  -6.187 -19.194  1.00 72.57           N
ATOM   4901  CA  GLY A 321       5.735  -5.166 -20.096  1.00 72.57           C
ATOM   4902  C   GLY A 321       6.601  -5.068 -21.354  1.00 72.57           C
ATOM   4903  O   GLY A 321       7.668  -4.457 -21.331  1.00 72.57           O
ATOM   4904 1HA  GLY A 321       4.707  -5.399 -20.375  1.00 72.57           H
ATOM   4905 2HA  GLY A 321       5.717  -4.203 -19.587  1.00 72.57           H
ATOM   4906  HN  GLY A 321       6.842  -5.851 -18.470  1.00 72.57           H
ATOM   4907  N   GLU A 322       6.109  -5.680 -22.421  1.00 76.20           N
ATOM   4908  CA  GLU A 322       6.741  -5.539 -23.722  1.00 76.20           C
ATOM   4909  C   GLU A 322       6.734  -4.072 -24.159  1.00 76.20           C
ATOM   4910  O   GLU A 322       7.739  -3.563 -24.653  1.00 76.20           O
ATOM   4911  HA  GLU A 322       7.767  -5.878 -23.584  1.00 76.20           H
ATOM   4912  CB  GLU A 322       6.055  -6.425 -24.764  1.00 76.20           C
ATOM   4913 1HB  GLU A 322       4.986  -6.215 -24.778  1.00 76.20           H
ATOM   4914 2HB  GLU A 322       6.534  -6.289 -25.734  1.00 76.20           H
ATOM   4915  CG  GLU A 322       6.210  -7.906 -24.411  1.00 76.20           C
ATOM   4916 1HG  GLU A 322       7.232  -8.102 -24.088  1.00 76.20           H
ATOM   4917 2HG  GLU A 322       5.558  -8.153 -23.573  1.00 76.20           H
ATOM   4918  CD  GLU A 322       5.868  -8.793 -25.609  1.00 76.20           C
ATOM   4919  OE1 GLU A 322       6.732  -9.624 -25.964  1.00 76.20           O
ATOM   4920  OE2 GLU A 322       4.751  -8.621 -26.143  1.00 76.20           O
ATOM   4921  HN  GLU A 322       5.296  -6.262 -22.407  1.00 76.20           H
ATOM   4922  N   ARG A 323       5.589  -3.435 -23.962  1.00 76.82           N
ATOM   4923  CA  ARG A 323       5.426  -2.048 -24.363  1.00 76.82           C
ATOM   4924  C   ARG A 323       6.426  -1.160 -23.619  1.00 76.82           C
ATOM   4925  O   ARG A 323       7.035  -0.272 -24.214  1.00 76.82           O
ATOM   4926  HA  ARG A 323       5.619  -2.043 -25.436  1.00 76.82           H
ATOM   4927  CB  ARG A 323       4.006  -1.555 -24.078  1.00 76.82           C
ATOM   4928 1HB  ARG A 323       3.293  -2.356 -24.273  1.00 76.82           H
ATOM   4929 2HB  ARG A 323       3.912  -1.295 -23.023  1.00 76.82           H
ATOM   4930  CG  ARG A 323       3.664  -0.339 -24.940  1.00 76.82           C
ATOM   4931 1HG  ARG A 323       4.358   0.473 -24.723  1.00 76.82           H
ATOM   4932 2HG  ARG A 323       3.787  -0.590 -25.994  1.00 76.82           H
ATOM   4933  CD  ARG A 323       2.229   0.128 -24.686  1.00 76.82           C
ATOM   4934 1HD  ARG A 323       1.573  -0.735 -24.568  1.00 76.82           H
ATOM   4935 2HD  ARG A 323       2.181   0.694 -23.756  1.00 76.82           H
ATOM   4936  NE  ARG A 323       1.762   0.966 -25.813  1.00 76.82           N
ATOM   4937  HE  ARG A 323       2.363   1.061 -26.607  1.00 76.82           H
ATOM   4938  CZ  ARG A 323       0.586   1.608 -25.835  1.00 76.82           C
ATOM   4939  NH1 ARG A 323      -0.258   1.517 -24.798  1.00 76.82           N
ATOM   4940 1HH1 ARG A 323      -0.011   0.967 -24.000  1.00 76.82           H
ATOM   4941 2HH1 ARG A 323      -1.134   1.998 -24.823  1.00 76.82           H
ATOM   4942  NH2 ARG A 323       0.266   2.341 -26.910  1.00 76.82           N
ATOM   4943 1HH2 ARG A 323      -0.608   2.826 -26.942  1.00 76.82           H
ATOM   4944 2HH2 ARG A 323       0.901   2.404 -27.680  1.00 76.82           H
ATOM   4945  HN  ARG A 323       4.784  -3.850 -23.538  1.00 76.82           H
ATOM   4946  N   PHE A 324       6.564  -1.430 -22.330  1.00 79.28           N
ATOM   4947  CA  PHE A 324       7.435  -0.630 -21.486  1.00 79.28           C
ATOM   4948  C   PHE A 324       8.898  -0.782 -21.908  1.00 79.28           C
ATOM   4949  O   PHE A 324       9.634   0.201 -21.976  1.00 79.28           O
ATOM   4950  HA  PHE A 324       7.132   0.410 -21.603  1.00 79.28           H
ATOM   4951  CB  PHE A 324       7.273  -1.149 -20.056  1.00 79.28           C
ATOM   4952 1HB  PHE A 324       6.211  -1.201 -19.818  1.00 79.28           H
ATOM   4953 2HB  PHE A 324       7.662  -2.165 -20.003  1.00 79.28           H
ATOM   4954  CG  PHE A 324       7.976  -0.293 -19.000  1.00 79.28           C
ATOM   4955  CD1 PHE A 324       9.222  -0.629 -18.571  1.00 79.28           C
ATOM   4956  HD1 PHE A 324       9.719  -1.509 -18.979  1.00 79.28           H
ATOM   4957  CD2 PHE A 324       7.355   0.805 -18.491  1.00 79.28           C
ATOM   4958  HD2 PHE A 324       6.356   1.075 -18.835  1.00 79.28           H
ATOM   4959  CE1 PHE A 324       9.874   0.165 -17.591  1.00 79.28           C
ATOM   4960  HE1 PHE A 324      10.872  -0.105 -17.247  1.00 79.28           H
ATOM   4961  CE2 PHE A 324       8.007   1.599 -17.511  1.00 79.28           C
ATOM   4962  HE2 PHE A 324       7.509   2.479 -17.103  1.00 79.28           H
ATOM   4963  CZ  PHE A 324       9.253   1.263 -17.082  1.00 79.28           C
ATOM   4964  HZ  PHE A 324       9.753   1.872 -16.330  1.00 79.28           H
ATOM   4965  HN  PHE A 324       6.094  -2.179 -21.862  1.00 79.28           H
ATOM   4966  N   ARG A 325       9.276  -2.023 -22.182  1.00 81.91           N
ATOM   4967  CA  ARG A 325      10.630  -2.313 -22.620  1.00 81.91           C
ATOM   4968  C   ARG A 325      10.958  -1.523 -23.889  1.00 81.91           C
ATOM   4969  O   ARG A 325      12.048  -0.965 -24.013  1.00 81.91           O
ATOM   4970  HA  ARG A 325      11.265  -2.003 -21.790  1.00 81.91           H
ATOM   4971  CB  ARG A 325      10.811  -3.807 -22.897  1.00 81.91           C
ATOM   4972 1HB  ARG A 325       9.902  -4.210 -23.342  1.00 81.91           H
ATOM   4973 2HB  ARG A 325      11.612  -3.951 -23.622  1.00 81.91           H
ATOM   4974  CG  ARG A 325      11.137  -4.567 -21.610  1.00 81.91           C
ATOM   4975 1HG  ARG A 325      12.019  -4.132 -21.140  1.00 81.91           H
ATOM   4976 2HG  ARG A 325      10.314  -4.463 -20.904  1.00 81.91           H
ATOM   4977  CD  ARG A 325      11.385  -6.049 -21.897  1.00 81.91           C
ATOM   4978 1HD  ARG A 325      11.919  -6.161 -22.841  1.00 81.91           H
ATOM   4979 2HD  ARG A 325      12.018  -6.478 -21.120  1.00 81.91           H
ATOM   4980  NE  ARG A 325      10.097  -6.776 -21.957  1.00 81.91           N
ATOM   4981  HE  ARG A 325       9.262  -6.268 -21.745  1.00 81.91           H
ATOM   4982  CZ  ARG A 325       9.979  -8.072 -22.277  1.00 81.91           C
ATOM   4983  NH1 ARG A 325      11.065  -8.801 -22.570  1.00 81.91           N
ATOM   4984 1HH1 ARG A 325      11.971  -8.379 -22.551  1.00 81.91           H
ATOM   4985 2HH1 ARG A 325      10.968  -9.767 -22.808  1.00 81.91           H
ATOM   4986  NH2 ARG A 325       8.760  -8.627 -22.300  1.00 81.91           N
ATOM   4987 1HH2 ARG A 325       8.655  -9.593 -22.537  1.00 81.91           H
ATOM   4988 2HH2 ARG A 325       7.955  -8.076 -22.080  1.00 81.91           H
ATOM   4989  HN  ARG A 325       8.676  -2.819 -22.108  1.00 81.91           H
ATOM   4990  N   ARG A 326       9.995  -1.499 -24.799  1.00 82.62           N
ATOM   4991  CA  ARG A 326      10.158  -0.764 -26.041  1.00 82.62           C
ATOM   4992  C   ARG A 326      10.336   0.728 -25.755  1.00 82.62           C
ATOM   4993  O   ARG A 326      11.204   1.376 -26.338  1.00 82.62           O
ATOM   4994  HA  ARG A 326      11.052  -1.185 -26.500  1.00 82.62           H
ATOM   4995  CB  ARG A 326       8.949  -0.960 -26.959  1.00 82.62           C
ATOM   4996 1HB  ARG A 326       8.030  -0.843 -26.385  1.00 82.62           H
ATOM   4997 2HB  ARG A 326       8.944  -0.188 -27.729  1.00 82.62           H
ATOM   4998  CG  ARG A 326       8.977  -2.342 -27.614  1.00 82.62           C
ATOM   4999 1HG  ARG A 326       9.899  -2.461 -28.183  1.00 82.62           H
ATOM   5000 2HG  ARG A 326       8.975  -3.114 -26.844  1.00 82.62           H
ATOM   5001  CD  ARG A 326       7.773  -2.534 -28.539  1.00 82.62           C
ATOM   5002 1HD  ARG A 326       6.863  -2.204 -28.039  1.00 82.62           H
ATOM   5003 2HD  ARG A 326       7.888  -1.918 -29.431  1.00 82.62           H
ATOM   5004  NE  ARG A 326       7.651  -3.959 -28.922  1.00 82.62           N
ATOM   5005  HE  ARG A 326       7.726  -4.646 -28.200  1.00 82.62           H
ATOM   5006  CZ  ARG A 326       7.447  -4.385 -30.176  1.00 82.62           C
ATOM   5007  NH1 ARG A 326       7.339  -3.508 -31.183  1.00 82.62           N
ATOM   5008 1HH1 ARG A 326       7.411  -2.527 -31.002  1.00 82.62           H
ATOM   5009 2HH1 ARG A 326       7.187  -3.835 -32.116  1.00 82.62           H
ATOM   5010  NH2 ARG A 326       7.352  -5.702 -30.407  1.00 82.62           N
ATOM   5011 1HH2 ARG A 326       7.200  -6.036 -31.337  1.00 82.62           H
ATOM   5012 2HH2 ARG A 326       7.434  -6.349 -29.650  1.00 82.62           H
ATOM   5013  HN  ARG A 326       9.119  -1.971 -24.698  1.00 82.62           H
ATOM   5014  N   ASP A 327       9.499   1.231 -24.859  1.00 83.62           N
ATOM   5015  CA  ASP A 327       9.505   2.648 -24.541  1.00 83.62           C
ATOM   5016  C   ASP A 327      10.813   3.001 -23.830  1.00 83.62           C
ATOM   5017  O   ASP A 327      11.404   4.048 -24.093  1.00 83.62           O
ATOM   5018  HA  ASP A 327       9.402   3.157 -25.499  1.00 83.62           H
ATOM   5019  CB  ASP A 327       8.348   3.009 -23.608  1.00 83.62           C
ATOM   5020 1HB  ASP A 327       8.406   2.408 -22.701  1.00 83.62           H
ATOM   5021 2HB  ASP A 327       8.432   4.052 -23.305  1.00 83.62           H
ATOM   5022  CG  ASP A 327       6.999   2.778 -24.293  1.00 83.62           C
ATOM   5023  OD1 ASP A 327       6.963   2.915 -25.535  1.00 83.62           O
ATOM   5024  OD2 ASP A 327       6.035   2.469 -23.559  1.00 83.62           O
ATOM   5025  HN  ASP A 327       8.828   0.687 -24.355  1.00 83.62           H
ATOM   5026  N   LEU A 328      11.227   2.109 -22.942  1.00 84.79           N
ATOM   5027  CA  LEU A 328      12.439   2.326 -22.171  1.00 84.79           C
ATOM   5028  C   LEU A 328      13.621   2.503 -23.126  1.00 84.79           C
ATOM   5029  O   LEU A 328      14.378   3.466 -23.011  1.00 84.79           O
ATOM   5030  HA  LEU A 328      12.307   3.251 -21.609  1.00 84.79           H
ATOM   5031  CB  LEU A 328      12.635   1.201 -21.153  1.00 84.79           C
ATOM   5032 1HB  LEU A 328      11.791   1.212 -20.463  1.00 84.79           H
ATOM   5033 2HB  LEU A 328      12.602   0.249 -21.682  1.00 84.79           H
ATOM   5034  CG  LEU A 328      13.927   1.255 -20.335  1.00 84.79           C
ATOM   5035  HG  LEU A 328      14.767   1.314 -21.027  1.00 84.79           H
ATOM   5036  CD1 LEU A 328      13.971   2.510 -19.461  1.00 84.79           C
ATOM   5037 1HD1 LEU A 328      13.922   3.396 -20.095  1.00 84.79           H
ATOM   5038 2HD1 LEU A 328      13.124   2.507 -18.776  1.00 84.79           H
ATOM   5039 3HD1 LEU A 328      14.900   2.523 -18.891  1.00 84.79           H
ATOM   5040  CD2 LEU A 328      14.108  -0.022 -19.512  1.00 84.79           C
ATOM   5041 1HD2 LEU A 328      13.266  -0.137 -18.829  1.00 84.79           H
ATOM   5042 2HD2 LEU A 328      14.153  -0.882 -20.180  1.00 84.79           H
ATOM   5043 3HD2 LEU A 328      15.034   0.042 -18.940  1.00 84.79           H
ATOM   5044  HN  LEU A 328      10.750   1.251 -22.748  1.00 84.79           H
ATOM   5045  N   VAL A 329      13.743   1.559 -24.048  1.00 84.55           N
ATOM   5046  CA  VAL A 329      14.869   1.551 -24.967  1.00 84.55           C
ATOM   5047  C   VAL A 329      14.819   2.807 -25.838  1.00 84.55           C
ATOM   5048  O   VAL A 329      15.858   3.363 -26.192  1.00 84.55           O
ATOM   5049  HA  VAL A 329      15.780   1.574 -24.370  1.00 84.55           H
ATOM   5050  CB  VAL A 329      14.869   0.257 -25.783  1.00 84.55           C
ATOM   5051  HB  VAL A 329      13.906   0.180 -26.289  1.00 84.55           H
ATOM   5052  CG1 VAL A 329      15.962   0.284 -26.853  1.00 84.55           C
ATOM   5053 1HG1 VAL A 329      15.789   1.122 -27.528  1.00 84.55           H
ATOM   5054 2HG1 VAL A 329      16.935   0.396 -26.376  1.00 84.55           H
ATOM   5055 3HG1 VAL A 329      15.939  -0.648 -27.418  1.00 84.55           H
ATOM   5056  CG2 VAL A 329      15.021  -0.964 -24.874  1.00 84.55           C
ATOM   5057 1HG2 VAL A 329      15.962  -0.896 -24.328  1.00 84.55           H
ATOM   5058 2HG2 VAL A 329      14.192  -0.997 -24.167  1.00 84.55           H
ATOM   5059 3HG2 VAL A 329      15.018  -1.871 -25.479  1.00 84.55           H
ATOM   5060  HN  VAL A 329      13.091   0.811 -24.172  1.00 84.55           H
ATOM   5061  N   LYS A 330      13.601   3.219 -26.159  1.00 83.18           N
[truncated: 117,320 more chars]
