# Supplementary material for: Noncanonical roles of chemokine regions in CCR9 activation revealed by structural modeling and mutational mapping
Source: Nat Commun. 2025 Aug 18;16:7695. doi: 10.1038/s41467-025-62321-9 (PMC12361432; doi:10.1038/s41467-025-62321-9)
Supplement: Supplementary file 4 — Supplementary Data 2 [file 41467_2025_62321_MOESM4_ESM.zip › CCR9_CCL25_rnk186.pdb]

SSBOND   1 CYS A   38    CYS A  289 
SSBOND   2 CYS A  119    CYS A  198 
SSBOND   3 CYS B    7    CYS B   35 
SSBOND   4 CYS B    8    CYS B   52 
ATOM      1  N   GLU A  20      -3.667  -4.182  60.959  1.00 46.71           N
ATOM      2  CA  GLU A  20      -3.783  -3.807  59.560  1.00 46.71           C
ATOM      3  C   GLU A  20      -2.462  -4.064  58.831  1.00 46.71           C
ATOM      4  O   GLU A  20      -2.448  -4.265  57.617  1.00 46.71           O
ATOM      5  HA  GLU A  20      -4.562  -4.450  59.151  1.00 46.71           H
ATOM      6  CB  GLU A  20      -4.212  -2.346  59.417  1.00 46.71           C
ATOM      7 1HB  GLU A  20      -3.751  -1.749  60.205  1.00 46.71           H
ATOM      8 2HB  GLU A  20      -3.977  -1.990  58.414  1.00 46.71           H
ATOM      9  CG  GLU A  20      -5.726  -2.201  59.583  1.00 46.71           C
ATOM     10 1HG  GLU A  20      -6.229  -3.054  59.127  1.00 46.71           H
ATOM     11 2HG  GLU A  20      -5.982  -2.208  60.642  1.00 46.71           H
ATOM     12  CD  GLU A  20      -6.226  -0.905  58.941  1.00 46.71           C
ATOM     13  OE1 GLU A  20      -7.430  -0.866  58.605  1.00 46.71           O
ATOM     14  OE2 GLU A  20      -5.394   0.017  58.801  1.00 46.71           O
ATOM     15  HN  GLU A  20      -2.765  -4.514  61.235  1.00 46.71           H
ATOM     16  N   SER A  21      -1.385  -4.050  59.602  1.00 52.94           N
ATOM     17  CA  SER A  21      -0.053  -4.150  59.029  1.00 52.94           C
ATOM     18  C   SER A  21       0.185  -5.567  58.502  1.00 52.94           C
ATOM     19  O   SER A  21       0.703  -5.744  57.401  1.00 52.94           O
ATOM     20  HA  SER A  21      -0.036  -3.430  58.211  1.00 52.94           H
ATOM     21  CB  SER A  21       1.018  -3.779  60.057  1.00 52.94           C
ATOM     22 1HB  SER A  21       1.952  -3.555  59.542  1.00 52.94           H
ATOM     23 2HB  SER A  21       0.718  -2.872  60.582  1.00 52.94           H
ATOM     24  OG  SER A  21       1.236  -4.824  61.001  1.00 52.94           O
ATOM     25  HG  SER A  21       1.934  -4.547  61.662  1.00 52.94           H
ATOM     26  HN  SER A  21      -1.411  -3.972  60.598  1.00 52.94           H
ATOM     27  N   THR A  22      -0.206  -6.539  59.314  1.00 53.09           N
ATOM     28  CA  THR A  22       0.087  -7.929  59.011  1.00 53.09           C
ATOM     29  C   THR A  22      -0.767  -8.411  57.837  1.00 53.09           C
ATOM     30  O   THR A  22      -0.249  -8.992  56.885  1.00 53.09           O
ATOM     31  HA  THR A  22       1.129  -8.001  58.699  1.00 53.09           H
ATOM     32  CB  THR A  22      -0.120  -8.745  60.289  1.00 53.09           C
ATOM     33  HB  THR A  22      -0.750  -9.614  60.098  1.00 53.09           H
ATOM     34  OG1 THR A  22      -0.640  -7.802  61.222  1.00 53.09           O
ATOM     35  HG1 THR A  22      -1.033  -8.280  62.008  1.00 53.09           H
ATOM     36  CG2 THR A  22       1.200  -9.200  60.914  1.00 53.09           C
ATOM     37 1HG2 THR A  22       1.802  -8.327  61.167  1.00 53.09           H
ATOM     38 2HG2 THR A  22       1.744  -9.822  60.203  1.00 53.09           H
ATOM     39 3HG2 THR A  22       0.996  -9.774  61.817  1.00 53.09           H
ATOM     40  HN  THR A  22      -0.713  -6.389  60.162  1.00 53.09           H
ATOM     41  N   SER A  23      -2.062  -8.152  57.943  1.00 55.08           N
ATOM     42  CA  SER A  23      -2.992  -8.545  56.899  1.00 55.08           C
ATOM     43  C   SER A  23      -2.611  -7.874  55.578  1.00 55.08           C
ATOM     44  O   SER A  23      -2.707  -8.486  54.516  1.00 55.08           O
ATOM     45  HA  SER A  23      -2.896  -9.628  56.819  1.00 55.08           H
ATOM     46  CB  SER A  23      -4.431  -8.189  57.279  1.00 55.08           C
ATOM     47 1HB  SER A  23      -5.107  -8.525  56.493  1.00 55.08           H
ATOM     48 2HB  SER A  23      -4.708  -8.723  58.188  1.00 55.08           H
ATOM     49  OG  SER A  23      -4.598  -6.789  57.482  1.00 55.08           O
ATOM     50  HG  SER A  23      -5.551  -6.587  57.709  1.00 55.08           H
ATOM     51  HN  SER A  23      -2.476  -7.684  58.724  1.00 55.08           H
ATOM     52  N   SER A  24      -2.185  -6.624  55.688  1.00 61.23           N
ATOM     53  CA  SER A  24      -1.770  -5.869  54.518  1.00 61.23           C
ATOM     54  C   SER A  24      -0.525  -6.507  53.899  1.00 61.23           C
ATOM     55  O   SER A  24      -0.268  -6.344  52.707  1.00 61.23           O
ATOM     56  HA  SER A  24      -2.611  -5.921  53.827  1.00 61.23           H
ATOM     57  CB  SER A  24      -1.495  -4.406  54.876  1.00 61.23           C
ATOM     58 1HB  SER A  24      -1.635  -3.785  53.991  1.00 61.23           H
ATOM     59 2HB  SER A  24      -2.219  -4.072  55.618  1.00 61.23           H
ATOM     60  OG  SER A  24      -0.176  -4.220  55.382  1.00 61.23           O
ATOM     61  HG  SER A  24      -0.056  -4.743  56.226  1.00 61.23           H
ATOM     62  HN  SER A  24      -2.122  -6.129  56.555  1.00 61.23           H
ATOM     63  N   MET A  25       0.214  -7.220  54.736  1.00 63.88           N
ATOM     64  CA  MET A  25       1.432  -7.873  54.287  1.00 63.88           C
ATOM     65  C   MET A  25       1.118  -9.193  53.581  1.00 63.88           C
ATOM     66  O   MET A  25       1.727  -9.516  52.562  1.00 63.88           O
ATOM     67  HA  MET A  25       1.897  -7.179  53.587  1.00 63.88           H
ATOM     68  CB  MET A  25       2.340  -8.141  55.490  1.00 63.88           C
ATOM     69 1HB  MET A  25       2.233  -7.336  56.217  1.00 63.88           H
ATOM     70 2HB  MET A  25       2.031  -9.061  55.985  1.00 63.88           H
ATOM     71  CG  MET A  25       3.803  -8.254  55.057  1.00 63.88           C
ATOM     72 1HG  MET A  25       4.369  -8.814  55.802  1.00 63.88           H
ATOM     73 2HG  MET A  25       3.873  -8.808  54.121  1.00 63.88           H
ATOM     74  SD  MET A  25       4.508  -6.626  54.855  1.00 63.88           S
ATOM     75  CE  MET A  25       6.245  -7.039  54.849  1.00 63.88           C
ATOM     76 1HE  MET A  25       6.507  -7.521  55.791  1.00 63.88           H
ATOM     77 2HE  MET A  25       6.454  -7.718  54.023  1.00 63.88           H
ATOM     78 3HE  MET A  25       6.834  -6.129  54.730  1.00 63.88           H
ATOM     79  HN  MET A  25      -0.006  -7.353  55.702  1.00 63.88           H
ATOM     80  N   GLU A  26       0.169  -9.921  54.150  1.00 65.40           N
ATOM     81  CA  GLU A  26      -0.245 -11.191  53.578  1.00 65.40           C
ATOM     82  C   GLU A  26      -0.920 -10.969  52.223  1.00 65.40           C
ATOM     83  O   GLU A  26      -0.628 -11.673  51.257  1.00 65.40           O
ATOM     84  HA  GLU A  26       0.674 -11.761  53.444  1.00 65.40           H
ATOM     85  CB  GLU A  26      -1.170 -11.947  54.533  1.00 65.40           C
ATOM     86 1HB  GLU A  26      -1.920 -11.266  54.934  1.00 65.40           H
ATOM     87 2HB  GLU A  26      -1.599 -12.810  54.023  1.00 65.40           H
ATOM     88  CG  GLU A  26      -0.391 -12.498  55.730  1.00 65.40           C
ATOM     89 1HG  GLU A  26       0.430 -13.123  55.377  1.00 65.40           H
ATOM     90 2HG  GLU A  26       0.053 -11.675  56.289  1.00 65.40           H
ATOM     91  CD  GLU A  26      -1.302 -13.314  56.649  1.00 65.40           C
ATOM     92  OE1 GLU A  26      -0.751 -14.154  57.393  1.00 65.40           O
ATOM     93  OE2 GLU A  26      -2.528 -13.080  56.586  1.00 65.40           O
ATOM     94  HN  GLU A  26      -0.314  -9.656  54.985  1.00 65.40           H
ATOM     95  N   ASP A  27      -1.809  -9.987  52.195  1.00 61.46           N
ATOM     96  CA  ASP A  27      -2.539  -9.673  50.978  1.00 61.46           C
ATOM     97  C   ASP A  27      -1.544  -9.409  49.845  1.00 61.46           C
ATOM     98  O   ASP A  27      -1.774  -9.814  48.707  1.00 61.46           O
ATOM     99  HA  ASP A  27      -3.166 -10.543  50.788  1.00 61.46           H
ATOM    100  CB  ASP A  27      -3.394  -8.417  51.157  1.00 61.46           C
ATOM    101 1HB  ASP A  27      -2.832  -7.665  51.711  1.00 61.46           H
ATOM    102 2HB  ASP A  27      -3.626  -7.988  50.182  1.00 61.46           H
ATOM    103  CG  ASP A  27      -4.692  -8.740  51.900  1.00 61.46           C
ATOM    104  OD1 ASP A  27      -4.977  -9.948  52.046  1.00 61.46           O
ATOM    105  OD2 ASP A  27      -5.370  -7.771  52.305  1.00 61.46           O
ATOM    106  HN  ASP A  27      -2.032  -9.412  52.982  1.00 61.46           H
ATOM    107  N   TYR A  28      -0.461  -8.733  50.197  1.00 66.05           N
ATOM    108  CA  TYR A  28       0.556  -8.386  49.219  1.00 66.05           C
ATOM    109  C   TYR A  28       1.345  -9.623  48.786  1.00 66.05           C
ATOM    110  O   TYR A  28       1.761  -9.726  47.633  1.00 66.05           O
ATOM    111  HA  TYR A  28       0.054  -7.961  48.349  1.00 66.05           H
ATOM    112  CB  TYR A  28       1.503  -7.411  49.922  1.00 66.05           C
ATOM    113 1HB  TYR A  28       0.932  -6.547  50.261  1.00 66.05           H
ATOM    114 2HB  TYR A  28       1.909  -7.893  50.811  1.00 66.05           H
ATOM    115  CG  TYR A  28       2.661  -6.929  49.046  1.00 66.05           C
ATOM    116  CD1 TYR A  28       3.915  -7.485  49.193  1.00 66.05           C
ATOM    117  HD1 TYR A  28       4.081  -8.269  49.932  1.00 66.05           H
ATOM    118  CD2 TYR A  28       2.451  -5.936  48.110  1.00 66.05           C
ATOM    119  HD2 TYR A  28       1.460  -5.497  47.995  1.00 66.05           H
ATOM    120  CE1 TYR A  28       5.005  -7.031  48.369  1.00 66.05           C
ATOM    121  HE1 TYR A  28       6.001  -7.462  48.474  1.00 66.05           H
ATOM    122  CE2 TYR A  28       3.541  -5.482  47.286  1.00 66.05           C
ATOM    123  HE2 TYR A  28       3.389  -4.699  46.543  1.00 66.05           H
ATOM    124  CZ  TYR A  28       4.764  -6.051  47.456  1.00 66.05           C
ATOM    125  OH  TYR A  28       5.794  -5.622  46.678  1.00 66.05           O
ATOM    126  HH  TYR A  28       5.447  -5.040  45.943  1.00 66.05           H
ATOM    127  HN  TYR A  28      -0.272  -8.424  51.130  1.00 66.05           H
ATOM    128  N   VAL A  29       1.528 -10.530  49.734  1.00 63.43           N
ATOM    129  CA  VAL A  29       2.331 -11.716  49.489  1.00 63.43           C
ATOM    130  C   VAL A  29       1.528 -12.706  48.643  1.00 63.43           C
ATOM    131  O   VAL A  29       2.086 -13.397  47.792  1.00 63.43           O
ATOM    132  HA  VAL A  29       3.212 -11.407  48.926  1.00 63.43           H
ATOM    133  CB  VAL A  29       2.804 -12.311  50.817  1.00 63.43           C
ATOM    134  HB  VAL A  29       1.931 -12.439  51.457  1.00 63.43           H
ATOM    135  CG1 VAL A  29       3.438 -13.688  50.607  1.00 63.43           C
ATOM    136 1HG1 VAL A  29       2.705 -14.361  50.163  1.00 63.43           H
ATOM    137 2HG1 VAL A  29       4.296 -13.594  49.941  1.00 63.43           H
ATOM    138 3HG1 VAL A  29       3.765 -14.087  51.567  1.00 63.43           H
ATOM    139  CG2 VAL A  29       3.773 -11.364  51.529  1.00 63.43           C
ATOM    140 1HG2 VAL A  29       4.642 -11.190  50.895  1.00 63.43           H
ATOM    141 2HG2 VAL A  29       3.273 -10.416  51.728  1.00 63.43           H
ATOM    142 3HG2 VAL A  29       4.093 -11.811  52.470  1.00 63.43           H
ATOM    143  HN  VAL A  29       1.140 -10.465  50.653  1.00 63.43           H
ATOM    144  N   ASN A  30       0.230 -12.743  48.907  1.00 66.03           N
ATOM    145  CA  ASN A  30      -0.635 -13.724  48.274  1.00 66.03           C
ATOM    146  C   ASN A  30      -1.094 -13.191  46.915  1.00 66.03           C
ATOM    147  O   ASN A  30      -1.704 -13.919  46.133  1.00 66.03           O
ATOM    148  HA  ASN A  30      -0.029 -14.625  48.185  1.00 66.03           H
ATOM    149  CB  ASN A  30      -1.880 -13.990  49.122  1.00 66.03           C
ATOM    150 1HB  ASN A  30      -2.299 -13.044  49.466  1.00 66.03           H
ATOM    151 2HB  ASN A  30      -2.643 -14.474  48.512  1.00 66.03           H
ATOM    152  CG  ASN A  30      -1.545 -14.873  50.326  1.00 66.03           C
ATOM    153  OD1 ASN A  30      -0.554 -15.584  50.350  1.00 66.03           O
ATOM    154  ND2 ASN A  30      -2.425 -14.789  51.320  1.00 66.03           N
ATOM    155 1HD2 ASN A  30      -3.218 -14.186  51.236  1.00 66.03           H
ATOM    156 2HD2 ASN A  30      -2.293 -15.329  52.151  1.00 66.03           H
ATOM    157  HN  ASN A  30      -0.231 -12.119  49.539  1.00 66.03           H
ATOM    158  N   PHE A  31      -0.783 -11.926  46.675  1.00 70.87           N
ATOM    159  CA  PHE A  31      -1.139 -11.293  45.417  1.00 70.87           C
ATOM    160  C   PHE A  31      -0.417 -11.958  44.244  1.00 70.87           C
ATOM    161  O   PHE A  31       0.812 -12.017  44.220  1.00 70.87           O
ATOM    162  HA  PHE A  31      -2.216 -11.408  45.291  1.00 70.87           H
ATOM    163  CB  PHE A  31      -0.697  -9.831  45.510  1.00 70.87           C
ATOM    164 1HB  PHE A  31      -1.128  -9.388  46.408  1.00 70.87           H
ATOM    165 2HB  PHE A  31       0.386  -9.797  45.627  1.00 70.87           H
ATOM    166  CG  PHE A  31      -1.092  -8.983  44.300  1.00 70.87           C
ATOM    167  CD1 PHE A  31      -0.204  -8.785  43.289  1.00 70.87           C
ATOM    168  HD1 PHE A  31       0.789  -9.230  43.341  1.00 70.87           H
ATOM    169  CD2 PHE A  31      -2.332  -8.426  44.236  1.00 70.87           C
ATOM    170  HD2 PHE A  31      -3.043  -8.585  45.046  1.00 70.87           H
ATOM    171  CE1 PHE A  31      -0.572  -7.997  42.166  1.00 70.87           C
ATOM    172  HE1 PHE A  31       0.140  -7.838  41.356  1.00 70.87           H
ATOM    173  CE2 PHE A  31      -2.699  -7.639  43.112  1.00 70.87           C
ATOM    174  HE2 PHE A  31      -3.692  -7.193  43.061  1.00 70.87           H
ATOM    175  CZ  PHE A  31      -1.811  -7.441  42.101  1.00 70.87           C
ATOM    176  HZ  PHE A  31      -2.093  -6.836  41.239  1.00 70.87           H
ATOM    177  HN  PHE A  31      -0.297 -11.337  47.322  1.00 70.87           H
ATOM    178  N   ASN A  32      -1.210 -12.442  43.299  1.00 67.70           N
ATOM    179  CA  ASN A  32      -0.660 -13.067  42.108  1.00 67.70           C
ATOM    180  C   ASN A  32      -0.165 -11.982  41.150  1.00 67.70           C
ATOM    181  O   ASN A  32      -0.940 -11.451  40.355  1.00 67.70           O
ATOM    182  HA  ASN A  32       0.147 -13.706  42.467  1.00 67.70           H
ATOM    183  CB  ASN A  32      -1.722 -13.893  41.380  1.00 67.70           C
ATOM    184 1HB  ASN A  32      -2.231 -14.546  42.090  1.00 67.70           H
ATOM    185 2HB  ASN A  32      -2.478 -13.230  40.958  1.00 67.70           H
ATOM    186  CG  ASN A  32      -1.094 -14.734  40.266  1.00 67.70           C
ATOM    187  OD1 ASN A  32       0.080 -14.623  39.956  1.00 67.70           O
ATOM    188  ND2 ASN A  32      -1.941 -15.578  39.683  1.00 67.70           N
ATOM    189 1HD2 ASN A  32      -2.893 -15.620  39.985  1.00 67.70           H
ATOM    190 2HD2 ASN A  32      -1.625 -16.171  38.943  1.00 67.70           H
ATOM    191  HN  ASN A  32      -2.209 -12.412  43.338  1.00 67.70           H
ATOM    192  N   PHE A  33       1.121 -11.685  41.257  1.00 70.26           N
ATOM    193  CA  PHE A  33       1.756 -10.763  40.330  1.00 70.26           C
ATOM    194  C   PHE A  33       2.034 -11.441  38.987  1.00 70.26           C
ATOM    195  O   PHE A  33       3.157 -11.396  38.486  1.00 70.26           O
ATOM    196  HA  PHE A  33       1.068  -9.931  40.179  1.00 70.26           H
ATOM    197  CB  PHE A  33       3.085 -10.340  40.959  1.00 70.26           C
ATOM    198 1HB  PHE A  33       3.684 -11.230  41.152  1.00 70.26           H
ATOM    199 2HB  PHE A  33       3.637  -9.732  40.243  1.00 70.26           H
ATOM    200  CG  PHE A  33       2.933  -9.553  42.263  1.00 70.26           C
ATOM    201  CD1 PHE A  33       2.751  -8.206  42.227  1.00 70.26           C
ATOM    202  HD1 PHE A  33       2.714  -7.686  41.269  1.00 70.26           H
ATOM    203  CD2 PHE A  33       2.980 -10.201  43.458  1.00 70.26           C
ATOM    204  HD2 PHE A  33       3.126 -11.281  43.486  1.00 70.26           H
ATOM    205  CE1 PHE A  33       2.611  -7.476  43.436  1.00 70.26           C
ATOM    206  HE1 PHE A  33       2.465  -6.396  43.408  1.00 70.26           H
ATOM    207  CE2 PHE A  33       2.839  -9.471  44.667  1.00 70.26           C
ATOM    208  HE2 PHE A  33       2.877  -9.990  45.625  1.00 70.26           H
ATOM    209  CZ  PHE A  33       2.658  -8.124  44.631  1.00 70.26           C
ATOM    210  HZ  PHE A  33       2.549  -7.563  45.560  1.00 70.26           H
ATOM    211  HN  PHE A  33       1.726 -12.062  41.958  1.00 70.26           H
ATOM    212  N   THR A  34       0.993 -12.053  38.442  1.00 72.89           N
ATOM    213  CA  THR A  34       0.998 -12.432  37.039  1.00 72.89           C
ATOM    214  C   THR A  34       1.395 -11.240  36.166  1.00 72.89           C
ATOM    215  O   THR A  34       0.850 -10.148  36.315  1.00 72.89           O
ATOM    216  HA  THR A  34       1.756 -13.201  36.894  1.00 72.89           H
ATOM    217  CB  THR A  34      -0.380 -13.002  36.699  1.00 72.89           C
ATOM    218  HB  THR A  34      -1.157 -12.250  36.834  1.00 72.89           H
ATOM    219  OG1 THR A  34      -0.492 -14.158  37.526  1.00 72.89           O
ATOM    220  HG1 THR A  34       0.348 -14.699  37.472  1.00 72.89           H
ATOM    221  CG2 THR A  34      -0.449 -13.556  35.274  1.00 72.89           C
ATOM    222 1HG2 THR A  34       0.282 -14.355  35.159  1.00 72.89           H
ATOM    223 2HG2 THR A  34      -0.231 -12.759  34.563  1.00 72.89           H
ATOM    224 3HG2 THR A  34      -1.449 -13.948  35.085  1.00 72.89           H
ATOM    225  HN  THR A  34       0.159 -12.289  38.940  1.00 72.89           H
ATOM    226  N   ASP A  35       2.341 -11.491  35.273  1.00 80.39           N
ATOM    227  CA  ASP A  35       2.979 -10.413  34.536  1.00 80.39           C
ATOM    228  C   ASP A  35       2.112 -10.042  33.331  1.00 80.39           C
ATOM    229  O   ASP A  35       2.393 -10.458  32.208  1.00 80.39           O
ATOM    230  HA  ASP A  35       3.073  -9.595  35.250  1.00 80.39           H
ATOM    231  CB  ASP A  35       4.354 -10.839  34.016  1.00 80.39           C
ATOM    232 1HB  ASP A  35       4.789 -11.577  34.691  1.00 80.39           H
ATOM    233 2HB  ASP A  35       4.245 -11.321  33.044  1.00 80.39           H
ATOM    234  CG  ASP A  35       5.291  -9.636  33.894  1.00 80.39           C
ATOM    235  OD1 ASP A  35       4.882  -8.549  34.355  1.00 80.39           O
ATOM    236  OD2 ASP A  35       6.395  -9.831  33.341  1.00 80.39           O
ATOM    237  HN  ASP A  35       2.672 -12.408  35.051  1.00 80.39           H
ATOM    238  N   PHE A  36       1.077  -9.262  33.606  1.00 89.96           N
ATOM    239  CA  PHE A  36       0.206  -8.775  32.549  1.00 89.96           C
ATOM    240  C   PHE A  36       0.821  -7.564  31.845  1.00 89.96           C
ATOM    241  O   PHE A  36       0.339  -7.141  30.796  1.00 89.96           O
ATOM    242  HA  PHE A  36       0.083  -9.587  31.832  1.00 89.96           H
ATOM    243  CB  PHE A  36      -1.107  -8.353  33.211  1.00 89.96           C
ATOM    244 1HB  PHE A  36      -0.885  -7.671  34.032  1.00 89.96           H
ATOM    245 2HB  PHE A  36      -1.704  -7.797  32.488  1.00 89.96           H
ATOM    246  CG  PHE A  36      -1.938  -9.520  33.747  1.00 89.96           C
ATOM    247  CD1 PHE A  36      -2.060 -10.660  33.015  1.00 89.96           C
ATOM    248  HD1 PHE A  36      -1.566 -10.742  32.047  1.00 89.96           H
ATOM    249  CD2 PHE A  36      -2.555  -9.418  34.955  1.00 89.96           C
ATOM    250  HD2 PHE A  36      -2.458  -8.504  35.541  1.00 89.96           H
ATOM    251  CE1 PHE A  36      -2.831 -11.744  33.513  1.00 89.96           C
ATOM    252  HE1 PHE A  36      -2.929 -12.658  32.926  1.00 89.96           H
ATOM    253  CE2 PHE A  36      -3.327 -10.502  35.452  1.00 89.96           C
ATOM    254  HE2 PHE A  36      -3.821 -10.420  36.420  1.00 89.96           H
ATOM    255  CZ  PHE A  36      -3.448 -11.642  34.720  1.00 89.96           C
ATOM    256  HZ  PHE A  36      -4.040 -12.474  35.102  1.00 89.96           H
ATOM    257  HN  PHE A  36       0.830  -8.964  34.528  1.00 89.96           H
ATOM    258  N   TYR A  37       1.877  -7.042  32.451  1.00 91.23           N
ATOM    259  CA  TYR A  37       2.645  -5.976  31.830  1.00 91.23           C
ATOM    260  C   TYR A  37       3.757  -6.546  30.946  1.00 91.23           C
ATOM    261  O   TYR A  37       4.692  -7.171  31.443  1.00 91.23           O
ATOM    262  HA  TYR A  37       1.966  -5.387  31.213  1.00 91.23           H
ATOM    263  CB  TYR A  37       3.278  -5.187  32.978  1.00 91.23           C
ATOM    264 1HB  TYR A  37       2.489  -4.844  33.647  1.00 91.23           H
ATOM    265 2HB  TYR A  37       3.917  -5.855  33.555  1.00 91.23           H
ATOM    266  CG  TYR A  37       4.102  -3.981  32.524  1.00 91.23           C
ATOM    267  CD1 TYR A  37       5.461  -4.109  32.325  1.00 91.23           C
ATOM    268  HD1 TYR A  37       5.948  -5.071  32.490  1.00 91.23           H
ATOM    269  CD2 TYR A  37       3.486  -2.764  32.315  1.00 91.23           C
ATOM    270  HD2 TYR A  37       2.412  -2.662  32.473  1.00 91.23           H
ATOM    271  CE1 TYR A  37       6.237  -2.974  31.897  1.00 91.23           C
ATOM    272  HE1 TYR A  37       7.311  -3.062  31.736  1.00 91.23           H
ATOM    273  CE2 TYR A  37       4.261  -1.628  31.888  1.00 91.23           C
ATOM    274  HE2 TYR A  37       3.787  -0.661  31.719  1.00 91.23           H
ATOM    275  CZ  TYR A  37       5.599  -1.789  31.700  1.00 91.23           C
ATOM    276  OH  TYR A  37       6.331  -0.717  31.296  1.00 91.23           O
ATOM    277  HH  TYR A  37       5.728   0.059  31.112  1.00 91.23           H
ATOM    278  HN  TYR A  37       2.208  -7.333  33.349  1.00 91.23           H
ATOM    279  N   CYS A  38       3.618  -6.309  29.649  1.00 91.50           N
ATOM    280  CA  CYS A  38       4.528  -6.894  28.680  1.00 91.50           C
ATOM    281  C   CYS A  38       5.539  -5.825  28.263  1.00 91.50           C
ATOM    282  O   CYS A  38       5.168  -4.808  27.680  1.00 91.50           O
ATOM    283  HA  CYS A  38       5.026  -7.725  29.180  1.00 91.50           H
ATOM    284  CB  CYS A  38       3.778  -7.470  27.477  1.00 91.50           C
ATOM    285 1HB  CYS A  38       2.982  -8.133  27.817  1.00 91.50           H
ATOM    286 2HB  CYS A  38       3.305  -6.666  26.914  1.00 91.50           H
ATOM    287  SG  CYS A  38       4.937  -8.389  26.398  1.00 91.50           S
ATOM    288  HN  CYS A  38       2.901  -5.730  29.261  1.00 91.50           H
ATOM    289  N   GLU A  39       6.798  -6.092  28.579  1.00 89.98           N
ATOM    290  CA  GLU A  39       7.885  -5.265  28.084  1.00 89.98           C
ATOM    291  C   GLU A  39       8.277  -5.694  26.669  1.00 89.98           C
ATOM    292  O   GLU A  39       8.593  -6.859  26.435  1.00 89.98           O
ATOM    293  HA  GLU A  39       7.492  -4.249  28.067  1.00 89.98           H
ATOM    294  CB  GLU A  39       9.089  -5.320  29.027  1.00 89.98           C
ATOM    295 1HB  GLU A  39       9.317  -6.358  29.271  1.00 89.98           H
ATOM    296 2HB  GLU A  39       9.930  -4.789  28.580  1.00 89.98           H
ATOM    297  CG  GLU A  39       8.785  -4.612  30.348  1.00 89.98           C
ATOM    298 1HG  GLU A  39       8.420  -3.604  30.149  1.00 89.98           H
ATOM    299 2HG  GLU A  39       7.989  -5.141  30.873  1.00 89.98           H
ATOM    300  CD  GLU A  39      10.030  -4.544  31.234  1.00 89.98           C
ATOM    301  OE1 GLU A  39       9.908  -3.981  32.343  1.00 89.98           O
ATOM    302  OE2 GLU A  39      11.077  -5.057  30.782  1.00 89.98           O
ATOM    303  HN  GLU A  39       7.079  -6.855  29.161  1.00 89.98           H
ATOM    304  N   LYS A  40       8.242  -4.729  25.762  1.00 89.29           N
ATOM    305  CA  LYS A  40       8.411  -5.023  24.349  1.00 89.29           C
ATOM    306  C   LYS A  40       9.855  -4.726  23.939  1.00 89.29           C
ATOM    307  O   LYS A  40      10.122  -4.401  22.784  1.00 89.29           O
ATOM    308  HA  LYS A  40       8.226  -6.089  24.213  1.00 89.29           H
ATOM    309  CB  LYS A  40       7.369  -4.273  23.517  1.00 89.29           C
ATOM    310 1HB  LYS A  40       7.479  -3.199  23.672  1.00 89.29           H
ATOM    311 2HB  LYS A  40       7.541  -4.460  22.457  1.00 89.29           H
ATOM    312  CG  LYS A  40       5.951  -4.706  23.893  1.00 89.29           C
ATOM    313 1HG  LYS A  40       5.815  -4.620  24.971  1.00 89.29           H
ATOM    314 2HG  LYS A  40       5.227  -4.038  23.427  1.00 89.29           H
ATOM    315  CD  LYS A  40       5.683  -6.146  23.453  1.00 89.29           C
ATOM    316 1HD  LYS A  40       5.978  -6.273  22.411  1.00 89.29           H
ATOM    317 2HD  LYS A  40       6.293  -6.830  24.042  1.00 89.29           H
ATOM    318  CE  LYS A  40       4.204  -6.503  23.617  1.00 89.29           C
ATOM    319 1HE  LYS A  40       3.994  -6.741  24.659  1.00 89.29           H
ATOM    320 2HE  LYS A  40       3.585  -5.644  23.355  1.00 89.29           H
ATOM    321  NZ  LYS A  40       3.850  -7.655  22.758  1.00 89.29           N
ATOM    322 1HZ  LYS A  40       2.869  -7.880  22.881  1.00 89.29           H
ATOM    323 2HZ  LYS A  40       4.024  -7.419  21.787  1.00 89.29           H
ATOM    324 3HZ  LYS A  40       4.416  -8.456  23.017  1.00 89.29           H
ATOM    325  HN  LYS A  40       8.102  -3.762  25.978  1.00 89.29           H
ATOM    326  N   ASN A  41      10.749  -4.849  24.910  1.00 88.75           N
ATOM    327  CA  ASN A  41      12.146  -4.516  24.688  1.00 88.75           C
ATOM    328  C   ASN A  41      12.705  -5.401  23.572  1.00 88.75           C
ATOM    329  O   ASN A  41      13.389  -4.914  22.673  1.00 88.75           O
ATOM    330  HA  ASN A  41      12.149  -3.459  24.423  1.00 88.75           H
ATOM    331  CB  ASN A  41      12.978  -4.761  25.948  1.00 88.75           C
ATOM    332 1HB  ASN A  41      12.665  -5.694  26.418  1.00 88.75           H
ATOM    333 2HB  ASN A  41      14.027  -4.877  25.678  1.00 88.75           H
ATOM    334  CG  ASN A  41      12.824  -3.607  26.940  1.00 88.75           C
ATOM    335  OD1 ASN A  41      12.408  -2.512  26.598  1.00 88.75           O
ATOM    336  ND2 ASN A  41      13.184  -3.911  28.184  1.00 88.75           N
ATOM    337 1HD2 ASN A  41      13.518  -4.829  28.397  1.00 88.75           H
ATOM    338 2HD2 ASN A  41      13.120  -3.222  28.905  1.00 88.75           H
ATOM    339  HN  ASN A  41      10.532  -5.168  25.833  1.00 88.75           H
ATOM    340  N   ASN A  42      12.393  -6.685  23.666  1.00 90.72           N
ATOM    341  CA  ASN A  42      12.902  -7.651  22.708  1.00 90.72           C
ATOM    342  C   ASN A  42      12.399  -7.288  21.309  1.00 90.72           C
ATOM    343  O   ASN A  42      13.135  -7.408  20.330  1.00 90.72           O
ATOM    344  HA  ASN A  42      13.987  -7.592  22.789  1.00 90.72           H
ATOM    345  CB  ASN A  42      12.410  -9.063  23.034  1.00 90.72           C
ATOM    346 1HB  ASN A  42      11.326  -9.057  23.148  1.00 90.72           H
ATOM    347 2HB  ASN A  42      12.640  -9.733  22.206  1.00 90.72           H
ATOM    348  CG  ASN A  42      13.061  -9.586  24.317  1.00 90.72           C
ATOM    349  OD1 ASN A  42      13.996  -9.012  24.848  1.00 90.72           O
ATOM    350  ND2 ASN A  42      12.515 -10.707  24.781  1.00 90.72           N
ATOM    351 1HD2 ASN A  42      11.748 -11.128  24.297  1.00 90.72           H
ATOM    352 2HD2 ASN A  42      12.871 -11.127  25.616  1.00 90.72           H
ATOM    353  HN  ASN A  42      11.806  -7.067  24.380  1.00 90.72           H
ATOM    354  N   VAL A  43      11.149  -6.850  21.259  1.00 91.31           N
ATOM    355  CA  VAL A  43      10.523  -6.517  19.991  1.00 91.31           C
ATOM    356  C   VAL A  43      11.235  -5.309  19.377  1.00 91.31           C
ATOM    357  O   VAL A  43      11.465  -5.267  18.170  1.00 91.31           O
ATOM    358  HA  VAL A  43      10.649  -7.373  19.327  1.00 91.31           H
ATOM    359  CB  VAL A  43       9.024  -6.289  20.191  1.00 91.31           C
ATOM    360  HB  VAL A  43       8.900  -5.435  20.856  1.00 91.31           H
ATOM    361  CG1 VAL A  43       8.338  -5.956  18.865  1.00 91.31           C
ATOM    362 1HG1 VAL A  43       8.776  -5.050  18.447  1.00 91.31           H
ATOM    363 2HG1 VAL A  43       8.475  -6.782  18.167  1.00 91.31           H
ATOM    364 3HG1 VAL A  43       7.273  -5.799  19.037  1.00 91.31           H
ATOM    365  CG2 VAL A  43       8.369  -7.501  20.858  1.00 91.31           C
ATOM    366 1HG2 VAL A  43       8.508  -8.381  20.229  1.00 91.31           H
ATOM    367 2HG2 VAL A  43       8.830  -7.674  21.830  1.00 91.31           H
ATOM    368 3HG2 VAL A  43       7.304  -7.313  20.988  1.00 91.31           H
ATOM    369  HN  VAL A  43      10.569  -6.723  22.063  1.00 91.31           H
ATOM    370  N   ARG A  44      11.563  -4.357  20.238  1.00 89.90           N
ATOM    371  CA  ARG A  44      12.204  -3.132  19.789  1.00 89.90           C
ATOM    372  C   ARG A  44      13.634  -3.420  19.328  1.00 89.90           C
ATOM    373  O   ARG A  44      14.111  -2.824  18.363  1.00 89.90           O
ATOM    374  HA  ARG A  44      11.588  -2.782  18.961  1.00 89.90           H
ATOM    375  CB  ARG A  44      12.236  -2.087  20.906  1.00 89.90           C
ATOM    376 1HB  ARG A  44      12.558  -2.553  21.837  1.00 89.90           H
ATOM    377 2HB  ARG A  44      12.969  -1.316  20.666  1.00 89.90           H
ATOM    378  CG  ARG A  44      10.860  -1.448  21.099  1.00 89.90           C
ATOM    379 1HG  ARG A  44      10.520  -1.017  20.157  1.00 89.90           H
ATOM    380 2HG  ARG A  44      10.136  -2.213  21.379  1.00 89.90           H
ATOM    381  CD  ARG A  44      10.905  -0.362  22.176  1.00 89.90           C
ATOM    382 1HD  ARG A  44      11.902   0.076  22.221  1.00 89.90           H
ATOM    383 2HD  ARG A  44      10.214   0.442  21.923  1.00 89.90           H
ATOM    384  NE  ARG A  44      10.547  -0.939  23.491  1.00 89.90           N
ATOM    385  HE  ARG A  44       9.955  -1.745  23.504  1.00 89.90           H
ATOM    386  CZ  ARG A  44      10.967  -0.450  24.666  1.00 89.90           C
ATOM    387  NH1 ARG A  44      11.763   0.628  24.708  1.00 89.90           N
ATOM    388 1HH1 ARG A  44      12.047   1.073  23.859  1.00 89.90           H
ATOM    389 2HH1 ARG A  44      12.072   0.987  25.588  1.00 89.90           H
ATOM    390  NH2 ARG A  44      10.580  -1.054  25.797  1.00 89.90           N
ATOM    391 1HH2 ARG A  44      10.885  -0.701  26.682  1.00 89.90           H
ATOM    392 2HH2 ARG A  44       9.987  -1.858  25.757  1.00 89.90           H
ATOM    393  HN  ARG A  44      11.398  -4.411  21.222  1.00 89.90           H
ATOM    394  N   GLN A  45      14.279  -4.334  20.039  1.00 91.58           N
ATOM    395  CA  GLN A  45      15.651  -4.695  19.726  1.00 91.58           C
ATOM    396  C   GLN A  45      15.727  -5.338  18.340  1.00 91.58           C
ATOM    397  O   GLN A  45      16.636  -5.044  17.564  1.00 91.58           O
ATOM    398  HA  GLN A  45      16.205  -3.756  19.729  1.00 91.58           H
ATOM    399  CB  GLN A  45      16.231  -5.623  20.794  1.00 91.58           C
ATOM    400 1HB  GLN A  45      16.101  -5.176  21.780  1.00 91.58           H
ATOM    401 2HB  GLN A  45      15.684  -6.566  20.797  1.00 91.58           H
ATOM    402  CG  GLN A  45      17.716  -5.890  20.542  1.00 91.58           C
ATOM    403 1HG  GLN A  45      17.849  -6.318  19.548  1.00 91.58           H
ATOM    404 2HG  GLN A  45      18.266  -4.948  20.559  1.00 91.58           H
ATOM    405  CD  GLN A  45      18.290  -6.841  21.594  1.00 91.58           C
ATOM    406  OE1 GLN A  45      17.574  -7.466  22.359  1.00 91.58           O
ATOM    407  NE2 GLN A  45      19.618  -6.914  21.591  1.00 91.58           N
ATOM    408 1HE2 GLN A  45      20.147  -6.374  20.936  1.00 91.58           H
ATOM    409 2HE2 GLN A  45      20.087  -7.510  22.242  1.00 91.58           H
ATOM    410  HN  GLN A  45      13.880  -4.822  20.815  1.00 91.58           H
ATOM    411  N   PHE A  46      14.762  -6.205  18.071  1.00 93.34           N
ATOM    412  CA  PHE A  46      14.677  -6.851  16.772  1.00 93.34           C
ATOM    413  C   PHE A  46      14.462  -5.821  15.661  1.00 93.34           C
ATOM    414  O   PHE A  46      15.149  -5.850  14.641  1.00 93.34           O
ATOM    415  HA  PHE A  46      15.621  -7.370  16.607  1.00 93.34           H
ATOM    416  CB  PHE A  46      13.471  -7.792  16.819  1.00 93.34           C
ATOM    417 1HB  PHE A  46      13.660  -8.570  17.559  1.00 93.34           H
ATOM    418 2HB  PHE A  46      12.600  -7.233  17.159  1.00 93.34           H
ATOM    419  CG  PHE A  46      13.145  -8.452  15.478  1.00 93.34           C
ATOM    420  CD1 PHE A  46      12.109  -7.991  14.728  1.00 93.34           C
ATOM    421  HD1 PHE A  46      11.511  -7.151  15.082  1.00 93.34           H
ATOM    422  CD2 PHE A  46      13.890  -9.500  15.036  1.00 93.34           C
ATOM    423  HD2 PHE A  46      14.721  -9.870  15.638  1.00 93.34           H
ATOM    424  CE1 PHE A  46      11.805  -8.603  13.483  1.00 93.34           C
ATOM    425  HE1 PHE A  46      10.975  -8.234  12.882  1.00 93.34           H
ATOM    426  CE2 PHE A  46      13.587 -10.113  13.792  1.00 93.34           C
ATOM    427  HE2 PHE A  46      14.185 -10.953  13.438  1.00 93.34           H
ATOM    428  CZ  PHE A  46      12.551  -9.651  13.041  1.00 93.34           C
ATOM    429  HZ  PHE A  46      12.318 -10.121  12.086  1.00 93.34           H
ATOM    430  HN  PHE A  46      14.048  -6.466  18.720  1.00 93.34           H
ATOM    431  N   ALA A  47      13.504  -4.936  15.895  1.00 92.50           N
ATOM    432  CA  ALA A  47      13.129  -3.955  14.890  1.00 92.50           C
ATOM    433  C   ALA A  47      14.353  -3.114  14.524  1.00 92.50           C
ATOM    434  O   ALA A  47      14.572  -2.807  13.353  1.00 92.50           O
ATOM    435  HA  ALA A  47      12.794  -4.498  14.006  1.00 92.50           H
ATOM    436  CB  ALA A  47      11.972  -3.103  15.415  1.00 92.50           C
ATOM    437 1HB  ALA A  47      11.118  -3.745  15.632  1.00 92.50           H
ATOM    438 2HB  ALA A  47      12.282  -2.590  16.325  1.00 92.50           H
ATOM    439 3HB  ALA A  47      11.691  -2.368  14.661  1.00 92.50           H
ATOM    440  HN  ALA A  47      12.989  -4.882  16.751  1.00 92.50           H
ATOM    441  N   SER A  48      15.119  -2.764  15.547  1.00 92.44           N
ATOM    442  CA  SER A  48      16.185  -1.790  15.386  1.00 92.44           C
ATOM    443  C   SER A  48      17.260  -2.342  14.447  1.00 92.44           C
ATOM    444  O   SER A  48      17.981  -1.578  13.806  1.00 92.44           O
ATOM    445  HA  SER A  48      15.710  -0.912  14.949  1.00 92.44           H
ATOM    446  CB  SER A  48      16.800  -1.417  16.736  1.00 92.44           C
ATOM    447 1HB  SER A  48      17.463  -0.562  16.609  1.00 92.44           H
ATOM    448 2HB  SER A  48      16.010  -1.109  17.421  1.00 92.44           H
ATOM    449  OG  SER A  48      17.528  -2.500  17.309  1.00 92.44           O
ATOM    450  HG  SER A  48      17.916  -2.225  18.188  1.00 92.44           H
ATOM    451  HN  SER A  48      15.021  -3.134  16.471  1.00 92.44           H
ATOM    452  N   HIS A  49      17.335  -3.664  14.396  1.00 94.16           N
ATOM    453  CA  HIS A  49      18.332  -4.326  13.573  1.00 94.16           C
ATOM    454  C   HIS A  49      17.722  -4.683  12.216  1.00 94.16           C
ATOM    455  O   HIS A  49      18.390  -4.594  11.188  1.00 94.16           O
ATOM    456  HA  HIS A  49      19.139  -3.609  13.421  1.00 94.16           H
ATOM    457  CB  HIS A  49      18.917  -5.539  14.298  1.00 94.16           C
ATOM    458 1HB  HIS A  49      18.102  -6.195  14.604  1.00 94.16           H
ATOM    459 2HB  HIS A  49      19.535  -6.104  13.600  1.00 94.16           H
ATOM    460  CG  HIS A  49      19.744  -5.189  15.512  1.00 94.16           C
ATOM    461  ND1 HIS A  49      19.186  -4.937  16.753  1.00 94.16           N
ATOM    462  HD1 HIS A  49      18.210  -4.959  16.970  1.00 94.16           H
ATOM    463  CD2 HIS A  49      21.093  -5.053  15.662  1.00 94.16           C
ATOM    464  HD2 HIS A  49      21.838  -5.183  14.877  1.00 94.16           H
ATOM    465  CE1 HIS A  49      20.164  -4.662  17.603  1.00 94.16           C
ATOM    466  HE1 HIS A  49      20.045  -4.420  18.660  1.00 94.16           H
ATOM    467  NE2 HIS A  49      21.345  -4.733  16.925  1.00 94.16           N
ATOM    468  HN  HIS A  49      16.730  -4.278  14.904  1.00 94.16           H
ATOM    469  N   PHE A  50      16.459  -5.081  12.258  1.00 95.03           N
ATOM    470  CA  PHE A  50      15.836  -5.719  11.110  1.00 95.03           C
ATOM    471  C   PHE A  50      15.330  -4.676  10.111  1.00 95.03           C
ATOM    472  O   PHE A  50      15.571  -4.793   8.911  1.00 95.03           O
ATOM    473  HA  PHE A  50      16.596  -6.337  10.632  1.00 95.03           H
ATOM    474  CB  PHE A  50      14.646  -6.524  11.635  1.00 95.03           C
ATOM    475 1HB  PHE A  50      15.004  -7.244  12.370  1.00 95.03           H
ATOM    476 2HB  PHE A  50      13.966  -5.849  12.155  1.00 95.03           H
ATOM    477  CG  PHE A  50      13.870  -7.269  10.548  1.00 95.03           C
ATOM    478  CD1 PHE A  50      12.628  -6.848  10.189  1.00 95.03           C
ATOM    479  HD1 PHE A  50      12.185  -5.979  10.677  1.00 95.03           H
ATOM    480  CD2 PHE A  50      14.423  -8.353   9.939  1.00 95.03           C
ATOM    481  HD2 PHE A  50      15.418  -8.690  10.226  1.00 95.03           H
ATOM    482  CE1 PHE A  50      11.907  -7.540   9.180  1.00 95.03           C
ATOM    483  HE1 PHE A  50      10.911  -7.202   8.892  1.00 95.03           H
ATOM    484  CE2 PHE A  50      13.702  -9.044   8.930  1.00 95.03           C
ATOM    485  HE2 PHE A  50      14.145  -9.913   8.442  1.00 95.03           H
ATOM    486  CZ  PHE A  50      12.460  -8.623   8.571  1.00 95.03           C
ATOM    487  HZ  PHE A  50      11.907  -9.154   7.796  1.00 95.03           H
ATOM    488  HN  PHE A  50      15.865  -4.975  13.055  1.00 95.03           H
ATOM    489  N   LEU A  51      14.639  -3.679  10.645  1.00 94.54           N
ATOM    490  CA  LEU A  51      13.804  -2.822   9.820  1.00 94.54           C
ATOM    491  C   LEU A  51      14.694  -1.885   9.001  1.00 94.54           C
ATOM    492  O   LEU A  51      14.558  -1.803   7.781  1.00 94.54           O
ATOM    493  HA  LEU A  51      13.254  -3.465   9.133  1.00 94.54           H
ATOM    494  CB  LEU A  51      12.770  -2.093  10.681  1.00 94.54           C
ATOM    495 1HB  LEU A  51      13.301  -1.488  11.416  1.00 94.54           H
ATOM    496 2HB  LEU A  51      12.216  -1.405  10.043  1.00 94.54           H
ATOM    497  CG  LEU A  51      11.767  -2.980  11.421  1.00 94.54           C
ATOM    498  HG  LEU A  51      12.319  -3.617  12.112  1.00 94.54           H
ATOM    499  CD1 LEU A  51      10.802  -2.137  12.256  1.00 94.54           C
ATOM    500 1HD1 LEU A  51      11.364  -1.559  12.989  1.00 94.54           H
ATOM    501 2HD1 LEU A  51      10.253  -1.458  11.603  1.00 94.54           H
ATOM    502 3HD1 LEU A  51      10.099  -2.792  12.771  1.00 94.54           H
ATOM    503  CD2 LEU A  51      11.029  -3.902  10.448  1.00 94.54           C
ATOM    504 1HD2 LEU A  51      10.490  -3.300   9.716  1.00 94.54           H
ATOM    505 2HD2 LEU A  51      11.749  -4.540   9.935  1.00 94.54           H
ATOM    506 3HD2 LEU A  51      10.322  -4.521  11.000  1.00 94.54           H
ATOM    507  HN  LEU A  51      14.643  -3.454  11.619  1.00 94.54           H
ATOM    508  N   PRO A  52      15.616  -1.164   9.653  1.00 95.62           N
ATOM    509  CA  PRO A  52      16.312  -0.057   8.994  1.00 95.62           C
ATOM    510  C   PRO A  52      16.947  -0.475   7.678  1.00 95.62           C
ATOM    511  O   PRO A  52      16.722   0.157   6.647  1.00 95.62           O
ATOM    512  HA  PRO A  52      15.603   0.728   8.731  1.00 95.62           H
ATOM    513  CB  PRO A  52      17.363   0.373  10.020  1.00 95.62           C
ATOM    514 1HB  PRO A  52      18.311  -0.143   9.863  1.00 95.62           H
ATOM    515 2HB  PRO A  52      17.569   1.441   9.960  1.00 95.62           H
ATOM    516  CG  PRO A  52      16.730  -0.006  11.354  1.00 95.62           C
ATOM    517 1HG  PRO A  52      17.474  -0.093  12.145  1.00 95.62           H
ATOM    518 2HG  PRO A  52      16.013   0.744  11.688  1.00 95.62           H
ATOM    519  CD  PRO A  52      16.063  -1.337  11.047  1.00 95.62           C
ATOM    520 1HD  PRO A  52      16.760  -2.170  11.144  1.00 95.62           H
ATOM    521 2HD  PRO A  52      15.233  -1.539  11.724  1.00 95.62           H
ATOM    522  N   PRO A  53      17.752  -1.547   7.681  1.00 96.87           N
ATOM    523  CA  PRO A  53      18.421  -1.991   6.455  1.00 96.87           C
ATOM    524  C   PRO A  53      17.446  -2.191   5.306  1.00 96.87           C
ATOM    525  O   PRO A  53      17.727  -1.801   4.174  1.00 96.87           O
ATOM    526  HA  PRO A  53      19.116  -1.226   6.109  1.00 96.87           H
ATOM    527  CB  PRO A  53      19.092  -3.303   6.864  1.00 96.87           C
ATOM    528 1HB  PRO A  53      18.449  -4.161   6.668  1.00 96.87           H
ATOM    529 2HB  PRO A  53      20.019  -3.468   6.315  1.00 96.87           H
ATOM    530  CG  PRO A  53      19.347  -3.120   8.356  1.00 96.87           C
ATOM    531 1HG  PRO A  53      19.491  -4.074   8.862  1.00 96.87           H
ATOM    532 2HG  PRO A  53      20.247  -2.534   8.544  1.00 96.87           H
ATOM    533  CD  PRO A  53      18.091  -2.406   8.829  1.00 96.87           C
ATOM    534 1HD  PRO A  53      17.288  -3.108   9.055  1.00 96.87           H
ATOM    535 2HD  PRO A  53      18.271  -1.830   9.736  1.00 96.87           H
ATOM    536  N   LEU A  54      16.314  -2.798   5.631  1.00 96.23           N
ATOM    537  CA  LEU A  54      15.353  -3.185   4.612  1.00 96.23           C
ATOM    538  C   LEU A  54      14.675  -1.931   4.055  1.00 96.23           C
ATOM    539  O   LEU A  54      14.499  -1.803   2.844  1.00 96.23           O
ATOM    540  HA  LEU A  54      15.907  -3.665   3.806  1.00 96.23           H
ATOM    541  CB  LEU A  54      14.372  -4.220   5.167  1.00 96.23           C
ATOM    542 1HB  LEU A  54      13.907  -3.807   6.063  1.00 96.23           H
ATOM    543 2HB  LEU A  54      13.577  -4.366   4.435  1.00 96.23           H
ATOM    544  CG  LEU A  54      14.964  -5.586   5.516  1.00 96.23           C
ATOM    545  HG  LEU A  54      15.773  -5.435   6.230  1.00 96.23           H
ATOM    546  CD1 LEU A  54      13.922  -6.479   6.193  1.00 96.23           C
ATOM    547 1HD1 LEU A  54      13.578  -6.002   7.111  1.00 96.23           H
ATOM    548 2HD1 LEU A  54      13.077  -6.625   5.521  1.00 96.23           H
ATOM    549 3HD1 LEU A  54      14.370  -7.444   6.431  1.00 96.23           H
ATOM    550  CD2 LEU A  54      15.572  -6.252   4.279  1.00 96.23           C
ATOM    551 1HD2 LEU A  54      14.799  -6.389   3.523  1.00 96.23           H
ATOM    552 2HD2 LEU A  54      16.364  -5.620   3.879  1.00 96.23           H
ATOM    553 3HD2 LEU A  54      15.986  -7.222   4.556  1.00 96.23           H
ATOM    554  HN  LEU A  54      16.051  -3.026   6.569  1.00 96.23           H
ATOM    555  N   TYR A  55      14.314  -1.039   4.965  1.00 95.36           N
ATOM    556  CA  TYR A  55      13.602   0.170   4.586  1.00 95.36           C
ATOM    557  C   TYR A  55      14.465   1.055   3.683  1.00 95.36           C
ATOM    558  O   TYR A  55      13.956   1.686   2.758  1.00 95.36           O
ATOM    559  HA  TYR A  55      12.704  -0.125   4.042  1.00 95.36           H
ATOM    560  CB  TYR A  55      13.316   0.917   5.890  1.00 95.36           C
ATOM    561 1HB  TYR A  55      14.220   0.924   6.498  1.00 95.36           H
ATOM    562 2HB  TYR A  55      13.080   1.956   5.657  1.00 95.36           H
ATOM    563  CG  TYR A  55      12.170   0.321   6.710  1.00 95.36           C
ATOM    564  CD1 TYR A  55      11.490  -0.785   6.243  1.00 95.36           C
ATOM    565  HD1 TYR A  55      11.769  -1.234   5.290  1.00 95.36           H
ATOM    566  CD2 TYR A  55      11.818   0.890   7.917  1.00 95.36           C
ATOM    567  HD2 TYR A  55      12.355   1.764   8.286  1.00 95.36           H
ATOM    568  CE1 TYR A  55      10.412  -1.346   7.016  1.00 95.36           C
ATOM    569  HE1 TYR A  55       9.867  -2.220   6.659  1.00 95.36           H
ATOM    570  CE2 TYR A  55      10.739   0.329   8.689  1.00 95.36           C
ATOM    571  HE2 TYR A  55      10.450   0.768   9.644  1.00 95.36           H
ATOM    572  CZ  TYR A  55      10.090  -0.762   8.201  1.00 95.36           C
ATOM    573  OH  TYR A  55       9.072  -1.292   8.930  1.00 95.36           O
ATOM    574  HH  TYR A  55       8.642  -2.040   8.424  1.00 95.36           H
ATOM    575  HN  TYR A  55      14.500  -1.130   5.943  1.00 95.36           H
ATOM    576  N   TRP A  56      15.755   1.071   3.984  1.00 96.93           N
ATOM    577  CA  TRP A  56      16.706   1.799   3.161  1.00 96.93           C
ATOM    578  C   TRP A  56      16.762   1.121   1.791  1.00 96.93           C
ATOM    579  O   TRP A  56      16.774   1.793   0.761  1.00 96.93           O
ATOM    580  HA  TRP A  56      16.342   2.821   3.056  1.00 96.93           H
ATOM    581  CB  TRP A  56      18.072   1.881   3.844  1.00 96.93           C
ATOM    582 1HB  TRP A  56      18.232   0.972   4.423  1.00 96.93           H
ATOM    583 2HB  TRP A  56      18.848   1.912   3.079  1.00 96.93           H
ATOM    584  CG  TRP A  56      18.236   3.091   4.765  1.00 96.93           C
ATOM    585  CD1 TRP A  56      18.360   3.102   6.100  1.00 96.93           C
ATOM    586  HD1 TRP A  56      18.358   2.207   6.723  1.00 96.93           H
ATOM    587  CD2 TRP A  56      18.290   4.476   4.364  1.00 96.93           C
ATOM    588  NE1 TRP A  56      18.488   4.387   6.586  1.00 96.93           N
ATOM    589  HE1 TRP A  56      18.593   4.649   7.545  1.00 96.93           H
ATOM    590  CE2 TRP A  56      18.445   5.249   5.497  1.00 96.93           C
ATOM    591  CE3 TRP A  56      18.211   5.057   3.086  1.00 96.93           C
ATOM    592  HE3 TRP A  56      18.089   4.469   2.177  1.00 96.93           H
ATOM    593  CZ2 TRP A  56      18.533   6.646   5.465  1.00 96.93           C
ATOM    594  HZ2 TRP A  56      18.655   7.235   6.375  1.00 96.93           H
ATOM    595  CZ3 TRP A  56      18.301   6.454   3.072  1.00 96.93           C
ATOM    596  HZ3 TRP A  56      18.245   6.956   2.105  1.00 96.93           H
ATOM    597  CH2 TRP A  56      18.456   7.247   4.203  1.00 96.93           C
ATOM    598  HH2 TRP A  56      18.518   8.331   4.108  1.00 96.93           H
ATOM    599  HN  TRP A  56      16.152   0.600   4.772  1.00 96.93           H
ATOM    600  N   LEU A  57      16.794  -0.203   1.822  1.00 96.98           N
ATOM    601  CA  LEU A  57      16.869  -0.980   0.597  1.00 96.98           C
ATOM    602  C   LEU A  57      15.637  -0.688  -0.263  1.00 96.98           C
ATOM    603  O   LEU A  57      15.762  -0.363  -1.443  1.00 96.98           O
ATOM    604  HA  LEU A  57      17.755  -0.649   0.054  1.00 96.98           H
ATOM    605  CB  LEU A  57      17.059  -2.464   0.913  1.00 96.98           C
ATOM    606 1HB  LEU A  57      17.991  -2.581   1.466  1.00 96.98           H
ATOM    607 2HB  LEU A  57      16.254  -2.780   1.577  1.00 96.98           H
ATOM    608  CG  LEU A  57      17.091  -3.408  -0.290  1.00 96.98           C
ATOM    609  HG  LEU A  57      16.197  -3.230  -0.888  1.00 96.98           H
ATOM    610  CD1 LEU A  57      18.298  -3.116  -1.184  1.00 96.98           C
ATOM    611 1HD1 LEU A  57      18.241  -2.090  -1.547  1.00 96.98           H
ATOM    612 2HD1 LEU A  57      19.215  -3.250  -0.611  1.00 96.98           H
ATOM    613 3HD1 LEU A  57      18.296  -3.802  -2.032  1.00 96.98           H
ATOM    614  CD2 LEU A  57      17.051  -4.871   0.159  1.00 96.98           C
ATOM    615 1HD2 LEU A  57      17.914  -5.081   0.790  1.00 96.98           H
ATOM    616 2HD2 LEU A  57      16.135  -5.053   0.722  1.00 96.98           H
ATOM    617 3HD2 LEU A  57      17.074  -5.520  -0.717  1.00 96.98           H
ATOM    618  HN  LEU A  57      16.769  -0.743   2.664  1.00 96.98           H
ATOM    619  N   VAL A  58      14.476  -0.814   0.361  1.00 96.21           N
ATOM    620  CA  VAL A  58      13.221  -0.646  -0.351  1.00 96.21           C
ATOM    621  C   VAL A  58      13.149   0.773  -0.921  1.00 96.21           C
ATOM    622  O   VAL A  58      12.734   0.967  -2.062  1.00 96.21           O
ATOM    623  HA  VAL A  58      13.214  -1.356  -1.178  1.00 96.21           H
ATOM    624  CB  VAL A  58      12.046  -0.980   0.571  1.00 96.21           C
ATOM    625  HB  VAL A  58      12.141  -0.370   1.469  1.00 96.21           H
ATOM    626  CG1 VAL A  58      10.712  -0.634  -0.093  1.00 96.21           C
ATOM    627 1HG1 VAL A  58      10.685   0.432  -0.321  1.00 96.21           H
ATOM    628 2HG1 VAL A  58      10.606  -1.205  -1.015  1.00 96.21           H
ATOM    629 3HG1 VAL A  58       9.894  -0.881   0.584  1.00 96.21           H
ATOM    630  CG2 VAL A  58      12.083  -2.449   0.995  1.00 96.21           C
ATOM    631 1HG2 VAL A  58      12.024  -3.084   0.111  1.00 96.21           H
ATOM    632 2HG2 VAL A  58      13.013  -2.651   1.526  1.00 96.21           H
ATOM    633 3HG2 VAL A  58      11.237  -2.660   1.649  1.00 96.21           H
ATOM    634  HN  VAL A  58      14.384  -1.027   1.334  1.00 96.21           H
ATOM    635  N   PHE A  59      13.559   1.728  -0.099  1.00 97.26           N
ATOM    636  CA  PHE A  59      13.567   3.120  -0.515  1.00 97.26           C
ATOM    637  C   PHE A  59      14.374   3.304  -1.801  1.00 97.26           C
ATOM    638  O   PHE A  59      13.873   3.859  -2.778  1.00 97.26           O
ATOM    639  HA  PHE A  59      12.531   3.410  -0.692  1.00 97.26           H
ATOM    640  CB  PHE A  59      14.232   3.918   0.609  1.00 97.26           C
ATOM    641 1HB  PHE A  59      13.589   3.893   1.488  1.00 97.26           H
ATOM    642 2HB  PHE A  59      15.167   3.429   0.883  1.00 97.26           H
ATOM    643  CG  PHE A  59      14.522   5.376   0.248  1.00 97.26           C
ATOM    644  CD1 PHE A  59      15.807   5.818   0.185  1.00 97.26           C
ATOM    645  HD1 PHE A  59      16.630   5.134   0.391  1.00 97.26           H
ATOM    646  CD2 PHE A  59      13.496   6.231  -0.009  1.00 97.26           C
ATOM    647  HD2 PHE A  59      12.466   5.876   0.042  1.00 97.26           H
ATOM    648  CE1 PHE A  59      16.076   7.172  -0.150  1.00 97.26           C
ATOM    649  HE1 PHE A  59      17.106   7.526  -0.200  1.00 97.26           H
ATOM    650  CE2 PHE A  59      13.765   7.584  -0.343  1.00 97.26           C
ATOM    651  HE2 PHE A  59      12.942   8.269  -0.549  1.00 97.26           H
ATOM    652  CZ  PHE A  59      15.050   8.026  -0.407  1.00 97.26           C
ATOM    653  HZ  PHE A  59      15.256   9.065  -0.664  1.00 97.26           H
ATOM    654  HN  PHE A  59      13.881   1.563   0.833  1.00 97.26           H
ATOM    655  N   ILE A  60      15.609   2.827  -1.761  1.00 97.41           N
ATOM    656  CA  ILE A  60      16.544   3.077  -2.845  1.00 97.41           C
ATOM    657  C   ILE A  60      16.002   2.455  -4.133  1.00 97.41           C
ATOM    658  O   ILE A  60      15.897   3.131  -5.156  1.00 97.41           O
ATOM    659  HA  ILE A  60      16.605   4.157  -2.981  1.00 97.41           H
ATOM    660  CB  ILE A  60      17.944   2.589  -2.468  1.00 97.41           C
ATOM    661  HB  ILE A  60      17.859   1.576  -2.075  1.00 97.41           H
ATOM    662  CG1 ILE A  60      18.546   3.454  -1.358  1.00 97.41           C
ATOM    663 1HG1 ILE A  60      18.824   4.427  -1.762  1.00 97.41           H
ATOM    664 2HG1 ILE A  60      17.799   3.631  -0.585  1.00 97.41           H
ATOM    665  CG2 ILE A  60      18.851   2.522  -3.698  1.00 97.41           C
ATOM    666 1HG2 ILE A  60      18.425   1.832  -4.426  1.00 97.41           H
ATOM    667 2HG2 ILE A  60      18.935   3.514  -4.142  1.00 97.41           H
ATOM    668 3HG2 ILE A  60      19.840   2.172  -3.402  1.00 97.41           H
ATOM    669  CD1 ILE A  60      19.775   2.780  -0.744  1.00 97.41           C
ATOM    670 1HD1 ILE A  60      19.488   1.818  -0.320  1.00 97.41           H
ATOM    671 2HD1 ILE A  60      20.529   2.627  -1.515  1.00 97.41           H
ATOM    672 3HD1 ILE A  60      20.183   3.416   0.042  1.00 97.41           H
ATOM    673  HN  ILE A  60      15.973   2.279  -1.007  1.00 97.41           H
ATOM    674  N   VAL A  61      15.674   1.175  -4.042  1.00 96.00           N
ATOM    675  CA  VAL A  61      15.282   0.417  -5.219  1.00 96.00           C
ATOM    676  C   VAL A  61      13.973   0.985  -5.773  1.00 96.00           C
ATOM    677  O   VAL A  61      13.818   1.126  -6.985  1.00 96.00           O
ATOM    678  HA  VAL A  61      16.064   0.544  -5.967  1.00 96.00           H
ATOM    679  CB  VAL A  61      15.191  -1.071  -4.877  1.00 96.00           C
ATOM    680  HB  VAL A  61      14.476  -1.184  -4.062  1.00 96.00           H
ATOM    681  CG1 VAL A  61      14.674  -1.877  -6.070  1.00 96.00           C
ATOM    682 1HG1 VAL A  61      13.682  -1.521  -6.347  1.00 96.00           H
ATOM    683 2HG1 VAL A  61      15.354  -1.754  -6.913  1.00 96.00           H
ATOM    684 3HG1 VAL A  61      14.619  -2.932  -5.799  1.00 96.00           H
ATOM    685  CG2 VAL A  61      16.541  -1.607  -4.395  1.00 96.00           C
ATOM    686 1HG2 VAL A  61      17.285  -1.474  -5.181  1.00 96.00           H
ATOM    687 2HG2 VAL A  61      16.851  -1.061  -3.504  1.00 96.00           H
ATOM    688 3HG2 VAL A  61      16.448  -2.667  -4.159  1.00 96.00           H
ATOM    689  HN  VAL A  61      15.672   0.657  -3.187  1.00 96.00           H
ATOM    690  N   GLY A  62      13.066   1.294  -4.858  1.00 96.28           N
ATOM    691  CA  GLY A  62      11.752   1.782  -5.243  1.00 96.28           C
ATOM    692  C   GLY A  62      11.849   3.161  -5.897  1.00 96.28           C
ATOM    693  O   GLY A  62      11.185   3.425  -6.898  1.00 96.28           O
ATOM    694 1HA  GLY A  62      11.287   1.079  -5.935  1.00 96.28           H
ATOM    695 2HA  GLY A  62      11.109   1.836  -4.364  1.00 96.28           H
ATOM    696  HN  GLY A  62      13.216   1.216  -3.873  1.00 96.28           H
ATOM    697  N   ALA A  63      12.682   4.004  -5.305  1.00 96.80           N
ATOM    698  CA  ALA A  63      12.826   5.371  -5.779  1.00 96.80           C
ATOM    699  C   ALA A  63      13.350   5.356  -7.216  1.00 96.80           C
ATOM    700  O   ALA A  63      12.832   6.067  -8.076  1.00 96.80           O
ATOM    701  HA  ALA A  63      11.838   5.832  -5.766  1.00 96.80           H
ATOM    702  CB  ALA A  63      13.744   6.145  -4.831  1.00 96.80           C
ATOM    703 1HB  ALA A  63      13.312   6.151  -3.830  1.00 96.80           H
ATOM    704 2HB  ALA A  63      14.723   5.667  -4.802  1.00 96.80           H
ATOM    705 3HB  ALA A  63      13.851   7.170  -5.186  1.00 96.80           H
ATOM    706  HN  ALA A  63      13.252   3.768  -4.518  1.00 96.80           H
ATOM    707  N   LEU A  64      14.370   4.538  -7.432  1.00 95.53           N
ATOM    708  CA  LEU A  64      14.987   4.441  -8.744  1.00 95.53           C
ATOM    709  C   LEU A  64      13.967   3.890  -9.743  1.00 95.53           C
ATOM    710  O   LEU A  64      13.805   4.434 -10.833  1.00 95.53           O
ATOM    711  HA  LEU A  64      15.260   5.451  -9.051  1.00 95.53           H
ATOM    712  CB  LEU A  64      16.278   3.625  -8.669  1.00 95.53           C
ATOM    713 1HB  LEU A  64      16.053   2.667  -8.202  1.00 95.53           H
ATOM    714 2HB  LEU A  64      16.610   3.414  -9.686  1.00 95.53           H
ATOM    715  CG  LEU A  64      17.438   4.272  -7.908  1.00 95.53           C
ATOM    716  HG  LEU A  64      17.084   4.542  -6.913  1.00 95.53           H
ATOM    717  CD1 LEU A  64      18.592   3.284  -7.725  1.00 95.53           C
ATOM    718 1HD1 LEU A  64      18.244   2.419  -7.162  1.00 95.53           H
ATOM    719 2HD1 LEU A  64      18.952   2.961  -8.702  1.00 95.53           H
ATOM    720 3HD1 LEU A  64      19.402   3.770  -7.182  1.00 95.53           H
ATOM    721  CD2 LEU A  64      17.891   5.563  -8.593  1.00 95.53           C
ATOM    722 1HD2 LEU A  64      18.220   5.340  -9.608  1.00 95.53           H
ATOM    723 2HD2 LEU A  64      17.059   6.267  -8.627  1.00 95.53           H
ATOM    724 3HD2 LEU A  64      18.715   6.002  -8.031  1.00 95.53           H
ATOM    725  HN  LEU A  64      14.773   3.950  -6.731  1.00 95.53           H
ATOM    726  N   GLY A  65      13.307   2.816  -9.334  1.00 93.80           N
ATOM    727  CA  GLY A  65      12.424   2.094 -10.233  1.00 93.80           C
ATOM    728  C   GLY A  65      11.266   2.981 -10.695  1.00 93.80           C
ATOM    729  O   GLY A  65      11.010   3.101 -11.892  1.00 93.80           O
ATOM    730 1HA  GLY A  65      12.986   1.744 -11.099  1.00 93.80           H
ATOM    731 2HA  GLY A  65      12.031   1.210  -9.730  1.00 93.80           H
ATOM    732  HN  GLY A  65      13.369   2.440  -8.409  1.00 93.80           H
ATOM    733  N   ASN A  66      10.598   3.581  -9.721  1.00 94.58           N
ATOM    734  CA  ASN A  66       9.385   4.332  -9.998  1.00 94.58           C
ATOM    735  C   ASN A  66       9.748   5.630 -10.721  1.00 94.58           C
ATOM    736  O   ASN A  66       8.986   6.113 -11.558  1.00 94.58           O
ATOM    737  HA  ASN A  66       8.772   3.671 -10.611  1.00 94.58           H
ATOM    738  CB  ASN A  66       8.657   4.700  -8.703  1.00 94.58           C
ATOM    739 1HB  ASN A  66       9.367   5.114  -7.987  1.00 94.58           H
ATOM    740 2HB  ASN A  66       7.919   5.477  -8.905  1.00 94.58           H
ATOM    741  CG  ASN A  66       7.966   3.477  -8.096  1.00 94.58           C
ATOM    742  OD1 ASN A  66       7.073   2.884  -8.679  1.00 94.58           O
ATOM    743  ND2 ASN A  66       8.427   3.136  -6.897  1.00 94.58           N
ATOM    744 1HD2 ASN A  66       9.162   3.666  -6.474  1.00 94.58           H
ATOM    745 2HD2 ASN A  66       8.038   2.349  -6.417  1.00 94.58           H
ATOM    746  HN  ASN A  66      10.871   3.560  -8.759  1.00 94.58           H
ATOM    747  N   SER A  67      10.912   6.159 -10.373  1.00 94.36           N
ATOM    748  CA  SER A  67      11.428   7.341 -11.042  1.00 94.36           C
ATOM    749  C   SER A  67      11.644   7.048 -12.528  1.00 94.36           C
ATOM    750  O   SER A  67      11.393   7.903 -13.376  1.00 94.36           O
ATOM    751  HA  SER A  67      10.662   8.105 -10.911  1.00 94.36           H
ATOM    752  CB  SER A  67      12.733   7.813 -10.399  1.00 94.36           C
ATOM    753 1HB  SER A  67      13.471   7.012 -10.447  1.00 94.36           H
ATOM    754 2HB  SER A  67      13.135   8.651 -10.968  1.00 94.36           H
ATOM    755  OG  SER A  67      12.548   8.206  -9.042  1.00 94.36           O
ATOM    756  HG  SER A  67      13.022   7.570  -8.434  1.00 94.36           H
ATOM    757  HN  SER A  67      11.498   5.794  -9.649  1.00 94.36           H
ATOM    758  N   LEU A  68      12.109   5.836 -12.799  1.00 91.76           N
ATOM    759  CA  LEU A  68      12.345   5.414 -14.168  1.00 91.76           C
ATOM    760  C   LEU A  68      11.012   5.359 -14.918  1.00 91.76           C
ATOM    761  O   LEU A  68      10.934   5.749 -16.082  1.00 91.76           O
ATOM    762  HA  LEU A  68      12.975   6.169 -14.639  1.00 91.76           H
ATOM    763  CB  LEU A  68      13.121   4.095 -14.196  1.00 91.76           C
ATOM    764 1HB  LEU A  68      14.049   4.231 -13.641  1.00 91.76           H
ATOM    765 2HB  LEU A  68      12.538   3.343 -13.665  1.00 91.76           H
ATOM    766  CG  LEU A  68      13.464   3.548 -15.583  1.00 91.76           C
ATOM    767  HG  LEU A  68      12.543   3.480 -16.161  1.00 91.76           H
ATOM    768  CD1 LEU A  68      14.398   4.501 -16.332  1.00 91.76           C
ATOM    769 1HD1 LEU A  68      13.912   5.469 -16.449  1.00 91.76           H
ATOM    770 2HD1 LEU A  68      15.322   4.624 -15.766  1.00 91.76           H
ATOM    771 3HD1 LEU A  68      14.626   4.088 -17.315  1.00 91.76           H
ATOM    772  CD2 LEU A  68      14.043   2.135 -15.487  1.00 91.76           C
ATOM    773 1HD2 LEU A  68      14.951   2.155 -14.884  1.00 91.76           H
ATOM    774 2HD2 LEU A  68      13.312   1.474 -15.022  1.00 91.76           H
ATOM    775 3HD2 LEU A  68      14.278   1.770 -16.487  1.00 91.76           H
ATOM    776  HN  LEU A  68      12.322   5.151 -12.102  1.00 91.76           H
ATOM    777  N   VAL A  69       9.997   4.873 -14.220  1.00 91.26           N
ATOM    778  CA  VAL A  69       8.679   4.730 -14.815  1.00 91.26           C
ATOM    779  C   VAL A  69       8.187   6.099 -15.288  1.00 91.26           C
ATOM    780  O   VAL A  69       7.705   6.236 -16.412  1.00 91.26           O
ATOM    781  HA  VAL A  69       8.778   4.075 -15.681  1.00 91.26           H
ATOM    782  CB  VAL A  69       7.725   4.062 -13.823  1.00 91.26           C
ATOM    783  HB  VAL A  69       7.763   4.626 -12.890  1.00 91.26           H
ATOM    784  CG1 VAL A  69       6.285   4.100 -14.336  1.00 91.26           C
ATOM    785 1HG1 VAL A  69       5.976   5.136 -14.475  1.00 91.26           H
ATOM    786 2HG1 VAL A  69       6.224   3.572 -15.288  1.00 91.26           H
ATOM    787 3HG1 VAL A  69       5.628   3.619 -13.611  1.00 91.26           H
ATOM    788  CG2 VAL A  69       8.163   2.627 -13.523  1.00 91.26           C
ATOM    789 1HG2 VAL A  69       8.168   2.048 -14.446  1.00 91.26           H
ATOM    790 2HG2 VAL A  69       9.165   2.635 -13.094  1.00 91.26           H
ATOM    791 3HG2 VAL A  69       7.468   2.176 -12.814  1.00 91.26           H
ATOM    792  HN  VAL A  69      10.063   4.579 -13.266  1.00 91.26           H
ATOM    793  N   ILE A  70       8.326   7.079 -14.407  1.00 91.85           N
ATOM    794  CA  ILE A  70       7.850   8.421 -14.699  1.00 91.85           C
ATOM    795  C   ILE A  70       8.619   8.981 -15.897  1.00 91.85           C
ATOM    796  O   ILE A  70       8.030   9.593 -16.786  1.00 91.85           O
ATOM    797  HA  ILE A  70       6.797   8.342 -14.971  1.00 91.85           H
ATOM    798  CB  ILE A  70       7.930   9.301 -13.450  1.00 91.85           C
ATOM    799  HB  ILE A  70       8.946   9.245 -13.057  1.00 91.85           H
ATOM    800  CG1 ILE A  70       6.993   8.787 -12.355  1.00 91.85           C
ATOM    801 1HG1 ILE A  70       5.959   8.860 -12.693  1.00 91.85           H
ATOM    802 2HG1 ILE A  70       7.193   7.732 -12.166  1.00 91.85           H
ATOM    803  CG2 ILE A  70       7.660  10.767 -13.794  1.00 91.85           C
ATOM    804 1HG2 ILE A  70       8.401  11.114 -14.514  1.00 91.85           H
ATOM    805 2HG2 ILE A  70       6.663  10.862 -14.225  1.00 91.85           H
ATOM    806 3HG2 ILE A  70       7.724  11.371 -12.889  1.00 91.85           H
ATOM    807  CD1 ILE A  70       7.170   9.586 -11.062  1.00 91.85           C
ATOM    808 1HD1 ILE A  70       8.199   9.491 -10.714  1.00 91.85           H
ATOM    809 2HD1 ILE A  70       6.946  10.636 -11.250  1.00 91.85           H
ATOM    810 3HD1 ILE A  70       6.492   9.200 -10.301  1.00 91.85           H
ATOM    811  HN  ILE A  70       8.753   6.968 -13.510  1.00 91.85           H
ATOM    812  N   LEU A  71       9.924   8.751 -15.881  1.00 90.01           N
ATOM    813  CA  LEU A  71      10.793   9.298 -16.909  1.00 90.01           C
ATOM    814  C   LEU A  71      10.418   8.691 -18.263  1.00 90.01           C
ATOM    815  O   LEU A  71      10.350   9.398 -19.267  1.00 90.01           O
ATOM    816  HA  LEU A  71      10.613  10.373 -16.951  1.00 90.01           H
ATOM    817  CB  LEU A  71      12.262   9.099 -16.531  1.00 90.01           C
ATOM    818 1HB  LEU A  71      12.441   9.593 -15.576  1.00 90.01           H
ATOM    819 2HB  LEU A  71      12.436   8.034 -16.377  1.00 90.01           H
ATOM    820  CG  LEU A  71      13.290   9.615 -17.541  1.00 90.01           C
ATOM    821  HG  LEU A  71      12.811  10.375 -18.158  1.00 90.01           H
ATOM    822  CD1 LEU A  71      14.468  10.285 -16.830  1.00 90.01           C
ATOM    823 1HD1 LEU A  71      14.105  11.126 -16.240  1.00 90.01           H
ATOM    824 2HD1 LEU A  71      14.954   9.564 -16.174  1.00 90.01           H
ATOM    825 3HD1 LEU A  71      15.183  10.642 -17.571  1.00 90.01           H
ATOM    826  CD2 LEU A  71      13.747   8.495 -18.478  1.00 90.01           C
ATOM    827 1HD2 LEU A  71      14.202   7.695 -17.893  1.00 90.01           H
ATOM    828 2HD2 LEU A  71      12.888   8.104 -19.023  1.00 90.01           H
ATOM    829 3HD2 LEU A  71      14.478   8.889 -19.185  1.00 90.01           H
ATOM    830  HN  LEU A  71      10.387   8.204 -15.184  1.00 90.01           H
ATOM    831  N   VAL A  72      10.186   7.387 -18.246  1.00 87.09           N
ATOM    832  CA  VAL A  72       9.833   6.674 -19.463  1.00 87.09           C
ATOM    833  C   VAL A  72       8.524   7.239 -20.018  1.00 87.09           C
ATOM    834  O   VAL A  72       8.394   7.444 -21.223  1.00 87.09           O
ATOM    835  HA  VAL A  72      10.626   6.850 -20.189  1.00 87.09           H
ATOM    836  CB  VAL A  72       9.766   5.171 -19.187  1.00 87.09           C
ATOM    837  HB  VAL A  72       9.116   5.016 -18.326  1.00 87.09           H
ATOM    838  CG1 VAL A  72       9.159   4.422 -20.376  1.00 87.09           C
ATOM    839 1HG1 VAL A  72       8.149   4.789 -20.558  1.00 87.09           H
ATOM    840 2HG1 VAL A  72       9.772   4.589 -21.262  1.00 87.09           H
ATOM    841 3HG1 VAL A  72       9.123   3.356 -20.153  1.00 87.09           H
ATOM    842  CG2 VAL A  72      11.149   4.616 -18.838  1.00 87.09           C
ATOM    843 1HG2 VAL A  72      11.830   4.788 -19.671  1.00 87.09           H
ATOM    844 2HG2 VAL A  72      11.528   5.117 -17.948  1.00 87.09           H
ATOM    845 3HG2 VAL A  72      11.073   3.545 -18.647  1.00 87.09           H
ATOM    846  HN  VAL A  72      10.235   6.820 -17.424  1.00 87.09           H
ATOM    847  N   TYR A  73       7.586   7.474 -19.111  1.00 85.69           N
ATOM    848  CA  TYR A  73       6.287   7.999 -19.497  1.00 85.69           C
ATOM    849  C   TYR A  73       6.428   9.355 -20.192  1.00 85.69           C
ATOM    850  O   TYR A  73       5.737   9.629 -21.171  1.00 85.69           O
ATOM    851  HA  TYR A  73       5.830   7.291 -20.188  1.00 85.69           H
ATOM    852  CB  TYR A  73       5.505   8.185 -18.195  1.00 85.69           C
ATOM    853 1HB  TYR A  73       5.434   7.225 -17.685  1.00 85.69           H
ATOM    854 2HB  TYR A  73       6.063   8.854 -17.540  1.00 85.69           H
ATOM    855  CG  TYR A  73       4.095   8.747 -18.392  1.00 85.69           C
ATOM    856  CD1 TYR A  73       3.896  10.112 -18.434  1.00 85.69           C
ATOM    857  HD1 TYR A  73       4.743  10.790 -18.327  1.00 85.69           H
ATOM    858  CD2 TYR A  73       3.023   7.888 -18.527  1.00 85.69           C
ATOM    859  HD2 TYR A  73       3.180   6.810 -18.494  1.00 85.69           H
ATOM    860  CE1 TYR A  73       2.569  10.641 -18.619  1.00 85.69           C
ATOM    861  HE1 TYR A  73       2.398  11.716 -18.654  1.00 85.69           H
ATOM    862  CE2 TYR A  73       1.696   8.417 -18.712  1.00 85.69           C
ATOM    863  HE2 TYR A  73       0.841   7.751 -18.820  1.00 85.69           H
ATOM    864  CZ  TYR A  73       1.535   9.767 -18.749  1.00 85.69           C
ATOM    865  OH  TYR A  73       0.282  10.266 -18.924  1.00 85.69           O
ATOM    866  HH  TYR A  73      -0.356   9.524 -19.126  1.00 85.69           H
ATOM    867  HN  TYR A  73       7.703   7.312 -18.131  1.00 85.69           H
ATOM    868  N   TRP A  74       7.328  10.167 -19.657  1.00 86.39           N
ATOM    869  CA  TRP A  74       7.454  11.543 -20.106  1.00 86.39           C
ATOM    870  C   TRP A  74       8.030  11.528 -21.523  1.00 86.39           C
ATOM    871  O   TRP A  74       7.479  12.152 -22.428  1.00 86.39           O
ATOM    872  HA  TRP A  74       6.457  11.984 -20.113  1.00 86.39           H
ATOM    873  CB  TRP A  74       8.297  12.364 -19.127  1.00 86.39           C
ATOM    874 1HB  TRP A  74       8.076  12.038 -18.111  1.00 86.39           H
ATOM    875 2HB  TRP A  74       9.351  12.154 -19.307  1.00 86.39           H
ATOM    876  CG  TRP A  74       8.068  13.874 -19.224  1.00 86.39           C
ATOM    877  CD1 TRP A  74       8.500  14.715 -20.173  1.00 86.39           C
ATOM    878  HD1 TRP A  74       9.096  14.413 -21.035  1.00 86.39           H
ATOM    879  CD2 TRP A  74       7.330  14.693 -18.292  1.00 86.39           C
ATOM    880  NE1 TRP A  74       8.096  16.010 -19.923  1.00 86.39           N
ATOM    881  HE1 TRP A  74       8.295  16.812 -20.487  1.00 86.39           H
ATOM    882  CE2 TRP A  74       7.362  15.996 -18.743  1.00 86.39           C
ATOM    883  CE3 TRP A  74       6.657  14.343 -17.108  1.00 86.39           C
ATOM    884  HE3 TRP A  74       6.617  13.321 -16.732  1.00 86.39           H
ATOM    885  CZ2 TRP A  74       6.740  17.055 -18.071  1.00 86.39           C
ATOM    886  HZ2 TRP A  74       6.780  18.077 -18.448  1.00 86.39           H
ATOM    887  CZ3 TRP A  74       6.041  15.413 -16.448  1.00 86.39           C
ATOM    888  HZ3 TRP A  74       5.505  15.197 -15.524  1.00 86.39           H
ATOM    889  CH2 TRP A  74       6.064  16.731 -16.889  1.00 86.39           C
ATOM    890  HH2 TRP A  74       5.558  17.508 -16.317  1.00 86.39           H
ATOM    891  HN  TRP A  74       7.963   9.899 -18.932  1.00 86.39           H
ATOM    892  N   TYR A  75       9.132  10.807 -21.672  1.00 82.13           N
ATOM    893  CA  TYR A  75       9.928  10.898 -22.884  1.00 82.13           C
ATOM    894  C   TYR A  75       9.387   9.962 -23.967  1.00 82.13           C
ATOM    895  O   TYR A  75       9.819  10.022 -25.117  1.00 82.13           O
ATOM    896  HA  TYR A  75       9.876  11.925 -23.244  1.00 82.13           H
ATOM    897  CB  TYR A  75      11.338  10.449 -22.498  1.00 82.13           C
ATOM    898 1HB  TYR A  75      11.266   9.582 -21.841  1.00 82.13           H
ATOM    899 2HB  TYR A  75      11.865  10.125 -23.396  1.00 82.13           H
ATOM    900  CG  TYR A  75      12.166  11.530 -21.800  1.00 82.13           C
ATOM    901  CD1 TYR A  75      12.805  12.499 -22.547  1.00 82.13           C
ATOM    902  HD1 TYR A  75      12.719  12.494 -23.634  1.00 82.13           H
ATOM    903  CD2 TYR A  75      12.274  11.537 -20.424  1.00 82.13           C
ATOM    904  HD2 TYR A  75      11.770  10.771 -19.835  1.00 82.13           H
ATOM    905  CE1 TYR A  75      13.584  13.517 -21.891  1.00 82.13           C
ATOM    906  HE1 TYR A  75      14.093  14.288 -22.469  1.00 82.13           H
ATOM    907  CE2 TYR A  75      13.053  12.555 -19.768  1.00 82.13           C
ATOM    908  HE2 TYR A  75      13.147  12.571 -18.682  1.00 82.13           H
ATOM    909  CZ  TYR A  75      13.670  13.495 -20.534  1.00 82.13           C
ATOM    910  OH  TYR A  75      14.405  14.456 -19.914  1.00 82.13           O
ATOM    911  HH  TYR A  75      14.799  15.076 -20.593  1.00 82.13           H
ATOM    912  HN  TYR A  75       9.482  10.171 -20.984  1.00 82.13           H
ATOM    913  N   CYS A  76       8.449   9.118 -23.561  1.00 76.07           N
ATOM    914  CA  CYS A  76       7.817   8.198 -24.490  1.00 76.07           C
ATOM    915  C   CYS A  76       7.000   9.013 -25.494  1.00 76.07           C
ATOM    916  O   CYS A  76       6.027   9.667 -25.122  1.00 76.07           O
ATOM    917  HA  CYS A  76       8.621   7.659 -24.992  1.00 76.07           H
ATOM    918  CB  CYS A  76       6.958   7.161 -23.763  1.00 76.07           C
ATOM    919 1HB  CYS A  76       7.565   6.614 -23.042  1.00 76.07           H
ATOM    920 2HB  CYS A  76       6.169   7.661 -23.201  1.00 76.07           H
ATOM    921  SG  CYS A  76       6.223   5.999 -24.971  1.00 76.07           S
ATOM    922  HG  CYS A  76       7.374   5.452 -25.354  1.00 76.07           H
ATOM    923  HN  CYS A  76       8.122   9.058 -22.618  1.00 76.07           H
ATOM    924  N   THR A  77       7.427   8.949 -26.747  1.00 70.37           N
ATOM    925  CA  THR A  77       6.845   9.789 -27.780  1.00 70.37           C
ATOM    926  C   THR A  77       5.535   9.182 -28.287  1.00 70.37           C
ATOM    927  O   THR A  77       4.852   9.776 -29.119  1.00 70.37           O
ATOM    928  HA  THR A  77       6.599  10.755 -27.339  1.00 70.37           H
ATOM    929  CB  THR A  77       7.892   9.981 -28.879  1.00 70.37           C
ATOM    930  HB  THR A  77       7.539  10.683 -29.634  1.00 70.37           H
ATOM    931  OG1 THR A  77       8.153   8.659 -29.343  1.00 70.37           O
ATOM    932  HG1 THR A  77       8.710   8.692 -30.173  1.00 70.37           H
ATOM    933  CG2 THR A  77       9.238  10.456 -28.329  1.00 70.37           C
ATOM    934 1HG2 THR A  77       9.623   9.719 -27.624  1.00 70.37           H
ATOM    935 2HG2 THR A  77       9.107  11.411 -27.821  1.00 70.37           H
ATOM    936 3HG2 THR A  77       9.944  10.575 -29.150  1.00 70.37           H
ATOM    937  HN  THR A  77       8.154   8.338 -27.059  1.00 70.37           H
ATOM    938  N   ARG A  78       5.225   8.004 -27.764  1.00 71.50           N
ATOM    939  CA  ARG A  78       4.018   7.302 -28.166  1.00 71.50           C
ATOM    940  C   ARG A  78       2.800   7.884 -27.444  1.00 71.50           C
ATOM    941  O   ARG A  78       2.902   8.314 -26.296  1.00 71.50           O
ATOM    942  HA  ARG A  78       3.948   7.460 -29.242  1.00 71.50           H
ATOM    943  CB  ARG A  78       4.120   5.808 -27.854  1.00 71.50           C
ATOM    944 1HB  ARG A  78       3.452   5.249 -28.509  1.00 71.50           H
ATOM    945 2HB  ARG A  78       5.133   5.459 -28.059  1.00 71.50           H
ATOM    946  CG  ARG A  78       3.764   5.527 -26.393  1.00 71.50           C
ATOM    947 1HG  ARG A  78       4.363   6.161 -25.740  1.00 71.50           H
ATOM    948 2HG  ARG A  78       2.719   5.781 -26.214  1.00 71.50           H
ATOM    949  CD  ARG A  78       4.003   4.056 -26.044  1.00 71.50           C
ATOM    950 1HD  ARG A  78       3.192   3.444 -26.439  1.00 71.50           H
ATOM    951 2HD  ARG A  78       4.923   3.708 -26.512  1.00 71.50           H
ATOM    952  NE  ARG A  78       4.089   3.892 -24.575  1.00 71.50           N
ATOM    953  HE  ARG A  78       4.999   3.842 -24.162  1.00 71.50           H
ATOM    954  CZ  ARG A  78       3.026   3.807 -23.765  1.00 71.50           C
ATOM    955  NH1 ARG A  78       1.784   3.868 -24.264  1.00 71.50           N
ATOM    956 1HH1 ARG A  78       1.645   3.979 -25.248  1.00 71.50           H
ATOM    957 2HH1 ARG A  78       0.995   3.804 -23.652  1.00 71.50           H
ATOM    958  NH2 ARG A  78       3.223   3.660 -22.448  1.00 71.50           N
ATOM    959 1HH2 ARG A  78       2.440   3.595 -21.829  1.00 71.50           H
ATOM    960 2HH2 ARG A  78       4.153   3.615 -22.083  1.00 71.50           H
ATOM    961  HN  ARG A  78       5.780   7.532 -27.080  1.00 71.50           H
ATOM    962  N   VAL A  79       1.677   7.879 -28.147  1.00 76.16           N
ATOM    963  CA  VAL A  79       0.422   8.309 -27.556  1.00 76.16           C
ATOM    964  C   VAL A  79       0.201   7.563 -26.239  1.00 76.16           C
ATOM    965  O   VAL A  79       0.348   6.343 -26.180  1.00 76.16           O
ATOM    966  HA  VAL A  79       0.506   9.375 -27.345  1.00 76.16           H
ATOM    967  CB  VAL A  79      -0.721   8.112 -28.553  1.00 76.16           C
ATOM    968  HB  VAL A  79      -0.885   7.041 -28.668  1.00 76.16           H
ATOM    969  CG1 VAL A  79      -2.018   8.733 -28.031  1.00 76.16           C
ATOM    970 1HG1 VAL A  79      -2.292   8.261 -27.087  1.00 76.16           H
ATOM    971 2HG1 VAL A  79      -1.872   9.802 -27.873  1.00 76.16           H
ATOM    972 3HG1 VAL A  79      -2.814   8.579 -28.759  1.00 76.16           H
ATOM    973  CG2 VAL A  79      -0.355   8.681 -29.926  1.00 76.16           C
ATOM    974 1HG2 VAL A  79      -0.151   9.747 -29.835  1.00 76.16           H
ATOM    975 2HG2 VAL A  79       0.531   8.172 -30.305  1.00 76.16           H
ATOM    976 3HG2 VAL A  79      -1.185   8.527 -30.616  1.00 76.16           H
ATOM    977  HN  VAL A  79       1.617   7.588 -29.102  1.00 76.16           H
ATOM    978  N   LYS A  80      -0.147   8.327 -25.214  1.00 79.67           N
ATOM    979  CA  LYS A  80      -0.456   7.746 -23.918  1.00 79.67           C
ATOM    980  C   LYS A  80      -1.757   6.947 -24.020  1.00 79.67           C
ATOM    981  O   LYS A  80      -2.562   7.176 -24.921  1.00 79.67           O
ATOM    982  HA  LYS A  80       0.352   7.060 -23.666  1.00 79.67           H
ATOM    983  CB  LYS A  80      -0.484   8.829 -22.838  1.00 79.67           C
ATOM    984 1HB  LYS A  80      -1.368   9.454 -22.965  1.00 79.67           H
ATOM    985 2HB  LYS A  80      -0.560   8.366 -21.855  1.00 79.67           H
ATOM    986  CG  LYS A  80       0.774   9.699 -22.901  1.00 79.67           C
ATOM    987 1HG  LYS A  80       0.780  10.268 -23.831  1.00 79.67           H
ATOM    988 2HG  LYS A  80       0.762  10.421 -22.086  1.00 79.67           H
ATOM    989  CD  LYS A  80       2.038   8.842 -22.813  1.00 79.67           C
ATOM    990 1HD  LYS A  80       1.963   8.163 -21.963  1.00 79.67           H
ATOM    991 2HD  LYS A  80       2.126   8.224 -23.707  1.00 79.67           H
ATOM    992  CE  LYS A  80       3.285   9.717 -22.666  1.00 79.67           C
ATOM    993 1HE  LYS A  80       3.180  10.614 -23.275  1.00 79.67           H
ATOM    994 2HE  LYS A  80       3.386  10.044 -21.631  1.00 79.67           H
ATOM    995  NZ  LYS A  80       4.494   8.969 -23.076  1.00 79.67           N
ATOM    996 1HZ  LYS A  80       5.321   9.491 -22.808  1.00 79.67           H
ATOM    997 2HZ  LYS A  80       4.503   8.064 -22.619  1.00 79.67           H
ATOM    998 3HZ  LYS A  80       4.487   8.840 -24.082  1.00 79.67           H
ATOM    999  HN  LYS A  80      -0.219   9.324 -25.258  1.00 79.67           H
ATOM   1000  N   THR A  81      -1.922   6.024 -23.083  1.00 80.95           N
ATOM   1001  CA  THR A  81      -3.197   5.350 -22.914  1.00 80.95           C
ATOM   1002  C   THR A  81      -3.721   5.549 -21.490  1.00 80.95           C
ATOM   1003  O   THR A  81      -2.986   5.998 -20.612  1.00 80.95           O
ATOM   1004  HA  THR A  81      -3.921   5.808 -23.588  1.00 80.95           H
ATOM   1005  CB  THR A  81      -3.008   3.879 -23.291  1.00 80.95           C
ATOM   1006  HB  THR A  81      -3.967   3.362 -23.334  1.00 80.95           H
ATOM   1007  OG1 THR A  81      -2.087   3.387 -22.321  1.00 80.95           O
ATOM   1008  HG1 THR A  81      -1.206   3.849 -22.420  1.00 80.95           H
ATOM   1009  CG2 THR A  81      -2.275   3.705 -24.622  1.00 80.95           C
ATOM   1010 1HG2 THR A  81      -1.288   4.165 -24.556  1.00 80.95           H
ATOM   1011 2HG2 THR A  81      -2.846   4.185 -25.417  1.00 80.95           H
ATOM   1012 3HG2 THR A  81      -2.167   2.643 -24.842  1.00 80.95           H
ATOM   1013  HN  THR A  81      -1.204   5.737 -22.448  1.00 80.95           H
ATOM   1014  N   MET A  82      -4.988   5.206 -21.306  1.00 82.96           N
ATOM   1015  CA  MET A  82      -5.592   5.256 -19.986  1.00 82.96           C
ATOM   1016  C   MET A  82      -4.777   4.441 -18.979  1.00 82.96           C
ATOM   1017  O   MET A  82      -4.547   4.887 -17.856  1.00 82.96           O
ATOM   1018  HA  MET A  82      -5.589   6.307 -19.700  1.00 82.96           H
ATOM   1019  CB  MET A  82      -7.017   4.703 -20.056  1.00 82.96           C
ATOM   1020 1HB  MET A  82      -7.627   5.338 -20.699  1.00 82.96           H
ATOM   1021 2HB  MET A  82      -7.005   3.711 -20.507  1.00 82.96           H
ATOM   1022  CG  MET A  82      -7.645   4.627 -18.662  1.00 82.96           C
ATOM   1023 1HG  MET A  82      -7.263   3.756 -18.129  1.00 82.96           H
ATOM   1024 2HG  MET A  82      -7.365   5.505 -18.080  1.00 82.96           H
ATOM   1025  SD  MET A  82      -9.422   4.526 -18.798  1.00 82.96           S
ATOM   1026  CE  MET A  82      -9.883   4.907 -17.116  1.00 82.96           C
ATOM   1027 1HE  MET A  82      -9.447   4.168 -16.443  1.00 82.96           H
ATOM   1028 2HE  MET A  82      -9.514   5.899 -16.854  1.00 82.96           H
ATOM   1029 3HE  MET A  82     -10.969   4.888 -17.023  1.00 82.96           H
ATOM   1030  HN  MET A  82      -5.596   4.900 -22.038  1.00 82.96           H
ATOM   1031  N   THR A  83      -4.363   3.262 -19.418  1.00 82.56           N
ATOM   1032  CA  THR A  83      -3.503   2.420 -18.603  1.00 82.56           C
ATOM   1033  C   THR A  83      -2.274   3.205 -18.140  1.00 82.56           C
ATOM   1034  O   THR A  83      -1.894   3.137 -16.972  1.00 82.56           O
ATOM   1035  HA  THR A  83      -4.053   2.130 -17.708  1.00 82.56           H
ATOM   1036  CB  THR A  83      -3.155   1.172 -19.416  1.00 82.56           C
ATOM   1037  HB  THR A  83      -2.348   1.377 -20.119  1.00 82.56           H
ATOM   1038  OG1 THR A  83      -4.395   0.782 -20.000  1.00 82.56           O
ATOM   1039  HG1 THR A  83      -5.151   1.019 -19.389  1.00 82.56           H
ATOM   1040  CG2 THR A  83      -2.771  -0.015 -18.531  1.00 82.56           C
ATOM   1041 1HG2 THR A  83      -3.604  -0.264 -17.874  1.00 82.56           H
ATOM   1042 2HG2 THR A  83      -1.900   0.247 -17.930  1.00 82.56           H
ATOM   1043 3HG2 THR A  83      -2.534  -0.875 -19.158  1.00 82.56           H
ATOM   1044  HN  THR A  83      -4.605   2.880 -20.310  1.00 82.56           H
ATOM   1045  N   ASP A  84      -1.686   3.931 -19.079  1.00 83.55           N
ATOM   1046  CA  ASP A  84      -0.434   4.620 -18.818  1.00 83.55           C
ATOM   1047  C   ASP A  84      -0.653   5.674 -17.731  1.00 83.55           C
ATOM   1048  O   ASP A  84       0.219   5.899 -16.894  1.00 83.55           O
ATOM   1049  HA  ASP A  84       0.263   3.841 -18.509  1.00 83.55           H
ATOM   1050  CB  ASP A  84       0.074   5.334 -20.073  1.00 83.55           C
ATOM   1051 1HB  ASP A  84      -0.625   6.122 -20.355  1.00 83.55           H
ATOM   1052 2HB  ASP A  84       1.028   5.817 -19.860  1.00 83.55           H
ATOM   1053  CG  ASP A  84       0.240   4.352 -21.234  1.00 83.55           C
ATOM   1054  OD1 ASP A  84       0.807   3.266 -20.981  1.00 83.55           O
ATOM   1055  OD2 ASP A  84      -0.202   4.708 -22.347  1.00 83.55           O
ATOM   1056  HN  ASP A  84      -2.050   4.052 -20.003  1.00 83.55           H
ATOM   1057  N   MET A  85      -1.825   6.292 -17.778  1.00 88.18           N
ATOM   1058  CA  MET A  85      -2.163   7.329 -16.819  1.00 88.18           C
ATOM   1059  C   MET A  85      -2.193   6.769 -15.395  1.00 88.18           C
ATOM   1060  O   MET A  85      -1.688   7.398 -14.466  1.00 88.18           O
ATOM   1061  HA  MET A  85      -1.375   8.077 -16.905  1.00 88.18           H
ATOM   1062  CB  MET A  85      -3.532   7.918 -17.165  1.00 88.18           C
ATOM   1063 1HB  MET A  85      -3.538   8.246 -18.205  1.00 88.18           H
ATOM   1064 2HB  MET A  85      -4.298   7.149 -17.068  1.00 88.18           H
ATOM   1065  CG  MET A  85      -3.868   9.098 -16.251  1.00 88.18           C
ATOM   1066 1HG  MET A  85      -4.870   9.466 -16.472  1.00 88.18           H
ATOM   1067 2HG  MET A  85      -3.870   8.774 -15.210  1.00 88.18           H
ATOM   1068  SD  MET A  85      -2.675  10.406 -16.479  1.00 88.18           S
ATOM   1069  CE  MET A  85      -3.107  10.936 -18.128  1.00 88.18           C
ATOM   1070 1HE  MET A  85      -2.989  10.103 -18.820  1.00 88.18           H
ATOM   1071 2HE  MET A  85      -4.143  11.275 -18.140  1.00 88.18           H
ATOM   1072 3HE  MET A  85      -2.454  11.755 -18.429  1.00 88.18           H
ATOM   1073  HN  MET A  85      -2.534   6.095 -18.455  1.00 88.18           H
ATOM   1074  N   PHE A  86      -2.792   5.594 -15.268  1.00 88.56           N
ATOM   1075  CA  PHE A  86      -2.907   4.949 -13.971  1.00 88.56           C
ATOM   1076  C   PHE A  86      -1.544   4.456 -13.481  1.00 88.56           C
ATOM   1077  O   PHE A  86      -1.238   4.543 -12.293  1.00 88.56           O
ATOM   1078  HA  PHE A  86      -3.294   5.692 -13.273  1.00 88.56           H
ATOM   1079  CB  PHE A  86      -3.837   3.748 -14.149  1.00 88.56           C
ATOM   1080 1HB  PHE A  86      -3.444   3.112 -14.942  1.00 88.56           H
ATOM   1081 2HB  PHE A  86      -3.830   3.156 -13.234  1.00 88.56           H
ATOM   1082  CG  PHE A  86      -5.281   4.123 -14.485  1.00 88.56           C
ATOM   1083  CD1 PHE A  86      -5.856   5.208 -13.899  1.00 88.56           C
ATOM   1084  HD1 PHE A  86      -5.287   5.809 -13.190  1.00 88.56           H
ATOM   1085  CD2 PHE A  86      -5.991   3.372 -15.370  1.00 88.56           C
ATOM   1086  HD2 PHE A  86      -5.531   2.503 -15.839  1.00 88.56           H
ATOM   1087  CE1 PHE A  86      -7.197   5.556 -14.211  1.00 88.56           C
ATOM   1088  HE1 PHE A  86      -7.657   6.425 -13.741  1.00 88.56           H
ATOM   1089  CE2 PHE A  86      -7.332   3.721 -15.682  1.00 88.56           C
ATOM   1090  HE2 PHE A  86      -7.901   3.119 -16.391  1.00 88.56           H
ATOM   1091  CZ  PHE A  86      -7.906   4.806 -15.096  1.00 88.56           C
ATOM   1092  HZ  PHE A  86      -8.935   5.073 -15.335  1.00 88.56           H
ATOM   1093  HN  PHE A  86      -3.193   5.086 -16.029  1.00 88.56           H
ATOM   1094  N   LEU A  87      -0.761   3.949 -14.422  1.00 86.73           N
ATOM   1095  CA  LEU A  87       0.566   3.449 -14.103  1.00 86.73           C
ATOM   1096  C   LEU A  87       1.426   4.599 -13.575  1.00 86.73           C
ATOM   1097  O   LEU A  87       2.245   4.405 -12.677  1.00 86.73           O
ATOM   1098  HA  LEU A  87       0.454   2.709 -13.310  1.00 86.73           H
ATOM   1099  CB  LEU A  87       1.173   2.731 -15.310  1.00 86.73           C
ATOM   1100 1HB  LEU A  87       1.122   3.400 -16.169  1.00 86.73           H
ATOM   1101 2HB  LEU A  87       2.229   2.552 -15.108  1.00 86.73           H
ATOM   1102  CG  LEU A  87       0.523   1.401 -15.696  1.00 86.73           C
ATOM   1103  HG  LEU A  87      -0.537   1.579 -15.878  1.00 86.73           H
ATOM   1104  CD1 LEU A  87       1.119   0.856 -16.995  1.00 86.73           C
ATOM   1105 1HD1 LEU A  87       0.954   1.572 -17.800  1.00 86.73           H
ATOM   1106 2HD1 LEU A  87       2.190   0.697 -16.864  1.00 86.73           H
ATOM   1107 3HD1 LEU A  87       0.640  -0.090 -17.246  1.00 86.73           H
ATOM   1108  CD2 LEU A  87       0.621   0.390 -14.551  1.00 86.73           C
ATOM   1109 1HD2 LEU A  87       1.669   0.211 -14.314  1.00 86.73           H
ATOM   1110 2HD2 LEU A  87       0.112   0.786 -13.673  1.00 86.73           H
ATOM   1111 3HD2 LEU A  87       0.151  -0.546 -14.852  1.00 86.73           H
ATOM   1112  HN  LEU A  87      -1.019   3.877 -15.385  1.00 86.73           H
ATOM   1113  N   LEU A  88       1.211   5.771 -14.154  1.00 90.19           N
ATOM   1114  CA  LEU A  88       1.928   6.960 -13.726  1.00 90.19           C
ATOM   1115  C   LEU A  88       1.579   7.263 -12.268  1.00 90.19           C
ATOM   1116  O   LEU A  88       2.469   7.416 -11.432  1.00 90.19           O
ATOM   1117  HA  LEU A  88       2.993   6.739 -13.788  1.00 90.19           H
ATOM   1118  CB  LEU A  88       1.651   8.125 -14.679  1.00 90.19           C
ATOM   1119 1HB  LEU A  88       2.069   7.877 -15.655  1.00 90.19           H
ATOM   1120 2HB  LEU A  88       0.572   8.214 -14.808  1.00 90.19           H
ATOM   1121  CG  LEU A  88       2.200   9.487 -14.251  1.00 90.19           C
ATOM   1122  HG  LEU A  88       1.895   9.669 -13.220  1.00 90.19           H
ATOM   1123  CD1 LEU A  88       3.729   9.495 -14.278  1.00 90.19           C
ATOM   1124 1HD1 LEU A  88       4.109   8.735 -13.595  1.00 90.19           H
ATOM   1125 2HD1 LEU A  88       4.076   9.281 -15.289  1.00 90.19           H
ATOM   1126 3HD1 LEU A  88       4.093  10.475 -13.969  1.00 90.19           H
ATOM   1127  CD2 LEU A  88       1.606  10.610 -15.103  1.00 90.19           C
ATOM   1128 1HD2 LEU A  88       1.859  10.445 -16.150  1.00 90.19           H
ATOM   1129 2HD2 LEU A  88       0.522  10.618 -14.989  1.00 90.19           H
ATOM   1130 3HD2 LEU A  88       2.013  11.567 -14.778  1.00 90.19           H
ATOM   1131  HN  LEU A  88       0.562   5.915 -14.901  1.00 90.19           H
ATOM   1132  N   ASN A  89       0.283   7.341 -12.006  1.00 93.32           N
ATOM   1133  CA  ASN A  89      -0.193   7.736 -10.691  1.00 93.32           C
ATOM   1134  C   ASN A  89       0.227   6.683  -9.664  1.00 93.32           C
ATOM   1135  O   ASN A  89       0.440   7.001  -8.495  1.00 93.32           O
ATOM   1136  HA  ASN A  89       0.263   8.708 -10.502  1.00 93.32           H
ATOM   1137  CB  ASN A  89      -1.719   7.840 -10.666  1.00 93.32           C
ATOM   1138 1HB  ASN A  89      -2.152   7.029 -11.251  1.00 93.32           H
ATOM   1139 2HB  ASN A  89      -2.078   7.722  -9.643  1.00 93.32           H
ATOM   1140  CG  ASN A  89      -2.187   9.185 -11.225  1.00 93.32           C
ATOM   1141  OD1 ASN A  89      -2.427  10.138 -10.501  1.00 93.32           O
ATOM   1142  ND2 ASN A  89      -2.303   9.210 -12.550  1.00 93.32           N
ATOM   1143 1HD2 ASN A  89      -2.090   8.393 -13.085  1.00 93.32           H
ATOM   1144 2HD2 ASN A  89      -2.602  10.045 -13.010  1.00 93.32           H
ATOM   1145  HN  ASN A  89      -0.435   7.141 -12.673  1.00 93.32           H
ATOM   1146  N   LEU A  90       0.333   5.450 -10.138  1.00 91.18           N
ATOM   1147  CA  LEU A  90       0.747   4.352  -9.281  1.00 91.18           C
ATOM   1148  C   LEU A  90       2.181   4.593  -8.808  1.00 91.18           C
ATOM   1149  O   LEU A  90       2.485   4.431  -7.627  1.00 91.18           O
ATOM   1150  HA  LEU A  90       0.091   4.352  -8.410  1.00 91.18           H
ATOM   1151  CB  LEU A  90       0.551   3.013  -9.994  1.00 91.18           C
ATOM   1152 1HB  LEU A  90      -0.381   3.056 -10.557  1.00 91.18           H
ATOM   1153 2HB  LEU A  90       1.356   2.889 -10.719  1.00 91.18           H
ATOM   1154  CG  LEU A  90       0.516   1.774  -9.097  1.00 91.18           C
ATOM   1155  HG  LEU A  90       1.277   1.889  -8.326  1.00 91.18           H
ATOM   1156  CD1 LEU A  90      -0.833   1.651  -8.386  1.00 91.18           C
ATOM   1157 1HD1 LEU A  90      -1.001   2.534  -7.769  1.00 91.18           H
ATOM   1158 2HD1 LEU A  90      -1.629   1.568  -9.127  1.00 91.18           H
ATOM   1159 3HD1 LEU A  90      -0.832   0.762  -7.755  1.00 91.18           H
ATOM   1160  CD2 LEU A  90       0.863   0.512  -9.890  1.00 91.18           C
ATOM   1161 1HD2 LEU A  90       0.142   0.380 -10.697  1.00 91.18           H
ATOM   1162 2HD2 LEU A  90       1.864   0.611 -10.310  1.00 91.18           H
ATOM   1163 3HD2 LEU A  90       0.830  -0.353  -9.228  1.00 91.18           H
ATOM   1164  HN  LEU A  90       0.142   5.197 -11.086  1.00 91.18           H
ATOM   1165  N   ALA A  91       3.026   4.976  -9.754  1.00 93.61           N
ATOM   1166  CA  ALA A  91       4.431   5.200  -9.457  1.00 93.61           C
ATOM   1167  C   ALA A  91       4.563   6.392  -8.506  1.00 93.61           C
ATOM   1168  O   ALA A  91       5.422   6.396  -7.626  1.00 93.61           O
ATOM   1169  HA  ALA A  91       4.812   4.307  -8.962  1.00 93.61           H
ATOM   1170  CB  ALA A  91       5.202   5.407 -10.762  1.00 93.61           C
ATOM   1171 1HB  ALA A  91       5.100   4.521 -11.389  1.00 93.61           H
ATOM   1172 2HB  ALA A  91       4.800   6.273 -11.289  1.00 93.61           H
ATOM   1173 3HB  ALA A  91       6.256   5.575 -10.539  1.00 93.61           H
ATOM   1174  HN  ALA A  91       2.766   5.132 -10.706  1.00 93.61           H
ATOM   1175  N   ILE A  92       3.699   7.374  -8.717  1.00 95.13           N
ATOM   1176  CA  ILE A  92       3.705   8.567  -7.886  1.00 95.13           C
ATOM   1177  C   ILE A  92       3.340   8.185  -6.451  1.00 95.13           C
ATOM   1178  O   ILE A  92       3.993   8.619  -5.503  1.00 95.13           O
ATOM   1179  HA  ILE A  92       4.721   8.963  -7.890  1.00 95.13           H
ATOM   1180  CB  ILE A  92       2.798   9.642  -8.487  1.00 95.13           C
ATOM   1181  HB  ILE A  92       1.836   9.186  -8.721  1.00 95.13           H
ATOM   1182  CG1 ILE A  92       3.376  10.178  -9.798  1.00 95.13           C
ATOM   1183 1HG1 ILE A  92       4.267  10.770  -9.592  1.00 95.13           H
ATOM   1184 2HG1 ILE A  92       3.685   9.346 -10.430  1.00 95.13           H
ATOM   1185  CG2 ILE A  92       2.533  10.761  -7.478  1.00 95.13           C
ATOM   1186 1HG2 ILE A  92       2.046  10.347  -6.595  1.00 95.13           H
ATOM   1187 2HG2 ILE A  92       3.477  11.222  -7.189  1.00 95.13           H
ATOM   1188 3HG2 ILE A  92       1.885  11.513  -7.930  1.00 95.13           H
ATOM   1189  CD1 ILE A  92       2.349  11.035 -10.540  1.00 95.13           C
ATOM   1190 1HD1 ILE A  92       1.468  10.433 -10.766  1.00 95.13           H
ATOM   1191 2HD1 ILE A  92       2.060  11.880  -9.915  1.00 95.13           H
ATOM   1192 3HD1 ILE A  92       2.785  11.403 -11.469  1.00 95.13           H
ATOM   1193  HN  ILE A  92       3.006   7.365  -9.438  1.00 95.13           H
ATOM   1194  N   ALA A  93       2.297   7.376  -6.335  1.00 94.99           N
ATOM   1195  CA  ALA A  93       1.806   6.970  -5.029  1.00 94.99           C
ATOM   1196  C   ALA A  93       2.918   6.240  -4.275  1.00 94.99           C
ATOM   1197  O   ALA A  93       3.140   6.491  -3.091  1.00 94.99           O
ATOM   1198  HA  ALA A  93       1.538   7.873  -4.480  1.00 94.99           H
ATOM   1199  CB  ALA A  93       0.553   6.107  -5.200  1.00 94.99           C
ATOM   1200 1HB  ALA A  93      -0.216   6.682  -5.715  1.00 94.99           H
ATOM   1201 2HB  ALA A  93       0.799   5.222  -5.786  1.00 94.99           H
ATOM   1202 3HB  ALA A  93       0.185   5.803  -4.220  1.00 94.99           H
ATOM   1203  HN  ALA A  93       1.791   7.000  -7.112  1.00 94.99           H
ATOM   1204  N   ASP A  94       3.589   5.349  -4.991  1.00 94.12           N
ATOM   1205  CA  ASP A  94       4.653   4.558  -4.395  1.00 94.12           C
ATOM   1206  C   ASP A  94       5.759   5.490  -3.897  1.00 94.12           C
ATOM   1207  O   ASP A  94       6.260   5.326  -2.786  1.00 94.12           O
ATOM   1208  HA  ASP A  94       4.178   4.004  -3.585  1.00 94.12           H
ATOM   1209  CB  ASP A  94       5.267   3.601  -5.419  1.00 94.12           C
ATOM   1210 1HB  ASP A  94       5.393   4.115  -6.372  1.00 94.12           H
ATOM   1211 2HB  ASP A  94       6.259   3.296  -5.088  1.00 94.12           H
ATOM   1212  CG  ASP A  94       4.385   2.365  -5.612  1.00 94.12           C
ATOM   1213  OD1 ASP A  94       3.693   2.005  -4.636  1.00 94.12           O
ATOM   1214  OD2 ASP A  94       4.424   1.810  -6.731  1.00 94.12           O
ATOM   1215  HN  ASP A  94       3.417   5.166  -5.959  1.00 94.12           H
ATOM   1216  N   LEU A  95       6.107   6.449  -4.743  1.00 96.40           N
ATOM   1217  CA  LEU A  95       7.188   7.368  -4.429  1.00 96.40           C
ATOM   1218  C   LEU A  95       6.862   8.107  -3.131  1.00 96.40           C
ATOM   1219  O   LEU A  95       7.719   8.248  -2.260  1.00 96.40           O
ATOM   1220  HA  LEU A  95       8.087   6.772  -4.271  1.00 96.40           H
ATOM   1221  CB  LEU A  95       7.462   8.296  -5.614  1.00 96.40           C
ATOM   1222 1HB  LEU A  95       6.506   8.627  -6.020  1.00 96.40           H
ATOM   1223 2HB  LEU A  95       7.975   9.184  -5.243  1.00 96.40           H
ATOM   1224  CG  LEU A  95       8.290   7.702  -6.755  1.00 96.40           C
ATOM   1225  HG  LEU A  95       7.770   6.822  -7.132  1.00 96.40           H
ATOM   1226  CD1 LEU A  95       8.411   8.690  -7.917  1.00 96.40           C
ATOM   1227 1HD1 LEU A  95       7.417   8.929  -8.295  1.00 96.40           H
ATOM   1228 2HD1 LEU A  95       8.897   9.601  -7.570  1.00 96.40           H
ATOM   1229 3HD1 LEU A  95       9.005   8.242  -8.714  1.00 96.40           H
ATOM   1230  CD2 LEU A  95       9.659   7.237  -6.253  1.00 96.40           C
ATOM   1231 1HD2 LEU A  95      10.200   8.085  -5.834  1.00 96.40           H
ATOM   1232 2HD2 LEU A  95       9.525   6.475  -5.485  1.00 96.40           H
ATOM   1233 3HD2 LEU A  95      10.227   6.818  -7.084  1.00 96.40           H
ATOM   1234  HN  LEU A  95       5.665   6.602  -5.627  1.00 96.40           H
ATOM   1235  N   LEU A  96       5.620   8.561  -3.041  1.00 95.63           N
ATOM   1236  CA  LEU A  96       5.203   9.384  -1.918  1.00 95.63           C
ATOM   1237  C   LEU A  96       5.437   8.617  -0.615  1.00 95.63           C
ATOM   1238  O   LEU A  96       5.872   9.196   0.380  1.00 95.63           O
ATOM   1239  HA  LEU A  96       5.833  10.273  -1.914  1.00 95.63           H
ATOM   1240  CB  LEU A  96       3.758   9.852  -2.105  1.00 95.63           C
ATOM   1241 1HB  LEU A  96       3.152   8.992  -2.389  1.00 95.63           H
ATOM   1242 2HB  LEU A  96       3.384  10.203  -1.143  1.00 95.63           H
ATOM   1243  CG  LEU A  96       3.540  10.958  -3.140  1.00 95.63           C
ATOM   1244  HG  LEU A  96       3.842  10.578  -4.115  1.00 95.63           H
ATOM   1245  CD1 LEU A  96       2.060  11.332  -3.239  1.00 95.63           C
ATOM   1246 1HD1 LEU A  96       1.483  10.457  -3.536  1.00 95.63           H
ATOM   1247 2HD1 LEU A  96       1.709  11.687  -2.269  1.00 95.63           H
ATOM   1248 3HD1 LEU A  96       1.933  12.121  -3.981  1.00 95.63           H
ATOM   1249  CD2 LEU A  96       4.420  12.173  -2.837  1.00 95.63           C
ATOM   1250 1HD2 LEU A  96       4.172  12.564  -1.850  1.00 95.63           H
ATOM   1251 2HD2 LEU A  96       5.468  11.877  -2.858  1.00 95.63           H
ATOM   1252 3HD2 LEU A  96       4.245  12.944  -3.587  1.00 95.63           H
ATOM   1253  HN  LEU A  96       4.907   8.375  -3.717  1.00 95.63           H
ATOM   1254  N   PHE A  97       5.138   7.327  -0.663  1.00 95.46           N
ATOM   1255  CA  PHE A  97       5.300   6.478   0.506  1.00 95.46           C
ATOM   1256  C   PHE A  97       6.780   6.228   0.801  1.00 95.46           C
ATOM   1257  O   PHE A  97       7.219   6.357   1.943  1.00 95.46           O
ATOM   1258  HA  PHE A  97       4.845   6.999   1.349  1.00 95.46           H
ATOM   1259  CB  PHE A  97       4.623   5.144   0.185  1.00 95.46           C
ATOM   1260 1HB  PHE A  97       3.543   5.289   0.175  1.00 95.46           H
ATOM   1261 2HB  PHE A  97       4.912   4.833  -0.818  1.00 95.46           H
ATOM   1262  CG  PHE A  97       4.962   4.022   1.169  1.00 95.46           C
ATOM   1263  CD1 PHE A  97       5.587   2.898   0.729  1.00 95.46           C
ATOM   1264  HD1 PHE A  97       5.847   2.796  -0.325  1.00 95.46           H
ATOM   1265  CD2 PHE A  97       4.639   4.150   2.484  1.00 95.46           C
ATOM   1266  HD2 PHE A  97       4.138   5.051   2.837  1.00 95.46           H
ATOM   1267  CE1 PHE A  97       5.903   1.857   1.641  1.00 95.46           C
ATOM   1268  HE1 PHE A  97       6.403   0.955   1.288  1.00 95.46           H
ATOM   1269  CE2 PHE A  97       4.954   3.109   3.397  1.00 95.46           C
ATOM   1270  HE2 PHE A  97       4.695   3.211   4.451  1.00 95.46           H
ATOM   1271  CZ  PHE A  97       5.579   1.984   2.956  1.00 95.46           C
ATOM   1272  HZ  PHE A  97       5.821   1.185   3.657  1.00 95.46           H
ATOM   1273  HN  PHE A  97       4.793   6.863  -1.478  1.00 95.46           H
ATOM   1274  N   LEU A  98       7.508   5.874  -0.247  1.00 96.53           N
ATOM   1275  CA  LEU A  98       8.888   5.445  -0.090  1.00 96.53           C
ATOM   1276  C   LEU A  98       9.677   6.537   0.636  1.00 96.53           C
ATOM   1277  O   LEU A  98      10.563   6.239   1.435  1.00 96.53           O
ATOM   1278  HA  LEU A  98       8.882   4.551   0.533  1.00 96.53           H
ATOM   1279  CB  LEU A  98       9.484   5.052  -1.443  1.00 96.53           C
ATOM   1280 1HB  LEU A  98       9.294   5.859  -2.150  1.00 96.53           H
ATOM   1281 2HB  LEU A  98      10.566   4.974  -1.332  1.00 96.53           H
ATOM   1282  CG  LEU A  98       8.966   3.747  -2.050  1.00 96.53           C
ATOM   1283  HG  LEU A  98       7.882   3.723  -1.937  1.00 96.53           H
ATOM   1284  CD1 LEU A  98       9.265   3.683  -3.549  1.00 96.53           C
ATOM   1285 1HD1 LEU A  98       8.780   4.519  -4.053  1.00 96.53           H
ATOM   1286 2HD1 LEU A  98      10.342   3.739  -3.708  1.00 96.53           H
ATOM   1287 3HD1 LEU A  98       8.887   2.745  -3.956  1.00 96.53           H
ATOM   1288  CD2 LEU A  98       9.525   2.534  -1.302  1.00 96.53           C
ATOM   1289 1HD2 LEU A  98      10.613   2.540  -1.363  1.00 96.53           H
ATOM   1290 2HD2 LEU A  98       9.219   2.579  -0.257  1.00 96.53           H
ATOM   1291 3HD2 LEU A  98       9.141   1.620  -1.755  1.00 96.53           H
ATOM   1292  HN  LEU A  98       7.171   5.877  -1.189  1.00 96.53           H
ATOM   1293  N   VAL A  99       9.326   7.778   0.332  1.00 96.68           N
ATOM   1294  CA  VAL A  99      10.033   8.915   0.896  1.00 96.68           C
ATOM   1295  C   VAL A  99       9.882   8.900   2.419  1.00 96.68           C
ATOM   1296  O   VAL A  99      10.645   9.552   3.129  1.00 96.68           O
ATOM   1297  HA  VAL A  99      11.088   8.802   0.648  1.00 96.68           H
ATOM   1298  CB  VAL A  99       9.532  10.212   0.259  1.00 96.68           C
ATOM   1299  HB  VAL A  99       8.443  10.208   0.302  1.00 96.68           H
ATOM   1300  CG1 VAL A  99      10.029  11.433   1.035  1.00 96.68           C
ATOM   1301 1HG1 VAL A  99       9.664  11.384   2.061  1.00 96.68           H
ATOM   1302 2HG1 VAL A  99      11.119  11.443   1.038  1.00 96.68           H
ATOM   1303 3HG1 VAL A  99       9.658  12.341   0.560  1.00 96.68           H
ATOM   1304  CG2 VAL A  99       9.943  10.293  -1.213  1.00 96.68           C
ATOM   1305 1HG2 VAL A  99      11.030  10.264  -1.289  1.00 96.68           H
ATOM   1306 2HG2 VAL A  99       9.518   9.450  -1.756  1.00 96.68           H
ATOM   1307 3HG2 VAL A  99       9.574  11.225  -1.642  1.00 96.68           H
ATOM   1308  HN  VAL A  99       8.575   8.011  -0.286  1.00 96.68           H
ATOM   1309  N   THR A 100       8.891   8.148   2.876  1.00 95.95           N
ATOM   1310  CA  THR A 100       8.586   8.093   4.295  1.00 95.95           C
ATOM   1311  C   THR A 100       9.420   7.007   4.978  1.00 95.95           C
ATOM   1312  O   THR A 100       9.545   6.992   6.202  1.00 95.95           O
ATOM   1313  HA  THR A 100       8.871   9.044   4.745  1.00 95.95           H
ATOM   1314  CB  THR A 100       7.078   7.887   4.448  1.00 95.95           C
ATOM   1315  HB  THR A 100       6.755   8.114   5.463  1.00 95.95           H
ATOM   1316  OG1 THR A 100       6.866   6.544   4.021  1.00 95.95           O
ATOM   1317  HG1 THR A 100       6.793   6.509   3.024  1.00 95.95           H
ATOM   1318  CG2 THR A 100       6.269   8.725   3.456  1.00 95.95           C
ATOM   1319 1HG2 THR A 100       6.544   8.449   2.438  1.00 95.95           H
ATOM   1320 2HG2 THR A 100       6.481   9.782   3.615  1.00 95.95           H
ATOM   1321 3HG2 THR A 100       5.205   8.541   3.607  1.00 95.95           H
ATOM   1322  HN  THR A 100       8.303   7.584   2.295  1.00 95.95           H
ATOM   1323  N   LEU A 101       9.969   6.124   4.157  1.00 95.73           N
ATOM   1324  CA  LEU A 101      10.647   4.946   4.671  1.00 95.73           C
ATOM   1325  C   LEU A 101      11.878   5.379   5.470  1.00 95.73           C
ATOM   1326  O   LEU A 101      12.167   4.816   6.525  1.00 95.73           O
ATOM   1327  HA  LEU A 101       9.957   4.440   5.347  1.00 95.73           H
ATOM   1328  CB  LEU A 101      10.963   3.971   3.534  1.00 95.73           C
ATOM   1329 1HB  LEU A 101      11.468   4.522   2.740  1.00 95.73           H
ATOM   1330 2HB  LEU A 101      11.669   3.228   3.905  1.00 95.73           H
ATOM   1331  CG  LEU A 101       9.766   3.238   2.927  1.00 95.73           C
ATOM   1332  HG  LEU A 101       9.128   3.973   2.436  1.00 95.73           H
ATOM   1333  CD1 LEU A 101      10.217   2.244   1.855  1.00 95.73           C
ATOM   1334 1HD1 LEU A 101      10.739   2.778   1.061  1.00 95.73           H
ATOM   1335 2HD1 LEU A 101      10.888   1.509   2.301  1.00 95.73           H
ATOM   1336 3HD1 LEU A 101       9.346   1.737   1.440  1.00 95.73           H
ATOM   1337  CD2 LEU A 101       8.925   2.566   4.014  1.00 95.73           C
ATOM   1338 1HD2 LEU A 101       9.539   1.845   4.554  1.00 95.73           H
ATOM   1339 2HD2 LEU A 101       8.557   3.322   4.708  1.00 95.73           H
ATOM   1340 3HD2 LEU A 101       8.081   2.052   3.555  1.00 95.73           H
ATOM   1341  HN  LEU A 101       9.956   6.203   3.161  1.00 95.73           H
ATOM   1342  N   PRO A 102      12.623   6.381   4.984  1.00 95.61           N
ATOM   1343  CA  PRO A 102      13.819   6.844   5.691  1.00 95.61           C
ATOM   1344  C   PRO A 102      13.535   7.186   7.144  1.00 95.61           C
ATOM   1345  O   PRO A 102      14.327   6.865   8.028  1.00 95.61           O
ATOM   1346  HA  PRO A 102      14.564   6.048   5.727  1.00 95.61           H
ATOM   1347  CB  PRO A 102      14.259   8.073   4.893  1.00 95.61           C
ATOM   1348 1HB  PRO A 102      13.828   8.989   5.297  1.00 95.61           H
ATOM   1349 2HB  PRO A 102      15.342   8.197   4.912  1.00 95.61           H
ATOM   1350  CG  PRO A 102      13.750   7.782   3.487  1.00 95.61           C
ATOM   1351 1HG  PRO A 102      13.668   8.691   2.890  1.00 95.61           H
ATOM   1352 2HG  PRO A 102      14.421   7.117   2.943  1.00 95.61           H
ATOM   1353  CD  PRO A 102      12.395   7.143   3.742  1.00 95.61           C
ATOM   1354 1HD  PRO A 102      11.612   7.890   3.869  1.00 95.61           H
ATOM   1355 2HD  PRO A 102      12.088   6.501   2.916  1.00 95.61           H
ATOM   1356  N   PHE A 103      12.399   7.836   7.354  1.00 94.91           N
ATOM   1357  CA  PHE A 103      12.027   8.281   8.686  1.00 94.91           C
ATOM   1358  C   PHE A 103      11.693   7.091   9.588  1.00 94.91           C
ATOM   1359  O   PHE A 103      12.032   7.090  10.771  1.00 94.91           O
ATOM   1360  HA  PHE A 103      12.880   8.819   9.098  1.00 94.91           H
ATOM   1361  CB  PHE A 103      10.780   9.155   8.534  1.00 94.91           C
ATOM   1362 1HB  PHE A 103      10.007   8.582   8.023  1.00 94.91           H
ATOM   1363 2HB  PHE A 103      10.396   9.398   9.524  1.00 94.91           H
ATOM   1364  CG  PHE A 103      11.023  10.455   7.763  1.00 94.91           C
ATOM   1365  CD1 PHE A 103      11.423  11.573   8.426  1.00 94.91           C
ATOM   1366  HD1 PHE A 103      11.571  11.544   9.505  1.00 94.91           H
ATOM   1367  CD2 PHE A 103      10.838  10.492   6.417  1.00 94.91           C
ATOM   1368  HD2 PHE A 103      10.517   9.596   5.886  1.00 94.91           H
ATOM   1369  CE1 PHE A 103      11.647  12.780   7.711  1.00 94.91           C
ATOM   1370  HE1 PHE A 103      11.968  13.676   8.242  1.00 94.91           H
ATOM   1371  CE2 PHE A 103      11.063  11.698   5.702  1.00 94.91           C
ATOM   1372  HE2 PHE A 103      10.914  11.728   4.622  1.00 94.91           H
ATOM   1373  CZ  PHE A 103      11.463  12.817   6.364  1.00 94.91           C
ATOM   1374  HZ  PHE A 103      11.635  13.743   5.816  1.00 94.91           H
ATOM   1375  HN  PHE A 103      11.741   8.058   6.635  1.00 94.91           H
ATOM   1376  N   TRP A 104      11.032   6.107   8.996  1.00 92.85           N
ATOM   1377  CA  TRP A 104      10.689   4.895   9.719  1.00 92.85           C
ATOM   1378  C   TRP A 104      11.990   4.219  10.155  1.00 92.85           C
ATOM   1379  O   TRP A 104      12.074   3.676  11.255  1.00 92.85           O
ATOM   1380  HA  TRP A 104      10.107   5.183  10.595  1.00 92.85           H
ATOM   1381  CB  TRP A 104       9.797   3.985   8.872  1.00 92.85           C
ATOM   1382 1HB  TRP A 104      10.171   3.978   7.848  1.00 92.85           H
ATOM   1383 2HB  TRP A 104       9.876   2.964   9.247  1.00 92.85           H
ATOM   1384  CG  TRP A 104       8.323   4.395   8.858  1.00 92.85           C
ATOM   1385  CD1 TRP A 104       7.584   4.780   7.809  1.00 92.85           C
ATOM   1386  HD1 TRP A 104       7.958   4.851   6.788  1.00 92.85           H
ATOM   1387  CD2 TRP A 104       7.434   4.446   9.994  1.00 92.85           C
ATOM   1388  NE1 TRP A 104       6.289   5.074   8.184  1.00 92.85           N
ATOM   1389  HE1 TRP A 104       5.553   5.381   7.580  1.00 92.85           H
ATOM   1390  CE2 TRP A 104       6.195   4.864   9.554  1.00 92.85           C
ATOM   1391  CE3 TRP A 104       7.670   4.148  11.347  1.00 92.85           C
ATOM   1392  HE3 TRP A 104       8.639   3.816  11.719  1.00 92.85           H
ATOM   1393  CZ2 TRP A 104       5.094   5.023  10.404  1.00 92.85           C
ATOM   1394  HZ2 TRP A 104       4.124   5.355  10.033  1.00 92.85           H
ATOM   1395  CZ3 TRP A 104       6.559   4.312  12.184  1.00 92.85           C
ATOM   1396  HZ3 TRP A 104       6.687   4.094  13.244  1.00 92.85           H
ATOM   1397  CH2 TRP A 104       5.305   4.732  11.757  1.00 92.85           C
ATOM   1398  HH2 TRP A 104       4.489   4.835  12.473  1.00 92.85           H
ATOM   1399  HN  TRP A 104      10.733   6.129   8.042  1.00 92.85           H
ATOM   1400  N   ALA A 105      12.974   4.275   9.268  1.00 94.46           N
ATOM   1401  CA  ALA A 105      14.240   3.606   9.513  1.00 94.46           C
ATOM   1402  C   ALA A 105      14.908   4.223  10.744  1.00 94.46           C
ATOM   1403  O   ALA A 105      15.381   3.504  11.623  1.00 94.46           O
ATOM   1404  HA  ALA A 105      14.028   2.556   9.713  1.00 94.46           H
ATOM   1405  CB  ALA A 105      15.118   3.703   8.264  1.00 94.46           C
ATOM   1406 1HB  ALA A 105      14.611   3.225   7.426  1.00 94.46           H
ATOM   1407 2HB  ALA A 105      15.301   4.751   8.028  1.00 94.46           H
ATOM   1408 3HB  ALA A 105      16.069   3.201   8.448  1.00 94.46           H
ATOM   1409  HN  ALA A 105      12.916   4.764   8.398  1.00 94.46           H
ATOM   1410  N   ILE A 106      14.926   5.548  10.767  1.00 93.89           N
ATOM   1411  CA  ILE A 106      15.567   6.269  11.853  1.00 93.89           C
ATOM   1412  C   ILE A 106      14.836   5.965  13.163  1.00 93.89           C
ATOM   1413  O   ILE A 106      15.468   5.735  14.192  1.00 93.89           O
ATOM   1414  HA  ILE A 106      16.588   5.897  11.934  1.00 93.89           H
ATOM   1415  CB  ILE A 106      15.653   7.761  11.528  1.00 93.89           C
ATOM   1416  HB  ILE A 106      14.674   8.092  11.179  1.00 93.89           H
ATOM   1417  CG1 ILE A 106      16.648   8.019  10.395  1.00 93.89           C
ATOM   1418 1HG1 ILE A 106      17.666   7.901  10.766  1.00 93.89           H
ATOM   1419 2HG1 ILE A 106      16.507   7.279   9.608  1.00 93.89           H
ATOM   1420  CG2 ILE A 106      15.985   8.577  12.780  1.00 93.89           C
ATOM   1421 1HG2 ILE A 106      15.207   8.426  13.529  1.00 93.89           H
ATOM   1422 2HG2 ILE A 106      16.944   8.251  13.182  1.00 93.89           H
ATOM   1423 3HG2 ILE A 106      16.040   9.634  12.520  1.00 93.89           H
ATOM   1424  CD1 ILE A 106      16.470   9.425   9.819  1.00 93.89           C
ATOM   1425 1HD1 ILE A 106      15.458   9.532   9.427  1.00 93.89           H
ATOM   1426 2HD1 ILE A 106      16.635  10.163  10.604  1.00 93.89           H
ATOM   1427 3HD1 ILE A 106      17.189   9.582   9.015  1.00 93.89           H
ATOM   1428  HN  ILE A 106      14.513   6.125  10.063  1.00 93.89           H
ATOM   1429  N   ALA A 107      13.513   5.975  13.081  1.00 92.48           N
ATOM   1430  CA  ALA A 107      12.689   5.800  14.264  1.00 92.48           C
ATOM   1431  C   ALA A 107      12.916   4.399  14.836  1.00 92.48           C
ATOM   1432  O   ALA A 107      12.864   4.204  16.049  1.00 92.48           O
ATOM   1433  HA  ALA A 107      13.004   6.539  15.001  1.00 92.48           H
ATOM   1434  CB  ALA A 107      11.223   6.053  13.908  1.00 92.48           C
ATOM   1435 1HB  ALA A 107      11.110   7.071  13.534  1.00 92.48           H
ATOM   1436 2HB  ALA A 107      10.909   5.347  13.139  1.00 92.48           H
ATOM   1437 3HB  ALA A 107      10.604   5.921  14.796  1.00 92.48           H
ATOM   1438  HN  ALA A 107      13.007   6.100  12.228  1.00 92.48           H
ATOM   1439  N   ALA A 108      13.164   3.460  13.935  1.00 91.83           N
ATOM   1440  CA  ALA A 108      13.362   2.076  14.331  1.00 91.83           C
ATOM   1441  C   ALA A 108      14.768   1.913  14.913  1.00 91.83           C
ATOM   1442  O   ALA A 108      14.982   1.093  15.805  1.00 91.83           O
ATOM   1443  HA  ALA A 108      12.629   1.844  15.103  1.00 91.83           H
ATOM   1444  CB  ALA A 108      13.120   1.161  13.129  1.00 91.83           C
ATOM   1445 1HB  ALA A 108      12.099   1.294  12.771  1.00 91.83           H
ATOM   1446 2HB  ALA A 108      13.820   1.415  12.332  1.00 91.83           H
ATOM   1447 3HB  ALA A 108      13.269   0.123  13.426  1.00 91.83           H
ATOM   1448  HN  ALA A 108      13.231   3.632  12.952  1.00 91.83           H
ATOM   1449  N   ALA A 109      15.688   2.707  14.386  1.00 91.57           N
ATOM   1450  CA  ALA A 109      17.088   2.575  14.752  1.00 91.57           C
ATOM   1451  C   ALA A 109      17.279   3.040  16.197  1.00 91.57           C
ATOM   1452  O   ALA A 109      18.118   2.503  16.919  1.00 91.57           O
ATOM   1453  HA  ALA A 109      17.352   1.520  14.680  1.00 91.57           H
ATOM   1454  CB  ALA A 109      17.950   3.367  13.766  1.00 91.57           C
ATOM   1455 1HB  ALA A 109      17.800   2.978  12.759  1.00 91.57           H
ATOM   1456 2HB  ALA A 109      17.664   4.418  13.796  1.00 91.57           H
ATOM   1457 3HB  ALA A 109      19.000   3.268  14.041  1.00 91.57           H
ATOM   1458  HN  ALA A 109      15.491   3.428  13.722  1.00 91.57           H
ATOM   1459  N   ASP A 110      16.487   4.032  16.575  1.00 87.74           N
ATOM   1460  CA  ASP A 110      16.648   4.665  17.874  1.00 87.74           C
ATOM   1461  C   ASP A 110      15.275   5.073  18.411  1.00 87.74           C
ATOM   1462  O   ASP A 110      14.581   4.266  19.028  1.00 87.74           O
ATOM   1463  HA  ASP A 110      17.135   3.916  18.499  1.00 87.74           H
ATOM   1464  CB  ASP A 110      17.509   5.925  17.769  1.00 87.74           C
ATOM   1465 1HB  ASP A 110      18.472   5.676  17.323  1.00 87.74           H
ATOM   1466 2HB  ASP A 110      17.028   6.645  17.107  1.00 87.74           H
ATOM   1467  CG  ASP A 110      17.726   6.556  19.146  1.00 87.74           C
ATOM   1468  OD1 ASP A 110      17.363   5.890  20.139  1.00 87.74           O
ATOM   1469  OD2 ASP A 110      18.250   7.691  19.174  1.00 87.74           O
ATOM   1470  HN  ASP A 110      15.748   4.403  16.013  1.00 87.74           H
ATOM   1471  N   GLN A 111      14.924   6.325  18.157  1.00 88.39           N
ATOM   1472  CA  GLN A 111      13.643   6.848  18.600  1.00 88.39           C
ATOM   1473  C   GLN A 111      13.144   7.921  17.632  1.00 88.39           C
ATOM   1474  O   GLN A 111      13.878   8.351  16.743  1.00 88.39           O
ATOM   1475  HA  GLN A 111      12.963   5.995  18.591  1.00 88.39           H
ATOM   1476  CB  GLN A 111      13.738   7.396  20.025  1.00 88.39           C
ATOM   1477 1HB  GLN A 111      12.757   7.742  20.352  1.00 88.39           H
ATOM   1478 2HB  GLN A 111      14.038   6.600  20.707  1.00 88.39           H
ATOM   1479  CG  GLN A 111      14.743   8.547  20.104  1.00 88.39           C
ATOM   1480 1HG  GLN A 111      15.728   8.196  19.797  1.00 88.39           H
ATOM   1481 2HG  GLN A 111      14.454   9.335  19.408  1.00 88.39           H
ATOM   1482  CD  GLN A 111      14.817   9.115  21.523  1.00 88.39           C
ATOM   1483  OE1 GLN A 111      13.816   9.329  22.187  1.00 88.39           O
ATOM   1484  NE2 GLN A 111      16.055   9.346  21.949  1.00 88.39           N
ATOM   1485 1HE2 GLN A 111      16.834   9.149  21.354  1.00 88.39           H
ATOM   1486 2HE2 GLN A 111      16.207   9.718  22.865  1.00 88.39           H
ATOM   1487  HN  GLN A 111      15.497   6.976  17.660  1.00 88.39           H
ATOM   1488  N   TRP A 112      11.898   8.324  17.835  1.00 90.85           N
ATOM   1489  CA  TRP A 112      11.290   9.336  16.988  1.00 90.85           C
ATOM   1490  C   TRP A 112      11.886  10.692  17.370  1.00 90.85           C
ATOM   1491  O   TRP A 112      11.565  11.240  18.424  1.00 90.85           O
ATOM   1492  HA  TRP A 112      11.539   9.097  15.954  1.00 90.85           H
ATOM   1493  CB  TRP A 112       9.765   9.300  17.099  1.00 90.85           C
ATOM   1494 1HB  TRP A 112       9.424   8.276  16.946  1.00 90.85           H
ATOM   1495 2HB  TRP A 112       9.477   9.584  18.111  1.00 90.85           H
ATOM   1496  CG  TRP A 112       9.047  10.214  16.104  1.00 90.85           C
ATOM   1497  CD1 TRP A 112       8.627  11.472  16.295  1.00 90.85           C
ATOM   1498  HD1 TRP A 112       8.750  12.026  17.226  1.00 90.85           H
ATOM   1499  CD2 TRP A 112       8.680   9.889  14.747  1.00 90.85           C
ATOM   1500  NE1 TRP A 112       8.018  11.979  15.165  1.00 90.85           N
ATOM   1501  HE1 TRP A 112       7.625  12.893  15.063  1.00 90.85           H
ATOM   1502  CE2 TRP A 112       8.052  10.985  14.193  1.00 90.85           C
ATOM   1503  CE3 TRP A 112       8.873   8.706  14.011  1.00 90.85           C
ATOM   1504  HE3 TRP A 112       9.366   7.827  14.425  1.00 90.85           H
ATOM   1505  CZ2 TRP A 112       7.565  11.009  12.881  1.00 90.85           C
ATOM   1506  HZ2 TRP A 112       7.072  11.888  12.467  1.00 90.85           H
ATOM   1507  CZ3 TRP A 112       8.381   8.746  12.701  1.00 90.85           C
ATOM   1508  HZ3 TRP A 112       8.505   7.854  12.086  1.00 90.85           H
ATOM   1509  CH2 TRP A 112       7.746   9.842  12.129  1.00 90.85           C
ATOM   1510  HH2 TRP A 112       7.391   9.793  11.100  1.00 90.85           H
ATOM   1511  HN  TRP A 112      11.308   7.972  18.562  1.00 90.85           H
ATOM   1512  N   LYS A 113      12.742  11.195  16.493  1.00 91.58           N
ATOM   1513  CA  LYS A 113      13.476  12.416  16.779  1.00 91.58           C
ATOM   1514  C   LYS A 113      12.767  13.600  16.119  1.00 91.58           C
ATOM   1515  O   LYS A 113      13.232  14.735  16.207  1.00 91.58           O
ATOM   1516  HA  LYS A 113      13.459  12.562  17.859  1.00 91.58           H
ATOM   1517  CB  LYS A 113      14.942  12.269  16.366  1.00 91.58           C
ATOM   1518 1HB  LYS A 113      15.002  12.013  15.308  1.00 91.58           H
ATOM   1519 2HB  LYS A 113      15.456  13.222  16.492  1.00 91.58           H
ATOM   1520  CG  LYS A 113      15.641  11.192  17.198  1.00 91.58           C
ATOM   1521 1HG  LYS A 113      15.616  11.468  18.252  1.00 91.58           H
ATOM   1522 2HG  LYS A 113      15.104  10.248  17.102  1.00 91.58           H
ATOM   1523  CD  LYS A 113      17.092  11.007  16.748  1.00 91.58           C
ATOM   1524 1HD  LYS A 113      17.119  10.764  15.686  1.00 91.58           H
ATOM   1525 2HD  LYS A 113      17.638  11.942  16.875  1.00 91.58           H
ATOM   1526  CE  LYS A 113      17.777   9.897  17.548  1.00 91.58           C
ATOM   1527 1HE  LYS A 113      17.786  10.157  18.607  1.00 91.58           H
ATOM   1528 2HE  LYS A 113      17.212   8.970  17.453  1.00 91.58           H
ATOM   1529  NZ  LYS A 113      19.162   9.692  17.069  1.00 91.58           N
ATOM   1530 1HZ  LYS A 113      19.581   8.917  17.570  1.00 91.58           H
ATOM   1531 2HZ  LYS A 113      19.149   9.486  16.076  1.00 91.58           H
ATOM   1532 3HZ  LYS A 113      19.704  10.533  17.232  1.00 91.58           H
ATOM   1533  HN  LYS A 113      12.937  10.784  15.602  1.00 91.58           H
ATOM   1534  N   PHE A 114      11.652  13.294  15.472  1.00 93.44           N
ATOM   1535  CA  PHE A 114      10.996  14.264  14.611  1.00 93.44           C
ATOM   1536  C   PHE A 114       9.768  14.865  15.297  1.00 93.44           C
ATOM   1537  O   PHE A 114       9.330  14.372  16.336  1.00 93.44           O
ATOM   1538  HA  PHE A 114      11.718  15.054  14.405  1.00 93.44           H
ATOM   1539  CB  PHE A 114      10.548  13.515  13.354  1.00 93.44           C
ATOM   1540 1HB  PHE A 114       9.742  12.831  13.619  1.00 93.44           H
ATOM   1541 2HB  PHE A 114      10.136  14.232  12.644  1.00 93.44           H
ATOM   1542  CG  PHE A 114      11.664  12.724  12.669  1.00 93.44           C
ATOM   1543  CD1 PHE A 114      12.606  13.374  11.934  1.00 93.44           C
ATOM   1544  HD1 PHE A 114      12.564  14.459  11.832  1.00 93.44           H
ATOM   1545  CD2 PHE A 114      11.716  11.371  12.796  1.00 93.44           C
ATOM   1546  HD2 PHE A 114      10.961  10.850  13.386  1.00 93.44           H
ATOM   1547  CE1 PHE A 114      13.642  12.640  11.298  1.00 93.44           C
ATOM   1548  HE1 PHE A 114      14.396  13.161  10.708  1.00 93.44           H
ATOM   1549  CE2 PHE A 114      12.752  10.637  12.161  1.00 93.44           C
ATOM   1550  HE2 PHE A 114      12.793   9.552  12.262  1.00 93.44           H
ATOM   1551  CZ  PHE A 114      13.693  11.287  11.425  1.00 93.44           C
ATOM   1552  HZ  PHE A 114      14.489  10.724  10.937  1.00 93.44           H
ATOM   1553  HN  PHE A 114      11.198  12.405  15.529  1.00 93.44           H
ATOM   1554  N   GLN A 115       9.248  15.921  14.689  1.00 94.00           N
ATOM   1555  CA  GLN A 115       8.096  16.611  15.244  1.00 94.00           C
ATOM   1556  C   GLN A 115       6.823  15.797  15.003  1.00 94.00           C
ATOM   1557  O   GLN A 115       6.819  14.868  14.197  1.00 94.00           O
ATOM   1558  HA  GLN A 115       8.290  16.687  16.313  1.00 94.00           H
ATOM   1559  CB  GLN A 115       7.965  18.018  14.657  1.00 94.00           C
ATOM   1560 1HB  GLN A 115       7.959  17.963  13.569  1.00 94.00           H
ATOM   1561 2HB  GLN A 115       7.013  18.455  14.960  1.00 94.00           H
ATOM   1562  CG  GLN A 115       9.115  18.915  15.122  1.00 94.00           C
ATOM   1563 1HG  GLN A 115       9.279  18.777  16.190  1.00 94.00           H
ATOM   1564 2HG  GLN A 115      10.035  18.622  14.617  1.00 94.00           H
ATOM   1565  CD  GLN A 115       8.814  20.386  14.831  1.00 94.00           C
ATOM   1566  OE1 GLN A 115       7.869  20.729  14.140  1.00 94.00           O
ATOM   1567  NE2 GLN A 115       9.668  21.235  15.397  1.00 94.00           N
ATOM   1568 1HE2 GLN A 115      10.423  20.888  15.953  1.00 94.00           H
ATOM   1569 2HE2 GLN A 115       9.555  22.220  15.266  1.00 94.00           H
ATOM   1570  HN  GLN A 115       9.600  16.304  13.835  1.00 94.00           H
ATOM   1571  N   THR A 116       5.773  16.174  15.718  1.00 94.17           N
ATOM   1572  CA  THR A 116       4.514  15.454  15.636  1.00 94.17           C
ATOM   1573  C   THR A 116       3.963  15.504  14.209  1.00 94.17           C
ATOM   1574  O   THR A 116       3.367  14.538  13.736  1.00 94.17           O
ATOM   1575  HA  THR A 116       4.701  14.406  15.870  1.00 94.17           H
ATOM   1576  CB  THR A 116       3.561  16.047  16.676  1.00 94.17           C
ATOM   1577  HB  THR A 116       3.192  17.021  16.355  1.00 94.17           H
ATOM   1578  OG1 THR A 116       4.319  16.045  17.883  1.00 94.17           O
ATOM   1579  HG1 THR A 116       3.893  16.649  18.556  1.00 94.17           H
ATOM   1580  CG2 THR A 116       2.377  15.127  16.978  1.00 94.17           C
ATOM   1581 1HG2 THR A 116       2.745  14.176  17.363  1.00 94.17           H
ATOM   1582 2HG2 THR A 116       1.809  14.953  16.064  1.00 94.17           H
ATOM   1583 3HG2 THR A 116       1.733  15.596  17.722  1.00 94.17           H
ATOM   1584  HN  THR A 116       5.773  16.955  16.343  1.00 94.17           H
ATOM   1585  N   PHE A 117       4.181  16.641  13.564  1.00 95.22           N
ATOM   1586  CA  PHE A 117       3.707  16.832  12.204  1.00 95.22           C
ATOM   1587  C   PHE A 117       4.189  15.703  11.291  1.00 95.22           C
ATOM   1588  O   PHE A 117       3.406  15.137  10.531  1.00 95.22           O
ATOM   1589  HA  PHE A 117       2.618  16.829  12.238  1.00 95.22           H
ATOM   1590  CB  PHE A 117       4.292  18.157  11.709  1.00 95.22           C
ATOM   1591 1HB  PHE A 117       3.903  18.967  12.326  1.00 95.22           H
ATOM   1592 2HB  PHE A 117       5.372  18.140  11.849  1.00 95.22           H
ATOM   1593  CG  PHE A 117       3.987  18.461  10.241  1.00 95.22           C
ATOM   1594  CD1 PHE A 117       4.958  18.313   9.300  1.00 95.22           C
ATOM   1595  HD1 PHE A 117       5.953  17.977   9.592  1.00 95.22           H
ATOM   1596  CD2 PHE A 117       2.746  18.880   9.876  1.00 95.22           C
ATOM   1597  HD2 PHE A 117       1.968  18.999  10.630  1.00 95.22           H
ATOM   1598  CE1 PHE A 117       4.675  18.595   7.937  1.00 95.22           C
ATOM   1599  HE1 PHE A 117       5.453  18.476   7.183  1.00 95.22           H
ATOM   1600  CE2 PHE A 117       2.463  19.163   8.514  1.00 95.22           C
ATOM   1601  HE2 PHE A 117       1.468  19.499   8.222  1.00 95.22           H
ATOM   1602  CZ  PHE A 117       3.434  19.014   7.573  1.00 95.22           C
ATOM   1603  HZ  PHE A 117       3.217  19.231   6.527  1.00 95.22           H
ATOM   1604  HN  PHE A 117       4.671  17.420  13.955  1.00 95.22           H
ATOM   1605  N   MET A 118       5.477  15.408  11.397  1.00 94.96           N
ATOM   1606  CA  MET A 118       6.081  14.382  10.565  1.00 94.96           C
ATOM   1607  C   MET A 118       5.467  13.010  10.853  1.00 94.96           C
ATOM   1608  O   MET A 118       5.317  12.191   9.949  1.00 94.96           O
ATOM   1609  HA  MET A 118       5.867  14.674   9.537  1.00 94.96           H
ATOM   1610  CB  MET A 118       7.587  14.332  10.827  1.00 94.96           C
ATOM   1611 1HB  MET A 118       7.992  15.344  10.835  1.00 94.96           H
ATOM   1612 2HB  MET A 118       7.775  13.907  11.813  1.00 94.96           H
ATOM   1613  CG  MET A 118       8.302  13.499   9.762  1.00 94.96           C
ATOM   1614 1HG  MET A 118       9.368  13.445   9.985  1.00 94.96           H
ATOM   1615 2HG  MET A 118       7.923  12.477   9.772  1.00 94.96           H
ATOM   1616  SD  MET A 118       8.054  14.225   8.150  1.00 94.96           S
ATOM   1617  CE  MET A 118       9.060  15.690   8.312  1.00 94.96           C
ATOM   1618 1HE  MET A 118       8.686  16.299   9.135  1.00 94.96           H
ATOM   1619 2HE  MET A 118      10.092  15.402   8.513  1.00 94.96           H
ATOM   1620 3HE  MET A 118       9.017  16.264   7.386  1.00 94.96           H
ATOM   1621  HN  MET A 118       6.102  15.857  12.036  1.00 94.96           H
ATOM   1622  N   CYS A 119       5.128  12.803  12.118  1.00 93.51           N
ATOM   1623  CA  CYS A 119       4.535  11.545  12.537  1.00 93.51           C
ATOM   1624  C   CYS A 119       3.197  11.380  11.815  1.00 93.51           C
ATOM   1625  O   CYS A 119       2.903  10.312  11.280  1.00 93.51           O
ATOM   1626  HA  CYS A 119       5.232  10.758  12.246  1.00 93.51           H
ATOM   1627  CB  CYS A 119       4.377  11.473  14.057  1.00 93.51           C
ATOM   1628 1HB  CYS A 119       5.357  11.475  14.534  1.00 93.51           H
ATOM   1629 2HB  CYS A 119       3.845  12.354  14.417  1.00 93.51           H
ATOM   1630  SG  CYS A 119       3.461   9.958  14.520  1.00 93.51           S
ATOM   1631  HN  CYS A 119       5.253  13.476  12.847  1.00 93.51           H
ATOM   1632  N   LYS A 120       2.420  12.454  11.823  1.00 94.73           N
ATOM   1633  CA  LYS A 120       1.113  12.437  11.190  1.00 94.73           C
ATOM   1634  C   LYS A 120       1.272  12.078   9.711  1.00 94.73           C
ATOM   1635  O   LYS A 120       0.577  11.198   9.204  1.00 94.73           O
ATOM   1636  HA  LYS A 120       0.526  11.656  11.673  1.00 94.73           H
ATOM   1637  CB  LYS A 120       0.386  13.762  11.426  1.00 94.73           C
ATOM   1638 1HB  LYS A 120       1.035  14.592  11.148  1.00 94.73           H
ATOM   1639 2HB  LYS A 120      -0.494  13.818  10.785  1.00 94.73           H
ATOM   1640  CG  LYS A 120      -0.034  13.903  12.890  1.00 94.73           C
ATOM   1641 1HG  LYS A 120      -0.682  13.072  13.168  1.00 94.73           H
ATOM   1642 2HG  LYS A 120       0.846  13.850  13.532  1.00 94.73           H
ATOM   1643  CD  LYS A 120      -0.764  15.227  13.126  1.00 94.73           C
ATOM   1644 1HD  LYS A 120      -0.083  16.059  12.947  1.00 94.73           H
ATOM   1645 2HD  LYS A 120      -1.583  15.327  12.414  1.00 94.73           H
ATOM   1646  CE  LYS A 120      -1.310  15.306  14.553  1.00 94.73           C
ATOM   1647 1HE  LYS A 120      -1.391  14.303  14.974  1.00 94.73           H
ATOM   1648 2HE  LYS A 120      -0.617  15.861  15.184  1.00 94.73           H
ATOM   1649  NZ  LYS A 120      -2.636  15.963  14.565  1.00 94.73           N
ATOM   1650 1HZ  LYS A 120      -2.976  16.020  15.519  1.00 94.73           H
ATOM   1651 2HZ  LYS A 120      -2.554  16.897  14.179  1.00 94.73           H
ATOM   1652 3HZ  LYS A 120      -3.287  15.422  14.006  1.00 94.73           H
ATOM   1653  HN  LYS A 120       2.671  13.322  12.251  1.00 94.73           H
ATOM   1654  N   VAL A 121       2.190  12.777   9.061  1.00 94.85           N
ATOM   1655  CA  VAL A 121       2.375  12.620   7.628  1.00 94.85           C
ATOM   1656  C   VAL A 121       2.795  11.180   7.327  1.00 94.85           C
ATOM   1657  O   VAL A 121       2.219  10.531   6.455  1.00 94.85           O
ATOM   1658  HA  VAL A 121       1.415  12.812   7.149  1.00 94.85           H
ATOM   1659  CB  VAL A 121       3.377  13.655   7.113  1.00 94.85           C
ATOM   1660  HB  VAL A 121       4.272  13.592   7.731  1.00 94.85           H
ATOM   1661  CG1 VAL A 121       3.782  13.355   5.668  1.00 94.85           C
ATOM   1662 1HG1 VAL A 121       4.242  12.368   5.617  1.00 94.85           H
ATOM   1663 2HG1 VAL A 121       2.898  13.377   5.031  1.00 94.85           H
ATOM   1664 3HG1 VAL A 121       4.494  14.106   5.327  1.00 94.85           H
ATOM   1665  CG2 VAL A 121       2.816  15.073   7.242  1.00 94.85           C
ATOM   1666 1HG2 VAL A 121       1.898  15.155   6.659  1.00 94.85           H
ATOM   1667 2HG2 VAL A 121       2.601  15.285   8.289  1.00 94.85           H
ATOM   1668 3HG2 VAL A 121       3.548  15.789   6.868  1.00 94.85           H
ATOM   1669  HN  VAL A 121       2.801  13.439   9.495  1.00 94.85           H
ATOM   1670  N   VAL A 122       3.796  10.723   8.065  1.00 93.53           N
ATOM   1671  CA  VAL A 122       4.453   9.468   7.740  1.00 93.53           C
ATOM   1672  C   VAL A 122       3.448   8.322   7.870  1.00 93.53           C
ATOM   1673  O   VAL A 122       3.420   7.419   7.035  1.00 93.53           O
ATOM   1674  HA  VAL A 122       4.784   9.529   6.703  1.00 93.53           H
ATOM   1675  CB  VAL A 122       5.690   9.282   8.622  1.00 93.53           C
ATOM   1676  HB  VAL A 122       5.401   9.487   9.652  1.00 93.53           H
ATOM   1677  CG1 VAL A 122       6.199   7.841   8.554  1.00 93.53           C
ATOM   1678 1HG1 VAL A 122       5.418   7.163   8.900  1.00 93.53           H
ATOM   1679 2HG1 VAL A 122       6.463   7.596   7.526  1.00 93.53           H
ATOM   1680 3HG1 VAL A 122       7.078   7.736   9.190  1.00 93.53           H
ATOM   1681  CG2 VAL A 122       6.792  10.271   8.237  1.00 93.53           C
ATOM   1682 1HG2 VAL A 122       7.077  10.111   7.197  1.00 93.53           H
ATOM   1683 2HG2 VAL A 122       6.425  11.290   8.360  1.00 93.53           H
ATOM   1684 3HG2 VAL A 122       7.659  10.117   8.879  1.00 93.53           H
ATOM   1685  HN  VAL A 122       4.156  11.192   8.871  1.00 93.53           H
ATOM   1686  N   ASN A 123       2.648   8.396   8.923  1.00 92.13           N
ATOM   1687  CA  ASN A 123       1.644   7.375   9.173  1.00 92.13           C
ATOM   1688  C   ASN A 123       0.606   7.401   8.049  1.00 92.13           C
ATOM   1689  O   ASN A 123       0.155   6.352   7.591  1.00 92.13           O
ATOM   1690  HA  ASN A 123       2.195   6.435   9.210  1.00 92.13           H
ATOM   1691  CB  ASN A 123       0.917   7.630  10.494  1.00 92.13           C
ATOM   1692 1HB  ASN A 123       0.810   8.703  10.654  1.00 92.13           H
ATOM   1693 2HB  ASN A 123      -0.089   7.213  10.446  1.00 92.13           H
ATOM   1694  CG  ASN A 123       1.677   7.007  11.667  1.00 92.13           C
ATOM   1695  OD1 ASN A 123       2.482   6.105  11.510  1.00 92.13           O
ATOM   1696  ND2 ASN A 123       1.376   7.538  12.849  1.00 92.13           N
ATOM   1697 1HD2 ASN A 123       0.705   8.277  12.909  1.00 92.13           H
ATOM   1698 2HD2 ASN A 123       1.821   7.198  13.678  1.00 92.13           H
ATOM   1699  HN  ASN A 123       2.677   9.134   9.597  1.00 92.13           H
ATOM   1700  N   SER A 124       0.257   8.611   7.637  1.00 93.60           N
ATOM   1701  CA  SER A 124      -0.861   8.798   6.727  1.00 93.60           C
ATOM   1702  C   SER A 124      -0.457   8.386   5.310  1.00 93.60           C
ATOM   1703  O   SER A 124      -1.272   7.852   4.559  1.00 93.60           O
ATOM   1704  HA  SER A 124      -1.651   8.149   7.104  1.00 93.60           H
ATOM   1705  CB  SER A 124      -1.344  10.249   6.740  1.00 93.60           C
ATOM   1706 1HB  SER A 124      -0.565  10.895   6.335  1.00 93.60           H
ATOM   1707 2HB  SER A 124      -2.212  10.349   6.088  1.00 93.60           H
ATOM   1708  OG  SER A 124      -1.687  10.686   8.053  1.00 93.60           O
ATOM   1709  HG  SER A 124      -1.061  11.408   8.347  1.00 93.60           H
ATOM   1710  HN  SER A 124       0.722   9.452   7.913  1.00 93.60           H
ATOM   1711  N   MET A 125       0.801   8.650   4.987  1.00 93.59           N
ATOM   1712  CA  MET A 125       1.273   8.486   3.623  1.00 93.59           C
ATOM   1713  C   MET A 125       1.153   7.028   3.172  1.00 93.59           C
ATOM   1714  O   MET A 125       0.821   6.757   2.019  1.00 93.59           O
ATOM   1715  HA  MET A 125       0.629   9.117   3.011  1.00 93.59           H
ATOM   1716  CB  MET A 125       2.735   8.929   3.532  1.00 93.59           C
ATOM   1717 1HB  MET A 125       3.284   8.564   4.401  1.00 93.59           H
ATOM   1718 2HB  MET A 125       3.199   8.484   2.652  1.00 93.59           H
ATOM   1719  CG  MET A 125       2.842  10.453   3.457  1.00 93.59           C
ATOM   1720 1HG  MET A 125       2.333  10.904   4.309  1.00 93.59           H
ATOM   1721 2HG  MET A 125       3.887  10.756   3.514  1.00 93.59           H
ATOM   1722  SD  MET A 125       2.120  11.042   1.935  1.00 93.59           S
ATOM   1723  CE  MET A 125       1.385  12.564   2.508  1.00 93.59           C
ATOM   1724 1HE  MET A 125       0.656  12.344   3.288  1.00 93.59           H
ATOM   1725 2HE  MET A 125       2.162  13.214   2.910  1.00 93.59           H
ATOM   1726 3HE  MET A 125       0.888  13.064   1.677  1.00 93.59           H
ATOM   1727  HN  MET A 125       1.490   8.969   5.638  1.00 93.59           H
ATOM   1728  N   TYR A 126       1.428   6.129   4.106  1.00 87.41           N
ATOM   1729  CA  TYR A 126       1.338   4.706   3.824  1.00 87.41           C
ATOM   1730  C   TYR A 126      -0.093   4.310   3.455  1.00 87.41           C
ATOM   1731  O   TYR A 126      -0.312   3.606   2.470  1.00 87.41           O
ATOM   1732  HA  TYR A 126       1.996   4.488   2.983  1.00 87.41           H
ATOM   1733  CB  TYR A 126       1.734   3.994   5.118  1.00 87.41           C
ATOM   1734 1HB  TYR A 126       2.793   4.169   5.309  1.00 87.41           H
ATOM   1735 2HB  TYR A 126       1.183   4.438   5.948  1.00 87.41           H
ATOM   1736  CG  TYR A 126       1.476   2.486   5.103  1.00 87.41           C
ATOM   1737  CD1 TYR A 126       0.670   1.914   6.066  1.00 87.41           C
ATOM   1738  HD1 TYR A 126       0.217   2.536   6.837  1.00 87.41           H
ATOM   1739  CD2 TYR A 126       2.050   1.698   4.126  1.00 87.41           C
ATOM   1740  HD2 TYR A 126       2.686   2.150   3.365  1.00 87.41           H
ATOM   1741  CE1 TYR A 126       0.427   0.494   6.051  1.00 87.41           C
ATOM   1742  HE1 TYR A 126      -0.207   0.030   6.806  1.00 87.41           H
ATOM   1743  CE2 TYR A 126       1.807   0.279   4.111  1.00 87.41           C
ATOM   1744  HE2 TYR A 126       2.254  -0.355   3.345  1.00 87.41           H
ATOM   1745  CZ  TYR A 126       1.008  -0.253   5.074  1.00 87.41           C
ATOM   1746  OH  TYR A 126       0.779  -1.593   5.060  1.00 87.41           O
ATOM   1747  HH  TYR A 126       1.237  -2.011   4.276  1.00 87.41           H
ATOM   1748  HN  TYR A 126       1.708   6.358   5.038  1.00 87.41           H
ATOM   1749  N   LYS A 127      -1.031   4.781   4.264  1.00 87.87           N
ATOM   1750  CA  LYS A 127      -2.428   4.429   4.074  1.00 87.87           C
ATOM   1751  C   LYS A 127      -2.923   5.020   2.753  1.00 87.87           C
ATOM   1752  O   LYS A 127      -3.734   4.407   2.060  1.00 87.87           O
ATOM   1753  HA  LYS A 127      -2.486   3.343   4.010  1.00 87.87           H
ATOM   1754  CB  LYS A 127      -3.257   4.856   5.288  1.00 87.87           C
ATOM   1755 1HB  LYS A 127      -3.057   5.902   5.520  1.00 87.87           H
ATOM   1756 2HB  LYS A 127      -4.318   4.780   5.052  1.00 87.87           H
ATOM   1757  CG  LYS A 127      -2.935   3.986   6.505  1.00 87.87           C
ATOM   1758 1HG  LYS A 127      -1.886   4.104   6.773  1.00 87.87           H
ATOM   1759 2HG  LYS A 127      -3.523   4.320   7.360  1.00 87.87           H
ATOM   1760  CD  LYS A 127      -3.232   2.513   6.219  1.00 87.87           C
ATOM   1761 1HD  LYS A 127      -4.248   2.410   5.839  1.00 87.87           H
ATOM   1762 2HD  LYS A 127      -2.562   2.147   5.441  1.00 87.87           H
ATOM   1763  CE  LYS A 127      -3.065   1.665   7.482  1.00 87.87           C
ATOM   1764 1HE  LYS A 127      -2.092   1.860   7.932  1.00 87.87           H
ATOM   1765 2HE  LYS A 127      -3.819   1.947   8.218  1.00 87.87           H
ATOM   1766  NZ  LYS A 127      -3.191   0.226   7.161  1.00 87.87           N
ATOM   1767 1HZ  LYS A 127      -3.050  -0.322   8.003  1.00 87.87           H
ATOM   1768 2HZ  LYS A 127      -4.116   0.042   6.789  1.00 87.87           H
ATOM   1769 3HZ  LYS A 127      -2.493  -0.028   6.471  1.00 87.87           H
ATOM   1770  HN  LYS A 127      -0.849   5.390   5.036  1.00 87.87           H
ATOM   1771  N   MET A 128      -2.415   6.203   2.443  1.00 92.28           N
ATOM   1772  CA  MET A 128      -2.769   6.868   1.200  1.00 92.28           C
ATOM   1773  C   MET A 128      -2.294   6.061  -0.009  1.00 92.28           C
ATOM   1774  O   MET A 128      -3.035   5.888  -0.975  1.00 92.28           O
ATOM   1775  HA  MET A 128      -3.858   6.928   1.200  1.00 92.28           H
ATOM   1776  CB  MET A 128      -2.135   8.260   1.167  1.00 92.28           C
ATOM   1777 1HB  MET A 128      -2.403   8.808   2.070  1.00 92.28           H
ATOM   1778 2HB  MET A 128      -1.049   8.168   1.160  1.00 92.28           H
ATOM   1779  CG  MET A 128      -2.594   9.042  -0.066  1.00 92.28           C
ATOM   1780 1HG  MET A 128      -2.339   8.491  -0.972  1.00 92.28           H
ATOM   1781 2HG  MET A 128      -3.678   9.152  -0.054  1.00 92.28           H
ATOM   1782  SD  MET A 128      -1.819  10.650  -0.092  1.00 92.28           S
ATOM   1783  CE  MET A 128      -2.701  11.441   1.243  1.00 92.28           C
ATOM   1784 1HE  MET A 128      -3.766  11.459   1.014  1.00 92.28           H
ATOM   1785 2HE  MET A 128      -2.537  10.885   2.166  1.00 92.28           H
ATOM   1786 3HE  MET A 128      -2.338  12.462   1.364  1.00 92.28           H
ATOM   1787  HN  MET A 128      -1.772   6.705   3.022  1.00 92.28           H
ATOM   1788  N   ASN A 129      -1.060   5.587   0.084  1.00 90.99           N
ATOM   1789  CA  ASN A 129      -0.487   4.777  -0.978  1.00 90.99           C
ATOM   1790  C   ASN A 129      -1.355   3.535  -1.190  1.00 90.99           C
ATOM   1791  O   ASN A 129      -1.742   3.229  -2.317  1.00 90.99           O
ATOM   1792  HA  ASN A 129      -0.466   5.426  -1.853  1.00 90.99           H
ATOM   1793  CB  ASN A 129       0.924   4.311  -0.615  1.00 90.99           C
ATOM   1794 1HB  ASN A 129       1.609   5.159  -0.640  1.00 90.99           H
ATOM   1795 2HB  ASN A 129       0.933   3.925   0.405  1.00 90.99           H
ATOM   1796  CG  ASN A 129       1.409   3.228  -1.580  1.00 90.99           C
ATOM   1797  OD1 ASN A 129       1.156   2.047  -1.407  1.00 90.99           O
ATOM   1798  ND2 ASN A 129       2.119   3.694  -2.604  1.00 90.99           N
ATOM   1799 1HD2 ASN A 129       2.290   4.676  -2.687  1.00 90.99           H
ATOM   1800 2HD2 ASN A 129       2.480   3.063  -3.290  1.00 90.99           H
ATOM   1801  HN  ASN A 129      -0.456   5.749   0.865  1.00 90.99           H
ATOM   1802  N   PHE A 130      -1.636   2.853  -0.089  1.00 85.45           N
ATOM   1803  CA  PHE A 130      -2.318   1.572  -0.156  1.00 85.45           C
ATOM   1804  C   PHE A 130      -3.643   1.696  -0.911  1.00 85.45           C
ATOM   1805  O   PHE A 130      -3.878   0.977  -1.881  1.00 85.45           O
ATOM   1806  HA  PHE A 130      -1.662   0.883  -0.687  1.00 85.45           H
ATOM   1807  CB  PHE A 130      -2.604   1.142   1.285  1.00 85.45           C
ATOM   1808 1HB  PHE A 130      -1.671   1.149   1.847  1.00 85.45           H
ATOM   1809 2HB  PHE A 130      -3.261   1.877   1.749  1.00 85.45           H
ATOM   1810  CG  PHE A 130      -3.245  -0.242   1.405  1.00 85.45           C
ATOM   1811  CD1 PHE A 130      -4.594  -0.379   1.293  1.00 85.45           C
ATOM   1812  HD1 PHE A 130      -5.218   0.497   1.116  1.00 85.45           H
ATOM   1813  CD2 PHE A 130      -2.467  -1.335   1.625  1.00 85.45           C
ATOM   1814  HD2 PHE A 130      -1.386  -1.225   1.715  1.00 85.45           H
ATOM   1815  CE1 PHE A 130      -5.189  -1.663   1.405  1.00 85.45           C
ATOM   1816  HE1 PHE A 130      -6.269  -1.773   1.315  1.00 85.45           H
ATOM   1817  CE2 PHE A 130      -3.062  -2.620   1.737  1.00 85.45           C
ATOM   1818  HE2 PHE A 130      -2.438  -3.496   1.913  1.00 85.45           H
ATOM   1819  CZ  PHE A 130      -4.410  -2.757   1.624  1.00 85.45           C
ATOM   1820  HZ  PHE A 130      -4.867  -3.743   1.710  1.00 85.45           H
ATOM   1821  HN  PHE A 130      -1.406   3.162   0.834  1.00 85.45           H
ATOM   1822  N   TYR A 131      -4.475   2.612  -0.437  1.00 86.92           N
ATOM   1823  CA  TYR A 131      -5.818   2.753  -0.973  1.00 86.92           C
ATOM   1824  C   TYR A 131      -5.780   3.181  -2.442  1.00 86.92           C
ATOM   1825  O   TYR A 131      -6.552   2.681  -3.258  1.00 86.92           O
ATOM   1826  HA  TYR A 131      -6.313   1.785  -0.897  1.00 86.92           H
ATOM   1827  CB  TYR A 131      -6.487   3.855  -0.150  1.00 86.92           C
ATOM   1828 1HB  TYR A 131      -5.853   4.742  -0.165  1.00 86.92           H
ATOM   1829 2HB  TYR A 131      -7.429   4.129  -0.625  1.00 86.92           H
ATOM   1830  CG  TYR A 131      -6.761   3.466   1.304  1.00 86.92           C
ATOM   1831  CD1 TYR A 131      -7.281   2.222   1.600  1.00 86.92           C
ATOM   1832  HD1 TYR A 131      -7.497   1.517   0.797  1.00 86.92           H
ATOM   1833  CD2 TYR A 131      -6.488   4.359   2.321  1.00 86.92           C
ATOM   1834  HD2 TYR A 131      -6.078   5.342   2.087  1.00 86.92           H
ATOM   1835  CE1 TYR A 131      -7.539   1.856   2.968  1.00 86.92           C
ATOM   1836  HE1 TYR A 131      -7.949   0.877   3.216  1.00 86.92           H
ATOM   1837  CE2 TYR A 131      -6.746   3.993   3.689  1.00 86.92           C
ATOM   1838  HE2 TYR A 131      -6.535   4.689   4.501  1.00 86.92           H
ATOM   1839  CZ  TYR A 131      -7.259   2.760   3.946  1.00 86.92           C
ATOM   1840  OH  TYR A 131      -7.502   2.414   5.238  1.00 86.92           O
ATOM   1841  HH  TYR A 131      -7.365   3.205   5.835  1.00 86.92           H
ATOM   1842  HN  TYR A 131      -4.244   3.250   0.298  1.00 86.92           H
ATOM   1843  N   SER A 132      -4.874   4.103  -2.733  1.00 90.34           N
ATOM   1844  CA  SER A 132      -4.754   4.635  -4.080  1.00 90.34           C
ATOM   1845  C   SER A 132      -4.295   3.534  -5.038  1.00 90.34           C
ATOM   1846  O   SER A 132      -4.786   3.441  -6.162  1.00 90.34           O
ATOM   1847  HA  SER A 132      -5.754   4.980  -4.344  1.00 90.34           H
ATOM   1848  CB  SER A 132      -3.781   5.815  -4.121  1.00 90.34           C
ATOM   1849 1HB  SER A 132      -3.669   6.156  -5.150  1.00 90.34           H
ATOM   1850 2HB  SER A 132      -4.195   6.647  -3.552  1.00 90.34           H
ATOM   1851  OG  SER A 132      -2.502   5.471  -3.594  1.00 90.34           O
ATOM   1852  HG  SER A 132      -2.376   5.896  -2.698  1.00 90.34           H
ATOM   1853  HN  SER A 132      -4.231   4.484  -2.069  1.00 90.34           H
ATOM   1854  N   CYS A 133      -3.359   2.729  -4.559  1.00 84.72           N
ATOM   1855  CA  CYS A 133      -2.812   1.653  -5.368  1.00 84.72           C
ATOM   1856  C   CYS A 133      -3.946   0.684  -5.710  1.00 84.72           C
ATOM   1857  O   CYS A 133      -4.112   0.301  -6.867  1.00 84.72           O
ATOM   1858  HA  CYS A 133      -2.410   2.113  -6.270  1.00 84.72           H
ATOM   1859  CB  CYS A 133      -1.653   0.947  -4.661  1.00 84.72           C
ATOM   1860 1HB  CYS A 133      -1.896   0.794  -3.610  1.00 84.72           H
ATOM   1861 2HB  CYS A 133      -1.495  -0.039  -5.098  1.00 84.72           H
ATOM   1862  SG  CYS A 133      -0.127   1.947  -4.809  1.00 84.72           S
ATOM   1863  HG  CYS A 133      -0.477   2.868  -3.916  1.00 84.72           H
ATOM   1864  HN  CYS A 133      -2.976   2.802  -3.638  1.00 84.72           H
ATOM   1865  N   VAL A 134      -4.697   0.317  -4.682  1.00 82.72           N
ATOM   1866  CA  VAL A 134      -5.774  -0.645  -4.849  1.00 82.72           C
ATOM   1867  C   VAL A 134      -6.746  -0.137  -5.915  1.00 82.72           C
ATOM   1868  O   VAL A 134      -7.129  -0.881  -6.816  1.00 82.72           O
ATOM   1869  HA  VAL A 134      -5.330  -1.579  -5.195  1.00 82.72           H
ATOM   1870  CB  VAL A 134      -6.449  -0.913  -3.502  1.00 82.72           C
ATOM   1871  HB  VAL A 134      -6.634   0.049  -3.023  1.00 82.72           H
ATOM   1872  CG1 VAL A 134      -7.798  -1.609  -3.694  1.00 82.72           C
ATOM   1873 1HG1 VAL A 134      -8.452  -0.975  -4.294  1.00 82.72           H
ATOM   1874 2HG1 VAL A 134      -7.646  -2.560  -4.204  1.00 82.72           H
ATOM   1875 3HG1 VAL A 134      -8.257  -1.787  -2.722  1.00 82.72           H
ATOM   1876  CG2 VAL A 134      -5.537  -1.728  -2.584  1.00 82.72           C
ATOM   1877 1HG2 VAL A 134      -5.307  -2.683  -3.055  1.00 82.72           H
ATOM   1878 2HG2 VAL A 134      -4.613  -1.178  -2.408  1.00 82.72           H
ATOM   1879 3HG2 VAL A 134      -6.042  -1.904  -1.633  1.00 82.72           H
ATOM   1880  HN  VAL A 134      -4.581   0.663  -3.752  1.00 82.72           H
ATOM   1881  N   LEU A 135      -7.118   1.128  -5.776  1.00 85.86           N
ATOM   1882  CA  LEU A 135      -8.128   1.710  -6.643  1.00 85.86           C
ATOM   1883  C   LEU A 135      -7.585   1.787  -8.072  1.00 85.86           C
ATOM   1884  O   LEU A 135      -8.324   1.575  -9.032  1.00 85.86           O
ATOM   1885  HA  LEU A 135      -8.989   1.041  -6.636  1.00 85.86           H
ATOM   1886  CB  LEU A 135      -8.597   3.057  -6.090  1.00 85.86           C
ATOM   1887 1HB  LEU A 135      -7.725   3.700  -5.965  1.00 85.86           H
ATOM   1888 2HB  LEU A 135      -9.237   3.530  -6.834  1.00 85.86           H
ATOM   1889  CG  LEU A 135      -9.355   3.010  -4.762  1.00 85.86           C
ATOM   1890  HG  LEU A 135      -8.798   2.374  -4.074  1.00 85.86           H
ATOM   1891  CD1 LEU A 135      -9.436   4.400  -4.127  1.00 85.86           C
ATOM   1892 1HD1 LEU A 135      -8.429   4.774  -3.942  1.00 85.86           H
ATOM   1893 2HD1 LEU A 135      -9.957   5.078  -4.803  1.00 85.86           H
ATOM   1894 3HD1 LEU A 135      -9.980   4.337  -3.185  1.00 85.86           H
ATOM   1895  CD2 LEU A 135     -10.737   2.380  -4.942  1.00 85.86           C
ATOM   1896 1HD2 LEU A 135     -11.315   2.970  -5.653  1.00 85.86           H
ATOM   1897 2HD2 LEU A 135     -10.627   1.363  -5.318  1.00 85.86           H
ATOM   1898 3HD2 LEU A 135     -11.255   2.359  -3.983  1.00 85.86           H
ATOM   1899  HN  LEU A 135      -6.742   1.749  -5.089  1.00 85.86           H
ATOM   1900  N   LEU A 136      -6.299   2.091  -8.167  1.00 87.02           N
ATOM   1901  CA  LEU A 136      -5.658   2.236  -9.462  1.00 87.02           C
ATOM   1902  C   LEU A 136      -5.620   0.876 -10.162  1.00 87.02           C
ATOM   1903  O   LEU A 136      -5.902   0.780 -11.356  1.00 87.02           O
ATOM   1904  HA  LEU A 136      -6.272   2.913 -10.057  1.00 87.02           H
ATOM   1905  CB  LEU A 136      -4.283   2.888  -9.310  1.00 87.02           C
ATOM   1906 1HB  LEU A 136      -3.754   2.389  -8.497  1.00 87.02           H
ATOM   1907 2HB  LEU A 136      -3.712   2.704 -10.220  1.00 87.02           H
ATOM   1908  CG  LEU A 136      -4.280   4.393  -9.035  1.00 87.02           C
ATOM   1909  HG  LEU A 136      -4.995   4.595  -8.238  1.00 87.02           H
ATOM   1910  CD1 LEU A 136      -2.909   4.858  -8.542  1.00 87.02           C
ATOM   1911 1HD1 LEU A 136      -2.657   4.334  -7.620  1.00 87.02           H
ATOM   1912 2HD1 LEU A 136      -2.157   4.640  -9.300  1.00 87.02           H
ATOM   1913 3HD1 LEU A 136      -2.935   5.931  -8.354  1.00 87.02           H
ATOM   1914  CD2 LEU A 136      -4.743   5.175 -10.266  1.00 87.02           C
ATOM   1915 1HD2 LEU A 136      -4.071   4.971 -11.100  1.00 87.02           H
ATOM   1916 2HD2 LEU A 136      -5.755   4.870 -10.531  1.00 87.02           H
ATOM   1917 3HD2 LEU A 136      -4.732   6.242 -10.043  1.00 87.02           H
ATOM   1918  HN  LEU A 136      -5.700   2.238  -7.380  1.00 87.02           H
ATOM   1919  N   ILE A 137      -5.269  -0.142  -9.390  1.00 79.59           N
ATOM   1920  CA  ILE A 137      -5.151  -1.486  -9.930  1.00 79.59           C
ATOM   1921  C   ILE A 137      -6.512  -1.936 -10.466  1.00 79.59           C
ATOM   1922  O   ILE A 137      -6.589  -2.577 -11.513  1.00 79.59           O
ATOM   1923  HA  ILE A 137      -4.449  -1.443 -10.762  1.00 79.59           H
ATOM   1924  CB  ILE A 137      -4.558  -2.433  -8.885  1.00 79.59           C
ATOM   1925  HB  ILE A 137      -5.058  -2.249  -7.934  1.00 79.59           H
ATOM   1926  CG1 ILE A 137      -3.069  -2.153  -8.674  1.00 79.59           C
ATOM   1927 1HG1 ILE A 137      -2.508  -2.467  -9.555  1.00 79.59           H
ATOM   1928 2HG1 ILE A 137      -2.909  -1.081  -8.561  1.00 79.59           H
ATOM   1929  CG2 ILE A 137      -4.820  -3.894  -9.258  1.00 79.59           C
ATOM   1930 1HG2 ILE A 137      -5.894  -4.067  -9.317  1.00 79.59           H
ATOM   1931 2HG2 ILE A 137      -4.364  -4.109 -10.224  1.00 79.59           H
ATOM   1932 3HG2 ILE A 137      -4.387  -4.545  -8.499  1.00 79.59           H
ATOM   1933  CD1 ILE A 137      -2.543  -2.886  -7.439  1.00 79.59           C
ATOM   1934 1HD1 ILE A 137      -3.089  -2.552  -6.557  1.00 79.59           H
ATOM   1935 2HD1 ILE A 137      -2.682  -3.960  -7.567  1.00 79.59           H
ATOM   1936 3HD1 ILE A 137      -1.482  -2.670  -7.312  1.00 79.59           H
ATOM   1937  HN  ILE A 137      -5.068  -0.060  -8.414  1.00 79.59           H
ATOM   1938  N   MET A 138      -7.551  -1.583  -9.725  1.00 79.01           N
ATOM   1939  CA  MET A 138      -8.909  -1.882 -10.148  1.00 79.01           C
ATOM   1940  C   MET A 138      -9.212  -1.246 -11.506  1.00 79.01           C
ATOM   1941  O   MET A 138      -9.732  -1.908 -12.403  1.00 79.01           O
ATOM   1942  HA  MET A 138      -8.959  -2.968 -10.228  1.00 79.01           H
ATOM   1943  CB  MET A 138      -9.896  -1.355  -9.105  1.00 79.01           C
ATOM   1944 1HB  MET A 138      -9.706  -1.833  -8.144  1.00 79.01           H
ATOM   1945 2HB  MET A 138      -9.745  -0.284  -8.964  1.00 79.01           H
ATOM   1946  CG  MET A 138     -11.341  -1.619  -9.535  1.00 79.01           C
ATOM   1947 1HG  MET A 138     -11.549  -1.107 -10.474  1.00 79.01           H
ATOM   1948 2HG  MET A 138     -11.486  -2.684  -9.714  1.00 79.01           H
ATOM   1949  SD  MET A 138     -12.467  -1.055  -8.270  1.00 79.01           S
ATOM   1950  CE  MET A 138     -12.249   0.710  -8.426  1.00 79.01           C
ATOM   1951 1HE  MET A 138     -11.207   0.965  -8.236  1.00 79.01           H
ATOM   1952 2HE  MET A 138     -12.523   1.022  -9.434  1.00 79.01           H
ATOM   1953 3HE  MET A 138     -12.886   1.219  -7.702  1.00 79.01           H
ATOM   1954  HN  MET A 138      -7.477  -1.102  -8.851  1.00 79.01           H
ATOM   1955  N   CYS A 139      -8.874   0.031 -11.615  1.00 83.87           N
ATOM   1956  CA  CYS A 139      -9.203   0.793 -12.807  1.00 83.87           C
ATOM   1957  C   CYS A 139      -8.424   0.203 -13.984  1.00 83.87           C
ATOM   1958  O   CYS A 139      -8.933   0.142 -15.102  1.00 83.87           O
ATOM   1959  HA  CYS A 139     -10.277   0.686 -12.961  1.00 83.87           H
ATOM   1960  CB  CYS A 139      -8.915   2.284 -12.623  1.00 83.87           C
ATOM   1961 1HB  CYS A 139      -7.885   2.426 -12.294  1.00 83.87           H
ATOM   1962 2HB  CYS A 139      -9.021   2.804 -13.575  1.00 83.87           H
ATOM   1963  SG  CYS A 139     -10.067   2.996 -11.392  1.00 83.87           S
ATOM   1964  HG  CYS A 139      -9.412   2.560 -10.319  1.00 83.87           H
ATOM   1965  HN  CYS A 139      -8.386   0.542 -10.908  1.00 83.87           H
ATOM   1966  N   ILE A 140      -7.202  -0.217 -13.693  1.00 80.29           N
ATOM   1967  CA  ILE A 140      -6.353  -0.815 -14.710  1.00 80.29           C
ATOM   1968  C   ILE A 140      -7.037  -2.064 -15.268  1.00 80.29           C
ATOM   1969  O   ILE A 140      -7.020  -2.299 -16.475  1.00 80.29           O
ATOM   1970  HA  ILE A 140      -6.249  -0.089 -15.516  1.00 80.29           H
ATOM   1971  CB  ILE A 140      -4.952  -1.077 -14.153  1.00 80.29           C
ATOM   1972  HB  ILE A 140      -5.056  -1.524 -13.164  1.00 80.29           H
ATOM   1973  CG1 ILE A 140      -4.178   0.231 -13.979  1.00 80.29           C
ATOM   1974 1HG1 ILE A 140      -3.901   0.627 -14.956  1.00 80.29           H
ATOM   1975 2HG1 ILE A 140      -4.817   0.976 -13.503  1.00 80.29           H
ATOM   1976  CG2 ILE A 140      -4.194  -2.080 -15.025  1.00 80.29           C
ATOM   1977 1HG2 ILE A 140      -4.741  -3.022 -15.053  1.00 80.29           H
ATOM   1978 2HG2 ILE A 140      -4.100  -1.684 -16.036  1.00 80.29           H
ATOM   1979 3HG2 ILE A 140      -3.202  -2.248 -14.606  1.00 80.29           H
ATOM   1980  CD1 ILE A 140      -2.921   0.016 -13.133  1.00 80.29           C
ATOM   1981 1HD1 ILE A 140      -3.204  -0.356 -12.149  1.00 80.29           H
ATOM   1982 2HD1 ILE A 140      -2.274  -0.711 -13.624  1.00 80.29           H
ATOM   1983 3HD1 ILE A 140      -2.390   0.962 -13.025  1.00 80.29           H
ATOM   1984  HN  ILE A 140      -6.791  -0.154 -12.783  1.00 80.29           H
ATOM   1985  N   SER A 141      -7.622  -2.834 -14.362  1.00 75.65           N
ATOM   1986  CA  SER A 141      -8.208  -4.111 -14.732  1.00 75.65           C
ATOM   1987  C   SER A 141      -9.422  -3.888 -15.636  1.00 75.65           C
ATOM   1988  O   SER A 141      -9.606  -4.600 -16.622  1.00 75.65           O
ATOM   1989  HA  SER A 141      -7.424  -4.644 -15.270  1.00 75.65           H
ATOM   1990  CB  SER A 141      -8.610  -4.912 -13.492  1.00 75.65           C
ATOM   1991 1HB  SER A 141      -9.364  -4.359 -12.932  1.00 75.65           H
ATOM   1992 2HB  SER A 141      -9.069  -5.852 -13.800  1.00 75.65           H
ATOM   1993  OG  SER A 141      -7.495  -5.184 -12.647  1.00 75.65           O
ATOM   1994  HG  SER A 141      -7.362  -4.430 -12.004  1.00 75.65           H
ATOM   1995  HN  SER A 141      -7.699  -2.599 -13.394  1.00 75.65           H
ATOM   1996  N   VAL A 142     -10.220  -2.896 -15.267  1.00 77.18           N
ATOM   1997  CA  VAL A 142     -11.394  -2.549 -16.050  1.00 77.18           C
ATOM   1998  C   VAL A 142     -10.954  -2.058 -17.431  1.00 77.18           C
ATOM   1999  O   VAL A 142     -11.554  -2.419 -18.442  1.00 77.18           O
ATOM   2000  HA  VAL A 142     -11.987  -3.455 -16.173  1.00 77.18           H
ATOM   2001  CB  VAL A 142     -12.243  -1.525 -15.294  1.00 77.18           C
ATOM   2002  HB  VAL A 142     -11.607  -0.674 -15.053  1.00 77.18           H
ATOM   2003  CG1 VAL A 142     -13.395  -1.019 -16.164  1.00 77.18           C
ATOM   2004 1HG1 VAL A 142     -12.993  -0.546 -17.060  1.00 77.18           H
ATOM   2005 2HG1 VAL A 142     -14.030  -1.858 -16.450  1.00 77.18           H
ATOM   2006 3HG1 VAL A 142     -13.983  -0.293 -15.603  1.00 77.18           H
ATOM   2007  CG2 VAL A 142     -12.765  -2.110 -13.980  1.00 77.18           C
ATOM   2008 1HG2 VAL A 142     -13.378  -2.986 -14.189  1.00 77.18           H
ATOM   2009 2HG2 VAL A 142     -11.922  -2.398 -13.351  1.00 77.18           H
ATOM   2010 3HG2 VAL A 142     -13.365  -1.361 -13.462  1.00 77.18           H
ATOM   2011  HN  VAL A 142     -10.075  -2.335 -14.452  1.00 77.18           H
ATOM   2012  N   ASP A 143      -9.910  -1.242 -17.429  1.00 78.30           N
ATOM   2013  CA  ASP A 143      -9.448  -0.614 -18.655  1.00 78.30           C
ATOM   2014  C   ASP A 143      -8.957  -1.694 -19.621  1.00 78.30           C
ATOM   2015  O   ASP A 143      -9.200  -1.612 -20.824  1.00 78.30           O
ATOM   2016  HA  ASP A 143     -10.310  -0.071 -19.041  1.00 78.30           H
ATOM   2017  CB  ASP A 143      -8.284   0.340 -18.381  1.00 78.30           C
ATOM   2018 1HB  ASP A 143      -8.555   1.029 -17.581  1.00 78.30           H
ATOM   2019 2HB  ASP A 143      -7.419  -0.225 -18.035  1.00 78.30           H
ATOM   2020  CG  ASP A 143      -7.915   1.130 -19.638  1.00 78.30           C
ATOM   2021  OD1 ASP A 143      -8.851   1.676 -20.260  1.00 78.30           O
ATOM   2022  OD2 ASP A 143      -6.705   1.169 -19.948  1.00 78.30           O
ATOM   2023  HN  ASP A 143      -9.384  -1.009 -16.610  1.00 78.30           H
ATOM   2024  N   ARG A 144      -8.273  -2.680 -19.059  1.00 73.85           N
ATOM   2025  CA  ARG A 144      -7.750  -3.777 -19.855  1.00 73.85           C
ATOM   2026  C   ARG A 144      -8.898  -4.580 -20.471  1.00 73.85           C
ATOM   2027  O   ARG A 144      -8.833  -4.969 -21.636  1.00 73.85           O
ATOM   2028  HA  ARG A 144      -7.148  -3.299 -20.628  1.00 73.85           H
ATOM   2029  CB  ARG A 144      -6.883  -4.709 -19.007  1.00 73.85           C
ATOM   2030 1HB  ARG A 144      -7.322  -4.817 -18.015  1.00 73.85           H
ATOM   2031 2HB  ARG A 144      -6.861  -5.702 -19.456  1.00 73.85           H
ATOM   2032  CG  ARG A 144      -5.457  -4.168 -18.883  1.00 73.85           C
ATOM   2033 1HG  ARG A 144      -5.074  -3.911 -19.871  1.00 73.85           H
ATOM   2034 2HG  ARG A 144      -5.462  -3.251 -18.294  1.00 73.85           H
ATOM   2035  CD  ARG A 144      -4.535  -5.198 -18.226  1.00 73.85           C
ATOM   2036 1HD  ARG A 144      -4.719  -5.230 -17.152  1.00 73.85           H
ATOM   2037 2HD  ARG A 144      -4.752  -6.193 -18.615  1.00 73.85           H
ATOM   2038  NE  ARG A 144      -3.121  -4.851 -18.487  1.00 73.85           N
ATOM   2039  HE  ARG A 144      -2.929  -4.155 -19.179  1.00 73.85           H
ATOM   2040  CZ  ARG A 144      -2.081  -5.410 -17.853  1.00 73.85           C
ATOM   2041  NH1 ARG A 144      -2.279  -6.347 -16.916  1.00 73.85           N
ATOM   2042 1HH1 ARG A 144      -3.209  -6.634 -16.685  1.00 73.85           H
ATOM   2043 2HH1 ARG A 144      -1.497  -6.759 -16.448  1.00 73.85           H
ATOM   2044  NH2 ARG A 144      -0.839  -5.017 -18.171  1.00 73.85           N
ATOM   2045 1HH2 ARG A 144      -0.052  -5.425 -17.707  1.00 73.85           H
ATOM   2046 2HH2 ARG A 144      -0.700  -4.317 -18.871  1.00 73.85           H
ATOM   2047  HN  ARG A 144      -8.076  -2.737 -18.080  1.00 73.85           H
ATOM   2048  N   TYR A 145      -9.922  -4.805 -19.661  1.00 72.13           N
ATOM   2049  CA  TYR A 145     -11.096  -5.527 -20.121  1.00 72.13           C
ATOM   2050  C   TYR A 145     -11.721  -4.840 -21.336  1.00 72.13           C
ATOM   2051  O   TYR A 145     -12.006  -5.488 -22.342  1.00 72.13           O
ATOM   2052  HA  TYR A 145     -10.783  -6.533 -20.403  1.00 72.13           H
ATOM   2053  CB  TYR A 145     -12.093  -5.494 -18.961  1.00 72.13           C
ATOM   2054 1HB  TYR A 145     -11.744  -6.164 -18.176  1.00 72.13           H
ATOM   2055 2HB  TYR A 145     -12.110  -4.489 -18.539  1.00 72.13           H
ATOM   2056  CG  TYR A 145     -13.518  -5.890 -19.354  1.00 72.13           C
ATOM   2057  CD1 TYR A 145     -14.513  -4.935 -19.397  1.00 72.13           C
ATOM   2058  HD1 TYR A 145     -14.284  -3.898 -19.152  1.00 72.13           H
ATOM   2059  CD2 TYR A 145     -13.807  -7.203 -19.665  1.00 72.13           C
ATOM   2060  HD2 TYR A 145     -13.022  -7.958 -19.631  1.00 72.13           H
ATOM   2061  CE1 TYR A 145     -15.853  -5.308 -19.767  1.00 72.13           C
ATOM   2062  HE1 TYR A 145     -16.649  -4.564 -19.805  1.00 72.13           H
ATOM   2063  CE2 TYR A 145     -15.148  -7.576 -20.035  1.00 72.13           C
ATOM   2064  HE2 TYR A 145     -15.391  -8.610 -20.283  1.00 72.13           H
ATOM   2065  CZ  TYR A 145     -16.105  -6.610 -20.067  1.00 72.13           C
ATOM   2066  OH  TYR A 145     -17.371  -6.963 -20.417  1.00 72.13           O
ATOM   2067  HH  TYR A 145     -17.413  -7.944 -20.607  1.00 72.13           H
ATOM   2068  HN  TYR A 145      -9.958  -4.503 -18.708  1.00 72.13           H
ATOM   2069  N   ILE A 146     -11.918  -3.536 -21.203  1.00 74.33           N
ATOM   2070  CA  ILE A 146     -12.560  -2.765 -22.253  1.00 74.33           C
ATOM   2071  C   ILE A 146     -11.721  -2.851 -23.530  1.00 74.33           C
ATOM   2072  O   ILE A 146     -12.262  -3.009 -24.623  1.00 74.33           O
ATOM   2073  HA  ILE A 146     -13.531  -3.222 -22.447  1.00 74.33           H
ATOM   2074  CB  ILE A 146     -12.821  -1.332 -21.783  1.00 74.33           C
ATOM   2075  HB  ILE A 146     -11.894  -0.936 -21.367  1.00 74.33           H
ATOM   2076  CG1 ILE A 146     -13.867  -1.303 -20.667  1.00 74.33           C
ATOM   2077 1HG1 ILE A 146     -14.848  -1.539 -21.078  1.00 74.33           H
ATOM   2078 2HG1 ILE A 146     -13.637  -2.070 -19.928  1.00 74.33           H
ATOM   2079  CG2 ILE A 146     -13.210  -0.432 -22.958  1.00 74.33           C
ATOM   2080 1HG2 ILE A 146     -12.401  -0.419 -23.689  1.00 74.33           H
ATOM   2081 2HG2 ILE A 146     -14.116  -0.817 -23.425  1.00 74.33           H
ATOM   2082 3HG2 ILE A 146     -13.389   0.580 -22.596  1.00 74.33           H
ATOM   2083  CD1 ILE A 146     -13.908   0.069 -19.990  1.00 74.33           C
ATOM   2084 1HD1 ILE A 146     -12.931   0.291 -19.560  1.00 74.33           H
ATOM   2085 2HD1 ILE A 146     -14.162   0.830 -20.728  1.00 74.33           H
ATOM   2086 3HD1 ILE A 146     -14.659   0.062 -19.201  1.00 74.33           H
ATOM   2087  HN  ILE A 146     -11.646  -3.009 -20.398  1.00 74.33           H
ATOM   2088  N   ALA A 147     -10.413  -2.743 -23.348  1.00 73.74           N
ATOM   2089  CA  ALA A 147      -9.501  -2.710 -24.478  1.00 73.74           C
ATOM   2090  C   ALA A 147      -9.596  -4.032 -25.244  1.00 73.74           C
ATOM   2091  O   ALA A 147      -9.390  -4.067 -26.456  1.00 73.74           O
ATOM   2092  HA  ALA A 147      -9.813  -1.897 -25.134  1.00 73.74           H
ATOM   2093  CB  ALA A 147      -8.082  -2.425 -23.981  1.00 73.74           C
ATOM   2094 1HB  ALA A 147      -8.062  -1.463 -23.471  1.00 73.74           H
ATOM   2095 2HB  ALA A 147      -7.775  -3.210 -23.290  1.00 73.74           H
ATOM   2096 3HB  ALA A 147      -7.398  -2.401 -24.830  1.00 73.74           H
ATOM   2097  HN  ALA A 147      -9.977  -2.678 -22.451  1.00 73.74           H
ATOM   2098  N   ILE A 148      -9.909  -5.086 -24.504  1.00 69.08           N
ATOM   2099  CA  ILE A 148      -9.906  -6.424 -25.070  1.00 69.08           C
ATOM   2100  C   ILE A 148     -11.282  -6.723 -25.667  1.00 69.08           C
ATOM   2101  O   ILE A 148     -11.382  -7.330 -26.733  1.00 69.08           O
ATOM   2102  HA  ILE A 148      -9.170  -6.438 -25.873  1.00 69.08           H
ATOM   2103  CB  ILE A 148      -9.454  -7.446 -24.025  1.00 69.08           C
ATOM   2104  HB  ILE A 148     -10.012  -7.265 -23.106  1.00 69.08           H
ATOM   2105  CG1 ILE A 148      -7.971  -7.273 -23.694  1.00 69.08           C
ATOM   2106 1HG1 ILE A 148      -7.368  -7.531 -24.564  1.00 69.08           H
ATOM   2107 2HG1 ILE A 148      -7.766  -6.227 -23.463  1.00 69.08           H
ATOM   2108  CG2 ILE A 148      -9.778  -8.872 -24.477  1.00 69.08           C
ATOM   2109 1HG2 ILE A 148     -10.854  -8.972 -24.621  1.00 69.08           H
ATOM   2110 2HG2 ILE A 148      -9.264  -9.081 -25.415  1.00 69.08           H
ATOM   2111 3HG2 ILE A 148      -9.446  -9.578 -23.716  1.00 69.08           H
ATOM   2112  CD1 ILE A 148      -7.567  -8.151 -22.508  1.00 69.08           C
ATOM   2113 1HD1 ILE A 148      -8.155  -7.874 -21.633  1.00 69.08           H
ATOM   2114 2HD1 ILE A 148      -7.750  -9.198 -22.752  1.00 69.08           H
ATOM   2115 3HD1 ILE A 148      -6.508  -8.009 -22.294  1.00 69.08           H
ATOM   2116  HN  ILE A 148     -10.160  -5.036 -23.537  1.00 69.08           H
ATOM   2117  N   ALA A 149     -12.310  -6.284 -24.955  1.00 69.77           N
ATOM   2118  CA  ALA A 149     -13.673  -6.647 -25.305  1.00 69.77           C
ATOM   2119  C   ALA A 149     -14.158  -5.751 -26.447  1.00 69.77           C
ATOM   2120  O   ALA A 149     -14.801  -6.225 -27.382  1.00 69.77           O
ATOM   2121  HA  ALA A 149     -13.663  -7.682 -25.645  1.00 69.77           H
ATOM   2122  CB  ALA A 149     -14.563  -6.544 -24.065  1.00 69.77           C
ATOM   2123 1HB  ALA A 149     -14.192  -7.221 -23.294  1.00 69.77           H
ATOM   2124 2HB  ALA A 149     -14.545  -5.521 -23.688  1.00 69.77           H
ATOM   2125 3HB  ALA A 149     -15.585  -6.816 -24.327  1.00 69.77           H
ATOM   2126  HN  ALA A 149     -12.223  -5.691 -24.155  1.00 69.77           H
ATOM   2127  N   GLN A 150     -13.830  -4.472 -26.333  1.00 71.92           N
ATOM   2128  CA  GLN A 150     -14.371  -3.478 -27.244  1.00 71.92           C
ATOM   2129  C   GLN A 150     -13.241  -2.804 -28.025  1.00 71.92           C
ATOM   2130  O   GLN A 150     -13.237  -1.585 -28.191  1.00 71.92           O
ATOM   2131  HA  GLN A 150     -15.015  -4.031 -27.928  1.00 71.92           H
ATOM   2132  CB  GLN A 150     -15.210  -2.443 -26.491  1.00 71.92           C
ATOM   2133 1HB  GLN A 150     -14.585  -1.919 -25.768  1.00 71.92           H
ATOM   2134 2HB  GLN A 150     -15.584  -1.695 -27.190  1.00 71.92           H
ATOM   2135  CG  GLN A 150     -16.384  -3.108 -25.771  1.00 71.92           C
ATOM   2136 1HG  GLN A 150     -16.844  -3.849 -26.425  1.00 71.92           H
ATOM   2137 2HG  GLN A 150     -16.022  -3.641 -24.892  1.00 71.92           H
ATOM   2138  CD  GLN A 150     -17.429  -2.072 -25.352  1.00 71.92           C
ATOM   2139  OE1 GLN A 150     -17.307  -0.887 -25.618  1.00 71.92           O
ATOM   2140  NE2 GLN A 150     -18.458  -2.582 -24.682  1.00 71.92           N
ATOM   2141 1HE2 GLN A 150     -18.497  -3.563 -24.496  1.00 71.92           H
ATOM   2142 2HE2 GLN A 150     -19.194  -1.983 -24.364  1.00 71.92           H
ATOM   2143  HN  GLN A 150     -13.210  -4.114 -25.636  1.00 71.92           H
ATOM   2144  N   ALA A 151     -12.310  -3.627 -28.485  1.00 65.36           N
ATOM   2145  CA  ALA A 151     -11.058  -3.118 -29.019  1.00 65.36           C
ATOM   2146  C   ALA A 151     -11.353  -1.996 -30.016  1.00 65.36           C
ATOM   2147  O   ALA A 151     -10.672  -0.972 -30.023  1.00 65.36           O
ATOM   2148  HA  ALA A 151     -10.484  -2.711 -28.187  1.00 65.36           H
ATOM   2149  CB  ALA A 151     -10.267  -4.265 -29.650  1.00 65.36           C
ATOM   2150 1HB  ALA A 151     -10.058  -5.022 -28.893  1.00 65.36           H
ATOM   2151 2HB  ALA A 151     -10.852  -4.710 -30.455  1.00 65.36           H
ATOM   2152 3HB  ALA A 151      -9.328  -3.883 -30.050  1.00 65.36           H
ATOM   2153  HN  ALA A 151     -12.400  -4.623 -28.496  1.00 65.36           H
ATOM   2154  N   MET A 152     -12.370  -2.226 -30.834  1.00 66.40           N
ATOM   2155  CA  MET A 152     -12.725  -1.275 -31.874  1.00 66.40           C
ATOM   2156  C   MET A 152     -13.197   0.048 -31.268  1.00 66.40           C
ATOM   2157  O   MET A 152     -12.675   1.110 -31.604  1.00 66.40           O
ATOM   2158  HA  MET A 152     -11.812  -1.115 -32.448  1.00 66.40           H
ATOM   2159  CB  MET A 152     -13.835  -1.863 -32.746  1.00 66.40           C
ATOM   2160 1HB  MET A 152     -14.569  -2.368 -32.117  1.00 66.40           H
ATOM   2161 2HB  MET A 152     -14.359  -1.060 -33.265  1.00 66.40           H
ATOM   2162  CG  MET A 152     -13.266  -2.851 -33.767  1.00 66.40           C
ATOM   2163 1HG  MET A 152     -12.200  -2.996 -33.590  1.00 66.40           H
ATOM   2164 2HG  MET A 152     -13.743  -3.824 -33.650  1.00 66.40           H
ATOM   2165  SD  MET A 152     -13.530  -2.238 -35.423  1.00 66.40           S
ATOM   2166  CE  MET A 152     -15.252  -2.657 -35.636  1.00 66.40           C
ATOM   2167 1HE  MET A 152     -15.380  -3.735 -35.537  1.00 66.40           H
ATOM   2168 2HE  MET A 152     -15.847  -2.149 -34.876  1.00 66.40           H
ATOM   2169 3HE  MET A 152     -15.583  -2.341 -36.626  1.00 66.40           H
ATOM   2170  HN  MET A 152     -12.945  -3.044 -30.795  1.00 66.40           H
ATOM   2171  N   ARG A 153     -14.181  -0.059 -30.387  1.00 65.80           N
ATOM   2172  CA  ARG A 153     -14.749   1.118 -29.753  1.00 65.80           C
ATOM   2173  C   ARG A 153     -13.700   1.808 -28.878  1.00 65.80           C
ATOM   2174  O   ARG A 153     -13.718   3.029 -28.728  1.00 65.80           O
ATOM   2175  HA  ARG A 153     -15.055   1.760 -30.579  1.00 65.80           H
ATOM   2176  CB  ARG A 153     -15.959   0.750 -28.892  1.00 65.80           C
ATOM   2177 1HB  ARG A 153     -15.713  -0.102 -28.257  1.00 65.80           H
ATOM   2178 2HB  ARG A 153     -16.205   1.580 -28.230  1.00 65.80           H
ATOM   2179  CG  ARG A 153     -17.170   0.410 -29.764  1.00 65.80           C
ATOM   2180 1HG  ARG A 153     -17.377   1.238 -30.443  1.00 65.80           H
ATOM   2181 2HG  ARG A 153     -16.945  -0.460 -30.380  1.00 65.80           H
ATOM   2182  CD  ARG A 153     -18.403   0.128 -28.903  1.00 65.80           C
ATOM   2183 1HD  ARG A 153     -18.251  -0.781 -28.322  1.00 65.80           H
ATOM   2184 2HD  ARG A 153     -18.554   0.940 -28.192  1.00 65.80           H
ATOM   2185  NE  ARG A 153     -19.598  -0.017 -29.764  1.00 65.80           N
ATOM   2186  HE  ARG A 153     -19.478   0.076 -30.753  1.00 65.80           H
ATOM   2187  CZ  ARG A 153     -20.831  -0.265 -29.302  1.00 65.80           C
ATOM   2188  NH1 ARG A 153     -21.051  -0.398 -27.987  1.00 65.80           N
ATOM   2189 1HH1 ARG A 153     -20.291  -0.313 -27.342  1.00 65.80           H
ATOM   2190 2HH1 ARG A 153     -21.974  -0.583 -27.650  1.00 65.80           H
ATOM   2191  NH2 ARG A 153     -21.842  -0.377 -30.175  1.00 65.80           N
ATOM   2192 1HH2 ARG A 153     -22.768  -0.562 -29.847  1.00 65.80           H
ATOM   2193 2HH2 ARG A 153     -21.669  -0.276 -31.155  1.00 65.80           H
ATOM   2194  HN  ARG A 153     -14.587  -0.929 -30.106  1.00 65.80           H
ATOM   2195  N   ALA A 154     -12.812   0.997 -28.324  1.00 67.40           N
ATOM   2196  CA  ALA A 154     -11.810   1.503 -27.400  1.00 67.40           C
ATOM   2197  C   ALA A 154     -10.881   2.467 -28.141  1.00 67.40           C
ATOM   2198  O   ALA A 154     -10.306   3.369 -27.534  1.00 67.40           O
ATOM   2199  HA  ALA A 154     -12.331   2.046 -26.612  1.00 67.40           H
ATOM   2200  CB  ALA A 154     -11.054   0.329 -26.774  1.00 67.40           C
ATOM   2201 1HB  ALA A 154     -11.755  -0.309 -26.236  1.00 67.40           H
ATOM   2202 2HB  ALA A 154     -10.566  -0.249 -27.559  1.00 67.40           H
ATOM   2203 3HB  ALA A 154     -10.303   0.709 -26.082  1.00 67.40           H
ATOM   2204  HN  ALA A 154     -12.769   0.013 -28.496  1.00 67.40           H
ATOM   2205  N   HIS A 155     -10.762   2.243 -29.441  1.00 68.84           N
ATOM   2206  CA  HIS A 155      -9.865   3.041 -30.259  1.00 68.84           C
ATOM   2207  C   HIS A 155     -10.478   4.423 -30.493  1.00 68.84           C
ATOM   2208  O   HIS A 155      -9.812   5.441 -30.308  1.00 68.84           O
ATOM   2209  HA  HIS A 155      -8.941   3.154 -29.692  1.00 68.84           H
ATOM   2210  CB  HIS A 155      -9.527   2.314 -31.562  1.00 68.84           C
ATOM   2211 1HB  HIS A 155      -9.228   1.292 -31.329  1.00 68.84           H
ATOM   2212 2HB  HIS A 155     -10.426   2.251 -32.175  1.00 68.84           H
ATOM   2213  CG  HIS A 155      -8.431   2.973 -32.366  1.00 68.84           C
ATOM   2214  ND1 HIS A 155      -8.684   3.919 -33.344  1.00 68.84           N
ATOM   2215  HD1 HIS A 155      -9.587   4.255 -33.613  1.00 68.84           H
ATOM   2216  CD2 HIS A 155      -7.077   2.813 -32.327  1.00 68.84           C
ATOM   2217  HD2 HIS A 155      -6.534   2.138 -31.664  1.00 68.84           H
ATOM   2218  CE1 HIS A 155      -7.528   4.304 -33.863  1.00 68.84           C
ATOM   2219  HE1 HIS A 155      -7.395   5.040 -34.656  1.00 68.84           H
ATOM   2220  NE2 HIS A 155      -6.533   3.616 -33.232  1.00 68.84           N
ATOM   2221  HN  HIS A 155     -11.265   1.533 -29.934  1.00 68.84           H
ATOM   2222  N   THR A 156     -11.740   4.416 -30.897  1.00 71.02           N
ATOM   2223  CA  THR A 156     -12.416   5.649 -31.262  1.00 71.02           C
ATOM   2224  C   THR A 156     -12.599   6.541 -30.033  1.00 71.02           C
ATOM   2225  O   THR A 156     -12.593   7.766 -30.144  1.00 71.02           O
ATOM   2226  HA  THR A 156     -11.782   6.194 -31.962  1.00 71.02           H
ATOM   2227  CB  THR A 156     -13.734   5.280 -31.947  1.00 71.02           C
ATOM   2228  HB  THR A 156     -14.468   6.077 -31.831  1.00 71.02           H
ATOM   2229  OG1 THR A 156     -14.088   4.028 -31.367  1.00 71.02           O
ATOM   2230  HG1 THR A 156     -14.235   4.135 -30.384  1.00 71.02           H
ATOM   2231  CG2 THR A 156     -13.553   4.965 -33.433  1.00 71.02           C
ATOM   2232 1HG2 THR A 156     -12.869   4.124 -33.546  1.00 71.02           H
ATOM   2233 2HG2 THR A 156     -13.142   5.837 -33.942  1.00 71.02           H
ATOM   2234 3HG2 THR A 156     -14.518   4.710 -33.871  1.00 71.02           H
ATOM   2235  HN  THR A 156     -12.296   3.589 -30.976  1.00 71.02           H
ATOM   2236  N   TRP A 157     -12.757   5.892 -28.889  1.00 75.65           N
ATOM   2237  CA  TRP A 157     -13.104   6.601 -27.668  1.00 75.65           C
ATOM   2238  C   TRP A 157     -11.813   6.856 -26.887  1.00 75.65           C
ATOM   2239  O   TRP A 157     -11.850   7.091 -25.680  1.00 75.65           O
ATOM   2240  HA  TRP A 157     -13.561   7.548 -27.952  1.00 75.65           H
ATOM   2241  CB  TRP A 157     -14.147   5.826 -26.862  1.00 75.65           C
ATOM   2242 1HB  TRP A 157     -13.855   4.776 -26.823  1.00 75.65           H
ATOM   2243 2HB  TRP A 157     -14.146   6.195 -25.836  1.00 75.65           H
ATOM   2244  CG  TRP A 157     -15.567   5.925 -27.423  1.00 75.65           C
ATOM   2245  CD1 TRP A 157     -15.941   6.052 -28.703  1.00 75.65           C
ATOM   2246  HD1 TRP A 157     -15.248   6.103 -29.543  1.00 75.65           H
ATOM   2247  CD2 TRP A 157     -16.795   5.899 -26.665  1.00 75.65           C
ATOM   2248  NE1 TRP A 157     -17.314   6.111 -28.826  1.00 75.65           N
ATOM   2249  HE1 TRP A 157     -17.829   6.205 -29.678  1.00 75.65           H
ATOM   2250  CE2 TRP A 157     -17.850   6.014 -27.547  1.00 75.65           C
ATOM   2251  CE3 TRP A 157     -17.007   5.782 -25.280  1.00 75.65           C
ATOM   2252  HE3 TRP A 157     -16.191   5.690 -24.563  1.00 75.65           H
ATOM   2253  CZ2 TRP A 157     -19.190   6.024 -27.142  1.00 75.65           C
ATOM   2254  HZ2 TRP A 157     -20.006   6.117 -27.858  1.00 75.65           H
ATOM   2255  CZ3 TRP A 157     -18.352   5.794 -24.891  1.00 75.65           C
ATOM   2256  HZ3 TRP A 157     -18.572   5.706 -23.827  1.00 75.65           H
ATOM   2257  CH2 TRP A 157     -19.425   5.909 -25.766  1.00 75.65           C
ATOM   2258  HH2 TRP A 157     -20.446   5.910 -25.384  1.00 75.65           H
ATOM   2259  HN  TRP A 157     -12.652   4.903 -28.788  1.00 75.65           H
ATOM   2260  N   ARG A 158     -10.702   6.801 -27.607  1.00 75.33           N
ATOM   2261  CA  ARG A 158      -9.396   6.830 -26.972  1.00 75.33           C
ATOM   2262  C   ARG A 158      -9.218   8.128 -26.181  1.00 75.33           C
ATOM   2263  O   ARG A 158      -8.755   8.107 -25.042  1.00 75.33           O
ATOM   2264  HA  ARG A 158      -9.389   5.964 -26.310  1.00 75.33           H
ATOM   2265  CB  ARG A 158      -8.277   6.714 -28.008  1.00 75.33           C
ATOM   2266 1HB  ARG A 158      -8.440   5.833 -28.628  1.00 75.33           H
ATOM   2267 2HB  ARG A 158      -8.299   7.579 -28.671  1.00 75.33           H
ATOM   2268  CG  ARG A 158      -6.908   6.621 -27.329  1.00 75.33           C
ATOM   2269 1HG  ARG A 158      -6.733   7.517 -26.733  1.00 75.33           H
ATOM   2270 2HG  ARG A 158      -6.896   5.774 -26.643  1.00 75.33           H
ATOM   2271  CD  ARG A 158      -5.793   6.464 -28.364  1.00 75.33           C
ATOM   2272 1HD  ARG A 158      -6.004   5.614 -29.013  1.00 75.33           H
ATOM   2273 2HD  ARG A 158      -5.748   7.347 -29.001  1.00 75.33           H
ATOM   2274  NE  ARG A 158      -4.494   6.267 -27.682  1.00 75.33           N
ATOM   2275  HE  ARG A 158      -4.448   6.450 -26.700  1.00 75.33           H
ATOM   2276  CZ  ARG A 158      -3.376   5.860 -28.298  1.00 75.33           C
ATOM   2277  NH1 ARG A 158      -3.380   5.600 -29.613  1.00 75.33           N
ATOM   2278 1HH1 ARG A 158      -4.221   5.710 -30.142  1.00 75.33           H
ATOM   2279 2HH1 ARG A 158      -2.541   5.297 -30.065  1.00 75.33           H
ATOM   2280  NH2 ARG A 158      -2.254   5.715 -27.580  1.00 75.33           N
ATOM   2281 1HH2 ARG A 158      -1.411   5.412 -28.025  1.00 75.33           H
ATOM   2282 2HH2 ARG A 158      -2.260   5.911 -26.599  1.00 75.33           H
ATOM   2283  HN  ARG A 158     -10.685   6.739 -28.605  1.00 75.33           H
ATOM   2284  N   GLU A 159      -9.597   9.227 -26.818  1.00 78.12           N
ATOM   2285  CA  GLU A 159      -9.408  10.539 -26.222  1.00 78.12           C
ATOM   2286  C   GLU A 159     -10.315  10.703 -25.001  1.00 78.12           C
ATOM   2287  O   GLU A 159      -9.862  11.127 -23.939  1.00 78.12           O
ATOM   2288  HA  GLU A 159      -8.363  10.569 -25.913  1.00 78.12           H
ATOM   2289  CB  GLU A 159      -9.661  11.647 -27.246  1.00 78.12           C
ATOM   2290 1HB  GLU A 159     -10.588  11.447 -27.783  1.00 78.12           H
ATOM   2291 2HB  GLU A 159      -9.652  12.617 -26.748  1.00 78.12           H
ATOM   2292  CG  GLU A 159      -8.546  11.691 -28.293  1.00 78.12           C
ATOM   2293 1HG  GLU A 159      -7.577  11.615 -27.801  1.00 78.12           H
ATOM   2294 2HG  GLU A 159      -8.634  10.833 -28.959  1.00 78.12           H
ATOM   2295  CD  GLU A 159      -8.610  12.984 -29.108  1.00 78.12           C
ATOM   2296  OE1 GLU A 159      -7.584  13.303 -29.748  1.00 78.12           O
ATOM   2297  OE2 GLU A 159      -9.682  13.625 -29.072  1.00 78.12           O
ATOM   2298  HN  GLU A 159     -10.024   9.231 -27.722  1.00 78.12           H
ATOM   2299  N   LYS A 160     -11.580  10.358 -25.193  1.00 81.58           N
ATOM   2300  CA  LYS A 160     -12.554  10.458 -24.119  1.00 81.58           C
ATOM   2301  C   LYS A 160     -12.073   9.636 -22.922  1.00 81.58           C
ATOM   2302  O   LYS A 160     -12.201  10.066 -21.777  1.00 81.58           O
ATOM   2303  HA  LYS A 160     -12.605  11.505 -23.821  1.00 81.58           H
ATOM   2304  CB  LYS A 160     -13.945  10.062 -24.619  1.00 81.58           C
ATOM   2305 1HB  LYS A 160     -13.889   9.108 -25.144  1.00 81.58           H
ATOM   2306 2HB  LYS A 160     -14.613   9.919 -23.769  1.00 81.58           H
ATOM   2307  CG  LYS A 160     -14.518  11.131 -25.551  1.00 81.58           C
ATOM   2308 1HG  LYS A 160     -14.438  12.110 -25.080  1.00 81.58           H
ATOM   2309 2HG  LYS A 160     -13.930  11.170 -26.469  1.00 81.58           H
ATOM   2310  CD  LYS A 160     -15.981  10.837 -25.888  1.00 81.58           C
ATOM   2311 1HD  LYS A 160     -16.053   9.885 -26.414  1.00 81.58           H
ATOM   2312 2HD  LYS A 160     -16.557  10.738 -24.968  1.00 81.58           H
ATOM   2313  CE  LYS A 160     -16.578  11.950 -26.751  1.00 81.58           C
ATOM   2314 1HE  LYS A 160     -16.468  12.910 -26.246  1.00 81.58           H
ATOM   2315 2HE  LYS A 160     -16.033  12.021 -27.693  1.00 81.58           H
ATOM   2316  NZ  LYS A 160     -18.010  11.686 -27.020  1.00 81.58           N
ATOM   2317 1HZ  LYS A 160     -18.389  12.431 -27.594  1.00 81.58           H
ATOM   2318 2HZ  LYS A 160     -18.105  10.802 -27.507  1.00 81.58           H
ATOM   2319 3HZ  LYS A 160     -18.516  11.644 -26.142  1.00 81.58           H
ATOM   2320  HN  LYS A 160     -11.941  10.016 -26.060  1.00 81.58           H
ATOM   2321  N   ARG A 161     -11.529   8.467 -23.227  1.00 81.72           N
ATOM   2322  CA  ARG A 161     -11.050   7.570 -22.189  1.00 81.72           C
ATOM   2323  C   ARG A 161      -9.907   8.224 -21.410  1.00 81.72           C
ATOM   2324  O   ARG A 161      -9.788   8.035 -20.200  1.00 81.72           O
ATOM   2325  HA  ARG A 161     -11.914   7.399 -21.548  1.00 81.72           H
ATOM   2326  CB  ARG A 161     -10.560   6.249 -22.786  1.00 81.72           C
ATOM   2327 1HB  ARG A 161      -9.887   6.449 -23.619  1.00 81.72           H
ATOM   2328 2HB  ARG A 161      -9.988   5.699 -22.039  1.00 81.72           H
ATOM   2329  CG  ARG A 161     -11.736   5.396 -23.266  1.00 81.72           C
ATOM   2330 1HG  ARG A 161     -12.299   5.030 -22.408  1.00 81.72           H
ATOM   2331 2HG  ARG A 161     -12.417   6.008 -23.857  1.00 81.72           H
ATOM   2332  CD  ARG A 161     -11.248   4.213 -24.105  1.00 81.72           C
ATOM   2333 1HD  ARG A 161     -12.093   3.735 -24.601  1.00 81.72           H
ATOM   2334 2HD  ARG A 161     -10.576   4.564 -24.888  1.00 81.72           H
ATOM   2335  NE  ARG A 161     -10.550   3.234 -23.242  1.00 81.72           N
ATOM   2336  HE  ARG A 161     -10.717   3.275 -22.256  1.00 81.72           H
ATOM   2337  CZ  ARG A 161      -9.707   2.297 -23.697  1.00 81.72           C
ATOM   2338  NH1 ARG A 161      -9.446   2.197 -25.008  1.00 81.72           N
ATOM   2339 1HH1 ARG A 161      -9.881   2.824 -25.654  1.00 81.72           H
ATOM   2340 2HH1 ARG A 161      -8.816   1.495 -25.340  1.00 81.72           H
ATOM   2341  NH2 ARG A 161      -9.129   1.462 -22.823  1.00 81.72           N
ATOM   2342 1HH2 ARG A 161      -8.498   0.757 -23.147  1.00 81.72           H
ATOM   2343 2HH2 ARG A 161      -9.330   1.544 -21.847  1.00 81.72           H
ATOM   2344  HN  ARG A 161     -11.415   8.131 -24.162  1.00 81.72           H
ATOM   2345  N   LEU A 162      -9.095   8.980 -22.134  1.00 83.48           N
ATOM   2346  CA  LEU A 162      -7.955   9.648 -21.529  1.00 83.48           C
ATOM   2347  C   LEU A 162      -8.454  10.746 -20.587  1.00 83.48           C
ATOM   2348  O   LEU A 162      -7.855  10.990 -19.541  1.00 83.48           O
ATOM   2349  HA  LEU A 162      -7.417   8.906 -20.940  1.00 83.48           H
ATOM   2350  CB  LEU A 162      -6.995  10.152 -22.608  1.00 83.48           C
ATOM   2351 1HB  LEU A 162      -6.888   9.374 -23.364  1.00 83.48           H
ATOM   2352 2HB  LEU A 162      -7.451  11.012 -23.099  1.00 83.48           H
ATOM   2353  CG  LEU A 162      -5.599  10.555 -22.129  1.00 83.48           C
ATOM   2354  HG  LEU A 162      -5.696  11.024 -21.150  1.00 83.48           H
ATOM   2355  CD1 LEU A 162      -4.704   9.326 -21.955  1.00 83.48           C
ATOM   2356 1HD1 LEU A 162      -5.147   8.655 -21.218  1.00 83.48           H
ATOM   2357 2HD1 LEU A 162      -4.610   8.807 -22.908  1.00 83.48           H
ATOM   2358 3HD1 LEU A 162      -3.718   9.640 -21.613  1.00 83.48           H
ATOM   2359  CD2 LEU A 162      -4.975  11.590 -23.066  1.00 83.48           C
ATOM   2360 1HD2 LEU A 162      -4.892  11.171 -24.068  1.00 83.48           H
ATOM   2361 2HD2 LEU A 162      -5.604  12.480 -23.095  1.00 83.48           H
ATOM   2362 3HD2 LEU A 162      -3.983  11.859 -22.702  1.00 83.48           H
ATOM   2363  HN  LEU A 162      -9.206   9.139 -23.115  1.00 83.48           H
ATOM   2364  N   LEU A 163      -9.545  11.378 -20.993  1.00 86.64           N
ATOM   2365  CA  LEU A 163     -10.120  12.458 -20.208  1.00 86.64           C
ATOM   2366  C   LEU A 163     -10.678  11.891 -18.901  1.00 86.64           C
ATOM   2367  O   LEU A 163     -10.389  12.408 -17.823  1.00 86.64           O
ATOM   2368  HA  LEU A 163      -9.314  13.151 -19.968  1.00 86.64           H
ATOM   2369  CB  LEU A 163     -11.151  13.230 -21.033  1.00 86.64           C
ATOM   2370 1HB  LEU A 163     -10.808  13.264 -22.067  1.00 86.64           H
ATOM   2371 2HB  LEU A 163     -12.086  12.670 -21.026  1.00 86.64           H
ATOM   2372  CG  LEU A 163     -11.442  14.660 -20.575  1.00 86.64           C
ATOM   2373  HG  LEU A 163     -10.884  14.845 -19.657  1.00 86.64           H
ATOM   2374  CD1 LEU A 163     -10.959  15.678 -21.610  1.00 86.64           C
ATOM   2375 1HD1 LEU A 163      -9.884  15.568 -21.753  1.00 86.64           H
ATOM   2376 2HD1 LEU A 163     -11.470  15.503 -22.557  1.00 86.64           H
ATOM   2377 3HD1 LEU A 163     -11.178  16.686 -21.259  1.00 86.64           H
ATOM   2378  CD2 LEU A 163     -12.925  14.839 -20.244  1.00 86.64           C
ATOM   2379 1HD2 LEU A 163     -13.523  14.628 -21.131  1.00 86.64           H
ATOM   2380 2HD2 LEU A 163     -13.205  14.152 -19.446  1.00 86.64           H
ATOM   2381 3HD2 LEU A 163     -13.105  15.865 -19.921  1.00 86.64           H
ATOM   2382  HN  LEU A 163     -10.034  11.164 -21.839  1.00 86.64           H
ATOM   2383  N   TYR A 164     -11.468  10.836 -19.040  1.00 87.88           N
ATOM   2384  CA  TYR A 164     -12.057  10.185 -17.883  1.00 87.88           C
ATOM   2385  C   TYR A 164     -10.973   9.641 -16.949  1.00 87.88           C
ATOM   2386  O   TYR A 164     -11.143   9.638 -15.731  1.00 87.88           O
ATOM   2387  HA  TYR A 164     -12.651  10.924 -17.346  1.00 87.88           H
ATOM   2388  CB  TYR A 164     -12.876   9.014 -18.429  1.00 87.88           C
ATOM   2389 1HB  TYR A 164     -12.268   8.461 -19.145  1.00 87.88           H
ATOM   2390 2HB  TYR A 164     -13.106   8.331 -17.611  1.00 87.88           H
ATOM   2391  CG  TYR A 164     -14.182   9.432 -19.108  1.00 87.88           C
ATOM   2392  CD1 TYR A 164     -15.004  10.364 -18.507  1.00 87.88           C
ATOM   2393  HD1 TYR A 164     -14.723  10.802 -17.550  1.00 87.88           H
ATOM   2394  CD2 TYR A 164     -14.539   8.877 -20.320  1.00 87.88           C
ATOM   2395  HD2 TYR A 164     -13.889   8.141 -20.794  1.00 87.88           H
ATOM   2396  CE1 TYR A 164     -16.234  10.757 -19.146  1.00 87.88           C
ATOM   2397  HE1 TYR A 164     -16.892  11.492 -18.682  1.00 87.88           H
ATOM   2398  CE2 TYR A 164     -15.768   9.270 -20.958  1.00 87.88           C
ATOM   2399  HE2 TYR A 164     -16.061   8.840 -21.916  1.00 87.88           H
ATOM   2400  CZ  TYR A 164     -16.555  10.191 -20.340  1.00 87.88           C
ATOM   2401  OH  TYR A 164     -17.716  10.563 -20.943  1.00 87.88           O
ATOM   2402  HH  TYR A 164     -17.835  10.056 -21.796  1.00 87.88           H
ATOM   2403  HN  TYR A 164     -11.706  10.429 -19.921  1.00 87.88           H
ATOM   2404  N   SER A 165      -9.883   9.195 -17.556  1.00 88.27           N
ATOM   2405  CA  SER A 165      -8.789   8.613 -16.798  1.00 88.27           C
ATOM   2406  C   SER A 165      -8.189   9.661 -15.857  1.00 88.27           C
ATOM   2407  O   SER A 165      -7.743   9.332 -14.759  1.00 88.27           O
ATOM   2408  HA  SER A 165      -9.234   7.798 -16.228  1.00 88.27           H
ATOM   2409  CB  SER A 165      -7.710   8.055 -17.728  1.00 88.27           C
ATOM   2410 1HB  SER A 165      -7.107   7.325 -17.186  1.00 88.27           H
ATOM   2411 2HB  SER A 165      -8.182   7.526 -18.555  1.00 88.27           H
ATOM   2412  OG  SER A 165      -6.864   9.081 -18.241  1.00 88.27           O
ATOM   2413  HG  SER A 165      -7.412   9.873 -18.509  1.00 88.27           H
ATOM   2414  HN  SER A 165      -9.742   9.226 -18.546  1.00 88.27           H
ATOM   2415  N   LYS A 166      -8.198  10.901 -16.323  1.00 90.83           N
ATOM   2416  CA  LYS A 166      -7.702  12.006 -15.519  1.00 90.83           C
ATOM   2417  C   LYS A 166      -8.619  12.202 -14.310  1.00 90.83           C
ATOM   2418  O   LYS A 166      -8.147  12.307 -13.179  1.00 90.83           O
ATOM   2419  HA  LYS A 166      -6.711  11.729 -15.159  1.00 90.83           H
ATOM   2420  CB  LYS A 166      -7.538  13.262 -16.377  1.00 90.83           C
ATOM   2421 1HB  LYS A 166      -8.451  13.441 -16.945  1.00 90.83           H
ATOM   2422 2HB  LYS A 166      -7.388  14.129 -15.734  1.00 90.83           H
ATOM   2423  CG  LYS A 166      -6.354  13.120 -17.336  1.00 90.83           C
ATOM   2424 1HG  LYS A 166      -5.437  12.966 -16.767  1.00 90.83           H
ATOM   2425 2HG  LYS A 166      -6.493  12.238 -17.962  1.00 90.83           H
ATOM   2426  CD  LYS A 166      -6.211  14.361 -18.218  1.00 90.83           C
ATOM   2427 1HD  LYS A 166      -7.123  14.508 -18.797  1.00 90.83           H
ATOM   2428 2HD  LYS A 166      -6.087  15.245 -17.592  1.00 90.83           H
ATOM   2429  CE  LYS A 166      -5.017  14.227 -19.164  1.00 90.83           C
ATOM   2430 1HE  LYS A 166      -4.118  13.994 -18.594  1.00 90.83           H
ATOM   2431 2HE  LYS A 166      -5.181  13.398 -19.852  1.00 90.83           H
ATOM   2432  NZ  LYS A 166      -4.816  15.480 -19.927  1.00 90.83           N
ATOM   2433 1HZ  LYS A 166      -4.032  15.368 -20.560  1.00 90.83           H
ATOM   2434 2HZ  LYS A 166      -5.653  15.688 -20.460  1.00 90.83           H
ATOM   2435 3HZ  LYS A 166      -4.627  16.240 -19.284  1.00 90.83           H
ATOM   2436  HN  LYS A 166      -8.534  11.156 -17.229  1.00 90.83           H
ATOM   2437  N   MET A 167      -9.913  12.247 -14.590  1.00 93.33           N
ATOM   2438  CA  MET A 167     -10.898  12.473 -13.546  1.00 93.33           C
ATOM   2439  C   MET A 167     -10.847  11.363 -12.494  1.00 93.33           C
ATOM   2440  O   MET A 167     -10.885  11.636 -11.296  1.00 93.33           O
ATOM   2441  HA  MET A 167     -10.629  13.427 -13.091  1.00 93.33           H
ATOM   2442  CB  MET A 167     -12.296  12.526 -14.165  1.00 93.33           C
ATOM   2443 1HB  MET A 167     -12.471  11.626 -14.753  1.00 93.33           H
ATOM   2444 2HB  MET A 167     -13.047  12.542 -13.375  1.00 93.33           H
ATOM   2445  CG  MET A 167     -12.456  13.762 -15.053  1.00 93.33           C
ATOM   2446 1HG  MET A 167     -12.243  14.663 -14.478  1.00 93.33           H
ATOM   2447 2HG  MET A 167     -11.736  13.728 -15.870  1.00 93.33           H
ATOM   2448  SD  MET A 167     -14.116  13.834 -15.705  1.00 93.33           S
ATOM   2449  CE  MET A 167     -15.015  14.256 -14.222  1.00 93.33           C
ATOM   2450 1HE  MET A 167     -14.866  13.477 -13.473  1.00 93.33           H
ATOM   2451 2HE  MET A 167     -14.650  15.207 -13.834  1.00 93.33           H
ATOM   2452 3HE  MET A 167     -16.077  14.341 -14.452  1.00 93.33           H
ATOM   2453  HN  MET A 167     -10.291  12.132 -15.509  1.00 93.33           H
ATOM   2454  N   VAL A 168     -10.760  10.134 -12.981  1.00 92.73           N
ATOM   2455  CA  VAL A 168     -10.741   8.979 -12.100  1.00 92.73           C
ATOM   2456  C   VAL A 168      -9.539   9.081 -11.159  1.00 92.73           C
ATOM   2457  O   VAL A 168      -9.655   8.807  -9.965  1.00 92.73           O
ATOM   2458  HA  VAL A 168     -11.654   9.003 -11.506  1.00 92.73           H
ATOM   2459  CB  VAL A 168     -10.746   7.691 -12.925  1.00 92.73           C
ATOM   2460  HB  VAL A 168      -9.962   7.772 -13.678  1.00 92.73           H
ATOM   2461  CG1 VAL A 168     -10.432   6.477 -12.048  1.00 92.73           C
ATOM   2462 1HG1 VAL A 168      -9.447   6.599 -11.597  1.00 92.73           H
ATOM   2463 2HG1 VAL A 168     -11.183   6.392 -11.262  1.00 92.73           H
ATOM   2464 3HG1 VAL A 168     -10.442   5.575 -12.659  1.00 92.73           H
ATOM   2465  CG2 VAL A 168     -12.080   7.511 -13.652  1.00 92.73           C
ATOM   2466 1HG2 VAL A 168     -12.888   7.462 -12.922  1.00 92.73           H
ATOM   2467 2HG2 VAL A 168     -12.246   8.355 -14.322  1.00 92.73           H
ATOM   2468 3HG2 VAL A 168     -12.057   6.588 -14.231  1.00 92.73           H
ATOM   2469  HN  VAL A 168     -10.704   9.922 -13.957  1.00 92.73           H
ATOM   2470  N   CYS A 169      -8.411   9.477 -11.732  1.00 92.52           N
ATOM   2471  CA  CYS A 169      -7.182   9.590 -10.965  1.00 92.52           C
ATOM   2472  C   CYS A 169      -7.414  10.592  -9.832  1.00 92.52           C
ATOM   2473  O   CYS A 169      -7.067  10.326  -8.682  1.00 92.52           O
ATOM   2474  HA  CYS A 169      -6.969   8.598 -10.567  1.00 92.52           H
ATOM   2475  CB  CYS A 169      -5.999   9.991 -11.849  1.00 92.52           C
ATOM   2476 1HB  CYS A 169      -6.253  10.878 -12.430  1.00 92.52           H
ATOM   2477 2HB  CYS A 169      -5.143  10.253 -11.227  1.00 92.52           H
ATOM   2478  SG  CYS A 169      -5.560   8.614 -12.970  1.00 92.52           S
ATOM   2479  HG  CYS A 169      -6.389   8.962 -13.950  1.00 92.52           H
ATOM   2480  HN  CYS A 169      -8.330   9.717 -12.699  1.00 92.52           H
ATOM   2481  N   PHE A 170      -7.998  11.724 -10.196  1.00 94.77           N
ATOM   2482  CA  PHE A 170      -8.243  12.784  -9.232  1.00 94.77           C
ATOM   2483  C   PHE A 170      -9.143  12.294  -8.096  1.00 94.77           C
ATOM   2484  O   PHE A 170      -8.847  12.520  -6.924  1.00 94.77           O
ATOM   2485  HA  PHE A 170      -7.276  13.081  -8.826  1.00 94.77           H
ATOM   2486  CB  PHE A 170      -8.955  13.913  -9.980  1.00 94.77           C
ATOM   2487 1HB  PHE A 170      -8.342  14.216 -10.829  1.00 94.77           H
ATOM   2488 2HB  PHE A 170      -9.893  13.532 -10.384  1.00 94.77           H
ATOM   2489  CG  PHE A 170      -9.249  15.142  -9.118  1.00 94.77           C
ATOM   2490  CD1 PHE A 170     -10.487  15.316  -8.582  1.00 94.77           C
ATOM   2491  HD1 PHE A 170     -11.270  14.580  -8.767  1.00 94.77           H
ATOM   2492  CD2 PHE A 170      -8.273  16.060  -8.887  1.00 94.77           C
ATOM   2493  HD2 PHE A 170      -7.281  15.921  -9.316  1.00 94.77           H
ATOM   2494  CE1 PHE A 170     -10.761  16.456  -7.781  1.00 94.77           C
ATOM   2495  HE1 PHE A 170     -11.753  16.596  -7.352  1.00 94.77           H
ATOM   2496  CE2 PHE A 170      -8.547  17.201  -8.086  1.00 94.77           C
ATOM   2497  HE2 PHE A 170      -7.764  17.937  -7.901  1.00 94.77           H
ATOM   2498  CZ  PHE A 170      -9.784  17.375  -7.550  1.00 94.77           C
ATOM   2499  HZ  PHE A 170      -9.994  18.250  -6.936  1.00 94.77           H
ATOM   2500  HN  PHE A 170      -8.301  11.922 -11.128  1.00 94.77           H
ATOM   2501  N   THR A 171     -10.224  11.632  -8.483  1.00 95.58           N
ATOM   2502  CA  THR A 171     -11.183  11.133  -7.513  1.00 95.58           C
ATOM   2503  C   THR A 171     -10.502  10.172  -6.535  1.00 95.58           C
ATOM   2504  O   THR A 171     -10.803  10.178  -5.343  1.00 95.58           O
ATOM   2505  HA  THR A 171     -11.551  11.976  -6.928  1.00 95.58           H
ATOM   2506  CB  THR A 171     -12.344  10.497  -8.280  1.00 95.58           C
ATOM   2507  HB  THR A 171     -12.016   9.604  -8.812  1.00 95.58           H
ATOM   2508  OG1 THR A 171     -12.840  11.553  -9.098  1.00 95.58           O
ATOM   2509  HG1 THR A 171     -12.424  11.506 -10.006  1.00 95.58           H
ATOM   2510  CG2 THR A 171     -13.523  10.144  -7.371  1.00 95.58           C
ATOM   2511 1HG2 THR A 171     -13.894  11.050  -6.890  1.00 95.58           H
ATOM   2512 2HG2 THR A 171     -13.196   9.436  -6.609  1.00 95.58           H
ATOM   2513 3HG2 THR A 171     -14.319   9.696  -7.966  1.00 95.58           H
ATOM   2514  HN  THR A 171     -10.448  11.437  -9.438  1.00 95.58           H
ATOM   2515  N   ILE A 172      -9.597   9.371  -7.077  1.00 94.04           N
ATOM   2516  CA  ILE A 172      -8.905   8.374  -6.277  1.00 94.04           C
ATOM   2517  C   ILE A 172      -8.070   9.077  -5.205  1.00 94.04           C
ATOM   2518  O   ILE A 172      -8.083   8.678  -4.042  1.00 94.04           O
ATOM   2519  HA  ILE A 172      -9.664   7.769  -5.782  1.00 94.04           H
ATOM   2520  CB  ILE A 172      -8.092   7.438  -7.173  1.00 94.04           C
ATOM   2521  HB  ILE A 172      -7.574   8.042  -7.918  1.00 94.04           H
ATOM   2522  CG1 ILE A 172      -9.007   6.474  -7.932  1.00 94.04           C
ATOM   2523 1HG1 ILE A 172      -9.478   5.785  -7.230  1.00 94.04           H
ATOM   2524 2HG1 ILE A 172      -9.809   7.032  -8.415  1.00 94.04           H
ATOM   2525  CG2 ILE A 172      -7.023   6.698  -6.367  1.00 94.04           C
ATOM   2526 1HG2 ILE A 172      -6.346   7.421  -5.912  1.00 94.04           H
ATOM   2527 2HG2 ILE A 172      -7.502   6.107  -5.586  1.00 94.04           H
ATOM   2528 3HG2 ILE A 172      -6.461   6.039  -7.028  1.00 94.04           H
ATOM   2529  CD1 ILE A 172      -8.223   5.685  -8.982  1.00 94.04           C
ATOM   2530 1HD1 ILE A 172      -7.775   6.376  -9.696  1.00 94.04           H
ATOM   2531 2HD1 ILE A 172      -7.438   5.109  -8.492  1.00 94.04           H
ATOM   2532 3HD1 ILE A 172      -8.897   5.007  -9.506  1.00 94.04           H
ATOM   2533  HN  ILE A 172      -9.334   9.394  -8.042  1.00 94.04           H
ATOM   2534  N   TRP A 173      -7.363  10.112  -5.635  1.00 94.60           N
ATOM   2535  CA  TRP A 173      -6.467  10.828  -4.743  1.00 94.60           C
ATOM   2536  C   TRP A 173      -7.302  11.415  -3.604  1.00 94.60           C
ATOM   2537  O   TRP A 173      -6.928  11.308  -2.437  1.00 94.60           O
ATOM   2538  HA  TRP A 173      -5.747  10.111  -4.347  1.00 94.60           H
ATOM   2539  CB  TRP A 173      -5.667  11.887  -5.505  1.00 94.60           C
ATOM   2540 1HB  TRP A 173      -6.315  12.354  -6.246  1.00 94.60           H
ATOM   2541 2HB  TRP A 173      -5.364  12.669  -4.808  1.00 94.60           H
ATOM   2542  CG  TRP A 173      -4.422  11.341  -6.207  1.00 94.60           C
ATOM   2543  CD1 TRP A 173      -4.209  11.210  -7.524  1.00 94.60           C
ATOM   2544  HD1 TRP A 173      -4.929  11.489  -8.293  1.00 94.60           H
ATOM   2545  CD2 TRP A 173      -3.220  10.855  -5.573  1.00 94.60           C
ATOM   2546  NE1 TRP A 173      -2.963  10.677  -7.784  1.00 94.60           N
ATOM   2547  HE1 TRP A 173      -2.577  10.486  -8.686  1.00 94.60           H
ATOM   2548  CE2 TRP A 173      -2.342  10.455  -6.560  1.00 94.60           C
ATOM   2549  CE3 TRP A 173      -2.886  10.758  -4.211  1.00 94.60           C
ATOM   2550  HE3 TRP A 173      -3.561  11.068  -3.414  1.00 94.60           H
ATOM   2551  CZ2 TRP A 173      -1.073   9.929  -6.289  1.00 94.60           C
ATOM   2552  HZ2 TRP A 173      -0.398   9.619  -7.087  1.00 94.60           H
ATOM   2553  CZ3 TRP A 173      -1.614  10.231  -3.957  1.00 94.60           C
ATOM   2554  HZ3 TRP A 173      -1.304  10.133  -2.917  1.00 94.60           H
ATOM   2555  CH2 TRP A 173      -0.719   9.822  -4.939  1.00 94.60           C
ATOM   2556  HH2 TRP A 173       0.255   9.421  -4.659  1.00 94.60           H
ATOM   2557  HN  TRP A 173      -7.395  10.461  -6.571  1.00 94.60           H
ATOM   2558  N   VAL A 174      -8.418  12.021  -3.982  1.00 95.82           N
ATOM   2559  CA  VAL A 174      -9.276  12.682  -3.014  1.00 95.82           C
ATOM   2560  C   VAL A 174      -9.783  11.653  -2.002  1.00 95.82           C
ATOM   2561  O   VAL A 174      -9.767  11.900  -0.798  1.00 95.82           O
ATOM   2562  HA  VAL A 174      -8.671  13.421  -2.488  1.00 95.82           H
ATOM   2563  CB  VAL A 174     -10.406  13.420  -3.734  1.00 95.82           C
ATOM   2564  HB  VAL A 174     -10.905  12.709  -4.392  1.00 95.82           H
ATOM   2565  CG1 VAL A 174     -11.442  13.944  -2.737  1.00 95.82           C
ATOM   2566 1HG1 VAL A 174     -11.868  13.107  -2.183  1.00 95.82           H
ATOM   2567 2HG1 VAL A 174     -10.961  14.633  -2.042  1.00 95.82           H
ATOM   2568 3HG1 VAL A 174     -12.234  14.464  -3.275  1.00 95.82           H
ATOM   2569  CG2 VAL A 174      -9.855  14.556  -4.599  1.00 95.82           C
ATOM   2570 1HG2 VAL A 174      -9.320  15.266  -3.969  1.00 95.82           H
ATOM   2571 2HG2 VAL A 174      -9.174  14.146  -5.345  1.00 95.82           H
ATOM   2572 3HG2 VAL A 174     -10.680  15.064  -5.100  1.00 95.82           H
ATOM   2573  HN  VAL A 174      -8.737  12.065  -4.929  1.00 95.82           H
ATOM   2574  N   LEU A 175     -10.223  10.519  -2.529  1.00 93.42           N
ATOM   2575  CA  LEU A 175     -10.850   9.503  -1.702  1.00 93.42           C
ATOM   2576  C   LEU A 175      -9.811   8.917  -0.745  1.00 93.42           C
ATOM   2577  O   LEU A 175     -10.103   8.681   0.426  1.00 93.42           O
ATOM   2578  HA  LEU A 175     -11.624   9.994  -1.112  1.00 93.42           H
ATOM   2579  CB  LEU A 175     -11.543   8.454  -2.575  1.00 93.42           C
ATOM   2580 1HB  LEU A 175     -12.194   8.970  -3.281  1.00 93.42           H
ATOM   2581 2HB  LEU A 175     -10.782   7.938  -3.161  1.00 93.42           H
ATOM   2582  CG  LEU A 175     -12.373   7.405  -1.832  1.00 93.42           C
ATOM   2583  HG  LEU A 175     -12.567   7.774  -0.824  1.00 93.42           H
ATOM   2584  CD1 LEU A 175     -13.730   7.201  -2.507  1.00 93.42           C
ATOM   2585 1HD1 LEU A 175     -14.280   8.143  -2.512  1.00 93.42           H
ATOM   2586 2HD1 LEU A 175     -13.579   6.864  -3.533  1.00 93.42           H
ATOM   2587 3HD1 LEU A 175     -14.300   6.451  -1.959  1.00 93.42           H
ATOM   2588  CD2 LEU A 175     -11.599   6.093  -1.691  1.00 93.42           C
ATOM   2589 1HD2 LEU A 175     -11.354   5.708  -2.681  1.00 93.42           H
ATOM   2590 2HD2 LEU A 175     -10.680   6.271  -1.133  1.00 93.42           H
ATOM   2591 3HD2 LEU A 175     -12.212   5.365  -1.159  1.00 93.42           H
ATOM   2592  HN  LEU A 175     -10.155  10.291  -3.501  1.00 93.42           H
ATOM   2593  N   ALA A 176      -8.618   8.699  -1.279  1.00 93.09           N
ATOM   2594  CA  ALA A 176      -7.540   8.121  -0.494  1.00 93.09           C
ATOM   2595  C   ALA A 176      -7.180   9.073   0.649  1.00 93.09           C
ATOM   2596  O   ALA A 176      -6.890   8.633   1.760  1.00 93.09           O
ATOM   2597  HA  ALA A 176      -7.903   7.183  -0.073  1.00 93.09           H
ATOM   2598  CB  ALA A 176      -6.347   7.825  -1.404  1.00 93.09           C
ATOM   2599 1HB  ALA A 176      -6.648   7.121  -2.180  1.00 93.09           H
ATOM   2600 2HB  ALA A 176      -6.004   8.751  -1.866  1.00 93.09           H
ATOM   2601 3HB  ALA A 176      -5.539   7.391  -0.814  1.00 93.09           H
ATOM   2602  HN  ALA A 176      -8.383   8.910  -2.228  1.00 93.09           H
ATOM   2603  N   ALA A 177      -7.211  10.360   0.335  1.00 93.97           N
ATOM   2604  CA  ALA A 177      -6.849  11.376   1.309  1.00 93.97           C
ATOM   2605  C   ALA A 177      -7.840  11.337   2.474  1.00 93.97           C
ATOM   2606  O   ALA A 177      -7.439  11.384   3.636  1.00 93.97           O
ATOM   2607  HA  ALA A 177      -5.853  11.138   1.682  1.00 93.97           H
ATOM   2608  CB  ALA A 177      -6.805  12.745   0.627  1.00 93.97           C
ATOM   2609 1HB  ALA A 177      -6.066  12.729  -0.174  1.00 93.97           H
ATOM   2610 2HB  ALA A 177      -7.786  12.975   0.210  1.00 93.97           H
ATOM   2611 3HB  ALA A 177      -6.534  13.507   1.357  1.00 93.97           H
ATOM   2612  HN  ALA A 177      -7.477  10.711  -0.562  1.00 93.97           H
ATOM   2613  N   ALA A 178      -9.114  11.251   2.122  1.00 94.09           N
ATOM   2614  CA  ALA A 178     -10.170  11.282   3.120  1.00 94.09           C
ATOM   2615  C   ALA A 178     -10.030  10.068   4.042  1.00 94.09           C
ATOM   2616  O   ALA A 178     -10.286  10.162   5.241  1.00 94.09           O
ATOM   2617  HA  ALA A 178     -10.043  12.190   3.709  1.00 94.09           H
ATOM   2618  CB  ALA A 178     -11.531  11.331   2.423  1.00 94.09           C
ATOM   2619 1HB  ALA A 178     -11.590  12.227   1.805  1.00 94.09           H
ATOM   2620 2HB  ALA A 178     -11.650  10.448   1.796  1.00 94.09           H
ATOM   2621 3HB  ALA A 178     -12.322  11.354   3.172  1.00 94.09           H
ATOM   2622  HN  ALA A 178      -9.429  11.162   1.177  1.00 94.09           H
ATOM   2623  N   LEU A 179      -9.625   8.956   3.446  1.00 91.76           N
ATOM   2624  CA  LEU A 179      -9.545   7.702   4.175  1.00 91.76           C
ATOM   2625  C   LEU A 179      -8.355   7.751   5.135  1.00 91.76           C
ATOM   2626  O   LEU A 179      -8.211   6.884   5.996  1.00 91.76           O
ATOM   2627  HA  LEU A 179     -10.459   7.607   4.763  1.00 91.76           H
ATOM   2628  CB  LEU A 179      -9.505   6.520   3.205  1.00 91.76           C
ATOM   2629 1HB  LEU A 179      -8.723   6.705   2.469  1.00 91.76           H
ATOM   2630 2HB  LEU A 179      -9.214   5.629   3.762  1.00 91.76           H
ATOM   2631  CG  LEU A 179     -10.807   6.219   2.460  1.00 91.76           C
ATOM   2632  HG  LEU A 179     -11.102   7.114   1.914  1.00 91.76           H
ATOM   2633  CD1 LEU A 179     -10.605   5.106   1.430  1.00 91.76           C
ATOM   2634 1HD1 LEU A 179      -9.851   5.414   0.706  1.00 91.76           H
ATOM   2635 2HD1 LEU A 179     -10.274   4.199   1.935  1.00 91.76           H
ATOM   2636 3HD1 LEU A 179     -11.546   4.912   0.915  1.00 91.76           H
ATOM   2637  CD2 LEU A 179     -11.937   5.895   3.440  1.00 91.76           C
ATOM   2638 1HD2 LEU A 179     -11.664   5.022   4.033  1.00 91.76           H
ATOM   2639 2HD2 LEU A 179     -12.101   6.746   4.100  1.00 91.76           H
ATOM   2640 3HD2 LEU A 179     -12.851   5.685   2.884  1.00 91.76           H
ATOM   2641  HN  LEU A 179      -9.355   8.904   2.484  1.00 91.76           H
ATOM   2642  N   CYS A 180      -7.532   8.773   4.955  1.00 92.43           N
ATOM   2643  CA  CYS A 180      -6.311   8.898   5.734  1.00 92.43           C
ATOM   2644  C   CYS A 180      -6.570   9.878   6.880  1.00 92.43           C
ATOM   2645  O   CYS A 180      -5.661  10.201   7.643  1.00 92.43           O
ATOM   2646  HA  CYS A 180      -6.083   7.904   6.119  1.00 92.43           H
ATOM   2647  CB  CYS A 180      -5.129   9.334   4.866  1.00 92.43           C
ATOM   2648 1HB  CYS A 180      -5.354  10.282   4.379  1.00 92.43           H
ATOM   2649 2HB  CYS A 180      -4.250   9.497   5.491  1.00 92.43           H
ATOM   2650  SG  CYS A 180      -4.771   8.055   3.608  1.00 92.43           S
ATOM   2651  HG  CYS A 180      -5.902   8.211   2.925  1.00 92.43           H
ATOM   2652  HN  CYS A 180      -7.687   9.506   4.293  1.00 92.43           H
ATOM   2653  N   ILE A 181      -7.815  10.324   6.964  1.00 93.68           N
ATOM   2654  CA  ILE A 181      -8.195  11.295   7.976  1.00 93.68           C
ATOM   2655  C   ILE A 181      -7.864  10.737   9.362  1.00 93.68           C
ATOM   2656  O   ILE A 181      -7.255  11.423  10.182  1.00 93.68           O
ATOM   2657  HA  ILE A 181      -7.595  12.190   7.812  1.00 93.68           H
ATOM   2658  CB  ILE A 181      -9.662  11.697   7.809  1.00 93.68           C
ATOM   2659  HB  ILE A 181     -10.245  10.794   7.630  1.00 93.68           H
ATOM   2660  CG1 ILE A 181      -9.847  12.603   6.591  1.00 93.68           C
ATOM   2661 1HG1 ILE A 181      -9.343  13.555   6.762  1.00 93.68           H
ATOM   2662 2HG1 ILE A 181      -9.379  12.147   5.719  1.00 93.68           H
ATOM   2663  CG2 ILE A 181     -10.204  12.338   9.089  1.00 93.68           C
ATOM   2664 1HG2 ILE A 181     -10.128  11.627   9.912  1.00 93.68           H
ATOM   2665 2HG2 ILE A 181      -9.622  13.229   9.323  1.00 93.68           H
ATOM   2666 3HG2 ILE A 181     -11.248  12.614   8.942  1.00 93.68           H
ATOM   2667  CD1 ILE A 181     -11.331  12.849   6.310  1.00 93.68           C
ATOM   2668 1HD1 ILE A 181     -11.826  11.897   6.116  1.00 93.68           H
ATOM   2669 2HD1 ILE A 181     -11.790  13.327   7.175  1.00 93.68           H
ATOM   2670 3HD1 ILE A 181     -11.434  13.496   5.439  1.00 93.68           H
ATOM   2671  HN  ILE A 181      -8.556  10.033   6.358  1.00 93.68           H
ATOM   2672  N   PRO A 182      -8.258   9.489   9.648  1.00 91.54           N
ATOM   2673  CA  PRO A 182      -8.064   8.924  10.986  1.00 91.54           C
ATOM   2674  C   PRO A 182      -6.623   9.038  11.457  1.00 91.54           C
ATOM   2675  O   PRO A 182      -6.367   9.425  12.596  1.00 91.54           O
ATOM   2676  HA  PRO A 182      -8.647   9.484  11.717  1.00 91.54           H
ATOM   2677  CB  PRO A 182      -8.497   7.465  10.830  1.00 91.54           C
ATOM   2678 1HB  PRO A 182      -7.654   6.821  10.580  1.00 91.54           H
ATOM   2679 2HB  PRO A 182      -8.932   7.075  11.750  1.00 91.54           H
ATOM   2680  CG  PRO A 182      -9.519   7.519   9.701  1.00 91.54           C
ATOM   2681 1HG  PRO A 182      -9.660   6.543   9.235  1.00 91.54           H
ATOM   2682 2HG  PRO A 182     -10.500   7.832  10.058  1.00 91.54           H
ATOM   2683  CD  PRO A 182      -8.912   8.528   8.741  1.00 91.54           C
ATOM   2684 1HD  PRO A 182      -8.194   8.063   8.065  1.00 91.54           H
ATOM   2685 2HD  PRO A 182      -9.670   9.002   8.118  1.00 91.54           H
ATOM   2686  N   GLU A 183      -5.712   8.694  10.558  1.00 92.00           N
ATOM   2687  CA  GLU A 183      -4.296   8.702  10.887  1.00 92.00           C
ATOM   2688  C   GLU A 183      -3.850  10.112  11.279  1.00 92.00           C
ATOM   2689  O   GLU A 183      -3.065  10.282  12.210  1.00 92.00           O
ATOM   2690  HA  GLU A 183      -4.194   8.031  11.740  1.00 92.00           H
ATOM   2691  CB  GLU A 183      -3.460   8.165   9.724  1.00 92.00           C
ATOM   2692 1HB  GLU A 183      -3.862   8.536   8.781  1.00 92.00           H
ATOM   2693 2HB  GLU A 183      -2.412   8.422   9.876  1.00 92.00           H
ATOM   2694  CG  GLU A 183      -3.525   6.638   9.660  1.00 92.00           C
ATOM   2695 1HG  GLU A 183      -2.787   6.268   8.948  1.00 92.00           H
ATOM   2696 2HG  GLU A 183      -3.267   6.219  10.633  1.00 92.00           H
ATOM   2697  CD  GLU A 183      -4.921   6.165   9.249  1.00 92.00           C
ATOM   2698  OE1 GLU A 183      -5.223   4.983   9.523  1.00 92.00           O
ATOM   2699  OE2 GLU A 183      -5.654   6.996   8.671  1.00 92.00           O
ATOM   2700  HN  GLU A 183      -5.926   8.415   9.622  1.00 92.00           H
ATOM   2701  N   ILE A 184      -4.370  11.087  10.548  1.00 94.38           N
ATOM   2702  CA  ILE A 184      -3.938  12.463  10.720  1.00 94.38           C
ATOM   2703  C   ILE A 184      -4.344  12.951  12.112  1.00 94.38           C
ATOM   2704  O   ILE A 184      -3.618  13.718  12.742  1.00 94.38           O
ATOM   2705  HA  ILE A 184      -2.850  12.475  10.654  1.00 94.38           H
ATOM   2706  CB  ILE A 184      -4.469  13.338   9.583  1.00 94.38           C
ATOM   2707  HB  ILE A 184      -5.552  13.221   9.539  1.00 94.38           H
ATOM   2708  CG1 ILE A 184      -3.910  12.883   8.233  1.00 94.38           C
ATOM   2709 1HG1 ILE A 184      -2.840  13.086   8.192  1.00 94.38           H
ATOM   2710 2HG1 ILE A 184      -4.034  11.805   8.130  1.00 94.38           H
ATOM   2711  CG2 ILE A 184      -4.186  14.818   9.851  1.00 94.38           C
ATOM   2712 1HG2 ILE A 184      -4.671  15.118  10.779  1.00 94.38           H
ATOM   2713 2HG2 ILE A 184      -3.110  14.972   9.937  1.00 94.38           H
ATOM   2714 3HG2 ILE A 184      -4.574  15.417   9.027  1.00 94.38           H
ATOM   2715  CD1 ILE A 184      -4.617  13.596   7.079  1.00 94.38           C
ATOM   2716 1HD1 ILE A 184      -5.682  13.370   7.110  1.00 94.38           H
ATOM   2717 2HD1 ILE A 184      -4.470  14.672   7.172  1.00 94.38           H
ATOM   2718 3HD1 ILE A 184      -4.200  13.253   6.131  1.00 94.38           H
ATOM   2719  HN  ILE A 184      -5.072  10.949   9.850  1.00 94.38           H
ATOM   2720  N   LEU A 185      -5.503  12.484  12.552  1.00 93.68           N
ATOM   2721  CA  LEU A 185      -6.110  13.010  13.763  1.00 93.68           C
ATOM   2722  C   LEU A 185      -5.372  12.454  14.982  1.00 93.68           C
ATOM   2723  O   LEU A 185      -4.939  13.211  15.849  1.00 93.68           O
ATOM   2724  HA  LEU A 185      -5.985  14.093  13.748  1.00 93.68           H
ATOM   2725  CB  LEU A 185      -7.614  12.729  13.774  1.00 93.68           C
ATOM   2726 1HB  LEU A 185      -7.767  11.668  13.579  1.00 93.68           H
ATOM   2727 2HB  LEU A 185      -7.993  12.927  14.777  1.00 93.68           H
ATOM   2728  CG  LEU A 185      -8.454  13.529  12.776  1.00 93.68           C
ATOM   2729  HG  LEU A 185      -8.112  13.284  11.770  1.00 93.68           H
ATOM   2730  CD1 LEU A 185      -9.930  13.135  12.861  1.00 93.68           C
ATOM   2731 1HD1 LEU A 185     -10.036  12.074  12.636  1.00 93.68           H
ATOM   2732 2HD1 LEU A 185     -10.301  13.332  13.866  1.00 93.68           H
ATOM   2733 3HD1 LEU A 185     -10.503  13.719  12.140  1.00 93.68           H
ATOM   2734  CD2 LEU A 185      -8.250  15.033  12.969  1.00 93.68           C
ATOM   2735 1HD2 LEU A 185      -8.547  15.313  13.979  1.00 93.68           H
ATOM   2736 2HD2 LEU A 185      -7.199  15.279  12.818  1.00 93.68           H
ATOM   2737 3HD2 LEU A 185      -8.857  15.578  12.246  1.00 93.68           H
ATOM   2738  HN  LEU A 185      -6.025  11.762  12.098  1.00 93.68           H
ATOM   2739  N   TYR A 186      -5.251  11.135  15.009  1.00 92.46           N
ATOM   2740  CA  TYR A 186      -4.929  10.438  16.243  1.00 92.46           C
ATOM   2741  C   TYR A 186      -3.425  10.179  16.351  1.00 92.46           C
ATOM   2742  O   TYR A 186      -2.940   9.742  17.393  1.00 92.46           O
ATOM   2743  HA  TYR A 186      -5.242  11.067  17.076  1.00 92.46           H
ATOM   2744  CB  TYR A 186      -5.662   9.097  16.173  1.00 92.46           C
ATOM   2745 1HB  TYR A 186      -5.310   8.547  15.300  1.00 92.46           H
ATOM   2746 2HB  TYR A 186      -5.399   8.505  17.050  1.00 92.46           H
ATOM   2747  CG  TYR A 186      -7.185   9.223  16.099  1.00 92.46           C
ATOM   2748  CD1 TYR A 186      -7.859  10.001  17.018  1.00 92.46           C
ATOM   2749  HD1 TYR A 186      -7.306  10.525  17.798  1.00 92.46           H
ATOM   2750  CD2 TYR A 186      -7.885   8.559  15.112  1.00 92.46           C
ATOM   2751  HD2 TYR A 186      -7.353   7.944  14.386  1.00 92.46           H
ATOM   2752  CE1 TYR A 186      -9.292  10.120  16.948  1.00 92.46           C
ATOM   2753  HE1 TYR A 186      -9.837  10.731  17.668  1.00 92.46           H
ATOM   2754  CE2 TYR A 186      -9.318   8.678  15.042  1.00 92.46           C
ATOM   2755  HE2 TYR A 186      -9.883   8.158  14.268  1.00 92.46           H
ATOM   2756  CZ  TYR A 186      -9.951   9.452  15.963  1.00 92.46           C
ATOM   2757  OH  TYR A 186     -11.305   9.564  15.897  1.00 92.46           O
ATOM   2758  HH  TYR A 186     -11.633  10.173  16.620  1.00 92.46           H
ATOM   2759  HN  TYR A 186      -5.368  10.546  14.210  1.00 92.46           H
ATOM   2760  N   SER A 187      -2.729  10.459  15.259  1.00 92.92           N
ATOM   2761  CA  SER A 187      -1.280  10.351  15.247  1.00 92.92           C
ATOM   2762  C   SER A 187      -0.668  11.425  16.149  1.00 92.92           C
ATOM   2763  O   SER A 187      -0.869  12.618  15.924  1.00 92.92           O
ATOM   2764  HA  SER A 187      -1.062   9.356  15.634  1.00 92.92           H
ATOM   2765  CB  SER A 187      -0.730  10.477  13.824  1.00 92.92           C
ATOM   2766 1HB  SER A 187      -1.065  11.417  13.388  1.00 92.92           H
ATOM   2767 2HB  SER A 187       0.359  10.511  13.858  1.00 92.92           H
ATOM   2768  OG  SER A 187      -1.145   9.395  12.995  1.00 92.92           O
ATOM   2769  HG  SER A 187      -1.658   9.743  12.210  1.00 92.92           H
ATOM   2770  HN  SER A 187      -3.138  10.755  14.395  1.00 92.92           H
ATOM   2771  N   GLN A 188       0.067  10.963  17.150  1.00 92.08           N
ATOM   2772  CA  GLN A 188       0.822  11.865  18.002  1.00 92.08           C
ATOM   2773  C   GLN A 188       2.089  11.176  18.513  1.00 92.08           C
ATOM   2774  O   GLN A 188       2.276   9.979  18.305  1.00 92.08           O
ATOM   2775  HA  GLN A 188       1.090  12.708  17.366  1.00 92.08           H
ATOM   2776  CB  GLN A 188      -0.036  12.367  19.165  1.00 92.08           C
ATOM   2777 1HB  GLN A 188       0.507  13.133  19.719  1.00 92.08           H
ATOM   2778 2HB  GLN A 188      -0.941  12.835  18.779  1.00 92.08           H
ATOM   2779  CG  GLN A 188      -0.410  11.220  20.106  1.00 92.08           C
ATOM   2780 1HG  GLN A 188      -0.949  10.451  19.551  1.00 92.08           H
ATOM   2781 2HG  GLN A 188       0.495  10.756  20.497  1.00 92.08           H
ATOM   2782  CD  GLN A 188      -1.275  11.721  21.265  1.00 92.08           C
ATOM   2783  OE1 GLN A 188      -1.866  12.787  21.216  1.00 92.08           O
ATOM   2784  NE2 GLN A 188      -1.317  10.894  22.305  1.00 92.08           N
ATOM   2785 1HE2 GLN A 188      -0.808  10.033  22.281  1.00 92.08           H
ATOM   2786 2HE2 GLN A 188      -1.856  11.133  23.113  1.00 92.08           H
ATOM   2787  HN  GLN A 188       0.150   9.994  17.381  1.00 92.08           H
ATOM   2788  N   ILE A 189       2.927  11.963  19.173  1.00 91.92           N
ATOM   2789  CA  ILE A 189       4.132  11.428  19.784  1.00 91.92           C
ATOM   2790  C   ILE A 189       3.840  11.064  21.241  1.00 91.92           C
ATOM   2791  O   ILE A 189       3.321  11.883  21.998  1.00 91.92           O
ATOM   2792  HA  ILE A 189       4.394  10.517  19.246  1.00 91.92           H
ATOM   2793  CB  ILE A 189       5.297  12.405  19.616  1.00 91.92           C
ATOM   2794  HB  ILE A 189       5.015  13.355  20.069  1.00 91.92           H
ATOM   2795  CG1 ILE A 189       5.576  12.676  18.136  1.00 91.92           C
ATOM   2796 1HG1 ILE A 189       5.948  11.768  17.660  1.00 91.92           H
ATOM   2797 2HG1 ILE A 189       4.648  12.944  17.631  1.00 91.92           H
ATOM   2798  CG2 ILE A 189       6.542  11.905  20.352  1.00 91.92           C
ATOM   2799 1HG2 ILE A 189       6.320  11.806  21.414  1.00 91.92           H
ATOM   2800 2HG2 ILE A 189       6.837  10.936  19.950  1.00 91.92           H
ATOM   2801 3HG2 ILE A 189       7.355  12.618  20.216  1.00 91.92           H
ATOM   2802  CD1 ILE A 189       6.599  13.802  17.968  1.00 91.92           C
ATOM   2803 1HD1 ILE A 189       6.213  14.714  18.424  1.00 91.92           H
ATOM   2804 2HD1 ILE A 189       7.533  13.519  18.454  1.00 91.92           H
ATOM   2805 3HD1 ILE A 189       6.779  13.974  16.907  1.00 91.92           H
ATOM   2806  HN  ILE A 189       2.794  12.947  19.292  1.00 91.92           H
ATOM   2807  N   LYS A 190       4.187   9.833  21.591  1.00 87.40           N
ATOM   2808  CA  LYS A 190       4.078   9.388  22.969  1.00 87.40           C
ATOM   2809  C   LYS A 190       5.477   9.123  23.528  1.00 87.40           C
ATOM   2810  O   LYS A 190       6.297   8.477  22.877  1.00 87.40           O
ATOM   2811  HA  LYS A 190       3.626  10.200  23.540  1.00 87.40           H
ATOM   2812  CB  LYS A 190       3.137   8.186  23.071  1.00 87.40           C
ATOM   2813 1HB  LYS A 190       2.184   8.423  22.597  1.00 87.40           H
ATOM   2814 2HB  LYS A 190       3.561   7.341  22.529  1.00 87.40           H
ATOM   2815  CG  LYS A 190       2.903   7.795  24.532  1.00 87.40           C
ATOM   2816 1HG  LYS A 190       3.852   7.532  24.998  1.00 87.40           H
ATOM   2817 2HG  LYS A 190       2.504   8.648  25.081  1.00 87.40           H
ATOM   2818  CD  LYS A 190       1.933   6.616  24.636  1.00 87.40           C
ATOM   2819 1HD  LYS A 190       0.922   6.951  24.403  1.00 87.40           H
ATOM   2820 2HD  LYS A 190       2.196   5.859  23.898  1.00 87.40           H
ATOM   2821  CE  LYS A 190       1.963   6.003  26.037  1.00 87.40           C
ATOM   2822 1HE  LYS A 190       2.984   6.001  26.418  1.00 87.40           H
ATOM   2823 2HE  LYS A 190       1.370   6.613  26.720  1.00 87.40           H
ATOM   2824  NZ  LYS A 190       1.434   4.621  26.010  1.00 87.40           N
ATOM   2825 1HZ  LYS A 190       1.676   4.150  26.874  1.00 87.40           H
ATOM   2826 2HZ  LYS A 190       0.425   4.648  25.910  1.00 87.40           H
ATOM   2827 3HZ  LYS A 190       1.838   4.120  25.227  1.00 87.40           H
ATOM   2828  HN  LYS A 190       4.536   9.148  20.952  1.00 87.40           H
ATOM   2829  N   GLU A 191       5.708   9.636  24.728  1.00 84.27           N
ATOM   2830  CA  GLU A 191       6.960   9.385  25.420  1.00 84.27           C
ATOM   2831  C   GLU A 191       6.799   8.225  26.405  1.00 84.27           C
ATOM   2832  O   GLU A 191       5.889   8.230  27.232  1.00 84.27           O
ATOM   2833  HA  GLU A 191       7.673   9.113  24.641  1.00 84.27           H
ATOM   2834  CB  GLU A 191       7.454  10.646  26.133  1.00 84.27           C
ATOM   2835 1HB  GLU A 191       6.630  11.105  26.679  1.00 84.27           H
ATOM   2836 2HB  GLU A 191       8.306  10.399  26.767  1.00 84.27           H
ATOM   2837  CG  GLU A 191       7.952  11.685  25.128  1.00 84.27           C
ATOM   2838 1HG  GLU A 191       8.712  11.241  24.486  1.00 84.27           H
ATOM   2839 2HG  GLU A 191       7.130  11.994  24.481  1.00 84.27           H
ATOM   2840  CD  GLU A 191       8.531  12.907  25.844  1.00 84.27           C
ATOM   2841  OE1 GLU A 191       8.993  13.820  25.125  1.00 84.27           O
ATOM   2842  OE2 GLU A 191       8.499  12.901  27.093  1.00 84.27           O
ATOM   2843  HN  GLU A 191       5.058  10.211  25.224  1.00 84.27           H
ATOM   2844  N   GLU A 192       7.698   7.259  26.284  1.00 76.50           N
ATOM   2845  CA  GLU A 192       7.613   6.053  27.089  1.00 76.50           C
ATOM   2846  C   GLU A 192       9.006   5.628  27.557  1.00 76.50           C
ATOM   2847  O   GLU A 192       9.865   5.295  26.742  1.00 76.50           O
ATOM   2848  HA  GLU A 192       7.000   6.321  27.949  1.00 76.50           H
ATOM   2849  CB  GLU A 192       6.927   4.925  26.315  1.00 76.50           C
ATOM   2850 1HB  GLU A 192       5.899   5.208  26.088  1.00 76.50           H
ATOM   2851 2HB  GLU A 192       7.512   4.678  25.429  1.00 76.50           H
ATOM   2852  CG  GLU A 192       6.858   3.648  27.155  1.00 76.50           C
ATOM   2853 1HG  GLU A 192       7.393   2.845  26.647  1.00 76.50           H
ATOM   2854 2HG  GLU A 192       7.357   3.809  28.110  1.00 76.50           H
ATOM   2855  CD  GLU A 192       5.407   3.228  27.396  1.00 76.50           C
ATOM   2856  OE1 GLU A 192       5.172   2.563  28.428  1.00 76.50           O
ATOM   2857  OE2 GLU A 192       4.565   3.581  26.542  1.00 76.50           O
ATOM   2858  HN  GLU A 192       8.472   7.292  25.651  1.00 76.50           H
ATOM   2859  N   SER A 193       9.188   5.653  28.870  1.00 72.72           N
ATOM   2860  CA  SER A 193      10.416   5.155  29.465  1.00 72.72           C
ATOM   2861  C   SER A 193      11.614   5.938  28.924  1.00 72.72           C
ATOM   2862  O   SER A 193      12.720   5.406  28.838  1.00 72.72           O
ATOM   2863  HA  SER A 193      10.305   5.319  30.537  1.00 72.72           H
ATOM   2864  CB  SER A 193      10.593   3.660  29.194  1.00 72.72           C
ATOM   2865 1HB  SER A 193      10.953   3.516  28.176  1.00 72.72           H
ATOM   2866 2HB  SER A 193      11.356   3.258  29.861  1.00 72.72           H
ATOM   2867  OG  SER A 193       9.378   2.937  29.375  1.00 72.72           O
ATOM   2868  HG  SER A 193       9.502   1.985  29.096  1.00 72.72           H
ATOM   2869  HN  SER A 193       8.515   6.004  29.520  1.00 72.72           H
ATOM   2870  N   GLY A 194      11.354   7.189  28.573  1.00 76.23           N
ATOM   2871  CA  GLY A 194      12.398   8.050  28.044  1.00 76.23           C
ATOM   2872  C   GLY A 194      12.582   7.830  26.541  1.00 76.23           C
ATOM   2873  O   GLY A 194      13.528   8.343  25.947  1.00 76.23           O
ATOM   2874 1HA  GLY A 194      12.144   9.093  28.234  1.00 76.23           H
ATOM   2875 2HA  GLY A 194      13.336   7.851  28.562  1.00 76.23           H
ATOM   2876  HN  GLY A 194      10.452   7.613  28.645  1.00 76.23           H
ATOM   2877  N   ILE A 195      11.661   7.067  25.971  1.00 83.69           N
ATOM   2878  CA  ILE A 195      11.689   6.803  24.542  1.00 83.69           C
ATOM   2879  C   ILE A 195      10.491   7.484  23.878  1.00 83.69           C
ATOM   2880  O   ILE A 195       9.350   7.276  24.286  1.00 83.69           O
ATOM   2881  HA  ILE A 195      12.602   7.246  24.145  1.00 83.69           H
ATOM   2882  CB  ILE A 195      11.765   5.298  24.277  1.00 83.69           C
ATOM   2883  HB  ILE A 195      10.950   4.814  24.816  1.00 83.69           H
ATOM   2884  CG1 ILE A 195      13.072   4.711  24.814  1.00 83.69           C
ATOM   2885 1HG1 ILE A 195      13.901   5.014  24.173  1.00 83.69           H
ATOM   2886 2HG1 ILE A 195      13.274   5.113  25.807  1.00 83.69           H
ATOM   2887  CG2 ILE A 195      11.567   4.992  22.791  1.00 83.69           C
ATOM   2888 1HG2 ILE A 195      10.590   5.354  22.472  1.00 83.69           H
ATOM   2889 2HG2 ILE A 195      12.345   5.489  22.211  1.00 83.69           H
ATOM   2890 3HG2 ILE A 195      11.626   3.916  22.630  1.00 83.69           H
ATOM   2891  CD1 ILE A 195      13.002   3.184  24.879  1.00 83.69           C
ATOM   2892 1HD1 ILE A 195      12.188   2.886  25.540  1.00 83.69           H
ATOM   2893 2HD1 ILE A 195      12.825   2.786  23.881  1.00 83.69           H
ATOM   2894 3HD1 ILE A 195      13.944   2.794  25.264  1.00 83.69           H
ATOM   2895  HN  ILE A 195      10.909   6.633  26.466  1.00 83.69           H
ATOM   2896  N   ALA A 196      10.792   8.285  22.866  1.00 89.88           N
ATOM   2897  CA  ALA A 196       9.751   8.949  22.101  1.00 89.88           C
ATOM   2898  C   ALA A 196       9.237   8.000  21.017  1.00 89.88           C
ATOM   2899  O   ALA A 196      10.025   7.408  20.281  1.00 89.88           O
ATOM   2900  HA  ALA A 196       8.934   9.181  22.785  1.00 89.88           H
ATOM   2901  CB  ALA A 196      10.296  10.256  21.522  1.00 89.88           C
ATOM   2902 1HB  ALA A 196      10.620  10.906  22.335  1.00 89.88           H
ATOM   2903 2HB  ALA A 196      11.143  10.039  20.871  1.00 89.88           H
ATOM   2904 3HB  ALA A 196       9.514  10.753  20.949  1.00 89.88           H
ATOM   2905  HN  ALA A 196      11.726   8.482  22.568  1.00 89.88           H
ATOM   2906  N   ILE A 197       7.919   7.884  20.952  1.00 88.99           N
ATOM   2907  CA  ILE A 197       7.294   6.944  20.037  1.00 88.99           C
ATOM   2908  C   ILE A 197       6.216   7.668  19.227  1.00 88.99           C
ATOM   2909  O   ILE A 197       5.353   8.336  19.793  1.00 88.99           O
ATOM   2910  HA  ILE A 197       8.065   6.595  19.350  1.00 88.99           H
ATOM   2911  CB  ILE A 197       6.776   5.721  20.796  1.00 88.99           C
ATOM   2912  HB  ILE A 197       6.095   6.066  21.574  1.00 88.99           H
ATOM   2913  CG1 ILE A 197       7.921   4.982  21.492  1.00 88.99           C
ATOM   2914 1HG1 ILE A 197       8.641   4.639  20.749  1.00 88.99           H
ATOM   2915 2HG1 ILE A 197       8.449   5.666  22.156  1.00 88.99           H
ATOM   2916  CG2 ILE A 197       5.977   4.800  19.872  1.00 88.99           C
ATOM   2917 1HG2 ILE A 197       5.125   5.345  19.464  1.00 88.99           H
ATOM   2918 2HG2 ILE A 197       6.615   4.461  19.057  1.00 88.99           H
ATOM   2919 3HG2 ILE A 197       5.620   3.939  20.437  1.00 88.99           H
ATOM   2920  CD1 ILE A 197       7.396   3.788  22.292  1.00 88.99           C
ATOM   2921 1HD1 ILE A 197       6.695   4.138  23.049  1.00 88.99           H
ATOM   2922 2HD1 ILE A 197       6.890   3.095  21.620  1.00 88.99           H
ATOM   2923 3HD1 ILE A 197       8.231   3.281  22.776  1.00 88.99           H
ATOM   2924  HN  ILE A 197       7.283   8.418  21.509  1.00 88.99           H
ATOM   2925  N   CYS A 198       6.302   7.509  17.914  1.00 91.60           N
ATOM   2926  CA  CYS A 198       5.232   7.951  17.036  1.00 91.60           C
ATOM   2927  C   CYS A 198       4.155   6.864  17.006  1.00 91.60           C
ATOM   2928  O   CYS A 198       4.372   5.786  16.454  1.00 91.60           O
ATOM   2929  HA  CYS A 198       4.838   8.874  17.462  1.00 91.60           H
ATOM   2930  CB  CYS A 198       5.750   8.280  15.634  1.00 91.60           C
ATOM   2931 1HB  CYS A 198       6.385   9.165  15.671  1.00 91.60           H
ATOM   2932 2HB  CYS A 198       6.365   7.461  15.263  1.00 91.60           H
ATOM   2933  SG  CYS A 198       4.343   8.568  14.499  1.00 91.60           S
ATOM   2934  HN  CYS A 198       7.082   7.089  17.451  1.00 91.60           H
ATOM   2935  N   THR A 199       3.019   7.184  17.606  1.00 90.99           N
ATOM   2936  CA  THR A 199       1.912   6.245  17.664  1.00 90.99           C
ATOM   2937  C   THR A 199       0.581   6.975  17.471  1.00 90.99           C
ATOM   2938  O   THR A 199       0.534   8.204  17.503  1.00 90.99           O
ATOM   2939  HA  THR A 199       2.014   5.543  16.836  1.00 90.99           H
ATOM   2940  CB  THR A 199       2.003   5.488  18.990  1.00 90.99           C
ATOM   2941  HB  THR A 199       3.024   5.159  19.182  1.00 90.99           H
ATOM   2942  OG1 THR A 199       1.036   4.449  18.864  1.00 90.99           O
ATOM   2943  HG1 THR A 199       1.182   3.758  19.572  1.00 90.99           H
ATOM   2944  CG2 THR A 199       1.504   6.319  20.174  1.00 90.99           C
ATOM   2945 1HG2 THR A 199       0.461   6.591  20.013  1.00 90.99           H
ATOM   2946 2HG2 THR A 199       2.106   7.224  20.262  1.00 90.99           H
ATOM   2947 3HG2 THR A 199       1.590   5.735  21.090  1.00 90.99           H
ATOM   2948  HN  THR A 199       2.848   8.066  18.047  1.00 90.99           H
ATOM   2949  N   MET A 200      -0.466   6.188  17.275  1.00 91.18           N
ATOM   2950  CA  MET A 200      -1.820   6.706  17.377  1.00 91.18           C
ATOM   2951  C   MET A 200      -2.345   6.591  18.810  1.00 91.18           C
ATOM   2952  O   MET A 200      -2.127   5.580  19.475  1.00 91.18           O
ATOM   2953  HA  MET A 200      -1.756   7.755  17.090  1.00 91.18           H
ATOM   2954  CB  MET A 200      -2.738   5.925  16.433  1.00 91.18           C
ATOM   2955 1HB  MET A 200      -2.665   4.859  16.649  1.00 91.18           H
ATOM   2956 2HB  MET A 200      -3.774   6.215  16.606  1.00 91.18           H
ATOM   2957  CG  MET A 200      -2.367   6.183  14.972  1.00 91.18           C
ATOM   2958 1HG  MET A 200      -2.390   7.253  14.765  1.00 91.18           H
ATOM   2959 2HG  MET A 200      -1.349   5.843  14.781  1.00 91.18           H
ATOM   2960  SD  MET A 200      -3.505   5.329  13.894  1.00 91.18           S
ATOM   2961  CE  MET A 200      -3.294   3.657  14.481  1.00 91.18           C
ATOM   2962 1HE  MET A 200      -2.254   3.356  14.355  1.00 91.18           H
ATOM   2963 2HE  MET A 200      -3.561   3.606  15.537  1.00 91.18           H
ATOM   2964 3HE  MET A 200      -3.938   2.988  13.911  1.00 91.18           H
ATOM   2965  HN  MET A 200      -0.401   5.216  17.052  1.00 91.18           H
ATOM   2966  N   VAL A 201      -3.026   7.642  19.243  1.00 91.69           N
ATOM   2967  CA  VAL A 201      -3.637   7.646  20.561  1.00 91.69           C
ATOM   2968  C   VAL A 201      -5.134   7.933  20.424  1.00 91.69           C
ATOM   2969  O   VAL A 201      -5.529   8.882  19.749  1.00 91.69           O
ATOM   2970  HA  VAL A 201      -3.508   6.651  20.987  1.00 91.69           H
ATOM   2971  CB  VAL A 201      -2.918   8.647  21.468  1.00 91.69           C
ATOM   2972  HB  VAL A 201      -3.015   9.636  21.020  1.00 91.69           H
ATOM   2973  CG1 VAL A 201      -3.564   8.693  22.854  1.00 91.69           C
ATOM   2974 1HG1 VAL A 201      -4.607   8.995  22.759  1.00 91.69           H
ATOM   2975 2HG1 VAL A 201      -3.511   7.706  23.312  1.00 91.69           H
ATOM   2976 3HG1 VAL A 201      -3.033   9.412  23.478  1.00 91.69           H
ATOM   2977  CG2 VAL A 201      -1.426   8.322  21.568  1.00 91.69           C
ATOM   2978 1HG2 VAL A 201      -1.300   7.321  21.982  1.00 91.69           H
ATOM   2979 2HG2 VAL A 201      -0.977   8.364  20.576  1.00 91.69           H
ATOM   2980 3HG2 VAL A 201      -0.939   9.048  22.219  1.00 91.69           H
ATOM   2981  HN  VAL A 201      -3.163   8.477  18.710  1.00 91.69           H
ATOM   2982  N   TYR A 202      -5.927   7.094  21.074  1.00 90.91           N
ATOM   2983  CA  TYR A 202      -7.372   7.207  20.983  1.00 90.91           C
ATOM   2984  C   TYR A 202      -7.951   7.866  22.237  1.00 90.91           C
ATOM   2985  O   TYR A 202      -7.521   7.572  23.351  1.00 90.91           O
ATOM   2986  HA  TYR A 202      -7.607   7.824  20.116  1.00 90.91           H
ATOM   2987  CB  TYR A 202      -7.902   5.775  20.883  1.00 90.91           C
ATOM   2988 1HB  TYR A 202      -7.541   5.204  21.739  1.00 90.91           H
ATOM   2989 2HB  TYR A 202      -8.990   5.795  20.949  1.00 90.91           H
ATOM   2990  CG  TYR A 202      -7.497   5.050  19.598  1.00 90.91           C
ATOM   2991  CD1 TYR A 202      -8.240   5.217  18.448  1.00 90.91           C
ATOM   2992  HD1 TYR A 202      -9.116   5.867  18.454  1.00 90.91           H
ATOM   2993  CD2 TYR A 202      -6.388   4.228  19.590  1.00 90.91           C
ATOM   2994  HD2 TYR A 202      -5.801   4.095  20.499  1.00 90.91           H
ATOM   2995  CE1 TYR A 202      -7.859   4.535  17.238  1.00 90.91           C
ATOM   2996  HE1 TYR A 202      -8.437   4.659  16.323  1.00 90.91           H
ATOM   2997  CE2 TYR A 202      -6.007   3.545  18.381  1.00 90.91           C
ATOM   2998  HE2 TYR A 202      -5.134   2.893  18.360  1.00 90.91           H
ATOM   2999  CZ  TYR A 202      -6.761   3.733  17.265  1.00 90.91           C
ATOM   3000  OH  TYR A 202      -6.401   3.088  16.122  1.00 90.91           O
ATOM   3001  HH  TYR A 202      -5.776   2.337  16.336  1.00 90.91           H
ATOM   3002  HN  TYR A 202      -5.597   6.349  21.654  1.00 90.91           H
ATOM   3003  N   PRO A 203      -8.932   8.765  22.079  1.00 82.80           N
ATOM   3004  CA  PRO A 203      -9.434   9.540  23.216  1.00 82.80           C
ATOM   3005  C   PRO A 203     -10.194   8.679  24.212  1.00 82.80           C
ATOM   3006  O   PRO A 203     -10.860   7.719  23.826  1.00 82.80           O
ATOM   3007  HA  PRO A 203      -8.603   9.961  23.781  1.00 82.80           H
ATOM   3008  CB  PRO A 203     -10.339  10.590  22.567  1.00 82.80           C
ATOM   3009 1HB  PRO A 203     -11.178  10.850  23.212  1.00 82.80           H
ATOM   3010 2HB  PRO A 203      -9.798  11.513  22.360  1.00 82.80           H
ATOM   3011  CG  PRO A 203     -10.802   9.926  21.301  1.00 82.80           C
ATOM   3012 1HG  PRO A 203     -11.672   9.295  21.483  1.00 82.80           H
ATOM   3013 2HG  PRO A 203     -11.094  10.664  20.554  1.00 82.80           H
ATOM   3014  CD  PRO A 203      -9.632   9.113  20.830  1.00 82.80           C
ATOM   3015 1HD  PRO A 203      -9.955   8.223  20.289  1.00 82.80           H
ATOM   3016 2HD  PRO A 203      -8.993   9.683  20.156  1.00 82.80           H
ATOM   3017  N   SER A 204     -10.072   9.047  25.478  1.00 71.04           N
ATOM   3018  CA  SER A 204     -10.254   8.091  26.557  1.00 71.04           C
ATOM   3019  C   SER A 204     -11.614   7.403  26.423  1.00 71.04           C
ATOM   3020  O   SER A 204     -11.703   6.178  26.489  1.00 71.04           O
ATOM   3021  HA  SER A 204      -9.447   7.368  26.441  1.00 71.04           H
ATOM   3022  CB  SER A 204     -10.136   8.771  27.922  1.00 71.04           C
ATOM   3023 1HB  SER A 204     -10.432   8.071  28.703  1.00 71.04           H
ATOM   3024 2HB  SER A 204      -9.095   9.033  28.108  1.00 71.04           H
ATOM   3025  OG  SER A 204     -10.942   9.943  28.006  1.00 71.04           O
ATOM   3026  HG  SER A 204     -11.881   9.696  28.245  1.00 71.04           H
ATOM   3027  HN  SER A 204      -9.854   9.978  25.771  1.00 71.04           H
ATOM   3028  N   ASP A 205     -12.639   8.221  26.235  1.00 70.44           N
ATOM   3029  CA  ASP A 205     -13.984   7.839  26.631  1.00 70.44           C
ATOM   3030  C   ASP A 205     -14.402   6.586  25.859  1.00 70.44           C
ATOM   3031  O   ASP A 205     -14.818   5.594  26.455  1.00 70.44           O
ATOM   3032  HA  ASP A 205     -13.928   7.666  27.706  1.00 70.44           H
ATOM   3033  CB  ASP A 205     -14.989   8.948  26.313  1.00 70.44           C
ATOM   3034 1HB  ASP A 205     -14.899   9.234  25.265  1.00 70.44           H
ATOM   3035 2HB  ASP A 205     -16.003   8.577  26.456  1.00 70.44           H
ATOM   3036  CG  ASP A 205     -14.756  10.171  27.202  1.00 70.44           C
ATOM   3037  OD1 ASP A 205     -13.945  10.040  28.145  1.00 70.44           O
ATOM   3038  OD2 ASP A 205     -15.394  11.208  26.920  1.00 70.44           O
ATOM   3039  HN  ASP A 205     -12.562   9.129  25.822  1.00 70.44           H
ATOM   3040  N   GLU A 206     -14.277   6.672  24.542  1.00 83.21           N
ATOM   3041  CA  GLU A 206     -14.640   5.560  23.681  1.00 83.21           C
ATOM   3042  C   GLU A 206     -13.409   5.041  22.936  1.00 83.21           C
ATOM   3043  O   GLU A 206     -13.519   4.560  21.809  1.00 83.21           O
ATOM   3044  HA  GLU A 206     -15.020   4.788  24.351  1.00 83.21           H
ATOM   3045  CB  GLU A 206     -15.745   5.962  22.703  1.00 83.21           C
ATOM   3046 1HB  GLU A 206     -15.466   6.884  22.193  1.00 83.21           H
ATOM   3047 2HB  GLU A 206     -15.950   5.137  22.020  1.00 83.21           H
ATOM   3048  CG  GLU A 206     -17.055   6.246  23.441  1.00 83.21           C
ATOM   3049 1HG  GLU A 206     -16.916   6.087  24.510  1.00 83.21           H
ATOM   3050 2HG  GLU A 206     -17.332   7.292  23.308  1.00 83.21           H
ATOM   3051  CD  GLU A 206     -18.180   5.345  22.927  1.00 83.21           C
ATOM   3052  OE1 GLU A 206     -18.907   4.801  23.786  1.00 83.21           O
ATOM   3053  OE2 GLU A 206     -18.287   5.222  21.688  1.00 83.21           O
ATOM   3054  HN  GLU A 206     -13.935   7.482  24.065  1.00 83.21           H
ATOM   3055  N   SER A 207     -12.265   5.157  23.594  1.00 88.28           N
ATOM   3056  CA  SER A 207     -10.997   4.870  22.947  1.00 88.28           C
ATOM   3057  C   SER A 207     -11.041   3.485  22.298  1.00 88.28           C
ATOM   3058  O   SER A 207     -10.666   3.327  21.138  1.00 88.28           O
ATOM   3059  HA  SER A 207     -10.878   5.644  22.189  1.00 88.28           H
ATOM   3060  CB  SER A 207      -9.839   4.952  23.944  1.00 88.28           C
ATOM   3061 1HB  SER A 207      -8.947   4.509  23.501  1.00 88.28           H
ATOM   3062 2HB  SER A 207      -9.608   5.998  24.146  1.00 88.28           H
ATOM   3063  OG  SER A 207     -10.140   4.288  25.168  1.00 88.28           O
ATOM   3064  HG  SER A 207     -10.410   4.956  25.862  1.00 88.28           H
ATOM   3065  HN  SER A 207     -12.197   5.441  24.551  1.00 88.28           H
ATOM   3066  N   THR A 208     -11.504   2.517  23.076  1.00 89.27           N
ATOM   3067  CA  THR A 208     -11.473   1.131  22.643  1.00 89.27           C
ATOM   3068  C   THR A 208     -12.378   0.931  21.426  1.00 89.27           C
ATOM   3069  O   THR A 208     -11.989   0.279  20.459  1.00 89.27           O
ATOM   3070  HA  THR A 208     -10.457   0.891  22.329  1.00 89.27           H
ATOM   3071  CB  THR A 208     -11.858   0.254  23.837  1.00 89.27           C
ATOM   3072  HB  THR A 208     -11.853  -0.801  23.562  1.00 89.27           H
ATOM   3073  OG1 THR A 208     -13.115   0.775  24.258  1.00 89.27           O
ATOM   3074  HG1 THR A 208     -13.582   0.111  24.842  1.00 89.27           H
ATOM   3075  CG2 THR A 208     -10.941   0.472  25.043  1.00 89.27           C
ATOM   3076 1HG2 THR A 208     -10.998   1.513  25.359  1.00 89.27           H
ATOM   3077 2HG2 THR A 208      -9.915   0.231  24.767  1.00 89.27           H
ATOM   3078 3HG2 THR A 208     -11.259  -0.174  25.861  1.00 89.27           H
ATOM   3079  HN  THR A 208     -11.893   2.668  23.984  1.00 89.27           H
ATOM   3080  N   LYS A 209     -13.569   1.505  21.514  1.00 91.21           N
ATOM   3081  CA  LYS A 209     -14.527   1.411  20.426  1.00 91.21           C
ATOM   3082  C   LYS A 209     -13.924   2.034  19.165  1.00 91.21           C
ATOM   3083  O   LYS A 209     -14.036   1.472  18.077  1.00 91.21           O
ATOM   3084  HA  LYS A 209     -14.704   0.352  20.237  1.00 91.21           H
ATOM   3085  CB  LYS A 209     -15.866   2.027  20.836  1.00 91.21           C
ATOM   3086 1HB  LYS A 209     -15.704   3.030  21.231  1.00 91.21           H
ATOM   3087 2HB  LYS A 209     -16.507   2.131  19.960  1.00 91.21           H
ATOM   3088  CG  LYS A 209     -16.567   1.166  21.889  1.00 91.21           C
ATOM   3089 1HG  LYS A 209     -16.696   0.153  21.507  1.00 91.21           H
ATOM   3090 2HG  LYS A 209     -15.943   1.094  22.779  1.00 91.21           H
ATOM   3091  CD  LYS A 209     -17.929   1.754  22.260  1.00 91.21           C
ATOM   3092 1HD  LYS A 209     -17.813   2.801  22.541  1.00 91.21           H
ATOM   3093 2HD  LYS A 209     -18.590   1.728  21.393  1.00 91.21           H
ATOM   3094  CE  LYS A 209     -18.565   0.979  23.416  1.00 91.21           C
ATOM   3095 1HE  LYS A 209     -18.811  -0.032  23.091  1.00 91.21           H
ATOM   3096 2HE  LYS A 209     -17.852   0.885  24.235  1.00 91.21           H
ATOM   3097  NZ  LYS A 209     -19.787   1.665  23.891  1.00 91.21           N
ATOM   3098 1HZ  LYS A 209     -20.186   1.147  24.666  1.00 91.21           H
ATOM   3099 2HZ  LYS A 209     -19.551   2.603  24.197  1.00 91.21           H
ATOM   3100 3HZ  LYS A 209     -20.461   1.716  23.136  1.00 91.21           H
ATOM   3101  HN  LYS A 209     -13.881   2.027  22.308  1.00 91.21           H
ATOM   3102  N   LEU A 210     -13.298   3.186  19.354  1.00 92.18           N
ATOM   3103  CA  LEU A 210     -12.762   3.939  18.233  1.00 92.18           C
ATOM   3104  C   LEU A 210     -11.658   3.123  17.557  1.00 92.18           C
ATOM   3105  O   LEU A 210     -11.634   3.000  16.333  1.00 92.18           O
ATOM   3106  HA  LEU A 210     -13.572   4.082  17.519  1.00 92.18           H
ATOM   3107  CB  LEU A 210     -12.309   5.328  18.688  1.00 92.18           C
ATOM   3108 1HB  LEU A 210     -13.148   5.818  19.181  1.00 92.18           H
ATOM   3109 2HB  LEU A 210     -11.526   5.205  19.437  1.00 92.18           H
ATOM   3110  CG  LEU A 210     -11.785   6.255  17.591  1.00 92.18           C
ATOM   3111  HG  LEU A 210     -10.974   5.745  17.071  1.00 92.18           H
ATOM   3112  CD1 LEU A 210     -12.872   6.548  16.555  1.00 92.18           C
ATOM   3113 1HD1 LEU A 210     -13.199   5.615  16.097  1.00 92.18           H
ATOM   3114 2HD1 LEU A 210     -13.719   7.029  17.044  1.00 92.18           H
ATOM   3115 3HD1 LEU A 210     -12.473   7.210  15.786  1.00 92.18           H
ATOM   3116  CD2 LEU A 210     -11.202   7.538  18.188  1.00 92.18           C
ATOM   3117 1HD2 LEU A 210     -11.976   8.062  18.749  1.00 92.18           H
ATOM   3118 2HD2 LEU A 210     -10.378   7.285  18.856  1.00 92.18           H
ATOM   3119 3HD2 LEU A 210     -10.837   8.179  17.386  1.00 92.18           H
ATOM   3120  HN  LEU A 210     -13.155   3.604  20.251  1.00 92.18           H
ATOM   3121  N   LYS A 211     -10.772   2.587  18.383  1.00 91.95           N
ATOM   3122  CA  LYS A 211      -9.691   1.755  17.884  1.00 91.95           C
ATOM   3123  C   LYS A 211     -10.276   0.601  17.067  1.00 91.95           C
ATOM   3124  O   LYS A 211      -9.879   0.381  15.924  1.00 91.95           O
ATOM   3125  HA  LYS A 211      -9.083   2.372  17.222  1.00 91.95           H
ATOM   3126  CB  LYS A 211      -8.790   1.300  19.034  1.00 91.95           C
ATOM   3127 1HB  LYS A 211      -8.355   2.169  19.526  1.00 91.95           H
ATOM   3128 2HB  LYS A 211      -9.385   0.775  19.781  1.00 91.95           H
ATOM   3129  CG  LYS A 211      -7.674   0.383  18.526  1.00 91.95           C
ATOM   3130 1HG  LYS A 211      -8.100  -0.565  18.197  1.00 91.95           H
ATOM   3131 2HG  LYS A 211      -7.194   0.835  17.659  1.00 91.95           H
ATOM   3132  CD  LYS A 211      -6.634   0.130  19.619  1.00 91.95           C
ATOM   3133 1HD  LYS A 211      -6.270   1.081  20.007  1.00 91.95           H
ATOM   3134 2HD  LYS A 211      -7.097  -0.398  20.452  1.00 91.95           H
ATOM   3135  CE  LYS A 211      -5.460  -0.689  19.078  1.00 91.95           C
ATOM   3136 1HE  LYS A 211      -5.803  -1.683  18.793  1.00 91.95           H
ATOM   3137 2HE  LYS A 211      -5.064  -0.217  18.179  1.00 91.95           H
ATOM   3138  NZ  LYS A 211      -4.392  -0.800  20.098  1.00 91.95           N
ATOM   3139 1HZ  LYS A 211      -3.545  -1.148  19.663  1.00 91.95           H
ATOM   3140 2HZ  LYS A 211      -4.214   0.113  20.501  1.00 91.95           H
ATOM   3141 3HZ  LYS A 211      -4.687  -1.440  20.827  1.00 91.95           H
ATOM   3142  HN  LYS A 211     -10.785   2.712  19.375  1.00 91.95           H
ATOM   3143  N   SER A 212     -11.211  -0.105  17.686  1.00 91.68           N
ATOM   3144  CA  SER A 212     -11.810  -1.269  17.056  1.00 91.68           C
ATOM   3145  C   SER A 212     -12.397  -0.883  15.696  1.00 91.68           C
ATOM   3146  O   SER A 212     -12.238  -1.611  14.718  1.00 91.68           O
ATOM   3147  HA  SER A 212     -10.995  -1.982  16.931  1.00 91.68           H
ATOM   3148  CB  SER A 212     -12.892  -1.883  17.946  1.00 91.68           C
ATOM   3149 1HB  SER A 212     -12.491  -2.038  18.948  1.00 91.68           H
ATOM   3150 2HB  SER A 212     -13.723  -1.184  18.041  1.00 91.68           H
ATOM   3151  OG  SER A 212     -13.370  -3.121  17.429  1.00 91.68           O
ATOM   3152  HG  SER A 212     -12.602  -3.732  17.238  1.00 91.68           H
ATOM   3153  HN  SER A 212     -11.557   0.105  18.600  1.00 91.68           H
ATOM   3154  N   ALA A 213     -13.064   0.262  15.679  1.00 92.43           N
ATOM   3155  CA  ALA A 213     -13.727   0.724  14.472  1.00 92.43           C
ATOM   3156  C   ALA A 213     -12.674   1.055  13.412  1.00 92.43           C
ATOM   3157  O   ALA A 213     -12.816   0.675  12.251  1.00 92.43           O
ATOM   3158  HA  ALA A 213     -14.355  -0.089  14.106  1.00 92.43           H
ATOM   3159  CB  ALA A 213     -14.617   1.923  14.804  1.00 92.43           C
ATOM   3160 1HB  ALA A 213     -15.366   1.627  15.539  1.00 92.43           H
ATOM   3161 2HB  ALA A 213     -14.005   2.727  15.213  1.00 92.43           H
ATOM   3162 3HB  ALA A 213     -15.114   2.269  13.898  1.00 92.43           H
ATOM   3163  HN  ALA A 213     -13.155   0.868  16.470  1.00 92.43           H
ATOM   3164  N   VAL A 214     -11.641   1.760  13.850  1.00 90.49           N
ATOM   3165  CA  VAL A 214     -10.597   2.201  12.942  1.00 90.49           C
ATOM   3166  C   VAL A 214      -9.902   0.979  12.338  1.00 90.49           C
ATOM   3167  O   VAL A 214      -9.624   0.947  11.141  1.00 90.49           O
ATOM   3168  HA  VAL A 214     -11.075   2.764  12.140  1.00 90.49           H
ATOM   3169  CB  VAL A 214      -9.632   3.139  13.669  1.00 90.49           C
ATOM   3170  HB  VAL A 214      -9.333   2.656  14.600  1.00 90.49           H
ATOM   3171  CG1 VAL A 214      -8.370   3.379  12.839  1.00 90.49           C
ATOM   3172 1HG1 VAL A 214      -7.866   2.429  12.660  1.00 90.49           H
ATOM   3173 2HG1 VAL A 214      -8.643   3.831  11.885  1.00 90.49           H
ATOM   3174 3HG1 VAL A 214      -7.701   4.049  13.379  1.00 90.49           H
ATOM   3175  CG2 VAL A 214     -10.315   4.461  14.024  1.00 90.49           C
ATOM   3176 1HG2 VAL A 214     -10.656   4.950  13.111  1.00 90.49           H
ATOM   3177 2HG2 VAL A 214     -11.169   4.267  14.673  1.00 90.49           H
ATOM   3178 3HG2 VAL A 214      -9.606   5.109  14.540  1.00 90.49           H
ATOM   3179  HN  VAL A 214     -11.512   2.029  14.805  1.00 90.49           H
ATOM   3180  N   LEU A 215      -9.641   0.003  13.196  1.00 91.17           N
ATOM   3181  CA  LEU A 215      -8.981  -1.217  12.763  1.00 91.17           C
ATOM   3182  C   LEU A 215      -9.883  -1.957  11.774  1.00 91.17           C
ATOM   3183  O   LEU A 215      -9.414  -2.446  10.747  1.00 91.17           O
ATOM   3184  HA  LEU A 215      -8.066  -0.927  12.247  1.00 91.17           H
ATOM   3185  CB  LEU A 215      -8.571  -2.061  13.971  1.00 91.17           C
ATOM   3186 1HB  LEU A 215      -9.275  -1.868  14.781  1.00 91.17           H
ATOM   3187 2HB  LEU A 215      -8.673  -3.114  13.705  1.00 91.17           H
ATOM   3188  CG  LEU A 215      -7.153  -1.833  14.500  1.00 91.17           C
ATOM   3189  HG  LEU A 215      -6.612  -1.226  13.773  1.00 91.17           H
ATOM   3190  CD1 LEU A 215      -7.178  -1.049  15.814  1.00 91.17           C
ATOM   3191 1HD1 LEU A 215      -7.650  -0.081  15.651  1.00 91.17           H
ATOM   3192 2HD1 LEU A 215      -7.743  -1.608  16.560  1.00 91.17           H
ATOM   3193 3HD1 LEU A 215      -6.157  -0.901  16.167  1.00 91.17           H
ATOM   3194  CD2 LEU A 215      -6.398  -3.157  14.635  1.00 91.17           C
ATOM   3195 1HD2 LEU A 215      -6.929  -3.808  15.330  1.00 91.17           H
ATOM   3196 2HD2 LEU A 215      -6.334  -3.640  13.660  1.00 91.17           H
ATOM   3197 3HD2 LEU A 215      -5.394  -2.965  15.013  1.00 91.17           H
ATOM   3198  HN  LEU A 215      -9.873   0.036  14.168  1.00 91.17           H
ATOM   3199  N   THR A 216     -11.161  -2.015  12.117  1.00 92.35           N
ATOM   3200  CA  THR A 216     -12.131  -2.701  11.280  1.00 92.35           C
ATOM   3201  C   THR A 216     -12.159  -2.083   9.880  1.00 92.35           C
ATOM   3202  O   THR A 216     -12.178  -2.800   8.881  1.00 92.35           O
ATOM   3203  HA  THR A 216     -11.813  -3.738  11.165  1.00 92.35           H
ATOM   3204  CB  THR A 216     -13.485  -2.658  11.991  1.00 92.35           C
ATOM   3205  HB  THR A 216     -13.835  -1.632  12.098  1.00 92.35           H
ATOM   3206  OG1 THR A 216     -13.259  -3.362  13.209  1.00 92.35           O
ATOM   3207  HG1 THR A 216     -13.180  -2.716  13.968  1.00 92.35           H
ATOM   3208  CG2 THR A 216     -14.550  -3.488  11.272  1.00 92.35           C
ATOM   3209 1HG2 THR A 216     -14.229  -4.529  11.225  1.00 92.35           H
ATOM   3210 2HG2 THR A 216     -14.689  -3.104  10.262  1.00 92.35           H
ATOM   3211 3HG2 THR A 216     -15.491  -3.423  11.818  1.00 92.35           H
ATOM   3212  HN  THR A 216     -11.537  -1.605  12.948  1.00 92.35           H
ATOM   3213  N   LEU A 217     -12.161  -0.758   9.853  1.00 89.18           N
ATOM   3214  CA  LEU A 217     -12.188  -0.036   8.593  1.00 89.18           C
ATOM   3215  C   LEU A 217     -10.943  -0.393   7.779  1.00 89.18           C
ATOM   3216  O   LEU A 217     -11.022  -0.574   6.565  1.00 89.18           O
ATOM   3217  HA  LEU A 217     -13.068  -0.370   8.043  1.00 89.18           H
ATOM   3218  CB  LEU A 217     -12.351   1.466   8.840  1.00 89.18           C
ATOM   3219 1HB  LEU A 217     -13.240   1.618   9.453  1.00 89.18           H
ATOM   3220 2HB  LEU A 217     -11.498   1.813   9.423  1.00 89.18           H
ATOM   3221  CG  LEU A 217     -12.470   2.341   7.591  1.00 89.18           C
ATOM   3222  HG  LEU A 217     -11.636   2.108   6.930  1.00 89.18           H
ATOM   3223  CD1 LEU A 217     -13.757   2.030   6.824  1.00 89.18           C
ATOM   3224 1HD1 LEU A 217     -13.754   0.984   6.518  1.00 89.18           H
ATOM   3225 2HD1 LEU A 217     -14.617   2.218   7.466  1.00 89.18           H
ATOM   3226 3HD1 LEU A 217     -13.816   2.667   5.941  1.00 89.18           H
ATOM   3227  CD2 LEU A 217     -12.361   3.825   7.950  1.00 89.18           C
ATOM   3228 1HD2 LEU A 217     -13.160   4.091   8.641  1.00 89.18           H
ATOM   3229 2HD2 LEU A 217     -11.396   4.015   8.419  1.00 89.18           H
ATOM   3230 3HD2 LEU A 217     -12.449   4.425   7.044  1.00 89.18           H
ATOM   3231  HN  LEU A 217     -12.145  -0.182  10.671  1.00 89.18           H
ATOM   3232  N   LYS A 218      -9.822  -0.483   8.480  1.00 86.88           N
ATOM   3233  CA  LYS A 218      -8.558  -0.791   7.833  1.00 86.88           C
ATOM   3234  C   LYS A 218      -8.629  -2.193   7.225  1.00 86.88           C
ATOM   3235  O   LYS A 218      -8.095  -2.432   6.143  1.00 86.88           O
ATOM   3236  HA  LYS A 218      -8.420  -0.071   7.027  1.00 86.88           H
ATOM   3237  CB  LYS A 218      -7.396  -0.603   8.811  1.00 86.88           C
ATOM   3238 1HB  LYS A 218      -7.627  -1.095   9.756  1.00 86.88           H
ATOM   3239 2HB  LYS A 218      -6.501  -1.081   8.414  1.00 86.88           H
ATOM   3240  CG  LYS A 218      -7.122   0.882   9.058  1.00 86.88           C
ATOM   3241 1HG  LYS A 218      -6.754   1.344   8.141  1.00 86.88           H
ATOM   3242 2HG  LYS A 218      -8.050   1.388   9.320  1.00 86.88           H
ATOM   3243  CD  LYS A 218      -6.096   1.071  10.178  1.00 86.88           C
ATOM   3244 1HD  LYS A 218      -6.434   0.555  11.076  1.00 86.88           H
ATOM   3245 2HD  LYS A 218      -5.148   0.620   9.888  1.00 86.88           H
ATOM   3246  CE  LYS A 218      -5.888   2.556  10.484  1.00 86.88           C
ATOM   3247 1HE  LYS A 218      -5.783   3.114   9.554  1.00 86.88           H
ATOM   3248 2HE  LYS A 218      -6.764   2.954  10.998  1.00 86.88           H
ATOM   3249  NZ  LYS A 218      -4.684   2.747  11.324  1.00 86.88           N
ATOM   3250 1HZ  LYS A 218      -4.870   3.456  12.025  1.00 86.88           H
ATOM   3251 2HZ  LYS A 218      -4.448   1.873  11.781  1.00 86.88           H
ATOM   3252 3HZ  LYS A 218      -3.909   3.044  10.741  1.00 86.88           H
ATOM   3253  HN  LYS A 218      -9.769  -0.351   9.470  1.00 86.88           H
ATOM   3254  N   VAL A 219      -9.292  -3.084   7.947  1.00 88.03           N
ATOM   3255  CA  VAL A 219      -9.408  -4.465   7.510  1.00 88.03           C
ATOM   3256  C   VAL A 219     -10.303  -4.529   6.271  1.00 88.03           C
ATOM   3257  O   VAL A 219      -9.984  -5.224   5.307  1.00 88.03           O
ATOM   3258  HA  VAL A 219      -8.410  -4.810   7.241  1.00 88.03           H
ATOM   3259  CB  VAL A 219      -9.917  -5.337   8.660  1.00 88.03           C
ATOM   3260  HB  VAL A 219     -10.822  -4.876   9.055  1.00 88.03           H
ATOM   3261  CG1 VAL A 219     -10.279  -6.739   8.166  1.00 88.03           C
ATOM   3262 1HG1 VAL A 219     -11.061  -6.667   7.410  1.00 88.03           H
ATOM   3263 2HG1 VAL A 219      -9.397  -7.211   7.733  1.00 88.03           H
ATOM   3264 3HG1 VAL A 219     -10.637  -7.337   9.004  1.00 88.03           H
ATOM   3265  CG2 VAL A 219      -8.891  -5.403   9.793  1.00 88.03           C
ATOM   3266 1HG2 VAL A 219      -7.960  -5.828   9.417  1.00 88.03           H
ATOM   3267 2HG2 VAL A 219      -8.703  -4.398  10.173  1.00 88.03           H
ATOM   3268 3HG2 VAL A 219      -9.277  -6.029  10.597  1.00 88.03           H
ATOM   3269  HN  VAL A 219      -9.744  -2.876   8.815  1.00 88.03           H
ATOM   3270  N   ILE A 220     -11.404  -3.795   6.336  1.00 88.38           N
ATOM   3271  CA  ILE A 220     -12.387  -3.824   5.266  1.00 88.38           C
ATOM   3272  C   ILE A 220     -11.766  -3.244   3.994  1.00 88.38           C
ATOM   3273  O   ILE A 220     -11.805  -3.873   2.937  1.00 88.38           O
ATOM   3274  HA  ILE A 220     -12.639  -4.868   5.082  1.00 88.38           H
ATOM   3275  CB  ILE A 220     -13.672  -3.117   5.701  1.00 88.38           C
ATOM   3276  HB  ILE A 220     -13.401  -2.166   6.159  1.00 88.38           H
ATOM   3277  CG1 ILE A 220     -14.416  -3.933   6.760  1.00 88.38           C
ATOM   3278 1HG1 ILE A 220     -14.803  -4.849   6.313  1.00 88.38           H
ATOM   3279 2HG1 ILE A 220     -13.723  -4.231   7.547  1.00 88.38           H
ATOM   3280  CG2 ILE A 220     -14.559  -2.801   4.494  1.00 88.38           C
ATOM   3281 1HG2 ILE A 220     -14.018  -2.151   3.807  1.00 88.38           H
ATOM   3282 2HG2 ILE A 220     -14.824  -3.728   3.986  1.00 88.38           H
ATOM   3283 3HG2 ILE A 220     -15.465  -2.299   4.832  1.00 88.38           H
ATOM   3284  CD1 ILE A 220     -15.567  -3.128   7.365  1.00 88.38           C
ATOM   3285 1HD1 ILE A 220     -15.173  -2.225   7.832  1.00 88.38           H
ATOM   3286 2HD1 ILE A 220     -16.270  -2.853   6.578  1.00 88.38           H
ATOM   3287 3HD1 ILE A 220     -16.078  -3.731   8.114  1.00 88.38           H
ATOM   3288  HN  ILE A 220     -11.629  -3.191   7.100  1.00 88.38           H
ATOM   3289  N   LEU A 221     -11.208  -2.051   4.137  1.00 83.49           N
ATOM   3290  CA  LEU A 221     -10.688  -1.325   2.990  1.00 83.49           C
ATOM   3291  C   LEU A 221      -9.300  -1.864   2.637  1.00 83.49           C
ATOM   3292  O   LEU A 221      -8.846  -1.726   1.502  1.00 83.49           O
ATOM   3293  HA  LEU A 221     -11.357  -1.518   2.151  1.00 83.49           H
ATOM   3294  CB  LEU A 221     -10.714   0.182   3.252  1.00 83.49           C
ATOM   3295 1HB  LEU A 221     -10.056   0.395   4.094  1.00 83.49           H
ATOM   3296 2HB  LEU A 221     -10.295   0.689   2.383  1.00 83.49           H
ATOM   3297  CG  LEU A 221     -12.088   0.787   3.548  1.00 83.49           C
ATOM   3298  HG  LEU A 221     -12.487   0.307   4.442  1.00 83.49           H
ATOM   3299  CD1 LEU A 221     -11.974   2.283   3.851  1.00 83.49           C
ATOM   3300 1HD1 LEU A 221     -11.333   2.430   4.720  1.00 83.49           H
ATOM   3301 2HD1 LEU A 221     -11.544   2.796   2.991  1.00 83.49           H
ATOM   3302 3HD1 LEU A 221     -12.964   2.688   4.058  1.00 83.49           H
ATOM   3303  CD2 LEU A 221     -13.068   0.506   2.408  1.00 83.49           C
ATOM   3304 1HD2 LEU A 221     -12.686   0.942   1.484  1.00 83.49           H
ATOM   3305 2HD2 LEU A 221     -13.181  -0.571   2.282  1.00 83.49           H
ATOM   3306 3HD2 LEU A 221     -14.036   0.948   2.644  1.00 83.49           H
ATOM   3307  HN  LEU A 221     -11.108  -1.581   5.014  1.00 83.49           H
ATOM   3308  N   GLY A 222      -8.664  -2.467   3.631  1.00 76.53           N
ATOM   3309  CA  GLY A 222      -7.291  -2.915   3.479  1.00 76.53           C
ATOM   3310  C   GLY A 222      -7.228  -4.246   2.727  1.00 76.53           C
ATOM   3311  O   GLY A 222      -6.271  -4.508   2.000  1.00 76.53           O
ATOM   3312 1HA  GLY A 222      -6.716  -2.161   2.940  1.00 76.53           H
ATOM   3313 2HA  GLY A 222      -6.829  -3.026   4.460  1.00 76.53           H
ATOM   3314  HN  GLY A 222      -9.072  -2.650   4.526  1.00 76.53           H
ATOM   3315  N   PHE A 223      -8.261  -5.051   2.927  1.00 76.79           N
ATOM   3316  CA  PHE A 223      -8.227  -6.436   2.486  1.00 76.79           C
ATOM   3317  C   PHE A 223      -9.467  -6.778   1.658  1.00 76.79           C
ATOM   3318  O   PHE A 223      -9.368  -7.018   0.456  1.00 76.79           O
ATOM   3319  HA  PHE A 223      -7.336  -6.557   1.870  1.00 76.79           H
ATOM   3320  CB  PHE A 223      -8.212  -7.306   3.745  1.00 76.79           C
ATOM   3321 1HB  PHE A 223      -7.414  -6.961   4.403  1.00 76.79           H
ATOM   3322 2HB  PHE A 223      -9.150  -7.167   4.281  1.00 76.79           H
ATOM   3323  CG  PHE A 223      -8.016  -8.798   3.467  1.00 76.79           C
ATOM   3324  CD1 PHE A 223      -9.011  -9.679   3.756  1.00 76.79           C
ATOM   3325  HD1 PHE A 223      -9.948  -9.323   4.184  1.00 76.79           H
ATOM   3326  CD2 PHE A 223      -6.847  -9.242   2.933  1.00 76.79           C
ATOM   3327  HD2 PHE A 223      -6.050  -8.536   2.702  1.00 76.79           H
ATOM   3328  CE1 PHE A 223      -8.829 -11.064   3.498  1.00 76.79           C
ATOM   3329  HE1 PHE A 223      -9.626 -11.770   3.729  1.00 76.79           H
ATOM   3330  CE2 PHE A 223      -6.666 -10.627   2.675  1.00 76.79           C
ATOM   3331  HE2 PHE A 223      -5.729 -10.983   2.247  1.00 76.79           H
ATOM   3332  CZ  PHE A 223      -7.661 -11.508   2.963  1.00 76.79           C
ATOM   3333  HZ  PHE A 223      -7.521 -12.571   2.766  1.00 76.79           H
ATOM   3334  HN  PHE A 223      -9.107  -4.773   3.381  1.00 76.79           H
ATOM   3335  N   PHE A 224     -10.606  -6.789   2.335  1.00 83.53           N
ATOM   3336  CA  PHE A 224     -11.797  -7.415   1.785  1.00 83.53           C
ATOM   3337  C   PHE A 224     -12.236  -6.718   0.495  1.00 83.53           C
ATOM   3338  O   PHE A 224     -12.527  -7.377  -0.502  1.00 83.53           O
ATOM   3339  HA  PHE A 224     -11.546  -8.453   1.568  1.00 83.53           H
ATOM   3340  CB  PHE A 224     -12.903  -7.268   2.831  1.00 83.53           C
ATOM   3341 1HB  PHE A 224     -12.846  -6.271   3.269  1.00 83.53           H
ATOM   3342 2HB  PHE A 224     -13.871  -7.343   2.335  1.00 83.53           H
ATOM   3343  CG  PHE A 224     -12.840  -8.306   3.953  1.00 83.53           C
ATOM   3344  CD1 PHE A 224     -13.212  -9.592   3.712  1.00 83.53           C
ATOM   3345  HD1 PHE A 224     -13.555  -9.883   2.719  1.00 83.53           H
ATOM   3346  CD2 PHE A 224     -12.412  -7.944   5.192  1.00 83.53           C
ATOM   3347  HD2 PHE A 224     -12.113  -6.913   5.386  1.00 83.53           H
ATOM   3348  CE1 PHE A 224     -13.154 -10.556   4.753  1.00 83.53           C
ATOM   3349  HE1 PHE A 224     -13.452 -11.586   4.560  1.00 83.53           H
ATOM   3350  CE2 PHE A 224     -12.353  -8.907   6.234  1.00 83.53           C
ATOM   3351  HE2 PHE A 224     -12.010  -8.617   7.226  1.00 83.53           H
ATOM   3352  CZ  PHE A 224     -12.725 -10.193   5.992  1.00 83.53           C
ATOM   3353  HZ  PHE A 224     -12.680 -10.933   6.791  1.00 83.53           H
ATOM   3354  HN  PHE A 224     -10.723  -6.383   3.241  1.00 83.53           H
ATOM   3355  N   LEU A 225     -12.269  -5.395   0.556  1.00 82.28           N
ATOM   3356  CA  LEU A 225     -12.688  -4.603  -0.587  1.00 82.28           C
ATOM   3357  C   LEU A 225     -11.758  -4.888  -1.768  1.00 82.28           C
ATOM   3358  O   LEU A 225     -12.215  -5.268  -2.845  1.00 82.28           O
ATOM   3359  HA  LEU A 225     -13.695  -4.925  -0.856  1.00 82.28           H
ATOM   3360  CB  LEU A 225     -12.771  -3.122  -0.213  1.00 82.28           C
ATOM   3361 1HB  LEU A 225     -13.493  -3.012   0.596  1.00 82.28           H
ATOM   3362 2HB  LEU A 225     -11.802  -2.813   0.181  1.00 82.28           H
ATOM   3363  CG  LEU A 225     -13.160  -2.165  -1.341  1.00 82.28           C
ATOM   3364  HG  LEU A 225     -12.519  -2.370  -2.198  1.00 82.28           H
ATOM   3365  CD1 LEU A 225     -14.603  -2.404  -1.789  1.00 82.28           C
ATOM   3366 1HD1 LEU A 225     -14.708  -3.428  -2.147  1.00 82.28           H
ATOM   3367 2HD1 LEU A 225     -15.276  -2.244  -0.947  1.00 82.28           H
ATOM   3368 3HD1 LEU A 225     -14.854  -1.711  -2.592  1.00 82.28           H
ATOM   3369  CD2 LEU A 225     -12.919  -0.710  -0.934  1.00 82.28           C
ATOM   3370 1HD2 LEU A 225     -13.519  -0.476  -0.054  1.00 82.28           H
ATOM   3371 2HD2 LEU A 225     -11.864  -0.567  -0.703  1.00 82.28           H
ATOM   3372 3HD2 LEU A 225     -13.204  -0.052  -1.754  1.00 82.28           H
ATOM   3373  HN  LEU A 225     -12.017  -4.867   1.367  1.00 82.28           H
ATOM   3374  N   PRO A 226     -10.442  -4.711  -1.589  1.00 75.69           N
ATOM   3375  CA  PRO A 226      -9.486  -5.031  -2.652  1.00 75.69           C
ATOM   3376  C   PRO A 226      -9.660  -6.447  -3.177  1.00 75.69           C
ATOM   3377  O   PRO A 226      -9.668  -6.667  -4.387  1.00 75.69           O
ATOM   3378  HA  PRO A 226      -9.654  -4.385  -3.514  1.00 75.69           H
ATOM   3379  CB  PRO A 226      -8.123  -4.837  -1.984  1.00 75.69           C
ATOM   3380 1HB  PRO A 226      -7.752  -5.766  -1.552  1.00 75.69           H
ATOM   3381 2HB  PRO A 226      -7.372  -4.496  -2.697  1.00 75.69           H
ATOM   3382  CG  PRO A 226      -8.401  -3.788  -0.914  1.00 75.69           C
ATOM   3383 1HG  PRO A 226      -7.640  -3.795  -0.134  1.00 75.69           H
ATOM   3384 2HG  PRO A 226      -8.407  -2.780  -1.327  1.00 75.69           H
ATOM   3385  CD  PRO A 226      -9.766  -4.197  -0.385  1.00 75.69           C
ATOM   3386 1HD  PRO A 226      -9.688  -4.962   0.388  1.00 75.69           H
ATOM   3387 2HD  PRO A 226     -10.297  -3.354   0.058  1.00 75.69           H
ATOM   3388  N   PHE A 227      -9.797  -7.377  -2.244  1.00 79.33           N
ATOM   3389  CA  PHE A 227      -9.847  -8.787  -2.594  1.00 79.33           C
ATOM   3390  C   PHE A 227     -11.057  -9.088  -3.481  1.00 79.33           C
ATOM   3391  O   PHE A 227     -10.930  -9.763  -4.501  1.00 79.33           O
ATOM   3392  HA  PHE A 227      -8.932  -9.017  -3.140  1.00 79.33           H
ATOM   3393  CB  PHE A 227      -9.982  -9.568  -1.286  1.00 79.33           C
ATOM   3394 1HB  PHE A 227      -9.103  -9.379  -0.669  1.00 79.33           H
ATOM   3395 2HB  PHE A 227     -10.844  -9.191  -0.736  1.00 79.33           H
ATOM   3396  CG  PHE A 227     -10.137 -11.078  -1.476  1.00 79.33           C
ATOM   3397  CD1 PHE A 227     -11.366 -11.653  -1.375  1.00 79.33           C
ATOM   3398  HD1 PHE A 227     -12.239 -11.038  -1.159  1.00 79.33           H
ATOM   3399  CD2 PHE A 227      -9.047 -11.846  -1.745  1.00 79.33           C
ATOM   3400  HD2 PHE A 227      -8.063 -11.385  -1.826  1.00 79.33           H
ATOM   3401  CE1 PHE A 227     -11.510 -13.055  -1.552  1.00 79.33           C
ATOM   3402  HE1 PHE A 227     -12.495 -13.516  -1.471  1.00 79.33           H
ATOM   3403  CE2 PHE A 227      -9.192 -13.247  -1.922  1.00 79.33           C
ATOM   3404  HE2 PHE A 227      -8.318 -13.862  -2.138  1.00 79.33           H
ATOM   3405  CZ  PHE A 227     -10.420 -13.822  -1.821  1.00 79.33           C
ATOM   3406  HZ  PHE A 227     -10.531 -14.898  -1.957  1.00 79.33           H
ATOM   3407  HN  PHE A 227      -9.872  -7.182  -1.266  1.00 79.33           H
ATOM   3408  N   VAL A 228     -12.203  -8.574  -3.059  1.00 83.24           N
ATOM   3409  CA  VAL A 228     -13.439  -8.804  -3.786  1.00 83.24           C
ATOM   3410  C   VAL A 228     -13.329  -8.184  -5.181  1.00 83.24           C
ATOM   3411  O   VAL A 228     -13.699  -8.809  -6.173  1.00 83.24           O
ATOM   3412  HA  VAL A 228     -13.564  -9.882  -3.891  1.00 83.24           H
ATOM   3413  CB  VAL A 228     -14.626  -8.265  -2.985  1.00 83.24           C
ATOM   3414  HB  VAL A 228     -14.384  -7.250  -2.669  1.00 83.24           H
ATOM   3415  CG1 VAL A 228     -15.887  -8.199  -3.849  1.00 83.24           C
ATOM   3416 1HG1 VAL A 228     -15.711  -7.540  -4.699  1.00 83.24           H
ATOM   3417 2HG1 VAL A 228     -16.133  -9.198  -4.209  1.00 83.24           H
ATOM   3418 3HG1 VAL A 228     -16.715  -7.813  -3.255  1.00 83.24           H
ATOM   3419  CG2 VAL A 228     -14.866  -9.104  -1.728  1.00 83.24           C
ATOM   3420 1HG2 VAL A 228     -15.076 -10.135  -2.015  1.00 83.24           H
ATOM   3421 2HG2 VAL A 228     -13.977  -9.077  -1.098  1.00 83.24           H
ATOM   3422 3HG2 VAL A 228     -15.714  -8.700  -1.177  1.00 83.24           H
ATOM   3423  HN  VAL A 228     -12.294  -8.010  -2.238  1.00 83.24           H
ATOM   3424  N   VAL A 229     -12.817  -6.962  -5.211  1.00 75.58           N
ATOM   3425  CA  VAL A 229     -12.727  -6.219  -6.457  1.00 75.58           C
ATOM   3426  C   VAL A 229     -11.853  -6.993  -7.445  1.00 75.58           C
ATOM   3427  O   VAL A 229     -12.221  -7.160  -8.606  1.00 75.58           O
ATOM   3428  HA  VAL A 229     -13.734  -6.141  -6.866  1.00 75.58           H
ATOM   3429  CB  VAL A 229     -12.214  -4.803  -6.186  1.00 75.58           C
ATOM   3430  HB  VAL A 229     -11.362  -4.879  -5.510  1.00 75.58           H
ATOM   3431  CG1 VAL A 229     -11.733  -4.138  -7.477  1.00 75.58           C
ATOM   3432 1HG1 VAL A 229     -10.924  -4.726  -7.909  1.00 75.58           H
ATOM   3433 2HG1 VAL A 229     -12.560  -4.081  -8.185  1.00 75.58           H
ATOM   3434 3HG1 VAL A 229     -11.374  -3.133  -7.255  1.00 75.58           H
ATOM   3435  CG2 VAL A 229     -13.285  -3.954  -5.497  1.00 75.58           C
ATOM   3436 1HG2 VAL A 229     -14.165  -3.891  -6.137  1.00 75.58           H
ATOM   3437 2HG2 VAL A 229     -13.559  -4.415  -4.548  1.00 75.58           H
ATOM   3438 3HG2 VAL A 229     -12.894  -2.953  -5.316  1.00 75.58           H
ATOM   3439  HN  VAL A 229     -12.469  -6.481  -4.406  1.00 75.58           H
ATOM   3440  N   MET A 230     -10.711  -7.445  -6.947  1.00 75.44           N
ATOM   3441  CA  MET A 230      -9.770  -8.177  -7.778  1.00 75.44           C
ATOM   3442  C   MET A 230     -10.402  -9.462  -8.319  1.00 75.44           C
ATOM   3443  O   MET A 230     -10.374  -9.712  -9.523  1.00 75.44           O
ATOM   3444  HA  MET A 230      -9.526  -7.509  -8.604  1.00 75.44           H
ATOM   3445  CB  MET A 230      -8.527  -8.526  -6.957  1.00 75.44           C
ATOM   3446 1HB  MET A 230      -8.823  -8.823  -5.951  1.00 75.44           H
ATOM   3447 2HB  MET A 230      -8.018  -9.379  -7.405  1.00 75.44           H
ATOM   3448  CG  MET A 230      -7.569  -7.335  -6.882  1.00 75.44           C
ATOM   3449 1HG  MET A 230      -7.182  -7.106  -7.875  1.00 75.44           H
ATOM   3450 2HG  MET A 230      -8.101  -6.450  -6.535  1.00 75.44           H
ATOM   3451  SD  MET A 230      -6.219  -7.707  -5.774  1.00 75.44           S
ATOM   3452  CE  MET A 230      -6.491  -6.461  -4.525  1.00 75.44           C
ATOM   3453 1HE  MET A 230      -6.431  -5.472  -4.980  1.00 75.44           H
ATOM   3454 2HE  MET A 230      -7.478  -6.598  -4.083  1.00 75.44           H
ATOM   3455 3HE  MET A 230      -5.730  -6.551  -3.750  1.00 75.44           H
ATOM   3456  HN  MET A 230     -10.425  -7.317  -5.997  1.00 75.44           H
ATOM   3457  N   ALA A 231     -10.956 -10.242  -7.403  1.00 79.11           N
ATOM   3458  CA  ALA A 231     -11.544 -11.521  -7.765  1.00 79.11           C
ATOM   3459  C   ALA A 231     -12.567 -11.309  -8.882  1.00 79.11           C
ATOM   3460  O   ALA A 231     -12.595 -12.063  -9.854  1.00 79.11           O
ATOM   3461  HA  ALA A 231     -10.743 -12.161  -8.134  1.00 79.11           H
ATOM   3462  CB  ALA A 231     -12.161 -12.169  -6.524  1.00 79.11           C
ATOM   3463 1HB  ALA A 231     -11.387 -12.324  -5.772  1.00 79.11           H
ATOM   3464 2HB  ALA A 231     -12.934 -11.515  -6.120  1.00 79.11           H
ATOM   3465 3HB  ALA A 231     -12.602 -13.128  -6.796  1.00 79.11           H
ATOM   3466  HN  ALA A 231     -11.007 -10.014  -6.430  1.00 79.11           H
ATOM   3467  N   CYS A 232     -13.382 -10.279  -8.707  1.00 78.14           N
ATOM   3468  CA  CYS A 232     -14.419  -9.972  -9.678  1.00 78.14           C
ATOM   3469  C   CYS A 232     -13.744  -9.598 -10.999  1.00 78.14           C
ATOM   3470  O   CYS A 232     -14.194 -10.010 -12.068  1.00 78.14           O
ATOM   3471  HA  CYS A 232     -15.019 -10.874  -9.791  1.00 78.14           H
ATOM   3472  CB  CYS A 232     -15.350  -8.865  -9.180  1.00 78.14           C
ATOM   3473 1HB  CYS A 232     -14.763  -8.018  -8.823  1.00 78.14           H
ATOM   3474 2HB  CYS A 232     -15.968  -8.501 -10.001  1.00 78.14           H
ATOM   3475  SG  CYS A 232     -16.412  -9.500  -7.832  1.00 78.14           S
ATOM   3476  HG  CYS A 232     -15.522  -9.326  -6.859  1.00 78.14           H
ATOM   3477  HN  CYS A 232     -13.342  -9.661  -7.922  1.00 78.14           H
ATOM   3478  N   CYS A 233     -12.676  -8.823 -10.884  1.00 71.74           N
ATOM   3479  CA  CYS A 233     -11.970  -8.342 -12.059  1.00 71.74           C
ATOM   3480  C   CYS A 233     -11.487  -9.554 -12.859  1.00 71.74           C
ATOM   3481  O   CYS A 233     -11.698  -9.627 -14.068  1.00 71.74           O
ATOM   3482  HA  CYS A 233     -12.685  -7.756 -12.636  1.00 71.74           H
ATOM   3483  CB  CYS A 233     -10.816  -7.410 -11.683  1.00 71.74           C
ATOM   3484 1HB  CYS A 233     -10.220  -7.858 -10.887  1.00 71.74           H
ATOM   3485 2HB  CYS A 233     -10.154  -7.274 -12.538  1.00 71.74           H
ATOM   3486  SG  CYS A 233     -11.471  -5.791 -11.137  1.00 71.74           S
ATOM   3487  HG  CYS A 233     -11.891  -6.206  -9.945  1.00 71.74           H
ATOM   3488  HN  CYS A 233     -12.294  -8.525 -10.009  1.00 71.74           H
ATOM   3489  N   TYR A 234     -10.849 -10.474 -12.151  1.00 72.17           N
ATOM   3490  CA  TYR A 234     -10.195 -11.597 -12.801  1.00 72.17           C
ATOM   3491  C   TYR A 234     -11.222 -12.603 -13.324  1.00 72.17           C
ATOM   3492  O   TYR A 234     -11.025 -13.207 -14.376  1.00 72.17           O
ATOM   3493  HA  TYR A 234      -9.617 -11.210 -13.640  1.00 72.17           H
ATOM   3494  CB  TYR A 234      -9.343 -12.270 -11.723  1.00 72.17           C
ATOM   3495 1HB  TYR A 234      -9.862 -12.200 -10.767  1.00 72.17           H
ATOM   3496 2HB  TYR A 234      -9.250 -13.330 -11.957  1.00 72.17           H
ATOM   3497  CG  TYR A 234      -7.943 -11.671 -11.571  1.00 72.17           C
ATOM   3498  CD1 TYR A 234      -6.940 -12.032 -12.446  1.00 72.17           C
ATOM   3499  HD1 TYR A 234      -7.144 -12.745 -13.246  1.00 72.17           H
ATOM   3500  CD2 TYR A 234      -7.685 -10.769 -10.559  1.00 72.17           C
ATOM   3501  HD2 TYR A 234      -8.478 -10.483  -9.868  1.00 72.17           H
ATOM   3502  CE1 TYR A 234      -5.622 -11.468 -12.304  1.00 72.17           C
ATOM   3503  HE1 TYR A 234      -4.820 -11.745 -12.988  1.00 72.17           H
ATOM   3504  CE2 TYR A 234      -6.368 -10.205 -10.417  1.00 72.17           C
ATOM   3505  HE2 TYR A 234      -6.150  -9.491  -9.622  1.00 72.17           H
ATOM   3506  CZ  TYR A 234      -5.401 -10.582 -11.296  1.00 72.17           C
ATOM   3507  OH  TYR A 234      -4.157 -10.049 -11.162  1.00 72.17           O
ATOM   3508  HH  TYR A 234      -4.224  -9.093 -10.877  1.00 72.17           H
ATOM   3509  HN  TYR A 234     -10.775 -10.461 -11.154  1.00 72.17           H
ATOM   3510  N   THR A 235     -12.298 -12.751 -12.563  1.00 80.50           N
ATOM   3511  CA  THR A 235     -13.390 -13.618 -12.973  1.00 80.50           C
ATOM   3512  C   THR A 235     -13.954 -13.164 -14.320  1.00 80.50           C
ATOM   3513  O   THR A 235     -14.230 -13.988 -15.191  1.00 80.50           O
ATOM   3514  HA  THR A 235     -12.996 -14.624 -13.114  1.00 80.50           H
ATOM   3515  CB  THR A 235     -14.430 -13.629 -11.851  1.00 80.50           C
ATOM   3516  HB  THR A 235     -15.305 -14.214 -12.137  1.00 80.50           H
ATOM   3517  OG1 THR A 235     -14.672 -12.250 -11.588  1.00 80.50           O
ATOM   3518  HG1 THR A 235     -15.409 -11.914 -12.174  1.00 80.50           H
ATOM   3519  CG2 THR A 235     -13.866 -14.166 -10.534  1.00 80.50           C
ATOM   3520 1HG2 THR A 235     -13.033 -13.540 -10.213  1.00 80.50           H
ATOM   3521 2HG2 THR A 235     -13.517 -15.189 -10.679  1.00 80.50           H
ATOM   3522 3HG2 THR A 235     -14.645 -14.153  -9.772  1.00 80.50           H
ATOM   3523  HN  THR A 235     -12.429 -12.293 -11.684  1.00 80.50           H
ATOM   3524  N   ILE A 236     -14.109 -11.854 -14.451  1.00 75.14           N
ATOM   3525  CA  ILE A 236     -14.539 -11.273 -15.711  1.00 75.14           C
ATOM   3526  C   ILE A 236     -13.458 -11.503 -16.769  1.00 75.14           C
ATOM   3527  O   ILE A 236     -13.761 -11.895 -17.895  1.00 75.14           O
ATOM   3528  HA  ILE A 236     -15.443 -11.798 -16.021  1.00 75.14           H
ATOM   3529  CB  ILE A 236     -14.912  -9.801 -15.523  1.00 75.14           C
ATOM   3530  HB  ILE A 236     -14.095  -9.307 -14.996  1.00 75.14           H
ATOM   3531  CG1 ILE A 236     -16.162  -9.659 -14.652  1.00 75.14           C
ATOM   3532 1HG1 ILE A 236     -17.041  -9.969 -15.219  1.00 75.14           H
ATOM   3533 2HG1 ILE A 236     -16.088 -10.323 -13.791  1.00 75.14           H
ATOM   3534  CG2 ILE A 236     -15.070  -9.099 -16.872  1.00 75.14           C
ATOM   3535 1HG2 ILE A 236     -14.131  -9.154 -17.423  1.00 75.14           H
ATOM   3536 2HG2 ILE A 236     -15.857  -9.588 -17.447  1.00 75.14           H
ATOM   3537 3HG2 ILE A 236     -15.335  -8.054 -16.709  1.00 75.14           H
ATOM   3538  CD1 ILE A 236     -16.338  -8.216 -14.177  1.00 75.14           C
ATOM   3539 1HD1 ILE A 236     -15.469  -7.918 -13.591  1.00 75.14           H
ATOM   3540 2HD1 ILE A 236     -16.437  -7.558 -15.040  1.00 75.14           H
ATOM   3541 3HD1 ILE A 236     -17.234  -8.143 -13.560  1.00 75.14           H
ATOM   3542  HN  ILE A 236     -13.946 -11.196 -13.716  1.00 75.14           H
ATOM   3543  N   ILE A 237     -12.221 -11.250 -16.370  1.00 71.46           N
ATOM   3544  CA  ILE A 237     -11.108 -11.305 -17.302  1.00 71.46           C
ATOM   3545  C   ILE A 237     -10.991 -12.721 -17.868  1.00 71.46           C
ATOM   3546  O   ILE A 237     -10.863 -12.902 -19.078  1.00 71.46           O
ATOM   3547  HA  ILE A 237     -11.334 -10.623 -18.122  1.00 71.46           H
ATOM   3548  CB  ILE A 237      -9.826 -10.801 -16.636  1.00 71.46           C
ATOM   3549  HB  ILE A 237      -9.821 -11.143 -15.601  1.00 71.46           H
ATOM   3550  CG1 ILE A 237      -9.787  -9.272 -16.606  1.00 71.46           C
ATOM   3551 1HG1 ILE A 237      -9.681  -8.887 -17.621  1.00 71.46           H
ATOM   3552 2HG1 ILE A 237     -10.731  -8.888 -16.217  1.00 71.46           H
ATOM   3553  CG2 ILE A 237      -8.587 -11.392 -17.313  1.00 71.46           C
ATOM   3554 1HG2 ILE A 237      -8.616 -12.479 -17.237  1.00 71.46           H
ATOM   3555 2HG2 ILE A 237      -8.573 -11.101 -18.363  1.00 71.46           H
ATOM   3556 3HG2 ILE A 237      -7.690 -11.018 -16.820  1.00 71.46           H
ATOM   3557  CD1 ILE A 237      -8.630  -8.769 -15.741  1.00 71.46           C
ATOM   3558 1HD1 ILE A 237      -8.753  -9.135 -14.722  1.00 71.46           H
ATOM   3559 2HD1 ILE A 237      -7.687  -9.134 -16.148  1.00 71.46           H
ATOM   3560 3HD1 ILE A 237      -8.626  -7.679 -15.738  1.00 71.46           H
ATOM   3561  HN  ILE A 237     -11.974 -11.012 -15.430  1.00 71.46           H
ATOM   3562  N   ILE A 238     -11.038 -13.690 -16.966  1.00 73.16           N
ATOM   3563  CA  ILE A 238     -10.927 -15.085 -17.359  1.00 73.16           C
ATOM   3564  C   ILE A 238     -12.065 -15.432 -18.320  1.00 73.16           C
ATOM   3565  O   ILE A 238     -11.843 -16.075 -19.345  1.00 73.16           O
ATOM   3566  HA  ILE A 238      -9.981 -15.200 -17.888  1.00 73.16           H
ATOM   3567  CB  ILE A 238     -10.868 -15.986 -16.124  1.00 73.16           C
ATOM   3568  HB  ILE A 238     -11.643 -15.664 -15.429  1.00 73.16           H
ATOM   3569  CG1 ILE A 238      -9.526 -15.842 -15.403  1.00 73.16           C
ATOM   3570 1HG1 ILE A 238      -8.745 -16.341 -15.976  1.00 73.16           H
ATOM   3571 2HG1 ILE A 238      -9.253 -14.788 -15.343  1.00 73.16           H
ATOM   3572  CG2 ILE A 238     -11.167 -17.441 -16.492  1.00 73.16           C
ATOM   3573 1HG2 ILE A 238     -12.164 -17.508 -16.927  1.00 73.16           H
ATOM   3574 2HG2 ILE A 238     -10.431 -17.791 -17.216  1.00 73.16           H
ATOM   3575 3HG2 ILE A 238     -11.118 -18.060 -15.596  1.00 73.16           H
ATOM   3576  CD1 ILE A 238      -9.593 -16.438 -13.995  1.00 73.16           C
ATOM   3577 1HD1 ILE A 238     -10.358 -15.919 -13.417  1.00 73.16           H
ATOM   3578 2HD1 ILE A 238      -9.842 -17.497 -14.061  1.00 73.16           H
ATOM   3579 3HD1 ILE A 238      -8.627 -16.321 -13.505  1.00 73.16           H
ATOM   3580  HN  ILE A 238     -11.151 -13.536 -15.984  1.00 73.16           H
ATOM   3581  N   HIS A 239     -13.260 -14.991 -17.955  1.00 76.02           N
ATOM   3582  CA  HIS A 239     -14.441 -15.285 -18.750  1.00 76.02           C
ATOM   3583  C   HIS A 239     -14.264 -14.718 -20.160  1.00 76.02           C
ATOM   3584  O   HIS A 239     -14.589 -15.381 -21.144  1.00 76.02           O
ATOM   3585  HA  HIS A 239     -14.515 -16.370 -18.810  1.00 76.02           H
ATOM   3586  CB  HIS A 239     -15.704 -14.768 -18.058  1.00 76.02           C
ATOM   3587 1HB  HIS A 239     -15.757 -15.195 -17.056  1.00 76.02           H
ATOM   3588 2HB  HIS A 239     -15.625 -13.688 -17.940  1.00 76.02           H
ATOM   3589  CG  HIS A 239     -16.982 -15.088 -18.795  1.00 76.02           C
ATOM   3590  ND1 HIS A 239     -17.561 -14.219 -19.704  1.00 76.02           N
ATOM   3591  HD1 HIS A 239     -17.207 -13.319 -19.960  1.00 76.02           H
ATOM   3592  CD2 HIS A 239     -17.787 -16.189 -18.749  1.00 76.02           C
ATOM   3593  HD2 HIS A 239     -17.623 -17.071 -18.131  1.00 76.02           H
ATOM   3594  CE1 HIS A 239     -18.663 -14.781 -20.177  1.00 76.02           C
ATOM   3595  HE1 HIS A 239     -19.341 -14.345 -20.911  1.00 76.02           H
ATOM   3596  NE2 HIS A 239     -18.802 -16.002 -19.583  1.00 76.02           N
ATOM   3597  HN  HIS A 239     -13.428 -14.444 -17.135  1.00 76.02           H
ATOM   3598  N   THR A 240     -13.748 -13.499 -20.213  1.00 70.84           N
ATOM   3599  CA  THR A 240     -13.581 -12.812 -21.483  1.00 70.84           C
ATOM   3600  C   THR A 240     -12.541 -13.531 -22.345  1.00 70.84           C
ATOM   3601  O   THR A 240     -12.666 -13.573 -23.568  1.00 70.84           O
ATOM   3602  HA  THR A 240     -14.527 -12.852 -22.023  1.00 70.84           H
ATOM   3603  CB  THR A 240     -13.223 -11.354 -21.188  1.00 70.84           C
ATOM   3604  HB  THR A 240     -12.225 -11.278 -20.756  1.00 70.84           H
ATOM   3605  OG1 THR A 240     -14.288 -10.896 -20.359  1.00 70.84           O
ATOM   3606  HG1 THR A 240     -13.981 -10.834 -19.410  1.00 70.84           H
ATOM   3607  CG2 THR A 240     -13.309 -10.467 -22.431  1.00 70.84           C
ATOM   3608 1HG2 THR A 240     -14.325 -10.490 -22.824  1.00 70.84           H
ATOM   3609 2HG2 THR A 240     -12.618 -10.835 -23.189  1.00 70.84           H
ATOM   3610 3HG2 THR A 240     -13.045  -9.443 -22.166  1.00 70.84           H
ATOM   3611  HN  THR A 240     -13.448 -12.983 -19.411  1.00 70.84           H
ATOM   3612  N   LEU A 241     -11.538 -14.078 -21.674  1.00 69.28           N
ATOM   3613  CA  LEU A 241     -10.483 -14.802 -22.362  1.00 69.28           C
ATOM   3614  C   LEU A 241     -11.072 -16.053 -23.016  1.00 69.28           C
ATOM   3615  O   LEU A 241     -10.816 -16.325 -24.188  1.00 69.28           O
ATOM   3616  HA  LEU A 241     -10.099 -14.151 -23.147  1.00 69.28           H
ATOM   3617  CB  LEU A 241      -9.323 -15.094 -21.408  1.00 69.28           C
ATOM   3618 1HB  LEU A 241      -9.728 -15.225 -20.405  1.00 69.28           H
ATOM   3619 2HB  LEU A 241      -8.872 -16.043 -21.697  1.00 69.28           H
ATOM   3620  CG  LEU A 241      -8.221 -14.035 -21.348  1.00 69.28           C
ATOM   3621  HG  LEU A 241      -8.568 -13.216 -20.718  1.00 69.28           H
ATOM   3622  CD1 LEU A 241      -6.954 -14.598 -20.702  1.00 69.28           C
ATOM   3623 1HD1 LEU A 241      -7.179 -14.926 -19.687  1.00 69.28           H
ATOM   3624 2HD1 LEU A 241      -6.593 -15.445 -21.286  1.00 69.28           H
ATOM   3625 3HD1 LEU A 241      -6.187 -13.824 -20.672  1.00 69.28           H
ATOM   3626  CD2 LEU A 241      -7.946 -13.451 -22.736  1.00 69.28           C
ATOM   3627 1HD2 LEU A 241      -7.629 -14.247 -23.409  1.00 69.28           H
ATOM   3628 2HD2 LEU A 241      -8.854 -12.989 -23.122  1.00 69.28           H
ATOM   3629 3HD2 LEU A 241      -7.158 -12.701 -22.664  1.00 69.28           H
ATOM   3630  HN  LEU A 241     -11.441 -14.033 -20.679  1.00 69.28           H
ATOM   3631  N   ILE A 242     -11.850 -16.783 -22.229  1.00 71.87           N
ATOM   3632  CA  ILE A 242     -12.440 -18.024 -22.702  1.00 71.87           C
ATOM   3633  C   ILE A 242     -13.249 -17.747 -23.971  1.00 71.87           C
ATOM   3634  O   ILE A 242     -13.265 -18.563 -24.892  1.00 71.87           O
ATOM   3635  HA  ILE A 242     -11.622 -18.699 -22.955  1.00 71.87           H
ATOM   3636  CB  ILE A 242     -13.250 -18.690 -21.589  1.00 71.87           C
ATOM   3637  HB  ILE A 242     -13.915 -17.943 -21.156  1.00 71.87           H
ATOM   3638  CG1 ILE A 242     -12.336 -19.186 -20.467  1.00 71.87           C
ATOM   3639 1HG1 ILE A 242     -11.800 -20.076 -20.796  1.00 71.87           H
ATOM   3640 2HG1 ILE A 242     -11.586 -18.427 -20.242  1.00 71.87           H
ATOM   3641  CG2 ILE A 242     -14.131 -19.810 -22.147  1.00 71.87           C
ATOM   3642 1HG2 ILE A 242     -14.821 -19.397 -22.882  1.00 71.87           H
ATOM   3643 2HG2 ILE A 242     -13.503 -20.564 -22.622  1.00 71.87           H
ATOM   3644 3HG2 ILE A 242     -14.696 -20.267 -21.335  1.00 71.87           H
ATOM   3645  CD1 ILE A 242     -13.140 -19.505 -19.205  1.00 71.87           C
ATOM   3646 1HD1 ILE A 242     -13.655 -18.606 -18.865  1.00 71.87           H
ATOM   3647 2HD1 ILE A 242     -13.873 -20.281 -19.428  1.00 71.87           H
ATOM   3648 3HD1 ILE A 242     -12.466 -19.855 -18.423  1.00 71.87           H
ATOM   3649  HN  ILE A 242     -12.078 -16.539 -21.286  1.00 71.87           H
ATOM   3650  N   GLN A 243     -13.902 -16.594 -23.979  1.00 68.80           N
ATOM   3651  CA  GLN A 243     -14.691 -16.188 -25.129  1.00 68.80           C
ATOM   3652  C   GLN A 243     -13.774 -15.791 -26.288  1.00 68.80           C
ATOM   3653  O   GLN A 243     -14.128 -15.967 -27.453  1.00 68.80           O
ATOM   3654  HA  GLN A 243     -15.275 -17.066 -25.404  1.00 68.80           H
ATOM   3655  CB  GLN A 243     -15.642 -15.046 -24.767  1.00 68.80           C
ATOM   3656 1HB  GLN A 243     -15.082 -14.237 -24.297  1.00 68.80           H
ATOM   3657 2HB  GLN A 243     -16.090 -14.639 -25.674  1.00 68.80           H
ATOM   3658  CG  GLN A 243     -16.743 -15.529 -23.820  1.00 68.80           C
ATOM   3659 1HG  GLN A 243     -17.199 -16.435 -24.220  1.00 68.80           H
ATOM   3660 2HG  GLN A 243     -16.308 -15.790 -22.855  1.00 68.80           H
ATOM   3661  CD  GLN A 243     -17.813 -14.453 -23.630  1.00 68.80           C
ATOM   3662  OE1 GLN A 243     -17.614 -13.284 -23.919  1.00 68.80           O
ATOM   3663  NE2 GLN A 243     -18.957 -14.910 -23.129  1.00 68.80           N
ATOM   3664 1HE2 GLN A 243     -19.055 -15.882 -22.913  1.00 68.80           H
ATOM   3665 2HE2 GLN A 243     -19.719 -14.282 -22.968  1.00 68.80           H
ATOM   3666  HN  GLN A 243     -13.898 -15.944 -23.219  1.00 68.80           H
ATOM   3667  N   ALA A 244     -12.613 -15.263 -25.928  1.00 62.65           N
ATOM   3668  CA  ALA A 244     -11.692 -14.735 -26.920  1.00 62.65           C
ATOM   3669  C   ALA A 244     -10.998 -15.896 -27.635  1.00 62.65           C
ATOM   3670  O   ALA A 244      -9.909 -16.311 -27.242  1.00 62.65           O
ATOM   3671  HA  ALA A 244     -12.274 -14.168 -27.646  1.00 62.65           H
ATOM   3672  CB  ALA A 244     -10.697 -13.791 -26.241  1.00 62.65           C
ATOM   3673 1HB  ALA A 244     -11.238 -12.969 -25.773  1.00 62.65           H
ATOM   3674 2HB  ALA A 244     -10.138 -14.337 -25.481  1.00 62.65           H
ATOM   3675 3HB  ALA A 244     -10.006 -13.395 -26.985  1.00 62.65           H
ATOM   3676  HN  ALA A 244     -12.300 -15.194 -24.981  1.00 62.65           H
ATOM   3677  N   LYS A 245     -11.658 -16.388 -28.673  1.00 55.39           N
ATOM   3678  CA  LYS A 245     -11.145 -17.528 -29.414  1.00 55.39           C
ATOM   3679  C   LYS A 245      -9.680 -17.277 -29.777  1.00 55.39           C
ATOM   3680  O   LYS A 245      -8.954 -18.208 -30.123  1.00 55.39           O
ATOM   3681  HA  LYS A 245     -11.194 -18.395 -28.755  1.00 55.39           H
ATOM   3682  CB  LYS A 245     -12.035 -17.827 -30.622  1.00 55.39           C
ATOM   3683 1HB  LYS A 245     -12.202 -16.912 -31.191  1.00 55.39           H
ATOM   3684 2HB  LYS A 245     -11.529 -18.526 -31.287  1.00 55.39           H
ATOM   3685  CG  LYS A 245     -13.378 -18.413 -30.182  1.00 55.39           C
ATOM   3686 1HG  LYS A 245     -13.208 -19.287 -29.553  1.00 55.39           H
ATOM   3687 2HG  LYS A 245     -13.916 -17.684 -29.576  1.00 55.39           H
ATOM   3688  CD  LYS A 245     -14.228 -18.806 -31.392  1.00 55.39           C
ATOM   3689 1HD  LYS A 245     -14.510 -17.912 -31.948  1.00 55.39           H
ATOM   3690 2HD  LYS A 245     -13.640 -19.428 -32.067  1.00 55.39           H
ATOM   3691  CE  LYS A 245     -15.485 -19.561 -30.957  1.00 55.39           C
ATOM   3692 1HE  LYS A 245     -15.209 -20.407 -30.328  1.00 55.39           H
ATOM   3693 2HE  LYS A 245     -16.118 -18.909 -30.355  1.00 55.39           H
ATOM   3694  NZ  LYS A 245     -16.237 -20.039 -32.139  1.00 55.39           N
ATOM   3695 1HZ  LYS A 245     -17.062 -20.544 -31.833  1.00 55.39           H
ATOM   3696 2HZ  LYS A 245     -16.517 -19.246 -32.705  1.00 55.39           H
ATOM   3697 3HZ  LYS A 245     -15.648 -20.656 -32.687  1.00 55.39           H
ATOM   3698  HN  LYS A 245     -12.526 -16.022 -29.009  1.00 55.39           H
ATOM   3699  N   LYS A 246      -9.288 -16.015 -29.685  1.00 53.82           N
ATOM   3700  CA  LYS A 246      -8.009 -15.587 -30.224  1.00 53.82           C
ATOM   3701  C   LYS A 246      -6.938 -15.701 -29.137  1.00 53.82           C
ATOM   3702  O   LYS A 246      -7.024 -15.037 -28.105  1.00 53.82           O
ATOM   3703  HA  LYS A 246      -7.751 -16.268 -31.035  1.00 53.82           H
ATOM   3704  CB  LYS A 246      -8.123 -14.186 -30.830  1.00 53.82           C
ATOM   3705 1HB  LYS A 246      -8.914 -13.631 -30.325  1.00 53.82           H
ATOM   3706 2HB  LYS A 246      -7.196 -13.638 -30.665  1.00 53.82           H
ATOM   3707  CG  LYS A 246      -8.420 -14.260 -32.329  1.00 53.82           C
ATOM   3708 1HG  LYS A 246      -7.729 -14.954 -32.806  1.00 53.82           H
ATOM   3709 2HG  LYS A 246      -9.425 -14.652 -32.485  1.00 53.82           H
ATOM   3710  CD  LYS A 246      -8.298 -12.881 -32.980  1.00 53.82           C
ATOM   3711 1HD  LYS A 246      -9.091 -12.229 -32.612  1.00 53.82           H
ATOM   3712 2HD  LYS A 246      -7.351 -12.422 -32.695  1.00 53.82           H
ATOM   3713  CE  LYS A 246      -8.382 -12.985 -34.504  1.00 53.82           C
ATOM   3714 1HE  LYS A 246      -7.617 -13.670 -34.871  1.00 53.82           H
ATOM   3715 2HE  LYS A 246      -9.347 -13.401 -34.794  1.00 53.82           H
ATOM   3716  NZ  LYS A 246      -8.202 -11.654 -35.126  1.00 53.82           N
ATOM   3717 1HZ  LYS A 246      -8.249 -11.742 -36.135  1.00 53.82           H
ATOM   3718 2HZ  LYS A 246      -8.936 -11.030 -34.807  1.00 53.82           H
ATOM   3719 3HZ  LYS A 246      -7.299 -11.276 -34.860  1.00 53.82           H
ATOM   3720  HN  LYS A 246      -9.828 -15.292 -29.253  1.00 53.82           H
ATOM   3721  N   SER A 247      -5.955 -16.548 -29.406  1.00 53.53           N
ATOM   3722  CA  SER A 247      -4.976 -16.903 -28.392  1.00 53.53           C
ATOM   3723  C   SER A 247      -4.288 -15.643 -27.864  1.00 53.53           C
ATOM   3724  O   SER A 247      -3.979 -15.552 -26.677  1.00 53.53           O
ATOM   3725  HA  SER A 247      -5.545 -17.390 -27.600  1.00 53.53           H
ATOM   3726  CB  SER A 247      -3.939 -17.881 -28.948  1.00 53.53           C
ATOM   3727 1HB  SER A 247      -3.415 -18.361 -28.122  1.00 53.53           H
ATOM   3728 2HB  SER A 247      -4.446 -18.670 -29.505  1.00 53.53           H
ATOM   3729  OG  SER A 247      -2.995 -17.233 -29.796  1.00 53.53           O
ATOM   3730  HG  SER A 247      -2.348 -17.902 -30.162  1.00 53.53           H
ATOM   3731  HN  SER A 247      -5.822 -16.986 -30.294  1.00 53.53           H
ATOM   3732  N   SER A 248      -4.068 -14.703 -28.771  1.00 56.97           N
ATOM   3733  CA  SER A 248      -3.127 -13.625 -28.520  1.00 56.97           C
ATOM   3734  C   SER A 248      -3.507 -12.887 -27.235  1.00 56.97           C
ATOM   3735  O   SER A 248      -2.688 -12.173 -26.659  1.00 56.97           O
ATOM   3736  HA  SER A 248      -2.157 -14.110 -28.409  1.00 56.97           H
ATOM   3737  CB  SER A 248      -3.078 -12.650 -29.698  1.00 56.97           C
ATOM   3738 1HB  SER A 248      -2.228 -11.979 -29.577  1.00 56.97           H
ATOM   3739 2HB  SER A 248      -2.917 -13.206 -30.622  1.00 56.97           H
ATOM   3740  OG  SER A 248      -4.275 -11.885 -29.807  1.00 56.97           O
ATOM   3741  HG  SER A 248      -4.194 -11.229 -30.558  1.00 56.97           H
ATOM   3742  HN  SER A 248      -4.520 -14.670 -29.663  1.00 56.97           H
ATOM   3743  N   LYS A 249      -4.751 -13.085 -26.823  1.00 59.55           N
ATOM   3744  CA  LYS A 249      -5.257 -12.430 -25.629  1.00 59.55           C
ATOM   3745  C   LYS A 249      -4.630 -13.078 -24.393  1.00 59.55           C
ATOM   3746  O   LYS A 249      -4.657 -12.504 -23.305  1.00 59.55           O
ATOM   3747  HA  LYS A 249      -4.942 -11.388 -25.669  1.00 59.55           H
ATOM   3748  CB  LYS A 249      -6.787 -12.440 -25.619  1.00 59.55           C
ATOM   3749 1HB  LYS A 249      -7.148 -13.466 -25.699  1.00 59.55           H
ATOM   3750 2HB  LYS A 249      -7.151 -12.047 -24.670  1.00 59.55           H
ATOM   3751  CG  LYS A 249      -7.348 -11.605 -26.772  1.00 59.55           C
ATOM   3752 1HG  LYS A 249      -7.030 -10.568 -26.663  1.00 59.55           H
ATOM   3753 2HG  LYS A 249      -6.942 -11.965 -27.717  1.00 59.55           H
ATOM   3754  CD  LYS A 249      -8.876 -11.675 -26.806  1.00 59.55           C
ATOM   3755 1HD  LYS A 249      -9.192 -12.684 -27.073  1.00 59.55           H
ATOM   3756 2HD  LYS A 249      -9.276 -11.468 -25.813  1.00 59.55           H
ATOM   3757  CE  LYS A 249      -9.448 -10.673 -27.812  1.00 59.55           C
ATOM   3758 1HE  LYS A 249      -8.862  -9.754 -27.791  1.00 59.55           H
ATOM   3759 2HE  LYS A 249      -9.371 -11.078 -28.821  1.00 59.55           H
ATOM   3760  NZ  LYS A 249     -10.863 -10.374 -27.497  1.00 59.55           N
ATOM   3761 1HZ  LYS A 249     -11.032  -9.381 -27.611  1.00 59.55           H
ATOM   3762 2HZ  LYS A 249     -11.466 -10.894 -28.125  1.00 59.55           H
ATOM   3763 3HZ  LYS A 249     -11.060 -10.643 -26.540  1.00 59.55           H
ATOM   3764  HN  LYS A 249      -5.407 -13.679 -27.289  1.00 59.55           H
ATOM   3765  N   HIS A 250      -4.080 -14.266 -24.601  1.00 62.88           N
ATOM   3766  CA  HIS A 250      -3.481 -15.015 -23.510  1.00 62.88           C
ATOM   3767  C   HIS A 250      -2.272 -14.252 -22.967  1.00 62.88           C
ATOM   3768  O   HIS A 250      -2.023 -14.251 -21.762  1.00 62.88           O
ATOM   3769  HA  HIS A 250      -4.237 -15.086 -22.727  1.00 62.88           H
ATOM   3770  CB  HIS A 250      -3.134 -16.438 -23.953  1.00 62.88           C
ATOM   3771 1HB  HIS A 250      -2.658 -16.396 -24.933  1.00 62.88           H
ATOM   3772 2HB  HIS A 250      -2.403 -16.855 -23.261  1.00 62.88           H
ATOM   3773  CG  HIS A 250      -4.324 -17.365 -24.027  1.00 62.88           C
ATOM   3774  ND1 HIS A 250      -4.743 -18.133 -22.954  1.00 62.88           N
ATOM   3775  HD1 HIS A 250      -4.319 -18.155 -22.049  1.00 62.88           H
ATOM   3776  CD2 HIS A 250      -5.178 -17.640 -25.054  1.00 62.88           C
ATOM   3777  HD2 HIS A 250      -5.135 -17.204 -26.052  1.00 62.88           H
ATOM   3778  CE1 HIS A 250      -5.802 -18.834 -23.331  1.00 62.88           C
ATOM   3779  HE1 HIS A 250      -6.361 -19.534 -22.710  1.00 62.88           H
ATOM   3780  NE2 HIS A 250      -6.070 -18.527 -24.633  1.00 62.88           N
ATOM   3781  HN  HIS A 250      -4.041 -14.715 -25.494  1.00 62.88           H
ATOM   3782  N   LYS A 251      -1.551 -13.620 -23.882  1.00 63.13           N
ATOM   3783  CA  LYS A 251      -0.331 -12.918 -23.520  1.00 63.13           C
ATOM   3784  C   LYS A 251      -0.675 -11.754 -22.589  1.00 63.13           C
ATOM   3785  O   LYS A 251      -0.013 -11.551 -21.572  1.00 63.13           O
ATOM   3786  HA  LYS A 251       0.301 -13.620 -22.976  1.00 63.13           H
ATOM   3787  CB  LYS A 251       0.436 -12.496 -24.775  1.00 63.13           C
ATOM   3788 1HB  LYS A 251      -0.171 -12.688 -25.659  1.00 63.13           H
ATOM   3789 2HB  LYS A 251       0.624 -11.422 -24.746  1.00 63.13           H
ATOM   3790  CG  LYS A 251       1.763 -13.249 -24.886  1.00 63.13           C
ATOM   3791 1HG  LYS A 251       2.284 -13.217 -23.929  1.00 63.13           H
ATOM   3792 2HG  LYS A 251       1.571 -14.299 -25.109  1.00 63.13           H
ATOM   3793  CD  LYS A 251       2.648 -12.643 -25.977  1.00 63.13           C
ATOM   3794 1HD  LYS A 251       2.142 -12.712 -26.940  1.00 63.13           H
ATOM   3795 2HD  LYS A 251       2.806 -11.584 -25.775  1.00 63.13           H
ATOM   3796  CE  LYS A 251       3.997 -13.361 -26.050  1.00 63.13           C
ATOM   3797 1HE  LYS A 251       4.410 -13.474 -25.047  1.00 63.13           H
ATOM   3798 2HE  LYS A 251       3.860 -14.365 -26.453  1.00 63.13           H
ATOM   3799  NZ  LYS A 251       4.942 -12.603 -26.900  1.00 63.13           N
ATOM   3800 1HZ  LYS A 251       5.809 -13.122 -26.987  1.00 63.13           H
ATOM   3801 2HZ  LYS A 251       4.536 -12.467 -27.819  1.00 63.13           H
ATOM   3802 3HZ  LYS A 251       5.129 -11.701 -26.476  1.00 63.13           H
ATOM   3803  HN  LYS A 251      -1.787 -13.584 -24.853  1.00 63.13           H
ATOM   3804  N   ALA A 252      -1.711 -11.019 -22.969  1.00 63.37           N
ATOM   3805  CA  ALA A 252      -2.127  -9.858 -22.201  1.00 63.37           C
ATOM   3806  C   ALA A 252      -2.577 -10.307 -20.810  1.00 63.37           C
ATOM   3807  O   ALA A 252      -2.447  -9.561 -19.841  1.00 63.37           O
ATOM   3808  HA  ALA A 252      -1.264  -9.200 -22.100  1.00 63.37           H
ATOM   3809  CB  ALA A 252      -3.228  -9.113 -22.959  1.00 63.37           C
ATOM   3810 1HB  ALA A 252      -2.848  -8.790 -23.928  1.00 63.37           H
ATOM   3811 2HB  ALA A 252      -4.081  -9.776 -23.105  1.00 63.37           H
ATOM   3812 3HB  ALA A 252      -3.540  -8.242 -22.382  1.00 63.37           H
ATOM   3813  HN  ALA A 252      -2.259 -11.206 -23.784  1.00 63.37           H
ATOM   3814  N   LEU A 253      -3.098 -11.524 -20.756  1.00 67.36           N
ATOM   3815  CA  LEU A 253      -3.572 -12.080 -19.499  1.00 67.36           C
ATOM   3816  C   LEU A 253      -2.385 -12.277 -18.554  1.00 67.36           C
ATOM   3817  O   LEU A 253      -2.448 -11.899 -17.385  1.00 67.36           O
ATOM   3818  HA  LEU A 253      -4.250 -11.352 -19.055  1.00 67.36           H
ATOM   3819  CB  LEU A 253      -4.378 -13.357 -19.748  1.00 67.36           C
ATOM   3820 1HB  LEU A 253      -4.979 -13.214 -20.646  1.00 67.36           H
ATOM   3821 2HB  LEU A 253      -3.681 -14.168 -19.958  1.00 67.36           H
ATOM   3822  CG  LEU A 253      -5.303 -13.798 -18.613  1.00 67.36           C
ATOM   3823  HG  LEU A 253      -4.807 -13.586 -17.666  1.00 67.36           H
ATOM   3824  CD1 LEU A 253      -6.609 -13.000 -18.628  1.00 67.36           C
ATOM   3825 1HD1 LEU A 253      -6.387 -11.939 -18.507  1.00 67.36           H
ATOM   3826 2HD1 LEU A 253      -7.120 -13.158 -19.577  1.00 67.36           H
ATOM   3827 3HD1 LEU A 253      -7.248 -13.333 -17.810  1.00 67.36           H
ATOM   3828  CD2 LEU A 253      -5.553 -15.306 -18.664  1.00 67.36           C
ATOM   3829 1HD2 LEU A 253      -6.019 -15.566 -19.615  1.00 67.36           H
ATOM   3830 2HD2 LEU A 253      -4.605 -15.835 -18.567  1.00 67.36           H
ATOM   3831 3HD2 LEU A 253      -6.214 -15.593 -17.846  1.00 67.36           H
ATOM   3832  HN  LEU A 253      -3.199 -12.125 -21.548  1.00 67.36           H
ATOM   3833  N   LYS A 254      -1.330 -12.868 -19.095  1.00 70.22           N
ATOM   3834  CA  LYS A 254      -0.194 -13.264 -18.281  1.00 70.22           C
ATOM   3835  C   LYS A 254       0.258 -12.074 -17.432  1.00 70.22           C
ATOM   3836  O   LYS A 254       0.526 -12.223 -16.241  1.00 70.22           O
ATOM   3837  HA  LYS A 254      -0.531 -14.056 -17.613  1.00 70.22           H
ATOM   3838  CB  LYS A 254       0.915 -13.851 -19.156  1.00 70.22           C
ATOM   3839 1HB  LYS A 254       0.504 -14.632 -19.796  1.00 70.22           H
ATOM   3840 2HB  LYS A 254       1.312 -13.078 -19.814  1.00 70.22           H
ATOM   3841  CG  LYS A 254       2.043 -14.428 -18.299  1.00 70.22           C
ATOM   3842 1HG  LYS A 254       2.508 -13.631 -17.719  1.00 70.22           H
ATOM   3843 2HG  LYS A 254       1.633 -15.144 -17.586  1.00 70.22           H
ATOM   3844  CD  LYS A 254       3.097 -15.115 -19.170  1.00 70.22           C
ATOM   3845 1HD  LYS A 254       2.631 -15.910 -19.753  1.00 70.22           H
ATOM   3846 2HD  LYS A 254       3.510 -14.399 -19.880  1.00 70.22           H
ATOM   3847  CE  LYS A 254       4.222 -15.697 -18.312  1.00 70.22           C
ATOM   3848 1HE  LYS A 254       4.739 -14.894 -17.786  1.00 70.22           H
ATOM   3849 2HE  LYS A 254       3.804 -16.358 -17.553  1.00 70.22           H
ATOM   3850  NZ  LYS A 254       5.183 -16.444 -19.155  1.00 70.22           N
ATOM   3851 1HZ  LYS A 254       5.927 -16.813 -18.573  1.00 70.22           H
ATOM   3852 2HZ  LYS A 254       4.704 -17.210 -19.615  1.00 70.22           H
ATOM   3853 3HZ  LYS A 254       5.575 -15.823 -19.853  1.00 70.22           H
ATOM   3854  HN  LYS A 254      -1.245 -13.077 -20.070  1.00 70.22           H
ATOM   3855  N   VAL A 255       0.329 -10.920 -18.078  1.00 71.16           N
ATOM   3856  CA  VAL A 255       0.787  -9.714 -17.409  1.00 71.16           C
ATOM   3857  C   VAL A 255      -0.118  -9.427 -16.209  1.00 71.16           C
ATOM   3858  O   VAL A 255       0.366  -9.105 -15.125  1.00 71.16           O
ATOM   3859  HA  VAL A 255       1.798  -9.902 -17.048  1.00 71.16           H
ATOM   3860  CB  VAL A 255       0.846  -8.553 -18.404  1.00 71.16           C
ATOM   3861  HB  VAL A 255      -0.175  -8.317 -18.704  1.00 71.16           H
ATOM   3862  CG1 VAL A 255       1.446  -7.305 -17.755  1.00 71.16           C
ATOM   3863 1HG1 VAL A 255       0.832  -7.006 -16.905  1.00 71.16           H
ATOM   3864 2HG1 VAL A 255       2.458  -7.524 -17.413  1.00 71.16           H
ATOM   3865 3HG1 VAL A 255       1.476  -6.495 -18.484  1.00 71.16           H
ATOM   3866  CG2 VAL A 255       1.626  -8.947 -19.660  1.00 71.16           C
ATOM   3867 1HG2 VAL A 255       2.643  -9.223 -19.384  1.00 71.16           H
ATOM   3868 2HG2 VAL A 255       1.137  -9.795 -20.140  1.00 71.16           H
ATOM   3869 3HG2 VAL A 255       1.652  -8.104 -20.350  1.00 71.16           H
ATOM   3870  HN  VAL A 255       0.080 -10.801 -19.039  1.00 71.16           H
ATOM   3871  N   THR A 256      -1.416  -9.555 -16.443  1.00 71.24           N
ATOM   3872  CA  THR A 256      -2.397  -9.203 -15.430  1.00 71.24           C
ATOM   3873  C   THR A 256      -2.280 -10.141 -14.227  1.00 71.24           C
ATOM   3874  O   THR A 256      -2.120  -9.687 -13.095  1.00 71.24           O
ATOM   3875  HA  THR A 256      -2.178  -8.197 -15.074  1.00 71.24           H
ATOM   3876  CB  THR A 256      -3.780  -9.224 -16.085  1.00 71.24           C
ATOM   3877  HB  THR A 256      -4.141 -10.246 -16.198  1.00 71.24           H
ATOM   3878  OG1 THR A 256      -3.602  -8.496 -17.297  1.00 71.24           O
ATOM   3879  HG1 THR A 256      -3.443  -9.129 -18.055  1.00 71.24           H
ATOM   3880  CG2 THR A 256      -4.809  -8.403 -15.305  1.00 71.24           C
ATOM   3881 1HG2 THR A 256      -4.479  -7.366 -15.250  1.00 71.24           H
ATOM   3882 2HG2 THR A 256      -4.908  -8.807 -14.297  1.00 71.24           H
ATOM   3883 3HG2 THR A 256      -5.772  -8.451 -15.812  1.00 71.24           H
ATOM   3884  HN  THR A 256      -1.799  -9.890 -17.304  1.00 71.24           H
ATOM   3885  N   ILE A 257      -2.365 -11.432 -14.512  1.00 73.85           N
ATOM   3886  CA  ILE A 257      -2.359 -12.433 -13.460  1.00 73.85           C
ATOM   3887  C   ILE A 257      -1.132 -12.226 -12.570  1.00 73.85           C
ATOM   3888  O   ILE A 257      -1.240 -12.234 -11.345  1.00 73.85           O
ATOM   3889  HA  ILE A 257      -3.253 -12.277 -12.856  1.00 73.85           H
ATOM   3890  CB  ILE A 257      -2.456 -13.839 -14.056  1.00 73.85           C
ATOM   3891  HB  ILE A 257      -1.705 -13.929 -14.841  1.00 73.85           H
ATOM   3892  CG1 ILE A 257      -3.821 -14.065 -14.710  1.00 73.85           C
ATOM   3893 1HG1 ILE A 257      -4.607 -13.964 -13.962  1.00 73.85           H
ATOM   3894 2HG1 ILE A 257      -3.998 -13.297 -15.463  1.00 73.85           H
ATOM   3895  CG2 ILE A 257      -2.141 -14.904 -13.004  1.00 73.85           C
ATOM   3896 1HG2 ILE A 257      -1.130 -14.754 -12.626  1.00 73.85           H
ATOM   3897 2HG2 ILE A 257      -2.852 -14.824 -12.182  1.00 73.85           H
ATOM   3898 3HG2 ILE A 257      -2.217 -15.894 -13.455  1.00 73.85           H
ATOM   3899  CD1 ILE A 257      -3.897 -15.449 -15.356  1.00 73.85           C
ATOM   3900 1HD1 ILE A 257      -3.125 -15.537 -16.120  1.00 73.85           H
ATOM   3901 2HD1 ILE A 257      -3.743 -16.214 -14.595  1.00 73.85           H
ATOM   3902 3HD1 ILE A 257      -4.878 -15.584 -15.813  1.00 73.85           H
ATOM   3903  HN  ILE A 257      -2.435 -11.796 -15.441  1.00 73.85           H
ATOM   3904  N   THR A 258       0.007 -12.044 -13.222  1.00 78.47           N
ATOM   3905  CA  THR A 258       1.267 -11.919 -12.508  1.00 78.47           C
ATOM   3906  C   THR A 258       1.201 -10.762 -11.509  1.00 78.47           C
ATOM   3907  O   THR A 258       1.647 -10.894 -10.371  1.00 78.47           O
ATOM   3908  HA  THR A 258       1.426 -12.830 -11.931  1.00 78.47           H
ATOM   3909  CB  THR A 258       2.384 -11.768 -13.542  1.00 78.47           C
ATOM   3910  HB  THR A 258       2.260 -10.850 -14.117  1.00 78.47           H
ATOM   3911  OG1 THR A 258       2.328 -12.977 -14.294  1.00 78.47           O
ATOM   3912  HG1 THR A 258       1.692 -12.875 -15.058  1.00 78.47           H
ATOM   3913  CG2 THR A 258       3.776 -11.787 -12.907  1.00 78.47           C
ATOM   3914 1HG2 THR A 258       3.925 -12.734 -12.388  1.00 78.47           H
ATOM   3915 2HG2 THR A 258       3.863 -10.965 -12.196  1.00 78.47           H
ATOM   3916 3HG2 THR A 258       4.531 -11.676 -13.685  1.00 78.47           H
ATOM   3917  HN  THR A 258       0.078 -11.982 -14.218  1.00 78.47           H
ATOM   3918  N   VAL A 259       0.642  -9.654 -11.973  1.00 75.12           N
ATOM   3919  CA  VAL A 259       0.583  -8.450 -11.162  1.00 75.12           C
ATOM   3920  C   VAL A 259      -0.275  -8.716  -9.923  1.00 75.12           C
ATOM   3921  O   VAL A 259       0.082  -8.313  -8.818  1.00 75.12           O
ATOM   3922  HA  VAL A 259       1.598  -8.218 -10.842  1.00 75.12           H
ATOM   3923  CB  VAL A 259       0.072  -7.277 -12.002  1.00 75.12           C
ATOM   3924  HB  VAL A 259      -0.848  -7.593 -12.493  1.00 75.12           H
ATOM   3925  CG1 VAL A 259      -0.257  -6.072 -11.119  1.00 75.12           C
ATOM   3926 1HG1 VAL A 259      -1.027  -6.348 -10.399  1.00 75.12           H
ATOM   3927 2HG1 VAL A 259       0.641  -5.756 -10.587  1.00 75.12           H
ATOM   3928 3HG1 VAL A 259      -0.617  -5.253 -11.741  1.00 75.12           H
ATOM   3929  CG2 VAL A 259       1.081  -6.902 -13.089  1.00 75.12           C
ATOM   3930 1HG2 VAL A 259       2.024  -6.614 -12.626  1.00 75.12           H
ATOM   3931 2HG2 VAL A 259       1.243  -7.757 -13.745  1.00 75.12           H
ATOM   3932 3HG2 VAL A 259       0.693  -6.066 -13.672  1.00 75.12           H
ATOM   3933  HN  VAL A 259       0.235  -9.571 -12.883  1.00 75.12           H
ATOM   3934  N   LEU A 260      -1.391  -9.393 -10.150  1.00 75.38           N
ATOM   3935  CA  LEU A 260      -2.296  -9.730  -9.065  1.00 75.38           C
ATOM   3936  C   LEU A 260      -1.571 -10.632  -8.063  1.00 75.38           C
ATOM   3937  O   LEU A 260      -1.574 -10.361  -6.864  1.00 75.38           O
ATOM   3938  HA  LEU A 260      -2.563  -8.801  -8.562  1.00 75.38           H
ATOM   3939  CB  LEU A 260      -3.590 -10.336  -9.613  1.00 75.38           C
ATOM   3940 1HB  LEU A 260      -4.142  -9.553 -10.133  1.00 75.38           H
ATOM   3941 2HB  LEU A 260      -3.328 -11.089 -10.357  1.00 75.38           H
ATOM   3942  CG  LEU A 260      -4.520 -10.979  -8.582  1.00 75.38           C
ATOM   3943  HG  LEU A 260      -3.909 -11.535  -7.872  1.00 75.38           H
ATOM   3944  CD1 LEU A 260      -5.279  -9.913  -7.789  1.00 75.38           C
ATOM   3945 1HD1 LEU A 260      -4.567  -9.273  -7.267  1.00 75.38           H
ATOM   3946 2HD1 LEU A 260      -5.877  -9.310  -8.472  1.00 75.38           H
ATOM   3947 3HD1 LEU A 260      -5.932 -10.397  -7.064  1.00 75.38           H
ATOM   3948  CD2 LEU A 260      -5.465 -11.981  -9.247  1.00 75.38           C
ATOM   3949 1HD2 LEU A 260      -6.072 -11.468  -9.993  1.00 75.38           H
ATOM   3950 2HD2 LEU A 260      -4.883 -12.766  -9.729  1.00 75.38           H
ATOM   3951 3HD2 LEU A 260      -6.115 -12.423  -8.492  1.00 75.38           H
ATOM   3952  HN  LEU A 260      -1.679  -9.710 -11.054  1.00 75.38           H
ATOM   3953  N   THR A 261      -0.968 -11.686  -8.593  1.00 81.03           N
ATOM   3954  CA  THR A 261      -0.398 -12.724  -7.752  1.00 81.03           C
ATOM   3955  C   THR A 261       0.643 -12.128  -6.802  1.00 81.03           C
ATOM   3956  O   THR A 261       0.717 -12.512  -5.636  1.00 81.03           O
ATOM   3957  HA  THR A 261      -1.193 -13.141  -7.134  1.00 81.03           H
ATOM   3958  CB  THR A 261       0.166 -13.815  -8.663  1.00 81.03           C
ATOM   3959  HB  THR A 261       0.970 -13.424  -9.287  1.00 81.03           H
ATOM   3960  OG1 THR A 261      -0.973 -14.305  -9.364  1.00 81.03           O
ATOM   3961  HG1 THR A 261      -1.140 -13.749 -10.178  1.00 81.03           H
ATOM   3962  CG2 THR A 261       0.672 -15.028  -7.880  1.00 81.03           C
ATOM   3963 1HG2 THR A 261      -0.149 -15.460  -7.309  1.00 81.03           H
ATOM   3964 2HG2 THR A 261       1.465 -14.717  -7.200  1.00 81.03           H
ATOM   3965 3HG2 THR A 261       1.062 -15.772  -8.575  1.00 81.03           H
ATOM   3966  HN  THR A 261      -0.866 -11.836  -9.577  1.00 81.03           H
ATOM   3967  N   VAL A 262       1.422 -11.198  -7.336  1.00 82.96           N
ATOM   3968  CA  VAL A 262       2.466 -10.557  -6.555  1.00 82.96           C
ATOM   3969  C   VAL A 262       1.826  -9.711  -5.453  1.00 82.96           C
ATOM   3970  O   VAL A 262       2.275  -9.735  -4.307  1.00 82.96           O
ATOM   3971  HA  VAL A 262       3.060 -11.345  -6.092  1.00 82.96           H
ATOM   3972  CB  VAL A 262       3.384  -9.749  -7.473  1.00 82.96           C
ATOM   3973  HB  VAL A 262       2.762  -9.069  -8.055  1.00 82.96           H
ATOM   3974  CG1 VAL A 262       4.368  -8.905  -6.660  1.00 82.96           C
ATOM   3975 1HG1 VAL A 262       3.815  -8.215  -6.023  1.00 82.96           H
ATOM   3976 2HG1 VAL A 262       4.982  -9.559  -6.040  1.00 82.96           H
ATOM   3977 3HG1 VAL A 262       5.009  -8.340  -7.337  1.00 82.96           H
ATOM   3978  CG2 VAL A 262       4.125 -10.663  -8.452  1.00 82.96           C
ATOM   3979 1HG2 VAL A 262       4.730 -11.377  -7.894  1.00 82.96           H
ATOM   3980 2HG2 VAL A 262       3.401 -11.199  -9.066  1.00 82.96           H
ATOM   3981 3HG2 VAL A 262       4.770 -10.062  -9.092  1.00 82.96           H
ATOM   3982  HN  VAL A 262       1.347 -10.883  -8.282  1.00 82.96           H
ATOM   3983  N   PHE A 263       0.789  -8.982  -5.837  1.00 79.39           N
ATOM   3984  CA  PHE A 263       0.091  -8.120  -4.899  1.00 79.39           C
ATOM   3985  C   PHE A 263      -0.492  -8.931  -3.739  1.00 79.39           C
ATOM   3986  O   PHE A 263      -0.263  -8.608  -2.575  1.00 79.39           O
ATOM   3987  HA  PHE A 263       0.818  -7.407  -4.511  1.00 79.39           H
ATOM   3988  CB  PHE A 263      -1.054  -7.456  -5.667  1.00 79.39           C
ATOM   3989 1HB  PHE A 263      -0.641  -6.924  -6.524  1.00 79.39           H
ATOM   3990 2HB  PHE A 263      -1.712  -8.231  -6.060  1.00 79.39           H
ATOM   3991  CG  PHE A 263      -1.882  -6.480  -4.829  1.00 79.39           C
ATOM   3992  CD1 PHE A 263      -2.924  -6.938  -4.085  1.00 79.39           C
ATOM   3993  HD1 PHE A 263      -3.169  -8.001  -4.085  1.00 79.39           H
ATOM   3994  CD2 PHE A 263      -1.577  -5.155  -4.829  1.00 79.39           C
ATOM   3995  HD2 PHE A 263      -0.742  -4.788  -5.426  1.00 79.39           H
ATOM   3996  CE1 PHE A 263      -3.693  -6.033  -3.307  1.00 79.39           C
ATOM   3997  HE1 PHE A 263      -4.528  -6.400  -2.710  1.00 79.39           H
ATOM   3998  CE2 PHE A 263      -2.346  -4.250  -4.051  1.00 79.39           C
ATOM   3999  HE2 PHE A 263      -2.101  -3.187  -4.051  1.00 79.39           H
ATOM   4000  CZ  PHE A 263      -3.388  -4.707  -3.307  1.00 79.39           C
ATOM   4001  HZ  PHE A 263      -3.978  -4.012  -2.710  1.00 79.39           H
ATOM   4002  HN  PHE A 263       0.425  -8.974  -6.769  1.00 79.39           H
ATOM   4003  N   VAL A 264      -1.235  -9.967  -4.098  1.00 81.66           N
ATOM   4004  CA  VAL A 264      -1.951 -10.754  -3.108  1.00 81.66           C
ATOM   4005  C   VAL A 264      -0.947 -11.371  -2.132  1.00 81.66           C
ATOM   4006  O   VAL A 264      -1.142 -11.316  -0.919  1.00 81.66           O
ATOM   4007  HA  VAL A 264      -2.604 -10.076  -2.558  1.00 81.66           H
ATOM   4008  CB  VAL A 264      -2.828 -11.798  -3.803  1.00 81.66           C
ATOM   4009  HB  VAL A 264      -2.196 -12.365  -4.487  1.00 81.66           H
ATOM   4010  CG1 VAL A 264      -3.421 -12.778  -2.789  1.00 81.66           C
ATOM   4011 1HG1 VAL A 264      -2.615 -13.292  -2.266  1.00 81.66           H
ATOM   4012 2HG1 VAL A 264      -4.031 -12.232  -2.070  1.00 81.66           H
ATOM   4013 3HG1 VAL A 264      -4.040 -13.509  -3.310  1.00 81.66           H
ATOM   4014  CG2 VAL A 264      -3.929 -11.127  -4.627  1.00 81.66           C
ATOM   4015 1HG2 VAL A 264      -4.557 -10.524  -3.971  1.00 81.66           H
ATOM   4016 2HG2 VAL A 264      -3.477 -10.489  -5.386  1.00 81.66           H
ATOM   4017 3HG2 VAL A 264      -4.538 -11.891  -5.110  1.00 81.66           H
ATOM   4018  HN  VAL A 264      -1.352 -10.271  -5.044  1.00 81.66           H
ATOM   4019  N   LEU A 265       0.104 -11.946  -2.698  1.00 87.05           N
ATOM   4020  CA  LEU A 265       1.063 -12.696  -1.906  1.00 87.05           C
ATOM   4021  C   LEU A 265       1.795 -11.742  -0.960  1.00 87.05           C
ATOM   4022  O   LEU A 265       2.215 -12.140   0.126  1.00 87.05           O
ATOM   4023  HA  LEU A 265       0.502 -13.414  -1.307  1.00 87.05           H
ATOM   4024  CB  LEU A 265       1.997 -13.498  -2.814  1.00 87.05           C
ATOM   4025 1HB  LEU A 265       2.408 -12.824  -3.566  1.00 87.05           H
ATOM   4026 2HB  LEU A 265       2.835 -13.857  -2.216  1.00 87.05           H
ATOM   4027  CG  LEU A 265       1.370 -14.695  -3.532  1.00 87.05           C
ATOM   4028  HG  LEU A 265       0.531 -14.336  -4.126  1.00 87.05           H
ATOM   4029  CD1 LEU A 265       2.367 -15.338  -4.499  1.00 87.05           C
ATOM   4030 1HD1 LEU A 265       2.673 -14.605  -5.245  1.00 87.05           H
ATOM   4031 2HD1 LEU A 265       3.241 -15.681  -3.946  1.00 87.05           H
ATOM   4032 3HD1 LEU A 265       1.895 -16.186  -4.996  1.00 87.05           H
ATOM   4033  CD2 LEU A 265       0.813 -15.706  -2.528  1.00 87.05           C
ATOM   4034 1HD2 LEU A 265       1.619 -16.065  -1.888  1.00 87.05           H
ATOM   4035 2HD2 LEU A 265       0.049 -15.226  -1.915  1.00 87.05           H
ATOM   4036 3HD2 LEU A 265       0.373 -16.547  -3.064  1.00 87.05           H
ATOM   4037  HN  LEU A 265       0.305 -11.904  -3.676  1.00 87.05           H
ATOM   4038  N   SER A 266       1.927 -10.502  -1.407  1.00 88.05           N
ATOM   4039  CA  SER A 266       2.676  -9.511  -0.654  1.00 88.05           C
ATOM   4040  C   SER A 266       1.791  -8.902   0.436  1.00 88.05           C
ATOM   4041  O   SER A 266       2.252  -8.653   1.548  1.00 88.05           O
ATOM   4042  HA  SER A 266       3.509 -10.055  -0.210  1.00 88.05           H
ATOM   4043  CB  SER A 266       3.216  -8.413  -1.573  1.00 88.05           C
ATOM   4044 1HB  SER A 266       3.752  -7.674  -0.978  1.00 88.05           H
ATOM   4045 2HB  SER A 266       3.936  -8.845  -2.269  1.00 88.05           H
ATOM   4046  OG  SER A 266       2.176  -7.770  -2.305  1.00 88.05           O
ATOM   4047  HG  SER A 266       1.995  -8.269  -3.153  1.00 88.05           H
ATOM   4048  HN  SER A 266       1.533 -10.172  -2.265  1.00 88.05           H
ATOM   4049  N   GLN A 267       0.534  -8.680   0.077  1.00 86.81           N
ATOM   4050  CA  GLN A 267      -0.354  -7.892   0.914  1.00 86.81           C
ATOM   4051  C   GLN A 267      -1.115  -8.799   1.883  1.00 86.81           C
ATOM   4052  O   GLN A 267      -1.451  -8.386   2.991  1.00 86.81           O
ATOM   4053  HA  GLN A 267       0.296  -7.217   1.472  1.00 86.81           H
ATOM   4054  CB  GLN A 267      -1.320  -7.066   0.062  1.00 86.81           C
ATOM   4055 1HB  GLN A 267      -1.920  -7.730  -0.561  1.00 86.81           H
ATOM   4056 2HB  GLN A 267      -2.012  -6.526   0.709  1.00 86.81           H
ATOM   4057  CG  GLN A 267      -0.562  -6.074  -0.822  1.00 86.81           C
ATOM   4058 1HG  GLN A 267       0.097  -6.617  -1.500  1.00 86.81           H
ATOM   4059 2HG  GLN A 267      -1.267  -5.519  -1.440  1.00 86.81           H
ATOM   4060  CD  GLN A 267       0.259  -5.100   0.026  1.00 86.81           C
ATOM   4061  OE1 GLN A 267      -0.184  -4.601   1.047  1.00 86.81           O
ATOM   4062  NE2 GLN A 267       1.476  -4.859  -0.454  1.00 86.81           N
ATOM   4063 1HE2 GLN A 267       1.778  -5.302  -1.298  1.00 86.81           H
ATOM   4064 2HE2 GLN A 267       2.089  -4.234   0.030  1.00 86.81           H
ATOM   4065  HN  GLN A 267       0.124  -9.027  -0.766  1.00 86.81           H
ATOM   4066  N   PHE A 268      -1.365 -10.019   1.428  1.00 88.09           N
ATOM   4067  CA  PHE A 268      -2.230 -10.927   2.161  1.00 88.09           C
ATOM   4068  C   PHE A 268      -1.698 -11.171   3.574  1.00 88.09           C
ATOM   4069  O   PHE A 268      -2.426 -11.005   4.552  1.00 88.09           O
ATOM   4070  HA  PHE A 268      -3.213 -10.461   2.220  1.00 88.09           H
ATOM   4071  CB  PHE A 268      -2.237 -12.252   1.396  1.00 88.09           C
ATOM   4072 1HB  PHE A 268      -2.602 -12.075   0.384  1.00 88.09           H
ATOM   4073 2HB  PHE A 268      -1.212 -12.614   1.306  1.00 88.09           H
ATOM   4074  CG  PHE A 268      -3.091 -13.342   2.046  1.00 88.09           C
ATOM   4075  CD1 PHE A 268      -2.527 -14.218   2.920  1.00 88.09           C
ATOM   4076  HD1 PHE A 268      -1.465 -14.143   3.157  1.00 88.09           H
ATOM   4077  CD2 PHE A 268      -4.416 -13.435   1.751  1.00 88.09           C
ATOM   4078  HD2 PHE A 268      -4.868 -12.734   1.050  1.00 88.09           H
ATOM   4079  CE1 PHE A 268      -3.320 -15.229   3.524  1.00 88.09           C
ATOM   4080  HE1 PHE A 268      -2.867 -15.931   4.225  1.00 88.09           H
ATOM   4081  CE2 PHE A 268      -5.209 -14.447   2.355  1.00 88.09           C
ATOM   4082  HE2 PHE A 268      -6.270 -14.521   2.118  1.00 88.09           H
ATOM   4083  CZ  PHE A 268      -4.644 -15.322   3.229  1.00 88.09           C
ATOM   4084  HZ  PHE A 268      -5.253 -16.099   3.692  1.00 88.09           H
ATOM   4085  HN  PHE A 268      -0.988 -10.387   0.578  1.00 88.09           H
ATOM   4086  N   PRO A 269      -0.425 -11.567   3.708  1.00 92.96           N
ATOM   4087  CA  PRO A 269       0.118 -11.933   5.019  1.00 92.96           C
ATOM   4088  C   PRO A 269      -0.104 -10.847   6.059  1.00 92.96           C
ATOM   4089  O   PRO A 269      -0.500 -11.135   7.187  1.00 92.96           O
ATOM   4090  HA  PRO A 269      -0.401 -12.810   5.407  1.00 92.96           H
ATOM   4091  CB  PRO A 269       1.605 -12.161   4.744  1.00 92.96           C
ATOM   4092 1HB  PRO A 269       2.186 -11.252   4.904  1.00 92.96           H
ATOM   4093 2HB  PRO A 269       2.023 -12.924   5.401  1.00 92.96           H
ATOM   4094  CG  PRO A 269       1.632 -12.597   3.284  1.00 92.96           C
ATOM   4095 1HG  PRO A 269       2.618 -12.459   2.838  1.00 92.96           H
ATOM   4096 2HG  PRO A 269       1.391 -13.654   3.173  1.00 92.96           H
ATOM   4097  CD  PRO A 269       0.585 -11.702   2.643  1.00 92.96           C
ATOM   4098 1HD  PRO A 269       0.998 -10.734   2.359  1.00 92.96           H
ATOM   4099 2HD  PRO A 269       0.172 -12.147   1.737  1.00 92.96           H
ATOM   4100  N   TYR A 270       0.159  -9.615   5.647  1.00 91.58           N
ATOM   4101  CA  TYR A 270       0.056  -8.485   6.554  1.00 91.58           C
ATOM   4102  C   TYR A 270      -1.385  -8.293   7.030  1.00 91.58           C
ATOM   4103  O   TYR A 270      -1.627  -8.075   8.216  1.00 91.58           O
ATOM   4104  HA  TYR A 270       0.692  -8.687   7.416  1.00 91.58           H
ATOM   4105  CB  TYR A 270       0.483  -7.257   5.748  1.00 91.58           C
ATOM   4106 1HB  TYR A 270       1.545  -7.337   5.517  1.00 91.58           H
ATOM   4107 2HB  TYR A 270      -0.051  -7.256   4.797  1.00 91.58           H
ATOM   4108  CG  TYR A 270       0.230  -5.927   6.460  1.00 91.58           C
ATOM   4109  CD1 TYR A 270      -0.709  -5.046   5.963  1.00 91.58           C
ATOM   4110  HD1 TYR A 270      -1.270  -5.298   5.063  1.00 91.58           H
ATOM   4111  CD2 TYR A 270       0.940  -5.608   7.599  1.00 91.58           C
ATOM   4112  HD2 TYR A 270       1.682  -6.304   7.992  1.00 91.58           H
ATOM   4113  CE1 TYR A 270      -0.947  -3.793   6.633  1.00 91.58           C
ATOM   4114  HE1 TYR A 270      -1.686  -3.088   6.251  1.00 91.58           H
ATOM   4115  CE2 TYR A 270       0.702  -4.356   8.269  1.00 91.58           C
ATOM   4116  HE2 TYR A 270       1.257  -4.091   9.170  1.00 91.58           H
ATOM   4117  CZ  TYR A 270      -0.230  -3.510   7.753  1.00 91.58           C
ATOM   4118  OH  TYR A 270      -0.455  -2.328   8.386  1.00 91.58           O
ATOM   4119  HH  TYR A 270       0.093  -2.277   9.221  1.00 91.58           H
ATOM   4120  HN  TYR A 270       0.437  -9.385   4.715  1.00 91.58           H
ATOM   4121  N   ASN A 271      -2.305  -8.381   6.081  1.00 90.11           N
ATOM   4122  CA  ASN A 271      -3.708  -8.144   6.374  1.00 90.11           C
ATOM   4123  C   ASN A 271      -4.223  -9.243   7.305  1.00 90.11           C
ATOM   4124  O   ASN A 271      -5.145  -9.016   8.088  1.00 90.11           O
ATOM   4125  HA  ASN A 271      -3.741  -7.157   6.835  1.00 90.11           H
ATOM   4126  CB  ASN A 271      -4.550  -8.173   5.096  1.00 90.11           C
ATOM   4127 1HB  ASN A 271      -4.216  -8.988   4.455  1.00 90.11           H
ATOM   4128 2HB  ASN A 271      -5.592  -8.372   5.348  1.00 90.11           H
ATOM   4129  CG  ASN A 271      -4.446  -6.847   4.341  1.00 90.11           C
ATOM   4130  OD1 ASN A 271      -4.910  -5.810   4.787  1.00 90.11           O
ATOM   4131  ND2 ASN A 271      -3.813  -6.937   3.174  1.00 90.11           N
ATOM   4132 1HD2 ASN A 271      -3.456  -7.819   2.866  1.00 90.11           H
ATOM   4133 2HD2 ASN A 271      -3.694  -6.123   2.606  1.00 90.11           H
ATOM   4134  HN  ASN A 271      -2.105  -8.610   5.128  1.00 90.11           H
ATOM   4135  N   CYS A 272      -3.607 -10.410   7.189  1.00 92.93           N
ATOM   4136  CA  CYS A 272      -3.933 -11.519   8.069  1.00 92.93           C
ATOM   4137  C   CYS A 272      -3.637 -11.094   9.508  1.00 92.93           C
ATOM   4138  O   CYS A 272      -4.468 -11.276  10.397  1.00 92.93           O
ATOM   4139  HA  CYS A 272      -4.996 -11.721   7.936  1.00 92.93           H
ATOM   4140  CB  CYS A 272      -3.175 -12.790   7.681  1.00 92.93           C
ATOM   4141 1HB  CYS A 272      -2.112 -12.572   7.576  1.00 92.93           H
ATOM   4142 2HB  CYS A 272      -3.271 -13.536   8.471  1.00 92.93           H
ATOM   4143  SG  CYS A 272      -3.834 -13.457   6.110  1.00 92.93           S
ATOM   4144  HG  CYS A 272      -3.257 -12.554   5.322  1.00 92.93           H
ATOM   4145  HN  CYS A 272      -2.897 -10.602   6.512  1.00 92.93           H
ATOM   4146  N   ILE A 273      -2.449 -10.536   9.694  1.00 93.31           N
ATOM   4147  CA  ILE A 273      -2.017 -10.120  11.018  1.00 93.31           C
ATOM   4148  C   ILE A 273      -2.890  -8.957  11.493  1.00 93.31           C
ATOM   4149  O   ILE A 273      -3.257  -8.891  12.665  1.00 93.31           O
ATOM   4150  HA  ILE A 273      -2.169 -10.964  11.691  1.00 93.31           H
ATOM   4151  CB  ILE A 273      -0.520  -9.806  11.018  1.00 93.31           C
ATOM   4152  HB  ILE A 273      -0.331  -9.041  10.264  1.00 93.31           H
ATOM   4153  CG1 ILE A 273       0.300 -11.037  10.627  1.00 93.31           C
ATOM   4154 1HG1 ILE A 273       0.006 -11.373   9.633  1.00 93.31           H
ATOM   4155 2HG1 ILE A 273       1.356 -10.774  10.575  1.00 93.31           H
ATOM   4156  CG2 ILE A 273      -0.081  -9.229  12.365  1.00 93.31           C
ATOM   4157 1HG2 ILE A 273      -0.631  -8.309  12.563  1.00 93.31           H
ATOM   4158 2HG2 ILE A 273      -0.286  -9.952  13.154  1.00 93.31           H
ATOM   4159 3HG2 ILE A 273       0.988  -9.014  12.338  1.00 93.31           H
ATOM   4160  CD1 ILE A 273       0.099 -12.171  11.635  1.00 93.31           C
ATOM   4161 1HD1 ILE A 273       0.417 -11.839  12.623  1.00 93.31           H
ATOM   4162 2HD1 ILE A 273      -0.954 -12.448  11.666  1.00 93.31           H
ATOM   4163 3HD1 ILE A 273       0.693 -13.034  11.333  1.00 93.31           H
ATOM   4164  HN  ILE A 273      -1.790 -10.368   8.962  1.00 93.31           H
ATOM   4165  N   LEU A 274      -3.197  -8.069  10.558  1.00 91.91           N
ATOM   4166  CA  LEU A 274      -4.017  -6.910  10.868  1.00 91.91           C
ATOM   4167  C   LEU A 274      -5.376  -7.378  11.391  1.00 91.91           C
ATOM   4168  O   LEU A 274      -5.943  -6.762  12.293  1.00 91.91           O
ATOM   4169  HA  LEU A 274      -3.513  -6.356  11.660  1.00 91.91           H
ATOM   4170  CB  LEU A 274      -4.111  -5.981   9.656  1.00 91.91           C
ATOM   4171 1HB  LEU A 274      -3.165  -6.026   9.115  1.00 91.91           H
ATOM   4172 2HB  LEU A 274      -4.879  -6.367   8.986  1.00 91.91           H
ATOM   4173  CG  LEU A 274      -4.425  -4.515   9.957  1.00 91.91           C
ATOM   4174  HG  LEU A 274      -4.994  -4.472  10.886  1.00 91.91           H
ATOM   4175  CD1 LEU A 274      -3.141  -3.712  10.176  1.00 91.91           C
ATOM   4176 1HD1 LEU A 274      -2.589  -4.132  11.017  1.00 91.91           H
ATOM   4177 2HD1 LEU A 274      -2.525  -3.760   9.278  1.00 91.91           H
ATOM   4178 3HD1 LEU A 274      -3.393  -2.674  10.389  1.00 91.91           H
ATOM   4179  CD2 LEU A 274      -5.302  -3.906   8.862  1.00 91.91           C
ATOM   4180 1HD2 LEU A 274      -4.781  -3.962   7.906  1.00 91.91           H
ATOM   4181 2HD2 LEU A 274      -6.239  -4.458   8.798  1.00 91.91           H
ATOM   4182 3HD2 LEU A 274      -5.510  -2.863   9.101  1.00 91.91           H
ATOM   4183  HN  LEU A 274      -2.896  -8.132   9.607  1.00 91.91           H
ATOM   4184  N   LEU A 275      -5.860  -8.462  10.804  1.00 93.90           N
ATOM   4185  CA  LEU A 275      -7.134  -9.030  11.212  1.00 93.90           C
ATOM   4186  C   LEU A 275      -7.043  -9.478  12.672  1.00 93.90           C
ATOM   4187  O   LEU A 275      -7.937  -9.197  13.468  1.00 93.90           O
ATOM   4188  HA  LEU A 275      -7.881  -8.240  11.139  1.00 93.90           H
ATOM   4189  CB  LEU A 275      -7.557 -10.143  10.251  1.00 93.90           C
ATOM   4190 1HB  LEU A 275      -7.670  -9.713   9.256  1.00 93.90           H
ATOM   4191 2HB  LEU A 275      -6.749 -10.872  10.193  1.00 93.90           H
ATOM   4192  CG  LEU A 275      -8.848 -10.882  10.608  1.00 93.90           C
ATOM   4193  HG  LEU A 275      -8.764 -11.241  11.633  1.00 93.90           H
ATOM   4194  CD1 LEU A 275     -10.052  -9.938  10.557  1.00 93.90           C
ATOM   4195 1HD1 LEU A 275      -9.906  -9.125  11.269  1.00 93.90           H
ATOM   4196 2HD1 LEU A 275     -10.150  -9.528   9.552  1.00 93.90           H
ATOM   4197 3HD1 LEU A 275     -10.956 -10.489  10.815  1.00 93.90           H
ATOM   4198  CD2 LEU A 275      -9.043 -12.108   9.713  1.00 93.90           C
ATOM   4199 1HD2 LEU A 275      -9.097 -11.792   8.671  1.00 93.90           H
ATOM   4200 2HD2 LEU A 275      -8.203 -12.790   9.844  1.00 93.90           H
ATOM   4201 3HD2 LEU A 275      -9.969 -12.614   9.988  1.00 93.90           H
ATOM   4202  HN  LEU A 275      -5.398  -8.950  10.063  1.00 93.90           H
ATOM   4203  N   VAL A 276      -5.955 -10.170  12.978  1.00 94.42           N
ATOM   4204  CA  VAL A 276      -5.741 -10.669  14.326  1.00 94.42           C
ATOM   4205  C   VAL A 276      -5.750  -9.496  15.308  1.00 94.42           C
ATOM   4206  O   VAL A 276      -6.409  -9.555  16.345  1.00 94.42           O
ATOM   4207  HA  VAL A 276      -6.571 -11.334  14.566  1.00 94.42           H
ATOM   4208  CB  VAL A 276      -4.449 -11.486  14.382  1.00 94.42           C
ATOM   4209  HB  VAL A 276      -3.642 -10.864  13.994  1.00 94.42           H
ATOM   4210  CG1 VAL A 276      -4.100 -11.862  15.824  1.00 94.42           C
ATOM   4211 1HG1 VAL A 276      -3.967 -10.956  16.414  1.00 94.42           H
ATOM   4212 2HG1 VAL A 276      -4.908 -12.457  16.249  1.00 94.42           H
ATOM   4213 3HG1 VAL A 276      -3.177 -12.442  15.835  1.00 94.42           H
ATOM   4214  CG2 VAL A 276      -4.548 -12.732  13.499  1.00 94.42           C
ATOM   4215 1HG2 VAL A 276      -5.372 -13.357  13.844  1.00 94.42           H
ATOM   4216 2HG2 VAL A 276      -4.728 -12.432  12.466  1.00 94.42           H
ATOM   4217 3HG2 VAL A 276      -3.616 -13.294  13.557  1.00 94.42           H
ATOM   4218  HN  VAL A 276      -5.229 -10.388  12.326  1.00 94.42           H
ATOM   4219  N   GLN A 277      -5.011  -8.458  14.946  1.00 92.79           N
ATOM   4220  CA  GLN A 277      -4.910  -7.280  15.792  1.00 92.79           C
ATOM   4221  C   GLN A 277      -6.290  -6.651  15.991  1.00 92.79           C
ATOM   4222  O   GLN A 277      -6.574  -6.092  17.050  1.00 92.79           O
ATOM   4223  HA  GLN A 277      -4.526  -7.641  16.746  1.00 92.79           H
ATOM   4224  CB  GLN A 277      -3.925  -6.267  15.205  1.00 92.79           C
ATOM   4225 1HB  GLN A 277      -4.133  -6.124  14.145  1.00 92.79           H
ATOM   4226 2HB  GLN A 277      -4.061  -5.300  15.690  1.00 92.79           H
ATOM   4227  CG  GLN A 277      -2.481  -6.737  15.389  1.00 92.79           C
ATOM   4228 1HG  GLN A 277      -2.278  -6.896  16.448  1.00 92.79           H
ATOM   4229 2HG  GLN A 277      -2.340  -7.696  14.890  1.00 92.79           H
ATOM   4230  CD  GLN A 277      -1.495  -5.713  14.824  1.00 92.79           C
ATOM   4231  OE1 GLN A 277      -1.811  -4.928  13.945  1.00 92.79           O
ATOM   4232  NE2 GLN A 277      -0.286  -5.764  15.376  1.00 92.79           N
ATOM   4233 1HE2 GLN A 277      -0.092  -6.433  16.094  1.00 92.79           H
ATOM   4234 2HE2 GLN A 277       0.429  -5.134  15.073  1.00 92.79           H
ATOM   4235  HN  GLN A 277      -4.488  -8.413  14.095  1.00 92.79           H
ATOM   4236  N   THR A 278      -7.112  -6.763  14.958  1.00 93.41           N
ATOM   4237  CA  THR A 278      -8.448  -6.194  14.999  1.00 93.41           C
ATOM   4238  C   THR A 278      -9.321  -6.953  16.000  1.00 93.41           C
ATOM   4239  O   THR A 278     -10.029  -6.344  16.800  1.00 93.41           O
ATOM   4240  HA  THR A 278      -8.373  -5.166  15.355  1.00 93.41           H
ATOM   4241  CB  THR A 278      -9.009  -6.201  13.576  1.00 93.41           C
ATOM   4242  HB  THR A 278      -9.175  -7.221  13.228  1.00 93.41           H
ATOM   4243  OG1 THR A 278      -8.065  -5.441  12.826  1.00 93.41           O
ATOM   4244  HG1 THR A 278      -7.143  -5.798  12.976  1.00 93.41           H
ATOM   4245  CG2 THR A 278     -10.309  -5.404  13.455  1.00 93.41           C
ATOM   4246 1HG2 THR A 278     -10.128  -4.367  13.738  1.00 93.41           H
ATOM   4247 2HG2 THR A 278     -11.062  -5.834  14.114  1.00 93.41           H
ATOM   4248 3HG2 THR A 278     -10.664  -5.442  12.425  1.00 93.41           H
ATOM   4249  HN  THR A 278      -6.878  -7.231  14.106  1.00 93.41           H
ATOM   4250  N   ILE A 279      -9.241  -8.274  15.923  1.00 94.69           N
ATOM   4251  CA  ILE A 279     -10.033  -9.123  16.796  1.00 94.69           C
ATOM   4252  C   ILE A 279      -9.616  -8.885  18.249  1.00 94.69           C
ATOM   4253  O   ILE A 279     -10.463  -8.805  19.137  1.00 94.69           O
ATOM   4254  HA  ILE A 279     -11.076  -8.826  16.684  1.00 94.69           H
ATOM   4255  CB  ILE A 279      -9.930 -10.586  16.359  1.00 94.69           C
ATOM   4256  HB  ILE A 279      -8.874 -10.847  16.287  1.00 94.69           H
ATOM   4257  CG1 ILE A 279     -10.541 -10.788  14.971  1.00 94.69           C
ATOM   4258 1HG1 ILE A 279     -11.628 -10.750  15.040  1.00 94.69           H
ATOM   4259 2HG1 ILE A 279     -10.235  -9.974  14.313  1.00 94.69           H
ATOM   4260  CG2 ILE A 279     -10.555 -11.515  17.401  1.00 94.69           C
ATOM   4261 1HG2 ILE A 279     -10.034 -11.397  18.352  1.00 94.69           H
ATOM   4262 2HG2 ILE A 279     -11.607 -11.263  17.529  1.00 94.69           H
ATOM   4263 3HG2 ILE A 279     -10.467 -12.549  17.065  1.00 94.69           H
ATOM   4264  CD1 ILE A 279     -10.109 -12.127  14.371  1.00 94.69           C
ATOM   4265 1HD1 ILE A 279      -9.023 -12.151  14.281  1.00 94.69           H
ATOM   4266 2HD1 ILE A 279     -10.438 -12.939  15.019  1.00 94.69           H
ATOM   4267 3HD1 ILE A 279     -10.557 -12.245  13.384  1.00 94.69           H
ATOM   4268  HN  ILE A 279      -8.651  -8.762  15.281  1.00 94.69           H
ATOM   4269  N   ASP A 280      -8.310  -8.778  18.446  1.00 93.70           N
ATOM   4270  CA  ASP A 280      -7.765  -8.621  19.784  1.00 93.70           C
ATOM   4271  C   ASP A 280      -8.137  -7.238  20.322  1.00 93.70           C
ATOM   4272  O   ASP A 280      -8.365  -7.074  21.519  1.00 93.70           O
ATOM   4273  HA  ASP A 280      -8.206  -9.428  20.369  1.00 93.70           H
ATOM   4274  CB  ASP A 280      -6.239  -8.730  19.773  1.00 93.70           C
ATOM   4275 1HB  ASP A 280      -5.939  -9.628  19.234  1.00 93.70           H
ATOM   4276 2HB  ASP A 280      -5.814  -7.880  19.239  1.00 93.70           H
ATOM   4277  CG  ASP A 280      -5.683  -8.774  21.198  1.00 93.70           C
ATOM   4278  OD1 ASP A 280      -6.188  -9.609  21.979  1.00 93.70           O
ATOM   4279  OD2 ASP A 280      -4.765  -7.971  21.474  1.00 93.70           O
ATOM   4280  HN  ASP A 280      -7.630  -8.797  17.712  1.00 93.70           H
ATOM   4281  N   ALA A 281      -8.187  -6.277  19.410  1.00 91.75           N
ATOM   4282  CA  ALA A 281      -8.563  -4.921  19.772  1.00 91.75           C
ATOM   4283  C   ALA A 281      -9.972  -4.929  20.368  1.00 91.75           C
ATOM   4284  O   ALA A 281     -10.301  -4.088  21.204  1.00 91.75           O
ATOM   4285  HA  ALA A 281      -7.859  -4.572  20.528  1.00 91.75           H
ATOM   4286  CB  ALA A 281      -8.455  -4.016  18.543  1.00 91.75           C
ATOM   4287 1HB  ALA A 281      -7.428  -4.023  18.176  1.00 91.75           H
ATOM   4288 2HB  ALA A 281      -9.122  -4.382  17.763  1.00 91.75           H
ATOM   4289 3HB  ALA A 281      -8.737  -2.999  18.815  1.00 91.75           H
ATOM   4290  HN  ALA A 281      -7.976  -6.413  18.442  1.00 91.75           H
ATOM   4291  N   TYR A 282     -10.766  -5.888  19.916  1.00 90.56           N
ATOM   4292  CA  TYR A 282     -12.134  -6.011  20.388  1.00 90.56           C
ATOM   4293  C   TYR A 282     -12.213  -6.935  21.606  1.00 90.56           C
ATOM   4294  O   TYR A 282     -12.810  -6.579  22.621  1.00 90.56           O
ATOM   4295  HA  TYR A 282     -12.483  -5.018  20.672  1.00 90.56           H
ATOM   4296  CB  TYR A 282     -12.923  -6.638  19.237  1.00 90.56           C
ATOM   4297 1HB  TYR A 282     -12.761  -6.047  18.335  1.00 90.56           H
ATOM   4298 2HB  TYR A 282     -12.529  -7.635  19.039  1.00 90.56           H
ATOM   4299  CG  TYR A 282     -14.427  -6.742  19.497  1.00 90.56           C
ATOM   4300  CD1 TYR A 282     -14.984  -7.955  19.847  1.00 90.56           C
ATOM   4301  HD1 TYR A 282     -14.352  -8.839  19.939  1.00 90.56           H
ATOM   4302  CD2 TYR A 282     -15.227  -5.623  19.381  1.00 90.56           C
ATOM   4303  HD2 TYR A 282     -14.787  -4.665  19.104  1.00 90.56           H
ATOM   4304  CE1 TYR A 282     -16.400  -8.054  20.092  1.00 90.56           C
ATOM   4305  HE1 TYR A 282     -16.852  -9.006  20.370  1.00 90.56           H
ATOM   4306  CE2 TYR A 282     -16.642  -5.722  19.626  1.00 90.56           C
ATOM   4307  HE2 TYR A 282     -17.285  -4.846  19.538  1.00 90.56           H
ATOM   4308  CZ  TYR A 282     -17.159  -6.932  19.970  1.00 90.56           C
ATOM   4309  OH  TYR A 282     -18.496  -7.025  20.201  1.00 90.56           O
ATOM   4310  HH  TYR A 282     -18.923  -6.126  20.102  1.00 90.56           H
ATOM   4311  HN  TYR A 282     -10.489  -6.572  19.241  1.00 90.56           H
ATOM   4312  N   ALA A 283     -11.602  -8.102  21.464  1.00 92.19           N
ATOM   4313  CA  ALA A 283     -11.849  -9.193  22.392  1.00 92.19           C
ATOM   4314  C   ALA A 283     -10.789  -9.168  23.495  1.00 92.19           C
ATOM   4315  O   ALA A 283     -10.985  -9.746  24.562  1.00 92.19           O
ATOM   4316  HA  ALA A 283     -12.830  -9.033  22.839  1.00 92.19           H
ATOM   4317  CB  ALA A 283     -11.865 -10.519  21.628  1.00 92.19           C
ATOM   4318 1HB  ALA A 283     -12.654 -10.495  20.876  1.00 92.19           H
ATOM   4319 2HB  ALA A 283     -10.902 -10.668  21.139  1.00 92.19           H
ATOM   4320 3HB  ALA A 283     -12.049 -11.337  22.324  1.00 92.19           H
ATOM   4321  HN  ALA A 283     -10.951  -8.307  20.734  1.00 92.19           H
ATOM   4322  N   MET A 284      -9.688  -8.493  23.199  1.00 89.83           N
ATOM   4323  CA  MET A 284      -8.581  -8.418  24.137  1.00 89.83           C
ATOM   4324  C   MET A 284      -8.232  -9.803  24.686  1.00 89.83           C
ATOM   4325  O   MET A 284      -8.102  -9.980  25.896  1.00 89.83           O
ATOM   4326  HA  MET A 284      -7.740  -8.023  23.567  1.00 89.83           H
ATOM   4327  CB  MET A 284      -8.954  -7.489  25.294  1.00 89.83           C
ATOM   4328 1HB  MET A 284      -9.896  -7.814  25.736  1.00 89.83           H
ATOM   4329 2HB  MET A 284      -8.197  -7.552  26.075  1.00 89.83           H
ATOM   4330  CG  MET A 284      -9.082  -6.041  24.816  1.00 89.83           C
ATOM   4331 1HG  MET A 284      -8.106  -5.663  24.511  1.00 89.83           H
ATOM   4332 2HG  MET A 284      -9.729  -5.994  23.940  1.00 89.83           H
ATOM   4333  SD  MET A 284      -9.749  -5.023  26.121  1.00 89.83           S
ATOM   4334  CE  MET A 284     -11.475  -5.030  25.669  1.00 89.83           C
ATOM   4335 1HE  MET A 284     -11.591  -4.604  24.672  1.00 89.83           H
ATOM   4336 2HE  MET A 284     -11.848  -6.054  25.671  1.00 89.83           H
ATOM   4337 3HE  MET A 284     -12.041  -4.435  26.386  1.00 89.83           H
ATOM   4338  HN  MET A 284      -9.547  -8.004  22.338  1.00 89.83           H
ATOM   4339  N   PHE A 285      -8.091 -10.749  23.769  1.00 91.04           N
ATOM   4340  CA  PHE A 285      -7.933 -12.142  24.150  1.00 91.04           C
ATOM   4341  C   PHE A 285      -6.456 -12.495  24.338  1.00 91.04           C
ATOM   4342  O   PHE A 285      -6.130 -13.513  24.946  1.00 91.04           O
ATOM   4343  HA  PHE A 285      -8.461 -12.282  25.093  1.00 91.04           H
ATOM   4344  CB  PHE A 285      -8.505 -12.986  23.009  1.00 91.04           C
ATOM   4345 1HB  PHE A 285      -8.641 -14.009  23.360  1.00 91.04           H
ATOM   4346 2HB  PHE A 285      -9.492 -12.604  22.748  1.00 91.04           H
ATOM   4347  CG  PHE A 285      -7.633 -13.005  21.752  1.00 91.04           C
ATOM   4348  CD1 PHE A 285      -7.821 -12.073  20.779  1.00 91.04           C
ATOM   4349  HD1 PHE A 285      -8.593 -11.312  20.896  1.00 91.04           H
ATOM   4350  CD2 PHE A 285      -6.670 -13.954  21.606  1.00 91.04           C
ATOM   4351  HD2 PHE A 285      -6.519 -14.701  22.386  1.00 91.04           H
ATOM   4352  CE1 PHE A 285      -7.012 -12.091  19.612  1.00 91.04           C
ATOM   4353  HE1 PHE A 285      -7.163 -11.344  18.833  1.00 91.04           H
ATOM   4354  CE2 PHE A 285      -5.860 -13.972  20.440  1.00 91.04           C
ATOM   4355  HE2 PHE A 285      -5.088 -14.732  20.323  1.00 91.04           H
ATOM   4356  CZ  PHE A 285      -6.049 -13.040  19.467  1.00 91.04           C
ATOM   4357  HZ  PHE A 285      -5.428 -13.053  18.572  1.00 91.04           H
ATOM   4358  HN  PHE A 285      -8.084 -10.577  22.784  1.00 91.04           H
ATOM   4359  N   ILE A 286      -5.602 -11.633  23.805  1.00 91.50           N
ATOM   4360  CA  ILE A 286      -4.168 -11.830  23.924  1.00 91.50           C
ATOM   4361  C   ILE A 286      -3.681 -11.221  25.241  1.00 91.50           C
ATOM   4362  O   ILE A 286      -3.312 -10.048  25.287  1.00 91.50           O
ATOM   4363  HA  ILE A 286      -3.987 -12.904  23.953  1.00 91.50           H
ATOM   4364  CB  ILE A 286      -3.448 -11.283  22.690  1.00 91.50           C
ATOM   4365  HB  ILE A 286      -3.627 -10.209  22.638  1.00 91.50           H
ATOM   4366  CG1 ILE A 286      -4.012 -11.898  21.408  1.00 91.50           C
ATOM   4367 1HG1 ILE A 286      -3.741 -12.952  21.356  1.00 91.50           H
ATOM   4368 2HG1 ILE A 286      -5.101 -11.850  21.426  1.00 91.50           H
ATOM   4369  CG2 ILE A 286      -1.935 -11.483  22.804  1.00 91.50           C
ATOM   4370 1HG2 ILE A 286      -1.565 -10.959  23.686  1.00 91.50           H
ATOM   4371 2HG2 ILE A 286      -1.715 -12.547  22.894  1.00 91.50           H
ATOM   4372 3HG2 ILE A 286      -1.448 -11.085  21.914  1.00 91.50           H
ATOM   4373  CD1 ILE A 286      -3.484 -11.168  20.171  1.00 91.50           C
ATOM   4374 1HD1 ILE A 286      -3.779 -10.120  20.215  1.00 91.50           H
ATOM   4375 2HD1 ILE A 286      -2.397 -11.239  20.144  1.00 91.50           H
ATOM   4376 3HD1 ILE A 286      -3.901 -11.626  19.274  1.00 91.50           H
ATOM   4377  HN  ILE A 286      -5.876 -10.814  23.301  1.00 91.50           H
ATOM   4378  N   SER A 287      -3.696 -12.045  26.278  1.00 89.32           N
ATOM   4379  CA  SER A 287      -3.224 -11.614  27.583  1.00 89.32           C
ATOM   4380  C   SER A 287      -1.764 -12.032  27.775  1.00 89.32           C
ATOM   4381  O   SER A 287      -1.074 -11.507  28.647  1.00 89.32           O
ATOM   4382  HA  SER A 287      -3.313 -10.528  27.578  1.00 89.32           H
ATOM   4383  CB  SER A 287      -4.093 -12.191  28.702  1.00 89.32           C
ATOM   4384 1HB  SER A 287      -3.708 -11.860  29.667  1.00 89.32           H
ATOM   4385 2HB  SER A 287      -5.106 -11.800  28.612  1.00 89.32           H
ATOM   4386  OG  SER A 287      -4.130 -13.615  28.669  1.00 89.32           O
ATOM   4387  HG  SER A 287      -4.729 -13.959  29.392  1.00 89.32           H
ATOM   4388  HN  SER A 287      -4.023 -12.989  26.238  1.00 89.32           H
ATOM   4389  N   ASN A 288      -1.338 -12.974  26.946  1.00 92.44           N
ATOM   4390  CA  ASN A 288      -0.020 -13.565  27.100  1.00 92.44           C
ATOM   4391  C   ASN A 288       1.013 -12.692  26.385  1.00 92.44           C
ATOM   4392  O   ASN A 288       0.899 -12.446  25.185  1.00 92.44           O
ATOM   4393  HA  ASN A 288       0.149 -13.614  28.176  1.00 92.44           H
ATOM   4394  CB  ASN A 288       0.033 -14.963  26.480  1.00 92.44           C
ATOM   4395 1HB  ASN A 288      -0.807 -15.557  26.841  1.00 92.44           H
ATOM   4396 2HB  ASN A 288      -0.071 -14.889  25.398  1.00 92.44           H
ATOM   4397  CG  ASN A 288       1.347 -15.667  26.824  1.00 92.44           C
ATOM   4398  OD1 ASN A 288       2.413 -15.074  26.840  1.00 92.44           O
ATOM   4399  ND2 ASN A 288       1.212 -16.961  27.099  1.00 92.44           N
ATOM   4400 1HD2 ASN A 288       0.308 -17.387  27.069  1.00 92.44           H
ATOM   4401 2HD2 ASN A 288       2.015 -17.508  27.336  1.00 92.44           H
ATOM   4402  HN  ASN A 288      -1.875 -13.332  26.183  1.00 92.44           H
ATOM   4403  N   CYS A 289       1.997 -12.247  27.152  1.00 91.69           N
ATOM   4404  CA  CYS A 289       2.988 -11.318  26.635  1.00 91.69           C
ATOM   4405  C   CYS A 289       3.789 -12.030  25.543  1.00 91.69           C
ATOM   4406  O   CYS A 289       4.190 -11.411  24.558  1.00 91.69           O
ATOM   4407  HA  CYS A 289       2.439 -10.472  26.222  1.00 91.69           H
ATOM   4408  CB  CYS A 289       3.891 -10.778  27.745  1.00 91.69           C
ATOM   4409 1HB  CYS A 289       3.287 -10.301  28.517  1.00 91.69           H
ATOM   4410 2HB  CYS A 289       4.427 -11.599  28.222  1.00 91.69           H
ATOM   4411  SG  CYS A 289       5.083  -9.574  27.052  1.00 91.69           S
ATOM   4412  HN  CYS A 289       2.124 -12.510  28.109  1.00 91.69           H
ATOM   4413  N   ALA A 290       3.999 -13.321  25.754  1.00 93.69           N
ATOM   4414  CA  ALA A 290       4.800 -14.109  24.833  1.00 93.69           C
ATOM   4415  C   ALA A 290       4.120 -14.130  23.462  1.00 93.69           C
ATOM   4416  O   ALA A 290       4.776 -13.952  22.437  1.00 93.69           O
ATOM   4417  HA  ALA A 290       5.772 -13.625  24.739  1.00 93.69           H
ATOM   4418  CB  ALA A 290       5.002 -15.514  25.405  1.00 93.69           C
ATOM   4419 1HB  ALA A 290       5.515 -15.445  26.364  1.00 93.69           H
ATOM   4420 2HB  ALA A 290       4.033 -15.992  25.544  1.00 93.69           H
ATOM   4421 3HB  ALA A 290       5.603 -16.105  24.713  1.00 93.69           H
ATOM   4422  HN  ALA A 290       3.634 -13.827  26.535  1.00 93.69           H
ATOM   4423  N   VAL A 291       2.814 -14.350  23.488  1.00 93.73           N
ATOM   4424  CA  VAL A 291       2.039 -14.405  22.260  1.00 93.73           C
ATOM   4425  C   VAL A 291       2.045 -13.026  21.597  1.00 93.73           C
ATOM   4426  O   VAL A 291       2.232 -12.916  20.386  1.00 93.73           O
ATOM   4427  HA  VAL A 291       2.528 -15.116  21.594  1.00 93.73           H
ATOM   4428  CB  VAL A 291       0.629 -14.921  22.553  1.00 93.73           C
ATOM   4429  HB  VAL A 291       0.171 -14.251  23.281  1.00 93.73           H
ATOM   4430  CG1 VAL A 291      -0.234 -14.904  21.290  1.00 93.73           C
ATOM   4431 1HG1 VAL A 291      -0.307 -13.884  20.914  1.00 93.73           H
ATOM   4432 2HG1 VAL A 291       0.220 -15.541  20.531  1.00 93.73           H
ATOM   4433 3HG1 VAL A 291      -1.231 -15.276  21.527  1.00 93.73           H
ATOM   4434  CG2 VAL A 291       0.675 -16.321  23.168  1.00 93.73           C
ATOM   4435 1HG2 VAL A 291       1.161 -17.007  22.474  1.00 93.73           H
ATOM   4436 2HG2 VAL A 291       1.237 -16.290  24.102  1.00 93.73           H
ATOM   4437 3HG2 VAL A 291      -0.340 -16.664  23.366  1.00 93.73           H
ATOM   4438  HN  VAL A 291       2.287 -14.489  24.327  1.00 93.73           H
ATOM   4439  N   SER A 292       1.838 -12.008  22.419  1.00 92.55           N
ATOM   4440  CA  SER A 292       1.776 -10.644  21.922  1.00 92.55           C
ATOM   4441  C   SER A 292       3.100 -10.271  21.252  1.00 92.55           C
ATOM   4442  O   SER A 292       3.109  -9.636  20.198  1.00 92.55           O
ATOM   4443  HA  SER A 292       0.964 -10.640  21.194  1.00 92.55           H
ATOM   4444  CB  SER A 292       1.455  -9.661  23.049  1.00 92.55           C
ATOM   4445 1HB  SER A 292       0.574 -10.005  23.590  1.00 92.55           H
ATOM   4446 2HB  SER A 292       2.280  -9.643  23.761  1.00 92.55           H
ATOM   4447  OG  SER A 292       1.224  -8.343  22.558  1.00 92.55           O
ATOM   4448  HG  SER A 292       0.342  -8.302  22.089  1.00 92.55           H
ATOM   4449  HN  SER A 292       1.714 -12.103  23.407  1.00 92.55           H
ATOM   4450  N   THR A 293       4.186 -10.680  21.891  1.00 92.67           N
ATOM   4451  CA  THR A 293       5.513 -10.372  21.385  1.00 92.67           C
ATOM   4452  C   THR A 293       5.699 -10.958  19.984  1.00 92.67           C
ATOM   4453  O   THR A 293       6.185 -10.278  19.083  1.00 92.67           O
ATOM   4454  HA  THR A 293       5.603  -9.290  21.294  1.00 92.67           H
ATOM   4455  CB  THR A 293       6.536 -10.886  22.400  1.00 92.67           C
ATOM   4456  HB  THR A 293       6.397 -11.950  22.588  1.00 92.67           H
ATOM   4457  OG1 THR A 293       6.364 -10.034  23.529  1.00 92.67           O
ATOM   4458  HG1 THR A 293       5.784 -10.482  24.210  1.00 92.67           H
ATOM   4459  CG2 THR A 293       7.978 -10.630  21.957  1.00 92.67           C
ATOM   4460 1HG2 THR A 293       8.136  -9.558  21.834  1.00 92.67           H
ATOM   4461 2HG2 THR A 293       8.163 -11.135  21.009  1.00 92.67           H
ATOM   4462 3HG2 THR A 293       8.664 -11.014  22.713  1.00 92.67           H
ATOM   4463  HN  THR A 293       4.169 -11.212  22.737  1.00 92.67           H
ATOM   4464  N   ASN A 294       5.302 -12.214  19.845  1.00 94.24           N
ATOM   4465  CA  ASN A 294       5.485 -12.923  18.590  1.00 94.24           C
ATOM   4466  C   ASN A 294       4.610 -12.278  17.513  1.00 94.24           C
ATOM   4467  O   ASN A 294       5.026 -12.155  16.362  1.00 94.24           O
ATOM   4468  HA  ASN A 294       6.548 -12.841  18.367  1.00 94.24           H
ATOM   4469  CB  ASN A 294       5.070 -14.390  18.720  1.00 94.24           C
ATOM   4470 1HB  ASN A 294       4.106 -14.456  19.225  1.00 94.24           H
ATOM   4471 2HB  ASN A 294       4.940 -14.824  17.728  1.00 94.24           H
ATOM   4472  CG  ASN A 294       6.117 -15.189  19.499  1.00 94.24           C
ATOM   4473  OD1 ASN A 294       7.252 -14.775  19.667  1.00 94.24           O
ATOM   4474  ND2 ASN A 294       5.673 -16.353  19.963  1.00 94.24           N
ATOM   4475 1HD2 ASN A 294       4.729 -16.634  19.789  1.00 94.24           H
ATOM   4476 2HD2 ASN A 294       6.283 -16.949  20.485  1.00 94.24           H
ATOM   4477  HN  ASN A 294       4.863 -12.745  20.570  1.00 94.24           H
ATOM   4478  N   ILE A 295       3.414 -11.883  17.925  1.00 93.08           N
ATOM   4479  CA  ILE A 295       2.462 -11.290  17.001  1.00 93.08           C
ATOM   4480  C   ILE A 295       3.028  -9.973  16.468  1.00 93.08           C
ATOM   4481  O   ILE A 295       2.874  -9.659  15.288  1.00 93.08           O
ATOM   4482  HA  ILE A 295       2.346 -11.980  16.165  1.00 93.08           H
ATOM   4483  CB  ILE A 295       1.090 -11.147  17.664  1.00 93.08           C
ATOM   4484  HB  ILE A 295       1.239 -10.786  18.681  1.00 93.08           H
ATOM   4485  CG1 ILE A 295       0.386 -12.502  17.764  1.00 93.08           C
ATOM   4486 1HG1 ILE A 295       0.093 -12.838  16.769  1.00 93.08           H
ATOM   4487 2HG1 ILE A 295       1.076 -13.246  18.161  1.00 93.08           H
ATOM   4488  CG2 ILE A 295       0.235 -10.109  16.935  1.00 93.08           C
ATOM   4489 1HG2 ILE A 295       0.738  -9.142  16.960  1.00 93.08           H
ATOM   4490 2HG2 ILE A 295       0.093 -10.418  15.900  1.00 93.08           H
ATOM   4491 3HG2 ILE A 295      -0.734 -10.027  17.427  1.00 93.08           H
ATOM   4492  CD1 ILE A 295      -0.849 -12.413  18.662  1.00 93.08           C
ATOM   4493 1HD1 ILE A 295      -0.549 -12.100  19.663  1.00 93.08           H
ATOM   4494 2HD1 ILE A 295      -1.547 -11.685  18.249  1.00 93.08           H
ATOM   4495 3HD1 ILE A 295      -1.331 -13.389  18.716  1.00 93.08           H
ATOM   4496  HN  ILE A 295       3.094 -11.962  18.869  1.00 93.08           H
ATOM   4497  N   ASP A 296       3.670  -9.236  17.362  1.00 93.06           N
ATOM   4498  CA  ASP A 296       4.232  -7.945  17.004  1.00 93.06           C
ATOM   4499  C   ASP A 296       5.375  -8.150  16.008  1.00 93.06           C
ATOM   4500  O   ASP A 296       5.507  -7.396  15.045  1.00 93.06           O
ATOM   4501  HA  ASP A 296       3.403  -7.380  16.577  1.00 93.06           H
ATOM   4502  CB  ASP A 296       4.799  -7.231  18.233  1.00 93.06           C
ATOM   4503 1HB  ASP A 296       5.426  -7.918  18.800  1.00 93.06           H
ATOM   4504 2HB  ASP A 296       5.436  -6.405  17.916  1.00 93.06           H
ATOM   4505  CG  ASP A 296       3.675  -6.702  19.126  1.00 93.06           C
ATOM   4506  OD1 ASP A 296       2.543  -6.589  18.608  1.00 93.06           O
ATOM   4507  OD2 ASP A 296       3.973  -6.423  20.308  1.00 93.06           O
ATOM   4508  HN  ASP A 296       3.808  -9.507  18.315  1.00 93.06           H
ATOM   4509  N   ILE A 297       6.172  -9.174  16.273  1.00 93.90           N
ATOM   4510  CA  ILE A 297       7.269  -9.519  15.384  1.00 93.90           C
ATOM   4511  C   ILE A 297       6.707  -9.905  14.014  1.00 93.90           C
ATOM   4512  O   ILE A 297       7.228  -9.481  12.984  1.00 93.90           O
ATOM   4513  HA  ILE A 297       7.886  -8.628  15.266  1.00 93.90           H
ATOM   4514  CB  ILE A 297       8.150 -10.599  16.014  1.00 93.90           C
ATOM   4515  HB  ILE A 297       7.503 -11.394  16.386  1.00 93.90           H
ATOM   4516  CG1 ILE A 297       8.921 -10.047  17.215  1.00 93.90           C
ATOM   4517 1HG1 ILE A 297       9.674  -9.336  16.872  1.00 93.90           H
ATOM   4518 2HG1 ILE A 297       8.241  -9.500  17.868  1.00 93.90           H
ATOM   4519  CG2 ILE A 297       9.081 -11.224  14.973  1.00 93.90           C
ATOM   4520 1HG2 ILE A 297       8.486 -11.677  14.180  1.00 93.90           H
ATOM   4521 2HG2 ILE A 297       9.723 -10.452  14.550  1.00 93.90           H
ATOM   4522 3HG2 ILE A 297       9.696 -11.989  15.448  1.00 93.90           H
ATOM   4523  CD1 ILE A 297       9.596 -11.174  17.999  1.00 93.90           C
ATOM   4524 1HD1 ILE A 297       8.838 -11.869  18.361  1.00 93.90           H
ATOM   4525 2HD1 ILE A 297      10.293 -11.702  17.349  1.00 93.90           H
ATOM   4526 3HD1 ILE A 297      10.137 -10.753  18.847  1.00 93.90           H
ATOM   4527  HN  ILE A 297       6.079  -9.762  17.076  1.00 93.90           H
ATOM   4528  N   CYS A 298       5.652 -10.706  14.047  1.00 94.26           N
ATOM   4529  CA  CYS A 298       5.012 -11.152  12.821  1.00 94.26           C
ATOM   4530  C   CYS A 298       4.557  -9.917  12.041  1.00 94.26           C
ATOM   4531  O   CYS A 298       4.679  -9.871  10.818  1.00 94.26           O
ATOM   4532  HA  CYS A 298       5.763 -11.709  12.261  1.00 94.26           H
ATOM   4533  CB  CYS A 298       3.852 -12.108  13.104  1.00 94.26           C
ATOM   4534 1HB  CYS A 298       3.223 -11.706  13.898  1.00 94.26           H
ATOM   4535 2HB  CYS A 298       3.225 -12.204  12.218  1.00 94.26           H
ATOM   4536  SG  CYS A 298       4.499 -13.749  13.592  1.00 94.26           S
ATOM   4537  HG  CYS A 298       4.858 -13.397  14.823  1.00 94.26           H
ATOM   4538  HN  CYS A 298       5.237 -11.049  14.890  1.00 94.26           H
ATOM   4539  N   PHE A 299       4.041  -8.946  12.781  1.00 92.84           N
ATOM   4540  CA  PHE A 299       3.564  -7.716  12.173  1.00 92.84           C
ATOM   4541  C   PHE A 299       4.689  -7.004  11.420  1.00 92.84           C
ATOM   4542  O   PHE A 299       4.497  -6.552  10.292  1.00 92.84           O
ATOM   4543  HA  PHE A 299       2.774  -7.986  11.473  1.00 92.84           H
ATOM   4544  CB  PHE A 299       3.078  -6.815  13.311  1.00 92.84           C
ATOM   4545 1HB  PHE A 299       2.314  -7.345  13.880  1.00 92.84           H
ATOM   4546 2HB  PHE A 299       3.908  -6.625  13.991  1.00 92.84           H
ATOM   4547  CG  PHE A 299       2.506  -5.475  12.842  1.00 92.84           C
ATOM   4548  CD1 PHE A 299       3.316  -4.387  12.743  1.00 92.84           C
ATOM   4549  HD1 PHE A 299       4.372  -4.470  12.996  1.00 92.84           H
ATOM   4550  CD2 PHE A 299       1.187  -5.373  12.525  1.00 92.84           C
ATOM   4551  HD2 PHE A 299       0.538  -6.244  12.605  1.00 92.84           H
ATOM   4552  CE1 PHE A 299       2.785  -3.144  12.308  1.00 92.84           C
ATOM   4553  HE1 PHE A 299       3.434  -2.272  12.228  1.00 92.84           H
ATOM   4554  CE2 PHE A 299       0.656  -4.129  12.091  1.00 92.84           C
ATOM   4555  HE2 PHE A 299      -0.401  -4.047  11.837  1.00 92.84           H
ATOM   4556  CZ  PHE A 299       1.466  -3.041  11.991  1.00 92.84           C
ATOM   4557  HZ  PHE A 299       1.058  -2.087  11.657  1.00 92.84           H
ATOM   4558  HN  PHE A 299       3.948  -8.990  13.776  1.00 92.84           H
ATOM   4559  N   GLN A 300       5.839  -6.925  12.074  1.00 93.01           N
ATOM   4560  CA  GLN A 300       6.982  -6.238  11.498  1.00 93.01           C
ATOM   4561  C   GLN A 300       7.376  -6.884  10.168  1.00 93.01           C
ATOM   4562  O   GLN A 300       7.592  -6.189   9.176  1.00 93.01           O
ATOM   4563  HA  GLN A 300       6.648  -5.214  11.327  1.00 93.01           H
ATOM   4564  CB  GLN A 300       8.162  -6.225  12.472  1.00 93.01           C
ATOM   4565 1HB  GLN A 300       8.345  -7.234  12.840  1.00 93.01           H
ATOM   4566 2HB  GLN A 300       9.065  -5.907  11.951  1.00 93.01           H
ATOM   4567  CG  GLN A 300       7.890  -5.288  13.650  1.00 93.01           C
ATOM   4568 1HG  GLN A 300       7.667  -4.287  13.280  1.00 93.01           H
ATOM   4569 2HG  GLN A 300       7.010  -5.629  14.195  1.00 93.01           H
ATOM   4570  CD  GLN A 300       9.092  -5.232  14.595  1.00 93.01           C
ATOM   4571  OE1 GLN A 300      10.236  -5.372  14.195  1.00 93.01           O
ATOM   4572  NE2 GLN A 300       8.770  -5.021  15.868  1.00 93.01           N
ATOM   4573 1HE2 GLN A 300       7.811  -4.914  16.130  1.00 93.01           H
ATOM   4574 2HE2 GLN A 300       9.487  -4.968  16.563  1.00 93.01           H
ATOM   4575  HN  GLN A 300       5.996  -7.321  12.979  1.00 93.01           H
ATOM   4576  N   VAL A 301       7.457  -8.206  10.190  1.00 94.73           N
ATOM   4577  CA  VAL A 301       7.944  -8.946   9.039  1.00 94.73           C
ATOM   4578  C   VAL A 301       6.981  -8.747   7.866  1.00 94.73           C
ATOM   4579  O   VAL A 301       7.398  -8.362   6.775  1.00 94.73           O
ATOM   4580  HA  VAL A 301       8.915  -8.532   8.769  1.00 94.73           H
ATOM   4581  CB  VAL A 301       8.142 -10.417   9.407  1.00 94.73           C
ATOM   4582  HB  VAL A 301       7.201 -10.791   9.811  1.00 94.73           H
ATOM   4583  CG1 VAL A 301       8.487 -11.251   8.171  1.00 94.73           C
ATOM   4584 1HG1 VAL A 301       7.676 -11.178   7.446  1.00 94.73           H
ATOM   4585 2HG1 VAL A 301       9.408 -10.875   7.725  1.00 94.73           H
ATOM   4586 3HG1 VAL A 301       8.622 -12.292   8.461  1.00 94.73           H
ATOM   4587  CG2 VAL A 301       9.213 -10.572  10.489  1.00 94.73           C
ATOM   4588 1HG2 VAL A 301      10.159 -10.173  10.124  1.00 94.73           H
ATOM   4589 2HG2 VAL A 301       8.909 -10.026  11.382  1.00 94.73           H
ATOM   4590 3HG2 VAL A 301       9.333 -11.628  10.732  1.00 94.73           H
ATOM   4591  HN  VAL A 301       7.197  -8.769  10.975  1.00 94.73           H
ATOM   4592  N   THR A 302       5.712  -9.020   8.131  1.00 93.98           N
ATOM   4593  CA  THR A 302       4.707  -8.996   7.083  1.00 93.98           C
ATOM   4594  C   THR A 302       4.544  -7.577   6.532  1.00 93.98           C
ATOM   4595  O   THR A 302       4.291  -7.394   5.343  1.00 93.98           O
ATOM   4596  HA  THR A 302       5.053  -9.620   6.259  1.00 93.98           H
ATOM   4597  CB  THR A 302       3.412  -9.578   7.655  1.00 93.98           C
ATOM   4598  HB  THR A 302       2.621  -9.576   6.906  1.00 93.98           H
ATOM   4599  OG1 THR A 302       3.162  -8.791   8.816  1.00 93.98           O
ATOM   4600  HG1 THR A 302       3.530  -9.249   9.626  1.00 93.98           H
ATOM   4601  CG2 THR A 302       3.598 -10.996   8.199  1.00 93.98           C
ATOM   4602 1HG2 THR A 302       4.342 -10.985   8.995  1.00 93.98           H
ATOM   4603 2HG2 THR A 302       3.935 -11.651   7.395  1.00 93.98           H
ATOM   4604 3HG2 THR A 302       2.650 -11.361   8.592  1.00 93.98           H
ATOM   4605  HN  THR A 302       5.369  -9.254   9.041  1.00 93.98           H
ATOM   4606  N   GLN A 303       4.696  -6.610   7.425  1.00 92.78           N
ATOM   4607  CA  GLN A 303       4.621  -5.212   7.034  1.00 92.78           C
ATOM   4608  C   GLN A 303       5.722  -4.884   6.023  1.00 92.78           C
ATOM   4609  O   GLN A 303       5.481  -4.181   5.043  1.00 92.78           O
ATOM   4610  HA  GLN A 303       3.643  -5.094   6.567  1.00 92.78           H
ATOM   4611  CB  GLN A 303       4.707  -4.296   8.255  1.00 92.78           C
ATOM   4612 1HB  GLN A 303       3.865  -4.489   8.920  1.00 92.78           H
ATOM   4613 2HB  GLN A 303       5.614  -4.517   8.818  1.00 92.78           H
ATOM   4614  CG  GLN A 303       4.706  -2.824   7.838  1.00 92.78           C
ATOM   4615 1HG  GLN A 303       5.691  -2.548   7.461  1.00 92.78           H
ATOM   4616 2HG  GLN A 303       3.999  -2.674   7.022  1.00 92.78           H
ATOM   4617  CD  GLN A 303       4.334  -1.920   9.015  1.00 92.78           C
ATOM   4618  OE1 GLN A 303       5.159  -1.555   9.836  1.00 92.78           O
ATOM   4619  NE2 GLN A 303       3.048  -1.580   9.050  1.00 92.78           N
ATOM   4620 1HE2 GLN A 303       2.423  -1.914   8.344  1.00 92.78           H
ATOM   4621 2HE2 GLN A 303       2.707  -0.991   9.782  1.00 92.78           H
ATOM   4622  HN  GLN A 303       4.867  -6.768   8.397  1.00 92.78           H
ATOM   4623  N   THR A 304       6.907  -5.410   6.296  1.00 93.53           N
ATOM   4624  CA  THR A 304       8.061  -5.129   5.458  1.00 93.53           C
ATOM   4625  C   THR A 304       7.863  -5.722   4.062  1.00 93.53           C
ATOM   4626  O   THR A 304       8.201  -5.090   3.062  1.00 93.53           O
ATOM   4627  HA  THR A 304       8.144  -4.049   5.339  1.00 93.53           H
ATOM   4628  CB  THR A 304       9.305  -5.661   6.173  1.00 93.53           C
ATOM   4629  HB  THR A 304       9.276  -6.748   6.247  1.00 93.53           H
ATOM   4630  OG1 THR A 304       9.318  -4.961   7.414  1.00 93.53           O
ATOM   4631  HG1 THR A 304       8.917  -5.529   8.132  1.00 93.53           H
ATOM   4632  CG2 THR A 304      10.603  -5.230   5.488  1.00 93.53           C
ATOM   4633 1HG2 THR A 304      10.663  -4.142   5.475  1.00 93.53           H
ATOM   4634 2HG2 THR A 304      10.617  -5.608   4.466  1.00 93.53           H
ATOM   4635 3HG2 THR A 304      11.454  -5.635   6.036  1.00 93.53           H
ATOM   4636  HN  THR A 304       7.085  -6.016   7.071  1.00 93.53           H
ATOM   4637  N   ILE A 305       7.316  -6.928   4.038  1.00 93.40           N
ATOM   4638  CA  ILE A 305       7.037  -7.599   2.779  1.00 93.40           C
ATOM   4639  C   ILE A 305       6.080  -6.741   1.950  1.00 93.40           C
ATOM   4640  O   ILE A 305       6.236  -6.627   0.735  1.00 93.40           O
ATOM   4641  HA  ILE A 305       7.980  -7.684   2.239  1.00 93.40           H
ATOM   4642  CB  ILE A 305       6.529  -9.020   3.030  1.00 93.40           C
ATOM   4643  HB  ILE A 305       5.704  -8.967   3.740  1.00 93.40           H
ATOM   4644  CG1 ILE A 305       7.617  -9.887   3.666  1.00 93.40           C
ATOM   4645 1HG1 ILE A 305       8.385 -10.115   2.927  1.00 93.40           H
ATOM   4646 2HG1 ILE A 305       8.103  -9.335   4.471  1.00 93.40           H
ATOM   4647  CG2 ILE A 305       5.980  -9.641   1.744  1.00 93.40           C
ATOM   4648 1HG2 ILE A 305       5.154  -9.035   1.372  1.00 93.40           H
ATOM   4649 2HG2 ILE A 305       6.770  -9.680   0.993  1.00 93.40           H
ATOM   4650 3HG2 ILE A 305       5.626 -10.651   1.951  1.00 93.40           H
ATOM   4651  CD1 ILE A 305       7.030 -11.188   4.216  1.00 93.40           C
ATOM   4652 1HD1 ILE A 305       6.280 -10.957   4.973  1.00 93.40           H
ATOM   4653 2HD1 ILE A 305       6.566 -11.749   3.405  1.00 93.40           H
ATOM   4654 3HD1 ILE A 305       7.825 -11.786   4.663  1.00 93.40           H
ATOM   4655  HN  ILE A 305       7.065  -7.445   4.856  1.00 93.40           H
ATOM   4656  N   ALA A 306       5.110  -6.159   2.640  1.00 90.79           N
ATOM   4657  CA  ALA A 306       4.089  -5.367   1.974  1.00 90.79           C
ATOM   4658  C   ALA A 306       4.742  -4.151   1.314  1.00 90.79           C
ATOM   4659  O   ALA A 306       4.305  -3.705   0.255  1.00 90.79           O
ATOM   4660  HA  ALA A 306       3.638  -5.990   1.201  1.00 90.79           H
ATOM   4661  CB  ALA A 306       3.009  -4.973   2.983  1.00 90.79           C
ATOM   4662 1HB  ALA A 306       2.556  -5.873   3.400  1.00 90.79           H
ATOM   4663 2HB  ALA A 306       3.457  -4.387   3.785  1.00 90.79           H
ATOM   4664 3HB  ALA A 306       2.244  -4.380   2.483  1.00 90.79           H
ATOM   4665  HN  ALA A 306       5.015  -6.221   3.633  1.00 90.79           H
ATOM   4666  N   PHE A 307       5.779  -3.649   1.969  1.00 92.20           N
ATOM   4667  CA  PHE A 307       6.437  -2.436   1.512  1.00 92.20           C
ATOM   4668  C   PHE A 307       7.263  -2.702   0.252  1.00 92.20           C
ATOM   4669  O   PHE A 307       7.373  -1.838  -0.616  1.00 92.20           O
ATOM   4670  HA  PHE A 307       5.656  -1.710   1.286  1.00 92.20           H
ATOM   4671  CB  PHE A 307       7.373  -1.985   2.635  1.00 92.20           C
ATOM   4672 1HB  PHE A 307       7.981  -2.832   2.950  1.00 92.20           H
ATOM   4673 2HB  PHE A 307       8.055  -1.230   2.244  1.00 92.20           H
ATOM   4674  CG  PHE A 307       6.649  -1.412   3.856  1.00 92.20           C
ATOM   4675  CD1 PHE A 307       5.290  -1.394   3.894  1.00 92.20           C
ATOM   4676  HD1 PHE A 307       4.716  -1.787   3.055  1.00 92.20           H
ATOM   4677  CD2 PHE A 307       7.365  -0.922   4.903  1.00 92.20           C
ATOM   4678  HD2 PHE A 307       8.455  -0.936   4.872  1.00 92.20           H
ATOM   4679  CE1 PHE A 307       4.618  -0.863   5.027  1.00 92.20           C
ATOM   4680  HE1 PHE A 307       3.529  -0.848   5.057  1.00 92.20           H
ATOM   4681  CE2 PHE A 307       6.694  -0.391   6.036  1.00 92.20           C
ATOM   4682  HE2 PHE A 307       7.268   0.002   6.875  1.00 92.20           H
ATOM   4683  CZ  PHE A 307       5.334  -0.373   6.074  1.00 92.20           C
ATOM   4684  HZ  PHE A 307       4.819   0.035   6.943  1.00 92.20           H
ATOM   4685  HN  PHE A 307       6.169  -4.055   2.796  1.00 92.20           H
ATOM   4686  N   PHE A 308       7.822  -3.902   0.192  1.00 92.14           N
ATOM   4687  CA  PHE A 308       8.624  -4.297  -0.954  1.00 92.14           C
ATOM   4688  C   PHE A 308       7.811  -4.214  -2.247  1.00 92.14           C
ATOM   4689  O   PHE A 308       8.375  -4.066  -3.330  1.00 92.14           O
ATOM   4690  HA  PHE A 308       9.467  -3.608  -1.011  1.00 92.14           H
ATOM   4691  CB  PHE A 308       9.047  -5.749  -0.724  1.00 92.14           C
ATOM   4692 1HB  PHE A 308       8.339  -6.220  -0.042  1.00 92.14           H
ATOM   4693 2HB  PHE A 308       8.987  -6.289  -1.669  1.00 92.14           H
ATOM   4694  CG  PHE A 308      10.459  -5.903  -0.155  1.00 92.14           C
ATOM   4695  CD1 PHE A 308      11.538  -5.792  -0.975  1.00 92.14           C
ATOM   4696  HD1 PHE A 308      11.397  -5.593  -2.037  1.00 92.14           H
ATOM   4697  CD2 PHE A 308      10.635  -6.152   1.170  1.00 92.14           C
ATOM   4698  HD2 PHE A 308       9.770  -6.241   1.828  1.00 92.14           H
ATOM   4699  CE1 PHE A 308      12.849  -5.935  -0.447  1.00 92.14           C
ATOM   4700  HE1 PHE A 308      13.714  -5.846  -1.104  1.00 92.14           H
ATOM   4701  CE2 PHE A 308      11.945  -6.295   1.698  1.00 92.14           C
ATOM   4702  HE2 PHE A 308      12.086  -6.494   2.761  1.00 92.14           H
ATOM   4703  CZ  PHE A 308      13.025  -6.184   0.878  1.00 92.14           C
ATOM   4704  HZ  PHE A 308      14.030  -6.293   1.284  1.00 92.14           H
ATOM   4705  HN  PHE A 308       7.734  -4.596   0.906  1.00 92.14           H
ATOM   4706  N   HIS A 309       6.499  -4.312  -2.091  1.00 88.66           N
ATOM   4707  CA  HIS A 309       5.607  -4.313  -3.238  1.00 88.66           C
ATOM   4708  C   HIS A 309       5.803  -3.026  -4.042  1.00 88.66           C
ATOM   4709  O   HIS A 309       5.744  -3.041  -5.270  1.00 88.66           O
ATOM   4710  HA  HIS A 309       5.893  -5.164  -3.857  1.00 88.66           H
ATOM   4711  CB  HIS A 309       4.157  -4.523  -2.799  1.00 88.66           C
ATOM   4712 1HB  HIS A 309       4.097  -5.431  -2.199  1.00 88.66           H
ATOM   4713 2HB  HIS A 309       3.860  -3.695  -2.155  1.00 88.66           H
ATOM   4714  CG  HIS A 309       3.177  -4.628  -3.943  1.00 88.66           C
ATOM   4715  ND1 HIS A 309       2.539  -3.527  -4.488  1.00 88.66           N
ATOM   4716  HD1 HIS A 309       2.655  -2.578  -4.192  1.00 88.66           H
ATOM   4717  CD2 HIS A 309       2.734  -5.713  -4.640  1.00 88.66           C
ATOM   4718  HD2 HIS A 309       3.036  -6.746  -4.470  1.00 88.66           H
ATOM   4719  CE1 HIS A 309       1.750  -3.942  -5.467  1.00 88.66           C
ATOM   4720  HE1 HIS A 309       1.114  -3.312  -6.089  1.00 88.66           H
ATOM   4721  NE2 HIS A 309       1.871  -5.298  -5.559  1.00 88.66           N
ATOM   4722  HN  HIS A 309       6.046  -4.390  -1.203  1.00 88.66           H
ATOM   4723  N   SER A 310       6.032  -1.942  -3.315  1.00 88.89           N
ATOM   4724  CA  SER A 310       6.067  -0.624  -3.927  1.00 88.89           C
ATOM   4725  C   SER A 310       7.316  -0.486  -4.800  1.00 88.89           C
ATOM   4726  O   SER A 310       7.420   0.445  -5.598  1.00 88.89           O
ATOM   4727  HA  SER A 310       5.165  -0.565  -4.537  1.00 88.89           H
ATOM   4728  CB  SER A 310       6.037   0.477  -2.866  1.00 88.89           C
ATOM   4729 1HB  SER A 310       6.819   0.292  -2.129  1.00 88.89           H
ATOM   4730 2HB  SER A 310       6.259   1.437  -3.332  1.00 88.89           H
ATOM   4731  OG  SER A 310       4.775   0.551  -2.208  1.00 88.89           O
ATOM   4732  HG  SER A 310       4.092   0.947  -2.822  1.00 88.89           H
ATOM   4733  HN  SER A 310       6.192  -1.953  -2.328  1.00 88.89           H
ATOM   4734  N   CYS A 311       8.232  -1.425  -4.620  1.00 91.21           N
ATOM   4735  CA  CYS A 311       9.460  -1.433  -5.397  1.00 91.21           C
ATOM   4736  C   CYS A 311       9.354  -2.536  -6.451  1.00 91.21           C
ATOM   4737  O   CYS A 311      10.211  -2.647  -7.328  1.00 91.21           O
ATOM   4738  HA  CYS A 311       9.537  -0.453  -5.869  1.00 91.21           H
ATOM   4739  CB  CYS A 311      10.692  -1.609  -4.507  1.00 91.21           C
ATOM   4740 1HB  CYS A 311      11.596  -1.388  -5.075  1.00 91.21           H
ATOM   4741 2HB  CYS A 311      10.656  -0.903  -3.678  1.00 91.21           H
ATOM   4742  SG  CYS A 311      10.761  -3.322  -3.867  1.00 91.21           S
ATOM   4743  HG  CYS A 311      11.898  -3.173  -3.193  1.00 91.21           H
ATOM   4744  HN  CYS A 311       8.146  -2.171  -3.959  1.00 91.21           H
ATOM   4745  N   LEU A 312       8.297  -3.326  -6.332  1.00 88.02           N
ATOM   4746  CA  LEU A 312       8.136  -4.494  -7.181  1.00 88.02           C
ATOM   4747  C   LEU A 312       7.446  -4.082  -8.483  1.00 88.02           C
ATOM   4748  O   LEU A 312       7.690  -4.674  -9.533  1.00 88.02           O
ATOM   4749  HA  LEU A 312       9.133  -4.865  -7.420  1.00 88.02           H
ATOM   4750  CB  LEU A 312       7.408  -5.608  -6.426  1.00 88.02           C
ATOM   4751 1HB  LEU A 312       6.532  -5.179  -5.939  1.00 88.02           H
ATOM   4752 2HB  LEU A 312       7.044  -6.335  -7.152  1.00 88.02           H
ATOM   4753  CG  LEU A 312       8.230  -6.352  -5.371  1.00 88.02           C
ATOM   4754  HG  LEU A 312       8.573  -5.627  -4.632  1.00 88.02           H
ATOM   4755  CD1 LEU A 312       7.371  -7.379  -4.631  1.00 88.02           C
ATOM   4756 1HD1 LEU A 312       6.544  -6.872  -4.135  1.00 88.02           H
ATOM   4757 2HD1 LEU A 312       6.978  -8.105  -5.343  1.00 88.02           H
ATOM   4758 3HD1 LEU A 312       7.980  -7.893  -3.887  1.00 88.02           H
ATOM   4759  CD2 LEU A 312       9.475  -6.987  -5.993  1.00 88.02           C
ATOM   4760 1HD2 LEU A 312       9.174  -7.695  -6.765  1.00 88.02           H
ATOM   4761 2HD2 LEU A 312      10.097  -6.209  -6.436  1.00 88.02           H
ATOM   4762 3HD2 LEU A 312      10.041  -7.509  -5.222  1.00 88.02           H
ATOM   4763  HN  LEU A 312       7.561  -3.178  -5.671  1.00 88.02           H
ATOM   4764  N   ASN A 313       6.599  -3.069  -8.371  1.00 80.34           N
ATOM   4765  CA  ASN A 313       5.752  -2.676  -9.485  1.00 80.34           C
ATOM   4766  C   ASN A 313       6.626  -2.392 -10.709  1.00 80.34           C
ATOM   4767  O   ASN A 313       6.420  -2.976 -11.772  1.00 80.34           O
ATOM   4768  HA  ASN A 313       5.076  -3.517  -9.642  1.00 80.34           H
ATOM   4769  CB  ASN A 313       4.968  -1.404  -9.158  1.00 80.34           C
ATOM   4770 1HB  ASN A 313       5.615  -0.697  -8.639  1.00 80.34           H
ATOM   4771 2HB  ASN A 313       4.648  -0.923 -10.082  1.00 80.34           H
ATOM   4772  CG  ASN A 313       3.748  -1.719  -8.291  1.00 80.34           C
ATOM   4773  OD1 ASN A 313       3.212  -2.814  -8.304  1.00 80.34           O
ATOM   4774  ND2 ASN A 313       3.341  -0.700  -7.539  1.00 80.34           N
ATOM   4775 1HD2 ASN A 313       3.827   0.174  -7.576  1.00 80.34           H
ATOM   4776 2HD2 ASN A 313       2.550  -0.808  -6.937  1.00 80.34           H
ATOM   4777  HN  ASN A 313       6.486  -2.523  -7.541  1.00 80.34           H
ATOM   4778  N   PRO A 314       7.613  -1.495 -10.582  1.00 80.12           N
ATOM   4779  CA  PRO A 314       8.466  -1.145 -11.721  1.00 80.12           C
ATOM   4780  C   PRO A 314       9.082  -2.370 -12.378  1.00 80.12           C
ATOM   4781  O   PRO A 314       9.162  -2.448 -13.603  1.00 80.12           O
ATOM   4782  HA  PRO A 314       7.871  -0.672 -12.503  1.00 80.12           H
ATOM   4783  CB  PRO A 314       9.531  -0.233 -11.110  1.00 80.12           C
ATOM   4784 1HB  PRO A 314      10.409  -0.796 -10.795  1.00 80.12           H
ATOM   4785 2HB  PRO A 314       9.874   0.517 -11.823  1.00 80.12           H
ATOM   4786  CG  PRO A 314       8.813   0.403  -9.926  1.00 80.12           C
ATOM   4787 1HG  PRO A 314       9.516   0.798  -9.191  1.00 80.12           H
ATOM   4788 2HG  PRO A 314       8.188   1.242 -10.233  1.00 80.12           H
ATOM   4789  CD  PRO A 314       7.991  -0.748  -9.369  1.00 80.12           C
ATOM   4790 1HD  PRO A 314       8.571  -1.365  -8.683  1.00 80.12           H
ATOM   4791 2HD  PRO A 314       7.121  -0.393  -8.816  1.00 80.12           H
ATOM   4792  N   VAL A 315       9.504  -3.303 -11.537  1.00 82.01           N
ATOM   4793  CA  VAL A 315      10.226  -4.470 -12.015  1.00 82.01           C
ATOM   4794  C   VAL A 315       9.306  -5.301 -12.912  1.00 82.01           C
ATOM   4795  O   VAL A 315       9.732  -5.797 -13.954  1.00 82.01           O
ATOM   4796  HA  VAL A 315      11.068  -4.115 -12.609  1.00 82.01           H
ATOM   4797  CB  VAL A 315      10.782  -5.263 -10.831  1.00 82.01           C
ATOM   4798  HB  VAL A 315       9.941  -5.571 -10.209  1.00 82.01           H
ATOM   4799  CG1 VAL A 315      11.502  -6.526 -11.307  1.00 82.01           C
ATOM   4800 1HG1 VAL A 315      10.803  -7.159 -11.853  1.00 82.01           H
ATOM   4801 2HG1 VAL A 315      12.329  -6.248 -11.960  1.00 82.01           H
ATOM   4802 3HG1 VAL A 315      11.888  -7.071 -10.445  1.00 82.01           H
ATOM   4803  CG2 VAL A 315      11.706  -4.394  -9.975  1.00 82.01           C
ATOM   4804 1HG2 VAL A 315      12.540  -4.043 -10.582  1.00 82.01           H
ATOM   4805 2HG2 VAL A 315      11.149  -3.539  -9.592  1.00 82.01           H
ATOM   4806 3HG2 VAL A 315      12.087  -4.983  -9.140  1.00 82.01           H
ATOM   4807  HN  VAL A 315       9.360  -3.271 -10.548  1.00 82.01           H
ATOM   4808  N   LEU A 316       8.062  -5.428 -12.475  1.00 79.29           N
ATOM   4809  CA  LEU A 316       7.089  -6.221 -13.206  1.00 79.29           C
ATOM   4810  C   LEU A 316       6.933  -5.655 -14.618  1.00 79.29           C
ATOM   4811  O   LEU A 316       6.816  -6.409 -15.584  1.00 79.29           O
ATOM   4812  HA  LEU A 316       7.484  -7.234 -13.281  1.00 79.29           H
ATOM   4813  CB  LEU A 316       5.774  -6.305 -12.428  1.00 79.29           C
ATOM   4814 1HB  LEU A 316       5.428  -5.291 -12.227  1.00 79.29           H
ATOM   4815 2HB  LEU A 316       5.027  -6.776 -13.067  1.00 79.29           H
ATOM   4816  CG  LEU A 316       5.825  -7.070 -11.104  1.00 79.29           C
ATOM   4817  HG  LEU A 316       6.568  -6.593 -10.463  1.00 79.29           H
ATOM   4818  CD1 LEU A 316       4.483  -6.993 -10.374  1.00 79.29           C
ATOM   4819 1HD1 LEU A 316       4.240  -5.951 -10.167  1.00 79.29           H
ATOM   4820 2HD1 LEU A 316       3.704  -7.430 -11.000  1.00 79.29           H
ATOM   4821 3HD1 LEU A 316       4.547  -7.545  -9.436  1.00 79.29           H
ATOM   4822  CD2 LEU A 316       6.278  -8.515 -11.322  1.00 79.29           C
ATOM   4823 1HD2 LEU A 316       5.578  -9.018 -11.989  1.00 79.29           H
ATOM   4824 2HD2 LEU A 316       7.273  -8.521 -11.768  1.00 79.29           H
ATOM   4825 3HD2 LEU A 316       6.306  -9.035 -10.364  1.00 79.29           H
ATOM   4826  HN  LEU A 316       7.717  -5.000 -11.639  1.00 79.29           H
ATOM   4827  N   TYR A 317       6.937  -4.332 -14.695  1.00 74.68           N
ATOM   4828  CA  TYR A 317       6.747  -3.656 -15.967  1.00 74.68           C
ATOM   4829  C   TYR A 317       7.931  -3.905 -16.903  1.00 74.68           C
ATOM   4830  O   TYR A 317       7.752  -4.060 -18.110  1.00 74.68           O
ATOM   4831  HA  TYR A 317       5.841  -4.052 -16.426  1.00 74.68           H
ATOM   4832  CB  TYR A 317       6.673  -2.162 -15.643  1.00 74.68           C
ATOM   4833 1HB  TYR A 317       7.624  -1.847 -15.213  1.00 74.68           H
ATOM   4834 2HB  TYR A 317       6.543  -1.606 -16.572  1.00 74.68           H
ATOM   4835  CG  TYR A 317       5.545  -1.789 -14.680  1.00 74.68           C
ATOM   4836  CD1 TYR A 317       4.400  -2.559 -14.626  1.00 74.68           C
ATOM   4837  HD1 TYR A 317       4.300  -3.432 -15.271  1.00 74.68           H
ATOM   4838  CD2 TYR A 317       5.672  -0.684 -13.863  1.00 74.68           C
ATOM   4839  HD2 TYR A 317       6.576  -0.076 -13.905  1.00 74.68           H
ATOM   4840  CE1 TYR A 317       3.339  -2.208 -13.719  1.00 74.68           C
ATOM   4841  HE1 TYR A 317       2.429  -2.806 -13.667  1.00 74.68           H
ATOM   4842  CE2 TYR A 317       4.610  -0.333 -12.956  1.00 74.68           C
ATOM   4843  HE2 TYR A 317       4.698   0.538 -12.306  1.00 74.68           H
ATOM   4844  CZ  TYR A 317       3.496  -1.112 -12.929  1.00 74.68           C
ATOM   4845  OH  TYR A 317       2.493  -0.781 -12.072  1.00 74.68           O
ATOM   4846  HH  TYR A 317       1.857  -1.547 -11.977  1.00 74.68           H
ATOM   4847  HN  TYR A 317       7.067  -3.727 -13.910  1.00 74.68           H
ATOM   4848  N   VAL A 318       9.116  -3.936 -16.310  1.00 73.48           N
ATOM   4849  CA  VAL A 318      10.331  -4.154 -17.078  1.00 73.48           C
ATOM   4850  C   VAL A 318      10.272  -5.532 -17.738  1.00 73.48           C
ATOM   4851  O   VAL A 318      10.411  -5.648 -18.955  1.00 73.48           O
ATOM   4852  HA  VAL A 318      10.369  -3.393 -17.857  1.00 73.48           H
ATOM   4853  CB  VAL A 318      11.556  -3.973 -16.179  1.00 73.48           C
ATOM   4854  HB  VAL A 318      11.435  -4.623 -15.313  1.00 73.48           H
ATOM   4855  CG1 VAL A 318      12.835  -4.393 -16.906  1.00 73.48           C
ATOM   4856 1HG1 VAL A 318      12.763  -5.442 -17.193  1.00 73.48           H
ATOM   4857 2HG1 VAL A 318      12.963  -3.780 -17.799  1.00 73.48           H
ATOM   4858 3HG1 VAL A 318      13.691  -4.254 -16.245  1.00 73.48           H
ATOM   4859  CG2 VAL A 318      11.659  -2.532 -15.675  1.00 73.48           C
ATOM   4860 1HG2 VAL A 318      11.746  -1.855 -16.525  1.00 73.48           H
ATOM   4861 2HG2 VAL A 318      10.766  -2.283 -15.102  1.00 73.48           H
ATOM   4862 3HG2 VAL A 318      12.539  -2.432 -15.040  1.00 73.48           H
ATOM   4863  HN  VAL A 318       9.253  -3.816 -15.327  1.00 73.48           H
ATOM   4864  N   PHE A 319      10.064  -6.543 -16.907  1.00 73.45           N
ATOM   4865  CA  PHE A 319      10.238  -7.918 -17.343  1.00 73.45           C
ATOM   4866  C   PHE A 319       9.047  -8.381 -18.184  1.00 73.45           C
ATOM   4867  O   PHE A 319       9.219  -9.098 -19.169  1.00 73.45           O
ATOM   4868  HA  PHE A 319      11.144  -7.954 -17.948  1.00 73.45           H
ATOM   4869  CB  PHE A 319      10.322  -8.780 -16.081  1.00 73.45           C
ATOM   4870 1HB  PHE A 319       9.567  -8.442 -15.372  1.00 73.45           H
ATOM   4871 2HB  PHE A 319      10.077  -9.810 -16.341  1.00 73.45           H
ATOM   4872  CG  PHE A 319      11.691  -8.753 -15.399  1.00 73.45           C
ATOM   4873  CD1 PHE A 319      12.774  -9.285 -16.027  1.00 73.45           C
ATOM   4874  HD1 PHE A 319      12.667  -9.730 -17.016  1.00 73.45           H
ATOM   4875  CD2 PHE A 319      11.825  -8.197 -14.165  1.00 73.45           C
ATOM   4876  HD2 PHE A 319      10.957  -7.771 -13.662  1.00 73.45           H
ATOM   4877  CE1 PHE A 319      14.045  -9.260 -15.394  1.00 73.45           C
ATOM   4878  HE1 PHE A 319      14.913  -9.686 -15.897  1.00 73.45           H
ATOM   4879  CE2 PHE A 319      13.096  -8.172 -13.532  1.00 73.45           C
ATOM   4880  HE2 PHE A 319      13.203  -7.727 -12.543  1.00 73.45           H
ATOM   4881  CZ  PHE A 319      14.179  -8.704 -14.160  1.00 73.45           C
ATOM   4882  HZ  PHE A 319      15.154  -8.684 -13.674  1.00 73.45           H
ATOM   4883  HN  PHE A 319       9.784  -6.434 -15.953  1.00 73.45           H
ATOM   4884  N   VAL A 320       7.865  -7.952 -17.765  1.00 70.50           N
ATOM   4885  CA  VAL A 320       6.634  -8.517 -18.292  1.00 70.50           C
ATOM   4886  C   VAL A 320       6.044  -7.564 -19.333  1.00 70.50           C
ATOM   4887  O   VAL A 320       5.319  -7.990 -20.230  1.00 70.50           O
ATOM   4888  HA  VAL A 320       6.887  -9.458 -18.781  1.00 70.50           H
ATOM   4889  CB  VAL A 320       5.667  -8.823 -17.146  1.00 70.50           C
ATOM   4890  HB  VAL A 320       5.159  -7.897 -16.880  1.00 70.50           H
ATOM   4891  CG1 VAL A 320       4.605  -9.834 -17.581  1.00 70.50           C
ATOM   4892 1HG1 VAL A 320       4.037  -9.428 -18.418  1.00 70.50           H
ATOM   4893 2HG1 VAL A 320       5.089 -10.762 -17.887  1.00 70.50           H
ATOM   4894 3HG1 VAL A 320       3.931 -10.034 -16.748  1.00 70.50           H
ATOM   4895  CG2 VAL A 320       6.421  -9.318 -15.910  1.00 70.50           C
ATOM   4896 1HG2 VAL A 320       6.968 -10.227 -16.158  1.00 70.50           H
ATOM   4897 2HG2 VAL A 320       7.121  -8.551 -15.580  1.00 70.50           H
ATOM   4898 3HG2 VAL A 320       5.710  -9.528 -15.111  1.00 70.50           H
ATOM   4899  HN  VAL A 320       7.741  -7.233 -17.081  1.00 70.50           H
ATOM   4900  N   GLY A 321       6.378  -6.291 -19.179  1.00 72.41           N
ATOM   4901  CA  GLY A 321       5.869  -5.269 -20.078  1.00 72.41           C
ATOM   4902  C   GLY A 321       6.712  -5.191 -21.352  1.00 72.41           C
ATOM   4903  O   GLY A 321       7.765  -4.555 -21.366  1.00 72.41           O
ATOM   4904 1HA  GLY A 321       4.833  -5.490 -20.336  1.00 72.41           H
ATOM   4905 2HA  GLY A 321       5.873  -4.302 -19.575  1.00 72.41           H
ATOM   4906  HN  GLY A 321       6.984  -5.955 -18.457  1.00 72.41           H
ATOM   4907  N   GLU A 322       6.217  -5.846 -22.392  1.00 75.74           N
ATOM   4908  CA  GLU A 322       6.804  -5.705 -23.714  1.00 75.74           C
ATOM   4909  C   GLU A 322       6.784  -4.239 -24.150  1.00 75.74           C
ATOM   4910  O   GLU A 322       7.775  -3.729 -24.671  1.00 75.74           O
ATOM   4911  HA  GLU A 322       7.835  -6.046 -23.611  1.00 75.74           H
ATOM   4912  CB  GLU A 322       6.082  -6.590 -24.732  1.00 75.74           C
ATOM   4913 1HB  GLU A 322       5.004  -6.469 -24.625  1.00 75.74           H
ATOM   4914 2HB  GLU A 322       6.443  -6.365 -25.736  1.00 75.74           H
ATOM   4915  CG  GLU A 322       6.387  -8.069 -24.486  1.00 75.74           C
ATOM   4916 1HG  GLU A 322       7.465  -8.226 -24.480  1.00 75.74           H
ATOM   4917 2HG  GLU A 322       6.016  -8.362 -23.504  1.00 75.74           H
ATOM   4918  CD  GLU A 322       5.744  -8.948 -25.562  1.00 75.74           C
ATOM   4919  OE1 GLU A 322       5.952 -10.178 -25.489  1.00 75.74           O
ATOM   4920  OE2 GLU A 322       5.060  -8.368 -26.433  1.00 75.74           O
ATOM   4921  HN  GLU A 322       5.432  -6.463 -22.343  1.00 75.74           H
ATOM   4922  N   ARG A 323       5.645  -3.602 -23.921  1.00 76.57           N
ATOM   4923  CA  ARG A 323       5.463  -2.221 -24.334  1.00 76.57           C
ATOM   4924  C   ARG A 323       6.465  -1.316 -23.616  1.00 76.57           C
ATOM   4925  O   ARG A 323       7.065  -0.436 -24.231  1.00 76.57           O
ATOM   4926  HA  ARG A 323       5.640  -2.227 -25.410  1.00 76.57           H
ATOM   4927  CB  ARG A 323       4.043  -1.739 -24.033  1.00 76.57           C
ATOM   4928 1HB  ARG A 323       3.333  -2.544 -24.223  1.00 76.57           H
ATOM   4929 2HB  ARG A 323       3.959  -1.482 -22.977  1.00 76.57           H
ATOM   4930  CG  ARG A 323       3.684  -0.523 -24.889  1.00 76.57           C
ATOM   4931 1HG  ARG A 323       4.376   0.292 -24.679  1.00 76.57           H
ATOM   4932 2HG  ARG A 323       3.795  -0.771 -25.945  1.00 76.57           H
ATOM   4933  CD  ARG A 323       2.250  -0.064 -24.617  1.00 76.57           C
ATOM   4934 1HD  ARG A 323       1.597  -0.930 -24.507  1.00 76.57           H
ATOM   4935 2HD  ARG A 323       2.208   0.487 -23.677  1.00 76.57           H
ATOM   4936  NE  ARG A 323       1.772   0.792 -25.726  1.00 76.57           N
ATOM   4937  HE  ARG A 323       2.336   0.848 -26.550  1.00 76.57           H
ATOM   4938  CZ  ARG A 323       0.632   1.495 -25.695  1.00 76.57           C
ATOM   4939  NH1 ARG A 323      -0.161   1.457 -24.616  1.00 76.57           N
ATOM   4940 1HH1 ARG A 323       0.095   0.900 -23.826  1.00 76.57           H
ATOM   4941 2HH1 ARG A 323      -1.011   1.985 -24.601  1.00 76.57           H
ATOM   4942  NH2 ARG A 323       0.298   2.238 -26.759  1.00 76.57           N
ATOM   4943 1HH2 ARG A 323      -0.549   2.769 -26.751  1.00 76.57           H
ATOM   4944 2HH2 ARG A 323       0.896   2.261 -27.560  1.00 76.57           H
ATOM   4945  HN  ARG A 323       4.857  -4.014 -23.463  1.00 76.57           H
ATOM   4946  N   PHE A 324       6.617  -1.563 -22.323  1.00 78.20           N
ATOM   4947  CA  PHE A 324       7.473  -0.729 -21.496  1.00 78.20           C
ATOM   4948  C   PHE A 324       8.938  -0.864 -21.914  1.00 78.20           C
ATOM   4949  O   PHE A 324       9.665   0.127 -21.973  1.00 78.20           O
ATOM   4950  HA  PHE A 324       7.151   0.303 -21.636  1.00 78.20           H
ATOM   4951  CB  PHE A 324       7.318  -1.219 -20.055  1.00 78.20           C
ATOM   4952 1HB  PHE A 324       6.257  -1.279 -19.814  1.00 78.20           H
ATOM   4953 2HB  PHE A 324       7.719  -2.230 -19.981  1.00 78.20           H
ATOM   4954  CG  PHE A 324       8.012  -0.333 -19.019  1.00 78.20           C
ATOM   4955  CD1 PHE A 324       9.270  -0.636 -18.599  1.00 78.20           C
ATOM   4956  HD1 PHE A 324       9.783  -1.510 -19.001  1.00 78.20           H
ATOM   4957  CD2 PHE A 324       7.372   0.757 -18.518  1.00 78.20           C
ATOM   4958  HD2 PHE A 324       6.364   0.999 -18.854  1.00 78.20           H
ATOM   4959  CE1 PHE A 324       9.914   0.186 -17.637  1.00 78.20           C
ATOM   4960  HE1 PHE A 324      10.922  -0.056 -17.300  1.00 78.20           H
ATOM   4961  CE2 PHE A 324       8.016   1.579 -17.556  1.00 78.20           C
ATOM   4962  HE2 PHE A 324       7.503   2.452 -17.154  1.00 78.20           H
ATOM   4963  CZ  PHE A 324       9.274   1.276 -17.136  1.00 78.20           C
ATOM   4964  HZ  PHE A 324       9.769   1.907 -16.398  1.00 78.20           H
ATOM   4965  HN  PHE A 324       6.168  -2.316 -21.841  1.00 78.20           H
ATOM   4966  N   ARG A 325       9.329  -2.099 -22.193  1.00 81.20           N
ATOM   4967  CA  ARG A 325      10.688  -2.373 -22.631  1.00 81.20           C
ATOM   4968  C   ARG A 325      11.005  -1.583 -23.903  1.00 81.20           C
ATOM   4969  O   ARG A 325      12.088  -1.014 -24.030  1.00 81.20           O
ATOM   4970  HA  ARG A 325      11.318  -2.051 -21.802  1.00 81.20           H
ATOM   4971  CB  ARG A 325      10.889  -3.865 -22.902  1.00 81.20           C
ATOM   4972 1HB  ARG A 325       9.987  -4.281 -23.351  1.00 81.20           H
ATOM   4973 2HB  ARG A 325      11.696  -4.002 -23.622  1.00 81.20           H
ATOM   4974  CG  ARG A 325      11.216  -4.618 -21.611  1.00 81.20           C
ATOM   4975 1HG  ARG A 325      12.097  -4.178 -21.143  1.00 81.20           H
ATOM   4976 2HG  ARG A 325      10.393  -4.511 -20.905  1.00 81.20           H
ATOM   4977  CD  ARG A 325      11.467  -6.101 -21.890  1.00 81.20           C
ATOM   4978 1HD  ARG A 325      12.028  -6.216 -22.817  1.00 81.20           H
ATOM   4979 2HD  ARG A 325      12.076  -6.531 -21.094  1.00 81.20           H
ATOM   4980  NE  ARG A 325      10.179  -6.823 -21.986  1.00 81.20           N
ATOM   4981  HE  ARG A 325       9.341  -6.317 -21.779  1.00 81.20           H
ATOM   4982  CZ  ARG A 325      10.064  -8.112 -22.333  1.00 81.20           C
ATOM   4983  NH1 ARG A 325      11.153  -8.838 -22.622  1.00 81.20           N
ATOM   4984 1HH1 ARG A 325      12.059  -8.419 -22.578  1.00 81.20           H
ATOM   4985 2HH1 ARG A 325      11.059  -9.800 -22.880  1.00 81.20           H
ATOM   4986  NH2 ARG A 325       8.844  -8.664 -22.388  1.00 81.20           N
ATOM   4987 1HH2 ARG A 325       8.741  -9.625 -22.646  1.00 81.20           H
ATOM   4988 2HH2 ARG A 325       8.037  -8.115 -22.171  1.00 81.20           H
ATOM   4989  HN  ARG A 325       8.737  -2.902 -22.125  1.00 81.20           H
ATOM   4990  N   ARG A 326      10.041  -1.575 -24.812  1.00 82.00           N
ATOM   4991  CA  ARG A 326      10.190  -0.835 -26.053  1.00 82.00           C
ATOM   4992  C   ARG A 326      10.357   0.659 -25.764  1.00 82.00           C
ATOM   4993  O   ARG A 326      11.230   1.311 -26.333  1.00 82.00           O
ATOM   4994  HA  ARG A 326      11.086  -1.247 -26.518  1.00 82.00           H
ATOM   4995  CB  ARG A 326       8.978  -1.038 -26.964  1.00 82.00           C
ATOM   4996 1HB  ARG A 326       8.061  -0.930 -26.385  1.00 82.00           H
ATOM   4997 2HB  ARG A 326       8.963  -0.266 -27.733  1.00 82.00           H
ATOM   4998  CG  ARG A 326       9.012  -2.419 -27.622  1.00 82.00           C
ATOM   4999 1HG  ARG A 326       9.924  -2.523 -28.210  1.00 82.00           H
ATOM   5000 2HG  ARG A 326       9.039  -3.192 -26.853  1.00 82.00           H
ATOM   5001  CD  ARG A 326       7.792  -2.629 -28.521  1.00 82.00           C
ATOM   5002 1HD  ARG A 326       6.887  -2.321 -27.998  1.00 82.00           H
ATOM   5003 2HD  ARG A 326       7.874  -2.005 -29.411  1.00 82.00           H
ATOM   5004  NE  ARG A 326       7.690  -4.053 -28.911  1.00 82.00           N
ATOM   5005  HE  ARG A 326       7.810  -4.744 -28.199  1.00 82.00           H
ATOM   5006  CZ  ARG A 326       7.446  -4.474 -30.160  1.00 82.00           C
ATOM   5007  NH1 ARG A 326       7.277  -3.592 -31.154  1.00 82.00           N
ATOM   5008 1HH1 ARG A 326       7.332  -2.611 -30.968  1.00 82.00           H
ATOM   5009 2HH1 ARG A 326       7.096  -3.915 -32.083  1.00 82.00           H
ATOM   5010  NH2 ARG A 326       7.375  -5.791 -30.399  1.00 82.00           N
ATOM   5011 1HH2 ARG A 326       7.193  -6.122 -31.325  1.00 82.00           H
ATOM   5012 2HH2 ARG A 326       7.502  -6.442 -29.651  1.00 82.00           H
ATOM   5013  HN  ARG A 326       9.173  -2.060 -24.711  1.00 82.00           H
ATOM   5014  N   ASP A 327       9.505   1.156 -24.880  1.00 83.28           N
ATOM   5015  CA  ASP A 327       9.506   2.573 -24.554  1.00 83.28           C
ATOM   5016  C   ASP A 327      10.829   2.934 -23.875  1.00 83.28           C
ATOM   5017  O   ASP A 327      11.416   3.975 -24.167  1.00 83.28           O
ATOM   5018  HA  ASP A 327       9.373   3.085 -25.507  1.00 83.28           H
ATOM   5019  CB  ASP A 327       8.369   2.917 -23.590  1.00 83.28           C
ATOM   5020 1HB  ASP A 327       8.457   2.312 -22.688  1.00 83.28           H
ATOM   5021 2HB  ASP A 327       8.451   3.960 -23.284  1.00 83.28           H
ATOM   5022  CG  ASP A 327       7.006   2.677 -24.241  1.00 83.28           C
ATOM   5023  OD1 ASP A 327       6.934   2.828 -25.480  1.00 83.28           O
ATOM   5024  OD2 ASP A 327       6.067   2.346 -23.486  1.00 83.28           O
ATOM   5025  HN  ASP A 327       8.825   0.611 -24.390  1.00 83.28           H
ATOM   5026  N   LEU A 328      11.259   2.055 -22.982  1.00 83.81           N
ATOM   5027  CA  LEU A 328      12.472   2.294 -22.220  1.00 83.81           C
ATOM   5028  C   LEU A 328      13.649   2.465 -23.183  1.00 83.81           C
ATOM   5029  O   LEU A 328      14.391   3.442 -23.095  1.00 83.81           O
ATOM   5030  HA  LEU A 328      12.335   3.227 -21.673  1.00 83.81           H
ATOM   5031  CB  LEU A 328      12.681   1.189 -21.184  1.00 83.81           C
ATOM   5032 1HB  LEU A 328      11.841   1.206 -20.489  1.00 83.81           H
ATOM   5033 2HB  LEU A 328      12.650   0.227 -21.696  1.00 83.81           H
ATOM   5034  CG  LEU A 328      13.978   1.263 -20.375  1.00 83.81           C
ATOM   5035  HG  LEU A 328      14.813   1.318 -21.074  1.00 83.81           H
ATOM   5036  CD1 LEU A 328      14.019   2.532 -19.521  1.00 83.81           C
ATOM   5037 1HD1 LEU A 328      13.960   3.407 -20.168  1.00 83.81           H
ATOM   5038 2HD1 LEU A 328      13.176   2.533 -18.830  1.00 83.81           H
ATOM   5039 3HD1 LEU A 328      14.951   2.560 -18.957  1.00 83.81           H
ATOM   5040  CD2 LEU A 328      14.173  -0.000 -19.535  1.00 83.81           C
ATOM   5041 1HD2 LEU A 328      13.337  -0.110 -18.844  1.00 83.81           H
ATOM   5042 2HD2 LEU A 328      14.220  -0.869 -20.191  1.00 83.81           H
ATOM   5043 3HD2 LEU A 328      15.102   0.079 -18.970  1.00 83.81           H
ATOM   5044  HN  LEU A 328      10.794   1.193 -22.777  1.00 83.81           H
ATOM   5045  N   VAL A 329      13.783   1.499 -24.080  1.00 83.64           N
ATOM   5046  CA  VAL A 329      14.902   1.488 -25.007  1.00 83.64           C
ATOM   5047  C   VAL A 329      14.838   2.734 -25.892  1.00 83.64           C
ATOM   5048  O   VAL A 329      15.869   3.306 -26.242  1.00 83.64           O
ATOM   5049  HA  VAL A 329      15.818   1.524 -24.417  1.00 83.64           H
ATOM   5050  CB  VAL A 329      14.905   0.185 -25.808  1.00 83.64           C
ATOM   5051  HB  VAL A 329      13.941   0.096 -26.307  1.00 83.64           H
ATOM   5052  CG1 VAL A 329      15.992   0.206 -26.885  1.00 83.64           C
ATOM   5053 1HG1 VAL A 329      15.810   1.036 -27.568  1.00 83.64           H
ATOM   5054 2HG1 VAL A 329      16.967   0.330 -26.414  1.00 83.64           H
ATOM   5055 3HG1 VAL A 329      15.972  -0.732 -27.439  1.00 83.64           H
ATOM   5056  CG2 VAL A 329      15.071  -1.025 -24.886  1.00 83.64           C
ATOM   5057 1HG2 VAL A 329      16.014  -0.944 -24.346  1.00 83.64           H
ATOM   5058 2HG2 VAL A 329      14.246  -1.055 -24.174  1.00 83.64           H
ATOM   5059 3HG2 VAL A 329      15.070  -1.938 -25.481  1.00 83.64           H
ATOM   5060  HN  VAL A 329      13.145   0.736 -24.179  1.00 83.64           H
ATOM   5061  N   LYS A 330      13.615   3.118 -26.230  1.00 82.51           N
[truncated: 117,320 more chars]
