# Supplementary material for: Noncanonical roles of chemokine regions in CCR9 activation revealed by structural modeling and mutational mapping
Source: Nat Commun. 2025 Aug 18;16:7695. doi: 10.1038/s41467-025-62321-9 (PMC12361432; doi:10.1038/s41467-025-62321-9)
Supplement: Supplementary file 4 — Supplementary Data 2 [file 41467_2025_62321_MOESM4_ESM.zip › CCR9_CCL25_rnk187.pdb]

SSBOND   1 CYS A   38    CYS A  289 
SSBOND   2 CYS A  119    CYS A  198 
SSBOND   3 CYS B    7    CYS B   35 
SSBOND   4 CYS B    8    CYS B   52 
ATOM      1  N   GLU A  20      -2.390  -4.459  60.902  1.00 44.30           N
ATOM      2  CA  GLU A  20      -2.660  -4.198  59.498  1.00 44.30           C
ATOM      3  C   GLU A  20      -1.401  -4.440  58.662  1.00 44.30           C
ATOM      4  O   GLU A  20      -1.487  -4.670  57.457  1.00 44.30           O
ATOM      5  HA  GLU A  20      -3.435  -4.910  59.214  1.00 44.30           H
ATOM      6  CB  GLU A  20      -3.187  -2.776  59.296  1.00 44.30           C
ATOM      7 1HB  GLU A  20      -2.701  -2.101  59.999  1.00 44.30           H
ATOM      8 2HB  GLU A  20      -3.058  -2.481  58.255  1.00 44.30           H
ATOM      9  CG  GLU A  20      -4.689  -2.703  59.581  1.00 44.30           C
ATOM     10 1HG  GLU A  20      -5.175  -3.611  59.225  1.00 44.30           H
ATOM     11 2HG  GLU A  20      -4.856  -2.653  60.657  1.00 44.30           H
ATOM     12  CD  GLU A  20      -5.316  -1.482  58.904  1.00 44.30           C
ATOM     13  OE1 GLU A  20      -6.563  -1.462  58.815  1.00 44.30           O
ATOM     14  OE2 GLU A  20      -4.535  -0.598  58.492  1.00 44.30           O
ATOM     15  HN  GLU A  20      -1.446  -4.716  61.110  1.00 44.30           H
ATOM     16  N   SER A  21      -0.262  -4.380  59.335  1.00 50.84           N
ATOM     17  CA  SER A  21       1.017  -4.444  58.649  1.00 50.84           C
ATOM     18  C   SER A  21       1.257  -5.859  58.120  1.00 50.84           C
ATOM     19  O   SER A  21       1.657  -6.037  56.970  1.00 50.84           O
ATOM     20  HA  SER A  21       0.938  -3.736  57.824  1.00 50.84           H
ATOM     21  CB  SER A  21       2.161  -4.022  59.574  1.00 50.84           C
ATOM     22 1HB  SER A  21       3.050  -3.815  58.979  1.00 50.84           H
ATOM     23 2HB  SER A  21       1.893  -3.096  60.081  1.00 50.84           H
ATOM     24  OG  SER A  21       2.461  -5.024  60.542  1.00 50.84           O
ATOM     25  HG  SER A  21       3.203  -4.713  61.137  1.00 50.84           H
ATOM     26  HN  SER A  21      -0.204  -4.289  60.329  1.00 50.84           H
ATOM     27  N   THR A  22       1.002  -6.831  58.984  1.00 51.90           N
ATOM     28  CA  THR A  22       1.289  -8.217  58.658  1.00 51.90           C
ATOM     29  C   THR A  22       0.387  -8.696  57.519  1.00 51.90           C
ATOM     30  O   THR A  22       0.872  -9.210  56.513  1.00 51.90           O
ATOM     31  HA  THR A  22       2.317  -8.280  58.300  1.00 51.90           H
ATOM     32  CB  THR A  22       1.143  -9.044  59.937  1.00 51.90           C
ATOM     33  HB  THR A  22       0.569  -9.951  59.751  1.00 51.90           H
ATOM     34  OG1 THR A  22       0.569  -8.136  60.874  1.00 51.90           O
ATOM     35  HG1 THR A  22       0.220  -8.636  61.666  1.00 51.90           H
ATOM     36  CG2 THR A  22       2.493  -9.412  60.555  1.00 51.90           C
ATOM     37 1HG2 THR A  22       3.039  -8.502  60.804  1.00 51.90           H
ATOM     38 2HG2 THR A  22       3.071  -9.999  59.841  1.00 51.90           H
ATOM     39 3HG2 THR A  22       2.331  -9.998  61.460  1.00 51.90           H
ATOM     40  HN  THR A  22       0.606  -6.683  59.891  1.00 51.90           H
ATOM     41  N   SER A  23      -0.910  -8.508  57.715  1.00 52.94           N
ATOM     42  CA  SER A  23      -1.887  -8.961  56.740  1.00 52.94           C
ATOM     43  C   SER A  23      -1.628  -8.289  55.390  1.00 52.94           C
ATOM     44  O   SER A  23      -1.747  -8.925  54.343  1.00 52.94           O
ATOM     45  HA  SER A  23      -1.743 -10.038  56.665  1.00 52.94           H
ATOM     46  CB  SER A  23      -3.313  -8.669  57.213  1.00 52.94           C
ATOM     47 1HB  SER A  23      -4.021  -9.003  56.454  1.00 52.94           H
ATOM     48 2HB  SER A  23      -3.519  -9.243  58.116  1.00 52.94           H
ATOM     49  OG  SER A  23      -3.516  -7.283  57.475  1.00 52.94           O
ATOM     50  HG  SER A  23      -4.458  -7.125  57.768  1.00 52.94           H
ATOM     51  HN  SER A  23      -1.294  -8.058  58.521  1.00 52.94           H
ATOM     52  N   SER A  24      -1.279  -7.013  55.457  1.00 58.28           N
ATOM     53  CA  SER A  24      -1.002  -6.248  54.253  1.00 58.28           C
ATOM     54  C   SER A  24       0.242  -6.803  53.555  1.00 58.28           C
ATOM     55  O   SER A  24       0.411  -6.629  52.349  1.00 58.28           O
ATOM     56  HA  SER A  24      -1.882  -6.374  53.622  1.00 58.28           H
ATOM     57  CB  SER A  24      -0.813  -4.764  54.574  1.00 58.28           C
ATOM     58 1HB  SER A  24      -1.013  -4.172  53.680  1.00 58.28           H
ATOM     59 2HB  SER A  24      -1.541  -4.461  55.326  1.00 58.28           H
ATOM     60  OG  SER A  24       0.502  -4.483  55.045  1.00 58.28           O
ATOM     61  HG  SER A  24       0.691  -5.015  55.870  1.00 58.28           H
ATOM     62  HN  SER A  24      -1.184  -6.503  56.312  1.00 58.28           H
ATOM     63  N   MET A  25       1.081  -7.458  54.344  1.00 60.59           N
ATOM     64  CA  MET A  25       2.295  -8.055  53.814  1.00 60.59           C
ATOM     65  C   MET A  25       1.995  -9.384  53.118  1.00 60.59           C
ATOM     66  O   MET A  25       2.548  -9.672  52.058  1.00 60.59           O
ATOM     67  HA  MET A  25       2.683  -7.338  53.091  1.00 60.59           H
ATOM     68  CB  MET A  25       3.289  -8.288  54.954  1.00 60.59           C
ATOM     69 1HB  MET A  25       3.183  -7.501  55.700  1.00 60.59           H
ATOM     70 2HB  MET A  25       3.062  -9.231  55.451  1.00 60.59           H
ATOM     71  CG  MET A  25       4.727  -8.313  54.431  1.00 60.59           C
ATOM     72 1HG  MET A  25       5.366  -8.855  55.128  1.00 60.59           H
ATOM     73 2HG  MET A  25       4.768  -8.846  53.481  1.00 60.59           H
ATOM     74  SD  MET A  25       5.329  -6.646  54.221  1.00 60.59           S
ATOM     75  CE  MET A  25       7.087  -6.936  54.334  1.00 60.59           C
ATOM     76 1HE  MET A  25       7.322  -7.373  55.304  1.00 60.59           H
ATOM     77 2HE  MET A  25       7.394  -7.620  53.543  1.00 60.59           H
ATOM     78 3HE  MET A  25       7.619  -5.991  54.222  1.00 60.59           H
ATOM     79  HN  MET A  25       0.942  -7.585  55.326  1.00 60.59           H
ATOM     80  N   GLU A  26       1.120 -10.158  53.743  1.00 61.18           N
ATOM     81  CA  GLU A  26       0.733 -11.446  53.193  1.00 61.18           C
ATOM     82  C   GLU A  26      -0.038 -11.255  51.885  1.00 61.18           C
ATOM     83  O   GLU A  26       0.220 -11.947  50.902  1.00 61.18           O
ATOM     84  HA  GLU A  26       1.669 -11.970  52.998  1.00 61.18           H
ATOM     85  CB  GLU A  26      -0.090 -12.248  54.202  1.00 61.18           C
ATOM     86 1HB  GLU A  26      -0.834 -11.601  54.668  1.00 61.18           H
ATOM     87 2HB  GLU A  26      -0.524 -13.120  53.712  1.00 61.18           H
ATOM     88  CG  GLU A  26       0.795 -12.784  55.330  1.00 61.18           C
ATOM     89 1HG  GLU A  26       1.601 -13.385  54.909  1.00 61.18           H
ATOM     90 2HG  GLU A  26       1.259 -11.952  55.859  1.00 61.18           H
ATOM     91  CD  GLU A  26      -0.019 -13.629  56.311  1.00 61.18           C
ATOM     92  OE1 GLU A  26       0.596 -14.514  56.945  1.00 61.18           O
ATOM     93  OE2 GLU A  26      -1.239 -13.372  56.406  1.00 61.18           O
ATOM     94  HN  GLU A  26       0.678  -9.918  54.608  1.00 61.18           H
ATOM     95  N   ASP A  27      -0.968 -10.312  51.916  1.00 58.33           N
ATOM     96  CA  ASP A  27      -1.793 -10.036  50.752  1.00 58.33           C
ATOM     97  C   ASP A  27      -0.892  -9.724  49.556  1.00 58.33           C
ATOM     98  O   ASP A  27      -1.177 -10.142  48.434  1.00 58.33           O
ATOM     99  HA  ASP A  27      -2.388 -10.938  50.603  1.00 58.33           H
ATOM    100  CB  ASP A  27      -2.697  -8.825  50.992  1.00 58.33           C
ATOM    101 1HB  ASP A  27      -2.133  -8.040  51.496  1.00 58.33           H
ATOM    102 2HB  ASP A  27      -3.026  -8.418  50.037  1.00 58.33           H
ATOM    103  CG  ASP A  27      -3.914  -9.208  51.836  1.00 58.33           C
ATOM    104  OD1 ASP A  27      -4.150 -10.428  51.972  1.00 58.33           O
ATOM    105  OD2 ASP A  27      -4.582  -8.272  52.327  1.00 58.33           O
ATOM    106  HN  ASP A  27      -1.161  -9.742  52.715  1.00 58.33           H
ATOM    107  N   TYR A  28       0.176  -8.992  49.835  1.00 61.80           N
ATOM    108  CA  TYR A  28       1.118  -8.616  48.795  1.00 61.80           C
ATOM    109  C   TYR A  28       1.935  -9.824  48.331  1.00 61.80           C
ATOM    110  O   TYR A  28       2.334  -9.898  47.170  1.00 61.80           O
ATOM    111  HA  TYR A  28       0.549  -8.225  47.951  1.00 61.80           H
ATOM    112  CB  TYR A  28       2.061  -7.592  49.430  1.00 61.80           C
ATOM    113 1HB  TYR A  28       1.473  -6.750  49.797  1.00 61.80           H
ATOM    114 2HB  TYR A  28       2.543  -8.045  50.296  1.00 61.80           H
ATOM    115  CG  TYR A  28       3.139  -7.065  48.481  1.00 61.80           C
ATOM    116  CD1 TYR A  28       4.410  -7.603  48.514  1.00 61.80           C
ATOM    117  HD1 TYR A  28       4.645  -8.402  49.217  1.00 61.80           H
ATOM    118  CD2 TYR A  28       2.841  -6.053  47.591  1.00 61.80           C
ATOM    119  HD2 TYR A  28       1.837  -5.629  47.565  1.00 61.80           H
ATOM    120  CE1 TYR A  28       5.425  -7.108  47.621  1.00 61.80           C
ATOM    121  HE1 TYR A  28       6.432  -7.523  47.637  1.00 61.80           H
ATOM    122  CE2 TYR A  28       3.856  -5.558  46.698  1.00 61.80           C
ATOM    123  HE2 TYR A  28       3.634  -4.759  45.990  1.00 61.80           H
ATOM    124  CZ  TYR A  28       5.097  -6.110  46.757  1.00 61.80           C
ATOM    125  OH  TYR A  28       6.056  -5.642  45.913  1.00 61.80           O
ATOM    126  HH  TYR A  28       5.645  -5.037  45.231  1.00 61.80           H
ATOM    127  HN  TYR A  28       0.402  -8.659  50.751  1.00 61.80           H
ATOM    128  N   VAL A  29       2.158 -10.739  49.262  1.00 61.09           N
ATOM    129  CA  VAL A  29       2.985 -11.902  48.985  1.00 61.09           C
ATOM    130  C   VAL A  29       2.168 -12.925  48.193  1.00 61.09           C
ATOM    131  O   VAL A  29       2.701 -13.607  47.319  1.00 61.09           O
ATOM    132  HA  VAL A  29       3.823 -11.571  48.372  1.00 61.09           H
ATOM    133  CB  VAL A  29       3.547 -12.468  50.291  1.00 61.09           C
ATOM    134  HB  VAL A  29       2.711 -12.640  50.969  1.00 61.09           H
ATOM    135  CG1 VAL A  29       4.242 -13.809  50.052  1.00 61.09           C
ATOM    136 1HG1 VAL A  29       3.527 -14.522  49.642  1.00 61.09           H
ATOM    137 2HG1 VAL A  29       5.063 -13.673  49.348  1.00 61.09           H
ATOM    138 3HG1 VAL A  29       4.633 -14.189  50.996  1.00 61.09           H
ATOM    139  CG2 VAL A  29       4.495 -11.469  50.957  1.00 61.09           C
ATOM    140 1HG2 VAL A  29       5.325 -11.252  50.285  1.00 61.09           H
ATOM    141 2HG2 VAL A  29       3.956 -10.548  51.179  1.00 61.09           H
ATOM    142 3HG2 VAL A  29       4.880 -11.897  51.883  1.00 61.09           H
ATOM    143  HN  VAL A  29       1.787 -10.696  50.189  1.00 61.09           H
ATOM    144  N   ASN A  30       0.888 -13.000  48.527  1.00 63.18           N
ATOM    145  CA  ASN A  30       0.024 -14.020  47.957  1.00 63.18           C
ATOM    146  C   ASN A  30      -0.536 -13.521  46.623  1.00 63.18           C
ATOM    147  O   ASN A  30      -1.134 -14.288  45.871  1.00 63.18           O
ATOM    148  HA  ASN A  30       0.658 -14.899  47.840  1.00 63.18           H
ATOM    149  CB  ASN A  30      -1.156 -14.322  48.882  1.00 63.18           C
ATOM    150 1HB  ASN A  30      -1.523 -13.395  49.323  1.00 63.18           H
ATOM    151 2HB  ASN A  30      -1.977 -14.746  48.303  1.00 63.18           H
ATOM    152  CG  ASN A  30      -0.749 -15.295  49.990  1.00 63.18           C
ATOM    153  OD1 ASN A  30       0.258 -15.978  49.913  1.00 63.18           O
ATOM    154  ND2 ASN A  30      -1.587 -15.319  51.023  1.00 63.18           N
ATOM    155 1HD2 ASN A  30      -2.397 -14.732  51.024  1.00 63.18           H
ATOM    156 2HD2 ASN A  30      -1.407 -15.924  51.799  1.00 63.18           H
ATOM    157  HN  ASN A  30       0.442 -12.381  49.172  1.00 63.18           H
ATOM    158  N   PHE A  31      -0.321 -12.238  46.371  1.00 66.58           N
ATOM    159  CA  PHE A  31      -0.758 -11.638  45.122  1.00 66.58           C
ATOM    160  C   PHE A  31      -0.046 -12.277  43.928  1.00 66.58           C
ATOM    161  O   PHE A  31       1.181 -12.258  43.850  1.00 66.58           O
ATOM    162  HA  PHE A  31      -1.831 -11.810  45.038  1.00 66.58           H
ATOM    163  CB  PHE A  31      -0.390 -10.154  45.185  1.00 66.58           C
ATOM    164 1HB  PHE A  31      -0.808  -9.725  46.096  1.00 66.58           H
ATOM    165 2HB  PHE A  31       0.694 -10.062  45.258  1.00 66.58           H
ATOM    166  CG  PHE A  31      -0.878  -9.340  43.985  1.00 66.58           C
ATOM    167  CD1 PHE A  31      -0.046  -9.116  42.933  1.00 66.58           C
ATOM    168  HD1 PHE A  31       0.967  -9.517  42.944  1.00 66.58           H
ATOM    169  CD2 PHE A  31      -2.142  -8.840  43.971  1.00 66.58           C
ATOM    170  HD2 PHE A  31      -2.808  -9.019  44.815  1.00 66.58           H
ATOM    171  CE1 PHE A  31      -0.499  -8.360  41.819  1.00 66.58           C
ATOM    172  HE1 PHE A  31       0.168  -8.180  40.975  1.00 66.58           H
ATOM    173  CE2 PHE A  31      -2.595  -8.084  42.858  1.00 66.58           C
ATOM    174  HE2 PHE A  31      -3.608  -7.683  42.847  1.00 66.58           H
ATOM    175  CZ  PHE A  31      -1.763  -7.860  41.805  1.00 66.58           C
ATOM    176  HZ  PHE A  31      -2.111  -7.280  40.950  1.00 66.58           H
ATOM    177  HN  PHE A  31       0.141 -11.613  47.001  1.00 66.58           H
ATOM    178  N   ASN A  32      -0.847 -12.827  43.027  1.00 66.35           N
ATOM    179  CA  ASN A  32      -0.312 -13.434  41.820  1.00 66.35           C
ATOM    180  C   ASN A  32       0.077 -12.334  40.831  1.00 66.35           C
ATOM    181  O   ASN A  32      -0.767 -11.835  40.088  1.00 66.35           O
ATOM    182  HA  ASN A  32       0.546 -14.020  42.151  1.00 66.35           H
ATOM    183  CB  ASN A  32      -1.352 -14.330  41.146  1.00 66.35           C
ATOM    184 1HB  ASN A  32      -1.834 -14.960  41.894  1.00 66.35           H
ATOM    185 2HB  ASN A  32      -2.132 -13.715  40.698  1.00 66.35           H
ATOM    186  CG  ASN A  32      -0.706 -15.208  40.072  1.00 66.35           C
ATOM    187  OD1 ASN A  32       0.485 -15.143  39.814  1.00 66.35           O
ATOM    188  ND2 ASN A  32      -1.556 -16.029  39.461  1.00 66.35           N
ATOM    189 1HD2 ASN A  32      -2.522 -16.032  39.721  1.00 66.35           H
ATOM    190 2HD2 ASN A  32      -1.229 -16.643  38.743  1.00 66.35           H
ATOM    191  HN  ASN A  32      -1.843 -12.862  43.112  1.00 66.35           H
ATOM    192  N   PHE A  33       1.356 -11.987  40.853  1.00 67.91           N
ATOM    193  CA  PHE A  33       1.890 -11.036  39.893  1.00 67.91           C
ATOM    194  C   PHE A  33       2.133 -11.702  38.538  1.00 67.91           C
ATOM    195  O   PHE A  33       3.246 -11.665  38.015  1.00 67.91           O
ATOM    196  HA  PHE A  33       1.151 -10.243  39.779  1.00 67.91           H
ATOM    197  CB  PHE A  33       3.225 -10.539  40.451  1.00 67.91           C
ATOM    198 1HB  PHE A  33       3.877 -11.396  40.621  1.00 67.91           H
ATOM    199 2HB  PHE A  33       3.710  -9.913  39.702  1.00 67.91           H
ATOM    200  CG  PHE A  33       3.099  -9.746  41.754  1.00 67.91           C
ATOM    201  CD1 PHE A  33       2.856  -8.409  41.714  1.00 67.91           C
ATOM    202  HD1 PHE A  33       2.751  -7.902  40.755  1.00 67.91           H
ATOM    203  CD2 PHE A  33       3.231 -10.379  42.951  1.00 67.91           C
ATOM    204  HD2 PHE A  33       3.426 -11.451  42.982  1.00 67.91           H
ATOM    205  CE1 PHE A  33       2.739  -7.673  42.923  1.00 67.91           C
ATOM    206  HE1 PHE A  33       2.544  -6.601  42.892  1.00 67.91           H
ATOM    207  CE2 PHE A  33       3.114  -9.643  44.159  1.00 67.91           C
ATOM    208  HE2 PHE A  33       3.219 -10.149  45.118  1.00 67.91           H
ATOM    209  CZ  PHE A  33       2.870  -8.305  44.120  1.00 67.91           C
ATOM    210  HZ  PHE A  33       2.780  -7.740  45.048  1.00 67.91           H
ATOM    211  HN  PHE A  33       2.021 -12.344  41.509  1.00 67.91           H
ATOM    212  N   THR A  34       1.074 -12.296  38.007  1.00 71.20           N
ATOM    213  CA  THR A  34       1.038 -12.640  36.596  1.00 71.20           C
ATOM    214  C   THR A  34       1.487 -11.451  35.745  1.00 71.20           C
ATOM    215  O   THR A  34       1.019 -10.331  35.941  1.00 71.20           O
ATOM    216  HA  THR A  34       1.751 -13.446  36.421  1.00 71.20           H
ATOM    217  CB  THR A  34      -0.374 -13.126  36.264  1.00 71.20           C
ATOM    218  HB  THR A  34      -1.066 -12.288  36.186  1.00 71.20           H
ATOM    219  OG1 THR A  34      -0.667 -14.071  37.291  1.00 71.20           O
ATOM    220  HG1 THR A  34      -1.653 -14.229  37.340  1.00 71.20           H
ATOM    221  CG2 THR A  34      -0.423 -13.950  34.976  1.00 71.20           C
ATOM    222 1HG2 THR A  34       0.218 -14.825  35.080  1.00 71.20           H
ATOM    223 2HG2 THR A  34      -0.073 -13.340  34.142  1.00 71.20           H
ATOM    224 3HG2 THR A  34      -1.448 -14.269  34.787  1.00 71.20           H
ATOM    225  HN  THR A  34       0.253 -12.540  38.523  1.00 71.20           H
ATOM    226  N   ASP A  35       2.389 -11.735  34.817  1.00 80.04           N
ATOM    227  CA  ASP A  35       3.058 -10.680  34.075  1.00 80.04           C
ATOM    228  C   ASP A  35       2.165 -10.233  32.916  1.00 80.04           C
ATOM    229  O   ASP A  35       2.444 -10.541  31.758  1.00 80.04           O
ATOM    230  HA  ASP A  35       3.229  -9.884  34.800  1.00 80.04           H
ATOM    231  CB  ASP A  35       4.382 -11.173  33.489  1.00 80.04           C
ATOM    232 1HB  ASP A  35       4.772 -11.989  34.097  1.00 80.04           H
ATOM    233 2HB  ASP A  35       4.215 -11.572  32.489  1.00 80.04           H
ATOM    234  CG  ASP A  35       5.410 -10.041  33.427  1.00 80.04           C
ATOM    235  OD1 ASP A  35       5.114  -8.974  34.008  1.00 80.04           O
ATOM    236  OD2 ASP A  35       6.467 -10.267  32.800  1.00 80.04           O
ATOM    237  HN  ASP A  35       2.664 -12.665  34.571  1.00 80.04           H
ATOM    238  N   PHE A  36       1.109  -9.514  33.268  1.00 89.67           N
ATOM    239  CA  PHE A  36       0.199  -8.982  32.267  1.00 89.67           C
ATOM    240  C   PHE A  36       0.783  -7.733  31.604  1.00 89.67           C
ATOM    241  O   PHE A  36       0.292  -7.291  30.566  1.00 89.67           O
ATOM    242  HA  PHE A  36       0.056  -9.758  31.515  1.00 89.67           H
ATOM    243  CB  PHE A  36      -1.093  -8.603  32.994  1.00 89.67           C
ATOM    244 1HB  PHE A  36      -0.846  -7.962  33.841  1.00 89.67           H
ATOM    245 2HB  PHE A  36      -1.717  -8.015  32.321  1.00 89.67           H
ATOM    246  CG  PHE A  36      -1.899  -9.802  33.497  1.00 89.67           C
ATOM    247  CD1 PHE A  36      -2.006 -10.920  32.730  1.00 89.67           C
ATOM    248  HD1 PHE A  36      -1.517 -10.961  31.757  1.00 89.67           H
ATOM    249  CD2 PHE A  36      -2.508  -9.750  34.712  1.00 89.67           C
ATOM    250  HD2 PHE A  36      -2.422  -8.854  35.327  1.00 89.67           H
ATOM    251  CE1 PHE A  36      -2.754 -12.033  33.197  1.00 89.67           C
ATOM    252  HE1 PHE A  36      -2.840 -12.928  32.582  1.00 89.67           H
ATOM    253  CE2 PHE A  36      -3.256 -10.863  35.179  1.00 89.67           C
ATOM    254  HE2 PHE A  36      -3.745 -10.822  36.153  1.00 89.67           H
ATOM    255  CZ  PHE A  36      -3.363 -11.981  34.412  1.00 89.67           C
ATOM    256  HZ  PHE A  36      -3.937 -12.835  34.771  1.00 89.67           H
ATOM    257  HN  PHE A  36       0.873  -9.293  34.214  1.00 89.67           H
ATOM    258  N   TYR A  37       1.821  -7.199  32.230  1.00 91.21           N
ATOM    259  CA  TYR A  37       2.586  -6.121  31.627  1.00 91.21           C
ATOM    260  C   TYR A  37       3.724  -6.672  30.764  1.00 91.21           C
ATOM    261  O   TYR A  37       4.652  -7.293  31.279  1.00 91.21           O
ATOM    262  HA  TYR A  37       1.911  -5.541  30.997  1.00 91.21           H
ATOM    263  CB  TYR A  37       3.182  -5.325  32.789  1.00 91.21           C
ATOM    264 1HB  TYR A  37       2.373  -4.983  33.435  1.00 91.21           H
ATOM    265 2HB  TYR A  37       3.808  -5.988  33.386  1.00 91.21           H
ATOM    266  CG  TYR A  37       4.013  -4.116  32.354  1.00 91.21           C
ATOM    267  CD1 TYR A  37       5.379  -4.237  32.203  1.00 91.21           C
ATOM    268  HD1 TYR A  37       5.866  -5.193  32.393  1.00 91.21           H
ATOM    269  CD2 TYR A  37       3.396  -2.906  32.113  1.00 91.21           C
ATOM    270  HD2 TYR A  37       2.317  -2.810  32.233  1.00 91.21           H
ATOM    271  CE1 TYR A  37       6.161  -3.099  31.793  1.00 91.21           C
ATOM    272  HE1 TYR A  37       7.241  -3.181  31.670  1.00 91.21           H
ATOM    273  CE2 TYR A  37       4.178  -1.768  31.704  1.00 91.21           C
ATOM    274  HE2 TYR A  37       3.704  -0.806  31.510  1.00 91.21           H
ATOM    275  CZ  TYR A  37       5.522  -1.921  31.564  1.00 91.21           C
ATOM    276  OH  TYR A  37       6.261  -0.847  31.177  1.00 91.21           O
ATOM    277  HH  TYR A  37       5.658  -0.082  30.949  1.00 91.21           H
ATOM    278  HN  TYR A  37       2.141  -7.491  33.131  1.00 91.21           H
ATOM    279  N   CYS A  38       3.614  -6.423  29.468  1.00 91.58           N
ATOM    280  CA  CYS A  38       4.546  -7.000  28.514  1.00 91.58           C
ATOM    281  C   CYS A  38       5.537  -5.913  28.092  1.00 91.58           C
ATOM    282  O   CYS A  38       5.148  -4.916  27.485  1.00 91.58           O
ATOM    283  HA  CYS A  38       5.059  -7.812  29.029  1.00 91.58           H
ATOM    284  CB  CYS A  38       3.821  -7.609  27.312  1.00 91.58           C
ATOM    285 1HB  CYS A  38       3.034  -8.281  27.654  1.00 91.58           H
ATOM    286 2HB  CYS A  38       3.339  -6.823  26.731  1.00 91.58           H
ATOM    287  SG  CYS A  38       5.009  -8.523  26.261  1.00 91.58           S
ATOM    288  HN  CYS A  38       2.907  -5.841  29.068  1.00 91.58           H
ATOM    289  N   GLU A  39       6.797  -6.142  28.430  1.00 90.07           N
ATOM    290  CA  GLU A  39       7.871  -5.299  27.932  1.00 90.07           C
ATOM    291  C   GLU A  39       8.278  -5.736  26.523  1.00 90.07           C
ATOM    292  O   GLU A  39       8.635  -6.893  26.306  1.00 90.07           O
ATOM    293  HA  GLU A  39       7.457  -4.291  27.902  1.00 90.07           H
ATOM    294  CB  GLU A  39       9.070  -5.321  28.881  1.00 90.07           C
ATOM    295 1HB  GLU A  39       9.331  -6.352  29.120  1.00 90.07           H
ATOM    296 2HB  GLU A  39       9.895  -4.759  28.443  1.00 90.07           H
ATOM    297  CG  GLU A  39       8.735  -4.633  30.205  1.00 90.07           C
ATOM    298 1HG  GLU A  39       8.337  -3.637  30.011  1.00 90.07           H
ATOM    299 2HG  GLU A  39       7.955  -5.192  30.722  1.00 90.07           H
ATOM    300  CD  GLU A  39       9.973  -4.529  31.098  1.00 90.07           C
ATOM    301  OE1 GLU A  39       9.830  -3.959  32.202  1.00 90.07           O
ATOM    302  OE2 GLU A  39      11.034  -5.020  30.657  1.00 90.07           O
ATOM    303  HN  GLU A  39       7.088  -6.886  29.032  1.00 90.07           H
ATOM    304  N   LYS A  40       8.210  -4.786  25.601  1.00 89.47           N
ATOM    305  CA  LYS A  40       8.402  -5.094  24.194  1.00 89.47           C
ATOM    306  C   LYS A  40       9.851  -4.795  23.805  1.00 89.47           C
ATOM    307  O   LYS A  40      10.139  -4.502  22.645  1.00 89.47           O
ATOM    308  HA  LYS A  40       8.224  -6.162  24.066  1.00 89.47           H
ATOM    309  CB  LYS A  40       7.371  -4.357  23.338  1.00 89.47           C
ATOM    310 1HB  LYS A  40       7.484  -3.281  23.472  1.00 89.47           H
ATOM    311 2HB  LYS A  40       7.550  -4.567  22.284  1.00 89.47           H
ATOM    312  CG  LYS A  40       5.948  -4.776  23.712  1.00 89.47           C
ATOM    313 1HG  LYS A  40       5.795  -4.643  24.783  1.00 89.47           H
ATOM    314 2HG  LYS A  40       5.230  -4.131  23.206  1.00 89.47           H
ATOM    315  CD  LYS A  40       5.688  -6.235  23.332  1.00 89.47           C
ATOM    316 1HD  LYS A  40       5.998  -6.407  22.301  1.00 89.47           H
ATOM    317 2HD  LYS A  40       6.292  -6.891  23.959  1.00 89.47           H
ATOM    318  CE  LYS A  40       4.208  -6.588  23.491  1.00 89.47           C
ATOM    319 1HE  LYS A  40       3.988  -6.797  24.538  1.00 89.47           H
ATOM    320 2HE  LYS A  40       3.592  -5.738  23.199  1.00 89.47           H
ATOM    321  NZ  LYS A  40       3.864  -7.765  22.662  1.00 89.47           N
ATOM    322 1HZ  LYS A  40       2.885  -7.995  22.791  1.00 89.47           H
ATOM    323 2HZ  LYS A  40       4.035  -7.553  21.686  1.00 89.47           H
ATOM    324 3HZ  LYS A  40       4.436  -8.554  22.942  1.00 89.47           H
ATOM    325  HN  LYS A  40       8.027  -3.824  25.802  1.00 89.47           H
ATOM    326  N   ASN A  41      10.726  -4.878  24.796  1.00 89.06           N
ATOM    327  CA  ASN A  41      12.127  -4.552  24.588  1.00 89.06           C
ATOM    328  C   ASN A  41      12.694  -5.444  23.482  1.00 89.06           C
ATOM    329  O   ASN A  41      13.408  -4.968  22.600  1.00 89.06           O
ATOM    330  HA  ASN A  41      12.139  -3.496  24.319  1.00 89.06           H
ATOM    331  CB  ASN A  41      12.944  -4.797  25.858  1.00 89.06           C
ATOM    332 1HB  ASN A  41      12.615  -5.720  26.334  1.00 89.06           H
ATOM    333 2HB  ASN A  41      13.995  -4.929  25.599  1.00 89.06           H
ATOM    334  CG  ASN A  41      12.798  -3.630  26.837  1.00 89.06           C
ATOM    335  OD1 ASN A  41      12.418  -2.528  26.478  1.00 89.06           O
ATOM    336  ND2 ASN A  41      13.119  -3.934  28.092  1.00 89.06           N
ATOM    337 1HD2 ASN A  41      13.424  -4.858  28.320  1.00 89.06           H
ATOM    338 2HD2 ASN A  41      13.056  -3.237  28.806  1.00 89.06           H
ATOM    339  HN  ASN A  41      10.492  -5.161  25.727  1.00 89.06           H
ATOM    340  N   ASN A  42      12.355  -6.722  23.564  1.00 91.37           N
ATOM    341  CA  ASN A  42      12.867  -7.695  22.613  1.00 91.37           C
ATOM    342  C   ASN A  42      12.383  -7.332  21.208  1.00 91.37           C
ATOM    343  O   ASN A  42      13.132  -7.451  20.240  1.00 91.37           O
ATOM    344  HA  ASN A  42      13.952  -7.643  22.707  1.00 91.37           H
ATOM    345  CB  ASN A  42      12.361  -9.102  22.939  1.00 91.37           C
ATOM    346 1HB  ASN A  42      11.278  -9.084  23.058  1.00 91.37           H
ATOM    347 2HB  ASN A  42      12.579  -9.772  22.107  1.00 91.37           H
ATOM    348  CG  ASN A  42      13.012  -9.636  24.216  1.00 91.37           C
ATOM    349  OD1 ASN A  42      13.973  -9.088  24.731  1.00 91.37           O
ATOM    350  ND2 ASN A  42      12.438 -10.735  24.697  1.00 91.37           N
ATOM    351 1HD2 ASN A  42      11.652 -11.136  24.226  1.00 91.37           H
ATOM    352 2HD2 ASN A  42      12.791 -11.161  25.529  1.00 91.37           H
ATOM    353  HN  ASN A  42      11.744  -7.095  24.262  1.00 91.37           H
ATOM    354  N   VAL A  43      11.134  -6.895  21.141  1.00 91.95           N
ATOM    355  CA  VAL A  43      10.532  -6.540  19.868  1.00 91.95           C
ATOM    356  C   VAL A  43      11.266  -5.332  19.281  1.00 91.95           C
ATOM    357  O   VAL A  43      11.557  -5.298  18.087  1.00 91.95           O
ATOM    358  HA  VAL A  43      10.660  -7.388  19.195  1.00 91.95           H
ATOM    359  CB  VAL A  43       9.032  -6.299  20.046  1.00 91.95           C
ATOM    360  HB  VAL A  43       8.907  -5.426  20.687  1.00 91.95           H
ATOM    361  CG1 VAL A  43       8.361  -5.997  18.705  1.00 91.95           C
ATOM    362 1HG1 VAL A  43       8.809  -5.105  18.267  1.00 91.95           H
ATOM    363 2HG1 VAL A  43       8.501  -6.842  18.030  1.00 91.95           H
ATOM    364 3HG1 VAL A  43       7.295  -5.830  18.861  1.00 91.95           H
ATOM    365  CG2 VAL A  43       8.364  -7.489  20.738  1.00 91.95           C
ATOM    366 1HG2 VAL A  43       8.504  -8.385  20.135  1.00 91.95           H
ATOM    367 2HG2 VAL A  43       8.813  -7.637  21.720  1.00 91.95           H
ATOM    368 3HG2 VAL A  43       7.298  -7.291  20.853  1.00 91.95           H
ATOM    369  HN  VAL A  43      10.537  -6.784  21.936  1.00 91.95           H
ATOM    370  N   ARG A  44      11.544  -4.370  20.149  1.00 90.48           N
ATOM    371  CA  ARG A  44      12.187  -3.139  19.722  1.00 90.48           C
ATOM    372  C   ARG A  44      13.624  -3.418  19.277  1.00 90.48           C
ATOM    373  O   ARG A  44      14.110  -2.814  18.322  1.00 90.48           O
ATOM    374  HA  ARG A  44      11.580  -2.783  18.889  1.00 90.48           H
ATOM    375  CB  ARG A  44      12.201  -2.105  20.849  1.00 90.48           C
ATOM    376 1HB  ARG A  44      12.538  -2.574  21.774  1.00 90.48           H
ATOM    377 2HB  ARG A  44      12.914  -1.315  20.614  1.00 90.48           H
ATOM    378  CG  ARG A  44      10.811  -1.500  21.056  1.00 90.48           C
ATOM    379 1HG  ARG A  44      10.440  -1.102  20.112  1.00 90.48           H
ATOM    380 2HG  ARG A  44      10.114  -2.278  21.369  1.00 90.48           H
ATOM    381  CD  ARG A  44      10.847  -0.388  22.106  1.00 90.48           C
ATOM    382 1HD  ARG A  44      11.858   0.010  22.191  1.00 90.48           H
ATOM    383 2HD  ARG A  44      10.204   0.436  21.797  1.00 90.48           H
ATOM    384  NE  ARG A  44      10.400  -0.914  23.415  1.00 90.48           N
ATOM    385  HE  ARG A  44       9.618  -1.538  23.428  1.00 90.48           H
ATOM    386  CZ  ARG A  44      10.976  -0.606  24.585  1.00 90.48           C
ATOM    387  NH1 ARG A  44      12.027   0.225  24.628  1.00 90.48           N
ATOM    388 1HH1 ARG A  44      12.386   0.621  23.782  1.00 90.48           H
ATOM    389 2HH1 ARG A  44      12.451   0.450  25.505  1.00 90.48           H
ATOM    390  NH2 ARG A  44      10.487  -1.141  25.712  1.00 90.48           N
ATOM    391 1HH2 ARG A  44      10.906  -0.922  26.593  1.00 90.48           H
ATOM    392 2HH2 ARG A  44       9.703  -1.761  25.671  1.00 90.48           H
ATOM    393  HN  ARG A  44      11.338  -4.423  21.127  1.00 90.48           H
ATOM    394  N   GLN A  45      14.264  -4.333  19.990  1.00 91.92           N
ATOM    395  CA  GLN A  45      15.643  -4.682  19.695  1.00 91.92           C
ATOM    396  C   GLN A  45      15.744  -5.322  18.309  1.00 91.92           C
ATOM    397  O   GLN A  45      16.652  -5.010  17.541  1.00 91.92           O
ATOM    398  HA  GLN A  45      16.189  -3.739  19.707  1.00 91.92           H
ATOM    399  CB  GLN A  45      16.216  -5.607  20.770  1.00 91.92           C
ATOM    400 1HB  GLN A  45      16.073  -5.161  21.753  1.00 91.92           H
ATOM    401 2HB  GLN A  45      15.675  -6.553  20.767  1.00 91.92           H
ATOM    402  CG  GLN A  45      17.706  -5.866  20.533  1.00 91.92           C
ATOM    403 1HG  GLN A  45      17.852  -6.285  19.537  1.00 91.92           H
ATOM    404 2HG  GLN A  45      18.252  -4.923  20.566  1.00 91.92           H
ATOM    405  CD  GLN A  45      18.269  -6.825  21.583  1.00 91.92           C
ATOM    406  OE1 GLN A  45      17.546  -7.456  22.337  1.00 91.92           O
ATOM    407  NE2 GLN A  45      19.597  -6.899  21.591  1.00 91.92           N
ATOM    408 1HE2 GLN A  45      20.132  -6.354  20.945  1.00 91.92           H
ATOM    409 2HE2 GLN A  45      20.061  -7.500  22.242  1.00 91.92           H
ATOM    410  HN  GLN A  45      13.856  -4.831  20.755  1.00 91.92           H
ATOM    411  N   PHE A  46      14.798  -6.207  18.031  1.00 93.76           N
ATOM    412  CA  PHE A  46      14.742  -6.862  16.735  1.00 93.76           C
ATOM    413  C   PHE A  46      14.527  -5.842  15.615  1.00 93.76           C
ATOM    414  O   PHE A  46      15.226  -5.868  14.604  1.00 93.76           O
ATOM    415  HA  PHE A  46      15.697  -7.366  16.586  1.00 93.76           H
ATOM    416  CB  PHE A  46      13.552  -7.822  16.769  1.00 93.76           C
ATOM    417 1HB  PHE A  46      13.751  -8.605  17.501  1.00 93.76           H
ATOM    418 2HB  PHE A  46      12.671  -7.281  17.114  1.00 93.76           H
ATOM    419  CG  PHE A  46      13.238  -8.473  15.420  1.00 93.76           C
ATOM    420  CD1 PHE A  46      12.193  -8.023  14.675  1.00 93.76           C
ATOM    421  HD1 PHE A  46      11.579  -7.199  15.039  1.00 93.76           H
ATOM    422  CD2 PHE A  46      14.004  -9.501  14.967  1.00 93.76           C
ATOM    423  HD2 PHE A  46      14.842  -9.862  15.564  1.00 93.76           H
ATOM    424  CE1 PHE A  46      11.902  -8.627  13.424  1.00 93.76           C
ATOM    425  HE1 PHE A  46      11.064  -8.266  12.826  1.00 93.76           H
ATOM    426  CE2 PHE A  46      13.713 -10.105  13.715  1.00 93.76           C
ATOM    427  HE2 PHE A  46      14.327 -10.929  13.351  1.00 93.76           H
ATOM    428  CZ  PHE A  46      12.668  -9.655  12.970  1.00 93.76           C
ATOM    429  HZ  PHE A  46      12.444 -10.118  12.009  1.00 93.76           H
ATOM    430  HN  PHE A  46      14.080  -6.478  18.672  1.00 93.76           H
ATOM    431  N   ALA A  47      13.555  -4.967  15.833  1.00 92.93           N
ATOM    432  CA  ALA A  47      13.186  -3.991  14.822  1.00 92.93           C
ATOM    433  C   ALA A  47      14.408  -3.141  14.470  1.00 92.93           C
ATOM    434  O   ALA A  47      14.638  -2.831  13.302  1.00 92.93           O
ATOM    435  HA  ALA A  47      12.867  -4.538  13.934  1.00 92.93           H
ATOM    436  CB  ALA A  47      12.015  -3.148  15.330  1.00 92.93           C
ATOM    437 1HB  ALA A  47      11.163  -3.796  15.537  1.00 92.93           H
ATOM    438 2HB  ALA A  47      12.309  -2.631  16.243  1.00 92.93           H
ATOM    439 3HB  ALA A  47      11.738  -2.416  14.571  1.00 92.93           H
ATOM    440  HN  ALA A  47      13.026  -4.919  16.680  1.00 92.93           H
ATOM    441  N   SER A  48      15.160  -2.787  15.502  1.00 92.90           N
ATOM    442  CA  SER A  48      16.221  -1.805  15.353  1.00 92.90           C
ATOM    443  C   SER A  48      17.303  -2.342  14.414  1.00 92.90           C
ATOM    444  O   SER A  48      18.024  -1.569  13.786  1.00 92.90           O
ATOM    445  HA  SER A  48      15.742  -0.926  14.922  1.00 92.90           H
ATOM    446  CB  SER A  48      16.828  -1.441  16.709  1.00 92.90           C
ATOM    447 1HB  SER A  48      17.454  -0.555  16.600  1.00 92.90           H
ATOM    448 2HB  SER A  48      16.030  -1.183  17.406  1.00 92.90           H
ATOM    449  OG  SER A  48      17.604  -2.506  17.250  1.00 92.90           O
ATOM    450  HG  SER A  48      17.069  -3.350  17.257  1.00 92.90           H
ATOM    451  HN  SER A  48      15.054  -3.158  16.424  1.00 92.90           H
ATOM    452  N   HIS A  49      17.382  -3.663  14.349  1.00 94.30           N
ATOM    453  CA  HIS A  49      18.391  -4.313  13.529  1.00 94.30           C
ATOM    454  C   HIS A  49      17.789  -4.685  12.173  1.00 94.30           C
ATOM    455  O   HIS A  49      18.458  -4.588  11.145  1.00 94.30           O
ATOM    456  HA  HIS A  49      19.187  -3.584  13.376  1.00 94.30           H
ATOM    457  CB  HIS A  49      18.994  -5.514  14.260  1.00 94.30           C
ATOM    458 1HB  HIS A  49      18.190  -6.190  14.552  1.00 94.30           H
ATOM    459 2HB  HIS A  49      19.636  -6.062  13.570  1.00 94.30           H
ATOM    460  CG  HIS A  49      19.795  -5.148  15.486  1.00 94.30           C
ATOM    461  ND1 HIS A  49      19.214  -4.924  16.722  1.00 94.30           N
ATOM    462  HD1 HIS A  49      18.236  -4.978  16.927  1.00 94.30           H
ATOM    463  CD2 HIS A  49      21.137  -4.971  15.655  1.00 94.30           C
ATOM    464  HD2 HIS A  49      21.895  -5.072  14.878  1.00 94.30           H
ATOM    465  CE1 HIS A  49      20.172  -4.625  17.587  1.00 94.30           C
ATOM    466  HE1 HIS A  49      20.032  -4.396  18.644  1.00 94.30           H
ATOM    467  NE2 HIS A  49      21.363  -4.654  16.923  1.00 94.30           N
ATOM    468  HN  HIS A  49      16.774  -4.285  14.842  1.00 94.30           H
ATOM    469  N   PHE A  50      16.532  -5.103  12.214  1.00 95.16           N
ATOM    470  CA  PHE A  50      15.920  -5.747  11.064  1.00 95.16           C
ATOM    471  C   PHE A  50      15.397  -4.710  10.069  1.00 95.16           C
ATOM    472  O   PHE A  50      15.634  -4.823   8.867  1.00 95.16           O
ATOM    473  HA  PHE A  50      16.689  -6.352  10.585  1.00 95.16           H
ATOM    474  CB  PHE A  50      14.743  -6.573  11.588  1.00 95.16           C
ATOM    475 1HB  PHE A  50      15.114  -7.292  12.318  1.00 95.16           H
ATOM    476 2HB  PHE A  50      14.054  -5.911  12.113  1.00 95.16           H
ATOM    477  CG  PHE A  50      13.976  -7.324  10.498  1.00 95.16           C
ATOM    478  CD1 PHE A  50      12.744  -6.894  10.114  1.00 95.16           C
ATOM    479  HD1 PHE A  50      12.303  -6.014  10.584  1.00 95.16           H
ATOM    480  CD2 PHE A  50      14.526  -8.421   9.912  1.00 95.16           C
ATOM    481  HD2 PHE A  50      15.513  -8.766  10.220  1.00 95.16           H
ATOM    482  CE1 PHE A  50      12.032  -7.591   9.103  1.00 95.16           C
ATOM    483  HE1 PHE A  50      11.044  -7.246   8.796  1.00 95.16           H
ATOM    484  CE2 PHE A  50      13.814  -9.118   8.901  1.00 95.16           C
ATOM    485  HE2 PHE A  50      14.254  -9.998   8.432  1.00 95.16           H
ATOM    486  CZ  PHE A  50      12.582  -8.688   8.517  1.00 95.16           C
ATOM    487  HZ  PHE A  50      12.035  -9.223   7.741  1.00 95.16           H
ATOM    488  HN  PHE A  50      15.937  -5.008  13.012  1.00 95.16           H
ATOM    489  N   LEU A  51      14.696  -3.722  10.606  1.00 94.83           N
ATOM    490  CA  LEU A  51      13.854  -2.869   9.784  1.00 94.83           C
ATOM    491  C   LEU A  51      14.736  -1.926   8.965  1.00 94.83           C
ATOM    492  O   LEU A  51      14.596  -1.842   7.745  1.00 94.83           O
ATOM    493  HA  LEU A  51      13.307  -3.515   9.097  1.00 94.83           H
ATOM    494  CB  LEU A  51      12.818  -2.147  10.648  1.00 94.83           C
ATOM    495 1HB  LEU A  51      13.346  -1.552  11.393  1.00 94.83           H
ATOM    496 2HB  LEU A  51      12.268  -1.450  10.015  1.00 94.83           H
ATOM    497  CG  LEU A  51      11.808  -3.040  11.373  1.00 94.83           C
ATOM    498  HG  LEU A  51      12.355  -3.684  12.061  1.00 94.83           H
ATOM    499  CD1 LEU A  51      10.838  -2.204  12.210  1.00 94.83           C
ATOM    500 1HD1 LEU A  51      11.397  -1.634  12.952  1.00 94.83           H
ATOM    501 2HD1 LEU A  51      10.295  -1.518  11.559  1.00 94.83           H
ATOM    502 3HD1 LEU A  51      10.132  -2.863  12.714  1.00 94.83           H
ATOM    503  CD2 LEU A  51      11.076  -3.951  10.386  1.00 94.83           C
ATOM    504 1HD2 LEU A  51      10.543  -3.343   9.656  1.00 94.83           H
ATOM    505 2HD2 LEU A  51      11.798  -4.586   9.872  1.00 94.83           H
ATOM    506 3HD2 LEU A  51      10.364  -4.575  10.927  1.00 94.83           H
ATOM    507  HN  LEU A  51      14.696  -3.502  11.581  1.00 94.83           H
ATOM    508  N   PRO A  52      15.657  -1.202   9.615  1.00 95.68           N
ATOM    509  CA  PRO A  52      16.348  -0.091   8.955  1.00 95.68           C
ATOM    510  C   PRO A  52      16.982  -0.508   7.638  1.00 95.68           C
ATOM    511  O   PRO A  52      16.753   0.124   6.608  1.00 95.68           O
ATOM    512  HA  PRO A  52      15.635   0.691   8.694  1.00 95.68           H
ATOM    513  CB  PRO A  52      17.399   0.341   9.980  1.00 95.68           C
ATOM    514 1HB  PRO A  52      18.348  -0.170   9.821  1.00 95.68           H
ATOM    515 2HB  PRO A  52      17.601   1.411   9.920  1.00 95.68           H
ATOM    516  CG  PRO A  52      16.769  -0.040  11.314  1.00 95.68           C
ATOM    517 1HG  PRO A  52      17.515  -0.124  12.104  1.00 95.68           H
ATOM    518 2HG  PRO A  52      16.050   0.707  11.650  1.00 95.68           H
ATOM    519  CD  PRO A  52      16.107  -1.373  11.008  1.00 95.68           C
ATOM    520 1HD  PRO A  52      16.807  -2.204  11.104  1.00 95.68           H
ATOM    521 2HD  PRO A  52      15.279  -1.579  11.686  1.00 95.68           H
ATOM    522  N   PRO A  53      17.791  -1.576   7.639  1.00 96.96           N
ATOM    523  CA  PRO A  53      18.459  -2.018   6.412  1.00 96.96           C
ATOM    524  C   PRO A  53      17.482  -2.221   5.265  1.00 96.96           C
ATOM    525  O   PRO A  53      17.760  -1.831   4.133  1.00 96.96           O
ATOM    526  HA  PRO A  53      19.151  -1.251   6.065  1.00 96.96           H
ATOM    527  CB  PRO A  53      19.135  -3.329   6.820  1.00 96.96           C
ATOM    528 1HB  PRO A  53      18.495  -4.189   6.625  1.00 96.96           H
ATOM    529 2HB  PRO A  53      20.061  -3.490   6.269  1.00 96.96           H
ATOM    530  CG  PRO A  53      19.392  -3.144   8.311  1.00 96.96           C
ATOM    531 1HG  PRO A  53      19.541  -4.098   8.817  1.00 96.96           H
ATOM    532 2HG  PRO A  53      20.290  -2.555   8.497  1.00 96.96           H
ATOM    533  CD  PRO A  53      18.135  -2.435   8.787  1.00 96.96           C
ATOM    534 1HD  PRO A  53      17.335  -3.139   9.014  1.00 96.96           H
ATOM    535 2HD  PRO A  53      18.315  -1.857   9.694  1.00 96.96           H
ATOM    536  N   LEU A  54      16.353  -2.832   5.593  1.00 96.33           N
ATOM    537  CA  LEU A  54      15.392  -3.224   4.576  1.00 96.33           C
ATOM    538  C   LEU A  54      14.703  -1.975   4.023  1.00 96.33           C
ATOM    539  O   LEU A  54      14.515  -1.849   2.814  1.00 96.33           O
ATOM    540  HA  LEU A  54      15.948  -3.698   3.766  1.00 96.33           H
ATOM    541  CB  LEU A  54      14.421  -4.268   5.130  1.00 96.33           C
ATOM    542 1HB  LEU A  54      13.953  -3.861   6.026  1.00 96.33           H
ATOM    543 2HB  LEU A  54      13.628  -4.422   4.398  1.00 96.33           H
ATOM    544  CG  LEU A  54      15.026  -5.630   5.478  1.00 96.33           C
ATOM    545  HG  LEU A  54      15.834  -5.471   6.193  1.00 96.33           H
ATOM    546  CD1 LEU A  54      13.993  -6.532   6.157  1.00 96.33           C
ATOM    547 1HD1 LEU A  54      13.645  -6.059   7.075  1.00 96.33           H
ATOM    548 2HD1 LEU A  54      13.149  -6.686   5.485  1.00 96.33           H
ATOM    549 3HD1 LEU A  54      14.450  -7.493   6.394  1.00 96.33           H
ATOM    550  CD2 LEU A  54      15.639  -6.290   4.242  1.00 96.33           C
ATOM    551 1HD2 LEU A  54      14.867  -6.434   3.486  1.00 96.33           H
ATOM    552 2HD2 LEU A  54      16.425  -5.650   3.840  1.00 96.33           H
ATOM    553 3HD2 LEU A  54      16.063  -7.256   4.518  1.00 96.33           H
ATOM    554  HN  LEU A  54      16.091  -3.059   6.531  1.00 96.33           H
ATOM    555  N   TYR A  55      14.345  -1.083   4.935  1.00 95.32           N
ATOM    556  CA  TYR A  55      13.631   0.126   4.560  1.00 95.32           C
ATOM    557  C   TYR A  55      14.489   1.009   3.653  1.00 95.32           C
ATOM    558  O   TYR A  55      13.977   1.636   2.726  1.00 95.32           O
ATOM    559  HA  TYR A  55      12.730  -0.169   4.022  1.00 95.32           H
ATOM    560  CB  TYR A  55      13.354   0.874   5.866  1.00 95.32           C
ATOM    561 1HB  TYR A  55      14.261   0.877   6.471  1.00 95.32           H
ATOM    562 2HB  TYR A  55      13.121   1.913   5.635  1.00 95.32           H
ATOM    563  CG  TYR A  55      12.210   0.281   6.691  1.00 95.32           C
ATOM    564  CD1 TYR A  55      11.522  -0.821   6.226  1.00 95.32           C
ATOM    565  HD1 TYR A  55      11.794  -1.269   5.271  1.00 95.32           H
ATOM    566  CD2 TYR A  55      11.866   0.849   7.901  1.00 95.32           C
ATOM    567  HD2 TYR A  55      12.410   1.720   8.269  1.00 95.32           H
ATOM    568  CE1 TYR A  55      10.445  -1.378   7.003  1.00 95.32           C
ATOM    569  HE1 TYR A  55       9.894  -2.249   6.647  1.00 95.32           H
ATOM    570  CE2 TYR A  55      10.790   0.292   8.678  1.00 95.32           C
ATOM    571  HE2 TYR A  55      10.508   0.731   9.635  1.00 95.32           H
ATOM    572  CZ  TYR A  55      10.132  -0.794   8.191  1.00 95.32           C
ATOM    573  OH  TYR A  55       9.116  -1.321   8.925  1.00 95.32           O
ATOM    574  HH  TYR A  55       8.666  -2.052   8.411  1.00 95.32           H
ATOM    575  HN  TYR A  55      14.534  -1.177   5.913  1.00 95.32           H
ATOM    576  N   TRP A  56      15.780   1.032   3.951  1.00 96.94           N
ATOM    577  CA  TRP A  56      16.727   1.761   3.124  1.00 96.94           C
ATOM    578  C   TRP A  56      16.783   1.078   1.756  1.00 96.94           C
ATOM    579  O   TRP A  56      16.797   1.748   0.724  1.00 96.94           O
ATOM    580  HA  TRP A  56      16.358   2.781   3.016  1.00 96.94           H
ATOM    581  CB  TRP A  56      18.094   1.850   3.804  1.00 96.94           C
ATOM    582 1HB  TRP A  56      18.260   0.942   4.383  1.00 96.94           H
ATOM    583 2HB  TRP A  56      18.868   1.885   3.038  1.00 96.94           H
ATOM    584  CG  TRP A  56      18.253   3.062   4.725  1.00 96.94           C
ATOM    585  CD1 TRP A  56      18.381   3.073   6.059  1.00 96.94           C
ATOM    586  HD1 TRP A  56      18.389   2.178   6.682  1.00 96.94           H
ATOM    587  CD2 TRP A  56      18.296   4.447   4.324  1.00 96.94           C
ATOM    588  NE1 TRP A  56      18.503   4.359   6.545  1.00 96.94           N
ATOM    589  HE1 TRP A  56      18.610   4.622   7.503  1.00 96.94           H
ATOM    590  CE2 TRP A  56      18.449   5.221   5.456  1.00 96.94           C
ATOM    591  CE3 TRP A  56      18.207   5.027   3.046  1.00 96.94           C
ATOM    592  HE3 TRP A  56      18.086   4.438   2.137  1.00 96.94           H
ATOM    593  CZ2 TRP A  56      18.528   6.618   5.424  1.00 96.94           C
ATOM    594  HZ2 TRP A  56      18.649   7.208   6.333  1.00 96.94           H
ATOM    595  CZ3 TRP A  56      18.287   6.425   3.031  1.00 96.94           C
ATOM    596  HZ3 TRP A  56      18.224   6.926   2.065  1.00 96.94           H
ATOM    597  CH2 TRP A  56      18.442   7.218   4.162  1.00 96.94           C
ATOM    598  HH2 TRP A  56      18.496   8.303   4.067  1.00 96.94           H
ATOM    599  HN  TRP A  56      16.180   0.564   4.739  1.00 96.94           H
ATOM    600  N   LEU A  57      16.815  -0.246   1.791  1.00 97.03           N
ATOM    601  CA  LEU A  57      16.892  -1.026   0.568  1.00 97.03           C
ATOM    602  C   LEU A  57      15.662  -0.737  -0.295  1.00 97.03           C
ATOM    603  O   LEU A  57      15.789  -0.411  -1.474  1.00 97.03           O
ATOM    604  HA  LEU A  57      17.779  -0.697   0.026  1.00 97.03           H
ATOM    605  CB  LEU A  57      17.083  -2.510   0.890  1.00 97.03           C
ATOM    606 1HB  LEU A  57      18.014  -2.624   1.445  1.00 97.03           H
ATOM    607 2HB  LEU A  57      16.276  -2.824   1.552  1.00 97.03           H
ATOM    608  CG  LEU A  57      17.119  -3.457  -0.311  1.00 97.03           C
ATOM    609  HG  LEU A  57      16.228  -3.279  -0.913  1.00 97.03           H
ATOM    610  CD1 LEU A  57      18.330  -3.169  -1.201  1.00 97.03           C
ATOM    611 1HD1 LEU A  57      18.277  -2.144  -1.566  1.00 97.03           H
ATOM    612 2HD1 LEU A  57      19.245  -3.302  -0.623  1.00 97.03           H
ATOM    613 3HD1 LEU A  57      18.331  -3.857  -2.047  1.00 97.03           H
ATOM    614  CD2 LEU A  57      17.075  -4.918   0.142  1.00 97.03           C
ATOM    615 1HD2 LEU A  57      17.935  -5.127   0.778  1.00 97.03           H
ATOM    616 2HD2 LEU A  57      16.157  -5.097   0.701  1.00 97.03           H
ATOM    617 3HD2 LEU A  57      17.101  -5.570  -0.732  1.00 97.03           H
ATOM    618  HN  LEU A  57      16.788  -0.783   2.634  1.00 97.03           H
ATOM    619  N   VAL A  58      14.499  -0.868   0.327  1.00 96.08           N
ATOM    620  CA  VAL A  58      13.245  -0.708  -0.390  1.00 96.08           C
ATOM    621  C   VAL A  58      13.165   0.710  -0.959  1.00 96.08           C
ATOM    622  O   VAL A  58      12.748   0.902  -2.100  1.00 96.08           O
ATOM    623  HA  VAL A  58      13.247  -1.418  -1.217  1.00 96.08           H
ATOM    624  CB  VAL A  58      12.070  -1.052   0.528  1.00 96.08           C
ATOM    625  HB  VAL A  58      12.157  -0.441   1.426  1.00 96.08           H
ATOM    626  CG1 VAL A  58      10.736  -0.717  -0.142  1.00 96.08           C
ATOM    627 1HG1 VAL A  58      10.701   0.348  -0.370  1.00 96.08           H
ATOM    628 2HG1 VAL A  58      10.638  -1.290  -1.064  1.00 96.08           H
ATOM    629 3HG1 VAL A  58       9.918  -0.971   0.532  1.00 96.08           H
ATOM    630  CG2 VAL A  58      12.118  -2.521   0.952  1.00 96.08           C
ATOM    631 1HG2 VAL A  58      12.068  -3.156   0.068  1.00 96.08           H
ATOM    632 2HG2 VAL A  58      13.048  -2.715   1.487  1.00 96.08           H
ATOM    633 3HG2 VAL A  58      11.272  -2.738   1.604  1.00 96.08           H
ATOM    634  HN  VAL A  58      14.406  -1.078   1.300  1.00 96.08           H
ATOM    635  N   PHE A  59      13.571   1.667  -0.137  1.00 97.14           N
ATOM    636  CA  PHE A  59      13.570   3.059  -0.551  1.00 97.14           C
ATOM    637  C   PHE A  59      14.371   3.248  -1.841  1.00 97.14           C
ATOM    638  O   PHE A  59      13.864   3.801  -2.815  1.00 97.14           O
ATOM    639  HA  PHE A  59      12.533   3.345  -0.725  1.00 97.14           H
ATOM    640  CB  PHE A  59      14.236   3.860   0.570  1.00 97.14           C
ATOM    641 1HB  PHE A  59      13.597   3.830   1.453  1.00 97.14           H
ATOM    642 2HB  PHE A  59      15.175   3.377   0.840  1.00 97.14           H
ATOM    643  CG  PHE A  59      14.516   5.320   0.210  1.00 97.14           C
ATOM    644  CD1 PHE A  59      15.797   5.773   0.152  1.00 97.14           C
ATOM    645  HD1 PHE A  59      16.624   5.095   0.361  1.00 97.14           H
ATOM    646  CD2 PHE A  59      13.483   6.166  -0.051  1.00 97.14           C
ATOM    647  HD2 PHE A  59      12.456   5.804  -0.003  1.00 97.14           H
ATOM    648  CE1 PHE A  59      16.057   7.128  -0.182  1.00 97.14           C
ATOM    649  HE1 PHE A  59      17.084   7.491  -0.229  1.00 97.14           H
ATOM    650  CE2 PHE A  59      13.743   7.522  -0.385  1.00 97.14           C
ATOM    651  HE2 PHE A  59      12.916   8.200  -0.594  1.00 97.14           H
ATOM    652  CZ  PHE A  59      15.024   7.974  -0.443  1.00 97.14           C
ATOM    653  HZ  PHE A  59      15.224   9.015  -0.700  1.00 97.14           H
ATOM    654  HN  PHE A  59      13.895   1.503   0.795  1.00 97.14           H
ATOM    655  N   ILE A  60      15.609   2.777  -1.805  1.00 97.42           N
ATOM    656  CA  ILE A  60      16.539   3.034  -2.892  1.00 97.42           C
ATOM    657  C   ILE A  60      15.997   2.411  -4.179  1.00 97.42           C
ATOM    658  O   ILE A  60      15.881   3.088  -5.200  1.00 97.42           O
ATOM    659  HA  ILE A  60      16.593   4.114  -3.027  1.00 97.42           H
ATOM    660  CB  ILE A  60      17.943   2.554  -2.519  1.00 97.42           C
ATOM    661  HB  ILE A  60      17.866   1.539  -2.131  1.00 97.42           H
ATOM    662  CG1 ILE A  60      18.541   3.418  -1.407  1.00 97.42           C
ATOM    663 1HG1 ILE A  60      18.811   4.396  -1.807  1.00 97.42           H
ATOM    664 2HG1 ILE A  60      17.795   3.586  -0.631  1.00 97.42           H
ATOM    665  CG2 ILE A  60      18.848   2.499  -3.752  1.00 97.42           C
ATOM    666 1HG2 ILE A  60      18.426   1.809  -4.482  1.00 97.42           H
ATOM    667 2HG2 ILE A  60      18.924   3.493  -4.192  1.00 97.42           H
ATOM    668 3HG2 ILE A  60      19.840   2.155  -3.459  1.00 97.42           H
ATOM    669  CD1 ILE A  60      19.777   2.751  -0.799  1.00 97.42           C
ATOM    670 1HD1 ILE A  60      19.498   1.785  -0.379  1.00 97.42           H
ATOM    671 2HD1 ILE A  60      20.530   2.607  -1.573  1.00 97.42           H
ATOM    672 3HD1 ILE A  60      20.182   3.387  -0.011  1.00 97.42           H
ATOM    673  HN  ILE A  60      15.978   2.230  -1.054  1.00 97.42           H
ATOM    674  N   VAL A  61      15.681   1.127  -4.090  1.00 95.90           N
ATOM    675  CA  VAL A  61      15.297   0.368  -5.268  1.00 95.90           C
ATOM    676  C   VAL A  61      13.983   0.922  -5.821  1.00 95.90           C
ATOM    677  O   VAL A  61      13.828   1.069  -7.032  1.00 95.90           O
ATOM    678  HA  VAL A  61      16.078   0.504  -6.016  1.00 95.90           H
ATOM    679  CB  VAL A  61      15.221  -1.122  -4.927  1.00 95.90           C
ATOM    680  HB  VAL A  61      14.501  -1.245  -4.118  1.00 95.90           H
ATOM    681  CG1 VAL A  61      14.723  -1.933  -6.125  1.00 95.90           C
ATOM    682 1HG1 VAL A  61      13.729  -1.589  -6.410  1.00 95.90           H
ATOM    683 2HG1 VAL A  61      15.407  -1.801  -6.963  1.00 95.90           H
ATOM    684 3HG1 VAL A  61      14.678  -2.989  -5.856  1.00 95.90           H
ATOM    685  CG2 VAL A  61      16.573  -1.642  -4.437  1.00 95.90           C
ATOM    686 1HG2 VAL A  61      17.322  -1.500  -5.216  1.00 95.90           H
ATOM    687 2HG2 VAL A  61      16.871  -1.094  -3.543  1.00 95.90           H
ATOM    688 3HG2 VAL A  61      16.491  -2.703  -4.202  1.00 95.90           H
ATOM    689  HN  VAL A  61      15.684   0.609  -3.235  1.00 95.90           H
ATOM    690  N   GLY A  62      13.070   1.216  -4.907  1.00 96.06           N
ATOM    691  CA  GLY A  62      11.753   1.695  -5.291  1.00 96.06           C
ATOM    692  C   GLY A  62      11.841   3.074  -5.947  1.00 96.06           C
ATOM    693  O   GLY A  62      11.175   3.333  -6.948  1.00 96.06           O
ATOM    694 1HA  GLY A  62      11.292   0.989  -5.982  1.00 96.06           H
ATOM    695 2HA  GLY A  62      11.110   1.747  -4.412  1.00 96.06           H
ATOM    696  HN  GLY A  62      13.217   1.131  -3.921  1.00 96.06           H
ATOM    697  N   ALA A  63      12.670   3.923  -5.357  1.00 96.75           N
ATOM    698  CA  ALA A  63      12.800   5.291  -5.828  1.00 96.75           C
ATOM    699  C   ALA A  63      13.331   5.284  -7.263  1.00 96.75           C
ATOM    700  O   ALA A  63      12.819   6.000  -8.122  1.00 96.75           O
ATOM    701  HA  ALA A  63      11.808   5.742  -5.819  1.00 96.75           H
ATOM    702  CB  ALA A  63      13.706   6.075  -4.876  1.00 96.75           C
ATOM    703 1HB  ALA A  63      13.270   6.075  -3.877  1.00 96.75           H
ATOM    704 2HB  ALA A  63      14.690   5.607  -4.843  1.00 96.75           H
ATOM    705 3HB  ALA A  63      13.804   7.102  -5.230  1.00 96.75           H
ATOM    706  HN  ALA A  63      13.244   3.690  -4.572  1.00 96.75           H
ATOM    707  N   LEU A  64      14.350   4.465  -7.479  1.00 95.33           N
ATOM    708  CA  LEU A  64      14.968   4.368  -8.791  1.00 95.33           C
ATOM    709  C   LEU A  64      13.946   3.827  -9.792  1.00 95.33           C
ATOM    710  O   LEU A  64      13.785   4.377 -10.880  1.00 95.33           O
ATOM    711  HA  LEU A  64      15.248   5.377  -9.095  1.00 95.33           H
ATOM    712  CB  LEU A  64      16.254   3.543  -8.718  1.00 95.33           C
ATOM    713 1HB  LEU A  64      16.023   2.586  -8.250  1.00 95.33           H
ATOM    714 2HB  LEU A  64      16.584   3.330  -9.735  1.00 95.33           H
ATOM    715  CG  LEU A  64      17.419   4.182  -7.958  1.00 95.33           C
ATOM    716  HG  LEU A  64      17.067   4.459  -6.964  1.00 95.33           H
ATOM    717  CD1 LEU A  64      18.564   3.185  -7.770  1.00 95.33           C
ATOM    718 1HD1 LEU A  64      18.207   2.324  -7.204  1.00 95.33           H
ATOM    719 2HD1 LEU A  64      18.922   2.855  -8.745  1.00 95.33           H
ATOM    720 3HD1 LEU A  64      19.378   3.665  -7.227  1.00 95.33           H
ATOM    721  CD2 LEU A  64      17.884   5.466  -8.647  1.00 95.33           C
ATOM    722 1HD2 LEU A  64      18.212   5.236  -9.661  1.00 95.33           H
ATOM    723 2HD2 LEU A  64      17.059   6.178  -8.685  1.00 95.33           H
ATOM    724 3HD2 LEU A  64      18.712   5.900  -8.086  1.00 95.33           H
ATOM    725  HN  LEU A  64      14.753   3.876  -6.778  1.00 95.33           H
ATOM    726  N   GLY A  65      13.281   2.754  -9.389  1.00 93.60           N
ATOM    727  CA  GLY A  65      12.391   2.042 -10.290  1.00 93.60           C
ATOM    728  C   GLY A  65      11.241   2.941 -10.749  1.00 93.60           C
ATOM    729  O   GLY A  65      10.983   3.062 -11.945  1.00 93.60           O
ATOM    730 1HA  GLY A  65      12.951   1.691 -11.157  1.00 93.60           H
ATOM    731 2HA  GLY A  65      11.991   1.160  -9.791  1.00 93.60           H
ATOM    732  HN  GLY A  65      13.342   2.372  -8.467  1.00 93.60           H
ATOM    733  N   ASN A  66      10.582   3.549  -9.773  1.00 94.53           N
ATOM    734  CA  ASN A  66       9.371   4.305 -10.046  1.00 94.53           C
ATOM    735  C   ASN A  66       9.739   5.607 -10.761  1.00 94.53           C
ATOM    736  O   ASN A  66       8.976   6.100 -11.590  1.00 94.53           O
ATOM    737  HA  ASN A  66       8.757   3.649 -10.663  1.00 94.53           H
ATOM    738  CB  ASN A  66       8.644   4.666  -8.749  1.00 94.53           C
ATOM    739 1HB  ASN A  66       9.357   5.066  -8.028  1.00 94.53           H
ATOM    740 2HB  ASN A  66       7.914   5.452  -8.944  1.00 94.53           H
ATOM    741  CG  ASN A  66       7.940   3.444  -8.156  1.00 94.53           C
ATOM    742  OD1 ASN A  66       7.029   2.878  -8.737  1.00 94.53           O
ATOM    743  ND2 ASN A  66       8.412   3.070  -6.970  1.00 94.53           N
ATOM    744 1HD2 ASN A  66       9.162   3.579  -6.548  1.00 94.53           H
ATOM    745 2HD2 ASN A  66       8.016   2.281  -6.501  1.00 94.53           H
ATOM    746  HN  ASN A  66      10.861   3.530  -8.813  1.00 94.53           H
ATOM    747  N   SER A  67      10.907   6.126 -10.413  1.00 94.30           N
ATOM    748  CA  SER A  67      11.424   7.313 -11.072  1.00 94.30           C
ATOM    749  C   SER A  67      11.637   7.035 -12.561  1.00 94.30           C
ATOM    750  O   SER A  67      11.394   7.901 -13.400  1.00 94.30           O
ATOM    751  HA  SER A  67      10.659   8.077 -10.931  1.00 94.30           H
ATOM    752  CB  SER A  67      12.731   7.777 -10.426  1.00 94.30           C
ATOM    753 1HB  SER A  67      13.467   6.974 -10.482  1.00 94.30           H
ATOM    754 2HB  SER A  67      13.135   8.619 -10.988  1.00 94.30           H
ATOM    755  OG  SER A  67      12.549   8.158  -9.066  1.00 94.30           O
ATOM    756  HG  SER A  67      13.020   7.514  -8.463  1.00 94.30           H
ATOM    757  HN  SER A  67      11.495   5.750  -9.697  1.00 94.30           H
ATOM    758  N   LEU A  68      12.089   5.822 -12.845  1.00 91.53           N
ATOM    759  CA  LEU A  68      12.323   5.413 -14.219  1.00 91.53           C
ATOM    760  C   LEU A  68      10.992   5.382 -14.972  1.00 91.53           C
ATOM    761  O   LEU A  68      10.920   5.789 -16.131  1.00 91.53           O
ATOM    762  HA  LEU A  68      12.963   6.167 -14.680  1.00 91.53           H
ATOM    763  CB  LEU A  68      13.085   4.087 -14.262  1.00 91.53           C
ATOM    764 1HB  LEU A  68      14.013   4.205 -13.702  1.00 91.53           H
ATOM    765 2HB  LEU A  68      12.492   3.334 -13.741  1.00 91.53           H
ATOM    766  CG  LEU A  68      13.426   3.553 -15.654  1.00 91.53           C
ATOM    767  HG  LEU A  68      12.504   3.494 -16.232  1.00 91.53           H
ATOM    768  CD1 LEU A  68      14.362   4.510 -16.394  1.00 91.53           C
ATOM    769 1HD1 LEU A  68      13.879   5.482 -16.501  1.00 91.53           H
ATOM    770 2HD1 LEU A  68      15.286   4.625 -15.828  1.00 91.53           H
ATOM    771 3HD1 LEU A  68      14.589   4.107 -17.381  1.00 91.53           H
ATOM    772  CD2 LEU A  68      14.000   2.137 -15.573  1.00 91.53           C
ATOM    773 1HD2 LEU A  68      14.909   2.148 -14.971  1.00 91.53           H
ATOM    774 2HD2 LEU A  68      13.268   1.473 -15.115  1.00 91.53           H
ATOM    775 3HD2 LEU A  68      14.234   1.782 -16.577  1.00 91.53           H
ATOM    776  HN  LEU A  68      12.293   5.126 -12.156  1.00 91.53           H
ATOM    777  N   VAL A  69       9.970   4.896 -14.283  1.00 91.25           N
ATOM    778  CA  VAL A  69       8.654   4.769 -14.885  1.00 91.25           C
ATOM    779  C   VAL A  69       8.172   6.147 -15.344  1.00 91.25           C
ATOM    780  O   VAL A  69       7.693   6.299 -16.466  1.00 91.25           O
ATOM    781  HA  VAL A  69       8.752   4.124 -15.758  1.00 91.25           H
ATOM    782  CB  VAL A  69       7.692   4.096 -13.904  1.00 91.25           C
ATOM    783  HB  VAL A  69       7.727   4.652 -12.966  1.00 91.25           H
ATOM    784  CG1 VAL A  69       6.254   4.144 -14.425  1.00 91.25           C
ATOM    785 1HG1 VAL A  69       5.950   5.183 -14.556  1.00 91.25           H
ATOM    786 2HG1 VAL A  69       6.197   3.625 -15.382  1.00 91.25           H
ATOM    787 3HG1 VAL A  69       5.592   3.659 -13.708  1.00 91.25           H
ATOM    788  CG2 VAL A  69       8.123   2.657 -13.614  1.00 91.25           C
ATOM    789 1HG2 VAL A  69       8.130   2.086 -14.542  1.00 91.25           H
ATOM    790 2HG2 VAL A  69       9.122   2.657 -13.179  1.00 91.25           H
ATOM    791 3HG2 VAL A  69       7.422   2.202 -12.914  1.00 91.25           H
ATOM    792  HN  VAL A  69      10.031   4.593 -13.332  1.00 91.25           H
ATOM    793  N   ILE A  70       8.317   7.117 -14.452  1.00 91.96           N
ATOM    794  CA  ILE A  70       7.850   8.464 -14.729  1.00 91.96           C
ATOM    795  C   ILE A  70       8.622   9.031 -15.923  1.00 91.96           C
ATOM    796  O   ILE A  70       8.035   9.654 -16.807  1.00 91.96           O
ATOM    797  HA  ILE A  70       6.797   8.396 -15.000  1.00 91.96           H
ATOM    798  CB  ILE A  70       7.939   9.331 -13.472  1.00 91.96           C
ATOM    799  HB  ILE A  70       8.954   9.263 -13.081  1.00 91.96           H
ATOM    800  CG1 ILE A  70       6.999   8.813 -12.381  1.00 91.96           C
ATOM    801 1HG1 ILE A  70       5.965   8.895 -12.718  1.00 91.96           H
ATOM    802 2HG1 ILE A  70       7.192   7.756 -12.201  1.00 91.96           H
ATOM    803  CG2 ILE A  70       7.679  10.803 -13.801  1.00 91.96           C
ATOM    804 1HG2 ILE A  70       8.422  11.151 -14.518  1.00 91.96           H
ATOM    805 2HG2 ILE A  70       6.683  10.909 -14.229  1.00 91.96           H
ATOM    806 3HG2 ILE A  70       7.748  11.397 -12.889  1.00 91.96           H
ATOM    807  CD1 ILE A  70       7.181   9.600 -11.082  1.00 91.96           C
ATOM    808 1HD1 ILE A  70       8.209   9.496 -10.735  1.00 91.96           H
ATOM    809 2HD1 ILE A  70       6.962  10.652 -11.260  1.00 91.96           H
ATOM    810 3HD1 ILE A  70       6.500   9.211 -10.324  1.00 91.96           H
ATOM    811  HN  ILE A  70       8.743   6.993 -13.556  1.00 91.96           H
ATOM    812  N   LEU A  71       9.926   8.795 -15.909  1.00 89.55           N
ATOM    813  CA  LEU A  71      10.796   9.346 -16.934  1.00 89.55           C
ATOM    814  C   LEU A  71      10.406   8.765 -18.295  1.00 89.55           C
ATOM    815  O   LEU A  71      10.334   9.489 -19.286  1.00 89.55           O
ATOM    816  HA  LEU A  71      10.631  10.423 -16.959  1.00 89.55           H
ATOM    817  CB  LEU A  71      12.265   9.122 -16.567  1.00 89.55           C
ATOM    818 1HB  LEU A  71      12.455   9.596 -15.605  1.00 89.55           H
ATOM    819 2HB  LEU A  71      12.425   8.052 -16.433  1.00 89.55           H
ATOM    820  CG  LEU A  71      13.294   9.641 -17.573  1.00 89.55           C
ATOM    821  HG  LEU A  71      12.849  10.474 -18.117  1.00 89.55           H
ATOM    822  CD1 LEU A  71      14.535  10.180 -16.858  1.00 89.55           C
ATOM    823 1HD1 LEU A  71      14.247  10.998 -16.197  1.00 89.55           H
ATOM    824 2HD1 LEU A  71      14.991   9.383 -16.271  1.00 89.55           H
ATOM    825 3HD1 LEU A  71      15.250  10.543 -17.596  1.00 89.55           H
ATOM    826  CD2 LEU A  71      13.647   8.566 -18.602  1.00 89.55           C
ATOM    827 1HD2 LEU A  71      14.064   7.698 -18.091  1.00 89.55           H
ATOM    828 2HD2 LEU A  71      12.748   8.272 -19.143  1.00 89.55           H
ATOM    829 3HD2 LEU A  71      14.381   8.962 -19.304  1.00 89.55           H
ATOM    830  HN  LEU A  71      10.387   8.241 -15.217  1.00 89.55           H
ATOM    831  N   VAL A  72      10.166   7.462 -18.298  1.00 86.50           N
ATOM    832  CA  VAL A  72       9.817   6.769 -19.527  1.00 86.50           C
ATOM    833  C   VAL A  72       8.508   7.340 -20.076  1.00 86.50           C
ATOM    834  O   VAL A  72       8.376   7.551 -21.281  1.00 86.50           O
ATOM    835  HA  VAL A  72      10.612   6.958 -20.248  1.00 86.50           H
ATOM    836  CB  VAL A  72       9.753   5.261 -19.277  1.00 86.50           C
ATOM    837  HB  VAL A  72       9.102   5.090 -18.419  1.00 86.50           H
ATOM    838  CG1 VAL A  72       9.148   4.531 -20.478  1.00 86.50           C
ATOM    839 1HG1 VAL A  72       8.137   4.899 -20.655  1.00 86.50           H
ATOM    840 2HG1 VAL A  72       9.761   4.713 -21.361  1.00 86.50           H
ATOM    841 3HG1 VAL A  72       9.114   3.461 -20.274  1.00 86.50           H
ATOM    842  CG2 VAL A  72      11.136   4.702 -18.936  1.00 86.50           C
ATOM    843 1HG2 VAL A  72      11.818   4.890 -19.765  1.00 86.50           H
ATOM    844 2HG2 VAL A  72      11.513   5.189 -18.037  1.00 86.50           H
ATOM    845 3HG2 VAL A  72      11.061   3.628 -18.763  1.00 86.50           H
ATOM    846  HN  VAL A  72      10.205   6.883 -17.484  1.00 86.50           H
ATOM    847  N   TYR A  73       7.574   7.574 -19.166  1.00 85.21           N
ATOM    848  CA  TYR A  73       6.276   8.104 -19.546  1.00 85.21           C
ATOM    849  C   TYR A  73       6.418   9.456 -20.247  1.00 85.21           C
ATOM    850  O   TYR A  73       5.737   9.722 -21.236  1.00 85.21           O
ATOM    851  HA  TYR A  73       5.811   7.395 -20.232  1.00 85.21           H
ATOM    852  CB  TYR A  73       5.501   8.298 -18.241  1.00 85.21           C
ATOM    853 1HB  TYR A  73       5.435   7.341 -17.724  1.00 85.21           H
ATOM    854 2HB  TYR A  73       6.062   8.972 -17.594  1.00 85.21           H
ATOM    855  CG  TYR A  73       4.089   8.856 -18.432  1.00 85.21           C
ATOM    856  CD1 TYR A  73       3.886  10.220 -18.470  1.00 85.21           C
ATOM    857  HD1 TYR A  73       4.731  10.900 -18.363  1.00 85.21           H
ATOM    858  CD2 TYR A  73       3.020   7.994 -18.568  1.00 85.21           C
ATOM    859  HD2 TYR A  73       3.180   6.917 -18.538  1.00 85.21           H
ATOM    860  CE1 TYR A  73       2.557  10.745 -18.650  1.00 85.21           C
ATOM    861  HE1 TYR A  73       2.382  11.821 -18.681  1.00 85.21           H
ATOM    862  CE2 TYR A  73       1.691   8.519 -18.748  1.00 85.21           C
ATOM    863  HE2 TYR A  73       0.837   7.850 -18.856  1.00 85.21           H
ATOM    864  CZ  TYR A  73       1.525   9.869 -18.780  1.00 85.21           C
ATOM    865  OH  TYR A  73       0.270  10.365 -18.950  1.00 85.21           O
ATOM    866  HH  TYR A  73      -0.368   9.621 -19.148  1.00 85.21           H
ATOM    867  HN  TYR A  73       7.693   7.409 -18.187  1.00 85.21           H
ATOM    868  N   TRP A  74       7.309  10.275 -19.707  1.00 85.84           N
ATOM    869  CA  TRP A  74       7.428  11.652 -20.155  1.00 85.84           C
ATOM    870  C   TRP A  74       8.030  11.641 -21.562  1.00 85.84           C
ATOM    871  O   TRP A  74       7.505  12.282 -22.471  1.00 85.84           O
ATOM    872  HA  TRP A  74       6.427  12.082 -20.182  1.00 85.84           H
ATOM    873  CB  TRP A  74       8.244  12.484 -19.163  1.00 85.84           C
ATOM    874 1HB  TRP A  74       8.347  11.923 -18.234  1.00 85.84           H
ATOM    875 2HB  TRP A  74       9.248  12.626 -19.562  1.00 85.84           H
ATOM    876  CG  TRP A  74       7.636  13.853 -18.851  1.00 85.84           C
ATOM    877  CD1 TRP A  74       7.334  14.836 -19.710  1.00 85.84           C
ATOM    878  HD1 TRP A  74       7.491  14.780 -20.787  1.00 85.84           H
ATOM    879  CD2 TRP A  74       7.267  14.353 -17.549  1.00 85.84           C
ATOM    880  NE1 TRP A  74       6.799  15.929 -19.059  1.00 85.84           N
ATOM    881  HE1 TRP A  74       6.497  16.782 -19.485  1.00 85.84           H
ATOM    882  CE2 TRP A  74       6.757  15.626 -17.704  1.00 85.84           C
ATOM    883  CE3 TRP A  74       7.360  13.750 -16.283  1.00 85.84           C
ATOM    884  HE3 TRP A  74       7.759  12.746 -16.134  1.00 85.84           H
ATOM    885  CZ2 TRP A  74       6.301  16.405 -16.633  1.00 85.84           C
ATOM    886  HZ2 TRP A  74       5.902  17.408 -16.781  1.00 85.84           H
ATOM    887  CZ3 TRP A  74       6.901  14.541 -15.223  1.00 85.84           C
ATOM    888  HZ3 TRP A  74       6.951  14.121 -14.218  1.00 85.84           H
ATOM    889  CH2 TRP A  74       6.385  15.824 -15.362  1.00 85.84           C
ATOM    890  HH2 TRP A  74       6.047  16.376 -14.485  1.00 85.84           H
ATOM    891  HN  TRP A  74       7.940  10.013 -18.977  1.00 85.84           H
ATOM    892  N   TYR A  75       9.123  10.905 -21.697  1.00 81.63           N
ATOM    893  CA  TYR A  75       9.937  10.987 -22.898  1.00 81.63           C
ATOM    894  C   TYR A  75       9.397  10.062 -23.991  1.00 81.63           C
ATOM    895  O   TYR A  75       9.837  10.128 -25.137  1.00 81.63           O
ATOM    896  HA  TYR A  75       9.906  12.016 -23.255  1.00 81.63           H
ATOM    897  CB  TYR A  75      11.336  10.516 -22.493  1.00 81.63           C
ATOM    898 1HB  TYR A  75      11.241   9.650 -21.837  1.00 81.63           H
ATOM    899 2HB  TYR A  75      11.869  10.184 -23.384  1.00 81.63           H
ATOM    900  CG  TYR A  75      12.171  11.584 -21.784  1.00 81.63           C
ATOM    901  CD1 TYR A  75      12.814  12.558 -22.521  1.00 81.63           C
ATOM    902  HD1 TYR A  75      12.727  12.566 -23.608  1.00 81.63           H
ATOM    903  CD2 TYR A  75      12.281  11.574 -20.409  1.00 81.63           C
ATOM    904  HD2 TYR A  75      11.773  10.805 -19.827  1.00 81.63           H
ATOM    905  CE1 TYR A  75      13.600  13.564 -21.855  1.00 81.63           C
ATOM    906  HE1 TYR A  75      14.113  14.338 -22.424  1.00 81.63           H
ATOM    907  CE2 TYR A  75      13.068  12.580 -19.742  1.00 81.63           C
ATOM    908  HE2 TYR A  75      13.163  12.583 -18.656  1.00 81.63           H
ATOM    909  CZ  TYR A  75      13.688  13.525 -20.498  1.00 81.63           C
ATOM    910  OH  TYR A  75      14.431  14.474 -19.868  1.00 81.63           O
ATOM    911  HH  TYR A  75      14.830  15.098 -20.541  1.00 81.63           H
ATOM    912  HN  TYR A  75       9.454  10.263 -21.005  1.00 81.63           H
ATOM    913  N   CYS A  76       8.452   9.221 -23.596  1.00 75.05           N
ATOM    914  CA  CYS A  76       7.811   8.320 -24.539  1.00 75.05           C
ATOM    915  C   CYS A  76       6.986   9.157 -25.518  1.00 75.05           C
ATOM    916  O   CYS A  76       6.013   9.799 -25.125  1.00 75.05           O
ATOM    917  HA  CYS A  76       8.610   7.792 -25.059  1.00 75.05           H
ATOM    918  CB  CYS A  76       6.958   7.269 -23.825  1.00 75.05           C
ATOM    919 1HB  CYS A  76       7.572   6.706 -23.123  1.00 75.05           H
ATOM    920 2HB  CYS A  76       6.176   7.757 -23.244  1.00 75.05           H
ATOM    921  SG  CYS A  76       6.209   6.135 -25.051  1.00 75.05           S
ATOM    922  HG  CYS A  76       7.354   5.592 -25.455  1.00 75.05           H
ATOM    923  HN  CYS A  76       8.124   9.151 -22.654  1.00 75.05           H
ATOM    924  N   THR A  77       7.404   9.122 -26.775  1.00 68.42           N
ATOM    925  CA  THR A  77       6.800   9.971 -27.788  1.00 68.42           C
ATOM    926  C   THR A  77       5.501   9.348 -28.301  1.00 68.42           C
ATOM    927  O   THR A  77       4.809   9.938 -29.129  1.00 68.42           O
ATOM    928  HA  THR A  77       6.538  10.923 -27.327  1.00 68.42           H
ATOM    929  CB  THR A  77       7.838  10.205 -28.888  1.00 68.42           C
ATOM    930  HB  THR A  77       7.484  10.946 -29.605  1.00 68.42           H
ATOM    931  OG1 THR A  77       8.082   8.904 -29.417  1.00 68.42           O
ATOM    932  HG1 THR A  77       8.594   8.974 -30.273  1.00 68.42           H
ATOM    933  CG2 THR A  77       9.194  10.641 -28.331  1.00 68.42           C
ATOM    934 1HG2 THR A  77       9.579   9.868 -27.665  1.00 68.42           H
ATOM    935 2HG2 THR A  77       9.077  11.572 -27.777  1.00 68.42           H
ATOM    936 3HG2 THR A  77       9.893  10.793 -29.153  1.00 68.42           H
ATOM    937  HN  THR A  77       8.139   8.529 -27.103  1.00 68.42           H
ATOM    938  N   ARG A  78       5.207   8.162 -27.787  1.00 69.92           N
ATOM    939  CA  ARG A  78       4.006   7.450 -28.187  1.00 69.92           C
ATOM    940  C   ARG A  78       2.785   8.018 -27.461  1.00 69.92           C
ATOM    941  O   ARG A  78       2.886   8.448 -26.313  1.00 69.92           O
ATOM    942  HA  ARG A  78       3.932   7.610 -29.263  1.00 69.92           H
ATOM    943  CB  ARG A  78       4.123   5.955 -27.880  1.00 69.92           C
ATOM    944 1HB  ARG A  78       3.505   5.388 -28.576  1.00 69.92           H
ATOM    945 2HB  ARG A  78       5.153   5.630 -28.030  1.00 69.92           H
ATOM    946  CG  ARG A  78       3.691   5.655 -26.443  1.00 69.92           C
ATOM    947 1HG  ARG A  78       4.279   6.257 -25.750  1.00 69.92           H
ATOM    948 2HG  ARG A  78       2.648   5.939 -26.307  1.00 69.92           H
ATOM    949  CD  ARG A  78       3.869   4.171 -26.116  1.00 69.92           C
ATOM    950 1HD  ARG A  78       3.020   3.603 -26.495  1.00 69.92           H
ATOM    951 2HD  ARG A  78       4.758   3.785 -26.613  1.00 69.92           H
ATOM    952  NE  ARG A  78       3.987   3.986 -24.653  1.00 69.92           N
ATOM    953  HE  ARG A  78       4.902   4.019 -24.249  1.00 69.92           H
ATOM    954  CZ  ARG A  78       2.946   3.778 -23.835  1.00 69.92           C
ATOM    955  NH1 ARG A  78       1.699   3.726 -24.321  1.00 69.92           N
ATOM    956 1HH1 ARG A  78       1.540   3.842 -25.302  1.00 69.92           H
ATOM    957 2HH1 ARG A  78       0.928   3.570 -23.704  1.00 69.92           H
ATOM    958  NH2 ARG A  78       3.172   3.624 -22.523  1.00 69.92           N
ATOM    959 1HH2 ARG A  78       2.406   3.468 -21.899  1.00 69.92           H
ATOM    960 2HH2 ARG A  78       4.106   3.665 -22.168  1.00 69.92           H
ATOM    961  HN  ARG A  78       5.773   7.690 -27.111  1.00 69.92           H
ATOM    962  N   VAL A  79       1.659   8.002 -28.160  1.00 76.50           N
ATOM    963  CA  VAL A  79       0.405   8.434 -27.568  1.00 76.50           C
ATOM    964  C   VAL A  79       0.187   7.695 -26.247  1.00 76.50           C
ATOM    965  O   VAL A  79       0.364   6.480 -26.174  1.00 76.50           O
ATOM    966  HA  VAL A  79       0.488   9.502 -27.364  1.00 76.50           H
ATOM    967  CB  VAL A  79      -0.740   8.231 -28.563  1.00 76.50           C
ATOM    968  HB  VAL A  79      -0.916   7.159 -28.656  1.00 76.50           H
ATOM    969  CG1 VAL A  79      -2.030   8.876 -28.053  1.00 76.50           C
ATOM    970 1HG1 VAL A  79      -2.310   8.425 -27.100  1.00 76.50           H
ATOM    971 2HG1 VAL A  79      -1.872   9.946 -27.916  1.00 76.50           H
ATOM    972 3HG1 VAL A  79      -2.828   8.716 -28.778  1.00 76.50           H
ATOM    973  CG2 VAL A  79      -0.367   8.768 -29.946  1.00 76.50           C
ATOM    974 1HG2 VAL A  79      -0.152   9.834 -29.875  1.00 76.50           H
ATOM    975 2HG2 VAL A  79       0.513   8.243 -30.315  1.00 76.50           H
ATOM    976 3HG2 VAL A  79      -1.199   8.611 -30.633  1.00 76.50           H
ATOM    977  HN  VAL A  79       1.596   7.700 -29.111  1.00 76.50           H
ATOM    978  N   LYS A  80      -0.194   8.460 -25.234  1.00 80.24           N
ATOM    979  CA  LYS A  80      -0.480   7.886 -23.930  1.00 80.24           C
ATOM    980  C   LYS A  80      -1.785   7.091 -24.002  1.00 80.24           C
ATOM    981  O   LYS A  80      -2.604   7.315 -24.892  1.00 80.24           O
ATOM    982  HA  LYS A  80       0.331   7.198 -23.690  1.00 80.24           H
ATOM    983  CB  LYS A  80      -0.481   8.975 -22.854  1.00 80.24           C
ATOM    984 1HB  LYS A  80      -1.358   9.611 -22.976  1.00 80.24           H
ATOM    985 2HB  LYS A  80      -0.556   8.517 -21.868  1.00 80.24           H
ATOM    986  CG  LYS A  80       0.788   9.826 -22.933  1.00 80.24           C
ATOM    987 1HG  LYS A  80       0.791  10.395 -23.863  1.00 80.24           H
ATOM    988 2HG  LYS A  80       0.797  10.548 -22.117  1.00 80.24           H
ATOM    989  CD  LYS A  80       2.040   8.950 -22.860  1.00 80.24           C
ATOM    990 1HD  LYS A  80       1.961   8.265 -22.016  1.00 80.24           H
ATOM    991 2HD  LYS A  80       2.114   8.339 -23.760  1.00 80.24           H
ATOM    992  CE  LYS A  80       3.300   9.806 -22.713  1.00 80.24           C
ATOM    993 1HE  LYS A  80       3.207  10.707 -23.319  1.00 80.24           H
ATOM    994 2HE  LYS A  80       3.408  10.128 -21.677  1.00 80.24           H
ATOM    995  NZ  LYS A  80       4.497   9.042 -23.129  1.00 80.24           N
ATOM    996 1HZ  LYS A  80       5.333   9.553 -22.865  1.00 80.24           H
ATOM    997 2HZ  LYS A  80       4.496   8.137 -22.671  1.00 80.24           H
ATOM    998 3HZ  LYS A  80       4.483   8.912 -24.134  1.00 80.24           H
ATOM    999  HN  LYS A  80      -0.307   9.451 -25.293  1.00 80.24           H
ATOM   1000  N   THR A  81      -1.938   6.179 -23.053  1.00 81.77           N
ATOM   1001  CA  THR A  81      -3.196   5.470 -22.894  1.00 81.77           C
ATOM   1002  C   THR A  81      -3.736   5.654 -21.474  1.00 81.77           C
ATOM   1003  O   THR A  81      -3.027   6.141 -20.595  1.00 81.77           O
ATOM   1004  HA  THR A  81      -3.927   5.909 -23.573  1.00 81.77           H
ATOM   1005  CB  THR A  81      -2.965   4.005 -23.270  1.00 81.77           C
ATOM   1006  HB  THR A  81      -3.908   3.462 -23.319  1.00 81.77           H
ATOM   1007  OG1 THR A  81      -2.036   3.539 -22.295  1.00 81.77           O
ATOM   1008  HG1 THR A  81      -1.106   3.798 -22.557  1.00 81.77           H
ATOM   1009  CG2 THR A  81      -2.220   3.853 -24.598  1.00 81.77           C
ATOM   1010 1HG2 THR A  81      -1.247   4.339 -24.526  1.00 81.77           H
ATOM   1011 2HG2 THR A  81      -2.800   4.317 -25.395  1.00 81.77           H
ATOM   1012 3HG2 THR A  81      -2.081   2.794 -24.818  1.00 81.77           H
ATOM   1013  HN  THR A  81      -1.223   5.923 -22.403  1.00 81.77           H
ATOM   1014  N   MET A  82      -4.986   5.255 -21.294  1.00 83.55           N
ATOM   1015  CA  MET A  82      -5.604   5.300 -19.979  1.00 83.55           C
ATOM   1016  C   MET A  82      -4.798   4.485 -18.966  1.00 83.55           C
ATOM   1017  O   MET A  82      -4.574   4.933 -17.842  1.00 83.55           O
ATOM   1018  HA  MET A  82      -5.606   6.351 -19.692  1.00 83.55           H
ATOM   1019  CB  MET A  82      -7.027   4.744 -20.065  1.00 83.55           C
ATOM   1020 1HB  MET A  82      -7.626   5.367 -20.729  1.00 83.55           H
ATOM   1021 2HB  MET A  82      -7.005   3.744 -20.499  1.00 83.55           H
ATOM   1022  CG  MET A  82      -7.679   4.691 -18.682  1.00 83.55           C
ATOM   1023 1HG  MET A  82      -7.319   3.820 -18.134  1.00 83.55           H
ATOM   1024 2HG  MET A  82      -7.396   5.570 -18.103  1.00 83.55           H
ATOM   1025  SD  MET A  82      -9.455   4.616 -18.846  1.00 83.55           S
ATOM   1026  CE  MET A  82      -9.936   4.915 -17.153  1.00 83.55           C
ATOM   1027 1HE  MET A  82      -9.517   4.137 -16.514  1.00 83.55           H
ATOM   1028 2HE  MET A  82      -9.561   5.888 -16.835  1.00 83.55           H
ATOM   1029 3HE  MET A  82     -11.023   4.902 -17.077  1.00 83.55           H
ATOM   1030  HN  MET A  82      -5.573   4.906 -22.025  1.00 83.55           H
ATOM   1031  N   THR A  83      -4.383   3.304 -19.400  1.00 83.23           N
ATOM   1032  CA  THR A  83      -3.520   2.468 -18.583  1.00 83.23           C
ATOM   1033  C   THR A  83      -2.279   3.248 -18.146  1.00 83.23           C
ATOM   1034  O   THR A  83      -1.888   3.199 -16.981  1.00 83.23           O
ATOM   1035  HA  THR A  83      -4.062   2.196 -17.677  1.00 83.23           H
ATOM   1036  CB  THR A  83      -3.193   1.204 -19.381  1.00 83.23           C
ATOM   1037  HB  THR A  83      -2.634   1.448 -20.284  1.00 83.23           H
ATOM   1038  OG1 THR A  83      -4.461   0.588 -19.591  1.00 83.23           O
ATOM   1039  HG1 THR A  83      -5.191   1.188 -19.262  1.00 83.23           H
ATOM   1040  CG2 THR A  83      -2.412   0.178 -18.558  1.00 83.23           C
ATOM   1041 1HG2 THR A  83      -3.002  -0.117 -17.690  1.00 83.23           H
ATOM   1042 2HG2 THR A  83      -1.472   0.618 -18.227  1.00 83.23           H
ATOM   1043 3HG2 THR A  83      -2.207  -0.699 -19.172  1.00 83.23           H
ATOM   1044  HN  THR A  83      -4.626   2.918 -20.290  1.00 83.23           H
ATOM   1045  N   ASP A  84      -1.693   3.951 -19.105  1.00 84.33           N
ATOM   1046  CA  ASP A  84      -0.443   4.651 -18.862  1.00 84.33           C
ATOM   1047  C   ASP A  84      -0.661   5.717 -17.787  1.00 84.33           C
ATOM   1048  O   ASP A  84       0.222   5.968 -16.968  1.00 84.33           O
ATOM   1049  HA  ASP A  84       0.261   3.881 -18.549  1.00 84.33           H
ATOM   1050  CB  ASP A  84       0.050   5.352 -20.130  1.00 84.33           C
ATOM   1051 1HB  ASP A  84      -0.656   6.131 -20.417  1.00 84.33           H
ATOM   1052 2HB  ASP A  84       1.003   5.843 -19.930  1.00 84.33           H
ATOM   1053  CG  ASP A  84       0.215   4.355 -21.279  1.00 84.33           C
ATOM   1054  OD1 ASP A  84       0.890   3.329 -21.048  1.00 84.33           O
ATOM   1055  OD2 ASP A  84      -0.339   4.642 -22.362  1.00 84.33           O
ATOM   1056  HN  ASP A  84      -2.057   4.045 -20.031  1.00 84.33           H
ATOM   1057  N   MET A  85      -1.843   6.316 -17.824  1.00 89.26           N
ATOM   1058  CA  MET A  85      -2.184   7.357 -16.869  1.00 89.26           C
ATOM   1059  C   MET A  85      -2.202   6.807 -15.441  1.00 89.26           C
ATOM   1060  O   MET A  85      -1.688   7.442 -14.521  1.00 89.26           O
ATOM   1061  HA  MET A  85      -1.403   8.111 -16.966  1.00 89.26           H
ATOM   1062  CB  MET A  85      -3.559   7.933 -17.211  1.00 89.26           C
ATOM   1063 1HB  MET A  85      -3.572   8.260 -18.251  1.00 89.26           H
ATOM   1064 2HB  MET A  85      -4.318   7.157 -17.112  1.00 89.26           H
ATOM   1065  CG  MET A  85      -3.904   9.110 -16.297  1.00 89.26           C
ATOM   1066 1HG  MET A  85      -4.903   9.480 -16.527  1.00 89.26           H
ATOM   1067 2HG  MET A  85      -3.917   8.783 -15.258  1.00 89.26           H
ATOM   1068  SD  MET A  85      -2.708  10.418 -16.509  1.00 89.26           S
ATOM   1069  CE  MET A  85      -3.130  10.962 -18.156  1.00 89.26           C
ATOM   1070 1HE  MET A  85      -3.009  10.133 -18.854  1.00 89.26           H
ATOM   1071 2HE  MET A  85      -4.166  11.302 -18.171  1.00 89.26           H
ATOM   1072 3HE  MET A  85      -2.474  11.781 -18.447  1.00 89.26           H
ATOM   1073  HN  MET A  85      -2.558   6.101 -18.488  1.00 89.26           H
ATOM   1074  N   PHE A  86      -2.798   5.633 -15.301  1.00 89.92           N
ATOM   1075  CA  PHE A  86      -2.896   4.994 -14.000  1.00 89.92           C
ATOM   1076  C   PHE A  86      -1.525   4.508 -13.523  1.00 89.92           C
ATOM   1077  O   PHE A  86      -1.210   4.593 -12.337  1.00 89.92           O
ATOM   1078  HA  PHE A  86      -3.278   5.738 -13.301  1.00 89.92           H
ATOM   1079  CB  PHE A  86      -3.823   3.787 -14.162  1.00 89.92           C
ATOM   1080 1HB  PHE A  86      -3.437   3.150 -14.958  1.00 89.92           H
ATOM   1081 2HB  PHE A  86      -3.800   3.199 -13.245  1.00 89.92           H
ATOM   1082  CG  PHE A  86      -5.273   4.155 -14.480  1.00 89.92           C
ATOM   1083  CD1 PHE A  86      -5.848   5.234 -13.882  1.00 89.92           C
ATOM   1084  HD1 PHE A  86      -5.274   5.836 -13.177  1.00 89.92           H
ATOM   1085  CD2 PHE A  86      -5.988   3.405 -15.359  1.00 89.92           C
ATOM   1086  HD2 PHE A  86      -5.528   2.540 -15.838  1.00 89.92           H
ATOM   1087  CE1 PHE A  86      -7.194   5.575 -14.176  1.00 89.92           C
ATOM   1088  HE1 PHE A  86      -7.654   6.439 -13.697  1.00 89.92           H
ATOM   1089  CE2 PHE A  86      -7.335   3.746 -15.654  1.00 89.92           C
ATOM   1090  HE2 PHE A  86      -7.908   3.145 -16.359  1.00 89.92           H
ATOM   1091  CZ  PHE A  86      -7.909   4.825 -15.056  1.00 89.92           C
ATOM   1092  HZ  PHE A  86      -8.943   5.087 -15.283  1.00 89.92           H
ATOM   1093  HN  PHE A  86      -3.210   5.121 -16.055  1.00 89.92           H
ATOM   1094  N   LEU A  87      -0.746   4.010 -14.473  1.00 87.90           N
ATOM   1095  CA  LEU A  87       0.587   3.520 -14.166  1.00 87.90           C
ATOM   1096  C   LEU A  87       1.438   4.672 -13.629  1.00 87.90           C
ATOM   1097  O   LEU A  87       2.256   4.478 -12.731  1.00 87.90           O
ATOM   1098  HA  LEU A  87       0.487   2.769 -13.382  1.00 87.90           H
ATOM   1099  CB  LEU A  87       1.194   2.822 -15.385  1.00 87.90           C
ATOM   1100 1HB  LEU A  87       1.109   3.491 -16.242  1.00 87.90           H
ATOM   1101 2HB  LEU A  87       2.258   2.673 -15.201  1.00 87.90           H
ATOM   1102  CG  LEU A  87       0.577   1.474 -15.764  1.00 87.90           C
ATOM   1103  HG  LEU A  87      -0.484   1.628 -15.963  1.00 87.90           H
ATOM   1104  CD1 LEU A  87       1.203   0.926 -17.047  1.00 87.90           C
ATOM   1105 1HD1 LEU A  87       1.034   1.628 -17.863  1.00 87.90           H
ATOM   1106 2HD1 LEU A  87       2.274   0.790 -16.900  1.00 87.90           H
ATOM   1107 3HD1 LEU A  87       0.746  -0.033 -17.293  1.00 87.90           H
ATOM   1108  CD2 LEU A  87       0.679   0.480 -14.605  1.00 87.90           C
ATOM   1109 1HD2 LEU A  87       1.728   0.325 -14.351  1.00 87.90           H
ATOM   1110 2HD2 LEU A  87       0.150   0.876 -13.739  1.00 87.90           H
ATOM   1111 3HD2 LEU A  87       0.233  -0.470 -14.901  1.00 87.90           H
ATOM   1112  HN  LEU A  87      -1.013   3.938 -15.434  1.00 87.90           H
ATOM   1113  N   LEU A  88       1.217   5.846 -14.202  1.00 91.10           N
ATOM   1114  CA  LEU A  88       1.931   7.035 -13.770  1.00 91.10           C
ATOM   1115  C   LEU A  88       1.587   7.328 -12.308  1.00 91.10           C
ATOM   1116  O   LEU A  88       2.480   7.485 -11.476  1.00 91.10           O
ATOM   1117  HA  LEU A  88       2.997   6.820 -13.838  1.00 91.10           H
ATOM   1118  CB  LEU A  88       1.644   8.205 -14.714  1.00 91.10           C
ATOM   1119 1HB  LEU A  88       2.063   7.967 -15.692  1.00 91.10           H
ATOM   1120 2HB  LEU A  88       0.565   8.287 -14.842  1.00 91.10           H
ATOM   1121  CG  LEU A  88       2.184   9.568 -14.277  1.00 91.10           C
ATOM   1122  HG  LEU A  88       1.870   9.745 -13.248  1.00 91.10           H
ATOM   1123  CD1 LEU A  88       3.713   9.583 -14.291  1.00 91.10           C
ATOM   1124 1HD1 LEU A  88       4.091   8.822 -13.608  1.00 91.10           H
ATOM   1125 2HD1 LEU A  88       4.069   9.374 -15.300  1.00 91.10           H
ATOM   1126 3HD1 LEU A  88       4.070  10.563 -13.976  1.00 91.10           H
ATOM   1127  CD2 LEU A  88       1.591  10.691 -15.130  1.00 91.10           C
ATOM   1128 1HD2 LEU A  88       1.854  10.531 -16.176  1.00 91.10           H
ATOM   1129 2HD2 LEU A  88       0.506  10.694 -15.024  1.00 91.10           H
ATOM   1130 3HD2 LEU A  88       1.991  11.649 -14.798  1.00 91.10           H
ATOM   1131  HN  LEU A  88       0.566   5.991 -14.947  1.00 91.10           H
ATOM   1132  N   ASN A  89       0.292   7.392 -12.039  1.00 93.84           N
ATOM   1133  CA  ASN A  89      -0.181   7.777 -10.720  1.00 93.84           C
ATOM   1134  C   ASN A  89       0.244   6.717  -9.702  1.00 93.84           C
ATOM   1135  O   ASN A  89       0.459   7.026  -8.531  1.00 93.84           O
ATOM   1136  HA  ASN A  89       0.274   8.748 -10.525  1.00 93.84           H
ATOM   1137  CB  ASN A  89      -1.707   7.877 -10.689  1.00 93.84           C
ATOM   1138 1HB  ASN A  89      -2.140   7.065 -11.273  1.00 93.84           H
ATOM   1139 2HB  ASN A  89      -2.062   7.757  -9.665  1.00 93.84           H
ATOM   1140  CG  ASN A  89      -2.180   9.221 -11.245  1.00 93.84           C
ATOM   1141  OD1 ASN A  89      -2.421  10.172 -10.520  1.00 93.84           O
ATOM   1142  ND2 ASN A  89      -2.298   9.247 -12.570  1.00 93.84           N
ATOM   1143 1HD2 ASN A  89      -2.084   8.432 -13.107  1.00 93.84           H
ATOM   1144 2HD2 ASN A  89      -2.601  10.083 -13.028  1.00 93.84           H
ATOM   1145  HN  ASN A  89      -0.428   7.187 -12.702  1.00 93.84           H
ATOM   1146  N   LEU A  90       0.353   5.488 -10.185  1.00 92.20           N
ATOM   1147  CA  LEU A  90       0.771   4.384  -9.337  1.00 92.20           C
ATOM   1148  C   LEU A  90       2.206   4.625  -8.864  1.00 92.20           C
ATOM   1149  O   LEU A  90       2.510   4.459  -7.683  1.00 92.20           O
ATOM   1150  HA  LEU A  90       0.116   4.377  -8.465  1.00 92.20           H
ATOM   1151  CB  LEU A  90       0.577   3.050 -10.059  1.00 92.20           C
ATOM   1152 1HB  LEU A  90      -0.371   3.084 -10.596  1.00 92.20           H
ATOM   1153 2HB  LEU A  90       1.363   2.947 -10.807  1.00 92.20           H
ATOM   1154  CG  LEU A  90       0.586   1.801  -9.176  1.00 92.20           C
ATOM   1155  HG  LEU A  90       1.355   1.927  -8.414  1.00 92.20           H
ATOM   1156  CD1 LEU A  90      -0.750   1.635  -8.448  1.00 92.20           C
ATOM   1157 1HD1 LEU A  90      -0.931   2.507  -7.819  1.00 92.20           H
ATOM   1158 2HD1 LEU A  90      -1.553   1.541  -9.178  1.00 92.20           H
ATOM   1159 3HD1 LEU A  90      -0.716   0.740  -7.827  1.00 92.20           H
ATOM   1160  CD2 LEU A  90       0.954   0.557  -9.987  1.00 92.20           C
ATOM   1161 1HD2 LEU A  90       0.226   0.416 -10.786  1.00 92.20           H
ATOM   1162 2HD2 LEU A  90       1.947   0.687 -10.420  1.00 92.20           H
ATOM   1163 3HD2 LEU A  90       0.953  -0.316  -9.335  1.00 92.20           H
ATOM   1164  HN  LEU A  90       0.162   5.241 -11.135  1.00 92.20           H
ATOM   1165  N   ALA A  91       3.049   5.012  -9.809  1.00 94.04           N
ATOM   1166  CA  ALA A  91       4.454   5.234  -9.513  1.00 94.04           C
ATOM   1167  C   ALA A  91       4.588   6.419  -8.554  1.00 94.04           C
ATOM   1168  O   ALA A  91       5.450   6.418  -7.676  1.00 94.04           O
ATOM   1169  HA  ALA A  91       4.837   4.338  -9.025  1.00 94.04           H
ATOM   1170  CB  ALA A  91       5.223   5.451 -10.818  1.00 94.04           C
ATOM   1171 1HB  ALA A  91       5.121   4.569 -11.451  1.00 94.04           H
ATOM   1172 2HB  ALA A  91       4.820   6.320 -11.337  1.00 94.04           H
ATOM   1173 3HB  ALA A  91       6.277   5.618 -10.595  1.00 94.04           H
ATOM   1174  HN  ALA A  91       2.787   5.173 -10.761  1.00 94.04           H
ATOM   1175  N   ILE A  92       3.722   7.402  -8.754  1.00 95.42           N
ATOM   1176  CA  ILE A  92       3.728   8.587  -7.914  1.00 95.42           C
ATOM   1177  C   ILE A  92       3.361   8.193  -6.482  1.00 95.42           C
ATOM   1178  O   ILE A  92       4.012   8.622  -5.530  1.00 95.42           O
ATOM   1179  HA  ILE A  92       4.744   8.983  -7.914  1.00 95.42           H
ATOM   1180  CB  ILE A  92       2.821   9.668  -8.506  1.00 95.42           C
ATOM   1181  HB  ILE A  92       1.860   9.214  -8.745  1.00 95.42           H
ATOM   1182  CG1 ILE A  92       3.400  10.214  -9.812  1.00 95.42           C
ATOM   1183 1HG1 ILE A  92       4.290  10.807  -9.600  1.00 95.42           H
ATOM   1184 2HG1 ILE A  92       3.713   9.387 -10.450  1.00 95.42           H
ATOM   1185  CG2 ILE A  92       2.556  10.779  -7.488  1.00 95.42           C
ATOM   1186 1HG2 ILE A  92       2.069  10.358  -6.608  1.00 95.42           H
ATOM   1187 2HG2 ILE A  92       3.501  11.237  -7.195  1.00 95.42           H
ATOM   1188 3HG2 ILE A  92       1.909  11.534  -7.934  1.00 95.42           H
ATOM   1189  CD1 ILE A  92       2.372  11.074 -10.551  1.00 95.42           C
ATOM   1190 1HD1 ILE A  92       1.494  10.471 -10.782  1.00 95.42           H
ATOM   1191 2HD1 ILE A  92       2.080  11.913  -9.920  1.00 95.42           H
ATOM   1192 3HD1 ILE A  92       2.810  11.449 -11.476  1.00 95.42           H
ATOM   1193  HN  ILE A  92       3.028   7.397  -9.474  1.00 95.42           H
ATOM   1194  N   ALA A  93       2.319   7.382  -6.373  1.00 95.24           N
ATOM   1195  CA  ALA A  93       1.828   6.965  -5.071  1.00 95.24           C
ATOM   1196  C   ALA A  93       2.940   6.228  -4.323  1.00 95.24           C
ATOM   1197  O   ALA A  93       3.170   6.480  -3.141  1.00 95.24           O
ATOM   1198  HA  ALA A  93       1.559   7.863  -4.515  1.00 95.24           H
ATOM   1199  CB  ALA A  93       0.576   6.103  -5.250  1.00 95.24           C
ATOM   1200 1HB  ALA A  93      -0.194   6.682  -5.761  1.00 95.24           H
ATOM   1201 2HB  ALA A  93       0.823   5.223  -5.844  1.00 95.24           H
ATOM   1202 3HB  ALA A  93       0.208   5.790  -4.273  1.00 95.24           H
ATOM   1203  HN  ALA A  93       1.815   7.012  -7.154  1.00 95.24           H
ATOM   1204  N   ASP A  94       3.602   5.334  -5.042  1.00 94.30           N
ATOM   1205  CA  ASP A  94       4.664   4.536  -4.452  1.00 94.30           C
ATOM   1206  C   ASP A  94       5.769   5.463  -3.942  1.00 94.30           C
ATOM   1207  O   ASP A  94       6.266   5.289  -2.830  1.00 94.30           O
ATOM   1208  HA  ASP A  94       4.187   3.975  -3.648  1.00 94.30           H
ATOM   1209  CB  ASP A  94       5.279   3.588  -5.483  1.00 94.30           C
ATOM   1210 1HB  ASP A  94       5.402   4.109  -6.433  1.00 94.30           H
ATOM   1211 2HB  ASP A  94       6.273   3.284  -5.155  1.00 94.30           H
ATOM   1212  CG  ASP A  94       4.401   2.351  -5.683  1.00 94.30           C
ATOM   1213  OD1 ASP A  94       3.711   1.981  -4.709  1.00 94.30           O
ATOM   1214  OD2 ASP A  94       4.440   1.803  -6.806  1.00 94.30           O
ATOM   1215  HN  ASP A  94       3.424   5.151  -6.009  1.00 94.30           H
ATOM   1216  N   LEU A  95       6.122   6.427  -4.780  1.00 96.45           N
ATOM   1217  CA  LEU A  95       7.202   7.343  -4.454  1.00 96.45           C
ATOM   1218  C   LEU A  95       6.871   8.072  -3.151  1.00 96.45           C
ATOM   1219  O   LEU A  95       7.727   8.212  -2.279  1.00 96.45           O
ATOM   1220  HA  LEU A  95       8.100   6.746  -4.297  1.00 96.45           H
ATOM   1221  CB  LEU A  95       7.482   8.281  -5.630  1.00 96.45           C
ATOM   1222 1HB  LEU A  95       6.528   8.618  -6.035  1.00 96.45           H
ATOM   1223 2HB  LEU A  95       7.996   9.164  -5.251  1.00 96.45           H
ATOM   1224  CG  LEU A  95       8.311   7.694  -6.774  1.00 96.45           C
ATOM   1225  HG  LEU A  95       7.789   6.818  -7.160  1.00 96.45           H
ATOM   1226  CD1 LEU A  95       8.437   8.691  -7.928  1.00 96.45           C
ATOM   1227 1HD1 LEU A  95       7.445   8.936  -8.306  1.00 96.45           H
ATOM   1228 2HD1 LEU A  95       8.925   9.598  -7.572  1.00 96.45           H
ATOM   1229 3HD1 LEU A  95       9.031   8.248  -8.727  1.00 96.45           H
ATOM   1230  CD2 LEU A  95       9.678   7.221  -6.273  1.00 96.45           C
ATOM   1231 1HD2 LEU A  95      10.220   8.064  -5.845  1.00 96.45           H
ATOM   1232 2HD2 LEU A  95       9.540   6.453  -5.512  1.00 96.45           H
ATOM   1233 3HD2 LEU A  95      10.247   6.808  -7.106  1.00 96.45           H
ATOM   1234  HN  LEU A  95       5.684   6.587  -5.664  1.00 96.45           H
ATOM   1235  N   LEU A  96       5.627   8.518  -3.059  1.00 95.88           N
ATOM   1236  CA  LEU A  96       5.205   9.333  -1.932  1.00 95.88           C
ATOM   1237  C   LEU A  96       5.434   8.557  -0.633  1.00 95.88           C
ATOM   1238  O   LEU A  96       5.862   9.129   0.368  1.00 95.88           O
ATOM   1239  HA  LEU A  96       5.834  10.223  -1.918  1.00 95.88           H
ATOM   1240  CB  LEU A  96       3.761   9.802  -2.121  1.00 95.88           C
ATOM   1241 1HB  LEU A  96       3.156   8.943  -2.411  1.00 95.88           H
ATOM   1242 2HB  LEU A  96       3.383  10.147  -1.158  1.00 95.88           H
ATOM   1243  CG  LEU A  96       3.546  10.913  -3.150  1.00 95.88           C
ATOM   1244  HG  LEU A  96       3.847  10.537  -4.127  1.00 95.88           H
ATOM   1245  CD1 LEU A  96       2.067  11.292  -3.248  1.00 95.88           C
ATOM   1246 1HD1 LEU A  96       1.488  10.419  -3.550  1.00 95.88           H
ATOM   1247 2HD1 LEU A  96       1.716  11.642  -2.277  1.00 95.88           H
ATOM   1248 3HD1 LEU A  96       1.942  12.084  -3.986  1.00 95.88           H
ATOM   1249  CD2 LEU A  96       4.428  12.125  -2.841  1.00 95.88           C
ATOM   1250 1HD2 LEU A  96       4.181  12.511  -1.852  1.00 95.88           H
ATOM   1251 2HD2 LEU A  96       5.476  11.826  -2.863  1.00 95.88           H
ATOM   1252 3HD2 LEU A  96       4.256  12.900  -3.588  1.00 95.88           H
ATOM   1253  HN  LEU A  96       4.915   8.332  -3.736  1.00 95.88           H
ATOM   1254  N   PHE A  97       5.141   7.266  -0.693  1.00 95.54           N
ATOM   1255  CA  PHE A  97       5.302   6.408   0.468  1.00 95.54           C
ATOM   1256  C   PHE A  97       6.782   6.159   0.765  1.00 95.54           C
ATOM   1257  O   PHE A  97       7.218   6.281   1.909  1.00 95.54           O
ATOM   1258  HA  PHE A  97       4.844   6.920   1.315  1.00 95.54           H
ATOM   1259  CB  PHE A  97       4.630   5.074   0.136  1.00 95.54           C
ATOM   1260 1HB  PHE A  97       3.549   5.215   0.132  1.00 95.54           H
ATOM   1261 2HB  PHE A  97       4.915   4.777  -0.873  1.00 95.54           H
ATOM   1262  CG  PHE A  97       4.980   3.942   1.104  1.00 95.54           C
ATOM   1263  CD1 PHE A  97       5.590   2.818   0.643  1.00 95.54           C
ATOM   1264  HD1 PHE A  97       5.831   2.723  -0.416  1.00 95.54           H
ATOM   1265  CD2 PHE A  97       4.680   4.060   2.425  1.00 95.54           C
ATOM   1266  HD2 PHE A  97       4.190   4.961   2.794  1.00 95.54           H
ATOM   1267  CE1 PHE A  97       5.915   1.767   1.541  1.00 95.54           C
ATOM   1268  HE1 PHE A  97       6.405   0.866   1.172  1.00 95.54           H
ATOM   1269  CE2 PHE A  97       5.004   3.010   3.323  1.00 95.54           C
ATOM   1270  HE2 PHE A  97       4.764   3.104   4.382  1.00 95.54           H
ATOM   1271  CZ  PHE A  97       5.615   1.885   2.862  1.00 95.54           C
ATOM   1272  HZ  PHE A  97       5.865   1.079   3.552  1.00 95.54           H
ATOM   1273  HN  PHE A  97       4.799   6.808  -1.513  1.00 95.54           H
ATOM   1274  N   LEU A  98       7.514   5.815  -0.285  1.00 96.44           N
ATOM   1275  CA  LEU A  98       8.893   5.387  -0.128  1.00 96.44           C
ATOM   1276  C   LEU A  98       9.680   6.476   0.604  1.00 96.44           C
ATOM   1277  O   LEU A  98      10.566   6.176   1.404  1.00 96.44           O
ATOM   1278  HA  LEU A  98       8.888   4.490   0.491  1.00 96.44           H
ATOM   1279  CB  LEU A  98       9.492   5.000  -1.482  1.00 96.44           C
ATOM   1280 1HB  LEU A  98       9.305   5.812  -2.184  1.00 96.44           H
ATOM   1281 2HB  LEU A  98      10.573   4.919  -1.369  1.00 96.44           H
ATOM   1282  CG  LEU A  98       8.972   3.700  -2.098  1.00 96.44           C
ATOM   1283  HG  LEU A  98       7.888   3.679  -1.987  1.00 96.44           H
ATOM   1284  CD1 LEU A  98       9.274   3.644  -3.596  1.00 96.44           C
ATOM   1285 1HD1 LEU A  98       8.792   4.484  -4.096  1.00 96.44           H
ATOM   1286 2HD1 LEU A  98      10.351   3.698  -3.752  1.00 96.44           H
ATOM   1287 3HD1 LEU A  98       8.894   2.709  -4.009  1.00 96.44           H
ATOM   1288  CD2 LEU A  98       9.526   2.482  -1.356  1.00 96.44           C
ATOM   1289 1HD2 LEU A  98      10.614   2.485  -1.413  1.00 96.44           H
ATOM   1290 2HD2 LEU A  98       9.217   2.521  -0.311  1.00 96.44           H
ATOM   1291 3HD2 LEU A  98       9.140   1.571  -1.814  1.00 96.44           H
ATOM   1292  HN  LEU A  98       7.179   5.826  -1.227  1.00 96.44           H
ATOM   1293  N   VAL A  99       9.330   7.718   0.304  1.00 96.66           N
ATOM   1294  CA  VAL A  99      10.033   8.853   0.876  1.00 96.66           C
ATOM   1295  C   VAL A  99       9.871   8.834   2.398  1.00 96.66           C
ATOM   1296  O   VAL A  99      10.626   9.490   3.114  1.00 96.66           O
ATOM   1297  HA  VAL A  99      11.090   8.741   0.635  1.00 96.66           H
ATOM   1298  CB  VAL A  99       9.537  10.152   0.238  1.00 96.66           C
ATOM   1299  HB  VAL A  99       8.448  10.147   0.271  1.00 96.66           H
ATOM   1300  CG1 VAL A  99      10.025  11.370   1.024  1.00 96.66           C
ATOM   1301 1HG1 VAL A  99       9.649  11.318   2.046  1.00 96.66           H
ATOM   1302 2HG1 VAL A  99      11.115  11.382   1.038  1.00 96.66           H
ATOM   1303 3HG1 VAL A  99       9.658  12.280   0.549  1.00 96.66           H
ATOM   1304  CG2 VAL A  99       9.963  10.240  -1.229  1.00 96.66           C
ATOM   1305 1HG2 VAL A  99      11.051  10.212  -1.294  1.00 96.66           H
ATOM   1306 2HG2 VAL A  99       9.544   9.397  -1.780  1.00 96.66           H
ATOM   1307 3HG2 VAL A  99       9.597  11.172  -1.658  1.00 96.66           H
ATOM   1308  HN  VAL A  99       8.581   7.953  -0.316  1.00 96.66           H
ATOM   1309  N   THR A 100       8.881   8.076   2.846  1.00 95.88           N
ATOM   1310  CA  THR A 100       8.569   8.014   4.264  1.00 95.88           C
ATOM   1311  C   THR A 100       9.407   6.931   4.947  1.00 95.88           C
ATOM   1312  O   THR A 100       9.527   6.914   6.171  1.00 95.88           O
ATOM   1313  HA  THR A 100       8.844   8.965   4.718  1.00 95.88           H
ATOM   1314  CB  THR A 100       7.061   7.795   4.407  1.00 95.88           C
ATOM   1315  HB  THR A 100       6.731   8.016   5.422  1.00 95.88           H
ATOM   1316  OG1 THR A 100       6.862   6.452   3.974  1.00 95.88           O
ATOM   1317  HG1 THR A 100       6.791   6.422   2.977  1.00 95.88           H
ATOM   1318  CG2 THR A 100       6.252   8.631   3.414  1.00 95.88           C
ATOM   1319 1HG2 THR A 100       6.535   8.361   2.396  1.00 95.88           H
ATOM   1320 2HG2 THR A 100       6.455   9.689   3.579  1.00 95.88           H
ATOM   1321 3HG2 THR A 100       5.189   8.438   3.558  1.00 95.88           H
ATOM   1322  HN  THR A 100       8.298   7.513   2.260  1.00 95.88           H
ATOM   1323  N   LEU A 101       9.967   6.055   4.125  1.00 95.71           N
ATOM   1324  CA  LEU A 101      10.653   4.881   4.638  1.00 95.71           C
ATOM   1325  C   LEU A 101      11.878   5.322   5.442  1.00 95.71           C
ATOM   1326  O   LEU A 101      12.166   4.762   6.498  1.00 95.71           O
ATOM   1327  HA  LEU A 101       9.965   4.368   5.311  1.00 95.71           H
ATOM   1328  CB  LEU A 101      10.981   3.912   3.500  1.00 95.71           C
ATOM   1329 1HB  LEU A 101      11.488   4.467   2.712  1.00 95.71           H
ATOM   1330 2HB  LEU A 101      11.687   3.170   3.873  1.00 95.71           H
ATOM   1331  CG  LEU A 101       9.790   3.176   2.882  1.00 95.71           C
ATOM   1332  HG  LEU A 101       9.151   3.911   2.393  1.00 95.71           H
ATOM   1333  CD1 LEU A 101      10.252   2.191   1.807  1.00 95.71           C
ATOM   1334 1HD1 LEU A 101      10.776   2.733   1.019  1.00 95.71           H
ATOM   1335 2HD1 LEU A 101      10.925   1.457   2.251  1.00 95.71           H
ATOM   1336 3HD1 LEU A 101       9.387   1.682   1.384  1.00 95.71           H
ATOM   1337  CD2 LEU A 101       8.948   2.492   3.961  1.00 95.71           C
ATOM   1338 1HD2 LEU A 101       9.563   1.772   4.500  1.00 95.71           H
ATOM   1339 2HD2 LEU A 101       8.572   3.242   4.658  1.00 95.71           H
ATOM   1340 3HD2 LEU A 101       8.109   1.977   3.495  1.00 95.71           H
ATOM   1341  HN  LEU A 101       9.956   6.136   3.129  1.00 95.71           H
ATOM   1342  N   PRO A 102      12.617   6.330   4.959  1.00 95.77           N
ATOM   1343  CA  PRO A 102      13.806   6.803   5.673  1.00 95.77           C
ATOM   1344  C   PRO A 102      13.509   7.146   7.124  1.00 95.77           C
ATOM   1345  O   PRO A 102      14.296   6.828   8.014  1.00 95.77           O
ATOM   1346  HA  PRO A 102      14.557   6.014   5.714  1.00 95.77           H
ATOM   1347  CB  PRO A 102      14.241   8.035   4.876  1.00 95.77           C
ATOM   1348 1HB  PRO A 102      13.800   8.948   5.275  1.00 95.77           H
ATOM   1349 2HB  PRO A 102      15.323   8.167   4.901  1.00 95.77           H
ATOM   1350  CG  PRO A 102      13.743   7.738   3.467  1.00 95.77           C
ATOM   1351 1HG  PRO A 102      13.657   8.644   2.868  1.00 95.77           H
ATOM   1352 2HG  PRO A 102      14.422   7.077   2.928  1.00 95.77           H
ATOM   1353  CD  PRO A 102      12.391   7.088   3.715  1.00 95.77           C
ATOM   1354 1HD  PRO A 102      11.601   7.829   3.835  1.00 95.77           H
ATOM   1355 2HD  PRO A 102      12.094   6.442   2.888  1.00 95.77           H
ATOM   1356  N   PHE A 103      12.370   7.793   7.325  1.00 94.98           N
ATOM   1357  CA  PHE A 103      11.987   8.238   8.654  1.00 94.98           C
ATOM   1358  C   PHE A 103      11.664   7.047   9.558  1.00 94.98           C
ATOM   1359  O   PHE A 103      12.004   7.051  10.741  1.00 94.98           O
ATOM   1360  HA  PHE A 103      12.832   8.787   9.067  1.00 94.98           H
ATOM   1361  CB  PHE A 103      10.731   9.096   8.493  1.00 94.98           C
ATOM   1362 1HB  PHE A 103       9.970   8.514   7.972  1.00 94.98           H
ATOM   1363 2HB  PHE A 103      10.333   9.329   9.481  1.00 94.98           H
ATOM   1364  CG  PHE A 103      10.963  10.403   7.732  1.00 94.98           C
ATOM   1365  CD1 PHE A 103      11.328  11.526   8.406  1.00 94.98           C
ATOM   1366  HD1 PHE A 103      11.454  11.496   9.488  1.00 94.98           H
ATOM   1367  CD2 PHE A 103      10.805  10.441   6.382  1.00 94.98           C
ATOM   1368  HD2 PHE A 103      10.512   9.540   5.842  1.00 94.98           H
ATOM   1369  CE1 PHE A 103      11.543  12.739   7.699  1.00 94.98           C
ATOM   1370  HE1 PHE A 103      11.835  13.640   8.239  1.00 94.98           H
ATOM   1371  CE2 PHE A 103      11.021  11.654   5.675  1.00 94.98           C
ATOM   1372  HE2 PHE A 103      10.894  11.684   4.593  1.00 94.98           H
ATOM   1373  CZ  PHE A 103      11.385  12.777   6.349  1.00 94.98           C
ATOM   1374  HZ  PHE A 103      11.551  13.708   5.807  1.00 94.98           H
ATOM   1375  HN  PHE A 103      11.717   8.013   6.600  1.00 94.98           H
ATOM   1376  N   TRP A 104      11.012   6.056   8.968  1.00 93.11           N
ATOM   1377  CA  TRP A 104      10.675   4.844   9.696  1.00 93.11           C
ATOM   1378  C   TRP A 104      11.981   4.172  10.125  1.00 93.11           C
ATOM   1379  O   TRP A 104      12.068   3.621  11.221  1.00 93.11           O
ATOM   1380  HA  TRP A 104      10.098   5.132  10.575  1.00 93.11           H
ATOM   1381  CB  TRP A 104       9.780   3.931   8.855  1.00 93.11           C
ATOM   1382 1HB  TRP A 104      10.145   3.928   7.828  1.00 93.11           H
ATOM   1383 2HB  TRP A 104       9.868   2.910   9.228  1.00 93.11           H
ATOM   1384  CG  TRP A 104       8.304   4.333   8.857  1.00 93.11           C
ATOM   1385  CD1 TRP A 104       7.544   4.686   7.811  1.00 93.11           C
ATOM   1386  HD1 TRP A 104       7.900   4.732   6.782  1.00 93.11           H
ATOM   1387  CD2 TRP A 104       7.435   4.410  10.006  1.00 93.11           C
ATOM   1388  NE1 TRP A 104       6.254   4.983   8.200  1.00 93.11           N
ATOM   1389  HE1 TRP A 104       5.506   5.271   7.602  1.00 93.11           H
ATOM   1390  CE2 TRP A 104       6.186   4.810   9.578  1.00 93.11           C
ATOM   1391  CE3 TRP A 104       7.696   4.149  11.363  1.00 93.11           C
ATOM   1392  HE3 TRP A 104       8.673   3.832  11.726  1.00 93.11           H
ATOM   1393  CZ2 TRP A 104       5.099   4.986  10.442  1.00 93.11           C
ATOM   1394  HZ2 TRP A 104       4.121   5.303  10.079  1.00 93.11           H
ATOM   1395  CZ3 TRP A 104       6.599   4.330  12.214  1.00 93.11           C
ATOM   1396  HZ3 TRP A 104       6.747   4.141  13.278  1.00 93.11           H
ATOM   1397  CH2 TRP A 104       5.335   4.732  11.799  1.00 93.11           C
ATOM   1398  HH2 TRP A 104       4.532   4.850  12.526  1.00 93.11           H
ATOM   1399  HN  TRP A 104      10.715   6.072   8.014  1.00 93.11           H
ATOM   1400  N   ALA A 105      12.963   4.239   9.238  1.00 94.67           N
ATOM   1401  CA  ALA A 105      14.233   3.576   9.477  1.00 94.67           C
ATOM   1402  C   ALA A 105      14.897   4.185  10.714  1.00 94.67           C
ATOM   1403  O   ALA A 105      15.375   3.461  11.586  1.00 94.67           O
ATOM   1404  HA  ALA A 105      14.028   2.522   9.667  1.00 94.67           H
ATOM   1405  CB  ALA A 105      15.111   3.689   8.229  1.00 94.67           C
ATOM   1406 1HB  ALA A 105      14.607   3.216   7.386  1.00 94.67           H
ATOM   1407 2HB  ALA A 105      15.287   4.741   8.003  1.00 94.67           H
ATOM   1408 3HB  ALA A 105      16.064   3.192   8.408  1.00 94.67           H
ATOM   1409  HN  ALA A 105      12.901   4.733   8.371  1.00 94.67           H
ATOM   1410  N   ILE A 106      14.904   5.509  10.750  1.00 94.09           N
ATOM   1411  CA  ILE A 106      15.537   6.225  11.845  1.00 94.09           C
ATOM   1412  C   ILE A 106      14.798   5.911  13.148  1.00 94.09           C
ATOM   1413  O   ILE A 106      15.424   5.677  14.180  1.00 94.09           O
ATOM   1414  HA  ILE A 106      16.559   5.854  11.930  1.00 94.09           H
ATOM   1415  CB  ILE A 106      15.622   7.719  11.531  1.00 94.09           C
ATOM   1416  HB  ILE A 106      14.645   8.051  11.179  1.00 94.09           H
ATOM   1417  CG1 ILE A 106      16.622   7.986  10.403  1.00 94.09           C
ATOM   1418 1HG1 ILE A 106      17.639   7.874  10.780  1.00 94.09           H
ATOM   1419 2HG1 ILE A 106      16.491   7.246   9.614  1.00 94.09           H
ATOM   1420  CG2 ILE A 106      15.948   8.527  12.789  1.00 94.09           C
ATOM   1421 1HG2 ILE A 106      15.167   8.370  13.533  1.00 94.09           H
ATOM   1422 2HG2 ILE A 106      16.906   8.199  13.193  1.00 94.09           H
ATOM   1423 3HG2 ILE A 106      16.003   9.586  12.537  1.00 94.09           H
ATOM   1424  CD1 ILE A 106      16.438   9.392   9.828  1.00 94.09           C
ATOM   1425 1HD1 ILE A 106      15.428   9.492   9.431  1.00 94.09           H
ATOM   1426 2HD1 ILE A 106      16.593  10.130  10.616  1.00 94.09           H
ATOM   1427 3HD1 ILE A 106      17.160   9.556   9.029  1.00 94.09           H
ATOM   1428  HN  ILE A 106      14.489   6.090  10.050  1.00 94.09           H
ATOM   1429  N   ALA A 107      13.476   5.918  13.057  1.00 92.90           N
ATOM   1430  CA  ALA A 107      12.644   5.730  14.233  1.00 92.90           C
ATOM   1431  C   ALA A 107      12.884   4.331  14.804  1.00 92.90           C
ATOM   1432  O   ALA A 107      12.848   4.138  16.019  1.00 92.90           O
ATOM   1433  HA  ALA A 107      12.944   6.472  14.973  1.00 92.90           H
ATOM   1434  CB  ALA A 107      11.178   5.966  13.865  1.00 92.90           C
ATOM   1435 1HB  ALA A 107      11.056   6.983  13.492  1.00 92.90           H
ATOM   1436 2HB  ALA A 107      10.879   5.258  13.092  1.00 92.90           H
ATOM   1437 3HB  ALA A 107      10.554   5.825  14.748  1.00 92.90           H
ATOM   1438  HN  ALA A 107      12.975   6.048  12.201  1.00 92.90           H
ATOM   1439  N   ALA A 108      13.124   3.391  13.902  1.00 92.45           N
ATOM   1440  CA  ALA A 108      13.329   2.009  14.298  1.00 92.45           C
ATOM   1441  C   ALA A 108      14.732   1.854  14.887  1.00 92.45           C
ATOM   1442  O   ALA A 108      14.948   1.037  15.780  1.00 92.45           O
ATOM   1443  HA  ALA A 108      12.593   1.771  15.066  1.00 92.45           H
ATOM   1444  CB  ALA A 108      13.098   1.093  13.094  1.00 92.45           C
ATOM   1445 1HB  ALA A 108      12.078   1.219  12.732  1.00 92.45           H
ATOM   1446 2HB  ALA A 108      13.800   1.352  12.301  1.00 92.45           H
ATOM   1447 3HB  ALA A 108      13.252   0.056  13.391  1.00 92.45           H
ATOM   1448  HN  ALA A 108      13.178   3.562  12.918  1.00 92.45           H
ATOM   1449  N   ALA A 109      15.651   2.653  14.363  1.00 92.03           N
ATOM   1450  CA  ALA A 109      17.050   2.529  14.734  1.00 92.03           C
ATOM   1451  C   ALA A 109      17.231   2.983  16.184  1.00 92.03           C
ATOM   1452  O   ALA A 109      18.072   2.450  16.905  1.00 92.03           O
ATOM   1453  HA  ALA A 109      17.322   1.477  14.656  1.00 92.03           H
ATOM   1454  CB  ALA A 109      17.910   3.335  13.759  1.00 92.03           C
ATOM   1455 1HB  ALA A 109      17.768   2.954  12.748  1.00 92.03           H
ATOM   1456 2HB  ALA A 109      17.616   4.384  13.797  1.00 92.03           H
ATOM   1457 3HB  ALA A 109      18.960   3.242  14.038  1.00 92.03           H
ATOM   1458  HN  ALA A 109      15.452   3.373  13.698  1.00 92.03           H
ATOM   1459  N   ASP A 110      16.426   3.963  16.568  1.00 88.01           N
ATOM   1460  CA  ASP A 110      16.577   4.588  17.872  1.00 88.01           C
ATOM   1461  C   ASP A 110      15.199   4.990  18.402  1.00 88.01           C
ATOM   1462  O   ASP A 110      14.523   4.193  19.050  1.00 88.01           O
ATOM   1463  HA  ASP A 110      17.060   3.836  18.495  1.00 88.01           H
ATOM   1464  CB  ASP A 110      17.436   5.850  17.782  1.00 88.01           C
ATOM   1465 1HB  ASP A 110      18.409   5.603  17.357  1.00 88.01           H
ATOM   1466 2HB  ASP A 110      16.967   6.567  17.107  1.00 88.01           H
ATOM   1467  CG  ASP A 110      17.622   6.487  19.161  1.00 88.01           C
ATOM   1468  OD1 ASP A 110      17.272   5.808  20.150  1.00 88.01           O
ATOM   1469  OD2 ASP A 110      18.109   7.637  19.194  1.00 88.01           O
ATOM   1470  HN  ASP A 110      15.684   4.330  16.007  1.00 88.01           H
ATOM   1471  N   GLN A 111      14.825   6.226  18.107  1.00 88.86           N
ATOM   1472  CA  GLN A 111      13.542   6.745  18.550  1.00 88.86           C
ATOM   1473  C   GLN A 111      13.043   7.822  17.585  1.00 88.86           C
ATOM   1474  O   GLN A 111      13.780   8.261  16.704  1.00 88.86           O
ATOM   1475  HA  GLN A 111      12.864   5.892  18.537  1.00 88.86           H
ATOM   1476  CB  GLN A 111      13.634   7.289  19.977  1.00 88.86           C
ATOM   1477 1HB  GLN A 111      12.652   7.627  20.306  1.00 88.86           H
ATOM   1478 2HB  GLN A 111      13.941   6.493  20.655  1.00 88.86           H
ATOM   1479  CG  GLN A 111      14.631   8.447  20.059  1.00 88.86           C
ATOM   1480 1HG  GLN A 111      15.617   8.107  19.740  1.00 88.86           H
ATOM   1481 2HG  GLN A 111      14.331   9.240  19.374  1.00 88.86           H
ATOM   1482  CD  GLN A 111      14.713   9.000  21.484  1.00 88.86           C
ATOM   1483  OE1 GLN A 111      13.715   9.223  22.149  1.00 88.86           O
ATOM   1484  NE2 GLN A 111      15.955   9.209  21.912  1.00 88.86           N
ATOM   1485 1HE2 GLN A 111      16.731   9.005  21.315  1.00 88.86           H
ATOM   1486 2HE2 GLN A 111      16.112   9.569  22.832  1.00 88.86           H
ATOM   1487  HN  GLN A 111      15.380   6.867  17.577  1.00 88.86           H
ATOM   1488  N   TRP A 112      11.793   8.216  17.783  1.00 91.46           N
ATOM   1489  CA  TRP A 112      11.186   9.231  16.939  1.00 91.46           C
ATOM   1490  C   TRP A 112      11.774  10.588  17.335  1.00 91.46           C
ATOM   1491  O   TRP A 112      11.440  11.129  18.388  1.00 91.46           O
ATOM   1492  HA  TRP A 112      11.442   9.002  15.905  1.00 91.46           H
ATOM   1493  CB  TRP A 112       9.660   9.188  17.041  1.00 91.46           C
ATOM   1494 1HB  TRP A 112       9.325   8.164  16.880  1.00 91.46           H
ATOM   1495 2HB  TRP A 112       9.366   9.465  18.053  1.00 91.46           H
ATOM   1496  CG  TRP A 112       8.944  10.106  16.048  1.00 91.46           C
ATOM   1497  CD1 TRP A 112       8.517  11.361  16.245  1.00 91.46           C
ATOM   1498  HD1 TRP A 112       8.632  11.909  17.180  1.00 91.46           H
ATOM   1499  CD2 TRP A 112       8.587   9.788  14.687  1.00 91.46           C
ATOM   1500  NE1 TRP A 112       7.913  11.872  15.114  1.00 91.46           N
ATOM   1501  HE1 TRP A 112       7.517  12.785  15.016  1.00 91.46           H
ATOM   1502  CE2 TRP A 112       7.957  10.885  14.137  1.00 91.46           C
ATOM   1503  CE3 TRP A 112       8.790   8.611  13.944  1.00 91.46           C
ATOM   1504  HE3 TRP A 112       9.285   7.731  14.355  1.00 91.46           H
ATOM   1505  CZ2 TRP A 112       7.478  10.915  12.821  1.00 91.46           C
ATOM   1506  HZ2 TRP A 112       6.984  11.795  12.410  1.00 91.46           H
ATOM   1507  CZ3 TRP A 112       8.305   8.657  12.631  1.00 91.46           C
ATOM   1508  HZ3 TRP A 112       8.437   7.770  12.011  1.00 91.46           H
ATOM   1509  CH2 TRP A 112       7.669   9.754  12.063  1.00 91.46           C
ATOM   1510  HH2 TRP A 112       7.320   9.711  11.031  1.00 91.46           H
ATOM   1511  HN  TRP A 112      11.200   7.854  18.502  1.00 91.46           H
ATOM   1512  N   LYS A 113      12.638  11.098  16.470  1.00 91.80           N
ATOM   1513  CA  LYS A 113      13.366  12.319  16.771  1.00 91.80           C
ATOM   1514  C   LYS A 113      12.657  13.505  16.114  1.00 91.80           C
ATOM   1515  O   LYS A 113      13.126  14.639  16.202  1.00 91.80           O
ATOM   1516  HA  LYS A 113      13.340  12.457  17.852  1.00 91.80           H
ATOM   1517  CB  LYS A 113      14.835  12.180  16.368  1.00 91.80           C
ATOM   1518 1HB  LYS A 113      14.903  11.908  15.314  1.00 91.80           H
ATOM   1519 2HB  LYS A 113      15.339  13.140  16.481  1.00 91.80           H
ATOM   1520  CG  LYS A 113      15.540  11.123  17.220  1.00 91.80           C
ATOM   1521 1HG  LYS A 113      15.523  11.424  18.267  1.00 91.80           H
ATOM   1522 2HG  LYS A 113      15.002  10.177  17.151  1.00 91.80           H
ATOM   1523  CD  LYS A 113      16.987  10.926  16.763  1.00 91.80           C
ATOM   1524 1HD  LYS A 113      17.005  10.643  15.711  1.00 91.80           H
ATOM   1525 2HD  LYS A 113      17.530  11.868  16.848  1.00 91.80           H
ATOM   1526  CE  LYS A 113      17.685   9.851  17.598  1.00 91.80           C
ATOM   1527 1HE  LYS A 113      17.726  10.163  18.642  1.00 91.80           H
ATOM   1528 2HE  LYS A 113      17.109   8.926  17.565  1.00 91.80           H
ATOM   1529  NZ  LYS A 113      19.054   9.608  17.092  1.00 91.80           N
ATOM   1530 1HZ  LYS A 113      19.472   8.840  17.604  1.00 91.80           H
ATOM   1531 2HZ  LYS A 113      19.013   9.375  16.106  1.00 91.80           H
ATOM   1532 3HZ  LYS A 113      19.614  10.444  17.219  1.00 91.80           H
ATOM   1533  HN  LYS A 113      12.843  10.692  15.580  1.00 91.80           H
ATOM   1534  N   PHE A 114      11.539  13.203  15.471  1.00 93.83           N
ATOM   1535  CA  PHE A 114      10.884  14.174  14.611  1.00 93.83           C
ATOM   1536  C   PHE A 114       9.649  14.766  15.293  1.00 93.83           C
ATOM   1537  O   PHE A 114       9.206  14.265  16.325  1.00 93.83           O
ATOM   1538  HA  PHE A 114      11.604  14.968  14.414  1.00 93.83           H
ATOM   1539  CB  PHE A 114      10.447  13.430  13.347  1.00 93.83           C
ATOM   1540 1HB  PHE A 114       9.638  12.745  13.603  1.00 93.83           H
ATOM   1541 2HB  PHE A 114      10.043  14.149  12.635  1.00 93.83           H
ATOM   1542  CG  PHE A 114      11.569  12.640  12.671  1.00 93.83           C
ATOM   1543  CD1 PHE A 114      12.514  13.291  11.940  1.00 93.83           C
ATOM   1544  HD1 PHE A 114      12.471  14.375  11.836  1.00 93.83           H
ATOM   1545  CD2 PHE A 114      11.622  11.287  12.800  1.00 93.83           C
ATOM   1546  HD2 PHE A 114      10.865  10.765  13.386  1.00 93.83           H
ATOM   1547  CE1 PHE A 114      13.555  12.557  11.312  1.00 93.83           C
ATOM   1548  HE1 PHE A 114      14.312  13.079  10.726  1.00 93.83           H
ATOM   1549  CE2 PHE A 114      12.664  10.554  12.172  1.00 93.83           C
ATOM   1550  HE2 PHE A 114      12.706   9.470  12.276  1.00 93.83           H
ATOM   1551  CZ  PHE A 114      13.608  11.205  11.441  1.00 93.83           C
ATOM   1552  HZ  PHE A 114      14.408  10.642  10.959  1.00 93.83           H
ATOM   1553  HN  PHE A 114      11.082  12.315  15.530  1.00 93.83           H
ATOM   1554  N   GLN A 115       9.128  15.823  14.688  1.00 94.10           N
ATOM   1555  CA  GLN A 115       7.971  16.507  15.240  1.00 94.10           C
ATOM   1556  C   GLN A 115       6.704  15.686  14.997  1.00 94.10           C
ATOM   1557  O   GLN A 115       6.707  14.757  14.191  1.00 94.10           O
ATOM   1558  HA  GLN A 115       8.163  16.583  16.311  1.00 94.10           H
ATOM   1559  CB  GLN A 115       7.834  17.914  14.655  1.00 94.10           C
ATOM   1560 1HB  GLN A 115       7.828  17.859  13.566  1.00 94.10           H
ATOM   1561 2HB  GLN A 115       6.881  18.347  14.958  1.00 94.10           H
ATOM   1562  CG  GLN A 115       8.980  18.815  15.119  1.00 94.10           C
ATOM   1563 1HG  GLN A 115       9.084  18.748  16.202  1.00 94.10           H
ATOM   1564 2HG  GLN A 115       9.919  18.468  14.687  1.00 94.10           H
ATOM   1565  CD  GLN A 115       8.733  20.269  14.713  1.00 94.10           C
ATOM   1566  OE1 GLN A 115       7.848  20.581  13.934  1.00 94.10           O
ATOM   1567  NE2 GLN A 115       9.562  21.139  15.284  1.00 94.10           N
ATOM   1568 1HE2 GLN A 115      10.268  20.816  15.915  1.00 94.10           H
ATOM   1569 2HE2 GLN A 115       9.480  22.114  15.081  1.00 94.10           H
ATOM   1570  HN  GLN A 115       9.483  16.212  13.838  1.00 94.10           H
ATOM   1571  N   THR A 116       5.650  16.058  15.708  1.00 94.22           N
ATOM   1572  CA  THR A 116       4.392  15.336  15.618  1.00 94.22           C
ATOM   1573  C   THR A 116       3.844  15.398  14.191  1.00 94.22           C
ATOM   1574  O   THR A 116       3.253  14.433  13.707  1.00 94.22           O
ATOM   1575  HA  THR A 116       4.581  14.287  15.843  1.00 94.22           H
ATOM   1576  CB  THR A 116       3.437  15.918  16.661  1.00 94.22           C
ATOM   1577  HB  THR A 116       3.070  16.897  16.351  1.00 94.22           H
ATOM   1578  OG1 THR A 116       4.190  15.899  17.871  1.00 94.22           O
ATOM   1579  HG1 THR A 116       3.763  16.497  18.549  1.00 94.22           H
ATOM   1580  CG2 THR A 116       2.249  14.996  16.947  1.00 94.22           C
ATOM   1581 1HG2 THR A 116       2.614  14.040  17.322  1.00 94.22           H
ATOM   1582 2HG2 THR A 116       1.685  14.835  16.028  1.00 94.22           H
ATOM   1583 3HG2 THR A 116       1.603  15.457  17.694  1.00 94.22           H
ATOM   1584  HN  THR A 116       5.646  16.836  16.337  1.00 94.22           H
ATOM   1585  N   PHE A 117       4.059  16.541  13.557  1.00 95.33           N
ATOM   1586  CA  PHE A 117       3.591  16.742  12.196  1.00 95.33           C
ATOM   1587  C   PHE A 117       4.083  15.623  11.276  1.00 95.33           C
ATOM   1588  O   PHE A 117       3.306  15.060  10.507  1.00 95.33           O
ATOM   1589  HA  PHE A 117       2.501  16.734  12.224  1.00 95.33           H
ATOM   1590  CB  PHE A 117       4.171  18.074  11.716  1.00 95.33           C
ATOM   1591 1HB  PHE A 117       3.771  18.877  12.334  1.00 95.33           H
ATOM   1592 2HB  PHE A 117       5.250  18.064  11.865  1.00 95.33           H
ATOM   1593  CG  PHE A 117       3.877  18.387  10.247  1.00 95.33           C
ATOM   1594  CD1 PHE A 117       4.859  18.258   9.315  1.00 95.33           C
ATOM   1595  HD1 PHE A 117       5.855  17.932   9.614  1.00 95.33           H
ATOM   1596  CD2 PHE A 117       2.634  18.794   9.873  1.00 95.33           C
ATOM   1597  HD2 PHE A 117       1.847  18.897  10.621  1.00 95.33           H
ATOM   1598  CE1 PHE A 117       4.587  18.548   7.952  1.00 95.33           C
ATOM   1599  HE1 PHE A 117       5.374  18.445   7.205  1.00 95.33           H
ATOM   1600  CE2 PHE A 117       2.362  19.084   8.510  1.00 95.33           C
ATOM   1601  HE2 PHE A 117       1.366  19.410   8.211  1.00 95.33           H
ATOM   1602  CZ  PHE A 117       3.344  18.955   7.578  1.00 95.33           C
ATOM   1603  HZ  PHE A 117       3.135  19.178   6.532  1.00 95.33           H
ATOM   1604  HN  PHE A 117       4.542  17.320  13.957  1.00 95.33           H
ATOM   1605  N   MET A 118       5.372  15.335  11.386  1.00 94.98           N
ATOM   1606  CA  MET A 118       5.984  14.314  10.552  1.00 94.98           C
ATOM   1607  C   MET A 118       5.373  12.939  10.832  1.00 94.98           C
ATOM   1608  O   MET A 118       5.232  12.122   9.923  1.00 94.98           O
ATOM   1609  HA  MET A 118       5.774  14.610   9.524  1.00 94.98           H
ATOM   1610  CB  MET A 118       7.489  14.269  10.822  1.00 94.98           C
ATOM   1611 1HB  MET A 118       7.891  15.282  10.832  1.00 94.98           H
ATOM   1612 2HB  MET A 118       7.672  13.843  11.809  1.00 94.98           H
ATOM   1613  CG  MET A 118       8.212  13.438   9.760  1.00 94.98           C
ATOM   1614 1HG  MET A 118       9.279  13.403   9.978  1.00 94.98           H
ATOM   1615 2HG  MET A 118       7.849  12.411   9.780  1.00 94.98           H
ATOM   1616  SD  MET A 118       7.943  14.147   8.144  1.00 94.98           S
ATOM   1617  CE  MET A 118       8.913  15.638   8.294  1.00 94.98           C
ATOM   1618 1HE  MET A 118       8.525  16.243   9.113  1.00 94.98           H
ATOM   1619 2HE  MET A 118       9.952  15.377   8.496  1.00 94.98           H
ATOM   1620 3HE  MET A 118       8.855  16.204   7.364  1.00 94.98           H
ATOM   1621  HN  MET A 118       5.993  15.784  12.028  1.00 94.98           H
ATOM   1622  N   CYS A 119       5.028  12.726  12.093  1.00 93.61           N
ATOM   1623  CA  CYS A 119       4.434  11.465  12.503  1.00 93.61           C
ATOM   1624  C   CYS A 119       3.099  11.303  11.775  1.00 93.61           C
ATOM   1625  O   CYS A 119       2.807  10.236  11.236  1.00 93.61           O
ATOM   1626  HA  CYS A 119       5.132  10.681  12.211  1.00 93.61           H
ATOM   1627  CB  CYS A 119       4.269  11.385  14.022  1.00 93.61           C
ATOM   1628 1HB  CYS A 119       5.247  11.393  14.504  1.00 93.61           H
ATOM   1629 2HB  CYS A 119       3.728  12.260  14.384  1.00 93.61           H
ATOM   1630  SG  CYS A 119       3.363   9.860  14.474  1.00 93.61           S
ATOM   1631  HN  CYS A 119       5.147  13.395  12.826  1.00 93.61           H
ATOM   1632  N   LYS A 120       2.323  12.377  11.782  1.00 94.71           N
ATOM   1633  CA  LYS A 120       1.020  12.364  11.138  1.00 94.71           C
ATOM   1634  C   LYS A 120       1.190  12.006   9.660  1.00 94.71           C
ATOM   1635  O   LYS A 120       0.494  11.133   9.145  1.00 94.71           O
ATOM   1636  HA  LYS A 120       0.428  11.583  11.616  1.00 94.71           H
ATOM   1637  CB  LYS A 120       0.294  13.690  11.370  1.00 94.71           C
ATOM   1638 1HB  LYS A 120       0.949  14.519  11.102  1.00 94.71           H
ATOM   1639 2HB  LYS A 120      -0.578  13.750  10.719  1.00 94.71           H
ATOM   1640  CG  LYS A 120      -0.141  13.828  12.830  1.00 94.71           C
ATOM   1641 1HG  LYS A 120      -0.844  13.033  13.081  1.00 94.71           H
ATOM   1642 2HG  LYS A 120       0.723  13.708  13.484  1.00 94.71           H
ATOM   1643  CD  LYS A 120      -0.793  15.190  13.082  1.00 94.71           C
ATOM   1644 1HD  LYS A 120      -0.066  15.983  12.904  1.00 94.71           H
ATOM   1645 2HD  LYS A 120      -1.610  15.342  12.376  1.00 94.71           H
ATOM   1646  CE  LYS A 120      -1.323  15.288  14.513  1.00 94.71           C
ATOM   1647 1HE  LYS A 120      -1.155  14.346  15.035  1.00 94.71           H
ATOM   1648 2HE  LYS A 120      -0.775  16.056  15.059  1.00 94.71           H
ATOM   1649  NZ  LYS A 120      -2.768  15.609  14.510  1.00 94.71           N
ATOM   1650 1HZ  LYS A 120      -3.109  15.639  15.464  1.00 94.71           H
ATOM   1651 2HZ  LYS A 120      -2.912  16.511  14.071  1.00 94.71           H
ATOM   1652 3HZ  LYS A 120      -3.271  14.897  13.993  1.00 94.71           H
ATOM   1653  HN  LYS A 120       2.571  13.243  12.216  1.00 94.71           H
ATOM   1654  N   VAL A 121       2.120  12.700   9.020  1.00 94.83           N
ATOM   1655  CA  VAL A 121       2.318  12.543   7.589  1.00 94.83           C
ATOM   1656  C   VAL A 121       2.751  11.106   7.292  1.00 94.83           C
ATOM   1657  O   VAL A 121       2.183  10.450   6.421  1.00 94.83           O
ATOM   1658  HA  VAL A 121       1.361  12.728   7.102  1.00 94.83           H
ATOM   1659  CB  VAL A 121       3.317  13.585   7.081  1.00 94.83           C
ATOM   1660  HB  VAL A 121       4.208  13.528   7.707  1.00 94.83           H
ATOM   1661  CG1 VAL A 121       3.735  13.287   5.640  1.00 94.83           C
ATOM   1662 1HG1 VAL A 121       4.202  12.303   5.593  1.00 94.83           H
ATOM   1663 2HG1 VAL A 121       2.856  13.303   4.996  1.00 94.83           H
ATOM   1664 3HG1 VAL A 121       4.446  14.043   5.304  1.00 94.83           H
ATOM   1665  CG2 VAL A 121       2.745  14.999   7.205  1.00 94.83           C
ATOM   1666 1HG2 VAL A 121       1.832  15.074   6.616  1.00 94.83           H
ATOM   1667 2HG2 VAL A 121       2.521  15.210   8.251  1.00 94.83           H
ATOM   1668 3HG2 VAL A 121       3.476  15.720   6.838  1.00 94.83           H
ATOM   1669  HN  VAL A 121       2.731  13.358   9.461  1.00 94.83           H
ATOM   1670  N   VAL A 122       3.753  10.659   8.034  1.00 93.58           N
ATOM   1671  CA  VAL A 122       4.421   9.408   7.715  1.00 93.58           C
ATOM   1672  C   VAL A 122       3.425   8.255   7.848  1.00 93.58           C
ATOM   1673  O   VAL A 122       3.416   7.340   7.025  1.00 93.58           O
ATOM   1674  HA  VAL A 122       4.753   9.468   6.678  1.00 93.58           H
ATOM   1675  CB  VAL A 122       5.658   9.235   8.599  1.00 93.58           C
ATOM   1676  HB  VAL A 122       5.366   9.443   9.629  1.00 93.58           H
ATOM   1677  CG1 VAL A 122       6.177   7.797   8.539  1.00 93.58           C
ATOM   1678 1HG1 VAL A 122       5.401   7.116   8.887  1.00 93.58           H
ATOM   1679 2HG1 VAL A 122       6.445   7.550   7.512  1.00 93.58           H
ATOM   1680 3HG1 VAL A 122       7.057   7.702   9.176  1.00 93.58           H
ATOM   1681  CG2 VAL A 122       6.753  10.230   8.211  1.00 93.58           C
ATOM   1682 1HG2 VAL A 122       7.041  10.068   7.173  1.00 93.58           H
ATOM   1683 2HG2 VAL A 122       6.379  11.247   8.330  1.00 93.58           H
ATOM   1684 3HG2 VAL A 122       7.620  10.085   8.855  1.00 93.58           H
ATOM   1685  HN  VAL A 122       4.109  11.134   8.839  1.00 93.58           H
ATOM   1686  N   ASN A 123       2.610   8.336   8.889  1.00 92.26           N
ATOM   1687  CA  ASN A 123       1.606   7.314   9.135  1.00 92.26           C
ATOM   1688  C   ASN A 123       0.571   7.340   8.009  1.00 92.26           C
ATOM   1689  O   ASN A 123       0.119   6.292   7.552  1.00 92.26           O
ATOM   1690  HA  ASN A 123       2.157   6.374   9.173  1.00 92.26           H
ATOM   1691  CB  ASN A 123       0.875   7.567  10.455  1.00 92.26           C
ATOM   1692 1HB  ASN A 123       0.769   8.639  10.616  1.00 92.26           H
ATOM   1693 2HB  ASN A 123      -0.131   7.151  10.403  1.00 92.26           H
ATOM   1694  CG  ASN A 123       1.631   6.941  11.629  1.00 92.26           C
ATOM   1695  OD1 ASN A 123       2.453   6.054  11.470  1.00 92.26           O
ATOM   1696  ND2 ASN A 123       1.309   7.452  12.814  1.00 92.26           N
ATOM   1697 1HD2 ASN A 123       0.625   8.180  12.875  1.00 92.26           H
ATOM   1698 2HD2 ASN A 123       1.749   7.109  13.643  1.00 92.26           H
ATOM   1699  HN  ASN A 123       2.627   9.080   9.556  1.00 92.26           H
ATOM   1700  N   SER A 124       0.226   8.551   7.593  1.00 93.46           N
ATOM   1701  CA  SER A 124      -0.882   8.738   6.673  1.00 93.46           C
ATOM   1702  C   SER A 124      -0.465   8.325   5.260  1.00 93.46           C
ATOM   1703  O   SER A 124      -1.271   7.786   4.503  1.00 93.46           O
ATOM   1704  HA  SER A 124      -1.676   8.089   7.042  1.00 93.46           H
ATOM   1705  CB  SER A 124      -1.365  10.190   6.681  1.00 93.46           C
ATOM   1706 1HB  SER A 124      -0.578  10.836   6.291  1.00 93.46           H
ATOM   1707 2HB  SER A 124      -2.221  10.291   6.013  1.00 93.46           H
ATOM   1708  OG  SER A 124      -1.730  10.624   7.988  1.00 93.46           O
ATOM   1709  HG  SER A 124      -1.111  11.347   8.294  1.00 93.46           H
ATOM   1710  HN  SER A 124       0.689   9.391   7.874  1.00 93.46           H
ATOM   1711  N   MET A 125       0.794   8.595   4.947  1.00 93.44           N
ATOM   1712  CA  MET A 125       1.277   8.438   3.585  1.00 93.44           C
ATOM   1713  C   MET A 125       1.175   6.981   3.131  1.00 93.44           C
ATOM   1714  O   MET A 125       0.842   6.708   1.979  1.00 93.44           O
ATOM   1715  HA  MET A 125       0.629   9.063   2.971  1.00 93.44           H
ATOM   1716  CB  MET A 125       2.734   8.898   3.504  1.00 93.44           C
ATOM   1717 1HB  MET A 125       3.278   8.551   4.382  1.00 93.44           H
ATOM   1718 2HB  MET A 125       3.213   8.448   2.634  1.00 93.44           H
ATOM   1719  CG  MET A 125       2.824  10.422   3.411  1.00 93.44           C
ATOM   1720 1HG  MET A 125       2.302  10.878   4.253  1.00 93.44           H
ATOM   1721 2HG  MET A 125       3.865  10.738   3.473  1.00 93.44           H
ATOM   1722  SD  MET A 125       2.108  10.984   1.875  1.00 93.44           S
ATOM   1723  CE  MET A 125       1.226  12.425   2.452  1.00 93.44           C
ATOM   1724 1HE  MET A 125       0.492  12.126   3.200  1.00 93.44           H
ATOM   1725 2HE  MET A 125       1.931  13.128   2.896  1.00 93.44           H
ATOM   1726 3HE  MET A 125       0.718  12.900   1.613  1.00 93.44           H
ATOM   1727  HN  MET A 125       1.478   8.914   5.603  1.00 93.44           H
ATOM   1728  N   TYR A 126       1.467   6.083   4.061  1.00 86.54           N
ATOM   1729  CA  TYR A 126       1.395   4.660   3.776  1.00 86.54           C
ATOM   1730  C   TYR A 126      -0.031   4.247   3.406  1.00 86.54           C
ATOM   1731  O   TYR A 126      -0.239   3.522   2.434  1.00 86.54           O
ATOM   1732  HA  TYR A 126       2.056   4.451   2.935  1.00 86.54           H
ATOM   1733  CB  TYR A 126       1.800   3.950   5.070  1.00 86.54           C
ATOM   1734 1HB  TYR A 126       2.860   4.126   5.252  1.00 86.54           H
ATOM   1735 2HB  TYR A 126       1.255   4.395   5.902  1.00 86.54           H
ATOM   1736  CG  TYR A 126       1.542   2.442   5.059  1.00 86.54           C
ATOM   1737  CD1 TYR A 126       0.723   1.875   6.013  1.00 86.54           C
ATOM   1738  HD1 TYR A 126       0.259   2.502   6.775  1.00 86.54           H
ATOM   1739  CD2 TYR A 126       2.129   1.649   4.094  1.00 86.54           C
ATOM   1740  HD2 TYR A 126       2.776   2.097   3.339  1.00 86.54           H
ATOM   1741  CE1 TYR A 126       0.480   0.456   6.003  1.00 86.54           C
ATOM   1742  HE1 TYR A 126      -0.165  -0.005   6.751  1.00 86.54           H
ATOM   1743  CE2 TYR A 126       1.886   0.229   4.083  1.00 86.54           C
ATOM   1744  HE2 TYR A 126       2.344  -0.409   3.327  1.00 86.54           H
ATOM   1745  CZ  TYR A 126       1.074  -0.297   5.038  1.00 86.54           C
ATOM   1746  OH  TYR A 126       0.845  -1.638   5.028  1.00 86.54           O
ATOM   1747  HH  TYR A 126       1.341  -2.064   4.272  1.00 86.54           H
ATOM   1748  HN  TYR A 126       1.749   6.314   4.992  1.00 86.54           H
ATOM   1749  N   LYS A 127      -0.977   4.726   4.201  1.00 87.49           N
ATOM   1750  CA  LYS A 127      -2.371   4.366   4.007  1.00 87.49           C
ATOM   1751  C   LYS A 127      -2.863   4.947   2.679  1.00 87.49           C
ATOM   1752  O   LYS A 127      -3.645   4.314   1.972  1.00 87.49           O
ATOM   1753  HA  LYS A 127      -2.422   3.278   3.947  1.00 87.49           H
ATOM   1754  CB  LYS A 127      -3.208   4.794   5.213  1.00 87.49           C
ATOM   1755 1HB  LYS A 127      -2.997   5.835   5.456  1.00 87.49           H
ATOM   1756 2HB  LYS A 127      -4.268   4.733   4.965  1.00 87.49           H
ATOM   1757  CG  LYS A 127      -2.912   3.911   6.427  1.00 87.49           C
ATOM   1758 1HG  LYS A 127      -1.842   3.920   6.636  1.00 87.49           H
ATOM   1759 2HG  LYS A 127      -3.411   4.317   7.307  1.00 87.49           H
ATOM   1760  CD  LYS A 127      -3.378   2.473   6.187  1.00 87.49           C
ATOM   1761 1HD  LYS A 127      -4.441   2.467   5.947  1.00 87.49           H
ATOM   1762 2HD  LYS A 127      -2.855   2.057   5.326  1.00 87.49           H
ATOM   1763  CE  LYS A 127      -3.122   1.601   7.417  1.00 87.49           C
ATOM   1764 1HE  LYS A 127      -2.074   1.672   7.709  1.00 87.49           H
ATOM   1765 2HE  LYS A 127      -3.712   1.965   8.258  1.00 87.49           H
ATOM   1766  NZ  LYS A 127      -3.469   0.191   7.134  1.00 87.49           N
ATOM   1767 1HZ  LYS A 127      -3.323  -0.368   7.968  1.00 87.49           H
ATOM   1768 2HZ  LYS A 127      -4.442   0.132   6.854  1.00 87.49           H
ATOM   1769 3HZ  LYS A 127      -2.880  -0.159   6.386  1.00 87.49           H
ATOM   1770  HN  LYS A 127      -0.803   5.347   4.965  1.00 87.49           H
ATOM   1771  N   MET A 128      -2.384   6.146   2.381  1.00 92.22           N
ATOM   1772  CA  MET A 128      -2.747   6.810   1.141  1.00 92.22           C
ATOM   1773  C   MET A 128      -2.248   6.020  -0.071  1.00 92.22           C
ATOM   1774  O   MET A 128      -2.987   5.821  -1.034  1.00 92.22           O
ATOM   1775  HA  MET A 128      -3.837   6.846   1.136  1.00 92.22           H
ATOM   1776  CB  MET A 128      -2.143   8.215   1.118  1.00 92.22           C
ATOM   1777 1HB  MET A 128      -2.426   8.751   2.024  1.00 92.22           H
ATOM   1778 2HB  MET A 128      -1.055   8.147   1.115  1.00 92.22           H
ATOM   1779  CG  MET A 128      -2.615   8.995  -0.111  1.00 92.22           C
ATOM   1780 1HG  MET A 128      -2.374   8.440  -1.018  1.00 92.22           H
ATOM   1781 2HG  MET A 128      -3.699   9.109  -0.085  1.00 92.22           H
ATOM   1782  SD  MET A 128      -1.834  10.599  -0.153  1.00 92.22           S
ATOM   1783  CE  MET A 128      -2.659  11.381   1.224  1.00 92.22           C
ATOM   1784 1HE  MET A 128      -3.733  11.406   1.038  1.00 92.22           H
ATOM   1785 2HE  MET A 128      -2.461  10.816   2.135  1.00 92.22           H
ATOM   1786 3HE  MET A 128      -2.287  12.399   1.340  1.00 92.22           H
ATOM   1787  HN  MET A 128      -1.759   6.660   2.969  1.00 92.22           H
ATOM   1788  N   ASN A 129      -0.998   5.590   0.017  1.00 90.82           N
ATOM   1789  CA  ASN A 129      -0.406   4.789  -1.041  1.00 90.82           C
ATOM   1790  C   ASN A 129      -1.258   3.539  -1.266  1.00 90.82           C
ATOM   1791  O   ASN A 129      -1.640   3.239  -2.396  1.00 90.82           O
ATOM   1792  HA  ASN A 129      -0.383   5.441  -1.914  1.00 90.82           H
ATOM   1793  CB  ASN A 129       1.007   4.337  -0.665  1.00 90.82           C
ATOM   1794 1HB  ASN A 129       1.687   5.188  -0.703  1.00 90.82           H
ATOM   1795 2HB  ASN A 129       1.013   3.970   0.362  1.00 90.82           H
ATOM   1796  CG  ASN A 129       1.500   3.239  -1.608  1.00 90.82           C
ATOM   1797  OD1 ASN A 129       1.289   2.057  -1.391  1.00 90.82           O
ATOM   1798  ND2 ASN A 129       2.168   3.693  -2.665  1.00 90.82           N
ATOM   1799 1HD2 ASN A 129       2.306   4.676  -2.784  1.00 90.82           H
ATOM   1800 2HD2 ASN A 129       2.531   3.052  -3.341  1.00 90.82           H
ATOM   1801  HN  ASN A 129      -0.394   5.780   0.791  1.00 90.82           H
ATOM   1802  N   PHE A 130      -1.531   2.843  -0.172  1.00 85.42           N
ATOM   1803  CA  PHE A 130      -2.198   1.554  -0.252  1.00 85.42           C
ATOM   1804  C   PHE A 130      -3.525   1.669  -1.004  1.00 85.42           C
ATOM   1805  O   PHE A 130      -3.749   0.964  -1.986  1.00 85.42           O
ATOM   1806  HA  PHE A 130      -1.533   0.879  -0.792  1.00 85.42           H
ATOM   1807  CB  PHE A 130      -2.475   1.104   1.184  1.00 85.42           C
ATOM   1808 1HB  PHE A 130      -1.540   1.112   1.744  1.00 85.42           H
ATOM   1809 2HB  PHE A 130      -3.137   1.828   1.659  1.00 85.42           H
ATOM   1810  CG  PHE A 130      -3.105  -0.286   1.290  1.00 85.42           C
ATOM   1811  CD1 PHE A 130      -4.449  -0.436   1.150  1.00 85.42           C
ATOM   1812  HD1 PHE A 130      -5.078   0.434   0.962  1.00 85.42           H
ATOM   1813  CD2 PHE A 130      -2.320  -1.372   1.524  1.00 85.42           C
ATOM   1814  HD2 PHE A 130      -1.243  -1.252   1.636  1.00 85.42           H
ATOM   1815  CE1 PHE A 130      -5.034  -1.727   1.248  1.00 85.42           C
ATOM   1816  HE1 PHE A 130      -6.111  -1.847   1.136  1.00 85.42           H
ATOM   1817  CE2 PHE A 130      -2.905  -2.662   1.622  1.00 85.42           C
ATOM   1818  HE2 PHE A 130      -2.276  -3.533   1.810  1.00 85.42           H
ATOM   1819  CZ  PHE A 130      -4.249  -2.813   1.482  1.00 85.42           C
ATOM   1820  HZ  PHE A 130      -4.697  -3.803   1.557  1.00 85.42           H
ATOM   1821  HN  PHE A 130      -1.306   3.145   0.754  1.00 85.42           H
ATOM   1822  N   TYR A 131      -4.371   2.563  -0.513  1.00 86.86           N
ATOM   1823  CA  TYR A 131      -5.718   2.688  -1.043  1.00 86.86           C
ATOM   1824  C   TYR A 131      -5.692   3.128  -2.508  1.00 86.86           C
ATOM   1825  O   TYR A 131      -6.455   2.617  -3.327  1.00 86.86           O
ATOM   1826  HA  TYR A 131      -6.200   1.713  -0.972  1.00 86.86           H
ATOM   1827  CB  TYR A 131      -6.400   3.775  -0.209  1.00 86.86           C
ATOM   1828 1HB  TYR A 131      -5.782   4.672  -0.225  1.00 86.86           H
ATOM   1829 2HB  TYR A 131      -7.351   4.033  -0.675  1.00 86.86           H
ATOM   1830  CG  TYR A 131      -6.654   3.375   1.246  1.00 86.86           C
ATOM   1831  CD1 TYR A 131      -7.141   2.118   1.541  1.00 86.86           C
ATOM   1832  HD1 TYR A 131      -7.345   1.410   0.738  1.00 86.86           H
ATOM   1833  CD2 TYR A 131      -6.396   4.271   2.263  1.00 86.86           C
ATOM   1834  HD2 TYR A 131      -6.011   5.264   2.030  1.00 86.86           H
ATOM   1835  CE1 TYR A 131      -7.380   1.741   2.911  1.00 86.86           C
ATOM   1836  HE1 TYR A 131      -7.765   0.752   3.158  1.00 86.86           H
ATOM   1837  CE2 TYR A 131      -6.634   3.895   3.633  1.00 86.86           C
ATOM   1838  HE2 TYR A 131      -6.435   4.593   4.445  1.00 86.86           H
ATOM   1839  CZ  TYR A 131      -7.115   2.648   3.889  1.00 86.86           C
ATOM   1840  OH  TYR A 131      -7.340   2.293   5.182  1.00 86.86           O
ATOM   1841  HH  TYR A 131      -7.220   3.085   5.780  1.00 86.86           H
ATOM   1842  HN  TYR A 131      -4.150   3.192   0.232  1.00 86.86           H
ATOM   1843  N   SER A 132      -4.806   4.071  -2.794  1.00 90.67           N
ATOM   1844  CA  SER A 132      -4.697   4.612  -4.138  1.00 90.67           C
ATOM   1845  C   SER A 132      -4.227   3.524  -5.104  1.00 90.67           C
ATOM   1846  O   SER A 132      -4.739   3.414  -6.217  1.00 90.67           O
ATOM   1847  HA  SER A 132      -5.702   4.946  -4.397  1.00 90.67           H
ATOM   1848  CB  SER A 132      -3.739   5.805  -4.175  1.00 90.67           C
ATOM   1849 1HB  SER A 132      -3.636   6.155  -5.202  1.00 90.67           H
ATOM   1850 2HB  SER A 132      -4.162   6.628  -3.599  1.00 90.67           H
ATOM   1851  OG  SER A 132      -2.454   5.474  -3.655  1.00 90.67           O
ATOM   1852  HG  SER A 132      -2.323   5.909  -2.765  1.00 90.67           H
ATOM   1853  HN  SER A 132      -4.172   4.463  -2.128  1.00 90.67           H
ATOM   1854  N   CYS A 133      -3.258   2.747  -4.644  1.00 85.39           N
ATOM   1855  CA  CYS A 133      -2.692   1.690  -5.466  1.00 85.39           C
ATOM   1856  C   CYS A 133      -3.799   0.683  -5.782  1.00 85.39           C
ATOM   1857  O   CYS A 133      -3.959   0.272  -6.931  1.00 85.39           O
ATOM   1858  HA  CYS A 133      -2.327   2.164  -6.377  1.00 85.39           H
ATOM   1859  CB  CYS A 133      -1.493   1.026  -4.786  1.00 85.39           C
ATOM   1860 1HB  CYS A 133      -1.711   0.854  -3.732  1.00 85.39           H
ATOM   1861 2HB  CYS A 133      -1.304   0.051  -5.235  1.00 85.39           H
ATOM   1862  SG  CYS A 133      -0.012   2.088  -4.951  1.00 85.39           S
ATOM   1863  HG  CYS A 133      -0.380   2.983  -4.039  1.00 85.39           H
ATOM   1864  HN  CYS A 133      -2.861   2.830  -3.730  1.00 85.39           H
ATOM   1865  N   VAL A 134      -4.533   0.313  -4.743  1.00 82.61           N
ATOM   1866  CA  VAL A 134      -5.598  -0.666  -4.890  1.00 82.61           C
ATOM   1867  C   VAL A 134      -6.585  -0.183  -5.954  1.00 82.61           C
ATOM   1868  O   VAL A 134      -6.942  -0.934  -6.861  1.00 82.61           O
ATOM   1869  HA  VAL A 134      -5.144  -1.597  -5.229  1.00 82.61           H
ATOM   1870  CB  VAL A 134      -6.259  -0.926  -3.535  1.00 82.61           C
ATOM   1871  HB  VAL A 134      -6.344   0.028  -3.014  1.00 82.61           H
ATOM   1872  CG1 VAL A 134      -7.669  -1.492  -3.713  1.00 82.61           C
ATOM   1873 1HG1 VAL A 134      -8.279  -0.780  -4.268  1.00 82.61           H
ATOM   1874 2HG1 VAL A 134      -7.617  -2.432  -4.263  1.00 82.61           H
ATOM   1875 3HG1 VAL A 134      -8.116  -1.668  -2.734  1.00 82.61           H
ATOM   1876  CG2 VAL A 134      -5.399  -1.856  -2.675  1.00 82.61           C
ATOM   1877 1HG2 VAL A 134      -5.268  -2.808  -3.189  1.00 82.61           H
ATOM   1878 2HG2 VAL A 134      -4.425  -1.397  -2.506  1.00 82.61           H
ATOM   1879 3HG2 VAL A 134      -5.893  -2.024  -1.718  1.00 82.61           H
ATOM   1880  HN  VAL A 134      -4.411   0.669  -3.817  1.00 82.61           H
ATOM   1881  N   LEU A 135      -7.000   1.067  -5.808  1.00 86.41           N
ATOM   1882  CA  LEU A 135      -8.031   1.619  -6.670  1.00 86.41           C
ATOM   1883  C   LEU A 135      -7.496   1.714  -8.101  1.00 86.41           C
ATOM   1884  O   LEU A 135      -8.232   1.479  -9.058  1.00 86.41           O
ATOM   1885  HA  LEU A 135      -8.871   0.925  -6.660  1.00 86.41           H
ATOM   1886  CB  LEU A 135      -8.537   2.952  -6.114  1.00 86.41           C
ATOM   1887 1HB  LEU A 135      -7.684   3.619  -5.990  1.00 86.41           H
ATOM   1888 2HB  LEU A 135      -9.193   3.406  -6.856  1.00 86.41           H
ATOM   1889  CG  LEU A 135      -9.290   2.880  -4.784  1.00 86.41           C
ATOM   1890  HG  LEU A 135      -8.711   2.263  -4.096  1.00 86.41           H
ATOM   1891  CD1 LEU A 135      -9.415   4.267  -4.149  1.00 86.41           C
ATOM   1892 1HD1 LEU A 135      -8.421   4.674  -3.967  1.00 86.41           H
ATOM   1893 2HD1 LEU A 135      -9.960   4.927  -4.824  1.00 86.41           H
ATOM   1894 3HD1 LEU A 135      -9.954   4.187  -3.205  1.00 86.41           H
ATOM   1895  CD2 LEU A 135     -10.652   2.205  -4.960  1.00 86.41           C
ATOM   1896 1HD2 LEU A 135     -11.250   2.775  -5.670  1.00 86.41           H
ATOM   1897 2HD2 LEU A 135     -10.509   1.192  -5.335  1.00 86.41           H
ATOM   1898 3HD2 LEU A 135     -11.165   2.168  -3.999  1.00 86.41           H
ATOM   1899  HN  LEU A 135      -6.644   1.697  -5.117  1.00 86.41           H
ATOM   1900  N   LEU A 136      -6.221   2.058  -8.200  1.00 87.85           N
ATOM   1901  CA  LEU A 136      -5.587   2.215  -9.499  1.00 87.85           C
ATOM   1902  C   LEU A 136      -5.525   0.856 -10.199  1.00 87.85           C
ATOM   1903  O   LEU A 136      -5.816   0.753 -11.390  1.00 87.85           O
ATOM   1904  HA  LEU A 136      -6.217   2.880 -10.091  1.00 87.85           H
ATOM   1905  CB  LEU A 136      -4.224   2.894  -9.351  1.00 87.85           C
ATOM   1906 1HB  LEU A 136      -3.679   2.400  -8.547  1.00 87.85           H
ATOM   1907 2HB  LEU A 136      -3.658   2.730 -10.268  1.00 87.85           H
ATOM   1908  CG  LEU A 136      -4.251   4.396  -9.063  1.00 87.85           C
ATOM   1909  HG  LEU A 136      -4.961   4.577  -8.256  1.00 87.85           H
ATOM   1910  CD1 LEU A 136      -2.884   4.887  -8.582  1.00 87.85           C
ATOM   1911 1HD1 LEU A 136      -2.610   4.361  -7.668  1.00 87.85           H
ATOM   1912 2HD1 LEU A 136      -2.137   4.692  -9.351  1.00 87.85           H
ATOM   1913 3HD1 LEU A 136      -2.931   5.958  -8.385  1.00 87.85           H
ATOM   1914  CD2 LEU A 136      -4.745   5.179 -10.281  1.00 87.85           C
ATOM   1915 1HD2 LEU A 136      -4.079   4.997 -11.125  1.00 87.85           H
ATOM   1916 2HD2 LEU A 136      -5.753   4.855 -10.538  1.00 87.85           H
ATOM   1917 3HD2 LEU A 136      -4.754   6.244 -10.050  1.00 87.85           H
ATOM   1918  HN  LEU A 136      -5.624   2.227  -7.416  1.00 87.85           H
ATOM   1919  N   ILE A 137      -5.144  -0.153  -9.430  1.00 80.20           N
ATOM   1920  CA  ILE A 137      -5.006  -1.495  -9.970  1.00 80.20           C
ATOM   1921  C   ILE A 137      -6.363  -1.974 -10.488  1.00 80.20           C
ATOM   1922  O   ILE A 137      -6.444  -2.591 -11.549  1.00 80.20           O
ATOM   1923  HA  ILE A 137      -4.315  -1.439 -10.812  1.00 80.20           H
ATOM   1924  CB  ILE A 137      -4.379  -2.428  -8.932  1.00 80.20           C
ATOM   1925  HB  ILE A 137      -4.874  -2.258  -7.976  1.00 80.20           H
ATOM   1926  CG1 ILE A 137      -2.895  -2.112  -8.735  1.00 80.20           C
ATOM   1927 1HG1 ILE A 137      -2.333  -2.425  -9.615  1.00 80.20           H
ATOM   1928 2HG1 ILE A 137      -2.759  -1.035  -8.636  1.00 80.20           H
ATOM   1929  CG2 ILE A 137      -4.608  -3.895  -9.304  1.00 80.20           C
ATOM   1930 1HG2 ILE A 137      -5.678  -4.094  -9.353  1.00 80.20           H
ATOM   1931 2HG2 ILE A 137      -4.156  -4.098 -10.275  1.00 80.20           H
ATOM   1932 3HG2 ILE A 137      -4.152  -4.536  -8.550  1.00 80.20           H
ATOM   1933  CD1 ILE A 137      -2.344  -2.817  -7.493  1.00 80.20           C
ATOM   1934 1HD1 ILE A 137      -2.893  -2.483  -6.613  1.00 80.20           H
ATOM   1935 2HD1 ILE A 137      -2.460  -3.895  -7.606  1.00 80.20           H
ATOM   1936 3HD1 ILE A 137      -1.288  -2.574  -7.377  1.00 80.20           H
ATOM   1937  HN  ILE A 137      -4.932  -0.066  -8.456  1.00 80.20           H
ATOM   1938  N   MET A 138      -7.396  -1.672  -9.715  1.00 80.34           N
ATOM   1939  CA  MET A 138      -8.755  -1.982 -10.126  1.00 80.34           C
ATOM   1940  C   MET A 138      -9.079  -1.338 -11.476  1.00 80.34           C
ATOM   1941  O   MET A 138      -9.592  -2.001 -12.376  1.00 80.34           O
ATOM   1942  HA  MET A 138      -8.794  -3.067 -10.215  1.00 80.34           H
ATOM   1943  CB  MET A 138      -9.737  -1.473  -9.068  1.00 80.34           C
ATOM   1944 1HB  MET A 138      -9.699  -2.120  -8.192  1.00 80.34           H
ATOM   1945 2HB  MET A 138      -9.442  -0.476  -8.742  1.00 80.34           H
ATOM   1946  CG  MET A 138     -11.164  -1.435  -9.619  1.00 80.34           C
ATOM   1947 1HG  MET A 138     -11.220  -0.741 -10.458  1.00 80.34           H
ATOM   1948 2HG  MET A 138     -11.442  -2.418  -9.999  1.00 80.34           H
ATOM   1949  SD  MET A 138     -12.299  -0.934  -8.336  1.00 80.34           S
ATOM   1950  CE  MET A 138     -12.072   0.835  -8.395  1.00 80.34           C
ATOM   1951 1HE  MET A 138     -11.031   1.075  -8.182  1.00 80.34           H
ATOM   1952 2HE  MET A 138     -12.335   1.203  -9.387  1.00 80.34           H
ATOM   1953 3HE  MET A 138     -12.713   1.309  -7.651  1.00 80.34           H
ATOM   1954  HN  MET A 138      -7.316  -1.224  -8.824  1.00 80.34           H
ATOM   1955  N   CYS A 139      -8.767  -0.054 -11.573  1.00 84.52           N
ATOM   1956  CA  CYS A 139      -9.122   0.715 -12.754  1.00 84.52           C
ATOM   1957  C   CYS A 139      -8.353   0.145 -13.948  1.00 84.52           C
ATOM   1958  O   CYS A 139      -8.889   0.057 -15.051  1.00 84.52           O
ATOM   1959  HA  CYS A 139     -10.197   0.596 -12.893  1.00 84.52           H
ATOM   1960  CB  CYS A 139      -8.850   2.208 -12.560  1.00 84.52           C
ATOM   1961 1HB  CYS A 139      -7.826   2.357 -12.218  1.00 84.52           H
ATOM   1962 2HB  CYS A 139      -8.947   2.730 -13.512  1.00 84.52           H
ATOM   1963  SG  CYS A 139     -10.023   2.905 -11.341  1.00 84.52           S
ATOM   1964  HG  CYS A 139      -9.392   2.449 -10.263  1.00 84.52           H
ATOM   1965  HN  CYS A 139      -8.281   0.459 -10.865  1.00 84.52           H
ATOM   1966  N   ILE A 140      -7.109  -0.228 -13.686  1.00 81.31           N
ATOM   1967  CA  ILE A 140      -6.267  -0.805 -14.720  1.00 81.31           C
ATOM   1968  C   ILE A 140      -6.927  -2.077 -15.258  1.00 81.31           C
ATOM   1969  O   ILE A 140      -6.931  -2.315 -16.465  1.00 81.31           O
ATOM   1970  HA  ILE A 140      -6.203  -0.080 -15.531  1.00 81.31           H
ATOM   1971  CB  ILE A 140      -4.847  -1.025 -14.195  1.00 81.31           C
ATOM   1972  HB  ILE A 140      -4.915  -1.485 -13.209  1.00 81.31           H
ATOM   1973  CG1 ILE A 140      -4.115   0.307 -14.022  1.00 81.31           C
ATOM   1974 1HG1 ILE A 140      -3.854   0.713 -14.999  1.00 81.31           H
ATOM   1975 2HG1 ILE A 140      -4.776   1.030 -13.543  1.00 81.31           H
ATOM   1976  CG2 ILE A 140      -4.073  -1.992 -15.094  1.00 81.31           C
ATOM   1977 1HG2 ILE A 140      -4.588  -2.952 -15.122  1.00 81.31           H
ATOM   1978 2HG2 ILE A 140      -4.014  -1.582 -16.102  1.00 81.31           H
ATOM   1979 3HG2 ILE A 140      -3.067  -2.130 -14.697  1.00 81.31           H
ATOM   1980  CD1 ILE A 140      -2.848   0.132 -13.182  1.00 81.31           C
ATOM   1981 1HD1 ILE A 140      -3.115  -0.251 -12.197  1.00 81.31           H
ATOM   1982 2HD1 ILE A 140      -2.179  -0.573 -13.677  1.00 81.31           H
ATOM   1983 3HD1 ILE A 140      -2.347   1.094 -13.075  1.00 81.31           H
ATOM   1984  HN  ILE A 140      -6.676  -0.142 -12.788  1.00 81.31           H
ATOM   1985  N   SER A 141      -7.469  -2.860 -14.337  1.00 75.54           N
ATOM   1986  CA  SER A 141      -8.018  -4.158 -14.687  1.00 75.54           C
ATOM   1987  C   SER A 141      -9.263  -3.982 -15.558  1.00 75.54           C
ATOM   1988  O   SER A 141      -9.459  -4.720 -16.523  1.00 75.54           O
ATOM   1989  HA  SER A 141      -7.230  -4.665 -15.244  1.00 75.54           H
ATOM   1990  CB  SER A 141      -8.357  -4.969 -13.434  1.00 75.54           C
ATOM   1991 1HB  SER A 141      -9.151  -4.466 -12.881  1.00 75.54           H
ATOM   1992 2HB  SER A 141      -8.742  -5.945 -13.727  1.00 75.54           H
ATOM   1993  OG  SER A 141      -7.225  -5.140 -12.586  1.00 75.54           O
ATOM   1994  HG  SER A 141      -7.203  -4.419 -11.895  1.00 75.54           H
ATOM   1995  HN  SER A 141      -7.536  -2.620 -13.368  1.00 75.54           H
ATOM   1996  N   VAL A 142     -10.072  -3.001 -15.187  1.00 78.06           N
ATOM   1997  CA  VAL A 142     -11.265  -2.684 -15.955  1.00 78.06           C
ATOM   1998  C   VAL A 142     -10.855  -2.194 -17.345  1.00 78.06           C
ATOM   1999  O   VAL A 142     -11.448  -2.593 -18.347  1.00 78.06           O
ATOM   2000  HA  VAL A 142     -11.841  -3.603 -16.062  1.00 78.06           H
ATOM   2001  CB  VAL A 142     -12.123  -1.672 -15.194  1.00 78.06           C
ATOM   2002  HB  VAL A 142     -11.501  -0.805 -14.970  1.00 78.06           H
ATOM   2003  CG1 VAL A 142     -13.299  -1.197 -16.049  1.00 78.06           C
ATOM   2004 1HG1 VAL A 142     -12.921  -0.723 -16.955  1.00 78.06           H
ATOM   2005 2HG1 VAL A 142     -13.921  -2.051 -16.317  1.00 78.06           H
ATOM   2006 3HG1 VAL A 142     -13.893  -0.478 -15.484  1.00 78.06           H
ATOM   2007  CG2 VAL A 142     -12.611  -2.255 -13.866  1.00 78.06           C
ATOM   2008 1HG2 VAL A 142     -13.209  -3.146 -14.058  1.00 78.06           H
ATOM   2009 2HG2 VAL A 142     -11.753  -2.520 -13.248  1.00 78.06           H
ATOM   2010 3HG2 VAL A 142     -13.218  -1.515 -13.345  1.00 78.06           H
ATOM   2011  HN  VAL A 142      -9.925  -2.430 -14.380  1.00 78.06           H
ATOM   2012  N   ASP A 143      -9.845  -1.338 -17.363  1.00 78.92           N
ATOM   2013  CA  ASP A 143      -9.410  -0.718 -18.603  1.00 78.92           C
ATOM   2014  C   ASP A 143      -8.907  -1.800 -19.560  1.00 78.92           C
ATOM   2015  O   ASP A 143      -9.162  -1.738 -20.762  1.00 78.92           O
ATOM   2016  HA  ASP A 143     -10.288  -0.198 -18.986  1.00 78.92           H
ATOM   2017  CB  ASP A 143      -8.264   0.265 -18.355  1.00 78.92           C
ATOM   2018 1HB  ASP A 143      -8.524   0.934 -17.535  1.00 78.92           H
ATOM   2019 2HB  ASP A 143      -7.371  -0.281 -18.050  1.00 78.92           H
ATOM   2020  CG  ASP A 143      -7.962   1.083 -19.612  1.00 78.92           C
ATOM   2021  OD1 ASP A 143      -8.928   1.656 -20.162  1.00 78.92           O
ATOM   2022  OD2 ASP A 143      -6.772   1.118 -19.995  1.00 78.92           O
ATOM   2023  HN  ASP A 143      -9.327  -1.067 -16.551  1.00 78.92           H
ATOM   2024  N   ARG A 144      -8.201  -2.766 -18.992  1.00 73.35           N
ATOM   2025  CA  ARG A 144      -7.674  -3.869 -19.777  1.00 73.35           C
ATOM   2026  C   ARG A 144      -8.818  -4.666 -20.408  1.00 73.35           C
ATOM   2027  O   ARG A 144      -8.758  -5.019 -21.584  1.00 73.35           O
ATOM   2028  HA  ARG A 144      -7.057  -3.397 -20.541  1.00 73.35           H
ATOM   2029  CB  ARG A 144      -6.826  -4.805 -18.913  1.00 73.35           C
ATOM   2030 1HB  ARG A 144      -7.270  -4.892 -17.921  1.00 73.35           H
ATOM   2031 2HB  ARG A 144      -6.821  -5.804 -19.349  1.00 73.35           H
ATOM   2032  CG  ARG A 144      -5.391  -4.288 -18.792  1.00 73.35           C
ATOM   2033 1HG  ARG A 144      -4.962  -4.160 -19.786  1.00 73.35           H
ATOM   2034 2HG  ARG A 144      -5.392  -3.308 -18.316  1.00 73.35           H
ATOM   2035  CD  ARG A 144      -4.527  -5.255 -17.979  1.00 73.35           C
ATOM   2036 1HD  ARG A 144      -4.756  -5.156 -16.918  1.00 73.35           H
ATOM   2037 2HD  ARG A 144      -4.755  -6.283 -18.259  1.00 73.35           H
ATOM   2038  NE  ARG A 144      -3.093  -4.973 -18.214  1.00 73.35           N
ATOM   2039  HE  ARG A 144      -2.858  -4.189 -18.789  1.00 73.35           H
ATOM   2040  CZ  ARG A 144      -2.091  -5.702 -17.705  1.00 73.35           C
ATOM   2041  NH1 ARG A 144      -2.348  -6.763 -16.929  1.00 73.35           N
ATOM   2042 1HH1 ARG A 144      -3.294  -7.016 -16.725  1.00 73.35           H
ATOM   2043 2HH1 ARG A 144      -1.594  -7.303 -16.553  1.00 73.35           H
ATOM   2044  NH2 ARG A 144      -0.828  -5.355 -17.985  1.00 73.35           N
ATOM   2045 1HH2 ARG A 144      -0.068  -5.888 -17.613  1.00 73.35           H
ATOM   2046 2HH2 ARG A 144      -0.644  -4.561 -18.566  1.00 73.35           H
ATOM   2047  HN  ARG A 144      -7.988  -2.803 -18.015  1.00 73.35           H
ATOM   2048  N   TYR A 145      -9.833  -4.925 -19.597  1.00 72.02           N
ATOM   2049  CA  TYR A 145     -10.995  -5.663 -20.064  1.00 72.02           C
ATOM   2050  C   TYR A 145     -11.639  -4.967 -21.265  1.00 72.02           C
ATOM   2051  O   TYR A 145     -11.901  -5.601 -22.287  1.00 72.02           O
ATOM   2052  HA  TYR A 145     -10.664  -6.657 -20.364  1.00 72.02           H
ATOM   2053  CB  TYR A 145     -11.988  -5.668 -18.900  1.00 72.02           C
ATOM   2054 1HB  TYR A 145     -11.599  -6.307 -18.107  1.00 72.02           H
ATOM   2055 2HB  TYR A 145     -12.057  -4.660 -18.491  1.00 72.02           H
ATOM   2056  CG  TYR A 145     -13.390  -6.146 -19.281  1.00 72.02           C
ATOM   2057  CD1 TYR A 145     -14.451  -5.265 -19.252  1.00 72.02           C
ATOM   2058  HD1 TYR A 145     -14.290  -4.227 -18.958  1.00 72.02           H
ATOM   2059  CD2 TYR A 145     -13.594  -7.460 -19.652  1.00 72.02           C
ATOM   2060  HD2 TYR A 145     -12.755  -8.156 -19.675  1.00 72.02           H
ATOM   2061  CE1 TYR A 145     -15.771  -5.715 -19.610  1.00 72.02           C
ATOM   2062  HE1 TYR A 145     -16.618  -5.029 -19.592  1.00 72.02           H
ATOM   2063  CE2 TYR A 145     -14.914  -7.910 -20.010  1.00 72.02           C
ATOM   2064  HE2 TYR A 145     -15.089  -8.945 -20.306  1.00 72.02           H
ATOM   2065  CZ  TYR A 145     -15.937  -7.016 -19.971  1.00 72.02           C
ATOM   2066  OH  TYR A 145     -17.184  -7.441 -20.310  1.00 72.02           O
ATOM   2067  HH  TYR A 145     -17.161  -8.412 -20.549  1.00 72.02           H
ATOM   2068  HN  TYR A 145      -9.870  -4.642 -18.639  1.00 72.02           H
ATOM   2069  N   ILE A 146     -11.875  -3.674 -21.103  1.00 74.92           N
ATOM   2070  CA  ILE A 146     -12.541  -2.899 -22.136  1.00 74.92           C
ATOM   2071  C   ILE A 146     -11.705  -2.940 -23.417  1.00 74.92           C
ATOM   2072  O   ILE A 146     -12.249  -3.071 -24.513  1.00 74.92           O
ATOM   2073  HA  ILE A 146     -13.501  -3.376 -22.335  1.00 74.92           H
ATOM   2074  CB  ILE A 146     -12.834  -1.482 -21.639  1.00 74.92           C
ATOM   2075  HB  ILE A 146     -11.914  -1.067 -21.228  1.00 74.92           H
ATOM   2076  CG1 ILE A 146     -13.865  -1.501 -20.509  1.00 74.92           C
ATOM   2077 1HG1 ILE A 146     -14.842  -1.775 -20.907  1.00 74.92           H
ATOM   2078 2HG1 ILE A 146     -13.595  -2.262 -19.777  1.00 74.92           H
ATOM   2079  CG2 ILE A 146     -13.264  -0.574 -22.792  1.00 74.92           C
ATOM   2080 1HG2 ILE A 146     -12.466  -0.526 -23.534  1.00 74.92           H
ATOM   2081 2HG2 ILE A 146     -14.166  -0.976 -23.254  1.00 74.92           H
ATOM   2082 3HG2 ILE A 146     -13.466   0.427 -22.411  1.00 74.92           H
ATOM   2083  CD1 ILE A 146     -13.953  -0.135 -19.824  1.00 74.92           C
ATOM   2084 1HD1 ILE A 146     -12.980   0.124 -19.406  1.00 74.92           H
ATOM   2085 2HD1 ILE A 146     -14.247   0.619 -20.554  1.00 74.92           H
ATOM   2086 3HD1 ILE A 146     -14.693  -0.176 -19.025  1.00 74.92           H
ATOM   2087  HN  ILE A 146     -11.619  -3.157 -20.286  1.00 74.92           H
ATOM   2088  N   ALA A 147     -10.398  -2.827 -23.237  1.00 75.13           N
ATOM   2089  CA  ALA A 147      -9.490  -2.744 -24.369  1.00 75.13           C
ATOM   2090  C   ALA A 147      -9.559  -4.046 -25.169  1.00 75.13           C
ATOM   2091  O   ALA A 147      -9.334  -4.049 -26.378  1.00 75.13           O
ATOM   2092  HA  ALA A 147      -9.823  -1.921 -25.001  1.00 75.13           H
ATOM   2093  CB  ALA A 147      -8.076  -2.441 -23.869  1.00 75.13           C
ATOM   2094 1HB  ALA A 147      -8.076  -1.492 -23.333  1.00 75.13           H
ATOM   2095 2HB  ALA A 147      -7.750  -3.237 -23.199  1.00 75.13           H
ATOM   2096 3HB  ALA A 147      -7.396  -2.379 -24.718  1.00 75.13           H
ATOM   2097  HN  ALA A 147      -9.958  -2.791 -22.339  1.00 75.13           H
ATOM   2098  N   ILE A 148      -9.872  -5.122 -24.461  1.00 70.28           N
ATOM   2099  CA  ILE A 148      -9.919  -6.436 -25.079  1.00 70.28           C
ATOM   2100  C   ILE A 148     -11.311  -6.667 -25.671  1.00 70.28           C
ATOM   2101  O   ILE A 148     -11.439  -7.055 -26.832  1.00 70.28           O
ATOM   2102  HA  ILE A 148      -9.193  -6.442 -25.891  1.00 70.28           H
ATOM   2103  CB  ILE A 148      -9.490  -7.513 -24.080  1.00 70.28           C
ATOM   2104  HB  ILE A 148     -10.064  -7.378 -23.164  1.00 70.28           H
ATOM   2105  CG1 ILE A 148      -8.012  -7.363 -23.713  1.00 70.28           C
ATOM   2106 1HG1 ILE A 148      -7.393  -7.605 -24.577  1.00 70.28           H
ATOM   2107 2HG1 ILE A 148      -7.803  -6.325 -23.452  1.00 70.28           H
ATOM   2108  CG2 ILE A 148      -9.809  -8.912 -24.612  1.00 70.28           C
ATOM   2109 1HG2 ILE A 148     -10.882  -9.001 -24.781  1.00 70.28           H
ATOM   2110 2HG2 ILE A 148      -9.278  -9.074 -25.550  1.00 70.28           H
ATOM   2111 3HG2 ILE A 148      -9.493  -9.658 -23.883  1.00 70.28           H
ATOM   2112  CD1 ILE A 148      -7.642  -8.275 -22.542  1.00 70.28           C
ATOM   2113 1HD1 ILE A 148      -8.247  -8.013 -21.673  1.00 70.28           H
ATOM   2114 2HD1 ILE A 148      -7.830  -9.313 -22.816  1.00 70.28           H
ATOM   2115 3HD1 ILE A 148      -6.587  -8.148 -22.302  1.00 70.28           H
ATOM   2116  HN  ILE A 148     -10.091  -5.106 -23.485  1.00 70.28           H
ATOM   2117  N   ALA A 149     -12.319  -6.419 -24.847  1.00 70.87           N
ATOM   2118  CA  ALA A 149     -13.675  -6.819 -25.182  1.00 70.87           C
ATOM   2119  C   ALA A 149     -14.218  -5.898 -26.277  1.00 70.87           C
ATOM   2120  O   ALA A 149     -14.955  -6.341 -27.156  1.00 70.87           O
ATOM   2121  HA  ALA A 149     -13.636  -7.839 -25.564  1.00 70.87           H
ATOM   2122  CB  ALA A 149     -14.540  -6.797 -23.920  1.00 70.87           C
ATOM   2123 1HB  ALA A 149     -14.128  -7.489 -23.186  1.00 70.87           H
ATOM   2124 2HB  ALA A 149     -14.550  -5.790 -23.504  1.00 70.87           H
ATOM   2125 3HB  ALA A 149     -15.557  -7.097 -24.172  1.00 70.87           H
ATOM   2126  HN  ALA A 149     -12.220  -5.956 -23.967  1.00 70.87           H
ATOM   2127  N   GLN A 150     -13.831  -4.634 -26.188  1.00 73.95           N
ATOM   2128  CA  GLN A 150     -14.388  -3.618 -27.064  1.00 73.95           C
ATOM   2129  C   GLN A 150     -13.271  -2.907 -27.830  1.00 73.95           C
ATOM   2130  O   GLN A 150     -13.282  -1.684 -27.958  1.00 73.95           O
ATOM   2131  HA  GLN A 150     -15.030  -4.157 -27.761  1.00 73.95           H
ATOM   2132  CB  GLN A 150     -15.234  -2.617 -26.275  1.00 73.95           C
ATOM   2133 1HB  GLN A 150     -14.610  -2.107 -25.541  1.00 73.95           H
ATOM   2134 2HB  GLN A 150     -15.624  -1.853 -26.948  1.00 73.95           H
ATOM   2135  CG  GLN A 150     -16.395  -3.319 -25.566  1.00 73.95           C
ATOM   2136 1HG  GLN A 150     -16.854  -4.041 -26.240  1.00 73.95           H
ATOM   2137 2HG  GLN A 150     -16.017  -3.877 -24.709  1.00 73.95           H
ATOM   2138  CD  GLN A 150     -17.444  -2.308 -25.100  1.00 73.95           C
ATOM   2139  OE1 GLN A 150     -17.361  -1.120 -25.366  1.00 73.95           O
ATOM   2140  NE2 GLN A 150     -18.434  -2.843 -24.391  1.00 73.95           N
ATOM   2141 1HE2 GLN A 150     -18.442  -3.826 -24.208  1.00 73.95           H
ATOM   2142 2HE2 GLN A 150     -19.169  -2.263 -24.041  1.00 73.95           H
ATOM   2143  HN  GLN A 150     -13.152  -4.302 -25.533  1.00 73.95           H
ATOM   2144  N   ALA A 151     -12.333  -3.705 -28.321  1.00 67.73           N
ATOM   2145  CA  ALA A 151     -11.099  -3.163 -28.863  1.00 67.73           C
ATOM   2146  C   ALA A 151     -11.428  -2.029 -29.836  1.00 67.73           C
ATOM   2147  O   ALA A 151     -10.781  -0.983 -29.818  1.00 67.73           O
ATOM   2148  HA  ALA A 151     -10.520  -2.760 -28.032  1.00 67.73           H
ATOM   2149  CB  ALA A 151     -10.296  -4.285 -29.525  1.00 67.73           C
ATOM   2150 1HB  ALA A 151     -10.063  -5.050 -28.784  1.00 67.73           H
ATOM   2151 2HB  ALA A 151     -10.884  -4.726 -30.330  1.00 67.73           H
ATOM   2152 3HB  ALA A 151      -9.370  -3.878 -29.931  1.00 67.73           H
ATOM   2153  HN  ALA A 151     -12.407  -4.701 -28.352  1.00 67.73           H
ATOM   2154  N   MET A 152     -12.434  -2.275 -30.663  1.00 69.83           N
ATOM   2155  CA  MET A 152     -12.809  -1.319 -31.690  1.00 69.83           C
ATOM   2156  C   MET A 152     -13.279  -0.002 -31.068  1.00 69.83           C
ATOM   2157  O   MET A 152     -12.777   1.066 -31.414  1.00 69.83           O
ATOM   2158  HA  MET A 152     -11.907  -1.149 -32.277  1.00 69.83           H
ATOM   2159  CB  MET A 152     -13.930  -1.906 -32.550  1.00 69.83           C
ATOM   2160 1HB  MET A 152     -14.656  -2.411 -31.912  1.00 69.83           H
ATOM   2161 2HB  MET A 152     -14.461  -1.103 -33.061  1.00 69.83           H
ATOM   2162  CG  MET A 152     -13.373  -2.892 -33.578  1.00 69.83           C
ATOM   2163 1HG  MET A 152     -12.365  -3.195 -33.295  1.00 69.83           H
ATOM   2164 2HG  MET A 152     -13.984  -3.795 -33.597  1.00 69.83           H
ATOM   2165  SD  MET A 152     -13.350  -2.138 -35.196  1.00 69.83           S
ATOM   2166  CE  MET A 152     -15.054  -2.377 -35.674  1.00 69.83           C
ATOM   2167 1HE  MET A 152     -15.282  -3.443 -35.685  1.00 69.83           H
ATOM   2168 2HE  MET A 152     -15.705  -1.873 -34.959  1.00 69.83           H
ATOM   2169 3HE  MET A 152     -15.214  -1.961 -36.668  1.00 69.83           H
ATOM   2170  HN  MET A 152     -12.987  -3.108 -30.639  1.00 69.83           H
ATOM   2171  N   ARG A 153     -14.237  -0.122 -30.160  1.00 69.69           N
ATOM   2172  CA  ARG A 153     -14.804   1.048 -29.512  1.00 69.69           C
ATOM   2173  C   ARG A 153     -13.744   1.750 -28.661  1.00 69.69           C
ATOM   2174  O   ARG A 153     -13.750   2.974 -28.540  1.00 69.69           O
ATOM   2175  HA  ARG A 153     -15.136   1.687 -30.331  1.00 69.69           H
ATOM   2176  CB  ARG A 153     -15.990   0.665 -28.624  1.00 69.69           C
ATOM   2177 1HB  ARG A 153     -15.716  -0.178 -27.990  1.00 69.69           H
ATOM   2178 2HB  ARG A 153     -16.236   1.495 -27.962  1.00 69.69           H
ATOM   2179  CG  ARG A 153     -17.212   0.299 -29.469  1.00 69.69           C
ATOM   2180 1HG  ARG A 153     -17.463   1.129 -30.131  1.00 69.69           H
ATOM   2181 2HG  ARG A 153     -16.977  -0.555 -30.104  1.00 69.69           H
ATOM   2182  CD  ARG A 153     -18.413  -0.033 -28.581  1.00 69.69           C
ATOM   2183 1HD  ARG A 153     -18.217  -0.944 -28.016  1.00 69.69           H
ATOM   2184 2HD  ARG A 153     -18.571   0.765 -27.855  1.00 69.69           H
ATOM   2185  NE  ARG A 153     -19.625  -0.205 -29.413  1.00 69.69           N
ATOM   2186  HE  ARG A 153     -19.538  -0.074 -30.400  1.00 69.69           H
ATOM   2187  CZ  ARG A 153     -20.831  -0.527 -28.925  1.00 69.69           C
ATOM   2188  NH1 ARG A 153     -21.005  -0.714 -27.610  1.00 69.69           N
ATOM   2189 1HH1 ARG A 153     -20.231  -0.615 -26.984  1.00 69.69           H
ATOM   2190 2HH1 ARG A 153     -21.908  -0.954 -27.254  1.00 69.69           H
ATOM   2191  NH2 ARG A 153     -21.861  -0.657 -29.773  1.00 69.69           N
ATOM   2192 1HH2 ARG A 153     -22.767  -0.896 -29.425  1.00 69.69           H
ATOM   2193 2HH2 ARG A 153     -21.722  -0.515 -30.753  1.00 69.69           H
ATOM   2194  HN  ARG A 153     -14.624  -0.997 -29.868  1.00 69.69           H
ATOM   2195  N   ALA A 154     -12.859   0.944 -28.093  1.00 70.98           N
ATOM   2196  CA  ALA A 154     -11.844   1.463 -27.192  1.00 70.98           C
ATOM   2197  C   ALA A 154     -10.927   2.417 -27.959  1.00 70.98           C
ATOM   2198  O   ALA A 154     -10.368   3.348 -27.379  1.00 70.98           O
ATOM   2199  HA  ALA A 154     -12.353   2.018 -26.403  1.00 70.98           H
ATOM   2200  CB  ALA A 154     -11.078   0.299 -26.560  1.00 70.98           C
ATOM   2201 1HB  ALA A 154     -11.770  -0.332 -26.003  1.00 70.98           H
ATOM   2202 2HB  ALA A 154     -10.601  -0.289 -27.344  1.00 70.98           H
ATOM   2203 3HB  ALA A 154     -10.317   0.689 -25.884  1.00 70.98           H
ATOM   2204  HN  ALA A 154     -12.828  -0.045 -28.239  1.00 70.98           H
ATOM   2205  N   HIS A 155     -10.799   2.154 -29.251  1.00 72.53           N
ATOM   2206  CA  HIS A 155      -9.908   2.936 -30.090  1.00 72.53           C
ATOM   2207  C   HIS A 155     -10.528   4.309 -30.358  1.00 72.53           C
ATOM   2208  O   HIS A 155      -9.865   5.334 -30.204  1.00 72.53           O
ATOM   2209  HA  HIS A 155      -8.984   3.067 -29.527  1.00 72.53           H
ATOM   2210  CB  HIS A 155      -9.567   2.178 -31.375  1.00 72.53           C
ATOM   2211 1HB  HIS A 155      -9.263   1.164 -31.117  1.00 72.53           H
ATOM   2212 2HB  HIS A 155     -10.466   2.096 -31.986  1.00 72.53           H
ATOM   2213  CG  HIS A 155      -8.475   2.822 -32.196  1.00 72.53           C
ATOM   2214  ND1 HIS A 155      -8.733   3.752 -33.188  1.00 72.53           N
ATOM   2215  HD1 HIS A 155      -9.637   4.085 -33.458  1.00 72.53           H
ATOM   2216  CD2 HIS A 155      -7.121   2.660 -32.162  1.00 72.53           C
ATOM   2217  HD2 HIS A 155      -6.576   1.996 -31.492  1.00 72.53           H
ATOM   2218  CE1 HIS A 155      -7.579   4.126 -33.721  1.00 72.53           C
ATOM   2219  HE1 HIS A 155      -7.449   4.848 -34.527  1.00 72.53           H
ATOM   2220  NE2 HIS A 155      -6.581   3.448 -33.084  1.00 72.53           N
ATOM   2221  HN  HIS A 155     -11.291   1.422 -29.724  1.00 72.53           H
ATOM   2222  N   THR A 156     -11.792   4.285 -30.754  1.00 73.65           N
ATOM   2223  CA  THR A 156     -12.472   5.502 -31.161  1.00 73.65           C
ATOM   2224  C   THR A 156     -12.654   6.438 -29.964  1.00 73.65           C
ATOM   2225  O   THR A 156     -12.642   7.658 -30.117  1.00 73.65           O
ATOM   2226  HA  THR A 156     -11.841   6.024 -31.881  1.00 73.65           H
ATOM   2227  CB  THR A 156     -13.791   5.107 -31.829  1.00 73.65           C
ATOM   2228  HB  THR A 156     -14.456   5.966 -31.913  1.00 73.65           H
ATOM   2229  OG1 THR A 156     -14.274   4.030 -31.031  1.00 73.65           O
ATOM   2230  HG1 THR A 156     -15.248   3.883 -31.208  1.00 73.65           H
ATOM   2231  CG2 THR A 156     -13.583   4.484 -33.210  1.00 73.65           C
ATOM   2232 1HG2 THR A 156     -12.973   3.586 -33.116  1.00 73.65           H
ATOM   2233 2HG2 THR A 156     -13.080   5.199 -33.860  1.00 73.65           H
ATOM   2234 3HG2 THR A 156     -14.550   4.221 -33.639  1.00 73.65           H
ATOM   2235  HN  THR A 156     -12.348   3.455 -30.799  1.00 73.65           H
ATOM   2236  N   TRP A 157     -12.817   5.829 -28.798  1.00 77.98           N
ATOM   2237  CA  TRP A 157     -13.165   6.581 -27.604  1.00 77.98           C
ATOM   2238  C   TRP A 157     -11.877   6.856 -26.826  1.00 77.98           C
ATOM   2239  O   TRP A 157     -11.918   7.127 -25.627  1.00 77.98           O
ATOM   2240  HA  TRP A 157     -13.617   7.521 -27.922  1.00 77.98           H
ATOM   2241  CB  TRP A 157     -14.217   5.839 -26.776  1.00 77.98           C
ATOM   2242 1HB  TRP A 157     -13.927   4.792 -26.694  1.00 77.98           H
ATOM   2243 2HB  TRP A 157     -14.224   6.248 -25.766  1.00 77.98           H
ATOM   2244  CG  TRP A 157     -15.632   5.918 -27.353  1.00 77.98           C
ATOM   2245  CD1 TRP A 157     -16.002   5.872 -28.640  1.00 77.98           C
ATOM   2246  HD1 TRP A 157     -15.308   5.769 -29.475  1.00 77.98           H
ATOM   2247  CD2 TRP A 157     -16.858   6.058 -26.606  1.00 77.98           C
ATOM   2248  NE1 TRP A 157     -17.371   5.973 -28.777  1.00 77.98           N
ATOM   2249  HE1 TRP A 157     -17.883   5.964 -29.636  1.00 77.98           H
ATOM   2250  CE2 TRP A 157     -17.909   6.089 -27.500  1.00 77.98           C
ATOM   2251  CE3 TRP A 157     -17.073   6.155 -25.219  1.00 77.98           C
ATOM   2252  HE3 TRP A 157     -16.261   6.132 -24.493  1.00 77.98           H
ATOM   2253  CZ2 TRP A 157     -19.246   6.218 -27.107  1.00 77.98           C
ATOM   2254  HZ2 TRP A 157     -20.059   6.240 -27.834  1.00 77.98           H
ATOM   2255  CZ3 TRP A 157     -18.415   6.283 -24.843  1.00 77.98           C
ATOM   2256  HZ3 TRP A 157     -18.638   6.362 -23.779  1.00 77.98           H
ATOM   2257  CH2 TRP A 157     -19.484   6.316 -25.731  1.00 77.98           C
ATOM   2258  HH2 TRP A 157     -20.503   6.418 -25.358  1.00 77.98           H
ATOM   2259  HN  TRP A 157     -12.716   4.844 -28.662  1.00 77.98           H
ATOM   2260  N   ARG A 158     -10.764   6.777 -27.540  1.00 77.61           N
ATOM   2261  CA  ARG A 158      -9.460   6.814 -26.900  1.00 77.61           C
ATOM   2262  C   ARG A 158      -9.293   8.115 -26.111  1.00 77.61           C
ATOM   2263  O   ARG A 158      -8.841   8.097 -24.967  1.00 77.61           O
ATOM   2264  HA  ARG A 158      -9.450   5.949 -26.237  1.00 77.61           H
ATOM   2265  CB  ARG A 158      -8.336   6.704 -27.933  1.00 77.61           C
ATOM   2266 1HB  ARG A 158      -8.471   5.801 -28.527  1.00 77.61           H
ATOM   2267 2HB  ARG A 158      -8.385   7.549 -28.620  1.00 77.61           H
ATOM   2268  CG  ARG A 158      -6.967   6.673 -27.251  1.00 77.61           C
ATOM   2269 1HG  ARG A 158      -6.839   7.568 -26.642  1.00 77.61           H
ATOM   2270 2HG  ARG A 158      -6.911   5.819 -26.577  1.00 77.61           H
ATOM   2271  CD  ARG A 158      -5.842   6.588 -28.285  1.00 77.61           C
ATOM   2272 1HD  ARG A 158      -6.004   5.733 -28.942  1.00 77.61           H
ATOM   2273 2HD  ARG A 158      -5.846   7.478 -28.913  1.00 77.61           H
ATOM   2274  NE  ARG A 158      -4.535   6.458 -27.602  1.00 77.61           N
ATOM   2275  HE  ARG A 158      -4.493   6.675 -26.627  1.00 77.61           H
ATOM   2276  CZ  ARG A 158      -3.406   6.067 -28.208  1.00 77.61           C
ATOM   2277  NH1 ARG A 158      -3.405   5.764 -29.513  1.00 77.61           N
ATOM   2278 1HH1 ARG A 158      -4.251   5.828 -30.042  1.00 77.61           H
ATOM   2279 2HH1 ARG A 158      -2.558   5.473 -29.958  1.00 77.61           H
ATOM   2280  NH2 ARG A 158      -2.278   5.985 -27.490  1.00 77.61           N
ATOM   2281 1HH2 ARG A 158      -1.426   5.695 -27.927  1.00 77.61           H
ATOM   2282 2HH2 ARG A 158      -2.287   6.214 -26.516  1.00 77.61           H
ATOM   2283  HN  ARG A 158     -10.743   6.689 -28.536  1.00 77.61           H
ATOM   2284  N   GLU A 159      -9.666   9.212 -26.754  1.00 80.13           N
ATOM   2285  CA  GLU A 159      -9.476  10.526 -26.165  1.00 80.13           C
ATOM   2286  C   GLU A 159     -10.378  10.694 -24.940  1.00 80.13           C
ATOM   2287  O   GLU A 159      -9.922  11.132 -23.885  1.00 80.13           O
ATOM   2288  HA  GLU A 159      -8.430  10.558 -25.861  1.00 80.13           H
ATOM   2289  CB  GLU A 159      -9.735  11.630 -27.192  1.00 80.13           C
ATOM   2290 1HB  GLU A 159     -10.645  11.408 -27.748  1.00 80.13           H
ATOM   2291 2HB  GLU A 159      -9.761  12.598 -26.692  1.00 80.13           H
ATOM   2292  CG  GLU A 159      -8.600  11.704 -28.215  1.00 80.13           C
ATOM   2293 1HG  GLU A 159      -7.639  11.685 -27.700  1.00 80.13           H
ATOM   2294 2HG  GLU A 159      -8.632  10.827 -28.863  1.00 80.13           H
ATOM   2295  CD  GLU A 159      -8.706  12.974 -29.061  1.00 80.13           C
ATOM   2296  OE1 GLU A 159      -7.656  13.386 -29.601  1.00 80.13           O
ATOM   2297  OE2 GLU A 159      -9.834  13.505 -29.149  1.00 80.13           O
ATOM   2298  HN  GLU A 159     -10.091   9.212 -27.659  1.00 80.13           H
ATOM   2299  N   LYS A 160     -11.641  10.337 -25.122  1.00 83.78           N
ATOM   2300  CA  LYS A 160     -12.607  10.428 -24.040  1.00 83.78           C
ATOM   2301  C   LYS A 160     -12.109   9.611 -22.847  1.00 83.78           C
ATOM   2302  O   LYS A 160     -12.197  10.057 -21.704  1.00 83.78           O
ATOM   2303  HA  LYS A 160     -12.665  11.475 -23.741  1.00 83.78           H
ATOM   2304  CB  LYS A 160     -13.998  10.019 -24.528  1.00 83.78           C
ATOM   2305 1HB  LYS A 160     -13.932   9.082 -25.082  1.00 83.78           H
ATOM   2306 2HB  LYS A 160     -14.649   9.838 -23.673  1.00 83.78           H
ATOM   2307  CG  LYS A 160     -14.607  11.103 -25.420  1.00 83.78           C
ATOM   2308 1HG  LYS A 160     -14.567  12.064 -24.909  1.00 83.78           H
ATOM   2309 2HG  LYS A 160     -14.018  11.202 -26.332  1.00 83.78           H
ATOM   2310  CD  LYS A 160     -16.057  10.769 -25.776  1.00 83.78           C
ATOM   2311 1HD  LYS A 160     -16.090   9.844 -26.352  1.00 83.78           H
ATOM   2312 2HD  LYS A 160     -16.629  10.597 -24.864  1.00 83.78           H
ATOM   2313  CE  LYS A 160     -16.698  11.900 -26.582  1.00 83.78           C
ATOM   2314 1HE  LYS A 160     -16.634  12.834 -26.023  1.00 83.78           H
ATOM   2315 2HE  LYS A 160     -16.151  12.048 -27.513  1.00 83.78           H
ATOM   2316  NZ  LYS A 160     -18.115  11.589 -26.876  1.00 83.78           N
ATOM   2317 1HZ  LYS A 160     -18.522  12.344 -27.416  1.00 83.78           H
ATOM   2318 2HZ  LYS A 160     -18.168  10.727 -27.408  1.00 83.78           H
ATOM   2319 3HZ  LYS A 160     -18.625  11.481 -26.007  1.00 83.78           H
ATOM   2320  HN  LYS A 160     -12.006   9.992 -25.986  1.00 83.78           H
ATOM   2321  N   ARG A 161     -11.597   8.428 -23.153  1.00 84.10           N
ATOM   2322  CA  ARG A 161     -11.099   7.537 -22.119  1.00 84.10           C
ATOM   2323  C   ARG A 161      -9.954   8.201 -21.352  1.00 84.10           C
ATOM   2324  O   ARG A 161      -9.827   8.024 -20.142  1.00 84.10           O
ATOM   2325  HA  ARG A 161     -11.956   7.360 -21.468  1.00 84.10           H
ATOM   2326  CB  ARG A 161     -10.606   6.218 -22.717  1.00 84.10           C
ATOM   2327 1HB  ARG A 161      -9.935   6.422 -23.552  1.00 84.10           H
ATOM   2328 2HB  ARG A 161     -10.030   5.669 -21.972  1.00 84.10           H
ATOM   2329  CG  ARG A 161     -11.779   5.361 -23.197  1.00 84.10           C
ATOM   2330 1HG  ARG A 161     -12.349   5.005 -22.339  1.00 84.10           H
ATOM   2331 2HG  ARG A 161     -12.455   5.968 -23.799  1.00 84.10           H
ATOM   2332  CD  ARG A 161     -11.287   4.169 -24.020  1.00 84.10           C
ATOM   2333 1HD  ARG A 161     -12.129   3.685 -24.514  1.00 84.10           H
ATOM   2334 2HD  ARG A 161     -10.612   4.512 -24.804  1.00 84.10           H
ATOM   2335  NE  ARG A 161     -10.591   3.201 -23.142  1.00 84.10           N
ATOM   2336  HE  ARG A 161     -10.777   3.241 -22.161  1.00 84.10           H
ATOM   2337  CZ  ARG A 161      -9.727   2.276 -23.581  1.00 84.10           C
ATOM   2338  NH1 ARG A 161      -9.440   2.177 -24.887  1.00 84.10           N
ATOM   2339 1HH1 ARG A 161      -9.872   2.797 -25.541  1.00 84.10           H
ATOM   2340 2HH1 ARG A 161      -8.795   1.483 -25.206  1.00 84.10           H
ATOM   2341  NH2 ARG A 161      -9.155   1.449 -22.695  1.00 84.10           N
ATOM   2342 1HH2 ARG A 161      -8.508   0.753 -23.006  1.00 84.10           H
ATOM   2343 2HH2 ARG A 161      -9.374   1.529 -21.723  1.00 84.10           H
ATOM   2344  HN  ARG A 161     -11.519   8.077 -24.086  1.00 84.10           H
ATOM   2345  N   LEU A 162      -9.148   8.953 -22.089  1.00 85.15           N
ATOM   2346  CA  LEU A 162      -8.017   9.644 -21.494  1.00 85.15           C
ATOM   2347  C   LEU A 162      -8.530  10.713 -20.527  1.00 85.15           C
ATOM   2348  O   LEU A 162      -7.995  10.872 -19.431  1.00 85.15           O
ATOM   2349  HA  LEU A 162      -7.448   8.909 -20.925  1.00 85.15           H
ATOM   2350  CB  LEU A 162      -7.091  10.191 -22.582  1.00 85.15           C
ATOM   2351 1HB  LEU A 162      -6.946   9.414 -23.332  1.00 85.15           H
ATOM   2352 2HB  LEU A 162      -7.595  11.022 -23.076  1.00 85.15           H
ATOM   2353  CG  LEU A 162      -5.717  10.672 -22.113  1.00 85.15           C
ATOM   2354  HG  LEU A 162      -5.841  11.184 -21.158  1.00 85.15           H
ATOM   2355  CD1 LEU A 162      -4.775   9.491 -21.872  1.00 85.15           C
ATOM   2356 1HD1 LEU A 162      -5.197   8.840 -21.106  1.00 85.15           H
ATOM   2357 2HD1 LEU A 162      -4.652   8.930 -22.798  1.00 85.15           H
ATOM   2358 3HD1 LEU A 162      -3.805   9.861 -21.539  1.00 85.15           H
ATOM   2359  CD2 LEU A 162      -5.126  11.685 -23.095  1.00 85.15           C
ATOM   2360 1HD2 LEU A 162      -5.018  11.220 -24.075  1.00 85.15           H
ATOM   2361 2HD2 LEU A 162      -5.789  12.546 -23.173  1.00 85.15           H
ATOM   2362 3HD2 LEU A 162      -4.149  12.011 -22.738  1.00 85.15           H
ATOM   2363  HN  LEU A 162      -9.259   9.092 -23.073  1.00 85.15           H
ATOM   2364  N   LEU A 163      -9.561  11.419 -20.968  1.00 87.77           N
ATOM   2365  CA  LEU A 163     -10.142  12.478 -20.161  1.00 87.77           C
ATOM   2366  C   LEU A 163     -10.666  11.887 -18.851  1.00 87.77           C
ATOM   2367  O   LEU A 163     -10.341  12.376 -17.771  1.00 87.77           O
ATOM   2368  HA  LEU A 163      -9.346  13.185 -19.927  1.00 87.77           H
ATOM   2369  CB  LEU A 163     -11.203  13.239 -20.960  1.00 87.77           C
ATOM   2370 1HB  LEU A 163     -10.843  13.359 -21.981  1.00 87.77           H
ATOM   2371 2HB  LEU A 163     -12.102  12.625 -21.009  1.00 87.77           H
ATOM   2372  CG  LEU A 163     -11.589  14.617 -20.419  1.00 87.77           C
ATOM   2373  HG  LEU A 163     -11.393  14.631 -19.347  1.00 87.77           H
ATOM   2374  CD1 LEU A 163     -10.728  15.714 -21.049  1.00 87.77           C
ATOM   2375 1HD1 LEU A 163      -9.679  15.530 -20.819  1.00 87.77           H
ATOM   2376 2HD1 LEU A 163     -10.869  15.711 -22.130  1.00 87.77           H
ATOM   2377 3HD1 LEU A 163     -11.024  16.684 -20.647  1.00 87.77           H
ATOM   2378  CD2 LEU A 163     -13.084  14.882 -20.609  1.00 87.77           C
ATOM   2379 1HD2 LEU A 163     -13.328  14.842 -21.670  1.00 87.77           H
ATOM   2380 2HD2 LEU A 163     -13.657  14.124 -20.075  1.00 87.77           H
ATOM   2381 3HD2 LEU A 163     -13.331  15.868 -20.216  1.00 87.77           H
ATOM   2382  HN  LEU A 163      -9.996  11.278 -21.857  1.00 87.77           H
ATOM   2383  N   TYR A 164     -11.469  10.842 -18.990  1.00 88.82           N
ATOM   2384  CA  TYR A 164     -12.049  10.184 -17.832  1.00 88.82           C
ATOM   2385  C   TYR A 164     -10.959   9.646 -16.903  1.00 88.82           C
ATOM   2386  O   TYR A 164     -11.116   9.659 -15.683  1.00 88.82           O
ATOM   2387  HA  TYR A 164     -12.646  10.919 -17.292  1.00 88.82           H
ATOM   2388  CB  TYR A 164     -12.863   9.009 -18.377  1.00 88.82           C
ATOM   2389 1HB  TYR A 164     -12.253   8.459 -19.093  1.00 88.82           H
ATOM   2390 2HB  TYR A 164     -13.089   8.326 -17.558  1.00 88.82           H
ATOM   2391  CG  TYR A 164     -14.172   9.420 -19.055  1.00 88.82           C
ATOM   2392  CD1 TYR A 164     -15.031  10.296 -18.423  1.00 88.82           C
ATOM   2393  HD1 TYR A 164     -14.776  10.696 -17.441  1.00 88.82           H
ATOM   2394  CD2 TYR A 164     -14.493   8.914 -20.298  1.00 88.82           C
ATOM   2395  HD2 TYR A 164     -13.815   8.222 -20.797  1.00 88.82           H
ATOM   2396  CE1 TYR A 164     -16.262  10.683 -19.061  1.00 88.82           C
ATOM   2397  HE1 TYR A 164     -16.949  11.374 -18.573  1.00 88.82           H
ATOM   2398  CE2 TYR A 164     -15.725   9.301 -20.936  1.00 88.82           C
ATOM   2399  HE2 TYR A 164     -15.991   8.909 -21.917  1.00 88.82           H
ATOM   2400  CZ  TYR A 164     -16.549  10.166 -20.286  1.00 88.82           C
ATOM   2401  OH  TYR A 164     -17.712  10.532 -20.888  1.00 88.82           O
ATOM   2402  HH  TYR A 164     -18.231  11.141 -20.289  1.00 88.82           H
ATOM   2403  HN  TYR A 164     -11.723  10.445 -19.872  1.00 88.82           H
ATOM   2404  N   SER A 165      -9.878   9.187 -17.516  1.00 89.12           N
ATOM   2405  CA  SER A 165      -8.769   8.630 -16.760  1.00 89.12           C
ATOM   2406  C   SER A 165      -8.213   9.681 -15.796  1.00 89.12           C
ATOM   2407  O   SER A 165      -7.781   9.350 -14.693  1.00 89.12           O
ATOM   2408  HA  SER A 165      -9.188   7.789 -16.208  1.00 89.12           H
ATOM   2409  CB  SER A 165      -7.664   8.128 -17.692  1.00 89.12           C
ATOM   2410 1HB  SER A 165      -7.028   7.425 -17.154  1.00 89.12           H
ATOM   2411 2HB  SER A 165      -8.111   7.581 -18.522  1.00 89.12           H
ATOM   2412  OG  SER A 165      -6.868   9.195 -18.200  1.00 89.12           O
ATOM   2413  HG  SER A 165      -7.394  10.045 -18.197  1.00 89.12           H
ATOM   2414  HN  SER A 165      -9.753   9.190 -18.508  1.00 89.12           H
ATOM   2415  N   LYS A 166      -8.241  10.926 -16.248  1.00 91.52           N
ATOM   2416  CA  LYS A 166      -7.750  12.028 -15.438  1.00 91.52           C
ATOM   2417  C   LYS A 166      -8.675  12.221 -14.234  1.00 91.52           C
ATOM   2418  O   LYS A 166      -8.209  12.346 -13.103  1.00 91.52           O
ATOM   2419  HA  LYS A 166      -6.762  11.749 -15.073  1.00 91.52           H
ATOM   2420  CB  LYS A 166      -7.580  13.286 -16.291  1.00 91.52           C
ATOM   2421 1HB  LYS A 166      -8.503  13.490 -16.834  1.00 91.52           H
ATOM   2422 2HB  LYS A 166      -7.394  14.145 -15.646  1.00 91.52           H
ATOM   2423  CG  LYS A 166      -6.425  13.125 -17.281  1.00 91.52           C
ATOM   2424 1HG  LYS A 166      -5.502  12.922 -16.739  1.00 91.52           H
ATOM   2425 2HG  LYS A 166      -6.611  12.266 -17.926  1.00 91.52           H
ATOM   2426  CD  LYS A 166      -6.255  14.383 -18.135  1.00 91.52           C
ATOM   2427 1HD  LYS A 166      -7.165  14.564 -18.708  1.00 91.52           H
ATOM   2428 2HD  LYS A 166      -6.109  15.249 -17.489  1.00 91.52           H
ATOM   2429  CE  LYS A 166      -5.066  14.243 -19.087  1.00 91.52           C
ATOM   2430 1HE  LYS A 166      -4.168  13.990 -18.523  1.00 91.52           H
ATOM   2431 2HE  LYS A 166      -5.245  13.425 -19.785  1.00 91.52           H
ATOM   2432  NZ  LYS A 166      -4.849  15.502 -19.835  1.00 91.52           N
ATOM   2433 1HZ  LYS A 166      -4.070  15.387 -20.473  1.00 91.52           H
ATOM   2434 2HZ  LYS A 166      -5.686  15.731 -20.361  1.00 91.52           H
ATOM   2435 3HZ  LYS A 166      -4.645  16.252 -19.183  1.00 91.52           H
ATOM   2436  HN  LYS A 166      -8.591  11.186 -17.148  1.00 91.52           H
ATOM   2437  N   MET A 167      -9.969  12.240 -14.519  1.00 93.72           N
ATOM   2438  CA  MET A 167     -10.961  12.454 -13.480  1.00 93.72           C
ATOM   2439  C   MET A 167     -10.918  11.330 -12.442  1.00 93.72           C
ATOM   2440  O   MET A 167     -11.029  11.583 -11.243  1.00 93.72           O
ATOM   2441  HA  MET A 167     -10.695  13.401 -13.010  1.00 93.72           H
ATOM   2442  CB  MET A 167     -12.354  12.515 -14.108  1.00 93.72           C
ATOM   2443 1HB  MET A 167     -12.528  11.620 -14.706  1.00 93.72           H
ATOM   2444 2HB  MET A 167     -13.111  12.526 -13.324  1.00 93.72           H
ATOM   2445  CG  MET A 167     -12.505  13.758 -14.987  1.00 93.72           C
ATOM   2446 1HG  MET A 167     -12.280  14.653 -14.407  1.00 93.72           H
ATOM   2447 2HG  MET A 167     -11.789  13.723 -15.808  1.00 93.72           H
ATOM   2448  SD  MET A 167     -14.166  13.852 -15.633  1.00 93.72           S
ATOM   2449  CE  MET A 167     -15.059  14.242 -14.137  1.00 93.72           C
ATOM   2450 1HE  MET A 167     -14.911  13.445 -13.408  1.00 93.72           H
ATOM   2451 2HE  MET A 167     -14.689  15.182 -13.727  1.00 93.72           H
ATOM   2452 3HE  MET A 167     -16.121  14.337 -14.361  1.00 93.72           H
ATOM   2453  HN  MET A 167     -10.341  12.114 -15.439  1.00 93.72           H
ATOM   2454  N   VAL A 168     -10.757  10.113 -12.941  1.00 93.02           N
ATOM   2455  CA  VAL A 168     -10.711   8.949 -12.073  1.00 93.02           C
ATOM   2456  C   VAL A 168      -9.509   9.064 -11.134  1.00 93.02           C
ATOM   2457  O   VAL A 168      -9.623   8.802  -9.938  1.00 93.02           O
ATOM   2458  HA  VAL A 168     -11.623   8.948 -11.476  1.00 93.02           H
ATOM   2459  CB  VAL A 168     -10.694   7.670 -12.913  1.00 93.02           C
ATOM   2460  HB  VAL A 168      -9.909   7.772 -13.662  1.00 93.02           H
ATOM   2461  CG1 VAL A 168     -10.364   6.451 -12.050  1.00 93.02           C
ATOM   2462 1HG1 VAL A 168      -9.383   6.583 -11.594  1.00 93.02           H
ATOM   2463 2HG1 VAL A 168     -11.116   6.345 -11.268  1.00 93.02           H
ATOM   2464 3HG1 VAL A 168     -10.359   5.556 -12.672  1.00 93.02           H
ATOM   2465  CG2 VAL A 168     -12.023   7.479 -13.647  1.00 93.02           C
ATOM   2466 1HG2 VAL A 168     -12.832   7.408 -12.921  1.00 93.02           H
ATOM   2467 2HG2 VAL A 168     -12.199   8.328 -14.307  1.00 93.02           H
ATOM   2468 3HG2 VAL A 168     -11.983   6.563 -14.237  1.00 93.02           H
ATOM   2469  HN  VAL A 168     -10.658   9.917 -13.916  1.00 93.02           H
ATOM   2470  N   CYS A 169      -8.383   9.455 -11.713  1.00 92.62           N
ATOM   2471  CA  CYS A 169      -7.154   9.583 -10.948  1.00 92.62           C
ATOM   2472  C   CYS A 169      -7.396  10.579  -9.812  1.00 92.62           C
ATOM   2473  O   CYS A 169      -7.071  10.301  -8.659  1.00 92.62           O
ATOM   2474  HA  CYS A 169      -6.926   8.593 -10.553  1.00 92.62           H
ATOM   2475  CB  CYS A 169      -5.978  10.002 -11.833  1.00 92.62           C
ATOM   2476 1HB  CYS A 169      -6.245  10.885 -12.413  1.00 92.62           H
ATOM   2477 2HB  CYS A 169      -5.124  10.274 -11.213  1.00 92.62           H
ATOM   2478  SG  CYS A 169      -5.521   8.631 -12.957  1.00 92.62           S
ATOM   2479  HG  CYS A 169      -6.402   8.932 -13.907  1.00 92.62           H
ATOM   2480  HN  CYS A 169      -8.302   9.682 -12.683  1.00 92.62           H
ATOM   2481  N   PHE A 170      -7.964  11.718 -10.178  1.00 94.91           N
ATOM   2482  CA  PHE A 170      -8.227  12.769  -9.209  1.00 94.91           C
ATOM   2483  C   PHE A 170      -9.129  12.263  -8.083  1.00 94.91           C
ATOM   2484  O   PHE A 170      -8.860  12.511  -6.908  1.00 94.91           O
ATOM   2485  HA  PHE A 170      -7.266  13.073  -8.794  1.00 94.91           H
ATOM   2486  CB  PHE A 170      -8.945  13.896  -9.955  1.00 94.91           C
ATOM   2487 1HB  PHE A 170      -8.327  14.213 -10.795  1.00 94.91           H
ATOM   2488 2HB  PHE A 170      -9.874  13.508 -10.371  1.00 94.91           H
ATOM   2489  CG  PHE A 170      -9.262  15.114  -9.085  1.00 94.91           C
ATOM   2490  CD1 PHE A 170     -10.512  15.279  -8.577  1.00 94.91           C
ATOM   2491  HD1 PHE A 170     -11.288  14.544  -8.789  1.00 94.91           H
ATOM   2492  CD2 PHE A 170      -8.293  16.031  -8.821  1.00 94.91           C
ATOM   2493  HD2 PHE A 170      -7.291  15.899  -9.228  1.00 94.91           H
ATOM   2494  CE1 PHE A 170     -10.807  16.410  -7.769  1.00 94.91           C
ATOM   2495  HE1 PHE A 170     -11.809  16.543  -7.362  1.00 94.91           H
ATOM   2496  CE2 PHE A 170      -8.588  17.162  -8.013  1.00 94.91           C
ATOM   2497  HE2 PHE A 170      -7.811  17.897  -7.801  1.00 94.91           H
ATOM   2498  CZ  PHE A 170      -9.838  17.327  -7.505  1.00 94.91           C
ATOM   2499  HZ  PHE A 170     -10.064  18.195  -6.885  1.00 94.91           H
ATOM   2500  HN  PHE A 170      -8.244  11.928 -11.115  1.00 94.91           H
ATOM   2501  N   THR A 171     -10.182  11.563  -8.480  1.00 95.59           N
ATOM   2502  CA  THR A 171     -11.150  11.059  -7.521  1.00 95.59           C
ATOM   2503  C   THR A 171     -10.477  10.103  -6.535  1.00 95.59           C
ATOM   2504  O   THR A 171     -10.785  10.116  -5.344  1.00 95.59           O
ATOM   2505  HA  THR A 171     -11.530  11.901  -6.942  1.00 95.59           H
ATOM   2506  CB  THR A 171     -12.299  10.417  -8.302  1.00 95.59           C
ATOM   2507  HB  THR A 171     -11.976   9.491  -8.777  1.00 95.59           H
ATOM   2508  OG1 THR A 171     -12.732  11.444  -9.190  1.00 95.59           O
ATOM   2509  HG1 THR A 171     -12.317  11.316 -10.090  1.00 95.59           H
ATOM   2510  CG2 THR A 171     -13.522  10.142  -7.425  1.00 95.59           C
ATOM   2511 1HG2 THR A 171     -13.885  11.079  -7.004  1.00 95.59           H
ATOM   2512 2HG2 THR A 171     -13.245   9.464  -6.618  1.00 95.59           H
ATOM   2513 3HG2 THR A 171     -14.307   9.686  -8.029  1.00 95.59           H
ATOM   2514  HN  THR A 171     -10.377  11.339  -9.435  1.00 95.59           H
ATOM   2515  N   ILE A 172      -9.570   9.297  -7.067  1.00 94.26           N
ATOM   2516  CA  ILE A 172      -8.882   8.306  -6.256  1.00 94.26           C
ATOM   2517  C   ILE A 172      -8.047   9.017  -5.190  1.00 94.26           C
ATOM   2518  O   ILE A 172      -8.052   8.621  -4.026  1.00 94.26           O
ATOM   2519  HA  ILE A 172      -9.643   7.707  -5.756  1.00 94.26           H
ATOM   2520  CB  ILE A 172      -8.071   7.359  -7.143  1.00 94.26           C
ATOM   2521  HB  ILE A 172      -7.544   7.955  -7.887  1.00 94.26           H
ATOM   2522  CG1 ILE A 172      -8.988   6.397  -7.901  1.00 94.26           C
ATOM   2523 1HG1 ILE A 172      -9.444   5.696  -7.201  1.00 94.26           H
ATOM   2524 2HG1 ILE A 172      -9.800   6.955  -8.367  1.00 94.26           H
ATOM   2525  CG2 ILE A 172      -7.011   6.616  -6.326  1.00 94.26           C
ATOM   2526 1HG2 ILE A 172      -6.332   7.337  -5.871  1.00 94.26           H
ATOM   2527 2HG2 ILE A 172      -7.498   6.033  -5.544  1.00 94.26           H
ATOM   2528 3HG2 ILE A 172      -6.449   5.950  -6.980  1.00 94.26           H
ATOM   2529  CD1 ILE A 172      -8.211   5.626  -8.970  1.00 94.26           C
ATOM   2530 1HD1 ILE A 172      -7.777   6.329  -9.681  1.00 94.26           H
ATOM   2531 2HD1 ILE A 172      -7.415   5.051  -8.497  1.00 94.26           H
ATOM   2532 3HD1 ILE A 172      -8.887   4.950  -9.493  1.00 94.26           H
ATOM   2533  HN  ILE A 172      -9.305   9.312  -8.031  1.00 94.26           H
ATOM   2534  N   TRP A 173      -7.348  10.055  -5.626  1.00 94.73           N
ATOM   2535  CA  TRP A 173      -6.455  10.782  -4.740  1.00 94.73           C
ATOM   2536  C   TRP A 173      -7.291  11.358  -3.595  1.00 94.73           C
ATOM   2537  O   TRP A 173      -6.916  11.244  -2.429  1.00 94.73           O
ATOM   2538  HA  TRP A 173      -5.725  10.074  -4.348  1.00 94.73           H
ATOM   2539  CB  TRP A 173      -5.673  11.851  -5.505  1.00 94.73           C
ATOM   2540 1HB  TRP A 173      -6.333  12.313  -6.240  1.00 94.73           H
ATOM   2541 2HB  TRP A 173      -5.373  12.635  -4.810  1.00 94.73           H
ATOM   2542  CG  TRP A 173      -4.429  11.320  -6.220  1.00 94.73           C
ATOM   2543  CD1 TRP A 173      -4.223  11.201  -7.539  1.00 94.73           C
ATOM   2544  HD1 TRP A 173      -4.950  11.481  -8.301  1.00 94.73           H
ATOM   2545  CD2 TRP A 173      -3.220  10.837  -5.597  1.00 94.73           C
ATOM   2546  NE1 TRP A 173      -2.975  10.679  -7.811  1.00 94.73           N
ATOM   2547  HE1 TRP A 173      -2.593  10.498  -8.717  1.00 94.73           H
ATOM   2548  CE2 TRP A 173      -2.346  10.451  -6.592  1.00 94.73           C
ATOM   2549  CE3 TRP A 173      -2.877  10.731  -4.238  1.00 94.73           C
ATOM   2550  HE3 TRP A 173      -3.549  11.029  -3.434  1.00 94.73           H
ATOM   2551  CZ2 TRP A 173      -1.071   9.932  -6.334  1.00 94.73           C
ATOM   2552  HZ2 TRP A 173      -0.399   9.634  -7.138  1.00 94.73           H
ATOM   2553  CZ3 TRP A 173      -1.600  10.210  -3.997  1.00 94.73           C
ATOM   2554  HZ3 TRP A 173      -1.283  10.107  -2.959  1.00 94.73           H
ATOM   2555  CH2 TRP A 173      -0.707   9.817  -4.987  1.00 94.73           C
ATOM   2556  HH2 TRP A 173       0.271   9.420  -4.716  1.00 94.73           H
ATOM   2557  HN  TRP A 173      -7.386  10.400  -6.564  1.00 94.73           H
ATOM   2558  N   VAL A 174      -8.409  11.964  -3.967  1.00 95.77           N
ATOM   2559  CA  VAL A 174      -9.269  12.613  -2.993  1.00 95.77           C
ATOM   2560  C   VAL A 174      -9.778  11.571  -1.994  1.00 95.77           C
ATOM   2561  O   VAL A 174      -9.765  11.805  -0.787  1.00 95.77           O
ATOM   2562  HA  VAL A 174      -8.665  13.346  -2.457  1.00 95.77           H
ATOM   2563  CB  VAL A 174     -10.398  13.360  -3.706  1.00 95.77           C
ATOM   2564  HB  VAL A 174     -10.894  12.657  -4.375  1.00 95.77           H
ATOM   2565  CG1 VAL A 174     -11.438  13.867  -2.705  1.00 95.77           C
ATOM   2566 1HG1 VAL A 174     -11.864  13.023  -2.164  1.00 95.77           H
ATOM   2567 2HG1 VAL A 174     -10.961  14.548  -1.999  1.00 95.77           H
ATOM   2568 3HG1 VAL A 174     -12.229  14.394  -3.238  1.00 95.77           H
ATOM   2569  CG2 VAL A 174      -9.847  14.507  -4.554  1.00 95.77           C
ATOM   2570 1HG2 VAL A 174      -9.315  15.210  -3.912  1.00 95.77           H
ATOM   2571 2HG2 VAL A 174      -9.163  14.110  -5.303  1.00 95.77           H
ATOM   2572 3HG2 VAL A 174     -10.671  15.021  -5.050  1.00 95.77           H
ATOM   2573  HN  VAL A 174      -8.728  12.016  -4.914  1.00 95.77           H
ATOM   2574  N   LEU A 175     -10.215  10.444  -2.536  1.00 93.29           N
ATOM   2575  CA  LEU A 175     -10.839   9.415  -1.722  1.00 93.29           C
ATOM   2576  C   LEU A 175      -9.798   8.824  -0.769  1.00 93.29           C
ATOM   2577  O   LEU A 175     -10.092   8.573   0.399  1.00 93.29           O
ATOM   2578  HA  LEU A 175     -11.617   9.895  -1.128  1.00 93.29           H
ATOM   2579  CB  LEU A 175     -11.524   8.372  -2.608  1.00 93.29           C
ATOM   2580 1HB  LEU A 175     -12.181   8.892  -3.305  1.00 93.29           H
ATOM   2581 2HB  LEU A 175     -10.760   7.872  -3.202  1.00 93.29           H
ATOM   2582  CG  LEU A 175     -12.343   7.306  -1.878  1.00 93.29           C
ATOM   2583  HG  LEU A 175     -12.471   7.623  -0.843  1.00 93.29           H
ATOM   2584  CD1 LEU A 175     -13.740   7.174  -2.487  1.00 93.29           C
ATOM   2585 1HD1 LEU A 175     -14.261   8.129  -2.410  1.00 93.29           H
ATOM   2586 2HD1 LEU A 175     -13.653   6.891  -3.536  1.00 93.29           H
ATOM   2587 3HD1 LEU A 175     -14.300   6.410  -1.950  1.00 93.29           H
ATOM   2588  CD2 LEU A 175     -11.601   5.968  -1.851  1.00 93.29           C
ATOM   2589 1HD2 LEU A 175     -11.421   5.632  -2.872  1.00 93.29           H
ATOM   2590 2HD2 LEU A 175     -10.648   6.091  -1.336  1.00 93.29           H
ATOM   2591 3HD2 LEU A 175     -12.205   5.228  -1.327  1.00 93.29           H
ATOM   2592  HN  LEU A 175     -10.148  10.228  -3.510  1.00 93.29           H
ATOM   2593  N   ALA A 176      -8.603   8.618  -1.302  1.00 93.11           N
ATOM   2594  CA  ALA A 176      -7.524   8.038  -0.521  1.00 93.11           C
ATOM   2595  C   ALA A 176      -7.169   8.982   0.629  1.00 93.11           C
ATOM   2596  O   ALA A 176      -6.881   8.535   1.738  1.00 93.11           O
ATOM   2597  HA  ALA A 176      -7.883   7.095  -0.108  1.00 93.11           H
ATOM   2598  CB  ALA A 176      -6.329   7.754  -1.433  1.00 93.11           C
ATOM   2599 1HB  ALA A 176      -6.626   7.056  -2.215  1.00 93.11           H
ATOM   2600 2HB  ALA A 176      -5.988   8.685  -1.886  1.00 93.11           H
ATOM   2601 3HB  ALA A 176      -5.519   7.319  -0.846  1.00 93.11           H
ATOM   2602  HN  ALA A 176      -8.367   8.840  -2.248  1.00 93.11           H
ATOM   2603  N   ALA A 177      -7.200  10.272   0.326  1.00 93.78           N
ATOM   2604  CA  ALA A 177      -6.849  11.281   1.310  1.00 93.78           C
ATOM   2605  C   ALA A 177      -7.848  11.228   2.467  1.00 93.78           C
ATOM   2606  O   ALA A 177      -7.456  11.268   3.633  1.00 93.78           O
ATOM   2607  HA  ALA A 177      -5.854  11.044   1.688  1.00 93.78           H
ATOM   2608  CB  ALA A 177      -6.806  12.655   0.639  1.00 93.78           C
ATOM   2609 1HB  ALA A 177      -6.060  12.649  -0.156  1.00 93.78           H
ATOM   2610 2HB  ALA A 177      -7.785  12.884   0.217  1.00 93.78           H
ATOM   2611 3HB  ALA A 177      -6.542  13.412   1.378  1.00 93.78           H
ATOM   2612  HN  ALA A 177      -7.458  10.628  -0.572  1.00 93.78           H
ATOM   2613  N   ALA A 178      -9.119  11.139   2.106  1.00 93.82           N
ATOM   2614  CA  ALA A 178     -10.182  11.154   3.096  1.00 93.82           C
ATOM   2615  C   ALA A 178     -10.044   9.930   4.004  1.00 93.82           C
ATOM   2616  O   ALA A 178     -10.302  10.010   5.204  1.00 93.82           O
ATOM   2617  HA  ALA A 178     -10.064  12.056   3.697  1.00 93.82           H
ATOM   2618  CB  ALA A 178     -11.538  11.206   2.390  1.00 93.82           C
ATOM   2619 1HB  ALA A 178     -11.597  12.108   1.781  1.00 93.82           H
ATOM   2620 2HB  ALA A 178     -11.649  10.329   1.752  1.00 93.82           H
ATOM   2621 3HB  ALA A 178     -12.335  11.217   3.134  1.00 93.82           H
ATOM   2622  HN  ALA A 178      -9.427  11.058   1.157  1.00 93.82           H
ATOM   2623  N   LEU A 179      -9.637   8.825   3.396  1.00 91.52           N
ATOM   2624  CA  LEU A 179      -9.543   7.566   4.116  1.00 91.52           C
ATOM   2625  C   LEU A 179      -8.354   7.622   5.078  1.00 91.52           C
ATOM   2626  O   LEU A 179      -8.198   6.747   5.929  1.00 91.52           O
ATOM   2627  HA  LEU A 179     -10.456   7.456   4.702  1.00 91.52           H
ATOM   2628  CB  LEU A 179      -9.488   6.392   3.137  1.00 91.52           C
ATOM   2629 1HB  LEU A 179      -8.714   6.598   2.397  1.00 91.52           H
ATOM   2630 2HB  LEU A 179      -9.176   5.503   3.685  1.00 91.52           H
ATOM   2631  CG  LEU A 179     -10.789   6.072   2.399  1.00 91.52           C
ATOM   2632  HG  LEU A 179     -11.125   6.977   1.892  1.00 91.52           H
ATOM   2633  CD1 LEU A 179     -10.562   5.008   1.323  1.00 91.52           C
ATOM   2634 1HD1 LEU A 179      -9.831   5.372   0.601  1.00 91.52           H
ATOM   2635 2HD1 LEU A 179     -10.190   4.095   1.788  1.00 91.52           H
ATOM   2636 3HD1 LEU A 179     -11.503   4.800   0.814  1.00 91.52           H
ATOM   2637  CD2 LEU A 179     -11.891   5.669   3.380  1.00 91.52           C
ATOM   2638 1HD2 LEU A 179     -11.578   4.785   3.935  1.00 91.52           H
ATOM   2639 2HD2 LEU A 179     -12.076   6.488   4.076  1.00 91.52           H
ATOM   2640 3HD2 LEU A 179     -12.805   5.447   2.829  1.00 91.52           H
ATOM   2641  HN  LEU A 179      -9.376   8.781   2.432  1.00 91.52           H
ATOM   2642  N   CYS A 180      -7.547   8.659   4.911  1.00 92.41           N
ATOM   2643  CA  CYS A 180      -6.333   8.797   5.699  1.00 92.41           C
ATOM   2644  C   CYS A 180      -6.613   9.770   6.845  1.00 92.41           C
ATOM   2645  O   CYS A 180      -5.714  10.101   7.617  1.00 92.41           O
ATOM   2646  HA  CYS A 180      -6.095   7.805   6.082  1.00 92.41           H
ATOM   2647  CB  CYS A 180      -5.151   9.250   4.840  1.00 92.41           C
ATOM   2648 1HB  CYS A 180      -5.385  10.197   4.355  1.00 92.41           H
ATOM   2649 2HB  CYS A 180      -4.278   9.423   5.471  1.00 92.41           H
ATOM   2650  SG  CYS A 180      -4.768   7.980   3.580  1.00 92.41           S
ATOM   2651  HG  CYS A 180      -5.914   8.096   2.914  1.00 92.41           H
ATOM   2652  HN  CYS A 180      -7.710   9.394   4.254  1.00 92.41           H
ATOM   2653  N   ILE A 181      -7.863  10.202   6.921  1.00 93.34           N
ATOM   2654  CA  ILE A 181      -8.264  11.160   7.937  1.00 93.34           C
ATOM   2655  C   ILE A 181      -7.938  10.596   9.321  1.00 93.34           C
ATOM   2656  O   ILE A 181      -7.346  11.283  10.152  1.00 93.34           O
ATOM   2657  HA  ILE A 181      -7.674  12.064   7.785  1.00 93.34           H
ATOM   2658  CB  ILE A 181      -9.734  11.545   7.761  1.00 93.34           C
ATOM   2659  HB  ILE A 181     -10.304  10.637   7.564  1.00 93.34           H
ATOM   2660  CG1 ILE A 181      -9.919  12.465   6.552  1.00 93.34           C
ATOM   2661 1HG1 ILE A 181      -9.433  13.422   6.741  1.00 93.34           H
ATOM   2662 2HG1 ILE A 181      -9.434  12.027   5.680  1.00 93.34           H
ATOM   2663  CG2 ILE A 181     -10.297  12.162   9.043  1.00 93.34           C
ATOM   2664 1HG2 ILE A 181     -10.220  11.442   9.857  1.00 93.34           H
ATOM   2665 2HG2 ILE A 181      -9.729  13.058   9.294  1.00 93.34           H
ATOM   2666 3HG2 ILE A 181     -11.344  12.427   8.890  1.00 93.34           H
ATOM   2667  CD1 ILE A 181     -11.404  12.691   6.257  1.00 93.34           C
ATOM   2668 1HD1 ILE A 181     -11.881  11.734   6.045  1.00 93.34           H
ATOM   2669 2HD1 ILE A 181     -11.880  13.151   7.123  1.00 93.34           H
ATOM   2670 3HD1 ILE A 181     -11.506  13.348   5.394  1.00 93.34           H
ATOM   2671  HN  ILE A 181      -8.594   9.909   6.305  1.00 93.34           H
ATOM   2672  N   PRO A 182      -8.316   9.339   9.593  1.00 91.30           N
ATOM   2673  CA  PRO A 182      -8.118   8.763  10.925  1.00 91.30           C
ATOM   2674  C   PRO A 182      -6.679   8.890  11.400  1.00 91.30           C
ATOM   2675  O   PRO A 182      -6.430   9.278  12.540  1.00 91.30           O
ATOM   2676  HA  PRO A 182      -8.709   9.308  11.661  1.00 91.30           H
ATOM   2677  CB  PRO A 182      -8.532   7.301  10.753  1.00 91.30           C
ATOM   2678 1HB  PRO A 182      -7.681   6.670  10.498  1.00 91.30           H
ATOM   2679 2HB  PRO A 182      -8.965   6.896  11.668  1.00 91.30           H
ATOM   2680  CG  PRO A 182      -9.554   7.354   9.623  1.00 91.30           C
ATOM   2681 1HG  PRO A 182      -9.681   6.382   9.147  1.00 91.30           H
ATOM   2682 2HG  PRO A 182     -10.539   7.651   9.982  1.00 91.30           H
ATOM   2683  CD  PRO A 182      -8.957   8.381   8.675  1.00 91.30           C
ATOM   2684 1HD  PRO A 182      -8.232   7.932   7.996  1.00 91.30           H
ATOM   2685 2HD  PRO A 182      -9.721   8.851   8.055  1.00 91.30           H
ATOM   2686  N   GLU A 183      -5.763   8.555  10.504  1.00 91.78           N
ATOM   2687  CA  GLU A 183      -4.348   8.572  10.837  1.00 91.78           C
ATOM   2688  C   GLU A 183      -3.912   9.985  11.227  1.00 91.78           C
ATOM   2689  O   GLU A 183      -3.126  10.162  12.157  1.00 91.78           O
ATOM   2690  HA  GLU A 183      -4.244   7.903  11.692  1.00 91.78           H
ATOM   2691  CB  GLU A 183      -3.505   8.038   9.677  1.00 91.78           C
ATOM   2692 1HB  GLU A 183      -3.905   8.407   8.733  1.00 91.78           H
ATOM   2693 2HB  GLU A 183      -2.458   8.299   9.834  1.00 91.78           H
ATOM   2694  CG  GLU A 183      -3.563   6.510   9.615  1.00 91.78           C
ATOM   2695 1HG  GLU A 183      -2.806   6.142   8.923  1.00 91.78           H
ATOM   2696 2HG  GLU A 183      -3.330   6.094  10.595  1.00 91.78           H
ATOM   2697  CD  GLU A 183      -4.946   6.032   9.167  1.00 91.78           C
ATOM   2698  OE1 GLU A 183      -5.233   4.837   9.392  1.00 91.78           O
ATOM   2699  OE2 GLU A 183      -5.684   6.873   8.610  1.00 91.78           O
ATOM   2700  HN  GLU A 183      -5.972   8.276   9.566  1.00 91.78           H
ATOM   2701  N   ILE A 184      -4.441  10.956  10.497  1.00 94.19           N
ATOM   2702  CA  ILE A 184      -4.028  12.337  10.676  1.00 94.19           C
ATOM   2703  C   ILE A 184      -4.436  12.811  12.072  1.00 94.19           C
ATOM   2704  O   ILE A 184      -3.713  13.576  12.708  1.00 94.19           O
ATOM   2705  HA  ILE A 184      -2.940  12.364  10.606  1.00 94.19           H
ATOM   2706  CB  ILE A 184      -4.575  13.211   9.546  1.00 94.19           C
ATOM   2707  HB  ILE A 184      -5.655  13.071   9.498  1.00 94.19           H
ATOM   2708  CG1 ILE A 184      -4.003  12.781   8.193  1.00 94.19           C
ATOM   2709 1HG1 ILE A 184      -2.935  12.995   8.162  1.00 94.19           H
ATOM   2710 2HG1 ILE A 184      -4.116  11.703   8.073  1.00 94.19           H
ATOM   2711  CG2 ILE A 184      -4.324  14.694   9.828  1.00 94.19           C
ATOM   2712 1HG2 ILE A 184      -4.819  14.975  10.758  1.00 94.19           H
ATOM   2713 2HG2 ILE A 184      -3.253  14.871   9.919  1.00 94.19           H
ATOM   2714 3HG2 ILE A 184      -4.724  15.293   9.009  1.00 94.19           H
ATOM   2715  CD1 ILE A 184      -4.708  13.505   7.044  1.00 94.19           C
ATOM   2716 1HD1 ILE A 184      -5.772  13.269   7.065  1.00 94.19           H
ATOM   2717 2HD1 ILE A 184      -4.572  14.580   7.155  1.00 94.19           H
ATOM   2718 3HD1 ILE A 184      -4.282  13.180   6.095  1.00 94.19           H
ATOM   2719  HN  ILE A 184      -5.139  10.811   9.795  1.00 94.19           H
ATOM   2720  N   LEU A 185      -5.593  12.336  12.509  1.00 93.59           N
ATOM   2721  CA  LEU A 185      -6.200  12.846  13.726  1.00 93.59           C
ATOM   2722  C   LEU A 185      -5.457  12.280  14.938  1.00 93.59           C
ATOM   2723  O   LEU A 185      -5.024  13.030  15.811  1.00 93.59           O
ATOM   2724  HA  LEU A 185      -6.079  13.929  13.722  1.00 93.59           H
ATOM   2725  CB  LEU A 185      -7.703  12.558  13.737  1.00 93.59           C
ATOM   2726 1HB  LEU A 185      -7.851  11.498  13.530  1.00 93.59           H
ATOM   2727 2HB  LEU A 185      -8.081  12.742  14.742  1.00 93.59           H
ATOM   2728  CG  LEU A 185      -8.548  13.365  12.749  1.00 93.59           C
ATOM   2729  HG  LEU A 185      -8.200  13.142  11.740  1.00 93.59           H
ATOM   2730  CD1 LEU A 185     -10.019  12.953  12.821  1.00 93.59           C
ATOM   2731 1HD1 LEU A 185     -10.113  11.895  12.578  1.00 93.59           H
ATOM   2732 2HD1 LEU A 185     -10.397  13.129  13.829  1.00 93.59           H
ATOM   2733 3HD1 LEU A 185     -10.597  13.542  12.109  1.00 93.59           H
ATOM   2734  CD2 LEU A 185      -8.362  14.868  12.968  1.00 93.59           C
ATOM   2735 1HD2 LEU A 185      -8.667  15.128  13.982  1.00 93.59           H
ATOM   2736 2HD2 LEU A 185      -7.313  15.129  12.826  1.00 93.59           H
ATOM   2737 3HD2 LEU A 185      -8.973  15.418  12.253  1.00 93.59           H
ATOM   2738  HN  LEU A 185      -6.113  11.617  12.046  1.00 93.59           H
ATOM   2739  N   TYR A 186      -5.332  10.961  14.952  1.00 92.55           N
ATOM   2740  CA  TYR A 186      -5.009  10.253  16.179  1.00 92.55           C
ATOM   2741  C   TYR A 186      -3.505   9.996  16.284  1.00 92.55           C
ATOM   2742  O   TYR A 186      -3.019   9.544  17.319  1.00 92.55           O
ATOM   2743  HA  TYR A 186      -5.324  10.873  17.018  1.00 92.55           H
ATOM   2744  CB  TYR A 186      -5.739   8.910  16.095  1.00 92.55           C
ATOM   2745 1HB  TYR A 186      -5.383   8.369  15.219  1.00 92.55           H
ATOM   2746 2HB  TYR A 186      -5.477   8.311  16.968  1.00 92.55           H
ATOM   2747  CG  TYR A 186      -7.262   9.034  16.018  1.00 92.55           C
ATOM   2748  CD1 TYR A 186      -7.938   9.812  16.935  1.00 92.55           C
ATOM   2749  HD1 TYR A 186      -7.388  10.339  17.714  1.00 92.55           H
ATOM   2750  CD2 TYR A 186      -7.959   8.366  15.032  1.00 92.55           C
ATOM   2751  HD2 TYR A 186      -7.425   7.751  14.308  1.00 92.55           H
ATOM   2752  CE1 TYR A 186      -9.372   9.928  16.863  1.00 92.55           C
ATOM   2753  HE1 TYR A 186      -9.919  10.540  17.580  1.00 92.55           H
ATOM   2754  CE2 TYR A 186      -9.392   8.482  14.959  1.00 92.55           C
ATOM   2755  HE2 TYR A 186      -9.955   7.960  14.185  1.00 92.55           H
ATOM   2756  CZ  TYR A 186     -10.028   9.257  15.878  1.00 92.55           C
ATOM   2757  OH  TYR A 186     -11.382   9.367  15.810  1.00 92.55           O
ATOM   2758  HH  TYR A 186     -11.716   9.949  16.551  1.00 92.55           H
ATOM   2759  HN  TYR A 186      -5.448  10.380  14.146  1.00 92.55           H
ATOM   2760  N   SER A 187      -2.808  10.297  15.198  1.00 93.08           N
ATOM   2761  CA  SER A 187      -1.359  10.197  15.187  1.00 93.08           C
ATOM   2762  C   SER A 187      -0.754  11.255  16.112  1.00 93.08           C
ATOM   2763  O   SER A 187      -0.962  12.451  15.913  1.00 93.08           O
ATOM   2764  HA  SER A 187      -1.135   9.196  15.553  1.00 93.08           H
ATOM   2765  CB  SER A 187      -0.806  10.356  13.769  1.00 93.08           C
ATOM   2766 1HB  SER A 187      -1.150  11.301  13.349  1.00 93.08           H
ATOM   2767 2HB  SER A 187       0.282  10.400  13.806  1.00 93.08           H
ATOM   2768  OG  SER A 187      -1.208   9.286  12.917  1.00 93.08           O
ATOM   2769  HG  SER A 187      -2.205   9.218  12.900  1.00 93.08           H
ATOM   2770  HN  SER A 187      -3.217  10.604  14.338  1.00 93.08           H
ATOM   2771  N   GLN A 188      -0.019  10.776  17.105  1.00 92.37           N
ATOM   2772  CA  GLN A 188       0.728  11.664  17.979  1.00 92.37           C
ATOM   2773  C   GLN A 188       1.996  10.971  18.483  1.00 92.37           C
ATOM   2774  O   GLN A 188       2.183   9.775  18.262  1.00 92.37           O
ATOM   2775  HA  GLN A 188       0.996  12.521  17.361  1.00 92.37           H
ATOM   2776  CB  GLN A 188      -0.138  12.139  19.147  1.00 92.37           C
ATOM   2777 1HB  GLN A 188       0.402  12.891  19.723  1.00 92.37           H
ATOM   2778 2HB  GLN A 188      -1.040  12.618  18.765  1.00 92.37           H
ATOM   2779  CG  GLN A 188      -0.520  10.970  20.057  1.00 92.37           C
ATOM   2780 1HG  GLN A 188      -1.048  10.212  19.479  1.00 92.37           H
ATOM   2781 2HG  GLN A 188       0.381  10.501  20.451  1.00 92.37           H
ATOM   2782  CD  GLN A 188      -1.403  11.442  21.215  1.00 92.37           C
ATOM   2783  OE1 GLN A 188      -2.010  12.500  21.175  1.00 92.37           O
ATOM   2784  NE2 GLN A 188      -1.440  10.601  22.244  1.00 92.37           N
ATOM   2785 1HE2 GLN A 188      -0.918   9.749  22.213  1.00 92.37           H
ATOM   2786 2HE2 GLN A 188      -1.990  10.822  23.050  1.00 92.37           H
ATOM   2787  HN  GLN A 188       0.071   9.802  17.315  1.00 92.37           H
ATOM   2788  N   ILE A 189       2.834  11.751  19.150  1.00 92.19           N
ATOM   2789  CA  ILE A 189       4.036  11.210  19.760  1.00 92.19           C
ATOM   2790  C   ILE A 189       3.747  10.854  21.219  1.00 92.19           C
ATOM   2791  O   ILE A 189       3.237  11.680  21.974  1.00 92.19           O
ATOM   2792  HA  ILE A 189       4.290  10.295  19.225  1.00 92.19           H
ATOM   2793  CB  ILE A 189       5.208  12.177  19.583  1.00 92.19           C
ATOM   2794  HB  ILE A 189       4.943  13.125  20.052  1.00 92.19           H
ATOM   2795  CG1 ILE A 189       5.466  12.463  18.102  1.00 92.19           C
ATOM   2796 1HG1 ILE A 189       5.830  11.560  17.612  1.00 92.19           H
ATOM   2797 2HG1 ILE A 189       4.531  12.736  17.613  1.00 92.19           H
ATOM   2798  CG2 ILE A 189       6.460  11.657  20.293  1.00 92.19           C
ATOM   2799 1HG2 ILE A 189       6.255  11.547  21.358  1.00 92.19           H
ATOM   2800 2HG2 ILE A 189       6.739  10.690  19.874  1.00 92.19           H
ATOM   2801 3HG2 ILE A 189       7.278  12.363  20.151  1.00 92.19           H
ATOM   2802  CD1 ILE A 189       6.486  13.590  17.931  1.00 92.19           C
ATOM   2803 1HD1 ILE A 189       6.108  14.497  18.401  1.00 92.19           H
ATOM   2804 2HD1 ILE A 189       7.427  13.303  18.400  1.00 92.19           H
ATOM   2805 3HD1 ILE A 189       6.650  13.772  16.869  1.00 92.19           H
ATOM   2806  HN  ILE A 189       2.702  12.734  19.276  1.00 92.19           H
ATOM   2807  N   LYS A 190       4.084   9.622  21.573  1.00 88.06           N
ATOM   2808  CA  LYS A 190       3.971   9.182  22.953  1.00 88.06           C
ATOM   2809  C   LYS A 190       5.369   8.906  23.511  1.00 88.06           C
ATOM   2810  O   LYS A 190       6.173   8.227  22.874  1.00 88.06           O
ATOM   2811  HA  LYS A 190       3.528  10.000  23.521  1.00 88.06           H
ATOM   2812  CB  LYS A 190       3.019   7.989  23.059  1.00 88.06           C
ATOM   2813 1HB  LYS A 190       2.066   8.238  22.594  1.00 88.06           H
ATOM   2814 2HB  LYS A 190       3.430   7.142  22.510  1.00 88.06           H
ATOM   2815  CG  LYS A 190       2.793   7.597  24.520  1.00 88.06           C
ATOM   2816 1HG  LYS A 190       3.671   7.074  24.900  1.00 88.06           H
ATOM   2817 2HG  LYS A 190       2.669   8.494  25.127  1.00 88.06           H
ATOM   2818  CD  LYS A 190       1.560   6.703  24.663  1.00 88.06           C
ATOM   2819 1HD  LYS A 190       0.661   7.319  24.692  1.00 88.06           H
ATOM   2820 2HD  LYS A 190       1.473   6.054  23.792  1.00 88.06           H
ATOM   2821  CE  LYS A 190       1.643   5.853  25.933  1.00 88.06           C
ATOM   2822 1HE  LYS A 190       2.687   5.670  26.187  1.00 88.06           H
ATOM   2823 2HE  LYS A 190       1.201   6.394  26.769  1.00 88.06           H
ATOM   2824  NZ  LYS A 190       0.940   4.565  25.740  1.00 88.06           N
ATOM   2825 1HZ  LYS A 190       1.027   4.003  26.581  1.00 88.06           H
ATOM   2826 2HZ  LYS A 190      -0.041   4.740  25.551  1.00 88.06           H
ATOM   2827 3HZ  LYS A 190       1.352   4.068  24.958  1.00 88.06           H
ATOM   2828  HN  LYS A 190       4.429   8.932  20.936  1.00 88.06           H
ATOM   2829  N   GLU A 191       5.616   9.445  24.696  1.00 84.47           N
ATOM   2830  CA  GLU A 191       6.869   9.194  25.386  1.00 84.47           C
ATOM   2831  C   GLU A 191       6.696   8.068  26.408  1.00 84.47           C
ATOM   2832  O   GLU A 191       5.807   8.127  27.257  1.00 84.47           O
ATOM   2833  HA  GLU A 191       7.570   8.885  24.611  1.00 84.47           H
ATOM   2834  CB  GLU A 191       7.391  10.467  26.056  1.00 84.47           C
ATOM   2835 1HB  GLU A 191       6.584  10.949  26.607  1.00 84.47           H
ATOM   2836 2HB  GLU A 191       8.254  10.227  26.677  1.00 84.47           H
ATOM   2837  CG  GLU A 191       7.878  11.475  25.013  1.00 84.47           C
ATOM   2838 1HG  GLU A 191       8.622  11.006  24.369  1.00 84.47           H
ATOM   2839 2HG  GLU A 191       7.046  11.773  24.374  1.00 84.47           H
ATOM   2840  CD  GLU A 191       8.481  12.710  25.684  1.00 84.47           C
ATOM   2841  OE1 GLU A 191       8.959  13.588  24.933  1.00 84.47           O
ATOM   2842  OE2 GLU A 191       8.451  12.749  26.933  1.00 84.47           O
ATOM   2843  HN  GLU A 191       4.978  10.043  25.182  1.00 84.47           H
ATOM   2844  N   GLU A 192       7.558   7.069  26.293  1.00 76.74           N
ATOM   2845  CA  GLU A 192       7.504   5.926  27.188  1.00 76.74           C
ATOM   2846  C   GLU A 192       8.913   5.540  27.642  1.00 76.74           C
ATOM   2847  O   GLU A 192       9.768   5.218  26.818  1.00 76.74           O
ATOM   2848  HA  GLU A 192       6.917   6.257  28.045  1.00 76.74           H
ATOM   2849  CB  GLU A 192       6.798   4.743  26.524  1.00 76.74           C
ATOM   2850 1HB  GLU A 192       5.772   5.018  26.278  1.00 76.74           H
ATOM   2851 2HB  GLU A 192       7.374   4.409  25.660  1.00 76.74           H
ATOM   2852  CG  GLU A 192       6.718   3.547  27.475  1.00 76.74           C
ATOM   2853 1HG  GLU A 192       7.650   2.984  27.437  1.00 76.74           H
ATOM   2854 2HG  GLU A 192       6.601   3.901  28.500  1.00 76.74           H
ATOM   2855  CD  GLU A 192       5.547   2.633  27.110  1.00 76.74           C
ATOM   2856  OE1 GLU A 192       4.652   2.485  27.970  1.00 76.74           O
ATOM   2857  OE2 GLU A 192       5.572   2.103  25.978  1.00 76.74           O
ATOM   2858  HN  GLU A 192       8.283   7.033  25.605  1.00 76.74           H
ATOM   2859  N   SER A 193       9.112   5.585  28.951  1.00 73.11           N
ATOM   2860  CA  SER A 193      10.368   5.144  29.533  1.00 73.11           C
ATOM   2861  C   SER A 193      11.539   5.842  28.839  1.00 73.11           C
ATOM   2862  O   SER A 193      12.593   5.241  28.637  1.00 73.11           O
ATOM   2863  HA  SER A 193      10.318   5.434  30.582  1.00 73.11           H
ATOM   2864  CB  SER A 193      10.520   3.625  29.431  1.00 73.11           C
ATOM   2865 1HB  SER A 193      11.576   3.362  29.480  1.00 73.11           H
ATOM   2866 2HB  SER A 193      10.034   3.154  30.286  1.00 73.11           H
ATOM   2867  OG  SER A 193       9.959   3.112  28.226  1.00 73.11           O
ATOM   2868  HG  SER A 193       9.944   2.113  28.254  1.00 73.11           H
ATOM   2869  HN  SER A 193       8.434   5.914  29.609  1.00 73.11           H
ATOM   2870  N   GLY A 194      11.315   7.101  28.492  1.00 76.73           N
ATOM   2871  CA  GLY A 194      12.374   7.922  27.929  1.00 76.73           C
ATOM   2872  C   GLY A 194      12.514   7.680  26.425  1.00 76.73           C
ATOM   2873  O   GLY A 194      13.440   8.187  25.795  1.00 76.73           O
ATOM   2874 1HA  GLY A 194      12.159   8.975  28.113  1.00 76.73           H
ATOM   2875 2HA  GLY A 194      13.317   7.697  28.427  1.00 76.73           H
ATOM   2876  HN  GLY A 194      10.432   7.560  28.591  1.00 76.73           H
ATOM   2877  N   ILE A 195      11.580   6.905  25.893  1.00 84.40           N
ATOM   2878  CA  ILE A 195      11.572   6.612  24.470  1.00 84.40           C
ATOM   2879  C   ILE A 195      10.365   7.293  23.821  1.00 84.40           C
ATOM   2880  O   ILE A 195       9.228   7.075  24.235  1.00 84.40           O
ATOM   2881  HA  ILE A 195      12.480   7.038  24.043  1.00 84.40           H
ATOM   2882  CB  ILE A 195      11.627   5.101  24.234  1.00 84.40           C
ATOM   2883  HB  ILE A 195      10.792   4.642  24.763  1.00 84.40           H
ATOM   2884  CG1 ILE A 195      12.912   4.502  24.809  1.00 84.40           C
ATOM   2885 1HG1 ILE A 195      13.766   4.828  24.216  1.00 84.40           H
ATOM   2886 2HG1 ILE A 195      13.068   4.873  25.822  1.00 84.40           H
ATOM   2887  CG2 ILE A 195      11.456   4.772  22.749  1.00 84.40           C
ATOM   2888 1HG2 ILE A 195      10.492   5.145  22.403  1.00 84.40           H
ATOM   2889 2HG2 ILE A 195      12.255   5.245  22.178  1.00 84.40           H
ATOM   2890 3HG2 ILE A 195      11.499   3.692  22.609  1.00 84.40           H
ATOM   2891  CD1 ILE A 195      12.846   2.974  24.824  1.00 84.40           C
ATOM   2892 1HD1 ILE A 195      12.005   2.652  25.438  1.00 84.40           H
ATOM   2893 2HD1 ILE A 195      12.714   2.606  23.806  1.00 84.40           H
ATOM   2894 3HD1 ILE A 195      13.771   2.574  25.237  1.00 84.40           H
ATOM   2895  HN  ILE A 195      10.841   6.481  26.416  1.00 84.40           H
ATOM   2896  N   ALA A 196      10.655   8.104  22.814  1.00 90.41           N
ATOM   2897  CA  ALA A 196       9.603   8.745  22.043  1.00 90.41           C
ATOM   2898  C   ALA A 196       9.128   7.792  20.945  1.00 90.41           C
ATOM   2899  O   ALA A 196       9.937   7.258  20.188  1.00 90.41           O
ATOM   2900  HA  ALA A 196       8.773   8.949  22.720  1.00 90.41           H
ATOM   2901  CB  ALA A 196      10.118  10.072  21.481  1.00 90.41           C
ATOM   2902 1HB  ALA A 196      10.416  10.723  22.303  1.00 90.41           H
ATOM   2903 2HB  ALA A 196      10.977   9.884  20.837  1.00 90.41           H
ATOM   2904 3HB  ALA A 196       9.329  10.553  20.904  1.00 90.41           H
ATOM   2905  HN  ALA A 196      11.586   8.324  22.523  1.00 90.41           H
ATOM   2906  N   ILE A 197       7.817   7.608  20.892  1.00 89.65           N
ATOM   2907  CA  ILE A 197       7.228   6.694  19.929  1.00 89.65           C
ATOM   2908  C   ILE A 197       6.133   7.421  19.145  1.00 89.65           C
ATOM   2909  O   ILE A 197       5.252   8.044  19.736  1.00 89.65           O
ATOM   2910  HA  ILE A 197       8.014   6.401  19.233  1.00 89.65           H
ATOM   2911  CB  ILE A 197       6.743   5.420  20.625  1.00 89.65           C
ATOM   2912  HB  ILE A 197       6.041   5.706  21.409  1.00 89.65           H
ATOM   2913  CG1 ILE A 197       7.904   4.689  21.302  1.00 89.65           C
ATOM   2914 1HG1 ILE A 197       8.601   4.328  20.546  1.00 89.65           H
ATOM   2915 2HG1 ILE A 197       8.455   5.384  21.937  1.00 89.65           H
ATOM   2916  CG2 ILE A 197       5.987   4.516  19.649  1.00 89.65           C
ATOM   2917 1HG2 ILE A 197       5.122   5.049  19.255  1.00 89.65           H
ATOM   2918 2HG2 ILE A 197       6.647   4.236  18.828  1.00 89.65           H
ATOM   2919 3HG2 ILE A 197       5.654   3.618  20.170  1.00 89.65           H
ATOM   2920  CD1 ILE A 197       7.398   3.514  22.140  1.00 89.65           C
ATOM   2921 1HD1 ILE A 197       6.720   3.882  22.910  1.00 89.65           H
ATOM   2922 2HD1 ILE A 197       6.869   2.810  21.497  1.00 89.65           H
ATOM   2923 3HD1 ILE A 197       8.244   3.012  22.610  1.00 89.65           H
ATOM   2924  HN  ILE A 197       7.163   8.069  21.492  1.00 89.65           H
ATOM   2925  N   CYS A 198       6.224   7.317  17.828  1.00 91.98           N
ATOM   2926  CA  CYS A 198       5.153   7.785  16.964  1.00 91.98           C
ATOM   2927  C   CYS A 198       4.077   6.700  16.902  1.00 91.98           C
ATOM   2928  O   CYS A 198       4.295   5.638  16.321  1.00 91.98           O
ATOM   2929  HA  CYS A 198       4.760   8.695  17.418  1.00 91.98           H
ATOM   2930  CB  CYS A 198       5.670   8.157  15.573  1.00 91.98           C
ATOM   2931 1HB  CYS A 198       6.293   9.049  15.634  1.00 91.98           H
ATOM   2932 2HB  CYS A 198       6.298   7.356  15.183  1.00 91.98           H
ATOM   2933  SG  CYS A 198       4.263   8.454  14.441  1.00 91.98           S
ATOM   2934  HN  CYS A 198       7.010   6.923  17.351  1.00 91.98           H
ATOM   2935  N   THR A 199       2.939   7.004  17.509  1.00 91.52           N
ATOM   2936  CA  THR A 199       1.838   6.057  17.552  1.00 91.52           C
ATOM   2937  C   THR A 199       0.504   6.781  17.356  1.00 91.52           C
ATOM   2938  O   THR A 199       0.447   8.009  17.405  1.00 91.52           O
ATOM   2939  HA  THR A 199       1.950   5.362  16.720  1.00 91.52           H
ATOM   2940  CB  THR A 199       1.924   5.290  18.873  1.00 91.52           C
ATOM   2941  HB  THR A 199       2.945   4.957  19.064  1.00 91.52           H
ATOM   2942  OG1 THR A 199       0.955   4.255  18.738  1.00 91.52           O
ATOM   2943  HG1 THR A 199       1.063   3.587  19.474  1.00 91.52           H
ATOM   2944  CG2 THR A 199       1.426   6.114  20.062  1.00 91.52           C
ATOM   2945 1HG2 THR A 199       0.384   6.390  19.902  1.00 91.52           H
ATOM   2946 2HG2 THR A 199       2.030   7.017  20.157  1.00 91.52           H
ATOM   2947 3HG2 THR A 199       1.510   5.524  20.974  1.00 91.52           H
ATOM   2948  HN  THR A 199       2.764   7.876  17.965  1.00 91.52           H
ATOM   2949  N   MET A 200      -0.536   5.990  17.138  1.00 91.59           N
ATOM   2950  CA  MET A 200      -1.895   6.493  17.244  1.00 91.59           C
ATOM   2951  C   MET A 200      -2.417   6.362  18.676  1.00 91.59           C
ATOM   2952  O   MET A 200      -2.166   5.360  19.343  1.00 91.59           O
ATOM   2953  HA  MET A 200      -1.840   7.546  16.965  1.00 91.59           H
ATOM   2954  CB  MET A 200      -2.805   5.712  16.294  1.00 91.59           C
ATOM   2955 1HB  MET A 200      -2.718   4.644  16.498  1.00 91.59           H
ATOM   2956 2HB  MET A 200      -3.844   5.987  16.473  1.00 91.59           H
ATOM   2957  CG  MET A 200      -2.441   5.989  14.834  1.00 91.59           C
ATOM   2958 1HG  MET A 200      -2.395   7.064  14.660  1.00 91.59           H
ATOM   2959 2HG  MET A 200      -1.452   5.588  14.615  1.00 91.59           H
ATOM   2960  SD  MET A 200      -3.653   5.249  13.752  1.00 91.59           S
ATOM   2961  CE  MET A 200      -3.524   3.543  14.264  1.00 91.59           C
ATOM   2962 1HE  MET A 200      -2.506   3.190  14.097  1.00 91.59           H
ATOM   2963 2HE  MET A 200      -3.768   3.462  15.323  1.00 91.59           H
ATOM   2964 3HE  MET A 200      -4.219   2.937  13.683  1.00 91.59           H
ATOM   2965  HN  MET A 200      -0.461   5.023  16.893  1.00 91.59           H
ATOM   2966  N   VAL A 201      -3.136   7.389  19.106  1.00 92.21           N
ATOM   2967  CA  VAL A 201      -3.760   7.369  20.418  1.00 92.21           C
ATOM   2968  C   VAL A 201      -5.256   7.655  20.271  1.00 92.21           C
ATOM   2969  O   VAL A 201      -5.646   8.616  19.611  1.00 92.21           O
ATOM   2970  HA  VAL A 201      -3.632   6.367  20.827  1.00 92.21           H
ATOM   2971  CB  VAL A 201      -3.051   8.355  21.349  1.00 92.21           C
ATOM   2972  HB  VAL A 201      -3.146   9.352  20.917  1.00 92.21           H
ATOM   2973  CG1 VAL A 201      -3.711   8.377  22.729  1.00 92.21           C
ATOM   2974 1HG1 VAL A 201      -4.754   8.678  22.629  1.00 92.21           H
ATOM   2975 2HG1 VAL A 201      -3.662   7.381  23.171  1.00 92.21           H
ATOM   2976 3HG1 VAL A 201      -3.188   9.085  23.371  1.00 92.21           H
ATOM   2977  CG2 VAL A 201      -1.560   8.031  21.459  1.00 92.21           C
ATOM   2978 1HG2 VAL A 201      -1.436   7.024  21.857  1.00 92.21           H
ATOM   2979 2HG2 VAL A 201      -1.101   8.091  20.473  1.00 92.21           H
ATOM   2980 3HG2 VAL A 201      -1.081   8.747  22.127  1.00 92.21           H
ATOM   2981  HN  VAL A 201      -3.294   8.222  18.575  1.00 92.21           H
ATOM   2982  N   TYR A 202      -6.053   6.802  20.898  1.00 91.36           N
ATOM   2983  CA  TYR A 202      -7.497   6.908  20.787  1.00 91.36           C
ATOM   2984  C   TYR A 202      -8.097   7.555  22.037  1.00 91.36           C
ATOM   2985  O   TYR A 202      -7.666   7.273  23.154  1.00 91.36           O
ATOM   2986  HA  TYR A 202      -7.723   7.530  19.921  1.00 91.36           H
ATOM   2987  CB  TYR A 202      -8.018   5.474  20.669  1.00 91.36           C
ATOM   2988 1HB  TYR A 202      -7.671   4.901  21.530  1.00 91.36           H
ATOM   2989 2HB  TYR A 202      -9.107   5.488  20.714  1.00 91.36           H
ATOM   2990  CG  TYR A 202      -7.583   4.757  19.389  1.00 91.36           C
ATOM   2991  CD1 TYR A 202      -8.308   4.922  18.227  1.00 91.36           C
ATOM   2992  HD1 TYR A 202      -9.190   5.562  18.220  1.00 91.36           H
ATOM   2993  CD2 TYR A 202      -6.467   3.946  19.398  1.00 91.36           C
ATOM   2994  HD2 TYR A 202      -5.894   3.815  20.316  1.00 91.36           H
ATOM   2995  CE1 TYR A 202      -7.899   4.247  17.022  1.00 91.36           C
ATOM   2996  HE1 TYR A 202      -8.462   4.368  16.097  1.00 91.36           H
ATOM   2997  CE2 TYR A 202      -6.058   3.271  18.193  1.00 91.36           C
ATOM   2998  HE2 TYR A 202      -5.178   2.627  18.186  1.00 91.36           H
ATOM   2999  CZ  TYR A 202      -6.794   3.455  17.065  1.00 91.36           C
ATOM   3000  OH  TYR A 202      -6.408   2.818  15.927  1.00 91.36           O
ATOM   3001  HH  TYR A 202      -5.741   2.105  16.143  1.00 91.36           H
ATOM   3002  HN  TYR A 202      -5.727   6.050  21.472  1.00 91.36           H
ATOM   3003  N   PRO A 203      -9.099   8.429  21.873  1.00 83.48           N
ATOM   3004  CA  PRO A 203      -9.631   9.188  23.008  1.00 83.48           C
ATOM   3005  C   PRO A 203     -10.378   8.304  23.993  1.00 83.48           C
ATOM   3006  O   PRO A 203     -11.010   7.325  23.599  1.00 83.48           O
ATOM   3007  HA  PRO A 203      -8.816   9.627  23.582  1.00 83.48           H
ATOM   3008  CB  PRO A 203     -10.555  10.217  22.354  1.00 83.48           C
ATOM   3009 1HB  PRO A 203     -11.407  10.455  22.992  1.00 83.48           H
ATOM   3010 2HB  PRO A 203     -10.036  11.155  22.156  1.00 83.48           H
ATOM   3011  CG  PRO A 203     -10.990   9.548  21.082  1.00 83.48           C
ATOM   3012 1HG  PRO A 203     -11.846   8.895  21.252  1.00 83.48           H
ATOM   3013 2HG  PRO A 203     -11.293  10.281  20.334  1.00 83.48           H
ATOM   3014  CD  PRO A 203      -9.796   8.765  20.618  1.00 83.48           C
ATOM   3015 1HD  PRO A 203     -10.091   7.870  20.071  1.00 83.48           H
ATOM   3016 2HD  PRO A 203      -9.164   9.353  19.953  1.00 83.48           H
ATOM   3017  N   SER A 204     -10.285   8.676  25.261  1.00 71.71           N
ATOM   3018  CA  SER A 204     -10.478   7.720  26.338  1.00 71.71           C
ATOM   3019  C   SER A 204     -11.816   6.999  26.164  1.00 71.71           C
ATOM   3020  O   SER A 204     -11.879   5.773  26.241  1.00 71.71           O
ATOM   3021  HA  SER A 204      -9.650   7.016  26.250  1.00 71.71           H
ATOM   3022  CB  SER A 204     -10.419   8.408  27.703  1.00 71.71           C
ATOM   3023 1HB  SER A 204     -10.734   7.707  28.476  1.00 71.71           H
ATOM   3024 2HB  SER A 204      -9.389   8.685  27.925  1.00 71.71           H
ATOM   3025  OG  SER A 204     -11.244   9.569  27.752  1.00 71.71           O
ATOM   3026  HG  SER A 204     -12.192   9.308  27.934  1.00 71.71           H
ATOM   3027  HN  SER A 204     -10.083   9.610  25.557  1.00 71.71           H
ATOM   3028  N   ASP A 205     -12.853   7.791  25.934  1.00 72.61           N
ATOM   3029  CA  ASP A 205     -14.201   7.383  26.294  1.00 72.61           C
ATOM   3030  C   ASP A 205     -14.583   6.137  25.493  1.00 72.61           C
ATOM   3031  O   ASP A 205     -14.992   5.128  26.065  1.00 72.61           O
ATOM   3032  HA  ASP A 205     -14.166   7.194  27.367  1.00 72.61           H
ATOM   3033  CB  ASP A 205     -15.214   8.483  25.970  1.00 72.61           C
ATOM   3034 1HB  ASP A 205     -15.143   8.748  24.915  1.00 72.61           H
ATOM   3035 2HB  ASP A 205     -16.225   8.112  26.138  1.00 72.61           H
ATOM   3036  CG  ASP A 205     -14.970   9.724  26.831  1.00 72.61           C
ATOM   3037  OD1 ASP A 205     -14.185   9.600  27.796  1.00 72.61           O
ATOM   3038  OD2 ASP A 205     -15.575  10.768  26.506  1.00 72.61           O
ATOM   3039  HN  ASP A 205     -12.784   8.694  25.511  1.00 72.61           H
ATOM   3040  N   GLU A 206     -14.436   6.248  24.180  1.00 83.52           N
ATOM   3041  CA  GLU A 206     -14.792   5.155  23.292  1.00 83.52           C
ATOM   3042  C   GLU A 206     -13.548   4.629  22.573  1.00 83.52           C
ATOM   3043  O   GLU A 206     -13.635   4.156  21.441  1.00 83.52           O
ATOM   3044  HA  GLU A 206     -15.201   4.378  23.939  1.00 83.52           H
ATOM   3045  CB  GLU A 206     -15.863   5.589  22.290  1.00 83.52           C
ATOM   3046 1HB  GLU A 206     -15.579   6.540  21.838  1.00 83.52           H
ATOM   3047 2HB  GLU A 206     -16.024   4.797  21.559  1.00 83.52           H
ATOM   3048  CG  GLU A 206     -17.206   5.814  22.986  1.00 83.52           C
ATOM   3049 1HG  GLU A 206     -17.046   5.964  24.053  1.00 83.52           H
ATOM   3050 2HG  GLU A 206     -17.671   6.723  22.602  1.00 83.52           H
ATOM   3051  CD  GLU A 206     -18.143   4.625  22.767  1.00 83.52           C
ATOM   3052  OE1 GLU A 206     -18.689   4.138  23.780  1.00 83.52           O
ATOM   3053  OE2 GLU A 206     -18.293   4.229  21.590  1.00 83.52           O
ATOM   3054  HN  GLU A 206     -14.082   7.065  23.725  1.00 83.52           H
ATOM   3055  N   SER A 207     -12.419   4.730  23.260  1.00 89.06           N
ATOM   3056  CA  SER A 207     -11.136   4.461  22.634  1.00 89.06           C
ATOM   3057  C   SER A 207     -11.156   3.082  21.970  1.00 89.06           C
ATOM   3058  O   SER A 207     -10.768   2.942  20.811  1.00 89.06           O
ATOM   3059  HA  SER A 207     -11.009   5.244  21.886  1.00 89.06           H
ATOM   3060  CB  SER A 207      -9.998   4.542  23.654  1.00 89.06           C
ATOM   3061 1HB  SER A 207      -9.101   4.088  23.232  1.00 89.06           H
ATOM   3062 2HB  SER A 207      -9.763   5.587  23.853  1.00 89.06           H
ATOM   3063  OG  SER A 207     -10.330   3.889  24.876  1.00 89.06           O
ATOM   3064  HG  SER A 207     -10.611   4.564  25.559  1.00 89.06           H
ATOM   3065  HN  SER A 207     -12.373   4.990  24.224  1.00 89.06           H
ATOM   3066  N   THR A 208     -11.613   2.100  22.733  1.00 90.14           N
ATOM   3067  CA  THR A 208     -11.542   0.717  22.293  1.00 90.14           C
ATOM   3068  C   THR A 208     -12.422   0.503  21.060  1.00 90.14           C
ATOM   3069  O   THR A 208     -12.005  -0.142  20.100  1.00 90.14           O
ATOM   3070  HA  THR A 208     -10.516   0.503  21.995  1.00 90.14           H
ATOM   3071  CB  THR A 208     -11.927  -0.175  23.476  1.00 90.14           C
ATOM   3072  HB  THR A 208     -11.899  -1.228  23.194  1.00 90.14           H
ATOM   3073  OG1 THR A 208     -13.199   0.320  23.884  1.00 90.14           O
ATOM   3074  HG1 THR A 208     -13.659  -0.355  24.462  1.00 90.14           H
ATOM   3075  CG2 THR A 208     -11.030   0.051  24.695  1.00 90.14           C
ATOM   3076 1HG2 THR A 208     -11.110   1.089  25.018  1.00 90.14           H
ATOM   3077 2HG2 THR A 208      -9.996  -0.169  24.431  1.00 90.14           H
ATOM   3078 3HG2 THR A 208     -11.346  -0.607  25.505  1.00 90.14           H
ATOM   3079  HN  THR A 208     -12.025   2.237  23.634  1.00 90.14           H
ATOM   3080  N   LYS A 209     -13.624   1.057  21.127  1.00 91.46           N
ATOM   3081  CA  LYS A 209     -14.562   0.946  20.022  1.00 91.46           C
ATOM   3082  C   LYS A 209     -13.951   1.587  18.775  1.00 91.46           C
ATOM   3083  O   LYS A 209     -14.028   1.026  17.683  1.00 91.46           O
ATOM   3084  HA  LYS A 209     -14.712  -0.116  19.826  1.00 91.46           H
ATOM   3085  CB  LYS A 209     -15.920   1.531  20.412  1.00 91.46           C
ATOM   3086 1HB  LYS A 209     -15.787   2.535  20.815  1.00 91.46           H
ATOM   3087 2HB  LYS A 209     -16.548   1.625  19.526  1.00 91.46           H
ATOM   3088  CG  LYS A 209     -16.620   0.649  21.448  1.00 91.46           C
ATOM   3089 1HG  LYS A 209     -16.881  -0.309  20.998  1.00 91.46           H
ATOM   3090 2HG  LYS A 209     -15.939   0.439  22.272  1.00 91.46           H
ATOM   3091  CD  LYS A 209     -17.883   1.328  21.983  1.00 91.46           C
ATOM   3092 1HD  LYS A 209     -17.611   2.234  22.525  1.00 91.46           H
ATOM   3093 2HD  LYS A 209     -18.517   1.633  21.150  1.00 91.46           H
ATOM   3094  CE  LYS A 209     -18.661   0.389  22.906  1.00 91.46           C
ATOM   3095 1HE  LYS A 209     -18.953  -0.508  22.360  1.00 91.46           H
ATOM   3096 2HE  LYS A 209     -18.023   0.068  23.730  1.00 91.46           H
ATOM   3097  NZ  LYS A 209     -19.865   1.066  23.439  1.00 91.46           N
ATOM   3098 1HZ  LYS A 209     -20.357   0.438  24.065  1.00 91.46           H
ATOM   3099 2HZ  LYS A 209     -19.588   1.899  23.945  1.00 91.46           H
ATOM   3100 3HZ  LYS A 209     -20.475   1.324  22.671  1.00 91.46           H
ATOM   3101  HN  LYS A 209     -13.959   1.572  21.915  1.00 91.46           H
ATOM   3102  N   LEU A 210     -13.357   2.754  18.978  1.00 92.38           N
ATOM   3103  CA  LEU A 210     -12.809   3.519  17.871  1.00 92.38           C
ATOM   3104  C   LEU A 210     -11.681   2.720  17.214  1.00 92.38           C
ATOM   3105  O   LEU A 210     -11.630   2.602  15.991  1.00 92.38           O
ATOM   3106  HA  LEU A 210     -13.607   3.654  17.140  1.00 92.38           H
ATOM   3107  CB  LEU A 210     -12.385   4.912  18.339  1.00 92.38           C
ATOM   3108 1HB  LEU A 210     -13.241   5.391  18.814  1.00 92.38           H
ATOM   3109 2HB  LEU A 210     -11.618   4.798  19.106  1.00 92.38           H
ATOM   3110  CG  LEU A 210     -11.848   5.849  17.256  1.00 92.38           C
ATOM   3111  HG  LEU A 210     -11.019   5.351  16.753  1.00 92.38           H
ATOM   3112  CD1 LEU A 210     -12.915   6.131  16.197  1.00 92.38           C
ATOM   3113 1HD1 LEU A 210     -13.219   5.195  15.729  1.00 92.38           H
ATOM   3114 2HD1 LEU A 210     -13.779   6.600  16.667  1.00 92.38           H
ATOM   3115 3HD1 LEU A 210     -12.507   6.800  15.439  1.00 92.38           H
ATOM   3116  CD2 LEU A 210     -11.295   7.137  17.870  1.00 92.38           C
ATOM   3117 1HD2 LEU A 210     -12.088   7.650  18.414  1.00 92.38           H
ATOM   3118 2HD2 LEU A 210     -10.483   6.894  18.555  1.00 92.38           H
ATOM   3119 3HD2 LEU A 210     -10.920   7.785  17.078  1.00 92.38           H
ATOM   3120  HN  LEU A 210     -13.248   3.177  19.878  1.00 92.38           H
ATOM   3121  N   LYS A 211     -10.805   2.193  18.057  1.00 92.31           N
ATOM   3122  CA  LYS A 211      -9.691   1.395  17.575  1.00 92.31           C
ATOM   3123  C   LYS A 211     -10.226   0.235  16.732  1.00 92.31           C
ATOM   3124  O   LYS A 211      -9.777   0.022  15.607  1.00 92.31           O
ATOM   3125  HA  LYS A 211      -9.083   2.034  16.935  1.00 92.31           H
ATOM   3126  CB  LYS A 211      -8.807   0.949  18.741  1.00 92.31           C
ATOM   3127 1HB  LYS A 211      -8.381   1.823  19.234  1.00 92.31           H
ATOM   3128 2HB  LYS A 211      -9.412   0.429  19.483  1.00 92.31           H
ATOM   3129  CG  LYS A 211      -7.682   0.032  18.258  1.00 92.31           C
ATOM   3130 1HG  LYS A 211      -8.097  -0.929  17.954  1.00 92.31           H
ATOM   3131 2HG  LYS A 211      -7.207   0.466  17.378  1.00 92.31           H
ATOM   3132  CD  LYS A 211      -6.638  -0.181  19.355  1.00 92.31           C
ATOM   3133 1HD  LYS A 211      -6.292   0.784  19.725  1.00 92.31           H
ATOM   3134 2HD  LYS A 211      -7.092  -0.701  20.199  1.00 92.31           H
ATOM   3135  CE  LYS A 211      -5.448  -0.989  18.832  1.00 92.31           C
ATOM   3136 1HE  LYS A 211      -5.780  -1.984  18.535  1.00 92.31           H
ATOM   3137 2HE  LYS A 211      -5.040  -0.510  17.941  1.00 92.31           H
ATOM   3138  NZ  LYS A 211      -4.399  -1.098  19.869  1.00 92.31           N
ATOM   3139 1HZ  LYS A 211      -3.539  -1.429  19.446  1.00 92.31           H
ATOM   3140 2HZ  LYS A 211      -4.241  -0.188  20.287  1.00 92.31           H
ATOM   3141 3HZ  LYS A 211      -4.697  -1.751  20.585  1.00 92.31           H
ATOM   3142  HN  LYS A 211     -10.848   2.303  19.050  1.00 92.31           H
ATOM   3143  N   SER A 212     -11.179  -0.483  17.308  1.00 91.96           N
ATOM   3144  CA  SER A 212     -11.729  -1.658  16.654  1.00 91.96           C
ATOM   3145  C   SER A 212     -12.322  -1.273  15.298  1.00 91.96           C
ATOM   3146  O   SER A 212     -12.133  -1.981  14.310  1.00 91.96           O
ATOM   3147  HA  SER A 212     -10.887  -2.337  16.525  1.00 91.96           H
ATOM   3148  CB  SER A 212     -12.793  -2.327  17.528  1.00 91.96           C
ATOM   3149 1HB  SER A 212     -12.365  -2.562  18.502  1.00 91.96           H
ATOM   3150 2HB  SER A 212     -13.612  -1.629  17.700  1.00 91.96           H
ATOM   3151  OG  SER A 212     -13.301  -3.518  16.933  1.00 91.96           O
ATOM   3152  HG  SER A 212     -12.554  -4.160  16.761  1.00 91.96           H
ATOM   3153  HN  SER A 212     -11.573  -0.273  18.203  1.00 91.96           H
ATOM   3154  N   ALA A 213     -13.028  -0.152  15.293  1.00 92.48           N
ATOM   3155  CA  ALA A 213     -13.679   0.318  14.082  1.00 92.48           C
ATOM   3156  C   ALA A 213     -12.616   0.654  13.034  1.00 92.48           C
ATOM   3157  O   ALA A 213     -12.731   0.253  11.877  1.00 92.48           O
ATOM   3158  HA  ALA A 213     -14.305  -0.492  13.706  1.00 92.48           H
ATOM   3159  CB  ALA A 213     -14.571   1.517  14.413  1.00 92.48           C
ATOM   3160 1HB  ALA A 213     -15.327   1.217  15.139  1.00 92.48           H
ATOM   3161 2HB  ALA A 213     -13.962   2.318  14.832  1.00 92.48           H
ATOM   3162 3HB  ALA A 213     -15.059   1.868  13.504  1.00 92.48           H
ATOM   3163  HN  ALA A 213     -13.158   0.431  16.095  1.00 92.48           H
ATOM   3164  N   VAL A 214     -11.605   1.387  13.477  1.00 90.59           N
ATOM   3165  CA  VAL A 214     -10.556   1.836  12.578  1.00 90.59           C
ATOM   3166  C   VAL A 214      -9.836   0.620  11.993  1.00 90.59           C
ATOM   3167  O   VAL A 214      -9.515   0.596  10.806  1.00 90.59           O
ATOM   3168  HA  VAL A 214     -11.032   2.386  11.766  1.00 90.59           H
ATOM   3169  CB  VAL A 214      -9.614   2.794  13.310  1.00 90.59           C
ATOM   3170  HB  VAL A 214      -9.320   2.323  14.248  1.00 90.59           H
ATOM   3171  CG1 VAL A 214      -8.346   3.047  12.493  1.00 90.59           C
ATOM   3172 1HG1 VAL A 214      -7.826   2.103  12.328  1.00 90.59           H
ATOM   3173 2HG1 VAL A 214      -8.614   3.487  11.532  1.00 90.59           H
ATOM   3174 3HG1 VAL A 214      -7.694   3.731  13.036  1.00 90.59           H
ATOM   3175  CG2 VAL A 214     -10.321   4.109  13.646  1.00 90.59           C
ATOM   3176 1HG2 VAL A 214     -10.658   4.586  12.726  1.00 90.59           H
ATOM   3177 2HG2 VAL A 214     -11.180   3.906  14.286  1.00 90.59           H
ATOM   3178 3HG2 VAL A 214      -9.629   4.771  14.166  1.00 90.59           H
ATOM   3179  HN  VAL A 214     -11.497   1.672  14.429  1.00 90.59           H
ATOM   3180  N   LEU A 215      -9.602  -0.360  12.854  1.00 91.24           N
ATOM   3181  CA  LEU A 215      -8.914  -1.571  12.440  1.00 91.24           C
ATOM   3182  C   LEU A 215      -9.765  -2.307  11.403  1.00 91.24           C
ATOM   3183  O   LEU A 215      -9.251  -2.756  10.380  1.00 91.24           O
ATOM   3184  HA  LEU A 215      -7.978  -1.271  11.968  1.00 91.24           H
ATOM   3185  CB  LEU A 215      -8.554  -2.425  13.657  1.00 91.24           C
ATOM   3186 1HB  LEU A 215      -9.352  -2.328  14.393  1.00 91.24           H
ATOM   3187 2HB  LEU A 215      -8.530  -3.470  13.349  1.00 91.24           H
ATOM   3188  CG  LEU A 215      -7.226  -2.093  14.340  1.00 91.24           C
ATOM   3189  HG  LEU A 215      -7.077  -1.014  14.292  1.00 91.24           H
ATOM   3190  CD1 LEU A 215      -7.259  -2.479  15.820  1.00 91.24           C
ATOM   3191 1HD1 LEU A 215      -8.056  -1.929  16.321  1.00 91.24           H
ATOM   3192 2HD1 LEU A 215      -7.442  -3.549  15.913  1.00 91.24           H
ATOM   3193 3HD1 LEU A 215      -6.302  -2.232  16.282  1.00 91.24           H
ATOM   3194  CD2 LEU A 215      -6.053  -2.744  13.604  1.00 91.24           C
ATOM   3195 1HD2 LEU A 215      -6.183  -3.827  13.600  1.00 91.24           H
ATOM   3196 2HD2 LEU A 215      -6.020  -2.378  12.578  1.00 91.24           H
ATOM   3197 3HD2 LEU A 215      -5.121  -2.492  14.111  1.00 91.24           H
ATOM   3198  HN  LEU A 215      -9.873  -0.336  13.816  1.00 91.24           H
ATOM   3199  N   THR A 216     -11.052  -2.406  11.703  1.00 92.20           N
ATOM   3200  CA  THR A 216     -11.972  -3.113  10.828  1.00 92.20           C
ATOM   3201  C   THR A 216     -11.981  -2.476   9.437  1.00 92.20           C
ATOM   3202  O   THR A 216     -11.928  -3.178   8.429  1.00 92.20           O
ATOM   3203  HA  THR A 216     -11.615  -4.136  10.709  1.00 92.20           H
ATOM   3204  CB  THR A 216     -13.346  -3.127  11.499  1.00 92.20           C
ATOM   3205  HB  THR A 216     -13.738  -2.115  11.605  1.00 92.20           H
ATOM   3206  OG1 THR A 216     -13.131  -3.833  12.718  1.00 92.20           O
ATOM   3207  HG1 THR A 216     -13.013  -3.186  13.472  1.00 92.20           H
ATOM   3208  CG2 THR A 216     -14.359  -3.989  10.743  1.00 92.20           C
ATOM   3209 1HG2 THR A 216     -13.998  -5.017  10.697  1.00 92.20           H
ATOM   3210 2HG2 THR A 216     -14.483  -3.602   9.732  1.00 92.20           H
ATOM   3211 3HG2 THR A 216     -15.317  -3.964  11.262  1.00 92.20           H
ATOM   3212  HN  THR A 216     -11.466  -2.016  12.525  1.00 92.20           H
ATOM   3213  N   LEU A 217     -12.047  -1.153   9.428  1.00 88.55           N
ATOM   3214  CA  LEU A 217     -12.072  -0.414   8.177  1.00 88.55           C
ATOM   3215  C   LEU A 217     -10.809  -0.736   7.375  1.00 88.55           C
ATOM   3216  O   LEU A 217     -10.869  -0.903   6.158  1.00 88.55           O
ATOM   3217  HA  LEU A 217     -12.937  -0.757   7.611  1.00 88.55           H
ATOM   3218  CB  LEU A 217     -12.268   1.081   8.442  1.00 88.55           C
ATOM   3219 1HB  LEU A 217     -13.165   1.207   9.048  1.00 88.55           H
ATOM   3220 2HB  LEU A 217     -11.427   1.437   9.037  1.00 88.55           H
ATOM   3221  CG  LEU A 217     -12.393   1.970   7.203  1.00 88.55           C
ATOM   3222  HG  LEU A 217     -11.547   1.765   6.548  1.00 88.55           H
ATOM   3223  CD1 LEU A 217     -13.664   1.640   6.418  1.00 88.55           C
ATOM   3224 1HD1 LEU A 217     -13.634   0.598   6.098  1.00 88.55           H
ATOM   3225 2HD1 LEU A 217     -14.536   1.800   7.053  1.00 88.55           H
ATOM   3226 3HD1 LEU A 217     -13.729   2.287   5.543  1.00 88.55           H
ATOM   3227  CD2 LEU A 217     -12.322   3.451   7.582  1.00 88.55           C
ATOM   3228 1HD2 LEU A 217     -13.135   3.690   8.268  1.00 88.55           H
ATOM   3229 2HD2 LEU A 217     -11.367   3.657   8.065  1.00 88.55           H
ATOM   3230 3HD2 LEU A 217     -12.414   4.061   6.684  1.00 88.55           H
ATOM   3231  HN  LEU A 217     -12.085  -0.589  10.253  1.00 88.55           H
ATOM   3232  N   LYS A 218      -9.696  -0.812   8.090  1.00 86.41           N
ATOM   3233  CA  LYS A 218      -8.416  -1.077   7.455  1.00 86.41           C
ATOM   3234  C   LYS A 218      -8.446  -2.466   6.815  1.00 86.41           C
ATOM   3235  O   LYS A 218      -7.892  -2.668   5.735  1.00 86.41           O
ATOM   3236  HA  LYS A 218      -8.283  -0.336   6.666  1.00 86.41           H
ATOM   3237  CB  LYS A 218      -7.273  -0.885   8.453  1.00 86.41           C
ATOM   3238 1HB  LYS A 218      -7.518  -1.380   9.393  1.00 86.41           H
ATOM   3239 2HB  LYS A 218      -6.368  -1.358   8.072  1.00 86.41           H
ATOM   3240  CG  LYS A 218      -7.010   0.601   8.707  1.00 86.41           C
ATOM   3241 1HG  LYS A 218      -6.609   1.062   7.804  1.00 86.41           H
ATOM   3242 2HG  LYS A 218      -7.949   1.107   8.933  1.00 86.41           H
ATOM   3243  CD  LYS A 218      -6.029   0.795   9.865  1.00 86.41           C
ATOM   3244 1HD  LYS A 218      -6.414   0.304  10.759  1.00 86.41           H
ATOM   3245 2HD  LYS A 218      -5.079   0.318   9.624  1.00 86.41           H
ATOM   3246  CE  LYS A 218      -5.803   2.281  10.149  1.00 86.41           C
ATOM   3247 1HE  LYS A 218      -5.595   2.808   9.218  1.00 86.41           H
ATOM   3248 2HE  LYS A 218      -6.709   2.719  10.568  1.00 86.41           H
ATOM   3249  NZ  LYS A 218      -4.676   2.463  11.091  1.00 86.41           N
ATOM   3250 1HZ  LYS A 218      -4.731   3.385  11.510  1.00 86.41           H
ATOM   3251 2HZ  LYS A 218      -4.726   1.758  11.818  1.00 86.41           H
ATOM   3252 3HZ  LYS A 218      -3.799   2.370  10.591  1.00 86.41           H
ATOM   3253  HN  LYS A 218      -9.660  -0.698   9.082  1.00 86.41           H
ATOM   3254  N   VAL A 219      -9.099  -3.388   7.507  1.00 87.46           N
ATOM   3255  CA  VAL A 219      -9.161  -4.765   7.048  1.00 87.46           C
ATOM   3256  C   VAL A 219     -10.017  -4.838   5.782  1.00 87.46           C
ATOM   3257  O   VAL A 219      -9.649  -5.504   4.817  1.00 87.46           O
ATOM   3258  HA  VAL A 219      -8.146  -5.076   6.803  1.00 87.46           H
ATOM   3259  CB  VAL A 219      -9.675  -5.668   8.170  1.00 87.46           C
ATOM   3260  HB  VAL A 219     -10.587  -5.223   8.568  1.00 87.46           H
ATOM   3261  CG1 VAL A 219     -10.025  -7.059   7.638  1.00 87.46           C
ATOM   3262 1HG1 VAL A 219     -10.800  -6.972   6.876  1.00 87.46           H
ATOM   3263 2HG1 VAL A 219      -9.137  -7.515   7.202  1.00 87.46           H
ATOM   3264 3HG1 VAL A 219     -10.388  -7.681   8.456  1.00 87.46           H
ATOM   3265  CG2 VAL A 219      -8.660  -5.757   9.311  1.00 87.46           C
ATOM   3266 1HG2 VAL A 219      -7.724  -6.168   8.933  1.00 87.46           H
ATOM   3267 2HG2 VAL A 219      -8.482  -4.762   9.718  1.00 87.46           H
ATOM   3268 3HG2 VAL A 219      -9.051  -6.406  10.096  1.00 87.46           H
ATOM   3269  HN  VAL A 219      -9.579  -3.207   8.366  1.00 87.46           H
ATOM   3270  N   ILE A 220     -11.144  -4.142   5.828  1.00 87.86           N
ATOM   3271  CA  ILE A 220     -12.106  -4.203   4.740  1.00 87.86           C
ATOM   3272  C   ILE A 220     -11.491  -3.576   3.487  1.00 87.86           C
ATOM   3273  O   ILE A 220     -11.464  -4.199   2.426  1.00 87.86           O
ATOM   3274  HA  ILE A 220     -12.304  -5.255   4.537  1.00 87.86           H
ATOM   3275  CB  ILE A 220     -13.431  -3.564   5.160  1.00 87.86           C
ATOM   3276  HB  ILE A 220     -13.215  -2.600   5.620  1.00 87.86           H
ATOM   3277  CG1 ILE A 220     -14.142  -4.418   6.212  1.00 87.86           C
ATOM   3278 1HG1 ILE A 220     -14.475  -5.353   5.762  1.00 87.86           H
ATOM   3279 2HG1 ILE A 220     -13.443  -4.678   7.007  1.00 87.86           H
ATOM   3280  CG2 ILE A 220     -14.320  -3.295   3.944  1.00 87.86           C
ATOM   3281 1HG2 ILE A 220     -13.806  -2.618   3.261  1.00 87.86           H
ATOM   3282 2HG2 ILE A 220     -14.531  -4.235   3.433  1.00 87.86           H
ATOM   3283 3HG2 ILE A 220     -15.255  -2.841   4.271  1.00 87.86           H
ATOM   3284  CD1 ILE A 220     -15.341  -3.674   6.802  1.00 87.86           C
ATOM   3285 1HD1 ILE A 220     -15.001  -2.751   7.273  1.00 87.86           H
ATOM   3286 2HD1 ILE A 220     -16.049  -3.437   6.008  1.00 87.86           H
ATOM   3287 3HD1 ILE A 220     -15.828  -4.303   7.547  1.00 87.86           H
ATOM   3288  HN  ILE A 220     -11.404  -3.547   6.588  1.00 87.86           H
ATOM   3289  N   LEU A 221     -11.012  -2.352   3.650  1.00 82.91           N
ATOM   3290  CA  LEU A 221     -10.489  -1.596   2.525  1.00 82.91           C
ATOM   3291  C   LEU A 221      -9.081  -2.093   2.192  1.00 82.91           C
ATOM   3292  O   LEU A 221      -8.609  -1.926   1.069  1.00 82.91           O
ATOM   3293  HA  LEU A 221     -11.136  -1.794   1.670  1.00 82.91           H
ATOM   3294  CB  LEU A 221     -10.560  -0.094   2.808  1.00 82.91           C
ATOM   3295 1HB  LEU A 221      -9.930   0.123   3.670  1.00 82.91           H
ATOM   3296 2HB  LEU A 221     -10.132   0.437   1.958  1.00 82.91           H
ATOM   3297  CG  LEU A 221     -11.956   0.472   3.077  1.00 82.91           C
ATOM   3298  HG  LEU A 221     -12.360  -0.020   3.961  1.00 82.91           H
ATOM   3299  CD1 LEU A 221     -11.891   1.970   3.383  1.00 82.91           C
ATOM   3300 1HD1 LEU A 221     -11.272   2.133   4.265  1.00 82.91           H
ATOM   3301 2HD1 LEU A 221     -11.458   2.496   2.532  1.00 82.91           H
ATOM   3302 3HD1 LEU A 221     -12.896   2.346   3.570  1.00 82.91           H
ATOM   3303  CD2 LEU A 221     -12.905   0.165   1.916  1.00 82.91           C
ATOM   3304 1HD2 LEU A 221     -12.516   0.613   1.001  1.00 82.91           H
ATOM   3305 2HD2 LEU A 221     -12.984  -0.914   1.788  1.00 82.91           H
ATOM   3306 3HD2 LEU A 221     -13.890   0.579   2.133  1.00 82.91           H
ATOM   3307  HN  LEU A 221     -10.977  -1.878   4.530  1.00 82.91           H
ATOM   3308  N   GLY A 222      -8.449  -2.693   3.190  1.00 75.28           N
ATOM   3309  CA  GLY A 222      -7.066  -3.118   3.052  1.00 75.28           C
ATOM   3310  C   GLY A 222      -6.961  -4.368   2.176  1.00 75.28           C
ATOM   3311  O   GLY A 222      -6.028  -4.498   1.384  1.00 75.28           O
ATOM   3312 1HA  GLY A 222      -6.476  -2.312   2.615  1.00 75.28           H
ATOM   3313 2HA  GLY A 222      -6.645  -3.324   4.036  1.00 75.28           H
ATOM   3314  HN  GLY A 222      -8.864  -2.890   4.078  1.00 75.28           H
ATOM   3315  N   PHE A 223      -7.931  -5.254   2.346  1.00 76.15           N
ATOM   3316  CA  PHE A 223      -7.795  -6.615   1.855  1.00 76.15           C
ATOM   3317  C   PHE A 223      -9.009  -7.019   1.016  1.00 76.15           C
ATOM   3318  O   PHE A 223      -8.892  -7.235  -0.189  1.00 76.15           O
ATOM   3319  HA  PHE A 223      -6.900  -6.647   1.234  1.00 76.15           H
ATOM   3320  CB  PHE A 223      -7.712  -7.527   3.081  1.00 76.15           C
ATOM   3321 1HB  PHE A 223      -6.907  -7.176   3.727  1.00 76.15           H
ATOM   3322 2HB  PHE A 223      -8.637  -7.440   3.649  1.00 76.15           H
ATOM   3323  CG  PHE A 223      -7.473  -9.000   2.745  1.00 76.15           C
ATOM   3324  CD1 PHE A 223      -8.403  -9.933   3.080  1.00 76.15           C
ATOM   3325  HD1 PHE A 223      -9.320  -9.632   3.588  1.00 76.15           H
ATOM   3326  CD2 PHE A 223      -6.329  -9.377   2.112  1.00 76.15           C
ATOM   3327  HD2 PHE A 223      -5.583  -8.629   1.844  1.00 76.15           H
ATOM   3328  CE1 PHE A 223      -8.181 -11.301   2.769  1.00 76.15           C
ATOM   3329  HE1 PHE A 223      -8.927 -12.049   3.038  1.00 76.15           H
ATOM   3330  CE2 PHE A 223      -6.107 -10.744   1.801  1.00 76.15           C
ATOM   3331  HE2 PHE A 223      -5.191 -11.046   1.294  1.00 76.15           H
ATOM   3332  CZ  PHE A 223      -7.038 -11.677   2.136  1.00 76.15           C
ATOM   3333  HZ  PHE A 223      -6.868 -12.727   1.897  1.00 76.15           H
ATOM   3334  HN  PHE A 223      -8.795  -5.056   2.809  1.00 76.15           H
ATOM   3335  N   PHE A 224     -10.149  -7.107   1.686  1.00 83.62           N
ATOM   3336  CA  PHE A 224     -11.299  -7.792   1.121  1.00 83.62           C
ATOM   3337  C   PHE A 224     -11.774  -7.101  -0.159  1.00 83.62           C
ATOM   3338  O   PHE A 224     -12.017  -7.758  -1.170  1.00 83.62           O
ATOM   3339  HA  PHE A 224     -10.986  -8.810   0.887  1.00 83.62           H
ATOM   3340  CB  PHE A 224     -12.415  -7.730   2.165  1.00 83.62           C
ATOM   3341 1HB  PHE A 224     -12.430  -6.733   2.607  1.00 83.62           H
ATOM   3342 2HB  PHE A 224     -13.374  -7.871   1.666  1.00 83.62           H
ATOM   3343  CG  PHE A 224     -12.280  -8.766   3.283  1.00 83.62           C
ATOM   3344  CD1 PHE A 224     -12.599 -10.067   3.046  1.00 83.62           C
ATOM   3345  HD1 PHE A 224     -12.950 -10.371   2.060  1.00 83.62           H
ATOM   3346  CD2 PHE A 224     -11.842  -8.386   4.513  1.00 83.62           C
ATOM   3347  HD2 PHE A 224     -11.587  -7.344   4.703  1.00 83.62           H
ATOM   3348  CE1 PHE A 224     -12.474 -11.029   4.083  1.00 83.62           C
ATOM   3349  HE1 PHE A 224     -12.729 -12.071   3.893  1.00 83.62           H
ATOM   3350  CE2 PHE A 224     -11.717  -9.348   5.550  1.00 83.62           C
ATOM   3351  HE2 PHE A 224     -11.367  -9.044   6.536  1.00 83.62           H
ATOM   3352  CZ  PHE A 224     -12.036 -10.649   5.313  1.00 83.62           C
ATOM   3353  HZ  PHE A 224     -11.940 -11.387   6.109  1.00 83.62           H
ATOM   3354  HN  PHE A 224     -10.293  -6.722   2.598  1.00 83.62           H
ATOM   3355  N   LEU A 225     -11.893  -5.784  -0.072  1.00 81.95           N
ATOM   3356  CA  LEU A 225     -12.389  -5.003  -1.192  1.00 81.95           C
ATOM   3357  C   LEU A 225     -11.460  -5.191  -2.393  1.00 81.95           C
ATOM   3358  O   LEU A 225     -11.903  -5.584  -3.470  1.00 81.95           O
ATOM   3359  HA  LEU A 225     -13.373  -5.393  -1.453  1.00 81.95           H
ATOM   3360  CB  LEU A 225     -12.577  -3.540  -0.784  1.00 81.95           C
ATOM   3361 1HB  LEU A 225     -13.261  -3.505   0.064  1.00 81.95           H
ATOM   3362 2HB  LEU A 225     -11.619  -3.155  -0.436  1.00 81.95           H
ATOM   3363  CG  LEU A 225     -13.108  -2.603  -1.870  1.00 81.95           C
ATOM   3364  HG  LEU A 225     -12.490  -2.727  -2.760  1.00 81.95           H
ATOM   3365  CD1 LEU A 225     -14.541  -2.972  -2.260  1.00 81.95           C
ATOM   3366 1HD1 LEU A 225     -14.563  -3.994  -2.639  1.00 81.95           H
ATOM   3367 2HD1 LEU A 225     -15.187  -2.894  -1.386  1.00 81.95           H
ATOM   3368 3HD1 LEU A 225     -14.894  -2.290  -3.034  1.00 81.95           H
ATOM   3369  CD2 LEU A 225     -12.990  -1.140  -1.438  1.00 81.95           C
ATOM   3370 1HD2 LEU A 225     -13.568  -0.982  -0.528  1.00 81.95           H
ATOM   3371 2HD2 LEU A 225     -11.944  -0.900  -1.251  1.00 81.95           H
ATOM   3372 3HD2 LEU A 225     -13.375  -0.496  -2.229  1.00 81.95           H
ATOM   3373  HN  LEU A 225     -11.657  -5.253   0.742  1.00 81.95           H
ATOM   3374  N   PRO A 226     -10.158  -4.916  -2.230  1.00 75.44           N
ATOM   3375  CA  PRO A 226      -9.201  -5.125  -3.318  1.00 75.44           C
ATOM   3376  C   PRO A 226      -9.273  -6.532  -3.888  1.00 75.44           C
ATOM   3377  O   PRO A 226      -9.301  -6.713  -5.105  1.00 75.44           O
ATOM   3378  HA  PRO A 226      -9.435  -4.467  -4.155  1.00 75.44           H
ATOM   3379  CB  PRO A 226      -7.845  -4.845  -2.667  1.00 75.44           C
ATOM   3380 1HB  PRO A 226      -7.394  -5.756  -2.273  1.00 75.44           H
ATOM   3381 2HB  PRO A 226      -7.137  -4.423  -3.381  1.00 75.44           H
ATOM   3382  CG  PRO A 226      -8.183  -3.857  -1.558  1.00 75.44           C
ATOM   3383 1HG  PRO A 226      -7.409  -3.829  -0.791  1.00 75.44           H
ATOM   3384 2HG  PRO A 226      -8.276  -2.839  -1.936  1.00 75.44           H
ATOM   3385  CD  PRO A 226      -9.501  -4.389  -1.020  1.00 75.44           C
ATOM   3386 1HD  PRO A 226      -9.349  -5.170  -0.275  1.00 75.44           H
ATOM   3387 2HD  PRO A 226     -10.089  -3.606  -0.540  1.00 75.44           H
ATOM   3388  N   PHE A 227      -9.301  -7.501  -2.985  1.00 79.38           N
ATOM   3389  CA  PHE A 227      -9.208  -8.896  -3.381  1.00 79.38           C
ATOM   3390  C   PHE A 227     -10.406  -9.303  -4.242  1.00 79.38           C
ATOM   3391  O   PHE A 227     -10.240  -9.938  -5.282  1.00 79.38           O
ATOM   3392  HA  PHE A 227      -8.292  -9.008  -3.960  1.00 79.38           H
ATOM   3393  CB  PHE A 227      -9.214  -9.727  -2.096  1.00 79.38           C
ATOM   3394 1HB  PHE A 227      -8.353  -9.445  -1.489  1.00 79.38           H
ATOM   3395 2HB  PHE A 227     -10.105  -9.481  -1.520  1.00 79.38           H
ATOM   3396  CG  PHE A 227      -9.178 -11.238  -2.332  1.00 79.38           C
ATOM   3397  CD1 PHE A 227     -10.314 -11.975  -2.195  1.00 79.38           C
ATOM   3398  HD1 PHE A 227     -11.248 -11.488  -1.916  1.00 79.38           H
ATOM   3399  CD2 PHE A 227      -8.012 -11.846  -2.679  1.00 79.38           C
ATOM   3400  HD2 PHE A 227      -7.102 -11.255  -2.789  1.00 79.38           H
ATOM   3401  CE1 PHE A 227     -10.281 -13.377  -2.414  1.00 79.38           C
ATOM   3402  HE1 PHE A 227     -11.191 -13.967  -2.303  1.00 79.38           H
ATOM   3403  CE2 PHE A 227      -7.979 -13.248  -2.899  1.00 79.38           C
ATOM   3404  HE2 PHE A 227      -7.045 -13.735  -3.177  1.00 79.38           H
ATOM   3405  CZ  PHE A 227      -9.115 -13.984  -2.761  1.00 79.38           C
ATOM   3406  HZ  PHE A 227      -9.089 -15.061  -2.929  1.00 79.38           H
ATOM   3407  HN  PHE A 227      -9.386  -7.346  -2.001  1.00 79.38           H
ATOM   3408  N   VAL A 228     -11.586  -8.920  -3.777  1.00 83.32           N
ATOM   3409  CA  VAL A 228     -12.814  -9.278  -4.466  1.00 83.32           C
ATOM   3410  C   VAL A 228     -12.796  -8.681  -5.875  1.00 83.32           C
ATOM   3411  O   VAL A 228     -13.144  -9.355  -6.843  1.00 83.32           O
ATOM   3412  HA  VAL A 228     -12.841 -10.365  -4.546  1.00 83.32           H
ATOM   3413  CB  VAL A 228     -14.025  -8.832  -3.643  1.00 83.32           C
ATOM   3414  HB  VAL A 228     -13.866  -7.795  -3.348  1.00 83.32           H
ATOM   3415  CG1 VAL A 228     -15.306  -8.892  -4.477  1.00 83.32           C
ATOM   3416 1HG1 VAL A 228     -15.209  -8.234  -5.340  1.00 83.32           H
ATOM   3417 2HG1 VAL A 228     -15.471  -9.915  -4.816  1.00 83.32           H
ATOM   3418 3HG1 VAL A 228     -16.151  -8.571  -3.868  1.00 83.32           H
ATOM   3419  CG2 VAL A 228     -14.160  -9.669  -2.369  1.00 83.32           C
ATOM   3420 1HG2 VAL A 228     -14.285 -10.719  -2.636  1.00 83.32           H
ATOM   3421 2HG2 VAL A 228     -13.262  -9.553  -1.762  1.00 83.32           H
ATOM   3422 3HG2 VAL A 228     -15.028  -9.332  -1.803  1.00 83.32           H
ATOM   3423  HN  VAL A 228     -11.710  -8.376  -2.947  1.00 83.32           H
ATOM   3424  N   VAL A 229     -12.386  -7.423  -5.944  1.00 75.91           N
ATOM   3425  CA  VAL A 229     -12.441  -6.686  -7.195  1.00 75.91           C
ATOM   3426  C   VAL A 229     -11.486  -7.328  -8.203  1.00 75.91           C
ATOM   3427  O   VAL A 229     -11.852  -7.554  -9.355  1.00 75.91           O
ATOM   3428  HA  VAL A 229     -13.459  -6.764  -7.578  1.00 75.91           H
ATOM   3429  CB  VAL A 229     -12.141  -5.207  -6.945  1.00 75.91           C
ATOM   3430  HB  VAL A 229     -11.192  -5.143  -6.411  1.00 75.91           H
ATOM   3431  CG1 VAL A 229     -11.988  -4.447  -8.265  1.00 75.91           C
ATOM   3432 1HG1 VAL A 229     -11.168  -4.878  -8.839  1.00 75.91           H
ATOM   3433 2HG1 VAL A 229     -12.913  -4.524  -8.837  1.00 75.91           H
ATOM   3434 3HG1 VAL A 229     -11.775  -3.399  -8.058  1.00 75.91           H
ATOM   3435  CG2 VAL A 229     -13.219  -4.569  -6.067  1.00 75.91           C
ATOM   3436 1HG2 VAL A 229     -14.186  -4.650  -6.562  1.00 75.91           H
ATOM   3437 2HG2 VAL A 229     -13.258  -5.085  -5.107  1.00 75.91           H
ATOM   3438 3HG2 VAL A 229     -12.980  -3.518  -5.905  1.00 75.91           H
ATOM   3439  HN  VAL A 229     -12.022  -6.909  -5.167  1.00 75.91           H
ATOM   3440  N   MET A 230     -10.278  -7.604  -7.732  1.00 76.00           N
ATOM   3441  CA  MET A 230      -9.259  -8.193  -8.584  1.00 76.00           C
ATOM   3442  C   MET A 230      -9.707  -9.557  -9.113  1.00 76.00           C
ATOM   3443  O   MET A 230      -9.566  -9.843 -10.301  1.00 76.00           O
ATOM   3444  HA  MET A 230      -9.134  -7.497  -9.415  1.00 76.00           H
ATOM   3445  CB  MET A 230      -7.960  -8.353  -7.792  1.00 76.00           C
ATOM   3446 1HB  MET A 230      -8.178  -8.781  -6.813  1.00 76.00           H
ATOM   3447 2HB  MET A 230      -7.300  -9.052  -8.306  1.00 76.00           H
ATOM   3448  CG  MET A 230      -7.253  -7.007  -7.619  1.00 76.00           C
ATOM   3449 1HG  MET A 230      -7.193  -6.493  -8.579  1.00 76.00           H
ATOM   3450 2HG  MET A 230      -7.830  -6.367  -6.951  1.00 76.00           H
ATOM   3451  SD  MET A 230      -5.614  -7.259  -6.958  1.00 76.00           S
ATOM   3452  CE  MET A 230      -5.464  -5.801  -5.940  1.00 76.00           C
ATOM   3453 1HE  MET A 230      -5.559  -4.911  -6.562  1.00 76.00           H
ATOM   3454 2HE  MET A 230      -6.251  -5.802  -5.185  1.00 76.00           H
ATOM   3455 3HE  MET A 230      -4.490  -5.799  -5.449  1.00 76.00           H
ATOM   3456  HN  MET A 230      -9.993  -7.433  -6.789  1.00 76.00           H
ATOM   3457  N   ALA A 231     -10.237 -10.362  -8.204  1.00 79.24           N
ATOM   3458  CA  ALA A 231     -10.678 -11.701  -8.558  1.00 79.24           C
ATOM   3459  C   ALA A 231     -11.714 -11.613  -9.680  1.00 79.24           C
ATOM   3460  O   ALA A 231     -11.628 -12.342 -10.667  1.00 79.24           O
ATOM   3461  HA  ALA A 231      -9.810 -12.252  -8.919  1.00 79.24           H
ATOM   3462  CB  ALA A 231     -11.226 -12.403  -7.313  1.00 79.24           C
ATOM   3463 1HB  ALA A 231     -10.443 -12.467  -6.558  1.00 79.24           H
ATOM   3464 2HB  ALA A 231     -12.068 -11.836  -6.917  1.00 79.24           H
ATOM   3465 3HB  ALA A 231     -11.556 -13.408  -7.579  1.00 79.24           H
ATOM   3466  HN  ALA A 231     -10.367 -10.114  -7.245  1.00 79.24           H
ATOM   3467  N   CYS A 232     -12.669 -10.714  -9.492  1.00 80.26           N
ATOM   3468  CA  CYS A 232     -13.747 -10.555 -10.453  1.00 80.26           C
ATOM   3469  C   CYS A 232     -13.141 -10.117 -11.787  1.00 80.26           C
ATOM   3470  O   CYS A 232     -13.551 -10.592 -12.845  1.00 80.26           O
ATOM   3471  HA  CYS A 232     -14.228 -11.528 -10.547  1.00 80.26           H
ATOM   3472  CB  CYS A 232     -14.807  -9.569  -9.956  1.00 80.26           C
ATOM   3473 1HB  CYS A 232     -14.328  -8.654  -9.606  1.00 80.26           H
ATOM   3474 2HB  CYS A 232     -15.468  -9.289 -10.776  1.00 80.26           H
ATOM   3475  SG  CYS A 232     -15.778 -10.324  -8.601  1.00 80.26           S
ATOM   3476  HG  CYS A 232     -14.908 -10.044  -7.634  1.00 80.26           H
ATOM   3477  HN  CYS A 232     -12.713 -10.102  -8.702  1.00 80.26           H
ATOM   3478  N   CYS A 233     -12.174  -9.215 -11.694  1.00 73.25           N
ATOM   3479  CA  CYS A 233     -11.595  -8.614 -12.883  1.00 73.25           C
ATOM   3480  C   CYS A 233     -10.879  -9.709 -13.675  1.00 73.25           C
ATOM   3481  O   CYS A 233     -11.052  -9.817 -14.888  1.00 73.25           O
ATOM   3482  HA  CYS A 233     -12.422  -8.198 -13.459  1.00 73.25           H
ATOM   3483  CB  CYS A 233     -10.657  -7.457 -12.532  1.00 73.25           C
ATOM   3484 1HB  CYS A 233      -9.921  -7.785 -11.798  1.00 73.25           H
ATOM   3485 2HB  CYS A 233     -10.105  -7.144 -13.419  1.00 73.25           H
ATOM   3486  SG  CYS A 233     -11.619  -6.050 -11.867  1.00 73.25           S
ATOM   3487  HG  CYS A 233     -11.844  -6.589 -10.672  1.00 73.25           H
ATOM   3488  HN  CYS A 233     -11.788  -8.896 -10.829  1.00 73.25           H
ATOM   3489  N   TYR A 234     -10.089 -10.494 -12.957  1.00 74.35           N
ATOM   3490  CA  TYR A 234      -9.237 -11.484 -13.595  1.00 74.35           C
ATOM   3491  C   TYR A 234     -10.062 -12.661 -14.119  1.00 74.35           C
ATOM   3492  O   TYR A 234      -9.738 -13.238 -15.156  1.00 74.35           O
ATOM   3493  HA  TYR A 234      -8.731 -11.003 -14.432  1.00 74.35           H
ATOM   3494  CB  TYR A 234      -8.287 -11.987 -12.506  1.00 74.35           C
ATOM   3495 1HB  TYR A 234      -8.842 -12.088 -11.573  1.00 74.35           H
ATOM   3496 2HB  TYR A 234      -7.936 -12.983 -12.777  1.00 74.35           H
ATOM   3497  CG  TYR A 234      -7.077 -11.082 -12.269  1.00 74.35           C
ATOM   3498  CD1 TYR A 234      -6.204 -10.812 -13.303  1.00 74.35           C
ATOM   3499  HD1 TYR A 234      -6.377 -11.243 -14.288  1.00 74.35           H
ATOM   3500  CD2 TYR A 234      -6.859 -10.535 -11.020  1.00 74.35           C
ATOM   3501  HD2 TYR A 234      -7.549 -10.749 -10.204  1.00 74.35           H
ATOM   3502  CE1 TYR A 234      -5.065  -9.959 -13.079  1.00 74.35           C
ATOM   3503  HE1 TYR A 234      -4.368  -9.738 -13.887  1.00 74.35           H
ATOM   3504  CE2 TYR A 234      -5.720  -9.683 -10.797  1.00 74.35           C
ATOM   3505  HE2 TYR A 234      -5.536  -9.245  -9.816  1.00 74.35           H
ATOM   3506  CZ  TYR A 234      -4.880  -9.437 -11.837  1.00 74.35           C
ATOM   3507  OH  TYR A 234      -3.804  -8.632 -11.626  1.00 74.35           O
ATOM   3508  HH  TYR A 234      -3.767  -8.355 -10.666  1.00 74.35           H
ATOM   3509  HN  TYR A 234     -10.025 -10.462 -11.960  1.00 74.35           H
ATOM   3510  N   THR A 235     -11.113 -12.983 -13.379  1.00 82.47           N
ATOM   3511  CA  THR A 235     -12.027 -14.033 -13.793  1.00 82.47           C
ATOM   3512  C   THR A 235     -12.622 -13.712 -15.165  1.00 82.47           C
ATOM   3513  O   THR A 235     -12.712 -14.585 -16.027  1.00 82.47           O
ATOM   3514  HA  THR A 235     -11.461 -14.959 -13.899  1.00 82.47           H
ATOM   3515  CB  THR A 235     -13.081 -14.202 -12.697  1.00 82.47           C
ATOM   3516  HB  THR A 235     -13.821 -14.951 -12.981  1.00 82.47           H
ATOM   3517  OG1 THR A 235     -13.586 -12.884 -12.496  1.00 82.47           O
ATOM   3518  HG1 THR A 235     -14.378 -12.727 -13.087  1.00 82.47           H
ATOM   3519  CG2 THR A 235     -12.468 -14.576 -11.347  1.00 82.47           C
ATOM   3520 1HG2 THR A 235     -11.778 -13.793 -11.031  1.00 82.47           H
ATOM   3521 2HG2 THR A 235     -11.929 -15.518 -11.441  1.00 82.47           H
ATOM   3522 3HG2 THR A 235     -13.260 -14.683 -10.605  1.00 82.47           H
ATOM   3523  HN  THR A 235     -11.343 -12.540 -12.512  1.00 82.47           H
ATOM   3524  N   ILE A 236     -13.014 -12.456 -15.326  1.00 79.15           N
ATOM   3525  CA  ILE A 236     -13.589 -12.006 -16.582  1.00 79.15           C
ATOM   3526  C   ILE A 236     -12.517 -12.052 -17.673  1.00 79.15           C
ATOM   3527  O   ILE A 236     -12.764 -12.551 -18.770  1.00 79.15           O
ATOM   3528  HA  ILE A 236     -14.382 -12.705 -16.848  1.00 79.15           H
ATOM   3529  CB  ILE A 236     -14.236 -10.630 -16.413  1.00 79.15           C
ATOM   3530  HB  ILE A 236     -13.505  -9.963 -15.956  1.00 79.15           H
ATOM   3531  CG1 ILE A 236     -15.436 -10.701 -15.466  1.00 79.15           C
ATOM   3532 1HG1 ILE A 236     -16.254 -11.234 -15.950  1.00 79.15           H
ATOM   3533 2HG1 ILE A 236     -15.168 -11.270 -14.576  1.00 79.15           H
ATOM   3534  CG2 ILE A 236     -14.610 -10.030 -17.769  1.00 79.15           C
ATOM   3535 1HG2 ILE A 236     -13.713  -9.921 -18.379  1.00 79.15           H
ATOM   3536 2HG2 ILE A 236     -15.316 -10.688 -18.275  1.00 79.15           H
ATOM   3537 3HG2 ILE A 236     -15.068  -9.052 -17.620  1.00 79.15           H
ATOM   3538  CD1 ILE A 236     -15.900  -9.300 -15.064  1.00 79.15           C
ATOM   3539 1HD1 ILE A 236     -15.087  -8.779 -14.558  1.00 79.15           H
ATOM   3540 2HD1 ILE A 236     -16.190  -8.744 -15.955  1.00 79.15           H
ATOM   3541 3HD1 ILE A 236     -16.754  -9.380 -14.391  1.00 79.15           H
ATOM   3542  HN  ILE A 236     -12.944 -11.754 -14.617  1.00 79.15           H
ATOM   3543  N   ILE A 237     -11.350 -11.524 -17.334  1.00 74.83           N
ATOM   3544  CA  ILE A 237     -10.262 -11.435 -18.294  1.00 74.83           C
ATOM   3545  C   ILE A 237      -9.932 -12.834 -18.815  1.00 74.83           C
ATOM   3546  O   ILE A 237      -9.813 -13.039 -20.022  1.00 74.83           O
ATOM   3547  HA  ILE A 237     -10.613 -10.829 -19.129  1.00 74.83           H
ATOM   3548  CB  ILE A 237      -9.064 -10.708 -17.679  1.00 74.83           C
ATOM   3549  HB  ILE A 237      -8.917 -11.088 -16.668  1.00 74.83           H
ATOM   3550  CG1 ILE A 237      -9.334  -9.207 -17.563  1.00 74.83           C
ATOM   3551 1HG1 ILE A 237      -9.342  -8.757 -18.556  1.00 74.83           H
ATOM   3552 2HG1 ILE A 237     -10.321  -9.043 -17.131  1.00 74.83           H
ATOM   3553  CG2 ILE A 237      -7.784 -11.002 -18.463  1.00 74.83           C
ATOM   3554 1HG2 ILE A 237      -7.587 -12.074 -18.450  1.00 74.83           H
ATOM   3555 2HG2 ILE A 237      -7.904 -10.667 -19.494  1.00 74.83           H
ATOM   3556 3HG2 ILE A 237      -6.948 -10.473 -18.005  1.00 74.83           H
ATOM   3557  CD1 ILE A 237      -8.273  -8.524 -16.697  1.00 74.83           C
ATOM   3558 1HD1 ILE A 237      -8.285  -8.960 -15.698  1.00 74.83           H
ATOM   3559 2HD1 ILE A 237      -7.290  -8.669 -17.145  1.00 74.83           H
ATOM   3560 3HD1 ILE A 237      -8.489  -7.458 -16.631  1.00 74.83           H
ATOM   3561  HN  ILE A 237     -11.143 -11.162 -16.425  1.00 74.83           H
ATOM   3562  N   ILE A 238      -9.792 -13.762 -17.879  1.00 75.39           N
ATOM   3563  CA  ILE A 238      -9.446 -15.130 -18.227  1.00 75.39           C
ATOM   3564  C   ILE A 238     -10.511 -15.698 -19.167  1.00 75.39           C
ATOM   3565  O   ILE A 238     -10.186 -16.352 -20.156  1.00 75.39           O
ATOM   3566  HA  ILE A 238      -8.496 -15.101 -18.760  1.00 75.39           H
ATOM   3567  CB  ILE A 238      -9.232 -15.966 -16.963  1.00 75.39           C
ATOM   3568  HB  ILE A 238     -10.085 -15.811 -16.303  1.00 75.39           H
ATOM   3569  CG1 ILE A 238      -7.984 -15.505 -16.206  1.00 75.39           C
ATOM   3570 1HG1 ILE A 238      -7.091 -15.793 -16.761  1.00 75.39           H
ATOM   3571 2HG1 ILE A 238      -7.979 -14.417 -16.135  1.00 75.39           H
ATOM   3572  CG2 ILE A 238      -9.182 -17.458 -17.296  1.00 75.39           C
ATOM   3573 1HG2 ILE A 238     -10.122 -17.759 -17.758  1.00 75.39           H
ATOM   3574 2HG2 ILE A 238      -8.360 -17.650 -17.985  1.00 75.39           H
ATOM   3575 3HG2 ILE A 238      -9.029 -18.029 -16.380  1.00 75.39           H
ATOM   3576  CD1 ILE A 238      -7.939 -16.114 -14.803  1.00 75.39           C
ATOM   3577 1HD1 ILE A 238      -8.821 -15.804 -14.244  1.00 75.39           H
ATOM   3578 2HD1 ILE A 238      -7.920 -17.201 -14.879  1.00 75.39           H
ATOM   3579 3HD1 ILE A 238      -7.042 -15.770 -14.287  1.00 75.39           H
ATOM   3580  HN  ILE A 238      -9.912 -13.592 -16.901  1.00 75.39           H
ATOM   3581  N   HIS A 239     -11.762 -15.427 -18.824  1.00 80.63           N
ATOM   3582  CA  HIS A 239     -12.879 -15.940 -19.600  1.00 80.63           C
ATOM   3583  C   HIS A 239     -12.802 -15.400 -21.029  1.00 80.63           C
ATOM   3584  O   HIS A 239     -12.961 -16.151 -21.990  1.00 80.63           O
ATOM   3585  HA  HIS A 239     -12.770 -17.025 -19.624  1.00 80.63           H
ATOM   3586  CB  HIS A 239     -14.209 -15.620 -18.915  1.00 80.63           C
ATOM   3587 1HB  HIS A 239     -14.174 -15.984 -17.888  1.00 80.63           H
ATOM   3588 2HB  HIS A 239     -14.329 -14.538 -18.866  1.00 80.63           H
ATOM   3589  CG  HIS A 239     -15.413 -16.215 -19.605  1.00 80.63           C
ATOM   3590  ND1 HIS A 239     -16.150 -15.526 -20.553  1.00 80.63           N
ATOM   3591  HD1 HIS A 239     -15.970 -14.595 -20.871  1.00 80.63           H
ATOM   3592  CD2 HIS A 239     -16.001 -17.439 -19.476  1.00 80.63           C
ATOM   3593  HD2 HIS A 239     -15.672 -18.236 -18.809  1.00 80.63           H
ATOM   3594  CE1 HIS A 239     -17.134 -16.310 -20.968  1.00 80.63           C
ATOM   3595  HE1 HIS A 239     -17.887 -16.053 -21.713  1.00 80.63           H
ATOM   3596  NE2 HIS A 239     -17.040 -17.495 -20.299  1.00 80.63           N
ATOM   3597  HN  HIS A 239     -12.018 -14.869 -18.034  1.00 80.63           H
ATOM   3598  N   THR A 240     -12.558 -14.101 -21.124  1.00 75.66           N
ATOM   3599  CA  THR A 240     -12.495 -13.444 -22.419  1.00 75.66           C
ATOM   3600  C   THR A 240     -11.314 -13.978 -23.231  1.00 75.66           C
ATOM   3601  O   THR A 240     -11.425 -14.176 -24.440  1.00 75.66           O
ATOM   3602  HA  THR A 240     -13.401 -13.690 -22.973  1.00 75.66           H
ATOM   3603  CB  THR A 240     -12.436 -11.934 -22.180  1.00 75.66           C
ATOM   3604  HB  THR A 240     -11.469 -11.643 -21.770  1.00 75.66           H
ATOM   3605  OG1 THR A 240     -13.562 -11.670 -21.348  1.00 75.66           O
ATOM   3606  HG1 THR A 240     -13.301 -11.745 -20.386  1.00 75.66           H
ATOM   3607  CG2 THR A 240     -12.714 -11.129 -23.451  1.00 75.66           C
ATOM   3608 1HG2 THR A 240     -13.710 -11.371 -23.824  1.00 75.66           H
ATOM   3609 2HG2 THR A 240     -11.972 -11.379 -24.210  1.00 75.66           H
ATOM   3610 3HG2 THR A 240     -12.660 -10.064 -23.226  1.00 75.66           H
ATOM   3611  HN  THR A 240     -12.404 -13.502 -20.338  1.00 75.66           H
ATOM   3612  N   LEU A 241     -10.208 -14.197 -22.534  1.00 73.39           N
ATOM   3613  CA  LEU A 241      -8.999 -14.678 -23.180  1.00 73.39           C
ATOM   3614  C   LEU A 241      -9.252 -16.075 -23.751  1.00 73.39           C
ATOM   3615  O   LEU A 241      -8.839 -16.376 -24.870  1.00 73.39           O
ATOM   3616  HA  LEU A 241      -8.779 -14.002 -24.007  1.00 73.39           H
ATOM   3617  CB  LEU A 241      -7.813 -14.613 -22.215  1.00 73.39           C
ATOM   3618 1HB  LEU A 241      -8.144 -14.973 -21.241  1.00 73.39           H
ATOM   3619 2HB  LEU A 241      -7.046 -15.303 -22.566  1.00 73.39           H
ATOM   3620  CG  LEU A 241      -7.174 -13.236 -22.029  1.00 73.39           C
ATOM   3621  HG  LEU A 241      -7.956 -12.533 -21.740  1.00 73.39           H
ATOM   3622  CD1 LEU A 241      -6.145 -13.258 -20.897  1.00 73.39           C
ATOM   3623 1HD1 LEU A 241      -6.635 -13.544 -19.966  1.00 73.39           H
ATOM   3624 2HD1 LEU A 241      -5.362 -13.978 -21.132  1.00 73.39           H
ATOM   3625 3HD1 LEU A 241      -5.706 -12.266 -20.786  1.00 73.39           H
ATOM   3626  CD2 LEU A 241      -6.572 -12.729 -23.341  1.00 73.39           C
ATOM   3627 1HD2 LEU A 241      -5.807 -13.426 -23.683  1.00 73.39           H
ATOM   3628 2HD2 LEU A 241      -7.356 -12.651 -24.094  1.00 73.39           H
ATOM   3629 3HD2 LEU A 241      -6.124 -11.748 -23.180  1.00 73.39           H
ATOM   3630  HN  LEU A 241     -10.131 -14.051 -21.548  1.00 73.39           H
ATOM   3631  N   ILE A 242      -9.929 -16.890 -22.956  1.00 74.52           N
ATOM   3632  CA  ILE A 242     -10.247 -18.246 -23.371  1.00 74.52           C
ATOM   3633  C   ILE A 242     -11.148 -18.199 -24.607  1.00 74.52           C
ATOM   3634  O   ILE A 242     -10.995 -19.006 -25.522  1.00 74.52           O
ATOM   3635  HA  ILE A 242      -9.310 -18.732 -23.644  1.00 74.52           H
ATOM   3636  CB  ILE A 242     -10.844 -19.037 -22.205  1.00 74.52           C
ATOM   3637  HB  ILE A 242     -11.615 -18.425 -21.737  1.00 74.52           H
ATOM   3638  CG1 ILE A 242      -9.785 -19.323 -21.138  1.00 74.52           C
ATOM   3639 1HG1 ILE A 242      -9.080 -20.065 -21.510  1.00 74.52           H
ATOM   3640 2HG1 ILE A 242      -9.216 -18.416 -20.933  1.00 74.52           H
ATOM   3641  CG2 ILE A 242     -11.520 -20.317 -22.699  1.00 74.52           C
ATOM   3642 1HG2 ILE A 242     -12.320 -20.060 -23.393  1.00 74.52           H
ATOM   3643 2HG2 ILE A 242     -10.785 -20.943 -23.207  1.00 74.52           H
ATOM   3644 3HG2 ILE A 242     -11.935 -20.860 -21.850  1.00 74.52           H
ATOM   3645  CD1 ILE A 242     -10.431 -19.828 -19.846  1.00 74.52           C
ATOM   3646 1HD1 ILE A 242     -11.118 -19.073 -19.464  1.00 74.52           H
ATOM   3647 2HD1 ILE A 242     -10.980 -20.748 -20.050  1.00 74.52           H
ATOM   3648 3HD1 ILE A 242      -9.657 -20.024 -19.105  1.00 74.52           H
ATOM   3649  HN  ILE A 242     -10.258 -16.638 -22.046  1.00 74.52           H
ATOM   3650  N   GLN A 243     -12.067 -17.245 -24.594  1.00 72.92           N
ATOM   3651  CA  GLN A 243     -13.056 -17.144 -25.653  1.00 72.92           C
ATOM   3652  C   GLN A 243     -12.403 -16.649 -26.945  1.00 72.92           C
ATOM   3653  O   GLN A 243     -12.857 -16.977 -28.040  1.00 72.92           O
ATOM   3654  HA  GLN A 243     -13.434 -18.157 -25.794  1.00 72.92           H
ATOM   3655  CB  GLN A 243     -14.212 -16.232 -25.239  1.00 72.92           C
ATOM   3656 1HB  GLN A 243     -13.819 -15.336 -24.759  1.00 72.92           H
ATOM   3657 2HB  GLN A 243     -14.758 -15.906 -26.124  1.00 72.92           H
ATOM   3658  CG  GLN A 243     -15.165 -16.953 -24.282  1.00 72.92           C
ATOM   3659 1HG  GLN A 243     -15.395 -17.944 -24.672  1.00 72.92           H
ATOM   3660 2HG  GLN A 243     -14.678 -17.095 -23.318  1.00 72.92           H
ATOM   3661  CD  GLN A 243     -16.459 -16.158 -24.095  1.00 72.92           C
ATOM   3662  OE1 GLN A 243     -16.533 -14.970 -24.362  1.00 72.92           O
ATOM   3663  NE2 GLN A 243     -17.472 -16.879 -23.622  1.00 72.92           N
ATOM   3664 1HE2 GLN A 243     -17.344 -17.850 -23.423  1.00 72.92           H
ATOM   3665 2HE2 GLN A 243     -18.361 -16.448 -23.465  1.00 72.92           H
ATOM   3666  HN  GLN A 243     -12.142 -16.550 -23.878  1.00 72.92           H
ATOM   3667  N   ALA A 244     -11.346 -15.868 -26.774  1.00 65.99           N
ATOM   3668  CA  ALA A 244     -10.509 -15.485 -27.898  1.00 65.99           C
ATOM   3669  C   ALA A 244     -10.064 -16.741 -28.649  1.00 65.99           C
ATOM   3670  O   ALA A 244     -10.106 -17.842 -28.103  1.00 65.99           O
ATOM   3671  HA  ALA A 244     -11.112 -14.868 -28.565  1.00 65.99           H
ATOM   3672  CB  ALA A 244      -9.326 -14.656 -27.395  1.00 65.99           C
ATOM   3673 1HB  ALA A 244      -9.696 -13.761 -26.895  1.00 65.99           H
ATOM   3674 2HB  ALA A 244      -8.740 -15.249 -26.692  1.00 65.99           H
ATOM   3675 3HB  ALA A 244      -8.699 -14.368 -28.238  1.00 65.99           H
ATOM   3676  HN  ALA A 244     -11.060 -15.501 -25.889  1.00 65.99           H
ATOM   3677  N   LYS A 245      -9.647 -16.534 -29.890  1.00 58.37           N
ATOM   3678  CA  LYS A 245      -9.128 -17.624 -30.697  1.00 58.37           C
ATOM   3679  C   LYS A 245      -7.622 -17.436 -30.891  1.00 58.37           C
ATOM   3680  O   LYS A 245      -6.932 -18.349 -31.343  1.00 58.37           O
ATOM   3681  HA  LYS A 245      -9.291 -18.548 -30.142  1.00 58.37           H
ATOM   3682  CB  LYS A 245      -9.908 -17.740 -32.008  1.00 58.37           C
ATOM   3683 1HB  LYS A 245     -10.155 -16.745 -32.377  1.00 58.37           H
ATOM   3684 2HB  LYS A 245      -9.284 -18.214 -32.766  1.00 58.37           H
ATOM   3685  CG  LYS A 245     -11.190 -18.551 -31.813  1.00 58.37           C
ATOM   3686 1HG  LYS A 245     -10.964 -19.472 -31.275  1.00 58.37           H
ATOM   3687 2HG  LYS A 245     -11.892 -17.987 -31.199  1.00 58.37           H
ATOM   3688  CD  LYS A 245     -11.836 -18.887 -33.159  1.00 58.37           C
ATOM   3689 1HD  LYS A 245     -12.128 -17.967 -33.666  1.00 58.37           H
ATOM   3690 2HD  LYS A 245     -11.110 -19.387 -33.800  1.00 58.37           H
ATOM   3691  CE  LYS A 245     -13.062 -19.782 -32.971  1.00 58.37           C
ATOM   3692 1HE  LYS A 245     -12.791 -20.661 -32.384  1.00 58.37           H
ATOM   3693 2HE  LYS A 245     -13.827 -19.248 -32.408  1.00 58.37           H
ATOM   3694  NZ  LYS A 245     -13.604 -20.202 -34.282  1.00 58.37           N
ATOM   3695 1HZ  LYS A 245     -14.421 -20.785 -34.140  1.00 58.37           H
ATOM   3696 2HZ  LYS A 245     -13.863 -19.382 -34.819  1.00 58.37           H
ATOM   3697 3HZ  LYS A 245     -12.898 -20.727 -34.787  1.00 58.37           H
ATOM   3698  HN  LYS A 245      -9.661 -15.642 -30.343  1.00 58.37           H
ATOM   3699  N   LYS A 246      -7.156 -16.246 -30.541  1.00 56.43           N
ATOM   3700  CA  LYS A 246      -5.779 -15.872 -30.813  1.00 56.43           C
ATOM   3701  C   LYS A 246      -4.853 -16.611 -29.845  1.00 56.43           C
ATOM   3702  O   LYS A 246      -5.180 -16.775 -28.671  1.00 56.43           O
ATOM   3703  HA  LYS A 246      -5.547 -16.195 -31.828  1.00 56.43           H
ATOM   3704  CB  LYS A 246      -5.620 -14.350 -30.775  1.00 56.43           C
ATOM   3705 1HB  LYS A 246      -6.212 -13.939 -29.957  1.00 56.43           H
ATOM   3706 2HB  LYS A 246      -4.579 -14.095 -30.573  1.00 56.43           H
ATOM   3707  CG  LYS A 246      -6.059 -13.719 -32.098  1.00 56.43           C
ATOM   3708 1HG  LYS A 246      -5.539 -14.202 -32.925  1.00 56.43           H
ATOM   3709 2HG  LYS A 246      -7.125 -13.889 -32.249  1.00 56.43           H
ATOM   3710  CD  LYS A 246      -5.768 -12.217 -32.112  1.00 56.43           C
ATOM   3711 1HD  LYS A 246      -6.416 -11.711 -31.397  1.00 56.43           H
ATOM   3712 2HD  LYS A 246      -4.741 -12.039 -31.793  1.00 56.43           H
ATOM   3713  CE  LYS A 246      -5.984 -11.630 -33.508  1.00 56.43           C
ATOM   3714 1HE  LYS A 246      -5.299 -12.098 -34.216  1.00 56.43           H
ATOM   3715 2HE  LYS A 246      -6.995 -11.852 -33.850  1.00 56.43           H
ATOM   3716  NZ  LYS A 246      -5.768 -10.166 -33.494  1.00 56.43           N
ATOM   3717 1HZ  LYS A 246      -5.927  -9.792 -34.423  1.00 56.43           H
ATOM   3718 2HZ  LYS A 246      -6.414  -9.736 -32.841  1.00 56.43           H
ATOM   3719 3HZ  LYS A 246      -4.816  -9.968 -33.208  1.00 56.43           H
ATOM   3720  HN  LYS A 246      -7.701 -15.546 -30.080  1.00 56.43           H
ATOM   3721  N   SER A 247      -3.716 -17.038 -30.375  1.00 55.43           N
ATOM   3722  CA  SER A 247      -2.775 -17.822 -29.593  1.00 55.43           C
ATOM   3723  C   SER A 247      -2.210 -16.976 -28.451  1.00 55.43           C
ATOM   3724  O   SER A 247      -1.900 -17.498 -27.381  1.00 55.43           O
ATOM   3725  HA  SER A 247      -3.352 -18.659 -29.200  1.00 55.43           H
ATOM   3726  CB  SER A 247      -1.640 -18.355 -30.470  1.00 55.43           C
ATOM   3727 1HB  SER A 247      -1.075 -19.105 -29.916  1.00 55.43           H
ATOM   3728 2HB  SER A 247      -2.060 -18.853 -31.344  1.00 55.43           H
ATOM   3729  OG  SER A 247      -0.760 -17.317 -30.893  1.00 55.43           O
ATOM   3730  HG  SER A 247      -0.034 -17.696 -31.467  1.00 55.43           H
ATOM   3731  HN  SER A 247      -3.435 -16.857 -31.317  1.00 55.43           H
ATOM   3732  N   SER A 248      -2.094 -15.683 -28.716  1.00 58.53           N
ATOM   3733  CA  SER A 248      -1.331 -14.805 -27.845  1.00 58.53           C
ATOM   3734  C   SER A 248      -1.942 -14.800 -26.443  1.00 58.53           C
ATOM   3735  O   SER A 248      -1.422 -14.149 -25.538  1.00 58.53           O
ATOM   3736  HA  SER A 248      -0.325 -15.224 -27.823  1.00 58.53           H
ATOM   3737  CB  SER A 248      -1.278 -13.383 -28.406  1.00 58.53           C
ATOM   3738 1HB  SER A 248      -0.616 -12.775 -27.790  1.00 58.53           H
ATOM   3739 2HB  SER A 248      -0.850 -13.404 -29.409  1.00 58.53           H
ATOM   3740  OG  SER A 248      -2.568 -12.779 -28.454  1.00 58.53           O
ATOM   3741  HG  SER A 248      -2.497 -11.849 -28.814  1.00 58.53           H
ATOM   3742  HN  SER A 248      -2.510 -15.235 -29.508  1.00 58.53           H
ATOM   3743  N   LYS A 249      -3.037 -15.533 -26.306  1.00 62.26           N
ATOM   3744  CA  LYS A 249      -3.716 -15.633 -25.025  1.00 62.26           C
ATOM   3745  C   LYS A 249      -2.717 -16.085 -23.958  1.00 62.26           C
ATOM   3746  O   LYS A 249      -2.679 -15.528 -22.862  1.00 62.26           O
ATOM   3747  HA  LYS A 249      -4.071 -14.636 -24.765  1.00 62.26           H
ATOM   3748  CB  LYS A 249      -4.945 -16.536 -25.139  1.00 62.26           C
ATOM   3749 1HB  LYS A 249      -4.631 -17.566 -25.309  1.00 62.26           H
ATOM   3750 2HB  LYS A 249      -5.499 -16.524 -24.200  1.00 62.26           H
ATOM   3751  CG  LYS A 249      -5.856 -16.080 -26.281  1.00 62.26           C
ATOM   3752 1HG  LYS A 249      -6.523 -15.294 -25.927  1.00 62.26           H
ATOM   3753 2HG  LYS A 249      -5.255 -15.652 -27.082  1.00 62.26           H
ATOM   3754  CD  LYS A 249      -6.681 -17.249 -26.824  1.00 62.26           C
ATOM   3755 1HD  LYS A 249      -6.015 -18.019 -27.213  1.00 62.26           H
ATOM   3756 2HD  LYS A 249      -7.254 -17.702 -26.015  1.00 62.26           H
ATOM   3757  CE  LYS A 249      -7.631 -16.783 -27.929  1.00 62.26           C
ATOM   3758 1HE  LYS A 249      -8.356 -16.079 -27.521  1.00 62.26           H
ATOM   3759 2HE  LYS A 249      -7.070 -16.252 -28.698  1.00 62.26           H
ATOM   3760  NZ  LYS A 249      -8.335 -17.938 -28.529  1.00 62.26           N
ATOM   3761 1HZ  LYS A 249      -9.125 -17.608 -29.072  1.00 62.26           H
ATOM   3762 2HZ  LYS A 249      -7.698 -18.446 -29.133  1.00 62.26           H
ATOM   3763 3HZ  LYS A 249      -8.664 -18.553 -27.793  1.00 62.26           H
ATOM   3764  HN  LYS A 249      -3.460 -16.051 -27.050  1.00 62.26           H
ATOM   3765  N   HIS A 250      -1.933 -17.092 -24.315  1.00 68.82           N
ATOM   3766  CA  HIS A 250      -1.134 -17.804 -23.332  1.00 68.82           C
ATOM   3767  C   HIS A 250      -0.158 -16.834 -22.665  1.00 68.82           C
ATOM   3768  O   HIS A 250       0.050 -16.891 -21.454  1.00 68.82           O
ATOM   3769  HA  HIS A 250      -1.827 -18.183 -22.581  1.00 68.82           H
ATOM   3770  CB  HIS A 250      -0.434 -19.006 -23.969  1.00 68.82           C
ATOM   3771 1HB  HIS A 250       0.122 -18.668 -24.844  1.00 68.82           H
ATOM   3772 2HB  HIS A 250       0.294 -19.405 -23.263  1.00 68.82           H
ATOM   3773  CG  HIS A 250      -1.372 -20.114 -24.384  1.00 68.82           C
ATOM   3774  ND1 HIS A 250      -1.941 -20.993 -23.479  1.00 68.82           N
ATOM   3775  HD1 HIS A 250      -1.797 -20.988 -22.489  1.00 68.82           H
ATOM   3776  CD2 HIS A 250      -1.834 -20.476 -25.615  1.00 68.82           C
ATOM   3777  HD2 HIS A 250      -1.583 -19.991 -26.558  1.00 68.82           H
ATOM   3778  CE1 HIS A 250      -2.708 -21.842 -24.146  1.00 68.82           C
ATOM   3779  HE1 HIS A 250      -3.292 -22.655 -23.714  1.00 68.82           H
ATOM   3780  NE2 HIS A 250      -2.641 -21.520 -25.470  1.00 68.82           N
ATOM   3781  HN  HIS A 250      -1.840 -17.422 -25.255  1.00 68.82           H
ATOM   3782  N   LYS A 251       0.416 -15.964 -23.484  1.00 69.34           N
ATOM   3783  CA  LYS A 251       1.357 -14.976 -22.987  1.00 69.34           C
ATOM   3784  C   LYS A 251       0.627 -14.005 -22.057  1.00 69.34           C
ATOM   3785  O   LYS A 251       1.064 -13.770 -20.932  1.00 69.34           O
ATOM   3786  HA  LYS A 251       2.113 -15.507 -22.407  1.00 69.34           H
ATOM   3787  CB  LYS A 251       2.078 -14.290 -24.149  1.00 69.34           C
ATOM   3788 1HB  LYS A 251       2.391 -15.036 -24.880  1.00 69.34           H
ATOM   3789 2HB  LYS A 251       1.392 -13.614 -24.659  1.00 69.34           H
ATOM   3790  CG  LYS A 251       3.298 -13.511 -23.654  1.00 69.34           C
ATOM   3791 1HG  LYS A 251       2.973 -12.662 -23.053  1.00 69.34           H
ATOM   3792 2HG  LYS A 251       3.902 -14.147 -23.007  1.00 69.34           H
ATOM   3793  CD  LYS A 251       4.146 -13.016 -24.828  1.00 69.34           C
ATOM   3794 1HD  LYS A 251       4.342 -13.841 -25.513  1.00 69.34           H
ATOM   3795 2HD  LYS A 251       3.594 -12.261 -25.388  1.00 69.34           H
ATOM   3796  CE  LYS A 251       5.471 -12.428 -24.338  1.00 69.34           C
ATOM   3797 1HE  LYS A 251       5.285 -11.504 -23.791  1.00 69.34           H
ATOM   3798 2HE  LYS A 251       5.948 -13.119 -23.644  1.00 69.34           H
ATOM   3799  NZ  LYS A 251       6.373 -12.161 -25.481  1.00 69.34           N
ATOM   3800 1HZ  LYS A 251       7.285 -11.884 -25.133  1.00 69.34           H
ATOM   3801 2HZ  LYS A 251       6.466 -13.001 -26.041  1.00 69.34           H
ATOM   3802 3HZ  LYS A 251       5.987 -11.416 -26.050  1.00 69.34           H
ATOM   3803  HN  LYS A 251       0.247 -15.929 -24.469  1.00 69.34           H
ATOM   3804  N   ALA A 252      -0.473 -13.466 -22.563  1.00 68.26           N
ATOM   3805  CA  ALA A 252      -1.230 -12.473 -21.819  1.00 68.26           C
ATOM   3806  C   ALA A 252      -1.739 -13.096 -20.518  1.00 68.26           C
ATOM   3807  O   ALA A 252      -1.776 -12.435 -19.482  1.00 68.26           O
ATOM   3808  HA  ALA A 252      -0.555 -11.652 -21.579  1.00 68.26           H
ATOM   3809  CB  ALA A 252      -2.366 -11.938 -22.693  1.00 68.26           C
ATOM   3810 1HB  ALA A 252      -1.950 -11.480 -23.590  1.00 68.26           H
ATOM   3811 2HB  ALA A 252      -3.024 -12.759 -22.977  1.00 68.26           H
ATOM   3812 3HB  ALA A 252      -2.934 -11.193 -22.135  1.00 68.26           H
ATOM   3813  HN  ALA A 252      -0.846 -13.696 -23.462  1.00 68.26           H
ATOM   3814  N   LEU A 253      -2.118 -14.362 -20.614  1.00 74.23           N
ATOM   3815  CA  LEU A 253      -2.640 -15.077 -19.462  1.00 74.23           C
ATOM   3816  C   LEU A 253      -1.532 -15.228 -18.417  1.00 74.23           C
ATOM   3817  O   LEU A 253      -1.747 -14.958 -17.236  1.00 74.23           O
ATOM   3818  HA  LEU A 253      -3.437 -14.469 -19.034  1.00 74.23           H
ATOM   3819  CB  LEU A 253      -3.264 -16.405 -19.892  1.00 74.23           C
ATOM   3820 1HB  LEU A 253      -3.980 -16.206 -20.690  1.00 74.23           H
ATOM   3821 2HB  LEU A 253      -2.480 -17.032 -20.317  1.00 74.23           H
ATOM   3822  CG  LEU A 253      -3.975 -17.200 -18.795  1.00 74.23           C
ATOM   3823  HG  LEU A 253      -3.294 -17.299 -17.949  1.00 74.23           H
ATOM   3824  CD1 LEU A 253      -5.213 -16.454 -18.292  1.00 74.23           C
ATOM   3825 1HD1 LEU A 253      -4.915 -15.487 -17.887  1.00 74.23           H
ATOM   3826 2HD1 LEU A 253      -5.907 -16.303 -19.119  1.00 74.23           H
ATOM   3827 3HD1 LEU A 253      -5.699 -17.040 -17.513  1.00 74.23           H
ATOM   3828  CD2 LEU A 253      -4.312 -18.614 -19.272  1.00 74.23           C
ATOM   3829 1HD2 LEU A 253      -4.966 -18.557 -20.142  1.00 74.23           H
ATOM   3830 2HD2 LEU A 253      -3.394 -19.135 -19.541  1.00 74.23           H
ATOM   3831 3HD2 LEU A 253      -4.817 -19.156 -18.472  1.00 74.23           H
ATOM   3832  HN  LEU A 253      -2.074 -14.897 -21.458  1.00 74.23           H
ATOM   3833  N   LYS A 254      -0.372 -15.659 -18.890  1.00 75.93           N
ATOM   3834  CA  LYS A 254       0.763 -15.872 -18.008  1.00 75.93           C
ATOM   3835  C   LYS A 254       1.074 -14.573 -17.262  1.00 75.93           C
ATOM   3836  O   LYS A 254       1.210 -14.572 -16.039  1.00 75.93           O
ATOM   3837  HA  LYS A 254       0.473 -16.628 -17.278  1.00 75.93           H
ATOM   3838  CB  LYS A 254       1.953 -16.431 -18.790  1.00 75.93           C
ATOM   3839 1HB  LYS A 254       1.647 -17.324 -19.336  1.00 75.93           H
ATOM   3840 2HB  LYS A 254       2.280 -15.703 -19.531  1.00 75.93           H
ATOM   3841  CG  LYS A 254       3.114 -16.772 -17.854  1.00 75.93           C
ATOM   3842 1HG  LYS A 254       3.483 -15.862 -17.381  1.00 75.93           H
ATOM   3843 2HG  LYS A 254       2.762 -17.426 -17.056  1.00 75.93           H
ATOM   3844  CD  LYS A 254       4.251 -17.455 -18.616  1.00 75.93           C
ATOM   3845 1HD  LYS A 254       3.884 -18.369 -19.083  1.00 75.93           H
ATOM   3846 2HD  LYS A 254       4.597 -16.804 -19.420  1.00 75.93           H
ATOM   3847  CE  LYS A 254       5.417 -17.785 -17.682  1.00 75.93           C
ATOM   3848 1HE  LYS A 254       5.844 -16.864 -17.285  1.00 75.93           H
ATOM   3849 2HE  LYS A 254       5.056 -18.362 -16.831  1.00 75.93           H
ATOM   3850  NZ  LYS A 254       6.458 -18.551 -18.403  1.00 75.93           N
ATOM   3851 1HZ  LYS A 254       7.231 -18.743 -17.776  1.00 75.93           H
ATOM   3852 2HZ  LYS A 254       6.065 -19.426 -18.733  1.00 75.93           H
ATOM   3853 3HZ  LYS A 254       6.789 -18.010 -19.194  1.00 75.93           H
ATOM   3854  HN  LYS A 254      -0.201 -15.861 -19.854  1.00 75.93           H
ATOM   3855  N   VAL A 255       1.178 -13.497 -18.029  1.00 73.44           N
ATOM   3856  CA  VAL A 255       1.465 -12.193 -17.455  1.00 73.44           C
ATOM   3857  C   VAL A 255       0.465 -11.903 -16.334  1.00 73.44           C
ATOM   3858  O   VAL A 255       0.852 -11.484 -15.245  1.00 73.44           O
ATOM   3859  HA  VAL A 255       2.467 -12.235 -17.029  1.00 73.44           H
ATOM   3860  CB  VAL A 255       1.459 -11.127 -18.552  1.00 73.44           C
ATOM   3861  HB  VAL A 255       0.571 -11.280 -19.165  1.00 73.44           H
ATOM   3862  CG1 VAL A 255       1.377  -9.722 -17.950  1.00 73.44           C
ATOM   3863 1HG1 VAL A 255       0.461  -9.629 -17.368  1.00 73.44           H
ATOM   3864 2HG1 VAL A 255       2.238  -9.554 -17.303  1.00 73.44           H
ATOM   3865 3HG1 VAL A 255       1.375  -8.983 -18.751  1.00 73.44           H
ATOM   3866  CG2 VAL A 255       2.685 -11.265 -19.457  1.00 73.44           C
ATOM   3867 1HG2 VAL A 255       3.591 -11.150 -18.862  1.00 73.44           H
ATOM   3868 2HG2 VAL A 255       2.681 -12.249 -19.926  1.00 73.44           H
ATOM   3869 3HG2 VAL A 255       2.656 -10.494 -20.228  1.00 73.44           H
ATOM   3870  HN  VAL A 255       1.070 -13.507 -19.023  1.00 73.44           H
ATOM   3871  N   THR A 256      -0.803 -12.138 -16.640  1.00 73.90           N
ATOM   3872  CA  THR A 256      -1.875 -11.746 -15.741  1.00 73.90           C
ATOM   3873  C   THR A 256      -1.768 -12.508 -14.418  1.00 73.90           C
ATOM   3874  O   THR A 256      -1.881 -11.916 -13.346  1.00 73.90           O
ATOM   3875  HA  THR A 256      -1.759 -10.687 -15.509  1.00 73.90           H
ATOM   3876  CB  THR A 256      -3.204 -11.968 -16.464  1.00 73.90           C
ATOM   3877  HB  THR A 256      -3.322 -13.013 -16.750  1.00 73.90           H
ATOM   3878  OG1 THR A 256      -3.174 -11.035 -17.541  1.00 73.90           O
ATOM   3879  HG1 THR A 256      -3.152 -11.522 -18.415  1.00 73.90           H
ATOM   3880  CG2 THR A 256      -4.407 -11.530 -15.626  1.00 73.90           C
ATOM   3881 1HG2 THR A 256      -4.324 -10.468 -15.397  1.00 73.90           H
ATOM   3882 2HG2 THR A 256      -4.431 -12.101 -14.698  1.00 73.90           H
ATOM   3883 3HG2 THR A 256      -5.325 -11.710 -16.187  1.00 73.90           H
ATOM   3884  HN  THR A 256      -1.101 -12.588 -17.482  1.00 73.90           H
ATOM   3885  N   ILE A 257      -1.552 -13.810 -14.538  1.00 77.71           N
ATOM   3886  CA  ILE A 257      -1.477 -14.667 -13.367  1.00 77.71           C
ATOM   3887  C   ILE A 257      -0.304 -14.223 -12.490  1.00 77.71           C
ATOM   3888  O   ILE A 257      -0.433 -14.143 -11.269  1.00 77.71           O
ATOM   3889  HA  ILE A 257      -2.400 -14.531 -12.804  1.00 77.71           H
ATOM   3890  CB  ILE A 257      -1.412 -16.138 -13.783  1.00 77.71           C
ATOM   3891  HB  ILE A 257      -0.638 -16.244 -14.544  1.00 77.71           H
ATOM   3892  CG1 ILE A 257      -2.731 -16.588 -14.415  1.00 77.71           C
ATOM   3893 1HG1 ILE A 257      -3.504 -16.644 -13.649  1.00 77.71           H
ATOM   3894 2HG1 ILE A 257      -3.059 -15.849 -15.146  1.00 77.71           H
ATOM   3895  CG2 ILE A 257      -1.010 -17.024 -12.603  1.00 77.71           C
ATOM   3896 1HG2 ILE A 257      -0.028 -16.720 -12.238  1.00 77.71           H
ATOM   3897 2HG2 ILE A 257      -1.743 -16.919 -11.803  1.00 77.71           H
ATOM   3898 3HG2 ILE A 257      -0.971 -18.064 -12.926  1.00 77.71           H
ATOM   3899  CD1 ILE A 257      -2.577 -17.951 -15.093  1.00 77.71           C
ATOM   3900 1HD1 ILE A 257      -1.820 -17.884 -15.874  1.00 77.71           H
ATOM   3901 2HD1 ILE A 257      -2.272 -18.692 -14.354  1.00 77.71           H
ATOM   3902 3HD1 ILE A 257      -3.529 -18.247 -15.534  1.00 77.71           H
ATOM   3903  HN  ILE A 257      -1.429 -14.278 -15.413  1.00 77.71           H
ATOM   3904  N   THR A 258       0.813 -13.946 -13.146  1.00 79.53           N
ATOM   3905  CA  THR A 258       2.034 -13.609 -12.436  1.00 79.53           C
ATOM   3906  C   THR A 258       1.806 -12.398 -11.528  1.00 79.53           C
ATOM   3907  O   THR A 258       2.212 -12.403 -10.367  1.00 79.53           O
ATOM   3908  HA  THR A 258       2.299 -14.446 -11.790  1.00 79.53           H
ATOM   3909  CB  THR A 258       3.140 -13.392 -13.471  1.00 79.53           C
ATOM   3910  HB  THR A 258       2.907 -12.546 -14.118  1.00 79.53           H
ATOM   3911  OG1 THR A 258       3.254 -14.653 -14.125  1.00 79.53           O
ATOM   3912  HG1 THR A 258       2.623 -14.696 -14.899  1.00 79.53           H
ATOM   3913  CG2 THR A 258       4.511 -13.180 -12.828  1.00 79.53           C
ATOM   3914 1HG2 THR A 258       4.774 -14.056 -12.235  1.00 79.53           H
ATOM   3915 2HG2 THR A 258       4.478 -12.301 -12.184  1.00 79.53           H
ATOM   3916 3HG2 THR A 258       5.259 -13.031 -13.607  1.00 79.53           H
ATOM   3917  HN  THR A 258       0.891 -13.950 -14.143  1.00 79.53           H
ATOM   3918  N   VAL A 259       1.158 -11.390 -12.093  1.00 75.07           N
ATOM   3919  CA  VAL A 259       0.940 -10.145 -11.375  1.00 75.07           C
ATOM   3920  C   VAL A 259       0.063 -10.415 -10.151  1.00 75.07           C
ATOM   3921  O   VAL A 259       0.340  -9.913  -9.062  1.00 75.07           O
ATOM   3922  HA  VAL A 259       1.911  -9.785 -11.039  1.00 75.07           H
ATOM   3923  CB  VAL A 259       0.345  -9.096 -12.317  1.00 75.07           C
ATOM   3924  HB  VAL A 259      -0.541  -9.527 -12.782  1.00 75.07           H
ATOM   3925  CG1 VAL A 259      -0.089  -7.849 -11.544  1.00 75.07           C
ATOM   3926 1HG1 VAL A 259      -0.843  -8.123 -10.806  1.00 75.07           H
ATOM   3927 2HG1 VAL A 259       0.774  -7.416 -11.038  1.00 75.07           H
ATOM   3928 3HG1 VAL A 259      -0.508  -7.119 -12.237  1.00 75.07           H
ATOM   3929  CG2 VAL A 259       1.332  -8.735 -13.429  1.00 75.07           C
ATOM   3930 1HG2 VAL A 259       2.244  -8.333 -12.989  1.00 75.07           H
ATOM   3931 2HG2 VAL A 259       1.570  -9.628 -14.007  1.00 75.07           H
ATOM   3932 3HG2 VAL A 259       0.884  -7.988 -14.084  1.00 75.07           H
ATOM   3933  HN  VAL A 259       0.786 -11.413 -13.021  1.00 75.07           H
ATOM   3934  N   LEU A 260      -0.977 -11.206 -10.370  1.00 76.84           N
ATOM   3935  CA  LEU A 260      -1.921 -11.512  -9.308  1.00 76.84           C
ATOM   3936  C   LEU A 260      -1.186 -12.221  -8.168  1.00 76.84           C
ATOM   3937  O   LEU A 260      -1.355 -11.868  -7.002  1.00 76.84           O
ATOM   3938  HA  LEU A 260      -2.309 -10.566  -8.932  1.00 76.84           H
ATOM   3939  CB  LEU A 260      -3.109 -12.302  -9.859  1.00 76.84           C
ATOM   3940 1HB  LEU A 260      -3.612 -11.690 -10.608  1.00 76.84           H
ATOM   3941 2HB  LEU A 260      -2.727 -13.184 -10.374  1.00 76.84           H
ATOM   3942  CG  LEU A 260      -4.148 -12.756  -8.831  1.00 76.84           C
ATOM   3943  HG  LEU A 260      -3.644 -13.372  -8.086  1.00 76.84           H
ATOM   3944  CD1 LEU A 260      -4.750 -11.558  -8.095  1.00 76.84           C
ATOM   3945 1HD1 LEU A 260      -3.960 -11.015  -7.577  1.00 76.84           H
ATOM   3946 2HD1 LEU A 260      -5.235 -10.897  -8.813  1.00 76.84           H
ATOM   3947 3HD1 LEU A 260      -5.485 -11.909  -7.370  1.00 76.84           H
ATOM   3948  CD2 LEU A 260      -5.222 -13.627  -9.485  1.00 76.84           C
ATOM   3949 1HD2 LEU A 260      -5.728 -13.056 -10.264  1.00 76.84           H
ATOM   3950 2HD2 LEU A 260      -4.757 -14.509  -9.925  1.00 76.84           H
ATOM   3951 3HD2 LEU A 260      -5.948 -13.936  -8.733  1.00 76.84           H
ATOM   3952  HN  LEU A 260      -1.179 -11.633 -11.251  1.00 76.84           H
ATOM   3953  N   THR A 261      -0.387 -13.208  -8.545  1.00 83.71           N
ATOM   3954  CA  THR A 261       0.294 -14.036  -7.565  1.00 83.71           C
ATOM   3955  C   THR A 261       1.216 -13.180  -6.693  1.00 83.71           C
ATOM   3956  O   THR A 261       1.265 -13.355  -5.477  1.00 83.71           O
ATOM   3957  HA  THR A 261      -0.454 -14.473  -6.904  1.00 83.71           H
ATOM   3958  CB  THR A 261       1.028 -15.150  -8.314  1.00 83.71           C
ATOM   3959  HB  THR A 261       1.803 -14.739  -8.961  1.00 83.71           H
ATOM   3960  OG1 THR A 261      -0.011 -15.866  -8.976  1.00 83.71           O
ATOM   3961  HG1 THR A 261      -0.195 -15.453  -9.869  1.00 83.71           H
ATOM   3962  CG2 THR A 261       1.647 -16.182  -7.369  1.00 83.71           C
ATOM   3963 1HG2 THR A 261       0.862 -16.642  -6.768  1.00 83.71           H
ATOM   3964 2HG2 THR A 261       2.365 -15.689  -6.713  1.00 83.71           H
ATOM   3965 3HG2 THR A 261       2.155 -16.950  -7.952  1.00 83.71           H
ATOM   3966  HN  THR A 261      -0.203 -13.446  -9.499  1.00 83.71           H
ATOM   3967  N   VAL A 262       1.924 -12.273  -7.350  1.00 82.37           N
ATOM   3968  CA  VAL A 262       2.904 -11.448  -6.664  1.00 82.37           C
ATOM   3969  C   VAL A 262       2.195 -10.585  -5.619  1.00 82.37           C
ATOM   3970  O   VAL A 262       2.676 -10.444  -4.495  1.00 82.37           O
ATOM   3971  HA  VAL A 262       3.598 -12.117  -6.155  1.00 82.37           H
ATOM   3972  CB  VAL A 262       3.698 -10.625  -7.680  1.00 82.37           C
ATOM   3973  HB  VAL A 262       2.986 -10.115  -8.329  1.00 82.37           H
ATOM   3974  CG1 VAL A 262       4.543  -9.558  -6.981  1.00 82.37           C
ATOM   3975 1HG1 VAL A 262       3.892  -8.888  -6.421  1.00 82.37           H
ATOM   3976 2HG1 VAL A 262       5.243 -10.039  -6.297  1.00 82.37           H
ATOM   3977 3HG1 VAL A 262       5.098  -8.988  -7.726  1.00 82.37           H
ATOM   3978  CG2 VAL A 262       4.570 -11.528  -8.556  1.00 82.37           C
ATOM   3979 1HG2 VAL A 262       5.270 -12.077  -7.927  1.00 82.37           H
ATOM   3980 2HG2 VAL A 262       3.936 -12.232  -9.095  1.00 82.37           H
ATOM   3981 3HG2 VAL A 262       5.123 -10.917  -9.269  1.00 82.37           H
ATOM   3982  HN  VAL A 262       1.837 -12.098  -8.331  1.00 82.37           H
ATOM   3983  N   PHE A 263       1.063 -10.029  -6.025  1.00 78.32           N
ATOM   3984  CA  PHE A 263       0.300  -9.159  -5.148  1.00 78.32           C
ATOM   3985  C   PHE A 263      -0.197  -9.919  -3.917  1.00 78.32           C
ATOM   3986  O   PHE A 263      -0.006  -9.471  -2.787  1.00 78.32           O
ATOM   3987  HA  PHE A 263       0.964  -8.354  -4.832  1.00 78.32           H
ATOM   3988  CB  PHE A 263      -0.907  -8.664  -5.948  1.00 78.32           C
ATOM   3989 1HB  PHE A 263      -0.552  -8.142  -6.836  1.00 78.32           H
ATOM   3990 2HB  PHE A 263      -1.479  -9.526  -6.293  1.00 78.32           H
ATOM   3991  CG  PHE A 263      -1.836  -7.735  -5.164  1.00 78.32           C
ATOM   3992  CD1 PHE A 263      -2.945  -8.236  -4.557  1.00 78.32           C
ATOM   3993  HD1 PHE A 263      -3.172  -9.300  -4.629  1.00 78.32           H
ATOM   3994  CD2 PHE A 263      -1.552  -6.408  -5.074  1.00 78.32           C
ATOM   3995  HD2 PHE A 263      -0.664  -6.006  -5.561  1.00 78.32           H
ATOM   3996  CE1 PHE A 263      -3.806  -7.374  -3.829  1.00 78.32           C
ATOM   3997  HE1 PHE A 263      -4.695  -7.775  -3.342  1.00 78.32           H
ATOM   3998  CE2 PHE A 263      -2.414  -5.546  -4.346  1.00 78.32           C
ATOM   3999  HE2 PHE A 263      -2.187  -4.482  -4.274  1.00 78.32           H
ATOM   4000  CZ  PHE A 263      -3.523  -6.047  -3.739  1.00 78.32           C
ATOM   4001  HZ  PHE A 263      -4.184  -5.385  -3.180  1.00 78.32           H
ATOM   4002  HN  PHE A 263       0.668 -10.166  -6.934  1.00 78.32           H
ATOM   4003  N   VAL A 264      -0.824 -11.057  -4.177  1.00 83.09           N
ATOM   4004  CA  VAL A 264      -1.439 -11.833  -3.113  1.00 83.09           C
ATOM   4005  C   VAL A 264      -0.367 -12.238  -2.099  1.00 83.09           C
ATOM   4006  O   VAL A 264      -0.557 -12.080  -0.894  1.00 83.09           O
ATOM   4007  HA  VAL A 264      -2.167 -11.192  -2.617  1.00 83.09           H
ATOM   4008  CB  VAL A 264      -2.186 -13.030  -3.703  1.00 83.09           C
ATOM   4009  HB  VAL A 264      -1.495 -13.571  -4.350  1.00 83.09           H
ATOM   4010  CG1 VAL A 264      -2.645 -13.987  -2.602  1.00 83.09           C
ATOM   4011 1HG1 VAL A 264      -1.777 -14.353  -2.053  1.00 83.09           H
ATOM   4012 2HG1 VAL A 264      -3.312 -13.461  -1.918  1.00 83.09           H
ATOM   4013 3HG1 VAL A 264      -3.174 -14.829  -3.049  1.00 83.09           H
ATOM   4014  CG2 VAL A 264      -3.368 -12.571  -4.559  1.00 83.09           C
ATOM   4015 1HG2 VAL A 264      -4.060 -11.996  -3.944  1.00 83.09           H
ATOM   4016 2HG2 VAL A 264      -3.005 -11.948  -5.376  1.00 83.09           H
ATOM   4017 3HG2 VAL A 264      -3.882 -13.442  -4.966  1.00 83.09           H
ATOM   4018  HN  VAL A 264      -0.915 -11.449  -5.092  1.00 83.09           H
ATOM   4019  N   LEU A 265       0.735 -12.752  -2.624  1.00 88.11           N
ATOM   4020  CA  LEU A 265       1.765 -13.333  -1.780  1.00 88.11           C
ATOM   4021  C   LEU A 265       2.387 -12.236  -0.913  1.00 88.11           C
ATOM   4022  O   LEU A 265       2.849 -12.503   0.196  1.00 88.11           O
ATOM   4023  HA  LEU A 265       1.281 -14.057  -1.125  1.00 88.11           H
ATOM   4024  CB  LEU A 265       2.784 -14.099  -2.627  1.00 88.11           C
ATOM   4025 1HB  LEU A 265       3.118 -13.447  -3.434  1.00 88.11           H
ATOM   4026 2HB  LEU A 265       3.655 -14.312  -2.008  1.00 88.11           H
ATOM   4027  CG  LEU A 265       2.294 -15.412  -3.240  1.00 88.11           C
ATOM   4028  HG  LEU A 265       1.435 -15.194  -3.875  1.00 88.11           H
ATOM   4029  CD1 LEU A 265       3.369 -16.036  -4.132  1.00 88.11           C
ATOM   4030 1HD1 LEU A 265       3.617 -15.345  -4.938  1.00 88.11           H
ATOM   4031 2HD1 LEU A 265       4.261 -16.238  -3.539  1.00 88.11           H
ATOM   4032 3HD1 LEU A 265       2.995 -16.968  -4.555  1.00 88.11           H
ATOM   4033  CD2 LEU A 265       1.818 -16.380  -2.154  1.00 88.11           C
ATOM   4034 1HD2 LEU A 265       2.642 -16.597  -1.475  1.00 88.11           H
ATOM   4035 2HD2 LEU A 265       0.998 -15.927  -1.597  1.00 88.11           H
ATOM   4036 3HD2 LEU A 265       1.475 -17.305  -2.617  1.00 88.11           H
ATOM   4037  HN  LEU A 265       0.929 -12.776  -3.604  1.00 88.11           H
ATOM   4038  N   SER A 266       2.380 -11.026  -1.452  1.00 87.40           N
ATOM   4039  CA  SER A 266       3.033  -9.909  -0.791  1.00 87.40           C
ATOM   4040  C   SER A 266       2.104  -9.309   0.266  1.00 87.40           C
ATOM   4041  O   SER A 266       2.548  -8.942   1.353  1.00 87.40           O
ATOM   4042  HA  SER A 266       3.923 -10.330  -0.323  1.00 87.40           H
ATOM   4043  CB  SER A 266       3.449  -8.837  -1.801  1.00 87.40           C
ATOM   4044 1HB  SER A 266       3.893  -7.994  -1.273  1.00 87.40           H
ATOM   4045 2HB  SER A 266       4.217  -9.240  -2.462  1.00 87.40           H
ATOM   4046  OG  SER A 266       2.346  -8.381  -2.580  1.00 87.40           O
ATOM   4047  HG  SER A 266       2.294  -8.897  -3.435  1.00 87.40           H
ATOM   4048  HN  SER A 266       1.939 -10.803  -2.321  1.00 87.40           H
ATOM   4049  N   GLN A 267       0.830  -9.229  -0.089  1.00 86.34           N
ATOM   4050  CA  GLN A 267      -0.117  -8.448   0.689  1.00 86.34           C
ATOM   4051  C   GLN A 267      -0.844  -9.343   1.694  1.00 86.34           C
ATOM   4052  O   GLN A 267      -1.173  -8.906   2.796  1.00 86.34           O
ATOM   4053  HA  GLN A 267       0.484  -7.709   1.218  1.00 86.34           H
ATOM   4054  CB  GLN A 267      -1.111  -7.725  -0.222  1.00 86.34           C
ATOM   4055 1HB  GLN A 267      -1.646  -8.453  -0.833  1.00 86.34           H
ATOM   4056 2HB  GLN A 267      -1.856  -7.209   0.383  1.00 86.34           H
ATOM   4057  CG  GLN A 267      -0.396  -6.720  -1.127  1.00 86.34           C
ATOM   4058 1HG  GLN A 267       0.327  -7.241  -1.755  1.00 86.34           H
ATOM   4059 2HG  GLN A 267      -1.117  -6.249  -1.794  1.00 86.34           H
ATOM   4060  CD  GLN A 267       0.318  -5.649  -0.300  1.00 86.34           C
ATOM   4061  OE1 GLN A 267      -0.190  -5.154   0.693  1.00 86.34           O
ATOM   4062  NE2 GLN A 267       1.520  -5.320  -0.763  1.00 86.34           N
ATOM   4063 1HE2 GLN A 267       1.879  -5.765  -1.584  1.00 86.34           H
ATOM   4064 2HE2 GLN A 267       2.066  -4.628  -0.290  1.00 86.34           H
ATOM   4065  HN  GLN A 267       0.443  -9.685  -0.891  1.00 86.34           H
ATOM   4066  N   PHE A 268      -1.074 -10.580   1.279  1.00 88.58           N
ATOM   4067  CA  PHE A 268      -1.928 -11.478   2.037  1.00 88.58           C
ATOM   4068  C   PHE A 268      -1.398 -11.667   3.460  1.00 88.58           C
ATOM   4069  O   PHE A 268      -2.139 -11.510   4.428  1.00 88.58           O
ATOM   4070  HA  PHE A 268      -2.918 -11.024   2.078  1.00 88.58           H
ATOM   4071  CB  PHE A 268      -1.912 -12.827   1.316  1.00 88.58           C
ATOM   4072 1HB  PHE A 268      -2.248 -12.682   0.289  1.00 88.58           H
ATOM   4073 2HB  PHE A 268      -0.885 -13.189   1.266  1.00 88.58           H
ATOM   4074  CG  PHE A 268      -2.783 -13.896   1.977  1.00 88.58           C
ATOM   4075  CD1 PHE A 268      -2.212 -14.852   2.758  1.00 88.58           C
ATOM   4076  HD1 PHE A 268      -1.133 -14.855   2.913  1.00 88.58           H
ATOM   4077  CD2 PHE A 268      -4.129 -13.892   1.783  1.00 88.58           C
ATOM   4078  HD2 PHE A 268      -4.588 -13.127   1.157  1.00 88.58           H
ATOM   4079  CE1 PHE A 268      -3.020 -15.845   3.372  1.00 88.58           C
ATOM   4080  HE1 PHE A 268      -2.562 -16.610   3.998  1.00 88.58           H
ATOM   4081  CE2 PHE A 268      -4.938 -14.885   2.397  1.00 88.58           C
ATOM   4082  HE2 PHE A 268      -6.017 -14.882   2.242  1.00 88.58           H
ATOM   4083  CZ  PHE A 268      -4.366 -15.840   3.178  1.00 88.58           C
ATOM   4084  HZ  PHE A 268      -4.987 -16.602   3.649  1.00 88.58           H
ATOM   4085  HN  PHE A 268      -0.688 -10.970   0.442  1.00 88.58           H
ATOM   4086  N   PRO A 269      -0.111 -12.008   3.611  1.00 93.10           N
ATOM   4087  CA  PRO A 269       0.439 -12.311   4.935  1.00 93.10           C
ATOM   4088  C   PRO A 269       0.168 -11.202   5.939  1.00 93.10           C
ATOM   4089  O   PRO A 269      -0.240 -11.469   7.069  1.00 93.10           O
ATOM   4090  HA  PRO A 269      -0.046 -13.195   5.349  1.00 93.10           H
ATOM   4091  CB  PRO A 269       1.936 -12.487   4.674  1.00 93.10           C
ATOM   4092 1HB  PRO A 269       2.480 -11.551   4.808  1.00 93.10           H
ATOM   4093 2HB  PRO A 269       2.380 -13.212   5.357  1.00 93.10           H
ATOM   4094  CG  PRO A 269       1.989 -12.967   3.229  1.00 93.10           C
ATOM   4095 1HG  PRO A 269       2.970 -12.804   2.784  1.00 93.10           H
ATOM   4096 2HG  PRO A 269       1.791 -14.036   3.151  1.00 93.10           H
ATOM   4097  CD  PRO A 269       0.910 -12.135   2.555  1.00 93.10           C
ATOM   4098 1HD  PRO A 269       1.286 -11.161   2.243  1.00 93.10           H
ATOM   4099 2HD  PRO A 269       0.520 -12.624   1.663  1.00 93.10           H
ATOM   4100  N   TYR A 270       0.405  -9.976   5.497  1.00 91.63           N
ATOM   4101  CA  TYR A 270       0.275  -8.826   6.376  1.00 91.63           C
ATOM   4102  C   TYR A 270      -1.176  -8.639   6.825  1.00 91.63           C
ATOM   4103  O   TYR A 270      -1.438  -8.391   8.001  1.00 91.63           O
ATOM   4104  HA  TYR A 270       0.900  -9.000   7.252  1.00 91.63           H
ATOM   4105  CB  TYR A 270       0.699  -7.612   5.547  1.00 91.63           C
ATOM   4106 1HB  TYR A 270       1.768  -7.679   5.344  1.00 91.63           H
ATOM   4107 2HB  TYR A 270       0.190  -7.646   4.584  1.00 91.63           H
ATOM   4108  CG  TYR A 270       0.405  -6.268   6.215  1.00 91.63           C
ATOM   4109  CD1 TYR A 270      -0.525  -5.411   5.662  1.00 91.63           C
ATOM   4110  HD1 TYR A 270      -1.049  -5.692   4.749  1.00 91.63           H
ATOM   4111  CD2 TYR A 270       1.069  -5.912   7.372  1.00 91.63           C
ATOM   4112  HD2 TYR A 270       1.804  -6.589   7.808  1.00 91.63           H
ATOM   4113  CE1 TYR A 270      -0.802  -4.146   6.292  1.00 91.63           C
ATOM   4114  HE1 TYR A 270      -1.534  -3.460   5.865  1.00 91.63           H
ATOM   4115  CE2 TYR A 270       0.792  -4.647   8.001  1.00 91.63           C
ATOM   4116  HE2 TYR A 270       1.309  -4.354   8.914  1.00 91.63           H
ATOM   4117  CZ  TYR A 270      -0.130  -3.826   7.430  1.00 91.63           C
ATOM   4118  OH  TYR A 270      -0.392  -2.631   8.024  1.00 91.63           O
ATOM   4119  HH  TYR A 270       0.007  -2.611   8.941  1.00 91.63           H
ATOM   4120  HN  TYR A 270       0.680  -9.763   4.560  1.00 91.63           H
ATOM   4121  N   ASN A 271      -2.080  -8.766   5.865  1.00 89.91           N
ATOM   4122  CA  ASN A 271      -3.491  -8.542   6.131  1.00 89.91           C
ATOM   4123  C   ASN A 271      -4.009  -9.638   7.064  1.00 89.91           C
ATOM   4124  O   ASN A 271      -4.969  -9.426   7.804  1.00 89.91           O
ATOM   4125  HA  ASN A 271      -3.543  -7.551   6.582  1.00 89.91           H
ATOM   4126  CB  ASN A 271      -4.310  -8.593   4.840  1.00 89.91           C
ATOM   4127 1HB  ASN A 271      -3.990  -9.442   4.235  1.00 89.91           H
ATOM   4128 2HB  ASN A 271      -5.362  -8.751   5.078  1.00 89.91           H
ATOM   4129  CG  ASN A 271      -4.151  -7.300   4.038  1.00 89.91           C
ATOM   4130  OD1 ASN A 271      -4.573  -6.231   4.447  1.00 89.91           O
ATOM   4131  ND2 ASN A 271      -3.522  -7.457   2.877  1.00 89.91           N
ATOM   4132 1HD2 ASN A 271      -3.201  -8.363   2.601  1.00 89.91           H
ATOM   4133 2HD2 ASN A 271      -3.369  -6.669   2.281  1.00 89.91           H
ATOM   4134  HN  ASN A 271      -1.862  -9.016   4.921  1.00 89.91           H
ATOM   4135  N   CYS A 272      -3.352 -10.787   6.998  1.00 93.02           N
ATOM   4136  CA  CYS A 272      -3.679 -11.888   7.888  1.00 93.02           C
ATOM   4137  C   CYS A 272      -3.412 -11.440   9.326  1.00 93.02           C
ATOM   4138  O   CYS A 272      -4.254 -11.623  10.204  1.00 93.02           O
ATOM   4139  HA  CYS A 272      -4.736 -12.106   7.740  1.00 93.02           H
ATOM   4140  CB  CYS A 272      -2.898 -13.155   7.531  1.00 93.02           C
ATOM   4141 1HB  CYS A 272      -1.835 -12.925   7.447  1.00 93.02           H
ATOM   4142 2HB  CYS A 272      -3.002 -13.892   8.326  1.00 93.02           H
ATOM   4143  SG  CYS A 272      -3.514 -13.846   5.953  1.00 93.02           S
ATOM   4144  HG  CYS A 272      -2.927 -12.947   5.168  1.00 93.02           H
ATOM   4145  HN  CYS A 272      -2.609 -10.970   6.354  1.00 93.02           H
ATOM   4146  N   ILE A 273      -2.237 -10.860   9.523  1.00 93.36           N
ATOM   4147  CA  ILE A 273      -1.832 -10.420  10.847  1.00 93.36           C
ATOM   4148  C   ILE A 273      -2.727  -9.261  11.291  1.00 93.36           C
ATOM   4149  O   ILE A 273      -3.109  -9.178  12.457  1.00 93.36           O
ATOM   4150  HA  ILE A 273      -1.986 -11.255  11.531  1.00 93.36           H
ATOM   4151  CB  ILE A 273      -0.339 -10.087  10.868  1.00 93.36           C
ATOM   4152  HB  ILE A 273      -0.148  -9.325  10.112  1.00 93.36           H
ATOM   4153  CG1 ILE A 273       0.501 -11.311  10.498  1.00 93.36           C
ATOM   4154 1HG1 ILE A 273       0.232 -11.653   9.499  1.00 93.36           H
ATOM   4155 2HG1 ILE A 273       1.556 -11.037  10.468  1.00 93.36           H
ATOM   4156  CG2 ILE A 273       0.072  -9.496  12.218  1.00 93.36           C
ATOM   4157 1HG2 ILE A 273      -0.492  -8.582  12.402  1.00 93.36           H
ATOM   4158 2HG2 ILE A 273      -0.136 -10.217  13.009  1.00 93.36           H
ATOM   4159 3HG2 ILE A 273       1.138  -9.269  12.206  1.00 93.36           H
ATOM   4160  CD1 ILE A 273       0.291 -12.444  11.505  1.00 93.36           C
ATOM   4161 1HD1 ILE A 273       0.585 -12.107  12.499  1.00 93.36           H
ATOM   4162 2HD1 ILE A 273      -0.760 -12.732  11.514  1.00 93.36           H
ATOM   4163 3HD1 ILE A 273       0.900 -13.302  11.218  1.00 93.36           H
ATOM   4164  HN  ILE A 273      -1.568 -10.691   8.799  1.00 93.36           H
ATOM   4165  N   LEU A 274      -3.036  -8.395  10.336  1.00 91.86           N
ATOM   4166  CA  LEU A 274      -3.874  -7.241  10.615  1.00 91.86           C
ATOM   4167  C   LEU A 274      -5.236  -7.717  11.124  1.00 91.86           C
ATOM   4168  O   LEU A 274      -5.827  -7.092  12.002  1.00 91.86           O
ATOM   4169  HA  LEU A 274      -3.390  -6.670  11.407  1.00 91.86           H
ATOM   4170  CB  LEU A 274      -3.959  -6.332   9.387  1.00 91.86           C
ATOM   4171 1HB  LEU A 274      -2.995  -6.349   8.879  1.00 91.86           H
ATOM   4172 2HB  LEU A 274      -4.690  -6.754   8.697  1.00 91.86           H
ATOM   4173  CG  LEU A 274      -4.336  -4.874   9.657  1.00 91.86           C
ATOM   4174  HG  LEU A 274      -5.008  -4.849  10.515  1.00 91.86           H
ATOM   4175  CD1 LEU A 274      -3.102  -4.048  10.024  1.00 91.86           C
ATOM   4176 1HD1 LEU A 274      -2.641  -4.461  10.921  1.00 91.86           H
ATOM   4177 2HD1 LEU A 274      -2.387  -4.077   9.202  1.00 91.86           H
ATOM   4178 3HD1 LEU A 274      -3.399  -3.016  10.211  1.00 91.86           H
ATOM   4179  CD2 LEU A 274      -5.095  -4.276   8.471  1.00 91.86           C
ATOM   4180 1HD2 LEU A 274      -4.468  -4.315   7.581  1.00 91.86           H
ATOM   4181 2HD2 LEU A 274      -6.008  -4.846   8.299  1.00 91.86           H
ATOM   4182 3HD2 LEU A 274      -5.351  -3.239   8.690  1.00 91.86           H
ATOM   4183  HN  LEU A 274      -2.724  -8.472   9.389  1.00 91.86           H
ATOM   4184  N   LEU A 275      -5.694  -8.820  10.549  1.00 93.85           N
ATOM   4185  CA  LEU A 275      -6.966  -9.398  10.949  1.00 93.85           C
ATOM   4186  C   LEU A 275      -6.888  -9.827  12.415  1.00 93.85           C
ATOM   4187  O   LEU A 275      -7.792  -9.540  13.199  1.00 93.85           O
ATOM   4188  HA  LEU A 275      -7.723  -8.619  10.857  1.00 93.85           H
ATOM   4189  CB  LEU A 275      -7.363 -10.529   9.997  1.00 93.85           C
ATOM   4190 1HB  LEU A 275      -7.456 -10.116   8.993  1.00 93.85           H
ATOM   4191 2HB  LEU A 275      -6.551 -11.255   9.969  1.00 93.85           H
ATOM   4192  CG  LEU A 275      -8.659 -11.267  10.337  1.00 93.85           C
ATOM   4193  HG  LEU A 275      -8.586 -11.632  11.362  1.00 93.85           H
ATOM   4194  CD1 LEU A 275      -9.860 -10.322  10.278  1.00 93.85           C
ATOM   4195 1HD1 LEU A 275      -9.721  -9.513  10.995  1.00 93.85           H
ATOM   4196 2HD1 LEU A 275      -9.948  -9.907   9.274  1.00 93.85           H
ATOM   4197 3HD1 LEU A 275     -10.768 -10.873  10.524  1.00 93.85           H
ATOM   4198  CD2 LEU A 275      -8.846 -12.489   9.435  1.00 93.85           C
ATOM   4199 1HD2 LEU A 275      -8.889 -12.169   8.394  1.00 93.85           H
ATOM   4200 2HD2 LEU A 275      -8.008 -13.173   9.571  1.00 93.85           H
ATOM   4201 3HD2 LEU A 275      -9.775 -12.996   9.698  1.00 93.85           H
ATOM   4202  HN  LEU A 275      -5.214  -9.314   9.825  1.00 93.85           H
ATOM   4203  N   VAL A 276      -5.800 -10.508  12.742  1.00 94.50           N
ATOM   4204  CA  VAL A 276      -5.599 -10.992  14.098  1.00 94.50           C
ATOM   4205  C   VAL A 276      -5.636  -9.809  15.068  1.00 94.50           C
ATOM   4206  O   VAL A 276      -6.302  -9.869  16.100  1.00 94.50           O
ATOM   4207  HA  VAL A 276      -6.424 -11.664  14.333  1.00 94.50           H
ATOM   4208  CB  VAL A 276      -4.297 -11.792  14.180  1.00 94.50           C
ATOM   4209  HB  VAL A 276      -3.494 -11.167  13.788  1.00 94.50           H
ATOM   4210  CG1 VAL A 276      -3.957 -12.137  15.631  1.00 94.50           C
ATOM   4211 1HG1 VAL A 276      -3.840 -11.218  16.206  1.00 94.50           H
ATOM   4212 2HG1 VAL A 276      -4.762 -12.734  16.061  1.00 94.50           H
ATOM   4213 3HG1 VAL A 276      -3.027 -12.706  15.661  1.00 94.50           H
ATOM   4214  CG2 VAL A 276      -4.374 -13.054  13.319  1.00 94.50           C
ATOM   4215 1HG2 VAL A 276      -5.193 -13.683  13.668  1.00 94.50           H
ATOM   4216 2HG2 VAL A 276      -4.547 -12.775  12.280  1.00 94.50           H
ATOM   4217 3HG2 VAL A 276      -3.436 -13.604  13.396  1.00 94.50           H
ATOM   4218  HN  VAL A 276      -5.065 -10.729  12.101  1.00 94.50           H
ATOM   4219  N   GLN A 277      -4.912  -8.761  14.701  1.00 92.85           N
ATOM   4220  CA  GLN A 277      -4.838  -7.574  15.536  1.00 92.85           C
ATOM   4221  C   GLN A 277      -6.230  -6.964  15.715  1.00 92.85           C
ATOM   4222  O   GLN A 277      -6.535  -6.406  16.768  1.00 92.85           O
ATOM   4223  HA  GLN A 277      -4.458  -7.919  16.497  1.00 92.85           H
ATOM   4224  CB  GLN A 277      -3.863  -6.552  14.949  1.00 92.85           C
ATOM   4225 1HB  GLN A 277      -4.059  -6.425  13.884  1.00 92.85           H
ATOM   4226 2HB  GLN A 277      -4.021  -5.581  15.420  1.00 92.85           H
ATOM   4227  CG  GLN A 277      -2.413  -6.995  15.156  1.00 92.85           C
ATOM   4228 1HG  GLN A 277      -2.221  -7.137  16.220  1.00 92.85           H
ATOM   4229 2HG  GLN A 277      -2.251  -7.958  14.672  1.00 92.85           H
ATOM   4230  CD  GLN A 277      -1.437  -5.961  14.590  1.00 92.85           C
ATOM   4231  OE1 GLN A 277      -1.764  -5.175  13.716  1.00 92.85           O
ATOM   4232  NE2 GLN A 277      -0.225  -6.007  15.135  1.00 92.85           N
ATOM   4233 1HE2 GLN A 277      -0.022  -6.677  15.848  1.00 92.85           H
ATOM   4234 2HE2 GLN A 277       0.484  -5.370  14.831  1.00 92.85           H
ATOM   4235  HN  GLN A 277      -4.383  -8.716  13.854  1.00 92.85           H
ATOM   4236  N   THR A 278      -7.036  -7.091  14.672  1.00 93.43           N
ATOM   4237  CA  THR A 278      -8.380  -6.539  14.692  1.00 93.43           C
ATOM   4238  C   THR A 278      -9.255  -7.304  15.688  1.00 93.43           C
ATOM   4239  O   THR A 278      -9.993  -6.699  16.463  1.00 93.43           O
ATOM   4240  HA  THR A 278      -8.323  -5.509  15.043  1.00 93.43           H
ATOM   4241  CB  THR A 278      -8.923  -6.563  13.262  1.00 93.43           C
ATOM   4242  HB  THR A 278      -9.063  -7.587  12.916  1.00 93.43           H
ATOM   4243  OG1 THR A 278      -7.985  -5.787  12.522  1.00 93.43           O
ATOM   4244  HG1 THR A 278      -7.302  -6.385  12.102  1.00 93.43           H
ATOM   4245  CG2 THR A 278     -10.237  -5.792  13.122  1.00 93.43           C
ATOM   4246 1HG2 THR A 278     -10.079  -4.751  13.404  1.00 93.43           H
ATOM   4247 2HG2 THR A 278     -10.989  -6.235  13.774  1.00 93.43           H
ATOM   4248 3HG2 THR A 278     -10.578  -5.841  12.088  1.00 93.43           H
ATOM   4249  HN  THR A 278      -6.784  -7.559  13.825  1.00 93.43           H
ATOM   4250  N   ILE A 279      -9.143  -8.623  15.633  1.00 94.91           N
ATOM   4251  CA  ILE A 279      -9.931  -9.478  16.505  1.00 94.91           C
ATOM   4252  C   ILE A 279      -9.527  -9.228  17.959  1.00 94.91           C
ATOM   4253  O   ILE A 279     -10.382  -9.138  18.838  1.00 94.91           O
ATOM   4254  HA  ILE A 279     -10.976  -9.193  16.383  1.00 94.91           H
ATOM   4255  CB  ILE A 279      -9.808 -10.941  16.075  1.00 94.91           C
ATOM   4256  HB  ILE A 279      -8.749 -11.192  16.018  1.00 94.91           H
ATOM   4257  CG1 ILE A 279     -10.398 -11.154  14.679  1.00 94.91           C
ATOM   4258 1HG1 ILE A 279     -11.487 -11.129  14.734  1.00 94.91           H
ATOM   4259 2HG1 ILE A 279     -10.093 -10.339  14.023  1.00 94.91           H
ATOM   4260  CG2 ILE A 279     -10.438 -11.872  17.112  1.00 94.91           C
ATOM   4261 1HG2 ILE A 279      -9.932 -11.745  18.069  1.00 94.91           H
ATOM   4262 2HG2 ILE A 279     -11.494 -11.629  17.225  1.00 94.91           H
ATOM   4263 3HG2 ILE A 279     -10.336 -12.906  16.782  1.00 94.91           H
ATOM   4264  CD1 ILE A 279      -9.942 -12.490  14.089  1.00 94.91           C
ATOM   4265 1HD1 ILE A 279      -8.855 -12.502  14.014  1.00 94.91           H
ATOM   4266 2HD1 ILE A 279     -10.270 -13.304  14.736  1.00 94.91           H
ATOM   4267 3HD1 ILE A 279     -10.376 -12.616  13.097  1.00 94.91           H
ATOM   4268  HN  ILE A 279      -8.528  -9.107  15.010  1.00 94.91           H
ATOM   4269  N   ASP A 280      -8.223  -9.122  18.167  1.00 93.94           N
ATOM   4270  CA  ASP A 280      -7.690  -8.958  19.509  1.00 93.94           C
ATOM   4271  C   ASP A 280      -8.083  -7.580  20.044  1.00 93.94           C
ATOM   4272  O   ASP A 280      -8.323  -7.419  21.240  1.00 93.94           O
ATOM   4273  HA  ASP A 280      -8.125  -9.771  20.091  1.00 93.94           H
ATOM   4274  CB  ASP A 280      -6.163  -9.048  19.511  1.00 93.94           C
ATOM   4275 1HB  ASP A 280      -5.847  -9.946  18.978  1.00 93.94           H
ATOM   4276 2HB  ASP A 280      -5.744  -8.196  18.975  1.00 93.94           H
ATOM   4277  CG  ASP A 280      -5.617  -9.078  20.939  1.00 93.94           C
ATOM   4278  OD1 ASP A 280      -6.113  -9.919  21.719  1.00 93.94           O
ATOM   4279  OD2 ASP A 280      -4.715  -8.258  21.219  1.00 93.94           O
ATOM   4280  HN  ASP A 280      -7.536  -9.147  17.440  1.00 93.94           H
ATOM   4281  N   ALA A 281      -8.136  -6.620  19.132  1.00 92.02           N
ATOM   4282  CA  ALA A 281      -8.536  -5.269  19.490  1.00 92.02           C
ATOM   4283  C   ALA A 281      -9.955  -5.296  20.061  1.00 92.02           C
ATOM   4284  O   ALA A 281     -10.322  -4.438  20.862  1.00 92.02           O
ATOM   4285  HA  ALA A 281      -7.850  -4.913  20.259  1.00 92.02           H
ATOM   4286  CB  ALA A 281      -8.418  -4.360  18.265  1.00 92.02           C
ATOM   4287 1HB  ALA A 281      -7.385  -4.353  17.916  1.00 92.02           H
ATOM   4288 2HB  ALA A 281      -9.066  -4.733  17.472  1.00 92.02           H
ATOM   4289 3HB  ALA A 281      -8.717  -3.347  18.534  1.00 92.02           H
ATOM   4290  HN  ALA A 281      -7.913  -6.753  18.167  1.00 92.02           H
ATOM   4291  N   TYR A 282     -10.715  -6.291  19.627  1.00 90.62           N
ATOM   4292  CA  TYR A 282     -12.086  -6.440  20.084  1.00 90.62           C
ATOM   4293  C   TYR A 282     -12.159  -7.358  21.306  1.00 90.62           C
ATOM   4294  O   TYR A 282     -12.789  -7.018  22.306  1.00 90.62           O
ATOM   4295  HA  TYR A 282     -12.458  -5.453  20.358  1.00 90.62           H
ATOM   4296  CB  TYR A 282     -12.848  -7.089  18.927  1.00 90.62           C
ATOM   4297 1HB  TYR A 282     -12.686  -6.501  18.024  1.00 90.62           H
ATOM   4298 2HB  TYR A 282     -12.432  -8.079  18.741  1.00 90.62           H
ATOM   4299  CG  TYR A 282     -14.353  -7.221  19.170  1.00 90.62           C
ATOM   4300  CD1 TYR A 282     -14.887  -8.436  19.547  1.00 90.62           C
ATOM   4301  HD1 TYR A 282     -14.237  -9.302  19.673  1.00 90.62           H
ATOM   4302  CD2 TYR A 282     -15.176  -6.124  19.011  1.00 90.62           C
ATOM   4303  HD2 TYR A 282     -14.754  -5.165  18.713  1.00 90.62           H
ATOM   4304  CE1 TYR A 282     -16.303  -8.560  19.775  1.00 90.62           C
ATOM   4305  HE1 TYR A 282     -16.738  -9.514  20.074  1.00 90.62           H
ATOM   4306  CE2 TYR A 282     -16.592  -6.249  19.239  1.00 90.62           C
ATOM   4307  HE2 TYR A 282     -17.254  -5.391  19.117  1.00 90.62           H
ATOM   4308  CZ  TYR A 282     -17.086  -7.460  19.610  1.00 90.62           C
ATOM   4309  OH  TYR A 282     -18.424  -7.578  19.826  1.00 90.62           O
ATOM   4310  HH  TYR A 282     -18.870  -6.692  19.699  1.00 90.62           H
ATOM   4311  HN  TYR A 282     -10.408  -6.986  18.976  1.00 90.62           H
ATOM   4312  N   ALA A 283     -11.507  -8.505  21.185  1.00 92.38           N
ATOM   4313  CA  ALA A 283     -11.733  -9.597  22.116  1.00 92.38           C
ATOM   4314  C   ALA A 283     -10.669  -9.553  23.215  1.00 92.38           C
ATOM   4315  O   ALA A 283     -10.852 -10.132  24.285  1.00 92.38           O
ATOM   4316  HA  ALA A 283     -12.715  -9.451  22.567  1.00 92.38           H
ATOM   4317  CB  ALA A 283     -11.732 -10.925  21.356  1.00 92.38           C
ATOM   4318 1HB  ALA A 283     -12.524 -10.916  20.608  1.00 92.38           H
ATOM   4319 2HB  ALA A 283     -10.769 -11.061  20.864  1.00 92.38           H
ATOM   4320 3HB  ALA A 283     -11.902 -11.744  22.055  1.00 92.38           H
ATOM   4321  HN  ALA A 283     -10.835  -8.693  20.468  1.00 92.38           H
ATOM   4322  N   MET A 284      -9.580  -8.861  22.913  1.00 90.00           N
ATOM   4323  CA  MET A 284      -8.474  -8.761  23.849  1.00 90.00           C
ATOM   4324  C   MET A 284      -8.099 -10.136  24.405  1.00 90.00           C
ATOM   4325  O   MET A 284      -7.946 -10.300  25.614  1.00 90.00           O
ATOM   4326  HA  MET A 284      -7.641  -8.353  23.276  1.00 90.00           H
ATOM   4327  CB  MET A 284      -8.863  -7.833  25.002  1.00 90.00           C
ATOM   4328 1HB  MET A 284      -9.678  -8.279  25.573  1.00 90.00           H
ATOM   4329 2HB  MET A 284      -8.020  -7.720  25.684  1.00 90.00           H
ATOM   4330  CG  MET A 284      -9.292  -6.460  24.480  1.00 90.00           C
ATOM   4331 1HG  MET A 284      -8.461  -5.984  23.960  1.00 90.00           H
ATOM   4332 2HG  MET A 284     -10.099  -6.572  23.756  1.00 90.00           H
ATOM   4333  SD  MET A 284      -9.829  -5.432  25.837  1.00 90.00           S
ATOM   4334  CE  MET A 284     -11.089  -4.470  25.016  1.00 90.00           C
ATOM   4335 1HE  MET A 284     -10.643  -3.916  24.190  1.00 90.00           H
ATOM   4336 2HE  MET A 284     -11.862  -5.136  24.632  1.00 90.00           H
ATOM   4337 3HE  MET A 284     -11.532  -3.771  25.726  1.00 90.00           H
ATOM   4338  HN  MET A 284      -9.448  -8.376  22.048  1.00 90.00           H
ATOM   4339  N   PHE A 285      -7.960 -11.089  23.494  1.00 91.04           N
ATOM   4340  CA  PHE A 285      -7.780 -12.476  23.885  1.00 91.04           C
ATOM   4341  C   PHE A 285      -6.297 -12.803  24.078  1.00 91.04           C
ATOM   4342  O   PHE A 285      -5.955 -13.814  24.689  1.00 91.04           O
ATOM   4343  HA  PHE A 285      -8.307 -12.618  24.829  1.00 91.04           H
ATOM   4344  CB  PHE A 285      -8.336 -13.337  22.749  1.00 91.04           C
ATOM   4345 1HB  PHE A 285      -8.446 -14.362  23.104  1.00 91.04           H
ATOM   4346 2HB  PHE A 285      -9.333 -12.980  22.491  1.00 91.04           H
ATOM   4347  CG  PHE A 285      -7.469 -13.339  21.489  1.00 91.04           C
ATOM   4348  CD1 PHE A 285      -7.684 -12.416  20.514  1.00 91.04           C
ATOM   4349  HD1 PHE A 285      -8.474 -11.674  20.630  1.00 91.04           H
ATOM   4350  CD2 PHE A 285      -6.483 -14.265  21.343  1.00 91.04           C
ATOM   4351  HD2 PHE A 285      -6.311 -15.005  22.124  1.00 91.04           H
ATOM   4352  CE1 PHE A 285      -6.879 -12.418  19.344  1.00 91.04           C
ATOM   4353  HE1 PHE A 285      -7.051 -11.678  18.562  1.00 91.04           H
ATOM   4354  CE2 PHE A 285      -5.678 -14.267  20.173  1.00 91.04           C
ATOM   4355  HE2 PHE A 285      -4.888 -15.009  20.056  1.00 91.04           H
ATOM   4356  CZ  PHE A 285      -5.893 -13.344  19.198  1.00 91.04           C
ATOM   4357  HZ  PHE A 285      -5.275 -13.345  18.300  1.00 91.04           H
ATOM   4358  HN  PHE A 285      -7.970 -10.925  22.508  1.00 91.04           H
ATOM   4359  N   ILE A 286      -5.457 -11.928  23.546  1.00 91.78           N
ATOM   4360  CA  ILE A 286      -4.020 -12.099  23.671  1.00 91.78           C
ATOM   4361  C   ILE A 286      -3.549 -11.477  24.987  1.00 91.78           C
ATOM   4362  O   ILE A 286      -3.176 -10.305  25.025  1.00 91.78           O
ATOM   4363  HA  ILE A 286      -3.820 -13.170  23.704  1.00 91.78           H
ATOM   4364  CB  ILE A 286      -3.305 -11.544  22.437  1.00 91.78           C
ATOM   4365  HB  ILE A 286      -3.497 -10.472  22.385  1.00 91.78           H
ATOM   4366  CG1 ILE A 286      -3.860 -12.166  21.155  1.00 91.78           C
ATOM   4367 1HG1 ILE A 286      -3.571 -13.215  21.101  1.00 91.78           H
ATOM   4368 2HG1 ILE A 286      -4.950 -12.136  21.174  1.00 91.78           H
ATOM   4369  CG2 ILE A 286      -1.790 -11.726  22.553  1.00 91.78           C
ATOM   4370 1HG2 ILE A 286      -1.427 -11.198  23.435  1.00 91.78           H
ATOM   4371 2HG2 ILE A 286      -1.558 -12.787  22.643  1.00 91.78           H
ATOM   4372 3HG2 ILE A 286      -1.306 -11.323  21.663  1.00 91.78           H
ATOM   4373  CD1 ILE A 286      -3.346 -11.425  19.919  1.00 91.78           C
ATOM   4374 1HD1 ILE A 286      -3.658 -10.382  19.965  1.00 91.78           H
ATOM   4375 2HD1 ILE A 286      -2.258 -11.478  19.890  1.00 91.78           H
ATOM   4376 3HD1 ILE A 286      -3.757 -11.888  19.021  1.00 91.78           H
ATOM   4377  HN  ILE A 286      -5.743 -11.116  23.037  1.00 91.78           H
ATOM   4378  N   SER A 287      -3.580 -12.289  26.033  1.00 89.54           N
ATOM   4379  CA  SER A 287      -3.134 -11.842  27.341  1.00 89.54           C
ATOM   4380  C   SER A 287      -1.676 -12.249  27.565  1.00 89.54           C
ATOM   4381  O   SER A 287      -1.009 -11.719  28.452  1.00 89.54           O
ATOM   4382  HA  SER A 287      -3.230 -10.756  27.323  1.00 89.54           H
ATOM   4383  CB  SER A 287      -4.020 -12.413  28.450  1.00 89.54           C
ATOM   4384 1HB  SER A 287      -3.656 -12.069  29.419  1.00 89.54           H
ATOM   4385 2HB  SER A 287      -5.035 -12.030  28.337  1.00 89.54           H
ATOM   4386  OG  SER A 287      -4.047 -13.837  28.433  1.00 89.54           O
ATOM   4387  HG  SER A 287      -4.656 -14.177  29.149  1.00 89.54           H
ATOM   4388  HN  SER A 287      -3.903 -13.235  25.997  1.00 89.54           H
ATOM   4389  N   ASN A 288      -1.225 -13.187  26.745  1.00 92.53           N
ATOM   4390  CA  ASN A 288       0.097 -13.763  26.922  1.00 92.53           C
ATOM   4391  C   ASN A 288       1.132 -12.879  26.222  1.00 92.53           C
ATOM   4392  O   ASN A 288       1.035 -12.636  25.020  1.00 92.53           O
ATOM   4393  HA  ASN A 288       0.248 -13.807  28.000  1.00 92.53           H
ATOM   4394  CB  ASN A 288       0.176 -15.161  26.305  1.00 92.53           C
ATOM   4395 1HB  ASN A 288      -0.660 -15.765  26.658  1.00 92.53           H
ATOM   4396 2HB  ASN A 288       0.084 -15.090  25.221  1.00 92.53           H
ATOM   4397  CG  ASN A 288       1.496 -15.846  26.666  1.00 92.53           C
ATOM   4398  OD1 ASN A 288       2.553 -15.237  26.696  1.00 92.53           O
ATOM   4399  ND2 ASN A 288       1.376 -17.142  26.938  1.00 92.53           N
ATOM   4400 1HD2 ASN A 288       0.478 -17.581  26.895  1.00 92.53           H
ATOM   4401 2HD2 ASN A 288       2.183 -17.678  27.185  1.00 92.53           H
ATOM   4402  HN  ASN A 288      -1.745 -13.552  25.972  1.00 92.53           H
ATOM   4403  N   CYS A 289       2.098 -12.422  27.005  1.00 91.90           N
ATOM   4404  CA  CYS A 289       3.083 -11.478  26.504  1.00 91.90           C
ATOM   4405  C   CYS A 289       3.910 -12.175  25.422  1.00 91.90           C
ATOM   4406  O   CYS A 289       4.308 -11.549  24.441  1.00 91.90           O
ATOM   4407  HA  CYS A 289       2.527 -10.638  26.086  1.00 91.90           H
ATOM   4408  CB  CYS A 289       3.962 -10.927  27.629  1.00 91.90           C
ATOM   4409 1HB  CYS A 289       3.340 -10.455  28.390  1.00 91.90           H
ATOM   4410 2HB  CYS A 289       4.497 -11.743  28.115  1.00 91.90           H
ATOM   4411  SG  CYS A 289       5.154  -9.713  26.955  1.00 91.90           S
ATOM   4412  HN  CYS A 289       2.214 -12.685  27.962  1.00 91.90           H
ATOM   4413  N   ALA A 290       4.144 -13.461  25.638  1.00 93.84           N
ATOM   4414  CA  ALA A 290       4.970 -14.235  24.727  1.00 93.84           C
ATOM   4415  C   ALA A 290       4.304 -14.273  23.350  1.00 93.84           C
ATOM   4416  O   ALA A 290       4.966 -14.082  22.331  1.00 93.84           O
ATOM   4417  HA  ALA A 290       5.932 -13.730  24.641  1.00 93.84           H
ATOM   4418  CB  ALA A 290       5.196 -15.633  25.305  1.00 93.84           C
ATOM   4419 1HB  ALA A 290       5.698 -15.551  26.269  1.00 93.84           H
ATOM   4420 2HB  ALA A 290       4.235 -16.132  25.436  1.00 93.84           H
ATOM   4421 3HB  ALA A 290       5.816 -16.213  24.621  1.00 93.84           H
ATOM   4422  HN  ALA A 290       3.781 -13.972  26.417  1.00 93.84           H
ATOM   4423  N   VAL A 291       3.003 -14.522  23.364  1.00 93.92           N
ATOM   4424  CA  VAL A 291       2.242 -14.596  22.128  1.00 93.92           C
ATOM   4425  C   VAL A 291       2.223 -13.218  21.463  1.00 93.92           C
ATOM   4426  O   VAL A 291       2.412 -13.107  20.252  1.00 93.92           O
ATOM   4427  HA  VAL A 291       2.752 -15.297  21.469  1.00 93.92           H
ATOM   4428  CB  VAL A 291       0.840 -15.143  22.409  1.00 93.92           C
ATOM   4429  HB  VAL A 291       0.359 -14.479  23.127  1.00 93.92           H
ATOM   4430  CG1 VAL A 291      -0.009 -15.154  21.136  1.00 93.92           C
ATOM   4431 1HG1 VAL A 291      -0.101 -14.138  20.752  1.00 93.92           H
ATOM   4432 2HG1 VAL A 291       0.469 -15.784  20.386  1.00 93.92           H
ATOM   4433 3HG1 VAL A 291      -0.999 -15.547  21.364  1.00 93.92           H
ATOM   4434  CG2 VAL A 291       0.911 -16.538  23.033  1.00 93.92           C
ATOM   4435 1HG2 VAL A 291       1.421 -17.216  22.349  1.00 93.92           H
ATOM   4436 2HG2 VAL A 291       1.462 -16.488  23.972  1.00 93.92           H
ATOM   4437 3HG2 VAL A 291      -0.098 -16.903  23.222  1.00 93.92           H
ATOM   4438  HN  VAL A 291       2.471 -14.672  24.197  1.00 93.92           H
ATOM   4439  N   SER A 292       1.995 -12.203  22.283  1.00 92.85           N
ATOM   4440  CA  SER A 292       1.902 -10.842  21.782  1.00 92.85           C
ATOM   4441  C   SER A 292       3.219 -10.439  21.115  1.00 92.85           C
ATOM   4442  O   SER A 292       3.216  -9.827  20.048  1.00 92.85           O
ATOM   4443  HA  SER A 292       1.093 -10.858  21.052  1.00 92.85           H
ATOM   4444  CB  SER A 292       1.555  -9.864  22.906  1.00 92.85           C
ATOM   4445 1HB  SER A 292       0.686 -10.232  23.451  1.00 92.85           H
ATOM   4446 2HB  SER A 292       2.382  -9.819  23.616  1.00 92.85           H
ATOM   4447  OG  SER A 292       1.285  -8.555  22.411  1.00 92.85           O
ATOM   4448  HG  SER A 292       0.404  -8.543  21.939  1.00 92.85           H
ATOM   4449  HN  SER A 292       1.875 -12.299  23.271  1.00 92.85           H
ATOM   4450  N   THR A 293       4.312 -10.800  21.771  1.00 93.03           N
ATOM   4451  CA  THR A 293       5.632 -10.461  21.267  1.00 93.03           C
ATOM   4452  C   THR A 293       5.839 -11.052  19.872  1.00 93.03           C
ATOM   4453  O   THR A 293       6.315 -10.367  18.967  1.00 93.03           O
ATOM   4454  HA  THR A 293       5.695  -9.377  21.168  1.00 93.03           H
ATOM   4455  CB  THR A 293       6.665 -10.940  22.289  1.00 93.03           C
ATOM   4456  HB  THR A 293       6.569 -12.012  22.466  1.00 93.03           H
ATOM   4457  OG1 THR A 293       6.443 -10.107  23.424  1.00 93.03           O
ATOM   4458  HG1 THR A 293       5.883 -10.589  24.098  1.00 93.03           H
ATOM   4459  CG2 THR A 293       8.100 -10.620  21.866  1.00 93.03           C
ATOM   4460 1HG2 THR A 293       8.214  -9.541  21.755  1.00 93.03           H
ATOM   4461 2HG2 THR A 293       8.317 -11.108  20.916  1.00 93.03           H
ATOM   4462 3HG2 THR A 293       8.793 -10.981  22.627  1.00 93.03           H
ATOM   4463  HN  THR A 293       4.306 -11.313  22.629  1.00 93.03           H
ATOM   4464  N   ASN A 294       5.471 -12.319  19.740  1.00 94.48           N
ATOM   4465  CA  ASN A 294       5.675 -13.031  18.490  1.00 94.48           C
ATOM   4466  C   ASN A 294       4.796 -12.407  17.404  1.00 94.48           C
ATOM   4467  O   ASN A 294       5.215 -12.286  16.254  1.00 94.48           O
ATOM   4468  HA  ASN A 294       6.738 -12.931  18.273  1.00 94.48           H
ATOM   4469  CB  ASN A 294       5.285 -14.504  18.625  1.00 94.48           C
ATOM   4470 1HB  ASN A 294       4.318 -14.584  19.122  1.00 94.48           H
ATOM   4471 2HB  ASN A 294       5.173 -14.947  17.636  1.00 94.48           H
ATOM   4472  CG  ASN A 294       6.338 -15.279  19.421  1.00 94.48           C
ATOM   4473  OD1 ASN A 294       7.459 -14.836  19.611  1.00 94.48           O
ATOM   4474  ND2 ASN A 294       5.916 -16.456  19.872  1.00 94.48           N
ATOM   4475 1HD2 ASN A 294       4.983 -16.761  19.680  1.00 94.48           H
ATOM   4476 2HD2 ASN A 294       6.532 -17.038  20.404  1.00 94.48           H
ATOM   4477  HN  ASN A 294       5.042 -12.855  20.467  1.00 94.48           H
ATOM   4478  N   ILE A 295       3.592 -12.028  17.807  1.00 93.37           N
ATOM   4479  CA  ILE A 295       2.632 -11.466  16.872  1.00 93.37           C
ATOM   4480  C   ILE A 295       3.170 -10.141  16.330  1.00 93.37           C
ATOM   4481  O   ILE A 295       3.027  -9.847  15.144  1.00 93.37           O
ATOM   4482  HA  ILE A 295       2.537 -12.166  16.041  1.00 93.37           H
ATOM   4483  CB  ILE A 295       1.253 -11.349  17.525  1.00 93.37           C
ATOM   4484  HB  ILE A 295       1.386 -10.971  18.538  1.00 93.37           H
ATOM   4485  CG1 ILE A 295       0.582 -12.720  17.639  1.00 93.37           C
ATOM   4486 1HG1 ILE A 295       0.313 -13.080  16.646  1.00 93.37           H
ATOM   4487 2HG1 ILE A 295       1.285 -13.439  18.059  1.00 93.37           H
ATOM   4488  CG2 ILE A 295       0.376 -10.342  16.778  1.00 93.37           C
ATOM   4489 1HG2 ILE A 295       0.854  -9.363  16.793  1.00 93.37           H
ATOM   4490 2HG2 ILE A 295       0.248 -10.668  15.746  1.00 93.37           H
ATOM   4491 3HG2 ILE A 295      -0.598 -10.279  17.263  1.00 93.37           H
ATOM   4492  CD1 ILE A 295      -0.668 -12.647  18.518  1.00 93.37           C
ATOM   4493 1HD1 ILE A 295      -0.391 -12.309  19.517  1.00 93.37           H
ATOM   4494 2HD1 ILE A 295      -1.379 -11.945  18.081  1.00 93.37           H
ATOM   4495 3HD1 ILE A 295      -1.125 -13.634  18.582  1.00 93.37           H
ATOM   4496  HN  ILE A 295       3.270 -12.100  18.751  1.00 93.37           H
ATOM   4497  N   ASP A 296       3.779  -9.376  17.225  1.00 93.48           N
ATOM   4498  CA  ASP A 296       4.299  -8.069  16.862  1.00 93.48           C
ATOM   4499  C   ASP A 296       5.463  -8.241  15.884  1.00 93.48           C
ATOM   4500  O   ASP A 296       5.593  -7.478  14.928  1.00 93.48           O
ATOM   4501  HA  ASP A 296       3.456  -7.538  16.418  1.00 93.48           H
ATOM   4502  CB  ASP A 296       4.821  -7.323  18.092  1.00 93.48           C
ATOM   4503 1HB  ASP A 296       5.526  -7.954  18.632  1.00 93.48           H
ATOM   4504 2HB  ASP A 296       5.366  -6.433  17.777  1.00 93.48           H
ATOM   4505  CG  ASP A 296       3.672  -6.923  19.019  1.00 93.48           C
ATOM   4506  OD1 ASP A 296       2.519  -6.941  18.535  1.00 93.48           O
ATOM   4507  OD2 ASP A 296       3.972  -6.608  20.191  1.00 93.48           O
ATOM   4508  HN  ASP A 296       3.918  -9.636  18.180  1.00 93.48           H
ATOM   4509  N   ILE A 297       6.279  -9.248  16.157  1.00 94.39           N
ATOM   4510  CA  ILE A 297       7.394  -9.566  15.281  1.00 94.39           C
ATOM   4511  C   ILE A 297       6.857  -9.979  13.909  1.00 94.39           C
ATOM   4512  O   ILE A 297       7.372  -9.543  12.880  1.00 94.39           O
ATOM   4513  HA  ILE A 297       7.985  -8.658  15.162  1.00 94.39           H
ATOM   4514  CB  ILE A 297       8.301 -10.615  15.927  1.00 94.39           C
ATOM   4515  HB  ILE A 297       7.673 -11.423  16.306  1.00 94.39           H
ATOM   4516  CG1 ILE A 297       9.052 -10.028  17.124  1.00 94.39           C
ATOM   4517 1HG1 ILE A 297       9.779  -9.294  16.777  1.00 94.39           H
ATOM   4518 2HG1 ILE A 297       8.353  -9.502  17.774  1.00 94.39           H
ATOM   4519  CG2 ILE A 297       9.252 -11.227  14.897  1.00 94.39           C
ATOM   4520 1HG2 ILE A 297       8.673 -11.705  14.107  1.00 94.39           H
ATOM   4521 2HG2 ILE A 297       9.876 -10.443  14.468  1.00 94.39           H
ATOM   4522 3HG2 ILE A 297       9.885 -11.970  15.383  1.00 94.39           H
ATOM   4523  CD1 ILE A 297       9.766 -11.126  17.915  1.00 94.39           C
ATOM   4524 1HD1 ILE A 297       9.033 -11.845  18.281  1.00 94.39           H
ATOM   4525 2HD1 ILE A 297      10.481 -11.634  17.268  1.00 94.39           H
ATOM   4526 3HD1 ILE A 297      10.291 -10.681  18.760  1.00 94.39           H
ATOM   4527  HN  ILE A 297       6.188  -9.841  16.957  1.00 94.39           H
ATOM   4528  N   CYS A 298       5.830 -10.815  13.937  1.00 94.55           N
ATOM   4529  CA  CYS A 298       5.217 -11.290  12.709  1.00 94.55           C
ATOM   4530  C   CYS A 298       4.730 -10.077  11.914  1.00 94.55           C
ATOM   4531  O   CYS A 298       4.868 -10.034  10.692  1.00 94.55           O
ATOM   4532  HA  CYS A 298       5.992 -11.826  12.160  1.00 94.55           H
ATOM   4533  CB  CYS A 298       4.086 -12.282  12.987  1.00 94.55           C
ATOM   4534 1HB  CYS A 298       3.443 -11.900  13.780  1.00 94.55           H
ATOM   4535 2HB  CYS A 298       3.464 -12.395  12.100  1.00 94.55           H
ATOM   4536  SG  CYS A 298       4.781 -13.904  13.473  1.00 94.55           S
ATOM   4537  HG  CYS A 298       5.133 -13.541  14.703  1.00 94.55           H
ATOM   4538  HN  CYS A 298       5.417 -11.165  14.778  1.00 94.55           H
ATOM   4539  N   PHE A 299       4.169  -9.121  12.640  1.00 93.30           N
ATOM   4540  CA  PHE A 299       3.656  -7.912  12.017  1.00 93.30           C
ATOM   4541  C   PHE A 299       4.764  -7.166  11.272  1.00 93.30           C
ATOM   4542  O   PHE A 299       4.578  -6.750  10.130  1.00 93.30           O
ATOM   4543  HA  PHE A 299       2.885  -8.216  11.309  1.00 93.30           H
ATOM   4544  CB  PHE A 299       3.124  -7.021  13.142  1.00 93.30           C
ATOM   4545 1HB  PHE A 299       2.358  -7.567  13.693  1.00 93.30           H
ATOM   4546 2HB  PHE A 299       3.934  -6.815  13.841  1.00 93.30           H
ATOM   4547  CG  PHE A 299       2.536  -5.694  12.658  1.00 93.30           C
ATOM   4548  CD1 PHE A 299       3.315  -4.580  12.619  1.00 93.30           C
ATOM   4549  HD1 PHE A 299       4.358  -4.632  12.931  1.00 93.30           H
ATOM   4550  CD2 PHE A 299       1.235  -5.628  12.268  1.00 93.30           C
ATOM   4551  HD2 PHE A 299       0.611  -6.521  12.300  1.00 93.30           H
ATOM   4552  CE1 PHE A 299       2.769  -3.348  12.170  1.00 93.30           C
ATOM   4553  HE1 PHE A 299       3.393  -2.455  12.139  1.00 93.30           H
ATOM   4554  CE2 PHE A 299       0.689  -4.396  11.820  1.00 93.30           C
ATOM   4555  HE2 PHE A 299      -0.354  -4.344  11.507  1.00 93.30           H
ATOM   4556  CZ  PHE A 299       1.468  -3.282  11.780  1.00 93.30           C
ATOM   4557  HZ  PHE A 299       1.049  -2.337  11.436  1.00 93.30           H
ATOM   4558  HN  PHE A 299       4.063  -9.162  13.633  1.00 93.30           H
ATOM   4559  N   GLN A 300       5.894  -7.019  11.950  1.00 93.45           N
ATOM   4560  CA  GLN A 300       7.011  -6.277  11.391  1.00 93.45           C
ATOM   4561  C   GLN A 300       7.495  -6.941  10.100  1.00 93.45           C
ATOM   4562  O   GLN A 300       7.767  -6.261   9.112  1.00 93.45           O
ATOM   4563  HA  GLN A 300       6.619  -5.284  11.171  1.00 93.45           H
ATOM   4564  CB  GLN A 300       8.150  -6.154  12.405  1.00 93.45           C
ATOM   4565 1HB  GLN A 300       8.369  -7.133  12.831  1.00 93.45           H
ATOM   4566 2HB  GLN A 300       9.055  -5.816  11.901  1.00 93.45           H
ATOM   4567  CG  GLN A 300       7.785  -5.175  13.522  1.00 93.45           C
ATOM   4568 1HG  GLN A 300       7.577  -4.193  13.097  1.00 93.45           H
ATOM   4569 2HG  GLN A 300       6.873  -5.507  14.019  1.00 93.45           H
ATOM   4570  CD  GLN A 300       8.918  -5.063  14.545  1.00 93.45           C
ATOM   4571  OE1 GLN A 300       9.931  -5.738  14.464  1.00 93.45           O
ATOM   4572  NE2 GLN A 300       8.690  -4.176  15.509  1.00 93.45           N
ATOM   4573 1HE2 GLN A 300       7.837  -3.655  15.518  1.00 93.45           H
ATOM   4574 2HE2 GLN A 300       9.372  -4.031  16.226  1.00 93.45           H
ATOM   4575  HN  GLN A 300       6.051  -7.395  12.863  1.00 93.45           H
ATOM   4576  N   VAL A 301       7.589  -8.262  10.150  1.00 95.04           N
ATOM   4577  CA  VAL A 301       8.113  -9.018   9.026  1.00 95.04           C
ATOM   4578  C   VAL A 301       7.179  -8.852   7.826  1.00 95.04           C
ATOM   4579  O   VAL A 301       7.617  -8.474   6.741  1.00 95.04           O
ATOM   4580  HA  VAL A 301       9.087  -8.600   8.773  1.00 95.04           H
ATOM   4581  CB  VAL A 301       8.316 -10.481   9.428  1.00 95.04           C
ATOM   4582  HB  VAL A 301       7.371 -10.854   9.823  1.00 95.04           H
ATOM   4583  CG1 VAL A 301       8.689 -11.336   8.215  1.00 95.04           C
ATOM   4584 1HG1 VAL A 301       7.890 -11.284   7.475  1.00 95.04           H
ATOM   4585 2HG1 VAL A 301       9.615 -10.962   7.778  1.00 95.04           H
ATOM   4586 3HG1 VAL A 301       8.827 -12.370   8.529  1.00 95.04           H
ATOM   4587  CG2 VAL A 301       9.368 -10.605  10.532  1.00 95.04           C
ATOM   4588 1HG2 VAL A 301      10.318 -10.206  10.175  1.00 95.04           H
ATOM   4589 2HG2 VAL A 301       9.044 -10.043  11.408  1.00 95.04           H
ATOM   4590 3HG2 VAL A 301       9.492 -11.654  10.798  1.00 95.04           H
ATOM   4591  HN  VAL A 301       7.316  -8.812  10.939  1.00 95.04           H
ATOM   4592  N   THR A 302       5.908  -9.144   8.061  1.00 94.01           N
ATOM   4593  CA  THR A 302       4.934  -9.172   6.983  1.00 94.01           C
ATOM   4594  C   THR A 302       4.734  -7.768   6.409  1.00 94.01           C
ATOM   4595  O   THR A 302       4.502  -7.610   5.211  1.00 94.01           O
ATOM   4596  HA  THR A 302       5.330  -9.792   6.178  1.00 94.01           H
ATOM   4597  CB  THR A 302       3.647  -9.797   7.524  1.00 94.01           C
ATOM   4598  HB  THR A 302       2.879  -9.838   6.751  1.00 94.01           H
ATOM   4599  OG1 THR A 302       3.329  -9.004   8.664  1.00 94.01           O
ATOM   4600  HG1 THR A 302       3.696  -9.431   9.491  1.00 94.01           H
ATOM   4601  CG2 THR A 302       3.871 -11.198   8.095  1.00 94.01           C
ATOM   4602 1HG2 THR A 302       4.589 -11.147   8.913  1.00 94.01           H
ATOM   4603 2HG2 THR A 302       4.258 -11.851   7.312  1.00 94.01           H
ATOM   4604 3HG2 THR A 302       2.926 -11.595   8.465  1.00 94.01           H
ATOM   4605  HN  THR A 302       5.541  -9.358   8.966  1.00 94.01           H
ATOM   4606  N   GLN A 303       4.830  -6.783   7.291  1.00 93.06           N
ATOM   4607  CA  GLN A 303       4.709  -5.395   6.879  1.00 93.06           C
ATOM   4608  C   GLN A 303       5.808  -5.042   5.875  1.00 93.06           C
ATOM   4609  O   GLN A 303       5.553  -4.353   4.888  1.00 93.06           O
ATOM   4610  HA  GLN A 303       3.732  -5.319   6.401  1.00 93.06           H
ATOM   4611  CB  GLN A 303       4.750  -4.459   8.088  1.00 93.06           C
ATOM   4612 1HB  GLN A 303       3.924  -4.691   8.760  1.00 93.06           H
ATOM   4613 2HB  GLN A 303       5.671  -4.622   8.648  1.00 93.06           H
ATOM   4614  CG  GLN A 303       4.664  -2.995   7.652  1.00 93.06           C
ATOM   4615 1HG  GLN A 303       5.594  -2.702   7.164  1.00 93.06           H
ATOM   4616 2HG  GLN A 303       3.868  -2.877   6.917  1.00 93.06           H
ATOM   4617  CD  GLN A 303       4.400  -2.080   8.849  1.00 93.06           C
ATOM   4618  OE1 GLN A 303       5.307  -1.631   9.532  1.00 93.06           O
ATOM   4619  NE2 GLN A 303       3.112  -1.830   9.066  1.00 93.06           N
ATOM   4620 1HE2 GLN A 303       2.418  -2.230   8.467  1.00 93.06           H
ATOM   4621 2HE2 GLN A 303       2.838  -1.242   9.826  1.00 93.06           H
ATOM   4622  HN  GLN A 303       4.987  -6.922   8.268  1.00 93.06           H
ATOM   4623  N   THR A 304       7.006  -5.530   6.161  1.00 93.65           N
ATOM   4624  CA  THR A 304       8.157  -5.221   5.330  1.00 93.65           C
ATOM   4625  C   THR A 304       7.995  -5.841   3.941  1.00 93.65           C
ATOM   4626  O   THR A 304       8.344  -5.223   2.937  1.00 93.65           O
ATOM   4627  HA  THR A 304       8.203  -4.140   5.194  1.00 93.65           H
ATOM   4628  CB  THR A 304       9.412  -5.697   6.066  1.00 93.65           C
ATOM   4629  HB  THR A 304       9.429  -6.784   6.142  1.00 93.65           H
ATOM   4630  OG1 THR A 304       9.376  -4.994   7.305  1.00 93.65           O
ATOM   4631  HG1 THR A 304       8.992  -5.580   8.019  1.00 93.65           H
ATOM   4632  CG2 THR A 304      10.701  -5.212   5.399  1.00 93.65           C
ATOM   4633 1HG2 THR A 304      10.714  -4.122   5.384  1.00 93.65           H
ATOM   4634 2HG2 THR A 304      10.747  -5.590   4.378  1.00 93.65           H
ATOM   4635 3HG2 THR A 304      11.560  -5.578   5.961  1.00 93.65           H
ATOM   4636  HN  THR A 304       7.195  -6.125   6.942  1.00 93.65           H
ATOM   4637  N   ILE A 305       7.465  -7.056   3.929  1.00 93.34           N
ATOM   4638  CA  ILE A 305       7.220  -7.752   2.677  1.00 93.34           C
ATOM   4639  C   ILE A 305       6.251  -6.932   1.824  1.00 93.34           C
ATOM   4640  O   ILE A 305       6.417  -6.835   0.609  1.00 93.34           O
ATOM   4641  HA  ILE A 305       8.171  -7.822   2.150  1.00 93.34           H
ATOM   4642  CB  ILE A 305       6.745  -9.182   2.944  1.00 93.34           C
ATOM   4643  HB  ILE A 305       5.907  -9.139   3.640  1.00 93.34           H
ATOM   4644  CG1 ILE A 305       7.845 -10.009   3.612  1.00 93.34           C
ATOM   4645 1HG1 ILE A 305       8.638 -10.214   2.893  1.00 93.34           H
ATOM   4646 2HG1 ILE A 305       8.292  -9.438   4.425  1.00 93.34           H
ATOM   4647  CG2 ILE A 305       6.233  -9.838   1.660  1.00 93.34           C
ATOM   4648 1HG2 ILE A 305       5.398  -9.261   1.265  1.00 93.34           H
ATOM   4649 2HG2 ILE A 305       7.035  -9.868   0.923  1.00 93.34           H
ATOM   4650 3HG2 ILE A 305       5.902 -10.854   1.878  1.00 93.34           H
ATOM   4651  CD1 ILE A 305       7.287 -11.327   4.154  1.00 93.34           C
ATOM   4652 1HD1 ILE A 305       6.511 -11.118   4.890  1.00 93.34           H
ATOM   4653 2HD1 ILE A 305       6.863 -11.907   3.334  1.00 93.34           H
ATOM   4654 3HD1 ILE A 305       8.090 -11.896   4.623  1.00 93.34           H
ATOM   4655  HN  ILE A 305       7.206  -7.561   4.752  1.00 93.34           H
ATOM   4656  N   ALA A 306       5.260  -6.361   2.493  1.00 90.74           N
ATOM   4657  CA  ALA A 306       4.225  -5.611   1.803  1.00 90.74           C
ATOM   4658  C   ALA A 306       4.849  -4.383   1.136  1.00 90.74           C
ATOM   4659  O   ALA A 306       4.402  -3.955   0.073  1.00 90.74           O
ATOM   4660  HA  ALA A 306       3.804  -6.257   1.033  1.00 90.74           H
ATOM   4661  CB  ALA A 306       3.119  -5.237   2.792  1.00 90.74           C
ATOM   4662 1HB  ALA A 306       2.688  -6.145   3.216  1.00 90.74           H
ATOM   4663 2HB  ALA A 306       3.538  -4.627   3.592  1.00 90.74           H
ATOM   4664 3HB  ALA A 306       2.342  -4.675   2.274  1.00 90.74           H
ATOM   4665  HN  ALA A 306       5.159  -6.405   3.487  1.00 90.74           H
ATOM   4666  N   PHE A 307       5.872  -3.851   1.789  1.00 91.96           N
ATOM   4667  CA  PHE A 307       6.500  -2.625   1.325  1.00 91.96           C
ATOM   4668  C   PHE A 307       7.320  -2.874   0.058  1.00 91.96           C
ATOM   4669  O   PHE A 307       7.422  -2.000  -0.801  1.00 91.96           O
ATOM   4670  HA  PHE A 307       5.701  -1.917   1.105  1.00 91.96           H
ATOM   4671  CB  PHE A 307       7.435  -2.153   2.439  1.00 91.96           C
ATOM   4672 1HB  PHE A 307       8.067  -2.986   2.748  1.00 91.96           H
ATOM   4673 2HB  PHE A 307       8.096  -1.382   2.043  1.00 91.96           H
ATOM   4674  CG  PHE A 307       6.710  -1.599   3.668  1.00 91.96           C
ATOM   4675  CD1 PHE A 307       5.351  -1.609   3.717  1.00 91.96           C
ATOM   4676  HD1 PHE A 307       4.778  -2.011   2.881  1.00 91.96           H
ATOM   4677  CD2 PHE A 307       7.425  -1.098   4.711  1.00 91.96           C
ATOM   4678  HD2 PHE A 307       8.514  -1.090   4.671  1.00 91.96           H
ATOM   4679  CE1 PHE A 307       4.678  -1.095   4.857  1.00 91.96           C
ATOM   4680  HE1 PHE A 307       3.589  -1.102   4.896  1.00 91.96           H
ATOM   4681  CE2 PHE A 307       6.752  -0.584   5.851  1.00 91.96           C
ATOM   4682  HE2 PHE A 307       7.325  -0.182   6.687  1.00 91.96           H
ATOM   4683  CZ  PHE A 307       5.393  -0.594   5.900  1.00 91.96           C
ATOM   4684  HZ  PHE A 307       4.876  -0.199   6.775  1.00 91.96           H
ATOM   4685  HN  PHE A 307       6.272  -4.243   2.618  1.00 91.96           H
ATOM   4686  N   PHE A 308       7.884  -4.071  -0.018  1.00 91.62           N
ATOM   4687  CA  PHE A 308       8.676  -4.453  -1.175  1.00 91.62           C
ATOM   4688  C   PHE A 308       7.843  -4.386  -2.456  1.00 91.62           C
ATOM   4689  O   PHE A 308       8.390  -4.258  -3.551  1.00 91.62           O
ATOM   4690  HA  PHE A 308       9.505  -3.749  -1.245  1.00 91.62           H
ATOM   4691  CB  PHE A 308       9.128  -5.897  -0.950  1.00 91.62           C
ATOM   4692 1HB  PHE A 308       8.418  -6.391  -0.287  1.00 91.62           H
ATOM   4693 2HB  PHE A 308       9.099  -6.429  -1.901  1.00 91.62           H
ATOM   4694  CG  PHE A 308      10.532  -6.024  -0.354  1.00 91.62           C
ATOM   4695  CD1 PHE A 308      11.624  -5.902  -1.156  1.00 91.62           C
ATOM   4696  HD1 PHE A 308      11.499  -5.713  -2.222  1.00 91.62           H
ATOM   4697  CD2 PHE A 308      10.688  -6.259   0.976  1.00 91.62           C
ATOM   4698  HD2 PHE A 308       9.813  -6.357   1.618  1.00 91.62           H
ATOM   4699  CE1 PHE A 308      12.927  -6.019  -0.603  1.00 91.62           C
ATOM   4700  HE1 PHE A 308      13.802  -5.921  -1.246  1.00 91.62           H
ATOM   4701  CE2 PHE A 308      11.991  -6.376   1.529  1.00 91.62           C
ATOM   4702  HE2 PHE A 308      12.116  -6.564   2.595  1.00 91.62           H
ATOM   4703  CZ  PHE A 308      13.083  -6.254   0.727  1.00 91.62           C
ATOM   4704  HZ  PHE A 308      14.083  -6.344   1.151  1.00 91.62           H
ATOM   4705  HN  PHE A 308       7.806  -4.772   0.691  1.00 91.62           H
ATOM   4706  N   HIS A 309       6.533  -4.476  -2.278  1.00 87.42           N
ATOM   4707  CA  HIS A 309       5.623  -4.489  -3.411  1.00 87.42           C
ATOM   4708  C   HIS A 309       5.781  -3.194  -4.212  1.00 87.42           C
ATOM   4709  O   HIS A 309       5.693  -3.204  -5.438  1.00 87.42           O
ATOM   4710  HA  HIS A 309       5.915  -5.331  -4.037  1.00 87.42           H
ATOM   4711  CB  HIS A 309       4.184  -4.728  -2.949  1.00 87.42           C
ATOM   4712 1HB  HIS A 309       4.157  -5.623  -2.328  1.00 87.42           H
ATOM   4713 2HB  HIS A 309       3.872  -3.894  -2.320  1.00 87.42           H
ATOM   4714  CG  HIS A 309       3.195  -4.885  -4.079  1.00 87.42           C
ATOM   4715  ND1 HIS A 309       2.530  -3.813  -4.648  1.00 87.42           N
ATOM   4716  HD1 HIS A 309       2.631  -2.854  -4.382  1.00 87.42           H
ATOM   4717  CD2 HIS A 309       2.765  -5.999  -4.739  1.00 87.42           C
ATOM   4718  HD2 HIS A 309       3.088  -7.021  -4.542  1.00 87.42           H
ATOM   4719  CE1 HIS A 309       1.738  -4.272  -5.606  1.00 87.42           C
ATOM   4720  HE1 HIS A 309       1.085  -3.673  -6.239  1.00 87.42           H
ATOM   4721  NE2 HIS A 309       1.885  -5.627  -5.660  1.00 87.42           N
ATOM   4722  HN  HIS A 309       6.094  -4.538  -1.382  1.00 87.42           H
ATOM   4723  N   SER A 310       6.013  -2.111  -3.485  1.00 87.67           N
ATOM   4724  CA  SER A 310       6.042  -0.793  -4.095  1.00 87.67           C
ATOM   4725  C   SER A 310       7.286  -0.650  -4.973  1.00 87.67           C
ATOM   4726  O   SER A 310       7.383   0.280  -5.773  1.00 87.67           O
ATOM   4727  HA  SER A 310       5.138  -0.735  -4.700  1.00 87.67           H
ATOM   4728  CB  SER A 310       6.014   0.307  -3.031  1.00 87.67           C
ATOM   4729 1HB  SER A 310       6.792   0.116  -2.292  1.00 87.67           H
ATOM   4730 2HB  SER A 310       6.244   1.266  -3.495  1.00 87.67           H
ATOM   4731  OG  SER A 310       4.750   0.387  -2.379  1.00 87.67           O
ATOM   4732  HG  SER A 310       4.079   0.815  -2.984  1.00 87.67           H
ATOM   4733  HN  SER A 310       6.178  -2.124  -2.498  1.00 87.67           H
ATOM   4734  N   CYS A 311       8.208  -1.585  -4.795  1.00 90.36           N
ATOM   4735  CA  CYS A 311       9.430  -1.590  -5.580  1.00 90.36           C
ATOM   4736  C   CYS A 311       9.327  -2.706  -6.623  1.00 90.36           C
ATOM   4737  O   CYS A 311      10.187  -2.829  -7.493  1.00 90.36           O
ATOM   4738  HA  CYS A 311       9.497  -0.615  -6.063  1.00 90.36           H
ATOM   4739  CB  CYS A 311      10.670  -1.748  -4.697  1.00 90.36           C
ATOM   4740 1HB  CYS A 311      11.569  -1.546  -5.279  1.00 90.36           H
ATOM   4741 2HB  CYS A 311      10.644  -1.019  -3.887  1.00 90.36           H
ATOM   4742  SG  CYS A 311      10.738  -3.443  -4.011  1.00 90.36           S
ATOM   4743  HG  CYS A 311      11.862  -3.269  -3.322  1.00 90.36           H
ATOM   4744  HN  CYS A 311       8.130  -2.328  -4.130  1.00 90.36           H
ATOM   4745  N   LEU A 312       8.267  -3.491  -6.499  1.00 86.93           N
ATOM   4746  CA  LEU A 312       8.085  -4.645  -7.363  1.00 86.93           C
ATOM   4747  C   LEU A 312       7.364  -4.212  -8.641  1.00 86.93           C
ATOM   4748  O   LEU A 312       7.564  -4.803  -9.701  1.00 86.93           O
ATOM   4749  HA  LEU A 312       9.076  -5.010  -7.632  1.00 86.93           H
ATOM   4750  CB  LEU A 312       7.377  -5.772  -6.609  1.00 86.93           C
ATOM   4751 1HB  LEU A 312       6.510  -5.353  -6.099  1.00 86.93           H
ATOM   4752 2HB  LEU A 312       7.002  -6.491  -7.338  1.00 86.93           H
ATOM   4753  CG  LEU A 312       8.223  -6.526  -5.581  1.00 86.93           C
ATOM   4754  HG  LEU A 312       8.580  -5.810  -4.841  1.00 86.93           H
ATOM   4755  CD1 LEU A 312       7.382  -7.564  -4.835  1.00 86.93           C
ATOM   4756 1HD1 LEU A 312       6.564  -7.065  -4.316  1.00 86.93           H
ATOM   4757 2HD1 LEU A 312       6.976  -8.283  -5.547  1.00 86.93           H
ATOM   4758 3HD1 LEU A 312       8.008  -8.086  -4.110  1.00 86.93           H
ATOM   4759  CD2 LEU A 312       9.456  -7.151  -6.237  1.00 86.93           C
ATOM   4760 1HD2 LEU A 312       9.140  -7.851  -7.010  1.00 86.93           H
ATOM   4761 2HD2 LEU A 312      10.066  -6.367  -6.684  1.00 86.93           H
ATOM   4762 3HD2 LEU A 312      10.039  -7.681  -5.484  1.00 86.93           H
ATOM   4763  HN  LEU A 312       7.541  -3.349  -5.826  1.00 86.93           H
ATOM   4764  N   ASN A 313       6.540  -3.185  -8.498  1.00 79.21           N
ATOM   4765  CA  ASN A 313       5.687  -2.752  -9.592  1.00 79.21           C
ATOM   4766  C   ASN A 313       6.552  -2.442 -10.815  1.00 79.21           C
ATOM   4767  O   ASN A 313       6.334  -2.996 -11.891  1.00 79.21           O
ATOM   4768  HA  ASN A 313       5.001  -3.581  -9.766  1.00 79.21           H
ATOM   4769  CB  ASN A 313       4.919  -1.481  -9.222  1.00 79.21           C
ATOM   4770 1HB  ASN A 313       5.588  -0.779  -8.724  1.00 79.21           H
ATOM   4771 2HB  ASN A 313       4.560  -0.992 -10.127  1.00 79.21           H
ATOM   4772  CG  ASN A 313       3.736  -1.803  -8.306  1.00 79.21           C
ATOM   4773  OD1 ASN A 313       3.206  -2.902  -8.297  1.00 79.21           O
ATOM   4774  ND2 ASN A 313       3.354  -0.786  -7.539  1.00 79.21           N
ATOM   4775 1HD2 ASN A 313       3.832   0.090  -7.595  1.00 79.21           H
ATOM   4776 2HD2 ASN A 313       2.588  -0.898  -6.905  1.00 79.21           H
ATOM   4777  HN  ASN A 313       6.450  -2.653  -7.656  1.00 79.21           H
ATOM   4778  N   PRO A 314       7.546  -1.554 -10.674  1.00 78.89           N
ATOM   4779  CA  PRO A 314       8.391  -1.181 -11.811  1.00 78.89           C
ATOM   4780  C   PRO A 314       8.994  -2.392 -12.503  1.00 78.89           C
ATOM   4781  O   PRO A 314       9.076  -2.434 -13.730  1.00 78.89           O
ATOM   4782  HA  PRO A 314       7.793  -0.684 -12.576  1.00 78.89           H
ATOM   4783  CB  PRO A 314       9.467  -0.290 -11.186  1.00 78.89           C
ATOM   4784 1HB  PRO A 314      10.344  -0.866 -10.892  1.00 78.89           H
ATOM   4785 2HB  PRO A 314       9.809   0.475 -11.883  1.00 78.89           H
ATOM   4786  CG  PRO A 314       8.763   0.320  -9.980  1.00 78.89           C
ATOM   4787 1HG  PRO A 314       9.473   0.692  -9.242  1.00 78.89           H
ATOM   4788 2HG  PRO A 314       8.141   1.170 -10.262  1.00 78.89           H
ATOM   4789  CD  PRO A 314       7.938  -0.839  -9.446  1.00 78.89           C
ATOM   4790 1HD  PRO A 314       8.520  -1.478  -8.781  1.00 78.89           H
ATOM   4791 2HD  PRO A 314       7.075  -0.494  -8.877  1.00 78.89           H
ATOM   4792  N   VAL A 315       9.405  -3.355 -11.690  1.00 81.51           N
ATOM   4793  CA  VAL A 315      10.108  -4.518 -12.203  1.00 81.51           C
ATOM   4794  C   VAL A 315       9.174  -5.310 -13.120  1.00 81.51           C
ATOM   4795  O   VAL A 315       9.588  -5.779 -14.179  1.00 81.51           O
ATOM   4796  HA  VAL A 315      10.953  -4.159 -12.790  1.00 81.51           H
ATOM   4797  CB  VAL A 315      10.656  -5.352 -11.043  1.00 81.51           C
ATOM   4798  HB  VAL A 315       9.814  -5.647 -10.416  1.00 81.51           H
ATOM   4799  CG1 VAL A 315      11.329  -6.627 -11.555  1.00 81.51           C
ATOM   4800 1HG1 VAL A 315      10.603  -7.227 -12.104  1.00 81.51           H
ATOM   4801 2HG1 VAL A 315      12.155  -6.362 -12.215  1.00 81.51           H
ATOM   4802 3HG1 VAL A 315      11.710  -7.201 -10.710  1.00 81.51           H
ATOM   4803  CG2 VAL A 315      11.618  -4.530 -10.184  1.00 81.51           C
ATOM   4804 1HG2 VAL A 315      12.454  -4.192 -10.796  1.00 81.51           H
ATOM   4805 2HG2 VAL A 315      11.094  -3.666  -9.776  1.00 81.51           H
ATOM   4806 3HG2 VAL A 315      11.993  -5.147  -9.367  1.00 81.51           H
ATOM   4807  HN  VAL A 315       9.264  -3.348 -10.700  1.00 81.51           H
ATOM   4808  N   LEU A 316       7.930  -5.436 -12.679  1.00 77.08           N
ATOM   4809  CA  LEU A 316       6.940  -6.184 -13.435  1.00 77.08           C
ATOM   4810  C   LEU A 316       6.809  -5.580 -14.834  1.00 77.08           C
ATOM   4811  O   LEU A 316       6.709  -6.306 -15.821  1.00 77.08           O
ATOM   4812  HA  LEU A 316       7.308  -7.206 -13.533  1.00 77.08           H
ATOM   4813  CB  LEU A 316       5.619  -6.251 -12.667  1.00 77.08           C
ATOM   4814 1HB  LEU A 316       5.315  -5.235 -12.416  1.00 77.08           H
ATOM   4815 2HB  LEU A 316       4.855  -6.657 -13.331  1.00 77.08           H
ATOM   4816  CG  LEU A 316       5.630  -7.082 -11.382  1.00 77.08           C
ATOM   4817  HG  LEU A 316       6.445  -6.725 -10.752  1.00 77.08           H
ATOM   4818  CD1 LEU A 316       4.333  -6.891 -10.594  1.00 77.08           C
ATOM   4819 1HD1 LEU A 316       4.220  -5.839 -10.329  1.00 77.08           H
ATOM   4820 2HD1 LEU A 316       3.487  -7.204 -11.205  1.00 77.08           H
ATOM   4821 3HD1 LEU A 316       4.368  -7.492  -9.685  1.00 77.08           H
ATOM   4822  CD2 LEU A 316       5.905  -8.556 -11.685  1.00 77.08           C
ATOM   4823 1HD2 LEU A 316       5.128  -8.943 -12.344  1.00 77.08           H
ATOM   4824 2HD2 LEU A 316       6.876  -8.652 -12.172  1.00 77.08           H
ATOM   4825 3HD2 LEU A 316       5.908  -9.124 -10.754  1.00 77.08           H
ATOM   4826  HN  LEU A 316       7.597  -5.038 -11.824  1.00 77.08           H
ATOM   4827  N   TYR A 317       6.813  -4.255 -14.874  1.00 72.83           N
ATOM   4828  CA  TYR A 317       6.640  -3.544 -16.130  1.00 72.83           C
ATOM   4829  C   TYR A 317       7.832  -3.776 -17.060  1.00 72.83           C
ATOM   4830  O   TYR A 317       7.663  -3.897 -18.273  1.00 72.83           O
ATOM   4831  HA  TYR A 317       5.736  -3.922 -16.608  1.00 72.83           H
ATOM   4832  CB  TYR A 317       6.572  -2.059 -15.767  1.00 72.83           C
ATOM   4833 1HB  TYR A 317       7.525  -1.757 -15.334  1.00 72.83           H
ATOM   4834 2HB  TYR A 317       6.439  -1.479 -16.680  1.00 72.83           H
ATOM   4835  CG  TYR A 317       5.449  -1.708 -14.789  1.00 72.83           C
ATOM   4836  CD1 TYR A 317       4.278  -2.439 -14.791  1.00 72.83           C
ATOM   4837  HD1 TYR A 317       4.153  -3.266 -15.490  1.00 72.83           H
ATOM   4838  CD2 TYR A 317       5.607  -0.661 -13.904  1.00 72.83           C
ATOM   4839  HD2 TYR A 317       6.532  -0.084 -13.902  1.00 72.83           H
ATOM   4840  CE1 TYR A 317       3.221  -2.108 -13.871  1.00 72.83           C
ATOM   4841  HE1 TYR A 317       2.291  -2.677 -13.862  1.00 72.83           H
ATOM   4842  CE2 TYR A 317       4.551  -0.331 -12.983  1.00 72.83           C
ATOM   4843  HE2 TYR A 317       4.663   0.493 -12.279  1.00 72.83           H
ATOM   4844  CZ  TYR A 317       3.410  -1.071 -13.012  1.00 72.83           C
ATOM   4845  OH  TYR A 317       2.412  -0.759 -12.142  1.00 72.83           O
ATOM   4846  HH  TYR A 317       1.757  -1.513 -12.088  1.00 72.83           H
ATOM   4847  HN  TYR A 317       6.932  -3.672 -14.071  1.00 72.83           H
ATOM   4848  N   VAL A 318       9.010  -3.830 -16.458  1.00 71.40           N
ATOM   4849  CA  VAL A 318      10.235  -3.999 -17.222  1.00 71.40           C
ATOM   4850  C   VAL A 318      10.209  -5.357 -17.924  1.00 71.40           C
ATOM   4851  O   VAL A 318      10.373  -5.434 -19.141  1.00 71.40           O
ATOM   4852  HA  VAL A 318      10.262  -3.213 -17.977  1.00 71.40           H
ATOM   4853  CB  VAL A 318      11.450  -3.820 -16.309  1.00 71.40           C
ATOM   4854  HB  VAL A 318      11.326  -4.483 -15.453  1.00 71.40           H
ATOM   4855  CG1 VAL A 318      12.739  -4.219 -17.030  1.00 71.40           C
ATOM   4856 1HG1 VAL A 318      12.679  -5.265 -17.331  1.00 71.40           H
ATOM   4857 2HG1 VAL A 318      12.871  -3.593 -17.913  1.00 71.40           H
ATOM   4858 3HG1 VAL A 318      13.587  -4.083 -16.359  1.00 71.40           H
ATOM   4859  CG2 VAL A 318      11.536  -2.386 -15.784  1.00 71.40           C
ATOM   4860 1HG2 VAL A 318      11.625  -1.696 -16.624  1.00 71.40           H
ATOM   4861 2HG2 VAL A 318      10.635  -2.152 -15.217  1.00 71.40           H
ATOM   4862 3HG2 VAL A 318      12.408  -2.287 -15.139  1.00 71.40           H
ATOM   4863  HN  VAL A 318       9.136  -3.760 -15.468  1.00 71.40           H
ATOM   4864  N   PHE A 319      10.001  -6.396 -17.128  1.00 71.66           N
ATOM   4865  CA  PHE A 319      10.191  -7.755 -17.606  1.00 71.66           C
ATOM   4866  C   PHE A 319       8.987  -8.221 -18.427  1.00 71.66           C
ATOM   4867  O   PHE A 319       9.137  -9.000 -19.367  1.00 71.66           O
ATOM   4868  HA  PHE A 319      11.081  -7.755 -18.236  1.00 71.66           H
ATOM   4869  CB  PHE A 319      10.327  -8.648 -16.371  1.00 71.66           C
ATOM   4870 1HB  PHE A 319       9.586  -8.345 -15.632  1.00 71.66           H
ATOM   4871 2HB  PHE A 319      10.097  -9.676 -16.651  1.00 71.66           H
ATOM   4872  CG  PHE A 319      11.714  -8.610 -15.725  1.00 71.66           C
ATOM   4873  CD1 PHE A 319      12.785  -9.127 -16.384  1.00 71.66           C
ATOM   4874  HD1 PHE A 319      12.656  -9.568 -17.373  1.00 71.66           H
ATOM   4875  CD2 PHE A 319      11.875  -8.059 -14.492  1.00 71.66           C
ATOM   4876  HD2 PHE A 319      11.016  -7.645 -13.964  1.00 71.66           H
ATOM   4877  CE1 PHE A 319      14.072  -9.091 -15.785  1.00 71.66           C
ATOM   4878  HE1 PHE A 319      14.931  -9.506 -16.314  1.00 71.66           H
ATOM   4879  CE2 PHE A 319      13.162  -8.024 -13.893  1.00 71.66           C
ATOM   4880  HE2 PHE A 319      13.291  -7.583 -12.905  1.00 71.66           H
ATOM   4881  CZ  PHE A 319      14.234  -8.541 -14.552  1.00 71.66           C
ATOM   4882  HZ  PHE A 319      15.221  -8.514 -14.092  1.00 71.66           H
ATOM   4883  HN  PHE A 319       9.709  -6.320 -16.175  1.00 71.66           H
ATOM   4884  N   VAL A 320       7.821  -7.724 -18.042  1.00 68.28           N
ATOM   4885  CA  VAL A 320       6.572  -8.294 -18.518  1.00 68.28           C
ATOM   4886  C   VAL A 320       5.945  -7.350 -19.547  1.00 68.28           C
ATOM   4887  O   VAL A 320       5.192  -7.786 -20.416  1.00 68.28           O
ATOM   4888  HA  VAL A 320       6.806  -9.239 -19.006  1.00 68.28           H
ATOM   4889  CB  VAL A 320       5.646  -8.587 -17.335  1.00 68.28           C
ATOM   4890  HB  VAL A 320       5.215  -7.643 -17.004  1.00 68.28           H
ATOM   4891  CG1 VAL A 320       4.497  -9.507 -17.754  1.00 68.28           C
ATOM   4892 1HG1 VAL A 320       3.916  -9.028 -18.541  1.00 68.28           H
ATOM   4893 2HG1 VAL A 320       4.902 -10.449 -18.123  1.00 68.28           H
ATOM   4894 3HG1 VAL A 320       3.855  -9.700 -16.894  1.00 68.28           H
ATOM   4895  CG2 VAL A 320       6.428  -9.184 -16.163  1.00 68.28           C
ATOM   4896 1HG2 VAL A 320       6.899 -10.115 -16.477  1.00 68.28           H
ATOM   4897 2HG2 VAL A 320       7.194  -8.479 -15.841  1.00 68.28           H
ATOM   4898 3HG2 VAL A 320       5.746  -9.383 -15.336  1.00 68.28           H
ATOM   4899  HN  VAL A 320       7.721  -6.949 -17.418  1.00 68.28           H
ATOM   4900  N   GLY A 321       6.280  -6.075 -19.414  1.00 70.13           N
ATOM   4901  CA  GLY A 321       5.718  -5.059 -20.287  1.00 70.13           C
ATOM   4902  C   GLY A 321       6.551  -4.908 -21.562  1.00 70.13           C
ATOM   4903  O   GLY A 321       7.541  -4.178 -21.578  1.00 70.13           O
ATOM   4904 1HA  GLY A 321       4.693  -5.325 -20.548  1.00 70.13           H
ATOM   4905 2HA  GLY A 321       5.676  -4.105 -19.761  1.00 70.13           H
ATOM   4906  HN  GLY A 321       6.922  -5.734 -18.728  1.00 70.13           H
ATOM   4907  N   GLU A 322       6.120  -5.611 -22.599  1.00 74.79           N
ATOM   4908  CA  GLU A 322       6.731  -5.464 -23.909  1.00 74.79           C
ATOM   4909  C   GLU A 322       6.730  -3.994 -24.334  1.00 74.79           C
ATOM   4910  O   GLU A 322       7.727  -3.493 -24.851  1.00 74.79           O
ATOM   4911  HA  GLU A 322       7.757  -5.814 -23.790  1.00 74.79           H
ATOM   4912  CB  GLU A 322       6.021  -6.335 -24.947  1.00 74.79           C
ATOM   4913 1HB  GLU A 322       4.944  -6.186 -24.876  1.00 74.79           H
ATOM   4914 2HB  GLU A 322       6.421  -6.125 -25.938  1.00 74.79           H
ATOM   4915  CG  GLU A 322       6.278  -7.821 -24.684  1.00 74.79           C
ATOM   4916 1HG  GLU A 322       7.346  -7.990 -24.547  1.00 74.79           H
ATOM   4917 2HG  GLU A 322       5.787  -8.120 -23.758  1.00 74.79           H
ATOM   4918  CD  GLU A 322       5.764  -8.679 -25.841  1.00 74.79           C
ATOM   4919  OE1 GLU A 322       6.139  -9.871 -25.873  1.00 74.79           O
ATOM   4920  OE2 GLU A 322       5.009  -8.124 -26.668  1.00 74.79           O
ATOM   4921  HN  GLU A 322       5.368  -6.269 -22.555  1.00 74.79           H
ATOM   4922  N   ARG A 323       5.599  -3.345 -24.099  1.00 75.09           N
ATOM   4923  CA  ARG A 323       5.426  -1.966 -24.523  1.00 75.09           C
ATOM   4924  C   ARG A 323       6.409  -1.056 -23.784  1.00 75.09           C
ATOM   4925  O   ARG A 323       7.084  -0.233 -24.402  1.00 75.09           O
ATOM   4926  HA  ARG A 323       5.631  -1.976 -25.594  1.00 75.09           H
ATOM   4927  CB  ARG A 323       3.999  -1.483 -24.260  1.00 75.09           C
ATOM   4928 1HB  ARG A 323       3.332  -2.341 -24.172  1.00 75.09           H
ATOM   4929 2HB  ARG A 323       3.960  -0.951 -23.310  1.00 75.09           H
ATOM   4930  CG  ARG A 323       3.514  -0.566 -25.385  1.00 75.09           C
ATOM   4931 1HG  ARG A 323       4.174   0.297 -25.465  1.00 75.09           H
ATOM   4932 2HG  ARG A 323       3.563  -1.095 -26.337  1.00 75.09           H
ATOM   4933  CD  ARG A 323       2.080  -0.097 -25.130  1.00 75.09           C
ATOM   4934 1HD  ARG A 323       1.506  -0.894 -24.658  1.00 75.09           H
ATOM   4935 2HD  ARG A 323       2.082   0.746 -24.438  1.00 75.09           H
ATOM   4936  NE  ARG A 323       1.442   0.299 -26.405  1.00 75.09           N
ATOM   4937  HE  ARG A 323       1.988   0.238 -27.241  1.00 75.09           H
ATOM   4938  CZ  ARG A 323       0.179   0.734 -26.511  1.00 75.09           C
ATOM   4939  NH1 ARG A 323      -0.598   0.835 -25.424  1.00 75.09           N
ATOM   4940 1HH1 ARG A 323      -0.236   0.586 -24.525  1.00 75.09           H
ATOM   4941 2HH1 ARG A 323      -1.539   1.161 -25.511  1.00 75.09           H
ATOM   4942  NH2 ARG A 323      -0.295   1.065 -27.719  1.00 75.09           N
ATOM   4943 1HH2 ARG A 323      -1.235   1.392 -27.815  1.00 75.09           H
ATOM   4944 2HH2 ARG A 323       0.292   0.987 -28.525  1.00 75.09           H
ATOM   4945  HN  ARG A 323       4.812  -3.744 -23.629  1.00 75.09           H
ATOM   4946  N   PHE A 324       6.459  -1.234 -22.472  1.00 76.66           N
ATOM   4947  CA  PHE A 324       7.352  -0.442 -21.643  1.00 76.66           C
ATOM   4948  C   PHE A 324       8.813  -0.673 -22.033  1.00 76.66           C
ATOM   4949  O   PHE A 324       9.608   0.265 -22.060  1.00 76.66           O
ATOM   4950  HA  PHE A 324       7.096   0.606 -21.802  1.00 76.66           H
ATOM   4951  CB  PHE A 324       7.144  -0.900 -20.198  1.00 76.66           C
ATOM   4952 1HB  PHE A 324       6.081  -0.853 -19.961  1.00 76.66           H
ATOM   4953 2HB  PHE A 324       7.442  -1.945 -20.112  1.00 76.66           H
ATOM   4954  CG  PHE A 324       7.918  -0.078 -19.166  1.00 76.66           C
ATOM   4955  CD1 PHE A 324       9.153  -0.481 -18.763  1.00 76.66           C
ATOM   4956  HD1 PHE A 324       9.591  -1.390 -19.175  1.00 76.66           H
ATOM   4957  CD2 PHE A 324       7.372   1.057 -18.652  1.00 76.66           C
ATOM   4958  HD2 PHE A 324       6.382   1.380 -18.975  1.00 76.66           H
ATOM   4959  CE1 PHE A 324       9.872   0.283 -17.806  1.00 76.66           C
ATOM   4960  HE1 PHE A 324      10.862  -0.040 -17.483  1.00 76.66           H
ATOM   4961  CE2 PHE A 324       8.091   1.821 -17.695  1.00 76.66           C
ATOM   4962  HE2 PHE A 324       7.653   2.730 -17.283  1.00 76.66           H
ATOM   4963  CZ  PHE A 324       9.326   1.417 -17.292  1.00 76.66           C
ATOM   4964  HZ  PHE A 324       9.878   2.004 -16.557  1.00 76.66           H
ATOM   4965  HN  PHE A 324       5.904  -1.903 -21.977  1.00 76.66           H
ATOM   4966  N   ARG A 325       9.122  -1.928 -22.327  1.00 79.43           N
ATOM   4967  CA  ARG A 325      10.483  -2.302 -22.671  1.00 79.43           C
ATOM   4968  C   ARG A 325      10.925  -1.582 -23.947  1.00 79.43           C
ATOM   4969  O   ARG A 325      12.069  -1.145 -24.052  1.00 79.43           O
ATOM   4970  HA  ARG A 325      11.083  -1.990 -21.817  1.00 79.43           H
ATOM   4971  CB  ARG A 325      10.602  -3.814 -22.879  1.00 79.43           C
ATOM   4972 1HB  ARG A 325       9.896  -4.331 -22.230  1.00 79.43           H
ATOM   4973 2HB  ARG A 325      10.335  -4.065 -23.906  1.00 79.43           H
ATOM   4974  CG  ARG A 325      12.024  -4.297 -22.583  1.00 79.43           C
ATOM   4975 1HG  ARG A 325      12.721  -3.840 -23.286  1.00 79.43           H
ATOM   4976 2HG  ARG A 325      12.320  -3.975 -21.585  1.00 79.43           H
ATOM   4977  CD  ARG A 325      12.116  -5.821 -22.682  1.00 79.43           C
ATOM   4978 1HD  ARG A 325      13.151  -6.139 -22.558  1.00 79.43           H
ATOM   4979 2HD  ARG A 325      11.542  -6.281 -21.878  1.00 79.43           H
ATOM   4980  NE  ARG A 325      11.602  -6.275 -23.993  1.00 79.43           N
ATOM   4981  HE  ARG A 325      11.348  -5.578 -24.664  1.00 79.43           H
ATOM   4982  CZ  ARG A 325      11.456  -7.562 -24.338  1.00 79.43           C
ATOM   4983  NH1 ARG A 325      11.781  -8.537 -23.479  1.00 79.43           N
ATOM   4984 1HH1 ARG A 325      12.135  -8.308 -22.573  1.00 79.43           H
ATOM   4985 2HH1 ARG A 325      11.669  -9.495 -23.744  1.00 79.43           H
ATOM   4986  NH2 ARG A 325      10.980  -7.858 -25.555  1.00 79.43           N
ATOM   4987 1HH2 ARG A 325      10.865  -8.813 -25.828  1.00 79.43           H
ATOM   4988 2HH2 ARG A 325      10.740  -7.124 -26.191  1.00 79.43           H
ATOM   4989  HN  ARG A 325       8.462  -2.680 -22.332  1.00 79.43           H
ATOM   4990  N   ARG A 326       9.994  -1.482 -24.884  1.00 80.11           N
ATOM   4991  CA  ARG A 326      10.242  -0.741 -26.109  1.00 80.11           C
ATOM   4992  C   ARG A 326      10.423   0.747 -25.802  1.00 80.11           C
ATOM   4993  O   ARG A 326      11.354   1.378 -26.299  1.00 80.11           O
ATOM   4994  HA  ARG A 326      11.157  -1.172 -26.515  1.00 80.11           H
ATOM   4995  CB  ARG A 326       9.089  -0.913 -27.101  1.00 80.11           C
ATOM   4996 1HB  ARG A 326       8.138  -0.812 -26.578  1.00 80.11           H
ATOM   4997 2HB  ARG A 326       9.128  -0.122 -27.850  1.00 80.11           H
ATOM   4998  CG  ARG A 326       9.157  -2.278 -27.788  1.00 80.11           C
ATOM   4999 1HG  ARG A 326      10.048  -2.331 -28.413  1.00 80.11           H
ATOM   5000 2HG  ARG A 326       9.247  -3.064 -27.038  1.00 80.11           H
ATOM   5001  CD  ARG A 326       7.912  -2.523 -28.644  1.00 80.11           C
ATOM   5002 1HD  ARG A 326       7.019  -2.487 -28.020  1.00 80.11           H
ATOM   5003 2HD  ARG A 326       7.813  -1.735 -29.390  1.00 80.11           H
ATOM   5004  NE  ARG A 326       8.009  -3.841 -29.312  1.00 80.11           N
ATOM   5005  HE  ARG A 326       8.418  -4.596 -28.801  1.00 80.11           H
ATOM   5006  CZ  ARG A 326       7.581  -4.084 -30.558  1.00 80.11           C
ATOM   5007  NH1 ARG A 326       7.024  -3.108 -31.289  1.00 80.11           N
ATOM   5008 1HH1 ARG A 326       6.925  -2.190 -30.905  1.00 80.11           H
ATOM   5009 2HH1 ARG A 326       6.708  -3.298 -32.218  1.00 80.11           H
ATOM   5010  NH2 ARG A 326       7.719  -5.317 -31.063  1.00 80.11           N
ATOM   5011 1HH2 ARG A 326       7.406  -5.516 -31.992  1.00 80.11           H
ATOM   5012 2HH2 ARG A 326       8.136  -6.040 -30.511  1.00 80.11           H
ATOM   5013  HN  ARG A 326       9.086  -1.896 -24.817  1.00 80.11           H
ATOM   5014  N   ASP A 327       9.518   1.264 -24.983  1.00 80.02           N
ATOM   5015  CA  ASP A 327       9.522   2.681 -24.663  1.00 80.02           C
ATOM   5016  C   ASP A 327      10.838   3.039 -23.969  1.00 80.02           C
ATOM   5017  O   ASP A 327      11.420   4.088 -24.238  1.00 80.02           O
ATOM   5018  HA  ASP A 327       9.403   3.191 -25.618  1.00 80.02           H
ATOM   5019  CB  ASP A 327       8.376   3.034 -23.713  1.00 80.02           C
ATOM   5020 1HB  ASP A 327       8.443   2.423 -22.813  1.00 80.02           H
ATOM   5021 2HB  ASP A 327       8.466   4.074 -23.399  1.00 80.02           H
ATOM   5022  CG  ASP A 327       7.019   2.813 -24.385  1.00 80.02           C
ATOM   5023  OD1 ASP A 327       6.967   2.971 -25.624  1.00 80.02           O
ATOM   5024  OD2 ASP A 327       6.065   2.491 -23.645  1.00 80.02           O
ATOM   5025  HN  ASP A 327       8.794   0.733 -24.544  1.00 80.02           H
ATOM   5026  N   LEU A 328      11.268   2.146 -23.089  1.00 82.15           N
ATOM   5027  CA  LEU A 328      12.481   2.375 -22.322  1.00 82.15           C
ATOM   5028  C   LEU A 328      13.659   2.556 -23.282  1.00 82.15           C
ATOM   5029  O   LEU A 328      14.404   3.530 -23.179  1.00 82.15           O
ATOM   5030  HA  LEU A 328      12.344   3.301 -21.764  1.00 82.15           H
ATOM   5031  CB  LEU A 328      12.687   1.256 -21.299  1.00 82.15           C
ATOM   5032 1HB  LEU A 328      11.843   1.262 -20.610  1.00 82.15           H
ATOM   5033 2HB  LEU A 328      12.664   0.302 -21.825  1.00 82.15           H
ATOM   5034  CG  LEU A 328      13.978   1.325 -20.481  1.00 82.15           C
ATOM   5035  HG  LEU A 328      14.818   1.395 -21.173  1.00 82.15           H
ATOM   5036  CD1 LEU A 328      14.008   2.581 -19.608  1.00 82.15           C
ATOM   5037 1HD1 LEU A 328      13.948   3.466 -20.242  1.00 82.15           H
ATOM   5038 2HD1 LEU A 328      13.160   2.567 -18.923  1.00 82.15           H
ATOM   5039 3HD1 LEU A 328      14.936   2.605 -19.037  1.00 82.15           H
ATOM   5040  CD2 LEU A 328      14.175   0.050 -19.659  1.00 82.15           C
ATOM   5041 1HD2 LEU A 328      13.335  -0.075 -18.976  1.00 82.15           H
ATOM   5042 2HD2 LEU A 328      14.230  -0.809 -20.328  1.00 82.15           H
ATOM   5043 3HD2 LEU A 328      15.100   0.126 -19.087  1.00 82.15           H
ATOM   5044  HN  LEU A 328      10.804   1.281 -22.898  1.00 82.15           H
ATOM   5045  N   VAL A 329      13.791   1.603 -24.192  1.00 81.75           N
ATOM   5046  CA  VAL A 329      14.908   1.605 -25.121  1.00 81.75           C
ATOM   5047  C   VAL A 329      14.847   2.868 -25.983  1.00 81.75           C
ATOM   5048  O   VAL A 329      15.880   3.446 -26.318  1.00 81.75           O
ATOM   5049  HA  VAL A 329      15.826   1.627 -24.533  1.00 81.75           H
ATOM   5050  CB  VAL A 329      14.905   0.318 -25.947  1.00 81.75           C
ATOM   5051  HB  VAL A 329      13.935   0.237 -26.439  1.00 81.75           H
ATOM   5052  CG1 VAL A 329      15.981   0.361 -27.035  1.00 81.75           C
ATOM   5053 1HG1 VAL A 329      15.791   1.203 -27.700  1.00 81.75           H
ATOM   5054 2HG1 VAL A 329      16.961   0.476 -26.572  1.00 81.75           H
ATOM   5055 3HG1 VAL A 329      15.956  -0.567 -27.607  1.00 81.75           H
ATOM   5056  CG2 VAL A 329      15.081  -0.909 -25.050  1.00 81.75           C
ATOM   5057 1HG2 VAL A 329      16.030  -0.838 -24.519  1.00 81.75           H
ATOM   5058 2HG2 VAL A 329      14.263  -0.954 -24.331  1.00 81.75           H
ATOM   5059 3HG2 VAL A 329      15.075  -1.811 -25.663  1.00 81.75           H
ATOM   5060  HN  VAL A 329      13.153   0.841 -24.301  1.00 81.75           H
ATOM   5061  N   LYS A 330      13.626   3.260 -26.317  1.00 81.36           N
[truncated: 117,320 more chars]
