# Supplementary material for: Noncanonical roles of chemokine regions in CCR9 activation revealed by structural modeling and mutational mapping
Source: Nat Commun. 2025 Aug 18;16:7695. doi: 10.1038/s41467-025-62321-9 (PMC12361432; doi:10.1038/s41467-025-62321-9)
Supplement: Supplementary file 4 — Supplementary Data 2 [file 41467_2025_62321_MOESM4_ESM.zip › CCR9_CCL25_rnk188.pdb]

SSBOND   1 CYS A   38    CYS A  289 
SSBOND   2 CYS A  119    CYS A  198 
SSBOND   3 CYS B    7    CYS B   35 
SSBOND   4 CYS B    8    CYS B   52 
ATOM      1  N   GLU A  20      -4.844  -5.574  60.016  1.00 49.25           N
ATOM      2  CA  GLU A  20      -4.981  -5.178  58.625  1.00 49.25           C
ATOM      3  C   GLU A  20      -3.653  -5.361  57.888  1.00 49.25           C
ATOM      4  O   GLU A  20      -3.637  -5.629  56.688  1.00 49.25           O
ATOM      5  HA  GLU A  20      -5.732  -5.847  58.206  1.00 49.25           H
ATOM      6  CB  GLU A  20      -5.476  -3.734  58.512  1.00 49.25           C
ATOM      7 1HB  GLU A  20      -5.099  -3.150  59.351  1.00 49.25           H
ATOM      8 2HB  GLU A  20      -5.195  -3.325  57.541  1.00 49.25           H
ATOM      9  CG  GLU A  20      -7.003  -3.672  58.581  1.00 49.25           C
ATOM     10 1HG  GLU A  20      -7.429  -4.536  58.072  1.00 49.25           H
ATOM     11 2HG  GLU A  20      -7.326  -3.723  59.621  1.00 49.25           H
ATOM     12  CD  GLU A  20      -7.528  -2.385  57.940  1.00 49.25           C
ATOM     13  OE1 GLU A  20      -8.747  -2.346  57.663  1.00 49.25           O
ATOM     14  OE2 GLU A  20      -6.700  -1.471  57.742  1.00 49.25           O
ATOM     15  HN  GLU A  20      -3.928  -5.872  60.283  1.00 49.25           H
ATOM     16  N   SER A  21      -2.571  -5.210  58.638  1.00 53.68           N
ATOM     17  CA  SER A  21      -1.241  -5.287  58.057  1.00 53.68           C
ATOM     18  C   SER A  21      -0.965  -6.710  57.569  1.00 53.68           C
ATOM     19  O   SER A  21      -0.452  -6.905  56.468  1.00 53.68           O
ATOM     20  HA  SER A  21      -1.252  -4.590  57.218  1.00 53.68           H
ATOM     21  CB  SER A  21      -0.174  -4.854  59.064  1.00 53.68           C
ATOM     22 1HB  SER A  21       0.749  -4.617  58.535  1.00 53.68           H
ATOM     23 2HB  SER A  21      -0.497  -3.942  59.566  1.00 53.68           H
ATOM     24  OG  SER A  21       0.083  -5.865  60.036  1.00 53.68           O
ATOM     25  HG  SER A  21       0.799  -5.560  60.665  1.00 53.68           H
ATOM     26  HN  SER A  21      -2.592  -5.038  59.623  1.00 53.68           H
ATOM     27  N   THR A  22      -1.316  -7.670  58.413  1.00 53.48           N
ATOM     28  CA  THR A  22      -1.016  -9.063  58.130  1.00 53.48           C
ATOM     29  C   THR A  22      -1.832  -9.551  56.931  1.00 53.48           C
ATOM     30  O   THR A  22      -1.277 -10.096  55.978  1.00 53.48           O
ATOM     31  HA  THR A  22       0.036  -9.138  57.853  1.00 53.48           H
ATOM     32  CB  THR A  22      -1.267  -9.869  59.405  1.00 53.48           C
ATOM     33  HB  THR A  22      -2.335  -9.961  59.604  1.00 53.48           H
ATOM     34  OG1 THR A  22      -0.513  -9.186  60.403  1.00 53.48           O
ATOM     35  HG1 THR A  22      -0.796  -9.489  61.313  1.00 53.48           H
ATOM     36  CG2 THR A  22      -0.637 -11.263  59.351  1.00 53.48           C
ATOM     37 1HG2 THR A  22       0.441 -11.169  59.220  1.00 53.48           H
ATOM     38 2HG2 THR A  22      -1.058 -11.819  58.513  1.00 53.48           H
ATOM     39 3HG2 THR A  22      -0.846 -11.792  60.280  1.00 53.48           H
ATOM     40  HN  THR A  22      -1.797  -7.508  59.275  1.00 53.48           H
ATOM     41  N   SER A  23      -3.137  -9.339  57.018  1.00 55.26           N
ATOM     42  CA  SER A  23      -4.036  -9.760  55.957  1.00 55.26           C
ATOM     43  C   SER A  23      -3.687  -9.034  54.657  1.00 55.26           C
ATOM     44  O   SER A  23      -3.732  -9.627  53.580  1.00 55.26           O
ATOM     45  HA  SER A  23      -3.874 -10.833  55.852  1.00 55.26           H
ATOM     46  CB  SER A  23      -5.495  -9.500  56.336  1.00 55.26           C
ATOM     47 1HB  SER A  23      -6.144  -9.827  55.524  1.00 55.26           H
ATOM     48 2HB  SER A  23      -5.754 -10.096  57.212  1.00 55.26           H
ATOM     49  OG  SER A  23      -5.738  -8.123  56.611  1.00 55.26           O
ATOM     50  HG  SER A  23      -6.704  -7.982  56.826  1.00 55.26           H
ATOM     51  HN  SER A  23      -3.580  -8.889  57.794  1.00 55.26           H
ATOM     52  N   SER A  24      -3.348  -7.761  54.799  1.00 61.05           N
ATOM     53  CA  SER A  24      -2.965  -6.956  53.652  1.00 61.05           C
ATOM     54  C   SER A  24      -1.699  -7.527  53.011  1.00 61.05           C
ATOM     55  O   SER A  24      -1.496  -7.394  51.805  1.00 61.05           O
ATOM     56  HA  SER A  24      -3.806  -7.019  52.962  1.00 61.05           H
ATOM     57  CB  SER A  24      -2.744  -5.496  54.054  1.00 61.05           C
ATOM     58 1HB  SER A  24      -2.834  -4.860  53.173  1.00 61.05           H
ATOM     59 2HB  SER A  24      -3.526  -5.189  54.749  1.00 61.05           H
ATOM     60  OG  SER A  24      -1.469  -5.295  54.656  1.00 61.05           O
ATOM     61  HG  SER A  24      -1.298  -6.003  55.340  1.00 61.05           H
ATOM     62  HN  SER A  24      -3.333  -7.282  55.677  1.00 61.05           H
ATOM     63  N   MET A  25      -0.881  -8.151  53.845  1.00 62.21           N
ATOM     64  CA  MET A  25       0.349  -8.761  53.371  1.00 62.21           C
ATOM     65  C   MET A  25       0.066 -10.084  52.658  1.00 62.21           C
ATOM     66  O   MET A  25       0.592 -10.334  51.574  1.00 62.21           O
ATOM     67  HA  MET A  25       0.779  -8.046  52.669  1.00 62.21           H
ATOM     68  CB  MET A  25       1.285  -9.010  54.556  1.00 62.21           C
ATOM     69 1HB  MET A  25       1.247  -8.161  55.239  1.00 62.21           H
ATOM     70 2HB  MET A  25       0.948  -9.883  55.113  1.00 62.21           H
ATOM     71  CG  MET A  25       2.724  -9.225  54.082  1.00 62.21           C
ATOM     72 1HG  MET A  25       3.338  -9.586  54.907  1.00 62.21           H
ATOM     73 2HG  MET A  25       2.750  -9.990  53.306  1.00 62.21           H
ATOM     74  SD  MET A  25       3.394  -7.695  53.450  1.00 62.21           S
ATOM     75  CE  MET A  25       5.114  -7.911  53.874  1.00 62.21           C
ATOM     76 1HE  MET A  25       5.211  -8.025  54.954  1.00 62.21           H
ATOM     77 2HE  MET A  25       5.501  -8.802  53.379  1.00 62.21           H
ATOM     78 3HE  MET A  25       5.681  -7.039  53.548  1.00 62.21           H
ATOM     79  HN  MET A  25      -1.048  -8.244  54.827  1.00 62.21           H
ATOM     80  N   GLU A  26      -0.764 -10.897  53.294  1.00 62.24           N
ATOM     81  CA  GLU A  26      -1.136 -12.182  52.726  1.00 62.24           C
ATOM     82  C   GLU A  26      -1.827 -11.986  51.375  1.00 62.24           C
ATOM     83  O   GLU A  26      -1.504 -12.667  50.404  1.00 62.24           O
ATOM     84  HA  GLU A  26      -0.197 -12.719  52.587  1.00 62.24           H
ATOM     85  CB  GLU A  26      -2.027 -12.970  53.689  1.00 62.24           C
ATOM     86 1HB  GLU A  26      -2.795 -12.314  54.098  1.00 62.24           H
ATOM     87 2HB  GLU A  26      -2.433 -13.845  53.181  1.00 62.24           H
ATOM     88  CG  GLU A  26      -1.219 -13.498  54.876  1.00 62.24           C
ATOM     89 1HG  GLU A  26      -0.400 -14.120  54.515  1.00 62.24           H
ATOM     90 2HG  GLU A  26      -0.772 -12.663  55.416  1.00 62.24           H
ATOM     91  CD  GLU A  26      -2.104 -14.310  55.824  1.00 62.24           C
ATOM     92  OE1 GLU A  26      -1.527 -15.098  56.604  1.00 62.24           O
ATOM     93  OE2 GLU A  26      -3.338 -14.124  55.747  1.00 62.24           O
ATOM     94  HN  GLU A  26      -1.180 -10.691  54.180  1.00 62.24           H
ATOM     95  N   ASP A  27      -2.765 -11.051  51.358  1.00 61.78           N
ATOM     96  CA  ASP A  27      -3.510 -10.761  50.144  1.00 61.78           C
ATOM     97  C   ASP A  27      -2.530 -10.429  49.017  1.00 61.78           C
ATOM     98  O   ASP A  27      -2.732 -10.838  47.874  1.00 61.78           O
ATOM     99  HA  ASP A  27      -4.089 -11.662  49.941  1.00 61.78           H
ATOM    100  CB  ASP A  27      -4.433  -9.556  50.338  1.00 61.78           C
ATOM    101 1HB  ASP A  27      -3.901  -8.769  50.874  1.00 61.78           H
ATOM    102 2HB  ASP A  27      -4.713  -9.148  49.367  1.00 61.78           H
ATOM    103  CG  ASP A  27      -5.691  -9.949  51.115  1.00 61.78           C
ATOM    104  OD1 ASP A  27      -5.916 -11.171  51.249  1.00 61.78           O
ATOM    105  OD2 ASP A  27      -6.399  -9.018  51.555  1.00 61.78           O
ATOM    106  HN  ASP A  27      -3.019 -10.498  52.151  1.00 61.78           H
ATOM    107  N   TYR A  28      -1.490  -9.692  49.378  1.00 64.26           N
ATOM    108  CA  TYR A  28      -0.491  -9.280  48.406  1.00 64.26           C
ATOM    109  C   TYR A  28       0.341 -10.475  47.936  1.00 64.26           C
ATOM    110  O   TYR A  28       0.722 -10.549  46.769  1.00 64.26           O
ATOM    111  HA  TYR A  28      -1.012  -8.850  47.550  1.00 64.26           H
ATOM    112  CB  TYR A  28       0.423  -8.292  49.133  1.00 64.26           C
ATOM    113 1HB  TYR A  28      -0.190  -7.515  49.590  1.00 64.26           H
ATOM    114 2HB  TYR A  28       0.932  -8.813  49.944  1.00 64.26           H
ATOM    115  CG  TYR A  28       1.469  -7.633  48.232  1.00 64.26           C
ATOM    116  CD1 TYR A  28       2.705  -8.224  48.064  1.00 64.26           C
ATOM    117  HD1 TYR A  28       2.935  -9.160  48.573  1.00 64.26           H
ATOM    118  CD2 TYR A  28       1.177  -6.448  47.588  1.00 64.26           C
ATOM    119  HD2 TYR A  28       0.201  -5.982  47.721  1.00 64.26           H
ATOM    120  CE1 TYR A  28       3.690  -7.604  47.216  1.00 64.26           C
ATOM    121  HE1 TYR A  28       4.670  -8.060  47.074  1.00 64.26           H
ATOM    122  CE2 TYR A  28       2.162  -5.828  46.740  1.00 64.26           C
ATOM    123  HE2 TYR A  28       1.944  -4.892  46.226  1.00 64.26           H
ATOM    124  CZ  TYR A  28       3.370  -6.436  46.596  1.00 64.26           C
ATOM    125  OH  TYR A  28       4.300  -5.851  45.795  1.00 64.26           O
ATOM    126  HH  TYR A  28       4.871  -6.551  45.367  1.00 64.26           H
ATOM    127  HN  TYR A  28      -1.325  -9.377  50.312  1.00 64.26           H
ATOM    128  N   VAL A  29       0.598 -11.380  48.868  1.00 61.71           N
ATOM    129  CA  VAL A  29       1.415 -12.545  48.575  1.00 61.71           C
ATOM    130  C   VAL A  29       0.611 -13.524  47.718  1.00 61.71           C
ATOM    131  O   VAL A  29       1.157 -14.161  46.818  1.00 61.71           O
ATOM    132  HA  VAL A  29       2.279 -12.206  48.003  1.00 61.71           H
ATOM    133  CB  VAL A  29       1.924 -13.169  49.877  1.00 61.71           C
ATOM    134  HB  VAL A  29       1.128 -13.793  50.283  1.00 61.71           H
ATOM    135  CG1 VAL A  29       3.138 -14.063  49.618  1.00 61.71           C
ATOM    136 1HG1 VAL A  29       2.860 -14.864  48.933  1.00 61.71           H
ATOM    137 2HG1 VAL A  29       3.939 -13.470  49.178  1.00 61.71           H
ATOM    138 3HG1 VAL A  29       3.479 -14.493  50.560  1.00 61.71           H
ATOM    139  CG2 VAL A  29       2.248 -12.089  50.911  1.00 61.71           C
ATOM    140 1HG2 VAL A  29       3.019 -11.427  50.516  1.00 61.71           H
ATOM    141 2HG2 VAL A  29       1.350 -11.512  51.128  1.00 61.71           H
ATOM    142 3HG2 VAL A  29       2.608 -12.560  51.827  1.00 61.71           H
ATOM    143  HN  VAL A  29       0.260 -11.327  49.808  1.00 61.71           H
ATOM    144  N   ASN A  30      -0.674 -13.615  48.028  1.00 63.81           N
ATOM    145  CA  ASN A  30      -1.526 -14.614  47.405  1.00 63.81           C
ATOM    146  C   ASN A  30      -2.016 -14.090  46.054  1.00 63.81           C
ATOM    147  O   ASN A  30      -2.549 -14.850  45.246  1.00 63.81           O
ATOM    148  HA  ASN A  30      -0.901 -15.502  47.307  1.00 63.81           H
ATOM    149  CB  ASN A  30      -2.752 -14.909  48.271  1.00 63.81           C
ATOM    150 1HB  ASN A  30      -3.196 -13.973  48.611  1.00 63.81           H
ATOM    151 2HB  ASN A  30      -3.507 -15.422  47.676  1.00 63.81           H
ATOM    152  CG  ASN A  30      -2.377 -15.770  49.479  1.00 63.81           C
ATOM    153  OD1 ASN A  30      -1.368 -16.456  49.495  1.00 63.81           O
ATOM    154  ND2 ASN A  30      -3.242 -15.695  50.487  1.00 63.81           N
ATOM    155 1HD2 ASN A  30      -4.050 -15.112  50.409  1.00 63.81           H
ATOM    156 2HD2 ASN A  30      -3.083 -16.222  51.322  1.00 63.81           H
ATOM    157  HN  ASN A  30      -1.133 -13.022  48.689  1.00 63.81           H
ATOM    158  N   PHE A  31      -1.818 -12.796  45.850  1.00 68.37           N
ATOM    159  CA  PHE A  31      -2.182 -12.173  44.589  1.00 68.37           C
ATOM    160  C   PHE A  31      -1.385 -12.776  43.430  1.00 68.37           C
ATOM    161  O   PHE A  31      -0.158 -12.691  43.405  1.00 68.37           O
ATOM    162  HA  PHE A  31      -3.244 -12.358  44.431  1.00 68.37           H
ATOM    163  CB  PHE A  31      -1.839 -10.687  44.709  1.00 68.37           C
ATOM    164 1HB  PHE A  31      -2.294 -10.292  45.618  1.00 68.37           H
ATOM    165 2HB  PHE A  31      -0.760 -10.581  44.820  1.00 68.37           H
ATOM    166  CG  PHE A  31      -2.300  -9.844  43.518  1.00 68.37           C
ATOM    167  CD1 PHE A  31      -1.411  -9.488  42.553  1.00 68.37           C
ATOM    168  HD1 PHE A  31      -0.370  -9.802  42.627  1.00 68.37           H
ATOM    169  CD2 PHE A  31      -3.599  -9.451  43.424  1.00 68.37           C
ATOM    170  HD2 PHE A  31      -4.312  -9.737  44.198  1.00 68.37           H
ATOM    171  CE1 PHE A  31      -1.838  -8.705  41.447  1.00 68.37           C
ATOM    172  HE1 PHE A  31      -1.126  -8.420  40.674  1.00 68.37           H
ATOM    173  CE2 PHE A  31      -4.026  -8.669  42.319  1.00 68.37           C
ATOM    174  HE2 PHE A  31      -5.067  -8.354  42.244  1.00 68.37           H
ATOM    175  CZ  PHE A  31      -3.137  -8.313  41.354  1.00 68.37           C
ATOM    176  HZ  PHE A  31      -3.465  -7.712  40.505  1.00 68.37           H
ATOM    177  HN  PHE A  31      -1.418 -12.178  46.527  1.00 68.37           H
ATOM    178  N   ASN A  32      -2.115 -13.370  42.498  1.00 65.94           N
ATOM    179  CA  ASN A  32      -1.493 -13.969  41.328  1.00 65.94           C
ATOM    180  C   ASN A  32      -1.104 -12.865  40.342  1.00 65.94           C
ATOM    181  O   ASN A  32      -1.930 -12.418  39.549  1.00 65.94           O
ATOM    182  HA  ASN A  32      -0.627 -14.511  41.710  1.00 65.94           H
ATOM    183  CB  ASN A  32      -2.457 -14.920  40.617  1.00 65.94           C
ATOM    184 1HB  ASN A  32      -2.961 -15.548  41.352  1.00 65.94           H
ATOM    185 2HB  ASN A  32      -3.230 -14.345  40.106  1.00 65.94           H
ATOM    186  CG  ASN A  32      -1.716 -15.799  39.608  1.00 65.94           C
ATOM    187  OD1 ASN A  32      -0.551 -15.597  39.308  1.00 65.94           O
ATOM    188  ND2 ASN A  32      -2.455 -16.783  39.103  1.00 65.94           N
ATOM    189 1HD2 ASN A  32      -3.406 -16.894  39.392  1.00 65.94           H
ATOM    190 2HD2 ASN A  32      -2.059 -17.413  38.434  1.00 65.94           H
ATOM    191  HN  ASN A  32      -3.111 -13.447  42.532  1.00 65.94           H
ATOM    192  N   PHE A  33       0.155 -12.459  40.424  1.00 70.32           N
ATOM    193  CA  PHE A  33       0.698 -11.509  39.469  1.00 70.32           C
ATOM    194  C   PHE A  33       0.977 -12.182  38.124  1.00 70.32           C
ATOM    195  O   PHE A  33       2.123 -12.239  37.681  1.00 70.32           O
ATOM    196  HA  PHE A  33      -0.047 -10.725  39.333  1.00 70.32           H
ATOM    197  CB  PHE A  33       2.015 -10.993  40.051  1.00 70.32           C
ATOM    198 1HB  PHE A  33       2.664 -11.842  40.264  1.00 70.32           H
ATOM    199 2HB  PHE A  33       2.520 -10.386  39.299  1.00 70.32           H
ATOM    200  CG  PHE A  33       1.850 -10.164  41.326  1.00 70.32           C
ATOM    201  CD1 PHE A  33       1.625  -8.825  41.243  1.00 70.32           C
ATOM    202  HD1 PHE A  33       1.563  -8.343  40.267  1.00 70.32           H
ATOM    203  CD2 PHE A  33       1.928 -10.765  42.544  1.00 70.32           C
ATOM    204  HD2 PHE A  33       2.108 -11.838  42.611  1.00 70.32           H
ATOM    205  CE1 PHE A  33       1.471  -8.056  42.426  1.00 70.32           C
ATOM    206  HE1 PHE A  33       1.291  -6.983  42.359  1.00 70.32           H
ATOM    207  CE2 PHE A  33       1.774  -9.996  43.727  1.00 70.32           C
ATOM    208  HE2 PHE A  33       1.836 -10.478  44.703  1.00 70.32           H
ATOM    209  CZ  PHE A  33       1.549  -8.657  43.644  1.00 70.32           C
ATOM    210  HZ  PHE A  33       1.431  -8.067  44.552  1.00 70.32           H
ATOM    211  HN  PHE A  33       0.797 -12.767  41.126  1.00 70.32           H
ATOM    212  N   THR A  34      -0.089 -12.675  37.512  1.00 74.56           N
ATOM    213  CA  THR A  34      -0.044 -13.039  36.106  1.00 74.56           C
ATOM    214  C   THR A  34       0.407 -11.846  35.261  1.00 74.56           C
ATOM    215  O   THR A  34      -0.154 -10.757  35.368  1.00 74.56           O
ATOM    216  HA  THR A  34       0.702 -13.823  35.978  1.00 74.56           H
ATOM    217  CB  THR A  34      -1.422 -13.576  35.712  1.00 74.56           C
ATOM    218  HB  THR A  34      -2.157 -12.772  35.676  1.00 74.56           H
ATOM    219  OG1 THR A  34      -1.680 -14.602  36.667  1.00 74.56           O
ATOM    220  HG1 THR A  34      -0.923 -15.256  36.679  1.00 74.56           H
ATOM    221  CG2 THR A  34      -1.402 -14.311  34.371  1.00 74.56           C
ATOM    222 1HG2 THR A  34      -0.717 -15.157  34.430  1.00 74.56           H
ATOM    223 2HG2 THR A  34      -1.072 -13.629  33.588  1.00 74.56           H
ATOM    224 3HG2 THR A  34      -2.404 -14.672  34.139  1.00 74.56           H
ATOM    225  HN  THR A  34      -0.971 -12.827  37.960  1.00 74.56           H
ATOM    226  N   ASP A  35       1.417 -12.092  34.439  1.00 82.20           N
ATOM    227  CA  ASP A  35       2.114 -11.010  33.765  1.00 82.20           C
ATOM    228  C   ASP A  35       1.314 -10.584  32.532  1.00 82.20           C
ATOM    229  O   ASP A  35       1.637 -10.976  31.412  1.00 82.20           O
ATOM    230  HA  ASP A  35       2.193 -10.215  34.506  1.00 82.20           H
ATOM    231  CB  ASP A  35       3.501 -11.455  33.297  1.00 82.20           C
ATOM    232 1HB  ASP A  35       3.871 -12.247  33.949  1.00 82.20           H
ATOM    233 2HB  ASP A  35       3.433 -11.874  32.293  1.00 82.20           H
ATOM    234  CG  ASP A  35       4.483 -10.282  33.301  1.00 82.20           C
ATOM    235  OD1 ASP A  35       4.067  -9.195  33.758  1.00 82.20           O
ATOM    236  OD2 ASP A  35       5.628 -10.499  32.848  1.00 82.20           O
ATOM    237  HN  ASP A  35       1.759 -13.009  34.232  1.00 82.20           H
ATOM    238  N   PHE A  36       0.285  -9.787  32.781  1.00 89.95           N
ATOM    239  CA  PHE A  36      -0.540  -9.271  31.701  1.00 89.95           C
ATOM    240  C   PHE A  36       0.093  -8.028  31.073  1.00 89.95           C
ATOM    241  O   PHE A  36      -0.348  -7.566  30.022  1.00 89.95           O
ATOM    242  HA  PHE A  36      -0.617 -10.057  30.950  1.00 89.95           H
ATOM    243  CB  PHE A  36      -1.889  -8.888  32.313  1.00 89.95           C
ATOM    244 1HB  PHE A  36      -1.717  -8.229  33.164  1.00 89.95           H
ATOM    245 2HB  PHE A  36      -2.460  -8.318  31.580  1.00 89.95           H
ATOM    246  CG  PHE A  36      -2.726 -10.083  32.773  1.00 89.95           C
ATOM    247  CD1 PHE A  36      -2.813 -11.193  31.992  1.00 89.95           C
ATOM    248  HD1 PHE A  36      -2.286 -11.231  31.039  1.00 89.95           H
ATOM    249  CD2 PHE A  36      -3.384 -10.036  33.962  1.00 89.95           C
ATOM    250  HD2 PHE A  36      -3.314  -9.146  34.588  1.00 89.95           H
ATOM    251  CE1 PHE A  36      -3.590 -12.303  32.419  1.00 89.95           C
ATOM    252  HE1 PHE A  36      -3.659 -13.192  31.793  1.00 89.95           H
ATOM    253  CE2 PHE A  36      -4.160 -11.145  34.389  1.00 89.95           C
ATOM    254  HE2 PHE A  36      -4.687 -11.107  35.343  1.00 89.95           H
ATOM    255  CZ  PHE A  36      -4.247 -12.255  33.608  1.00 89.95           C
ATOM    256  HZ  PHE A  36      -4.843 -13.107  33.936  1.00 89.95           H
ATOM    257  HN  PHE A  36       0.012  -9.494  33.697  1.00 89.95           H
ATOM    258  N   TYR A  37       1.118  -7.522  31.744  1.00 91.53           N
ATOM    259  CA  TYR A  37       1.927  -6.455  31.181  1.00 91.53           C
ATOM    260  C   TYR A  37       3.072  -7.021  30.339  1.00 91.53           C
ATOM    261  O   TYR A  37       3.939  -7.723  30.856  1.00 91.53           O
ATOM    262  HA  TYR A  37       1.285  -5.846  30.545  1.00 91.53           H
ATOM    263  CB  TYR A  37       2.513  -5.696  32.373  1.00 91.53           C
ATOM    264 1HB  TYR A  37       1.699  -5.377  33.024  1.00 91.53           H
ATOM    265 2HB  TYR A  37       3.136  -6.377  32.953  1.00 91.53           H
ATOM    266  CG  TYR A  37       3.346  -4.473  31.984  1.00 91.53           C
ATOM    267  CD1 TYR A  37       4.692  -4.612  31.712  1.00 91.53           C
ATOM    268  HD1 TYR A  37       5.162  -5.593  31.775  1.00 91.53           H
ATOM    269  CD2 TYR A  37       2.750  -3.230  31.904  1.00 91.53           C
ATOM    270  HD2 TYR A  37       1.687  -3.120  32.119  1.00 91.53           H
ATOM    271  CE1 TYR A  37       5.475  -3.461  31.346  1.00 91.53           C
ATOM    272  HE1 TYR A  37       6.539  -3.556  31.129  1.00 91.53           H
ATOM    273  CE2 TYR A  37       3.534  -2.079  31.538  1.00 91.53           C
ATOM    274  HE2 TYR A  37       3.076  -1.092  31.472  1.00 91.53           H
ATOM    275  CZ  TYR A  37       4.857  -2.251  31.277  1.00 91.53           C
ATOM    276  OH  TYR A  37       5.597  -1.163  30.931  1.00 91.53           O
ATOM    277  HH  TYR A  37       6.317  -1.429  30.290  1.00 91.53           H
ATOM    278  HN  TYR A  37       1.396  -7.828  32.654  1.00 91.53           H
ATOM    279  N   CYS A  38       3.038  -6.694  29.055  1.00 91.49           N
ATOM    280  CA  CYS A  38       3.990  -7.258  28.114  1.00 91.49           C
ATOM    281  C   CYS A  38       5.016  -6.178  27.763  1.00 91.49           C
ATOM    282  O   CYS A  38       4.667  -5.152  27.181  1.00 91.49           O
ATOM    283  HA  CYS A  38       4.469  -8.097  28.618  1.00 91.49           H
ATOM    284  CB  CYS A  38       3.295  -7.811  26.868  1.00 91.49           C
ATOM    285 1HB  CYS A  38       2.462  -8.452  27.161  1.00 91.49           H
ATOM    286 2HB  CYS A  38       2.876  -6.993  26.282  1.00 91.49           H
ATOM    287  SG  CYS A  38       4.487  -8.760  25.855  1.00 91.49           S
ATOM    288  HN  CYS A  38       2.377  -6.058  28.658  1.00 91.49           H
ATOM    289  N   GLU A  39       6.260  -6.447  28.130  1.00 89.70           N
ATOM    290  CA  GLU A  39       7.368  -5.621  27.682  1.00 89.70           C
ATOM    291  C   GLU A  39       7.794  -6.026  26.270  1.00 89.70           C
ATOM    292  O   GLU A  39       8.202  -7.164  26.043  1.00 89.70           O
ATOM    293  HA  GLU A  39       6.984  -4.601  27.674  1.00 89.70           H
ATOM    294  CB  GLU A  39       8.545  -5.706  28.656  1.00 89.70           C
ATOM    295 1HB  GLU A  39       8.739  -6.749  28.907  1.00 89.70           H
ATOM    296 2HB  GLU A  39       9.410  -5.196  28.232  1.00 89.70           H
ATOM    297  CG  GLU A  39       8.223  -4.990  29.969  1.00 89.70           C
ATOM    298 1HG  GLU A  39       7.895  -3.971  29.761  1.00 89.70           H
ATOM    299 2HG  GLU A  39       7.396  -5.494  30.469  1.00 89.70           H
ATOM    300  CD  GLU A  39       9.443  -4.961  30.891  1.00 89.70           C
ATOM    301  OE1 GLU A  39       9.291  -4.438  32.017  1.00 89.70           O
ATOM    302  OE2 GLU A  39      10.500  -5.462  30.450  1.00 89.70           O
ATOM    303  HN  GLU A  39       6.515  -7.211  28.722  1.00 89.70           H
ATOM    304  N   LYS A  40       7.686  -5.072  25.357  1.00 89.86           N
ATOM    305  CA  LYS A  40       7.885  -5.359  23.946  1.00 89.86           C
ATOM    306  C   LYS A  40       9.342  -5.076  23.573  1.00 89.86           C
ATOM    307  O   LYS A  40       9.640  -4.746  22.427  1.00 89.86           O
ATOM    308  HA  LYS A  40       7.691  -6.422  23.799  1.00 89.86           H
ATOM    309  CB  LYS A  40       6.872  -4.591  23.095  1.00 89.86           C
ATOM    310 1HB  LYS A  40       6.971  -3.522  23.280  1.00 89.86           H
ATOM    311 2HB  LYS A  40       7.085  -4.752  22.038  1.00 89.86           H
ATOM    312  CG  LYS A  40       5.443  -5.039  23.407  1.00 89.86           C
ATOM    313 1HG  LYS A  40       5.265  -4.975  24.481  1.00 89.86           H
ATOM    314 2HG  LYS A  40       4.734  -4.365  22.926  1.00 89.86           H
ATOM    315  CD  LYS A  40       5.199  -6.471  22.929  1.00 89.86           C
ATOM    316 1HD  LYS A  40       5.531  -6.574  21.895  1.00 89.86           H
ATOM    317 2HD  LYS A  40       5.794  -7.164  23.525  1.00 89.86           H
ATOM    318  CE  LYS A  40       3.718  -6.840  23.034  1.00 89.86           C
ATOM    319 1HE  LYS A  40       3.475  -7.101  24.065  1.00 89.86           H
ATOM    320 2HE  LYS A  40       3.103  -5.981  22.769  1.00 89.86           H
ATOM    321  NZ  LYS A  40       3.403  -7.978  22.142  1.00 89.86           N
ATOM    322 1HZ  LYS A  40       2.423  -8.221  22.238  1.00 89.86           H
ATOM    323 2HZ  LYS A  40       3.593  -7.716  21.181  1.00 89.86           H
ATOM    324 3HZ  LYS A  40       3.976  -8.775  22.395  1.00 89.86           H
ATOM    325  HN  LYS A  40       7.468  -4.119  25.567  1.00 89.86           H
ATOM    326  N   ASN A  41      10.211  -5.217  24.564  1.00 88.17           N
ATOM    327  CA  ASN A  41      11.614  -4.888  24.380  1.00 88.17           C
ATOM    328  C   ASN A  41      12.198  -5.766  23.271  1.00 88.17           C
ATOM    329  O   ASN A  41      12.944  -5.283  22.420  1.00 88.17           O
ATOM    330  HA  ASN A  41      11.630  -3.829  24.124  1.00 88.17           H
ATOM    331  CB  ASN A  41      12.413  -5.149  25.659  1.00 88.17           C
ATOM    332 1HB  ASN A  41      12.122  -6.109  26.085  1.00 88.17           H
ATOM    333 2HB  ASN A  41      13.475  -5.215  25.421  1.00 88.17           H
ATOM    334  CG  ASN A  41      12.182  -4.038  26.685  1.00 88.17           C
ATOM    335  OD1 ASN A  41      11.862  -2.908  26.354  1.00 88.17           O
ATOM    336  ND2 ASN A  41      12.363  -4.420  27.946  1.00 88.17           N
ATOM    337 1HD2 ASN A  41      12.626  -5.363  28.150  1.00 88.17           H
ATOM    338 2HD2 ASN A  41      12.235  -3.765  28.690  1.00 88.17           H
ATOM    339  HN  ASN A  41       9.970  -5.547  25.476  1.00 88.17           H
ATOM    340  N   ASN A  42      11.837  -7.040  23.317  1.00 89.99           N
ATOM    341  CA  ASN A  42      12.360  -8.001  22.360  1.00 89.99           C
ATOM    342  C   ASN A  42      11.932  -7.595  20.949  1.00 89.99           C
ATOM    343  O   ASN A  42      12.709  -7.713  20.003  1.00 89.99           O
ATOM    344  HA  ASN A  42      13.442  -7.975  22.491  1.00 89.99           H
ATOM    345  CB  ASN A  42      11.815  -9.404  22.635  1.00 89.99           C
ATOM    346 1HB  ASN A  42      10.727  -9.368  22.704  1.00 89.99           H
ATOM    347 2HB  ASN A  42      12.059 -10.062  21.801  1.00 89.99           H
ATOM    348  CG  ASN A  42      12.396  -9.975  23.930  1.00 89.99           C
ATOM    349  OD1 ASN A  42      13.321  -9.437  24.515  1.00 89.99           O
ATOM    350  ND2 ASN A  42      11.803 -11.092  24.342  1.00 89.99           N
ATOM    351 1HD2 ASN A  42      11.048 -11.481  23.815  1.00 89.99           H
ATOM    352 2HD2 ASN A  42      12.112 -11.542  25.180  1.00 89.99           H
ATOM    353  HN  ASN A  42      11.201  -7.417  23.989  1.00 89.99           H
ATOM    354  N   VAL A  43      10.697  -7.124  20.852  1.00 90.93           N
ATOM    355  CA  VAL A  43      10.144  -6.733  19.567  1.00 90.93           C
ATOM    356  C   VAL A  43      10.909  -5.519  19.036  1.00 90.93           C
ATOM    357  O   VAL A  43      11.212  -5.443  17.846  1.00 90.93           O
ATOM    358  HA  VAL A  43      10.288  -7.566  18.879  1.00 90.93           H
ATOM    359  CB  VAL A  43       8.641  -6.481  19.699  1.00 90.93           C
ATOM    360  HB  VAL A  43       8.500  -5.636  20.372  1.00 90.93           H
ATOM    361  CG1 VAL A  43       8.026  -6.113  18.347  1.00 90.93           C
ATOM    362 1HG1 VAL A  43       8.500  -5.208  17.967  1.00 90.93           H
ATOM    363 2HG1 VAL A  43       8.183  -6.929  17.642  1.00 90.93           H
ATOM    364 3HG1 VAL A  43       6.957  -5.940  18.469  1.00 90.93           H
ATOM    365  CG2 VAL A  43       7.934  -7.693  20.311  1.00 90.93           C
ATOM    366 1HG2 VAL A  43       8.088  -8.563  19.673  1.00 90.93           H
ATOM    367 2HG2 VAL A  43       8.344  -7.890  21.301  1.00 90.93           H
ATOM    368 3HG2 VAL A  43       6.867  -7.487  20.393  1.00 90.93           H
ATOM    369  HN  VAL A  43      10.080  -7.009  21.630  1.00 90.93           H
ATOM    370  N   ARG A  44      11.199  -4.598  19.944  1.00 89.74           N
ATOM    371  CA  ARG A  44      11.875  -3.367  19.572  1.00 89.74           C
ATOM    372  C   ARG A  44      13.314  -3.660  19.145  1.00 89.74           C
ATOM    373  O   ARG A  44      13.825  -3.046  18.210  1.00 89.74           O
ATOM    374  HA  ARG A  44      11.292  -2.969  18.740  1.00 89.74           H
ATOM    375  CB  ARG A  44      11.886  -2.372  20.734  1.00 89.74           C
ATOM    376 1HB  ARG A  44      12.268  -2.860  21.631  1.00 89.74           H
ATOM    377 2HB  ARG A  44      12.564  -1.549  20.507  1.00 89.74           H
ATOM    378  CG  ARG A  44      10.483  -1.826  21.003  1.00 89.74           C
ATOM    379 1HG  ARG A  44      10.020  -1.524  20.063  1.00 89.74           H
ATOM    380 2HG  ARG A  44       9.858  -2.612  21.428  1.00 89.74           H
ATOM    381  CD  ARG A  44      10.533  -0.633  21.960  1.00 89.74           C
ATOM    382 1HD  ARG A  44      11.353   0.030  21.686  1.00 89.74           H
ATOM    383 2HD  ARG A  44       9.613  -0.053  21.879  1.00 89.74           H
ATOM    384  NE  ARG A  44      10.710  -1.107  23.351  1.00 89.74           N
ATOM    385  HE  ARG A  44      11.612  -1.445  23.620  1.00 89.74           H
ATOM    386  CZ  ARG A  44       9.737  -1.113  24.272  1.00 89.74           C
ATOM    387  NH1 ARG A  44       8.509  -0.672  23.968  1.00 89.74           N
ATOM    388 1HH1 ARG A  44       8.313  -0.336  23.047  1.00 89.74           H
ATOM    389 2HH1 ARG A  44       7.789  -0.679  24.661  1.00 89.74           H
ATOM    390  NH2 ARG A  44      10.011  -1.565  25.504  1.00 89.74           N
ATOM    391 1HH2 ARG A  44       9.297  -1.576  26.203  1.00 89.74           H
ATOM    392 2HH2 ARG A  44      10.930  -1.893  25.723  1.00 89.74           H
ATOM    393  HN  ARG A  44      10.980  -4.683  20.916  1.00 89.74           H
ATOM    394  N   GLN A  45      13.928  -4.598  19.852  1.00 90.74           N
ATOM    395  CA  GLN A  45      15.314  -4.947  19.588  1.00 90.74           C
ATOM    396  C   GLN A  45      15.448  -5.570  18.197  1.00 90.74           C
ATOM    397  O   GLN A  45      16.382  -5.257  17.461  1.00 90.74           O
ATOM    398  HA  GLN A  45      15.862  -4.006  19.627  1.00 90.74           H
ATOM    399  CB  GLN A  45      15.856  -5.888  20.665  1.00 90.74           C
ATOM    400 1HB  GLN A  45      15.685  -5.456  21.651  1.00 90.74           H
ATOM    401 2HB  GLN A  45      15.315  -6.834  20.634  1.00 90.74           H
ATOM    402  CG  GLN A  45      17.352  -6.144  20.468  1.00 90.74           C
ATOM    403 1HG  GLN A  45      17.525  -6.561  19.476  1.00 90.74           H
ATOM    404 2HG  GLN A  45      17.895  -5.200  20.515  1.00 90.74           H
ATOM    405  CD  GLN A  45      17.890  -7.102  21.532  1.00 90.74           C
ATOM    406  OE1 GLN A  45      17.155  -7.662  22.328  1.00 90.74           O
ATOM    407  NE2 GLN A  45      19.210  -7.259  21.500  1.00 90.74           N
ATOM    408 1HE2 GLN A  45      19.756  -6.770  20.820  1.00 90.74           H
ATOM    409 2HE2 GLN A  45      19.657  -7.867  22.157  1.00 90.74           H
ATOM    410  HN  GLN A  45      13.496  -5.113  20.591  1.00 90.74           H
ATOM    411  N   PHE A  46      14.501  -6.441  17.880  1.00 92.79           N
ATOM    412  CA  PHE A  46      14.475  -7.075  16.572  1.00 92.79           C
ATOM    413  C   PHE A  46      14.293  -6.036  15.464  1.00 92.79           C
ATOM    414  O   PHE A  46      15.010  -6.057  14.464  1.00 92.79           O
ATOM    415  HA  PHE A  46      15.431  -7.581  16.439  1.00 92.79           H
ATOM    416  CB  PHE A  46      13.280  -8.030  16.562  1.00 92.79           C
ATOM    417 1HB  PHE A  46      13.448  -8.814  17.299  1.00 92.79           H
ATOM    418 2HB  PHE A  46      12.389  -7.484  16.875  1.00 92.79           H
ATOM    419  CG  PHE A  46      13.012  -8.677  15.202  1.00 92.79           C
ATOM    420  CD1 PHE A  46      12.010  -8.208  14.411  1.00 92.79           C
ATOM    421  HD1 PHE A  46      11.398  -7.371  14.746  1.00 92.79           H
ATOM    422  CD2 PHE A  46      13.777  -9.721  14.783  1.00 92.79           C
ATOM    423  HD2 PHE A  46      14.580 -10.097  15.417  1.00 92.79           H
ATOM    424  CE1 PHE A  46      11.762  -8.809  13.148  1.00 92.79           C
ATOM    425  HE1 PHE A  46      10.959  -8.434  12.515  1.00 92.79           H
ATOM    426  CE2 PHE A  46      13.529 -10.322  13.521  1.00 92.79           C
ATOM    427  HE2 PHE A  46      14.141 -11.159  13.186  1.00 92.79           H
ATOM    428  CZ  PHE A  46      12.527  -9.853  12.730  1.00 92.79           C
ATOM    429  HZ  PHE A  46      12.336 -10.314  11.761  1.00 92.79           H
ATOM    430  HN  PHE A  46      13.763  -6.714  18.497  1.00 92.79           H
ATOM    431  N   ALA A  47      13.329  -5.152  15.677  1.00 91.59           N
ATOM    432  CA  ALA A  47      12.998  -4.151  14.678  1.00 91.59           C
ATOM    433  C   ALA A  47      14.240  -3.313  14.369  1.00 91.59           C
ATOM    434  O   ALA A  47      14.501  -2.986  13.213  1.00 91.59           O
ATOM    435  HA  ALA A  47      12.689  -4.674  13.773  1.00 91.59           H
ATOM    436  CB  ALA A  47      11.829  -3.298  15.178  1.00 91.59           C
ATOM    437 1HB  ALA A  47      10.963  -3.936  15.354  1.00 91.59           H
ATOM    438 2HB  ALA A  47      12.112  -2.804  16.107  1.00 91.59           H
ATOM    439 3HB  ALA A  47      11.581  -2.547  14.428  1.00 91.59           H
ATOM    440  HN  ALA A  47      12.781  -5.114  16.512  1.00 91.59           H
ATOM    441  N   SER A  48      14.974  -2.991  15.424  1.00 92.11           N
ATOM    442  CA  SER A  48      16.047  -2.016  15.320  1.00 92.11           C
ATOM    443  C   SER A  48      17.147  -2.546  14.397  1.00 92.11           C
ATOM    444  O   SER A  48      17.872  -1.767  13.780  1.00 92.11           O
ATOM    445  HA  SER A  48      15.587  -1.125  14.894  1.00 92.11           H
ATOM    446  CB  SER A  48      16.624  -1.683  16.697  1.00 92.11           C
ATOM    447 1HB  SER A  48      17.256  -0.798  16.621  1.00 92.11           H
ATOM    448 2HB  SER A  48      15.812  -1.437  17.381  1.00 92.11           H
ATOM    449  OG  SER A  48      17.384  -2.763  17.233  1.00 92.11           O
ATOM    450  HG  SER A  48      16.832  -3.596  17.246  1.00 92.11           H
ATOM    451  HN  SER A  48      14.846  -3.382  16.335  1.00 92.11           H
ATOM    452  N   HIS A  49      17.236  -3.866  14.332  1.00 92.73           N
ATOM    453  CA  HIS A  49      18.265  -4.508  13.531  1.00 92.73           C
ATOM    454  C   HIS A  49      17.707  -4.833  12.144  1.00 92.73           C
ATOM    455  O   HIS A  49      18.413  -4.717  11.144  1.00 92.73           O
ATOM    456  HA  HIS A  49      19.076  -3.787  13.428  1.00 92.73           H
ATOM    457  CB  HIS A  49      18.823  -5.739  14.249  1.00 92.73           C
ATOM    458 1HB  HIS A  49      17.997  -6.401  14.509  1.00 92.73           H
ATOM    459 2HB  HIS A  49      19.466  -6.287  13.561  1.00 92.73           H
ATOM    460  CG  HIS A  49      19.605  -5.418  15.500  1.00 92.73           C
ATOM    461  ND1 HIS A  49      19.000  -5.175  16.721  1.00 92.73           N
ATOM    462  HD1 HIS A  49      18.016  -5.185  16.899  1.00 92.73           H
ATOM    463  CD2 HIS A  49      20.949  -5.303  15.706  1.00 92.73           C
ATOM    464  HD2 HIS A  49      21.723  -5.434  14.950  1.00 92.73           H
ATOM    465  CE1 HIS A  49      19.947  -4.926  17.614  1.00 92.73           C
ATOM    466  HE1 HIS A  49      19.789  -4.697  18.668  1.00 92.73           H
ATOM    467  NE2 HIS A  49      21.153  -5.005  16.983  1.00 92.73           N
ATOM    468  HN  HIS A  49      16.623  -4.492  14.813  1.00 92.73           H
ATOM    469  N   PHE A  50      16.444  -5.233  12.128  1.00 94.00           N
ATOM    470  CA  PHE A  50      15.870  -5.852  10.945  1.00 94.00           C
ATOM    471  C   PHE A  50      15.373  -4.792   9.959  1.00 94.00           C
ATOM    472  O   PHE A  50      15.659  -4.868   8.765  1.00 94.00           O
ATOM    473  HA  PHE A  50      16.656  -6.443  10.475  1.00 94.00           H
ATOM    474  CB  PHE A  50      14.681  -6.693  11.413  1.00 94.00           C
ATOM    475 1HB  PHE A  50      15.025  -7.405  12.163  1.00 94.00           H
ATOM    476 2HB  PHE A  50      13.956  -6.041  11.901  1.00 94.00           H
ATOM    477  CG  PHE A  50      13.980  -7.459  10.289  1.00 94.00           C
ATOM    478  CD1 PHE A  50      12.763  -7.048   9.842  1.00 94.00           C
ATOM    479  HD1 PHE A  50      12.286  -6.174  10.285  1.00 94.00           H
ATOM    480  CD2 PHE A  50      14.574  -8.550   9.736  1.00 94.00           C
ATOM    481  HD2 PHE A  50      15.550  -8.880  10.094  1.00 94.00           H
ATOM    482  CE1 PHE A  50      12.112  -7.759   8.799  1.00 94.00           C
ATOM    483  HE1 PHE A  50      11.137  -7.430   8.442  1.00 94.00           H
ATOM    484  CE2 PHE A  50      13.924  -9.261   8.693  1.00 94.00           C
ATOM    485  HE2 PHE A  50      14.400 -10.136   8.250  1.00 94.00           H
ATOM    486  CZ  PHE A  50      12.706  -8.850   8.247  1.00 94.00           C
ATOM    487  HZ  PHE A  50      12.207  -9.396   7.446  1.00 94.00           H
ATOM    488  HN  PHE A  50      15.818  -5.141  12.903  1.00 94.00           H
ATOM    489  N   LEU A  51      14.637  -3.830  10.495  1.00 93.90           N
ATOM    490  CA  LEU A  51      13.812  -2.968   9.665  1.00 93.90           C
ATOM    491  C   LEU A  51      14.712  -2.014   8.877  1.00 93.90           C
ATOM    492  O   LEU A  51      14.590  -1.905   7.658  1.00 93.90           O
ATOM    493  HA  LEU A  51      13.282  -3.605   8.958  1.00 93.90           H
ATOM    494  CB  LEU A  51      12.757  -2.257  10.514  1.00 93.90           C
ATOM    495 1HB  LEU A  51      13.267  -1.675  11.281  1.00 93.90           H
ATOM    496 2HB  LEU A  51      12.225  -1.549   9.879  1.00 93.90           H
ATOM    497  CG  LEU A  51      11.727  -3.159  11.198  1.00 93.90           C
ATOM    498  HG  LEU A  51      12.258  -3.835  11.868  1.00 93.90           H
ATOM    499  CD1 LEU A  51      10.763  -2.337  12.056  1.00 93.90           C
ATOM    500 1HD1 LEU A  51      11.324  -1.803  12.823  1.00 93.90           H
ATOM    501 2HD1 LEU A  51      10.236  -1.621  11.426  1.00 93.90           H
ATOM    502 3HD1 LEU A  51      10.042  -3.003  12.531  1.00 93.90           H
ATOM    503  CD2 LEU A  51      10.989  -4.023  10.174  1.00 93.90           C
ATOM    504 1HD2 LEU A  51      10.472  -3.381   9.462  1.00 93.90           H
ATOM    505 2HD2 LEU A  51      11.706  -4.650   9.644  1.00 93.90           H
ATOM    506 3HD2 LEU A  51      10.264  -4.654  10.687  1.00 93.90           H
ATOM    507  HN  LEU A  51      14.598  -3.635  11.475  1.00 93.90           H
ATOM    508  N   PRO A  52      15.628  -1.309   9.555  1.00 94.88           N
ATOM    509  CA  PRO A  52      16.333  -0.187   8.929  1.00 94.88           C
ATOM    510  C   PRO A  52      16.981  -0.577   7.610  1.00 94.88           C
ATOM    511  O   PRO A  52      16.756   0.069   6.588  1.00 94.88           O
ATOM    512  HA  PRO A  52      15.627   0.604   8.676  1.00 94.88           H
ATOM    513  CB  PRO A  52      17.373   0.218   9.975  1.00 94.88           C
ATOM    514 1HB  PRO A  52      18.321  -0.295   9.817  1.00 94.88           H
ATOM    515 2HB  PRO A  52      17.580   1.287   9.942  1.00 94.88           H
ATOM    516  CG  PRO A  52      16.724  -0.190  11.293  1.00 94.88           C
ATOM    517 1HG  PRO A  52      17.460  -0.296  12.090  1.00 94.88           H
ATOM    518 2HG  PRO A  52      16.004   0.553  11.637  1.00 94.88           H
ATOM    519  CD  PRO A  52      16.060  -1.513  10.950  1.00 94.88           C
ATOM    520 1HD  PRO A  52      16.755  -2.349  11.035  1.00 94.88           H
ATOM    521 2HD  PRO A  52      15.223  -1.730  11.612  1.00 94.88           H
ATOM    522  N   PRO A  53      17.799  -1.639   7.602  1.00 95.27           N
ATOM    523  CA  PRO A  53      18.481  -2.056   6.374  1.00 95.27           C
ATOM    524  C   PRO A  53      17.516  -2.249   5.215  1.00 95.27           C
ATOM    525  O   PRO A  53      17.806  -1.849   4.089  1.00 95.27           O
ATOM    526  HA  PRO A  53      19.169  -1.277   6.045  1.00 95.27           H
ATOM    527  CB  PRO A  53      19.166  -3.367   6.767  1.00 95.27           C
ATOM    528 1HB  PRO A  53      18.534  -4.229   6.553  1.00 95.27           H
ATOM    529 2HB  PRO A  53      20.098  -3.512   6.221  1.00 95.27           H
ATOM    530  CG  PRO A  53      19.409  -3.204   8.262  1.00 95.27           C
ATOM    531 1HG  PRO A  53      19.561  -4.164   8.755  1.00 95.27           H
ATOM    532 2HG  PRO A  53      20.300  -2.610   8.465  1.00 95.27           H
ATOM    533  CD  PRO A  53      18.141  -2.513   8.739  1.00 95.27           C
ATOM    534 1HD  PRO A  53      17.345  -3.227   8.948  1.00 95.27           H
ATOM    535 2HD  PRO A  53      18.308  -1.948   9.656  1.00 95.27           H
ATOM    536  N   LEU A  54      16.384  -2.862   5.526  1.00 94.11           N
ATOM    537  CA  LEU A  54      15.430  -3.241   4.497  1.00 94.11           C
ATOM    538  C   LEU A  54      14.755  -1.983   3.947  1.00 94.11           C
ATOM    539  O   LEU A  54      14.592  -1.840   2.736  1.00 94.11           O
ATOM    540  HA  LEU A  54      15.991  -3.712   3.690  1.00 94.11           H
ATOM    541  CB  LEU A  54      14.447  -4.282   5.034  1.00 94.11           C
ATOM    542 1HB  LEU A  54      13.973  -3.878   5.929  1.00 94.11           H
ATOM    543 2HB  LEU A  54      13.660  -4.425   4.294  1.00 94.11           H
ATOM    544  CG  LEU A  54      15.040  -5.650   5.378  1.00 94.11           C
ATOM    545  HG  LEU A  54      15.892  -5.496   6.040  1.00 94.11           H
ATOM    546  CD1 LEU A  54      14.028  -6.512   6.136  1.00 94.11           C
ATOM    547 1HD1 LEU A  54      13.746  -6.010   7.062  1.00 94.11           H
ATOM    548 2HD1 LEU A  54      13.142  -6.660   5.518  1.00 94.11           H
ATOM    549 3HD1 LEU A  54      14.475  -7.478   6.368  1.00 94.11           H
ATOM    550  CD2 LEU A  54      15.563  -6.352   4.123  1.00 94.11           C
ATOM    551 1HD2 LEU A  54      14.745  -6.493   3.417  1.00 94.11           H
ATOM    552 2HD2 LEU A  54      16.339  -5.740   3.662  1.00 94.11           H
ATOM    553 3HD2 LEU A  54      15.979  -7.322   4.396  1.00 94.11           H
ATOM    554  HN  LEU A  54      16.114  -3.100   6.459  1.00 94.11           H
ATOM    555  N   TYR A  55      14.379  -1.103   4.863  1.00 93.90           N
ATOM    556  CA  TYR A  55      13.674   0.112   4.490  1.00 93.90           C
ATOM    557  C   TYR A  55      14.548   1.003   3.605  1.00 93.90           C
ATOM    558  O   TYR A  55      14.047   1.662   2.695  1.00 93.90           O
ATOM    559  HA  TYR A  55      12.781  -0.175   3.935  1.00 93.90           H
ATOM    560  CB  TYR A  55      13.378   0.847   5.799  1.00 93.90           C
ATOM    561 1HB  TYR A  55      14.266   0.816   6.430  1.00 93.90           H
ATOM    562 2HB  TYR A  55      13.180   1.896   5.578  1.00 93.90           H
ATOM    563  CG  TYR A  55      12.194   0.273   6.580  1.00 93.90           C
ATOM    564  CD1 TYR A  55      11.524  -0.835   6.103  1.00 93.90           C
ATOM    565  HD1 TYR A  55      11.838  -1.301   5.169  1.00 93.90           H
ATOM    566  CD2 TYR A  55      11.797   0.864   7.763  1.00 93.90           C
ATOM    567  HD2 TYR A  55      12.326   1.739   8.140  1.00 93.90           H
ATOM    568  CE1 TYR A  55      10.410  -1.375   6.839  1.00 93.90           C
ATOM    569  HE1 TYR A  55       9.872  -2.249   6.473  1.00 93.90           H
ATOM    570  CE2 TYR A  55      10.682   0.324   8.498  1.00 93.90           C
ATOM    571  HE2 TYR A  55      10.358   0.781   9.433  1.00 93.90           H
ATOM    572  CZ  TYR A  55      10.044  -0.769   8.000  1.00 93.90           C
ATOM    573  OH  TYR A  55       8.992  -1.278   8.695  1.00 93.90           O
ATOM    574  HH  TYR A  55       8.587  -2.041   8.191  1.00 93.90           H
ATOM    575  HN  TYR A  55      14.548  -1.209   5.843  1.00 93.90           H
ATOM    576  N   TRP A  56      15.839   0.995   3.903  1.00 94.92           N
ATOM    577  CA  TRP A  56      16.798   1.727   3.095  1.00 94.92           C
ATOM    578  C   TRP A  56      16.864   1.060   1.719  1.00 94.92           C
ATOM    579  O   TRP A  56      16.872   1.741   0.695  1.00 94.92           O
ATOM    580  HA  TRP A  56      16.438   2.751   2.996  1.00 94.92           H
ATOM    581  CB  TRP A  56      18.160   1.798   3.789  1.00 94.92           C
ATOM    582 1HB  TRP A  56      18.319   0.877   4.350  1.00 94.92           H
ATOM    583 2HB  TRP A  56      18.941   1.849   3.031  1.00 94.92           H
ATOM    584  CG  TRP A  56      18.312   2.988   4.739  1.00 94.92           C
ATOM    585  CD1 TRP A  56      18.446   2.968   6.072  1.00 94.92           C
ATOM    586  HD1 TRP A  56      18.464   2.059   6.673  1.00 94.92           H
ATOM    587  CD2 TRP A  56      18.340   4.383   4.371  1.00 94.92           C
ATOM    588  NE1 TRP A  56      18.558   4.243   6.588  1.00 94.92           N
ATOM    589  HE1 TRP A  56      18.668   4.484   7.553  1.00 94.92           H
ATOM    590  CE2 TRP A  56      18.492   5.131   5.521  1.00 94.92           C
ATOM    591  CE3 TRP A  56      18.241   4.994   3.108  1.00 94.92           C
ATOM    592  HE3 TRP A  56      18.121   4.426   2.186  1.00 94.92           H
ATOM    593  CZ2 TRP A  56      18.558   6.529   5.523  1.00 94.92           C
ATOM    594  HZ2 TRP A  56      18.678   7.097   6.446  1.00 94.92           H
ATOM    595  CZ3 TRP A  56      18.309   6.392   3.127  1.00 94.92           C
ATOM    596  HZ3 TRP A  56      18.237   6.916   2.174  1.00 94.92           H
ATOM    597  CH2 TRP A  56      18.461   7.159   4.277  1.00 94.92           C
ATOM    598  HH2 TRP A  56      18.505   8.246   4.207  1.00 94.92           H
ATOM    599  HN  TRP A  56      16.230   0.501   4.680  1.00 94.92           H
ATOM    600  N   LEU A  57      16.908  -0.264   1.740  1.00 94.35           N
ATOM    601  CA  LEU A  57      16.994  -1.030   0.508  1.00 94.35           C
ATOM    602  C   LEU A  57      15.747  -0.767  -0.338  1.00 94.35           C
ATOM    603  O   LEU A  57      15.851  -0.481  -1.530  1.00 94.35           O
ATOM    604  HA  LEU A  57      17.866  -0.671  -0.039  1.00 94.35           H
ATOM    605  CB  LEU A  57      17.230  -2.511   0.813  1.00 94.35           C
ATOM    606 1HB  LEU A  57      18.157  -2.601   1.380  1.00 94.35           H
ATOM    607 2HB  LEU A  57      16.425  -2.861   1.460  1.00 94.35           H
ATOM    608  CG  LEU A  57      17.314  -3.440  -0.399  1.00 94.35           C
ATOM    609  HG  LEU A  57      16.414  -3.301  -0.999  1.00 94.35           H
ATOM    610  CD1 LEU A  57      18.508  -3.079  -1.285  1.00 94.35           C
ATOM    611 1HD1 LEU A  57      18.402  -2.053  -1.638  1.00 94.35           H
ATOM    612 2HD1 LEU A  57      19.429  -3.172  -0.710  1.00 94.35           H
ATOM    613 3HD1 LEU A  57      18.543  -3.755  -2.140  1.00 94.35           H
ATOM    614  CD2 LEU A  57      17.345  -4.907   0.035  1.00 94.35           C
ATOM    615 1HD2 LEU A  57      18.215  -5.080   0.669  1.00 94.35           H
ATOM    616 2HD2 LEU A  57      16.437  -5.140   0.592  1.00 94.35           H
ATOM    617 3HD2 LEU A  57      17.404  -5.545  -0.846  1.00 94.35           H
ATOM    618  HN  LEU A  57      16.887  -0.811   2.577  1.00 94.35           H
ATOM    619  N   VAL A  58      14.597  -0.874   0.311  1.00 93.28           N
ATOM    620  CA  VAL A  58      13.330  -0.689  -0.376  1.00 93.28           C
ATOM    621  C   VAL A  58      13.266   0.731  -0.944  1.00 93.28           C
ATOM    622  O   VAL A  58      12.856   0.928  -2.087  1.00 93.28           O
ATOM    623  HA  VAL A  58      13.297  -1.399  -1.203  1.00 93.28           H
ATOM    624  CB  VAL A  58      12.171  -1.007   0.569  1.00 93.28           C
ATOM    625  HB  VAL A  58      12.324  -0.444   1.490  1.00 93.28           H
ATOM    626  CG1 VAL A  58      10.835  -0.567  -0.034  1.00 93.28           C
ATOM    627 1HG1 VAL A  58      10.854   0.508  -0.213  1.00 93.28           H
ATOM    628 2HG1 VAL A  58      10.671  -1.091  -0.976  1.00 93.28           H
ATOM    629 3HG1 VAL A  58      10.028  -0.805   0.659  1.00 93.28           H
ATOM    630  CG2 VAL A  58      12.148  -2.495   0.927  1.00 93.28           C
ATOM    631 1HG2 VAL A  58      12.030  -3.085   0.018  1.00 93.28           H
ATOM    632 2HG2 VAL A  58      13.083  -2.765   1.417  1.00 93.28           H
ATOM    633 3HG2 VAL A  58      11.314  -2.694   1.600  1.00 93.28           H
ATOM    634  HN  VAL A  58      14.522  -1.083   1.286  1.00 93.28           H
ATOM    635  N   PHE A  59      13.678   1.683  -0.120  1.00 94.96           N
ATOM    636  CA  PHE A  59      13.675   3.078  -0.527  1.00 94.96           C
ATOM    637  C   PHE A  59      14.464   3.272  -1.824  1.00 94.96           C
ATOM    638  O   PHE A  59      13.951   3.841  -2.786  1.00 94.96           O
ATOM    639  HA  PHE A  59      12.637   3.366  -0.688  1.00 94.96           H
ATOM    640  CB  PHE A  59      14.354   3.871   0.592  1.00 94.96           C
ATOM    641 1HB  PHE A  59      13.735   3.818   1.488  1.00 94.96           H
ATOM    642 2HB  PHE A  59      15.305   3.398   0.834  1.00 94.96           H
ATOM    643  CG  PHE A  59      14.605   5.341   0.248  1.00 94.96           C
ATOM    644  CD1 PHE A  59      15.878   5.805   0.135  1.00 94.96           C
ATOM    645  HD1 PHE A  59      16.720   5.130   0.289  1.00 94.96           H
ATOM    646  CD2 PHE A  59      13.554   6.183   0.057  1.00 94.96           C
ATOM    647  HD2 PHE A  59      12.534   5.811   0.148  1.00 94.96           H
ATOM    648  CE1 PHE A  59      16.111   7.169  -0.183  1.00 94.96           C
ATOM    649  HE1 PHE A  59      17.131   7.541  -0.274  1.00 94.96           H
ATOM    650  CE2 PHE A  59      13.787   7.547  -0.262  1.00 94.96           C
ATOM    651  HE2 PHE A  59      12.945   8.222  -0.416  1.00 94.96           H
ATOM    652  CZ  PHE A  59      15.060   8.011  -0.375  1.00 94.96           C
ATOM    653  HZ  PHE A  59      15.239   9.058  -0.620  1.00 94.96           H
ATOM    654  HN  PHE A  59      14.008   1.514   0.809  1.00 94.96           H
ATOM    655  N   ILE A  60      15.697   2.788  -1.807  1.00 95.10           N
ATOM    656  CA  ILE A  60      16.616   3.045  -2.903  1.00 95.10           C
ATOM    657  C   ILE A  60      16.062   2.420  -4.185  1.00 95.10           C
ATOM    658  O   ILE A  60      15.944   3.095  -5.207  1.00 95.10           O
ATOM    659  HA  ILE A  60      16.668   4.125  -3.039  1.00 95.10           H
ATOM    660  CB  ILE A  60      18.024   2.565  -2.544  1.00 95.10           C
ATOM    661  HB  ILE A  60      17.953   1.543  -2.171  1.00 95.10           H
ATOM    662  CG1 ILE A  60      18.623   3.415  -1.421  1.00 95.10           C
ATOM    663 1HG1 ILE A  60      18.885   4.400  -1.806  1.00 95.10           H
ATOM    664 2HG1 ILE A  60      17.880   3.565  -0.638  1.00 95.10           H
ATOM    665  CG2 ILE A  60      18.924   2.533  -3.781  1.00 95.10           C
ATOM    666 1HG2 ILE A  60      18.502   1.853  -4.520  1.00 95.10           H
ATOM    667 2HG2 ILE A  60      18.994   3.534  -4.206  1.00 95.10           H
ATOM    668 3HG2 ILE A  60      19.919   2.189  -3.497  1.00 95.10           H
ATOM    669  CD1 ILE A  60      19.866   2.746  -0.831  1.00 95.10           C
ATOM    670 1HD1 ILE A  60      19.595   1.771  -0.425  1.00 95.10           H
ATOM    671 2HD1 ILE A  60      20.616   2.619  -1.611  1.00 95.10           H
ATOM    672 3HD1 ILE A  60      20.271   3.370  -0.035  1.00 95.10           H
ATOM    673  HN  ILE A  60      16.069   2.230  -1.065  1.00 95.10           H
ATOM    674  N   VAL A  61      15.738   1.139  -4.089  1.00 93.07           N
ATOM    675  CA  VAL A  61      15.339   0.379  -5.261  1.00 93.07           C
ATOM    676  C   VAL A  61      14.017   0.933  -5.798  1.00 93.07           C
ATOM    677  O   VAL A  61      13.845   1.075  -7.008  1.00 93.07           O
ATOM    678  HA  VAL A  61      16.110   0.515  -6.020  1.00 93.07           H
ATOM    679  CB  VAL A  61      15.267  -1.111  -4.919  1.00 93.07           C
ATOM    680  HB  VAL A  61      14.574  -1.231  -4.087  1.00 93.07           H
ATOM    681  CG1 VAL A  61      14.727  -1.919  -6.101  1.00 93.07           C
ATOM    682 1HG1 VAL A  61      13.726  -1.570  -6.353  1.00 93.07           H
ATOM    683 2HG1 VAL A  61      15.385  -1.789  -6.961  1.00 93.07           H
ATOM    684 3HG1 VAL A  61      14.687  -2.974  -5.831  1.00 93.07           H
ATOM    685  CG2 VAL A  61      16.633  -1.637  -4.473  1.00 93.07           C
ATOM    686 1HG2 VAL A  61      17.356  -1.497  -5.276  1.00 93.07           H
ATOM    687 2HG2 VAL A  61      16.962  -1.091  -3.589  1.00 93.07           H
ATOM    688 3HG2 VAL A  61      16.553  -2.698  -4.236  1.00 93.07           H
ATOM    689  HN  VAL A  61      15.745   0.623  -3.233  1.00 93.07           H
ATOM    690  N   GLY A  62      13.118   1.232  -4.872  1.00 93.40           N
ATOM    691  CA  GLY A  62      11.796   1.710  -5.239  1.00 93.40           C
ATOM    692  C   GLY A  62      11.876   3.088  -5.899  1.00 93.40           C
ATOM    693  O   GLY A  62      11.191   3.348  -6.887  1.00 93.40           O
ATOM    694 1HA  GLY A  62      11.326   1.003  -5.923  1.00 93.40           H
ATOM    695 2HA  GLY A  62      11.165   1.763  -4.352  1.00 93.40           H
ATOM    696  HN  GLY A  62      13.280   1.151  -3.888  1.00 93.40           H
ATOM    697  N   ALA A  63      12.717   3.936  -5.325  1.00 94.23           N
ATOM    698  CA  ALA A  63      12.840   5.304  -5.798  1.00 94.23           C
ATOM    699  C   ALA A  63      13.361   5.298  -7.236  1.00 94.23           C
ATOM    700  O   ALA A  63      12.850   6.022  -8.089  1.00 94.23           O
ATOM    701  HA  ALA A  63      11.846   5.751  -5.783  1.00 94.23           H
ATOM    702  CB  ALA A  63      13.748   6.092  -4.852  1.00 94.23           C
ATOM    703 1HB  ALA A  63      13.318   6.091  -3.850  1.00 94.23           H
ATOM    704 2HB  ALA A  63      14.734   5.628  -4.825  1.00 94.23           H
ATOM    705 3HB  ALA A  63      13.840   7.119  -5.207  1.00 94.23           H
ATOM    706  HN  ALA A  63      13.307   3.701  -4.552  1.00 94.23           H
ATOM    707  N   LEU A  64      14.372   4.471  -7.461  1.00 92.37           N
ATOM    708  CA  LEU A  64      14.980   4.373  -8.777  1.00 92.37           C
ATOM    709  C   LEU A  64      13.946   3.847  -9.774  1.00 92.37           C
ATOM    710  O   LEU A  64      13.794   4.395 -10.865  1.00 92.37           O
ATOM    711  HA  LEU A  64      15.269   5.380  -9.079  1.00 92.37           H
ATOM    712  CB  LEU A  64      16.258   3.534  -8.717  1.00 92.37           C
ATOM    713 1HB  LEU A  64      16.023   2.585  -8.234  1.00 92.37           H
ATOM    714 2HB  LEU A  64      16.568   3.306  -9.736  1.00 92.37           H
ATOM    715  CG  LEU A  64      17.442   4.168  -7.983  1.00 92.37           C
ATOM    716  HG  LEU A  64      17.109   4.465  -6.989  1.00 92.37           H
ATOM    717  CD1 LEU A  64      18.576   3.158  -7.797  1.00 92.37           C
ATOM    718 1HD1 LEU A  64      18.216   2.311  -7.213  1.00 92.37           H
ATOM    719 2HD1 LEU A  64      18.915   2.809  -8.773  1.00 92.37           H
ATOM    720 3HD1 LEU A  64      19.405   3.634  -7.274  1.00 92.37           H
ATOM    721  CD2 LEU A  64      17.915   5.435  -8.698  1.00 92.37           C
ATOM    722 1HD2 LEU A  64      18.225   5.186  -9.713  1.00 92.37           H
ATOM    723 2HD2 LEU A  64      17.099   6.158  -8.735  1.00 92.37           H
ATOM    724 3HD2 LEU A  64      18.757   5.865  -8.156  1.00 92.37           H
ATOM    725  HN  LEU A  64      14.774   3.877  -6.765  1.00 92.37           H
ATOM    726  N   GLY A  65      13.260   2.790  -9.364  1.00 89.84           N
ATOM    727  CA  GLY A  65      12.344   2.099 -10.256  1.00 89.84           C
ATOM    728  C   GLY A  65      11.206   3.023 -10.695  1.00 89.84           C
ATOM    729  O   GLY A  65      10.944   3.166 -11.889  1.00 89.84           O
ATOM    730 1HA  GLY A  65      12.885   1.741 -11.132  1.00 89.84           H
ATOM    731 2HA  GLY A  65      11.933   1.223  -9.754  1.00 89.84           H
ATOM    732  HN  GLY A  65      13.323   2.406  -8.443  1.00 89.84           H
ATOM    733  N   ASN A  66      10.561   3.625  -9.707  1.00 92.54           N
ATOM    734  CA  ASN A  66       9.360   4.403  -9.963  1.00 92.54           C
ATOM    735  C   ASN A  66       9.742   5.702 -10.675  1.00 92.54           C
ATOM    736  O   ASN A  66       8.987   6.203 -11.507  1.00 92.54           O
ATOM    737  HA  ASN A  66       8.728   3.762 -10.576  1.00 92.54           H
ATOM    738  CB  ASN A  66       8.654   4.771  -8.656  1.00 92.54           C
ATOM    739 1HB  ASN A  66       9.385   5.133  -7.933  1.00 92.54           H
ATOM    740 2HB  ASN A  66       7.952   5.585  -8.835  1.00 92.54           H
ATOM    741  CG  ASN A  66       7.910   3.565  -8.077  1.00 92.54           C
ATOM    742  OD1 ASN A  66       6.960   3.057  -8.648  1.00 92.54           O
ATOM    743  ND2 ASN A  66       8.395   3.138  -6.915  1.00 92.54           N
ATOM    744 1HD2 ASN A  66       9.178   3.600  -6.499  1.00 92.54           H
ATOM    745 2HD2 ASN A  66       7.976   2.355  -6.456  1.00 92.54           H
ATOM    746  HN  ASN A  66      10.844   3.587  -8.749  1.00 92.54           H
ATOM    747  N   SER A  67      10.914   6.211 -10.323  1.00 91.66           N
ATOM    748  CA  SER A  67      11.436   7.404 -10.967  1.00 91.66           C
ATOM    749  C   SER A  67      11.637   7.146 -12.461  1.00 91.66           C
ATOM    750  O   SER A  67      11.393   8.027 -13.285  1.00 91.66           O
ATOM    751  HA  SER A  67      10.679   8.172 -10.809  1.00 91.66           H
ATOM    752  CB  SER A  67      12.752   7.847 -10.323  1.00 91.66           C
ATOM    753 1HB  SER A  67      13.483   7.042 -10.402  1.00 91.66           H
ATOM    754 2HB  SER A  67      13.155   8.699 -10.870  1.00 91.66           H
ATOM    755  OG  SER A  67      12.583   8.200  -8.952  1.00 91.66           O
ATOM    756  HG  SER A  67      13.036   7.527  -8.367  1.00 91.66           H
ATOM    757  HN  SER A  67      11.501   5.822  -9.613  1.00 91.66           H
ATOM    758  N   LEU A  68      12.081   5.936 -12.766  1.00 87.72           N
ATOM    759  CA  LEU A  68      12.319   5.551 -14.147  1.00 87.72           C
ATOM    760  C   LEU A  68      10.987   5.523 -14.900  1.00 87.72           C
ATOM    761  O   LEU A  68      10.912   5.951 -16.051  1.00 87.72           O
ATOM    762  HA  LEU A  68      12.952   6.317 -14.595  1.00 87.72           H
ATOM    763  CB  LEU A  68      13.090   4.232 -14.211  1.00 87.72           C
ATOM    764 1HB  LEU A  68      13.991   4.331 -13.607  1.00 87.72           H
ATOM    765 2HB  LEU A  68      12.480   3.455 -13.749  1.00 87.72           H
ATOM    766  CG  LEU A  68      13.496   3.759 -15.608  1.00 87.72           C
ATOM    767  HG  LEU A  68      12.600   3.714 -16.227  1.00 87.72           H
ATOM    768  CD1 LEU A  68      14.452   4.755 -16.268  1.00 87.72           C
ATOM    769 1HD1 LEU A  68      13.962   5.725 -16.356  1.00 87.72           H
ATOM    770 2HD1 LEU A  68      15.350   4.855 -15.658  1.00 87.72           H
ATOM    771 3HD1 LEU A  68      14.724   4.394 -17.260  1.00 87.72           H
ATOM    772  CD2 LEU A  68      14.082   2.347 -15.560  1.00 87.72           C
ATOM    773 1HD2 LEU A  68      14.964   2.341 -14.920  1.00 87.72           H
ATOM    774 2HD2 LEU A  68      13.339   1.657 -15.161  1.00 87.72           H
ATOM    775 3HD2 LEU A  68      14.362   2.035 -16.567  1.00 87.72           H
ATOM    776  HN  LEU A  68      12.277   5.225 -12.090  1.00 87.72           H
ATOM    777  N   VAL A  69       9.970   5.013 -14.221  1.00 87.49           N
ATOM    778  CA  VAL A  69       8.652   4.898 -14.821  1.00 87.49           C
ATOM    779  C   VAL A  69       8.160   6.287 -15.233  1.00 87.49           C
ATOM    780  O   VAL A  69       7.677   6.473 -16.349  1.00 87.49           O
ATOM    781  HA  VAL A  69       8.750   4.281 -15.715  1.00 87.49           H
ATOM    782  CB  VAL A  69       7.699   4.188 -13.858  1.00 87.49           C
ATOM    783  HB  VAL A  69       7.753   4.697 -12.896  1.00 87.49           H
ATOM    784  CG1 VAL A  69       6.254   4.272 -14.354  1.00 87.49           C
ATOM    785 1HG1 VAL A  69       5.957   5.318 -14.432  1.00 87.49           H
ATOM    786 2HG1 VAL A  69       6.178   3.800 -15.333  1.00 87.49           H
ATOM    787 3HG1 VAL A  69       5.598   3.760 -13.651  1.00 87.49           H
ATOM    788  CG2 VAL A  69       8.120   2.733 -13.643  1.00 87.49           C
ATOM    789 1HG2 VAL A  69       8.109   2.206 -14.597  1.00 87.49           H
ATOM    790 2HG2 VAL A  69       9.126   2.704 -13.224  1.00 87.49           H
ATOM    791 3HG2 VAL A  69       7.426   2.251 -12.954  1.00 87.49           H
ATOM    792  HN  VAL A  69      10.036   4.684 -13.279  1.00 87.49           H
ATOM    793  N   ILE A  70       8.300   7.227 -14.310  1.00 89.43           N
ATOM    794  CA  ILE A  70       7.831   8.582 -14.544  1.00 89.43           C
ATOM    795  C   ILE A  70       8.589   9.182 -15.730  1.00 89.43           C
ATOM    796  O   ILE A  70       7.996   9.842 -16.581  1.00 89.43           O
ATOM    797  HA  ILE A  70       6.774   8.521 -14.806  1.00 89.43           H
ATOM    798  CB  ILE A  70       7.933   9.413 -13.264  1.00 89.43           C
ATOM    799  HB  ILE A  70       8.941   9.303 -12.865  1.00 89.43           H
ATOM    800  CG1 ILE A  70       6.965   8.898 -12.197  1.00 89.43           C
ATOM    801 1HG1 ILE A  70       5.940   9.005 -12.549  1.00 89.43           H
ATOM    802 2HG1 ILE A  70       7.136   7.835 -12.029  1.00 89.43           H
ATOM    803  CG2 ILE A  70       7.723  10.900 -13.558  1.00 89.43           C
ATOM    804 1HG2 ILE A  70       8.484  11.243 -14.259  1.00 89.43           H
ATOM    805 2HG2 ILE A  70       6.735  11.049 -13.993  1.00 89.43           H
ATOM    806 3HG2 ILE A  70       7.801  11.468 -12.631  1.00 89.43           H
ATOM    807  CD1 ILE A  70       7.141   9.662 -10.883  1.00 89.43           C
ATOM    808 1HD1 ILE A  70       8.161   9.533 -10.521  1.00 89.43           H
ATOM    809 2HD1 ILE A  70       6.946  10.721 -11.049  1.00 89.43           H
ATOM    810 3HD1 ILE A  70       6.442   9.275 -10.142  1.00 89.43           H
ATOM    811  HN  ILE A  70       8.724   7.075 -13.417  1.00 89.43           H
ATOM    812  N   LEU A  71       9.890   8.931 -15.747  1.00 86.75           N
ATOM    813  CA  LEU A  71      10.752   9.518 -16.758  1.00 86.75           C
ATOM    814  C   LEU A  71      10.347   8.992 -18.137  1.00 86.75           C
ATOM    815  O   LEU A  71      10.242   9.760 -19.092  1.00 86.75           O
ATOM    816  HA  LEU A  71      10.591  10.596 -16.739  1.00 86.75           H
ATOM    817  CB  LEU A  71      12.223   9.275 -16.415  1.00 86.75           C
ATOM    818 1HB  LEU A  71      12.409   9.653 -15.410  1.00 86.75           H
ATOM    819 2HB  LEU A  71      12.396   8.199 -16.388  1.00 86.75           H
ATOM    820  CG  LEU A  71      13.246   9.903 -17.364  1.00 86.75           C
ATOM    821  HG  LEU A  71      12.784  10.767 -17.841  1.00 86.75           H
ATOM    822  CD1 LEU A  71      14.468  10.411 -16.595  1.00 86.75           C
ATOM    823 1HD1 LEU A  71      14.154  11.163 -15.871  1.00 86.75           H
ATOM    824 2HD1 LEU A  71      14.940   9.578 -16.073  1.00 86.75           H
ATOM    825 3HD1 LEU A  71      15.179  10.852 -17.293  1.00 86.75           H
ATOM    826  CD2 LEU A  71      13.634   8.927 -18.477  1.00 86.75           C
ATOM    827 1HD2 LEU A  71      14.070   8.030 -18.037  1.00 86.75           H
ATOM    828 2HD2 LEU A  71      12.747   8.657 -19.049  1.00 86.75           H
ATOM    829 3HD2 LEU A  71      14.362   9.399 -19.136  1.00 86.75           H
ATOM    830  HN  LEU A  71      10.354   8.339 -15.088  1.00 86.75           H
ATOM    831  N   VAL A  72      10.130   7.687 -18.196  1.00 83.50           N
ATOM    832  CA  VAL A  72       9.755   7.047 -19.446  1.00 83.50           C
ATOM    833  C   VAL A  72       8.439   7.645 -19.946  1.00 83.50           C
ATOM    834  O   VAL A  72       8.296   7.934 -21.133  1.00 83.50           O
ATOM    835  HA  VAL A  72      10.538   7.262 -20.173  1.00 83.50           H
ATOM    836  CB  VAL A  72       9.689   5.530 -19.257  1.00 83.50           C
ATOM    837  HB  VAL A  72       9.055   5.327 -18.394  1.00 83.50           H
ATOM    838  CG1 VAL A  72       9.055   4.853 -20.474  1.00 83.50           C
ATOM    839 1HG1 VAL A  72       8.043   5.232 -20.615  1.00 83.50           H
ATOM    840 2HG1 VAL A  72       9.651   5.069 -21.361  1.00 83.50           H
ATOM    841 3HG1 VAL A  72       9.020   3.776 -20.314  1.00 83.50           H
ATOM    842  CG2 VAL A  72      11.076   4.952 -18.969  1.00 83.50           C
ATOM    843 1HG2 VAL A  72      11.742   5.171 -19.803  1.00 83.50           H
ATOM    844 2HG2 VAL A  72      11.474   5.400 -18.058  1.00 83.50           H
ATOM    845 3HG2 VAL A  72      11.000   3.872 -18.839  1.00 83.50           H
ATOM    846  HN  VAL A  72      10.206   7.071 -17.412  1.00 83.50           H
ATOM    847  N   TYR A  73       7.511   7.813 -19.015  1.00 83.08           N
ATOM    848  CA  TYR A  73       6.192   8.318 -19.356  1.00 83.08           C
ATOM    849  C   TYR A  73       6.284   9.709 -19.988  1.00 83.08           C
ATOM    850  O   TYR A  73       5.495  10.049 -20.867  1.00 83.08           O
ATOM    851  HA  TYR A  73       5.743   7.631 -20.073  1.00 83.08           H
ATOM    852  CB  TYR A  73       5.425   8.421 -18.036  1.00 83.08           C
ATOM    853 1HB  TYR A  73       5.397   7.437 -17.567  1.00 83.08           H
ATOM    854 2HB  TYR A  73       5.970   9.080 -17.361  1.00 83.08           H
ATOM    855  CG  TYR A  73       3.994   8.939 -18.187  1.00 83.08           C
ATOM    856  CD1 TYR A  73       3.740  10.294 -18.120  1.00 83.08           C
ATOM    857  HD1 TYR A  73       4.559  10.995 -17.961  1.00 83.08           H
ATOM    858  CD2 TYR A  73       2.956   8.051 -18.388  1.00 83.08           C
ATOM    859  HD2 TYR A  73       3.157   6.981 -18.441  1.00 83.08           H
ATOM    860  CE1 TYR A  73       2.392  10.782 -18.262  1.00 83.08           C
ATOM    861  HE1 TYR A  73       2.178  11.849 -18.212  1.00 83.08           H
ATOM    862  CE2 TYR A  73       1.609   8.539 -18.530  1.00 83.08           C
ATOM    863  HE2 TYR A  73       0.780   7.850 -18.690  1.00 83.08           H
ATOM    864  CZ  TYR A  73       1.393   9.880 -18.460  1.00 83.08           C
ATOM    865  OH  TYR A  73       0.121  10.341 -18.594  1.00 83.08           O
ATOM    866  HH  TYR A  73      -0.486   9.595 -18.867  1.00 83.08           H
ATOM    867  HN  TYR A  73       7.648   7.610 -18.046  1.00 83.08           H
ATOM    868  N   TRP A  74       7.256  10.476 -19.514  1.00 84.20           N
ATOM    869  CA  TRP A  74       7.374  11.867 -19.915  1.00 84.20           C
ATOM    870  C   TRP A  74       7.947  11.903 -21.333  1.00 84.20           C
ATOM    871  O   TRP A  74       7.410  12.581 -22.207  1.00 84.20           O
ATOM    872  HA  TRP A  74       6.375  12.303 -19.906  1.00 84.20           H
ATOM    873  CB  TRP A  74       8.214  12.658 -18.911  1.00 84.20           C
ATOM    874 1HB  TRP A  74       8.466  12.009 -18.072  1.00 84.20           H
ATOM    875 2HB  TRP A  74       9.153  12.946 -19.384  1.00 84.20           H
ATOM    876  CG  TRP A  74       7.524  13.914 -18.374  1.00 84.20           C
ATOM    877  CD1 TRP A  74       7.068  14.965 -19.069  1.00 84.20           C
ATOM    878  HD1 TRP A  74       7.135  15.060 -20.153  1.00 84.20           H
ATOM    879  CD2 TRP A  74       7.228  14.209 -16.993  1.00 84.20           C
ATOM    880  NE1 TRP A  74       6.502  15.912 -18.240  1.00 84.20           N
ATOM    881  HE1 TRP A  74       6.095  16.780 -18.524  1.00 84.20           H
ATOM    882  CE2 TRP A  74       6.602  15.437 -16.937  1.00 84.20           C
ATOM    883  CE3 TRP A  74       7.480  13.461 -15.829  1.00 84.20           C
ATOM    884  HE3 TRP A  74       7.972  12.489 -15.846  1.00 84.20           H
ATOM    885  CZ2 TRP A  74       6.177  16.028 -15.741  1.00 84.20           C
ATOM    886  HZ2 TRP A  74       5.685  17.000 -15.724  1.00 84.20           H
ATOM    887  CZ3 TRP A  74       7.049  14.065 -14.642  1.00 84.20           C
ATOM    888  HZ3 TRP A  74       7.220  13.528 -13.709  1.00 84.20           H
ATOM    889  CH2 TRP A  74       6.418  15.302 -14.569  1.00 84.20           C
ATOM    890  HH2 TRP A  74       6.112  15.704 -13.603  1.00 84.20           H
ATOM    891  HN  TRP A  74       7.952  10.161 -18.869  1.00 84.20           H
ATOM    892  N   TYR A  75       9.032  11.164 -21.518  1.00 79.62           N
ATOM    893  CA  TYR A  75       9.794  11.248 -22.752  1.00 79.62           C
ATOM    894  C   TYR A  75       9.212  10.320 -23.820  1.00 79.62           C
ATOM    895  O   TYR A  75       9.650  10.340 -24.970  1.00 79.62           O
ATOM    896  HA  TYR A  75       9.743  12.277 -23.109  1.00 79.62           H
ATOM    897  CB  TYR A  75      11.210  10.784 -22.406  1.00 79.62           C
ATOM    898 1HB  TYR A  75      11.146   9.890 -21.785  1.00 79.62           H
ATOM    899 2HB  TYR A  75      11.722  10.498 -23.324  1.00 79.62           H
ATOM    900  CG  TYR A  75      12.049  11.835 -21.676  1.00 79.62           C
ATOM    901  CD1 TYR A  75      12.567  12.908 -22.372  1.00 79.62           C
ATOM    902  HD1 TYR A  75      12.378  13.007 -23.441  1.00 79.62           H
ATOM    903  CD2 TYR A  75      12.287  11.709 -20.323  1.00 79.62           C
ATOM    904  HD2 TYR A  75      11.878  10.862 -19.773  1.00 79.62           H
ATOM    905  CE1 TYR A  75      13.356  13.898 -21.685  1.00 79.62           C
ATOM    906  HE1 TYR A  75      13.771  14.751 -22.222  1.00 79.62           H
ATOM    907  CE2 TYR A  75      13.077  12.699 -19.636  1.00 79.62           C
ATOM    908  HE2 TYR A  75      13.273  12.612 -18.567  1.00 79.62           H
ATOM    909  CZ  TYR A  75      13.572  13.744 -20.351  1.00 79.62           C
ATOM    910  OH  TYR A  75      14.318  14.679 -19.703  1.00 79.62           O
ATOM    911  HH  TYR A  75      14.622  15.381 -20.347  1.00 79.62           H
ATOM    912  HN  TYR A  75       9.389  10.518 -20.844  1.00 79.62           H
ATOM    913  N   CYS A  76       8.235   9.529 -23.403  1.00 72.44           N
ATOM    914  CA  CYS A  76       7.526   8.662 -24.329  1.00 72.44           C
ATOM    915  C   CYS A  76       6.770   9.542 -25.327  1.00 72.44           C
ATOM    916  O   CYS A  76       5.885  10.304 -24.942  1.00 72.44           O
ATOM    917  HA  CYS A  76       8.282   8.063 -24.837  1.00 72.44           H
ATOM    918  CB  CYS A  76       6.592   7.696 -23.598  1.00 72.44           C
ATOM    919 1HB  CYS A  76       7.136   7.180 -22.807  1.00 72.44           H
ATOM    920 2HB  CYS A  76       5.784   8.250 -23.120  1.00 72.44           H
ATOM    921  SG  CYS A  76       5.903   6.478 -24.778  1.00 72.44           S
ATOM    922  HG  CYS A  76       7.075   5.994 -25.178  1.00 72.44           H
ATOM    923  HN  CYS A  76       7.926   9.475 -22.453  1.00 72.44           H
ATOM    924  N   THR A  77       7.147   9.406 -26.590  1.00 64.97           N
ATOM    925  CA  THR A  77       6.574  10.238 -27.635  1.00 64.97           C
ATOM    926  C   THR A  77       5.262   9.633 -28.139  1.00 64.97           C
ATOM    927  O   THR A  77       4.573  10.235 -28.961  1.00 64.97           O
ATOM    928  HA  THR A  77       6.334  11.211 -27.207  1.00 64.97           H
ATOM    929  CB  THR A  77       7.626  10.408 -28.733  1.00 64.97           C
ATOM    930  HB  THR A  77       7.246  11.032 -29.543  1.00 64.97           H
ATOM    931  OG1 THR A  77       7.970   9.074 -29.095  1.00 64.97           O
ATOM    932  HG1 THR A  77       8.435   9.068 -29.980  1.00 64.97           H
ATOM    933  CG2 THR A  77       8.934  11.000 -28.205  1.00 64.97           C
ATOM    934 1HG2 THR A  77       9.349  10.341 -27.442  1.00 64.97           H
ATOM    935 2HG2 THR A  77       8.740  11.981 -27.771  1.00 64.97           H
ATOM    936 3HG2 THR A  77       9.645  11.100 -29.025  1.00 64.97           H
ATOM    937  HN  THR A  77       7.829   8.745 -26.903  1.00 64.97           H
ATOM    938  N   ARG A  78       4.956   8.451 -27.624  1.00 68.93           N
ATOM    939  CA  ARG A  78       3.781   7.722 -28.070  1.00 68.93           C
ATOM    940  C   ARG A  78       2.521   8.299 -27.423  1.00 68.93           C
ATOM    941  O   ARG A  78       2.582   8.865 -26.332  1.00 68.93           O
ATOM    942  HA  ARG A  78       3.763   7.858 -29.152  1.00 68.93           H
ATOM    943  CB  ARG A  78       3.890   6.236 -27.723  1.00 68.93           C
ATOM    944 1HB  ARG A  78       3.319   5.648 -28.442  1.00 68.93           H
ATOM    945 2HB  ARG A  78       4.929   5.916 -27.804  1.00 68.93           H
ATOM    946  CG  ARG A  78       3.375   5.964 -26.309  1.00 68.93           C
ATOM    947 1HG  ARG A  78       3.770   6.714 -25.623  1.00 68.93           H
ATOM    948 2HG  ARG A  78       2.289   6.057 -26.289  1.00 68.93           H
ATOM    949  CD  ARG A  78       3.782   4.567 -25.836  1.00 68.93           C
ATOM    950 1HD  ARG A  78       3.137   3.817 -26.294  1.00 68.93           H
ATOM    951 2HD  ARG A  78       4.801   4.349 -26.154  1.00 68.93           H
ATOM    952  NE  ARG A  78       3.685   4.484 -24.361  1.00 68.93           N
ATOM    953  HE  ARG A  78       3.895   5.305 -23.830  1.00 68.93           H
ATOM    954  CZ  ARG A  78       3.333   3.377 -23.693  1.00 68.93           C
ATOM    955  NH1 ARG A  78       3.041   2.248 -24.353  1.00 68.93           N
ATOM    956 1HH1 ARG A  78       3.084   2.227 -25.352  1.00 68.93           H
ATOM    957 2HH1 ARG A  78       2.779   1.426 -23.847  1.00 68.93           H
ATOM    958  NH2 ARG A  78       3.278   3.416 -22.355  1.00 68.93           N
ATOM    959 1HH2 ARG A  78       3.017   2.598 -21.841  1.00 68.93           H
ATOM    960 2HH2 ARG A  78       3.497   4.262 -21.870  1.00 68.93           H
ATOM    961  HN  ARG A  78       5.494   7.993 -26.917  1.00 68.93           H
ATOM    962  N   VAL A  79       1.407   8.136 -28.121  1.00 73.47           N
ATOM    963  CA  VAL A  79       0.112   8.471 -27.555  1.00 73.47           C
ATOM    964  C   VAL A  79      -0.090   7.688 -26.256  1.00 73.47           C
ATOM    965  O   VAL A  79      -0.099   6.458 -26.264  1.00 73.47           O
ATOM    966  HA  VAL A  79       0.120   9.536 -27.324  1.00 73.47           H
ATOM    967  CB  VAL A  79      -0.991   8.217 -28.584  1.00 73.47           C
ATOM    968  HB  VAL A  79      -1.008   7.149 -28.800  1.00 73.47           H
ATOM    969  CG1 VAL A  79      -2.362   8.604 -28.025  1.00 73.47           C
ATOM    970 1HG1 VAL A  79      -2.572   8.012 -27.134  1.00 73.47           H
ATOM    971 2HG1 VAL A  79      -2.363   9.663 -27.766  1.00 73.47           H
ATOM    972 3HG1 VAL A  79      -3.128   8.413 -28.777  1.00 73.47           H
ATOM    973  CG2 VAL A  79      -0.703   8.957 -29.891  1.00 73.47           C
ATOM    974 1HG2 VAL A  79      -0.646  10.028 -29.697  1.00 73.47           H
ATOM    975 2HG2 VAL A  79       0.245   8.612 -30.303  1.00 73.47           H
ATOM    976 3HG2 VAL A  79      -1.503   8.759 -30.605  1.00 73.47           H
ATOM    977  HN  VAL A  79       1.380   7.782 -29.056  1.00 73.47           H
ATOM    978  N   LYS A  80      -0.247   8.433 -25.171  1.00 78.89           N
ATOM    979  CA  LYS A  80      -0.425   7.823 -23.864  1.00 78.89           C
ATOM    980  C   LYS A  80      -1.784   7.122 -23.814  1.00 78.89           C
ATOM    981  O   LYS A  80      -2.714   7.513 -24.518  1.00 78.89           O
ATOM    982  HA  LYS A  80       0.356   7.072 -23.745  1.00 78.89           H
ATOM    983  CB  LYS A  80      -0.227   8.861 -22.758  1.00 78.89           C
ATOM    984 1HB  LYS A  80      -1.090   9.526 -22.719  1.00 78.89           H
ATOM    985 2HB  LYS A  80      -0.167   8.361 -21.791  1.00 78.89           H
ATOM    986  CG  LYS A  80       1.044   9.680 -22.994  1.00 78.89           C
ATOM    987 1HG  LYS A  80       1.836   9.028 -23.363  1.00 78.89           H
ATOM    988 2HG  LYS A  80       0.861  10.427 -23.766  1.00 78.89           H
ATOM    989  CD  LYS A  80       1.499  10.369 -21.707  1.00 78.89           C
ATOM    990 1HD  LYS A  80       0.682  10.966 -21.301  1.00 78.89           H
ATOM    991 2HD  LYS A  80       1.749   9.619 -20.957  1.00 78.89           H
ATOM    992  CE  LYS A  80       2.713  11.265 -21.965  1.00 78.89           C
ATOM    993 1HE  LYS A  80       3.494  10.694 -22.466  1.00 78.89           H
ATOM    994 2HE  LYS A  80       2.435  12.080 -22.633  1.00 78.89           H
ATOM    995  NZ  LYS A  80       3.231  11.814 -20.692  1.00 78.89           N
ATOM    996 1HZ  LYS A  80       3.880  12.568 -20.888  1.00 78.89           H
ATOM    997 2HZ  LYS A  80       2.460  12.168 -20.137  1.00 78.89           H
ATOM    998 3HZ  LYS A  80       3.709  11.082 -20.178  1.00 78.89           H
ATOM    999  HN  LYS A  80      -0.253   9.433 -25.176  1.00 78.89           H
ATOM   1000  N   THR A  81      -1.856   6.099 -22.976  1.00 79.61           N
ATOM   1001  CA  THR A  81      -3.087   5.342 -22.822  1.00 79.61           C
ATOM   1002  C   THR A  81      -3.659   5.535 -21.416  1.00 79.61           C
ATOM   1003  O   THR A  81      -2.995   6.091 -20.542  1.00 79.61           O
ATOM   1004  HA  THR A  81      -3.822   5.736 -23.523  1.00 79.61           H
ATOM   1005  CB  THR A  81      -2.789   3.880 -23.161  1.00 79.61           C
ATOM   1006  HB  THR A  81      -3.706   3.293 -23.193  1.00 79.61           H
ATOM   1007  OG1 THR A  81      -1.838   3.483 -22.177  1.00 79.61           O
ATOM   1008  HG1 THR A  81      -0.915   3.729 -22.474  1.00 79.61           H
ATOM   1009  CG2 THR A  81      -2.040   3.728 -24.486  1.00 79.61           C
ATOM   1010 1HG2 THR A  81      -1.090   4.260 -24.430  1.00 79.61           H
ATOM   1011 2HG2 THR A  81      -2.642   4.144 -25.294  1.00 79.61           H
ATOM   1012 3HG2 THR A  81      -1.853   2.671 -24.679  1.00 79.61           H
ATOM   1013  HN  THR A  81      -1.093   5.786 -22.409  1.00 79.61           H
ATOM   1014  N   MET A  82      -4.886   5.066 -21.241  1.00 83.05           N
ATOM   1015  CA  MET A  82      -5.512   5.079 -19.931  1.00 83.05           C
ATOM   1016  C   MET A  82      -4.672   4.304 -18.913  1.00 83.05           C
ATOM   1017  O   MET A  82      -4.503   4.746 -17.778  1.00 83.05           O
ATOM   1018  HA  MET A  82      -5.568   6.128 -19.642  1.00 83.05           H
ATOM   1019  CB  MET A  82      -6.905   4.453 -20.025  1.00 83.05           C
ATOM   1020 1HB  MET A  82      -7.530   5.045 -20.694  1.00 83.05           H
ATOM   1021 2HB  MET A  82      -6.832   3.455 -20.457  1.00 83.05           H
ATOM   1022  CG  MET A  82      -7.563   4.370 -18.646  1.00 83.05           C
ATOM   1023 1HG  MET A  82      -7.200   3.491 -18.113  1.00 83.05           H
ATOM   1024 2HG  MET A  82      -7.288   5.240 -18.049  1.00 83.05           H
ATOM   1025  SD  MET A  82      -9.338   4.286 -18.820  1.00 83.05           S
ATOM   1026  CE  MET A  82      -9.826   4.488 -17.115  1.00 83.05           C
ATOM   1027 1HE  MET A  82      -9.401   3.681 -16.517  1.00 83.05           H
ATOM   1028 2HE  MET A  82      -9.462   5.446 -16.743  1.00 83.05           H
ATOM   1029 3HE  MET A  82     -10.913   4.460 -17.042  1.00 83.05           H
ATOM   1030  HN  MET A  82      -5.447   4.682 -21.975  1.00 83.05           H
ATOM   1031  N   THR A  83      -4.168   3.162 -19.357  1.00 81.39           N
ATOM   1032  CA  THR A  83      -3.291   2.357 -18.524  1.00 81.39           C
ATOM   1033  C   THR A  83      -2.084   3.180 -18.069  1.00 81.39           C
ATOM   1034  O   THR A  83      -1.739   3.183 -16.888  1.00 81.39           O
ATOM   1035  HA  THR A  83      -3.838   2.069 -17.627  1.00 81.39           H
ATOM   1036  CB  THR A  83      -2.908   1.103 -19.313  1.00 81.39           C
ATOM   1037  HB  THR A  83      -2.121   1.323 -20.035  1.00 81.39           H
ATOM   1038  OG1 THR A  83      -4.141   0.652 -19.866  1.00 81.39           O
ATOM   1039  HG1 THR A  83      -4.884   0.801 -19.214  1.00 81.39           H
ATOM   1040  CG2 THR A  83      -2.463  -0.046 -18.407  1.00 81.39           C
ATOM   1041 1HG2 THR A  83      -3.275  -0.310 -17.730  1.00 81.39           H
ATOM   1042 2HG2 THR A  83      -1.593   0.264 -17.827  1.00 81.39           H
ATOM   1043 3HG2 THR A  83      -2.203  -0.910 -19.018  1.00 81.39           H
ATOM   1044  HN  THR A  83      -4.349   2.787 -20.266  1.00 81.39           H
ATOM   1045  N   ASP A  84      -1.475   3.860 -19.030  1.00 82.99           N
ATOM   1046  CA  ASP A  84      -0.258   4.607 -18.762  1.00 82.99           C
ATOM   1047  C   ASP A  84      -0.541   5.671 -17.700  1.00 82.99           C
ATOM   1048  O   ASP A  84       0.326   5.985 -16.885  1.00 82.99           O
ATOM   1049  HA  ASP A  84       0.466   3.864 -18.426  1.00 82.99           H
ATOM   1050  CB  ASP A  84       0.241   5.317 -20.022  1.00 82.99           C
ATOM   1051 1HB  ASP A  84      -0.490   6.062 -20.337  1.00 82.99           H
ATOM   1052 2HB  ASP A  84       1.165   5.851 -19.802  1.00 82.99           H
ATOM   1053  CG  ASP A  84       0.480   4.319 -21.156  1.00 82.99           C
ATOM   1054  OD1 ASP A  84       1.025   3.235 -20.853  1.00 82.99           O
ATOM   1055  OD2 ASP A  84       0.112   4.661 -22.301  1.00 82.99           O
ATOM   1056  HN  ASP A  84      -1.800   3.905 -19.975  1.00 82.99           H
ATOM   1057  N   MET A  85      -1.756   6.196 -17.743  1.00 88.18           N
ATOM   1058  CA  MET A  85      -2.164   7.218 -16.794  1.00 88.18           C
ATOM   1059  C   MET A  85      -2.171   6.669 -15.366  1.00 88.18           C
ATOM   1060  O   MET A  85      -1.664   7.312 -14.448  1.00 88.18           O
ATOM   1061  HA  MET A  85      -1.423   8.013 -16.882  1.00 88.18           H
ATOM   1062  CB  MET A  85      -3.563   7.721 -17.155  1.00 88.18           C
ATOM   1063 1HB  MET A  85      -3.593   8.001 -18.208  1.00 88.18           H
ATOM   1064 2HB  MET A  85      -4.288   6.918 -17.018  1.00 88.18           H
ATOM   1065  CG  MET A  85      -3.954   8.922 -16.291  1.00 88.18           C
ATOM   1066 1HG  MET A  85      -4.967   9.242 -16.536  1.00 88.18           H
ATOM   1067 2HG  MET A  85      -3.956   8.638 -15.239  1.00 88.18           H
ATOM   1068  SD  MET A  85      -2.808  10.264 -16.557  1.00 88.18           S
ATOM   1069  CE  MET A  85      -3.274  10.745 -18.212  1.00 88.18           C
ATOM   1070 1HE  MET A  85      -3.133   9.902 -18.889  1.00 88.18           H
ATOM   1071 2HE  MET A  85      -4.321  11.048 -18.222  1.00 88.18           H
ATOM   1072 3HE  MET A  85      -2.651  11.579 -18.537  1.00 88.18           H
ATOM   1073  HN  MET A  85      -2.455   5.936 -18.410  1.00 88.18           H
ATOM   1074  N   PHE A  86      -2.750   5.486 -15.224  1.00 88.74           N
ATOM   1075  CA  PHE A  86      -2.826   4.842 -13.924  1.00 88.74           C
ATOM   1076  C   PHE A  86      -1.438   4.419 -13.440  1.00 88.74           C
ATOM   1077  O   PHE A  86      -1.142   4.496 -12.249  1.00 88.74           O
ATOM   1078  HA  PHE A  86      -3.247   5.567 -13.228  1.00 88.74           H
ATOM   1079  CB  PHE A  86      -3.696   3.594 -14.094  1.00 88.74           C
ATOM   1080 1HB  PHE A  86      -3.269   2.970 -14.878  1.00 88.74           H
ATOM   1081 2HB  PHE A  86      -3.664   3.014 -13.172  1.00 88.74           H
ATOM   1082  CG  PHE A  86      -5.156   3.896 -14.439  1.00 88.74           C
ATOM   1083  CD1 PHE A  86      -5.794   4.938 -13.843  1.00 88.74           C
ATOM   1084  HD1 PHE A  86      -5.266   5.559 -13.119  1.00 88.74           H
ATOM   1085  CD2 PHE A  86      -5.815   3.122 -15.342  1.00 88.74           C
ATOM   1086  HD2 PHE A  86      -5.303   2.286 -15.820  1.00 88.74           H
ATOM   1087  CE1 PHE A  86      -7.149   5.218 -14.163  1.00 88.74           C
ATOM   1088  HE1 PHE A  86      -7.661   6.054 -13.685  1.00 88.74           H
ATOM   1089  CE2 PHE A  86      -7.170   3.402 -15.663  1.00 88.74           C
ATOM   1090  HE2 PHE A  86      -7.698   2.781 -16.386  1.00 88.74           H
ATOM   1091  CZ  PHE A  86      -7.808   4.444 -15.066  1.00 88.74           C
ATOM   1092  HZ  PHE A  86      -8.848   4.659 -15.313  1.00 88.74           H
ATOM   1093  HN  PHE A  86      -3.162   4.971 -15.976  1.00 88.74           H
ATOM   1094  N   LEU A  87      -0.623   3.980 -14.389  1.00 85.69           N
ATOM   1095  CA  LEU A  87       0.727   3.547 -14.074  1.00 85.69           C
ATOM   1096  C   LEU A  87       1.520   4.729 -13.512  1.00 85.69           C
ATOM   1097  O   LEU A  87       2.299   4.568 -12.574  1.00 85.69           O
ATOM   1098  HA  LEU A  87       0.653   2.782 -13.302  1.00 85.69           H
ATOM   1099  CB  LEU A  87       1.379   2.895 -15.296  1.00 85.69           C
ATOM   1100 1HB  LEU A  87       1.330   3.598 -16.127  1.00 85.69           H
ATOM   1101 2HB  LEU A  87       2.434   2.733 -15.077  1.00 85.69           H
ATOM   1102  CG  LEU A  87       0.772   1.567 -15.751  1.00 85.69           C
ATOM   1103  HG  LEU A  87      -0.222   1.765 -16.152  1.00 85.69           H
ATOM   1104  CD1 LEU A  87       1.598   0.944 -16.878  1.00 85.69           C
ATOM   1105 1HD1 LEU A  87       1.624   1.626 -17.728  1.00 85.69           H
ATOM   1106 2HD1 LEU A  87       2.613   0.762 -16.527  1.00 85.69           H
ATOM   1107 3HD1 LEU A  87       1.144   0.001 -17.183  1.00 85.69           H
ATOM   1108  CD2 LEU A  87       0.600   0.609 -14.570  1.00 85.69           C
ATOM   1109 1HD2 LEU A  87       1.572   0.412 -14.118  1.00 85.69           H
ATOM   1110 2HD2 LEU A  87      -0.061   1.060 -13.830  1.00 85.69           H
ATOM   1111 3HD2 LEU A  87       0.167  -0.327 -14.922  1.00 85.69           H
ATOM   1112  HN  LEU A  87      -0.873   3.919 -15.355  1.00 85.69           H
ATOM   1113  N   LEU A  88       1.293   5.890 -14.109  1.00 89.59           N
ATOM   1114  CA  LEU A  88       1.958   7.102 -13.663  1.00 89.59           C
ATOM   1115  C   LEU A  88       1.593   7.371 -12.202  1.00 89.59           C
ATOM   1116  O   LEU A  88       2.474   7.546 -11.361  1.00 89.59           O
ATOM   1117  HA  LEU A  88       3.032   6.928 -13.725  1.00 89.59           H
ATOM   1118  CB  LEU A  88       1.634   8.267 -14.602  1.00 89.59           C
ATOM   1119 1HB  LEU A  88       2.067   8.051 -15.578  1.00 89.59           H
ATOM   1120 2HB  LEU A  88       0.553   8.310 -14.735  1.00 89.59           H
ATOM   1121  CG  LEU A  88       2.120   9.646 -14.152  1.00 89.59           C
ATOM   1122  HG  LEU A  88       1.804   9.799 -13.120  1.00 89.59           H
ATOM   1123  CD1 LEU A  88       3.647   9.723 -14.174  1.00 89.59           C
ATOM   1124 1HD1 LEU A  88       4.059   8.971 -13.501  1.00 89.59           H
ATOM   1125 2HD1 LEU A  88       4.006   9.540 -15.187  1.00 89.59           H
ATOM   1126 3HD1 LEU A  88       3.966  10.714 -13.850  1.00 89.59           H
ATOM   1127  CD2 LEU A  88       1.477  10.754 -14.989  1.00 89.59           C
ATOM   1128 1HD2 LEU A  88       1.741  10.615 -16.038  1.00 89.59           H
ATOM   1129 2HD2 LEU A  88       0.394  10.711 -14.878  1.00 89.59           H
ATOM   1130 3HD2 LEU A  88       1.840  11.723 -14.648  1.00 89.59           H
ATOM   1131  HN  LEU A  88       0.670   6.009 -14.882  1.00 89.59           H
ATOM   1132  N   ASN A  89       0.294   7.395 -11.944  1.00 92.97           N
ATOM   1133  CA  ASN A  89      -0.202   7.782 -10.634  1.00 92.97           C
ATOM   1134  C   ASN A  89       0.238   6.744  -9.600  1.00 92.97           C
ATOM   1135  O   ASN A  89       0.445   7.074  -8.433  1.00 92.97           O
ATOM   1136  HA  ASN A  89       0.226   8.766 -10.445  1.00 92.97           H
ATOM   1137  CB  ASN A  89      -1.731   7.845 -10.620  1.00 92.97           C
ATOM   1138 1HB  ASN A  89      -2.138   7.002 -11.178  1.00 92.97           H
ATOM   1139 2HB  ASN A  89      -2.093   7.754  -9.596  1.00 92.97           H
ATOM   1140  CG  ASN A  89      -2.231   9.156 -11.229  1.00 92.97           C
ATOM   1141  OD1 ASN A  89      -2.483  10.133 -10.543  1.00 92.97           O
ATOM   1142  ND2 ASN A  89      -2.360   9.123 -12.553  1.00 92.97           N
ATOM   1143 1HD2 ASN A  89      -2.137   8.289 -13.056  1.00 92.97           H
ATOM   1144 2HD2 ASN A  89      -2.682   9.933 -13.044  1.00 92.97           H
ATOM   1145  HN  ASN A  89      -0.413   7.157 -12.610  1.00 92.97           H
ATOM   1146  N   LEU A  90       0.367   5.510 -10.065  1.00 90.22           N
ATOM   1147  CA  LEU A  90       0.803   4.426  -9.201  1.00 90.22           C
ATOM   1148  C   LEU A  90       2.241   4.688  -8.747  1.00 90.22           C
ATOM   1149  O   LEU A  90       2.557   4.554  -7.566  1.00 90.22           O
ATOM   1150  HA  LEU A  90       0.158   4.430  -8.322  1.00 90.22           H
ATOM   1151  CB  LEU A  90       0.613   3.077  -9.896  1.00 90.22           C
ATOM   1152 1HB  LEU A  90      -0.396   3.040 -10.306  1.00 90.22           H
ATOM   1153 2HB  LEU A  90       1.301   3.026 -10.740  1.00 90.22           H
ATOM   1154  CG  LEU A  90       0.825   1.837  -9.025  1.00 90.22           C
ATOM   1155  HG  LEU A  90       1.744   1.974  -8.455  1.00 90.22           H
ATOM   1156  CD1 LEU A  90      -0.313   1.676  -8.015  1.00 90.22           C
ATOM   1157 1HD1 LEU A  90      -0.354   2.554  -7.370  1.00 90.22           H
ATOM   1158 2HD1 LEU A  90      -1.259   1.572  -8.547  1.00 90.22           H
ATOM   1159 3HD1 LEU A  90      -0.137   0.787  -7.409  1.00 90.22           H
ATOM   1160  CD2 LEU A  90       1.009   0.586  -9.886  1.00 90.22           C
ATOM   1161 1HD2 LEU A  90       0.121   0.434 -10.500  1.00 90.22           H
ATOM   1162 2HD2 LEU A  90       1.879   0.714 -10.531  1.00 90.22           H
ATOM   1163 3HD2 LEU A  90       1.158  -0.280  -9.242  1.00 90.22           H
ATOM   1164  HN  LEU A  90       0.181   5.247 -11.011  1.00 90.22           H
ATOM   1165  N   ALA A  91       3.073   5.056  -9.710  1.00 92.23           N
ATOM   1166  CA  ALA A  91       4.481   5.287  -9.434  1.00 92.23           C
ATOM   1167  C   ALA A  91       4.622   6.487  -8.496  1.00 92.23           C
ATOM   1168  O   ALA A  91       5.495   6.503  -7.629  1.00 92.23           O
ATOM   1169  HA  ALA A  91       4.871   4.400  -8.936  1.00 92.23           H
ATOM   1170  CB  ALA A  91       5.233   5.485 -10.751  1.00 92.23           C
ATOM   1171 1HB  ALA A  91       5.126   4.594 -11.369  1.00 92.23           H
ATOM   1172 2HB  ALA A  91       4.821   6.345 -11.280  1.00 92.23           H
ATOM   1173 3HB  ALA A  91       6.289   5.658 -10.544  1.00 92.23           H
ATOM   1174  HN  ALA A  91       2.800   5.197 -10.662  1.00 92.23           H
ATOM   1175  N   ILE A  92       3.750   7.464  -8.700  1.00 93.99           N
ATOM   1176  CA  ILE A  92       3.758   8.659  -7.875  1.00 93.99           C
ATOM   1177  C   ILE A  92       3.406   8.282  -6.434  1.00 93.99           C
ATOM   1178  O   ILE A  92       4.069   8.719  -5.495  1.00 93.99           O
ATOM   1179  HA  ILE A  92       4.772   9.059  -7.889  1.00 93.99           H
ATOM   1180  CB  ILE A  92       2.841   9.729  -8.472  1.00 93.99           C
ATOM   1181  HB  ILE A  92       1.882   9.266  -8.703  1.00 93.99           H
ATOM   1182  CG1 ILE A  92       3.411  10.268  -9.785  1.00 93.99           C
ATOM   1183 1HG1 ILE A  92       4.304  10.859  -9.583  1.00 93.99           H
ATOM   1184 2HG1 ILE A  92       3.715   9.438 -10.422  1.00 93.99           H
ATOM   1185  CG2 ILE A  92       2.572  10.846  -7.462  1.00 93.99           C
ATOM   1186 1HG2 ILE A  92       2.092  10.428  -6.577  1.00 93.99           H
ATOM   1187 2HG2 ILE A  92       3.515  11.313  -7.177  1.00 93.99           H
ATOM   1188 3HG2 ILE A  92       1.918  11.593  -7.912  1.00 93.99           H
ATOM   1189  CD1 ILE A  92       2.379  11.129 -10.518  1.00 93.99           C
ATOM   1190 1HD1 ILE A  92       1.497  10.528 -10.740  1.00 93.99           H
ATOM   1191 2HD1 ILE A  92       2.096  11.972  -9.887  1.00 93.99           H
ATOM   1192 3HD1 ILE A  92       2.810  11.499 -11.448  1.00 93.99           H
ATOM   1193  HN  ILE A  92       3.049   7.447  -9.413  1.00 93.99           H
ATOM   1194  N   ALA A  93       2.364   7.475  -6.306  1.00 93.86           N
ATOM   1195  CA  ALA A  93       1.885   7.074  -4.994  1.00 93.86           C
ATOM   1196  C   ALA A  93       3.006   6.349  -4.246  1.00 93.86           C
ATOM   1197  O   ALA A  93       3.246   6.615  -3.070  1.00 93.86           O
ATOM   1198  HA  ALA A  93       1.621   7.978  -4.446  1.00 93.86           H
ATOM   1199  CB  ALA A  93       0.633   6.208  -5.150  1.00 93.86           C
ATOM   1200 1HB  ALA A  93      -0.142   6.779  -5.660  1.00 93.86           H
ATOM   1201 2HB  ALA A  93       0.875   5.321  -5.735  1.00 93.86           H
ATOM   1202 3HB  ALA A  93       0.274   5.907  -4.165  1.00 93.86           H
ATOM   1203  HN  ALA A  93       1.850   7.097  -7.076  1.00 93.86           H
ATOM   1204  N   ASP A  94       3.663   5.446  -4.961  1.00 93.07           N
ATOM   1205  CA  ASP A  94       4.713   4.639  -4.363  1.00 93.07           C
ATOM   1206  C   ASP A  94       5.840   5.554  -3.879  1.00 93.07           C
ATOM   1207  O   ASP A  94       6.355   5.380  -2.776  1.00 93.07           O
ATOM   1208  HA  ASP A  94       4.232   4.102  -3.546  1.00 93.07           H
ATOM   1209  CB  ASP A  94       5.303   3.662  -5.382  1.00 93.07           C
ATOM   1210 1HB  ASP A  94       5.437   4.165  -6.339  1.00 93.07           H
ATOM   1211 2HB  ASP A  94       6.290   3.338  -5.051  1.00 93.07           H
ATOM   1212  CG  ASP A  94       4.395   2.444  -5.562  1.00 93.07           C
ATOM   1213  OD1 ASP A  94       3.686   2.115  -4.587  1.00 93.07           O
ATOM   1214  OD2 ASP A  94       4.429   1.870  -6.672  1.00 93.07           O
ATOM   1215  HN  ASP A  94       3.488   5.263  -5.928  1.00 93.07           H
ATOM   1216  N   LEU A  95       6.190   6.510  -4.727  1.00 94.25           N
ATOM   1217  CA  LEU A  95       7.272   7.428  -4.416  1.00 94.25           C
ATOM   1218  C   LEU A  95       6.952   8.164  -3.114  1.00 94.25           C
ATOM   1219  O   LEU A  95       7.818   8.313  -2.253  1.00 94.25           O
ATOM   1220  HA  LEU A  95       8.172   6.832  -4.264  1.00 94.25           H
ATOM   1221  CB  LEU A  95       7.541   8.360  -5.599  1.00 94.25           C
ATOM   1222 1HB  LEU A  95       6.583   8.684  -6.006  1.00 94.25           H
ATOM   1223 2HB  LEU A  95       8.047   9.251  -5.227  1.00 94.25           H
ATOM   1224  CG  LEU A  95       8.374   7.773  -6.740  1.00 94.25           C
ATOM   1225  HG  LEU A  95       7.844   6.910  -7.141  1.00 94.25           H
ATOM   1226  CD1 LEU A  95       8.527   8.780  -7.882  1.00 94.25           C
ATOM   1227 1HD1 LEU A  95       7.543   9.044  -8.268  1.00 94.25           H
ATOM   1228 2HD1 LEU A  95       9.024   9.677  -7.511  1.00 94.25           H
ATOM   1229 3HD1 LEU A  95       9.124   8.337  -8.679  1.00 94.25           H
ATOM   1230  CD2 LEU A  95       9.728   7.275  -6.230  1.00 94.25           C
ATOM   1231 1HD2 LEU A  95      10.277   8.105  -5.787  1.00 94.25           H
ATOM   1232 2HD2 LEU A  95       9.570   6.501  -5.478  1.00 94.25           H
ATOM   1233 3HD2 LEU A  95      10.300   6.862  -7.061  1.00 94.25           H
ATOM   1234  HN  LEU A  95       5.748   6.661  -5.612  1.00 94.25           H
ATOM   1235  N   LEU A  96       5.707   8.604  -3.010  1.00 93.36           N
ATOM   1236  CA  LEU A  96       5.293   9.420  -1.882  1.00 93.36           C
ATOM   1237  C   LEU A  96       5.512   8.638  -0.585  1.00 93.36           C
ATOM   1238  O   LEU A  96       5.932   9.205   0.423  1.00 93.36           O
ATOM   1239  HA  LEU A  96       5.932  10.302  -1.865  1.00 93.36           H
ATOM   1240  CB  LEU A  96       3.855   9.906  -2.071  1.00 93.36           C
ATOM   1241 1HB  LEU A  96       3.234   9.050  -2.334  1.00 93.36           H
ATOM   1242 2HB  LEU A  96       3.491  10.283  -1.115  1.00 93.36           H
ATOM   1243  CG  LEU A  96       3.648  10.994  -3.128  1.00 93.36           C
ATOM   1244  HG  LEU A  96       4.002  10.611  -4.085  1.00 93.36           H
ATOM   1245  CD1 LEU A  96       2.164  11.323  -3.293  1.00 93.36           C
ATOM   1246 1HD1 LEU A  96       1.625  10.428  -3.603  1.00 93.36           H
ATOM   1247 2HD1 LEU A  96       1.762  11.678  -2.343  1.00 93.36           H
ATOM   1248 3HD1 LEU A  96       2.045  12.099  -4.049  1.00 93.36           H
ATOM   1249  CD2 LEU A  96       4.479  12.237  -2.804  1.00 93.36           C
ATOM   1250 1HD2 LEU A  96       4.179  12.632  -1.833  1.00 93.36           H
ATOM   1251 2HD2 LEU A  96       5.536  11.972  -2.778  1.00 93.36           H
ATOM   1252 3HD2 LEU A  96       4.314  12.994  -3.571  1.00 93.36           H
ATOM   1253  HN  LEU A  96       4.989   8.411  -3.679  1.00 93.36           H
ATOM   1254  N   PHE A  97       5.216   7.348  -0.652  1.00 94.07           N
ATOM   1255  CA  PHE A  97       5.370   6.484   0.506  1.00 94.07           C
ATOM   1256  C   PHE A  97       6.848   6.221   0.801  1.00 94.07           C
ATOM   1257  O   PHE A  97       7.279   6.301   1.950  1.00 94.07           O
ATOM   1258  HA  PHE A  97       4.918   6.996   1.355  1.00 94.07           H
ATOM   1259  CB  PHE A  97       4.686   5.157   0.168  1.00 94.07           C
ATOM   1260 1HB  PHE A  97       3.606   5.303   0.182  1.00 94.07           H
ATOM   1261 2HB  PHE A  97       4.956   4.870  -0.848  1.00 94.07           H
ATOM   1262  CG  PHE A  97       5.045   4.013   1.118  1.00 94.07           C
ATOM   1263  CD1 PHE A  97       5.654   2.896   0.638  1.00 94.07           C
ATOM   1264  HD1 PHE A  97       5.887   2.816  -0.424  1.00 94.07           H
ATOM   1265  CD2 PHE A  97       4.754   4.113   2.443  1.00 94.07           C
ATOM   1266  HD2 PHE A  97       4.266   5.008   2.828  1.00 94.07           H
ATOM   1267  CE1 PHE A  97       5.986   1.834   1.520  1.00 94.07           C
ATOM   1268  HE1 PHE A  97       6.474   0.938   1.135  1.00 94.07           H
ATOM   1269  CE2 PHE A  97       5.087   3.051   3.325  1.00 94.07           C
ATOM   1270  HE2 PHE A  97       4.853   3.131   4.387  1.00 94.07           H
ATOM   1271  CZ  PHE A  97       5.695   1.934   2.845  1.00 94.07           C
ATOM   1272  HZ  PHE A  97       5.951   1.118   3.522  1.00 94.07           H
ATOM   1273  HN  PHE A  97       4.878   6.894  -1.476  1.00 94.07           H
ATOM   1274  N   LEU A  98       7.585   5.913  -0.257  1.00 94.29           N
ATOM   1275  CA  LEU A  98       8.963   5.478  -0.108  1.00 94.29           C
ATOM   1276  C   LEU A  98       9.751   6.547   0.653  1.00 94.29           C
ATOM   1277  O   LEU A  98      10.617   6.224   1.464  1.00 94.29           O
ATOM   1278  HA  LEU A  98       8.955   4.565   0.487  1.00 94.29           H
ATOM   1279  CB  LEU A  98       9.563   5.126  -1.470  1.00 94.29           C
ATOM   1280 1HB  LEU A  98       9.364   5.948  -2.157  1.00 94.29           H
ATOM   1281 2HB  LEU A  98      10.646   5.056  -1.361  1.00 94.29           H
ATOM   1282  CG  LEU A  98       9.059   3.831  -2.110  1.00 94.29           C
ATOM   1283  HG  LEU A  98       7.976   3.790  -1.991  1.00 94.29           H
ATOM   1284  CD1 LEU A  98       9.349   3.812  -3.613  1.00 94.29           C
ATOM   1285 1HD1 LEU A  98       8.849   4.656  -4.089  1.00 94.29           H
ATOM   1286 2HD1 LEU A  98      10.424   3.888  -3.776  1.00 94.29           H
ATOM   1287 3HD1 LEU A  98       8.980   2.881  -4.043  1.00 94.29           H
ATOM   1288  CD2 LEU A  98       9.639   2.606  -1.400  1.00 94.29           C
ATOM   1289 1HD2 LEU A  98      10.727   2.628  -1.467  1.00 94.29           H
ATOM   1290 2HD2 LEU A  98       9.339   2.618  -0.352  1.00 94.29           H
ATOM   1291 3HD2 LEU A  98       9.264   1.699  -1.875  1.00 94.29           H
ATOM   1292  HN  LEU A  98       7.254   5.956  -1.200  1.00 94.29           H
ATOM   1293  N   VAL A  99       9.421   7.797   0.364  1.00 94.41           N
ATOM   1294  CA  VAL A  99      10.123   8.915   0.972  1.00 94.41           C
ATOM   1295  C   VAL A  99       9.927   8.871   2.488  1.00 94.41           C
ATOM   1296  O   VAL A  99      10.671   9.509   3.232  1.00 94.41           O
ATOM   1297  HA  VAL A  99      11.184   8.796   0.751  1.00 94.41           H
ATOM   1298  CB  VAL A  99       9.654  10.230   0.346  1.00 94.41           C
ATOM   1299  HB  VAL A  99       8.565  10.250   0.385  1.00 94.41           H
ATOM   1300  CG1 VAL A  99      10.175  11.431   1.138  1.00 94.41           C
ATOM   1301 1HG1 VAL A  99       9.805  11.379   2.162  1.00 94.41           H
ATOM   1302 2HG1 VAL A  99      11.265  11.417   1.144  1.00 94.41           H
ATOM   1303 3HG1 VAL A  99       9.826  12.352   0.671  1.00 94.41           H
ATOM   1304  CG2 VAL A  99      10.072  10.318  -1.123  1.00 94.41           C
ATOM   1305 1HG2 VAL A  99      11.159  10.266  -1.195  1.00 94.41           H
ATOM   1306 2HG2 VAL A  99       9.631   9.490  -1.677  1.00 94.41           H
ATOM   1307 3HG2 VAL A  99       9.726  11.263  -1.543  1.00 94.41           H
ATOM   1308  HN  VAL A  99       8.691   8.051  -0.270  1.00 94.41           H
ATOM   1309  N   THR A 100       8.923   8.113   2.902  1.00 93.98           N
ATOM   1310  CA  THR A 100       8.589   8.016   4.312  1.00 93.98           C
ATOM   1311  C   THR A 100       9.442   6.942   4.990  1.00 93.98           C
ATOM   1312  O   THR A 100       9.588   6.939   6.211  1.00 93.98           O
ATOM   1313  HA  THR A 100       8.833   8.966   4.789  1.00 93.98           H
ATOM   1314  CB  THR A 100       7.085   7.759   4.426  1.00 93.98           C
ATOM   1315  HB  THR A 100       6.723   8.002   5.425  1.00 93.98           H
ATOM   1316  OG1 THR A 100       6.935   6.398   4.032  1.00 93.98           O
ATOM   1317  HG1 THR A 100       6.830   6.339   3.039  1.00 93.98           H
ATOM   1318  CG2 THR A 100       6.277   8.539   3.387  1.00 93.98           C
ATOM   1319 1HG2 THR A 100       6.593   8.246   2.386  1.00 93.98           H
ATOM   1320 2HG2 THR A 100       6.446   9.607   3.523  1.00 93.98           H
ATOM   1321 3HG2 THR A 100       5.217   8.320   3.512  1.00 93.98           H
ATOM   1322  HN  THR A 100       8.343   7.572   2.292  1.00 93.98           H
ATOM   1323  N   LEU A 101       9.984   6.056   4.167  1.00 93.85           N
ATOM   1324  CA  LEU A 101      10.652   4.871   4.678  1.00 93.85           C
ATOM   1325  C   LEU A 101      11.885   5.292   5.480  1.00 93.85           C
ATOM   1326  O   LEU A 101      12.162   4.732   6.540  1.00 93.85           O
ATOM   1327  HA  LEU A 101       9.957   4.369   5.352  1.00 93.85           H
ATOM   1328  CB  LEU A 101      10.962   3.898   3.539  1.00 93.85           C
ATOM   1329 1HB  LEU A 101      11.472   4.447   2.747  1.00 93.85           H
ATOM   1330 2HB  LEU A 101      11.662   3.148   3.909  1.00 93.85           H
ATOM   1331  CG  LEU A 101       9.760   3.175   2.929  1.00 93.85           C
ATOM   1332  HG  LEU A 101       9.124   3.917   2.447  1.00 93.85           H
ATOM   1333  CD1 LEU A 101      10.205   2.190   1.846  1.00 93.85           C
ATOM   1334 1HD1 LEU A 101      10.726   2.730   1.055  1.00 93.85           H
ATOM   1335 2HD1 LEU A 101      10.874   1.448   2.282  1.00 93.85           H
ATOM   1336 3HD1 LEU A 101       9.331   1.690   1.428  1.00 93.85           H
ATOM   1337  CD2 LEU A 101       8.920   2.495   4.012  1.00 93.85           C
ATOM   1338 1HD2 LEU A 101       9.533   1.767   4.543  1.00 93.85           H
ATOM   1339 2HD2 LEU A 101       8.557   3.246   4.715  1.00 93.85           H
ATOM   1340 3HD2 LEU A 101       8.073   1.989   3.551  1.00 93.85           H
ATOM   1341  HN  LEU A 101       9.971   6.137   3.171  1.00 93.85           H
ATOM   1342  N   PRO A 102      12.645   6.283   4.992  1.00 94.08           N
ATOM   1343  CA  PRO A 102      13.843   6.735   5.703  1.00 94.08           C
ATOM   1344  C   PRO A 102      13.554   7.091   7.153  1.00 94.08           C
ATOM   1345  O   PRO A 102      14.340   6.770   8.043  1.00 94.08           O
ATOM   1346  HA  PRO A 102      14.578   5.930   5.749  1.00 94.08           H
ATOM   1347  CB  PRO A 102      14.303   7.953   4.900  1.00 94.08           C
ATOM   1348 1HB  PRO A 102      13.881   8.877   5.295  1.00 94.08           H
ATOM   1349 2HB  PRO A 102      15.387   8.064   4.925  1.00 94.08           H
ATOM   1350  CG  PRO A 102      13.798   7.659   3.493  1.00 94.08           C
ATOM   1351 1HG  PRO A 102      13.731   8.565   2.889  1.00 94.08           H
ATOM   1352 2HG  PRO A 102      14.464   6.982   2.957  1.00 94.08           H
ATOM   1353  CD  PRO A 102      12.434   7.038   3.744  1.00 94.08           C
ATOM   1354 1HD  PRO A 102      11.660   7.796   3.861  1.00 94.08           H
ATOM   1355 2HD  PRO A 102      12.124   6.395   2.921  1.00 94.08           H
ATOM   1356  N   PHE A 103      12.423   7.751   7.352  1.00 93.83           N
ATOM   1357  CA  PHE A 103      12.050   8.215   8.678  1.00 93.83           C
ATOM   1358  C   PHE A 103      11.730   7.037   9.601  1.00 93.83           C
ATOM   1359  O   PHE A 103      12.076   7.057  10.781  1.00 93.83           O
ATOM   1360  HA  PHE A 103      12.901   8.767   9.078  1.00 93.83           H
ATOM   1361  CB  PHE A 103      10.796   9.076   8.515  1.00 93.83           C
ATOM   1362 1HB  PHE A 103      10.035   8.496   7.993  1.00 93.83           H
ATOM   1363 2HB  PHE A 103      10.397   9.309   9.502  1.00 93.83           H
ATOM   1364  CG  PHE A 103      11.033  10.382   7.754  1.00 93.83           C
ATOM   1365  CD1 PHE A 103      11.417  11.500   8.425  1.00 93.83           C
ATOM   1366  HD1 PHE A 103      11.557  11.466   9.506  1.00 93.83           H
ATOM   1367  CD2 PHE A 103      10.858  10.425   6.406  1.00 93.83           C
ATOM   1368  HD2 PHE A 103      10.550   9.528   5.867  1.00 93.83           H
ATOM   1369  CE1 PHE A 103      11.637  12.712   7.719  1.00 93.83           C
ATOM   1370  HE1 PHE A 103      11.945  13.609   8.258  1.00 93.83           H
ATOM   1371  CE2 PHE A 103      11.078  11.637   5.699  1.00 93.83           C
ATOM   1372  HE2 PHE A 103      10.938  11.671   4.619  1.00 93.83           H
ATOM   1373  CZ  PHE A 103      11.462  12.755   6.371  1.00 93.83           C
ATOM   1374  HZ  PHE A 103      11.631  13.686   5.829  1.00 93.83           H
ATOM   1375  HN  PHE A 103      11.767   7.969   6.629  1.00 93.83           H
ATOM   1376  N   TRP A 104      11.072   6.040   9.028  1.00 92.73           N
ATOM   1377  CA  TRP A 104      10.730   4.842   9.776  1.00 92.73           C
ATOM   1378  C   TRP A 104      12.032   4.138  10.164  1.00 92.73           C
ATOM   1379  O   TRP A 104      12.132   3.565  11.247  1.00 92.73           O
ATOM   1380  HA  TRP A 104      10.192   5.151  10.672  1.00 92.73           H
ATOM   1381  CB  TRP A 104       9.782   3.947   8.974  1.00 92.73           C
ATOM   1382 1HB  TRP A 104      10.163   3.851   7.957  1.00 92.73           H
ATOM   1383 2HB  TRP A 104       9.785   2.949   9.411  1.00 92.73           H
ATOM   1384  CG  TRP A 104       8.342   4.459   8.918  1.00 92.73           C
ATOM   1385  CD1 TRP A 104       7.643   4.839   7.839  1.00 92.73           C
ATOM   1386  HD1 TRP A 104       8.032   4.829   6.821  1.00 92.73           H
ATOM   1387  CD2 TRP A 104       7.446   4.632  10.036  1.00 92.73           C
ATOM   1388  NE1 TRP A 104       6.368   5.243   8.179  1.00 92.73           N
ATOM   1389  HE1 TRP A 104       5.662   5.569   7.550  1.00 92.73           H
ATOM   1390  CE2 TRP A 104       6.245   5.113   9.558  1.00 92.73           C
ATOM   1391  CE3 TRP A 104       7.645   4.391  11.407  1.00 92.73           C
ATOM   1392  HE3 TRP A 104       8.585   4.011  11.809  1.00 92.73           H
ATOM   1393  CZ2 TRP A 104       5.148   5.394  10.382  1.00 92.73           C
ATOM   1394  HZ2 TRP A 104       4.209   5.773   9.980  1.00 92.73           H
ATOM   1395  CZ3 TRP A 104       6.540   4.676  12.218  1.00 92.73           C
ATOM   1396  HZ3 TRP A 104       6.641   4.507  13.290  1.00 92.73           H
ATOM   1397  CH2 TRP A 104       5.324   5.161  11.752  1.00 92.73           C
ATOM   1398  HH2 TRP A 104       4.510   5.359  12.449  1.00 92.73           H
ATOM   1399  HN  TRP A 104      10.776   6.041   8.073  1.00 92.73           H
ATOM   1400  N   ALA A 105      12.996   4.205   9.258  1.00 93.81           N
ATOM   1401  CA  ALA A 105      14.265   3.528   9.464  1.00 93.81           C
ATOM   1402  C   ALA A 105      14.965   4.126  10.686  1.00 93.81           C
ATOM   1403  O   ALA A 105      15.463   3.394  11.540  1.00 93.81           O
ATOM   1404  HA  ALA A 105      14.052   2.476   9.655  1.00 93.81           H
ATOM   1405  CB  ALA A 105      15.113   3.636   8.195  1.00 93.81           C
ATOM   1406 1HB  ALA A 105      14.584   3.171   7.363  1.00 93.81           H
ATOM   1407 2HB  ALA A 105      15.295   4.687   7.968  1.00 93.81           H
ATOM   1408 3HB  ALA A 105      16.065   3.128   8.350  1.00 93.81           H
ATOM   1409  HN  ALA A 105      12.921   4.710   8.397  1.00 93.81           H
ATOM   1410  N   ILE A 106      14.980   5.450  10.730  1.00 93.30           N
ATOM   1411  CA  ILE A 106      15.636   6.155  11.819  1.00 93.30           C
ATOM   1412  C   ILE A 106      14.915   5.841  13.131  1.00 93.30           C
ATOM   1413  O   ILE A 106      15.556   5.581  14.149  1.00 93.30           O
ATOM   1414  HA  ILE A 106      16.656   5.776  11.886  1.00 93.30           H
ATOM   1415  CB  ILE A 106      15.727   7.651  11.510  1.00 93.30           C
ATOM   1416  HB  ILE A 106      14.743   7.995  11.194  1.00 93.30           H
ATOM   1417  CG1 ILE A 106      16.692   7.914  10.353  1.00 93.30           C
ATOM   1418 1HG1 ILE A 106      17.719   7.788  10.695  1.00 93.30           H
ATOM   1419 2HG1 ILE A 106      16.527   7.180   9.563  1.00 93.30           H
ATOM   1420  CG2 ILE A 106      16.103   8.446  12.762  1.00 93.30           C
ATOM   1421 1HG2 ILE A 106      15.346   8.294  13.531  1.00 93.30           H
ATOM   1422 2HG2 ILE A 106      17.070   8.106  13.132  1.00 93.30           H
ATOM   1423 3HG2 ILE A 106      16.161   9.506  12.515  1.00 93.30           H
ATOM   1424  CD1 ILE A 106      16.505   9.325   9.792  1.00 93.30           C
ATOM   1425 1HD1 ILE A 106      15.483   9.439   9.429  1.00 93.30           H
ATOM   1426 2HD1 ILE A 106      16.694  10.056  10.578  1.00 93.30           H
ATOM   1427 3HD1 ILE A 106      17.203   9.485   8.971  1.00 93.30           H
ATOM   1428  HN  ILE A 106      14.556   6.038  10.041  1.00 93.30           H
ATOM   1429  N   ALA A 107      13.592   5.875  13.066  1.00 91.70           N
ATOM   1430  CA  ALA A 107      12.779   5.697  14.257  1.00 91.70           C
ATOM   1431  C   ALA A 107      12.974   4.278  14.796  1.00 91.70           C
ATOM   1432  O   ALA A 107      12.897   4.052  16.002  1.00 91.70           O
ATOM   1433  HA  ALA A 107      13.126   6.411  15.005  1.00 91.70           H
ATOM   1434  CB  ALA A 107      11.316   5.999  13.927  1.00 91.70           C
ATOM   1435 1HB  ALA A 107      11.228   7.028  13.577  1.00 91.70           H
ATOM   1436 2HB  ALA A 107      10.972   5.320  13.148  1.00 91.70           H
ATOM   1437 3HB  ALA A 107      10.707   5.866  14.821  1.00 91.70           H
ATOM   1438  HN  ALA A 107      13.078   6.020  12.221  1.00 91.70           H
ATOM   1439  N   ALA A 108      13.223   3.359  13.874  1.00 91.27           N
ATOM   1440  CA  ALA A 108      13.413   1.966  14.240  1.00 91.27           C
ATOM   1441  C   ALA A 108      14.818   1.781  14.817  1.00 91.27           C
ATOM   1442  O   ALA A 108      15.025   0.955  15.704  1.00 91.27           O
ATOM   1443  HA  ALA A 108      12.679   1.721  15.007  1.00 91.27           H
ATOM   1444  CB  ALA A 108      13.164   1.079  13.018  1.00 91.27           C
ATOM   1445 1HB  ALA A 108      12.144   1.226  12.664  1.00 91.27           H
ATOM   1446 2HB  ALA A 108      13.865   1.346  12.226  1.00 91.27           H
ATOM   1447 3HB  ALA A 108      13.307   0.034  13.292  1.00 91.27           H
ATOM   1448  HN  ALA A 108      13.295   3.553  12.896  1.00 91.27           H
ATOM   1449  N   ALA A 109      15.747   2.565  14.290  1.00 90.66           N
ATOM   1450  CA  ALA A 109      17.144   2.428  14.667  1.00 90.66           C
ATOM   1451  C   ALA A 109      17.324   2.881  16.117  1.00 90.66           C
ATOM   1452  O   ALA A 109      18.168   2.350  16.837  1.00 90.66           O
ATOM   1453  HA  ALA A 109      17.406   1.372  14.590  1.00 90.66           H
ATOM   1454  CB  ALA A 109      18.016   3.224  13.694  1.00 90.66           C
ATOM   1455 1HB  ALA A 109      17.873   2.844  12.683  1.00 90.66           H
ATOM   1456 2HB  ALA A 109      17.732   4.276  13.730  1.00 90.66           H
ATOM   1457 3HB  ALA A 109      19.064   3.121  13.977  1.00 90.66           H
ATOM   1458  HN  ALA A 109      15.559   3.283  13.620  1.00 90.66           H
ATOM   1459  N   ASP A 110      16.517   3.859  16.502  1.00 87.17           N
ATOM   1460  CA  ASP A 110      16.639   4.453  17.822  1.00 87.17           C
ATOM   1461  C   ASP A 110      15.247   4.804  18.350  1.00 87.17           C
ATOM   1462  O   ASP A 110      14.506   3.926  18.790  1.00 87.17           O
ATOM   1463  HA  ASP A 110      17.138   3.699  18.431  1.00 87.17           H
ATOM   1464  CB  ASP A 110      17.464   5.741  17.772  1.00 87.17           C
ATOM   1465 1HB  ASP A 110      18.407   5.554  17.257  1.00 87.17           H
ATOM   1466 2HB  ASP A 110      16.931   6.497  17.196  1.00 87.17           H
ATOM   1467  CG  ASP A 110      17.743   6.268  19.181  1.00 87.17           C
ATOM   1468  OD1 ASP A 110      17.568   5.473  20.130  1.00 87.17           O
ATOM   1469  OD2 ASP A 110      18.126   7.454  19.278  1.00 87.17           O
ATOM   1470  HN  ASP A 110      15.792   4.243  15.931  1.00 87.17           H
ATOM   1471  N   GLN A 111      14.932   6.090  18.288  1.00 86.18           N
ATOM   1472  CA  GLN A 111      13.611   6.556  18.672  1.00 86.18           C
ATOM   1473  C   GLN A 111      13.136   7.652  17.716  1.00 86.18           C
ATOM   1474  O   GLN A 111      13.917   8.164  16.915  1.00 86.18           O
ATOM   1475  HA  GLN A 111      12.961   5.685  18.589  1.00 86.18           H
ATOM   1476  CB  GLN A 111      13.604   7.051  20.120  1.00 86.18           C
ATOM   1477 1HB  GLN A 111      12.609   7.413  20.380  1.00 86.18           H
ATOM   1478 2HB  GLN A 111      13.827   6.223  20.792  1.00 86.18           H
ATOM   1479  CG  GLN A 111      14.628   8.170  20.322  1.00 86.18           C
ATOM   1480 1HG  GLN A 111      15.630   7.790  20.124  1.00 86.18           H
ATOM   1481 2HG  GLN A 111      14.443   8.970  19.606  1.00 86.18           H
ATOM   1482  CD  GLN A 111      14.559   8.725  21.746  1.00 86.18           C
ATOM   1483  OE1 GLN A 111      13.500   8.871  22.332  1.00 86.18           O
ATOM   1484  NE2 GLN A 111      15.745   9.027  22.267  1.00 86.18           N
ATOM   1485 1HE2 GLN A 111      16.578   8.883  21.731  1.00 86.18           H
ATOM   1486 2HE2 GLN A 111      15.805   9.397  23.194  1.00 86.18           H
ATOM   1487  HN  GLN A 111      15.560   6.805  17.982  1.00 86.18           H
ATOM   1488  N   TRP A 112      11.857   7.980  17.831  1.00 90.56           N
ATOM   1489  CA  TRP A 112      11.271   9.012  16.992  1.00 90.56           C
ATOM   1490  C   TRP A 112      11.816  10.364  17.455  1.00 90.56           C
ATOM   1491  O   TRP A 112      11.443  10.857  18.519  1.00 90.56           O
ATOM   1492  HA  TRP A 112      11.576   8.819  15.964  1.00 90.56           H
ATOM   1493  CB  TRP A 112       9.743   8.941  17.024  1.00 90.56           C
ATOM   1494 1HB  TRP A 112       9.431   7.927  16.773  1.00 90.56           H
ATOM   1495 2HB  TRP A 112       9.401   9.137  18.040  1.00 90.56           H
ATOM   1496  CG  TRP A 112       9.054   9.921  16.072  1.00 90.56           C
ATOM   1497  CD1 TRP A 112       8.627  11.163  16.334  1.00 90.56           C
ATOM   1498  HD1 TRP A 112       8.721  11.653  17.303  1.00 90.56           H
ATOM   1499  CD2 TRP A 112       8.730   9.687  14.685  1.00 90.56           C
ATOM   1500  NE1 TRP A 112       8.053  11.746  15.222  1.00 90.56           N
ATOM   1501  HE1 TRP A 112       7.662  12.665  15.170  1.00 90.56           H
ATOM   1502  CE2 TRP A 112       8.117  10.819  14.188  1.00 90.56           C
ATOM   1503  CE3 TRP A 112       8.946   8.557  13.877  1.00 90.56           C
ATOM   1504  HE3 TRP A 112       9.428   7.651  14.246  1.00 90.56           H
ATOM   1505  CZ2 TRP A 112       7.671  10.932  12.865  1.00 90.56           C
ATOM   1506  HZ2 TRP A 112       7.189  11.837  12.497  1.00 90.56           H
ATOM   1507  CZ3 TRP A 112       8.494   8.685  12.559  1.00 90.56           C
ATOM   1508  HZ3 TRP A 112       8.638   7.836  11.889  1.00 90.56           H
ATOM   1509  CH2 TRP A 112       7.876   9.818  12.043  1.00 90.56           C
ATOM   1510  HH2 TRP A 112       7.552   9.839  11.002  1.00 90.56           H
ATOM   1511  HN  TRP A 112      11.227   7.556  18.482  1.00 90.56           H
ATOM   1512  N   LYS A 113      12.690  10.926  16.634  1.00 90.77           N
ATOM   1513  CA  LYS A 113      13.379  12.152  16.999  1.00 90.77           C
ATOM   1514  C   LYS A 113      12.660  13.345  16.365  1.00 90.77           C
ATOM   1515  O   LYS A 113      13.042  14.493  16.584  1.00 90.77           O
ATOM   1516  HA  LYS A 113      13.320  12.250  18.083  1.00 90.77           H
ATOM   1517  CB  LYS A 113      14.862  12.063  16.632  1.00 90.77           C
ATOM   1518 1HB  LYS A 113      14.965  11.788  15.582  1.00 90.77           H
ATOM   1519 2HB  LYS A 113      15.329  13.041  16.752  1.00 90.77           H
ATOM   1520  CG  LYS A 113      15.582  11.036  17.508  1.00 90.77           C
ATOM   1521 1HG  LYS A 113      15.531  11.343  18.552  1.00 90.77           H
ATOM   1522 2HG  LYS A 113      15.078  10.072  17.434  1.00 90.77           H
ATOM   1523  CD  LYS A 113      17.045  10.886  17.085  1.00 90.77           C
ATOM   1524 1HD  LYS A 113      17.097  10.593  16.037  1.00 90.77           H
ATOM   1525 2HD  LYS A 113      17.554  11.846  17.174  1.00 90.77           H
ATOM   1526  CE  LYS A 113      17.760   9.843  17.947  1.00 90.77           C
ATOM   1527 1HE  LYS A 113      17.798  10.182  18.982  1.00 90.77           H
ATOM   1528 2HE  LYS A 113      17.199   8.908  17.938  1.00 90.77           H
ATOM   1529  NZ  LYS A 113      19.133   9.609  17.445  1.00 90.77           N
ATOM   1530 1HZ  LYS A 113      19.539   8.817  17.931  1.00 90.77           H
ATOM   1531 2HZ  LYS A 113      19.101   9.416  16.451  1.00 90.77           H
ATOM   1532 3HZ  LYS A 113      19.699  10.434  17.612  1.00 90.77           H
ATOM   1533  HN  LYS A 113      12.929  10.559  15.735  1.00 90.77           H
ATOM   1534  N   PHE A 114      11.630  13.031  15.592  1.00 92.21           N
ATOM   1535  CA  PHE A 114      10.986  14.034  14.761  1.00 92.21           C
ATOM   1536  C   PHE A 114       9.747  14.606  15.453  1.00 92.21           C
ATOM   1537  O   PHE A 114       9.262  14.042  16.433  1.00 92.21           O
ATOM   1538  HA  PHE A 114      11.710  14.832  14.597  1.00 92.21           H
ATOM   1539  CB  PHE A 114      10.557  13.336  13.469  1.00 92.21           C
ATOM   1540 1HB  PHE A 114       9.762  12.626  13.699  1.00 92.21           H
ATOM   1541 2HB  PHE A 114      10.136  14.077  12.790  1.00 92.21           H
ATOM   1542  CG  PHE A 114      11.690  12.596  12.756  1.00 92.21           C
ATOM   1543  CD1 PHE A 114      12.616  13.294  12.044  1.00 92.21           C
ATOM   1544  HD1 PHE A 114      12.550  14.380  11.983  1.00 92.21           H
ATOM   1545  CD2 PHE A 114      11.772  11.241  12.832  1.00 92.21           C
ATOM   1546  HD2 PHE A 114      11.030  10.681  13.402  1.00 92.21           H
ATOM   1547  CE1 PHE A 114      13.668  12.608  11.382  1.00 92.21           C
ATOM   1548  HE1 PHE A 114      14.409  13.167  10.812  1.00 92.21           H
ATOM   1549  CE2 PHE A 114      12.824  10.554  12.170  1.00 92.21           C
ATOM   1550  HE2 PHE A 114      12.890   9.468  12.231  1.00 92.21           H
ATOM   1551  CZ  PHE A 114      13.750  11.252  11.459  1.00 92.21           C
ATOM   1552  HZ  PHE A 114      14.557  10.726  10.950  1.00 92.21           H
ATOM   1553  HN  PHE A 114      11.238  12.114  15.529  1.00 92.21           H
ATOM   1554  N   GLN A 115       9.270  15.720  14.917  1.00 92.52           N
ATOM   1555  CA  GLN A 115       8.119  16.395  15.492  1.00 92.52           C
ATOM   1556  C   GLN A 115       6.837  15.624  15.173  1.00 92.52           C
ATOM   1557  O   GLN A 115       6.830  14.761  14.296  1.00 92.52           O
ATOM   1558  HA  GLN A 115       8.292  16.395  16.569  1.00 92.52           H
ATOM   1559  CB  GLN A 115       8.028  17.840  14.999  1.00 92.52           C
ATOM   1560 1HB  GLN A 115       8.037  17.857  13.909  1.00 92.52           H
ATOM   1561 2HB  GLN A 115       7.081  18.277  15.316  1.00 92.52           H
ATOM   1562  CG  GLN A 115       9.189  18.678  15.537  1.00 92.52           C
ATOM   1563 1HG  GLN A 115      10.136  18.227  15.241  1.00 92.52           H
ATOM   1564 2HG  GLN A 115       9.158  19.674  15.096  1.00 92.52           H
ATOM   1565  CD  GLN A 115       9.124  18.788  17.062  1.00 92.52           C
ATOM   1566  OE1 GLN A 115       8.081  18.640  17.677  1.00 92.52           O
ATOM   1567  NE2 GLN A 115      10.295  19.055  17.635  1.00 92.52           N
ATOM   1568 1HE2 GLN A 115      11.114  19.164  17.071  1.00 92.52           H
ATOM   1569 2HE2 GLN A 115      10.356  19.146  18.629  1.00 92.52           H
ATOM   1570  HN  GLN A 115       9.656  16.159  14.105  1.00 92.52           H
ATOM   1571  N   THR A 116       5.784  15.962  15.901  1.00 93.09           N
ATOM   1572  CA  THR A 116       4.515  15.270  15.749  1.00 93.09           C
ATOM   1573  C   THR A 116       3.992  15.423  14.320  1.00 93.09           C
ATOM   1574  O   THR A 116       3.376  14.506  13.779  1.00 93.09           O
ATOM   1575  HA  THR A 116       4.682  14.206  15.917  1.00 93.09           H
ATOM   1576  CB  THR A 116       3.553  15.809  16.810  1.00 93.09           C
ATOM   1577  HB  THR A 116       3.238  16.825  16.569  1.00 93.09           H
ATOM   1578  OG1 THR A 116       4.266  15.660  18.034  1.00 93.09           O
ATOM   1579  HG1 THR A 116       3.829  16.201  18.753  1.00 93.09           H
ATOM   1580  CG2 THR A 116       2.319  14.922  16.986  1.00 93.09           C
ATOM   1581 1HG2 THR A 116       2.631  13.923  17.292  1.00 93.09           H
ATOM   1582 2HG2 THR A 116       1.778  14.860  16.042  1.00 93.09           H
ATOM   1583 3HG2 THR A 116       1.670  15.350  17.750  1.00 93.09           H
ATOM   1584  HN  THR A 116       5.787  16.694  16.583  1.00 93.09           H
ATOM   1585  N   PHE A 117       4.256  16.589  13.748  1.00 94.36           N
ATOM   1586  CA  PHE A 117       3.837  16.866  12.385  1.00 94.36           C
ATOM   1587  C   PHE A 117       4.316  15.771  11.431  1.00 94.36           C
ATOM   1588  O   PHE A 117       3.544  15.273  10.613  1.00 94.36           O
ATOM   1589  HA  PHE A 117       2.747  16.898  12.382  1.00 94.36           H
ATOM   1590  CB  PHE A 117       4.479  18.195  11.981  1.00 94.36           C
ATOM   1591 1HB  PHE A 117       4.114  18.980  12.644  1.00 94.36           H
ATOM   1592 2HB  PHE A 117       5.557  18.127  12.132  1.00 94.36           H
ATOM   1593  CG  PHE A 117       4.206  18.603  10.532  1.00 94.36           C
ATOM   1594  CD1 PHE A 117       5.178  18.463   9.591  1.00 94.36           C
ATOM   1595  HD1 PHE A 117       6.151  18.059   9.869  1.00 94.36           H
ATOM   1596  CD2 PHE A 117       2.991  19.107  10.185  1.00 94.36           C
ATOM   1597  HD2 PHE A 117       2.212  19.220  10.939  1.00 94.36           H
ATOM   1598  CE1 PHE A 117       4.924  18.842   8.247  1.00 94.36           C
ATOM   1599  HE1 PHE A 117       5.703  18.729   7.492  1.00 94.36           H
ATOM   1600  CE2 PHE A 117       2.737  19.486   8.840  1.00 94.36           C
ATOM   1601  HE2 PHE A 117       1.764  19.890   8.562  1.00 94.36           H
ATOM   1602  CZ  PHE A 117       3.709  19.345   7.900  1.00 94.36           C
ATOM   1603  HZ  PHE A 117       3.514  19.636   6.867  1.00 94.36           H
ATOM   1604  HN  PHE A 117       4.746  17.335  14.200  1.00 94.36           H
ATOM   1605  N   MET A 118       5.589  15.428  11.566  1.00 93.84           N
ATOM   1606  CA  MET A 118       6.193  14.434  10.695  1.00 93.84           C
ATOM   1607  C   MET A 118       5.548  13.062  10.899  1.00 93.84           C
ATOM   1608  O   MET A 118       5.407  12.291   9.951  1.00 93.84           O
ATOM   1609  HA  MET A 118       6.007  14.783   9.679  1.00 93.84           H
ATOM   1610  CB  MET A 118       7.692  14.342  10.987  1.00 93.84           C
ATOM   1611 1HB  MET A 118       8.119  15.344  11.034  1.00 93.84           H
ATOM   1612 2HB  MET A 118       7.849  13.883  11.963  1.00 93.84           H
ATOM   1613  CG  MET A 118       8.411  13.525   9.912  1.00 93.84           C
ATOM   1614 1HG  MET A 118       9.470  13.440  10.155  1.00 93.84           H
ATOM   1615 2HG  MET A 118       8.008  12.513   9.882  1.00 93.84           H
ATOM   1616  SD  MET A 118       8.214  14.305   8.318  1.00 93.84           S
ATOM   1617  CE  MET A 118       9.267  15.730   8.538  1.00 93.84           C
ATOM   1618 1HE  MET A 118       8.900  16.327   9.372  1.00 93.84           H
ATOM   1619 2HE  MET A 118      10.285  15.400   8.747  1.00 93.84           H
ATOM   1620 3HE  MET A 118       9.259  16.331   7.629  1.00 93.84           H
ATOM   1621  HN  MET A 118       6.202  15.815  12.254  1.00 93.84           H
ATOM   1622  N   CYS A 119       5.174  12.798  12.142  1.00 93.35           N
ATOM   1623  CA  CYS A 119       4.538  11.536  12.481  1.00 93.35           C
ATOM   1624  C   CYS A 119       3.206  11.453  11.733  1.00 93.35           C
ATOM   1625  O   CYS A 119       2.889  10.426  11.135  1.00 93.35           O
ATOM   1626  HA  CYS A 119       5.216  10.747  12.154  1.00 93.35           H
ATOM   1627  CB  CYS A 119       4.355  11.383  13.992  1.00 93.35           C
ATOM   1628 1HB  CYS A 119       5.327  11.356  14.484  1.00 93.35           H
ATOM   1629 2HB  CYS A 119       3.819  12.244  14.391  1.00 93.35           H
ATOM   1630  SG  CYS A 119       3.429   9.847  14.358  1.00 93.35           S
ATOM   1631  HN  CYS A 119       5.298  13.428  12.909  1.00 93.35           H
ATOM   1632  N   LYS A 120       2.462  12.548  11.791  1.00 94.30           N
ATOM   1633  CA  LYS A 120       1.177  12.616  11.117  1.00 94.30           C
ATOM   1634  C   LYS A 120       1.376  12.357   9.622  1.00 94.30           C
ATOM   1635  O   LYS A 120       0.686  11.524   9.035  1.00 94.30           O
ATOM   1636  HA  LYS A 120       0.551  11.822  11.524  1.00 94.30           H
ATOM   1637  CB  LYS A 120       0.481  13.943  11.424  1.00 94.30           C
ATOM   1638 1HB  LYS A 120       1.174  14.768  11.263  1.00 94.30           H
ATOM   1639 2HB  LYS A 120      -0.352  14.089  10.735  1.00 94.30           H
ATOM   1640  CG  LYS A 120      -0.032  13.973  12.865  1.00 94.30           C
ATOM   1641 1HG  LYS A 120      -0.709  13.136  13.031  1.00 94.30           H
ATOM   1642 2HG  LYS A 120       0.804  13.849  13.554  1.00 94.30           H
ATOM   1643  CD  LYS A 120      -0.754  15.289  13.163  1.00 94.30           C
ATOM   1644 1HD  LYS A 120      -0.049  16.118  13.098  1.00 94.30           H
ATOM   1645 2HD  LYS A 120      -1.523  15.464  12.410  1.00 94.30           H
ATOM   1646  CE  LYS A 120      -1.392  15.261  14.553  1.00 94.30           C
ATOM   1647 1HE  LYS A 120      -1.893  14.306  14.711  1.00 94.30           H
ATOM   1648 2HE  LYS A 120      -0.618  15.345  15.316  1.00 94.30           H
ATOM   1649  NZ  LYS A 120      -2.363  16.368  14.700  1.00 94.30           N
ATOM   1650 1HZ  LYS A 120      -2.765  16.344  15.630  1.00 94.30           H
ATOM   1651 2HZ  LYS A 120      -1.889  17.254  14.560  1.00 94.30           H
ATOM   1652 3HZ  LYS A 120      -3.099  16.266  14.010  1.00 94.30           H
ATOM   1653  HN  LYS A 120       2.724  13.376  12.286  1.00 94.30           H
ATOM   1654  N   VAL A 121       2.322  13.086   9.049  1.00 93.91           N
ATOM   1655  CA  VAL A 121       2.550  13.023   7.615  1.00 93.91           C
ATOM   1656  C   VAL A 121       2.913  11.589   7.223  1.00 93.91           C
ATOM   1657  O   VAL A 121       2.348  11.037   6.280  1.00 93.91           O
ATOM   1658  HA  VAL A 121       1.618  13.296   7.121  1.00 93.91           H
ATOM   1659  CB  VAL A 121       3.617  14.041   7.209  1.00 93.91           C
ATOM   1660  HB  VAL A 121       4.480  13.900   7.860  1.00 93.91           H
ATOM   1661  CG1 VAL A 121       4.075  13.811   5.767  1.00 93.91           C
ATOM   1662 1HG1 VAL A 121       4.494  12.809   5.675  1.00 93.91           H
ATOM   1663 2HG1 VAL A 121       3.222  13.912   5.096  1.00 93.91           H
ATOM   1664 3HG1 VAL A 121       4.833  14.549   5.505  1.00 93.91           H
ATOM   1665  CG2 VAL A 121       3.111  15.472   7.403  1.00 93.91           C
ATOM   1666 1HG2 VAL A 121       2.226  15.630   6.788  1.00 93.91           H
ATOM   1667 2HG2 VAL A 121       2.859  15.629   8.451  1.00 93.91           H
ATOM   1668 3HG2 VAL A 121       3.890  16.176   7.107  1.00 93.91           H
ATOM   1669  HN  VAL A 121       2.926  13.709   9.545  1.00 93.91           H
ATOM   1670  N   VAL A 122       3.853  11.025   7.967  1.00 93.38           N
ATOM   1671  CA  VAL A 122       4.451   9.758   7.585  1.00 93.38           C
ATOM   1672  C   VAL A 122       3.385   8.661   7.632  1.00 93.38           C
ATOM   1673  O   VAL A 122       3.298   7.836   6.723  1.00 93.38           O
ATOM   1674  HA  VAL A 122       4.806   9.858   6.559  1.00 93.38           H
ATOM   1675  CB  VAL A 122       5.658   9.458   8.477  1.00 93.38           C
ATOM   1676  HB  VAL A 122       5.375   9.676   9.507  1.00 93.38           H
ATOM   1677  CG1 VAL A 122       6.043   7.979   8.398  1.00 93.38           C
ATOM   1678 1HG1 VAL A 122       5.204   7.367   8.728  1.00 93.38           H
ATOM   1679 2HG1 VAL A 122       6.297   7.724   7.370  1.00 93.38           H
ATOM   1680 3HG1 VAL A 122       6.903   7.794   9.042  1.00 93.38           H
ATOM   1681  CG2 VAL A 122       6.844  10.354   8.114  1.00 93.38           C
ATOM   1682 1HG2 VAL A 122       7.126  10.181   7.076  1.00 93.38           H
ATOM   1683 2HG2 VAL A 122       6.563  11.399   8.246  1.00 93.38           H
ATOM   1684 3HG2 VAL A 122       7.687  10.120   8.764  1.00 93.38           H
ATOM   1685  HN  VAL A 122       4.206  11.420   8.816  1.00 93.38           H
ATOM   1686  N   ASN A 123       2.602   8.687   8.700  1.00 92.49           N
ATOM   1687  CA  ASN A 123       1.546   7.705   8.878  1.00 92.49           C
ATOM   1688  C   ASN A 123       0.516   7.861   7.758  1.00 92.49           C
ATOM   1689  O   ASN A 123       0.049   6.871   7.196  1.00 92.49           O
ATOM   1690  HA  ASN A 123       2.048   6.737   8.851  1.00 92.49           H
ATOM   1691  CB  ASN A 123       0.827   7.905  10.213  1.00 92.49           C
ATOM   1692 1HB  ASN A 123       0.763   8.969  10.440  1.00 92.49           H
ATOM   1693 2HB  ASN A 123      -0.195   7.532  10.139  1.00 92.49           H
ATOM   1694  CG  ASN A 123       1.559   7.180  11.344  1.00 92.49           C
ATOM   1695  OD1 ASN A 123       2.313   6.245  11.131  1.00 92.49           O
ATOM   1696  ND2 ASN A 123       1.295   7.662  12.555  1.00 92.49           N
ATOM   1697 1HD2 ASN A 123       0.666   8.432  12.661  1.00 92.49           H
ATOM   1698 2HD2 ASN A 123       1.726   7.254  13.361  1.00 92.49           H
ATOM   1699  HN  ASN A 123       2.679   9.362   9.433  1.00 92.49           H
ATOM   1700  N   SER A 124       0.191   9.112   7.465  1.00 93.39           N
ATOM   1701  CA  SER A 124      -0.888   9.408   6.539  1.00 93.39           C
ATOM   1702  C   SER A 124      -0.474   9.031   5.115  1.00 93.39           C
ATOM   1703  O   SER A 124      -1.276   8.493   4.353  1.00 93.39           O
ATOM   1704  HA  SER A 124      -1.727   8.795   6.868  1.00 93.39           H
ATOM   1705  CB  SER A 124      -1.280  10.886   6.604  1.00 93.39           C
ATOM   1706 1HB  SER A 124      -0.459  11.495   6.225  1.00 93.39           H
ATOM   1707 2HB  SER A 124      -2.135  11.063   5.952  1.00 93.39           H
ATOM   1708  OG  SER A 124      -1.601  11.295   7.930  1.00 93.39           O
ATOM   1709  HG  SER A 124      -0.936  11.969   8.251  1.00 93.39           H
ATOM   1710  HN  SER A 124       0.651   9.913   7.849  1.00 93.39           H
ATOM   1711  N   MET A 125       0.778   9.327   4.799  1.00 92.45           N
ATOM   1712  CA  MET A 125       1.295   9.069   3.466  1.00 92.45           C
ATOM   1713  C   MET A 125       1.281   7.571   3.154  1.00 92.45           C
ATOM   1714  O   MET A 125       0.997   7.171   2.026  1.00 92.45           O
ATOM   1715  HA  MET A 125       0.626   9.595   2.785  1.00 92.45           H
ATOM   1716  CB  MET A 125       2.726   9.599   3.361  1.00 92.45           C
ATOM   1717 1HB  MET A 125       3.295   9.298   4.241  1.00 92.45           H
ATOM   1718 2HB  MET A 125       3.220   9.157   2.496  1.00 92.45           H
ATOM   1719  CG  MET A 125       2.738  11.124   3.237  1.00 92.45           C
ATOM   1720 1HG  MET A 125       2.111  11.565   4.012  1.00 92.45           H
ATOM   1721 2HG  MET A 125       3.749  11.502   3.392  1.00 92.45           H
ATOM   1722  SD  MET A 125       2.147  11.610   1.625  1.00 92.45           S
ATOM   1723  CE  MET A 125       1.337  13.146   2.041  1.00 92.45           C
ATOM   1724 1HE  MET A 125       0.544  12.954   2.765  1.00 92.45           H
ATOM   1725 2HE  MET A 125       2.064  13.834   2.473  1.00 92.45           H
ATOM   1726 3HE  MET A 125       0.909  13.587   1.141  1.00 92.45           H
ATOM   1727  HN  MET A 125       1.434   9.736   5.434  1.00 92.45           H
ATOM   1728  N   TYR A 126       1.592   6.783   4.173  1.00 89.71           N
ATOM   1729  CA  TYR A 126       1.581   5.337   4.032  1.00 89.71           C
ATOM   1730  C   TYR A 126       0.187   4.834   3.654  1.00 89.71           C
ATOM   1731  O   TYR A 126       0.043   4.019   2.743  1.00 89.71           O
ATOM   1732  HA  TYR A 126       2.282   5.071   3.241  1.00 89.71           H
ATOM   1733  CB  TYR A 126       1.958   4.777   5.405  1.00 89.71           C
ATOM   1734 1HB  TYR A 126       3.013   4.979   5.591  1.00 89.71           H
ATOM   1735 2HB  TYR A 126       1.392   5.308   6.170  1.00 89.71           H
ATOM   1736  CG  TYR A 126       1.707   3.275   5.554  1.00 89.71           C
ATOM   1737  CD1 TYR A 126       0.983   2.800   6.629  1.00 89.71           C
ATOM   1738  HD1 TYR A 126       0.591   3.495   7.372  1.00 89.71           H
ATOM   1739  CD2 TYR A 126       2.203   2.396   4.614  1.00 89.71           C
ATOM   1740  HD2 TYR A 126       2.775   2.771   3.765  1.00 89.71           H
ATOM   1741  CE1 TYR A 126       0.746   1.387   6.770  1.00 89.71           C
ATOM   1742  HE1 TYR A 126       0.177   0.998   7.614  1.00 89.71           H
ATOM   1743  CE2 TYR A 126       1.967   0.982   4.755  1.00 89.71           C
ATOM   1744  HE2 TYR A 126       2.354   0.276   4.019  1.00 89.71           H
ATOM   1745  CZ  TYR A 126       1.250   0.548   5.825  1.00 89.71           C
ATOM   1746  OH  TYR A 126       1.026  -0.787   5.958  1.00 89.71           O
ATOM   1747  HH  TYR A 126       1.205  -1.252   5.091  1.00 89.71           H
ATOM   1748  HN  TYR A 126       1.847   7.118   5.080  1.00 89.71           H
ATOM   1749  N   LYS A 127      -0.805   5.340   4.372  1.00 89.46           N
ATOM   1750  CA  LYS A 127      -2.171   4.880   4.189  1.00 89.46           C
ATOM   1751  C   LYS A 127      -2.693   5.370   2.836  1.00 89.46           C
ATOM   1752  O   LYS A 127      -3.459   4.673   2.173  1.00 89.46           O
ATOM   1753  HA  LYS A 127      -2.151   3.791   4.177  1.00 89.46           H
ATOM   1754  CB  LYS A 127      -3.042   5.304   5.374  1.00 89.46           C
ATOM   1755 1HB  LYS A 127      -2.880   6.360   5.590  1.00 89.46           H
ATOM   1756 2HB  LYS A 127      -4.095   5.190   5.115  1.00 89.46           H
ATOM   1757  CG  LYS A 127      -2.723   4.469   6.615  1.00 89.46           C
ATOM   1758 1HG  LYS A 127      -1.656   4.522   6.829  1.00 89.46           H
ATOM   1759 2HG  LYS A 127      -3.242   4.882   7.479  1.00 89.46           H
ATOM   1760  CD  LYS A 127      -3.137   3.009   6.415  1.00 89.46           C
ATOM   1761 1HD  LYS A 127      -4.222   2.943   6.332  1.00 89.46           H
ATOM   1762 2HD  LYS A 127      -2.722   2.635   5.479  1.00 89.46           H
ATOM   1763  CE  LYS A 127      -2.655   2.139   7.577  1.00 89.46           C
ATOM   1764 1HE  LYS A 127      -1.609   2.356   7.793  1.00 89.46           H
ATOM   1765 2HE  LYS A 127      -3.222   2.377   8.477  1.00 89.46           H
ATOM   1766  NZ  LYS A 127      -2.813   0.704   7.250  1.00 89.46           N
ATOM   1767 1HZ  LYS A 127      -2.608   0.145   8.071  1.00 89.46           H
ATOM   1768 2HZ  LYS A 127      -3.765   0.528   6.951  1.00 89.46           H
ATOM   1769 3HZ  LYS A 127      -2.173   0.455   6.504  1.00 89.46           H
ATOM   1770  HN  LYS A 127      -0.687   6.049   5.067  1.00 89.46           H
ATOM   1771  N   MET A 128      -2.256   6.566   2.468  1.00 91.32           N
ATOM   1772  CA  MET A 128      -2.663   7.153   1.203  1.00 91.32           C
ATOM   1773  C   MET A 128      -2.168   6.314   0.023  1.00 91.32           C
ATOM   1774  O   MET A 128      -2.914   6.063  -0.922  1.00 91.32           O
ATOM   1775  HA  MET A 128      -3.753   7.161   1.220  1.00 91.32           H
ATOM   1776  CB  MET A 128      -2.099   8.571   1.093  1.00 91.32           C
ATOM   1777 1HB  MET A 128      -2.375   9.146   1.977  1.00 91.32           H
ATOM   1778 2HB  MET A 128      -1.010   8.532   1.067  1.00 91.32           H
ATOM   1779  CG  MET A 128      -2.620   9.273  -0.162  1.00 91.32           C
ATOM   1780 1HG  MET A 128      -2.355   8.697  -1.048  1.00 91.32           H
ATOM   1781 2HG  MET A 128      -3.708   9.329  -0.132  1.00 91.32           H
ATOM   1782  SD  MET A 128      -1.929  10.915  -0.275  1.00 91.32           S
ATOM   1783  CE  MET A 128      -0.209  10.510  -0.532  1.00 91.32           C
ATOM   1784 1HE  MET A 128       0.159   9.932   0.315  1.00 91.32           H
ATOM   1785 2HE  MET A 128      -0.107   9.923  -1.445  1.00 91.32           H
ATOM   1786 3HE  MET A 128       0.370  11.429  -0.624  1.00 91.32           H
ATOM   1787  HN  MET A 128      -1.637   7.128   3.015  1.00 91.32           H
ATOM   1788  N   ASN A 129      -0.912   5.902   0.118  1.00 90.33           N
ATOM   1789  CA  ASN A 129      -0.337   5.018  -0.882  1.00 90.33           C
ATOM   1790  C   ASN A 129      -1.144   3.719  -0.932  1.00 90.33           C
ATOM   1791  O   ASN A 129      -1.509   3.252  -2.009  1.00 90.33           O
ATOM   1792  HA  ASN A 129      -0.385   5.574  -1.818  1.00 90.33           H
ATOM   1793  CB  ASN A 129       1.110   4.663  -0.536  1.00 90.33           C
ATOM   1794 1HB  ASN A 129       1.750   5.531  -0.696  1.00 90.33           H
ATOM   1795 2HB  ASN A 129       1.182   4.404   0.520  1.00 90.33           H
ATOM   1796  CG  ASN A 129       1.606   3.493  -1.388  1.00 90.33           C
ATOM   1797  OD1 ASN A 129       1.453   2.332  -1.045  1.00 90.33           O
ATOM   1798  ND2 ASN A 129       2.207   3.861  -2.516  1.00 90.33           N
ATOM   1799 1HD2 ASN A 129       2.300   4.832  -2.739  1.00 90.33           H
ATOM   1800 2HD2 ASN A 129       2.566   3.168  -3.141  1.00 90.33           H
ATOM   1801  HN  ASN A 129      -0.292   6.163   0.858  1.00 90.33           H
ATOM   1802  N   PHE A 130      -1.399   3.173   0.248  1.00 87.56           N
ATOM   1803  CA  PHE A 130      -2.018   1.862   0.348  1.00 87.56           C
ATOM   1804  C   PHE A 130      -3.341   1.820  -0.420  1.00 87.56           C
ATOM   1805  O   PHE A 130      -3.537   0.963  -1.280  1.00 87.56           O
ATOM   1806  HA  PHE A 130      -1.324   1.143  -0.088  1.00 87.56           H
ATOM   1807  CB  PHE A 130      -2.295   1.610   1.831  1.00 87.56           C
ATOM   1808 1HB  PHE A 130      -1.369   1.738   2.390  1.00 87.56           H
ATOM   1809 2HB  PHE A 130      -2.993   2.364   2.193  1.00 87.56           H
ATOM   1810  CG  PHE A 130      -2.866   0.222   2.130  1.00 87.56           C
ATOM   1811  CD1 PHE A 130      -4.163   0.090   2.518  1.00 87.56           C
ATOM   1812  HD1 PHE A 130      -4.796   0.972   2.616  1.00 87.56           H
ATOM   1813  CD2 PHE A 130      -2.077  -0.879   2.008  1.00 87.56           C
ATOM   1814  HD2 PHE A 130      -1.038  -0.773   1.698  1.00 87.56           H
ATOM   1815  CE1 PHE A 130      -4.693  -1.198   2.796  1.00 87.56           C
ATOM   1816  HE1 PHE A 130      -5.733  -1.304   3.107  1.00 87.56           H
ATOM   1817  CE2 PHE A 130      -2.607  -2.167   2.286  1.00 87.56           C
ATOM   1818  HE2 PHE A 130      -1.975  -3.049   2.189  1.00 87.56           H
ATOM   1819  CZ  PHE A 130      -3.904  -2.299   2.674  1.00 87.56           C
ATOM   1820  HZ  PHE A 130      -4.311  -3.287   2.887  1.00 87.56           H
ATOM   1821  HN  PHE A 130      -1.190   3.609   1.123  1.00 87.56           H
ATOM   1822  N   TYR A 131      -4.214   2.758  -0.083  1.00 88.28           N
ATOM   1823  CA  TYR A 131      -5.545   2.785  -0.664  1.00 88.28           C
ATOM   1824  C   TYR A 131      -5.488   3.160  -2.147  1.00 88.28           C
ATOM   1825  O   TYR A 131      -6.177   2.559  -2.969  1.00 88.28           O
ATOM   1826  HA  TYR A 131      -5.976   1.789  -0.565  1.00 88.28           H
ATOM   1827  CB  TYR A 131      -6.314   3.869   0.094  1.00 88.28           C
ATOM   1828 1HB  TYR A 131      -5.726   4.786   0.094  1.00 88.28           H
ATOM   1829 2HB  TYR A 131      -7.240   4.084  -0.440  1.00 88.28           H
ATOM   1830  CG  TYR A 131      -6.651   3.497   1.539  1.00 88.28           C
ATOM   1831  CD1 TYR A 131      -7.263   2.291   1.817  1.00 88.28           C
ATOM   1832  HD1 TYR A 131      -7.506   1.604   1.006  1.00 88.28           H
ATOM   1833  CD2 TYR A 131      -6.344   4.367   2.565  1.00 88.28           C
ATOM   1834  HD2 TYR A 131      -5.861   5.319   2.346  1.00 88.28           H
ATOM   1835  CE1 TYR A 131      -7.580   1.941   3.177  1.00 88.28           C
ATOM   1836  HE1 TYR A 131      -8.063   0.992   3.410  1.00 88.28           H
ATOM   1837  CE2 TYR A 131      -6.661   4.016   3.926  1.00 88.28           C
ATOM   1838  HE2 TYR A 131      -6.423   4.694   4.745  1.00 88.28           H
ATOM   1839  CZ  TYR A 131      -7.263   2.821   4.164  1.00 88.28           C
ATOM   1840  OH  TYR A 131      -7.562   2.490   5.449  1.00 88.28           O
ATOM   1841  HH  TYR A 131      -7.422   3.279   6.047  1.00 88.28           H
ATOM   1842  HN  TYR A 131      -4.025   3.488   0.574  1.00 88.28           H
ATOM   1843  N   SER A 132      -4.660   4.151  -2.442  1.00 90.65           N
ATOM   1844  CA  SER A 132      -4.578   4.681  -3.793  1.00 90.65           C
ATOM   1845  C   SER A 132      -4.089   3.595  -4.753  1.00 90.65           C
ATOM   1846  O   SER A 132      -4.607   3.460  -5.860  1.00 90.65           O
ATOM   1847  HA  SER A 132      -5.594   4.984  -4.045  1.00 90.65           H
ATOM   1848  CB  SER A 132      -3.654   5.898  -3.852  1.00 90.65           C
ATOM   1849 1HB  SER A 132      -3.610   6.271  -4.876  1.00 90.65           H
ATOM   1850 2HB  SER A 132      -4.068   6.698  -3.239  1.00 90.65           H
ATOM   1851  OG  SER A 132      -2.336   5.590  -3.404  1.00 90.65           O
ATOM   1852  HG  SER A 132      -2.145   6.071  -2.548  1.00 90.65           H
ATOM   1853  HN  SER A 132      -4.053   4.589  -1.779  1.00 90.65           H
ATOM   1854  N   CYS A 133      -3.096   2.847  -4.293  1.00 84.91           N
ATOM   1855  CA  CYS A 133      -2.517   1.790  -5.104  1.00 84.91           C
ATOM   1856  C   CYS A 133      -3.606   0.756  -5.394  1.00 84.91           C
ATOM   1857  O   CYS A 133      -3.784   0.340  -6.538  1.00 84.91           O
ATOM   1858  HA  CYS A 133      -2.171   2.257  -6.027  1.00 84.91           H
ATOM   1859  CB  CYS A 133      -1.297   1.161  -4.428  1.00 84.91           C
ATOM   1860 1HB  CYS A 133      -1.517   0.959  -3.379  1.00 84.91           H
ATOM   1861 2HB  CYS A 133      -1.066   0.204  -4.894  1.00 84.91           H
ATOM   1862  SG  CYS A 133       0.141   2.284  -4.560  1.00 84.91           S
ATOM   1863  HG  CYS A 133      -0.259   3.134  -3.618  1.00 84.91           H
ATOM   1864  HN  CYS A 133      -2.689   2.954  -3.386  1.00 84.91           H
ATOM   1865  N   VAL A 134      -4.306   0.369  -4.338  1.00 83.70           N
ATOM   1866  CA  VAL A 134      -5.346  -0.639  -4.457  1.00 83.70           C
ATOM   1867  C   VAL A 134      -6.358  -0.198  -5.517  1.00 83.70           C
ATOM   1868  O   VAL A 134      -6.713  -0.974  -6.402  1.00 83.70           O
ATOM   1869  HA  VAL A 134      -4.872  -1.563  -4.788  1.00 83.70           H
ATOM   1870  CB  VAL A 134      -5.985  -0.896  -3.091  1.00 83.70           C
ATOM   1871  HB  VAL A 134      -6.114   0.066  -2.595  1.00 83.70           H
ATOM   1872  CG1 VAL A 134      -7.367  -1.535  -3.243  1.00 83.70           C
ATOM   1873 1HG1 VAL A 134      -8.015  -0.869  -3.812  1.00 83.70           H
ATOM   1874 2HG1 VAL A 134      -7.271  -2.485  -3.769  1.00 83.70           H
ATOM   1875 3HG1 VAL A 134      -7.798  -1.707  -2.257  1.00 83.70           H
ATOM   1876  CG2 VAL A 134      -5.075  -1.759  -2.214  1.00 83.70           C
ATOM   1877 1HG2 VAL A 134      -4.900  -2.717  -2.704  1.00 83.70           H
ATOM   1878 2HG2 VAL A 134      -4.124  -1.248  -2.065  1.00 83.70           H
ATOM   1879 3HG2 VAL A 134      -5.553  -1.926  -1.249  1.00 83.70           H
ATOM   1880  HN  VAL A 134      -4.173   0.731  -3.415  1.00 83.70           H
ATOM   1881  N   LEU A 135      -6.794   1.047  -5.391  1.00 86.69           N
ATOM   1882  CA  LEU A 135      -7.847   1.562  -6.250  1.00 86.69           C
ATOM   1883  C   LEU A 135      -7.338   1.627  -7.691  1.00 86.69           C
ATOM   1884  O   LEU A 135      -8.095   1.394  -8.632  1.00 86.69           O
ATOM   1885  HA  LEU A 135      -8.676   0.856  -6.208  1.00 86.69           H
ATOM   1886  CB  LEU A 135      -8.365   2.900  -5.719  1.00 86.69           C
ATOM   1887 1HB  LEU A 135      -7.515   3.570  -5.589  1.00 86.69           H
ATOM   1888 2HB  LEU A 135      -9.008   3.345  -6.479  1.00 86.69           H
ATOM   1889  CG  LEU A 135      -9.142   2.844  -4.402  1.00 86.69           C
ATOM   1890  HG  LEU A 135      -8.545   2.291  -3.677  1.00 86.69           H
ATOM   1891  CD1 LEU A 135      -9.357   4.248  -3.833  1.00 86.69           C
ATOM   1892 1HD1 LEU A 135      -8.391   4.718  -3.649  1.00 86.69           H
ATOM   1893 2HD1 LEU A 135      -9.922   4.847  -4.547  1.00 86.69           H
ATOM   1894 3HD1 LEU A 135      -9.912   4.179  -2.897  1.00 86.69           H
ATOM   1895  CD2 LEU A 135     -10.460   2.087  -4.575  1.00 86.69           C
ATOM   1896 1HD2 LEU A 135     -11.074   2.592  -5.322  1.00 86.69           H
ATOM   1897 2HD2 LEU A 135     -10.254   1.068  -4.903  1.00 86.69           H
ATOM   1898 3HD2 LEU A 135     -10.992   2.063  -3.624  1.00 86.69           H
ATOM   1899  HN  LEU A 135      -6.441   1.698  -4.719  1.00 86.69           H
ATOM   1900  N   LEU A 136      -6.058   1.946  -7.819  1.00 87.80           N
ATOM   1901  CA  LEU A 136      -5.445   2.070  -9.130  1.00 87.80           C
ATOM   1902  C   LEU A 136      -5.397   0.695  -9.798  1.00 87.80           C
ATOM   1903  O   LEU A 136      -5.758   0.554 -10.966  1.00 87.80           O
ATOM   1904  HA  LEU A 136      -6.082   2.722  -9.728  1.00 87.80           H
ATOM   1905  CB  LEU A 136      -4.078   2.749  -9.021  1.00 87.80           C
ATOM   1906 1HB  LEU A 136      -3.545   2.314  -8.175  1.00 87.80           H
ATOM   1907 2HB  LEU A 136      -3.504   2.511  -9.916  1.00 87.80           H
ATOM   1908  CG  LEU A 136      -4.096   4.269  -8.848  1.00 87.80           C
ATOM   1909  HG  LEU A 136      -4.807   4.515  -8.059  1.00 87.80           H
ATOM   1910  CD1 LEU A 136      -2.727   4.786  -8.401  1.00 87.80           C
ATOM   1911 1HD1 LEU A 136      -2.460   4.330  -7.448  1.00 87.80           H
ATOM   1912 2HD1 LEU A 136      -1.979   4.528  -9.151  1.00 87.80           H
ATOM   1913 3HD1 LEU A 136      -2.768   5.869  -8.286  1.00 87.80           H
ATOM   1914  CD2 LEU A 136      -4.581   4.960 -10.124  1.00 87.80           C
ATOM   1915 1HD2 LEU A 136      -3.914   4.709 -10.949  1.00 87.80           H
ATOM   1916 2HD2 LEU A 136      -5.591   4.623 -10.359  1.00 87.80           H
ATOM   1917 3HD2 LEU A 136      -4.584   6.039  -9.974  1.00 87.80           H
ATOM   1918  HN  LEU A 136      -5.445   2.117  -7.048  1.00 87.80           H
ATOM   1919  N   ILE A 137      -4.947  -0.286  -9.029  1.00 79.59           N
ATOM   1920  CA  ILE A 137      -4.798  -1.635  -9.547  1.00 79.59           C
ATOM   1921  C   ILE A 137      -6.165  -2.160  -9.992  1.00 79.59           C
ATOM   1922  O   ILE A 137      -6.270  -2.850 -11.005  1.00 79.59           O
ATOM   1923  HA  ILE A 137      -4.149  -1.580 -10.421  1.00 79.59           H
ATOM   1924  CB  ILE A 137      -4.101  -2.530  -8.520  1.00 79.59           C
ATOM   1925  HB  ILE A 137      -4.600  -2.401  -7.560  1.00 79.59           H
ATOM   1926  CG1 ILE A 137      -2.641  -2.112  -8.330  1.00 79.59           C
ATOM   1927 1HG1 ILE A 137      -2.057  -2.411  -9.200  1.00 79.59           H
ATOM   1928 2HG1 ILE A 137      -2.577  -1.026  -8.261  1.00 79.59           H
ATOM   1929  CG2 ILE A 137      -4.229  -4.006  -8.902  1.00 79.59           C
ATOM   1930 1HG2 ILE A 137      -5.283  -4.280  -8.945  1.00 79.59           H
ATOM   1931 2HG2 ILE A 137      -3.771  -4.170  -9.877  1.00 79.59           H
ATOM   1932 3HG2 ILE A 137      -3.725  -4.619  -8.155  1.00 79.59           H
ATOM   1933  CD1 ILE A 137      -2.050  -2.744  -7.069  1.00 79.59           C
ATOM   1934 1HD1 ILE A 137      -2.622  -2.423  -6.199  1.00 79.59           H
ATOM   1935 2HD1 ILE A 137      -2.094  -3.830  -7.152  1.00 79.59           H
ATOM   1936 3HD1 ILE A 137      -1.012  -2.431  -6.958  1.00 79.59           H
ATOM   1937  HN  ILE A 137      -4.687  -0.170  -8.070  1.00 79.59           H
ATOM   1938  N   MET A 138      -7.179  -1.812  -9.213  1.00 81.62           N
ATOM   1939  CA  MET A 138      -8.544  -2.174  -9.555  1.00 81.62           C
ATOM   1940  C   MET A 138      -8.939  -1.598 -10.916  1.00 81.62           C
ATOM   1941  O   MET A 138      -9.496  -2.305 -11.755  1.00 81.62           O
ATOM   1942  HA  MET A 138      -8.557  -3.263  -9.595  1.00 81.62           H
ATOM   1943  CB  MET A 138      -9.497  -1.645  -8.481  1.00 81.62           C
ATOM   1944 1HB  MET A 138      -9.081  -1.842  -7.492  1.00 81.62           H
ATOM   1945 2HB  MET A 138      -9.594  -0.564  -8.576  1.00 81.62           H
ATOM   1946  CG  MET A 138     -10.875  -2.299  -8.600  1.00 81.62           C
ATOM   1947 1HG  MET A 138     -11.267  -2.159  -9.607  1.00 81.62           H
ATOM   1948 2HG  MET A 138     -10.792  -3.374  -8.437  1.00 81.62           H
ATOM   1949  SD  MET A 138     -11.994  -1.587  -7.406  1.00 81.62           S
ATOM   1950  CE  MET A 138     -12.101   0.079  -8.037  1.00 81.62           C
ATOM   1951 1HE  MET A 138     -11.110   0.532  -8.040  1.00 81.62           H
ATOM   1952 2HE  MET A 138     -12.493   0.058  -9.054  1.00 81.62           H
ATOM   1953 3HE  MET A 138     -12.767   0.666  -7.404  1.00 81.62           H
ATOM   1954  HN  MET A 138      -7.079  -1.294  -8.363  1.00 81.62           H
ATOM   1955  N   CYS A 139      -8.635  -0.321 -11.093  1.00 84.30           N
ATOM   1956  CA  CYS A 139      -9.029   0.381 -12.303  1.00 84.30           C
ATOM   1957  C   CYS A 139      -8.270  -0.231 -13.482  1.00 84.30           C
ATOM   1958  O   CYS A 139      -8.825  -0.390 -14.568  1.00 84.30           O
ATOM   1959  HA  CYS A 139     -10.103   0.233 -12.416  1.00 84.30           H
ATOM   1960  CB  CYS A 139      -8.785   1.887 -12.188  1.00 84.30           C
ATOM   1961 1HB  CYS A 139      -7.756   2.075 -11.882  1.00 84.30           H
ATOM   1962 2HB  CYS A 139      -8.921   2.361 -13.160  1.00 84.30           H
ATOM   1963  SG  CYS A 139      -9.942   2.616 -10.972  1.00 84.30           S
ATOM   1964  HG  CYS A 139      -9.265   2.237  -9.892  1.00 84.30           H
ATOM   1965  HN  CYS A 139      -8.131   0.231 -10.430  1.00 84.30           H
ATOM   1966  N   ILE A 140      -7.011  -0.559 -13.229  1.00 81.02           N
ATOM   1967  CA  ILE A 140      -6.166  -1.138 -14.259  1.00 81.02           C
ATOM   1968  C   ILE A 140      -6.788  -2.449 -14.745  1.00 81.02           C
ATOM   1969  O   ILE A 140      -6.795  -2.731 -15.942  1.00 81.02           O
ATOM   1970  HA  ILE A 140      -6.142  -0.438 -15.094  1.00 81.02           H
ATOM   1971  CB  ILE A 140      -4.730  -1.289 -13.753  1.00 81.02           C
ATOM   1972  HB  ILE A 140      -4.764  -1.728 -12.756  1.00 81.02           H
ATOM   1973  CG1 ILE A 140      -4.048   0.074 -13.623  1.00 81.02           C
ATOM   1974 1HG1 ILE A 140      -3.819   0.465 -14.615  1.00 81.02           H
ATOM   1975 2HG1 ILE A 140      -4.730   0.782 -13.151  1.00 81.02           H
ATOM   1976  CG2 ILE A 140      -3.933  -2.247 -14.641  1.00 81.02           C
ATOM   1977 1HG2 ILE A 140      -4.410  -3.227 -14.637  1.00 81.02           H
ATOM   1978 2HG2 ILE A 140      -3.906  -1.860 -15.659  1.00 81.02           H
ATOM   1979 3HG2 ILE A 140      -2.917  -2.336 -14.258  1.00 81.02           H
ATOM   1980  CD1 ILE A 140      -2.763  -0.031 -12.801  1.00 81.02           C
ATOM   1981 1HD1 ILE A 140      -3.000  -0.400 -11.802  1.00 81.02           H
ATOM   1982 2HD1 ILE A 140      -2.075  -0.721 -13.289  1.00 81.02           H
ATOM   1983 3HD1 ILE A 140      -2.298   0.952 -12.724  1.00 81.02           H
ATOM   1984  HN  ILE A 140      -6.569  -0.434 -12.340  1.00 81.02           H
ATOM   1985  N   SER A 141      -7.296  -3.215 -13.790  1.00 77.60           N
ATOM   1986  CA  SER A 141      -7.837  -4.529 -14.094  1.00 77.60           C
ATOM   1987  C   SER A 141      -9.089  -4.392 -14.962  1.00 77.60           C
ATOM   1988  O   SER A 141      -9.281  -5.156 -15.907  1.00 77.60           O
ATOM   1989  HA  SER A 141      -7.048  -5.047 -14.639  1.00 77.60           H
ATOM   1990  CB  SER A 141      -8.162  -5.300 -12.813  1.00 77.60           C
ATOM   1991 1HB  SER A 141      -8.947  -4.779 -12.265  1.00 77.60           H
ATOM   1992 2HB  SER A 141      -8.553  -6.284 -13.071  1.00 77.60           H
ATOM   1993  OG  SER A 141      -7.019  -5.450 -11.975  1.00 77.60           O
ATOM   1994  HG  SER A 141      -7.006  -4.729 -11.282  1.00 77.60           H
ATOM   1995  HN  SER A 141      -7.341  -2.952 -12.826  1.00 77.60           H
ATOM   1996  N   VAL A 142      -9.909  -3.411 -14.612  1.00 78.28           N
ATOM   1997  CA  VAL A 142     -11.124  -3.148 -15.363  1.00 78.28           C
ATOM   1998  C   VAL A 142     -10.756  -2.652 -16.763  1.00 78.28           C
ATOM   1999  O   VAL A 142     -11.369  -3.056 -17.750  1.00 78.28           O
ATOM   2000  HA  VAL A 142     -11.665  -4.090 -15.456  1.00 78.28           H
ATOM   2001  CB  VAL A 142     -12.011  -2.166 -14.595  1.00 78.28           C
ATOM   2002  HB  VAL A 142     -11.417  -1.279 -14.374  1.00 78.28           H
ATOM   2003  CG1 VAL A 142     -13.208  -1.730 -15.443  1.00 78.28           C
ATOM   2004 1HG1 VAL A 142     -12.852  -1.242 -16.351  1.00 78.28           H
ATOM   2005 2HG1 VAL A 142     -13.803  -2.604 -15.709  1.00 78.28           H
ATOM   2006 3HG1 VAL A 142     -13.822  -1.032 -14.873  1.00 78.28           H
ATOM   2007  CG2 VAL A 142     -12.472  -2.767 -13.266  1.00 78.28           C
ATOM   2008 1HG2 VAL A 142     -13.041  -3.677 -13.456  1.00 78.28           H
ATOM   2009 2HG2 VAL A 142     -11.601  -3.004 -12.654  1.00 78.28           H
ATOM   2010 3HG2 VAL A 142     -13.101  -2.049 -12.740  1.00 78.28           H
ATOM   2011  HN  VAL A 142      -9.754  -2.805 -13.832  1.00 78.28           H
ATOM   2012  N   ASP A 143      -9.756  -1.783 -16.804  1.00 78.47           N
ATOM   2013  CA  ASP A 143      -9.355  -1.163 -18.055  1.00 78.47           C
ATOM   2014  C   ASP A 143      -8.884  -2.246 -19.028  1.00 78.47           C
ATOM   2015  O   ASP A 143      -9.207  -2.203 -20.214  1.00 78.47           O
ATOM   2016  HA  ASP A 143     -10.241  -0.638 -18.413  1.00 78.47           H
ATOM   2017  CB  ASP A 143      -8.197  -0.186 -17.840  1.00 78.47           C
ATOM   2018 1HB  ASP A 143      -8.466   0.538 -17.071  1.00 78.47           H
ATOM   2019 2HB  ASP A 143      -7.323  -0.727 -17.476  1.00 78.47           H
ATOM   2020  CG  ASP A 143      -7.848   0.546 -19.137  1.00 78.47           C
ATOM   2021  OD1 ASP A 143      -8.785   1.119 -19.735  1.00 78.47           O
ATOM   2022  OD2 ASP A 143      -6.653   0.515 -19.502  1.00 78.47           O
ATOM   2023  HN  ASP A 143      -9.226  -1.502 -16.004  1.00 78.47           H
ATOM   2024  N   ARG A 144      -8.129  -3.192 -18.490  1.00 73.21           N
ATOM   2025  CA  ARG A 144      -7.624  -4.293 -19.293  1.00 73.21           C
ATOM   2026  C   ARG A 144      -8.785  -5.120 -19.849  1.00 73.21           C
ATOM   2027  O   ARG A 144      -8.787  -5.480 -21.025  1.00 73.21           O
ATOM   2028  HA  ARG A 144      -7.061  -3.818 -20.096  1.00 73.21           H
ATOM   2029  CB  ARG A 144      -6.709  -5.201 -18.468  1.00 73.21           C
ATOM   2030 1HB  ARG A 144      -7.124  -5.331 -17.469  1.00 73.21           H
ATOM   2031 2HB  ARG A 144      -6.664  -6.190 -18.925  1.00 73.21           H
ATOM   2032  CG  ARG A 144      -5.299  -4.615 -18.370  1.00 73.21           C
ATOM   2033 1HG  ARG A 144      -4.927  -4.383 -19.367  1.00 73.21           H
ATOM   2034 2HG  ARG A 144      -5.330  -3.677 -17.815  1.00 73.21           H
ATOM   2035  CD  ARG A 144      -4.346  -5.591 -17.678  1.00 73.21           C
ATOM   2036 1HD  ARG A 144      -4.619  -5.696 -16.627  1.00 73.21           H
ATOM   2037 2HD  ARG A 144      -4.434  -6.579 -18.129  1.00 73.21           H
ATOM   2038  NE  ARG A 144      -2.953  -5.106 -17.792  1.00 73.21           N
ATOM   2039  HE  ARG A 144      -2.808  -4.165 -18.100  1.00 73.21           H
ATOM   2040  CZ  ARG A 144      -1.873  -5.847 -17.509  1.00 73.21           C
ATOM   2041  NH1 ARG A 144      -2.008  -7.113 -17.092  1.00 73.21           N
ATOM   2042 1HH1 ARG A 144      -2.920  -7.512 -16.990  1.00 73.21           H
ATOM   2043 2HH1 ARG A 144      -1.198  -7.660 -16.883  1.00 73.21           H
ATOM   2044  NH2 ARG A 144      -0.657  -5.303 -17.648  1.00 73.21           N
ATOM   2045 1HH2 ARG A 144       0.159  -5.843 -17.441  1.00 73.21           H
ATOM   2046 2HH2 ARG A 144      -0.565  -4.357 -17.960  1.00 73.21           H
ATOM   2047  HN  ARG A 144      -7.863  -3.214 -17.527  1.00 73.21           H
ATOM   2048  N   TYR A 145      -9.743  -5.398 -18.977  1.00 73.34           N
ATOM   2049  CA  TYR A 145     -10.907  -6.175 -19.367  1.00 73.34           C
ATOM   2050  C   TYR A 145     -11.633  -5.521 -20.545  1.00 73.34           C
ATOM   2051  O   TYR A 145     -11.932  -6.182 -21.538  1.00 73.34           O
ATOM   2052  HA  TYR A 145     -10.566  -7.166 -19.665  1.00 73.34           H
ATOM   2053  CB  TYR A 145     -11.836  -6.182 -18.151  1.00 73.34           C
ATOM   2054 1HB  TYR A 145     -11.408  -6.826 -17.383  1.00 73.34           H
ATOM   2055 2HB  TYR A 145     -11.881  -5.175 -17.735  1.00 73.34           H
ATOM   2056  CG  TYR A 145     -13.259  -6.654 -18.458  1.00 73.34           C
ATOM   2057  CD1 TYR A 145     -14.312  -5.766 -18.381  1.00 73.34           C
ATOM   2058  HD1 TYR A 145     -14.131  -4.728 -18.102  1.00 73.34           H
ATOM   2059  CD2 TYR A 145     -13.488  -7.969 -18.811  1.00 73.34           C
ATOM   2060  HD2 TYR A 145     -12.656  -8.670 -18.871  1.00 73.34           H
ATOM   2061  CE1 TYR A 145     -15.651  -6.211 -18.669  1.00 73.34           C
ATOM   2062  HE1 TYR A 145     -16.493  -5.520 -18.612  1.00 73.34           H
ATOM   2063  CE2 TYR A 145     -14.827  -8.413 -19.099  1.00 73.34           C
ATOM   2064  HE2 TYR A 145     -15.022  -9.449 -19.379  1.00 73.34           H
ATOM   2065  CZ  TYR A 145     -15.843  -7.513 -19.014  1.00 73.34           C
ATOM   2066  OH  TYR A 145     -17.107  -7.933 -19.287  1.00 73.34           O
ATOM   2067  HH  TYR A 145     -17.106  -8.912 -19.488  1.00 73.34           H
ATOM   2068  HN  TYR A 145      -9.733  -5.103 -18.022  1.00 73.34           H
ATOM   2069  N   ILE A 146     -11.896  -4.232 -20.394  1.00 74.70           N
ATOM   2070  CA  ILE A 146     -12.652  -3.500 -21.397  1.00 74.70           C
ATOM   2071  C   ILE A 146     -11.882  -3.513 -22.719  1.00 74.70           C
ATOM   2072  O   ILE A 146     -12.471  -3.700 -23.783  1.00 74.70           O
ATOM   2073  HA  ILE A 146     -13.596  -4.025 -21.542  1.00 74.70           H
ATOM   2074  CB  ILE A 146     -12.987  -2.094 -20.895  1.00 74.70           C
ATOM   2075  HB  ILE A 146     -12.068  -1.631 -20.538  1.00 74.70           H
ATOM   2076  CG1 ILE A 146     -13.954  -2.151 -19.711  1.00 74.70           C
ATOM   2077 1HG1 ILE A 146     -14.932  -2.492 -20.052  1.00 74.70           H
ATOM   2078 2HG1 ILE A 146     -13.600  -2.880 -18.982  1.00 74.70           H
ATOM   2079  CG2 ILE A 146     -13.523  -1.220 -22.031  1.00 74.70           C
ATOM   2080 1HG2 ILE A 146     -12.769  -1.140 -22.814  1.00 74.70           H
ATOM   2081 2HG2 ILE A 146     -14.427  -1.670 -22.441  1.00 74.70           H
ATOM   2082 3HG2 ILE A 146     -13.753  -0.226 -21.646  1.00 74.70           H
ATOM   2083  CD1 ILE A 146     -14.089  -0.780 -19.046  1.00 74.70           C
ATOM   2084 1HD1 ILE A 146     -13.113  -0.454 -18.685  1.00 74.70           H
ATOM   2085 2HD1 ILE A 146     -14.467  -0.060 -19.772  1.00 74.70           H
ATOM   2086 3HD1 ILE A 146     -14.782  -0.849 -18.207  1.00 74.70           H
ATOM   2087  HN  ILE A 146     -11.604  -3.689 -19.607  1.00 74.70           H
ATOM   2088  N   ALA A 147     -10.577  -3.312 -22.610  1.00 74.20           N
ATOM   2089  CA  ALA A 147      -9.738  -3.183 -23.789  1.00 74.20           C
ATOM   2090  C   ALA A 147      -9.790  -4.484 -24.592  1.00 74.20           C
ATOM   2091  O   ALA A 147      -9.651  -4.470 -25.814  1.00 74.20           O
ATOM   2092  HA  ALA A 147     -10.142  -2.374 -24.397  1.00 74.20           H
ATOM   2093  CB  ALA A 147      -8.314  -2.816 -23.365  1.00 74.20           C
ATOM   2094 1HB  ALA A 147      -8.328  -1.870 -22.824  1.00 74.20           H
ATOM   2095 2HB  ALA A 147      -7.915  -3.598 -22.719  1.00 74.20           H
ATOM   2096 3HB  ALA A 147      -7.685  -2.720 -24.250  1.00 74.20           H
ATOM   2097  HN  ALA A 147     -10.094  -3.237 -21.737  1.00 74.20           H
ATOM   2098  N   ILE A 148      -9.992  -5.578 -23.872  1.00 70.78           N
ATOM   2099  CA  ILE A 148     -10.005  -6.891 -24.495  1.00 70.78           C
ATOM   2100  C   ILE A 148     -11.407  -7.181 -25.034  1.00 70.78           C
ATOM   2101  O   ILE A 148     -11.559  -7.629 -26.169  1.00 70.78           O
ATOM   2102  HA  ILE A 148      -9.311  -6.862 -25.335  1.00 70.78           H
ATOM   2103  CB  ILE A 148      -9.490  -7.952 -23.519  1.00 70.78           C
ATOM   2104  HB  ILE A 148     -10.033  -7.844 -22.580  1.00 70.78           H
ATOM   2105  CG1 ILE A 148      -8.007  -7.739 -23.211  1.00 70.78           C
ATOM   2106 1HG1 ILE A 148      -7.412  -7.970 -24.095  1.00 70.78           H
ATOM   2107 2HG1 ILE A 148      -7.828  -6.691 -22.971  1.00 70.78           H
ATOM   2108  CG2 ILE A 148      -9.770  -9.362 -24.044  1.00 70.78           C
ATOM   2109 1HG2 ILE A 148     -10.845  -9.495 -24.170  1.00 70.78           H
ATOM   2110 2HG2 ILE A 148      -9.272  -9.498 -25.004  1.00 70.78           H
ATOM   2111 3HG2 ILE A 148      -9.394 -10.096 -23.332  1.00 70.78           H
ATOM   2112  CD1 ILE A 148      -7.558  -8.620 -22.043  1.00 70.78           C
ATOM   2113 1HD1 ILE A 148      -8.138  -8.369 -21.155  1.00 70.78           H
ATOM   2114 2HD1 ILE A 148      -7.715  -9.668 -22.297  1.00 70.78           H
ATOM   2115 3HD1 ILE A 148      -6.499  -8.449 -21.845  1.00 70.78           H
ATOM   2116  HN  ILE A 148     -10.143  -5.578 -22.884  1.00 70.78           H
ATOM   2117  N   ALA A 149     -12.397  -6.913 -24.194  1.00 70.44           N
ATOM   2118  CA  ALA A 149     -13.758  -7.331 -24.484  1.00 70.44           C
ATOM   2119  C   ALA A 149     -14.324  -6.463 -25.610  1.00 70.44           C
ATOM   2120  O   ALA A 149     -15.046  -6.956 -26.475  1.00 70.44           O
ATOM   2121  HA  ALA A 149     -13.723  -8.368 -24.818  1.00 70.44           H
ATOM   2122  CB  ALA A 149     -14.599  -7.251 -23.209  1.00 70.44           C
ATOM   2123 1HB  ALA A 149     -14.172  -7.908 -22.450  1.00 70.44           H
ATOM   2124 2HB  ALA A 149     -14.604  -6.226 -22.840  1.00 70.44           H
ATOM   2125 3HB  ALA A 149     -15.620  -7.564 -23.427  1.00 70.44           H
ATOM   2126  HN  ALA A 149     -12.280  -6.422 -23.331  1.00 70.44           H
ATOM   2127  N   GLN A 150     -13.974  -5.186 -25.563  1.00 70.26           N
ATOM   2128  CA  GLN A 150     -14.521  -4.225 -26.505  1.00 70.26           C
ATOM   2129  C   GLN A 150     -13.413  -3.671 -27.403  1.00 70.26           C
ATOM   2130  O   GLN A 150     -13.408  -2.486 -27.730  1.00 70.26           O
ATOM   2131  HA  GLN A 150     -15.239  -4.784 -27.106  1.00 70.26           H
ATOM   2132  CB  GLN A 150     -15.251  -3.095 -25.775  1.00 70.26           C
ATOM   2133 1HB  GLN A 150     -14.551  -2.562 -25.132  1.00 70.26           H
ATOM   2134 2HB  GLN A 150     -15.631  -2.375 -26.499  1.00 70.26           H
ATOM   2135  CG  GLN A 150     -16.407  -3.642 -24.936  1.00 70.26           C
ATOM   2136 1HG  GLN A 150     -16.975  -4.367 -25.521  1.00 70.26           H
ATOM   2137 2HG  GLN A 150     -16.014  -4.171 -24.068  1.00 70.26           H
ATOM   2138  CD  GLN A 150     -17.332  -2.514 -24.476  1.00 70.26           C
ATOM   2139  OE1 GLN A 150     -17.140  -1.351 -24.791  1.00 70.26           O
ATOM   2140  NE2 GLN A 150     -18.344  -2.920 -23.714  1.00 70.26           N
ATOM   2141 1HE2 GLN A 150     -18.444  -3.890 -23.492  1.00 70.26           H
ATOM   2142 2HE2 GLN A 150     -19.004  -2.256 -23.363  1.00 70.26           H
ATOM   2143  HN  GLN A 150     -13.330  -4.807 -24.899  1.00 70.26           H
ATOM   2144  N   ALA A 151     -12.500  -4.556 -27.776  1.00 66.22           N
ATOM   2145  CA  ALA A 151     -11.325  -4.148 -28.526  1.00 66.22           C
ATOM   2146  C   ALA A 151     -11.760  -3.320 -29.738  1.00 66.22           C
ATOM   2147  O   ALA A 151     -11.070  -2.381 -30.132  1.00 66.22           O
ATOM   2148  HA  ALA A 151     -10.713  -3.526 -27.873  1.00 66.22           H
ATOM   2149  CB  ALA A 151     -10.518  -5.385 -28.925  1.00 66.22           C
ATOM   2150 1HB  ALA A 151     -10.208  -5.922 -28.028  1.00 66.22           H
ATOM   2151 2HB  ALA A 151     -11.135  -6.037 -29.543  1.00 66.22           H
ATOM   2152 3HB  ALA A 151      -9.636  -5.078 -29.488  1.00 66.22           H
ATOM   2153  HN  ALA A 151     -12.554  -5.534 -27.575  1.00 66.22           H
ATOM   2154  N   MET A 152     -12.901  -3.699 -30.293  1.00 61.61           N
ATOM   2155  CA  MET A 152     -13.387  -3.069 -31.509  1.00 61.61           C
ATOM   2156  C   MET A 152     -13.744  -1.602 -31.262  1.00 61.61           C
ATOM   2157  O   MET A 152     -13.442  -0.738 -32.084  1.00 61.61           O
ATOM   2158  HA  MET A 152     -12.565  -3.134 -32.222  1.00 61.61           H
ATOM   2159  CB  MET A 152     -14.622  -3.817 -32.014  1.00 61.61           C
ATOM   2160 1HB  MET A 152     -15.322  -3.966 -31.192  1.00 61.61           H
ATOM   2161 2HB  MET A 152     -15.135  -3.215 -32.764  1.00 61.61           H
ATOM   2162  CG  MET A 152     -14.236  -5.170 -32.615  1.00 61.61           C
ATOM   2163 1HG  MET A 152     -13.203  -5.408 -32.362  1.00 61.61           H
ATOM   2164 2HG  MET A 152     -14.858  -5.957 -32.189  1.00 61.61           H
ATOM   2165  SD  MET A 152     -14.436  -5.130 -34.388  1.00 61.61           S
ATOM   2166  CE  MET A 152     -16.211  -5.278 -34.504  1.00 61.61           C
ATOM   2167 1HE  MET A 152     -16.528  -6.214 -34.044  1.00 61.61           H
ATOM   2168 2HE  MET A 152     -16.680  -4.441 -33.986  1.00 61.61           H
ATOM   2169 3HE  MET A 152     -16.509  -5.270 -35.552  1.00 61.61           H
ATOM   2170  HN  MET A 152     -13.489  -4.421 -29.928  1.00 61.61           H
ATOM   2171  N   ARG A 153     -14.382  -1.365 -30.125  1.00 63.90           N
ATOM   2172  CA  ARG A 153     -14.881  -0.038 -29.809  1.00 63.90           C
ATOM   2173  C   ARG A 153     -13.805   0.776 -29.087  1.00 63.90           C
ATOM   2174  O   ARG A 153     -13.887   2.002 -29.024  1.00 63.90           O
ATOM   2175  HA  ARG A 153     -15.126   0.405 -30.775  1.00 63.90           H
ATOM   2176  CB  ARG A 153     -16.130  -0.113 -28.929  1.00 63.90           C
ATOM   2177 1HB  ARG A 153     -15.950  -0.791 -28.094  1.00 63.90           H
ATOM   2178 2HB  ARG A 153     -16.340   0.868 -28.503  1.00 63.90           H
ATOM   2179  CG  ARG A 153     -17.339  -0.595 -29.733  1.00 63.90           C
ATOM   2180 1HG  ARG A 153     -17.461   0.025 -30.621  1.00 63.90           H
ATOM   2181 2HG  ARG A 153     -17.168  -1.615 -30.078  1.00 63.90           H
ATOM   2182  CD  ARG A 153     -18.615  -0.543 -28.890  1.00 63.90           C
ATOM   2183 1HD  ARG A 153     -18.532  -1.230 -28.047  1.00 63.90           H
ATOM   2184 2HD  ARG A 153     -18.746   0.456 -28.474  1.00 63.90           H
ATOM   2185  NE  ARG A 153     -19.786  -0.902 -29.720  1.00 63.90           N
ATOM   2186  HE  ARG A 153     -19.631  -1.102 -30.688  1.00 63.90           H
ATOM   2187  CZ  ARG A 153     -21.041  -0.976 -29.257  1.00 63.90           C
ATOM   2188  NH1 ARG A 153     -21.307  -0.718 -27.969  1.00 63.90           N
ATOM   2189 1HH1 ARG A 153     -20.566  -0.468 -27.346  1.00 63.90           H
ATOM   2190 2HH1 ARG A 153     -22.247  -0.775 -27.632  1.00 63.90           H
ATOM   2191  NH2 ARG A 153     -22.026  -1.311 -30.101  1.00 63.90           N
ATOM   2192 1HH2 ARG A 153     -22.969  -1.370 -29.772  1.00 63.90           H
ATOM   2193 2HH2 ARG A 153     -21.819  -1.502 -31.061  1.00 63.90           H
ATOM   2194  HN  ARG A 153     -14.559  -2.060 -29.428  1.00 63.90           H
ATOM   2195  N   ALA A 154     -12.822   0.061 -28.561  1.00 62.20           N
ATOM   2196  CA  ALA A 154     -11.890   0.652 -27.615  1.00 62.20           C
ATOM   2197  C   ALA A 154     -11.094   1.757 -28.313  1.00 62.20           C
ATOM   2198  O   ALA A 154     -10.613   2.685 -27.664  1.00 62.20           O
ATOM   2199  HA  ALA A 154     -12.473   1.092 -26.806  1.00 62.20           H
ATOM   2200  CB  ALA A 154     -10.988  -0.440 -27.036  1.00 62.20           C
ATOM   2201 1HB  ALA A 154     -11.600  -1.184 -26.527  1.00 62.20           H
ATOM   2202 2HB  ALA A 154     -10.432  -0.917 -27.843  1.00 62.20           H
ATOM   2203 3HB  ALA A 154     -10.290   0.004 -26.327  1.00 62.20           H
ATOM   2204  HN  ALA A 154     -12.657  -0.902 -28.770  1.00 62.20           H
ATOM   2205  N   HIS A 155     -10.979   1.621 -29.626  1.00 63.91           N
ATOM   2206  CA  HIS A 155     -10.102   2.488 -30.394  1.00 63.91           C
ATOM   2207  C   HIS A 155     -10.735   3.875 -30.522  1.00 63.91           C
ATOM   2208  O   HIS A 155     -10.081   4.885 -30.270  1.00 63.91           O
ATOM   2209  HA  HIS A 155      -9.173   2.572 -29.830  1.00 63.91           H
ATOM   2210  CB  HIS A 155      -9.770   1.860 -31.750  1.00 63.91           C
ATOM   2211 1HB  HIS A 155      -9.497   0.816 -31.598  1.00 63.91           H
ATOM   2212 2HB  HIS A 155     -10.664   1.869 -32.372  1.00 63.91           H
ATOM   2213  CG  HIS A 155      -8.652   2.555 -32.490  1.00 63.91           C
ATOM   2214  ND1 HIS A 155      -8.867   3.625 -33.341  1.00 63.91           N
ATOM   2215  HD1 HIS A 155      -9.754   4.037 -33.549  1.00 63.91           H
ATOM   2216  CD2 HIS A 155      -7.308   2.322 -32.497  1.00 63.91           C
ATOM   2217  HD2 HIS A 155      -6.793   1.544 -31.933  1.00 63.91           H
ATOM   2218  CE1 HIS A 155      -7.699   4.009 -33.833  1.00 63.91           C
ATOM   2219  HE1 HIS A 155      -7.537   4.829 -34.534  1.00 63.91           H
ATOM   2220  NE2 HIS A 155      -6.734   3.200 -33.310  1.00 63.91           N
ATOM   2221  HN  HIS A 155     -11.471   0.935 -30.162  1.00 63.91           H
ATOM   2222  N   THR A 156     -12.001   3.879 -30.914  1.00 65.89           N
ATOM   2223  CA  THR A 156     -12.687   5.123 -31.216  1.00 65.89           C
ATOM   2224  C   THR A 156     -12.906   5.935 -29.938  1.00 65.89           C
ATOM   2225  O   THR A 156     -13.136   7.142 -29.997  1.00 65.89           O
ATOM   2226  HA  THR A 156     -12.047   5.719 -31.868  1.00 65.89           H
ATOM   2227  CB  THR A 156     -13.986   4.782 -31.949  1.00 65.89           C
ATOM   2228  HB  THR A 156     -14.662   5.637 -31.962  1.00 65.89           H
ATOM   2229  OG1 THR A 156     -14.471   3.624 -31.274  1.00 65.89           O
ATOM   2230  HG1 THR A 156     -15.436   3.481 -31.491  1.00 65.89           H
ATOM   2231  CG2 THR A 156     -13.741   4.303 -33.381  1.00 65.89           C
ATOM   2232 1HG2 THR A 156     -13.120   3.407 -33.364  1.00 65.89           H
ATOM   2233 2HG2 THR A 156     -13.234   5.086 -33.945  1.00 65.89           H
ATOM   2234 3HG2 THR A 156     -14.696   4.074 -33.856  1.00 65.89           H
ATOM   2235  HN  THR A 156     -12.554   3.053 -31.026  1.00 65.89           H
ATOM   2236  N   TRP A 157     -12.826   5.241 -28.813  1.00 73.81           N
ATOM   2237  CA  TRP A 157     -13.196   5.834 -27.539  1.00 73.81           C
ATOM   2238  C   TRP A 157     -11.909   6.191 -26.792  1.00 73.81           C
ATOM   2239  O   TRP A 157     -11.939   6.468 -25.594  1.00 73.81           O
ATOM   2240  HA  TRP A 157     -13.770   6.737 -27.746  1.00 73.81           H
ATOM   2241  CB  TRP A 157     -14.109   4.899 -26.743  1.00 73.81           C
ATOM   2242 1HB  TRP A 157     -13.688   3.894 -26.761  1.00 73.81           H
ATOM   2243 2HB  TRP A 157     -14.123   5.221 -25.702  1.00 73.81           H
ATOM   2244  CG  TRP A 157     -15.547   4.843 -27.263  1.00 73.81           C
ATOM   2245  CD1 TRP A 157     -15.962   4.754 -28.535  1.00 73.81           C
ATOM   2246  HD1 TRP A 157     -15.295   4.709 -29.396  1.00 73.81           H
ATOM   2247  CD2 TRP A 157     -16.751   4.875 -26.468  1.00 73.81           C
ATOM   2248  NE1 TRP A 157     -17.339   4.726 -28.617  1.00 73.81           N
ATOM   2249  HE1 TRP A 157     -17.881   4.664 -29.455  1.00 73.81           H
ATOM   2250  CE2 TRP A 157     -17.834   4.802 -27.320  1.00 73.81           C
ATOM   2251  CE3 TRP A 157     -16.919   4.962 -25.075  1.00 73.81           C
ATOM   2252  HE3 TRP A 157     -16.080   5.020 -24.381  1.00 73.81           H
ATOM   2253  CZ2 TRP A 157     -19.161   4.810 -26.875  1.00 73.81           C
ATOM   2254  HZ2 TRP A 157     -20.000   4.752 -27.568  1.00 73.81           H
ATOM   2255  CZ3 TRP A 157     -18.251   4.968 -24.646  1.00 73.81           C
ATOM   2256  HZ3 TRP A 157     -18.438   5.035 -23.574  1.00 73.81           H
ATOM   2257  CH2 TRP A 157     -19.353   4.896 -25.491  1.00 73.81           C
ATOM   2258  HH2 TRP A 157     -20.362   4.907 -25.077  1.00 73.81           H
ATOM   2259  HN  TRP A 157     -12.516   4.291 -28.762  1.00 73.81           H
ATOM   2260  N   ARG A 158     -10.810   6.173 -27.531  1.00 71.82           N
ATOM   2261  CA  ARG A 158      -9.495   6.275 -26.920  1.00 71.82           C
ATOM   2262  C   ARG A 158      -9.357   7.607 -26.180  1.00 71.82           C
ATOM   2263  O   ARG A 158      -8.855   7.649 -25.057  1.00 71.82           O
ATOM   2264  HA  ARG A 158      -9.444   5.435 -26.227  1.00 71.82           H
ATOM   2265  CB  ARG A 158      -8.389   6.166 -27.971  1.00 71.82           C
ATOM   2266 1HB  ARG A 158      -8.570   5.298 -28.605  1.00 71.82           H
ATOM   2267 2HB  ARG A 158      -8.409   7.043 -28.617  1.00 71.82           H
ATOM   2268  CG  ARG A 158      -7.015   6.044 -27.309  1.00 71.82           C
ATOM   2269 1HG  ARG A 158      -6.815   6.933 -26.711  1.00 71.82           H
ATOM   2270 2HG  ARG A 158      -7.009   5.193 -26.628  1.00 71.82           H
ATOM   2271  CD  ARG A 158      -5.915   5.871 -28.358  1.00 71.82           C
ATOM   2272 1HD  ARG A 158      -6.140   5.015 -28.995  1.00 71.82           H
ATOM   2273 2HD  ARG A 158      -5.876   6.748 -29.005  1.00 71.82           H
ATOM   2274  NE  ARG A 158      -4.607   5.675 -27.693  1.00 71.82           N
ATOM   2275  HE  ARG A 158      -4.561   5.806 -26.703  1.00 71.82           H
ATOM   2276  CZ  ARG A 158      -3.482   5.333 -28.335  1.00 71.82           C
ATOM   2277  NH1 ARG A 158      -3.486   5.145 -29.662  1.00 71.82           N
ATOM   2278 1HH1 ARG A 158      -4.333   5.259 -30.181  1.00 71.82           H
ATOM   2279 2HH1 ARG A 158      -2.641   4.890 -30.133  1.00 71.82           H
ATOM   2280  NH2 ARG A 158      -2.352   5.183 -27.630  1.00 71.82           N
ATOM   2281 1HH2 ARG A 158      -1.503   4.928 -28.094  1.00 71.82           H
ATOM   2282 2HH2 ARG A 158      -2.357   5.326 -26.641  1.00 71.82           H
ATOM   2283  HN  ARG A 158     -10.807   6.090 -28.528  1.00 71.82           H
ATOM   2284  N   GLU A 159      -9.810   8.664 -26.838  1.00 76.77           N
ATOM   2285  CA  GLU A 159      -9.688  10.001 -26.283  1.00 76.77           C
ATOM   2286  C   GLU A 159     -10.569  10.142 -25.040  1.00 76.77           C
ATOM   2287  O   GLU A 159     -10.113  10.621 -24.003  1.00 76.77           O
ATOM   2288  HA  GLU A 159      -8.639  10.105 -26.007  1.00 76.77           H
ATOM   2289  CB  GLU A 159     -10.040  11.063 -27.328  1.00 76.77           C
ATOM   2290 1HB  GLU A 159     -10.979  10.802 -27.814  1.00 76.77           H
ATOM   2291 2HB  GLU A 159     -10.056  12.047 -26.860  1.00 76.77           H
ATOM   2292  CG  GLU A 159      -8.976  11.124 -28.426  1.00 76.77           C
ATOM   2293 1HG  GLU A 159      -7.987  11.200 -27.975  1.00 76.77           H
ATOM   2294 2HG  GLU A 159      -8.993  10.202 -29.006  1.00 76.77           H
ATOM   2295  CD  GLU A 159      -9.213  12.319 -29.352  1.00 76.77           C
ATOM   2296  OE1 GLU A 159      -8.254  12.684 -30.065  1.00 76.77           O
ATOM   2297  OE2 GLU A 159     -10.349  12.842 -29.325  1.00 76.77           O
ATOM   2298  HN  GLU A 159     -10.253   8.617 -27.734  1.00 76.77           H
ATOM   2299  N   LYS A 160     -11.815   9.716 -25.185  1.00 81.42           N
ATOM   2300  CA  LYS A 160     -12.759   9.775 -24.083  1.00 81.42           C
ATOM   2301  C   LYS A 160     -12.191   9.005 -22.889  1.00 81.42           C
ATOM   2302  O   LYS A 160     -12.275   9.466 -21.751  1.00 81.42           O
ATOM   2303  HA  LYS A 160     -12.866  10.822 -23.799  1.00 81.42           H
ATOM   2304  CB  LYS A 160     -14.137   9.284 -24.531  1.00 81.42           C
ATOM   2305 1HB  LYS A 160     -14.047   8.296 -24.982  1.00 81.42           H
ATOM   2306 2HB  LYS A 160     -14.790   9.180 -23.664  1.00 81.42           H
ATOM   2307  CG  LYS A 160     -14.765  10.254 -25.535  1.00 81.42           C
ATOM   2308 1HG  LYS A 160     -14.745  11.265 -25.129  1.00 81.42           H
ATOM   2309 2HG  LYS A 160     -14.174  10.267 -26.451  1.00 81.42           H
ATOM   2310  CD  LYS A 160     -16.206   9.854 -25.856  1.00 81.42           C
ATOM   2311 1HD  LYS A 160     -16.224   8.849 -26.277  1.00 81.42           H
ATOM   2312 2HD  LYS A 160     -16.792   9.825 -24.937  1.00 81.42           H
ATOM   2313  CE  LYS A 160     -16.841  10.837 -26.842  1.00 81.42           C
ATOM   2314 1HE  LYS A 160     -16.793  11.848 -26.438  1.00 81.42           H
ATOM   2315 2HE  LYS A 160     -16.278  10.840 -27.775  1.00 81.42           H
ATOM   2316  NZ  LYS A 160     -18.250  10.468 -27.107  1.00 81.42           N
ATOM   2317 1HZ  LYS A 160     -18.656  11.132 -27.757  1.00 81.42           H
ATOM   2318 2HZ  LYS A 160     -18.286   9.537 -27.506  1.00 81.42           H
ATOM   2319 3HZ  LYS A 160     -18.772  10.484 -26.238  1.00 81.42           H
ATOM   2320  HN  LYS A 160     -12.180   9.336 -26.035  1.00 81.42           H
ATOM   2321  N   ARG A 161     -11.625   7.845 -23.188  1.00 82.44           N
ATOM   2322  CA  ARG A 161     -11.063   6.997 -22.151  1.00 82.44           C
ATOM   2323  C   ARG A 161      -9.961   7.743 -21.395  1.00 82.44           C
ATOM   2324  O   ARG A 161      -9.809   7.573 -20.186  1.00 82.44           O
ATOM   2325  HA  ARG A 161     -11.902   6.766 -21.494  1.00 82.44           H
ATOM   2326  CB  ARG A 161     -10.484   5.711 -22.744  1.00 82.44           C
ATOM   2327 1HB  ARG A 161      -9.874   5.951 -23.615  1.00 82.44           H
ATOM   2328 2HB  ARG A 161      -9.827   5.234 -22.017  1.00 82.44           H
ATOM   2329  CG  ARG A 161     -11.598   4.743 -23.146  1.00 82.44           C
ATOM   2330 1HG  ARG A 161     -12.140   4.417 -22.258  1.00 82.44           H
ATOM   2331 2HG  ARG A 161     -12.315   5.254 -23.788  1.00 82.44           H
ATOM   2332  CD  ARG A 161     -11.029   3.526 -23.878  1.00 82.44           C
ATOM   2333 1HD  ARG A 161     -11.837   2.956 -24.337  1.00 82.44           H
ATOM   2334 2HD  ARG A 161     -10.370   3.850 -24.683  1.00 82.44           H
ATOM   2335  NE  ARG A 161     -10.282   2.668 -22.930  1.00 82.44           N
ATOM   2336  HE  ARG A 161     -10.356   2.874 -21.954  1.00 82.44           H
ATOM   2337  CZ  ARG A 161      -9.514   1.634 -23.297  1.00 82.44           C
ATOM   2338  NH1 ARG A 161      -9.379   1.312 -24.591  1.00 82.44           N
ATOM   2339 1HH1 ARG A 161      -9.854   1.846 -25.291  1.00 82.44           H
ATOM   2340 2HH1 ARG A 161      -8.804   0.539 -24.857  1.00 82.44           H
ATOM   2341  NH2 ARG A 161      -8.883   0.925 -22.351  1.00 82.44           N
ATOM   2342 1HH2 ARG A 161      -8.306   0.150 -22.609  1.00 82.44           H
ATOM   2343 2HH2 ARG A 161      -8.989   1.171 -21.388  1.00 82.44           H
ATOM   2344  HN  ARG A 161     -11.548   7.484 -24.117  1.00 82.44           H
ATOM   2345  N   LEU A 162      -9.222   8.553 -22.138  1.00 84.33           N
ATOM   2346  CA  LEU A 162      -8.113   9.294 -21.561  1.00 84.33           C
ATOM   2347  C   LEU A 162      -8.657  10.343 -20.590  1.00 84.33           C
ATOM   2348  O   LEU A 162      -8.110  10.532 -19.504  1.00 84.33           O
ATOM   2349  HA  LEU A 162      -7.504   8.586 -20.999  1.00 84.33           H
ATOM   2350  CB  LEU A 162      -7.227   9.877 -22.664  1.00 84.33           C
ATOM   2351 1HB  LEU A 162      -7.231   9.188 -23.508  1.00 84.33           H
ATOM   2352 2HB  LEU A 162      -7.678  10.808 -23.010  1.00 84.33           H
ATOM   2353  CG  LEU A 162      -5.774  10.159 -22.278  1.00 84.33           C
ATOM   2354  HG  LEU A 162      -5.670  10.008 -21.204  1.00 84.33           H
ATOM   2355  CD1 LEU A 162      -4.824   9.178 -22.967  1.00 84.33           C
ATOM   2356 1HD1 LEU A 162      -5.074   8.160 -22.668  1.00 84.33           H
ATOM   2357 2HD1 LEU A 162      -4.923   9.273 -24.048  1.00 84.33           H
ATOM   2358 3HD1 LEU A 162      -3.797   9.400 -22.675  1.00 84.33           H
ATOM   2359  CD2 LEU A 162      -5.402  11.615 -22.567  1.00 84.33           C
ATOM   2360 1HD2 LEU A 162      -5.527  11.818 -23.631  1.00 84.33           H
ATOM   2361 2HD2 LEU A 162      -6.051  12.276 -21.993  1.00 84.33           H
ATOM   2362 3HD2 LEU A 162      -4.364  11.788 -22.284  1.00 84.33           H
ATOM   2363  HN  LEU A 162      -9.370   8.706 -23.115  1.00 84.33           H
ATOM   2364  N   LEU A 163      -9.727  10.999 -21.015  1.00 86.67           N
ATOM   2365  CA  LEU A 163     -10.351  12.024 -20.195  1.00 86.67           C
ATOM   2366  C   LEU A 163     -10.854  11.394 -18.894  1.00 86.67           C
ATOM   2367  O   LEU A 163     -10.573  11.898 -17.808  1.00 86.67           O
ATOM   2368  HA  LEU A 163      -9.584  12.758 -19.950  1.00 86.67           H
ATOM   2369  CB  LEU A 163     -11.439  12.753 -20.986  1.00 86.67           C
ATOM   2370 1HB  LEU A 163     -11.004  13.114 -21.918  1.00 86.67           H
ATOM   2371 2HB  LEU A 163     -12.211  12.031 -21.254  1.00 86.67           H
ATOM   2372  CG  LEU A 163     -12.107  13.933 -20.277  1.00 86.67           C
ATOM   2373  HG  LEU A 163     -12.452  13.593 -19.300  1.00 86.67           H
ATOM   2374  CD1 LEU A 163     -11.106  15.064 -20.035  1.00 86.67           C
ATOM   2375 1HD1 LEU A 163     -10.289  14.700 -19.412  1.00 86.67           H
ATOM   2376 2HD1 LEU A 163     -10.710  15.409 -20.989  1.00 86.67           H
ATOM   2377 3HD1 LEU A 163     -11.607  15.890 -19.529  1.00 86.67           H
ATOM   2378  CD2 LEU A 163     -13.338  14.412 -21.050  1.00 86.67           C
ATOM   2379 1HD2 LEU A 163     -13.039  14.728 -22.049  1.00 86.67           H
ATOM   2380 2HD2 LEU A 163     -14.058  13.597 -21.127  1.00 86.67           H
ATOM   2381 3HD2 LEU A 163     -13.793  15.251 -20.524  1.00 86.67           H
ATOM   2382  HN  LEU A 163     -10.165  10.840 -21.900  1.00 86.67           H
ATOM   2383  N   TYR A 164     -11.588  10.302 -19.048  1.00 88.18           N
ATOM   2384  CA  TYR A 164     -12.121   9.591 -17.898  1.00 88.18           C
ATOM   2385  C   TYR A 164     -10.996   9.120 -16.975  1.00 88.18           C
ATOM   2386  O   TYR A 164     -11.137   9.150 -15.753  1.00 88.18           O
ATOM   2387  HA  TYR A 164     -12.768  10.275 -17.350  1.00 88.18           H
ATOM   2388  CB  TYR A 164     -12.849   8.368 -18.459  1.00 88.18           C
ATOM   2389 1HB  TYR A 164     -12.243   7.929 -19.252  1.00 88.18           H
ATOM   2390 2HB  TYR A 164     -12.938   7.618 -17.673  1.00 88.18           H
ATOM   2391  CG  TYR A 164     -14.243   8.673 -19.013  1.00 88.18           C
ATOM   2392  CD1 TYR A 164     -15.214   9.198 -18.185  1.00 88.18           C
ATOM   2393  HD1 TYR A 164     -14.989   9.394 -17.137  1.00 88.18           H
ATOM   2394  CD2 TYR A 164     -14.528   8.424 -20.340  1.00 88.18           C
ATOM   2395  HD2 TYR A 164     -13.760   8.010 -20.994  1.00 88.18           H
ATOM   2396  CE1 TYR A 164     -16.526   9.485 -18.706  1.00 88.18           C
ATOM   2397  HE1 TYR A 164     -17.302   9.899 -18.063  1.00 88.18           H
ATOM   2398  CE2 TYR A 164     -15.839   8.712 -20.861  1.00 88.18           C
ATOM   2399  HE2 TYR A 164     -16.078   8.520 -21.907  1.00 88.18           H
ATOM   2400  CZ  TYR A 164     -16.773   9.228 -20.018  1.00 88.18           C
ATOM   2401  OH  TYR A 164     -18.012   9.499 -20.510  1.00 88.18           O
ATOM   2402  HH  TYR A 164     -18.045   9.289 -21.487  1.00 88.18           H
ATOM   2403  HN  TYR A 164     -11.819   9.903 -19.936  1.00 88.18           H
ATOM   2404  N   SER A 165      -9.904   8.696 -17.594  1.00 89.49           N
ATOM   2405  CA  SER A 165      -8.767   8.189 -16.844  1.00 89.49           C
ATOM   2406  C   SER A 165      -8.228   9.276 -15.911  1.00 89.49           C
ATOM   2407  O   SER A 165      -7.782   8.984 -14.803  1.00 89.49           O
ATOM   2408  HA  SER A 165      -9.153   7.348 -16.268  1.00 89.49           H
ATOM   2409  CB  SER A 165      -7.662   7.699 -17.782  1.00 89.49           C
ATOM   2410 1HB  SER A 165      -7.003   7.020 -17.241  1.00 89.49           H
ATOM   2411 2HB  SER A 165      -8.106   7.130 -18.598  1.00 89.49           H
ATOM   2412  OG  SER A 165      -6.898   8.777 -18.315  1.00 89.49           O
ATOM   2413  HG  SER A 165      -6.110   8.422 -18.819  1.00 89.49           H
ATOM   2414  HN  SER A 165      -9.788   8.695 -18.587  1.00 89.49           H
ATOM   2415  N   LYS A 166      -8.288  10.508 -16.395  1.00 91.43           N
ATOM   2416  CA  LYS A 166      -7.812  11.641 -15.619  1.00 91.43           C
ATOM   2417  C   LYS A 166      -8.725  11.844 -14.408  1.00 91.43           C
ATOM   2418  O   LYS A 166      -8.248  11.991 -13.284  1.00 91.43           O
ATOM   2419  HA  LYS A 166      -6.813  11.394 -15.260  1.00 91.43           H
ATOM   2420  CB  LYS A 166      -7.681  12.881 -16.505  1.00 91.43           C
ATOM   2421 1HB  LYS A 166      -8.597  13.021 -17.079  1.00 91.43           H
ATOM   2422 2HB  LYS A 166      -7.557  13.767 -15.882  1.00 91.43           H
ATOM   2423  CG  LYS A 166      -6.491  12.751 -17.458  1.00 91.43           C
ATOM   2424 1HG  LYS A 166      -5.574  12.614 -16.884  1.00 91.43           H
ATOM   2425 2HG  LYS A 166      -6.613  11.864 -18.079  1.00 91.43           H
ATOM   2426  CD  LYS A 166      -6.362  13.989 -18.347  1.00 91.43           C
ATOM   2427 1HD  LYS A 166      -7.256  14.093 -18.963  1.00 91.43           H
ATOM   2428 2HD  LYS A 166      -6.298  14.882 -17.726  1.00 91.43           H
ATOM   2429  CE  LYS A 166      -5.126  13.894 -19.244  1.00 91.43           C
ATOM   2430 1HE  LYS A 166      -4.239  13.725 -18.634  1.00 91.43           H
ATOM   2431 2HE  LYS A 166      -5.220  13.040 -19.914  1.00 91.43           H
ATOM   2432  NZ  LYS A 166      -4.963  15.135 -20.034  1.00 91.43           N
ATOM   2433 1HZ  LYS A 166      -4.147  15.051 -20.630  1.00 91.43           H
ATOM   2434 2HZ  LYS A 166      -5.786  15.282 -20.607  1.00 91.43           H
ATOM   2435 3HZ  LYS A 166      -4.844  15.922 -19.406  1.00 91.43           H
ATOM   2436  HN  LYS A 166      -8.652  10.738 -17.298  1.00 91.43           H
ATOM   2437  N   MET A 167     -10.022  11.846 -14.679  1.00 93.01           N
ATOM   2438  CA  MET A 167     -11.005  12.074 -13.634  1.00 93.01           C
ATOM   2439  C   MET A 167     -10.936  10.979 -12.568  1.00 93.01           C
ATOM   2440  O   MET A 167     -11.003  11.265 -11.373  1.00 93.01           O
ATOM   2441  HA  MET A 167     -10.746  13.037 -13.193  1.00 93.01           H
ATOM   2442  CB  MET A 167     -12.406  12.102 -14.247  1.00 93.01           C
ATOM   2443 1HB  MET A 167     -12.574  11.191 -14.821  1.00 93.01           H
ATOM   2444 2HB  MET A 167     -13.154  12.121 -13.454  1.00 93.01           H
ATOM   2445  CG  MET A 167     -12.584  13.322 -15.153  1.00 93.01           C
ATOM   2446 1HG  MET A 167     -12.188  14.211 -14.662  1.00 93.01           H
ATOM   2447 2HG  MET A 167     -12.016  13.188 -16.074  1.00 93.01           H
ATOM   2448  SD  MET A 167     -14.313  13.555 -15.532  1.00 93.01           S
ATOM   2449  CE  MET A 167     -14.619  12.085 -16.498  1.00 93.01           C
ATOM   2450 1HE  MET A 167     -13.969  12.084 -17.373  1.00 93.01           H
ATOM   2451 2HE  MET A 167     -14.413  11.203 -15.892  1.00 93.01           H
ATOM   2452 3HE  MET A 167     -15.660  12.071 -16.818  1.00 93.01           H
ATOM   2453  HN  MET A 167     -10.403  11.696 -15.592  1.00 93.01           H
ATOM   2454  N   VAL A 168     -10.803   9.747 -13.038  1.00 93.45           N
ATOM   2455  CA  VAL A 168     -10.744   8.606 -12.141  1.00 93.45           C
ATOM   2456  C   VAL A 168      -9.548   8.763 -11.200  1.00 93.45           C
ATOM   2457  O   VAL A 168      -9.661   8.518 -10.000  1.00 93.45           O
ATOM   2458  HA  VAL A 168     -11.659   8.606 -11.548  1.00 93.45           H
ATOM   2459  CB  VAL A 168     -10.703   7.307 -12.949  1.00 93.45           C
ATOM   2460  HB  VAL A 168      -9.913   7.401 -13.694  1.00 93.45           H
ATOM   2461  CG1 VAL A 168     -10.364   6.114 -12.052  1.00 93.45           C
ATOM   2462 1HG1 VAL A 168      -9.388   6.271 -11.592  1.00 93.45           H
ATOM   2463 2HG1 VAL A 168     -11.121   6.018 -11.274  1.00 93.45           H
ATOM   2464 3HG1 VAL A 168     -10.341   5.204 -12.651  1.00 93.45           H
ATOM   2465  CG2 VAL A 168     -12.022   7.079 -13.689  1.00 93.45           C
ATOM   2466 1HG2 VAL A 168     -12.837   7.016 -12.967  1.00 93.45           H
ATOM   2467 2HG2 VAL A 168     -12.204   7.910 -14.371  1.00 93.45           H
ATOM   2468 3HG2 VAL A 168     -11.966   6.149 -14.255  1.00 93.45           H
ATOM   2469  HN  VAL A 168     -10.736   9.524 -14.011  1.00 93.45           H
ATOM   2470  N   CYS A 169      -8.429   9.171 -11.780  1.00 93.67           N
ATOM   2471  CA  CYS A 169      -7.204   9.332 -11.015  1.00 93.67           C
ATOM   2472  C   CYS A 169      -7.457  10.363  -9.914  1.00 93.67           C
ATOM   2473  O   CYS A 169      -7.104  10.141  -8.757  1.00 93.67           O
ATOM   2474  HA  CYS A 169      -6.973   8.357 -10.586  1.00 93.67           H
ATOM   2475  CB  CYS A 169      -6.027   9.727 -11.908  1.00 93.67           C
ATOM   2476 1HB  CYS A 169      -6.296  10.590 -12.518  1.00 93.67           H
ATOM   2477 2HB  CYS A 169      -5.177  10.025 -11.293  1.00 93.67           H
ATOM   2478  SG  CYS A 169      -5.558   8.323 -12.984  1.00 93.67           S
ATOM   2479  HG  CYS A 169      -6.442   8.581 -13.943  1.00 93.67           H
ATOM   2480  HN  CYS A 169      -8.351   9.390 -12.753  1.00 93.67           H
ATOM   2481  N   PHE A 170      -8.067  11.470 -10.313  1.00 95.34           N
ATOM   2482  CA  PHE A 170      -8.344  12.550  -9.381  1.00 95.34           C
ATOM   2483  C   PHE A 170      -9.236  12.069  -8.234  1.00 95.34           C
ATOM   2484  O   PHE A 170      -8.960  12.350  -7.069  1.00 95.34           O
ATOM   2485  HA  PHE A 170      -7.388  12.884  -8.980  1.00 95.34           H
ATOM   2486  CB  PHE A 170      -9.083  13.638 -10.164  1.00 95.34           C
ATOM   2487 1HB  PHE A 170      -8.480  13.923 -11.026  1.00 95.34           H
ATOM   2488 2HB  PHE A 170     -10.015  13.225 -10.549  1.00 95.34           H
ATOM   2489  CG  PHE A 170      -9.398  14.890  -9.342  1.00 95.34           C
ATOM   2490  CD1 PHE A 170     -10.640  15.063  -8.816  1.00 95.34           C
ATOM   2491  HD1 PHE A 170     -11.411  14.310  -8.980  1.00 95.34           H
ATOM   2492  CD2 PHE A 170      -8.435  15.829  -9.138  1.00 95.34           C
ATOM   2493  HD2 PHE A 170      -7.440  15.690  -9.560  1.00 95.34           H
ATOM   2494  CE1 PHE A 170     -10.932  16.225  -8.054  1.00 95.34           C
ATOM   2495  HE1 PHE A 170     -11.927  16.364  -7.633  1.00 95.34           H
ATOM   2496  CE2 PHE A 170      -8.728  16.991  -8.376  1.00 95.34           C
ATOM   2497  HE2 PHE A 170      -7.957  17.744  -8.213  1.00 95.34           H
ATOM   2498  CZ  PHE A 170      -9.970  17.164  -7.850  1.00 95.34           C
ATOM   2499  HZ  PHE A 170     -10.194  18.056  -7.265  1.00 95.34           H
ATOM   2500  HN  PHE A 170      -8.370  11.634 -11.252  1.00 95.34           H
ATOM   2501  N   THR A 171     -10.287  11.352  -8.605  1.00 95.47           N
ATOM   2502  CA  THR A 171     -11.235  10.851  -7.624  1.00 95.47           C
ATOM   2503  C   THR A 171     -10.531   9.935  -6.621  1.00 95.47           C
ATOM   2504  O   THR A 171     -10.843   9.953  -5.432  1.00 95.47           O
ATOM   2505  HA  THR A 171     -11.627  11.699  -7.062  1.00 95.47           H
ATOM   2506  CB  THR A 171     -12.376  10.165  -8.377  1.00 95.47           C
ATOM   2507  HB  THR A 171     -12.027   9.258  -8.870  1.00 95.47           H
ATOM   2508  OG1 THR A 171     -12.881  11.180  -9.241  1.00 95.47           O
ATOM   2509  HG1 THR A 171     -12.449  11.110 -10.140  1.00 95.47           H
ATOM   2510  CG2 THR A 171     -13.559   9.828  -7.467  1.00 95.47           C
ATOM   2511 1HG2 THR A 171     -13.951  10.745  -7.026  1.00 95.47           H
ATOM   2512 2HG2 THR A 171     -13.228   9.157  -6.674  1.00 95.47           H
ATOM   2513 3HG2 THR A 171     -14.341   9.343  -8.051  1.00 95.47           H
ATOM   2514  HN  THR A 171     -10.494  11.113  -9.553  1.00 95.47           H
ATOM   2515  N   ILE A 172      -9.593   9.154  -7.139  1.00 94.86           N
ATOM   2516  CA  ILE A 172      -8.872   8.202  -6.312  1.00 94.86           C
ATOM   2517  C   ILE A 172      -8.070   8.958  -5.251  1.00 94.86           C
ATOM   2518  O   ILE A 172      -8.077   8.585  -4.079  1.00 94.86           O
ATOM   2519  HA  ILE A 172      -9.612   7.581  -5.807  1.00 94.86           H
ATOM   2520  CB  ILE A 172      -8.020   7.274  -7.181  1.00 94.86           C
ATOM   2521  HB  ILE A 172      -7.507   7.881  -7.927  1.00 94.86           H
ATOM   2522  CG1 ILE A 172      -8.897   6.275  -7.938  1.00 94.86           C
ATOM   2523 1HG1 ILE A 172      -9.336   5.566  -7.236  1.00 94.86           H
ATOM   2524 2HG1 ILE A 172      -9.722   6.800  -8.419  1.00 94.86           H
ATOM   2525  CG2 ILE A 172      -6.944   6.576  -6.347  1.00 94.86           C
ATOM   2526 1HG2 ILE A 172      -6.294   7.324  -5.893  1.00 94.86           H
ATOM   2527 2HG2 ILE A 172      -7.418   5.984  -5.564  1.00 94.86           H
ATOM   2528 3HG2 ILE A 172      -6.354   5.923  -6.990  1.00 94.86           H
ATOM   2529  CD1 ILE A 172      -8.084   5.520  -8.992  1.00 94.86           C
ATOM   2530 1HD1 ILE A 172      -7.666   6.230  -9.706  1.00 94.86           H
ATOM   2531 2HD1 ILE A 172      -7.274   4.976  -8.505  1.00 94.86           H
ATOM   2532 3HD1 ILE A 172      -8.731   4.816  -9.515  1.00 94.86           H
ATOM   2533  HN  ILE A 172      -9.324   9.166  -8.102  1.00 94.86           H
ATOM   2534  N   TRP A 173      -7.397  10.007  -5.700  1.00 95.39           N
ATOM   2535  CA  TRP A 173      -6.537  10.778  -4.819  1.00 95.39           C
ATOM   2536  C   TRP A 173      -7.408  11.376  -3.712  1.00 95.39           C
ATOM   2537  O   TRP A 173      -7.048  11.323  -2.537  1.00 95.39           O
ATOM   2538  HA  TRP A 173      -5.804  10.096  -4.388  1.00 95.39           H
ATOM   2539  CB  TRP A 173      -5.755  11.835  -5.602  1.00 95.39           C
ATOM   2540 1HB  TRP A 173      -6.417  12.289  -6.340  1.00 95.39           H
ATOM   2541 2HB  TRP A 173      -5.450  12.627  -4.918  1.00 95.39           H
ATOM   2542  CG  TRP A 173      -4.516  11.291  -6.316  1.00 95.39           C
ATOM   2543  CD1 TRP A 173      -4.312  11.166  -7.634  1.00 95.39           C
ATOM   2544  HD1 TRP A 173      -5.037  11.449  -8.397  1.00 95.39           H
ATOM   2545  CD2 TRP A 173      -3.310  10.802  -5.692  1.00 95.39           C
ATOM   2546  NE1 TRP A 173      -3.068  10.633  -7.905  1.00 95.39           N
ATOM   2547  HE1 TRP A 173      -2.688  10.446  -8.811  1.00 95.39           H
ATOM   2548  CE2 TRP A 173      -2.439  10.405  -6.686  1.00 95.39           C
ATOM   2549  CE3 TRP A 173      -2.967  10.698  -4.333  1.00 95.39           C
ATOM   2550  HE3 TRP A 173      -3.636  11.004  -3.529  1.00 95.39           H
ATOM   2551  CZ2 TRP A 173      -1.169   9.877  -6.427  1.00 95.39           C
ATOM   2552  HZ2 TRP A 173      -0.499   9.570  -7.230  1.00 95.39           H
ATOM   2553  CZ3 TRP A 173      -1.694  10.168  -4.090  1.00 95.39           C
ATOM   2554  HZ3 TRP A 173      -1.377  10.066  -3.052  1.00 95.39           H
ATOM   2555  CH2 TRP A 173      -0.805   9.764  -5.080  1.00 95.39           C
ATOM   2556  HH2 TRP A 173       0.170   9.360  -4.808  1.00 95.39           H
ATOM   2557  HN  TRP A 173      -7.432  10.332  -6.646  1.00 95.39           H
ATOM   2558  N   VAL A 174      -8.536  11.933  -4.127  1.00 95.81           N
ATOM   2559  CA  VAL A 174      -9.435  12.589  -3.193  1.00 95.81           C
ATOM   2560  C   VAL A 174      -9.931  11.568  -2.167  1.00 95.81           C
ATOM   2561  O   VAL A 174      -9.961  11.849  -0.970  1.00 95.81           O
ATOM   2562  HA  VAL A 174      -8.865  13.359  -2.674  1.00 95.81           H
ATOM   2563  CB  VAL A 174     -10.573  13.273  -3.954  1.00 95.81           C
ATOM   2564  HB  VAL A 174     -11.037  12.530  -4.602  1.00 95.81           H
ATOM   2565  CG1 VAL A 174     -11.642  13.791  -2.991  1.00 95.81           C
ATOM   2566 1HG1 VAL A 174     -12.054  12.957  -2.422  1.00 95.81           H
ATOM   2567 2HG1 VAL A 174     -11.196  14.513  -2.306  1.00 95.81           H
ATOM   2568 3HG1 VAL A 174     -12.439  14.273  -3.558  1.00 95.81           H
ATOM   2569  CG2 VAL A 174     -10.039  14.401  -4.839  1.00 95.81           C
ATOM   2570 1HG2 VAL A 174      -9.538  15.144  -4.219  1.00 95.81           H
ATOM   2571 2HG2 VAL A 174      -9.332  13.993  -5.561  1.00 95.81           H
ATOM   2572 3HG2 VAL A 174     -10.869  14.870  -5.369  1.00 95.81           H
ATOM   2573  HN  VAL A 174      -8.838  11.941  -5.081  1.00 95.81           H
ATOM   2574  N   LEU A 175     -10.308  10.403  -2.674  1.00 94.00           N
ATOM   2575  CA  LEU A 175     -10.890   9.373  -1.830  1.00 94.00           C
ATOM   2576  C   LEU A 175      -9.840   8.888  -0.828  1.00 94.00           C
ATOM   2577  O   LEU A 175     -10.138   8.709   0.352  1.00 94.00           O
ATOM   2578  HA  LEU A 175     -11.710   9.829  -1.276  1.00 94.00           H
ATOM   2579  CB  LEU A 175     -11.487   8.254  -2.685  1.00 94.00           C
ATOM   2580 1HB  LEU A 175     -12.172   8.701  -3.406  1.00 94.00           H
ATOM   2581 2HB  LEU A 175     -10.682   7.790  -3.255  1.00 94.00           H
ATOM   2582  CG  LEU A 175     -12.235   7.156  -1.926  1.00 94.00           C
ATOM   2583  HG  LEU A 175     -11.575   6.767  -1.150  1.00 94.00           H
ATOM   2584  CD1 LEU A 175     -13.473   7.719  -1.225  1.00 94.00           C
ATOM   2585 1HD1 LEU A 175     -13.170   8.490  -0.517  1.00 94.00           H
ATOM   2586 2HD1 LEU A 175     -14.145   8.151  -1.967  1.00 94.00           H
ATOM   2587 3HD1 LEU A 175     -13.986   6.918  -0.693  1.00 94.00           H
ATOM   2588  CD2 LEU A 175     -12.582   5.988  -2.851  1.00 94.00           C
ATOM   2589 1HD2 LEU A 175     -13.215   6.344  -3.664  1.00 94.00           H
ATOM   2590 2HD2 LEU A 175     -11.665   5.566  -3.263  1.00 94.00           H
ATOM   2591 3HD2 LEU A 175     -13.112   5.222  -2.286  1.00 94.00           H
ATOM   2592  HN  LEU A 175     -10.223  10.159  -3.640  1.00 94.00           H
ATOM   2593  N   ALA A 176      -8.632   8.688  -1.335  1.00 94.04           N
ATOM   2594  CA  ALA A 176      -7.551   8.175  -0.512  1.00 94.04           C
ATOM   2595  C   ALA A 176      -7.237   9.181   0.596  1.00 94.04           C
ATOM   2596  O   ALA A 176      -6.967   8.795   1.732  1.00 94.04           O
ATOM   2597  HA  ALA A 176      -7.891   7.243  -0.060  1.00 94.04           H
ATOM   2598  CB  ALA A 176      -6.334   7.880  -1.393  1.00 94.04           C
ATOM   2599 1HB  ALA A 176      -6.602   7.138  -2.145  1.00 94.04           H
ATOM   2600 2HB  ALA A 176      -6.012   8.797  -1.886  1.00 94.04           H
ATOM   2601 3HB  ALA A 176      -5.523   7.495  -0.775  1.00 94.04           H
ATOM   2602  HN  ALA A 176      -8.389   8.870  -2.288  1.00 94.04           H
ATOM   2603  N   ALA A 177      -7.284  10.453   0.228  1.00 94.05           N
ATOM   2604  CA  ALA A 177      -6.972  11.517   1.167  1.00 94.05           C
ATOM   2605  C   ALA A 177      -7.970  11.477   2.326  1.00 94.05           C
ATOM   2606  O   ALA A 177      -7.581  11.574   3.489  1.00 94.05           O
ATOM   2607  HA  ALA A 177      -5.970  11.333   1.556  1.00 94.05           H
ATOM   2608  CB  ALA A 177      -6.980  12.861   0.437  1.00 94.05           C
ATOM   2609 1HB  ALA A 177      -6.233  12.848  -0.357  1.00 94.05           H
ATOM   2610 2HB  ALA A 177      -7.966  13.035   0.006  1.00 94.05           H
ATOM   2611 3HB  ALA A 177      -6.746  13.659   1.143  1.00 94.05           H
ATOM   2612  HN  ALA A 177      -7.529  10.760  -0.692  1.00 94.05           H
ATOM   2613  N   ALA A 178      -9.238  11.334   1.968  1.00 94.53           N
ATOM   2614  CA  ALA A 178     -10.301  11.347   2.959  1.00 94.53           C
ATOM   2615  C   ALA A 178     -10.138  10.146   3.892  1.00 94.53           C
ATOM   2616  O   ALA A 178     -10.372  10.254   5.095  1.00 94.53           O
ATOM   2617  HA  ALA A 178     -10.202  12.264   3.539  1.00 94.53           H
ATOM   2618  CB  ALA A 178     -11.658  11.356   2.251  1.00 94.53           C
ATOM   2619 1HB  ALA A 178     -11.735  12.244   1.624  1.00 94.53           H
ATOM   2620 2HB  ALA A 178     -11.750  10.464   1.632  1.00 94.53           H
ATOM   2621 3HB  ALA A 178     -12.455  11.366   2.995  1.00 94.53           H
ATOM   2622  HN  ALA A 178      -9.542  11.210   1.024  1.00 94.53           H
ATOM   2623  N   LEU A 179      -9.739   9.029   3.303  1.00 92.81           N
ATOM   2624  CA  LEU A 179      -9.641   7.784   4.046  1.00 92.81           C
ATOM   2625  C   LEU A 179      -8.463   7.867   5.018  1.00 92.81           C
ATOM   2626  O   LEU A 179      -8.365   7.070   5.950  1.00 92.81           O
ATOM   2627  HA  LEU A 179     -10.559   7.676   4.624  1.00 92.81           H
ATOM   2628  CB  LEU A 179      -9.566   6.593   3.089  1.00 92.81           C
ATOM   2629 1HB  LEU A 179      -8.794   6.797   2.347  1.00 92.81           H
ATOM   2630 2HB  LEU A 179      -9.243   5.718   3.653  1.00 92.81           H
ATOM   2631  CG  LEU A 179     -10.861   6.241   2.353  1.00 92.81           C
ATOM   2632  HG  LEU A 179     -11.251   7.149   1.894  1.00 92.81           H
ATOM   2633  CD1 LEU A 179     -10.596   5.242   1.225  1.00 92.81           C
ATOM   2634 1HD1 LEU A 179      -9.896   5.676   0.512  1.00 92.81           H
ATOM   2635 2HD1 LEU A 179     -10.171   4.328   1.641  1.00 92.81           H
ATOM   2636 3HD1 LEU A 179     -11.533   5.008   0.719  1.00 92.81           H
ATOM   2637  CD2 LEU A 179     -11.925   5.734   3.329  1.00 92.81           C
ATOM   2638 1HD2 LEU A 179     -11.558   4.843   3.837  1.00 92.81           H
ATOM   2639 2HD2 LEU A 179     -12.141   6.509   4.065  1.00 92.81           H
ATOM   2640 3HD2 LEU A 179     -12.835   5.491   2.781  1.00 92.81           H
ATOM   2641  HN  LEU A 179      -9.485   8.966   2.338  1.00 92.81           H
ATOM   2642  N   CYS A 180      -7.598   8.839   4.769  1.00 93.37           N
ATOM   2643  CA  CYS A 180      -6.375   8.970   5.543  1.00 93.37           C
ATOM   2644  C   CYS A 180      -6.614  10.002   6.647  1.00 93.37           C
ATOM   2645  O   CYS A 180      -5.698  10.337   7.396  1.00 93.37           O
ATOM   2646  HA  CYS A 180      -6.168   7.988   5.969  1.00 93.37           H
ATOM   2647  CB  CYS A 180      -5.184   9.344   4.659  1.00 93.37           C
ATOM   2648 1HB  CYS A 180      -5.394  10.269   4.123  1.00 93.37           H
ATOM   2649 2HB  CYS A 180      -4.305   9.528   5.278  1.00 93.37           H
ATOM   2650  SG  CYS A 180      -4.839   7.997   3.470  1.00 93.37           S
ATOM   2651  HG  CYS A 180      -5.965   8.133   2.776  1.00 93.37           H
ATOM   2652  HN  CYS A 180      -7.721   9.527   4.054  1.00 93.37           H
ATOM   2653  N   ILE A 181      -7.849  10.477   6.711  1.00 93.85           N
ATOM   2654  CA  ILE A 181      -8.217  11.472   7.705  1.00 93.85           C
ATOM   2655  C   ILE A 181      -7.915  10.927   9.102  1.00 93.85           C
ATOM   2656  O   ILE A 181      -7.305  11.612   9.921  1.00 93.85           O
ATOM   2657  HA  ILE A 181      -7.594  12.350   7.534  1.00 93.85           H
ATOM   2658  CB  ILE A 181      -9.672  11.905   7.515  1.00 93.85           C
ATOM   2659  HB  ILE A 181     -10.275  11.013   7.345  1.00 93.85           H
ATOM   2660  CG1 ILE A 181      -9.823  12.794   6.279  1.00 93.85           C
ATOM   2661 1HG1 ILE A 181      -9.289  13.732   6.434  1.00 93.85           H
ATOM   2662 2HG1 ILE A 181      -9.366  12.306   5.418  1.00 93.85           H
ATOM   2663  CG2 ILE A 181     -10.212  12.582   8.777  1.00 93.85           C
ATOM   2664 1HG2 ILE A 181     -10.161  11.885   9.613  1.00 93.85           H
ATOM   2665 2HG2 ILE A 181      -9.611  13.463   9.001  1.00 93.85           H
ATOM   2666 3HG2 ILE A 181     -11.247  12.881   8.614  1.00 93.85           H
ATOM   2667  CD1 ILE A 181     -11.297  13.082   5.986  1.00 93.85           C
ATOM   2668 1HD1 ILE A 181     -11.821  12.143   5.808  1.00 93.85           H
ATOM   2669 2HD1 ILE A 181     -11.744  13.591   6.840  1.00 93.85           H
ATOM   2670 3HD1 ILE A 181     -11.375  13.715   5.103  1.00 93.85           H
ATOM   2671  HN  ILE A 181      -8.590  10.194   6.102  1.00 93.85           H
ATOM   2672  N   PRO A 182      -8.335   9.689   9.399  1.00 92.23           N
ATOM   2673  CA  PRO A 182      -8.149   9.131  10.741  1.00 92.23           C
ATOM   2674  C   PRO A 182      -6.704   9.217  11.206  1.00 92.23           C
ATOM   2675  O   PRO A 182      -6.436   9.596  12.345  1.00 92.23           O
ATOM   2676  HA  PRO A 182      -8.717   9.709  11.469  1.00 92.23           H
ATOM   2677  CB  PRO A 182      -8.614   7.681  10.597  1.00 92.23           C
ATOM   2678 1HB  PRO A 182      -7.786   7.016  10.349  1.00 92.23           H
ATOM   2679 2HB  PRO A 182      -9.054   7.308  11.522  1.00 92.23           H
ATOM   2680  CG  PRO A 182      -9.639   7.748   9.472  1.00 92.23           C
ATOM   2681 1HG  PRO A 182      -9.802   6.772   9.014  1.00 92.23           H
ATOM   2682 2HG  PRO A 182     -10.611   8.085   9.830  1.00 92.23           H
ATOM   2683  CD  PRO A 182      -9.013   8.737   8.501  1.00 92.23           C
ATOM   2684 1HD  PRO A 182      -8.307   8.251   7.827  1.00 92.23           H
ATOM   2685 2HD  PRO A 182      -9.763   9.222   7.877  1.00 92.23           H
ATOM   2686  N   GLU A 183      -5.803   8.859  10.303  1.00 92.37           N
ATOM   2687  CA  GLU A 183      -4.386   8.842  10.625  1.00 92.37           C
ATOM   2688  C   GLU A 183      -3.908  10.248  10.992  1.00 92.37           C
ATOM   2689  O   GLU A 183      -3.080  10.413  11.886  1.00 92.37           O
ATOM   2690  HA  GLU A 183      -4.294   8.183  11.489  1.00 92.37           H
ATOM   2691  CB  GLU A 183      -3.567   8.268   9.467  1.00 92.37           C
ATOM   2692 1HB  GLU A 183      -3.988   8.603   8.519  1.00 92.37           H
ATOM   2693 2HB  GLU A 183      -2.518   8.537   9.591  1.00 92.37           H
ATOM   2694  CG  GLU A 183      -3.623   6.739   9.460  1.00 92.37           C
ATOM   2695 1HG  GLU A 183      -2.863   6.347   8.784  1.00 92.37           H
ATOM   2696 2HG  GLU A 183      -3.392   6.359  10.455  1.00 92.37           H
ATOM   2697  CD  GLU A 183      -5.004   6.244   9.026  1.00 92.37           C
ATOM   2698  OE1 GLU A 183      -5.274   5.045   9.254  1.00 92.37           O
ATOM   2699  OE2 GLU A 183      -5.759   7.075   8.476  1.00 92.37           O
ATOM   2700  HN  GLU A 183      -6.027   8.585   9.367  1.00 92.37           H
ATOM   2701  N   ILE A 184      -4.450  11.227  10.282  1.00 93.98           N
ATOM   2702  CA  ILE A 184      -4.030  12.606  10.465  1.00 93.98           C
ATOM   2703  C   ILE A 184      -4.397  13.062  11.878  1.00 93.98           C
ATOM   2704  O   ILE A 184      -3.634  13.784  12.519  1.00 93.98           O
ATOM   2705  HA  ILE A 184      -2.945  12.633  10.364  1.00 93.98           H
ATOM   2706  CB  ILE A 184      -4.610  13.493   9.362  1.00 93.98           C
ATOM   2707  HB  ILE A 184      -5.690  13.348   9.338  1.00 93.98           H
ATOM   2708  CG1 ILE A 184      -4.069  13.087   7.990  1.00 93.98           C
ATOM   2709 1HG1 ILE A 184      -3.005  13.314   7.933  1.00 93.98           H
ATOM   2710 2HG1 ILE A 184      -4.172  12.009   7.859  1.00 93.98           H
ATOM   2711  CG2 ILE A 184      -4.360  14.973   9.661  1.00 93.98           C
ATOM   2712 1HG2 ILE A 184      -4.833  15.237  10.607  1.00 93.98           H
ATOM   2713 2HG2 ILE A 184      -3.287  15.154   9.728  1.00 93.98           H
ATOM   2714 3HG2 ILE A 184      -4.782  15.581   8.861  1.00 93.98           H
ATOM   2715  CD1 ILE A 184      -4.813  13.816   6.869  1.00 93.98           C
ATOM   2716 1HD1 ILE A 184      -5.873  13.567   6.915  1.00 93.98           H
ATOM   2717 2HD1 ILE A 184      -4.687  14.892   6.990  1.00 93.98           H
ATOM   2718 3HD1 ILE A 184      -4.409  13.508   5.905  1.00 93.98           H
ATOM   2719  HN  ILE A 184      -5.162  11.090   9.593  1.00 93.98           H
ATOM   2720  N   LEU A 185      -5.566  12.623  12.323  1.00 93.53           N
ATOM   2721  CA  LEU A 185      -6.147  13.151  13.545  1.00 93.53           C
ATOM   2722  C   LEU A 185      -5.446  12.523  14.752  1.00 93.53           C
ATOM   2723  O   LEU A 185      -5.036  13.229  15.672  1.00 93.53           O
ATOM   2724  HA  LEU A 185      -5.962  14.225  13.558  1.00 93.53           H
ATOM   2725  CB  LEU A 185      -7.664  12.954  13.545  1.00 93.53           C
ATOM   2726 1HB  LEU A 185      -7.874  11.899  13.366  1.00 93.53           H
ATOM   2727 2HB  LEU A 185      -8.041  13.189  14.541  1.00 93.53           H
ATOM   2728  CG  LEU A 185      -8.448  13.781  12.525  1.00 93.53           C
ATOM   2729  HG  LEU A 185      -8.105  13.508  11.527  1.00 93.53           H
ATOM   2730  CD1 LEU A 185      -9.943  13.462  12.592  1.00 93.53           C
ATOM   2731 1HD1 LEU A 185     -10.099  12.405  12.378  1.00 93.53           H
ATOM   2732 2HD1 LEU A 185     -10.319  13.690  13.590  1.00 93.53           H
ATOM   2733 3HD1 LEU A 185     -10.477  14.064  11.857  1.00 93.53           H
ATOM   2734  CD2 LEU A 185      -8.173  15.276  12.704  1.00 93.53           C
ATOM   2735 1HD2 LEU A 185      -8.471  15.583  13.706  1.00 93.53           H
ATOM   2736 2HD2 LEU A 185      -7.109  15.468  12.566  1.00 93.53           H
ATOM   2737 3HD2 LEU A 185      -8.743  15.841  11.966  1.00 93.53           H
ATOM   2738  HN  LEU A 185      -6.111  11.922  11.864  1.00 93.53           H
ATOM   2739  N   TYR A 186      -5.328  11.204  14.707  1.00 93.32           N
ATOM   2740  CA  TYR A 186      -5.032  10.439  15.906  1.00 93.32           C
ATOM   2741  C   TYR A 186      -3.539  10.114  15.994  1.00 93.32           C
ATOM   2742  O   TYR A 186      -3.083   9.536  16.980  1.00 93.32           O
ATOM   2743  HA  TYR A 186      -5.316  11.041  16.769  1.00 93.32           H
ATOM   2744  CB  TYR A 186      -5.819   9.133  15.778  1.00 93.32           C
ATOM   2745 1HB  TYR A 186      -5.480   8.602  14.889  1.00 93.32           H
ATOM   2746 2HB  TYR A 186      -5.592   8.498  16.634  1.00 93.32           H
ATOM   2747  CG  TYR A 186      -7.334   9.326  15.692  1.00 93.32           C
ATOM   2748  CD1 TYR A 186      -7.976  10.156  16.588  1.00 93.32           C
ATOM   2749  HD1 TYR A 186      -7.404  10.674  17.357  1.00 93.32           H
ATOM   2750  CD2 TYR A 186      -8.059   8.670  14.717  1.00 93.32           C
ATOM   2751  HD2 TYR A 186      -7.552   8.014  14.010  1.00 93.32           H
ATOM   2752  CE1 TYR A 186      -9.402  10.338  16.507  1.00 93.32           C
ATOM   2753  HE1 TYR A 186      -9.922  10.990  17.208  1.00 93.32           H
ATOM   2754  CE2 TYR A 186      -9.485   8.851  14.636  1.00 93.32           C
ATOM   2755  HE2 TYR A 186     -10.070   8.339  13.872  1.00 93.32           H
ATOM   2756  CZ  TYR A 186     -10.087   9.676  15.535  1.00 93.32           C
ATOM   2757  OH  TYR A 186     -11.433   9.848  15.458  1.00 93.32           O
ATOM   2758  HH  TYR A 186     -11.792   9.380  14.650  1.00 93.32           H
ATOM   2759  HN  TYR A 186      -5.432  10.661  13.874  1.00 93.32           H
ATOM   2760  N   SER A 187      -2.820  10.499  14.950  1.00 93.52           N
ATOM   2761  CA  SER A 187      -1.376  10.339  14.937  1.00 93.52           C
ATOM   2762  C   SER A 187      -0.734  11.290  15.949  1.00 93.52           C
ATOM   2763  O   SER A 187      -0.895  12.506  15.853  1.00 93.52           O
ATOM   2764  HA  SER A 187      -1.197   9.302  15.220  1.00 93.52           H
ATOM   2765  CB  SER A 187      -0.807  10.590  13.539  1.00 93.52           C
ATOM   2766 1HB  SER A 187      -1.118  11.576  13.192  1.00 93.52           H
ATOM   2767 2HB  SER A 187       0.282  10.599  13.587  1.00 93.52           H
ATOM   2768  OG  SER A 187      -1.232   9.603  12.604  1.00 93.52           O
ATOM   2769  HG  SER A 187      -1.711  10.037  11.841  1.00 93.52           H
ATOM   2770  HN  SER A 187      -3.207  10.913  14.126  1.00 93.52           H
ATOM   2771  N   GLN A 188      -0.022  10.700  16.898  1.00 92.30           N
ATOM   2772  CA  GLN A 188       0.654  11.481  17.921  1.00 92.30           C
ATOM   2773  C   GLN A 188       1.993  10.835  18.282  1.00 92.30           C
ATOM   2774  O   GLN A 188       2.250   9.687  17.923  1.00 92.30           O
ATOM   2775  HA  GLN A 188       0.824  12.460  17.473  1.00 92.30           H
ATOM   2776  CB  GLN A 188      -0.229  11.643  19.160  1.00 92.30           C
ATOM   2777 1HB  GLN A 188      -0.109  10.778  19.812  1.00 92.30           H
ATOM   2778 2HB  GLN A 188       0.092  12.517  19.727  1.00 92.30           H
ATOM   2779  CG  GLN A 188      -1.700  11.794  18.768  1.00 92.30           C
ATOM   2780 1HG  GLN A 188      -1.790  12.494  17.938  1.00 92.30           H
ATOM   2781 2HG  GLN A 188      -2.088  10.836  18.421  1.00 92.30           H
ATOM   2782  CD  GLN A 188      -2.534  12.288  19.952  1.00 92.30           C
ATOM   2783  OE1 GLN A 188      -2.049  12.955  20.851  1.00 92.30           O
ATOM   2784  NE2 GLN A 188      -3.813  11.925  19.901  1.00 92.30           N
ATOM   2785 1HE2 GLN A 188      -4.147  11.377  19.135  1.00 92.30           H
ATOM   2786 2HE2 GLN A 188      -4.440  12.200  20.630  1.00 92.30           H
ATOM   2787  HN  GLN A 188       0.097   9.710  16.975  1.00 92.30           H
ATOM   2788  N   ILE A 189       2.811  11.601  18.989  1.00 92.28           N
ATOM   2789  CA  ILE A 189       4.003  11.049  19.610  1.00 92.28           C
ATOM   2790  C   ILE A 189       3.677  10.627  21.045  1.00 92.28           C
ATOM   2791  O   ILE A 189       3.164  11.425  21.828  1.00 92.28           O
ATOM   2792  HA  ILE A 189       4.285  10.160  19.045  1.00 92.28           H
ATOM   2793  CB  ILE A 189       5.167  12.037  19.510  1.00 92.28           C
ATOM   2794  HB  ILE A 189       4.857  12.977  19.966  1.00 92.28           H
ATOM   2795  CG1 ILE A 189       5.508  12.336  18.048  1.00 92.28           C
ATOM   2796 1HG1 ILE A 189       5.917  11.442  17.577  1.00 92.28           H
ATOM   2797 2HG1 ILE A 189       4.599  12.595  17.505  1.00 92.28           H
ATOM   2798  CG2 ILE A 189       6.383  11.534  20.291  1.00 92.28           C
ATOM   2799 1HG2 ILE A 189       6.116  11.415  21.341  1.00 92.28           H
ATOM   2800 2HG2 ILE A 189       6.703  10.575  19.886  1.00 92.28           H
ATOM   2801 3HG2 ILE A 189       7.195  12.256  20.202  1.00 92.28           H
ATOM   2802  CD1 ILE A 189       6.516  13.481  17.943  1.00 92.28           C
ATOM   2803 1HD1 ILE A 189       6.094  14.379  18.394  1.00 92.28           H
ATOM   2804 2HD1 ILE A 189       7.432  13.208  18.467  1.00 92.28           H
ATOM   2805 3HD1 ILE A 189       6.741  13.673  16.894  1.00 92.28           H
ATOM   2806  HN  ILE A 189       2.671  12.579  19.139  1.00 92.28           H
ATOM   2807  N   LYS A 190       3.988   9.375  21.345  1.00 88.95           N
ATOM   2808  CA  LYS A 190       3.835   8.870  22.698  1.00 88.95           C
ATOM   2809  C   LYS A 190       5.218   8.634  23.310  1.00 88.95           C
ATOM   2810  O   LYS A 190       6.056   7.958  22.715  1.00 88.95           O
ATOM   2811  HA  LYS A 190       3.328   9.640  23.279  1.00 88.95           H
ATOM   2812  CB  LYS A 190       2.938   7.630  22.710  1.00 88.95           C
ATOM   2813 1HB  LYS A 190       2.071   7.798  22.072  1.00 88.95           H
ATOM   2814 2HB  LYS A 190       3.480   6.781  22.293  1.00 88.95           H
ATOM   2815  CG  LYS A 190       2.477   7.299  24.131  1.00 88.95           C
ATOM   2816 1HG  LYS A 190       3.345   7.178  24.779  1.00 88.95           H
ATOM   2817 2HG  LYS A 190       1.894   8.129  24.530  1.00 88.95           H
ATOM   2818  CD  LYS A 190       1.636   6.021  24.151  1.00 88.95           C
ATOM   2819 1HD  LYS A 190       0.745   6.158  23.538  1.00 88.95           H
ATOM   2820 2HD  LYS A 190       2.203   5.202  23.710  1.00 88.95           H
ATOM   2821  CE  LYS A 190       1.228   5.657  25.579  1.00 88.95           C
ATOM   2822 1HE  LYS A 190       2.109   5.626  26.220  1.00 88.95           H
ATOM   2823 2HE  LYS A 190       0.567   6.424  25.983  1.00 88.95           H
ATOM   2824  NZ  LYS A 190       0.545   4.344  25.604  1.00 88.95           N
ATOM   2825 1HZ  LYS A 190       0.529   3.989  26.553  1.00 88.95           H
ATOM   2826 2HZ  LYS A 190      -0.406   4.451  25.268  1.00 88.95           H
ATOM   2827 3HZ  LYS A 190       1.043   3.692  25.007  1.00 88.95           H
ATOM   2828  HN  LYS A 190       4.338   8.712  20.683  1.00 88.95           H
ATOM   2829  N   GLU A 191       5.413   9.205  24.489  1.00 86.88           N
ATOM   2830  CA  GLU A 191       6.632   8.967  25.243  1.00 86.88           C
ATOM   2831  C   GLU A 191       6.414   7.851  26.267  1.00 86.88           C
ATOM   2832  O   GLU A 191       5.506   7.931  27.093  1.00 86.88           O
ATOM   2833  HA  GLU A 191       7.372   8.653  24.506  1.00 86.88           H
ATOM   2834  CB  GLU A 191       7.116  10.249  25.924  1.00 86.88           C
ATOM   2835 1HB  GLU A 191       6.282  10.730  26.434  1.00 86.88           H
ATOM   2836 2HB  GLU A 191       7.952  10.021  26.584  1.00 86.88           H
ATOM   2837  CG  GLU A 191       7.640  11.252  24.894  1.00 86.88           C
ATOM   2838 1HG  GLU A 191       8.401  10.778  24.274  1.00 86.88           H
ATOM   2839 2HG  GLU A 191       6.831  11.554  24.230  1.00 86.88           H
ATOM   2840  CD  GLU A 191       8.230  12.485  25.581  1.00 86.88           C
ATOM   2841  OE1 GLU A 191       8.689  13.382  24.841  1.00 86.88           O
ATOM   2842  OE2 GLU A 191       8.209  12.503  26.831  1.00 86.88           O
ATOM   2843  HN  GLU A 191       4.758   9.819  24.929  1.00 86.88           H
ATOM   2844  N   GLU A 192       7.262   6.837  26.180  1.00 78.50           N
ATOM   2845  CA  GLU A 192       7.174   5.707  27.090  1.00 78.50           C
ATOM   2846  C   GLU A 192       8.569   5.307  27.575  1.00 78.50           C
ATOM   2847  O   GLU A 192       9.432   4.956  26.773  1.00 78.50           O
ATOM   2848  HA  GLU A 192       6.576   6.059  27.931  1.00 78.50           H
ATOM   2849  CB  GLU A 192       6.463   4.525  26.428  1.00 78.50           C
ATOM   2850 1HB  GLU A 192       5.430   4.795  26.207  1.00 78.50           H
ATOM   2851 2HB  GLU A 192       7.023   4.205  25.550  1.00 78.50           H
ATOM   2852  CG  GLU A 192       6.412   3.320  27.370  1.00 78.50           C
ATOM   2853 1HG  GLU A 192       7.336   2.748  27.285  1.00 78.50           H
ATOM   2854 2HG  GLU A 192       6.342   3.663  28.402  1.00 78.50           H
ATOM   2855  CD  GLU A 192       5.218   2.420  27.044  1.00 78.50           C
ATOM   2856  OE1 GLU A 192       4.505   2.054  28.003  1.00 78.50           O
ATOM   2857  OE2 GLU A 192       5.045   2.119  25.843  1.00 78.50           O
ATOM   2858  HN  GLU A 192       7.998   6.780  25.505  1.00 78.50           H
ATOM   2859  N   SER A 193       8.745   5.373  28.887  1.00 74.20           N
ATOM   2860  CA  SER A 193       9.972   4.894  29.501  1.00 74.20           C
ATOM   2861  C   SER A 193      11.183   5.539  28.825  1.00 74.20           C
ATOM   2862  O   SER A 193      12.222   4.901  28.664  1.00 74.20           O
ATOM   2863  HA  SER A 193       9.909   5.199  30.546  1.00 74.20           H
ATOM   2864  CB  SER A 193      10.069   3.369  29.421  1.00 74.20           C
ATOM   2865 1HB  SER A 193      11.078   3.056  29.690  1.00 74.20           H
ATOM   2866 2HB  SER A 193       9.392   2.924  30.151  1.00 74.20           H
ATOM   2867  OG  SER A 193       9.751   2.881  28.121  1.00 74.20           O
ATOM   2868  HG  SER A 193      10.522   3.033  27.501  1.00 74.20           H
ATOM   2869  HN  SER A 193       8.070   5.744  29.524  1.00 74.20           H
ATOM   2870  N   GLY A 194      11.009   6.797  28.447  1.00 76.11           N
ATOM   2871  CA  GLY A 194      12.100   7.563  27.871  1.00 76.11           C
ATOM   2872  C   GLY A 194      12.266   7.248  26.383  1.00 76.11           C
ATOM   2873  O   GLY A 194      13.225   7.693  25.753  1.00 76.11           O
ATOM   2874 1HA  GLY A 194      11.911   8.629  28.002  1.00 76.11           H
ATOM   2875 2HA  GLY A 194      13.027   7.337  28.399  1.00 76.11           H
ATOM   2876  HN  GLY A 194      10.143   7.291  28.530  1.00 76.11           H
ATOM   2877  N   ILE A 195      11.317   6.483  25.864  1.00 83.47           N
ATOM   2878  CA  ILE A 195      11.285   6.192  24.441  1.00 83.47           C
ATOM   2879  C   ILE A 195      10.115   6.940  23.798  1.00 83.47           C
ATOM   2880  O   ILE A 195       8.969   6.785  24.217  1.00 83.47           O
ATOM   2881  HA  ILE A 195      12.213   6.567  24.010  1.00 83.47           H
ATOM   2882  CB  ILE A 195      11.254   4.681  24.203  1.00 83.47           C
ATOM   2883  HB  ILE A 195      10.349   4.282  24.660  1.00 83.47           H
ATOM   2884  CG1 ILE A 195      12.442   3.995  24.880  1.00 83.47           C
ATOM   2885 1HG1 ILE A 195      13.372   4.346  24.432  1.00 83.47           H
ATOM   2886 2HG1 ILE A 195      12.473   4.269  25.934  1.00 83.47           H
ATOM   2887  CG2 ILE A 195      11.184   4.362  22.708  1.00 83.47           C
ATOM   2888 1HG2 ILE A 195      10.280   4.801  22.285  1.00 83.47           H
ATOM   2889 2HG2 ILE A 195      12.058   4.777  22.207  1.00 83.47           H
ATOM   2890 3HG2 ILE A 195      11.163   3.282  22.568  1.00 83.47           H
ATOM   2891  CD1 ILE A 195      12.347   2.474  24.745  1.00 83.47           C
ATOM   2892 1HD1 ILE A 195      11.428   2.125  25.215  1.00 83.47           H
ATOM   2893 2HD1 ILE A 195      12.341   2.202  23.690  1.00 83.47           H
ATOM   2894 3HD1 ILE A 195      13.204   2.011  25.235  1.00 83.47           H
ATOM   2895  HN  ILE A 195      10.581   6.066  26.397  1.00 83.47           H
ATOM   2896  N   ALA A 196      10.444   7.735  22.790  1.00 89.89           N
ATOM   2897  CA  ALA A 196       9.424   8.401  21.999  1.00 89.89           C
ATOM   2898  C   ALA A 196       8.967   7.469  20.875  1.00 89.89           C
ATOM   2899  O   ALA A 196       9.789   6.941  20.129  1.00 89.89           O
ATOM   2900  HA  ALA A 196       8.579   8.609  22.654  1.00 89.89           H
ATOM   2901  CB  ALA A 196       9.974   9.727  21.469  1.00 89.89           C
ATOM   2902 1HB  ALA A 196      10.258  10.364  22.307  1.00 89.89           H
ATOM   2903 2HB  ALA A 196      10.849   9.535  20.847  1.00 89.89           H
ATOM   2904 3HB  ALA A 196       9.209  10.227  20.875  1.00 89.89           H
ATOM   2905  HN  ALA A 196      11.386   7.926  22.513  1.00 89.89           H
ATOM   2906  N   ILE A 197       7.656   7.296  20.790  1.00 89.41           N
ATOM   2907  CA  ILE A 197       7.080   6.425  19.780  1.00 89.41           C
ATOM   2908  C   ILE A 197       6.034   7.202  18.979  1.00 89.41           C
ATOM   2909  O   ILE A 197       5.141   7.822  19.554  1.00 89.41           O
ATOM   2910  HA  ILE A 197       7.884   6.131  19.105  1.00 89.41           H
ATOM   2911  CB  ILE A 197       6.538   5.146  20.422  1.00 89.41           C
ATOM   2912  HB  ILE A 197       5.789   5.426  21.163  1.00 89.41           H
ATOM   2913  CG1 ILE A 197       7.645   4.392  21.162  1.00 89.41           C
ATOM   2914 1HG1 ILE A 197       8.409   4.072  20.452  1.00 89.41           H
ATOM   2915 2HG1 ILE A 197       8.131   5.059  21.874  1.00 89.41           H
ATOM   2916  CG2 ILE A 197       5.839   4.265  19.384  1.00 89.41           C
ATOM   2917 1HG2 ILE A 197       5.008   4.814  18.943  1.00 89.41           H
ATOM   2918 2HG2 ILE A 197       6.549   3.991  18.604  1.00 89.41           H
ATOM   2919 3HG2 ILE A 197       5.464   3.363  19.867  1.00 89.41           H
ATOM   2920  CD1 ILE A 197       7.082   3.174  21.897  1.00 89.41           C
ATOM   2921 1HD1 ILE A 197       6.337   3.500  22.622  1.00 89.41           H
ATOM   2922 2HD1 ILE A 197       6.619   2.498  21.178  1.00 89.41           H
ATOM   2923 3HD1 ILE A 197       7.890   2.656  22.414  1.00 89.41           H
ATOM   2924  HN  ILE A 197       6.993   7.738  21.395  1.00 89.41           H
ATOM   2925  N   CYS A 198       6.179   7.142  17.663  1.00 91.62           N
ATOM   2926  CA  CYS A 198       5.150   7.654  16.773  1.00 91.62           C
ATOM   2927  C   CYS A 198       4.045   6.602  16.662  1.00 91.62           C
ATOM   2928  O   CYS A 198       4.255   5.533  16.091  1.00 91.62           O
ATOM   2929  HA  CYS A 198       4.770   8.569  17.228  1.00 91.62           H
ATOM   2930  CB  CYS A 198       5.722   8.028  15.404  1.00 91.62           C
ATOM   2931 1HB  CYS A 198       6.378   8.893  15.499  1.00 91.62           H
ATOM   2932 2HB  CYS A 198       6.329   7.209  15.018  1.00 91.62           H
ATOM   2933  SG  CYS A 198       4.361   8.400  14.238  1.00 91.62           S
ATOM   2934  HN  CYS A 198       6.979   6.755  17.206  1.00 91.62           H
ATOM   2935  N   THR A 199       2.891   6.942  17.217  1.00 91.27           N
ATOM   2936  CA  THR A 199       1.769   6.018  17.238  1.00 91.27           C
ATOM   2937  C   THR A 199       0.461   6.761  16.961  1.00 91.27           C
ATOM   2938  O   THR A 199       0.437   7.990  16.920  1.00 91.27           O
ATOM   2939  HA  THR A 199       1.904   5.296  16.432  1.00 91.27           H
ATOM   2940  CB  THR A 199       1.782   5.290  18.583  1.00 91.27           C
ATOM   2941  HB  THR A 199       2.780   4.919  18.816  1.00 91.27           H
ATOM   2942  OG1 THR A 199       0.772   4.294  18.448  1.00 91.27           O
ATOM   2943  HG1 THR A 199       0.845   3.630  19.192  1.00 91.27           H
ATOM   2944  CG2 THR A 199       1.285   6.171  19.731  1.00 91.27           C
ATOM   2945 1HG2 THR A 199       0.261   6.487  19.530  1.00 91.27           H
ATOM   2946 2HG2 THR A 199       1.925   7.049  19.818  1.00 91.27           H
ATOM   2947 3HG2 THR A 199       1.314   5.606  20.662  1.00 91.27           H
ATOM   2948  HN  THR A 199       2.716   7.828  17.646  1.00 91.27           H
ATOM   2949  N   MET A 200      -0.597   5.984  16.779  1.00 92.20           N
ATOM   2950  CA  MET A 200      -1.943   6.528  16.828  1.00 92.20           C
ATOM   2951  C   MET A 200      -2.536   6.396  18.232  1.00 92.20           C
ATOM   2952  O   MET A 200      -2.453   5.334  18.848  1.00 92.20           O
ATOM   2953  HA  MET A 200      -1.843   7.581  16.567  1.00 92.20           H
ATOM   2954  CB  MET A 200      -2.831   5.787  15.827  1.00 92.20           C
ATOM   2955 1HB  MET A 200      -2.780   4.714  16.014  1.00 92.20           H
ATOM   2956 2HB  MET A 200      -3.870   6.086  15.965  1.00 92.20           H
ATOM   2957  CG  MET A 200      -2.397   6.079  14.389  1.00 92.20           C
ATOM   2958 1HG  MET A 200      -2.288   7.154  14.244  1.00 92.20           H
ATOM   2959 2HG  MET A 200      -1.422   5.632  14.196  1.00 92.20           H
ATOM   2960  SD  MET A 200      -3.603   5.430  13.244  1.00 92.20           S
ATOM   2961  CE  MET A 200      -3.560   3.704  13.694  1.00 92.20           C
ATOM   2962 1HE  MET A 200      -2.553   3.314  13.545  1.00 92.20           H
ATOM   2963 2HE  MET A 200      -3.840   3.594  14.742  1.00 92.20           H
ATOM   2964 3HE  MET A 200      -4.260   3.148  13.071  1.00 92.20           H
ATOM   2965  HN  MET A 200      -0.544   5.001  16.600  1.00 92.20           H
ATOM   2966  N   VAL A 201      -3.123   7.489  18.698  1.00 93.07           N
ATOM   2967  CA  VAL A 201      -3.796   7.486  19.986  1.00 93.07           C
ATOM   2968  C   VAL A 201      -5.284   7.777  19.779  1.00 93.07           C
ATOM   2969  O   VAL A 201      -5.647   8.827  19.252  1.00 93.07           O
ATOM   2970  HA  VAL A 201      -3.689   6.489  20.411  1.00 93.07           H
ATOM   2971  CB  VAL A 201      -3.118   8.480  20.932  1.00 93.07           C
ATOM   2972  HB  VAL A 201      -3.240   9.479  20.513  1.00 93.07           H
ATOM   2973  CG1 VAL A 201      -3.783   8.465  22.310  1.00 93.07           C
ATOM   2974 1HG1 VAL A 201      -4.833   8.738  22.210  1.00 93.07           H
ATOM   2975 2HG1 VAL A 201      -3.707   7.466  22.739  1.00 93.07           H
ATOM   2976 3HG1 VAL A 201      -3.282   9.180  22.963  1.00 93.07           H
ATOM   2977  CG2 VAL A 201      -1.619   8.196  21.043  1.00 93.07           C
ATOM   2978 1HG2 VAL A 201      -1.468   7.188  21.428  1.00 93.07           H
ATOM   2979 2HG2 VAL A 201      -1.159   8.282  20.058  1.00 93.07           H
ATOM   2980 3HG2 VAL A 201      -1.162   8.916  21.721  1.00 93.07           H
ATOM   2981  HN  VAL A 201      -3.143   8.363  18.212  1.00 93.07           H
ATOM   2982  N   TYR A 202      -6.104   6.828  20.206  1.00 92.30           N
ATOM   2983  CA  TYR A 202      -7.544   6.968  20.072  1.00 92.30           C
ATOM   2984  C   TYR A 202      -8.152   7.607  21.322  1.00 92.30           C
ATOM   2985  O   TYR A 202      -7.761   7.281  22.442  1.00 92.30           O
ATOM   2986  HA  TYR A 202      -7.741   7.609  19.212  1.00 92.30           H
ATOM   2987  CB  TYR A 202      -8.093   5.548  19.921  1.00 92.30           C
ATOM   2988 1HB  TYR A 202      -7.758   4.948  20.767  1.00 92.30           H
ATOM   2989 2HB  TYR A 202      -9.182   5.583  19.967  1.00 92.30           H
ATOM   2990  CG  TYR A 202      -7.675   4.853  18.623  1.00 92.30           C
ATOM   2991  CD1 TYR A 202      -8.391   5.067  17.464  1.00 92.30           C
ATOM   2992  HD1 TYR A 202      -9.256   5.731  17.472  1.00 92.30           H
ATOM   2993  CD2 TYR A 202      -6.580   4.012  18.613  1.00 92.30           C
ATOM   2994  HD2 TYR A 202      -6.014   3.843  19.529  1.00 92.30           H
ATOM   2995  CE1 TYR A 202      -7.997   4.413  16.243  1.00 92.30           C
ATOM   2996  HE1 TYR A 202      -8.555   4.574  15.320  1.00 92.30           H
ATOM   2997  CE2 TYR A 202      -6.186   3.359  17.392  1.00 92.30           C
ATOM   2998  HE2 TYR A 202      -5.324   2.692  17.370  1.00 92.30           H
ATOM   2999  CZ  TYR A 202      -6.914   3.591  16.267  1.00 92.30           C
ATOM   3000  OH  TYR A 202      -6.542   2.974  15.114  1.00 92.30           O
ATOM   3001  HH  TYR A 202      -5.902   2.232  15.314  1.00 92.30           H
ATOM   3002  HN  TYR A 202      -5.800   5.978  20.636  1.00 92.30           H
ATOM   3003  N   PRO A 203      -9.115   8.524  21.155  1.00 85.09           N
ATOM   3004  CA  PRO A 203      -9.655   9.266  22.296  1.00 85.09           C
ATOM   3005  C   PRO A 203     -10.467   8.381  23.228  1.00 85.09           C
ATOM   3006  O   PRO A 203     -11.098   7.423  22.786  1.00 85.09           O
ATOM   3007  HA  PRO A 203      -8.844   9.656  22.910  1.00 85.09           H
ATOM   3008  CB  PRO A 203     -10.519  10.349  21.647  1.00 85.09           C
ATOM   3009 1HB  PRO A 203     -11.382  10.599  22.265  1.00 85.09           H
ATOM   3010 2HB  PRO A 203      -9.959  11.272  21.496  1.00 85.09           H
ATOM   3011  CG  PRO A 203     -10.936   9.737  20.341  1.00 85.09           C
ATOM   3012 1HG  PRO A 203     -11.821   9.111  20.463  1.00 85.09           H
ATOM   3013 2HG  PRO A 203     -11.188  10.503  19.608  1.00 85.09           H
ATOM   3014  CD  PRO A 203      -9.757   8.924  19.890  1.00 85.09           C
ATOM   3015 1HD  PRO A 203     -10.067   8.058  19.305  1.00 85.09           H
ATOM   3016 2HD  PRO A 203      -9.083   9.508  19.264  1.00 85.09           H
ATOM   3017  N   SER A 204     -10.427   8.729  24.506  1.00 74.46           N
ATOM   3018  CA  SER A 204     -10.838   7.802  25.547  1.00 74.46           C
ATOM   3019  C   SER A 204     -12.247   7.282  25.258  1.00 74.46           C
ATOM   3020  O   SER A 204     -12.568   6.138  25.576  1.00 74.46           O
ATOM   3021  HA  SER A 204     -10.114   6.988  25.510  1.00 74.46           H
ATOM   3022  CB  SER A 204     -10.789   8.465  26.925  1.00 74.46           C
ATOM   3023 1HB  SER A 204     -11.244   7.804  27.662  1.00 74.46           H
ATOM   3024 2HB  SER A 204      -9.750   8.606  27.223  1.00 74.46           H
ATOM   3025  OG  SER A 204     -11.460   9.722  26.937  1.00 74.46           O
ATOM   3026  HG  SER A 204     -12.448   9.582  26.998  1.00 74.46           H
ATOM   3027  HN  SER A 204     -10.123   9.624  24.833  1.00 74.46           H
ATOM   3028  N   ASP A 205     -13.052   8.147  24.659  1.00 75.31           N
ATOM   3029  CA  ASP A 205     -14.451   7.831  24.425  1.00 75.31           C
ATOM   3030  C   ASP A 205     -14.555   6.806  23.294  1.00 75.31           C
ATOM   3031  O   ASP A 205     -14.221   7.105  22.148  1.00 75.31           O
ATOM   3032  HA  ASP A 205     -14.819   7.442  25.375  1.00 75.31           H
ATOM   3033  CB  ASP A 205     -15.235   9.077  24.009  1.00 75.31           C
ATOM   3034 1HB  ASP A 205     -14.756   9.542  23.148  1.00 75.31           H
ATOM   3035 2HB  ASP A 205     -16.240   8.791  23.698  1.00 75.31           H
ATOM   3036  CG  ASP A 205     -15.317  10.082  25.159  1.00 75.31           C
ATOM   3037  OD1 ASP A 205     -15.194   9.631  26.318  1.00 75.31           O
ATOM   3038  OD2 ASP A 205     -15.502  11.280  24.853  1.00 75.31           O
ATOM   3039  HN  ASP A 205     -12.763   9.049  24.336  1.00 75.31           H
ATOM   3040  N   GLU A 206     -15.020   5.619  23.654  1.00 83.79           N
ATOM   3041  CA  GLU A 206     -15.223   4.566  22.674  1.00 83.79           C
ATOM   3042  C   GLU A 206     -13.939   4.328  21.877  1.00 83.79           C
ATOM   3043  O   GLU A 206     -13.991   3.928  20.715  1.00 83.79           O
ATOM   3044  HA  GLU A 206     -15.470   3.676  23.253  1.00 83.79           H
ATOM   3045  CB  GLU A 206     -16.392   4.899  21.745  1.00 83.79           C
ATOM   3046 1HB  GLU A 206     -16.169   5.808  21.185  1.00 83.79           H
ATOM   3047 2HB  GLU A 206     -16.610   4.043  21.106  1.00 83.79           H
ATOM   3048  CG  GLU A 206     -17.667   5.176  22.544  1.00 83.79           C
ATOM   3049 1HG  GLU A 206     -17.614   4.668  23.507  1.00 83.79           H
ATOM   3050 2HG  GLU A 206     -17.746   6.243  22.751  1.00 83.79           H
ATOM   3051  CD  GLU A 206     -18.906   4.705  21.781  1.00 83.79           C
ATOM   3052  OE1 GLU A 206     -19.824   4.186  22.453  1.00 83.79           O
ATOM   3053  OE2 GLU A 206     -18.908   4.874  20.542  1.00 83.79           O
ATOM   3054  HN  GLU A 206     -15.257   5.373  24.594  1.00 83.79           H
ATOM   3055  N   SER A 207     -12.817   4.585  22.533  1.00 89.62           N
ATOM   3056  CA  SER A 207     -11.523   4.434  21.890  1.00 89.62           C
ATOM   3057  C   SER A 207     -11.444   3.078  21.186  1.00 89.62           C
ATOM   3058  O   SER A 207     -10.945   2.984  20.066  1.00 89.62           O
ATOM   3059  HA  SER A 207     -11.464   5.245  21.165  1.00 89.62           H
ATOM   3060  CB  SER A 207     -10.385   4.573  22.903  1.00 89.62           C
ATOM   3061 1HB  SER A 207      -9.430   4.438  22.396  1.00 89.62           H
ATOM   3062 2HB  SER A 207     -10.387   5.582  23.315  1.00 89.62           H
ATOM   3063  OG  SER A 207     -10.496   3.628  23.964  1.00 89.62           O
ATOM   3064  HG  SER A 207      -9.901   3.894  24.723  1.00 89.62           H
ATOM   3065  HN  SER A 207     -12.783   4.890  23.485  1.00 89.62           H
ATOM   3066  N   THR A 208     -11.943   2.060  21.872  1.00 90.15           N
ATOM   3067  CA  THR A 208     -11.852   0.701  21.368  1.00 90.15           C
ATOM   3068  C   THR A 208     -12.654   0.556  20.073  1.00 90.15           C
ATOM   3069  O   THR A 208     -12.177  -0.033  19.105  1.00 90.15           O
ATOM   3070  HA  THR A 208     -10.810   0.494  21.123  1.00 90.15           H
ATOM   3071  CB  THR A 208     -12.313  -0.247  22.477  1.00 90.15           C
ATOM   3072  HB  THR A 208     -12.262  -1.285  22.148  1.00 90.15           H
ATOM   3073  OG1 THR A 208     -13.612   0.227  22.822  1.00 90.15           O
ATOM   3074  HG1 THR A 208     -14.107  -0.475  23.333  1.00 90.15           H
ATOM   3075  CG2 THR A 208     -11.502  -0.080  23.764  1.00 90.15           C
ATOM   3076 1HG2 THR A 208     -11.607   0.941  24.130  1.00 90.15           H
ATOM   3077 2HG2 THR A 208     -10.451  -0.287  23.561  1.00 90.15           H
ATOM   3078 3HG2 THR A 208     -11.870  -0.776  24.518  1.00 90.15           H
ATOM   3079  HN  THR A 208     -12.403   2.153  22.755  1.00 90.15           H
ATOM   3080  N   LYS A 209     -13.860   1.106  20.098  1.00 91.27           N
ATOM   3081  CA  LYS A 209     -14.743   1.022  18.947  1.00 91.27           C
ATOM   3082  C   LYS A 209     -14.063   1.669  17.739  1.00 91.27           C
ATOM   3083  O   LYS A 209     -14.117   1.135  16.632  1.00 91.27           O
ATOM   3084  HA  LYS A 209     -14.899  -0.035  18.731  1.00 91.27           H
ATOM   3085  CB  LYS A 209     -16.111   1.624  19.278  1.00 91.27           C
ATOM   3086 1HB  LYS A 209     -15.982   2.622  19.696  1.00 91.27           H
ATOM   3087 2HB  LYS A 209     -16.694   1.734  18.363  1.00 91.27           H
ATOM   3088  CG  LYS A 209     -16.872   0.743  20.271  1.00 91.27           C
ATOM   3089 1HG  LYS A 209     -16.973  -0.264  19.866  1.00 91.27           H
ATOM   3090 2HG  LYS A 209     -16.303   0.658  21.197  1.00 91.27           H
ATOM   3091  CD  LYS A 209     -18.256   1.322  20.568  1.00 91.27           C
ATOM   3092 1HD  LYS A 209     -18.157   2.346  20.927  1.00 91.27           H
ATOM   3093 2HD  LYS A 209     -18.843   1.361  19.650  1.00 91.27           H
ATOM   3094  CE  LYS A 209     -18.991   0.478  21.612  1.00 91.27           C
ATOM   3095 1HE  LYS A 209     -19.180  -0.519  21.215  1.00 91.27           H
ATOM   3096 2HE  LYS A 209     -18.364   0.356  22.496  1.00 91.27           H
ATOM   3097  NZ  LYS A 209     -20.270   1.119  21.990  1.00 91.27           N
ATOM   3098 1HZ  LYS A 209     -20.801   0.490  22.583  1.00 91.27           H
ATOM   3099 2HZ  LYS A 209     -20.082   1.979  22.492  1.00 91.27           H
ATOM   3100 3HZ  LYS A 209     -20.804   1.326  21.153  1.00 91.27           H
ATOM   3101  HN  LYS A 209     -14.234   1.599  20.883  1.00 91.27           H
ATOM   3102  N   LEU A 210     -13.438   2.809  17.993  1.00 92.07           N
ATOM   3103  CA  LEU A 210     -12.829   3.583  16.924  1.00 92.07           C
ATOM   3104  C   LEU A 210     -11.690   2.775  16.299  1.00 92.07           C
ATOM   3105  O   LEU A 210     -11.583   2.688  15.077  1.00 92.07           O
ATOM   3106  HA  LEU A 210     -13.593   3.747  16.164  1.00 92.07           H
ATOM   3107  CB  LEU A 210     -12.398   4.959  17.436  1.00 92.07           C
ATOM   3108 1HB  LEU A 210     -13.251   5.424  17.931  1.00 92.07           H
ATOM   3109 2HB  LEU A 210     -11.628   4.817  18.194  1.00 92.07           H
ATOM   3110  CG  LEU A 210     -11.865   5.930  16.382  1.00 92.07           C
ATOM   3111  HG  LEU A 210     -11.046   5.443  15.851  1.00 92.07           H
ATOM   3112  CD1 LEU A 210     -12.941   6.261  15.346  1.00 92.07           C
ATOM   3113 1HD1 LEU A 210     -13.260   5.346  14.848  1.00 92.07           H
ATOM   3114 2HD1 LEU A 210     -13.795   6.720  15.844  1.00 92.07           H
ATOM   3115 3HD1 LEU A 210     -12.535   6.954  14.608  1.00 92.07           H
ATOM   3116  CD2 LEU A 210     -11.292   7.189  17.036  1.00 92.07           C
ATOM   3117 1HD2 LEU A 210     -12.074   7.689  17.608  1.00 92.07           H
ATOM   3118 2HD2 LEU A 210     -10.475   6.913  17.702  1.00 92.07           H
ATOM   3119 3HD2 LEU A 210     -10.920   7.863  16.264  1.00 92.07           H
ATOM   3120  HN  LEU A 210     -13.343   3.204  18.907  1.00 92.07           H
ATOM   3121  N   LYS A 211     -10.867   2.204  17.167  1.00 92.96           N
ATOM   3122  CA  LYS A 211      -9.745   1.399  16.716  1.00 92.96           C
ATOM   3123  C   LYS A 211     -10.262   0.257  15.839  1.00 92.96           C
ATOM   3124  O   LYS A 211      -9.772   0.052  14.730  1.00 92.96           O
ATOM   3125  HA  LYS A 211      -9.106   2.040  16.109  1.00 92.96           H
ATOM   3126  CB  LYS A 211      -8.910   0.929  17.909  1.00 92.96           C
ATOM   3127 1HB  LYS A 211      -8.532   1.792  18.457  1.00 92.96           H
ATOM   3128 2HB  LYS A 211      -9.539   0.365  18.598  1.00 92.96           H
ATOM   3129  CG  LYS A 211      -7.739   0.057  17.449  1.00 92.96           C
ATOM   3130 1HG  LYS A 211      -8.118  -0.873  17.027  1.00 92.96           H
ATOM   3131 2HG  LYS A 211      -7.191   0.567  16.657  1.00 92.96           H
ATOM   3132  CD  LYS A 211      -6.795  -0.251  18.613  1.00 92.96           C
ATOM   3133 1HD  LYS A 211      -6.457   0.679  19.068  1.00 92.96           H
ATOM   3134 2HD  LYS A 211      -7.331  -0.807  19.383  1.00 92.96           H
ATOM   3135  CE  LYS A 211      -5.587  -1.062  18.138  1.00 92.96           C
ATOM   3136 1HE  LYS A 211      -5.907  -2.058  17.834  1.00 92.96           H
ATOM   3137 2HE  LYS A 211      -5.145  -0.587  17.262  1.00 92.96           H
ATOM   3138  NZ  LYS A 211      -4.578  -1.166  19.216  1.00 92.96           N
ATOM   3139 1HZ  LYS A 211      -3.703  -1.500  18.828  1.00 92.96           H
ATOM   3140 2HZ  LYS A 211      -4.436  -0.254  19.635  1.00 92.96           H
ATOM   3141 3HZ  LYS A 211      -4.904  -1.816  19.923  1.00 92.96           H
ATOM   3142  HN  LYS A 211     -10.958   2.285  18.160  1.00 92.96           H
ATOM   3143  N   SER A 212     -11.245  -0.455  16.369  1.00 92.73           N
ATOM   3144  CA  SER A 212     -11.804  -1.597  15.666  1.00 92.73           C
ATOM   3145  C   SER A 212     -12.297  -1.170  14.282  1.00 92.73           C
ATOM   3146  O   SER A 212     -12.001  -1.825  13.284  1.00 92.73           O
ATOM   3147  HA  SER A 212     -10.985  -2.311  15.576  1.00 92.73           H
ATOM   3148  CB  SER A 212     -12.946  -2.230  16.464  1.00 92.73           C
ATOM   3149 1HB  SER A 212     -13.671  -1.461  16.730  1.00 92.73           H
ATOM   3150 2HB  SER A 212     -13.467  -2.956  15.839  1.00 92.73           H
ATOM   3151  OG  SER A 212     -12.479  -2.872  17.647  1.00 92.73           O
ATOM   3152  HG  SER A 212     -12.329  -2.194  18.367  1.00 92.73           H
ATOM   3153  HN  SER A 212     -11.657  -0.264  17.259  1.00 92.73           H
ATOM   3154  N   ALA A 213     -13.041  -0.073  14.266  1.00 92.14           N
ATOM   3155  CA  ALA A 213     -13.648   0.402  13.035  1.00 92.14           C
ATOM   3156  C   ALA A 213     -12.548   0.731  12.023  1.00 92.14           C
ATOM   3157  O   ALA A 213     -12.645   0.363  10.854  1.00 92.14           O
ATOM   3158  HA  ALA A 213     -14.266  -0.403  12.637  1.00 92.14           H
ATOM   3159  CB  ALA A 213     -14.541   1.607  13.337  1.00 92.14           C
ATOM   3160 1HB  ALA A 213     -15.323   1.313  14.037  1.00 92.14           H
ATOM   3161 2HB  ALA A 213     -13.941   2.403  13.777  1.00 92.14           H
ATOM   3162 3HB  ALA A 213     -14.996   1.963  12.413  1.00 92.14           H
ATOM   3163  HN  ALA A 213     -13.230   0.485  15.074  1.00 92.14           H
ATOM   3164  N   VAL A 214     -11.527   1.422  12.511  1.00 91.99           N
ATOM   3165  CA  VAL A 214     -10.438   1.854  11.652  1.00 91.99           C
ATOM   3166  C   VAL A 214      -9.722   0.625  11.086  1.00 91.99           C
ATOM   3167  O   VAL A 214      -9.347   0.606   9.915  1.00 91.99           O
ATOM   3168  HA  VAL A 214     -10.873   2.417  10.826  1.00 91.99           H
ATOM   3169  CB  VAL A 214      -9.503   2.788  12.423  1.00 91.99           C
ATOM   3170  HB  VAL A 214      -9.242   2.301  13.362  1.00 91.99           H
ATOM   3171  CG1 VAL A 214      -8.208   3.032  11.645  1.00 91.99           C
ATOM   3172 1HG1 VAL A 214      -7.698   2.082  11.482  1.00 91.99           H
ATOM   3173 2HG1 VAL A 214      -8.443   3.488  10.683  1.00 91.99           H
ATOM   3174 3HG1 VAL A 214      -7.562   3.699  12.215  1.00 91.99           H
ATOM   3175  CG2 VAL A 214     -10.200   4.109  12.755  1.00 91.99           C
ATOM   3176 1HG2 VAL A 214     -10.503   4.602  11.832  1.00 91.99           H
ATOM   3177 2HG2 VAL A 214     -11.079   3.911  13.368  1.00 91.99           H
ATOM   3178 3HG2 VAL A 214      -9.513   4.754  13.303  1.00 91.99           H
ATOM   3179  HN  VAL A 214     -11.438   1.685  13.471  1.00 91.99           H
ATOM   3180  N   LEU A 215      -9.555  -0.370  11.945  1.00 92.22           N
ATOM   3181  CA  LEU A 215      -8.852  -1.581  11.558  1.00 92.22           C
ATOM   3182  C   LEU A 215      -9.678  -2.335  10.514  1.00 92.22           C
ATOM   3183  O   LEU A 215      -9.144  -2.782   9.500  1.00 92.22           O
ATOM   3184  HA  LEU A 215      -7.909  -1.280  11.101  1.00 92.22           H
ATOM   3185  CB  LEU A 215      -8.509  -2.419  12.792  1.00 92.22           C
ATOM   3186 1HB  LEU A 215      -9.376  -2.428  13.453  1.00 92.22           H
ATOM   3187 2HB  LEU A 215      -8.340  -3.447  12.473  1.00 92.22           H
ATOM   3188  CG  LEU A 215      -7.293  -1.958  13.599  1.00 92.22           C
ATOM   3189  HG  LEU A 215      -7.402  -0.892  13.802  1.00 92.22           H
ATOM   3190  CD1 LEU A 215      -7.230  -2.672  14.951  1.00 92.22           C
ATOM   3191 1HD1 LEU A 215      -8.132  -2.451  15.521  1.00 92.22           H
ATOM   3192 2HD1 LEU A 215      -7.155  -3.747  14.790  1.00 92.22           H
ATOM   3193 3HD1 LEU A 215      -6.356  -2.326  15.503  1.00 92.22           H
ATOM   3194  CD2 LEU A 215      -6.003  -2.135  12.796  1.00 92.22           C
ATOM   3195 1HD2 LEU A 215      -5.875  -3.187  12.541  1.00 92.22           H
ATOM   3196 2HD2 LEU A 215      -6.060  -1.544  11.882  1.00 92.22           H
ATOM   3197 3HD2 LEU A 215      -5.155  -1.800  13.392  1.00 92.22           H
ATOM   3198  HN  LEU A 215      -9.891  -0.359  12.887  1.00 92.22           H
ATOM   3199  N   THR A 216     -10.966  -2.453  10.798  1.00 92.84           N
ATOM   3200  CA  THR A 216     -11.871  -3.148   9.897  1.00 92.84           C
ATOM   3201  C   THR A 216     -11.839  -2.505   8.509  1.00 92.84           C
ATOM   3202  O   THR A 216     -11.815  -3.205   7.498  1.00 92.84           O
ATOM   3203  HA  THR A 216     -11.520  -4.174   9.783  1.00 92.84           H
ATOM   3204  CB  THR A 216     -13.262  -3.151  10.534  1.00 92.84           C
ATOM   3205  HB  THR A 216     -13.635  -2.135  10.660  1.00 92.84           H
ATOM   3206  OG1 THR A 216     -13.092  -3.897  11.737  1.00 92.84           O
ATOM   3207  HG1 THR A 216     -12.835  -3.285  12.485  1.00 92.84           H
ATOM   3208  CG2 THR A 216     -14.273  -3.970   9.728  1.00 92.84           C
ATOM   3209 1HG2 THR A 216     -13.932  -5.003   9.661  1.00 92.84           H
ATOM   3210 2HG2 THR A 216     -14.363  -3.550   8.726  1.00 92.84           H
ATOM   3211 3HG2 THR A 216     -15.243  -3.939  10.224  1.00 92.84           H
ATOM   3212  HN  THR A 216     -11.393  -2.084  11.624  1.00 92.84           H
ATOM   3213  N   LEU A 217     -11.841  -1.180   8.506  1.00 89.87           N
ATOM   3214  CA  LEU A 217     -11.830  -0.435   7.258  1.00 89.87           C
ATOM   3215  C   LEU A 217     -10.568  -0.790   6.469  1.00 89.87           C
ATOM   3216  O   LEU A 217     -10.621  -0.968   5.253  1.00 89.87           O
ATOM   3217  HA  LEU A 217     -12.698  -0.752   6.681  1.00 89.87           H
ATOM   3218  CB  LEU A 217     -11.986   1.063   7.527  1.00 89.87           C
ATOM   3219 1HB  LEU A 217     -12.886   1.212   8.124  1.00 89.87           H
ATOM   3220 2HB  LEU A 217     -11.143   1.393   8.132  1.00 89.87           H
ATOM   3221  CG  LEU A 217     -12.074   1.960   6.291  1.00 89.87           C
ATOM   3222  HG  LEU A 217     -11.220   1.742   5.649  1.00 89.87           H
ATOM   3223  CD1 LEU A 217     -13.337   1.658   5.482  1.00 89.87           C
ATOM   3224 1HD1 LEU A 217     -13.320   0.617   5.157  1.00 89.87           H
ATOM   3225 2HD1 LEU A 217     -14.216   1.830   6.102  1.00 89.87           H
ATOM   3226 3HD1 LEU A 217     -13.374   2.310   4.609  1.00 89.87           H
ATOM   3227  CD2 LEU A 217     -11.982   3.438   6.679  1.00 89.87           C
ATOM   3228 1HD2 LEU A 217     -12.802   3.688   7.352  1.00 89.87           H
ATOM   3229 2HD2 LEU A 217     -11.032   3.623   7.179  1.00 89.87           H
ATOM   3230 3HD2 LEU A 217     -12.047   4.053   5.782  1.00 89.87           H
ATOM   3231  HN  LEU A 217     -11.850  -0.619   9.333  1.00 89.87           H
ATOM   3232  N   LYS A 218      -9.462  -0.881   7.193  1.00 88.78           N
ATOM   3233  CA  LYS A 218      -8.184  -1.186   6.572  1.00 88.78           C
ATOM   3234  C   LYS A 218      -8.243  -2.584   5.953  1.00 88.78           C
ATOM   3235  O   LYS A 218      -7.749  -2.798   4.847  1.00 88.78           O
ATOM   3236  HA  LYS A 218      -8.028  -0.461   5.773  1.00 88.78           H
ATOM   3237  CB  LYS A 218      -7.044  -1.005   7.576  1.00 88.78           C
ATOM   3238 1HB  LYS A 218      -7.312  -1.470   8.525  1.00 88.78           H
ATOM   3239 2HB  LYS A 218      -6.151  -1.514   7.214  1.00 88.78           H
ATOM   3240  CG  LYS A 218      -6.738   0.478   7.797  1.00 88.78           C
ATOM   3241 1HG  LYS A 218      -6.236   0.884   6.919  1.00 88.78           H
ATOM   3242 2HG  LYS A 218      -7.669   1.031   7.916  1.00 88.78           H
ATOM   3243  CD  LYS A 218      -5.858   0.677   9.033  1.00 88.78           C
ATOM   3244 1HD  LYS A 218      -6.351   0.253   9.908  1.00 88.78           H
ATOM   3245 2HD  LYS A 218      -4.918   0.140   8.905  1.00 88.78           H
ATOM   3246  CE  LYS A 218      -5.574   2.162   9.270  1.00 88.78           C
ATOM   3247 1HE  LYS A 218      -5.050   2.580   8.411  1.00 88.78           H
ATOM   3248 2HE  LYS A 218      -6.514   2.707   9.366  1.00 88.78           H
ATOM   3249  NZ  LYS A 218      -4.761   2.346  10.493  1.00 88.78           N
ATOM   3250 1HZ  LYS A 218      -4.504   3.322  10.584  1.00 88.78           H
ATOM   3251 2HZ  LYS A 218      -5.300   2.061  11.303  1.00 88.78           H
ATOM   3252 3HZ  LYS A 218      -3.922   1.780  10.429  1.00 88.78           H
ATOM   3253  HN  LYS A 218      -9.430  -0.752   8.184  1.00 88.78           H
ATOM   3254  N   VAL A 219      -8.851  -3.499   6.693  1.00 89.48           N
ATOM   3255  CA  VAL A 219      -8.901  -4.889   6.273  1.00 89.48           C
ATOM   3256  C   VAL A 219      -9.765  -5.007   5.017  1.00 89.48           C
ATOM   3257  O   VAL A 219      -9.386  -5.678   4.058  1.00 89.48           O
ATOM   3258  HA  VAL A 219      -7.883  -5.195   6.029  1.00 89.48           H
ATOM   3259  CB  VAL A 219      -9.396  -5.766   7.425  1.00 89.48           C
ATOM   3260  HB  VAL A 219     -10.339  -5.350   7.781  1.00 89.48           H
ATOM   3261  CG1 VAL A 219      -9.663  -7.196   6.949  1.00 89.48           C
ATOM   3262 1HG1 VAL A 219     -10.423  -7.183   6.168  1.00 89.48           H
ATOM   3263 2HG1 VAL A 219      -8.742  -7.625   6.554  1.00 89.48           H
ATOM   3264 3HG1 VAL A 219     -10.014  -7.797   7.787  1.00 89.48           H
ATOM   3265  CG2 VAL A 219      -8.406  -5.752   8.591  1.00 89.48           C
ATOM   3266 1HG2 VAL A 219      -7.441  -6.131   8.253  1.00 89.48           H
ATOM   3267 2HG2 VAL A 219      -8.287  -4.731   8.955  1.00 89.48           H
ATOM   3268 3HG2 VAL A 219      -8.783  -6.383   9.395  1.00 89.48           H
ATOM   3269  HN  VAL A 219      -9.303  -3.304   7.563  1.00 89.48           H
ATOM   3270  N   ILE A 220     -10.912  -4.344   5.061  1.00 89.12           N
ATOM   3271  CA  ILE A 220     -11.880  -4.451   3.984  1.00 89.12           C
ATOM   3272  C   ILE A 220     -11.279  -3.867   2.704  1.00 89.12           C
ATOM   3273  O   ILE A 220     -11.242  -4.533   1.671  1.00 89.12           O
ATOM   3274  HA  ILE A 220     -12.073  -5.511   3.822  1.00 89.12           H
ATOM   3275  CB  ILE A 220     -13.207  -3.806   4.390  1.00 89.12           C
ATOM   3276  HB  ILE A 220     -12.993  -2.832   4.829  1.00 89.12           H
ATOM   3277  CG1 ILE A 220     -13.916  -4.638   5.461  1.00 89.12           C
ATOM   3278 1HG1 ILE A 220     -14.205  -5.603   5.044  1.00 89.12           H
ATOM   3279 2HG1 ILE A 220     -13.230  -4.838   6.284  1.00 89.12           H
ATOM   3280  CG2 ILE A 220     -14.097  -3.566   3.169  1.00 89.12           C
ATOM   3281 1HG2 ILE A 220     -13.585  -2.903   2.471  1.00 89.12           H
ATOM   3282 2HG2 ILE A 220     -14.306  -4.517   2.679  1.00 89.12           H
ATOM   3283 3HG2 ILE A 220     -15.033  -3.107   3.486  1.00 89.12           H
ATOM   3284  CD1 ILE A 220     -15.155  -3.912   5.988  1.00 89.12           C
ATOM   3285 1HD1 ILE A 220     -14.859  -2.959   6.425  1.00 89.12           H
ATOM   3286 2HD1 ILE A 220     -15.849  -3.735   5.167  1.00 89.12           H
ATOM   3287 3HD1 ILE A 220     -15.640  -4.525   6.748  1.00 89.12           H
ATOM   3288  HN  ILE A 220     -11.181  -3.744   5.814  1.00 89.12           H
ATOM   3289  N   LEU A 221     -10.824  -2.627   2.814  1.00 85.14           N
ATOM   3290  CA  LEU A 221     -10.386  -1.884   1.644  1.00 85.14           C
ATOM   3291  C   LEU A 221      -8.995  -2.369   1.229  1.00 85.14           C
ATOM   3292  O   LEU A 221      -8.617  -2.254   0.064  1.00 85.14           O
ATOM   3293  HA  LEU A 221     -11.084  -2.105   0.837  1.00 85.14           H
ATOM   3294  CB  LEU A 221     -10.460  -0.379   1.907  1.00 85.14           C
ATOM   3295 1HB  LEU A 221      -9.893  -0.160   2.813  1.00 85.14           H
ATOM   3296 2HB  LEU A 221      -9.962   0.138   1.087  1.00 85.14           H
ATOM   3297  CG  LEU A 221     -11.865   0.207   2.064  1.00 85.14           C
ATOM   3298  HG  LEU A 221     -12.333  -0.257   2.933  1.00 85.14           H
ATOM   3299  CD1 LEU A 221     -11.804   1.712   2.332  1.00 85.14           C
ATOM   3300 1HD1 LEU A 221     -11.245   1.895   3.249  1.00 85.14           H
ATOM   3301 2HD1 LEU A 221     -11.309   2.210   1.499  1.00 85.14           H
ATOM   3302 3HD1 LEU A 221     -12.816   2.102   2.439  1.00 85.14           H
ATOM   3303  CD2 LEU A 221     -12.735  -0.125   0.851  1.00 85.14           C
ATOM   3304 1HD2 LEU A 221     -12.281   0.292  -0.048  1.00 85.14           H
ATOM   3305 2HD2 LEU A 221     -12.817  -1.207   0.747  1.00 85.14           H
ATOM   3306 3HD2 LEU A 221     -13.728   0.303   0.988  1.00 85.14           H
ATOM   3307  HN  LEU A 221     -10.752  -2.133   3.680  1.00 85.14           H
ATOM   3308  N   GLY A 222      -8.273  -2.899   2.205  1.00 78.79           N
ATOM   3309  CA  GLY A 222      -6.868  -3.217   2.008  1.00 78.79           C
ATOM   3310  C   GLY A 222      -6.704  -4.565   1.304  1.00 78.79           C
ATOM   3311  O   GLY A 222      -5.750  -4.766   0.554  1.00 78.79           O
ATOM   3312 1HA  GLY A 222      -6.394  -2.433   1.417  1.00 78.79           H
ATOM   3313 2HA  GLY A 222      -6.359  -3.241   2.972  1.00 78.79           H
ATOM   3314  HN  GLY A 222      -8.631  -3.111   3.114  1.00 78.79           H
ATOM   3315  N   PHE A 223      -7.650  -5.454   1.570  1.00 79.85           N
ATOM   3316  CA  PHE A 223      -7.513  -6.839   1.152  1.00 79.85           C
ATOM   3317  C   PHE A 223      -8.735  -7.294   0.351  1.00 79.85           C
ATOM   3318  O   PHE A 223      -8.627  -7.593  -0.837  1.00 79.85           O
ATOM   3319  HA  PHE A 223      -6.625  -6.901   0.523  1.00 79.85           H
ATOM   3320  CB  PHE A 223      -7.410  -7.682   2.425  1.00 79.85           C
ATOM   3321 1HB  PHE A 223      -6.615  -7.279   3.052  1.00 79.85           H
ATOM   3322 2HB  PHE A 223      -8.339  -7.587   2.988  1.00 79.85           H
ATOM   3323  CG  PHE A 223      -7.136  -9.165   2.169  1.00 79.85           C
ATOM   3324  CD1 PHE A 223      -8.065 -10.097   2.511  1.00 79.85           C
ATOM   3325  HD1 PHE A 223      -9.005  -9.788   2.967  1.00 79.85           H
ATOM   3326  CD2 PHE A 223      -5.963  -9.551   1.599  1.00 79.85           C
ATOM   3327  HD2 PHE A 223      -5.218  -8.804   1.326  1.00 79.85           H
ATOM   3328  CE1 PHE A 223      -7.811 -11.474   2.273  1.00 79.85           C
ATOM   3329  HE1 PHE A 223      -8.555 -12.221   2.547  1.00 79.85           H
ATOM   3330  CE2 PHE A 223      -5.708 -10.928   1.362  1.00 79.85           C
ATOM   3331  HE2 PHE A 223      -4.768 -11.237   0.905  1.00 79.85           H
ATOM   3332  CZ  PHE A 223      -6.638 -11.860   1.704  1.00 79.85           C
ATOM   3333  HZ  PHE A 223      -6.442 -12.917   1.521  1.00 79.85           H
ATOM   3334  HN  PHE A 223      -8.496  -5.242   2.059  1.00 79.85           H
ATOM   3335  N   PHE A 224      -9.870  -7.331   1.034  1.00 84.29           N
ATOM   3336  CA  PHE A 224     -11.041  -8.008   0.503  1.00 84.29           C
ATOM   3337  C   PHE A 224     -11.502  -7.362  -0.805  1.00 84.29           C
ATOM   3338  O   PHE A 224     -11.802  -8.058  -1.773  1.00 84.29           O
ATOM   3339  HA  PHE A 224     -10.758  -9.044   0.315  1.00 84.29           H
ATOM   3340  CB  PHE A 224     -12.151  -7.867   1.547  1.00 84.29           C
ATOM   3341 1HB  PHE A 224     -12.103  -6.868   1.981  1.00 84.29           H
ATOM   3342 2HB  PHE A 224     -13.117  -7.952   1.049  1.00 84.29           H
ATOM   3343  CG  PHE A 224     -12.081  -8.900   2.673  1.00 84.29           C
ATOM   3344  CD1 PHE A 224     -12.452 -10.187   2.439  1.00 84.29           C
ATOM   3345  HD1 PHE A 224     -12.799 -10.483   1.449  1.00 84.29           H
ATOM   3346  CD2 PHE A 224     -11.649  -8.531   3.909  1.00 84.29           C
ATOM   3347  HD2 PHE A 224     -11.351  -7.500   4.097  1.00 84.29           H
ATOM   3348  CE1 PHE A 224     -12.388 -11.146   3.484  1.00 84.29           C
ATOM   3349  HE1 PHE A 224     -12.685 -12.178   3.296  1.00 84.29           H
ATOM   3350  CE2 PHE A 224     -11.584  -9.490   4.954  1.00 84.29           C
ATOM   3351  HE2 PHE A 224     -11.237  -9.195   5.944  1.00 84.29           H
ATOM   3352  CZ  PHE A 224     -11.955 -10.778   4.720  1.00 84.29           C
ATOM   3353  HZ  PHE A 224     -11.905 -11.514   5.522  1.00 84.29           H
ATOM   3354  HN  PHE A 224      -9.996  -6.911   1.933  1.00 84.29           H
ATOM   3355  N   LEU A 225     -11.543  -6.038  -0.791  1.00 83.24           N
ATOM   3356  CA  LEU A 225     -12.021  -5.292  -1.943  1.00 83.24           C
ATOM   3357  C   LEU A 225     -11.134  -5.603  -3.150  1.00 83.24           C
ATOM   3358  O   LEU A 225     -11.635  -5.950  -4.219  1.00 83.24           O
ATOM   3359  HA  LEU A 225     -13.032  -5.637  -2.159  1.00 83.24           H
ATOM   3360  CB  LEU A 225     -12.112  -3.800  -1.615  1.00 83.24           C
ATOM   3361 1HB  LEU A 225     -12.778  -3.676  -0.761  1.00 83.24           H
ATOM   3362 2HB  LEU A 225     -11.126  -3.456  -1.302  1.00 83.24           H
ATOM   3363  CG  LEU A 225     -12.603  -2.894  -2.745  1.00 83.24           C
ATOM   3364  HG  LEU A 225     -12.003  -3.098  -3.632  1.00 83.24           H
ATOM   3365  CD1 LEU A 225     -14.058  -3.203  -3.103  1.00 83.24           C
ATOM   3366 1HD1 LEU A 225     -14.140  -4.241  -3.427  1.00 83.24           H
ATOM   3367 2HD1 LEU A 225     -14.689  -3.044  -2.229  1.00 83.24           H
ATOM   3368 3HD1 LEU A 225     -14.382  -2.545  -3.910  1.00 83.24           H
ATOM   3369  CD2 LEU A 225     -12.401  -1.419  -2.393  1.00 83.24           C
ATOM   3370 1HD2 LEU A 225     -12.959  -1.182  -1.487  1.00 83.24           H
ATOM   3371 2HD2 LEU A 225     -11.341  -1.227  -2.226  1.00 83.24           H
ATOM   3372 3HD2 LEU A 225     -12.758  -0.797  -3.213  1.00 83.24           H
ATOM   3373  HN  LEU A 225     -11.259  -5.477  -0.013  1.00 83.24           H
ATOM   3374  N   PRO A 226      -9.808  -5.486  -3.003  1.00 77.52           N
ATOM   3375  CA  PRO A 226      -8.900  -5.727  -4.127  1.00 77.52           C
ATOM   3376  C   PRO A 226      -8.865  -7.190  -4.537  1.00 77.52           C
ATOM   3377  O   PRO A 226      -8.786  -7.504  -5.724  1.00 77.52           O
ATOM   3378  HA  PRO A 226      -9.246  -5.192  -5.012  1.00 77.52           H
ATOM   3379  CB  PRO A 226      -7.542  -5.252  -3.605  1.00 77.52           C
ATOM   3380 1HB  PRO A 226      -6.724  -5.835  -4.026  1.00 77.52           H
ATOM   3381 2HB  PRO A 226      -7.356  -4.209  -3.864  1.00 77.52           H
ATOM   3382  CG  PRO A 226      -7.647  -5.440  -2.119  1.00 77.52           C
ATOM   3383 1HG  PRO A 226      -7.394  -6.461  -1.832  1.00 77.52           H
ATOM   3384 2HG  PRO A 226      -6.959  -4.781  -1.589  1.00 77.52           H
ATOM   3385  CD  PRO A 226      -9.073  -5.120  -1.778  1.00 77.52           C
ATOM   3386 1HD  PRO A 226      -9.418  -5.692  -0.917  1.00 77.52           H
ATOM   3387 2HD  PRO A 226      -9.201  -4.066  -1.533  1.00 77.52           H
ATOM   3388  N   PHE A 227      -8.927  -8.054  -3.535  1.00 80.48           N
ATOM   3389  CA  PHE A 227      -8.881  -9.486  -3.777  1.00 80.48           C
ATOM   3390  C   PHE A 227     -10.051  -9.932  -4.656  1.00 80.48           C
ATOM   3391  O   PHE A 227      -9.864 -10.685  -5.611  1.00 80.48           O
ATOM   3392  HA  PHE A 227      -7.942  -9.697  -4.290  1.00 80.48           H
ATOM   3393  CB  PHE A 227      -8.991 -10.174  -2.415  1.00 80.48           C
ATOM   3394 1HB  PHE A 227      -8.146  -9.871  -1.797  1.00 80.48           H
ATOM   3395 2HB  PHE A 227      -9.894  -9.824  -1.914  1.00 80.48           H
ATOM   3396  CG  PHE A 227      -9.027 -11.702  -2.490  1.00 80.48           C
ATOM   3397  CD1 PHE A 227     -10.212 -12.360  -2.378  1.00 80.48           C
ATOM   3398  HD1 PHE A 227     -11.136 -11.799  -2.234  1.00 80.48           H
ATOM   3399  CD2 PHE A 227      -7.875 -12.402  -2.670  1.00 80.48           C
ATOM   3400  HD2 PHE A 227      -6.926 -11.874  -2.760  1.00 80.48           H
ATOM   3401  CE1 PHE A 227     -10.246 -13.778  -2.448  1.00 80.48           C
ATOM   3402  HE1 PHE A 227     -11.195 -14.306  -2.357  1.00 80.48           H
ATOM   3403  CE2 PHE A 227      -7.909 -13.819  -2.740  1.00 80.48           C
ATOM   3404  HE2 PHE A 227      -6.985 -14.380  -2.884  1.00 80.48           H
ATOM   3405  CZ  PHE A 227      -9.094 -14.478  -2.628  1.00 80.48           C
ATOM   3406  HZ  PHE A 227      -9.120 -15.566  -2.682  1.00 80.48           H
ATOM   3407  HN  PHE A 227      -9.007  -7.791  -2.573  1.00 80.48           H
ATOM   3408  N   VAL A 228     -11.233  -9.447  -4.303  1.00 83.40           N
ATOM   3409  CA  VAL A 228     -12.440  -9.825  -5.018  1.00 83.40           C
ATOM   3410  C   VAL A 228     -12.343  -9.342  -6.466  1.00 83.40           C
ATOM   3411  O   VAL A 228     -12.612 -10.100  -7.396  1.00 83.40           O
ATOM   3412  HA  VAL A 228     -12.497 -10.914  -5.014  1.00 83.40           H
ATOM   3413  CB  VAL A 228     -13.671  -9.283  -4.288  1.00 83.40           C
ATOM   3414  HB  VAL A 228     -13.503  -8.225  -4.088  1.00 83.40           H
ATOM   3415  CG1 VAL A 228     -14.922  -9.404  -5.160  1.00 83.40           C
ATOM   3416 1HG1 VAL A 228     -14.781  -8.834  -6.079  1.00 83.40           H
ATOM   3417 2HG1 VAL A 228     -15.095 -10.452  -5.406  1.00 83.40           H
ATOM   3418 3HG1 VAL A 228     -15.782  -9.011  -4.618  1.00 83.40           H
ATOM   3419  CG2 VAL A 228     -13.868  -9.990  -2.946  1.00 83.40           C
ATOM   3420 1HG2 VAL A 228     -14.004 -11.058  -3.114  1.00 83.40           H
ATOM   3421 2HG2 VAL A 228     -12.991  -9.830  -2.318  1.00 83.40           H
ATOM   3422 3HG2 VAL A 228     -14.750  -9.586  -2.448  1.00 83.40           H
ATOM   3423  HN  VAL A 228     -11.372  -8.809  -3.546  1.00 83.40           H
ATOM   3424  N   VAL A 229     -11.957  -8.083  -6.612  1.00 77.92           N
ATOM   3425  CA  VAL A 229     -11.973  -7.442  -7.915  1.00 77.92           C
ATOM   3426  C   VAL A 229     -10.936  -8.110  -8.821  1.00 77.92           C
ATOM   3427  O   VAL A 229     -11.192  -8.333 -10.003  1.00 77.92           O
ATOM   3428  HA  VAL A 229     -12.963  -7.593  -8.345  1.00 77.92           H
ATOM   3429  CB  VAL A 229     -11.748  -5.936  -7.761  1.00 77.92           C
ATOM   3430  HB  VAL A 229     -10.775  -5.789  -7.293  1.00 77.92           H
ATOM   3431  CG1 VAL A 229     -11.725  -5.242  -9.124  1.00 77.92           C
ATOM   3432 1HG1 VAL A 229     -10.917  -5.656  -9.728  1.00 77.92           H
ATOM   3433 2HG1 VAL A 229     -12.676  -5.403  -9.630  1.00 77.92           H
ATOM   3434 3HG1 VAL A 229     -11.564  -4.173  -8.985  1.00 77.92           H
ATOM   3435  CG2 VAL A 229     -12.807  -5.315  -6.847  1.00 77.92           C
ATOM   3436 1HG2 VAL A 229     -13.797  -5.479  -7.275  1.00 77.92           H
ATOM   3437 2HG2 VAL A 229     -12.755  -5.779  -5.863  1.00 77.92           H
ATOM   3438 3HG2 VAL A 229     -12.624  -4.245  -6.755  1.00 77.92           H
ATOM   3439  HN  VAL A 229     -11.638  -7.505  -5.860  1.00 77.92           H
ATOM   3440  N   MET A 230      -9.789  -8.412  -8.231  1.00 76.73           N
ATOM   3441  CA  MET A 230      -8.738  -9.111  -8.951  1.00 76.73           C
ATOM   3442  C   MET A 230      -9.233 -10.465  -9.464  1.00 76.73           C
ATOM   3443  O   MET A 230      -9.077 -10.781 -10.643  1.00 76.73           O
ATOM   3444  HA  MET A 230      -8.481  -8.468  -9.793  1.00 76.73           H
ATOM   3445  CB  MET A 230      -7.539  -9.323  -8.026  1.00 76.73           C
ATOM   3446 1HB  MET A 230      -7.888  -9.573  -7.024  1.00 76.73           H
ATOM   3447 2HB  MET A 230      -6.948 -10.169  -8.378  1.00 76.73           H
ATOM   3448  CG  MET A 230      -6.662  -8.071  -7.969  1.00 76.73           C
ATOM   3449 1HG  MET A 230      -6.536  -7.659  -8.971  1.00 76.73           H
ATOM   3450 2HG  MET A 230      -7.148  -7.303  -7.368  1.00 76.73           H
ATOM   3451  SD  MET A 230      -5.069  -8.472  -7.272  1.00 76.73           S
ATOM   3452  CE  MET A 230      -4.184  -6.964  -7.632  1.00 76.73           C
ATOM   3453 1HE  MET A 230      -4.167  -6.801  -8.709  1.00 76.73           H
ATOM   3454 2HE  MET A 230      -4.682  -6.125  -7.145  1.00 76.73           H
ATOM   3455 3HE  MET A 230      -3.162  -7.045  -7.261  1.00 76.73           H
ATOM   3456  HN  MET A 230      -9.573  -8.188  -7.281  1.00 76.73           H
ATOM   3457  N   ALA A 231      -9.820 -11.229  -8.554  1.00 78.33           N
ATOM   3458  CA  ALA A 231     -10.280 -12.567  -8.884  1.00 78.33           C
ATOM   3459  C   ALA A 231     -11.279 -12.487 -10.041  1.00 78.33           C
ATOM   3460  O   ALA A 231     -11.192 -13.259 -10.995  1.00 78.33           O
ATOM   3461  HA  ALA A 231      -9.414 -13.147  -9.202  1.00 78.33           H
ATOM   3462  CB  ALA A 231     -10.882 -13.221  -7.639  1.00 78.33           C
ATOM   3463 1HB  ALA A 231     -10.125 -13.280  -6.858  1.00 78.33           H
ATOM   3464 2HB  ALA A 231     -11.723 -12.625  -7.286  1.00 78.33           H
ATOM   3465 3HB  ALA A 231     -11.228 -14.225  -7.887  1.00 78.33           H
ATOM   3466  HN  ALA A 231      -9.982 -10.947  -7.608  1.00 78.33           H
ATOM   3467  N   CYS A 232     -12.204 -11.546  -9.919  1.00 79.46           N
ATOM   3468  CA  CYS A 232     -13.247 -11.388 -10.918  1.00 79.46           C
ATOM   3469  C   CYS A 232     -12.586 -11.012 -12.246  1.00 79.46           C
ATOM   3470  O   CYS A 232     -12.903 -11.586 -13.286  1.00 79.46           O
ATOM   3471  HA  CYS A 232     -13.754 -12.350 -10.997  1.00 79.46           H
ATOM   3472  CB  CYS A 232     -14.291 -10.356 -10.487  1.00 79.46           C
ATOM   3473 1HB  CYS A 232     -13.799  -9.425 -10.203  1.00 79.46           H
ATOM   3474 2HB  CYS A 232     -14.952 -10.125 -11.323  1.00 79.46           H
ATOM   3475  SG  CYS A 232     -15.265 -11.002  -9.080  1.00 79.46           S
ATOM   3476  HG  CYS A 232     -14.387 -10.670  -8.138  1.00 79.46           H
ATOM   3477  HN  CYS A 232     -12.248 -10.902  -9.156  1.00 79.46           H
ATOM   3478  N   CYS A 233     -11.679 -10.048 -12.167  1.00 72.57           N
ATOM   3479  CA  CYS A 233     -11.092  -9.474 -13.366  1.00 72.57           C
ATOM   3480  C   CYS A 233     -10.311 -10.571 -14.092  1.00 72.57           C
ATOM   3481  O   CYS A 233     -10.476 -10.762 -15.296  1.00 72.57           O
ATOM   3482  HA  CYS A 233     -11.920  -9.117 -13.979  1.00 72.57           H
ATOM   3483  CB  CYS A 233     -10.212  -8.266 -13.041  1.00 72.57           C
ATOM   3484 1HB  CYS A 233      -9.487  -8.530 -12.271  1.00 72.57           H
ATOM   3485 2HB  CYS A 233      -9.645  -7.970 -13.924  1.00 72.57           H
ATOM   3486  SG  CYS A 233     -11.249  -6.871 -12.468  1.00 72.57           S
ATOM   3487  HG  CYS A 233     -11.862  -6.668 -13.631  1.00 72.57           H
ATOM   3488  HN  CYS A 233     -11.347  -9.663 -11.307  1.00 72.57           H
ATOM   3489  N   TYR A 234      -9.478 -11.263 -13.329  1.00 73.87           N
ATOM   3490  CA  TYR A 234      -8.545 -12.213 -13.911  1.00 73.87           C
ATOM   3491  C   TYR A 234      -9.268 -13.484 -14.362  1.00 73.87           C
ATOM   3492  O   TYR A 234      -8.876 -14.110 -15.346  1.00 73.87           O
ATOM   3493  HA  TYR A 234      -8.080 -11.742 -14.777  1.00 73.87           H
ATOM   3494  CB  TYR A 234      -7.558 -12.571 -12.798  1.00 73.87           C
ATOM   3495 1HB  TYR A 234      -8.107 -12.693 -11.864  1.00 73.87           H
ATOM   3496 2HB  TYR A 234      -7.101 -13.533 -13.027  1.00 73.87           H
ATOM   3497  CG  TYR A 234      -6.452 -11.534 -12.591  1.00 73.87           C
ATOM   3498  CD1 TYR A 234      -5.558 -11.266 -13.607  1.00 73.87           C
ATOM   3499  HD1 TYR A 234      -5.640 -11.793 -14.558  1.00 73.87           H
ATOM   3500  CD2 TYR A 234      -6.349 -10.866 -11.387  1.00 73.87           C
ATOM   3501  HD2 TYR A 234      -7.055 -11.078 -10.584  1.00 73.87           H
ATOM   3502  CE1 TYR A 234      -4.518 -10.290 -13.412  1.00 73.87           C
ATOM   3503  HE1 TYR A 234      -3.805 -10.069 -14.207  1.00 73.87           H
ATOM   3504  CE2 TYR A 234      -5.308  -9.890 -11.192  1.00 73.87           C
ATOM   3505  HE2 TYR A 234      -5.215  -9.356 -10.247  1.00 73.87           H
ATOM   3506  CZ  TYR A 234      -4.444  -9.650 -12.214  1.00 73.87           C
ATOM   3507  OH  TYR A 234      -3.461  -8.728 -12.030  1.00 73.87           O
ATOM   3508  HH  TYR A 234      -3.489  -8.382 -11.093  1.00 73.87           H
ATOM   3509  HN  TYR A 234      -9.433 -11.183 -12.333  1.00 73.87           H
ATOM   3510  N   THR A 235     -10.311 -13.828 -13.621  1.00 79.46           N
ATOM   3511  CA  THR A 235     -11.158 -14.948 -13.995  1.00 79.46           C
ATOM   3512  C   THR A 235     -11.725 -14.743 -15.402  1.00 79.46           C
ATOM   3513  O   THR A 235     -11.705 -15.658 -16.223  1.00 79.46           O
ATOM   3514  HA  THR A 235     -10.543 -15.848 -14.027  1.00 79.46           H
ATOM   3515  CB  THR A 235     -12.237 -15.104 -12.922  1.00 79.46           C
ATOM   3516  HB  THR A 235     -13.024 -15.780 -13.257  1.00 79.46           H
ATOM   3517  OG1 THR A 235     -12.650 -13.768 -12.648  1.00 79.46           O
ATOM   3518  HG1 THR A 235     -12.225 -13.445 -11.803  1.00 79.46           H
ATOM   3519  CG2 THR A 235     -11.671 -15.600 -11.590  1.00 79.46           C
ATOM   3520 1HG2 THR A 235     -10.932 -14.888 -11.222  1.00 79.46           H
ATOM   3521 2HG2 THR A 235     -11.199 -16.572 -11.735  1.00 79.46           H
ATOM   3522 3HG2 THR A 235     -12.479 -15.693 -10.864  1.00 79.46           H
ATOM   3523  HN  THR A 235     -10.580 -13.357 -12.781  1.00 79.46           H
ATOM   3524  N   ILE A 236     -12.216 -13.535 -15.636  1.00 76.66           N
ATOM   3525  CA  ILE A 236     -12.795 -13.200 -16.926  1.00 76.66           C
ATOM   3526  C   ILE A 236     -11.689 -13.166 -17.983  1.00 76.66           C
ATOM   3527  O   ILE A 236     -11.854 -13.705 -19.076  1.00 76.66           O
ATOM   3528  HA  ILE A 236     -13.496 -13.993 -17.185  1.00 76.66           H
ATOM   3529  CB  ILE A 236     -13.596 -11.900 -16.832  1.00 76.66           C
ATOM   3530  HB  ILE A 236     -12.934 -11.117 -16.462  1.00 76.66           H
ATOM   3531  CG1 ILE A 236     -14.743 -12.034 -15.829  1.00 76.66           C
ATOM   3532 1HG1 ILE A 236     -15.530 -12.657 -16.254  1.00 76.66           H
ATOM   3533 2HG1 ILE A 236     -14.388 -12.536 -14.930  1.00 76.66           H
ATOM   3534  CG2 ILE A 236     -14.089 -11.459 -18.212  1.00 76.66           C
ATOM   3535 1HG2 ILE A 236     -13.234 -11.296 -18.868  1.00 76.66           H
ATOM   3536 2HG2 ILE A 236     -14.728 -12.234 -18.634  1.00 76.66           H
ATOM   3537 3HG2 ILE A 236     -14.655 -10.532 -18.116  1.00 76.66           H
ATOM   3538  CD1 ILE A 236     -15.314 -10.662 -15.462  1.00 76.66           C
ATOM   3539 1HD1 ILE A 236     -14.530 -10.050 -15.017  1.00 76.66           H
ATOM   3540 2HD1 ILE A 236     -15.690 -10.173 -16.361  1.00 76.66           H
ATOM   3541 3HD1 ILE A 236     -16.128 -10.787 -14.748  1.00 76.66           H
ATOM   3542  HN  ILE A 236     -12.222 -12.794 -14.965  1.00 76.66           H
ATOM   3543  N   ILE A 237     -10.587 -12.527 -17.620  1.00 73.47           N
ATOM   3544  CA  ILE A 237      -9.474 -12.372 -18.542  1.00 73.47           C
ATOM   3545  C   ILE A 237      -9.010 -13.752 -19.011  1.00 73.47           C
ATOM   3546  O   ILE A 237      -8.836 -13.979 -20.207  1.00 73.47           O
ATOM   3547  HA  ILE A 237      -9.840 -11.819 -19.407  1.00 73.47           H
ATOM   3548  CB  ILE A 237      -8.364 -11.533 -17.905  1.00 73.47           C
ATOM   3549  HB  ILE A 237      -8.225 -11.874 -16.879  1.00 73.47           H
ATOM   3550  CG1 ILE A 237      -8.760 -10.057 -17.842  1.00 73.47           C
ATOM   3551 1HG1 ILE A 237      -8.742  -9.629 -18.844  1.00 73.47           H
ATOM   3552 2HG1 ILE A 237      -9.782  -9.966 -17.474  1.00 73.47           H
ATOM   3553  CG2 ILE A 237      -7.034 -11.739 -18.634  1.00 73.47           C
ATOM   3554 1HG2 ILE A 237      -6.751 -12.791 -18.583  1.00 73.47           H
ATOM   3555 2HG2 ILE A 237      -7.142 -11.443 -19.677  1.00 73.47           H
ATOM   3556 3HG2 ILE A 237      -6.263 -11.132 -18.161  1.00 73.47           H
ATOM   3557  CD1 ILE A 237      -7.813  -9.274 -16.930  1.00 73.47           C
ATOM   3558 1HD1 ILE A 237      -7.852  -9.690 -15.923  1.00 73.47           H
ATOM   3559 2HD1 ILE A 237      -6.796  -9.347 -17.314  1.00 73.47           H
ATOM   3560 3HD1 ILE A 237      -8.117  -8.227 -16.903  1.00 73.47           H
ATOM   3561  HN  ILE A 237     -10.448 -12.120 -16.718  1.00 73.47           H
ATOM   3562  N   ILE A 238      -8.822 -14.638 -18.044  1.00 74.73           N
ATOM   3563  CA  ILE A 238      -8.335 -15.975 -18.338  1.00 74.73           C
ATOM   3564  C   ILE A 238      -9.302 -16.665 -19.303  1.00 74.73           C
ATOM   3565  O   ILE A 238      -8.876 -17.288 -20.275  1.00 74.73           O
ATOM   3566  HA  ILE A 238      -7.370 -15.870 -18.833  1.00 74.73           H
ATOM   3567  CB  ILE A 238      -8.097 -16.756 -17.044  1.00 74.73           C
ATOM   3568  HB  ILE A 238      -8.969 -16.627 -16.402  1.00 74.73           H
ATOM   3569  CG1 ILE A 238      -6.891 -16.202 -16.283  1.00 74.73           C
ATOM   3570 1HG1 ILE A 238      -5.972 -16.492 -16.792  1.00 74.73           H
ATOM   3571 2HG1 ILE A 238      -6.925 -15.113 -16.283  1.00 74.73           H
ATOM   3572  CG2 ILE A 238      -7.960 -18.254 -17.324  1.00 74.73           C
ATOM   3573 1HG2 ILE A 238      -8.874 -18.621 -17.791  1.00 74.73           H
ATOM   3574 2HG2 ILE A 238      -7.117 -18.422 -17.994  1.00 74.73           H
ATOM   3575 3HG2 ILE A 238      -7.792 -18.785 -16.388  1.00 74.73           H
ATOM   3576  CD1 ILE A 238      -6.867 -16.717 -14.843  1.00 74.73           C
ATOM   3577 1HD1 ILE A 238      -7.777 -16.405 -14.330  1.00 74.73           H
ATOM   3578 2HD1 ILE A 238      -6.808 -17.805 -14.847  1.00 74.73           H
ATOM   3579 3HD1 ILE A 238      -6.000 -16.308 -14.325  1.00 74.73           H
ATOM   3580  HN  ILE A 238      -8.997 -14.456 -17.076  1.00 74.73           H
ATOM   3581  N   HIS A 239     -10.585 -16.529 -19.003  1.00 79.93           N
ATOM   3582  CA  HIS A 239     -11.612 -17.189 -19.791  1.00 79.93           C
ATOM   3583  C   HIS A 239     -11.530 -16.713 -21.242  1.00 79.93           C
ATOM   3584  O   HIS A 239     -11.573 -17.522 -22.168  1.00 79.93           O
ATOM   3585  HA  HIS A 239     -11.396 -18.257 -19.755  1.00 79.93           H
ATOM   3586  CB  HIS A 239     -12.995 -16.972 -19.173  1.00 79.93           C
ATOM   3587 1HB  HIS A 239     -12.979 -17.320 -18.140  1.00 79.93           H
ATOM   3588 2HB  HIS A 239     -13.205 -15.903 -19.146  1.00 79.93           H
ATOM   3589  CG  HIS A 239     -14.113 -17.672 -19.908  1.00 79.93           C
ATOM   3590  ND1 HIS A 239     -14.931 -17.026 -20.818  1.00 79.93           N
ATOM   3591  HD1 HIS A 239     -14.872 -16.062 -21.077  1.00 79.93           H
ATOM   3592  CD2 HIS A 239     -14.538 -18.967 -19.858  1.00 79.93           C
ATOM   3593  HD2 HIS A 239     -14.111 -19.755 -19.238  1.00 79.93           H
ATOM   3594  CE1 HIS A 239     -15.807 -17.902 -21.288  1.00 79.93           C
ATOM   3595  HE1 HIS A 239     -16.586 -17.699 -22.022  1.00 79.93           H
ATOM   3596  NE2 HIS A 239     -15.562 -19.104 -20.691  1.00 79.93           N
ATOM   3597  HN  HIS A 239     -10.925 -15.982 -18.238  1.00 79.93           H
ATOM   3598  N   THR A 240     -11.413 -15.402 -21.396  1.00 75.29           N
ATOM   3599  CA  THR A 240     -11.386 -14.804 -22.720  1.00 75.29           C
ATOM   3600  C   THR A 240     -10.101 -15.191 -23.454  1.00 75.29           C
ATOM   3601  O   THR A 240     -10.118 -15.424 -24.662  1.00 75.29           O
ATOM   3602  HA  THR A 240     -12.218 -15.207 -23.297  1.00 75.29           H
ATOM   3603  CB  THR A 240     -11.561 -13.292 -22.559  1.00 75.29           C
ATOM   3604  HB  THR A 240     -10.672 -12.842 -22.118  1.00 75.29           H
ATOM   3605  OG1 THR A 240     -12.759 -13.161 -21.797  1.00 75.29           O
ATOM   3606  HG1 THR A 240     -12.542 -13.130 -20.822  1.00 75.29           H
ATOM   3607  CG2 THR A 240     -11.884 -12.596 -23.883  1.00 75.29           C
ATOM   3608 1HG2 THR A 240     -12.810 -13.000 -24.290  1.00 75.29           H
ATOM   3609 2HG2 THR A 240     -11.072 -12.766 -24.590  1.00 75.29           H
ATOM   3610 3HG2 THR A 240     -11.998 -11.526 -23.712  1.00 75.29           H
ATOM   3611  HN  THR A 240     -11.338 -14.755 -20.638  1.00 75.29           H
ATOM   3612  N   LEU A 241      -9.017 -15.249 -22.694  1.00 73.69           N
ATOM   3613  CA  LEU A 241      -7.717 -15.557 -23.266  1.00 73.69           C
ATOM   3614  C   LEU A 241      -7.730 -16.988 -23.808  1.00 73.69           C
ATOM   3615  O   LEU A 241      -7.134 -17.267 -24.847  1.00 73.69           O
ATOM   3616  HA  LEU A 241      -7.556 -14.873 -24.099  1.00 73.69           H
ATOM   3617  CB  LEU A 241      -6.607 -15.297 -22.246  1.00 73.69           C
ATOM   3618 1HB  LEU A 241      -6.923 -15.702 -21.284  1.00 73.69           H
ATOM   3619 2HB  LEU A 241      -5.722 -15.854 -22.551  1.00 73.69           H
ATOM   3620  CG  LEU A 241      -6.211 -13.833 -22.045  1.00 73.69           C
ATOM   3621  HG  LEU A 241      -7.104 -13.272 -21.769  1.00 73.69           H
ATOM   3622  CD1 LEU A 241      -5.212 -13.688 -20.895  1.00 73.69           C
ATOM   3623 1HD1 LEU A 241      -5.663 -14.057 -19.974  1.00 73.69           H
ATOM   3624 2HD1 LEU A 241      -4.315 -14.265 -21.118  1.00 73.69           H
ATOM   3625 3HD1 LEU A 241      -4.947 -12.637 -20.774  1.00 73.69           H
ATOM   3626  CD2 LEU A 241      -5.680 -13.225 -23.345  1.00 73.69           C
ATOM   3627 1HD2 LEU A 241      -4.804 -13.783 -23.675  1.00 73.69           H
ATOM   3628 2HD2 LEU A 241      -6.453 -13.276 -24.112  1.00 73.69           H
ATOM   3629 3HD2 LEU A 241      -5.406 -12.184 -23.174  1.00 73.69           H
ATOM   3630  HN  LEU A 241      -9.017 -15.089 -21.707  1.00 73.69           H
ATOM   3631  N   ILE A 242      -8.417 -17.857 -23.081  1.00 76.20           N
ATOM   3632  CA  ILE A 242      -8.503 -19.254 -23.468  1.00 76.20           C
ATOM   3633  C   ILE A 242      -9.258 -19.366 -24.794  1.00 76.20           C
ATOM   3634  O   ILE A 242      -8.867 -20.133 -25.672  1.00 76.20           O
ATOM   3635  HA  ILE A 242      -7.485 -19.615 -23.619  1.00 76.20           H
ATOM   3636  CB  ILE A 242      -9.115 -20.086 -22.339  1.00 76.20           C
ATOM   3637  HB  ILE A 242      -9.994 -19.561 -21.966  1.00 76.20           H
ATOM   3638  CG1 ILE A 242      -8.140 -20.224 -21.168  1.00 76.20           C
ATOM   3639 1HG1 ILE A 242      -7.312 -20.873 -21.454  1.00 76.20           H
ATOM   3640 2HG1 ILE A 242      -7.712 -19.250 -20.930  1.00 76.20           H
ATOM   3641  CG2 ILE A 242      -9.587 -21.447 -22.855  1.00 76.20           C
ATOM   3642 1HG2 ILE A 242     -10.340 -21.301 -23.629  1.00 76.20           H
ATOM   3643 2HG2 ILE A 242      -8.739 -21.992 -23.270  1.00 76.20           H
ATOM   3644 3HG2 ILE A 242     -10.017 -22.018 -22.032  1.00 76.20           H
ATOM   3645  CD1 ILE A 242      -8.841 -20.795 -19.934  1.00 76.20           C
ATOM   3646 1HD1 ILE A 242      -9.652 -20.130 -19.637  1.00 76.20           H
ATOM   3647 2HD1 ILE A 242      -9.246 -21.779 -20.169  1.00 76.20           H
ATOM   3648 3HD1 ILE A 242      -8.125 -20.882 -19.117  1.00 76.20           H
ATOM   3649  HN  ILE A 242      -8.908 -17.619 -22.242  1.00 76.20           H
ATOM   3650  N   GLN A 243     -10.327 -18.590 -24.896  1.00 73.14           N
ATOM   3651  CA  GLN A 243     -11.205 -18.675 -26.051  1.00 73.14           C
ATOM   3652  C   GLN A 243     -10.456 -18.260 -27.319  1.00 73.14           C
ATOM   3653  O   GLN A 243     -10.791 -18.704 -28.416  1.00 73.14           O
ATOM   3654  HA  GLN A 243     -11.495 -19.723 -26.119  1.00 73.14           H
ATOM   3655  CB  GLN A 243     -12.459 -17.821 -25.850  1.00 73.14           C
ATOM   3656 1HB  GLN A 243     -12.176 -16.833 -25.487  1.00 73.14           H
ATOM   3657 2HB  GLN A 243     -12.962 -17.677 -26.806  1.00 73.14           H
ATOM   3658  CG  GLN A 243     -13.418 -18.479 -24.857  1.00 73.14           C
ATOM   3659 1HG  GLN A 243     -13.586 -19.518 -25.142  1.00 73.14           H
ATOM   3660 2HG  GLN A 243     -12.968 -18.490 -23.864  1.00 73.14           H
ATOM   3661  CD  GLN A 243     -14.754 -17.735 -24.809  1.00 73.14           C
ATOM   3662  OE1 GLN A 243     -14.878 -16.601 -25.239  1.00 73.14           O
ATOM   3663  NE2 GLN A 243     -15.744 -18.436 -24.262  1.00 73.14           N
ATOM   3664 1HE2 GLN A 243     -15.575 -19.363 -23.928  1.00 73.14           H
ATOM   3665 2HE2 GLN A 243     -16.656 -18.035 -24.185  1.00 73.14           H
ATOM   3666  HN  GLN A 243     -10.596 -17.915 -24.210  1.00 73.14           H
ATOM   3667  N   ALA A 244      -9.456 -17.412 -27.126  1.00 66.55           N
ATOM   3668  CA  ALA A 244      -8.820 -16.739 -28.246  1.00 66.55           C
ATOM   3669  C   ALA A 244      -7.779 -17.669 -28.870  1.00 66.55           C
ATOM   3670  O   ALA A 244      -6.934 -18.222 -28.168  1.00 66.55           O
ATOM   3671  HA  ALA A 244      -9.591 -16.522 -28.985  1.00 66.55           H
ATOM   3672  CB  ALA A 244      -8.211 -15.419 -27.768  1.00 66.55           C
ATOM   3673 1HB  ALA A 244      -8.996 -14.783 -27.360  1.00 66.55           H
ATOM   3674 2HB  ALA A 244      -7.468 -15.620 -26.996  1.00 66.55           H
ATOM   3675 3HB  ALA A 244      -7.734 -14.914 -28.608  1.00 66.55           H
ATOM   3676  HN  ALA A 244      -9.081 -17.184 -26.228  1.00 66.55           H
ATOM   3677  N   LYS A 245      -7.873 -17.814 -30.184  1.00 58.52           N
ATOM   3678  CA  LYS A 245      -7.142 -18.861 -30.876  1.00 58.52           C
ATOM   3679  C   LYS A 245      -5.702 -18.401 -31.114  1.00 58.52           C
ATOM   3680  O   LYS A 245      -4.938 -19.073 -31.805  1.00 58.52           O
ATOM   3681  HA  LYS A 245      -7.121 -19.733 -30.222  1.00 58.52           H
ATOM   3682  CB  LYS A 245      -7.876 -19.272 -32.154  1.00 58.52           C
ATOM   3683 1HB  LYS A 245      -8.090 -18.388 -32.755  1.00 58.52           H
ATOM   3684 2HB  LYS A 245      -7.234 -19.917 -32.755  1.00 58.52           H
ATOM   3685  CG  LYS A 245      -9.180 -20.002 -31.827  1.00 58.52           C
ATOM   3686 1HG  LYS A 245      -8.983 -20.805 -31.117  1.00 58.52           H
ATOM   3687 2HG  LYS A 245      -9.875 -19.314 -31.346  1.00 58.52           H
ATOM   3688  CD  LYS A 245      -9.817 -20.579 -33.093  1.00 58.52           C
ATOM   3689 1HD  LYS A 245     -10.130 -19.767 -33.749  1.00 58.52           H
ATOM   3690 2HD  LYS A 245      -9.080 -21.165 -33.641  1.00 58.52           H
ATOM   3691  CE  LYS A 245     -11.022 -21.457 -32.749  1.00 58.52           C
ATOM   3692 1HE  LYS A 245     -10.729 -22.221 -32.029  1.00 58.52           H
ATOM   3693 2HE  LYS A 245     -11.796 -20.853 -32.274  1.00 58.52           H
ATOM   3694  NZ  LYS A 245     -11.563 -22.096 -33.969  1.00 58.52           N
ATOM   3695 1HZ  LYS A 245     -12.350 -22.685 -33.721  1.00 58.52           H
ATOM   3696 2HZ  LYS A 245     -11.868 -21.380 -34.619  1.00 58.52           H
ATOM   3697 3HZ  LYS A 245     -10.841 -22.661 -34.402  1.00 58.52           H
ATOM   3698  HN  LYS A 245      -8.435 -17.231 -30.772  1.00 58.52           H
ATOM   3699  N   LYS A 246      -5.376 -17.258 -30.529  1.00 57.27           N
ATOM   3700  CA  LYS A 246      -4.127 -16.586 -30.844  1.00 57.27           C
ATOM   3701  C   LYS A 246      -3.030 -17.093 -29.905  1.00 57.27           C
ATOM   3702  O   LYS A 246      -3.197 -17.084 -28.687  1.00 57.27           O
ATOM   3703  HA  LYS A 246      -3.859 -16.855 -31.865  1.00 57.27           H
ATOM   3704  CB  LYS A 246      -4.311 -15.067 -30.809  1.00 57.27           C
ATOM   3705 1HB  LYS A 246      -4.693 -14.765 -29.834  1.00 57.27           H
ATOM   3706 2HB  LYS A 246      -3.346 -14.577 -30.939  1.00 57.27           H
ATOM   3707  CG  LYS A 246      -5.275 -14.607 -31.905  1.00 57.27           C
ATOM   3708 1HG  LYS A 246      -5.086 -15.168 -32.820  1.00 57.27           H
ATOM   3709 2HG  LYS A 246      -6.301 -14.823 -31.605  1.00 57.27           H
ATOM   3710  CD  LYS A 246      -5.121 -13.110 -32.177  1.00 57.27           C
ATOM   3711 1HD  LYS A 246      -5.569 -12.540 -31.363  1.00 57.27           H
ATOM   3712 2HD  LYS A 246      -4.063 -12.848 -32.204  1.00 57.27           H
ATOM   3713  CE  LYS A 246      -5.782 -12.722 -33.501  1.00 57.27           C
ATOM   3714 1HE  LYS A 246      -5.763 -13.571 -34.186  1.00 57.27           H
ATOM   3715 2HE  LYS A 246      -6.830 -12.473 -33.333  1.00 57.27           H
ATOM   3716  NZ  LYS A 246      -5.084 -11.569 -34.112  1.00 57.27           N
ATOM   3717 1HZ  LYS A 246      -5.576 -11.280 -34.949  1.00 57.27           H
ATOM   3718 2HZ  LYS A 246      -5.060 -10.800 -33.451  1.00 57.27           H
ATOM   3719 3HZ  LYS A 246      -4.136 -11.837 -34.353  1.00 57.27           H
ATOM   3720  HN  LYS A 246      -5.947 -16.793 -29.853  1.00 57.27           H
ATOM   3721  N   SER A 247      -1.932 -17.524 -30.509  1.00 55.34           N
ATOM   3722  CA  SER A 247      -0.840 -18.109 -29.749  1.00 55.34           C
ATOM   3723  C   SER A 247      -0.385 -17.139 -28.657  1.00 55.34           C
ATOM   3724  O   SER A 247      -0.132 -17.548 -27.524  1.00 55.34           O
ATOM   3725  HA  SER A 247      -1.250 -19.017 -29.307  1.00 55.34           H
ATOM   3726  CB  SER A 247       0.334 -18.470 -30.661  1.00 55.34           C
ATOM   3727 1HB  SER A 247       0.118 -19.406 -31.177  1.00 55.34           H
ATOM   3728 2HB  SER A 247       0.449 -17.703 -31.426  1.00 55.34           H
ATOM   3729  OG  SER A 247       1.554 -18.601 -29.934  1.00 55.34           O
ATOM   3730  HG  SER A 247       2.304 -18.810 -30.561  1.00 55.34           H
ATOM   3731  HN  SER A 247      -1.782 -17.479 -31.497  1.00 55.34           H
ATOM   3732  N   SER A 248      -0.294 -15.872 -29.035  1.00 58.75           N
ATOM   3733  CA  SER A 248       0.340 -14.880 -28.183  1.00 58.75           C
ATOM   3734  C   SER A 248      -0.390 -14.799 -26.841  1.00 58.75           C
ATOM   3735  O   SER A 248       0.067 -14.121 -25.922  1.00 58.75           O
ATOM   3736  HA  SER A 248       1.362 -15.232 -28.042  1.00 58.75           H
ATOM   3737  CB  SER A 248       0.363 -13.508 -28.858  1.00 58.75           C
ATOM   3738 1HB  SER A 248       0.941 -12.813 -28.249  1.00 58.75           H
ATOM   3739 2HB  SER A 248       0.870 -13.585 -29.820  1.00 58.75           H
ATOM   3740  OG  SER A 248      -0.949 -12.988 -29.055  1.00 58.75           O
ATOM   3741  HG  SER A 248      -0.898 -12.072 -29.454  1.00 58.75           H
ATOM   3742  HN  SER A 248      -0.644 -15.521 -29.904  1.00 58.75           H
ATOM   3743  N   LYS A 249      -1.511 -15.501 -26.770  1.00 62.99           N
ATOM   3744  CA  LYS A 249      -2.362 -15.437 -25.594  1.00 62.99           C
ATOM   3745  C   LYS A 249      -1.675 -16.159 -24.433  1.00 62.99           C
ATOM   3746  O   LYS A 249      -1.863 -15.796 -23.273  1.00 62.99           O
ATOM   3747  HA  LYS A 249      -2.473 -14.385 -25.329  1.00 62.99           H
ATOM   3748  CB  LYS A 249      -3.759 -15.973 -25.913  1.00 62.99           C
ATOM   3749 1HB  LYS A 249      -3.676 -16.917 -26.452  1.00 62.99           H
ATOM   3750 2HB  LYS A 249      -4.292 -16.182 -24.985  1.00 62.99           H
ATOM   3751  CG  LYS A 249      -4.554 -14.970 -26.750  1.00 62.99           C
ATOM   3752 1HG  LYS A 249      -4.855 -14.128 -26.127  1.00 62.99           H
ATOM   3753 2HG  LYS A 249      -3.921 -14.569 -27.542  1.00 62.99           H
ATOM   3754  CD  LYS A 249      -5.792 -15.626 -27.363  1.00 62.99           C
ATOM   3755 1HD  LYS A 249      -5.600 -16.685 -27.534  1.00 62.99           H
ATOM   3756 2HD  LYS A 249      -6.626 -15.563 -26.663  1.00 62.99           H
ATOM   3757  CE  LYS A 249      -6.175 -14.952 -28.682  1.00 62.99           C
ATOM   3758 1HE  LYS A 249      -6.313 -13.882 -28.524  1.00 62.99           H
ATOM   3759 2HE  LYS A 249      -5.366 -15.065 -29.403  1.00 62.99           H
ATOM   3760  NZ  LYS A 249      -7.418 -15.544 -29.225  1.00 62.99           N
ATOM   3761 1HZ  LYS A 249      -7.301 -15.725 -30.216  1.00 62.99           H
ATOM   3762 2HZ  LYS A 249      -7.617 -16.414 -28.743  1.00 62.99           H
ATOM   3763 3HZ  LYS A 249      -8.187 -14.898 -29.089  1.00 62.99           H
ATOM   3764  HN  LYS A 249      -1.840 -16.105 -27.497  1.00 62.99           H
ATOM   3765  N   HIS A 250      -0.894 -17.170 -24.786  1.00 67.01           N
ATOM   3766  CA  HIS A 250      -0.182 -17.949 -23.788  1.00 67.01           C
ATOM   3767  C   HIS A 250       0.791 -17.045 -23.029  1.00 67.01           C
ATOM   3768  O   HIS A 250       0.944 -17.171 -21.815  1.00 67.01           O
ATOM   3769  HA  HIS A 250      -0.932 -18.326 -23.092  1.00 67.01           H
ATOM   3770  CB  HIS A 250       0.507 -19.155 -24.430  1.00 67.01           C
ATOM   3771 1HB  HIS A 250       1.123 -18.809 -25.260  1.00 67.01           H
ATOM   3772 2HB  HIS A 250       1.179 -19.608 -23.701  1.00 67.01           H
ATOM   3773  CG  HIS A 250      -0.448 -20.210 -24.937  1.00 67.01           C
ATOM   3774  ND1 HIS A 250      -1.149 -21.054 -24.093  1.00 67.01           N
ATOM   3775  HD1 HIS A 250      -1.100 -21.055 -23.094  1.00 67.01           H
ATOM   3776  CD2 HIS A 250      -0.811 -20.547 -26.207  1.00 67.01           C
ATOM   3777  HD2 HIS A 250      -0.444 -20.078 -27.120  1.00 67.01           H
ATOM   3778  CE1 HIS A 250      -1.896 -21.859 -24.834  1.00 67.01           C
ATOM   3779  HE1 HIS A 250      -2.562 -22.638 -24.461  1.00 67.01           H
ATOM   3780  NE2 HIS A 250      -1.684 -21.544 -26.144  1.00 67.01           N
ATOM   3781  HN  HIS A 250      -0.745 -17.457 -25.732  1.00 67.01           H
ATOM   3782  N   LYS A 251       1.425 -16.153 -23.776  1.00 67.93           N
ATOM   3783  CA  LYS A 251       2.395 -15.241 -23.193  1.00 67.93           C
ATOM   3784  C   LYS A 251       1.675 -14.270 -22.255  1.00 67.93           C
ATOM   3785  O   LYS A 251       2.097 -14.073 -21.117  1.00 67.93           O
ATOM   3786  HA  LYS A 251       3.091 -15.838 -22.604  1.00 67.93           H
ATOM   3787  CB  LYS A 251       3.207 -14.549 -24.289  1.00 67.93           C
ATOM   3788 1HB  LYS A 251       3.546 -15.286 -25.017  1.00 67.93           H
ATOM   3789 2HB  LYS A 251       2.573 -13.842 -24.824  1.00 67.93           H
ATOM   3790  CG  LYS A 251       4.412 -13.816 -23.698  1.00 67.93           C
ATOM   3791 1HG  LYS A 251       4.072 -13.058 -22.993  1.00 67.93           H
ATOM   3792 2HG  LYS A 251       5.031 -14.517 -23.138  1.00 67.93           H
ATOM   3793  CD  LYS A 251       5.247 -13.157 -24.799  1.00 67.93           C
ATOM   3794 1HD  LYS A 251       5.580 -13.913 -25.510  1.00 67.93           H
ATOM   3795 2HD  LYS A 251       4.631 -12.448 -25.352  1.00 67.93           H
ATOM   3796  CE  LYS A 251       6.460 -12.435 -24.209  1.00 67.93           C
ATOM   3797 1HE  LYS A 251       6.134 -11.723 -23.451  1.00 67.93           H
ATOM   3798 2HE  LYS A 251       7.112 -13.154 -23.711  1.00 67.93           H
ATOM   3799  NZ  LYS A 251       7.211 -11.730 -25.271  1.00 67.93           N
ATOM   3800 1HZ  LYS A 251       8.064 -11.343 -24.883  1.00 67.93           H
ATOM   3801 2HZ  LYS A 251       7.442 -12.383 -26.012  1.00 67.93           H
ATOM   3802 3HZ  LYS A 251       6.641 -10.981 -25.647  1.00 67.93           H
ATOM   3803  HN  LYS A 251       1.286 -16.048 -24.761  1.00 67.93           H
ATOM   3804  N   ALA A 252       0.599 -13.690 -22.767  1.00 67.15           N
ATOM   3805  CA  ALA A 252      -0.169 -12.726 -21.998  1.00 67.15           C
ATOM   3806  C   ALA A 252      -0.694 -13.396 -20.727  1.00 67.15           C
ATOM   3807  O   ALA A 252      -0.710 -12.784 -19.660  1.00 67.15           O
ATOM   3808  HA  ALA A 252       0.502 -11.913 -21.720  1.00 67.15           H
ATOM   3809  CB  ALA A 252      -1.294 -12.160 -22.867  1.00 67.15           C
ATOM   3810 1HB  ALA A 252      -0.867 -11.670 -23.741  1.00 67.15           H
ATOM   3811 2HB  ALA A 252      -1.948 -12.971 -23.189  1.00 67.15           H
ATOM   3812 3HB  ALA A 252      -1.870 -11.437 -22.290  1.00 67.15           H
ATOM   3813  HN  ALA A 252       0.253 -13.869 -23.688  1.00 67.15           H
ATOM   3814  N   LEU A 253      -1.111 -14.644 -20.883  1.00 72.87           N
ATOM   3815  CA  LEU A 253      -1.682 -15.387 -19.773  1.00 72.87           C
ATOM   3816  C   LEU A 253      -0.616 -15.583 -18.694  1.00 72.87           C
ATOM   3817  O   LEU A 253      -0.844 -15.271 -17.526  1.00 72.87           O
ATOM   3818  HA  LEU A 253      -2.488 -14.782 -19.356  1.00 72.87           H
ATOM   3819  CB  LEU A 253      -2.306 -16.694 -20.267  1.00 72.87           C
ATOM   3820 1HB  LEU A 253      -2.957 -16.466 -21.111  1.00 72.87           H
ATOM   3821 2HB  LEU A 253      -1.508 -17.334 -20.643  1.00 72.87           H
ATOM   3822  CG  LEU A 253      -3.112 -17.484 -19.234  1.00 72.87           C
ATOM   3823  HG  LEU A 253      -2.527 -17.543 -18.316  1.00 72.87           H
ATOM   3824  CD1 LEU A 253      -4.419 -16.766 -18.892  1.00 72.87           C
ATOM   3825 1HD1 LEU A 253      -4.196 -15.781 -18.482  1.00 72.87           H
ATOM   3826 2HD1 LEU A 253      -5.020 -16.656 -19.795  1.00 72.87           H
ATOM   3827 3HD1 LEU A 253      -4.972 -17.350 -18.157  1.00 72.87           H
ATOM   3828  CD2 LEU A 253      -3.353 -18.919 -19.709  1.00 72.87           C
ATOM   3829 1HD2 LEU A 253      -3.907 -18.903 -20.647  1.00 72.87           H
ATOM   3830 2HD2 LEU A 253      -2.396 -19.417 -19.861  1.00 72.87           H
ATOM   3831 3HD2 LEU A 253      -3.928 -19.458 -18.956  1.00 72.87           H
ATOM   3832  HN  LEU A 253      -1.063 -15.146 -21.747  1.00 72.87           H
ATOM   3833  N   LYS A 254       0.526 -16.100 -19.123  1.00 74.40           N
ATOM   3834  CA  LYS A 254       1.604 -16.405 -18.197  1.00 74.40           C
ATOM   3835  C   LYS A 254       1.930 -15.158 -17.372  1.00 74.40           C
ATOM   3836  O   LYS A 254       2.075 -15.237 -16.153  1.00 74.40           O
ATOM   3837  HA  LYS A 254       1.246 -17.182 -17.522  1.00 74.40           H
ATOM   3838  CB  LYS A 254       2.809 -16.977 -18.948  1.00 74.40           C
ATOM   3839 1HB  LYS A 254       2.512 -17.875 -19.489  1.00 74.40           H
ATOM   3840 2HB  LYS A 254       3.155 -16.257 -19.690  1.00 74.40           H
ATOM   3841  CG  LYS A 254       3.948 -17.310 -17.982  1.00 74.40           C
ATOM   3842 1HG  LYS A 254       4.289 -16.400 -17.489  1.00 74.40           H
ATOM   3843 2HG  LYS A 254       3.585 -17.979 -17.202  1.00 74.40           H
ATOM   3844  CD  LYS A 254       5.118 -17.966 -18.720  1.00 74.40           C
ATOM   3845 1HD  LYS A 254       4.771 -18.862 -19.234  1.00 74.40           H
ATOM   3846 2HD  LYS A 254       5.497 -17.287 -19.483  1.00 74.40           H
ATOM   3847  CE  LYS A 254       6.242 -18.331 -17.749  1.00 74.40           C
ATOM   3848 1HE  LYS A 254       6.645 -17.426 -17.292  1.00 74.40           H
ATOM   3849 2HE  LYS A 254       5.848 -18.947 -16.941  1.00 74.40           H
ATOM   3850  NZ  LYS A 254       7.321 -19.058 -18.455  1.00 74.40           N
ATOM   3851 1HZ  LYS A 254       8.058 -19.289 -17.799  1.00 74.40           H
ATOM   3852 2HZ  LYS A 254       6.946 -19.911 -18.857  1.00 74.40           H
ATOM   3853 3HZ  LYS A 254       7.696 -18.473 -19.193  1.00 74.40           H
ATOM   3854  HN  LYS A 254       0.720 -16.310 -20.081  1.00 74.40           H
ATOM   3855  N   VAL A 255       2.034 -14.036 -18.069  1.00 71.99           N
ATOM   3856  CA  VAL A 255       2.424 -12.791 -17.429  1.00 71.99           C
ATOM   3857  C   VAL A 255       1.337 -12.369 -16.439  1.00 71.99           C
ATOM   3858  O   VAL A 255       1.637 -11.967 -15.316  1.00 71.99           O
ATOM   3859  HA  VAL A 255       3.346 -12.979 -16.879  1.00 71.99           H
ATOM   3860  CB  VAL A 255       2.713 -11.726 -18.489  1.00 71.99           C
ATOM   3861  HB  VAL A 255       1.898 -11.744 -19.213  1.00 71.99           H
ATOM   3862  CG1 VAL A 255       2.757 -10.330 -17.866  1.00 71.99           C
ATOM   3863 1HG1 VAL A 255       1.797 -10.109 -17.401  1.00 71.99           H
ATOM   3864 2HG1 VAL A 255       3.543 -10.294 -17.111  1.00 71.99           H
ATOM   3865 3HG1 VAL A 255       2.964  -9.592 -18.641  1.00 71.99           H
ATOM   3866  CG2 VAL A 255       4.012 -12.035 -19.237  1.00 71.99           C
ATOM   3867 1HG2 VAL A 255       4.841 -12.058 -18.530  1.00 71.99           H
ATOM   3868 2HG2 VAL A 255       3.927 -13.004 -19.729  1.00 71.99           H
ATOM   3869 3HG2 VAL A 255       4.193 -11.263 -19.984  1.00 71.99           H
ATOM   3870  HN  VAL A 255       1.858 -13.970 -19.051  1.00 71.99           H
ATOM   3871  N   THR A 256       0.096 -12.475 -16.891  1.00 71.55           N
ATOM   3872  CA  THR A 256      -1.037 -12.092 -16.065  1.00 71.55           C
ATOM   3873  C   THR A 256      -1.031 -12.879 -14.753  1.00 71.55           C
ATOM   3874  O   THR A 256      -1.219 -12.307 -13.681  1.00 71.55           O
ATOM   3875  HA  THR A 256      -0.932 -11.038 -15.806  1.00 71.55           H
ATOM   3876  CB  THR A 256      -2.311 -12.292 -16.888  1.00 71.55           C
ATOM   3877  HB  THR A 256      -2.395 -13.323 -17.230  1.00 71.55           H
ATOM   3878  OG1 THR A 256      -2.219 -11.308 -17.915  1.00 71.55           O
ATOM   3879  HG1 THR A 256      -2.118 -11.752 -18.806  1.00 71.55           H
ATOM   3880  CG2 THR A 256      -3.574 -11.906 -16.115  1.00 71.55           C
ATOM   3881 1HG2 THR A 256      -3.519 -10.855 -15.831  1.00 71.55           H
ATOM   3882 2HG2 THR A 256      -3.653 -12.520 -15.219  1.00 71.55           H
ATOM   3883 3HG2 THR A 256      -4.449 -12.067 -16.745  1.00 71.55           H
ATOM   3884  HN  THR A 256      -0.141 -12.814 -17.802  1.00 71.55           H
ATOM   3885  N   ILE A 257      -0.812 -14.180 -14.882  1.00 75.24           N
ATOM   3886  CA  ILE A 257      -0.786 -15.052 -13.721  1.00 75.24           C
ATOM   3887  C   ILE A 257       0.346 -14.618 -12.787  1.00 75.24           C
ATOM   3888  O   ILE A 257       0.156 -14.531 -11.575  1.00 75.24           O
ATOM   3889  HA  ILE A 257      -1.733 -14.927 -13.196  1.00 75.24           H
ATOM   3890  CB  ILE A 257      -0.698 -16.517 -14.153  1.00 75.24           C
ATOM   3891  HB  ILE A 257       0.112 -16.612 -14.877  1.00 75.24           H
ATOM   3892  CG1 ILE A 257      -1.984 -16.960 -14.853  1.00 75.24           C
ATOM   3893 1HG1 ILE A 257      -2.793 -17.028 -14.126  1.00 75.24           H
ATOM   3894 2HG1 ILE A 257      -2.278 -16.212 -15.589  1.00 75.24           H
ATOM   3895  CG2 ILE A 257      -0.351 -17.419 -12.967  1.00 75.24           C
ATOM   3896 1HG2 ILE A 257       0.611 -17.119 -12.552  1.00 75.24           H
ATOM   3897 2HG2 ILE A 257      -1.122 -17.326 -12.202  1.00 75.24           H
ATOM   3898 3HG2 ILE A 257      -0.294 -18.455 -13.302  1.00 75.24           H
ATOM   3899  CD1 ILE A 257      -1.795 -18.314 -15.541  1.00 75.24           C
ATOM   3900 1HD1 ILE A 257      -1.002 -18.236 -16.284  1.00 75.24           H
ATOM   3901 2HD1 ILE A 257      -1.525 -19.065 -14.799  1.00 75.24           H
ATOM   3902 3HD1 ILE A 257      -2.724 -18.605 -16.031  1.00 75.24           H
ATOM   3903  HN  ILE A 257      -0.655 -14.636 -15.758  1.00 75.24           H
ATOM   3904  N   THR A 258       1.497 -14.355 -13.387  1.00 77.21           N
ATOM   3905  CA  THR A 258       2.686 -14.031 -12.617  1.00 77.21           C
ATOM   3906  C   THR A 258       2.427 -12.818 -11.722  1.00 77.21           C
ATOM   3907  O   THR A 258       2.765 -12.831 -10.539  1.00 77.21           O
ATOM   3908  HA  THR A 258       2.909 -14.872 -11.959  1.00 77.21           H
ATOM   3909  CB  THR A 258       3.844 -13.828 -13.596  1.00 77.21           C
ATOM   3910  HB  THR A 258       3.692 -12.932 -14.198  1.00 77.21           H
ATOM   3911  OG1 THR A 258       3.903 -15.053 -14.322  1.00 77.21           O
ATOM   3912  HG1 THR A 258       3.428 -14.957 -15.196  1.00 77.21           H
ATOM   3913  CG2 THR A 258       5.199 -13.746 -12.892  1.00 77.21           C
ATOM   3914 1HG2 THR A 258       5.381 -14.671 -12.345  1.00 77.21           H
ATOM   3915 2HG2 THR A 258       5.197 -12.907 -12.197  1.00 77.21           H
ATOM   3916 3HG2 THR A 258       5.986 -13.602 -13.633  1.00 77.21           H
ATOM   3917  HN  THR A 258       1.625 -14.361 -14.379  1.00 77.21           H
ATOM   3918  N   VAL A 259       1.830 -11.798 -12.321  1.00 72.97           N
ATOM   3919  CA  VAL A 259       1.576 -10.557 -11.609  1.00 72.97           C
ATOM   3920  C   VAL A 259       0.655 -10.836 -10.419  1.00 72.97           C
ATOM   3921  O   VAL A 259       0.907 -10.365  -9.311  1.00 72.97           O
ATOM   3922  HA  VAL A 259       2.532 -10.190 -11.234  1.00 72.97           H
ATOM   3923  CB  VAL A 259       1.010  -9.509 -12.570  1.00 72.97           C
ATOM   3924  HB  VAL A 259       0.169  -9.958 -13.098  1.00 72.97           H
ATOM   3925  CG1 VAL A 259       0.489  -8.290 -11.806  1.00 72.97           C
ATOM   3926 1HG1 VAL A 259      -0.301  -8.600 -11.122  1.00 72.97           H
ATOM   3927 2HG1 VAL A 259       1.305  -7.840 -11.239  1.00 72.97           H
ATOM   3928 3HG1 VAL A 259       0.093  -7.561 -12.513  1.00 72.97           H
ATOM   3929  CG2 VAL A 259       2.054  -9.099 -13.611  1.00 72.97           C
ATOM   3930 1HG2 VAL A 259       2.924  -8.678 -13.106  1.00 72.97           H
ATOM   3931 2HG2 VAL A 259       2.356  -9.974 -14.186  1.00 72.97           H
ATOM   3932 3HG2 VAL A 259       1.626  -8.354 -14.281  1.00 72.97           H
ATOM   3933  HN  VAL A 259       1.523 -11.810 -13.272  1.00 72.97           H
ATOM   3934  N   LEU A 260      -0.393 -11.600 -10.689  1.00 74.73           N
ATOM   3935  CA  LEU A 260      -1.389 -11.891  -9.672  1.00 74.73           C
ATOM   3936  C   LEU A 260      -0.723 -12.628  -8.509  1.00 74.73           C
ATOM   3937  O   LEU A 260      -0.936 -12.284  -7.347  1.00 74.73           O
ATOM   3938  HA  LEU A 260      -1.768 -10.937  -9.304  1.00 74.73           H
ATOM   3939  CB  LEU A 260      -2.573 -12.644 -10.281  1.00 74.73           C
ATOM   3940 1HB  LEU A 260      -3.037 -12.005 -11.032  1.00 74.73           H
ATOM   3941 2HB  LEU A 260      -2.190 -13.522 -10.802  1.00 74.73           H
ATOM   3942  CG  LEU A 260      -3.655 -13.100  -9.300  1.00 74.73           C
ATOM   3943  HG  LEU A 260      -3.187 -13.732  -8.545  1.00 74.73           H
ATOM   3944  CD1 LEU A 260      -4.271 -11.905  -8.570  1.00 74.73           C
ATOM   3945 1HD1 LEU A 260      -3.495 -11.379  -8.015  1.00 74.73           H
ATOM   3946 2HD1 LEU A 260      -4.721 -11.228  -9.296  1.00 74.73           H
ATOM   3947 3HD1 LEU A 260      -5.037 -12.258  -7.879  1.00 74.73           H
ATOM   3948  CD2 LEU A 260      -4.713 -13.949 -10.007  1.00 74.73           C
ATOM   3949 1HD2 LEU A 260      -5.183 -13.361 -10.796  1.00 74.73           H
ATOM   3950 2HD2 LEU A 260      -4.242 -14.830 -10.441  1.00 74.73           H
ATOM   3951 3HD2 LEU A 260      -5.470 -14.260  -9.286  1.00 74.73           H
ATOM   3952  HN  LEU A 260      -0.567 -12.016 -11.582  1.00 74.73           H
ATOM   3953  N   THR A 261       0.070 -13.630  -8.861  1.00 80.59           N
ATOM   3954  CA  THR A 261       0.688 -14.482  -7.860  1.00 80.59           C
ATOM   3955  C   THR A 261       1.615 -13.662  -6.960  1.00 80.59           C
ATOM   3956  O   THR A 261       1.626 -13.846  -5.744  1.00 80.59           O
ATOM   3957  HA  THR A 261      -0.097 -14.891  -7.224  1.00 80.59           H
ATOM   3958  CB  THR A 261       1.402 -15.624  -8.587  1.00 80.59           C
ATOM   3959  HB  THR A 261       2.218 -15.244  -9.202  1.00 80.59           H
ATOM   3960  OG1 THR A 261       0.359 -16.291  -9.294  1.00 80.59           O
ATOM   3961  HG1 THR A 261       0.242 -15.880 -10.198  1.00 80.59           H
ATOM   3962  CG2 THR A 261       1.939 -16.686  -7.626  1.00 80.59           C
ATOM   3963 1HG2 THR A 261       1.112 -17.114  -7.059  1.00 80.59           H
ATOM   3964 2HG2 THR A 261       2.651 -16.228  -6.939  1.00 80.59           H
ATOM   3965 3HG2 THR A 261       2.435 -17.472  -8.193  1.00 80.59           H
ATOM   3966  HN  THR A 261       0.291 -13.861  -9.808  1.00 80.59           H
ATOM   3967  N   VAL A 262       2.369 -12.775  -7.592  1.00 79.40           N
ATOM   3968  CA  VAL A 262       3.340 -11.969  -6.872  1.00 79.40           C
ATOM   3969  C   VAL A 262       2.610 -11.083  -5.861  1.00 79.40           C
ATOM   3970  O   VAL A 262       3.045 -10.950  -4.718  1.00 79.40           O
ATOM   3971  HA  VAL A 262       3.996 -12.651  -6.331  1.00 79.40           H
ATOM   3972  CB  VAL A 262       4.194 -11.172  -7.859  1.00 79.40           C
ATOM   3973  HB  VAL A 262       3.521 -10.659  -8.546  1.00 79.40           H
ATOM   3974  CG1 VAL A 262       5.023 -10.110  -7.134  1.00 79.40           C
ATOM   3975 1HG1 VAL A 262       4.357  -9.422  -6.613  1.00 79.40           H
ATOM   3976 2HG1 VAL A 262       5.682 -10.594  -6.413  1.00 79.40           H
ATOM   3977 3HG1 VAL A 262       5.621  -9.558  -7.859  1.00 79.40           H
ATOM   3978  CG2 VAL A 262       5.090 -12.099  -8.683  1.00 79.40           C
ATOM   3979 1HG2 VAL A 262       5.751 -12.652  -8.015  1.00 79.40           H
ATOM   3980 2HG2 VAL A 262       4.470 -12.800  -9.243  1.00 79.40           H
ATOM   3981 3HG2 VAL A 262       5.686 -11.507  -9.376  1.00 79.40           H
ATOM   3982  HN  VAL A 262       2.325 -12.604  -8.576  1.00 79.40           H
ATOM   3983  N   PHE A 263       1.512 -10.499  -6.318  1.00 74.27           N
ATOM   3984  CA  PHE A 263       0.727  -9.615  -5.473  1.00 74.27           C
ATOM   3985  C   PHE A 263       0.178 -10.363  -4.257  1.00 74.27           C
ATOM   3986  O   PHE A 263       0.329  -9.909  -3.124  1.00 74.27           O
ATOM   3987  HA  PHE A 263       1.389  -8.816  -5.138  1.00 74.27           H
ATOM   3988  CB  PHE A 263      -0.444  -9.111  -6.319  1.00 74.27           C
ATOM   3989 1HB  PHE A 263      -0.052  -8.584  -7.189  1.00 74.27           H
ATOM   3990 2HB  PHE A 263      -1.005  -9.969  -6.693  1.00 74.27           H
ATOM   3991  CG  PHE A 263      -1.401  -8.184  -5.568  1.00 74.27           C
ATOM   3992  CD1 PHE A 263      -2.511  -8.692  -4.968  1.00 74.27           C
ATOM   3993  HD1 PHE A 263      -2.719  -9.761  -5.023  1.00 74.27           H
ATOM   3994  CD2 PHE A 263      -1.142  -6.850  -5.499  1.00 74.27           C
ATOM   3995  HD2 PHE A 263      -0.253  -6.443  -5.980  1.00 74.27           H
ATOM   3996  CE1 PHE A 263      -3.399  -7.831  -4.271  1.00 74.27           C
ATOM   3997  HE1 PHE A 263      -4.288  -8.239  -3.790  1.00 74.27           H
ATOM   3998  CE2 PHE A 263      -2.030  -5.989  -4.802  1.00 74.27           C
ATOM   3999  HE2 PHE A 263      -1.822  -4.921  -4.747  1.00 74.27           H
ATOM   4000  CZ  PHE A 263      -3.140  -6.498  -4.202  1.00 74.27           C
ATOM   4001  HZ  PHE A 263      -3.821  -5.837  -3.667  1.00 74.27           H
ATOM   4002  HN  PHE A 263       1.158 -10.622  -7.245  1.00 74.27           H
ATOM   4003  N   VAL A 264      -0.449 -11.497  -4.533  1.00 80.14           N
ATOM   4004  CA  VAL A 264      -1.102 -12.266  -3.487  1.00 80.14           C
ATOM   4005  C   VAL A 264      -0.064 -12.682  -2.443  1.00 80.14           C
ATOM   4006  O   VAL A 264      -0.290 -12.531  -1.244  1.00 80.14           O
ATOM   4007  HA  VAL A 264      -1.837 -11.616  -3.012  1.00 80.14           H
ATOM   4008  CB  VAL A 264      -1.846 -13.455  -4.098  1.00 80.14           C
ATOM   4009  HB  VAL A 264      -1.146 -13.999  -4.731  1.00 80.14           H
ATOM   4010  CG1 VAL A 264      -2.338 -14.411  -3.010  1.00 80.14           C
ATOM   4011 1HG1 VAL A 264      -1.485 -14.786  -2.444  1.00 80.14           H
ATOM   4012 2HG1 VAL A 264      -3.015 -13.882  -2.340  1.00 80.14           H
ATOM   4013 3HG1 VAL A 264      -2.863 -15.247  -3.472  1.00 80.14           H
ATOM   4014  CG2 VAL A 264      -3.006 -12.982  -4.978  1.00 80.14           C
ATOM   4015 1HG2 VAL A 264      -3.706 -12.404  -4.376  1.00 80.14           H
ATOM   4016 2HG2 VAL A 264      -2.619 -12.360  -5.785  1.00 80.14           H
ATOM   4017 3HG2 VAL A 264      -3.517 -13.847  -5.400  1.00 80.14           H
ATOM   4018  HN  VAL A 264      -0.515 -11.891  -5.450  1.00 80.14           H
ATOM   4019  N   LEU A 265       1.051 -13.199  -2.938  1.00 84.04           N
ATOM   4020  CA  LEU A 265       2.051 -13.792  -2.067  1.00 84.04           C
ATOM   4021  C   LEU A 265       2.663 -12.703  -1.184  1.00 84.04           C
ATOM   4022  O   LEU A 265       3.103 -12.977  -0.068  1.00 84.04           O
ATOM   4023  HA  LEU A 265       1.541 -14.511  -1.425  1.00 84.04           H
ATOM   4024  CB  LEU A 265       3.082 -14.570  -2.887  1.00 84.04           C
ATOM   4025 1HB  LEU A 265       3.442 -13.925  -3.688  1.00 84.04           H
ATOM   4026 2HB  LEU A 265       3.937 -14.789  -2.246  1.00 84.04           H
ATOM   4027  CG  LEU A 265       2.596 -15.882  -3.505  1.00 84.04           C
ATOM   4028  HG  LEU A 265       1.744 -15.661  -4.149  1.00 84.04           H
ATOM   4029  CD1 LEU A 265       3.678 -16.508  -4.387  1.00 84.04           C
ATOM   4030 1HD1 LEU A 265       3.937 -15.817  -5.190  1.00 84.04           H
ATOM   4031 2HD1 LEU A 265       4.564 -16.712  -3.785  1.00 84.04           H
ATOM   4032 3HD1 LEU A 265       3.306 -17.439  -4.814  1.00 84.04           H
ATOM   4033  CD2 LEU A 265       2.106 -16.849  -2.426  1.00 84.04           C
ATOM   4034 1HD2 LEU A 265       2.923 -17.069  -1.738  1.00 84.04           H
ATOM   4035 2HD2 LEU A 265       1.282 -16.394  -1.877  1.00 84.04           H
ATOM   4036 3HD2 LEU A 265       1.766 -17.774  -2.893  1.00 84.04           H
ATOM   4037  HN  LEU A 265       1.275 -13.217  -3.912  1.00 84.04           H
ATOM   4038  N   SER A 266       2.672 -11.490  -1.716  1.00 83.67           N
ATOM   4039  CA  SER A 266       3.318 -10.379  -1.038  1.00 83.67           C
ATOM   4040  C   SER A 266       2.358  -9.757  -0.022  1.00 83.67           C
ATOM   4041  O   SER A 266       2.769  -9.372   1.071  1.00 83.67           O
ATOM   4042  HA  SER A 266       4.181 -10.812  -0.533  1.00 83.67           H
ATOM   4043  CB  SER A 266       3.790  -9.322  -2.038  1.00 83.67           C
ATOM   4044 1HB  SER A 266       4.229  -8.483  -1.498  1.00 83.67           H
ATOM   4045 2HB  SER A 266       4.575  -9.743  -2.666  1.00 83.67           H
ATOM   4046  OG  SER A 266       2.726  -8.852  -2.861  1.00 83.67           O
ATOM   4047  HG  SER A 266       2.674  -9.397  -3.698  1.00 83.67           H
ATOM   4048  HN  SER A 266       2.249 -11.261  -2.593  1.00 83.67           H
ATOM   4049  N   GLN A 267       1.096  -9.677  -0.420  1.00 83.82           N
ATOM   4050  CA  GLN A 267       0.124  -8.895   0.326  1.00 83.82           C
ATOM   4051  C   GLN A 267      -0.624  -9.786   1.319  1.00 83.82           C
ATOM   4052  O   GLN A 267      -0.971  -9.346   2.414  1.00 83.82           O
ATOM   4053  HA  GLN A 267       0.706  -8.148   0.865  1.00 83.82           H
ATOM   4054  CB  GLN A 267      -0.850  -8.187  -0.618  1.00 83.82           C
ATOM   4055 1HB  GLN A 267      -1.326  -8.919  -1.271  1.00 83.82           H
ATOM   4056 2HB  GLN A 267      -1.643  -7.713  -0.039  1.00 83.82           H
ATOM   4057  CG  GLN A 267      -0.128  -7.135  -1.462  1.00 83.82           C
ATOM   4058 1HG  GLN A 267       0.661  -7.610  -2.046  1.00 83.82           H
ATOM   4059 2HG  GLN A 267      -0.826  -6.692  -2.172  1.00 83.82           H
ATOM   4060  CD  GLN A 267       0.472  -6.040  -0.578  1.00 83.82           C
ATOM   4061  OE1 GLN A 267      -0.101  -5.624   0.415  1.00 83.82           O
ATOM   4062  NE2 GLN A 267       1.657  -5.599  -0.993  1.00 83.82           N
ATOM   4063 1HE2 GLN A 267       2.073  -5.983  -1.817  1.00 83.82           H
ATOM   4064 2HE2 GLN A 267       2.130  -4.883  -0.481  1.00 83.82           H
ATOM   4065  HN  GLN A 267       0.736 -10.134  -1.233  1.00 83.82           H
ATOM   4066  N   PHE A 268      -0.852 -11.023   0.901  1.00 87.28           N
ATOM   4067  CA  PHE A 268      -1.721 -11.917   1.647  1.00 87.28           C
ATOM   4068  C   PHE A 268      -1.226 -12.092   3.084  1.00 87.28           C
ATOM   4069  O   PHE A 268      -1.989 -11.921   4.033  1.00 87.28           O
ATOM   4070  HA  PHE A 268      -2.714 -11.466   1.659  1.00 87.28           H
ATOM   4071  CB  PHE A 268      -1.683 -13.272   0.938  1.00 87.28           C
ATOM   4072 1HB  PHE A 268      -1.940 -13.129  -0.112  1.00 87.28           H
ATOM   4073 2HB  PHE A 268      -0.664 -13.657   0.967  1.00 87.28           H
ATOM   4074  CG  PHE A 268      -2.626 -14.316   1.540  1.00 87.28           C
ATOM   4075  CD1 PHE A 268      -2.138 -15.268   2.380  1.00 87.28           C
ATOM   4076  HD1 PHE A 268      -1.076 -15.287   2.624  1.00 87.28           H
ATOM   4077  CD2 PHE A 268      -3.951 -14.292   1.236  1.00 87.28           C
ATOM   4078  HD2 PHE A 268      -4.342 -13.529   0.563  1.00 87.28           H
ATOM   4079  CE1 PHE A 268      -3.013 -16.237   2.939  1.00 87.28           C
ATOM   4080  HE1 PHE A 268      -2.622 -17.000   3.612  1.00 87.28           H
ATOM   4081  CE2 PHE A 268      -4.826 -15.261   1.795  1.00 87.28           C
ATOM   4082  HE2 PHE A 268      -5.888 -15.242   1.551  1.00 87.28           H
ATOM   4083  CZ  PHE A 268      -4.338 -16.213   2.635  1.00 87.28           C
ATOM   4084  HZ  PHE A 268      -5.009 -16.957   3.064  1.00 87.28           H
ATOM   4085  HN  PHE A 268      -0.454 -11.415   0.071  1.00 87.28           H
ATOM   4086  N   PRO A 269       0.056 -12.434   3.269  1.00 91.42           N
ATOM   4087  CA  PRO A 269       0.577 -12.710   4.611  1.00 91.42           C
ATOM   4088  C   PRO A 269       0.290 -11.578   5.584  1.00 91.42           C
ATOM   4089  O   PRO A 269      -0.137 -11.819   6.712  1.00 91.42           O
ATOM   4090  HA  PRO A 269       0.079 -13.583   5.034  1.00 91.42           H
ATOM   4091  CB  PRO A 269       2.078 -12.898   4.385  1.00 91.42           C
ATOM   4092 1HB  PRO A 269       2.623 -11.962   4.509  1.00 91.42           H
ATOM   4093 2HB  PRO A 269       2.504 -13.610   5.092  1.00 91.42           H
ATOM   4094  CG  PRO A 269       2.159 -13.411   2.952  1.00 91.42           C
ATOM   4095 1HG  PRO A 269       3.150 -13.262   2.524  1.00 91.42           H
ATOM   4096 2HG  PRO A 269       1.957 -14.481   2.893  1.00 91.42           H
ATOM   4097  CD  PRO A 269       1.098 -12.590   2.238  1.00 91.42           C
ATOM   4098 1HD  PRO A 269       1.485 -11.625   1.912  1.00 91.42           H
ATOM   4099 2HD  PRO A 269       0.724 -13.097   1.348  1.00 91.42           H
ATOM   4100  N   TYR A 270       0.536 -10.363   5.118  1.00 91.66           N
ATOM   4101  CA  TYR A 270       0.386  -9.192   5.965  1.00 91.66           C
ATOM   4102  C   TYR A 270      -1.070  -9.012   6.399  1.00 91.66           C
ATOM   4103  O   TYR A 270      -1.346  -8.767   7.572  1.00 91.66           O
ATOM   4104  HA  TYR A 270       1.006  -9.335   6.850  1.00 91.66           H
ATOM   4105  CB  TYR A 270       0.801  -7.995   5.107  1.00 91.66           C
ATOM   4106 1HB  TYR A 270       1.868  -8.065   4.896  1.00 91.66           H
ATOM   4107 2HB  TYR A 270       0.283  -8.049   4.150  1.00 91.66           H
ATOM   4108  CG  TYR A 270       0.512  -6.638   5.751  1.00 91.66           C
ATOM   4109  CD1 TYR A 270      -0.423  -5.792   5.188  1.00 91.66           C
ATOM   4110  HD1 TYR A 270      -0.955  -6.092   4.285  1.00 91.66           H
ATOM   4111  CD2 TYR A 270       1.185  -6.259   6.894  1.00 91.66           C
ATOM   4112  HD2 TYR A 270       1.923  -6.926   7.339  1.00 91.66           H
ATOM   4113  CE1 TYR A 270      -0.696  -4.515   5.794  1.00 91.66           C
ATOM   4114  HE1 TYR A 270      -1.431  -3.838   5.360  1.00 91.66           H
ATOM   4115  CE2 TYR A 270       0.912  -4.981   7.500  1.00 91.66           C
ATOM   4116  HE2 TYR A 270       1.437  -4.669   8.403  1.00 91.66           H
ATOM   4117  CZ  TYR A 270      -0.015  -4.172   6.921  1.00 91.66           C
ATOM   4118  OH  TYR A 270      -0.272  -2.966   7.493  1.00 91.66           O
ATOM   4119  HH  TYR A 270       0.318  -2.832   8.289  1.00 91.66           H
ATOM   4120  HN  TYR A 270       0.832 -10.172   4.182  1.00 91.66           H
ATOM   4121  N   ASN A 271      -1.964  -9.141   5.429  1.00 88.87           N
ATOM   4122  CA  ASN A 271      -3.372  -8.876   5.669  1.00 88.87           C
ATOM   4123  C   ASN A 271      -3.942  -9.960   6.586  1.00 88.87           C
ATOM   4124  O   ASN A 271      -4.908  -9.722   7.309  1.00 88.87           O
ATOM   4125  HA  ASN A 271      -3.404  -7.886   6.124  1.00 88.87           H
ATOM   4126  CB  ASN A 271      -4.167  -8.896   4.361  1.00 88.87           C
ATOM   4127 1HB  ASN A 271      -3.885  -9.770   3.774  1.00 88.87           H
ATOM   4128 2HB  ASN A 271      -5.231  -8.989   4.580  1.00 88.87           H
ATOM   4129  CG  ASN A 271      -3.917  -7.625   3.547  1.00 88.87           C
ATOM   4130  OD1 ASN A 271      -4.301  -6.530   3.924  1.00 88.87           O
ATOM   4131  ND2 ASN A 271      -3.253  -7.831   2.413  1.00 88.87           N
ATOM   4132 1HD2 ASN A 271      -2.966  -8.755   2.163  1.00 88.87           H
ATOM   4133 2HD2 ASN A 271      -3.041  -7.061   1.811  1.00 88.87           H
ATOM   4134  HN  ASN A 271      -1.739  -9.420   4.495  1.00 88.87           H
ATOM   4135  N   CYS A 272      -3.319 -11.128   6.525  1.00 91.56           N
ATOM   4136  CA  CYS A 272      -3.673 -12.212   7.426  1.00 91.56           C
ATOM   4137  C   CYS A 272      -3.423 -11.746   8.861  1.00 91.56           C
ATOM   4138  O   CYS A 272      -4.281 -11.905   9.728  1.00 91.56           O
ATOM   4139  HA  CYS A 272      -4.731 -12.419   7.265  1.00 91.56           H
ATOM   4140  CB  CYS A 272      -2.903 -13.493   7.099  1.00 91.56           C
ATOM   4141 1HB  CYS A 272      -1.845 -13.268   6.969  1.00 91.56           H
ATOM   4142 2HB  CYS A 272      -2.980 -14.195   7.930  1.00 91.56           H
ATOM   4143  SG  CYS A 272      -3.571 -14.254   5.575  1.00 91.56           S
ATOM   4144  HG  CYS A 272      -2.999 -13.399   4.731  1.00 91.56           H
ATOM   4145  HN  CYS A 272      -2.586 -11.338   5.878  1.00 91.56           H
ATOM   4146  N   ILE A 273      -2.243 -11.179   9.068  1.00 93.48           N
ATOM   4147  CA  ILE A 273      -1.857 -10.716  10.390  1.00 93.48           C
ATOM   4148  C   ILE A 273      -2.744  -9.536  10.792  1.00 93.48           C
ATOM   4149  O   ILE A 273      -3.165  -9.434  11.943  1.00 93.48           O
ATOM   4150  HA  ILE A 273      -2.035 -11.534  11.088  1.00 93.48           H
ATOM   4151  CB  ILE A 273      -0.360 -10.403  10.432  1.00 93.48           C
ATOM   4152  HB  ILE A 273      -0.142  -9.671   9.654  1.00 93.48           H
ATOM   4153  CG1 ILE A 273       0.470 -11.651  10.123  1.00 93.48           C
ATOM   4154 1HG1 ILE A 273       0.208 -12.031   9.136  1.00 93.48           H
ATOM   4155 2HG1 ILE A 273       1.528 -11.390  10.094  1.00 93.48           H
ATOM   4156  CG2 ILE A 273       0.031  -9.771  11.769  1.00 93.48           C
ATOM   4157 1HG2 ILE A 273      -0.524  -8.843  11.909  1.00 93.48           H
ATOM   4158 2HG2 ILE A 273      -0.205 -10.461  12.580  1.00 93.48           H
ATOM   4159 3HG2 ILE A 273       1.100  -9.559  11.772  1.00 93.48           H
ATOM   4160  CD1 ILE A 273       0.236 -12.738  11.174  1.00 93.48           C
ATOM   4161 1HD1 ILE A 273       0.522 -12.363  12.156  1.00 93.48           H
ATOM   4162 2HD1 ILE A 273      -0.819 -13.014  11.183  1.00 93.48           H
ATOM   4163 3HD1 ILE A 273       0.838 -13.614  10.930  1.00 93.48           H
ATOM   4164  HN  ILE A 273      -1.559 -11.034   8.353  1.00 93.48           H
ATOM   4165  N   LEU A 274      -3.001  -8.672   9.820  1.00 92.02           N
ATOM   4166  CA  LEU A 274      -3.818  -7.495  10.061  1.00 92.02           C
ATOM   4167  C   LEU A 274      -5.206  -7.931  10.533  1.00 92.02           C
ATOM   4168  O   LEU A 274      -5.805  -7.287  11.392  1.00 92.02           O
ATOM   4169  HA  LEU A 274      -3.344  -6.927  10.862  1.00 92.02           H
ATOM   4170  CB  LEU A 274      -3.842  -6.597   8.823  1.00 92.02           C
ATOM   4171 1HB  LEU A 274      -2.846  -6.594   8.381  1.00 92.02           H
ATOM   4172 2HB  LEU A 274      -4.515  -7.042   8.090  1.00 92.02           H
ATOM   4173  CG  LEU A 274      -4.272  -5.147   9.055  1.00 92.02           C
ATOM   4174  HG  LEU A 274      -5.088  -5.144   9.777  1.00 92.02           H
ATOM   4175  CD1 LEU A 274      -3.130  -4.327   9.659  1.00 92.02           C
ATOM   4176 1HD1 LEU A 274      -2.837  -4.762  10.615  1.00 92.02           H
ATOM   4177 2HD1 LEU A 274      -2.278  -4.335   8.980  1.00 92.02           H
ATOM   4178 3HD1 LEU A 274      -3.463  -3.300   9.814  1.00 92.02           H
ATOM   4179  CD2 LEU A 274      -4.807  -4.521   7.765  1.00 92.02           C
ATOM   4180 1HD2 LEU A 274      -4.028  -4.537   7.003  1.00 92.02           H
ATOM   4181 2HD2 LEU A 274      -5.669  -5.089   7.416  1.00 92.02           H
ATOM   4182 3HD2 LEU A 274      -5.105  -3.490   7.958  1.00 92.02           H
ATOM   4183  HN  LEU A 274      -2.662  -8.767   8.884  1.00 92.02           H
ATOM   4184  N   LEU A 275      -5.678  -9.023   9.949  1.00 93.00           N
ATOM   4185  CA  LEU A 275      -6.977  -9.565  10.313  1.00 93.00           C
ATOM   4186  C   LEU A 275      -6.952  -9.996  11.780  1.00 93.00           C
ATOM   4187  O   LEU A 275      -7.864  -9.676  12.541  1.00 93.00           O
ATOM   4188  HA  LEU A 275      -7.708  -8.764  10.200  1.00 93.00           H
ATOM   4189  CB  LEU A 275      -7.380 -10.683   9.350  1.00 93.00           C
ATOM   4190 1HB  LEU A 275      -7.418 -10.271   8.341  1.00 93.00           H
ATOM   4191 2HB  LEU A 275      -6.595 -11.440   9.355  1.00 93.00           H
ATOM   4192  CG  LEU A 275      -8.715 -11.370   9.641  1.00 93.00           C
ATOM   4193  HG  LEU A 275      -8.698 -11.729  10.670  1.00 93.00           H
ATOM   4194  CD1 LEU A 275      -9.877 -10.382   9.526  1.00 93.00           C
ATOM   4195 1HD1 LEU A 275      -9.737  -9.572  10.242  1.00 93.00           H
ATOM   4196 2HD1 LEU A 275      -9.908  -9.972   8.517  1.00 93.00           H
ATOM   4197 3HD1 LEU A 275     -10.814 -10.896   9.738  1.00 93.00           H
ATOM   4198  CD2 LEU A 275      -8.911 -12.592   8.741  1.00 93.00           C
ATOM   4199 1HD2 LEU A 275      -8.899 -12.280   7.697  1.00 93.00           H
ATOM   4200 2HD2 LEU A 275      -8.106 -13.305   8.916  1.00 93.00           H
ATOM   4201 3HD2 LEU A 275      -9.868 -13.062   8.969  1.00 93.00           H
ATOM   4202  HN  LEU A 275      -5.191  -9.534   9.241  1.00 93.00           H
ATOM   4203  N   VAL A 276      -5.897 -10.715  12.135  1.00 94.64           N
ATOM   4204  CA  VAL A 276      -5.744 -11.198  13.497  1.00 94.64           C
ATOM   4205  C   VAL A 276      -5.774 -10.010  14.460  1.00 94.64           C
ATOM   4206  O   VAL A 276      -6.466 -10.047  15.476  1.00 94.64           O
ATOM   4207  HA  VAL A 276      -6.592 -11.846  13.713  1.00 94.64           H
ATOM   4208  CB  VAL A 276      -4.467 -12.032  13.616  1.00 94.64           C
ATOM   4209  HB  VAL A 276      -3.643 -11.443  13.212  1.00 94.64           H
ATOM   4210  CG1 VAL A 276      -4.149 -12.343  15.080  1.00 94.64           C
ATOM   4211 1HG1 VAL A 276      -4.010 -11.410  15.627  1.00 94.64           H
ATOM   4212 2HG1 VAL A 276      -4.975 -12.902  15.520  1.00 94.64           H
ATOM   4213 3HG1 VAL A 276      -3.237 -12.937  15.135  1.00 94.64           H
ATOM   4214  CG2 VAL A 276      -4.573 -13.317  12.793  1.00 94.64           C
ATOM   4215 1HG2 VAL A 276      -5.413 -13.911  13.153  1.00 94.64           H
ATOM   4216 2HG2 VAL A 276      -4.730 -13.066  11.744  1.00 94.64           H
ATOM   4217 3HG2 VAL A 276      -3.652 -13.892  12.895  1.00 94.64           H
ATOM   4218  HN  VAL A 276      -5.158 -10.968  11.511  1.00 94.64           H
ATOM   4219  N   GLN A 277      -5.013  -8.983  14.108  1.00 93.40           N
ATOM   4220  CA  GLN A 277      -4.928  -7.795  14.939  1.00 93.40           C
ATOM   4221  C   GLN A 277      -6.305  -7.143  15.077  1.00 93.40           C
ATOM   4222  O   GLN A 277      -6.631  -6.586  16.124  1.00 93.40           O
ATOM   4223  HA  GLN A 277      -4.586  -8.146  15.913  1.00 93.40           H
ATOM   4224  CB  GLN A 277      -3.906  -6.804  14.377  1.00 93.40           C
ATOM   4225 1HB  GLN A 277      -4.066  -6.680  13.306  1.00 93.40           H
ATOM   4226 2HB  GLN A 277      -4.051  -5.827  14.836  1.00 93.40           H
ATOM   4227  CG  GLN A 277      -2.477  -7.287  14.632  1.00 93.40           C
ATOM   4228 1HG  GLN A 277      -2.320  -7.421  15.702  1.00 93.40           H
ATOM   4229 2HG  GLN A 277      -2.328  -8.260  14.164  1.00 93.40           H
ATOM   4230  CD  GLN A 277      -1.455  -6.289  14.083  1.00 93.40           C
ATOM   4231  OE1 GLN A 277      -1.726  -5.520  13.176  1.00 93.40           O
ATOM   4232  NE2 GLN A 277      -0.269  -6.345  14.681  1.00 93.40           N
ATOM   4233 1HE2 GLN A 277      -0.112  -7.000  15.420  1.00 93.40           H
ATOM   4234 2HE2 GLN A 277       0.466  -5.732  14.392  1.00 93.40           H
ATOM   4235  HN  GLN A 277      -4.463  -8.956  13.273  1.00 93.40           H
ATOM   4236  N   THR A 278      -7.077  -7.234  14.004  1.00 93.41           N
ATOM   4237  CA  THR A 278      -8.399  -6.631  13.979  1.00 93.41           C
ATOM   4238  C   THR A 278      -9.338  -7.365  14.937  1.00 93.41           C
ATOM   4239  O   THR A 278     -10.086  -6.736  15.684  1.00 93.41           O
ATOM   4240  HA  THR A 278      -8.315  -5.605  14.338  1.00 93.41           H
ATOM   4241  CB  THR A 278      -8.890  -6.627  12.530  1.00 93.41           C
ATOM   4242  HB  THR A 278      -9.053  -7.644  12.172  1.00 93.41           H
ATOM   4243  OG1 THR A 278      -7.900  -5.879  11.830  1.00 93.41           O
ATOM   4244  HG1 THR A 278      -7.228  -6.498  11.422  1.00 93.41           H
ATOM   4245  CG2 THR A 278     -10.171  -5.811  12.348  1.00 93.41           C
ATOM   4246 1HG2 THR A 278      -9.989  -4.778  12.644  1.00 93.41           H
ATOM   4247 2HG2 THR A 278     -10.962  -6.232  12.970  1.00 93.41           H
ATOM   4248 3HG2 THR A 278     -10.476  -5.841  11.302  1.00 93.41           H
ATOM   4249  HN  THR A 278      -6.814  -7.709  13.164  1.00 93.41           H
ATOM   4250  N   ILE A 279      -9.269  -8.688  14.885  1.00 94.42           N
ATOM   4251  CA  ILE A 279     -10.106  -9.515  15.739  1.00 94.42           C
ATOM   4252  C   ILE A 279      -9.727  -9.277  17.202  1.00 94.42           C
ATOM   4253  O   ILE A 279     -10.599  -9.179  18.064  1.00 94.42           O
ATOM   4254  HA  ILE A 279     -11.138  -9.196  15.593  1.00 94.42           H
ATOM   4255  CB  ILE A 279     -10.021 -10.982  15.312  1.00 94.42           C
ATOM   4256  HB  ILE A 279      -8.970 -11.272  15.295  1.00 94.42           H
ATOM   4257  CG1 ILE A 279     -10.566 -11.174  13.896  1.00 94.42           C
ATOM   4258 1HG1 ILE A 279     -11.653 -11.092  13.907  1.00 94.42           H
ATOM   4259 2HG1 ILE A 279     -10.193 -10.380  13.248  1.00 94.42           H
ATOM   4260  CG2 ILE A 279     -10.723 -11.889  16.325  1.00 94.42           C
ATOM   4261 1HG2 ILE A 279     -10.249 -11.780  17.300  1.00 94.42           H
ATOM   4262 2HG2 ILE A 279     -11.773 -11.606  16.398  1.00 94.42           H
ATOM   4263 3HG2 ILE A 279     -10.648 -12.925  15.997  1.00 94.42           H
ATOM   4264  CD1 ILE A 279     -10.157 -12.535  13.330  1.00 94.42           C
ATOM   4265 1HD1 ILE A 279      -9.069 -12.603  13.298  1.00 94.42           H
ATOM   4266 2HD1 ILE A 279     -10.552 -13.326  13.967  1.00 94.42           H
ATOM   4267 3HD1 ILE A 279     -10.557 -12.645  12.323  1.00 94.42           H
ATOM   4268  HN  ILE A 279      -8.658  -9.192  14.276  1.00 94.42           H
ATOM   4269  N   ASP A 280      -8.426  -9.189  17.437  1.00 94.25           N
ATOM   4270  CA  ASP A 280      -7.918  -9.033  18.789  1.00 94.25           C
ATOM   4271  C   ASP A 280      -8.293  -7.645  19.312  1.00 94.25           C
ATOM   4272  O   ASP A 280      -8.541  -7.474  20.505  1.00 94.25           O
ATOM   4273  HA  ASP A 280      -8.383  -9.835  19.364  1.00 94.25           H
ATOM   4274  CB  ASP A 280      -6.394  -9.156  18.823  1.00 94.25           C
ATOM   4275 1HB  ASP A 280      -6.086 -10.062  18.300  1.00 94.25           H
ATOM   4276 2HB  ASP A 280      -5.946  -8.315  18.293  1.00 94.25           H
ATOM   4277  CG  ASP A 280      -5.878  -9.192  20.263  1.00 94.25           C
ATOM   4278  OD1 ASP A 280      -6.400 -10.027  21.032  1.00 94.25           O
ATOM   4279  OD2 ASP A 280      -4.974  -8.383  20.562  1.00 94.25           O
ATOM   4280  HN  ASP A 280      -7.726  -9.224  16.724  1.00 94.25           H
ATOM   4281  N   ALA A 281      -8.322  -6.690  18.395  1.00 92.47           N
ATOM   4282  CA  ALA A 281      -8.705  -5.332  18.741  1.00 92.47           C
ATOM   4283  C   ALA A 281     -10.128  -5.335  19.302  1.00 92.47           C
ATOM   4284  O   ALA A 281     -10.465  -4.517  20.157  1.00 92.47           O
ATOM   4285  HA  ALA A 281      -8.020  -4.979  19.512  1.00 92.47           H
ATOM   4286  CB  ALA A 281      -8.566  -4.433  17.510  1.00 92.47           C
ATOM   4287 1HB  ALA A 281      -7.531  -4.442  17.169  1.00 92.47           H
ATOM   4288 2HB  ALA A 281      -9.215  -4.802  16.716  1.00 92.47           H
ATOM   4289 3HB  ALA A 281      -8.854  -3.414  17.770  1.00 92.47           H
ATOM   4290  HN  ALA A 281      -8.089  -6.831  17.433  1.00 92.47           H
ATOM   4291  N   TYR A 282     -10.926  -6.266  18.799  1.00 90.77           N
ATOM   4292  CA  TYR A 282     -12.314  -6.367  19.216  1.00 90.77           C
ATOM   4293  C   TYR A 282     -12.456  -7.284  20.432  1.00 90.77           C
ATOM   4294  O   TYR A 282     -13.122  -6.933  21.405  1.00 90.77           O
ATOM   4295  HA  TYR A 282     -12.659  -5.367  19.483  1.00 90.77           H
ATOM   4296  CB  TYR A 282     -13.066  -6.984  18.036  1.00 90.77           C
ATOM   4297 1HB  TYR A 282     -12.859  -6.399  17.140  1.00 90.77           H
ATOM   4298 2HB  TYR A 282     -12.679  -7.988  17.857  1.00 90.77           H
ATOM   4299  CG  TYR A 282     -14.581  -7.065  18.235  1.00 90.77           C
ATOM   4300  CD1 TYR A 282     -15.165  -8.258  18.609  1.00 90.77           C
ATOM   4301  HD1 TYR A 282     -14.547  -9.143  18.762  1.00 90.77           H
ATOM   4302  CD2 TYR A 282     -15.363  -5.945  18.042  1.00 90.77           C
ATOM   4303  HD2 TYR A 282     -14.902  -5.002  17.746  1.00 90.77           H
ATOM   4304  CE1 TYR A 282     -16.590  -8.334  18.797  1.00 90.77           C
ATOM   4305  HE1 TYR A 282     -17.064  -9.270  19.093  1.00 90.77           H
ATOM   4306  CE2 TYR A 282     -16.788  -6.021  18.230  1.00 90.77           C
ATOM   4307  HE2 TYR A 282     -17.418  -5.143  18.080  1.00 90.77           H
ATOM   4308  CZ  TYR A 282     -17.332  -7.212  18.599  1.00 90.77           C
ATOM   4309  OH  TYR A 282     -18.678  -7.283  18.776  1.00 90.77           O
ATOM   4310  HH  TYR A 282     -18.936  -8.204  19.071  1.00 90.77           H
ATOM   4311  HN  TYR A 282     -10.639  -6.941  18.120  1.00 90.77           H
ATOM   4312  N   ALA A 283     -11.820  -8.442  20.337  1.00 91.89           N
ATOM   4313  CA  ALA A 283     -12.100  -9.529  21.260  1.00 91.89           C
ATOM   4314  C   ALA A 283     -11.059  -9.522  22.381  1.00 91.89           C
ATOM   4315  O   ALA A 283     -11.282 -10.098  23.444  1.00 91.89           O
ATOM   4316  HA  ALA A 283     -13.086  -9.352  21.691  1.00 91.89           H
ATOM   4317  CB  ALA A 283     -12.126 -10.854  20.496  1.00 91.89           C
ATOM   4318 1HB  ALA A 283     -12.902 -10.817  19.732  1.00 91.89           H
ATOM   4319 2HB  ALA A 283     -11.158 -11.020  20.024  1.00 91.89           H
ATOM   4320 3HB  ALA A 283     -12.337 -11.669  21.189  1.00 91.89           H
ATOM   4321  HN  ALA A 283     -11.124  -8.643  19.647  1.00 91.89           H
ATOM   4322  N   MET A 284      -9.943  -8.864  22.104  1.00 90.32           N
ATOM   4323  CA  MET A 284      -8.853  -8.802  23.063  1.00 90.32           C
ATOM   4324  C   MET A 284      -8.537 -10.190  23.624  1.00 90.32           C
ATOM   4325  O   MET A 284      -8.450 -10.368  24.838  1.00 90.32           O
ATOM   4326  HA  MET A 284      -7.995  -8.423  22.508  1.00 90.32           H
ATOM   4327  CB  MET A 284      -9.233  -7.863  24.209  1.00 90.32           C
ATOM   4328 1HB  MET A 284     -10.144  -8.221  24.690  1.00 90.32           H
ATOM   4329 2HB  MET A 284      -8.449  -7.870  24.966  1.00 90.32           H
ATOM   4330  CG  MET A 284      -9.445  -6.436  23.701  1.00 90.32           C
ATOM   4331 1HG  MET A 284      -8.495  -6.011  23.378  1.00 90.32           H
ATOM   4332 2HG  MET A 284     -10.103  -6.444  22.831  1.00 90.32           H
ATOM   4333  SD  MET A 284     -10.156  -5.427  24.991  1.00 90.32           S
ATOM   4334  CE  MET A 284     -11.868  -5.913  24.856  1.00 90.32           C
ATOM   4335 1HE  MET A 284     -12.235  -5.677  23.857  1.00 90.32           H
ATOM   4336 2HE  MET A 284     -11.957  -6.985  25.032  1.00 90.32           H
ATOM   4337 3HE  MET A 284     -12.459  -5.373  25.596  1.00 90.32           H
ATOM   4338  HN  MET A 284      -9.777  -8.380  21.245  1.00 90.32           H
ATOM   4339  N   PHE A 285      -8.373 -11.139  22.713  1.00 91.33           N
ATOM   4340  CA  PHE A 285      -8.252 -12.534  23.099  1.00 91.33           C
ATOM   4341  C   PHE A 285      -6.787 -12.917  23.319  1.00 91.33           C
ATOM   4342  O   PHE A 285      -6.496 -13.958  23.905  1.00 91.33           O
ATOM   4343  HA  PHE A 285      -8.803 -12.661  24.031  1.00 91.33           H
ATOM   4344  CB  PHE A 285      -8.817 -13.367  21.946  1.00 91.33           C
ATOM   4345 1HB  PHE A 285      -8.968 -14.390  22.291  1.00 91.33           H
ATOM   4346 2HB  PHE A 285      -9.796 -12.975  21.673  1.00 91.33           H
ATOM   4347  CG  PHE A 285      -7.927 -13.391  20.701  1.00 91.33           C
ATOM   4348  CD1 PHE A 285      -8.094 -12.454  19.729  1.00 91.33           C
ATOM   4349  HD1 PHE A 285      -8.861 -11.687  19.837  1.00 91.33           H
ATOM   4350  CD2 PHE A 285      -6.971 -14.348  20.567  1.00 91.33           C
ATOM   4351  HD2 PHE A 285      -6.837 -15.098  21.346  1.00 91.33           H
ATOM   4352  CE1 PHE A 285      -7.269 -12.476  18.574  1.00 91.33           C
ATOM   4353  HE1 PHE A 285      -7.402 -11.726  17.795  1.00 91.33           H
ATOM   4354  CE2 PHE A 285      -6.145 -14.369  19.412  1.00 91.33           C
ATOM   4355  HE2 PHE A 285      -5.378 -15.136  19.304  1.00 91.33           H
ATOM   4356  CZ  PHE A 285      -6.312 -13.433  18.439  1.00 91.33           C
ATOM   4357  HZ  PHE A 285      -5.678 -13.450  17.553  1.00 91.33           H
ATOM   4358  HN  PHE A 285      -8.324 -10.966  21.729  1.00 91.33           H
ATOM   4359  N   ILE A 286      -5.904 -12.054  22.838  1.00 92.02           N
ATOM   4360  CA  ILE A 286      -4.477 -12.276  22.998  1.00 92.02           C
ATOM   4361  C   ILE A 286      -4.018 -11.676  24.329  1.00 92.02           C
ATOM   4362  O   ILE A 286      -3.618 -10.515  24.385  1.00 92.02           O
ATOM   4363  HA  ILE A 286      -4.316 -13.353  23.031  1.00 92.02           H
ATOM   4364  CB  ILE A 286      -3.713 -11.740  21.786  1.00 92.02           C
ATOM   4365  HB  ILE A 286      -3.860 -10.661  21.739  1.00 92.02           H
ATOM   4366  CG1 ILE A 286      -4.265 -12.328  20.486  1.00 92.02           C
ATOM   4367 1HG1 ILE A 286      -4.024 -13.390  20.432  1.00 92.02           H
ATOM   4368 2HG1 ILE A 286      -5.352 -12.247  20.478  1.00 92.02           H
ATOM   4369  CG2 ILE A 286      -2.210 -11.984  21.933  1.00 92.02           C
ATOM   4370 1HG2 ILE A 286      -1.845 -11.479  22.828  1.00 92.02           H
ATOM   4371 2HG2 ILE A 286      -2.023 -13.055  22.019  1.00 92.02           H
ATOM   4372 3HG2 ILE A 286      -1.691 -11.594  21.058  1.00 92.02           H
ATOM   4373  CD1 ILE A 286      -3.685 -11.605  19.268  1.00 92.02           C
ATOM   4374 1HD1 ILE A 286      -3.949 -10.549  19.313  1.00 92.02           H
ATOM   4375 2HD1 ILE A 286      -2.600 -11.710  19.266  1.00 92.02           H
ATOM   4376 3HD1 ILE A 286      -4.094 -12.043  18.357  1.00 92.02           H
ATOM   4377  HN  ILE A 286      -6.150 -11.217  22.348  1.00 92.02           H
ATOM   4378  N   SER A 287      -4.091 -12.497  25.367  1.00 90.21           N
ATOM   4379  CA  SER A 287      -3.671 -12.068  26.690  1.00 90.21           C
ATOM   4380  C   SER A 287      -2.215 -12.469  26.933  1.00 90.21           C
ATOM   4381  O   SER A 287      -1.560 -11.932  27.825  1.00 90.21           O
ATOM   4382  HA  SER A 287      -3.774 -10.983  26.688  1.00 90.21           H
ATOM   4383  CB  SER A 287      -4.573 -12.662  27.774  1.00 90.21           C
ATOM   4384 1HB  SER A 287      -4.241 -12.315  28.752  1.00 90.21           H
ATOM   4385 2HB  SER A 287      -5.592 -12.301  27.636  1.00 90.21           H
ATOM   4386  OG  SER A 287      -4.568 -14.087  27.750  1.00 90.21           O
ATOM   4387  HG  SER A 287      -5.183 -14.443  28.454  1.00 90.21           H
ATOM   4388  HN  SER A 287      -4.428 -13.436  25.315  1.00 90.21           H
ATOM   4389  N   ASN A 288      -1.751 -13.410  26.123  1.00 92.59           N
ATOM   4390  CA  ASN A 288      -0.435 -13.990  26.328  1.00 92.59           C
ATOM   4391  C   ASN A 288       0.621 -13.090  25.683  1.00 92.59           C
ATOM   4392  O   ASN A 288       0.550 -12.801  24.489  1.00 92.59           O
ATOM   4393  HA  ASN A 288      -0.317 -14.062  27.409  1.00 92.59           H
ATOM   4394  CB  ASN A 288      -0.336 -15.373  25.680  1.00 92.59           C
ATOM   4395 1HB  ASN A 288      -1.175 -15.990  26.002  1.00 92.59           H
ATOM   4396 2HB  ASN A 288      -0.408 -15.277  24.597  1.00 92.59           H
ATOM   4397  CG  ASN A 288       0.980 -16.059  26.050  1.00 92.59           C
ATOM   4398  OD1 ASN A 288       2.061 -15.520  25.880  1.00 92.59           O
ATOM   4399  ND2 ASN A 288       0.830 -17.277  26.565  1.00 92.59           N
ATOM   4400 1HD2 ASN A 288      -0.086 -17.662  26.678  1.00 92.59           H
ATOM   4401 2HD2 ASN A 288       1.632 -17.807  26.838  1.00 92.59           H
ATOM   4402  HN  ASN A 288      -2.257 -13.774  25.342  1.00 92.59           H
ATOM   4403  N   CYS A 289       1.576 -12.672  26.501  1.00 91.69           N
ATOM   4404  CA  CYS A 289       2.569 -11.707  26.060  1.00 91.69           C
ATOM   4405  C   CYS A 289       3.445 -12.372  24.997  1.00 91.69           C
ATOM   4406  O   CYS A 289       3.846 -11.730  24.027  1.00 91.69           O
ATOM   4407  HA  CYS A 289       2.022 -10.864  25.639  1.00 91.69           H
ATOM   4408  CB  CYS A 289       3.398 -11.174  27.231  1.00 91.69           C
ATOM   4409 1HB  CYS A 289       2.744 -10.710  27.969  1.00 91.69           H
ATOM   4410 2HB  CYS A 289       3.909 -11.998  27.730  1.00 91.69           H
ATOM   4411  SG  CYS A 289       4.622  -9.955  26.627  1.00 91.69           S
ATOM   4412  HN  CYS A 289       1.676 -12.980  27.447  1.00 91.69           H
ATOM   4413  N   ALA A 290       3.717 -13.651  25.214  1.00 93.10           N
ATOM   4414  CA  ALA A 290       4.592 -14.392  24.322  1.00 93.10           C
ATOM   4415  C   ALA A 290       3.960 -14.453  22.930  1.00 93.10           C
ATOM   4416  O   ALA A 290       4.634 -14.221  21.928  1.00 93.10           O
ATOM   4417  HA  ALA A 290       5.537 -13.853  24.259  1.00 93.10           H
ATOM   4418  CB  ALA A 290       4.855 -15.782  24.904  1.00 93.10           C
ATOM   4419 1HB  ALA A 290       5.331 -15.683  25.880  1.00 93.10           H
ATOM   4420 2HB  ALA A 290       3.911 -16.316  25.013  1.00 93.10           H
ATOM   4421 3HB  ALA A 290       5.512 -16.338  24.234  1.00 93.10           H
ATOM   4422  HN  ALA A 290       3.351 -14.177  25.982  1.00 93.10           H
ATOM   4423  N   VAL A 291       2.673 -14.768  22.912  1.00 93.93           N
ATOM   4424  CA  VAL A 291       1.939 -14.848  21.661  1.00 93.93           C
ATOM   4425  C   VAL A 291       1.908 -13.466  21.003  1.00 93.93           C
ATOM   4426  O   VAL A 291       2.115 -13.345  19.797  1.00 93.93           O
ATOM   4427  HA  VAL A 291       2.476 -15.535  21.008  1.00 93.93           H
ATOM   4428  CB  VAL A 291       0.543 -15.423  21.909  1.00 93.93           C
ATOM   4429  HB  VAL A 291       0.033 -14.771  22.618  1.00 93.93           H
ATOM   4430  CG1 VAL A 291      -0.278 -15.445  20.618  1.00 93.93           C
ATOM   4431 1HG1 VAL A 291      -0.381 -14.430  20.235  1.00 93.93           H
ATOM   4432 2HG1 VAL A 291       0.228 -16.064  19.876  1.00 93.93           H
ATOM   4433 3HG1 VAL A 291      -1.265 -15.859  20.822  1.00 93.93           H
ATOM   4434  CG2 VAL A 291       0.627 -16.819  22.530  1.00 93.93           C
ATOM   4435 1HG2 VAL A 291       1.165 -17.485  21.854  1.00 93.93           H
ATOM   4436 2HG2 VAL A 291       1.156 -16.762  23.481  1.00 93.93           H
ATOM   4437 3HG2 VAL A 291      -0.379 -17.204  22.695  1.00 93.93           H
ATOM   4438  HN  VAL A 291       2.134 -14.965  23.731  1.00 93.93           H
ATOM   4439  N   SER A 292       1.649 -12.460  21.826  1.00 93.30           N
ATOM   4440  CA  SER A 292       1.544 -11.098  21.332  1.00 93.30           C
ATOM   4441  C   SER A 292       2.866 -10.669  20.693  1.00 93.30           C
ATOM   4442  O   SER A 292       2.874 -10.047  19.632  1.00 93.30           O
ATOM   4443  HA  SER A 292       0.749 -11.123  20.586  1.00 93.30           H
ATOM   4444  CB  SER A 292       1.158 -10.133  22.455  1.00 93.30           C
ATOM   4445 1HB  SER A 292       0.286 -10.520  22.982  1.00 93.30           H
ATOM   4446 2HB  SER A 292       1.970 -10.078  23.180  1.00 93.30           H
ATOM   4447  OG  SER A 292       0.874  -8.827  21.962  1.00 93.30           O
ATOM   4448  HG  SER A 292      -0.002  -8.827  21.479  1.00 93.30           H
ATOM   4449  HN  SER A 292       1.513 -12.564  22.811  1.00 93.30           H
ATOM   4450  N   THR A 293       3.952 -11.017  21.368  1.00 93.24           N
ATOM   4451  CA  THR A 293       5.276 -10.648  20.896  1.00 93.24           C
ATOM   4452  C   THR A 293       5.536 -11.246  19.512  1.00 93.24           C
ATOM   4453  O   THR A 293       6.013 -10.556  18.613  1.00 93.24           O
ATOM   4454  HA  THR A 293       5.312  -9.564  20.788  1.00 93.24           H
ATOM   4455  CB  THR A 293       6.294 -11.089  21.950  1.00 93.24           C
ATOM   4456  HB  THR A 293       6.275 -12.172  22.079  1.00 93.24           H
ATOM   4457  OG1 THR A 293       5.952 -10.326  23.104  1.00 93.24           O
ATOM   4458  HG1 THR A 293       5.452 -10.897  23.756  1.00 93.24           H
ATOM   4459  CG2 THR A 293       7.717 -10.640  21.614  1.00 93.24           C
ATOM   4460 1HG2 THR A 293       7.750  -9.553  21.552  1.00 93.24           H
ATOM   4461 2HG2 THR A 293       8.017 -11.068  20.658  1.00 93.24           H
ATOM   4462 3HG2 THR A 293       8.399 -10.980  22.394  1.00 93.24           H
ATOM   4463  HN  THR A 293       3.938 -11.541  22.219  1.00 93.24           H
ATOM   4464  N   ASN A 294       5.210 -12.524  19.385  1.00 94.32           N
ATOM   4465  CA  ASN A 294       5.460 -13.240  18.146  1.00 94.32           C
ATOM   4466  C   ASN A 294       4.606 -12.635  17.030  1.00 94.32           C
ATOM   4467  O   ASN A 294       5.056 -12.521  15.891  1.00 94.32           O
ATOM   4468  HA  ASN A 294       6.529 -13.127  17.960  1.00 94.32           H
ATOM   4469  CB  ASN A 294       5.087 -14.718  18.278  1.00 94.32           C
ATOM   4470 1HB  ASN A 294       4.105 -14.809  18.744  1.00 94.32           H
ATOM   4471 2HB  ASN A 294       5.013 -15.169  17.289  1.00 94.32           H
ATOM   4472  CG  ASN A 294       6.124 -15.473  19.112  1.00 94.32           C
ATOM   4473  OD1 ASN A 294       7.247 -15.033  19.301  1.00 94.32           O
ATOM   4474  ND2 ASN A 294       5.687 -16.631  19.600  1.00 94.32           N
ATOM   4475 1HD2 ASN A 294       4.754 -16.934  19.408  1.00 94.32           H
ATOM   4476 2HD2 ASN A 294       6.292 -17.198  20.159  1.00 94.32           H
ATOM   4477  HN  ASN A 294       4.783 -13.067  20.108  1.00 94.32           H
ATOM   4478  N   ILE A 295       3.388 -12.263  17.397  1.00 93.86           N
ATOM   4479  CA  ILE A 295       2.450 -11.716  16.431  1.00 93.86           C
ATOM   4480  C   ILE A 295       2.986 -10.383  15.905  1.00 93.86           C
ATOM   4481  O   ILE A 295       2.886 -10.098  14.712  1.00 93.86           O
ATOM   4482  HA  ILE A 295       2.392 -12.418  15.599  1.00 93.86           H
ATOM   4483  CB  ILE A 295       1.050 -11.619  17.040  1.00 93.86           C
ATOM   4484  HB  ILE A 295       1.144 -11.225  18.052  1.00 93.86           H
ATOM   4485  CG1 ILE A 295       0.403 -13.001  17.152  1.00 93.86           C
ATOM   4486 1HG1 ILE A 295       0.176 -13.381  16.156  1.00 93.86           H
ATOM   4487 2HG1 ILE A 295       1.106 -13.699  17.607  1.00 93.86           H
ATOM   4488  CG2 ILE A 295       0.177 -10.640  16.253  1.00 93.86           C
ATOM   4489 1HG2 ILE A 295       0.634  -9.650  16.270  1.00 93.86           H
ATOM   4490 2HG2 ILE A 295       0.086 -10.981  15.222  1.00 93.86           H
ATOM   4491 3HG2 ILE A 295      -0.813 -10.590  16.707  1.00 93.86           H
ATOM   4492  CD1 ILE A 295      -0.877 -12.941  17.987  1.00 93.86           C
ATOM   4493 1HD1 ILE A 295      -0.642 -12.584  18.989  1.00 93.86           H
ATOM   4494 2HD1 ILE A 295      -1.587 -12.261  17.515  1.00 93.86           H
ATOM   4495 3HD1 ILE A 295      -1.317 -13.937  18.050  1.00 93.86           H
ATOM   4496  HN  ILE A 295       3.041 -12.330  18.332  1.00 93.86           H
ATOM   4497  N   ASP A 296       3.543  -9.603  16.819  1.00 93.48           N
ATOM   4498  CA  ASP A 296       4.057  -8.290  16.470  1.00 93.48           C
ATOM   4499  C   ASP A 296       5.262  -8.449  15.540  1.00 93.48           C
ATOM   4500  O   ASP A 296       5.425  -7.682  14.593  1.00 93.48           O
ATOM   4501  HA  ASP A 296       3.225  -7.775  15.989  1.00 93.48           H
ATOM   4502  CB  ASP A 296       4.518  -7.530  17.715  1.00 93.48           C
ATOM   4503 1HB  ASP A 296       5.198  -8.153  18.295  1.00 93.48           H
ATOM   4504 2HB  ASP A 296       5.075  -6.641  17.418  1.00 93.48           H
ATOM   4505  CG  ASP A 296       3.325  -7.123  18.582  1.00 93.48           C
ATOM   4506  OD1 ASP A 296       2.205  -7.088  18.027  1.00 93.48           O
ATOM   4507  OD2 ASP A 296       3.559  -6.856  19.781  1.00 93.48           O
ATOM   4508  HN  ASP A 296       3.645  -9.854  17.782  1.00 93.48           H
ATOM   4509  N   ILE A 297       6.075  -9.450  15.844  1.00 94.24           N
ATOM   4510  CA  ILE A 297       7.225  -9.759  15.012  1.00 94.24           C
ATOM   4511  C   ILE A 297       6.745 -10.180  13.622  1.00 94.24           C
ATOM   4512  O   ILE A 297       7.283  -9.729  12.612  1.00 94.24           O
ATOM   4513  HA  ILE A 297       7.811  -8.845  14.913  1.00 94.24           H
ATOM   4514  CB  ILE A 297       8.118 -10.797  15.696  1.00 94.24           C
ATOM   4515  HB  ILE A 297       7.484 -11.607  16.056  1.00 94.24           H
ATOM   4516  CG1 ILE A 297       8.822 -10.197  16.915  1.00 94.24           C
ATOM   4517 1HG1 ILE A 297       9.553  -9.457  16.589  1.00 94.24           H
ATOM   4518 2HG1 ILE A 297       8.096  -9.675  17.538  1.00 94.24           H
ATOM   4519  CG2 ILE A 297       9.110 -11.406  14.703  1.00 94.24           C
ATOM   4520 1HG2 ILE A 297       8.563 -11.892  13.895  1.00 94.24           H
ATOM   4521 2HG2 ILE A 297       9.741 -10.618  14.291  1.00 94.24           H
ATOM   4522 3HG2 ILE A 297       9.732 -12.140  15.215  1.00 94.24           H
ATOM   4523  CD1 ILE A 297       9.519 -11.284  17.735  1.00 94.24           C
ATOM   4524 1HD1 ILE A 297       8.781 -12.009  18.079  1.00 94.24           H
ATOM   4525 2HD1 ILE A 297      10.261 -11.787  17.115  1.00 94.24           H
ATOM   4526 3HD1 ILE A 297      10.011 -10.830  18.595  1.00 94.24           H
ATOM   4527  HN  ILE A 297       5.957 -10.044  16.640  1.00 94.24           H
ATOM   4528  N   CYS A 298       5.738 -11.041  13.614  1.00 94.01           N
ATOM   4529  CA  CYS A 298       5.175 -11.523  12.365  1.00 94.01           C
ATOM   4530  C   CYS A 298       4.695 -10.316  11.557  1.00 94.01           C
ATOM   4531  O   CYS A 298       4.874 -10.267  10.341  1.00 94.01           O
ATOM   4532  HA  CYS A 298       5.976 -12.045  11.841  1.00 94.01           H
ATOM   4533  CB  CYS A 298       4.052 -12.534  12.603  1.00 94.01           C
ATOM   4534 1HB  CYS A 298       3.377 -12.165  13.376  1.00 94.01           H
ATOM   4535 2HB  CYS A 298       3.461 -12.655  11.695  1.00 94.01           H
ATOM   4536  SG  CYS A 298       4.756 -14.146  13.107  1.00 94.01           S
ATOM   4537  HG  CYS A 298       5.053 -13.784  14.353  1.00 94.01           H
ATOM   4538  HN  CYS A 298       5.309 -11.407  14.440  1.00 94.01           H
ATOM   4539  N   PHE A 299       4.093  -9.372  12.265  1.00 93.99           N
ATOM   4540  CA  PHE A 299       3.583  -8.169  11.629  1.00 93.99           C
ATOM   4541  C   PHE A 299       4.703  -7.410  10.915  1.00 93.99           C
ATOM   4542  O   PHE A 299       4.544  -6.999   9.766  1.00 93.99           O
ATOM   4543  HA  PHE A 299       2.835  -8.482  10.899  1.00 93.99           H
ATOM   4544  CB  PHE A 299       3.010  -7.285  12.738  1.00 93.99           C
ATOM   4545 1HB  PHE A 299       2.211  -7.827  13.244  1.00 93.99           H
ATOM   4546 2HB  PHE A 299       3.787  -7.099  13.478  1.00 93.99           H
ATOM   4547  CG  PHE A 299       2.464  -5.944  12.245  1.00 93.99           C
ATOM   4548  CD1 PHE A 299       3.253  -4.837  12.271  1.00 93.99           C
ATOM   4549  HD1 PHE A 299       4.275  -4.905  12.644  1.00 93.99           H
ATOM   4550  CD2 PHE A 299       1.188  -5.858  11.779  1.00 93.99           C
ATOM   4551  HD2 PHE A 299       0.555  -6.745  11.758  1.00 93.99           H
ATOM   4552  CE1 PHE A 299       2.746  -3.592  11.814  1.00 93.99           C
ATOM   4553  HE1 PHE A 299       3.379  -2.705  11.835  1.00 93.99           H
ATOM   4554  CE2 PHE A 299       0.682  -4.613  11.321  1.00 93.99           C
ATOM   4555  HE2 PHE A 299      -0.340  -4.545  10.949  1.00 93.99           H
ATOM   4556  CZ  PHE A 299       1.471  -3.506  11.348  1.00 93.99           C
ATOM   4557  HZ  PHE A 299       1.082  -2.551  10.997  1.00 93.99           H
ATOM   4558  HN  PHE A 299       3.952  -9.419  13.254  1.00 93.99           H
ATOM   4559  N   GLN A 300       5.809  -7.246  11.624  1.00 92.93           N
ATOM   4560  CA  GLN A 300       6.927  -6.479  11.102  1.00 92.93           C
ATOM   4561  C   GLN A 300       7.468  -7.130   9.827  1.00 92.93           C
ATOM   4562  O   GLN A 300       7.750  -6.444   8.846  1.00 92.93           O
ATOM   4563  HA  GLN A 300       6.520  -5.495  10.870  1.00 92.93           H
ATOM   4564  CB  GLN A 300       8.030  -6.331  12.152  1.00 92.93           C
ATOM   4565 1HB  GLN A 300       8.242  -7.302  12.601  1.00 92.93           H
ATOM   4566 2HB  GLN A 300       8.949  -5.993  11.674  1.00 92.93           H
ATOM   4567  CG  GLN A 300       7.619  -5.338  13.241  1.00 92.93           C
ATOM   4568 1HG  GLN A 300       7.441  -4.359  12.797  1.00 92.93           H
ATOM   4569 2HG  GLN A 300       6.681  -5.658  13.695  1.00 92.93           H
ATOM   4570  CD  GLN A 300       8.701  -5.227  14.318  1.00 92.93           C
ATOM   4571  OE1 GLN A 300       9.735  -5.873  14.264  1.00 92.93           O
ATOM   4572  NE2 GLN A 300       8.406  -4.376  15.296  1.00 92.93           N
ATOM   4573 1HE2 GLN A 300       7.539  -3.877  15.280  1.00 92.93           H
ATOM   4574 2HE2 GLN A 300       9.051  -4.234  16.047  1.00 92.93           H
ATOM   4575  HN  GLN A 300       5.949  -7.626  12.539  1.00 92.93           H
ATOM   4576  N   VAL A 301       7.597  -8.448   9.883  1.00 93.55           N
ATOM   4577  CA  VAL A 301       8.168  -9.192   8.773  1.00 93.55           C
ATOM   4578  C   VAL A 301       7.260  -9.052   7.550  1.00 93.55           C
ATOM   4579  O   VAL A 301       7.715  -8.662   6.476  1.00 93.55           O
ATOM   4580  HA  VAL A 301       9.137  -8.747   8.543  1.00 93.55           H
ATOM   4581  CB  VAL A 301       8.400 -10.648   9.183  1.00 93.55           C
ATOM   4582  HB  VAL A 301       7.454 -11.047   9.550  1.00 93.55           H
ATOM   4583  CG1 VAL A 301       8.832 -11.492   7.983  1.00 93.55           C
ATOM   4584 1HG1 VAL A 301       8.055 -11.464   7.219  1.00 93.55           H
ATOM   4585 2HG1 VAL A 301       9.760 -11.093   7.573  1.00 93.55           H
ATOM   4586 3HG1 VAL A 301       8.990 -12.523   8.302  1.00 93.55           H
ATOM   4587  CG2 VAL A 301       9.422 -10.742  10.317  1.00 93.55           C
ATOM   4588 1HG2 VAL A 301      10.370 -10.317   9.988  1.00 93.55           H
ATOM   4589 2HG2 VAL A 301       9.057 -10.189  11.183  1.00 93.55           H
ATOM   4590 3HG2 VAL A 301       9.568 -11.788  10.589  1.00 93.55           H
ATOM   4591  HN  VAL A 301       7.319  -9.004  10.666  1.00 93.55           H
ATOM   4592  N   THR A 302       5.992  -9.378   7.753  1.00 92.41           N
ATOM   4593  CA  THR A 302       5.043  -9.415   6.654  1.00 92.41           C
ATOM   4594  C   THR A 302       4.844  -8.013   6.074  1.00 92.41           C
ATOM   4595  O   THR A 302       4.632  -7.858   4.873  1.00 92.41           O
ATOM   4596  HA  THR A 302       5.461 -10.032   5.859  1.00 92.41           H
ATOM   4597  CB  THR A 302       3.749 -10.049   7.167  1.00 92.41           C
ATOM   4598  HB  THR A 302       3.001 -10.103   6.376  1.00 92.41           H
ATOM   4599  OG1 THR A 302       3.396  -9.253   8.295  1.00 92.41           O
ATOM   4600  HG1 THR A 302       3.740  -9.676   9.133  1.00 92.41           H
ATOM   4601  CG2 THR A 302       3.973 -11.445   7.752  1.00 92.41           C
ATOM   4602 1HG2 THR A 302       4.670 -11.382   8.587  1.00 92.41           H
ATOM   4603 2HG2 THR A 302       4.386 -12.099   6.983  1.00 92.41           H
ATOM   4604 3HG2 THR A 302       3.023 -11.850   8.101  1.00 92.41           H
ATOM   4605  HN  THR A 302       5.612  -9.614   8.648  1.00 92.41           H
ATOM   4606  N   GLN A 303       4.919  -7.026   6.956  1.00 91.03           N
ATOM   4607  CA  GLN A 303       4.787  -5.640   6.542  1.00 91.03           C
ATOM   4608  C   GLN A 303       5.905  -5.269   5.565  1.00 91.03           C
ATOM   4609  O   GLN A 303       5.662  -4.602   4.561  1.00 91.03           O
ATOM   4610  HA  GLN A 303       3.822  -5.578   6.039  1.00 91.03           H
ATOM   4611  CB  GLN A 303       4.784  -4.704   7.752  1.00 91.03           C
ATOM   4612 1HB  GLN A 303       3.971  -4.977   8.425  1.00 91.03           H
ATOM   4613 2HB  GLN A 303       5.713  -4.821   8.310  1.00 91.03           H
ATOM   4614  CG  GLN A 303       4.625  -3.246   7.316  1.00 91.03           C
ATOM   4615 1HG  GLN A 303       5.473  -2.953   6.698  1.00 91.03           H
ATOM   4616 2HG  GLN A 303       3.731  -3.141   6.702  1.00 91.03           H
ATOM   4617  CD  GLN A 303       4.527  -2.319   8.530  1.00 91.03           C
ATOM   4618  OE1 GLN A 303       5.485  -2.094   9.250  1.00 91.03           O
ATOM   4619  NE2 GLN A 303       3.318  -1.795   8.714  1.00 91.03           N
ATOM   4620 1HE2 GLN A 303       2.574  -2.021   8.085  1.00 91.03           H
ATOM   4621 2HE2 GLN A 303       3.154  -1.176   9.482  1.00 91.03           H
ATOM   4622  HN  GLN A 303       5.067  -7.162   7.936  1.00 91.03           H
ATOM   4623  N   THR A 304       7.108  -5.718   5.894  1.00 90.79           N
ATOM   4624  CA  THR A 304       8.276  -5.380   5.100  1.00 90.79           C
ATOM   4625  C   THR A 304       8.180  -6.016   3.712  1.00 90.79           C
ATOM   4626  O   THR A 304       8.590  -5.415   2.719  1.00 90.79           O
ATOM   4627  HA  THR A 304       8.293  -4.299   4.955  1.00 90.79           H
ATOM   4628  CB  THR A 304       9.520  -5.810   5.880  1.00 90.79           C
ATOM   4629  HB  THR A 304       9.576  -6.895   5.956  1.00 90.79           H
ATOM   4630  OG1 THR A 304       9.411  -5.111   7.118  1.00 90.79           O
ATOM   4631  HG1 THR A 304       8.989  -5.700   7.807  1.00 90.79           H
ATOM   4632  CG2 THR A 304      10.813  -5.274   5.263  1.00 90.79           C
ATOM   4633 1HG2 THR A 304      10.785  -4.185   5.249  1.00 90.79           H
ATOM   4634 2HG2 THR A 304      10.911  -5.648   4.244  1.00 90.79           H
ATOM   4635 3HG2 THR A 304      11.665  -5.608   5.856  1.00 90.79           H
ATOM   4636  HN  THR A 304       7.290  -6.302   6.685  1.00 90.79           H
ATOM   4637  N   ILE A 305       7.637  -7.224   3.686  1.00 89.95           N
ATOM   4638  CA  ILE A 305       7.427  -7.924   2.430  1.00 89.95           C
ATOM   4639  C   ILE A 305       6.425  -7.144   1.577  1.00 89.95           C
ATOM   4640  O   ILE A 305       6.589  -7.036   0.363  1.00 89.95           O
ATOM   4641  HA  ILE A 305       8.382  -7.947   1.905  1.00 89.95           H
ATOM   4642  CB  ILE A 305       7.017  -9.376   2.687  1.00 89.95           C
ATOM   4643  HB  ILE A 305       6.167  -9.375   3.370  1.00 89.95           H
ATOM   4644  CG1 ILE A 305       8.145 -10.151   3.371  1.00 89.95           C
ATOM   4645 1HG1 ILE A 305       8.952 -10.329   2.660  1.00 89.95           H
ATOM   4646 2HG1 ILE A 305       8.561  -9.554   4.183  1.00 89.95           H
ATOM   4647  CG2 ILE A 305       6.558 -10.053   1.395  1.00 89.95           C
ATOM   4648 1HG2 ILE A 305       5.702  -9.515   0.987  1.00 89.95           H
ATOM   4649 2HG2 ILE A 305       7.372 -10.043   0.670  1.00 89.95           H
ATOM   4650 3HG2 ILE A 305       6.272 -11.083   1.606  1.00 89.95           H
ATOM   4651  CD1 ILE A 305       7.638 -11.486   3.920  1.00 89.95           C
ATOM   4652 1HD1 ILE A 305       6.848 -11.303   4.649  1.00 89.95           H
ATOM   4653 2HD1 ILE A 305       7.245 -12.090   3.102  1.00 89.95           H
ATOM   4654 3HD1 ILE A 305       8.459 -12.017   4.401  1.00 89.95           H
ATOM   4655  HN  ILE A 305       7.343  -7.723   4.502  1.00 89.95           H
ATOM   4656  N   ALA A 306       5.408  -6.620   2.247  1.00 87.13           N
ATOM   4657  CA  ALA A 306       4.351  -5.900   1.559  1.00 87.13           C
ATOM   4658  C   ALA A 306       4.933  -4.640   0.915  1.00 87.13           C
ATOM   4659  O   ALA A 306       4.503  -4.234  -0.163  1.00 87.13           O
ATOM   4660  HA  ALA A 306       3.961  -6.550   0.776  1.00 87.13           H
ATOM   4661  CB  ALA A 306       3.224  -5.583   2.544  1.00 87.13           C
ATOM   4662 1HB  ALA A 306       2.825  -6.513   2.951  1.00 87.13           H
ATOM   4663 2HB  ALA A 306       3.613  -4.969   3.356  1.00 87.13           H
ATOM   4664 3HB  ALA A 306       2.430  -5.043   2.028  1.00 87.13           H
ATOM   4665  HN  ALA A 306       5.302  -6.682   3.239  1.00 87.13           H
ATOM   4666  N   PHE A 307       5.903  -4.056   1.604  1.00 87.75           N
ATOM   4667  CA  PHE A 307       6.504  -2.815   1.146  1.00 87.75           C
ATOM   4668  C   PHE A 307       7.357  -3.049  -0.103  1.00 87.75           C
ATOM   4669  O   PHE A 307       7.432  -2.188  -0.978  1.00 87.75           O
ATOM   4670  HA  PHE A 307       5.691  -2.131   0.905  1.00 87.75           H
ATOM   4671  CB  PHE A 307       7.403  -2.309   2.276  1.00 87.75           C
ATOM   4672 1HB  PHE A 307       8.059  -3.119   2.595  1.00 87.75           H
ATOM   4673 2HB  PHE A 307       8.042  -1.515   1.890  1.00 87.75           H
ATOM   4674  CG  PHE A 307       6.638  -1.784   3.492  1.00 87.75           C
ATOM   4675  CD1 PHE A 307       5.278  -1.773   3.487  1.00 87.75           C
ATOM   4676  HD1 PHE A 307       4.733  -2.140   2.617  1.00 87.75           H
ATOM   4677  CD2 PHE A 307       7.317  -1.326   4.577  1.00 87.75           C
ATOM   4678  HD2 PHE A 307       8.407  -1.334   4.581  1.00 87.75           H
ATOM   4679  CE1 PHE A 307       4.567  -1.285   4.615  1.00 87.75           C
ATOM   4680  HE1 PHE A 307       3.477  -1.277   4.611  1.00 87.75           H
ATOM   4681  CE2 PHE A 307       6.607  -0.838   5.706  1.00 87.75           C
ATOM   4682  HE2 PHE A 307       7.152  -0.472   6.576  1.00 87.75           H
ATOM   4683  CZ  PHE A 307       5.247  -0.828   5.701  1.00 87.75           C
ATOM   4684  HZ  PHE A 307       4.702  -0.454   6.567  1.00 87.75           H
ATOM   4685  HN  PHE A 307       6.275  -4.415   2.460  1.00 87.75           H
ATOM   4686  N   PHE A 308       7.980  -4.218  -0.145  1.00 85.20           N
ATOM   4687  CA  PHE A 308       8.799  -4.589  -1.287  1.00 85.20           C
ATOM   4688  C   PHE A 308       7.970  -4.607  -2.573  1.00 85.20           C
ATOM   4689  O   PHE A 308       8.510  -4.441  -3.665  1.00 85.20           O
ATOM   4690  HA  PHE A 308       9.587  -3.842  -1.375  1.00 85.20           H
ATOM   4691  CB  PHE A 308       9.331  -5.998  -1.016  1.00 85.20           C
ATOM   4692 1HB  PHE A 308       8.750  -6.446  -0.210  1.00 85.20           H
ATOM   4693 2HB  PHE A 308       9.172  -6.611  -1.903  1.00 85.20           H
ATOM   4694  CG  PHE A 308      10.814  -6.042  -0.643  1.00 85.20           C
ATOM   4695  CD1 PHE A 308      11.762  -5.950  -1.613  1.00 85.20           C
ATOM   4696  HD1 PHE A 308      11.466  -5.846  -2.657  1.00 85.20           H
ATOM   4697  CD2 PHE A 308      11.184  -6.172   0.659  1.00 85.20           C
ATOM   4698  HD2 PHE A 308      10.423  -6.245   1.437  1.00 85.20           H
ATOM   4699  CE1 PHE A 308      13.139  -5.991  -1.267  1.00 85.20           C
ATOM   4700  HE1 PHE A 308      13.899  -5.918  -2.045  1.00 85.20           H
ATOM   4701  CE2 PHE A 308      12.560  -6.213   1.006  1.00 85.20           C
ATOM   4702  HE2 PHE A 308      12.857  -6.318   2.049  1.00 85.20           H
ATOM   4703  CZ  PHE A 308      13.509  -6.122   0.035  1.00 85.20           C
ATOM   4704  HZ  PHE A 308      14.565  -6.153   0.301  1.00 85.20           H
ATOM   4705  HN  PHE A 308       7.932  -4.904   0.581  1.00 85.20           H
ATOM   4706  N   HIS A 309       6.672  -4.811  -2.400  1.00 78.66           N
ATOM   4707  CA  HIS A 309       5.771  -4.897  -3.536  1.00 78.66           C
ATOM   4708  C   HIS A 309       5.801  -3.581  -4.316  1.00 78.66           C
ATOM   4709  O   HIS A 309       5.721  -3.580  -5.543  1.00 78.66           O
ATOM   4710  HA  HIS A 309       6.147  -5.696  -4.174  1.00 78.66           H
ATOM   4711  CB  HIS A 309       4.362  -5.285  -3.083  1.00 78.66           C
ATOM   4712 1HB  HIS A 309       4.421  -6.198  -2.489  1.00 78.66           H
ATOM   4713 2HB  HIS A 309       3.973  -4.505  -2.430  1.00 78.66           H
ATOM   4714  CG  HIS A 309       3.390  -5.502  -4.218  1.00 78.66           C
ATOM   4715  ND1 HIS A 309       2.626  -4.481  -4.757  1.00 78.66           N
ATOM   4716  HD1 HIS A 309       2.637  -3.526  -4.463  1.00 78.66           H
ATOM   4717  CD2 HIS A 309       3.066  -6.632  -4.911  1.00 78.66           C
ATOM   4718  HD2 HIS A 309       3.485  -7.624  -4.743  1.00 78.66           H
ATOM   4719  CE1 HIS A 309       1.880  -4.986  -5.729  1.00 78.66           C
ATOM   4720  HE1 HIS A 309       1.172  -4.432  -6.345  1.00 78.66           H
ATOM   4721  NE2 HIS A 309       2.153  -6.319  -5.822  1.00 78.66           N
ATOM   4722  HN  HIS A 309       6.237  -4.916  -1.506  1.00 78.66           H
ATOM   4723  N   SER A 310       5.916  -2.491  -3.571  1.00 77.31           N
ATOM   4724  CA  SER A 310       5.903  -1.169  -4.173  1.00 77.31           C
ATOM   4725  C   SER A 310       7.143  -0.980  -5.049  1.00 77.31           C
ATOM   4726  O   SER A 310       7.174  -0.098  -5.906  1.00 77.31           O
ATOM   4727  HA  SER A 310       4.998  -1.136  -4.779  1.00 77.31           H
ATOM   4728  CB  SER A 310       5.839  -0.077  -3.102  1.00 77.31           C
ATOM   4729 1HB  SER A 310       6.586  -0.277  -2.335  1.00 77.31           H
ATOM   4730 2HB  SER A 310       6.091   0.885  -3.549  1.00 77.31           H
ATOM   4731  OG  SER A 310       4.550   0.004  -2.499  1.00 77.31           O
ATOM   4732  HG  SER A 310       3.950   0.583  -3.051  1.00 77.31           H
ATOM   4733  HN  SER A 310       6.017  -2.502  -2.576  1.00 77.31           H
ATOM   4734  N   CYS A 311       8.136  -1.823  -4.804  1.00 81.85           N
ATOM   4735  CA  CYS A 311       9.369  -1.770  -5.570  1.00 81.85           C
ATOM   4736  C   CYS A 311       9.207  -2.662  -6.803  1.00 81.85           C
ATOM   4737  O   CYS A 311       9.874  -2.455  -7.815  1.00 81.85           O
ATOM   4738  HA  CYS A 311       9.512  -0.730  -5.861  1.00 81.85           H
ATOM   4739  CB  CYS A 311      10.578  -2.178  -4.725  1.00 81.85           C
ATOM   4740 1HB  CYS A 311      10.484  -3.221  -4.420  1.00 81.85           H
ATOM   4741 2HB  CYS A 311      11.489  -2.101  -5.319  1.00 81.85           H
ATOM   4742  SG  CYS A 311      10.701  -1.104  -3.249  1.00 81.85           S
ATOM   4743  HG  CYS A 311      12.028  -1.018  -3.250  1.00 81.85           H
ATOM   4744  HN  CYS A 311       8.107  -2.531  -4.098  1.00 81.85           H
ATOM   4745  N   LEU A 312       8.317  -3.636  -6.677  1.00 79.47           N
ATOM   4746  CA  LEU A 312       8.174  -4.656  -7.701  1.00 79.47           C
ATOM   4747  C   LEU A 312       7.296  -4.119  -8.832  1.00 79.47           C
ATOM   4748  O   LEU A 312       7.403  -4.566  -9.973  1.00 79.47           O
ATOM   4749  HA  LEU A 312       9.167  -4.859  -8.101  1.00 79.47           H
ATOM   4750  CB  LEU A 312       7.659  -5.961  -7.089  1.00 79.47           C
ATOM   4751 1HB  LEU A 312       6.761  -5.738  -6.511  1.00 79.47           H
ATOM   4752 2HB  LEU A 312       7.360  -6.626  -7.899  1.00 79.47           H
ATOM   4753  CG  LEU A 312       8.639  -6.712  -6.186  1.00 79.47           C
ATOM   4754  HG  LEU A 312       8.972  -6.031  -5.402  1.00 79.47           H
ATOM   4755  CD1 LEU A 312       7.955  -7.894  -5.497  1.00 79.47           C
ATOM   4756 1HD1 LEU A 312       7.128  -7.531  -4.888  1.00 79.47           H
ATOM   4757 2HD1 LEU A 312       7.576  -8.584  -6.251  1.00 79.47           H
ATOM   4758 3HD1 LEU A 312       8.675  -8.410  -4.861  1.00 79.47           H
ATOM   4759  CD2 LEU A 312       9.882  -7.144  -6.966  1.00 79.47           C
ATOM   4760 1HD2 LEU A 312       9.588  -7.801  -7.785  1.00 79.47           H
ATOM   4761 2HD2 LEU A 312      10.383  -6.263  -7.370  1.00 79.47           H
ATOM   4762 3HD2 LEU A 312      10.563  -7.675  -6.301  1.00 79.47           H
ATOM   4763  HN  LEU A 312       7.702  -3.733  -5.894  1.00 79.47           H
ATOM   4764  N   ASN A 313       6.446  -3.166  -8.476  1.00 73.75           N
ATOM   4765  CA  ASN A 313       5.489  -2.624  -9.426  1.00 73.75           C
ATOM   4766  C   ASN A 313       6.222  -2.224 -10.709  1.00 73.75           C
ATOM   4767  O   ASN A 313       5.897  -2.711 -11.791  1.00 73.75           O
ATOM   4768  HA  ASN A 313       4.765  -3.422  -9.591  1.00 73.75           H
ATOM   4769  CB  ASN A 313       4.803  -1.377  -8.866  1.00 73.75           C
ATOM   4770 1HB  ASN A 313       5.530  -0.767  -8.329  1.00 73.75           H
ATOM   4771 2HB  ASN A 313       4.420  -0.768  -9.685  1.00 73.75           H
ATOM   4772  CG  ASN A 313       3.656  -1.757  -7.927  1.00 73.75           C
ATOM   4773  OD1 ASN A 313       3.170  -2.876  -7.921  1.00 73.75           O
ATOM   4774  ND2 ASN A 313       3.252  -0.766  -7.137  1.00 73.75           N
ATOM   4775 1HD2 ASN A 313       3.694   0.129  -7.193  1.00 73.75           H
ATOM   4776 2HD2 ASN A 313       2.507  -0.917  -6.488  1.00 73.75           H
ATOM   4777  HN  ASN A 313       6.405  -2.767  -7.560  1.00 73.75           H
ATOM   4778  N   PRO A 314       7.219  -1.334 -10.613  1.00 73.73           N
ATOM   4779  CA  PRO A 314       7.969  -0.910 -11.798  1.00 73.73           C
ATOM   4780  C   PRO A 314       8.521  -2.089 -12.583  1.00 73.73           C
ATOM   4781  O   PRO A 314       8.424  -2.123 -13.809  1.00 73.73           O
ATOM   4782  HA  PRO A 314       7.309  -0.389 -12.492  1.00 73.73           H
ATOM   4783  CB  PRO A 314       9.086  -0.036 -11.226  1.00 73.73           C
ATOM   4784 1HB  PRO A 314       9.987  -0.616 -11.026  1.00 73.73           H
ATOM   4785 2HB  PRO A 314       9.367   0.759 -11.917  1.00 73.73           H
ATOM   4786  CG  PRO A 314       8.478   0.521  -9.944  1.00 73.73           C
ATOM   4787 1HG  PRO A 314       9.243   0.870  -9.251  1.00 73.73           H
ATOM   4788 2HG  PRO A 314       7.831   1.376 -10.142  1.00 73.73           H
ATOM   4789  CD  PRO A 314       7.704  -0.665  -9.392  1.00 73.73           C
ATOM   4790 1HD  PRO A 314       8.341  -1.324  -8.802  1.00 73.73           H
ATOM   4791 2HD  PRO A 314       6.888  -0.349  -8.743  1.00 73.73           H
ATOM   4792  N   VAL A 315       9.090  -3.033 -11.849  1.00 75.73           N
ATOM   4793  CA  VAL A 315       9.818  -4.127 -12.470  1.00 75.73           C
ATOM   4794  C   VAL A 315       8.854  -4.956 -13.321  1.00 75.73           C
ATOM   4795  O   VAL A 315       9.206  -5.392 -14.417  1.00 75.73           O
ATOM   4796  HA  VAL A 315      10.575  -3.691 -13.121  1.00 75.73           H
ATOM   4797  CB  VAL A 315      10.533  -4.954 -11.400  1.00 75.73           C
ATOM   4798  HB  VAL A 315       9.776  -5.366 -10.733  1.00 75.73           H
ATOM   4799  CG1 VAL A 315      11.292  -6.125 -12.028  1.00 75.73           C
ATOM   4800 1HG1 VAL A 315      10.592  -6.770 -12.558  1.00 75.73           H
ATOM   4801 2HG1 VAL A 315      12.035  -5.742 -12.728  1.00 75.73           H
ATOM   4802 3HG1 VAL A 315      11.792  -6.696 -11.245  1.00 75.73           H
ATOM   4803  CG2 VAL A 315      11.469  -4.078 -10.564  1.00 75.73           C
ATOM   4804 1HG2 VAL A 315      12.218  -3.625 -11.214  1.00 75.73           H
ATOM   4805 2HG2 VAL A 315      10.892  -3.295 -10.073  1.00 75.73           H
ATOM   4806 3HG2 VAL A 315      11.964  -4.691  -9.811  1.00 75.73           H
ATOM   4807  HN  VAL A 315       9.061  -3.059 -10.850  1.00 75.73           H
ATOM   4808  N   LEU A 316       7.658  -5.150 -12.786  1.00 71.82           N
ATOM   4809  CA  LEU A 316       6.637  -5.908 -13.488  1.00 71.82           C
ATOM   4810  C   LEU A 316       6.394  -5.277 -14.861  1.00 71.82           C
ATOM   4811  O   LEU A 316       6.438  -5.965 -15.880  1.00 71.82           O
ATOM   4812  HA  LEU A 316       7.022  -6.917 -13.635  1.00 71.82           H
ATOM   4813  CB  LEU A 316       5.373  -6.025 -12.633  1.00 71.82           C
ATOM   4814 1HB  LEU A 316       5.065  -5.022 -12.336  1.00 71.82           H
ATOM   4815 2HB  LEU A 316       4.575  -6.433 -13.254  1.00 71.82           H
ATOM   4816  CG  LEU A 316       5.493  -6.886 -11.374  1.00 71.82           C
ATOM   4817  HG  LEU A 316       6.327  -6.510 -10.782  1.00 71.82           H
ATOM   4818  CD1 LEU A 316       4.236  -6.770 -10.510  1.00 71.82           C
ATOM   4819 1HD1 LEU A 316       4.094  -5.731 -10.211  1.00 71.82           H
ATOM   4820 2HD1 LEU A 316       3.370  -7.104 -11.081  1.00 71.82           H
ATOM   4821 3HD1 LEU A 316       4.347  -7.391  -9.621  1.00 71.82           H
ATOM   4822  CD2 LEU A 316       5.811  -8.339 -11.732  1.00 71.82           C
ATOM   4823 1HD2 LEU A 316       5.014  -8.742 -12.356  1.00 71.82           H
ATOM   4824 2HD2 LEU A 316       6.755  -8.381 -12.275  1.00 71.82           H
ATOM   4825 3HD2 LEU A 316       5.890  -8.928 -10.818  1.00 71.82           H
ATOM   4826  HN  LEU A 316       7.383  -4.799 -11.890  1.00 71.82           H
ATOM   4827  N   TYR A 317       6.143  -3.976 -14.844  1.00 66.02           N
ATOM   4828  CA  TYR A 317       5.770  -3.270 -16.057  1.00 66.02           C
ATOM   4829  C   TYR A 317       6.920  -3.268 -17.067  1.00 66.02           C
ATOM   4830  O   TYR A 317       6.690  -3.254 -18.275  1.00 66.02           O
ATOM   4831  HA  TYR A 317       4.913  -3.783 -16.495  1.00 66.02           H
ATOM   4832  CB  TYR A 317       5.476  -1.830 -15.633  1.00 66.02           C
ATOM   4833 1HB  TYR A 317       6.367  -1.411 -15.164  1.00 66.02           H
ATOM   4834 2HB  TYR A 317       5.275  -1.233 -16.523  1.00 66.02           H
ATOM   4835  CG  TYR A 317       4.297  -1.693 -14.668  1.00 66.02           C
ATOM   4836  CD1 TYR A 317       3.076  -2.250 -14.988  1.00 66.02           C
ATOM   4837  HD1 TYR A 317       2.951  -2.787 -15.928  1.00 66.02           H
ATOM   4838  CD2 TYR A 317       4.455  -1.012 -13.478  1.00 66.02           C
ATOM   4839  HD2 TYR A 317       5.420  -0.572 -13.225  1.00 66.02           H
ATOM   4840  CE1 TYR A 317       1.966  -2.121 -14.079  1.00 66.02           C
ATOM   4841  HE1 TYR A 317       0.996  -2.557 -14.320  1.00 66.02           H
ATOM   4842  CE2 TYR A 317       3.345  -0.884 -12.570  1.00 66.02           C
ATOM   4843  HE2 TYR A 317       3.456  -0.349 -11.626  1.00 66.02           H
ATOM   4844  CZ  TYR A 317       2.155  -1.445 -12.915  1.00 66.02           C
ATOM   4845  OH  TYR A 317       1.107  -1.323 -12.057  1.00 66.02           O
ATOM   4846  HH  TYR A 317       0.287  -1.728 -12.460  1.00 66.02           H
ATOM   4847  HN  TYR A 317       6.192  -3.409 -14.022  1.00 66.02           H
ATOM   4848  N   VAL A 318       8.133  -3.282 -16.534  1.00 67.23           N
ATOM   4849  CA  VAL A 318       9.318  -3.317 -17.373  1.00 67.23           C
ATOM   4850  C   VAL A 318       9.331  -4.619 -18.176  1.00 67.23           C
ATOM   4851  O   VAL A 318       9.498  -4.600 -19.394  1.00 67.23           O
ATOM   4852  HA  VAL A 318       9.256  -2.478 -18.066  1.00 67.23           H
ATOM   4853  CB  VAL A 318      10.572  -3.131 -16.515  1.00 67.23           C
ATOM   4854  HB  VAL A 318      10.550  -3.880 -15.723  1.00 67.23           H
ATOM   4855  CG1 VAL A 318      11.840  -3.358 -17.341  1.00 67.23           C
ATOM   4856 1HG1 VAL A 318      11.837  -4.372 -17.741  1.00 67.23           H
ATOM   4857 2HG1 VAL A 318      11.870  -2.643 -18.164  1.00 67.23           H
ATOM   4858 3HG1 VAL A 318      12.716  -3.219 -16.707  1.00 67.23           H
ATOM   4859  CG2 VAL A 318      10.586  -1.751 -15.856  1.00 67.23           C
ATOM   4860 1HG2 VAL A 318      10.572  -0.980 -16.627  1.00 67.23           H
ATOM   4861 2HG2 VAL A 318       9.708  -1.643 -15.219  1.00 67.23           H
ATOM   4862 3HG2 VAL A 318      11.487  -1.645 -15.253  1.00 67.23           H
ATOM   4863  HN  VAL A 318       8.311  -3.269 -15.550  1.00 67.23           H
ATOM   4864  N   PHE A 319       9.153  -5.720 -17.460  1.00 64.07           N
ATOM   4865  CA  PHE A 319       9.280  -7.035 -18.065  1.00 64.07           C
ATOM   4866  C   PHE A 319       8.000  -7.422 -18.810  1.00 64.07           C
ATOM   4867  O   PHE A 319       8.058  -8.060 -19.860  1.00 64.07           O
ATOM   4868  HA  PHE A 319      10.109  -6.987 -18.772  1.00 64.07           H
ATOM   4869  CB  PHE A 319       9.514  -8.031 -16.927  1.00 64.07           C
ATOM   4870 1HB  PHE A 319       8.799  -7.830 -16.130  1.00 64.07           H
ATOM   4871 2HB  PHE A 319       9.311  -9.038 -17.292  1.00 64.07           H
ATOM   4872  CG  PHE A 319      10.929  -7.990 -16.347  1.00 64.07           C
ATOM   4873  CD1 PHE A 319      12.003  -8.181 -17.159  1.00 64.07           C
ATOM   4874  HD1 PHE A 319      11.856  -8.363 -18.223  1.00 64.07           H
ATOM   4875  CD2 PHE A 319      11.113  -7.762 -15.019  1.00 64.07           C
ATOM   4876  HD2 PHE A 319      10.252  -7.609 -14.368  1.00 64.07           H
ATOM   4877  CE1 PHE A 319      13.317  -8.143 -16.620  1.00 64.07           C
ATOM   4878  HE1 PHE A 319      14.177  -8.297 -17.271  1.00 64.07           H
ATOM   4879  CE2 PHE A 319      12.426  -7.725 -14.480  1.00 64.07           C
ATOM   4880  HE2 PHE A 319      12.574  -7.542 -13.415  1.00 64.07           H
ATOM   4881  CZ  PHE A 319      13.500  -7.916 -15.292  1.00 64.07           C
ATOM   4882  HZ  PHE A 319      14.508  -7.887 -14.878  1.00 64.07           H
ATOM   4883  HN  PHE A 319       8.925  -5.724 -16.486  1.00 64.07           H
ATOM   4884  N   VAL A 320       6.876  -7.020 -18.237  1.00 64.15           N
ATOM   4885  CA  VAL A 320       5.582  -7.399 -18.779  1.00 64.15           C
ATOM   4886  C   VAL A 320       5.270  -6.528 -19.998  1.00 64.15           C
ATOM   4887  O   VAL A 320       4.738  -7.016 -20.994  1.00 64.15           O
ATOM   4888  HA  VAL A 320       5.652  -8.439 -19.100  1.00 64.15           H
ATOM   4889  CB  VAL A 320       4.511  -7.310 -17.690  1.00 64.15           C
ATOM   4890  HB  VAL A 320       4.621  -6.347 -17.191  1.00 64.15           H
ATOM   4891  CG1 VAL A 320       3.107  -7.367 -18.296  1.00 64.15           C
ATOM   4892 1HG1 VAL A 320       2.975  -6.534 -18.986  1.00 64.15           H
ATOM   4893 2HG1 VAL A 320       2.982  -8.308 -18.833  1.00 64.15           H
ATOM   4894 3HG1 VAL A 320       2.365  -7.302 -17.500  1.00 64.15           H
ATOM   4895  CG2 VAL A 320       4.702  -8.408 -16.642  1.00 64.15           C
ATOM   4896 1HG2 VAL A 320       4.631  -9.384 -17.122  1.00 64.15           H
ATOM   4897 2HG2 VAL A 320       5.682  -8.301 -16.178  1.00 64.15           H
ATOM   4898 3HG2 VAL A 320       3.927  -8.321 -15.880  1.00 64.15           H
ATOM   4899  HN  VAL A 320       6.839  -6.447 -17.418  1.00 64.15           H
ATOM   4900  N   GLY A 321       5.615  -5.255 -19.879  1.00 63.80           N
ATOM   4901  CA  GLY A 321       5.244  -4.281 -20.892  1.00 63.80           C
ATOM   4902  C   GLY A 321       6.270  -4.254 -22.027  1.00 63.80           C
ATOM   4903  O   GLY A 321       7.282  -3.560 -21.938  1.00 63.80           O
ATOM   4904 1HA  GLY A 321       4.260  -4.525 -21.293  1.00 63.80           H
ATOM   4905 2HA  GLY A 321       5.169  -3.292 -20.441  1.00 63.80           H
ATOM   4906  HN  GLY A 321       6.136  -4.886 -19.109  1.00 63.80           H
ATOM   4907  N   GLU A 322       5.974  -5.018 -23.068  1.00 68.10           N
ATOM   4908  CA  GLU A 322       6.743  -4.937 -24.299  1.00 68.10           C
ATOM   4909  C   GLU A 322       6.799  -3.491 -24.796  1.00 68.10           C
ATOM   4910  O   GLU A 322       7.834  -3.037 -25.281  1.00 68.10           O
ATOM   4911  HA  GLU A 322       7.745  -5.277 -24.037  1.00 68.10           H
ATOM   4912  CB  GLU A 322       6.162  -5.863 -25.370  1.00 68.10           C
ATOM   4913 1HB  GLU A 322       5.074  -5.804 -25.356  1.00 68.10           H
ATOM   4914 2HB  GLU A 322       6.595  -5.618 -26.340  1.00 68.10           H
ATOM   4915  CG  GLU A 322       6.528  -7.322 -25.090  1.00 68.10           C
ATOM   4916 1HG  GLU A 322       7.601  -7.404 -24.913  1.00 68.10           H
ATOM   4917 2HG  GLU A 322       6.028  -7.658 -24.182  1.00 68.10           H
ATOM   4918  CD  GLU A 322       6.130  -8.221 -26.262  1.00 68.10           C
ATOM   4919  OE1 GLU A 322       6.515  -9.410 -26.222  1.00 68.10           O
ATOM   4920  OE2 GLU A 322       5.448  -7.700 -27.171  1.00 68.10           O
ATOM   4921  HN  GLU A 322       5.226  -5.681 -23.080  1.00 68.10           H
ATOM   4922  N   ARG A 323       5.672  -2.807 -24.657  1.00 70.35           N
ATOM   4923  CA  ARG A 323       5.600  -1.403 -25.021  1.00 70.35           C
ATOM   4924  C   ARG A 323       6.596  -0.588 -24.193  1.00 70.35           C
ATOM   4925  O   ARG A 323       7.392   0.170 -24.743  1.00 70.35           O
ATOM   4926  HA  ARG A 323       5.855  -1.375 -26.080  1.00 70.35           H
ATOM   4927  CB  ARG A 323       4.191  -0.849 -24.801  1.00 70.35           C
ATOM   4928 1HB  ARG A 323       3.824  -1.157 -23.822  1.00 70.35           H
ATOM   4929 2HB  ARG A 323       4.220   0.241 -24.801  1.00 70.35           H
ATOM   4930  CG  ARG A 323       3.233  -1.339 -25.888  1.00 70.35           C
ATOM   4931 1HG  ARG A 323       3.650  -1.120 -26.871  1.00 70.35           H
ATOM   4932 2HG  ARG A 323       3.125  -2.421 -25.822  1.00 70.35           H
ATOM   4933  CD  ARG A 323       1.861  -0.675 -25.751  1.00 70.35           C
ATOM   4934 1HD  ARG A 323       1.446  -0.878 -24.764  1.00 70.35           H
ATOM   4935 2HD  ARG A 323       1.962   0.407 -25.838  1.00 70.35           H
ATOM   4936  NE  ARG A 323       0.946  -1.182 -26.798  1.00 70.35           N
ATOM   4937  HE  ARG A 323       1.296  -1.872 -27.432  1.00 70.35           H
ATOM   4938  CZ  ARG A 323      -0.321  -0.774 -26.950  1.00 70.35           C
ATOM   4939  NH1 ARG A 323      -0.842   0.148 -26.129  1.00 70.35           N
ATOM   4940 1HH1 ARG A 323      -0.284   0.538 -25.397  1.00 70.35           H
ATOM   4941 2HH1 ARG A 323      -1.788   0.447 -26.249  1.00 70.35           H
ATOM   4942  NH2 ARG A 323      -1.060  -1.303 -27.935  1.00 70.35           N
ATOM   4943 1HH2 ARG A 323      -2.008  -1.010 -28.061  1.00 70.35           H
ATOM   4944 2HH2 ARG A 323      -0.664  -1.991 -28.543  1.00 70.35           H
ATOM   4945  HN  ARG A 323       4.821  -3.197 -24.304  1.00 70.35           H
ATOM   4946  N   PHE A 324       6.518  -0.772 -22.883  1.00 72.96           N
ATOM   4947  CA  PHE A 324       7.352  -0.010 -21.969  1.00 72.96           C
ATOM   4948  C   PHE A 324       8.836  -0.230 -22.268  1.00 72.96           C
ATOM   4949  O   PHE A 324       9.627   0.712 -22.228  1.00 72.96           O
ATOM   4950  HA  PHE A 324       7.106   1.043 -22.109  1.00 72.96           H
ATOM   4951  CB  PHE A 324       7.048  -0.517 -20.558  1.00 72.96           C
ATOM   4952 1HB  PHE A 324       5.967  -0.547 -20.418  1.00 72.96           H
ATOM   4953 2HB  PHE A 324       7.409  -1.541 -20.465  1.00 72.96           H
ATOM   4954  CG  PHE A 324       7.669   0.330 -19.445  1.00 72.96           C
ATOM   4955  CD1 PHE A 324       8.958   0.118 -19.068  1.00 72.96           C
ATOM   4956  HD1 PHE A 324       9.549  -0.656 -19.558  1.00 72.96           H
ATOM   4957  CD2 PHE A 324       6.931   1.295 -18.834  1.00 72.96           C
ATOM   4958  HD2 PHE A 324       5.898   1.465 -19.136  1.00 72.96           H
ATOM   4959  CE1 PHE A 324       9.534   0.904 -18.035  1.00 72.96           C
ATOM   4960  HE1 PHE A 324      10.567   0.734 -17.733  1.00 72.96           H
ATOM   4961  CE2 PHE A 324       7.507   2.082 -17.801  1.00 72.96           C
ATOM   4962  HE2 PHE A 324       6.916   2.855 -17.311  1.00 72.96           H
ATOM   4963  CZ  PHE A 324       8.796   1.869 -17.424  1.00 72.96           C
ATOM   4964  HZ  PHE A 324       9.239   2.473 -16.631  1.00 72.96           H
ATOM   4965  HN  PHE A 324       5.901  -1.427 -22.446  1.00 72.96           H
ATOM   4966  N   ARG A 325       9.169  -1.478 -22.562  1.00 74.57           N
ATOM   4967  CA  ARG A 325      10.542  -1.830 -22.881  1.00 74.57           C
ATOM   4968  C   ARG A 325      11.021  -1.047 -24.105  1.00 74.57           C
ATOM   4969  O   ARG A 325      12.151  -0.562 -24.133  1.00 74.57           O
ATOM   4970  HA  ARG A 325      11.113  -1.559 -21.993  1.00 74.57           H
ATOM   4971  CB  ARG A 325      10.676  -3.329 -23.160  1.00 74.57           C
ATOM   4972 1HB  ARG A 325      10.161  -3.894 -22.383  1.00 74.57           H
ATOM   4973 2HB  ARG A 325      10.190  -3.572 -24.105  1.00 74.57           H
ATOM   4974  CG  ARG A 325      12.146  -3.748 -23.213  1.00 74.57           C
ATOM   4975 1HG  ARG A 325      12.639  -3.252 -24.049  1.00 74.57           H
ATOM   4976 2HG  ARG A 325      12.654  -3.423 -22.305  1.00 74.57           H
ATOM   4977  CD  ARG A 325      12.279  -5.265 -23.362  1.00 74.57           C
ATOM   4978 1HD  ARG A 325      11.944  -5.759 -22.450  1.00 74.57           H
ATOM   4979 2HD  ARG A 325      11.637  -5.617 -24.170  1.00 74.57           H
ATOM   4980  NE  ARG A 325      13.687  -5.624 -23.644  1.00 74.57           N
ATOM   4981  HE  ARG A 325      14.358  -4.885 -23.695  1.00 74.57           H
ATOM   4982  CZ  ARG A 325      14.118  -6.879 -23.836  1.00 74.57           C
ATOM   4983  NH1 ARG A 325      13.262  -7.908 -23.780  1.00 74.57           N
ATOM   4984 1HH1 ARG A 325      12.293  -7.743 -23.594  1.00 74.57           H
ATOM   4985 2HH1 ARG A 325      13.592  -8.841 -23.924  1.00 74.57           H
ATOM   4986  NH2 ARG A 325      15.418  -7.088 -24.085  1.00 74.57           N
ATOM   4987 1HH2 ARG A 325      15.756  -8.018 -24.230  1.00 74.57           H
ATOM   4988 2HH2 ARG A 325      16.050  -6.314 -24.125  1.00 74.57           H
ATOM   4989  HN  ARG A 325       8.521  -2.239 -22.585  1.00 74.57           H
ATOM   4990  N   ARG A 326      10.137  -0.947 -25.087  1.00 75.74           N
ATOM   4991  CA  ARG A 326      10.424  -0.161 -26.275  1.00 75.74           C
ATOM   4992  C   ARG A 326      10.598   1.314 -25.906  1.00 75.74           C
ATOM   4993  O   ARG A 326      11.541   1.963 -26.356  1.00 75.74           O
ATOM   4994  HA  ARG A 326      11.351  -0.579 -26.668  1.00 75.74           H
ATOM   4995  CB  ARG A 326       9.302  -0.292 -27.306  1.00 75.74           C
ATOM   4996 1HB  ARG A 326       8.336  -0.184 -26.814  1.00 75.74           H
ATOM   4997 2HB  ARG A 326       9.379   0.512 -28.038  1.00 75.74           H
ATOM   4998  CG  ARG A 326       9.368  -1.645 -28.019  1.00 75.74           C
ATOM   4999 1HG  ARG A 326      10.330  -1.748 -28.521  1.00 75.74           H
ATOM   5000 2HG  ARG A 326       9.302  -2.449 -27.287  1.00 75.74           H
ATOM   5001  CD  ARG A 326       8.236  -1.783 -29.039  1.00 75.74           C
ATOM   5002 1HD  ARG A 326       7.292  -1.471 -28.592  1.00 75.74           H
ATOM   5003 2HD  ARG A 326       8.419  -1.124 -29.889  1.00 75.74           H
ATOM   5004  NE  ARG A 326       8.139  -3.186 -29.500  1.00 75.74           N
ATOM   5005  HE  ARG A 326       8.252  -3.911 -28.821  1.00 75.74           H
ATOM   5006  CZ  ARG A 326       7.908  -3.545 -30.770  1.00 75.74           C
ATOM   5007  NH1 ARG A 326       7.748  -2.615 -31.722  1.00 75.74           N
ATOM   5008 1HH1 ARG A 326       7.800  -1.644 -31.486  1.00 75.74           H
ATOM   5009 2HH1 ARG A 326       7.575  -2.891 -32.667  1.00 75.74           H
ATOM   5010  NH2 ARG A 326       7.839  -4.848 -31.075  1.00 75.74           N
ATOM   5011 1HH2 ARG A 326       7.667  -5.133 -32.018  1.00 75.74           H
ATOM   5012 2HH2 ARG A 326       7.960  -5.535 -30.359  1.00 75.74           H
ATOM   5013  HN  ARG A 326       9.241  -1.390 -25.080  1.00 75.74           H
ATOM   5014  N   ASP A 327       9.674   1.800 -25.090  1.00 77.41           N
ATOM   5015  CA  ASP A 327       9.624   3.218 -24.776  1.00 77.41           C
ATOM   5016  C   ASP A 327      10.825   3.585 -23.901  1.00 77.41           C
ATOM   5017  O   ASP A 327      11.351   4.692 -23.996  1.00 77.41           O
ATOM   5018  HA  ASP A 327       9.641   3.726 -25.740  1.00 77.41           H
ATOM   5019  CB  ASP A 327       8.351   3.566 -24.002  1.00 77.41           C
ATOM   5020 1HB  ASP A 327       8.310   2.984 -23.081  1.00 77.41           H
ATOM   5021 2HB  ASP A 327       8.372   4.617 -23.714  1.00 77.41           H
ATOM   5022  CG  ASP A 327       7.104   3.287 -24.844  1.00 77.41           C
ATOM   5023  OD1 ASP A 327       7.177   3.539 -26.066  1.00 77.41           O
ATOM   5024  OD2 ASP A 327       6.107   2.830 -24.246  1.00 77.41           O
ATOM   5025  HN  ASP A 327       8.970   1.244 -24.648  1.00 77.41           H
ATOM   5026  N   LEU A 328      11.223   2.633 -23.069  1.00 78.41           N
ATOM   5027  CA  LEU A 328      12.399   2.813 -22.235  1.00 78.41           C
ATOM   5028  C   LEU A 328      13.625   3.017 -23.127  1.00 78.41           C
ATOM   5029  O   LEU A 328      14.375   3.976 -22.947  1.00 78.41           O
ATOM   5030  HA  LEU A 328      12.246   3.716 -21.645  1.00 78.41           H
ATOM   5031  CB  LEU A 328      12.541   1.649 -21.252  1.00 78.41           C
ATOM   5032 1HB  LEU A 328      11.670   1.645 -20.596  1.00 78.41           H
ATOM   5033 2HB  LEU A 328      12.518   0.717 -21.817  1.00 78.41           H
ATOM   5034  CG  LEU A 328      13.799   1.656 -20.382  1.00 78.41           C
ATOM   5035  HG  LEU A 328      14.668   1.712 -21.038  1.00 78.41           H
ATOM   5036  CD1 LEU A 328      13.834   2.890 -19.478  1.00 78.41           C
ATOM   5037 1HD1 LEU A 328      13.829   3.790 -20.092  1.00 78.41           H
ATOM   5038 2HD1 LEU A 328      12.959   2.888 -18.827  1.00 78.41           H
ATOM   5039 3HD1 LEU A 328      14.739   2.869 -18.870  1.00 78.41           H
ATOM   5040  CD2 LEU A 328      13.920   0.356 -19.583  1.00 78.41           C
ATOM   5041 1HD2 LEU A 328      13.050   0.244 -18.937  1.00 78.41           H
ATOM   5042 2HD2 LEU A 328      13.975  -0.488 -20.270  1.00 78.41           H
ATOM   5043 3HD2 LEU A 328      14.823   0.388 -18.973  1.00 78.41           H
ATOM   5044  HN  LEU A 328      10.758   1.755 -22.961  1.00 78.41           H
ATOM   5045  N   VAL A 329      13.791   2.101 -24.069  1.00 77.14           N
ATOM   5046  CA  VAL A 329      14.944   2.137 -24.953  1.00 77.14           C
ATOM   5047  C   VAL A 329      14.916   3.433 -25.767  1.00 77.14           C
ATOM   5048  O   VAL A 329      15.957   4.042 -26.007  1.00 77.14           O
ATOM   5049  HA  VAL A 329      15.837   2.134 -24.330  1.00 77.14           H
ATOM   5050  CB  VAL A 329      14.972   0.882 -25.828  1.00 77.14           C
ATOM   5051  HB  VAL A 329      14.063   0.873 -26.430  1.00 77.14           H
ATOM   5052  CG1 VAL A 329      16.168   0.906 -26.782  1.00 77.14           C
ATOM   5053 1HG1 VAL A 329      16.099   1.781 -27.429  1.00 77.14           H
ATOM   5054 2HG1 VAL A 329      17.092   0.951 -26.206  1.00 77.14           H
ATOM   5055 3HG1 VAL A 329      16.163   0.003 -27.392  1.00 77.14           H
ATOM   5056  CG2 VAL A 329      14.980  -0.384 -24.970  1.00 77.14           C
ATOM   5057 1HG2 VAL A 329      15.863  -0.384 -24.331  1.00 77.14           H
ATOM   5058 2HG2 VAL A 329      14.083  -0.410 -24.351  1.00 77.14           H
ATOM   5059 3HG2 VAL A 329      15.000  -1.261 -25.617  1.00 77.14           H
ATOM   5060  HN  VAL A 329      13.157   1.345 -24.232  1.00 77.14           H
ATOM   5061  N   LYS A 330      13.712   3.816 -26.169  1.00 77.32           N
[truncated: 117,320 more chars]
