# Supplementary material for: Noncanonical roles of chemokine regions in CCR9 activation revealed by structural modeling and mutational mapping
Source: Nat Commun. 2025 Aug 18;16:7695. doi: 10.1038/s41467-025-62321-9 (PMC12361432; doi:10.1038/s41467-025-62321-9)
Supplement: Supplementary file 4 — Supplementary Data 2 [file 41467_2025_62321_MOESM4_ESM.zip › CCR9_CCL25_rnk189.pdb]

SSBOND   1 CYS A   38    CYS A  289 
SSBOND   2 CYS A  119    CYS A  198 
SSBOND   3 CYS B    7    CYS B   35 
SSBOND   4 CYS B    8    CYS B   52 
ATOM      1  N   GLU A  20      -4.426  -5.480  60.158  1.00 48.29           N
ATOM      2  CA  GLU A  20      -4.596  -5.068  58.774  1.00 48.29           C
ATOM      3  C   GLU A  20      -3.272  -5.192  58.017  1.00 48.29           C
ATOM      4  O   GLU A  20      -3.263  -5.407  56.806  1.00 48.29           O
ATOM      5  HA  GLU A  20      -5.328  -5.757  58.355  1.00 48.29           H
ATOM      6  CB  GLU A  20      -5.144  -3.642  58.690  1.00 48.29           C
ATOM      7 1HB  GLU A  20      -4.790  -3.062  59.543  1.00 48.29           H
ATOM      8 2HB  GLU A  20      -4.877  -3.202  57.729  1.00 48.29           H
ATOM      9  CG  GLU A  20      -6.672  -3.637  58.757  1.00 48.29           C
ATOM     10 1HG  GLU A  20      -7.066  -4.494  58.211  1.00 48.29           H
ATOM     11 2HG  GLU A  20      -6.995  -3.743  59.793  1.00 48.29           H
ATOM     12  CD  GLU A  20      -7.243  -2.345  58.169  1.00 48.29           C
ATOM     13  OE1 GLU A  20      -8.453  -2.349  57.857  1.00 48.29           O
ATOM     14  OE2 GLU A  20      -6.455  -1.382  58.044  1.00 48.29           O
ATOM     15  HN  GLU A  20      -3.496  -5.751  60.407  1.00 48.29           H
ATOM     16  N   SER A  21      -2.185  -5.052  58.763  1.00 52.34           N
ATOM     17  CA  SER A  21      -0.861  -5.073  58.166  1.00 52.34           C
ATOM     18  C   SER A  21      -0.533  -6.482  57.668  1.00 52.34           C
ATOM     19  O   SER A  21       0.030  -6.646  56.586  1.00 52.34           O
ATOM     20  HA  SER A  21      -0.910  -4.373  57.331  1.00 52.34           H
ATOM     21  CB  SER A  21       0.200  -4.602  59.163  1.00 52.34           C
ATOM     22 1HB  SER A  21       1.091  -4.284  58.621  1.00 52.34           H
ATOM     23 2HB  SER A  21      -0.171  -3.732  59.704  1.00 52.34           H
ATOM     24  OG  SER A  21       0.550  -5.624  60.092  1.00 52.34           O
ATOM     25  HG  SER A  21       1.255  -5.291  60.718  1.00 52.34           H
ATOM     26  HN  SER A  21      -2.200  -4.927  59.755  1.00 52.34           H
ATOM     27  N   THR A  22      -0.900  -7.462  58.480  1.00 52.54           N
ATOM     28  CA  THR A  22      -0.551  -8.843  58.191  1.00 52.54           C
ATOM     29  C   THR A  22      -1.351  -9.355  56.991  1.00 52.54           C
ATOM     30  O   THR A  22      -0.778  -9.870  56.032  1.00 52.54           O
ATOM     31  HA  THR A  22       0.502  -8.881  57.912  1.00 52.54           H
ATOM     32  CB  THR A  22      -0.773  -9.663  59.463  1.00 52.54           C
ATOM     33  HB  THR A  22      -1.826  -9.918  59.584  1.00 52.54           H
ATOM     34  OG1 THR A  22      -0.213  -8.857  60.497  1.00 52.54           O
ATOM     35  HG1 THR A  22      -0.497  -9.203  61.392  1.00 52.54           H
ATOM     36  CG2 THR A  22       0.068 -10.941  59.491  1.00 52.54           C
ATOM     37 1HG2 THR A  22       1.125 -10.681  59.438  1.00 52.54           H
ATOM     38 2HG2 THR A  22      -0.195 -11.567  58.638  1.00 52.54           H
ATOM     39 3HG2 THR A  22      -0.128 -11.485  60.415  1.00 52.54           H
ATOM     40  HN  THR A  22      -1.424  -7.326  59.320  1.00 52.54           H
ATOM     41  N   SER A  23      -2.664  -9.196  57.084  1.00 53.17           N
ATOM     42  CA  SER A  23      -3.549  -9.651  56.026  1.00 53.17           C
ATOM     43  C   SER A  23      -3.233  -8.913  54.724  1.00 53.17           C
ATOM     44  O   SER A  23      -3.250  -9.510  53.649  1.00 53.17           O
ATOM     45  HA  SER A  23      -3.348 -10.717  55.921  1.00 53.17           H
ATOM     46  CB  SER A  23      -5.016  -9.446  56.410  1.00 53.17           C
ATOM     47 1HB  SER A  23      -5.655  -9.785  55.594  1.00 53.17           H
ATOM     48 2HB  SER A  23      -5.254 -10.061  57.278  1.00 53.17           H
ATOM     49  OG  SER A  23      -5.306  -8.082  56.702  1.00 53.17           O
ATOM     50  HG  SER A  23      -6.275  -7.978  56.925  1.00 53.17           H
ATOM     51  HN  SER A  23      -3.121  -8.765  57.862  1.00 53.17           H
ATOM     52  N   SER A  24      -2.951  -7.626  54.864  1.00 58.79           N
ATOM     53  CA  SER A  24      -2.623  -6.803  53.713  1.00 58.79           C
ATOM     54  C   SER A  24      -1.331  -7.301  53.063  1.00 58.79           C
ATOM     55  O   SER A  24      -1.143  -7.155  51.856  1.00 58.79           O
ATOM     56  HA  SER A  24      -3.464  -6.915  53.029  1.00 58.79           H
ATOM     57  CB  SER A  24      -2.484  -5.332  54.110  1.00 58.79           C
ATOM     58 1HB  SER A  24      -2.507  -4.711  53.215  1.00 58.79           H
ATOM     59 2HB  SER A  24      -3.336  -5.039  54.723  1.00 58.79           H
ATOM     60  OG  SER A  24      -1.277  -5.084  54.827  1.00 58.79           O
ATOM     61  HG  SER A  24      -1.103  -5.829  55.471  1.00 58.79           H
ATOM     62  HN  SER A  24      -2.943  -7.148  55.742  1.00 58.79           H
ATOM     63  N   MET A  25      -0.475  -7.880  53.892  1.00 59.90           N
ATOM     64  CA  MET A  25       0.772  -8.446  53.404  1.00 59.90           C
ATOM     65  C   MET A  25       0.528  -9.780  52.695  1.00 59.90           C
ATOM     66  O   MET A  25       1.054 -10.014  51.608  1.00 59.90           O
ATOM     67  HA  MET A  25       1.168  -7.718  52.697  1.00 59.90           H
ATOM     68  CB  MET A  25       1.729  -8.660  54.579  1.00 59.90           C
ATOM     69 1HB  MET A  25       1.710  -7.788  55.232  1.00 59.90           H
ATOM     70 2HB  MET A  25       1.397  -9.511  55.173  1.00 59.90           H
ATOM     71  CG  MET A  25       3.157  -8.903  54.085  1.00 59.90           C
ATOM     72 1HG  MET A  25       3.793  -9.199  54.918  1.00 59.90           H
ATOM     73 2HG  MET A  25       3.168  -9.724  53.368  1.00 59.90           H
ATOM     74  SD  MET A  25       3.800  -7.422  53.325  1.00 59.90           S
ATOM     75  CE  MET A  25       5.427  -7.379  54.057  1.00 59.90           C
ATOM     76 1HE  MET A  25       5.336  -7.317  55.141  1.00 59.90           H
ATOM     77 2HE  MET A  25       5.970  -8.286  53.789  1.00 59.90           H
ATOM     78 3HE  MET A  25       5.969  -6.509  53.687  1.00 59.90           H
ATOM     79  HN  MET A  25      -0.621  -7.966  54.877  1.00 59.90           H
ATOM     80  N   GLU A  26      -0.270 -10.619  53.339  1.00 59.00           N
ATOM     81  CA  GLU A  26      -0.592 -11.922  52.782  1.00 59.00           C
ATOM     82  C   GLU A  26      -1.296 -11.763  51.433  1.00 59.00           C
ATOM     83  O   GLU A  26      -0.946 -12.433  50.463  1.00 59.00           O
ATOM     84  HA  GLU A  26       0.366 -12.422  52.642  1.00 59.00           H
ATOM     85  CB  GLU A  26      -1.447 -12.738  53.754  1.00 59.00           C
ATOM     86 1HB  GLU A  26      -2.232 -12.107  54.171  1.00 59.00           H
ATOM     87 2HB  GLU A  26      -1.829 -13.626  53.250  1.00 59.00           H
ATOM     88  CG  GLU A  26      -0.610 -13.237  54.933  1.00 59.00           C
ATOM     89 1HG  GLU A  26       0.230 -13.826  54.564  1.00 59.00           H
ATOM     90 2HG  GLU A  26      -0.192 -12.388  55.473  1.00 59.00           H
ATOM     91  CD  GLU A  26      -1.455 -14.086  55.885  1.00 59.00           C
ATOM     92  OE1 GLU A  26      -0.842 -14.860  56.652  1.00 59.00           O
ATOM     93  OE2 GLU A  26      -2.696 -13.943  55.823  1.00 59.00           O
ATOM     94  HN  GLU A  26      -0.691 -10.422  54.224  1.00 59.00           H
ATOM     95  N   ASP A  27      -2.277 -10.871  51.415  1.00 58.85           N
ATOM     96  CA  ASP A  27      -3.037 -10.619  50.203  1.00 58.85           C
ATOM     97  C   ASP A  27      -2.075 -10.262  49.068  1.00 58.85           C
ATOM     98  O   ASP A  27      -2.267 -10.687  47.930  1.00 58.85           O
ATOM     99  HA  ASP A  27      -3.584 -11.542  50.010  1.00 58.85           H
ATOM    100  CB  ASP A  27      -4.002  -9.447  50.391  1.00 58.85           C
ATOM    101 1HB  ASP A  27      -3.510  -8.653  50.954  1.00 58.85           H
ATOM    102 2HB  ASP A  27      -4.268  -9.031  49.420  1.00 58.85           H
ATOM    103  CG  ASP A  27      -5.268  -9.892  51.126  1.00 58.85           C
ATOM    104  OD1 ASP A  27      -5.440 -11.122  51.267  1.00 58.85           O
ATOM    105  OD2 ASP A  27      -6.035  -8.992  51.531  1.00 58.85           O
ATOM    106  HN  ASP A  27      -2.553 -10.328  52.208  1.00 58.85           H
ATOM    107  N   TYR A  28      -1.061  -9.484  49.417  1.00 61.37           N
ATOM    108  CA  TYR A  28      -0.082  -9.045  48.437  1.00 61.37           C
ATOM    109  C   TYR A  28       0.792 -10.212  47.974  1.00 61.37           C
ATOM    110  O   TYR A  28       1.189 -10.271  46.811  1.00 61.37           O
ATOM    111  HA  TYR A  28      -0.622  -8.642  47.580  1.00 61.37           H
ATOM    112  CB  TYR A  28       0.797  -8.016  49.151  1.00 61.37           C
ATOM    113 1HB  TYR A  28       0.158  -7.259  49.604  1.00 61.37           H
ATOM    114 2HB  TYR A  28       1.330  -8.510  49.963  1.00 61.37           H
ATOM    115  CG  TYR A  28       1.813  -7.326  48.239  1.00 61.37           C
ATOM    116  CD1 TYR A  28       3.079  -7.855  48.090  1.00 61.37           C
ATOM    117  HD1 TYR A  28       3.355  -8.765  48.623  1.00 61.37           H
ATOM    118  CD2 TYR A  28       1.463  -6.174  47.564  1.00 61.37           C
ATOM    119  HD2 TYR A  28       0.463  -5.755  47.681  1.00 61.37           H
ATOM    120  CE1 TYR A  28       4.035  -7.205  47.232  1.00 61.37           C
ATOM    121  HE1 TYR A  28       5.038  -7.613  47.105  1.00 61.37           H
ATOM    122  CE2 TYR A  28       2.419  -5.524  46.706  1.00 61.37           C
ATOM    123  HE2 TYR A  28       2.156  -4.613  46.167  1.00 61.37           H
ATOM    124  CZ  TYR A  28       3.658  -6.072  46.582  1.00 61.37           C
ATOM    125  OH  TYR A  28       4.561  -5.458  45.771  1.00 61.37           O
ATOM    126  HH  TYR A  28       5.056  -6.140  45.233  1.00 61.37           H
ATOM    127  HN  TYR A  28      -0.903  -9.156  50.349  1.00 61.37           H
ATOM    128  N   VAL A  29       1.066 -11.111  48.907  1.00 59.07           N
ATOM    129  CA  VAL A  29       1.915 -12.255  48.618  1.00 59.07           C
ATOM    130  C   VAL A  29       1.133 -13.263  47.774  1.00 59.07           C
ATOM    131  O   VAL A  29       1.688 -13.880  46.865  1.00 59.07           O
ATOM    132  HA  VAL A  29       2.765 -11.895  48.038  1.00 59.07           H
ATOM    133  CB  VAL A  29       2.449 -12.852  49.921  1.00 59.07           C
ATOM    134  HB  VAL A  29       1.684 -13.516  50.324  1.00 59.07           H
ATOM    135  CG1 VAL A  29       3.707 -13.685  49.667  1.00 59.07           C
ATOM    136 1HG1 VAL A  29       3.473 -14.498  48.980  1.00 59.07           H
ATOM    137 2HG1 VAL A  29       4.480 -13.052  49.231  1.00 59.07           H
ATOM    138 3HG1 VAL A  29       4.066 -14.098  50.610  1.00 59.07           H
ATOM    139  CG2 VAL A  29       2.715 -11.759  50.958  1.00 59.07           C
ATOM    140 1HG2 VAL A  29       3.453 -11.059  50.566  1.00 59.07           H
ATOM    141 2HG2 VAL A  29       1.788 -11.227  51.171  1.00 59.07           H
ATOM    142 3HG2 VAL A  29       3.094 -12.211  51.874  1.00 59.07           H
ATOM    143  HN  VAL A  29       0.720 -11.068  49.844  1.00 59.07           H
ATOM    144  N   ASN A  30      -0.142 -13.401  48.104  1.00 61.18           N
ATOM    145  CA  ASN A  30      -0.964 -14.436  47.500  1.00 61.18           C
ATOM    146  C   ASN A  30      -1.515 -13.931  46.165  1.00 61.18           C
ATOM    147  O   ASN A  30      -2.039 -14.710  45.371  1.00 61.18           O
ATOM    148  HA  ASN A  30      -0.302 -15.294  47.381  1.00 61.18           H
ATOM    149  CB  ASN A  30      -2.152 -14.789  48.398  1.00 61.18           C
ATOM    150 1HB  ASN A  30      -2.598 -13.877  48.793  1.00 61.18           H
ATOM    151 2HB  ASN A  30      -2.920 -15.291  47.809  1.00 61.18           H
ATOM    152  CG  ASN A  30      -1.716 -15.692  49.554  1.00 61.18           C
ATOM    153  OD1 ASN A  30      -0.678 -16.333  49.518  1.00 61.18           O
ATOM    154  ND2 ASN A  30      -2.565 -15.707  50.578  1.00 61.18           N
ATOM    155 1HD2 ASN A  30      -3.399 -15.158  50.544  1.00 61.18           H
ATOM    156 2HD2 ASN A  30      -2.368 -16.268  51.382  1.00 61.18           H
ATOM    157  HN  ASN A  30      -0.614 -12.821  48.768  1.00 61.18           H
ATOM    158  N   PHE A  31      -1.376 -12.629  45.959  1.00 63.89           N
ATOM    159  CA  PHE A  31      -1.797 -12.021  44.708  1.00 63.89           C
ATOM    160  C   PHE A  31      -1.038 -12.621  43.524  1.00 63.89           C
ATOM    161  O   PHE A  31       0.185 -12.514  43.447  1.00 63.89           O
ATOM    162  HA  PHE A  31      -2.863 -12.221  44.594  1.00 63.89           H
ATOM    163  CB  PHE A  31      -1.472 -10.529  44.805  1.00 63.89           C
ATOM    164 1HB  PHE A  31      -1.893 -10.135  45.730  1.00 63.89           H
ATOM    165 2HB  PHE A  31      -0.391 -10.407  44.869  1.00 63.89           H
ATOM    166  CG  PHE A  31      -1.995  -9.701  43.630  1.00 63.89           C
ATOM    167  CD1 PHE A  31      -1.157  -9.354  42.616  1.00 63.89           C
ATOM    168  HD1 PHE A  31      -0.113  -9.666  42.641  1.00 63.89           H
ATOM    169  CD2 PHE A  31      -3.297  -9.311  43.598  1.00 63.89           C
ATOM    170  HD2 PHE A  31      -3.969  -9.589  44.411  1.00 63.89           H
ATOM    171  CE1 PHE A  31      -1.642  -8.585  41.525  1.00 63.89           C
ATOM    172  HE1 PHE A  31      -0.970  -8.306  40.713  1.00 63.89           H
ATOM    173  CE2 PHE A  31      -3.783  -8.542  42.508  1.00 63.89           C
ATOM    174  HE2 PHE A  31      -4.827  -8.230  42.483  1.00 63.89           H
ATOM    175  CZ  PHE A  31      -2.945  -8.195  41.494  1.00 63.89           C
ATOM    176  HZ  PHE A  31      -3.317  -7.605  40.657  1.00 63.89           H
ATOM    177  HN  PHE A  31      -0.986 -11.996  46.627  1.00 63.89           H
ATOM    178  N   ASN A  32      -1.795 -13.239  42.629  1.00 63.95           N
ATOM    179  CA  ASN A  32      -1.210 -13.846  41.445  1.00 63.95           C
ATOM    180  C   ASN A  32      -0.855 -12.750  40.438  1.00 63.95           C
ATOM    181  O   ASN A  32      -1.697 -12.340  39.640  1.00 63.95           O
ATOM    182  HA  ASN A  32      -0.331 -14.383  41.803  1.00 63.95           H
ATOM    183  CB  ASN A  32      -2.194 -14.805  40.773  1.00 63.95           C
ATOM    184 1HB  ASN A  32      -2.677 -15.424  41.529  1.00 63.95           H
ATOM    185 2HB  ASN A  32      -2.981 -14.236  40.278  1.00 63.95           H
ATOM    186  CG  ASN A  32      -1.483 -15.696  39.753  1.00 63.95           C
ATOM    187  OD1 ASN A  32      -0.326 -15.500  39.419  1.00 63.95           O
ATOM    188  ND2 ASN A  32      -2.237 -16.684  39.279  1.00 63.95           N
ATOM    189 1HD2 ASN A  32      -3.179 -16.789  39.596  1.00 63.95           H
ATOM    190 2HD2 ASN A  32      -1.861 -17.321  38.607  1.00 63.95           H
ATOM    191  HN  ASN A  32      -2.788 -13.329  42.703  1.00 63.95           H
ATOM    192  N   PHE A  33       0.391 -12.306  40.508  1.00 65.78           N
ATOM    193  CA  PHE A  33       0.903 -11.354  39.537  1.00 65.78           C
ATOM    194  C   PHE A  33       1.172 -12.034  38.193  1.00 65.78           C
ATOM    195  O   PHE A  33       2.306 -12.046  37.716  1.00 65.78           O
ATOM    196  HA  PHE A  33       0.142 -10.585  39.406  1.00 65.78           H
ATOM    197  CB  PHE A  33       2.220 -10.811  40.094  1.00 65.78           C
ATOM    198 1HB  PHE A  33       2.892 -11.647  40.290  1.00 65.78           H
ATOM    199 2HB  PHE A  33       2.696 -10.191  39.334  1.00 65.78           H
ATOM    200  CG  PHE A  33       2.063  -9.991  41.375  1.00 65.78           C
ATOM    201  CD1 PHE A  33       1.801  -8.658  41.302  1.00 65.78           C
ATOM    202  HD1 PHE A  33       1.703  -8.175  40.330  1.00 65.78           H
ATOM    203  CD2 PHE A  33       2.184 -10.594  42.588  1.00 65.78           C
ATOM    204  HD2 PHE A  33       2.394 -11.662  42.647  1.00 65.78           H
ATOM    205  CE1 PHE A  33       1.655  -7.897  42.492  1.00 65.78           C
ATOM    206  HE1 PHE A  33       1.445  -6.829  42.433  1.00 65.78           H
ATOM    207  CE2 PHE A  33       2.038  -9.832  43.778  1.00 65.78           C
ATOM    208  HE2 PHE A  33       2.136 -10.316  44.750  1.00 65.78           H
ATOM    209  CZ  PHE A  33       1.777  -8.500  43.704  1.00 65.78           C
ATOM    210  HZ  PHE A  33       1.664  -7.915  44.618  1.00 65.78           H
ATOM    211  HN  PHE A  33       1.045 -12.586  41.211  1.00 65.78           H
ATOM    212  N   THR A  34       0.111 -12.584  37.620  1.00 69.92           N
ATOM    213  CA  THR A  34       0.122 -12.942  36.212  1.00 69.92           C
ATOM    214  C   THR A  34       0.536 -11.741  35.360  1.00 69.92           C
ATOM    215  O   THR A  34      -0.074 -10.676  35.444  1.00 69.92           O
ATOM    216  HA  THR A  34       0.874 -13.716  36.060  1.00 69.92           H
ATOM    217  CB  THR A  34      -1.259 -13.494  35.854  1.00 69.92           C
ATOM    218  HB  THR A  34      -2.006 -12.700  35.847  1.00 69.92           H
ATOM    219  OG1 THR A  34      -1.475 -14.532  36.806  1.00 69.92           O
ATOM    220  HG1 THR A  34      -2.449 -14.756  36.852  1.00 69.92           H
ATOM    221  CG2 THR A  34      -1.269 -14.217  34.506  1.00 69.92           C
ATOM    222 1HG2 THR A  34      -0.571 -15.053  34.537  1.00 69.92           H
ATOM    223 2HG2 THR A  34      -0.971 -13.523  33.720  1.00 69.92           H
ATOM    224 3HG2 THR A  34      -2.273 -14.589  34.300  1.00 69.92           H
ATOM    225  HN  THR A  34      -0.742 -12.784  38.101  1.00 69.92           H
ATOM    226  N   ASP A  35       1.570 -11.953  34.558  1.00 80.45           N
ATOM    227  CA  ASP A  35       2.239 -10.848  33.892  1.00 80.45           C
ATOM    228  C   ASP A  35       1.433 -10.438  32.659  1.00 80.45           C
ATOM    229  O   ASP A  35       1.768 -10.820  31.538  1.00 80.45           O
ATOM    230  HA  ASP A  35       2.293 -10.055  34.638  1.00 80.45           H
ATOM    231  CB  ASP A  35       3.640 -11.252  33.429  1.00 80.45           C
ATOM    232 1HB  ASP A  35       4.022 -12.050  34.065  1.00 80.45           H
ATOM    233 2HB  ASP A  35       3.591 -11.649  32.415  1.00 80.45           H
ATOM    234  CG  ASP A  35       4.596 -10.059  33.469  1.00 80.45           C
ATOM    235  OD1 ASP A  35       4.141  -8.981  33.911  1.00 80.45           O
ATOM    236  OD2 ASP A  35       5.761 -10.250  33.058  1.00 80.45           O
ATOM    237  HN  ASP A  35       1.949 -12.857  34.362  1.00 80.45           H
ATOM    238  N   PHE A  36       0.385  -9.665  32.906  1.00 88.85           N
ATOM    239  CA  PHE A  36      -0.444  -9.159  31.825  1.00 88.85           C
ATOM    240  C   PHE A  36       0.186  -7.920  31.186  1.00 88.85           C
ATOM    241  O   PHE A  36      -0.262  -7.464  30.134  1.00 88.85           O
ATOM    242  HA  PHE A  36      -0.521  -9.951  31.079  1.00 88.85           H
ATOM    243  CB  PHE A  36      -1.792  -8.774  32.437  1.00 88.85           C
ATOM    244 1HB  PHE A  36      -1.618  -8.114  33.287  1.00 88.85           H
ATOM    245 2HB  PHE A  36      -2.363  -8.206  31.703  1.00 88.85           H
ATOM    246  CG  PHE A  36      -2.629  -9.968  32.900  1.00 88.85           C
ATOM    247  CD1 PHE A  36      -2.733 -11.072  32.113  1.00 88.85           C
ATOM    248  HD1 PHE A  36      -2.219 -11.106  31.152  1.00 88.85           H
ATOM    249  CD2 PHE A  36      -3.270  -9.925  34.099  1.00 88.85           C
ATOM    250  HD2 PHE A  36      -3.187  -9.041  34.730  1.00 88.85           H
ATOM    251  CE1 PHE A  36      -3.510 -12.180  32.542  1.00 88.85           C
ATOM    252  HE1 PHE A  36      -3.593 -13.065  31.911  1.00 88.85           H
ATOM    253  CE2 PHE A  36      -4.047 -11.034  34.529  1.00 88.85           C
ATOM    254  HE2 PHE A  36      -4.560 -10.999  35.489  1.00 88.85           H
ATOM    255  CZ  PHE A  36      -4.150 -12.138  33.741  1.00 88.85           C
ATOM    256  HZ  PHE A  36      -4.746 -12.988  34.071  1.00 88.85           H
ATOM    257  HN  PHE A  36       0.100  -9.386  33.823  1.00 88.85           H
ATOM    258  N   TYR A  37       1.214  -7.409  31.848  1.00 91.19           N
ATOM    259  CA  TYR A  37       2.016  -6.341  31.276  1.00 91.19           C
ATOM    260  C   TYR A  37       3.160  -6.906  30.432  1.00 91.19           C
ATOM    261  O   TYR A  37       4.040  -7.590  30.952  1.00 91.19           O
ATOM    262  HA  TYR A  37       1.368  -5.738  30.639  1.00 91.19           H
ATOM    263  CB  TYR A  37       2.603  -5.574  32.462  1.00 91.19           C
ATOM    264 1HB  TYR A  37       1.789  -5.243  33.107  1.00 91.19           H
ATOM    265 2HB  TYR A  37       3.220  -6.252  33.051  1.00 91.19           H
ATOM    266  CG  TYR A  37       3.444  -4.359  32.063  1.00 91.19           C
ATOM    267  CD1 TYR A  37       4.810  -4.485  31.913  1.00 91.19           C
ATOM    268  HD1 TYR A  37       5.290  -5.449  32.079  1.00 91.19           H
ATOM    269  CD2 TYR A  37       2.835  -3.138  31.853  1.00 91.19           C
ATOM    270  HD2 TYR A  37       1.756  -3.039  31.972  1.00 91.19           H
ATOM    271  CE1 TYR A  37       5.601  -3.342  31.537  1.00 91.19           C
ATOM    272  HE1 TYR A  37       6.680  -3.427  31.415  1.00 91.19           H
ATOM    273  CE2 TYR A  37       3.626  -1.995  31.478  1.00 91.19           C
ATOM    274  HE2 TYR A  37       3.159  -1.025  31.309  1.00 91.19           H
ATOM    275  CZ  TYR A  37       4.970  -2.153  31.338  1.00 91.19           C
ATOM    276  OH  TYR A  37       5.717  -1.074  30.983  1.00 91.19           O
ATOM    277  HH  TYR A  37       5.121  -0.297  30.780  1.00 91.19           H
ATOM    278  HN  TYR A  37       1.500  -7.713  32.756  1.00 91.19           H
ATOM    279  N   CYS A  38       3.111  -6.599  29.144  1.00 91.22           N
ATOM    280  CA  CYS A  38       4.057  -7.171  28.202  1.00 91.22           C
ATOM    281  C   CYS A  38       5.086  -6.098  27.842  1.00 91.22           C
ATOM    282  O   CYS A  38       4.738  -5.066  27.269  1.00 91.22           O
ATOM    283  HA  CYS A  38       4.534  -8.010  28.708  1.00 91.22           H
ATOM    284  CB  CYS A  38       3.354  -7.726  26.961  1.00 91.22           C
ATOM    285 1HB  CYS A  38       2.526  -8.369  27.260  1.00 91.22           H
ATOM    286 2HB  CYS A  38       2.929  -6.909  26.378  1.00 91.22           H
ATOM    287  SG  CYS A  38       4.542  -8.671  25.939  1.00 91.22           S
ATOM    288  HN  CYS A  38       2.442  -5.972  28.744  1.00 91.22           H
ATOM    289  N   GLU A  39       6.333  -6.377  28.194  1.00 89.59           N
ATOM    290  CA  GLU A  39       7.440  -5.553  27.740  1.00 89.59           C
ATOM    291  C   GLU A  39       7.864  -5.964  26.328  1.00 89.59           C
ATOM    292  O   GLU A  39       8.268  -7.104  26.105  1.00 89.59           O
ATOM    293  HA  GLU A  39       7.057  -4.533  27.729  1.00 89.59           H
ATOM    294  CB  GLU A  39       8.619  -5.636  28.712  1.00 89.59           C
ATOM    295 1HB  GLU A  39       8.833  -6.680  28.942  1.00 89.59           H
ATOM    296 2HB  GLU A  39       9.475  -5.102  28.298  1.00 89.59           H
ATOM    297  CG  GLU A  39       8.285  -4.951  30.039  1.00 89.59           C
ATOM    298 1HG  GLU A  39       7.926  -3.939  29.850  1.00 89.59           H
ATOM    299 2HG  GLU A  39       7.477  -5.488  30.536  1.00 89.59           H
ATOM    300  CD  GLU A  39       9.510  -4.902  30.954  1.00 89.59           C
ATOM    301  OE1 GLU A  39       9.360  -4.367  32.074  1.00 89.59           O
ATOM    302  OE2 GLU A  39      10.568  -5.399  30.513  1.00 89.59           O
ATOM    303  HN  GLU A  39       6.590  -7.148  28.776  1.00 89.59           H
ATOM    304  N   LYS A  40       7.757  -5.012  25.413  1.00 89.84           N
ATOM    305  CA  LYS A  40       7.957  -5.304  24.003  1.00 89.84           C
ATOM    306  C   LYS A  40       9.413  -5.018  23.629  1.00 89.84           C
ATOM    307  O   LYS A  40       9.709  -4.690  22.481  1.00 89.84           O
ATOM    308  HA  LYS A  40       7.766  -6.368  23.859  1.00 89.84           H
ATOM    309  CB  LYS A  40       6.941  -4.542  23.149  1.00 89.84           C
ATOM    310 1HB  LYS A  40       7.050  -3.471  23.317  1.00 89.84           H
ATOM    311 2HB  LYS A  40       7.143  -4.721  22.093  1.00 89.84           H
ATOM    312  CG  LYS A  40       5.512  -4.974  23.482  1.00 89.84           C
ATOM    313 1HG  LYS A  40       5.344  -4.892  24.555  1.00 89.84           H
ATOM    314 2HG  LYS A  40       4.803  -4.303  22.996  1.00 89.84           H
ATOM    315  CD  LYS A  40       5.254  -6.412  23.027  1.00 89.84           C
ATOM    316 1HD  LYS A  40       5.582  -6.536  21.995  1.00 89.84           H
ATOM    317 2HD  LYS A  40       5.842  -7.100  23.634  1.00 89.84           H
ATOM    318  CE  LYS A  40       3.769  -6.765  23.141  1.00 89.84           C
ATOM    319 1HE  LYS A  40       3.525  -7.005  24.176  1.00 89.84           H
ATOM    320 2HE  LYS A  40       3.162  -5.904  22.862  1.00 89.84           H
ATOM    321  NZ  LYS A  40       3.441  -7.915  22.269  1.00 89.84           N
ATOM    322 1HZ  LYS A  40       2.459  -8.146  22.369  1.00 89.84           H
ATOM    323 2HZ  LYS A  40       3.635  -7.672  21.304  1.00 89.84           H
ATOM    324 3HZ  LYS A  40       4.006  -8.714  22.536  1.00 89.84           H
ATOM    325  HN  LYS A  40       7.539  -4.059  25.620  1.00 89.84           H
ATOM    326  N   ASN A  41      10.282  -5.154  24.619  1.00 88.22           N
ATOM    327  CA  ASN A  41      11.687  -4.836  24.430  1.00 88.22           C
ATOM    328  C   ASN A  41      12.260  -5.716  23.317  1.00 88.22           C
ATOM    329  O   ASN A  41      13.004  -5.237  22.463  1.00 88.22           O
ATOM    330  HA  ASN A  41      11.709  -3.776  24.176  1.00 88.22           H
ATOM    331  CB  ASN A  41      12.490  -5.104  25.705  1.00 88.22           C
ATOM    332 1HB  ASN A  41      12.210  -6.074  26.117  1.00 88.22           H
ATOM    333 2HB  ASN A  41      13.552  -5.154  25.467  1.00 88.22           H
ATOM    334  CG  ASN A  41      12.245  -4.011  26.747  1.00 88.22           C
ATOM    335  OD1 ASN A  41      11.897  -2.885  26.433  1.00 88.22           O
ATOM    336  ND2 ASN A  41      12.446  -4.405  28.001  1.00 88.22           N
ATOM    337 1HD2 ASN A  41      12.732  -5.344  28.191  1.00 88.22           H
ATOM    338 2HD2 ASN A  41      12.312  -3.762  28.755  1.00 88.22           H
ATOM    339  HN  ASN A  41      10.041  -5.474  25.535  1.00 88.22           H
ATOM    340  N   ASN A  42      11.891  -6.987  23.363  1.00 90.30           N
ATOM    341  CA  ASN A  42      12.400  -7.949  22.400  1.00 90.30           C
ATOM    342  C   ASN A  42      11.963  -7.537  20.993  1.00 90.30           C
ATOM    343  O   ASN A  42      12.737  -7.643  20.043  1.00 90.30           O
ATOM    344  HA  ASN A  42      13.483  -7.931  22.523  1.00 90.30           H
ATOM    345  CB  ASN A  42      11.848  -9.349  22.676  1.00 90.30           C
ATOM    346 1HB  ASN A  42      10.761  -9.307  22.754  1.00 90.30           H
ATOM    347 2HB  ASN A  42      12.081 -10.008  21.839  1.00 90.30           H
ATOM    348  CG  ASN A  42      12.435  -9.927  23.965  1.00 90.30           C
ATOM    349  OD1 ASN A  42      13.341  -9.374  24.567  1.00 90.30           O
ATOM    350  ND2 ASN A  42      11.870 -11.067  24.354  1.00 90.30           N
ATOM    351 1HD2 ASN A  42      11.130 -11.468  23.814  1.00 90.30           H
ATOM    352 2HD2 ASN A  42      12.186 -11.522  25.186  1.00 90.30           H
ATOM    353  HN  ASN A  42      11.257  -7.362  24.040  1.00 90.30           H
ATOM    354  N   VAL A  43      10.724  -7.076  20.904  1.00 91.21           N
ATOM    355  CA  VAL A  43      10.168  -6.669  19.625  1.00 91.21           C
ATOM    356  C   VAL A  43      10.947  -5.464  19.095  1.00 91.21           C
ATOM    357  O   VAL A  43      11.262  -5.398  17.908  1.00 91.21           O
ATOM    358  HA  VAL A  43      10.293  -7.501  18.932  1.00 91.21           H
ATOM    359  CB  VAL A  43       8.669  -6.395  19.770  1.00 91.21           C
ATOM    360  HB  VAL A  43       8.547  -5.555  20.453  1.00 91.21           H
ATOM    361  CG1 VAL A  43       8.051  -6.003  18.427  1.00 91.21           C
ATOM    362 1HG1 VAL A  43       8.537  -5.101  18.053  1.00 91.21           H
ATOM    363 2HG1 VAL A  43       8.191  -6.814  17.712  1.00 91.21           H
ATOM    364 3HG1 VAL A  43       6.986  -5.814  18.559  1.00 91.21           H
ATOM    365  CG2 VAL A  43       7.947  -7.601  20.375  1.00 91.21           C
ATOM    366 1HG2 VAL A  43       8.083  -8.468  19.727  1.00 91.21           H
ATOM    367 2HG2 VAL A  43       8.361  -7.816  21.360  1.00 91.21           H
ATOM    368 3HG2 VAL A  43       6.884  -7.380  20.467  1.00 91.21           H
ATOM    369  HN  VAL A  43      10.106  -6.979  21.684  1.00 91.21           H
ATOM    370  N   ARG A  44      11.235  -4.541  20.001  1.00 89.82           N
ATOM    371  CA  ARG A  44      11.913  -3.311  19.626  1.00 89.82           C
ATOM    372  C   ARG A  44      13.348  -3.608  19.188  1.00 89.82           C
ATOM    373  O   ARG A  44      13.853  -2.997  18.248  1.00 89.82           O
ATOM    374  HA  ARG A  44      11.326  -2.910  18.801  1.00 89.82           H
ATOM    375  CB  ARG A  44      11.937  -2.319  20.791  1.00 89.82           C
ATOM    376 1HB  ARG A  44      12.349  -2.803  21.677  1.00 89.82           H
ATOM    377 2HB  ARG A  44      12.595  -1.485  20.549  1.00 89.82           H
ATOM    378  CG  ARG A  44      10.532  -1.797  21.096  1.00 89.82           C
ATOM    379 1HG  ARG A  44      10.033  -1.521  20.167  1.00 89.82           H
ATOM    380 2HG  ARG A  44       9.938  -2.587  21.555  1.00 89.82           H
ATOM    381  CD  ARG A  44      10.588  -0.586  22.029  1.00 89.82           C
ATOM    382 1HD  ARG A  44      11.401   0.076  21.731  1.00 89.82           H
ATOM    383 2HD  ARG A  44       9.665  -0.012  21.950  1.00 89.82           H
ATOM    384  NE  ARG A  44      10.786  -1.032  23.426  1.00 89.82           N
ATOM    385  HE  ARG A  44      11.676  -1.415  23.674  1.00 89.82           H
ATOM    386  CZ  ARG A  44       9.848  -0.955  24.380  1.00 89.82           C
ATOM    387  NH1 ARG A  44       8.638  -0.451  24.104  1.00 89.82           N
ATOM    388 1HH1 ARG A  44       8.429  -0.128  23.181  1.00 89.82           H
ATOM    389 2HH1 ARG A  44       7.943  -0.397  24.822  1.00 89.82           H
ATOM    390  NH2 ARG A  44      10.139  -1.391  25.614  1.00 89.82           N
ATOM    391 1HH2 ARG A  44       9.450  -1.341  26.337  1.00 89.82           H
ATOM    392 2HH2 ARG A  44      11.045  -1.766  25.811  1.00 89.82           H
ATOM    393  HN  ARG A  44      11.014  -4.623  20.973  1.00 89.82           H
ATOM    394  N   GLN A  45      13.965  -4.547  19.891  1.00 90.94           N
ATOM    395  CA  GLN A  45      15.349  -4.896  19.620  1.00 90.94           C
ATOM    396  C   GLN A  45      15.477  -5.520  18.228  1.00 90.94           C
ATOM    397  O   GLN A  45      16.404  -5.203  17.485  1.00 90.94           O
ATOM    398  HA  GLN A  45      15.898  -3.955  19.655  1.00 90.94           H
ATOM    399  CB  GLN A  45      15.898  -5.837  20.694  1.00 90.94           C
ATOM    400 1HB  GLN A  45      15.737  -5.402  21.681  1.00 90.94           H
ATOM    401 2HB  GLN A  45      15.352  -6.781  20.670  1.00 90.94           H
ATOM    402  CG  GLN A  45      17.390  -6.099  20.484  1.00 90.94           C
ATOM    403 1HG  GLN A  45      17.554  -6.513  19.488  1.00 90.94           H
ATOM    404 2HG  GLN A  45      17.939  -5.159  20.532  1.00 90.94           H
ATOM    405  CD  GLN A  45      17.932  -7.067  21.539  1.00 90.94           C
ATOM    406  OE1 GLN A  45      17.200  -7.627  22.338  1.00 90.94           O
ATOM    407  NE2 GLN A  45      19.251  -7.230  21.497  1.00 90.94           N
ATOM    408 1HE2 GLN A  45      19.794  -6.739  20.815  1.00 90.94           H
ATOM    409 2HE2 GLN A  45      19.700  -7.843  22.147  1.00 90.94           H
ATOM    410  HN  GLN A  45      13.536  -5.063  20.632  1.00 90.94           H
ATOM    411  N   PHE A  46      14.532  -6.395  17.918  1.00 93.13           N
ATOM    412  CA  PHE A  46      14.497  -7.027  16.610  1.00 93.13           C
ATOM    413  C   PHE A  46      14.314  -5.987  15.503  1.00 93.13           C
ATOM    414  O   PHE A  46      15.029  -6.007  14.503  1.00 93.13           O
ATOM    415  HA  PHE A  46      15.450  -7.537  16.473  1.00 93.13           H
ATOM    416  CB  PHE A  46      13.298  -7.978  16.605  1.00 93.13           C
ATOM    417 1HB  PHE A  46      13.469  -8.766  17.338  1.00 93.13           H
ATOM    418 2HB  PHE A  46      12.412  -7.430  16.925  1.00 93.13           H
ATOM    419  CG  PHE A  46      13.019  -8.619  15.244  1.00 93.13           C
ATOM    420  CD1 PHE A  46      12.014  -8.143  14.461  1.00 93.13           C
ATOM    421  HD1 PHE A  46      11.407  -7.305  14.803  1.00 93.13           H
ATOM    422  CD2 PHE A  46      13.776  -9.665  14.817  1.00 93.13           C
ATOM    423  HD2 PHE A  46      14.582 -10.046  15.444  1.00 93.13           H
ATOM    424  CE1 PHE A  46      11.755  -8.738  13.198  1.00 93.13           C
ATOM    425  HE1 PHE A  46      10.949  -8.357  12.571  1.00 93.13           H
ATOM    426  CE2 PHE A  46      13.517 -10.260  13.554  1.00 93.13           C
ATOM    427  HE2 PHE A  46      14.124 -11.098  13.211  1.00 93.13           H
ATOM    428  CZ  PHE A  46      12.512  -9.784  12.771  1.00 93.13           C
ATOM    429  HZ  PHE A  46      12.313 -10.241  11.802  1.00 93.13           H
ATOM    430  HN  PHE A  46      13.800  -6.672  18.541  1.00 93.13           H
ATOM    431  N   ALA A  47      13.351  -5.103  15.720  1.00 91.80           N
ATOM    432  CA  ALA A  47      13.005  -4.112  14.715  1.00 91.80           C
ATOM    433  C   ALA A  47      14.237  -3.261  14.399  1.00 91.80           C
ATOM    434  O   ALA A  47      14.486  -2.930  13.241  1.00 91.80           O
ATOM    435  HA  ALA A  47      12.702  -4.645  13.814  1.00 91.80           H
ATOM    436  CB  ALA A  47      11.827  -3.271  15.211  1.00 91.80           C
ATOM    437 1HB  ALA A  47      10.969  -3.919  15.392  1.00 91.80           H
ATOM    438 2HB  ALA A  47      12.104  -2.768  16.137  1.00 91.80           H
ATOM    439 3HB  ALA A  47      11.568  -2.528  14.456  1.00 91.80           H
ATOM    440  HN  ALA A  47      12.812  -5.057  16.561  1.00 91.80           H
ATOM    441  N   SER A  48      14.974  -2.932  15.449  1.00 92.28           N
ATOM    442  CA  SER A  48      16.044  -1.955  15.336  1.00 92.28           C
ATOM    443  C   SER A  48      17.148  -2.492  14.424  1.00 92.28           C
ATOM    444  O   SER A  48      17.883  -1.719  13.811  1.00 92.28           O
ATOM    445  HA  SER A  48      15.582  -1.070  14.897  1.00 92.28           H
ATOM    446  CB  SER A  48      16.615  -1.602  16.711  1.00 92.28           C
ATOM    447 1HB  SER A  48      17.274  -0.739  16.619  1.00 92.28           H
ATOM    448 2HB  SER A  48      15.803  -1.313  17.378  1.00 92.28           H
ATOM    449  OG  SER A  48      17.336  -2.690  17.285  1.00 92.28           O
ATOM    450  HG  SER A  48      17.694  -2.428  18.181  1.00 92.28           H
ATOM    451  HN  SER A  48      14.850  -3.319  16.363  1.00 92.28           H
ATOM    452  N   HIS A  49      17.231  -3.813  14.363  1.00 92.87           N
ATOM    453  CA  HIS A  49      18.255  -4.463  13.562  1.00 92.87           C
ATOM    454  C   HIS A  49      17.694  -4.789  12.177  1.00 92.87           C
ATOM    455  O   HIS A  49      18.395  -4.665  11.174  1.00 92.87           O
ATOM    456  HA  HIS A  49      19.070  -3.746  13.455  1.00 92.87           H
ATOM    457  CB  HIS A  49      18.808  -5.694  14.283  1.00 92.87           C
ATOM    458 1HB  HIS A  49      17.978  -6.347  14.553  1.00 92.87           H
ATOM    459 2HB  HIS A  49      19.442  -6.252  13.593  1.00 92.87           H
ATOM    460  CG  HIS A  49      19.602  -5.373  15.526  1.00 92.87           C
ATOM    461  ND1 HIS A  49      19.009  -5.118  16.750  1.00 92.87           N
ATOM    462  HD1 HIS A  49      18.026  -5.119  16.935  1.00 92.87           H
ATOM    463  CD2 HIS A  49      20.948  -5.269  15.722  1.00 92.87           C
ATOM    464  HD2 HIS A  49      21.716  -5.410  14.961  1.00 92.87           H
ATOM    465  CE1 HIS A  49      19.964  -4.872  17.635  1.00 92.87           C
ATOM    466  HE1 HIS A  49      19.816  -4.637  18.689  1.00 92.87           H
ATOM    467  NE2 HIS A  49      21.165  -4.966  16.996  1.00 92.87           N
ATOM    468  HN  HIS A  49      16.615  -4.435  14.847  1.00 92.87           H
ATOM    469  N   PHE A  50      16.434  -5.198  12.165  1.00 94.07           N
ATOM    470  CA  PHE A  50      15.860  -5.822  10.985  1.00 94.07           C
ATOM    471  C   PHE A  50      15.365  -4.767   9.993  1.00 94.07           C
ATOM    472  O   PHE A  50      15.647  -4.851   8.799  1.00 94.07           O
ATOM    473  HA  PHE A  50      16.646  -6.416  10.519  1.00 94.07           H
ATOM    474  CB  PHE A  50      14.670  -6.660  11.455  1.00 94.07           C
ATOM    475 1HB  PHE A  50      15.015  -7.376  12.202  1.00 94.07           H
ATOM    476 2HB  PHE A  50      13.950  -6.007  11.949  1.00 94.07           H
ATOM    477  CG  PHE A  50      13.961  -7.419  10.332  1.00 94.07           C
ATOM    478  CD1 PHE A  50      12.737  -7.010   9.902  1.00 94.07           C
ATOM    479  HD1 PHE A  50      12.261  -6.142  10.358  1.00 94.07           H
ATOM    480  CD2 PHE A  50      14.554  -8.503   9.763  1.00 94.07           C
ATOM    481  HD2 PHE A  50      15.535  -8.830  10.108  1.00 94.07           H
ATOM    482  CE1 PHE A  50      12.078  -7.715   8.860  1.00 94.07           C
ATOM    483  HE1 PHE A  50      11.098  -7.387   8.515  1.00 94.07           H
ATOM    484  CE2 PHE A  50      13.896  -9.207   8.721  1.00 94.07           C
ATOM    485  HE2 PHE A  50      14.371 -10.076   8.265  1.00 94.07           H
ATOM    486  CZ  PHE A  50      12.672  -8.798   8.291  1.00 94.07           C
ATOM    487  HZ  PHE A  50      12.167  -9.339   7.491  1.00 94.07           H
ATOM    488  HN  PHE A  50      15.810  -5.110  12.942  1.00 94.07           H
ATOM    489  N   LEU A  51      14.636  -3.797  10.525  1.00 94.06           N
ATOM    490  CA  LEU A  51      13.812  -2.937   9.692  1.00 94.06           C
ATOM    491  C   LEU A  51      14.713  -1.985   8.902  1.00 94.06           C
ATOM    492  O   LEU A  51      14.593  -1.880   7.683  1.00 94.06           O
ATOM    493  HA  LEU A  51      13.283  -3.576   8.986  1.00 94.06           H
ATOM    494  CB  LEU A  51      12.756  -2.224  10.538  1.00 94.06           C
ATOM    495 1HB  LEU A  51      13.266  -1.630  11.297  1.00 94.06           H
ATOM    496 2HB  LEU A  51      12.216  -1.527   9.898  1.00 94.06           H
ATOM    497  CG  LEU A  51      11.736  -3.125  11.238  1.00 94.06           C
ATOM    498  HG  LEU A  51      12.274  -3.788  11.915  1.00 94.06           H
ATOM    499  CD1 LEU A  51      10.767  -2.300  12.087  1.00 94.06           C
ATOM    500 1HD1 LEU A  51      11.326  -1.751  12.845  1.00 94.06           H
ATOM    501 2HD1 LEU A  51      10.233  -1.597  11.449  1.00 94.06           H
ATOM    502 3HD1 LEU A  51      10.053  -2.965  12.573  1.00 94.06           H
ATOM    503  CD2 LEU A  51      11.002  -4.009  10.227  1.00 94.06           C
ATOM    504 1HD2 LEU A  51      10.478  -3.381   9.508  1.00 94.06           H
ATOM    505 2HD2 LEU A  51      11.723  -4.638   9.704  1.00 94.06           H
ATOM    506 3HD2 LEU A  51      10.284  -4.640  10.751  1.00 94.06           H
ATOM    507  HN  LEU A  51      14.602  -3.595  11.504  1.00 94.06           H
ATOM    508  N   PRO A  52      15.628  -1.278   9.579  1.00 94.93           N
ATOM    509  CA  PRO A  52      16.331  -0.157   8.951  1.00 94.93           C
ATOM    510  C   PRO A  52      16.982  -0.549   7.634  1.00 94.93           C
ATOM    511  O   PRO A  52      16.757   0.095   6.611  1.00 94.93           O
ATOM    512  HA  PRO A  52      15.625   0.633   8.696  1.00 94.93           H
ATOM    513  CB  PRO A  52      17.370   0.252   9.998  1.00 94.93           C
ATOM    514 1HB  PRO A  52      18.319  -0.260   9.842  1.00 94.93           H
ATOM    515 2HB  PRO A  52      17.576   1.322   9.962  1.00 94.93           H
ATOM    516  CG  PRO A  52      16.721  -0.153  11.316  1.00 94.93           C
ATOM    517 1HG  PRO A  52      17.456  -0.256  12.114  1.00 94.93           H
ATOM    518 2HG  PRO A  52      16.000   0.589  11.657  1.00 94.93           H
ATOM    519  CD  PRO A  52      16.059  -1.478  10.975  1.00 94.93           C
ATOM    520 1HD  PRO A  52      16.754  -2.313  11.063  1.00 94.93           H
ATOM    521 2HD  PRO A  52      15.220  -1.694  11.638  1.00 94.93           H
ATOM    522  N   PRO A  53      17.799  -1.610   7.629  1.00 95.42           N
ATOM    523  CA  PRO A  53      18.482  -2.030   6.402  1.00 95.42           C
ATOM    524  C   PRO A  53      17.518  -2.226   5.243  1.00 95.42           C
ATOM    525  O   PRO A  53      17.805  -1.823   4.117  1.00 95.42           O
ATOM    526  HA  PRO A  53      19.170  -1.252   6.072  1.00 95.42           H
ATOM    527  CB  PRO A  53      19.166  -3.340   6.798  1.00 95.42           C
ATOM    528 1HB  PRO A  53      18.535  -4.203   6.586  1.00 95.42           H
ATOM    529 2HB  PRO A  53      20.099  -3.486   6.253  1.00 95.42           H
ATOM    530  CG  PRO A  53      19.408  -3.174   8.294  1.00 95.42           C
ATOM    531 1HG  PRO A  53      19.561  -4.133   8.788  1.00 95.42           H
ATOM    532 2HG  PRO A  53      20.299  -2.579   8.496  1.00 95.42           H
ATOM    533  CD  PRO A  53      18.141  -2.482   8.768  1.00 95.42           C
ATOM    534 1HD  PRO A  53      17.344  -3.196   8.978  1.00 95.42           H
ATOM    535 2HD  PRO A  53      18.307  -1.915   9.684  1.00 95.42           H
ATOM    536  N   LEU A  54      16.388  -2.845   5.553  1.00 94.32           N
ATOM    537  CA  LEU A  54      15.436  -3.225   4.523  1.00 94.32           C
ATOM    538  C   LEU A  54      14.762  -1.968   3.970  1.00 94.32           C
ATOM    539  O   LEU A  54      14.602  -1.828   2.758  1.00 94.32           O
ATOM    540  HA  LEU A  54      15.998  -3.699   3.718  1.00 94.32           H
ATOM    541  CB  LEU A  54      14.451  -4.265   5.062  1.00 94.32           C
ATOM    542 1HB  LEU A  54      14.000  -3.871   5.972  1.00 94.32           H
ATOM    543 2HB  LEU A  54      13.649  -4.387   4.334  1.00 94.32           H
ATOM    544  CG  LEU A  54      15.035  -5.645   5.371  1.00 94.32           C
ATOM    545  HG  LEU A  54      15.891  -5.513   6.033  1.00 94.32           H
ATOM    546  CD1 LEU A  54      14.020  -6.516   6.112  1.00 94.32           C
ATOM    547 1HD1 LEU A  54      13.745  -6.035   7.051  1.00 94.32           H
ATOM    548 2HD1 LEU A  54      13.131  -6.643   5.495  1.00 94.32           H
ATOM    549 3HD1 LEU A  54      14.461  -7.492   6.320  1.00 94.32           H
ATOM    550  CD2 LEU A  54      15.549  -6.321   4.098  1.00 94.32           C
ATOM    551 1HD2 LEU A  54      14.727  -6.439   3.392  1.00 94.32           H
ATOM    552 2HD2 LEU A  54      16.328  -5.704   3.648  1.00 94.32           H
ATOM    553 3HD2 LEU A  54      15.959  -7.300   4.346  1.00 94.32           H
ATOM    554  HN  LEU A  54      16.121  -3.086   6.486  1.00 94.32           H
ATOM    555  N   TYR A  55      14.385  -1.086   4.883  1.00 94.01           N
ATOM    556  CA  TYR A  55      13.683   0.129   4.506  1.00 94.01           C
ATOM    557  C   TYR A  55      14.561   1.018   3.623  1.00 94.01           C
ATOM    558  O   TYR A  55      14.065   1.673   2.708  1.00 94.01           O
ATOM    559  HA  TYR A  55      12.791  -0.158   3.948  1.00 94.01           H
ATOM    560  CB  TYR A  55      13.383   0.866   5.813  1.00 94.01           C
ATOM    561 1HB  TYR A  55      14.275   0.851   6.439  1.00 94.01           H
ATOM    562 2HB  TYR A  55      13.168   1.910   5.588  1.00 94.01           H
ATOM    563  CG  TYR A  55      12.212   0.278   6.604  1.00 94.01           C
ATOM    564  CD1 TYR A  55      11.507  -0.794   6.098  1.00 94.01           C
ATOM    565  HD1 TYR A  55      11.784  -1.223   5.135  1.00 94.01           H
ATOM    566  CD2 TYR A  55      11.861   0.822   7.823  1.00 94.01           C
ATOM    567  HD2 TYR A  55      12.419   1.669   8.222  1.00 94.01           H
ATOM    568  CE1 TYR A  55      10.405  -1.347   6.842  1.00 94.01           C
ATOM    569  HE1 TYR A  55       9.839  -2.194   6.454  1.00 94.01           H
ATOM    570  CE2 TYR A  55      10.760   0.269   8.567  1.00 94.01           C
ATOM    571  HE2 TYR A  55      10.472   0.689   9.531  1.00 94.01           H
ATOM    572  CZ  TYR A  55      10.086  -0.788   8.040  1.00 94.01           C
ATOM    573  OH  TYR A  55       9.045  -1.310   8.743  1.00 94.01           O
ATOM    574  HH  TYR A  55       8.605  -2.036   8.214  1.00 94.01           H
ATOM    575  HN  TYR A  55      14.552  -1.191   5.864  1.00 94.01           H
ATOM    576  N   TRP A  56      15.850   1.012   3.929  1.00 95.01           N
ATOM    577  CA  TRP A  56      16.814   1.743   3.124  1.00 95.01           C
ATOM    578  C   TRP A  56      16.884   1.075   1.749  1.00 95.01           C
ATOM    579  O   TRP A  56      16.906   1.755   0.725  1.00 95.01           O
ATOM    580  HA  TRP A  56      16.455   2.767   3.022  1.00 95.01           H
ATOM    581  CB  TRP A  56      18.172   1.814   3.824  1.00 95.01           C
ATOM    582 1HB  TRP A  56      18.332   0.890   4.379  1.00 95.01           H
ATOM    583 2HB  TRP A  56      18.956   1.872   3.069  1.00 95.01           H
ATOM    584  CG  TRP A  56      18.317   2.999   4.782  1.00 95.01           C
ATOM    585  CD1 TRP A  56      18.461   2.970   6.114  1.00 95.01           C
ATOM    586  HD1 TRP A  56      18.494   2.056   6.707  1.00 95.01           H
ATOM    587  CD2 TRP A  56      18.327   4.397   4.424  1.00 95.01           C
ATOM    588  NE1 TRP A  56      18.562   4.242   6.639  1.00 95.01           N
ATOM    589  HE1 TRP A  56      18.675   4.476   7.605  1.00 95.01           H
ATOM    590  CE2 TRP A  56      18.478   5.137   5.579  1.00 95.01           C
ATOM    591  CE3 TRP A  56      18.212   5.015   3.167  1.00 95.01           C
ATOM    592  HE3 TRP A  56      18.092   4.453   2.241  1.00 95.01           H
ATOM    593  CZ2 TRP A  56      18.528   6.536   5.592  1.00 95.01           C
ATOM    594  HZ2 TRP A  56      18.648   7.098   6.518  1.00 95.01           H
ATOM    595  CZ3 TRP A  56      18.264   6.414   3.197  1.00 95.01           C
ATOM    596  HZ3 TRP A  56      18.179   6.945   2.248  1.00 95.01           H
ATOM    597  CH2 TRP A  56      18.415   7.174   4.351  1.00 95.01           C
ATOM    598  HH2 TRP A  56      18.446   8.262   4.290  1.00 95.01           H
ATOM    599  HN  TRP A  56      16.237   0.521   4.709  1.00 95.01           H
ATOM    600  N   LEU A  57      16.918  -0.249   1.771  1.00 94.59           N
ATOM    601  CA  LEU A  57      17.002  -1.017   0.540  1.00 94.59           C
ATOM    602  C   LEU A  57      15.768  -0.731  -0.319  1.00 94.59           C
ATOM    603  O   LEU A  57      15.890  -0.412  -1.501  1.00 94.59           O
ATOM    604  HA  LEU A  57      17.885  -0.673   0.001  1.00 94.59           H
ATOM    605  CB  LEU A  57      17.208  -2.501   0.847  1.00 94.59           C
ATOM    606 1HB  LEU A  57      18.119  -2.608   1.435  1.00 94.59           H
ATOM    607 2HB  LEU A  57      16.382  -2.840   1.473  1.00 94.59           H
ATOM    608  CG  LEU A  57      17.306  -3.429  -0.366  1.00 94.59           C
ATOM    609  HG  LEU A  57      16.460  -3.224  -1.022  1.00 94.59           H
ATOM    610  CD1 LEU A  57      18.579  -3.151  -1.168  1.00 94.59           C
ATOM    611 1HD1 LEU A  57      18.569  -2.119  -1.518  1.00 94.59           H
ATOM    612 2HD1 LEU A  57      19.450  -3.312  -0.533  1.00 94.59           H
ATOM    613 3HD1 LEU A  57      18.623  -3.825  -2.024  1.00 94.59           H
ATOM    614  CD2 LEU A  57      17.204  -4.896   0.057  1.00 94.59           C
ATOM    615 1HD2 LEU A  57      18.015  -5.133   0.745  1.00 94.59           H
ATOM    616 2HD2 LEU A  57      16.247  -5.066   0.551  1.00 94.59           H
ATOM    617 3HD2 LEU A  57      17.276  -5.534  -0.824  1.00 94.59           H
ATOM    618  HN  LEU A  57      16.889  -0.796   2.608  1.00 94.59           H
ATOM    619  N   VAL A  58      14.608  -0.856   0.309  1.00 93.63           N
ATOM    620  CA  VAL A  58      13.351  -0.687  -0.401  1.00 93.63           C
ATOM    621  C   VAL A  58      13.271   0.736  -0.955  1.00 93.63           C
ATOM    622  O   VAL A  58      12.838   0.942  -2.088  1.00 93.63           O
ATOM    623  HA  VAL A  58      13.348  -1.389  -1.235  1.00 93.63           H
ATOM    624  CB  VAL A  58      12.180  -1.038   0.518  1.00 93.63           C
ATOM    625  HB  VAL A  58      12.275  -0.442   1.426  1.00 93.63           H
ATOM    626  CG1 VAL A  58      10.843  -0.686  -0.138  1.00 93.63           C
ATOM    627 1HG1 VAL A  58      10.814   0.383  -0.349  1.00 93.63           H
ATOM    628 2HG1 VAL A  58      10.737  -1.243  -1.068  1.00 93.63           H
ATOM    629 3HG1 VAL A  58      10.028  -0.945   0.537  1.00 93.63           H
ATOM    630  CG2 VAL A  58      12.221  -2.514   0.920  1.00 93.63           C
ATOM    631 1HG2 VAL A  58      12.162  -3.136   0.026  1.00 93.63           H
ATOM    632 2HG2 VAL A  58      13.153  -2.722   1.446  1.00 93.63           H
ATOM    633 3HG2 VAL A  58      11.377  -2.737   1.573  1.00 93.63           H
ATOM    634  HN  VAL A  58      14.519  -1.069   1.282  1.00 93.63           H
ATOM    635  N   PHE A  59      13.694   1.683  -0.130  1.00 95.33           N
ATOM    636  CA  PHE A  59      13.690   3.080  -0.529  1.00 95.33           C
ATOM    637  C   PHE A  59      14.487   3.285  -1.819  1.00 95.33           C
ATOM    638  O   PHE A  59      13.977   3.852  -2.784  1.00 95.33           O
ATOM    639  HA  PHE A  59      12.651   3.365  -0.697  1.00 95.33           H
ATOM    640  CB  PHE A  59      14.357   3.870   0.599  1.00 95.33           C
ATOM    641 1HB  PHE A  59      13.730   3.812   1.489  1.00 95.33           H
ATOM    642 2HB  PHE A  59      15.307   3.396   0.848  1.00 95.33           H
ATOM    643  CG  PHE A  59      14.609   5.341   0.265  1.00 95.33           C
ATOM    644  CD1 PHE A  59      15.883   5.807   0.163  1.00 95.33           C
ATOM    645  HD1 PHE A  59      16.724   5.131   0.321  1.00 95.33           H
ATOM    646  CD2 PHE A  59      13.560   6.183   0.068  1.00 95.33           C
ATOM    647  HD2 PHE A  59      12.539   5.810   0.150  1.00 95.33           H
ATOM    648  CE1 PHE A  59      16.117   7.172  -0.147  1.00 95.33           C
ATOM    649  HE1 PHE A  59      17.138   7.545  -0.228  1.00 95.33           H
ATOM    650  CE2 PHE A  59      13.794   7.549  -0.242  1.00 95.33           C
ATOM    651  HE2 PHE A  59      12.952   8.224  -0.399  1.00 95.33           H
ATOM    652  CZ  PHE A  59      15.067   8.015  -0.344  1.00 95.33           C
ATOM    653  HZ  PHE A  59      15.247   9.063  -0.582  1.00 95.33           H
ATOM    654  HN  PHE A  59      14.035   1.508   0.794  1.00 95.33           H
ATOM    655  N   ILE A  60      15.724   2.811  -1.793  1.00 95.29           N
ATOM    656  CA  ILE A  60      16.650   3.078  -2.881  1.00 95.29           C
ATOM    657  C   ILE A  60      16.110   2.453  -4.169  1.00 95.29           C
ATOM    658  O   ILE A  60      16.001   3.128  -5.192  1.00 95.29           O
ATOM    659  HA  ILE A  60      16.695   4.159  -3.014  1.00 95.29           H
ATOM    660  CB  ILE A  60      18.059   2.608  -2.513  1.00 95.29           C
ATOM    661  HB  ILE A  60      17.991   1.587  -2.139  1.00 95.29           H
ATOM    662  CG1 ILE A  60      18.646   3.464  -1.389  1.00 95.29           C
ATOM    663 1HG1 ILE A  60      18.910   4.448  -1.776  1.00 95.29           H
ATOM    664 2HG1 ILE A  60      17.894   3.617  -0.614  1.00 95.29           H
ATOM    665  CG2 ILE A  60      18.966   2.579  -3.745  1.00 95.29           C
ATOM    666 1HG2 ILE A  60      18.552   1.895  -4.485  1.00 95.29           H
ATOM    667 2HG2 ILE A  60      19.032   3.580  -4.171  1.00 95.29           H
ATOM    668 3HG2 ILE A  60      19.961   2.242  -3.455  1.00 95.29           H
ATOM    669  CD1 ILE A  60      19.883   2.799  -0.782  1.00 95.29           C
ATOM    670 1HD1 ILE A  60      19.609   1.825  -0.375  1.00 95.29           H
ATOM    671 2HD1 ILE A  60      20.641   2.669  -1.555  1.00 95.29           H
ATOM    672 3HD1 ILE A  60      20.280   3.428   0.014  1.00 95.29           H
ATOM    673  HN  ILE A  60      16.095   2.256  -1.049  1.00 95.29           H
ATOM    674  N   VAL A  61      15.787   1.172  -4.077  1.00 93.18           N
ATOM    675  CA  VAL A  61      15.395   0.412  -5.253  1.00 93.18           C
ATOM    676  C   VAL A  61      14.073   0.962  -5.792  1.00 93.18           C
ATOM    677  O   VAL A  61      13.910   1.123  -7.000  1.00 93.18           O
ATOM    678  HA  VAL A  61      16.168   0.554  -6.008  1.00 93.18           H
ATOM    679  CB  VAL A  61      15.330  -1.078  -4.915  1.00 93.18           C
ATOM    680  HB  VAL A  61      14.631  -1.204  -4.088  1.00 93.18           H
ATOM    681  CG1 VAL A  61      14.803  -1.887  -6.102  1.00 93.18           C
ATOM    682 1HG1 VAL A  61      13.802  -1.543  -6.361  1.00 93.18           H
ATOM    683 2HG1 VAL A  61      15.466  -1.751  -6.956  1.00 93.18           H
ATOM    684 3HG1 VAL A  61      14.767  -2.943  -5.835  1.00 93.18           H
ATOM    685  CG2 VAL A  61      16.695  -1.598  -4.459  1.00 93.18           C
ATOM    686 1HG2 VAL A  61      17.423  -1.452  -5.257  1.00 93.18           H
ATOM    687 2HG2 VAL A  61      17.014  -1.052  -3.571  1.00 93.18           H
ATOM    688 3HG2 VAL A  61      16.620  -2.660  -4.225  1.00 93.18           H
ATOM    689  HN  VAL A  61      15.790   0.654  -3.221  1.00 93.18           H
ATOM    690  N   GLY A  62      13.162   1.234  -4.869  1.00 93.71           N
ATOM    691  CA  GLY A  62      11.835   1.695  -5.241  1.00 93.71           C
ATOM    692  C   GLY A  62      11.897   3.083  -5.883  1.00 93.71           C
ATOM    693  O   GLY A  62      11.209   3.346  -6.868  1.00 93.71           O
ATOM    694 1HA  GLY A  62      11.382   0.989  -5.936  1.00 93.71           H
ATOM    695 2HA  GLY A  62      11.196   1.727  -4.358  1.00 93.71           H
ATOM    696  HN  GLY A  62      13.318   1.144  -3.886  1.00 93.71           H
ATOM    697  N   ALA A  63      12.727   3.934  -5.299  1.00 94.34           N
ATOM    698  CA  ALA A  63      12.839   5.307  -5.760  1.00 94.34           C
ATOM    699  C   ALA A  63      13.365   5.316  -7.197  1.00 94.34           C
ATOM    700  O   ALA A  63      12.846   6.037  -8.048  1.00 94.34           O
ATOM    701  HA  ALA A  63      11.841   5.744  -5.745  1.00 94.34           H
ATOM    702  CB  ALA A  63      13.738   6.095  -4.805  1.00 94.34           C
ATOM    703 1HB  ALA A  63      13.304   6.082  -3.805  1.00 94.34           H
ATOM    704 2HB  ALA A  63      14.728   5.639  -4.778  1.00 94.34           H
ATOM    705 3HB  ALA A  63      13.821   7.125  -5.152  1.00 94.34           H
ATOM    706  HN  ALA A  63      13.316   3.699  -4.525  1.00 94.34           H
ATOM    707  N   LEU A  64      14.390   4.507  -7.423  1.00 92.26           N
ATOM    708  CA  LEU A  64      15.003   4.426  -8.738  1.00 92.26           C
ATOM    709  C   LEU A  64      13.981   3.886  -9.740  1.00 92.26           C
ATOM    710  O   LEU A  64      13.832   4.429 -10.834  1.00 92.26           O
ATOM    711  HA  LEU A  64      15.276   5.438  -9.035  1.00 92.26           H
ATOM    712  CB  LEU A  64      16.295   3.609  -8.677  1.00 92.26           C
ATOM    713 1HB  LEU A  64      16.075   2.653  -8.201  1.00 92.26           H
ATOM    714 2HB  LEU A  64      16.613   3.391  -9.697  1.00 92.26           H
ATOM    715  CG  LEU A  64      17.465   4.258  -7.936  1.00 92.26           C
ATOM    716  HG  LEU A  64      17.123   4.544  -6.941  1.00 92.26           H
ATOM    717  CD1 LEU A  64      18.616   3.267  -7.751  1.00 92.26           C
ATOM    718 1HD1 LEU A  64      18.268   2.410  -7.173  1.00 92.26           H
ATOM    719 2HD1 LEU A  64      18.965   2.929  -8.726  1.00 92.26           H
ATOM    720 3HD1 LEU A  64      19.434   3.754  -7.221  1.00 92.26           H
ATOM    721  CD2 LEU A  64      17.919   5.537  -8.642  1.00 92.26           C
ATOM    722 1HD2 LEU A  64      18.238   5.299  -9.657  1.00 92.26           H
ATOM    723 2HD2 LEU A  64      17.092   6.246  -8.678  1.00 92.26           H
ATOM    724 3HD2 LEU A  64      18.752   5.979  -8.094  1.00 92.26           H
ATOM    725  HN  LEU A  64      14.799   3.915  -6.729  1.00 92.26           H
ATOM    726  N   GLY A  65      13.303   2.823  -9.331  1.00 89.92           N
ATOM    727  CA  GLY A  65      12.398   2.123 -10.227  1.00 89.92           C
ATOM    728  C   GLY A  65      11.253   3.034 -10.673  1.00 89.92           C
ATOM    729  O   GLY A  65      11.002   3.180 -11.869  1.00 89.92           O
ATOM    730 1HA  GLY A  65      12.947   1.768 -11.099  1.00 89.92           H
ATOM    731 2HA  GLY A  65      11.993   1.243  -9.726  1.00 89.92           H
ATOM    732  HN  GLY A  65      13.364   2.442  -8.409  1.00 89.92           H
ATOM    733  N   ASN A  66      10.591   3.624  -9.689  1.00 92.27           N
ATOM    734  CA  ASN A  66       9.387   4.394  -9.954  1.00 92.27           C
ATOM    735  C   ASN A  66       9.765   5.693 -10.668  1.00 92.27           C
ATOM    736  O   ASN A  66       9.014   6.185 -11.509  1.00 92.27           O
ATOM    737  HA  ASN A  66       8.762   3.747 -10.569  1.00 92.27           H
ATOM    738  CB  ASN A  66       8.672   4.762  -8.652  1.00 92.27           C
ATOM    739 1HB  ASN A  66       9.395   5.135  -7.928  1.00 92.27           H
ATOM    740 2HB  ASN A  66       7.962   5.568  -8.839  1.00 92.27           H
ATOM    741  CG  ASN A  66       7.936   3.553  -8.071  1.00 92.27           C
ATOM    742  OD1 ASN A  66       6.969   3.056  -8.625  1.00 92.27           O
ATOM    743  ND2 ASN A  66       8.447   3.108  -6.926  1.00 92.27           N
ATOM    744 1HD2 ASN A  66       9.243   3.561  -6.524  1.00 92.27           H
ATOM    745 2HD2 ASN A  66       8.035   2.321  -6.467  1.00 92.27           H
ATOM    746  HN  ASN A  66      10.863   3.582  -8.728  1.00 92.27           H
ATOM    747  N   SER A  67      10.930   6.212 -10.308  1.00 91.71           N
ATOM    748  CA  SER A  67      11.446   7.410 -10.948  1.00 91.71           C
ATOM    749  C   SER A  67      11.657   7.156 -12.442  1.00 91.71           C
ATOM    750  O   SER A  67      11.399   8.032 -13.267  1.00 91.71           O
ATOM    751  HA  SER A  67      10.681   8.172 -10.794  1.00 91.71           H
ATOM    752  CB  SER A  67      12.754   7.864 -10.296  1.00 91.71           C
ATOM    753 1HB  SER A  67      13.492   7.065 -10.372  1.00 91.71           H
ATOM    754 2HB  SER A  67      13.153   8.719 -10.841  1.00 91.71           H
ATOM    755  OG  SER A  67      12.574   8.216  -8.927  1.00 91.71           O
ATOM    756  HG  SER A  67      13.032   7.548  -8.340  1.00 91.71           H
ATOM    757  HN  SER A  67      11.517   5.828  -9.595  1.00 91.71           H
ATOM    758  N   LEU A  68      12.124   5.954 -12.745  1.00 87.53           N
ATOM    759  CA  LEU A  68      12.368   5.572 -14.125  1.00 87.53           C
ATOM    760  C   LEU A  68      11.038   5.528 -14.881  1.00 87.53           C
ATOM    761  O   LEU A  68      10.962   5.944 -16.035  1.00 87.53           O
ATOM    762  HA  LEU A  68      12.994   6.344 -14.572  1.00 87.53           H
ATOM    763  CB  LEU A  68      13.154   4.261 -14.187  1.00 87.53           C
ATOM    764 1HB  LEU A  68      14.066   4.379 -13.601  1.00 87.53           H
ATOM    765 2HB  LEU A  68      12.563   3.483 -13.704  1.00 87.53           H
ATOM    766  CG  LEU A  68      13.540   3.775 -15.586  1.00 87.53           C
ATOM    767  HG  LEU A  68      12.633   3.717 -16.189  1.00 87.53           H
ATOM    768  CD1 LEU A  68      14.477   4.770 -16.273  1.00 87.53           C
ATOM    769 1HD1 LEU A  68      13.979   5.736 -16.363  1.00 87.53           H
ATOM    770 2HD1 LEU A  68      15.384   4.884 -15.680  1.00 87.53           H
ATOM    771 3HD1 LEU A  68      14.735   4.401 -17.266  1.00 87.53           H
ATOM    772  CD2 LEU A  68      14.137   2.368 -15.533  1.00 87.53           C
ATOM    773 1HD2 LEU A  68      15.030   2.376 -14.907  1.00 87.53           H
ATOM    774 2HD2 LEU A  68      13.406   1.678 -15.113  1.00 87.53           H
ATOM    775 3HD2 LEU A  68      14.402   2.047 -16.540  1.00 87.53           H
ATOM    776  HN  LEU A  68      12.334   5.249 -12.068  1.00 87.53           H
ATOM    777  N   VAL A  69      10.023   5.019 -14.198  1.00 87.33           N
ATOM    778  CA  VAL A  69       8.709   4.882 -14.802  1.00 87.33           C
ATOM    779  C   VAL A  69       8.203   6.261 -15.231  1.00 87.33           C
ATOM    780  O   VAL A  69       7.727   6.430 -16.352  1.00 87.33           O
ATOM    781  HA  VAL A  69       8.818   4.257 -15.688  1.00 87.33           H
ATOM    782  CB  VAL A  69       7.760   4.171 -13.835  1.00 87.33           C
ATOM    783  HB  VAL A  69       7.807   4.690 -12.877  1.00 87.33           H
ATOM    784  CG1 VAL A  69       6.316   4.238 -14.335  1.00 87.33           C
ATOM    785 1HG1 VAL A  69       6.009   5.281 -14.423  1.00 87.33           H
ATOM    786 2HG1 VAL A  69       6.246   3.756 -15.310  1.00 87.33           H
ATOM    787 3HG1 VAL A  69       5.662   3.726 -13.629  1.00 87.33           H
ATOM    788  CG2 VAL A  69       8.194   2.722 -13.606  1.00 87.33           C
ATOM    789 1HG2 VAL A  69       8.190   2.187 -14.556  1.00 87.33           H
ATOM    790 2HG2 VAL A  69       9.199   2.707 -13.184  1.00 87.33           H
ATOM    791 3HG2 VAL A  69       7.503   2.241 -12.915  1.00 87.33           H
ATOM    792  HN  VAL A  69      10.088   4.705 -13.251  1.00 87.33           H
ATOM    793  N   ILE A  70       8.323   7.211 -14.316  1.00 89.17           N
ATOM    794  CA  ILE A  70       7.839   8.558 -14.567  1.00 89.17           C
ATOM    795  C   ILE A  70       8.598   9.154 -15.754  1.00 89.17           C
ATOM    796  O   ILE A  70       8.000   9.789 -16.622  1.00 89.17           O
ATOM    797  HA  ILE A  70       6.785   8.482 -14.834  1.00 89.17           H
ATOM    798  CB  ILE A  70       7.924   9.404 -13.295  1.00 89.17           C
ATOM    799  HB  ILE A  70       8.940   9.333 -12.905  1.00 89.17           H
ATOM    800  CG1 ILE A  70       6.986   8.864 -12.214  1.00 89.17           C
ATOM    801 1HG1 ILE A  70       5.954   8.925 -12.560  1.00 89.17           H
ATOM    802 2HG1 ILE A  70       7.201   7.811 -12.034  1.00 89.17           H
ATOM    803  CG2 ILE A  70       7.659  10.880 -13.600  1.00 89.17           C
ATOM    804 1HG2 ILE A  70       8.401  11.243 -14.311  1.00 89.17           H
ATOM    805 2HG2 ILE A  70       6.662  10.989 -14.026  1.00 89.17           H
ATOM    806 3HG2 ILE A  70       7.726  11.459 -12.678  1.00 89.17           H
ATOM    807  CD1 ILE A  70       7.140   9.652 -10.911  1.00 89.17           C
ATOM    808 1HD1 ILE A  70       8.167   9.570 -10.556  1.00 89.17           H
ATOM    809 2HD1 ILE A  70       6.901  10.700 -11.090  1.00 89.17           H
ATOM    810 3HD1 ILE A  70       6.462   9.248 -10.160  1.00 89.17           H
ATOM    811  HN  ILE A  70       8.741   7.073 -13.418  1.00 89.17           H
ATOM    812  N   LEU A  71       9.903   8.929 -15.755  1.00 86.48           N
ATOM    813  CA  LEU A  71      10.763   9.513 -16.770  1.00 86.48           C
ATOM    814  C   LEU A  71      10.389   8.942 -18.139  1.00 86.48           C
ATOM    815  O   LEU A  71      10.327   9.674 -19.126  1.00 86.48           O
ATOM    816  HA  LEU A  71      10.573  10.587 -16.781  1.00 86.48           H
ATOM    817  CB  LEU A  71      12.235   9.317 -16.403  1.00 86.48           C
ATOM    818 1HB  LEU A  71      12.406   9.759 -15.421  1.00 86.48           H
ATOM    819 2HB  LEU A  71      12.427   8.248 -16.310  1.00 86.48           H
ATOM    820  CG  LEU A  71      13.255   9.906 -17.381  1.00 86.48           C
ATOM    821  HG  LEU A  71      12.765  10.696 -17.950  1.00 86.48           H
ATOM    822  CD1 LEU A  71      14.425  10.547 -16.633  1.00 86.48           C
ATOM    823 1HD1 LEU A  71      14.053  11.347 -15.992  1.00 86.48           H
ATOM    824 2HD1 LEU A  71      14.922   9.794 -16.021  1.00 86.48           H
ATOM    825 3HD1 LEU A  71      15.134  10.958 -17.351  1.00 86.48           H
ATOM    826  CD2 LEU A  71      13.725   8.851 -18.384  1.00 86.48           C
ATOM    827 1HD2 LEU A  71      14.191   8.023 -17.849  1.00 86.48           H
ATOM    828 2HD2 LEU A  71      12.870   8.482 -18.951  1.00 86.48           H
ATOM    829 3HD2 LEU A  71      14.448   9.296 -19.067  1.00 86.48           H
ATOM    830  HN  LEU A  71      10.373   8.361 -15.079  1.00 86.48           H
ATOM    831  N   VAL A  72      10.151   7.638 -18.156  1.00 83.67           N
ATOM    832  CA  VAL A  72       9.796   6.958 -19.389  1.00 83.67           C
ATOM    833  C   VAL A  72       8.483   7.532 -19.924  1.00 83.67           C
ATOM    834  O   VAL A  72       8.349   7.774 -21.123  1.00 83.67           O
ATOM    835  HA  VAL A  72      10.586   7.157 -20.113  1.00 83.67           H
ATOM    836  CB  VAL A  72       9.737   5.447 -19.155  1.00 83.67           C
ATOM    837  HB  VAL A  72       9.082   5.265 -18.304  1.00 83.67           H
ATOM    838  CG1 VAL A  72       9.143   4.727 -20.368  1.00 83.67           C
ATOM    839 1HG1 VAL A  72       8.132   5.093 -20.548  1.00 83.67           H
ATOM    840 2HG1 VAL A  72       9.762   4.921 -21.244  1.00 83.67           H
ATOM    841 3HG1 VAL A  72       9.113   3.655 -20.175  1.00 83.67           H
ATOM    842  CG2 VAL A  72      11.120   4.891 -18.811  1.00 83.67           C
ATOM    843 1HG2 VAL A  72      11.807   5.091 -19.633  1.00 83.67           H
ATOM    844 2HG2 VAL A  72      11.490   5.371 -17.905  1.00 83.67           H
ATOM    845 3HG2 VAL A  72      11.050   3.815 -18.650  1.00 83.67           H
ATOM    846  HN  VAL A  72      10.196   7.051 -17.347  1.00 83.67           H
ATOM    847  N   TYR A  73       7.546   7.732 -19.009  1.00 83.12           N
ATOM    848  CA  TYR A  73       6.241   8.257 -19.376  1.00 83.12           C
ATOM    849  C   TYR A  73       6.370   9.628 -20.043  1.00 83.12           C
ATOM    850  O   TYR A  73       5.663   9.923 -21.005  1.00 83.12           O
ATOM    851  HA  TYR A  73       5.784   7.561 -20.079  1.00 83.12           H
ATOM    852  CB  TYR A  73       5.465   8.411 -18.067  1.00 83.12           C
ATOM    853 1HB  TYR A  73       5.434   7.447 -17.559  1.00 83.12           H
ATOM    854 2HB  TYR A  73       6.005   9.097 -17.414  1.00 83.12           H
ATOM    855  CG  TYR A  73       4.034   8.922 -18.248  1.00 83.12           C
ATOM    856  CD1 TYR A  73       3.790  10.279 -18.314  1.00 83.12           C
ATOM    857  HD1 TYR A  73       4.615  10.986 -18.237  1.00 83.12           H
ATOM    858  CD2 TYR A  73       2.989   8.027 -18.346  1.00 83.12           C
ATOM    859  HD2 TYR A  73       3.182   6.955 -18.294  1.00 83.12           H
ATOM    860  CE1 TYR A  73       2.443  10.760 -18.485  1.00 83.12           C
ATOM    861  HE1 TYR A  73       2.236  11.829 -18.538  1.00 83.12           H
ATOM    862  CE2 TYR A  73       1.642   8.508 -18.516  1.00 83.12           C
ATOM    863  HE2 TYR A  73       0.807   7.812 -18.595  1.00 83.12           H
ATOM    864  CZ  TYR A  73       1.436   9.851 -18.577  1.00 83.12           C
ATOM    865  OH  TYR A  73       0.164  10.305 -18.739  1.00 83.12           O
ATOM    866  HH  TYR A  73      -0.437   9.552 -19.006  1.00 83.12           H
ATOM    867  HN  TYR A  73       7.666   7.543 -18.035  1.00 83.12           H
ATOM    868  N   TRP A  74       7.278  10.430 -19.505  1.00 84.67           N
ATOM    869  CA  TRP A  74       7.404  11.812 -19.934  1.00 84.67           C
ATOM    870  C   TRP A  74       7.958  11.816 -21.360  1.00 84.67           C
ATOM    871  O   TRP A  74       7.405  12.471 -22.243  1.00 84.67           O
ATOM    872  HA  TRP A  74       6.409  12.258 -19.919  1.00 84.67           H
ATOM    873  CB  TRP A  74       8.266  12.613 -18.956  1.00 84.67           C
ATOM    874 1HB  TRP A  74       8.550  11.968 -18.125  1.00 84.67           H
ATOM    875 2HB  TRP A  74       9.186  12.910 -19.458  1.00 84.67           H
ATOM    876  CG  TRP A  74       7.579  13.862 -18.400  1.00 84.67           C
ATOM    877  CD1 TRP A  74       6.631  14.611 -18.982  1.00 84.67           C
ATOM    878  HD1 TRP A  74       6.213  14.413 -19.969  1.00 84.67           H
ATOM    879  CD2 TRP A  74       7.826  14.482 -17.121  1.00 84.67           C
ATOM    880  NE1 TRP A  74       6.252  15.663 -18.174  1.00 84.67           N
ATOM    881  HE1 TRP A  74       5.564  16.356 -18.389  1.00 84.67           H
ATOM    882  CE2 TRP A  74       7.001  15.583 -17.007  1.00 84.67           C
ATOM    883  CE3 TRP A  74       8.718  14.125 -16.094  1.00 84.67           C
ATOM    884  HE3 TRP A  74       9.379  13.261 -16.160  1.00 84.67           H
ATOM    885  CZ2 TRP A  74       6.986  16.416 -15.881  1.00 84.67           C
ATOM    886  HZ2 TRP A  74       6.325  17.280 -15.815  1.00 84.67           H
ATOM    887  CZ3 TRP A  74       8.690  14.968 -14.976  1.00 84.67           C
ATOM    888  HZ3 TRP A  74       9.363  14.736 -14.150  1.00 84.67           H
ATOM    889  CH2 TRP A  74       7.866  16.079 -14.846  1.00 84.67           C
ATOM    890  HH2 TRP A  74       7.904  16.686 -13.941  1.00 84.67           H
ATOM    891  HN  TRP A  74       7.918  10.149 -18.790  1.00 84.67           H
ATOM    892  N   TYR A  75       9.042  11.077 -21.542  1.00 79.42           N
ATOM    893  CA  TYR A  75       9.805  11.158 -22.776  1.00 79.42           C
ATOM    894  C   TYR A  75       9.215  10.238 -23.846  1.00 79.42           C
ATOM    895  O   TYR A  75       9.616  10.293 -25.008  1.00 79.42           O
ATOM    896  HA  TYR A  75       9.764  12.188 -23.130  1.00 79.42           H
ATOM    897  CB  TYR A  75      11.217  10.679 -22.431  1.00 79.42           C
ATOM    898 1HB  TYR A  75      11.145   9.792 -21.801  1.00 79.42           H
ATOM    899 2HB  TYR A  75      11.721  10.378 -23.349  1.00 79.42           H
ATOM    900  CG  TYR A  75      12.072  11.727 -21.716  1.00 79.42           C
ATOM    901  CD1 TYR A  75      12.605  12.784 -22.426  1.00 79.42           C
ATOM    902  HD1 TYR A  75      12.417  12.871 -23.496  1.00 79.42           H
ATOM    903  CD2 TYR A  75      12.311  11.616 -20.362  1.00 79.42           C
ATOM    904  HD2 TYR A  75      11.890  10.781 -19.801  1.00 79.42           H
ATOM    905  CE1 TYR A  75      13.410  13.770 -21.754  1.00 79.42           C
ATOM    906  HE1 TYR A  75      13.837  14.609 -22.302  1.00 79.42           H
ATOM    907  CE2 TYR A  75      13.116  12.602 -19.689  1.00 79.42           C
ATOM    908  HE2 TYR A  75      13.312  12.526 -18.619  1.00 79.42           H
ATOM    909  CZ  TYR A  75      13.626  13.630 -20.418  1.00 79.42           C
ATOM    910  OH  TYR A  75      14.386  14.562 -19.783  1.00 79.42           O
ATOM    911  HH  TYR A  75      14.461  14.338 -18.811  1.00 79.42           H
ATOM    912  HN  TYR A  75       9.400  10.434 -20.865  1.00 79.42           H
ATOM    913  N   CYS A  76       8.270   9.413 -23.417  1.00 72.11           N
ATOM    914  CA  CYS A  76       7.589   8.515 -24.333  1.00 72.11           C
ATOM    915  C   CYS A  76       6.752   9.357 -25.299  1.00 72.11           C
ATOM    916  O   CYS A  76       5.768   9.975 -24.896  1.00 72.11           O
ATOM    917  HA  CYS A  76       8.364   7.967 -24.869  1.00 72.11           H
ATOM    918  CB  CYS A  76       6.736   7.486 -23.588  1.00 72.11           C
ATOM    919 1HB  CYS A  76       7.371   6.869 -22.952  1.00 72.11           H
ATOM    920 2HB  CYS A  76       6.028   7.994 -22.933  1.00 72.11           H
ATOM    921  SG  CYS A  76       5.837   6.433 -24.784  1.00 72.11           S
ATOM    922  HG  CYS A  76       6.920   5.881 -25.325  1.00 72.11           H
ATOM    923  HN  CYS A  76       7.971   9.353 -22.465  1.00 72.11           H
ATOM    924  N   THR A  77       7.174   9.354 -26.555  1.00 64.46           N
ATOM    925  CA  THR A  77       6.575  10.230 -27.548  1.00 64.46           C
ATOM    926  C   THR A  77       5.250   9.647 -28.043  1.00 64.46           C
ATOM    927  O   THR A  77       4.519  10.301 -28.784  1.00 64.46           O
ATOM    928  HA  THR A  77       6.347  11.183 -27.072  1.00 64.46           H
ATOM    929  CB  THR A  77       7.598  10.448 -28.664  1.00 64.46           C
ATOM    930  HB  THR A  77       7.199  11.107 -29.435  1.00 64.46           H
ATOM    931  OG1 THR A  77       7.931   9.130 -29.093  1.00 64.46           O
ATOM    932  HG1 THR A  77       8.378   9.164 -29.987  1.00 64.46           H
ATOM    933  CG2 THR A  77       8.921  11.015 -28.143  1.00 64.46           C
ATOM    934 1HG2 THR A  77       9.354  10.322 -27.422  1.00 64.46           H
ATOM    935 2HG2 THR A  77       8.740  11.976 -27.662  1.00 64.46           H
ATOM    936 3HG2 THR A  77       9.611  11.151 -28.976  1.00 64.46           H
ATOM    937  HN  THR A  77       7.909   8.768 -26.896  1.00 64.46           H
ATOM    938  N   ARG A  78       4.982   8.422 -27.614  1.00 68.09           N
ATOM    939  CA  ARG A  78       3.807   7.706 -28.082  1.00 68.09           C
ATOM    940  C   ARG A  78       2.558   8.199 -27.348  1.00 68.09           C
ATOM    941  O   ARG A  78       2.631   8.589 -26.184  1.00 68.09           O
ATOM    942  HA  ARG A  78       3.750   7.930 -29.147  1.00 68.09           H
ATOM    943  CB  ARG A  78       3.957   6.199 -27.863  1.00 68.09           C
ATOM    944 1HB  ARG A  78       3.373   5.660 -28.609  1.00 68.09           H
ATOM    945 2HB  ARG A  78       4.999   5.910 -28.004  1.00 68.09           H
ATOM    946  CG  ARG A  78       3.496   5.800 -26.460  1.00 68.09           C
ATOM    947 1HG  ARG A  78       4.026   6.394 -25.716  1.00 68.09           H
ATOM    948 2HG  ARG A  78       2.435   6.019 -26.346  1.00 68.09           H
ATOM    949  CD  ARG A  78       3.745   4.312 -26.204  1.00 68.09           C
ATOM    950 1HD  ARG A  78       2.898   3.726 -26.561  1.00 68.09           H
ATOM    951 2HD  ARG A  78       4.620   3.980 -26.763  1.00 68.09           H
ATOM    952  NE  ARG A  78       3.951   4.075 -24.758  1.00 68.09           N
ATOM    953  HE  ARG A  78       4.865   4.229 -24.383  1.00 68.09           H
ATOM    954  CZ  ARG A  78       2.988   3.667 -23.919  1.00 68.09           C
ATOM    955  NH1 ARG A  78       1.745   3.446 -24.367  1.00 68.09           N
ATOM    956 1HH1 ARG A  78       1.530   3.585 -25.334  1.00 68.09           H
ATOM    957 2HH1 ARG A  78       1.032   3.142 -23.735  1.00 68.09           H
ATOM    958  NH2 ARG A  78       3.288   3.484 -22.626  1.00 68.09           N
ATOM    959 1HH2 ARG A  78       2.581   3.180 -21.987  1.00 68.09           H
ATOM    960 2HH2 ARG A  78       4.218   3.652 -22.300  1.00 68.09           H
ATOM    961  HN  ARG A  78       5.549   7.922 -26.960  1.00 68.09           H
ATOM    962  N   VAL A  79       1.441   8.164 -28.059  1.00 73.68           N
ATOM    963  CA  VAL A  79       0.159   8.489 -27.455  1.00 73.68           C
ATOM    964  C   VAL A  79       0.007   7.715 -26.144  1.00 73.68           C
ATOM    965  O   VAL A  79       0.120   6.490 -26.126  1.00 73.68           O
ATOM    966  HA  VAL A  79       0.161   9.556 -27.234  1.00 73.68           H
ATOM    967  CB  VAL A  79      -0.972   8.212 -28.448  1.00 73.68           C
ATOM    968  HB  VAL A  79      -1.018   7.135 -28.611  1.00 73.68           H
ATOM    969  CG1 VAL A  79      -2.320   8.660 -27.881  1.00 73.68           C
ATOM    970 1HG1 VAL A  79      -2.525   8.117 -26.958  1.00 73.68           H
ATOM    971 2HG1 VAL A  79      -2.291   9.730 -27.674  1.00 73.68           H
ATOM    972 3HG1 VAL A  79      -3.107   8.451 -28.607  1.00 73.68           H
ATOM    973  CG2 VAL A  79      -0.694   8.881 -29.796  1.00 73.68           C
ATOM    974 1HG2 VAL A  79      -0.608   9.958 -29.656  1.00 73.68           H
ATOM    975 2HG2 VAL A  79       0.237   8.492 -30.209  1.00 73.68           H
ATOM    976 3HG2 VAL A  79      -1.514   8.668 -30.482  1.00 73.68           H
ATOM    977  HN  VAL A  79       1.402   7.921 -29.028  1.00 73.68           H
ATOM    978  N   LYS A  80      -0.246   8.461 -25.079  1.00 78.17           N
ATOM    979  CA  LYS A  80      -0.515   7.854 -23.787  1.00 78.17           C
ATOM    980  C   LYS A  80      -1.786   7.007 -23.881  1.00 78.17           C
ATOM    981  O   LYS A  80      -2.636   7.249 -24.736  1.00 78.17           O
ATOM    982  HA  LYS A  80       0.322   7.195 -23.555  1.00 78.17           H
ATOM    983  CB  LYS A  80      -0.567   8.923 -22.693  1.00 78.17           C
ATOM    984 1HB  LYS A  80      -1.443   9.556 -22.839  1.00 78.17           H
ATOM    985 2HB  LYS A  80      -0.678   8.446 -21.719  1.00 78.17           H
ATOM    986  CG  LYS A  80       0.698   9.782 -22.706  1.00 78.17           C
ATOM    987 1HG  LYS A  80       0.764  10.325 -23.649  1.00 78.17           H
ATOM    988 2HG  LYS A  80       0.644  10.527 -21.912  1.00 78.17           H
ATOM    989  CD  LYS A  80       1.948   8.920 -22.519  1.00 78.17           C
ATOM    990 1HD  LYS A  80       1.835   8.296 -21.633  1.00 78.17           H
ATOM    991 2HD  LYS A  80       2.062   8.248 -23.370  1.00 78.17           H
ATOM    992  CE  LYS A  80       3.199   9.791 -22.379  1.00 78.17           C
ATOM    993 1HE  LYS A  80       3.118  10.661 -23.030  1.00 78.17           H
ATOM    994 2HE  LYS A  80       3.278  10.163 -21.358  1.00 78.17           H
ATOM    995  NZ  LYS A  80       4.411   9.016 -22.726  1.00 78.17           N
ATOM    996 1HZ  LYS A  80       5.236   9.566 -22.513  1.00 78.17           H
ATOM    997 2HZ  LYS A  80       4.429   8.157 -22.188  1.00 78.17           H
ATOM    998 3HZ  LYS A  80       4.399   8.794 -23.716  1.00 78.17           H
ATOM    999  HN  LYS A  80      -0.270   9.461 -25.090  1.00 78.17           H
ATOM   1000  N   THR A  81      -1.876   6.032 -22.988  1.00 79.10           N
ATOM   1001  CA  THR A  81      -3.105   5.273 -22.830  1.00 79.10           C
ATOM   1002  C   THR A  81      -3.677   5.470 -21.424  1.00 79.10           C
ATOM   1003  O   THR A  81      -2.995   5.986 -20.540  1.00 79.10           O
ATOM   1004  HA  THR A  81      -3.843   5.663 -23.532  1.00 79.10           H
ATOM   1005  CB  THR A  81      -2.805   3.811 -23.164  1.00 79.10           C
ATOM   1006  HB  THR A  81      -3.720   3.219 -23.177  1.00 79.10           H
ATOM   1007  OG1 THR A  81      -1.836   3.425 -22.194  1.00 79.10           O
ATOM   1008  HG1 THR A  81      -0.921   3.689 -22.500  1.00 79.10           H
ATOM   1009  CG2 THR A  81      -2.077   3.653 -24.501  1.00 79.10           C
ATOM   1010 1HG2 THR A  81      -1.130   4.191 -24.464  1.00 79.10           H
ATOM   1011 2HG2 THR A  81      -2.695   4.061 -25.301  1.00 79.10           H
ATOM   1012 3HG2 THR A  81      -1.888   2.597 -24.690  1.00 79.10           H
ATOM   1013  HN  THR A  81      -1.130   5.758 -22.381  1.00 79.10           H
ATOM   1014  N   MET A  82      -4.922   5.049 -21.262  1.00 82.42           N
ATOM   1015  CA  MET A  82      -5.548   5.050 -19.950  1.00 82.42           C
ATOM   1016  C   MET A  82      -4.699   4.280 -18.937  1.00 82.42           C
ATOM   1017  O   MET A  82      -4.546   4.711 -17.795  1.00 82.42           O
ATOM   1018  HA  MET A  82      -5.613   6.098 -19.658  1.00 82.42           H
ATOM   1019  CB  MET A  82      -6.935   4.412 -20.045  1.00 82.42           C
ATOM   1020 1HB  MET A  82      -7.560   4.992 -20.723  1.00 82.42           H
ATOM   1021 2HB  MET A  82      -6.850   3.410 -20.468  1.00 82.42           H
ATOM   1022  CG  MET A  82      -7.599   4.336 -18.669  1.00 82.42           C
ATOM   1023 1HG  MET A  82      -7.237   3.461 -18.129  1.00 82.42           H
ATOM   1024 2HG  MET A  82      -7.328   5.210 -18.077  1.00 82.42           H
ATOM   1025  SD  MET A  82      -9.372   4.248 -18.851  1.00 82.42           S
ATOM   1026  CE  MET A  82      -9.870   4.496 -17.155  1.00 82.42           C
ATOM   1027 1HE  MET A  82      -9.449   3.705 -16.533  1.00 82.42           H
ATOM   1028 2HE  MET A  82      -9.508   5.463 -16.807  1.00 82.42           H
ATOM   1029 3HE  MET A  82     -10.958   4.470 -17.088  1.00 82.42           H
ATOM   1030  HN  MET A  82      -5.500   4.711 -22.005  1.00 82.42           H
ATOM   1031  N   THR A  83      -4.169   3.154 -19.391  1.00 79.92           N
ATOM   1032  CA  THR A  83      -3.292   2.350 -18.557  1.00 79.92           C
ATOM   1033  C   THR A  83      -2.076   3.167 -18.117  1.00 79.92           C
ATOM   1034  O   THR A  83      -1.708   3.157 -16.943  1.00 79.92           O
ATOM   1035  HA  THR A  83      -3.836   2.073 -17.654  1.00 79.92           H
ATOM   1036  CB  THR A  83      -2.925   1.086 -19.339  1.00 79.92           C
ATOM   1037  HB  THR A  83      -2.106   1.282 -20.031  1.00 79.92           H
ATOM   1038  OG1 THR A  83      -4.152   0.679 -19.937  1.00 79.92           O
ATOM   1039  HG1 THR A  83      -4.908   0.825 -19.300  1.00 79.92           H
ATOM   1040  CG2 THR A  83      -2.551  -0.081 -18.422  1.00 79.92           C
ATOM   1041 1HG2 THR A  83      -3.395  -0.320 -17.776  1.00 79.92           H
ATOM   1042 2HG2 THR A  83      -1.692   0.198 -17.811  1.00 79.92           H
ATOM   1043 3HG2 THR A  83      -2.299  -0.951 -19.028  1.00 79.92           H
ATOM   1044  HN  THR A  83      -4.329   2.791 -20.309  1.00 79.92           H
ATOM   1045  N   ASP A  84      -1.486   3.857 -19.082  1.00 82.15           N
ATOM   1046  CA  ASP A  84      -0.272   4.613 -18.827  1.00 82.15           C
ATOM   1047  C   ASP A  84      -0.550   5.670 -17.757  1.00 82.15           C
ATOM   1048  O   ASP A  84       0.318   5.974 -16.939  1.00 82.15           O
ATOM   1049  HA  ASP A  84       0.462   3.875 -18.503  1.00 82.15           H
ATOM   1050  CB  ASP A  84       0.205   5.333 -20.090  1.00 82.15           C
ATOM   1051 1HB  ASP A  84      -0.539   6.068 -20.396  1.00 82.15           H
ATOM   1052 2HB  ASP A  84       1.124   5.878 -19.877  1.00 82.15           H
ATOM   1053  CG  ASP A  84       0.447   4.340 -21.229  1.00 82.15           C
ATOM   1054  OD1 ASP A  84       1.146   3.337 -20.968  1.00 82.15           O
ATOM   1055  OD2 ASP A  84      -0.073   4.606 -22.334  1.00 82.15           O
ATOM   1056  HN  ASP A  84      -1.823   3.904 -20.023  1.00 82.15           H
ATOM   1057  N   MET A  85      -1.763   6.201 -17.796  1.00 87.59           N
ATOM   1058  CA  MET A  85      -2.161   7.230 -16.850  1.00 87.59           C
ATOM   1059  C   MET A  85      -2.175   6.684 -15.421  1.00 87.59           C
ATOM   1060  O   MET A  85      -1.670   7.328 -14.502  1.00 87.59           O
ATOM   1061  HA  MET A  85      -1.411   8.015 -16.939  1.00 87.59           H
ATOM   1062  CB  MET A  85      -3.554   7.747 -17.214  1.00 87.59           C
ATOM   1063 1HB  MET A  85      -3.569   8.059 -18.258  1.00 87.59           H
ATOM   1064 2HB  MET A  85      -4.283   6.942 -17.111  1.00 87.59           H
ATOM   1065  CG  MET A  85      -3.954   8.921 -16.319  1.00 87.59           C
ATOM   1066 1HG  MET A  85      -4.963   9.251 -16.567  1.00 87.59           H
ATOM   1067 2HG  MET A  85      -3.969   8.606 -15.276  1.00 87.59           H
ATOM   1068  SD  MET A  85      -2.803  10.269 -16.531  1.00 87.59           S
ATOM   1069  CE  MET A  85      -3.170  10.728 -18.217  1.00 87.59           C
ATOM   1070 1HE  MET A  85      -2.982   9.878 -18.873  1.00 87.59           H
ATOM   1071 2HE  MET A  85      -4.217  11.022 -18.294  1.00 87.59           H
ATOM   1072 3HE  MET A  85      -2.535  11.562 -18.513  1.00 87.59           H
ATOM   1073  HN  MET A  85      -2.467   5.939 -18.457  1.00 87.59           H
ATOM   1074  N   PHE A  86      -2.760   5.504 -15.277  1.00 87.59           N
ATOM   1075  CA  PHE A  86      -2.849   4.866 -13.975  1.00 87.59           C
ATOM   1076  C   PHE A  86      -1.465   4.440 -13.478  1.00 87.59           C
ATOM   1077  O   PHE A  86      -1.172   4.539 -12.288  1.00 87.59           O
ATOM   1078  HA  PHE A  86      -3.271   5.596 -13.285  1.00 87.59           H
ATOM   1079  CB  PHE A  86      -3.722   3.621 -14.145  1.00 87.59           C
ATOM   1080 1HB  PHE A  86      -3.304   3.002 -14.939  1.00 87.59           H
ATOM   1081 2HB  PHE A  86      -3.681   3.033 -13.228  1.00 87.59           H
ATOM   1082  CG  PHE A  86      -5.184   3.927 -14.474  1.00 87.59           C
ATOM   1083  CD1 PHE A  86      -5.813   4.971 -13.870  1.00 87.59           C
ATOM   1084  HD1 PHE A  86      -5.274   5.590 -13.152  1.00 87.59           H
ATOM   1085  CD2 PHE A  86      -5.856   3.155 -15.369  1.00 87.59           C
ATOM   1086  HD2 PHE A  86      -5.353   2.319 -15.853  1.00 87.59           H
ATOM   1087  CE1 PHE A  86      -7.170   5.256 -14.174  1.00 87.59           C
ATOM   1088  HE1 PHE A  86      -7.674   6.092 -13.690  1.00 87.59           H
ATOM   1089  CE2 PHE A  86      -7.214   3.440 -15.674  1.00 87.59           C
ATOM   1090  HE2 PHE A  86      -7.752   2.821 -16.392  1.00 87.59           H
ATOM   1091  CZ  PHE A  86      -7.842   4.484 -15.070  1.00 87.59           C
ATOM   1092  HZ  PHE A  86      -8.884   4.702 -15.304  1.00 87.59           H
ATOM   1093  HN  PHE A  86      -3.168   4.987 -16.030  1.00 87.59           H
ATOM   1094  N   LEU A  87      -0.652   3.975 -14.416  1.00 84.58           N
ATOM   1095  CA  LEU A  87       0.690   3.527 -14.087  1.00 84.58           C
ATOM   1096  C   LEU A  87       1.498   4.707 -13.542  1.00 84.58           C
ATOM   1097  O   LEU A  87       2.296   4.545 -12.620  1.00 84.58           O
ATOM   1098  HA  LEU A  87       0.601   2.778 -13.301  1.00 84.58           H
ATOM   1099  CB  LEU A  87       1.337   2.843 -15.293  1.00 84.58           C
ATOM   1100 1HB  LEU A  87       1.262   3.514 -16.149  1.00 84.58           H
ATOM   1101 2HB  LEU A  87       2.399   2.710 -15.084  1.00 84.58           H
ATOM   1102  CG  LEU A  87       0.750   1.487 -15.690  1.00 84.58           C
ATOM   1103  HG  LEU A  87      -0.284   1.640 -15.999  1.00 84.58           H
ATOM   1104  CD1 LEU A  87       1.497   0.896 -16.888  1.00 84.58           C
ATOM   1105 1HD1 LEU A  87       1.416   1.575 -17.737  1.00 84.58           H
ATOM   1106 2HD1 LEU A  87       2.547   0.761 -16.630  1.00 84.58           H
ATOM   1107 3HD1 LEU A  87       1.059  -0.067 -17.149  1.00 84.58           H
ATOM   1108  CD2 LEU A  87       0.729   0.529 -14.498  1.00 84.58           C
ATOM   1109 1HD2 LEU A  87       1.746   0.377 -14.136  1.00 84.58           H
ATOM   1110 2HD2 LEU A  87       0.119   0.954 -13.701  1.00 84.58           H
ATOM   1111 3HD2 LEU A  87       0.307  -0.427 -14.808  1.00 84.58           H
ATOM   1112  HN  LEU A  87      -0.897   3.902 -15.383  1.00 84.58           H
ATOM   1113  N   LEU A  88       1.263   5.868 -14.136  1.00 88.83           N
ATOM   1114  CA  LEU A  88       1.938   7.080 -13.704  1.00 88.83           C
ATOM   1115  C   LEU A  88       1.574   7.370 -12.247  1.00 88.83           C
ATOM   1116  O   LEU A  88       2.454   7.565 -11.410  1.00 88.83           O
ATOM   1117  HA  LEU A  88       3.011   6.894 -13.761  1.00 88.83           H
ATOM   1118  CB  LEU A  88       1.628   8.235 -14.658  1.00 88.83           C
ATOM   1119 1HB  LEU A  88       2.054   8.000 -15.633  1.00 88.83           H
ATOM   1120 2HB  LEU A  88       0.547   8.292 -14.788  1.00 88.83           H
ATOM   1121  CG  LEU A  88       2.135   9.614 -14.229  1.00 88.83           C
ATOM   1122  HG  LEU A  88       1.792   9.802 -13.211  1.00 88.83           H
ATOM   1123  CD1 LEU A  88       3.664   9.652 -14.205  1.00 88.83           C
ATOM   1124 1HD1 LEU A  88       4.036   8.908 -13.500  1.00 88.83           H
ATOM   1125 2HD1 LEU A  88       4.049   9.433 -15.201  1.00 88.83           H
ATOM   1126 3HD1 LEU A  88       3.998  10.643 -13.897  1.00 88.83           H
ATOM   1127  CD2 LEU A  88       1.547  10.714 -15.114  1.00 88.83           C
ATOM   1128 1HD2 LEU A  88       1.839  10.541 -16.150  1.00 88.83           H
ATOM   1129 2HD2 LEU A  88       0.460  10.702 -15.036  1.00 88.83           H
ATOM   1130 3HD2 LEU A  88       1.924  11.683 -14.788  1.00 88.83           H
ATOM   1131  HN  LEU A  88       0.625   5.988 -14.897  1.00 88.83           H
ATOM   1132  N   ASN A  89       0.275   7.389 -11.988  1.00 92.37           N
ATOM   1133  CA  ASN A  89      -0.222   7.778 -10.679  1.00 92.37           C
ATOM   1134  C   ASN A  89       0.220   6.742  -9.642  1.00 92.37           C
ATOM   1135  O   ASN A  89       0.433   7.075  -8.478  1.00 92.37           O
ATOM   1136  HA  ASN A  89       0.205   8.763 -10.491  1.00 92.37           H
ATOM   1137  CB  ASN A  89      -1.751   7.838 -10.665  1.00 92.37           C
ATOM   1138 1HB  ASN A  89      -2.156   7.000 -11.231  1.00 92.37           H
ATOM   1139 2HB  ASN A  89      -2.113   7.738  -9.642  1.00 92.37           H
ATOM   1140  CG  ASN A  89      -2.252   9.154 -11.262  1.00 92.37           C
ATOM   1141  OD1 ASN A  89      -2.524  10.118 -10.566  1.00 92.37           O
ATOM   1142  ND2 ASN A  89      -2.359   9.141 -12.588  1.00 92.37           N
ATOM   1143 1HD2 ASN A  89      -2.120   8.316 -13.100  1.00 92.37           H
ATOM   1144 2HD2 ASN A  89      -2.680   9.955 -13.072  1.00 92.37           H
ATOM   1145  HN  ASN A  89      -0.432   7.145 -12.652  1.00 92.37           H
ATOM   1146  N   LEU A  90       0.344   5.506 -10.104  1.00 89.40           N
ATOM   1147  CA  LEU A  90       0.776   4.423  -9.236  1.00 89.40           C
ATOM   1148  C   LEU A  90       2.213   4.683  -8.780  1.00 89.40           C
ATOM   1149  O   LEU A  90       2.525   4.553  -7.598  1.00 89.40           O
ATOM   1150  HA  LEU A  90       0.128   4.429  -8.359  1.00 89.40           H
ATOM   1151  CB  LEU A  90       0.586   3.073  -9.930  1.00 89.40           C
ATOM   1152 1HB  LEU A  90      -0.417   3.044 -10.356  1.00 89.40           H
ATOM   1153 2HB  LEU A  90       1.287   3.012 -10.762  1.00 89.40           H
ATOM   1154  CG  LEU A  90       0.772   1.835  -9.051  1.00 89.40           C
ATOM   1155  HG  LEU A  90       1.652   1.989  -8.427  1.00 89.40           H
ATOM   1156  CD1 LEU A  90      -0.420   1.645  -8.111  1.00 89.40           C
ATOM   1157 1HD1 LEU A  90      -0.519   2.520  -7.467  1.00 89.40           H
ATOM   1158 2HD1 LEU A  90      -1.330   1.523  -8.698  1.00 89.40           H
ATOM   1159 3HD1 LEU A  90      -0.262   0.759  -7.497  1.00 89.40           H
ATOM   1160  CD2 LEU A  90       1.034   0.591  -9.903  1.00 89.40           C
ATOM   1161 1HD2 LEU A  90       0.188   0.423 -10.569  1.00 89.40           H
ATOM   1162 2HD2 LEU A  90       1.937   0.739 -10.494  1.00 89.40           H
ATOM   1163 3HD2 LEU A  90       1.163  -0.274  -9.252  1.00 89.40           H
ATOM   1164  HN  LEU A  90       0.155   5.241 -11.049  1.00 89.40           H
ATOM   1165  N   ALA A  91       3.048   5.047  -9.742  1.00 91.66           N
ATOM   1166  CA  ALA A  91       4.456   5.273  -9.464  1.00 91.66           C
ATOM   1167  C   ALA A  91       4.600   6.468  -8.519  1.00 91.66           C
ATOM   1168  O   ALA A  91       5.475   6.478  -7.654  1.00 91.66           O
ATOM   1169  HA  ALA A  91       4.844   4.382  -8.970  1.00 91.66           H
ATOM   1170  CB  ALA A  91       5.211   5.476 -10.779  1.00 91.66           C
ATOM   1171 1HB  ALA A  91       5.101   4.588 -11.402  1.00 91.66           H
ATOM   1172 2HB  ALA A  91       4.801   6.340 -11.303  1.00 91.66           H
ATOM   1173 3HB  ALA A  91       6.267   5.646 -10.570  1.00 91.66           H
ATOM   1174  HN  ALA A  91       2.778   5.187 -10.694  1.00 91.66           H
ATOM   1175  N   ILE A  92       3.727   7.445  -8.715  1.00 93.72           N
ATOM   1176  CA  ILE A  92       3.740   8.638  -7.885  1.00 93.72           C
ATOM   1177  C   ILE A  92       3.386   8.256  -6.447  1.00 93.72           C
ATOM   1178  O   ILE A  92       4.050   8.687  -5.505  1.00 93.72           O
ATOM   1179  HA  ILE A  92       4.755   9.034  -7.898  1.00 93.72           H
ATOM   1180  CB  ILE A  92       2.827   9.713  -8.479  1.00 93.72           C
ATOM   1181  HB  ILE A  92       1.866   9.255  -8.711  1.00 93.72           H
ATOM   1182  CG1 ILE A  92       3.399  10.254  -9.791  1.00 93.72           C
ATOM   1183 1HG1 ILE A  92       4.285  10.855  -9.585  1.00 93.72           H
ATOM   1184 2HG1 ILE A  92       3.715   9.425 -10.423  1.00 93.72           H
ATOM   1185  CG2 ILE A  92       2.563  10.828  -7.465  1.00 93.72           C
ATOM   1186 1HG2 ILE A  92       2.082  10.410  -6.581  1.00 93.72           H
ATOM   1187 2HG2 ILE A  92       3.508  11.290  -7.179  1.00 93.72           H
ATOM   1188 3HG2 ILE A  92       1.912  11.579  -7.913  1.00 93.72           H
ATOM   1189  CD1 ILE A  92       2.362  11.101 -10.532  1.00 93.72           C
ATOM   1190 1HD1 ILE A  92       1.488  10.491 -10.757  1.00 93.72           H
ATOM   1191 2HD1 ILE A  92       2.066  11.943  -9.906  1.00 93.72           H
ATOM   1192 3HD1 ILE A  92       2.794  11.473 -11.461  1.00 93.72           H
ATOM   1193  HN  ILE A  92       3.023   7.431  -9.425  1.00 93.72           H
ATOM   1194  N   ALA A  93       2.341   7.451  -6.322  1.00 93.59           N
ATOM   1195  CA  ALA A  93       1.860   7.046  -5.012  1.00 93.59           C
ATOM   1196  C   ALA A  93       2.982   6.322  -4.264  1.00 93.59           C
ATOM   1197  O   ALA A  93       3.221   6.589  -3.087  1.00 93.59           O
ATOM   1198  HA  ALA A  93       1.593   7.949  -4.462  1.00 93.59           H
ATOM   1199  CB  ALA A  93       0.611   6.178  -5.172  1.00 93.59           C
ATOM   1200 1HB  ALA A  93      -0.165   6.748  -5.682  1.00 93.59           H
ATOM   1201 2HB  ALA A  93       0.856   5.293  -5.758  1.00 93.59           H
ATOM   1202 3HB  ALA A  93       0.251   5.874  -4.189  1.00 93.59           H
ATOM   1203  HN  ALA A  93       1.826   7.079  -7.094  1.00 93.59           H
ATOM   1204  N   ASP A  94       3.639   5.420  -4.978  1.00 93.04           N
ATOM   1205  CA  ASP A  94       4.688   4.612  -4.380  1.00 93.04           C
ATOM   1206  C   ASP A  94       5.818   5.525  -3.899  1.00 93.04           C
ATOM   1207  O   ASP A  94       6.339   5.347  -2.799  1.00 93.04           O
ATOM   1208  HA  ASP A  94       4.207   4.078  -3.560  1.00 93.04           H
ATOM   1209  CB  ASP A  94       5.275   3.630  -5.396  1.00 93.04           C
ATOM   1210 1HB  ASP A  94       5.401   4.128  -6.357  1.00 93.04           H
ATOM   1211 2HB  ASP A  94       6.265   3.312  -5.070  1.00 93.04           H
ATOM   1212  CG  ASP A  94       4.369   2.408  -5.563  1.00 93.04           C
ATOM   1213  OD1 ASP A  94       3.662   2.088  -4.584  1.00 93.04           O
ATOM   1214  OD2 ASP A  94       4.405   1.822  -6.667  1.00 93.04           O
ATOM   1215  HN  ASP A  94       3.466   5.238  -5.946  1.00 93.04           H
ATOM   1216  N   LEU A  95       6.163   6.483  -4.746  1.00 94.29           N
ATOM   1217  CA  LEU A  95       7.246   7.401  -4.438  1.00 94.29           C
ATOM   1218  C   LEU A  95       6.929   8.138  -3.135  1.00 94.29           C
ATOM   1219  O   LEU A  95       7.794   8.283  -2.273  1.00 94.29           O
ATOM   1220  HA  LEU A  95       8.146   6.805  -4.287  1.00 94.29           H
ATOM   1221  CB  LEU A  95       7.513   8.332  -5.622  1.00 94.29           C
ATOM   1222 1HB  LEU A  95       6.554   8.650  -6.032  1.00 94.29           H
ATOM   1223 2HB  LEU A  95       8.012   9.227  -5.250  1.00 94.29           H
ATOM   1224  CG  LEU A  95       8.354   7.749  -6.759  1.00 94.29           C
ATOM   1225  HG  LEU A  95       7.835   6.876  -7.154  1.00 94.29           H
ATOM   1226  CD1 LEU A  95       8.495   8.750  -7.907  1.00 94.29           C
ATOM   1227 1HD1 LEU A  95       7.507   8.999  -8.295  1.00 94.29           H
ATOM   1228 2HD1 LEU A  95       8.981   9.655  -7.542  1.00 94.29           H
ATOM   1229 3HD1 LEU A  95       9.098   8.309  -8.701  1.00 94.29           H
ATOM   1230  CD2 LEU A  95       9.714   7.271  -6.245  1.00 94.29           C
ATOM   1231 1HD2 LEU A  95      10.253   8.111  -5.807  1.00 94.29           H
ATOM   1232 2HD2 LEU A  95       9.566   6.500  -5.488  1.00 94.29           H
ATOM   1233 3HD2 LEU A  95      10.291   6.860  -7.073  1.00 94.29           H
ATOM   1234  HN  LEU A  95       5.718   6.636  -5.629  1.00 94.29           H
ATOM   1235  N   LEU A  96       5.686   8.584  -3.033  1.00 93.45           N
ATOM   1236  CA  LEU A  96       5.274   9.401  -1.904  1.00 93.45           C
ATOM   1237  C   LEU A  96       5.491   8.618  -0.607  1.00 93.45           C
ATOM   1238  O   LEU A  96       5.918   9.182   0.399  1.00 93.45           O
ATOM   1239  HA  LEU A  96       5.916  10.281  -1.886  1.00 93.45           H
ATOM   1240  CB  LEU A  96       3.838   9.892  -2.093  1.00 93.45           C
ATOM   1241 1HB  LEU A  96       3.216   9.038  -2.363  1.00 93.45           H
ATOM   1242 2HB  LEU A  96       3.472  10.262  -1.135  1.00 93.45           H
ATOM   1243  CG  LEU A  96       3.636  10.987  -3.142  1.00 93.45           C
ATOM   1244  HG  LEU A  96       3.987  10.609  -4.102  1.00 93.45           H
ATOM   1245  CD1 LEU A  96       2.152  11.324  -3.304  1.00 93.45           C
ATOM   1246 1HD1 LEU A  96       1.609  10.433  -3.619  1.00 93.45           H
ATOM   1247 2HD1 LEU A  96       1.753  11.674  -2.352  1.00 93.45           H
ATOM   1248 3HD1 LEU A  96       2.037  12.105  -4.055  1.00 93.45           H
ATOM   1249  CD2 LEU A  96       4.472  12.224  -2.811  1.00 93.45           C
ATOM   1250 1HD2 LEU A  96       4.175  12.614  -1.837  1.00 93.45           H
ATOM   1251 2HD2 LEU A  96       5.528  11.954  -2.787  1.00 93.45           H
ATOM   1252 3HD2 LEU A  96       4.310  12.987  -3.572  1.00 93.45           H
ATOM   1253  HN  LEU A  96       4.967   8.396  -3.702  1.00 93.45           H
ATOM   1254  N   PHE A  97       5.187   7.330  -0.673  1.00 94.26           N
ATOM   1255  CA  PHE A  97       5.339   6.465   0.484  1.00 94.26           C
ATOM   1256  C   PHE A  97       6.816   6.203   0.782  1.00 94.26           C
ATOM   1257  O   PHE A  97       7.246   6.290   1.931  1.00 94.26           O
ATOM   1258  HA  PHE A  97       4.884   6.976   1.332  1.00 94.26           H
ATOM   1259  CB  PHE A  97       4.656   5.138   0.143  1.00 94.26           C
ATOM   1260 1HB  PHE A  97       3.576   5.283   0.157  1.00 94.26           H
ATOM   1261 2HB  PHE A  97       4.927   4.853  -0.873  1.00 94.26           H
ATOM   1262  CG  PHE A  97       5.015   3.992   1.092  1.00 94.26           C
ATOM   1263  CD1 PHE A  97       5.630   2.878   0.610  1.00 94.26           C
ATOM   1264  HD1 PHE A  97       5.866   2.802  -0.451  1.00 94.26           H
ATOM   1265  CD2 PHE A  97       4.720   4.088   2.416  1.00 94.26           C
ATOM   1266  HD2 PHE A  97       4.227   4.980   2.801  1.00 94.26           H
ATOM   1267  CE1 PHE A  97       5.963   1.815   1.490  1.00 94.26           C
ATOM   1268  HE1 PHE A  97       6.455   0.922   1.105  1.00 94.26           H
ATOM   1269  CE2 PHE A  97       5.053   3.024   3.296  1.00 94.26           C
ATOM   1270  HE2 PHE A  97       4.816   3.100   4.357  1.00 94.26           H
ATOM   1271  CZ  PHE A  97       5.667   1.910   2.815  1.00 94.26           C
ATOM   1272  HZ  PHE A  97       5.923   1.094   3.490  1.00 94.26           H
ATOM   1273  HN  PHE A  97       4.843   6.878  -1.496  1.00 94.26           H
ATOM   1274  N   LEU A  98       7.553   5.887  -0.273  1.00 94.69           N
ATOM   1275  CA  LEU A  98       8.929   5.446  -0.120  1.00 94.69           C
ATOM   1276  C   LEU A  98       9.722   6.514   0.635  1.00 94.69           C
ATOM   1277  O   LEU A  98      10.589   6.192   1.445  1.00 94.69           O
ATOM   1278  HA  LEU A  98       8.916   4.537   0.481  1.00 94.69           H
ATOM   1279  CB  LEU A  98       9.529   5.081  -1.479  1.00 94.69           C
ATOM   1280 1HB  LEU A  98       9.334   5.899  -2.172  1.00 94.69           H
ATOM   1281 2HB  LEU A  98      10.611   5.008  -1.369  1.00 94.69           H
ATOM   1282  CG  LEU A  98       9.020   3.783  -2.111  1.00 94.69           C
ATOM   1283  HG  LEU A  98       7.937   3.750  -1.996  1.00 94.69           H
ATOM   1284  CD1 LEU A  98       9.317   3.750  -3.611  1.00 94.69           C
ATOM   1285 1HD1 LEU A  98       8.825   4.592  -4.097  1.00 94.69           H
ATOM   1286 2HD1 LEU A  98      10.393   3.818  -3.770  1.00 94.69           H
ATOM   1287 3HD1 LEU A  98       8.945   2.818  -4.035  1.00 94.69           H
ATOM   1288  CD2 LEU A  98       9.590   2.561  -1.387  1.00 94.69           C
ATOM   1289 1HD2 LEU A  98      10.678   2.577  -1.448  1.00 94.69           H
ATOM   1290 2HD2 LEU A  98       9.285   2.584  -0.341  1.00 94.69           H
ATOM   1291 3HD2 LEU A  98       9.212   1.653  -1.856  1.00 94.69           H
ATOM   1292  HN  LEU A  98       7.225   5.928  -1.217  1.00 94.69           H
ATOM   1293  N   VAL A  99       9.395   7.765   0.343  1.00 94.58           N
ATOM   1294  CA  VAL A  99      10.102   8.883   0.944  1.00 94.58           C
ATOM   1295  C   VAL A  99       9.905   8.849   2.461  1.00 94.58           C
ATOM   1296  O   VAL A  99      10.650   9.488   3.202  1.00 94.58           O
ATOM   1297  HA  VAL A  99      11.162   8.758   0.726  1.00 94.58           H
ATOM   1298  CB  VAL A  99       9.639  10.196   0.311  1.00 94.58           C
ATOM   1299  HB  VAL A  99       8.550  10.221   0.349  1.00 94.58           H
ATOM   1300  CG1 VAL A  99      10.164  11.399   1.097  1.00 94.58           C
ATOM   1301 1HG1 VAL A  99       9.792  11.355   2.120  1.00 94.58           H
ATOM   1302 2HG1 VAL A  99      11.254  11.380   1.105  1.00 94.58           H
ATOM   1303 3HG1 VAL A  99       9.820  12.320   0.625  1.00 94.58           H
ATOM   1304  CG2 VAL A  99      10.059  10.275  -1.158  1.00 94.58           C
ATOM   1305 1HG2 VAL A  99      11.145  10.217  -1.229  1.00 94.58           H
ATOM   1306 2HG2 VAL A  99       9.615   9.446  -1.708  1.00 94.58           H
ATOM   1307 3HG2 VAL A  99       9.718  11.218  -1.584  1.00 94.58           H
ATOM   1308  HN  VAL A  99       8.664   8.018  -0.291  1.00 94.58           H
ATOM   1309  N   THR A 100       8.897   8.096   2.878  1.00 94.03           N
ATOM   1310  CA  THR A 100       8.564   8.007   4.289  1.00 94.03           C
ATOM   1311  C   THR A 100       9.418   6.937   4.973  1.00 94.03           C
ATOM   1312  O   THR A 100       9.560   6.938   6.195  1.00 94.03           O
ATOM   1313  HA  THR A 100       8.807   8.959   4.761  1.00 94.03           H
ATOM   1314  CB  THR A 100       7.060   7.749   4.405  1.00 94.03           C
ATOM   1315  HB  THR A 100       6.692   8.029   5.392  1.00 94.03           H
ATOM   1316  OG1 THR A 100       6.916   6.373   4.062  1.00 94.03           O
ATOM   1317  HG1 THR A 100       6.029   6.034   4.373  1.00 94.03           H
ATOM   1318  CG2 THR A 100       6.255   8.486   3.332  1.00 94.03           C
ATOM   1319 1HG2 THR A 100       6.578   8.156   2.345  1.00 94.03           H
ATOM   1320 2HG2 THR A 100       6.420   9.560   3.428  1.00 94.03           H
ATOM   1321 3HG2 THR A 100       5.195   8.269   3.460  1.00 94.03           H
ATOM   1322  HN  THR A 100       8.315   7.555   2.271  1.00 94.03           H
ATOM   1323  N   LEU A 101       9.964   6.050   4.154  1.00 93.94           N
ATOM   1324  CA  LEU A 101      10.634   4.868   4.671  1.00 93.94           C
ATOM   1325  C   LEU A 101      11.865   5.295   5.474  1.00 93.94           C
ATOM   1326  O   LEU A 101      12.140   4.740   6.536  1.00 93.94           O
ATOM   1327  HA  LEU A 101       9.939   4.367   5.345  1.00 93.94           H
ATOM   1328  CB  LEU A 101      10.948   3.892   3.536  1.00 93.94           C
ATOM   1329 1HB  LEU A 101      11.461   4.438   2.744  1.00 93.94           H
ATOM   1330 2HB  LEU A 101      11.647   3.143   3.910  1.00 93.94           H
ATOM   1331  CG  LEU A 101       9.748   3.167   2.923  1.00 93.94           C
ATOM   1332  HG  LEU A 101       9.117   3.907   2.431  1.00 93.94           H
ATOM   1333  CD1 LEU A 101      10.198   2.172   1.851  1.00 93.94           C
ATOM   1334 1HD1 LEU A 101      10.726   2.705   1.060  1.00 93.94           H
ATOM   1335 2HD1 LEU A 101      10.862   1.432   2.297  1.00 93.94           H
ATOM   1336 3HD1 LEU A 101       9.325   1.671   1.432  1.00 93.94           H
ATOM   1337  CD2 LEU A 101       8.900   2.498   4.006  1.00 93.94           C
ATOM   1338 1HD2 LEU A 101       9.507   1.772   4.547  1.00 93.94           H
ATOM   1339 2HD2 LEU A 101       8.534   3.255   4.700  1.00 93.94           H
ATOM   1340 3HD2 LEU A 101       8.054   1.990   3.543  1.00 93.94           H
ATOM   1341  HN  LEU A 101       9.955   6.128   3.157  1.00 93.94           H
ATOM   1342  N   PRO A 102      12.623   6.285   4.984  1.00 94.09           N
ATOM   1343  CA  PRO A 102      13.822   6.739   5.693  1.00 94.09           C
ATOM   1344  C   PRO A 102      13.533   7.097   7.142  1.00 94.09           C
ATOM   1345  O   PRO A 102      14.319   6.777   8.033  1.00 94.09           O
ATOM   1346  HA  PRO A 102      14.557   5.935   5.740  1.00 94.09           H
ATOM   1347  CB  PRO A 102      14.281   7.956   4.888  1.00 94.09           C
ATOM   1348 1HB  PRO A 102      13.858   8.880   5.281  1.00 94.09           H
ATOM   1349 2HB  PRO A 102      15.365   8.067   4.911  1.00 94.09           H
ATOM   1350  CG  PRO A 102      13.776   7.659   3.481  1.00 94.09           C
ATOM   1351 1HG  PRO A 102      13.708   8.563   2.876  1.00 94.09           H
ATOM   1352 2HG  PRO A 102      14.441   6.981   2.946  1.00 94.09           H
ATOM   1353  CD  PRO A 102      12.412   7.038   3.734  1.00 94.09           C
ATOM   1354 1HD  PRO A 102      11.637   7.796   3.850  1.00 94.09           H
ATOM   1355 2HD  PRO A 102      12.102   6.393   2.912  1.00 94.09           H
ATOM   1356  N   PHE A 103      12.403   7.759   7.340  1.00 93.75           N
ATOM   1357  CA  PHE A 103      12.031   8.225   8.665  1.00 93.75           C
ATOM   1358  C   PHE A 103      11.721   7.049   9.593  1.00 93.75           C
ATOM   1359  O   PHE A 103      12.072   7.074  10.772  1.00 93.75           O
ATOM   1360  HA  PHE A 103      12.879   8.784   9.061  1.00 93.75           H
ATOM   1361  CB  PHE A 103      10.770   9.077   8.503  1.00 93.75           C
ATOM   1362 1HB  PHE A 103      10.012   8.490   7.984  1.00 93.75           H
ATOM   1363 2HB  PHE A 103      10.372   9.310   9.490  1.00 93.75           H
ATOM   1364  CG  PHE A 103      10.996  10.383   7.738  1.00 93.75           C
ATOM   1365  CD1 PHE A 103      11.385  11.502   8.405  1.00 93.75           C
ATOM   1366  HD1 PHE A 103      11.536  11.469   9.484  1.00 93.75           H
ATOM   1367  CD2 PHE A 103      10.808  10.424   6.392  1.00 93.75           C
ATOM   1368  HD2 PHE A 103      10.496   9.526   5.858  1.00 93.75           H
ATOM   1369  CE1 PHE A 103      11.595  12.714   7.695  1.00 93.75           C
ATOM   1370  HE1 PHE A 103      11.906  13.612   8.230  1.00 93.75           H
ATOM   1371  CE2 PHE A 103      11.018  11.636   5.682  1.00 93.75           C
ATOM   1372  HE2 PHE A 103      10.867  11.669   4.603  1.00 93.75           H
ATOM   1373  CZ  PHE A 103      11.407  12.756   6.349  1.00 93.75           C
ATOM   1374  HZ  PHE A 103      11.568  13.686   5.804  1.00 93.75           H
ATOM   1375  HN  PHE A 103      11.748   7.976   6.617  1.00 93.75           H
ATOM   1376  N   TRP A 104      11.066   6.046   9.027  1.00 92.70           N
ATOM   1377  CA  TRP A 104      10.730   4.850   9.781  1.00 92.70           C
ATOM   1378  C   TRP A 104      12.036   4.150  10.165  1.00 92.70           C
ATOM   1379  O   TRP A 104      12.141   3.575  11.247  1.00 92.70           O
ATOM   1380  HA  TRP A 104      10.196   5.162  10.679  1.00 92.70           H
ATOM   1381  CB  TRP A 104       9.780   3.950   8.988  1.00 92.70           C
ATOM   1382 1HB  TRP A 104      10.159   3.846   7.971  1.00 92.70           H
ATOM   1383 2HB  TRP A 104       9.783   2.955   9.433  1.00 92.70           H
ATOM   1384  CG  TRP A 104       8.340   4.464   8.930  1.00 92.70           C
ATOM   1385  CD1 TRP A 104       7.638   4.832   7.849  1.00 92.70           C
ATOM   1386  HD1 TRP A 104       8.025   4.810   6.830  1.00 92.70           H
ATOM   1387  CD2 TRP A 104       7.449   4.651  10.049  1.00 92.70           C
ATOM   1388  NE1 TRP A 104       6.365   5.242   8.189  1.00 92.70           N
ATOM   1389  HE1 TRP A 104       5.658   5.561   7.558  1.00 92.70           H
ATOM   1390  CE2 TRP A 104       6.246   5.128   9.569  1.00 92.70           C
ATOM   1391  CE3 TRP A 104       7.651   4.425  11.422  1.00 92.70           C
ATOM   1392  HE3 TRP A 104       8.591   4.049  11.826  1.00 92.70           H
ATOM   1393  CZ2 TRP A 104       5.153   5.420  10.394  1.00 92.70           C
ATOM   1394  HZ2 TRP A 104       4.213   5.796   9.990  1.00 92.70           H
ATOM   1395  CZ3 TRP A 104       6.549   4.721  12.233  1.00 92.70           C
ATOM   1396  HZ3 TRP A 104       6.653   4.564  13.306  1.00 92.70           H
ATOM   1397  CH2 TRP A 104       5.332   5.202  11.765  1.00 92.70           C
ATOM   1398  HH2 TRP A 104       4.521   5.409  12.463  1.00 92.70           H
ATOM   1399  HN  TRP A 104      10.768   6.041   8.072  1.00 92.70           H
ATOM   1400  N   ALA A 105      12.998   4.223   9.257  1.00 93.82           N
ATOM   1401  CA  ALA A 105      14.270   3.551   9.459  1.00 93.82           C
ATOM   1402  C   ALA A 105      14.969   4.150  10.681  1.00 93.82           C
ATOM   1403  O   ALA A 105      15.462   3.419  11.539  1.00 93.82           O
ATOM   1404  HA  ALA A 105      14.063   2.498   9.649  1.00 93.82           H
ATOM   1405  CB  ALA A 105      15.116   3.665   8.189  1.00 93.82           C
ATOM   1406 1HB  ALA A 105      14.587   3.199   7.357  1.00 93.82           H
ATOM   1407 2HB  ALA A 105      15.292   4.717   7.964  1.00 93.82           H
ATOM   1408 3HB  ALA A 105      16.070   3.161   8.341  1.00 93.82           H
ATOM   1409  HN  ALA A 105      12.918   4.728   8.397  1.00 93.82           H
ATOM   1410  N   ILE A 106      14.991   5.474  10.721  1.00 93.36           N
ATOM   1411  CA  ILE A 106      15.650   6.180  11.807  1.00 93.36           C
ATOM   1412  C   ILE A 106      14.931   5.869  13.122  1.00 93.36           C
ATOM   1413  O   ILE A 106      15.574   5.609  14.138  1.00 93.36           O
ATOM   1414  HA  ILE A 106      16.669   5.800  11.872  1.00 93.36           H
ATOM   1415  CB  ILE A 106      15.743   7.675  11.496  1.00 93.36           C
ATOM   1416  HB  ILE A 106      14.758   8.021  11.183  1.00 93.36           H
ATOM   1417  CG1 ILE A 106      16.704   7.934  10.334  1.00 93.36           C
ATOM   1418 1HG1 ILE A 106      17.732   7.810  10.673  1.00 93.36           H
ATOM   1419 2HG1 ILE A 106      16.536   7.198   9.547  1.00 93.36           H
ATOM   1420  CG2 ILE A 106      16.126   8.472  12.745  1.00 93.36           C
ATOM   1421 1HG2 ILE A 106      15.371   8.322  13.517  1.00 93.36           H
ATOM   1422 2HG2 ILE A 106      17.093   8.130  13.112  1.00 93.36           H
ATOM   1423 3HG2 ILE A 106      16.185   9.531  12.496  1.00 93.36           H
ATOM   1424  CD1 ILE A 106      16.514   9.344   9.770  1.00 93.36           C
ATOM   1425 1HD1 ILE A 106      15.491   9.456   9.410  1.00 93.36           H
ATOM   1426 2HD1 ILE A 106      16.706  10.077  10.553  1.00 93.36           H
ATOM   1427 3HD1 ILE A 106      17.209   9.502   8.945  1.00 93.36           H
ATOM   1428  HN  ILE A 106      14.569   6.061  10.030  1.00 93.36           H
ATOM   1429  N   ALA A 107      13.608   5.905  13.059  1.00 91.76           N
ATOM   1430  CA  ALA A 107      12.798   5.733  14.252  1.00 91.76           C
ATOM   1431  C   ALA A 107      12.990   4.316  14.794  1.00 91.76           C
ATOM   1432  O   ALA A 107      12.903   4.091  16.001  1.00 91.76           O
ATOM   1433  HA  ALA A 107      13.148   6.448  14.997  1.00 91.76           H
ATOM   1434  CB  ALA A 107      11.335   6.039  13.925  1.00 91.76           C
ATOM   1435 1HB  ALA A 107      11.249   7.067  13.572  1.00 91.76           H
ATOM   1436 2HB  ALA A 107      10.987   5.358  13.148  1.00 91.76           H
ATOM   1437 3HB  ALA A 107      10.727   5.910  14.820  1.00 91.76           H
ATOM   1438  HN  ALA A 107      13.092   6.049  12.215  1.00 91.76           H
ATOM   1439  N   ALA A 108      13.246   3.395  13.877  1.00 91.48           N
ATOM   1440  CA  ALA A 108      13.440   2.003  14.246  1.00 91.48           C
ATOM   1441  C   ALA A 108      14.846   1.824  14.823  1.00 91.48           C
ATOM   1442  O   ALA A 108      15.054   1.006  15.718  1.00 91.48           O
ATOM   1443  HA  ALA A 108      12.707   1.759  15.015  1.00 91.48           H
ATOM   1444  CB  ALA A 108      13.192   1.112  13.027  1.00 91.48           C
ATOM   1445 1HB  ALA A 108      12.171   1.255  12.674  1.00 91.48           H
ATOM   1446 2HB  ALA A 108      13.891   1.378  12.235  1.00 91.48           H
ATOM   1447 3HB  ALA A 108      13.338   0.068  13.305  1.00 91.48           H
ATOM   1448  HN  ALA A 108      13.323   3.587  12.898  1.00 91.48           H
ATOM   1449  N   ALA A 109      15.774   2.603  14.287  1.00 90.65           N
ATOM   1450  CA  ALA A 109      17.172   2.465  14.659  1.00 90.65           C
ATOM   1451  C   ALA A 109      17.357   2.921  16.108  1.00 90.65           C
ATOM   1452  O   ALA A 109      18.198   2.385  16.829  1.00 90.65           O
ATOM   1453  HA  ALA A 109      17.434   1.410  14.584  1.00 90.65           H
ATOM   1454  CB  ALA A 109      18.041   3.260  13.683  1.00 90.65           C
ATOM   1455 1HB  ALA A 109      17.895   2.877  12.673  1.00 90.65           H
ATOM   1456 2HB  ALA A 109      17.758   4.312  13.718  1.00 90.65           H
ATOM   1457 3HB  ALA A 109      19.090   3.156  13.962  1.00 90.65           H
ATOM   1458  HN  ALA A 109      15.585   3.316  13.612  1.00 90.65           H
ATOM   1459  N   ASP A 110      16.557   3.905  16.492  1.00 87.19           N
ATOM   1460  CA  ASP A 110      16.694   4.512  17.805  1.00 87.19           C
ATOM   1461  C   ASP A 110      15.308   4.871  18.343  1.00 87.19           C
ATOM   1462  O   ASP A 110      14.580   4.003  18.823  1.00 87.19           O
ATOM   1463  HA  ASP A 110      17.197   3.762  18.416  1.00 87.19           H
ATOM   1464  CB  ASP A 110      17.522   5.797  17.735  1.00 87.19           C
ATOM   1465 1HB  ASP A 110      18.455   5.604  17.207  1.00 87.19           H
ATOM   1466 2HB  ASP A 110      16.981   6.551  17.162  1.00 87.19           H
ATOM   1467  CG  ASP A 110      17.823   6.332  19.136  1.00 87.19           C
ATOM   1468  OD1 ASP A 110      17.645   5.548  20.093  1.00 87.19           O
ATOM   1469  OD2 ASP A 110      18.225   7.513  19.218  1.00 87.19           O
ATOM   1470  HN  ASP A 110      15.828   4.287  15.924  1.00 87.19           H
ATOM   1471  N   GLN A 111      14.983   6.152  18.245  1.00 85.89           N
ATOM   1472  CA  GLN A 111      13.664   6.622  18.631  1.00 85.89           C
ATOM   1473  C   GLN A 111      13.181   7.704  17.663  1.00 85.89           C
ATOM   1474  O   GLN A 111      13.957   8.205  16.850  1.00 85.89           O
ATOM   1475  HA  GLN A 111      13.014   5.749  18.563  1.00 85.89           H
ATOM   1476  CB  GLN A 111      13.664   7.135  20.072  1.00 85.89           C
ATOM   1477 1HB  GLN A 111      12.669   7.494  20.334  1.00 85.89           H
ATOM   1478 2HB  GLN A 111      13.898   6.318  20.753  1.00 85.89           H
ATOM   1479  CG  GLN A 111      14.682   8.263  20.251  1.00 85.89           C
ATOM   1480 1HG  GLN A 111      15.688   7.883  20.069  1.00 85.89           H
ATOM   1481 2HG  GLN A 111      14.499   9.045  19.514  1.00 85.89           H
ATOM   1482  CD  GLN A 111      14.603   8.854  21.660  1.00 85.89           C
ATOM   1483  OE1 GLN A 111      13.537   9.052  22.219  1.00 85.89           O
ATOM   1484  NE2 GLN A 111      15.787   9.124  22.202  1.00 85.89           N
ATOM   1485 1HE2 GLN A 111      16.626   8.937  21.689  1.00 85.89           H
ATOM   1486 2HE2 GLN A 111      15.840   9.513  23.121  1.00 85.89           H
ATOM   1487  HN  GLN A 111      15.603   6.862  17.909  1.00 85.89           H
ATOM   1488  N   TRP A 112      11.904   8.033  17.782  1.00 90.33           N
ATOM   1489  CA  TRP A 112      11.313   9.059  16.940  1.00 90.33           C
ATOM   1490  C   TRP A 112      11.860  10.415  17.392  1.00 90.33           C
ATOM   1491  O   TRP A 112      11.495  10.912  18.455  1.00 90.33           O
ATOM   1492  HA  TRP A 112      11.614   8.860  15.911  1.00 90.33           H
ATOM   1493  CB  TRP A 112       9.785   8.988  16.978  1.00 90.33           C
ATOM   1494 1HB  TRP A 112       9.473   7.972  16.737  1.00 90.33           H
ATOM   1495 2HB  TRP A 112       9.448   9.192  17.994  1.00 90.33           H
ATOM   1496  CG  TRP A 112       9.093   9.961  16.021  1.00 90.33           C
ATOM   1497  CD1 TRP A 112       8.666  11.205  16.275  1.00 90.33           C
ATOM   1498  HD1 TRP A 112       8.764  11.702  17.241  1.00 90.33           H
ATOM   1499  CD2 TRP A 112       8.762   9.716  14.638  1.00 90.33           C
ATOM   1500  NE1 TRP A 112       8.087  11.778  15.162  1.00 90.33           N
ATOM   1501  HE1 TRP A 112       7.695  12.697  15.105  1.00 90.33           H
ATOM   1502  CE2 TRP A 112       8.147  10.844  14.134  1.00 90.33           C
ATOM   1503  CE3 TRP A 112       8.976   8.580  13.838  1.00 90.33           C
ATOM   1504  HE3 TRP A 112       9.459   7.677  14.212  1.00 90.33           H
ATOM   1505  CZ2 TRP A 112       7.695  10.946  12.813  1.00 90.33           C
ATOM   1506  HZ2 TRP A 112       7.212  11.849  12.439  1.00 90.33           H
ATOM   1507  CZ3 TRP A 112       8.519   8.697  12.520  1.00 90.33           C
ATOM   1508  HZ3 TRP A 112       8.659   7.844  11.857  1.00 90.33           H
ATOM   1509  CH2 TRP A 112       7.897   9.826  11.998  1.00 90.33           C
ATOM   1510  HH2 TRP A 112       7.569   9.838  10.959  1.00 90.33           H
ATOM   1511  HN  TRP A 112      11.277   7.613  18.439  1.00 90.33           H
ATOM   1512  N   LYS A 113      12.727  10.974  16.560  1.00 90.59           N
ATOM   1513  CA  LYS A 113      13.422  12.200  16.916  1.00 90.59           C
ATOM   1514  C   LYS A 113      12.702  13.391  16.281  1.00 90.59           C
ATOM   1515  O   LYS A 113      13.099  14.538  16.480  1.00 90.59           O
ATOM   1516  HA  LYS A 113      13.369  12.302  18.000  1.00 90.59           H
ATOM   1517  CB  LYS A 113      14.902  12.105  16.542  1.00 90.59           C
ATOM   1518 1HB  LYS A 113      14.999  11.867  15.483  1.00 90.59           H
ATOM   1519 2HB  LYS A 113      15.383  13.071  16.696  1.00 90.59           H
ATOM   1520  CG  LYS A 113      15.612  11.038  17.378  1.00 90.59           C
ATOM   1521 1HG  LYS A 113      15.537  11.290  18.436  1.00 90.59           H
ATOM   1522 2HG  LYS A 113      15.115  10.076  17.244  1.00 90.59           H
ATOM   1523  CD  LYS A 113      17.084  10.918  16.979  1.00 90.59           C
ATOM   1524 1HD  LYS A 113      17.159  10.708  15.912  1.00 90.59           H
ATOM   1525 2HD  LYS A 113      17.590  11.867  17.153  1.00 90.59           H
ATOM   1526  CE  LYS A 113      17.779   9.810  17.773  1.00 90.59           C
ATOM   1527 1HE  LYS A 113      17.730  10.033  18.839  1.00 90.59           H
ATOM   1528 2HE  LYS A 113      17.258   8.864  17.621  1.00 90.59           H
ATOM   1529  NZ  LYS A 113      19.191   9.678  17.352  1.00 90.59           N
ATOM   1530 1HZ  LYS A 113      19.612   8.885  17.824  1.00 90.59           H
ATOM   1531 2HZ  LYS A 113      19.233   9.536  16.349  1.00 90.59           H
ATOM   1532 3HZ  LYS A 113      19.697  10.523  17.594  1.00 90.59           H
ATOM   1533  HN  LYS A 113      12.957  10.604  15.660  1.00 90.59           H
ATOM   1534  N   PHE A 114      11.656  13.078  15.530  1.00 92.18           N
ATOM   1535  CA  PHE A 114      11.007  14.077  14.698  1.00 92.18           C
ATOM   1536  C   PHE A 114       9.775  14.656  15.397  1.00 92.18           C
ATOM   1537  O   PHE A 114       9.296  14.096  16.383  1.00 92.18           O
ATOM   1538  HA  PHE A 114      11.731  14.873  14.524  1.00 92.18           H
ATOM   1539  CB  PHE A 114      10.566  13.372  13.414  1.00 92.18           C
ATOM   1540 1HB  PHE A 114       9.767  12.670  13.653  1.00 92.18           H
ATOM   1541 2HB  PHE A 114      10.148  14.111  12.731  1.00 92.18           H
ATOM   1542  CG  PHE A 114      11.690  12.618  12.701  1.00 92.18           C
ATOM   1543  CD1 PHE A 114      12.610  13.302  11.970  1.00 92.18           C
ATOM   1544  HD1 PHE A 114      12.547  14.388  11.892  1.00 92.18           H
ATOM   1545  CD2 PHE A 114      11.769  11.264  12.798  1.00 92.18           C
ATOM   1546  HD2 PHE A 114      11.031  10.715  13.383  1.00 92.18           H
ATOM   1547  CE1 PHE A 114      13.654  12.603  11.308  1.00 92.18           C
ATOM   1548  HE1 PHE A 114      14.391  13.151  10.722  1.00 92.18           H
ATOM   1549  CE2 PHE A 114      12.812  10.564  12.135  1.00 92.18           C
ATOM   1550  HE2 PHE A 114      12.876   9.479  12.213  1.00 92.18           H
ATOM   1551  CZ  PHE A 114      13.733  11.249  11.404  1.00 92.18           C
ATOM   1552  HZ  PHE A 114      14.534  10.712  10.896  1.00 92.18           H
ATOM   1553  HN  PHE A 114      11.254  12.164  15.484  1.00 92.18           H
ATOM   1554  N   GLN A 115       9.297  15.768  14.860  1.00 92.40           N
ATOM   1555  CA  GLN A 115       8.149  16.446  15.438  1.00 92.40           C
ATOM   1556  C   GLN A 115       6.865  15.675  15.126  1.00 92.40           C
ATOM   1557  O   GLN A 115       6.853  14.811  14.251  1.00 92.40           O
ATOM   1558  HA  GLN A 115       8.326  16.449  16.514  1.00 92.40           H
ATOM   1559  CB  GLN A 115       8.057  17.890  14.941  1.00 92.40           C
ATOM   1560 1HB  GLN A 115       8.057  17.904  13.851  1.00 92.40           H
ATOM   1561 2HB  GLN A 115       7.114  18.331  15.266  1.00 92.40           H
ATOM   1562  CG  GLN A 115       9.225  18.727  15.467  1.00 92.40           C
ATOM   1563 1HG  GLN A 115      10.168  18.275  15.159  1.00 92.40           H
ATOM   1564 2HG  GLN A 115       9.190  19.723  15.027  1.00 92.40           H
ATOM   1565  CD  GLN A 115       9.180  18.834  16.993  1.00 92.40           C
ATOM   1566  OE1 GLN A 115       8.139  18.713  17.618  1.00 92.40           O
ATOM   1567  NE2 GLN A 115      10.362  19.067  17.554  1.00 92.40           N
ATOM   1568 1HE2 GLN A 115      11.178  19.156  16.983  1.00 92.40           H
ATOM   1569 2HE2 GLN A 115      10.436  19.154  18.547  1.00 92.40           H
ATOM   1570  HN  GLN A 115       9.680  16.206  14.046  1.00 92.40           H
ATOM   1571  N   THR A 116       5.815  16.016  15.859  1.00 92.91           N
ATOM   1572  CA  THR A 116       4.545  15.325  15.714  1.00 92.91           C
ATOM   1573  C   THR A 116       4.022  15.464  14.283  1.00 92.91           C
ATOM   1574  O   THR A 116       3.416  14.537  13.747  1.00 92.91           O
ATOM   1575  HA  THR A 116       4.711  14.262  15.892  1.00 92.91           H
ATOM   1576  CB  THR A 116       3.584  15.876  16.769  1.00 92.91           C
ATOM   1577  HB  THR A 116       3.308  16.906  16.544  1.00 92.91           H
ATOM   1578  OG1 THR A 116       4.271  15.679  18.002  1.00 92.91           O
ATOM   1579  HG1 THR A 116       3.860  16.245  18.717  1.00 92.91           H
ATOM   1580  CG2 THR A 116       2.318  15.027  16.909  1.00 92.91           C
ATOM   1581 1HG2 THR A 116       2.591  14.013  17.200  1.00 92.91           H
ATOM   1582 2HG2 THR A 116       1.791  15.002  15.955  1.00 92.91           H
ATOM   1583 3HG2 THR A 116       1.671  15.463  17.670  1.00 92.91           H
ATOM   1584  HN  THR A 116       5.822  16.749  16.539  1.00 92.91           H
ATOM   1585  N   PHE A 117       4.275  16.629  13.705  1.00 94.09           N
ATOM   1586  CA  PHE A 117       3.848  16.896  12.342  1.00 94.09           C
ATOM   1587  C   PHE A 117       4.323  15.794  11.393  1.00 94.09           C
ATOM   1588  O   PHE A 117       3.547  15.291  10.583  1.00 94.09           O
ATOM   1589  HA  PHE A 117       2.758  16.927  12.344  1.00 94.09           H
ATOM   1590  CB  PHE A 117       4.487  18.222  11.926  1.00 94.09           C
ATOM   1591 1HB  PHE A 117       4.122  19.012  12.582  1.00 94.09           H
ATOM   1592 2HB  PHE A 117       5.565  18.157  12.075  1.00 94.09           H
ATOM   1593  CG  PHE A 117       4.210  18.618  10.474  1.00 94.09           C
ATOM   1594  CD1 PHE A 117       5.179  18.465   9.531  1.00 94.09           C
ATOM   1595  HD1 PHE A 117       6.152  18.061   9.810  1.00 94.09           H
ATOM   1596  CD2 PHE A 117       2.996  19.121  10.126  1.00 94.09           C
ATOM   1597  HD2 PHE A 117       2.220  19.244  10.881  1.00 94.09           H
ATOM   1598  CE1 PHE A 117       4.922  18.832   8.184  1.00 94.09           C
ATOM   1599  HE1 PHE A 117       5.698  18.709   7.428  1.00 94.09           H
ATOM   1600  CE2 PHE A 117       2.739  19.488   8.778  1.00 94.09           C
ATOM   1601  HE2 PHE A 117       1.766  19.892   8.499  1.00 94.09           H
ATOM   1602  CZ  PHE A 117       3.708  19.335   7.835  1.00 94.09           C
ATOM   1603  HZ  PHE A 117       3.510  19.617   6.801  1.00 94.09           H
ATOM   1604  HN  PHE A 117       4.760  17.381  14.151  1.00 94.09           H
ATOM   1605  N   MET A 118       5.596  15.452  11.525  1.00 93.72           N
ATOM   1606  CA  MET A 118       6.196  14.453  10.657  1.00 93.72           C
ATOM   1607  C   MET A 118       5.550  13.083  10.869  1.00 93.72           C
ATOM   1608  O   MET A 118       5.403  12.309   9.925  1.00 93.72           O
ATOM   1609  HA  MET A 118       6.009  14.797   9.640  1.00 93.72           H
ATOM   1610  CB  MET A 118       7.696  14.360  10.946  1.00 93.72           C
ATOM   1611 1HB  MET A 118       8.124  15.362  10.991  1.00 93.72           H
ATOM   1612 2HB  MET A 118       7.854  13.902  11.922  1.00 93.72           H
ATOM   1613  CG  MET A 118       8.412  13.542   9.869  1.00 93.72           C
ATOM   1614 1HG  MET A 118       9.472  13.457  10.110  1.00 93.72           H
ATOM   1615 2HG  MET A 118       8.009  12.530   9.842  1.00 93.72           H
ATOM   1616  SD  MET A 118       8.210  14.320   8.276  1.00 93.72           S
ATOM   1617  CE  MET A 118       9.260  15.748   8.493  1.00 93.72           C
ATOM   1618 1HE  MET A 118       8.893  16.345   9.327  1.00 93.72           H
ATOM   1619 2HE  MET A 118      10.279  15.421   8.700  1.00 93.72           H
ATOM   1620 3HE  MET A 118       9.249  16.349   7.583  1.00 93.72           H
ATOM   1621  HN  MET A 118       6.213  15.844  12.208  1.00 93.72           H
ATOM   1622  N   CYS A 119       5.181  12.825  12.115  1.00 93.21           N
ATOM   1623  CA  CYS A 119       4.547  11.564  12.462  1.00 93.21           C
ATOM   1624  C   CYS A 119       3.212  11.477  11.719  1.00 93.21           C
ATOM   1625  O   CYS A 119       2.889  10.444  11.135  1.00 93.21           O
ATOM   1626  HA  CYS A 119       5.223  10.774  12.137  1.00 93.21           H
ATOM   1627  CB  CYS A 119       4.368  11.418  13.975  1.00 93.21           C
ATOM   1628 1HB  CYS A 119       5.342  11.401  14.464  1.00 93.21           H
ATOM   1629 2HB  CYS A 119       3.828  12.278  14.370  1.00 93.21           H
ATOM   1630  SG  CYS A 119       3.454   9.878  14.351  1.00 93.21           S
ATOM   1631  HN  CYS A 119       5.308  13.458  12.879  1.00 93.21           H
ATOM   1632  N   LYS A 120       2.473  12.576  11.766  1.00 94.08           N
ATOM   1633  CA  LYS A 120       1.186  12.640  11.095  1.00 94.08           C
ATOM   1634  C   LYS A 120       1.379  12.366   9.602  1.00 94.08           C
ATOM   1635  O   LYS A 120       0.690  11.524   9.027  1.00 94.08           O
ATOM   1636  HA  LYS A 120       0.559  11.852  11.512  1.00 94.08           H
ATOM   1637  CB  LYS A 120       0.493  13.972  11.390  1.00 94.08           C
ATOM   1638 1HB  LYS A 120       1.181  14.795  11.196  1.00 94.08           H
ATOM   1639 2HB  LYS A 120      -0.355  14.102  10.719  1.00 94.08           H
ATOM   1640  CG  LYS A 120       0.016  14.032  12.842  1.00 94.08           C
ATOM   1641 1HG  LYS A 120      -0.637  13.184  13.049  1.00 94.08           H
ATOM   1642 2HG  LYS A 120       0.871  13.948  13.514  1.00 94.08           H
ATOM   1643  CD  LYS A 120      -0.732  15.337  13.121  1.00 94.08           C
ATOM   1644 1HD  LYS A 120      -0.047  16.180  13.027  1.00 94.08           H
ATOM   1645 2HD  LYS A 120      -1.514  15.479  12.375  1.00 94.08           H
ATOM   1646  CE  LYS A 120      -1.349  15.328  14.521  1.00 94.08           C
ATOM   1647 1HE  LYS A 120      -1.764  14.343  14.735  1.00 94.08           H
ATOM   1648 2HE  LYS A 120      -0.577  15.517  15.266  1.00 94.08           H
ATOM   1649  NZ  LYS A 120      -2.411  16.353  14.626  1.00 94.08           N
ATOM   1650 1HZ  LYS A 120      -2.791  16.351  15.566  1.00 94.08           H
ATOM   1651 2HZ  LYS A 120      -2.020  17.267  14.422  1.00 94.08           H
ATOM   1652 3HZ  LYS A 120      -3.149  16.145  13.962  1.00 94.08           H
ATOM   1653  HN  LYS A 120       2.739  13.409  12.249  1.00 94.08           H
ATOM   1654  N   VAL A 121       2.320  13.092   9.016  1.00 93.54           N
ATOM   1655  CA  VAL A 121       2.540  13.016   7.582  1.00 93.54           C
ATOM   1656  C   VAL A 121       2.905  11.580   7.201  1.00 93.54           C
ATOM   1657  O   VAL A 121       2.338  11.019   6.266  1.00 93.54           O
ATOM   1658  HA  VAL A 121       1.603  13.282   7.091  1.00 93.54           H
ATOM   1659  CB  VAL A 121       3.600  14.035   7.161  1.00 93.54           C
ATOM   1660  HB  VAL A 121       4.469  13.901   7.805  1.00 93.54           H
ATOM   1661  CG1 VAL A 121       4.045  13.798   5.716  1.00 93.54           C
ATOM   1662 1HG1 VAL A 121       4.467  12.797   5.626  1.00 93.54           H
ATOM   1663 2HG1 VAL A 121       3.187  13.892   5.051  1.00 93.54           H
ATOM   1664 3HG1 VAL A 121       4.799  14.536   5.442  1.00 93.54           H
ATOM   1665  CG2 VAL A 121       3.092  15.466   7.350  1.00 93.54           C
ATOM   1666 1HG2 VAL A 121       2.200  15.618   6.742  1.00 93.54           H
ATOM   1667 2HG2 VAL A 121       2.848  15.629   8.399  1.00 93.54           H
ATOM   1668 3HG2 VAL A 121       3.865  16.170   7.043  1.00 93.54           H
ATOM   1669  HN  VAL A 121       2.925  13.722   9.504  1.00 93.54           H
ATOM   1670  N   VAL A 122       3.852  11.028   7.946  1.00 93.15           N
ATOM   1671  CA  VAL A 122       4.452   9.758   7.572  1.00 93.15           C
ATOM   1672  C   VAL A 122       3.387   8.661   7.623  1.00 93.15           C
ATOM   1673  O   VAL A 122       3.300   7.833   6.717  1.00 93.15           O
ATOM   1674  HA  VAL A 122       4.810   9.853   6.546  1.00 93.15           H
ATOM   1675  CB  VAL A 122       5.656   9.465   8.469  1.00 93.15           C
ATOM   1676  HB  VAL A 122       5.370   9.684   9.497  1.00 93.15           H
ATOM   1677  CG1 VAL A 122       6.047   7.987   8.395  1.00 93.15           C
ATOM   1678 1HG1 VAL A 122       5.209   7.373   8.723  1.00 93.15           H
ATOM   1679 2HG1 VAL A 122       6.306   7.731   7.368  1.00 93.15           H
ATOM   1680 3HG1 VAL A 122       6.906   7.806   9.042  1.00 93.15           H
ATOM   1681  CG2 VAL A 122       6.841  10.364   8.108  1.00 93.15           C
ATOM   1682 1HG2 VAL A 122       7.127  10.190   7.071  1.00 93.15           H
ATOM   1683 2HG2 VAL A 122       6.556  11.408   8.236  1.00 93.15           H
ATOM   1684 3HG2 VAL A 122       7.683  10.134   8.761  1.00 93.15           H
ATOM   1685  HN  VAL A 122       4.207  11.431   8.789  1.00 93.15           H
ATOM   1686  N   ASN A 123       2.603   8.690   8.691  1.00 92.09           N
ATOM   1687  CA  ASN A 123       1.550   7.706   8.873  1.00 92.09           C
ATOM   1688  C   ASN A 123       0.516   7.858   7.756  1.00 92.09           C
ATOM   1689  O   ASN A 123       0.052   6.866   7.196  1.00 92.09           O
ATOM   1690  HA  ASN A 123       2.054   6.739   8.847  1.00 92.09           H
ATOM   1691  CB  ASN A 123       0.834   7.907  10.210  1.00 92.09           C
ATOM   1692 1HB  ASN A 123       0.775   8.971  10.439  1.00 92.09           H
ATOM   1693 2HB  ASN A 123      -0.189   7.539  10.138  1.00 92.09           H
ATOM   1694  CG  ASN A 123       1.565   7.177  11.339  1.00 92.09           C
ATOM   1695  OD1 ASN A 123       2.310   6.235  11.124  1.00 92.09           O
ATOM   1696  ND2 ASN A 123       1.313   7.664  12.551  1.00 92.09           N
ATOM   1697 1HD2 ASN A 123       0.691   8.440  12.658  1.00 92.09           H
ATOM   1698 2HD2 ASN A 123       1.744   7.254  13.354  1.00 92.09           H
ATOM   1699  HN  ASN A 123       2.679   9.369   9.421  1.00 92.09           H
ATOM   1700  N   SER A 124       0.186   9.107   7.465  1.00 93.02           N
ATOM   1701  CA  SER A 124      -0.908   9.399   6.554  1.00 93.02           C
ATOM   1702  C   SER A 124      -0.508   9.035   5.123  1.00 93.02           C
ATOM   1703  O   SER A 124      -1.322   8.515   4.361  1.00 93.02           O
ATOM   1704  HA  SER A 124      -1.737   8.777   6.890  1.00 93.02           H
ATOM   1705  CB  SER A 124      -1.312  10.873   6.634  1.00 93.02           C
ATOM   1706 1HB  SER A 124      -0.507  11.492   6.237  1.00 93.02           H
ATOM   1707 2HB  SER A 124      -2.186  11.044   6.004  1.00 93.02           H
ATOM   1708  OG  SER A 124      -1.604  11.275   7.969  1.00 93.02           O
ATOM   1709  HG  SER A 124      -0.940  11.958   8.274  1.00 93.02           H
ATOM   1710  HN  SER A 124       0.651   9.910   7.839  1.00 93.02           H
ATOM   1711  N   MET A 125       0.744   9.323   4.800  1.00 92.10           N
ATOM   1712  CA  MET A 125       1.250   9.067   3.463  1.00 92.10           C
ATOM   1713  C   MET A 125       1.227   7.571   3.144  1.00 92.10           C
ATOM   1714  O   MET A 125       0.924   7.177   2.020  1.00 92.10           O
ATOM   1715  HA  MET A 125       0.579   9.599   2.788  1.00 92.10           H
ATOM   1716  CB  MET A 125       2.683   9.591   3.350  1.00 92.10           C
ATOM   1717 1HB  MET A 125       3.252   9.298   4.232  1.00 92.10           H
ATOM   1718 2HB  MET A 125       3.174   9.137   2.489  1.00 92.10           H
ATOM   1719  CG  MET A 125       2.701  11.115   3.208  1.00 92.10           C
ATOM   1720 1HG  MET A 125       2.072  11.567   3.976  1.00 92.10           H
ATOM   1721 2HG  MET A 125       3.712  11.491   3.362  1.00 92.10           H
ATOM   1722  SD  MET A 125       2.116  11.584   1.588  1.00 92.10           S
ATOM   1723  CE  MET A 125       1.453  13.201   1.954  1.00 92.10           C
ATOM   1724 1HE  MET A 125       0.664  13.109   2.701  1.00 92.10           H
ATOM   1725 2HE  MET A 125       2.247  13.840   2.341  1.00 92.10           H
ATOM   1726 3HE  MET A 125       1.044  13.640   1.044  1.00 92.10           H
ATOM   1727  HN  MET A 125       1.407   9.723   5.434  1.00 92.10           H
ATOM   1728  N   TYR A 126       1.552   6.779   4.155  1.00 89.17           N
ATOM   1729  CA  TYR A 126       1.534   5.333   4.009  1.00 89.17           C
ATOM   1730  C   TYR A 126       0.135   4.838   3.635  1.00 89.17           C
ATOM   1731  O   TYR A 126      -0.018   4.033   2.718  1.00 89.17           O
ATOM   1732  HA  TYR A 126       2.230   5.066   3.214  1.00 89.17           H
ATOM   1733  CB  TYR A 126       1.914   4.766   5.378  1.00 89.17           C
ATOM   1734 1HB  TYR A 126       2.969   4.968   5.564  1.00 89.17           H
ATOM   1735 2HB  TYR A 126       1.348   5.291   6.148  1.00 89.17           H
ATOM   1736  CG  TYR A 126       1.665   3.263   5.520  1.00 89.17           C
ATOM   1737  CD1 TYR A 126       0.920   2.783   6.578  1.00 89.17           C
ATOM   1738  HD1 TYR A 126       0.509   3.475   7.313  1.00 89.17           H
ATOM   1739  CD2 TYR A 126       2.186   2.386   4.589  1.00 89.17           C
ATOM   1740  HD2 TYR A 126       2.774   2.765   3.754  1.00 89.17           H
ATOM   1741  CE1 TYR A 126       0.686   1.369   6.711  1.00 89.17           C
ATOM   1742  HE1 TYR A 126       0.099   0.977   7.542  1.00 89.17           H
ATOM   1743  CE2 TYR A 126       1.952   0.972   4.723  1.00 89.17           C
ATOM   1744  HE2 TYR A 126       2.357   0.269   3.995  1.00 89.17           H
ATOM   1745  CZ  TYR A 126       1.213   0.533   5.777  1.00 89.17           C
ATOM   1746  OH  TYR A 126       0.992  -0.803   5.903  1.00 89.17           O
ATOM   1747  HH  TYR A 126       0.478  -0.987   6.741  1.00 89.17           H
ATOM   1748  HN  TYR A 126       1.824   7.108   5.060  1.00 89.17           H
ATOM   1749  N   LYS A 127      -0.850   5.339   4.366  1.00 88.75           N
ATOM   1750  CA  LYS A 127      -2.217   4.877   4.196  1.00 88.75           C
ATOM   1751  C   LYS A 127      -2.759   5.380   2.857  1.00 88.75           C
ATOM   1752  O   LYS A 127      -3.520   4.681   2.189  1.00 88.75           O
ATOM   1753  HA  LYS A 127      -2.193   3.788   4.172  1.00 88.75           H
ATOM   1754  CB  LYS A 127      -3.073   5.284   5.397  1.00 88.75           C
ATOM   1755 1HB  LYS A 127      -2.917   6.340   5.619  1.00 88.75           H
ATOM   1756 2HB  LYS A 127      -4.129   5.163   5.154  1.00 88.75           H
ATOM   1757  CG  LYS A 127      -2.727   4.443   6.628  1.00 88.75           C
ATOM   1758 1HG  LYS A 127      -1.657   4.506   6.826  1.00 88.75           H
ATOM   1759 2HG  LYS A 127      -3.238   4.845   7.503  1.00 88.75           H
ATOM   1760  CD  LYS A 127      -3.128   2.981   6.422  1.00 88.75           C
ATOM   1761 1HD  LYS A 127      -4.208   2.911   6.293  1.00 88.75           H
ATOM   1762 2HD  LYS A 127      -2.672   2.600   5.509  1.00 88.75           H
ATOM   1763  CE  LYS A 127      -2.695   2.121   7.612  1.00 88.75           C
ATOM   1764 1HE  LYS A 127      -1.659   2.341   7.868  1.00 88.75           H
ATOM   1765 2HE  LYS A 127      -3.299   2.368   8.485  1.00 88.75           H
ATOM   1766  NZ  LYS A 127      -2.840   0.684   7.292  1.00 88.75           N
ATOM   1767 1HZ  LYS A 127      -2.636   0.132   8.118  1.00 88.75           H
ATOM   1768 2HZ  LYS A 127      -3.789   0.499   6.988  1.00 88.75           H
ATOM   1769 3HZ  LYS A 127      -2.193   0.435   6.552  1.00 88.75           H
ATOM   1770  HN  LYS A 127      -0.726   6.047   5.061  1.00 88.75           H
ATOM   1771  N   MET A 128      -2.345   6.588   2.503  1.00 91.19           N
ATOM   1772  CA  MET A 128      -2.738   7.172   1.232  1.00 91.19           C
ATOM   1773  C   MET A 128      -2.255   6.312   0.062  1.00 91.19           C
ATOM   1774  O   MET A 128      -3.013   6.041  -0.868  1.00 91.19           O
ATOM   1775  HA  MET A 128      -3.827   7.200   1.246  1.00 91.19           H
ATOM   1776  CB  MET A 128      -2.146   8.577   1.111  1.00 91.19           C
ATOM   1777 1HB  MET A 128      -2.405   9.162   1.993  1.00 91.19           H
ATOM   1778 2HB  MET A 128      -1.058   8.516   1.077  1.00 91.19           H
ATOM   1779  CG  MET A 128      -2.662   9.283  -0.145  1.00 91.19           C
ATOM   1780 1HG  MET A 128      -2.404   8.702  -1.031  1.00 91.19           H
ATOM   1781 2HG  MET A 128      -3.750   9.350  -0.113  1.00 91.19           H
ATOM   1782  SD  MET A 128      -1.954  10.917  -0.261  1.00 91.19           S
ATOM   1783  CE  MET A 128      -0.241  10.495  -0.533  1.00 91.19           C
ATOM   1784 1HE  MET A 128       0.127   9.911   0.311  1.00 91.19           H
ATOM   1785 2HE  MET A 128      -0.153   9.907  -1.447  1.00 91.19           H
ATOM   1786 3HE  MET A 128       0.347  11.407  -0.629  1.00 91.19           H
ATOM   1787  HN  MET A 128      -1.754   7.164   3.068  1.00 91.19           H
ATOM   1788  N   ASN A 129      -0.997   5.906   0.147  1.00 89.76           N
ATOM   1789  CA  ASN A 129      -0.421   5.035  -0.864  1.00 89.76           C
ATOM   1790  C   ASN A 129      -1.220   3.732  -0.923  1.00 89.76           C
ATOM   1791  O   ASN A 129      -1.578   3.267  -2.004  1.00 89.76           O
ATOM   1792  HA  ASN A 129      -0.477   5.600  -1.794  1.00 89.76           H
ATOM   1793  CB  ASN A 129       1.030   4.685  -0.528  1.00 89.76           C
ATOM   1794 1HB  ASN A 129       1.666   5.554  -0.700  1.00 89.76           H
ATOM   1795 2HB  ASN A 129       1.112   4.434   0.529  1.00 89.76           H
ATOM   1796  CG  ASN A 129       1.521   3.511  -1.377  1.00 89.76           C
ATOM   1797  OD1 ASN A 129       1.356   2.352  -1.034  1.00 89.76           O
ATOM   1798  ND2 ASN A 129       2.133   3.874  -2.501  1.00 89.76           N
ATOM   1799 1HD2 ASN A 129       2.235   4.843  -2.724  1.00 89.76           H
ATOM   1800 2HD2 ASN A 129       2.490   3.177  -3.123  1.00 89.76           H
ATOM   1801  HN  ASN A 129      -0.375   6.162   0.887  1.00 89.76           H
ATOM   1802  N   PHE A 130      -1.477   3.179   0.254  1.00 86.44           N
ATOM   1803  CA  PHE A 130      -2.096   1.868   0.346  1.00 86.44           C
ATOM   1804  C   PHE A 130      -3.416   1.829  -0.428  1.00 86.44           C
ATOM   1805  O   PHE A 130      -3.612   0.969  -1.285  1.00 86.44           O
ATOM   1806  HA  PHE A 130      -1.401   1.150  -0.090  1.00 86.44           H
ATOM   1807  CB  PHE A 130      -2.379   1.609   1.827  1.00 86.44           C
ATOM   1808 1HB  PHE A 130      -1.451   1.721   2.388  1.00 86.44           H
ATOM   1809 2HB  PHE A 130      -3.067   2.370   2.193  1.00 86.44           H
ATOM   1810  CG  PHE A 130      -2.968   0.227   2.116  1.00 86.44           C
ATOM   1811  CD1 PHE A 130      -4.258   0.111   2.531  1.00 86.44           C
ATOM   1812  HD1 PHE A 130      -4.872   1.003   2.657  1.00 86.44           H
ATOM   1813  CD2 PHE A 130      -2.203  -0.886   1.957  1.00 86.44           C
ATOM   1814  HD2 PHE A 130      -1.169  -0.793   1.625  1.00 86.44           H
ATOM   1815  CE1 PHE A 130      -4.806  -1.171   2.799  1.00 86.44           C
ATOM   1816  HE1 PHE A 130      -5.840  -1.264   3.132  1.00 86.44           H
ATOM   1817  CE2 PHE A 130      -2.750  -2.168   2.225  1.00 86.44           C
ATOM   1818  HE2 PHE A 130      -2.137  -3.060   2.099  1.00 86.44           H
ATOM   1819  CZ  PHE A 130      -4.040  -2.284   2.640  1.00 86.44           C
ATOM   1820  HZ  PHE A 130      -4.460  -3.268   2.846  1.00 86.44           H
ATOM   1821  HN  PHE A 130      -1.269   3.610   1.132  1.00 86.44           H
ATOM   1822  N   TYR A 131      -4.286   2.772  -0.097  1.00 87.84           N
ATOM   1823  CA  TYR A 131      -5.613   2.805  -0.687  1.00 87.84           C
ATOM   1824  C   TYR A 131      -5.544   3.172  -2.171  1.00 87.84           C
ATOM   1825  O   TYR A 131      -6.233   2.571  -2.995  1.00 87.84           O
ATOM   1826  HA  TYR A 131      -6.052   1.813  -0.586  1.00 87.84           H
ATOM   1827  CB  TYR A 131      -6.380   3.898   0.060  1.00 87.84           C
ATOM   1828 1HB  TYR A 131      -5.789   4.814   0.051  1.00 87.84           H
ATOM   1829 2HB  TYR A 131      -7.305   4.110  -0.475  1.00 87.84           H
ATOM   1830  CG  TYR A 131      -6.717   3.541   1.510  1.00 87.84           C
ATOM   1831  CD1 TYR A 131      -7.287   2.320   1.805  1.00 87.84           C
ATOM   1832  HD1 TYR A 131      -7.497   1.609   1.005  1.00 87.84           H
ATOM   1833  CD2 TYR A 131      -6.451   4.441   2.521  1.00 87.84           C
ATOM   1834  HD2 TYR A 131      -6.001   5.406   2.288  1.00 87.84           H
ATOM   1835  CE1 TYR A 131      -7.604   1.984   3.168  1.00 87.84           C
ATOM   1836  HE1 TYR A 131      -8.055   1.023   3.415  1.00 87.84           H
ATOM   1837  CE2 TYR A 131      -6.768   4.105   3.885  1.00 87.84           C
ATOM   1838  HE2 TYR A 131      -6.563   4.807   4.694  1.00 87.84           H
ATOM   1839  CZ  TYR A 131      -7.329   2.893   4.142  1.00 87.84           C
ATOM   1840  OH  TYR A 131      -7.629   2.576   5.430  1.00 87.84           O
ATOM   1841  HH  TYR A 131      -7.493   3.373   6.019  1.00 87.84           H
ATOM   1842  HN  TYR A 131      -4.097   3.502   0.560  1.00 87.84           H
ATOM   1843  N   SER A 132      -4.707   4.155  -2.467  1.00 89.91           N
ATOM   1844  CA  SER A 132      -4.618   4.682  -3.818  1.00 89.91           C
ATOM   1845  C   SER A 132      -4.139   3.588  -4.775  1.00 89.91           C
ATOM   1846  O   SER A 132      -4.666   3.449  -5.878  1.00 89.91           O
ATOM   1847  HA  SER A 132      -5.630   4.996  -4.073  1.00 89.91           H
ATOM   1848  CB  SER A 132      -3.680   5.888  -3.879  1.00 89.91           C
ATOM   1849 1HB  SER A 132      -3.601   6.235  -4.909  1.00 89.91           H
ATOM   1850 2HB  SER A 132      -4.104   6.708  -3.299  1.00 89.91           H
ATOM   1851  OG  SER A 132      -2.380   5.579  -3.382  1.00 89.91           O
ATOM   1852  HG  SER A 132      -2.233   6.034  -2.504  1.00 89.91           H
ATOM   1853  HN  SER A 132      -4.099   4.590  -1.803  1.00 89.91           H
ATOM   1854  N   CYS A 133      -3.146   2.840  -4.318  1.00 84.03           N
ATOM   1855  CA  CYS A 133      -2.570   1.782  -5.131  1.00 84.03           C
ATOM   1856  C   CYS A 133      -3.657   0.740  -5.403  1.00 84.03           C
ATOM   1857  O   CYS A 133      -3.832   0.304  -6.540  1.00 84.03           O
ATOM   1858  HA  CYS A 133      -2.238   2.247  -6.059  1.00 84.03           H
ATOM   1859  CB  CYS A 133      -1.340   1.163  -4.465  1.00 84.03           C
ATOM   1860 1HB  CYS A 133      -1.550   0.955  -3.416  1.00 84.03           H
ATOM   1861 2HB  CYS A 133      -1.101   0.210  -4.937  1.00 84.03           H
ATOM   1862  SG  CYS A 133       0.086   2.302  -4.602  1.00 84.03           S
ATOM   1863  HG  CYS A 133      -0.314   3.140  -3.650  1.00 84.03           H
ATOM   1864  HN  CYS A 133      -2.736   2.947  -3.412  1.00 84.03           H
ATOM   1865  N   VAL A 134      -4.358   0.371  -4.341  1.00 82.72           N
ATOM   1866  CA  VAL A 134      -5.402  -0.634  -4.446  1.00 82.72           C
ATOM   1867  C   VAL A 134      -6.414  -0.203  -5.509  1.00 82.72           C
ATOM   1868  O   VAL A 134      -6.771  -0.988  -6.386  1.00 82.72           O
ATOM   1869  HA  VAL A 134      -4.932  -1.564  -4.766  1.00 82.72           H
ATOM   1870  CB  VAL A 134      -6.039  -0.872  -3.075  1.00 82.72           C
ATOM   1871  HB  VAL A 134      -6.131   0.093  -2.577  1.00 82.72           H
ATOM   1872  CG1 VAL A 134      -7.443  -1.463  -3.219  1.00 82.72           C
ATOM   1873 1HG1 VAL A 134      -8.072  -0.773  -3.782  1.00 82.72           H
ATOM   1874 2HG1 VAL A 134      -7.384  -2.415  -3.746  1.00 82.72           H
ATOM   1875 3HG1 VAL A 134      -7.872  -1.622  -2.230  1.00 82.72           H
ATOM   1876  CG2 VAL A 134      -5.153  -1.766  -2.207  1.00 82.72           C
ATOM   1877 1HG2 VAL A 134      -5.015  -2.729  -2.699  1.00 82.72           H
ATOM   1878 2HG2 VAL A 134      -4.183  -1.289  -2.063  1.00 82.72           H
ATOM   1879 3HG2 VAL A 134      -5.629  -1.919  -1.238  1.00 82.72           H
ATOM   1880  HN  VAL A 134      -4.222   0.745  -3.424  1.00 82.72           H
ATOM   1881  N   LEU A 135      -6.848   1.044  -5.396  1.00 85.14           N
ATOM   1882  CA  LEU A 135      -7.901   1.551  -6.260  1.00 85.14           C
ATOM   1883  C   LEU A 135      -7.389   1.606  -7.701  1.00 85.14           C
ATOM   1884  O   LEU A 135      -8.133   1.319  -8.638  1.00 85.14           O
ATOM   1885  HA  LEU A 135      -8.730   0.845  -6.214  1.00 85.14           H
ATOM   1886  CB  LEU A 135      -8.420   2.893  -5.740  1.00 85.14           C
ATOM   1887 1HB  LEU A 135      -7.571   3.566  -5.618  1.00 85.14           H
ATOM   1888 2HB  LEU A 135      -9.066   3.330  -6.502  1.00 85.14           H
ATOM   1889  CG  LEU A 135      -9.193   2.848  -4.421  1.00 85.14           C
ATOM   1890  HG  LEU A 135      -8.595   2.299  -3.693  1.00 85.14           H
ATOM   1891  CD1 LEU A 135      -9.405   4.256  -3.861  1.00 85.14           C
ATOM   1892 1HD1 LEU A 135      -8.438   4.726  -3.684  1.00 85.14           H
ATOM   1893 2HD1 LEU A 135      -9.971   4.851  -4.578  1.00 85.14           H
ATOM   1894 3HD1 LEU A 135      -9.957   4.195  -2.923  1.00 85.14           H
ATOM   1895  CD2 LEU A 135     -10.513   2.092  -4.584  1.00 85.14           C
ATOM   1896 1HD2 LEU A 135     -11.128   2.591  -5.333  1.00 85.14           H
ATOM   1897 2HD2 LEU A 135     -10.309   1.070  -4.905  1.00 85.14           H
ATOM   1898 3HD2 LEU A 135     -11.042   2.074  -3.631  1.00 85.14           H
ATOM   1899  HN  LEU A 135      -6.494   1.701  -4.730  1.00 85.14           H
ATOM   1900  N   LEU A 136      -6.124   1.975  -7.833  1.00 86.52           N
ATOM   1901  CA  LEU A 136      -5.516   2.108  -9.146  1.00 86.52           C
ATOM   1902  C   LEU A 136      -5.471   0.737  -9.823  1.00 86.52           C
ATOM   1903  O   LEU A 136      -5.808   0.611 -10.999  1.00 86.52           O
ATOM   1904  HA  LEU A 136      -6.155   2.765  -9.737  1.00 86.52           H
ATOM   1905  CB  LEU A 136      -4.149   2.786  -9.037  1.00 86.52           C
ATOM   1906 1HB  LEU A 136      -3.613   2.346  -8.195  1.00 86.52           H
ATOM   1907 2HB  LEU A 136      -3.577   2.553  -9.935  1.00 86.52           H
ATOM   1908  CG  LEU A 136      -4.165   4.305  -8.856  1.00 86.52           C
ATOM   1909  HG  LEU A 136      -4.879   4.548  -8.069  1.00 86.52           H
ATOM   1910  CD1 LEU A 136      -2.798   4.819  -8.402  1.00 86.52           C
ATOM   1911 1HD1 LEU A 136      -2.534   4.357  -7.450  1.00 86.52           H
ATOM   1912 2HD1 LEU A 136      -2.047   4.564  -9.149  1.00 86.52           H
ATOM   1913 3HD1 LEU A 136      -2.838   5.901  -8.281  1.00 86.52           H
ATOM   1914  CD2 LEU A 136      -4.645   5.003 -10.131  1.00 86.52           C
ATOM   1915 1HD2 LEU A 136      -3.975   4.757 -10.954  1.00 86.52           H
ATOM   1916 2HD2 LEU A 136      -5.654   4.669 -10.370  1.00 86.52           H
ATOM   1917 3HD2 LEU A 136      -4.647   6.082  -9.975  1.00 86.52           H
ATOM   1918  HN  LEU A 136      -5.519   2.182  -7.064  1.00 86.52           H
ATOM   1919  N   ILE A 137      -5.050  -0.255  -9.052  1.00 78.06           N
ATOM   1920  CA  ILE A 137      -4.880  -1.596  -9.584  1.00 78.06           C
ATOM   1921  C   ILE A 137      -6.237  -2.134 -10.042  1.00 78.06           C
ATOM   1922  O   ILE A 137      -6.327  -2.812 -11.064  1.00 78.06           O
ATOM   1923  HA  ILE A 137      -4.227  -1.522 -10.453  1.00 78.06           H
ATOM   1924  CB  ILE A 137      -4.176  -2.492  -8.563  1.00 78.06           C
ATOM   1925  HB  ILE A 137      -4.696  -2.399  -7.610  1.00 78.06           H
ATOM   1926  CG1 ILE A 137      -2.733  -2.036  -8.337  1.00 78.06           C
ATOM   1927 1HG1 ILE A 137      -2.121  -2.312  -9.196  1.00 78.06           H
ATOM   1928 2HG1 ILE A 137      -2.699  -0.949  -8.258  1.00 78.06           H
ATOM   1929  CG2 ILE A 137      -4.253  -3.962  -8.979  1.00 78.06           C
ATOM   1930 1HG2 ILE A 137      -5.298  -4.266  -9.048  1.00 78.06           H
ATOM   1931 2HG2 ILE A 137      -3.772  -4.092  -9.948  1.00 78.06           H
ATOM   1932 3HG2 ILE A 137      -3.745  -4.577  -8.236  1.00 78.06           H
ATOM   1933  CD1 ILE A 137      -2.152  -2.662  -7.068  1.00 78.06           C
ATOM   1934 1HD1 ILE A 137      -2.752  -2.364  -6.208  1.00 78.06           H
ATOM   1935 2HD1 ILE A 137      -2.165  -3.748  -7.160  1.00 78.06           H
ATOM   1936 3HD1 ILE A 137      -1.126  -2.321  -6.930  1.00 78.06           H
ATOM   1937  HN  ILE A 137      -4.829  -0.154  -8.082  1.00 78.06           H
ATOM   1938  N   MET A 138      -7.259  -1.813  -9.262  1.00 79.58           N
ATOM   1939  CA  MET A 138      -8.623  -2.140  -9.643  1.00 79.58           C
ATOM   1940  C   MET A 138      -8.967  -1.549 -11.011  1.00 79.58           C
ATOM   1941  O   MET A 138      -9.469  -2.253 -11.887  1.00 79.58           O
ATOM   1942  HA  MET A 138      -8.661  -3.228  -9.689  1.00 79.58           H
ATOM   1943  CB  MET A 138      -9.591  -1.593  -8.592  1.00 79.58           C
ATOM   1944 1HB  MET A 138      -9.520  -2.188  -7.682  1.00 79.58           H
ATOM   1945 2HB  MET A 138      -9.311  -0.573  -8.329  1.00 79.58           H
ATOM   1946  CG  MET A 138     -11.031  -1.615  -9.110  1.00 79.58           C
ATOM   1947 1HG  MET A 138     -11.168  -0.835  -9.859  1.00 79.58           H
ATOM   1948 2HG  MET A 138     -11.236  -2.567  -9.599  1.00 79.58           H
ATOM   1949  SD  MET A 138     -12.170  -1.367  -7.758  1.00 79.58           S
ATOM   1950  CE  MET A 138     -12.192   0.416  -7.694  1.00 79.58           C
ATOM   1951 1HE  MET A 138     -11.185   0.785  -7.498  1.00 79.58           H
ATOM   1952 2HE  MET A 138     -12.544   0.810  -8.647  1.00 79.58           H
ATOM   1953 3HE  MET A 138     -12.860   0.743  -6.897  1.00 79.58           H
ATOM   1954  HN  MET A 138      -7.167  -1.338  -8.387  1.00 79.58           H
ATOM   1955  N   CYS A 139      -8.683  -0.263 -11.154  1.00 82.98           N
ATOM   1956  CA  CYS A 139      -9.071   0.461 -12.352  1.00 82.98           C
ATOM   1957  C   CYS A 139      -8.304  -0.127 -13.538  1.00 82.98           C
ATOM   1958  O   CYS A 139      -8.850  -0.258 -14.632  1.00 82.98           O
ATOM   1959  HA  CYS A 139     -10.144   0.313 -12.474  1.00 82.98           H
ATOM   1960  CB  CYS A 139      -8.832   1.965 -12.207  1.00 82.98           C
ATOM   1961 1HB  CYS A 139      -7.813   2.148 -11.865  1.00 82.98           H
ATOM   1962 2HB  CYS A 139      -8.935   2.454 -13.176  1.00 82.98           H
ATOM   1963  SG  CYS A 139     -10.027   2.677 -11.018  1.00 82.98           S
ATOM   1964  HG  CYS A 139      -9.395   2.267  -9.922  1.00 82.98           H
ATOM   1965  HN  CYS A 139      -8.199   0.282 -10.469  1.00 82.98           H
ATOM   1966  N   ILE A 140      -7.049  -0.465 -13.280  1.00 79.59           N
ATOM   1967  CA  ILE A 140      -6.203  -1.043 -14.311  1.00 79.59           C
ATOM   1968  C   ILE A 140      -6.835  -2.341 -14.816  1.00 79.59           C
ATOM   1969  O   ILE A 140      -6.852  -2.602 -16.018  1.00 79.59           O
ATOM   1970  HA  ILE A 140      -6.165  -0.333 -15.138  1.00 79.59           H
ATOM   1971  CB  ILE A 140      -4.772  -1.215 -13.796  1.00 79.59           C
ATOM   1972  HB  ILE A 140      -4.819  -1.655 -12.800  1.00 79.59           H
ATOM   1973  CG1 ILE A 140      -4.072   0.139 -13.660  1.00 79.59           C
ATOM   1974 1HG1 ILE A 140      -3.840   0.533 -14.650  1.00 79.59           H
ATOM   1975 2HG1 ILE A 140      -4.742   0.853 -13.181  1.00 79.59           H
ATOM   1976  CG2 ILE A 140      -3.983  -2.182 -14.681  1.00 79.59           C
ATOM   1977 1HG2 ILE A 140      -4.474  -3.155 -14.682  1.00 79.59           H
ATOM   1978 2HG2 ILE A 140      -3.944  -1.794 -15.699  1.00 79.59           H
ATOM   1979 3HG2 ILE A 140      -2.970  -2.286 -14.292  1.00 79.59           H
ATOM   1980  CD1 ILE A 140      -2.785   0.011 -12.842  1.00 79.59           C
ATOM   1981 1HD1 ILE A 140      -3.024  -0.361 -11.846  1.00 79.59           H
ATOM   1982 2HD1 ILE A 140      -2.108  -0.685 -13.337  1.00 79.59           H
ATOM   1983 3HD1 ILE A 140      -2.308   0.987 -12.761  1.00 79.59           H
ATOM   1984  HN  ILE A 140      -6.610  -0.351 -12.389  1.00 79.59           H
ATOM   1985  N   SER A 141      -7.339  -3.122 -13.871  1.00 76.28           N
ATOM   1986  CA  SER A 141      -7.865  -4.439 -14.191  1.00 76.28           C
ATOM   1987  C   SER A 141      -9.124  -4.305 -15.049  1.00 76.28           C
ATOM   1988  O   SER A 141      -9.320  -5.068 -15.994  1.00 76.28           O
ATOM   1989  HA  SER A 141      -7.073  -4.938 -14.748  1.00 76.28           H
ATOM   1990  CB  SER A 141      -8.172  -5.233 -12.919  1.00 76.28           C
ATOM   1991 1HB  SER A 141      -8.959  -4.729 -12.358  1.00 76.28           H
ATOM   1992 2HB  SER A 141      -8.554  -6.217 -13.190  1.00 76.28           H
ATOM   1993  OG  SER A 141      -7.021  -5.382 -12.092  1.00 76.28           O
ATOM   1994  HG  SER A 141      -6.993  -4.651 -11.410  1.00 76.28           H
ATOM   1995  HN  SER A 141      -7.391  -2.870 -12.905  1.00 76.28           H
ATOM   1996  N   VAL A 142      -9.946  -3.329 -14.690  1.00 76.88           N
ATOM   1997  CA  VAL A 142     -11.163  -3.062 -15.438  1.00 76.88           C
ATOM   1998  C   VAL A 142     -10.797  -2.564 -16.837  1.00 76.88           C
ATOM   1999  O   VAL A 142     -11.412  -2.966 -17.824  1.00 76.88           O
ATOM   2000  HA  VAL A 142     -11.705  -4.003 -15.531  1.00 76.88           H
ATOM   2001  CB  VAL A 142     -12.047  -2.081 -14.665  1.00 76.88           C
ATOM   2002  HB  VAL A 142     -11.454  -1.191 -14.454  1.00 76.88           H
ATOM   2003  CG1 VAL A 142     -13.253  -1.653 -15.504  1.00 76.88           C
ATOM   2004 1HG1 VAL A 142     -12.908  -1.168 -16.417  1.00 76.88           H
ATOM   2005 2HG1 VAL A 142     -13.847  -2.530 -15.760  1.00 76.88           H
ATOM   2006 3HG1 VAL A 142     -13.864  -0.956 -14.931  1.00 76.88           H
ATOM   2007  CG2 VAL A 142     -12.492  -2.678 -13.329  1.00 76.88           C
ATOM   2008 1HG2 VAL A 142     -13.059  -3.591 -13.510  1.00 76.88           H
ATOM   2009 2HG2 VAL A 142     -11.615  -2.909 -12.724  1.00 76.88           H
ATOM   2010 3HG2 VAL A 142     -13.118  -1.960 -12.801  1.00 76.88           H
ATOM   2011  HN  VAL A 142      -9.791  -2.728 -13.906  1.00 76.88           H
ATOM   2012  N   ASP A 143      -9.798  -1.694 -16.879  1.00 77.01           N
ATOM   2013  CA  ASP A 143      -9.399  -1.072 -18.130  1.00 77.01           C
ATOM   2014  C   ASP A 143      -8.926  -2.153 -19.104  1.00 77.01           C
ATOM   2015  O   ASP A 143      -9.256  -2.113 -20.289  1.00 77.01           O
ATOM   2016  HA  ASP A 143     -10.287  -0.550 -18.486  1.00 77.01           H
ATOM   2017  CB  ASP A 143      -8.245  -0.092 -17.914  1.00 77.01           C
ATOM   2018 1HB  ASP A 143      -8.516   0.632 -17.146  1.00 77.01           H
ATOM   2019 2HB  ASP A 143      -7.370  -0.630 -17.550  1.00 77.01           H
ATOM   2020  CG  ASP A 143      -7.897   0.640 -19.212  1.00 77.01           C
ATOM   2021  OD1 ASP A 143      -8.833   1.216 -19.807  1.00 77.01           O
ATOM   2022  OD2 ASP A 143      -6.702   0.607 -19.579  1.00 77.01           O
ATOM   2023  HN  ASP A 143      -9.267  -1.415 -16.080  1.00 77.01           H
ATOM   2024  N   ARG A 144      -8.161  -3.093 -18.569  1.00 72.46           N
ATOM   2025  CA  ARG A 144      -7.658  -4.195 -19.371  1.00 72.46           C
ATOM   2026  C   ARG A 144      -8.820  -5.018 -19.931  1.00 72.46           C
ATOM   2027  O   ARG A 144      -8.822  -5.374 -21.109  1.00 72.46           O
ATOM   2028  HA  ARG A 144      -7.092  -3.720 -20.173  1.00 72.46           H
ATOM   2029  CB  ARG A 144      -6.747  -5.106 -18.546  1.00 72.46           C
ATOM   2030 1HB  ARG A 144      -7.141  -5.199 -17.534  1.00 72.46           H
ATOM   2031 2HB  ARG A 144      -6.740  -6.107 -18.978  1.00 72.46           H
ATOM   2032  CG  ARG A 144      -5.321  -4.555 -18.496  1.00 72.46           C
ATOM   2033 1HG  ARG A 144      -4.991  -4.296 -19.502  1.00 72.46           H
ATOM   2034 2HG  ARG A 144      -5.302  -3.638 -17.908  1.00 72.46           H
ATOM   2035  CD  ARG A 144      -4.359  -5.578 -17.886  1.00 72.46           C
ATOM   2036 1HD  ARG A 144      -4.516  -5.640 -16.809  1.00 72.46           H
ATOM   2037 2HD  ARG A 144      -4.561  -6.568 -18.295  1.00 72.46           H
ATOM   2038  NE  ARG A 144      -2.960  -5.189 -18.171  1.00 72.46           N
ATOM   2039  HE  ARG A 144      -2.781  -4.242 -18.436  1.00 72.46           H
ATOM   2040  CZ  ARG A 144      -1.917  -6.028 -18.096  1.00 72.46           C
ATOM   2041  NH1 ARG A 144      -2.099  -7.308 -17.746  1.00 72.46           N
ATOM   2042 1HH1 ARG A 144      -3.017  -7.645 -17.539  1.00 72.46           H
ATOM   2043 2HH1 ARG A 144      -1.315  -7.928 -17.693  1.00 72.46           H
ATOM   2044  NH2 ARG A 144      -0.691  -5.566 -18.376  1.00 72.46           N
ATOM   2045 1HH2 ARG A 144       0.098  -6.179 -18.325  1.00 72.46           H
ATOM   2046 2HH2 ARG A 144      -0.564  -4.609 -18.636  1.00 72.46           H
ATOM   2047  HN  ARG A 144      -7.886  -3.110 -17.608  1.00 72.46           H
ATOM   2048  N   TYR A 145      -9.779  -5.297 -19.061  1.00 71.98           N
ATOM   2049  CA  TYR A 145     -10.944  -6.071 -19.454  1.00 71.98           C
ATOM   2050  C   TYR A 145     -11.660  -5.420 -20.639  1.00 71.98           C
ATOM   2051  O   TYR A 145     -11.954  -6.085 -21.632  1.00 71.98           O
ATOM   2052  HA  TYR A 145     -10.605  -7.065 -19.744  1.00 71.98           H
ATOM   2053  CB  TYR A 145     -11.880  -6.067 -18.243  1.00 71.98           C
ATOM   2054 1HB  TYR A 145     -11.455  -6.701 -17.466  1.00 71.98           H
ATOM   2055 2HB  TYR A 145     -11.930  -5.056 -17.839  1.00 71.98           H
ATOM   2056  CG  TYR A 145     -13.300  -6.548 -18.553  1.00 71.98           C
ATOM   2057  CD1 TYR A 145     -14.366  -5.682 -18.420  1.00 71.98           C
ATOM   2058  HD1 TYR A 145     -14.197  -4.655 -18.095  1.00 71.98           H
ATOM   2059  CD2 TYR A 145     -13.513  -7.847 -18.965  1.00 71.98           C
ATOM   2060  HD2 TYR A 145     -12.671  -8.532 -19.070  1.00 71.98           H
ATOM   2061  CE1 TYR A 145     -15.701  -6.134 -18.712  1.00 71.98           C
ATOM   2062  HE1 TYR A 145     -16.552  -5.460 -18.611  1.00 71.98           H
ATOM   2063  CE2 TYR A 145     -14.849  -8.300 -19.257  1.00 71.98           C
ATOM   2064  HE2 TYR A 145     -15.032  -9.323 -19.583  1.00 71.98           H
ATOM   2065  CZ  TYR A 145     -15.877  -7.421 -19.116  1.00 71.98           C
ATOM   2066  OH  TYR A 145     -17.139  -7.848 -19.391  1.00 71.98           O
ATOM   2067  HH  TYR A 145     -17.794  -7.114 -19.215  1.00 71.98           H
ATOM   2068  HN  TYR A 145      -9.769  -5.004 -18.104  1.00 71.98           H
ATOM   2069  N   ILE A 146     -11.920  -4.129 -20.496  1.00 73.36           N
ATOM   2070  CA  ILE A 146     -12.671  -3.401 -21.505  1.00 73.36           C
ATOM   2071  C   ILE A 146     -11.889  -3.408 -22.820  1.00 73.36           C
ATOM   2072  O   ILE A 146     -12.469  -3.588 -23.890  1.00 73.36           O
ATOM   2073  HA  ILE A 146     -13.611  -3.931 -21.659  1.00 73.36           H
ATOM   2074  CB  ILE A 146     -13.019  -1.998 -21.004  1.00 73.36           C
ATOM   2075  HB  ILE A 146     -12.106  -1.528 -20.641  1.00 73.36           H
ATOM   2076  CG1 ILE A 146     -13.994  -2.062 -19.827  1.00 73.36           C
ATOM   2077 1HG1 ILE A 146     -14.970  -2.398 -20.176  1.00 73.36           H
ATOM   2078 2HG1 ILE A 146     -13.645  -2.797 -19.101  1.00 73.36           H
ATOM   2079  CG2 ILE A 146     -13.553  -1.126 -22.143  1.00 73.36           C
ATOM   2080 1HG2 ILE A 146     -12.795  -1.041 -22.921  1.00 73.36           H
ATOM   2081 2HG2 ILE A 146     -14.452  -1.582 -22.559  1.00 73.36           H
ATOM   2082 3HG2 ILE A 146     -13.793  -0.135 -21.760  1.00 73.36           H
ATOM   2083  CD1 ILE A 146     -14.130  -0.696 -19.152  1.00 73.36           C
ATOM   2084 1HD1 ILE A 146     -13.156  -0.375 -18.782  1.00 73.36           H
ATOM   2085 2HD1 ILE A 146     -14.502   0.031 -19.874  1.00 73.36           H
ATOM   2086 3HD1 ILE A 146     -14.828  -0.770 -18.318  1.00 73.36           H
ATOM   2087  HN  ILE A 146     -11.628  -3.583 -19.711  1.00 73.36           H
ATOM   2088  N   ALA A 147     -10.585  -3.210 -22.698  1.00 73.52           N
ATOM   2089  CA  ALA A 147      -9.735  -3.077 -23.869  1.00 73.52           C
ATOM   2090  C   ALA A 147      -9.773  -4.379 -24.672  1.00 73.52           C
ATOM   2091  O   ALA A 147      -9.613  -4.365 -25.891  1.00 73.52           O
ATOM   2092  HA  ALA A 147     -10.138  -2.270 -24.481  1.00 73.52           H
ATOM   2093  CB  ALA A 147      -8.317  -2.703 -23.431  1.00 73.52           C
ATOM   2094 1HB  ALA A 147      -8.342  -1.757 -22.890  1.00 73.52           H
ATOM   2095 2HB  ALA A 147      -7.921  -3.483 -22.781  1.00 73.52           H
ATOM   2096 3HB  ALA A 147      -7.680  -2.604 -24.309  1.00 73.52           H
ATOM   2097  HN  ALA A 147     -10.110  -3.140 -21.821  1.00 73.52           H
ATOM   2098  N   ILE A 148      -9.986  -5.473 -23.955  1.00 70.25           N
ATOM   2099  CA  ILE A 148      -9.985  -6.786 -24.576  1.00 70.25           C
ATOM   2100  C   ILE A 148     -11.376  -7.078 -25.144  1.00 70.25           C
ATOM   2101  O   ILE A 148     -11.504  -7.529 -26.281  1.00 70.25           O
ATOM   2102  HA  ILE A 148      -9.274  -6.757 -25.402  1.00 70.25           H
ATOM   2103  CB  ILE A 148      -9.489  -7.845 -23.590  1.00 70.25           C
ATOM   2104  HB  ILE A 148     -10.054  -7.741 -22.664  1.00 70.25           H
ATOM   2105  CG1 ILE A 148      -8.014  -7.627 -23.246  1.00 70.25           C
ATOM   2106 1HG1 ILE A 148      -7.398  -7.842 -24.120  1.00 70.25           H
ATOM   2107 2HG1 ILE A 148      -7.848  -6.580 -22.989  1.00 70.25           H
ATOM   2108  CG2 ILE A 148      -9.750  -9.256 -24.122  1.00 70.25           C
ATOM   2109 1HG2 ILE A 148     -10.821  -9.394 -24.274  1.00 70.25           H
ATOM   2110 2HG2 ILE A 148      -9.229  -9.389 -25.070  1.00 70.25           H
ATOM   2111 3HG2 ILE A 148      -9.388  -9.989 -23.401  1.00 70.25           H
ATOM   2112  CD1 ILE A 148      -7.584  -8.519 -22.080  1.00 70.25           C
ATOM   2113 1HD1 ILE A 148      -8.186  -8.284 -21.202  1.00 70.25           H
ATOM   2114 2HD1 ILE A 148      -7.729  -9.565 -22.350  1.00 70.25           H
ATOM   2115 3HD1 ILE A 148      -6.532  -8.343 -21.857  1.00 70.25           H
ATOM   2116  HN  ILE A 148     -10.156  -5.471 -22.970  1.00 70.25           H
ATOM   2117  N   ALA A 149     -12.382  -6.808 -24.326  1.00 70.10           N
ATOM   2118  CA  ALA A 149     -13.735  -7.237 -24.637  1.00 70.10           C
ATOM   2119  C   ALA A 149     -14.294  -6.367 -25.765  1.00 70.10           C
ATOM   2120  O   ALA A 149     -14.997  -6.861 -26.645  1.00 70.10           O
ATOM   2121  HA  ALA A 149     -13.686  -8.271 -24.978  1.00 70.10           H
ATOM   2122  CB  ALA A 149     -14.594  -7.174 -23.373  1.00 70.10           C
ATOM   2123 1HB  ALA A 149     -14.171  -7.832 -22.613  1.00 70.10           H
ATOM   2124 2HB  ALA A 149     -14.615  -6.151 -22.997  1.00 70.10           H
ATOM   2125 3HB  ALA A 149     -15.609  -7.496 -23.607  1.00 70.10           H
ATOM   2126  HN  ALA A 149     -12.285  -6.308 -23.465  1.00 70.10           H
ATOM   2127  N   GLN A 150     -13.960  -5.086 -25.702  1.00 69.69           N
ATOM   2128  CA  GLN A 150     -14.501  -4.125 -26.648  1.00 69.69           C
ATOM   2129  C   GLN A 150     -13.383  -3.560 -27.528  1.00 69.69           C
ATOM   2130  O   GLN A 150     -13.366  -2.367 -27.826  1.00 69.69           O
ATOM   2131  HA  GLN A 150     -15.206  -4.686 -27.261  1.00 69.69           H
ATOM   2132  CB  GLN A 150     -15.248  -3.003 -25.924  1.00 69.69           C
ATOM   2133 1HB  GLN A 150     -14.561  -2.465 -25.272  1.00 69.69           H
ATOM   2134 2HB  GLN A 150     -15.626  -2.285 -26.651  1.00 69.69           H
ATOM   2135  CG  GLN A 150     -16.410  -3.562 -25.100  1.00 69.69           C
ATOM   2136 1HG  GLN A 150     -16.967  -4.287 -25.694  1.00 69.69           H
ATOM   2137 2HG  GLN A 150     -16.022  -4.093 -24.231  1.00 69.69           H
ATOM   2138  CD  GLN A 150     -17.346  -2.442 -24.643  1.00 69.69           C
ATOM   2139  OE1 GLN A 150     -17.152  -1.275 -24.940  1.00 69.69           O
ATOM   2140  NE2 GLN A 150     -18.371  -2.860 -23.905  1.00 69.69           N
ATOM   2141 1HE2 GLN A 150     -18.473  -3.833 -23.697  1.00 69.69           H
ATOM   2142 2HE2 GLN A 150     -19.039  -2.202 -23.558  1.00 69.69           H
ATOM   2143  HN  GLN A 150     -13.335  -4.704 -25.022  1.00 69.69           H
ATOM   2144  N   ALA A 151     -12.477  -4.444 -27.918  1.00 65.64           N
ATOM   2145  CA  ALA A 151     -11.282  -4.026 -28.630  1.00 65.64           C
ATOM   2146  C   ALA A 151     -11.682  -3.148 -29.818  1.00 65.64           C
ATOM   2147  O   ALA A 151     -10.980  -2.197 -30.156  1.00 65.64           O
ATOM   2148  HA  ALA A 151     -10.674  -3.437 -27.943  1.00 65.64           H
ATOM   2149  CB  ALA A 151     -10.485  -5.259 -29.060  1.00 65.64           C
ATOM   2150 1HB  ALA A 151     -10.199  -5.832 -28.178  1.00 65.64           H
ATOM   2151 2HB  ALA A 151     -11.099  -5.879 -29.713  1.00 65.64           H
ATOM   2152 3HB  ALA A 151      -9.588  -4.945 -29.594  1.00 65.64           H
ATOM   2153  HN  ALA A 151     -12.549  -5.428 -27.755  1.00 65.64           H
ATOM   2154  N   MET A 152     -12.810  -3.499 -30.418  1.00 60.73           N
ATOM   2155  CA  MET A 152     -13.259  -2.822 -31.623  1.00 60.73           C
ATOM   2156  C   MET A 152     -13.656  -1.375 -31.323  1.00 60.73           C
ATOM   2157  O   MET A 152     -13.342  -0.469 -32.094  1.00 60.73           O
ATOM   2158  HA  MET A 152     -12.407  -2.838 -32.303  1.00 60.73           H
ATOM   2159  CB  MET A 152     -14.457  -3.568 -32.212  1.00 60.73           C
ATOM   2160 1HB  MET A 152     -15.198  -3.746 -31.433  1.00 60.73           H
ATOM   2161 2HB  MET A 152     -14.935  -2.952 -32.974  1.00 60.73           H
ATOM   2162  CG  MET A 152     -14.025  -4.902 -32.826  1.00 60.73           C
ATOM   2163 1HG  MET A 152     -12.937  -4.960 -32.860  1.00 60.73           H
ATOM   2164 2HG  MET A 152     -14.369  -5.727 -32.202  1.00 60.73           H
ATOM   2165  SD  MET A 152     -14.695  -5.062 -34.472  1.00 60.73           S
ATOM   2166  CE  MET A 152     -16.413  -5.346 -34.081  1.00 60.73           C
ATOM   2167 1HE  MET A 152     -16.504  -6.248 -33.475  1.00 60.73           H
ATOM   2168 2HE  MET A 152     -16.805  -4.494 -33.524  1.00 60.73           H
ATOM   2169 3HE  MET A 152     -16.981  -5.469 -35.003  1.00 60.73           H
ATOM   2170  HN  MET A 152     -13.411  -4.230 -30.096  1.00 60.73           H
ATOM   2171  N   ARG A 153     -14.340  -1.203 -30.201  1.00 63.40           N
ATOM   2172  CA  ARG A 153     -14.852   0.105 -29.830  1.00 63.40           C
ATOM   2173  C   ARG A 153     -13.778   0.905 -29.090  1.00 63.40           C
ATOM   2174  O   ARG A 153     -13.859   2.129 -29.005  1.00 63.40           O
ATOM   2175  HA  ARG A 153     -15.113   0.581 -30.775  1.00 63.40           H
ATOM   2176  CB  ARG A 153     -16.089  -0.020 -28.939  1.00 63.40           C
ATOM   2177 1HB  ARG A 153     -15.896  -0.737 -28.141  1.00 63.40           H
ATOM   2178 2HB  ARG A 153     -16.297   0.938 -28.463  1.00 63.40           H
ATOM   2179  CG  ARG A 153     -17.306  -0.468 -29.751  1.00 63.40           C
ATOM   2180 1HG  ARG A 153     -17.428   0.181 -30.618  1.00 63.40           H
ATOM   2181 2HG  ARG A 153     -17.144  -1.477 -30.129  1.00 63.40           H
ATOM   2182  CD  ARG A 153     -18.576  -0.434 -28.898  1.00 63.40           C
ATOM   2183 1HD  ARG A 153     -18.497  -1.155 -28.084  1.00 63.40           H
ATOM   2184 2HD  ARG A 153     -18.693   0.549 -28.443  1.00 63.40           H
ATOM   2185  NE  ARG A 153     -19.756  -0.746 -29.736  1.00 63.40           N
ATOM   2186  HE  ARG A 153     -19.607  -0.925 -30.708  1.00 63.40           H
ATOM   2187  CZ  ARG A 153     -21.012  -0.802 -29.272  1.00 63.40           C
ATOM   2188  NH1 ARG A 153     -21.271  -0.570 -27.978  1.00 63.40           N
ATOM   2189 1HH1 ARG A 153     -20.524  -0.353 -27.350  1.00 63.40           H
ATOM   2190 2HH1 ARG A 153     -22.211  -0.614 -27.640  1.00 63.40           H
ATOM   2191  NH2 ARG A 153     -22.006  -1.094 -30.123  1.00 63.40           N
ATOM   2192 1HH2 ARG A 153     -22.949  -1.140 -29.793  1.00 63.40           H
ATOM   2193 2HH2 ARG A 153     -21.804  -1.266 -31.087  1.00 63.40           H
ATOM   2194  HN  ARG A 153     -14.545  -1.937 -29.553  1.00 63.40           H
ATOM   2195  N   ALA A 154     -12.796   0.180 -28.574  1.00 62.18           N
ATOM   2196  CA  ALA A 154     -11.859   0.757 -27.625  1.00 62.18           C
ATOM   2197  C   ALA A 154     -11.052   1.858 -28.316  1.00 62.18           C
ATOM   2198  O   ALA A 154     -10.555   2.773 -27.661  1.00 62.18           O
ATOM   2199  HA  ALA A 154     -12.438   1.199 -26.813  1.00 62.18           H
ATOM   2200  CB  ALA A 154     -10.968  -0.347 -27.051  1.00 62.18           C
ATOM   2201 1HB  ALA A 154     -11.588  -1.087 -26.545  1.00 62.18           H
ATOM   2202 2HB  ALA A 154     -10.417  -0.826 -27.860  1.00 62.18           H
ATOM   2203 3HB  ALA A 154     -10.266   0.087 -26.339  1.00 62.18           H
ATOM   2204  HN  ALA A 154     -12.636  -0.782 -28.793  1.00 62.18           H
ATOM   2205  N   HIS A 155     -10.946   1.732 -29.631  1.00 64.06           N
ATOM   2206  CA  HIS A 155     -10.071   2.602 -30.398  1.00 64.06           C
ATOM   2207  C   HIS A 155     -10.710   3.986 -30.530  1.00 64.06           C
ATOM   2208  O   HIS A 155     -10.068   4.999 -30.259  1.00 64.06           O
ATOM   2209  HA  HIS A 155      -9.144   2.693 -29.830  1.00 64.06           H
ATOM   2210  CB  HIS A 155      -9.729   1.974 -31.751  1.00 64.06           C
ATOM   2211 1HB  HIS A 155      -9.465   0.928 -31.598  1.00 64.06           H
ATOM   2212 2HB  HIS A 155     -10.619   1.989 -32.381  1.00 64.06           H
ATOM   2213  CG  HIS A 155      -8.601   2.663 -32.480  1.00 64.06           C
ATOM   2214  ND1 HIS A 155      -8.796   3.766 -33.293  1.00 64.06           N
ATOM   2215  HD1 HIS A 155      -9.674   4.209 -33.478  1.00 64.06           H
ATOM   2216  CD2 HIS A 155      -7.264   2.395 -32.510  1.00 64.06           C
ATOM   2217  HD2 HIS A 155      -6.764   1.586 -31.977  1.00 64.06           H
ATOM   2218  CE1 HIS A 155      -7.623   4.136 -33.786  1.00 64.06           C
ATOM   2219  HE1 HIS A 155      -7.447   4.973 -34.461  1.00 64.06           H
ATOM   2220  NE2 HIS A 155      -6.675   3.284 -33.299  1.00 64.06           N
ATOM   2221  HN  HIS A 155     -11.444   1.053 -30.170  1.00 64.06           H
ATOM   2222  N   THR A 156     -11.968   3.983 -30.948  1.00 66.22           N
ATOM   2223  CA  THR A 156     -12.662   5.226 -31.240  1.00 66.22           C
ATOM   2224  C   THR A 156     -12.888   6.026 -29.955  1.00 66.22           C
ATOM   2225  O   THR A 156     -13.086   7.239 -30.001  1.00 66.22           O
ATOM   2226  HA  THR A 156     -12.025   5.832 -31.885  1.00 66.22           H
ATOM   2227  CB  THR A 156     -13.957   4.882 -31.978  1.00 66.22           C
ATOM   2228  HB  THR A 156     -14.647   5.726 -31.966  1.00 66.22           H
ATOM   2229  OG1 THR A 156     -14.421   3.700 -31.331  1.00 66.22           O
ATOM   2230  HG1 THR A 156     -15.386   3.549 -31.547  1.00 66.22           H
ATOM   2231  CG2 THR A 156     -13.710   4.445 -33.423  1.00 66.22           C
ATOM   2232 1HG2 THR A 156     -13.074   3.559 -33.430  1.00 66.22           H
ATOM   2233 2HG2 THR A 156     -13.217   5.250 -33.967  1.00 66.22           H
ATOM   2234 3HG2 THR A 156     -14.662   4.213 -33.900  1.00 66.22           H
ATOM   2235  HN  THR A 156     -12.509   3.154 -31.086  1.00 66.22           H
ATOM   2236  N   TRP A 157     -12.850   5.313 -28.839  1.00 74.33           N
ATOM   2237  CA  TRP A 157     -13.233   5.898 -27.565  1.00 74.33           C
ATOM   2238  C   TRP A 157     -11.954   6.238 -26.797  1.00 74.33           C
ATOM   2239  O   TRP A 157     -11.996   6.491 -25.594  1.00 74.33           O
ATOM   2240  HA  TRP A 157     -13.796   6.808 -27.771  1.00 74.33           H
ATOM   2241  CB  TRP A 157     -14.164   4.964 -26.790  1.00 74.33           C
ATOM   2242 1HB  TRP A 157     -13.750   3.956 -26.810  1.00 74.33           H
ATOM   2243 2HB  TRP A 157     -14.191   5.277 -25.746  1.00 74.33           H
ATOM   2244  CG  TRP A 157     -15.595   4.922 -27.332  1.00 74.33           C
ATOM   2245  CD1 TRP A 157     -15.992   4.903 -28.611  1.00 74.33           C
ATOM   2246  HD1 TRP A 157     -15.314   4.916 -29.465  1.00 74.33           H
ATOM   2247  CD2 TRP A 157     -16.809   4.893 -26.552  1.00 74.33           C
ATOM   2248  NE1 TRP A 157     -17.368   4.865 -28.713  1.00 74.33           N
ATOM   2249  HE1 TRP A 157     -17.898   4.845 -29.561  1.00 74.33           H
ATOM   2250  CE2 TRP A 157     -17.880   4.859 -27.421  1.00 74.33           C
ATOM   2251  CE3 TRP A 157     -16.995   4.897 -25.159  1.00 74.33           C
ATOM   2252  HE3 TRP A 157     -16.166   4.924 -24.452  1.00 74.33           H
ATOM   2253  CZ2 TRP A 157     -19.213   4.826 -26.994  1.00 74.33           C
ATOM   2254  HZ2 TRP A 157     -20.042   4.799 -27.701  1.00 74.33           H
ATOM   2255  CZ3 TRP A 157     -18.333   4.864 -24.748  1.00 74.33           C
ATOM   2256  HZ3 TRP A 157     -18.535   4.865 -23.676  1.00 74.33           H
ATOM   2257  CH2 TRP A 157     -19.423   4.829 -25.610  1.00 74.33           C
ATOM   2258  HH2 TRP A 157     -20.437   4.804 -25.210  1.00 74.33           H
ATOM   2259  HN  TRP A 157     -12.566   4.356 -28.795  1.00 74.33           H
ATOM   2260  N   ARG A 158     -10.846   6.232 -27.524  1.00 72.37           N
ATOM   2261  CA  ARG A 158      -9.539   6.324 -26.897  1.00 72.37           C
ATOM   2262  C   ARG A 158      -9.400   7.654 -26.153  1.00 72.37           C
ATOM   2263  O   ARG A 158      -8.907   7.691 -25.027  1.00 72.37           O
ATOM   2264  HA  ARG A 158      -9.501   5.483 -26.206  1.00 72.37           H
ATOM   2265  CB  ARG A 158      -8.420   6.209 -27.935  1.00 72.37           C
ATOM   2266 1HB  ARG A 158      -8.591   5.335 -28.563  1.00 72.37           H
ATOM   2267 2HB  ARG A 158      -8.436   7.081 -28.590  1.00 72.37           H
ATOM   2268  CG  ARG A 158      -7.053   6.098 -27.258  1.00 72.37           C
ATOM   2269 1HG  ARG A 158      -6.859   6.998 -26.673  1.00 72.37           H
ATOM   2270 2HG  ARG A 158      -7.055   5.260 -26.562  1.00 72.37           H
ATOM   2271  CD  ARG A 158      -5.942   5.907 -28.293  1.00 72.37           C
ATOM   2272 1HD  ARG A 158      -6.152   5.029 -28.905  1.00 72.37           H
ATOM   2273 2HD  ARG A 158      -5.909   6.764 -28.965  1.00 72.37           H
ATOM   2274  NE  ARG A 158      -4.638   5.748 -27.612  1.00 72.37           N
ATOM   2275  HE  ARG A 158      -4.602   5.906 -26.625  1.00 72.37           H
ATOM   2276  CZ  ARG A 158      -3.502   5.405 -28.235  1.00 72.37           C
ATOM   2277  NH1 ARG A 158      -3.492   5.181 -29.556  1.00 72.37           N
ATOM   2278 1HH1 ARG A 158      -4.336   5.269 -30.084  1.00 72.37           H
ATOM   2279 2HH1 ARG A 158      -2.640   4.926 -30.013  1.00 72.37           H
ATOM   2280  NH2 ARG A 158      -2.377   5.290 -27.517  1.00 72.37           N
ATOM   2281 1HH2 ARG A 158      -1.521   5.035 -27.967  1.00 72.37           H
ATOM   2282 2HH2 ARG A 158      -2.393   5.459 -26.531  1.00 72.37           H
ATOM   2283  HN  ARG A 158     -10.832   6.165 -28.522  1.00 72.37           H
ATOM   2284  N   GLU A 159      -9.843   8.714 -26.814  1.00 76.79           N
ATOM   2285  CA  GLU A 159      -9.720  10.050 -26.255  1.00 76.79           C
ATOM   2286  C   GLU A 159     -10.604  10.190 -25.014  1.00 76.79           C
ATOM   2287  O   GLU A 159     -10.150  10.665 -23.975  1.00 76.79           O
ATOM   2288  HA  GLU A 159      -8.671  10.151 -25.975  1.00 76.79           H
ATOM   2289  CB  GLU A 159     -10.065  11.114 -27.298  1.00 76.79           C
ATOM   2290 1HB  GLU A 159     -11.006  10.859 -27.786  1.00 76.79           H
ATOM   2291 2HB  GLU A 159     -10.077  12.098 -26.829  1.00 76.79           H
ATOM   2292  CG  GLU A 159      -9.001  11.173 -28.395  1.00 76.79           C
ATOM   2293 1HG  GLU A 159      -8.011  11.243 -27.944  1.00 76.79           H
ATOM   2294 2HG  GLU A 159      -9.021  10.251 -28.977  1.00 76.79           H
ATOM   2295  CD  GLU A 159      -9.231  12.370 -29.320  1.00 76.79           C
ATOM   2296  OE1 GLU A 159      -8.269  12.731 -30.032  1.00 76.79           O
ATOM   2297  OE2 GLU A 159     -10.364  12.897 -29.294  1.00 76.79           O
ATOM   2298  HN  GLU A 159     -10.280   8.671 -27.712  1.00 76.79           H
ATOM   2299  N   LYS A 160     -11.851   9.769 -25.165  1.00 81.40           N
ATOM   2300  CA  LYS A 160     -12.797   9.822 -24.063  1.00 81.40           C
ATOM   2301  C   LYS A 160     -12.229   9.048 -22.872  1.00 81.40           C
ATOM   2302  O   LYS A 160     -12.301   9.512 -21.735  1.00 81.40           O
ATOM   2303  HA  LYS A 160     -12.905  10.868 -23.776  1.00 81.40           H
ATOM   2304  CB  LYS A 160     -14.174   9.332 -24.515  1.00 81.40           C
ATOM   2305 1HB  LYS A 160     -14.081   8.350 -24.980  1.00 81.40           H
ATOM   2306 2HB  LYS A 160     -14.824   9.212 -23.649  1.00 81.40           H
ATOM   2307  CG  LYS A 160     -14.808  10.312 -25.504  1.00 81.40           C
ATOM   2308 1HG  LYS A 160     -14.802  11.316 -25.080  1.00 81.40           H
ATOM   2309 2HG  LYS A 160     -14.213  10.349 -26.417  1.00 81.40           H
ATOM   2310  CD  LYS A 160     -16.243   9.902 -25.840  1.00 81.40           C
ATOM   2311 1HD  LYS A 160     -16.245   8.912 -26.295  1.00 81.40           H
ATOM   2312 2HD  LYS A 160     -16.829   9.832 -24.924  1.00 81.40           H
ATOM   2313  CE  LYS A 160     -16.892  10.908 -26.792  1.00 81.40           C
ATOM   2314 1HE  LYS A 160     -16.858  11.906 -26.355  1.00 81.40           H
ATOM   2315 2HE  LYS A 160     -16.330  10.950 -27.725  1.00 81.40           H
ATOM   2316  NZ  LYS A 160     -18.296  10.529 -27.069  1.00 81.40           N
ATOM   2317 1HZ  LYS A 160     -18.712  11.208 -27.695  1.00 81.40           H
ATOM   2318 2HZ  LYS A 160     -18.319   9.612 -27.501  1.00 81.40           H
ATOM   2319 3HZ  LYS A 160     -18.817  10.506 -26.199  1.00 81.40           H
ATOM   2320  HN  LYS A 160     -12.217   9.397 -26.018  1.00 81.40           H
ATOM   2321  N   ARG A 161     -11.678   7.881 -23.173  1.00 82.28           N
ATOM   2322  CA  ARG A 161     -11.122   7.027 -22.138  1.00 82.28           C
ATOM   2323  C   ARG A 161     -10.015   7.763 -21.380  1.00 82.28           C
ATOM   2324  O   ARG A 161      -9.866   7.591 -20.171  1.00 82.28           O
ATOM   2325  HA  ARG A 161     -11.962   6.800 -21.482  1.00 82.28           H
ATOM   2326  CB  ARG A 161     -10.551   5.739 -22.735  1.00 82.28           C
ATOM   2327 1HB  ARG A 161      -9.939   5.977 -23.604  1.00 82.28           H
ATOM   2328 2HB  ARG A 161      -9.899   5.255 -22.008  1.00 82.28           H
ATOM   2329  CG  ARG A 161     -11.672   4.779 -23.140  1.00 82.28           C
ATOM   2330 1HG  ARG A 161     -12.206   4.442 -22.252  1.00 82.28           H
ATOM   2331 2HG  ARG A 161     -12.394   5.302 -23.767  1.00 82.28           H
ATOM   2332  CD  ARG A 161     -11.113   3.572 -23.896  1.00 82.28           C
ATOM   2333 1HD  ARG A 161     -11.930   2.993 -24.328  1.00 82.28           H
ATOM   2334 2HD  ARG A 161     -10.488   3.908 -24.723  1.00 82.28           H
ATOM   2335  NE  ARG A 161     -10.322   2.722 -22.978  1.00 82.28           N
ATOM   2336  HE  ARG A 161     -10.419   2.877 -21.995  1.00 82.28           H
ATOM   2337  CZ  ARG A 161      -9.485   1.757 -23.382  1.00 82.28           C
ATOM   2338  NH1 ARG A 161      -9.316   1.506 -24.687  1.00 82.28           N
ATOM   2339 1HH1 ARG A 161      -9.817   2.040 -25.368  1.00 82.28           H
ATOM   2340 2HH1 ARG A 161      -8.688   0.784 -24.980  1.00 82.28           H
ATOM   2341  NH2 ARG A 161      -8.818   1.048 -22.461  1.00 82.28           N
ATOM   2342 1HH2 ARG A 161      -8.189   0.325 -22.745  1.00 82.28           H
ATOM   2343 2HH2 ARG A 161      -8.950   1.242 -21.489  1.00 82.28           H
ATOM   2344  HN  ARG A 161     -11.608   7.519 -24.103  1.00 82.28           H
ATOM   2345  N   LEU A 162      -9.268   8.568 -22.121  1.00 84.39           N
ATOM   2346  CA  LEU A 162      -8.155   9.300 -21.542  1.00 84.39           C
ATOM   2347  C   LEU A 162      -8.692  10.353 -20.571  1.00 84.39           C
ATOM   2348  O   LEU A 162      -8.139  10.545 -19.489  1.00 84.39           O
ATOM   2349  HA  LEU A 162      -7.552   8.587 -20.980  1.00 84.39           H
ATOM   2350  CB  LEU A 162      -7.263   9.877 -22.643  1.00 84.39           C
ATOM   2351 1HB  LEU A 162      -7.306   9.212 -23.505  1.00 84.39           H
ATOM   2352 2HB  LEU A 162      -7.681  10.834 -22.958  1.00 84.39           H
ATOM   2353  CG  LEU A 162      -5.794  10.091 -22.273  1.00 84.39           C
ATOM   2354  HG  LEU A 162      -5.685   9.932 -21.200  1.00 84.39           H
ATOM   2355  CD1 LEU A 162      -4.897   9.070 -22.975  1.00 84.39           C
ATOM   2356 1HD1 LEU A 162      -5.190   8.063 -22.676  1.00 84.39           H
ATOM   2357 2HD1 LEU A 162      -5.004   9.173 -24.054  1.00 84.39           H
ATOM   2358 3HD1 LEU A 162      -3.858   9.244 -22.694  1.00 84.39           H
ATOM   2359  CD2 LEU A 162      -5.359  11.530 -22.562  1.00 84.39           C
ATOM   2360 1HD2 LEU A 162      -5.487  11.741 -23.624  1.00 84.39           H
ATOM   2361 2HD2 LEU A 162      -5.971  12.218 -21.979  1.00 84.39           H
ATOM   2362 3HD2 LEU A 162      -4.311  11.654 -22.290  1.00 84.39           H
ATOM   2363  HN  LEU A 162      -9.413   8.722 -23.099  1.00 84.39           H
ATOM   2364  N   LEU A 163      -9.765  11.007 -20.992  1.00 86.76           N
ATOM   2365  CA  LEU A 163     -10.386  12.032 -20.171  1.00 86.76           C
ATOM   2366  C   LEU A 163     -10.890  11.403 -18.871  1.00 86.76           C
ATOM   2367  O   LEU A 163     -10.609  11.906 -17.784  1.00 86.76           O
ATOM   2368  HA  LEU A 163      -9.617  12.764 -19.924  1.00 86.76           H
ATOM   2369  CB  LEU A 163     -11.472  12.766 -20.960  1.00 86.76           C
ATOM   2370 1HB  LEU A 163     -11.035  13.128 -21.891  1.00 86.76           H
ATOM   2371 2HB  LEU A 163     -12.245  12.046 -21.230  1.00 86.76           H
ATOM   2372  CG  LEU A 163     -12.138  13.945 -20.248  1.00 86.76           C
ATOM   2373  HG  LEU A 163     -12.502  13.599 -19.281  1.00 86.76           H
ATOM   2374  CD1 LEU A 163     -11.129  15.063 -19.979  1.00 86.76           C
ATOM   2375 1HD1 LEU A 163     -10.326  14.683 -19.348  1.00 86.76           H
ATOM   2376 2HD1 LEU A 163     -10.715  15.414 -20.924  1.00 86.76           H
ATOM   2377 3HD1 LEU A 163     -11.629  15.889 -19.472  1.00 86.76           H
ATOM   2378  CD2 LEU A 163     -13.352  14.445 -21.034  1.00 86.76           C
ATOM   2379 1HD2 LEU A 163     -13.035  14.769 -22.025  1.00 86.76           H
ATOM   2380 2HD2 LEU A 163     -14.080  13.639 -21.131  1.00 86.76           H
ATOM   2381 3HD2 LEU A 163     -13.806  15.283 -20.506  1.00 86.76           H
ATOM   2382  HN  LEU A 163     -10.207  10.847 -21.874  1.00 86.76           H
ATOM   2383  N   TYR A 164     -11.625  10.311 -19.025  1.00 88.10           N
ATOM   2384  CA  TYR A 164     -12.164   9.603 -17.876  1.00 88.10           C
ATOM   2385  C   TYR A 164     -11.044   9.131 -16.947  1.00 88.10           C
ATOM   2386  O   TYR A 164     -11.191   9.162 -15.727  1.00 88.10           O
ATOM   2387  HA  TYR A 164     -12.812  10.290 -17.332  1.00 88.10           H
ATOM   2388  CB  TYR A 164     -12.894   8.381 -18.438  1.00 88.10           C
ATOM   2389 1HB  TYR A 164     -12.279   7.931 -19.218  1.00 88.10           H
ATOM   2390 2HB  TYR A 164     -12.999   7.639 -17.648  1.00 88.10           H
ATOM   2391  CG  TYR A 164     -14.276   8.692 -19.015  1.00 88.10           C
ATOM   2392  CD1 TYR A 164     -15.260   9.218 -18.202  1.00 88.10           C
ATOM   2393  HD1 TYR A 164     -15.052   9.412 -17.150  1.00 88.10           H
ATOM   2394  CD2 TYR A 164     -14.540   8.447 -20.347  1.00 88.10           C
ATOM   2395  HD2 TYR A 164     -13.763   8.031 -20.989  1.00 88.10           H
ATOM   2396  CE1 TYR A 164     -16.561   9.511 -18.745  1.00 88.10           C
ATOM   2397  HE1 TYR A 164     -17.347   9.927 -18.114  1.00 88.10           H
ATOM   2398  CE2 TYR A 164     -15.841   8.740 -20.889  1.00 88.10           C
ATOM   2399  HE2 TYR A 164     -16.063   8.551 -21.940  1.00 88.10           H
ATOM   2400  CZ  TYR A 164     -16.788   9.257 -20.061  1.00 88.10           C
ATOM   2401  OH  TYR A 164     -18.017   9.534 -20.574  1.00 88.10           O
ATOM   2402  HH  TYR A 164     -18.600   9.933 -19.866  1.00 88.10           H
ATOM   2403  HN  TYR A 164     -11.852   9.911 -19.913  1.00 88.10           H
ATOM   2404  N   SER A 165      -9.950   8.705 -17.561  1.00 89.09           N
ATOM   2405  CA  SER A 165      -8.816   8.201 -16.805  1.00 89.09           C
ATOM   2406  C   SER A 165      -8.280   9.292 -15.875  1.00 89.09           C
ATOM   2407  O   SER A 165      -7.858   9.006 -14.756  1.00 89.09           O
ATOM   2408  HA  SER A 165      -9.204   7.363 -16.227  1.00 89.09           H
ATOM   2409  CB  SER A 165      -7.708   7.708 -17.737  1.00 89.09           C
ATOM   2410 1HB  SER A 165      -7.044   7.040 -17.189  1.00 89.09           H
ATOM   2411 2HB  SER A 165      -8.148   7.125 -18.547  1.00 89.09           H
ATOM   2412  OG  SER A 165      -6.952   8.784 -18.285  1.00 89.09           O
ATOM   2413  HG  SER A 165      -6.126   8.433 -18.727  1.00 89.09           H
ATOM   2414  HN  SER A 165      -9.831   8.701 -18.554  1.00 89.09           H
ATOM   2415  N   LYS A 166      -8.315  10.519 -16.373  1.00 91.28           N
ATOM   2416  CA  LYS A 166      -7.834  11.654 -15.603  1.00 91.28           C
ATOM   2417  C   LYS A 166      -8.747  11.867 -14.393  1.00 91.28           C
ATOM   2418  O   LYS A 166      -8.268  12.032 -13.272  1.00 91.28           O
ATOM   2419  HA  LYS A 166      -6.836  11.404 -15.243  1.00 91.28           H
ATOM   2420  CB  LYS A 166      -7.698  12.889 -16.496  1.00 91.28           C
ATOM   2421 1HB  LYS A 166      -8.613  13.030 -17.070  1.00 91.28           H
ATOM   2422 2HB  LYS A 166      -7.571  13.777 -15.877  1.00 91.28           H
ATOM   2423  CG  LYS A 166      -6.508  12.749 -17.447  1.00 91.28           C
ATOM   2424 1HG  LYS A 166      -5.592  12.615 -16.872  1.00 91.28           H
ATOM   2425 2HG  LYS A 166      -6.632  11.856 -18.061  1.00 91.28           H
ATOM   2426  CD  LYS A 166      -6.378  13.979 -18.347  1.00 91.28           C
ATOM   2427 1HD  LYS A 166      -7.264  14.071 -18.975  1.00 91.28           H
ATOM   2428 2HD  LYS A 166      -6.328  14.879 -17.734  1.00 91.28           H
ATOM   2429  CE  LYS A 166      -5.130  13.885 -19.228  1.00 91.28           C
ATOM   2430 1HE  LYS A 166      -4.252  13.708 -18.607  1.00 91.28           H
ATOM   2431 2HE  LYS A 166      -5.219  13.035 -19.904  1.00 91.28           H
ATOM   2432  NZ  LYS A 166      -4.951  15.130 -20.007  1.00 91.28           N
ATOM   2433 1HZ  LYS A 166      -4.130  15.045 -20.596  1.00 91.28           H
ATOM   2434 2HZ  LYS A 166      -5.768  15.287 -20.586  1.00 91.28           H
ATOM   2435 3HZ  LYS A 166      -4.832  15.912 -19.372  1.00 91.28           H
ATOM   2436  HN  LYS A 166      -8.664  10.744 -17.283  1.00 91.28           H
ATOM   2437  N   MET A 167     -10.044  11.857 -14.662  1.00 92.70           N
ATOM   2438  CA  MET A 167     -11.026  12.089 -13.616  1.00 92.70           C
ATOM   2439  C   MET A 167     -10.955  10.999 -12.545  1.00 92.70           C
ATOM   2440  O   MET A 167     -11.016  11.291 -11.352  1.00 92.70           O
ATOM   2441  HA  MET A 167     -10.768  13.054 -13.180  1.00 92.70           H
ATOM   2442  CB  MET A 167     -12.428  12.113 -14.229  1.00 92.70           C
ATOM   2443 1HB  MET A 167     -12.593  11.201 -14.803  1.00 92.70           H
ATOM   2444 2HB  MET A 167     -13.175  12.129 -13.436  1.00 92.70           H
ATOM   2445  CG  MET A 167     -12.610  13.332 -15.135  1.00 92.70           C
ATOM   2446 1HG  MET A 167     -12.178  14.214 -14.662  1.00 92.70           H
ATOM   2447 2HG  MET A 167     -12.078  13.181 -16.074  1.00 92.70           H
ATOM   2448  SD  MET A 167     -14.345  13.602 -15.454  1.00 92.70           S
ATOM   2449  CE  MET A 167     -14.713  12.145 -16.418  1.00 92.70           C
ATOM   2450 1HE  MET A 167     -14.093  12.137 -17.315  1.00 92.70           H
ATOM   2451 2HE  MET A 167     -14.505  11.255 -15.825  1.00 92.70           H
ATOM   2452 3HE  MET A 167     -15.765  12.154 -16.703  1.00 92.70           H
ATOM   2453  HN  MET A 167     -10.426  11.694 -15.571  1.00 92.70           H
ATOM   2454  N   VAL A 168     -10.828   9.765 -13.010  1.00 93.12           N
ATOM   2455  CA  VAL A 168     -10.773   8.627 -12.107  1.00 93.12           C
ATOM   2456  C   VAL A 168      -9.572   8.781 -11.172  1.00 93.12           C
ATOM   2457  O   VAL A 168      -9.687   8.560  -9.967  1.00 93.12           O
ATOM   2458  HA  VAL A 168     -11.686   8.636 -11.511  1.00 93.12           H
ATOM   2459  CB  VAL A 168     -10.743   7.324 -12.909  1.00 93.12           C
ATOM   2460  HB  VAL A 168      -9.962   7.414 -13.665  1.00 93.12           H
ATOM   2461  CG1 VAL A 168     -10.393   6.136 -12.011  1.00 93.12           C
ATOM   2462 1HG1 VAL A 168      -9.411   6.295 -11.564  1.00 93.12           H
ATOM   2463 2HG1 VAL A 168     -11.140   6.044 -11.223  1.00 93.12           H
ATOM   2464 3HG1 VAL A 168     -10.378   5.223 -12.606  1.00 93.12           H
ATOM   2465  CG2 VAL A 168     -12.072   7.093 -13.631  1.00 93.12           C
ATOM   2466 1HG2 VAL A 168     -12.877   7.035 -12.899  1.00 93.12           H
ATOM   2467 2HG2 VAL A 168     -12.262   7.920 -14.315  1.00 93.12           H
ATOM   2468 3HG2 VAL A 168     -12.023   6.161 -14.193  1.00 93.12           H
ATOM   2469  HN  VAL A 168     -10.762   9.537 -13.981  1.00 93.12           H
ATOM   2470  N   CYS A 169      -8.448   9.160 -11.761  1.00 93.37           N
ATOM   2471  CA  CYS A 169      -7.223   9.330 -10.998  1.00 93.37           C
ATOM   2472  C   CYS A 169      -7.482  10.361  -9.898  1.00 93.37           C
ATOM   2473  O   CYS A 169      -7.130  10.141  -8.740  1.00 93.37           O
ATOM   2474  HA  CYS A 169      -6.985   8.357 -10.568  1.00 93.37           H
ATOM   2475  CB  CYS A 169      -6.050   9.733 -11.893  1.00 93.37           C
ATOM   2476 1HB  CYS A 169      -6.347  10.551 -12.549  1.00 93.37           H
ATOM   2477 2HB  CYS A 169      -5.224  10.099 -11.282  1.00 93.37           H
ATOM   2478  SG  CYS A 169      -5.502   8.300 -12.890  1.00 93.37           S
ATOM   2479  HG  CYS A 169      -6.476   8.379 -13.793  1.00 93.37           H
ATOM   2480  HN  CYS A 169      -8.366   9.349 -12.740  1.00 93.37           H
ATOM   2481  N   PHE A 170      -8.096  11.465 -10.298  1.00 95.28           N
ATOM   2482  CA  PHE A 170      -8.367  12.550  -9.370  1.00 95.28           C
ATOM   2483  C   PHE A 170      -9.262  12.078  -8.222  1.00 95.28           C
ATOM   2484  O   PHE A 170      -8.986  12.364  -7.058  1.00 95.28           O
ATOM   2485  HA  PHE A 170      -7.409  12.880  -8.969  1.00 95.28           H
ATOM   2486  CB  PHE A 170      -9.099  13.639 -10.156  1.00 95.28           C
ATOM   2487 1HB  PHE A 170      -8.493  13.920 -11.018  1.00 95.28           H
ATOM   2488 2HB  PHE A 170     -10.032  13.230 -10.543  1.00 95.28           H
ATOM   2489  CG  PHE A 170      -9.410  14.895  -9.338  1.00 95.28           C
ATOM   2490  CD1 PHE A 170     -10.652  15.075  -8.816  1.00 95.28           C
ATOM   2491  HD1 PHE A 170     -11.426  14.325  -8.979  1.00 95.28           H
ATOM   2492  CD2 PHE A 170      -8.444  15.830  -9.134  1.00 95.28           C
ATOM   2493  HD2 PHE A 170      -7.448  15.685  -9.553  1.00 95.28           H
ATOM   2494  CE1 PHE A 170     -10.941  16.240  -8.056  1.00 95.28           C
ATOM   2495  HE1 PHE A 170     -11.937  16.384  -7.638  1.00 95.28           H
ATOM   2496  CE2 PHE A 170      -8.732  16.995  -8.375  1.00 95.28           C
ATOM   2497  HE2 PHE A 170      -7.958  17.744  -8.212  1.00 95.28           H
ATOM   2498  CZ  PHE A 170      -9.975  17.175  -7.852  1.00 95.28           C
ATOM   2499  HZ  PHE A 170     -10.196  18.069  -7.270  1.00 95.28           H
ATOM   2500  HN  PHE A 170      -8.405  11.625 -11.236  1.00 95.28           H
ATOM   2501  N   THR A 171     -10.314  11.363  -8.590  1.00 95.33           N
ATOM   2502  CA  THR A 171     -11.260  10.862  -7.607  1.00 95.33           C
ATOM   2503  C   THR A 171     -10.553   9.951  -6.602  1.00 95.33           C
ATOM   2504  O   THR A 171     -10.860   9.978  -5.411  1.00 95.33           O
ATOM   2505  HA  THR A 171     -11.655  11.710  -7.047  1.00 95.33           H
ATOM   2506  CB  THR A 171     -12.400  10.170  -8.357  1.00 95.33           C
ATOM   2507  HB  THR A 171     -12.050   9.260  -8.843  1.00 95.33           H
ATOM   2508  OG1 THR A 171     -12.905  11.178  -9.229  1.00 95.33           O
ATOM   2509  HG1 THR A 171     -12.462  11.111 -10.122  1.00 95.33           H
ATOM   2510  CG2 THR A 171     -13.584   9.839  -7.446  1.00 95.33           C
ATOM   2511 1HG2 THR A 171     -13.977  10.758  -7.012  1.00 95.33           H
ATOM   2512 2HG2 THR A 171     -13.254   9.173  -6.649  1.00 95.33           H
ATOM   2513 3HG2 THR A 171     -14.365   9.349  -8.028  1.00 95.33           H
ATOM   2514  HN  THR A 171     -10.525  11.125  -9.538  1.00 95.33           H
ATOM   2515  N   ILE A 172      -9.619   9.166  -7.119  1.00 94.43           N
ATOM   2516  CA  ILE A 172      -8.900   8.212  -6.291  1.00 94.43           C
ATOM   2517  C   ILE A 172      -8.095   8.968  -5.232  1.00 94.43           C
ATOM   2518  O   ILE A 172      -8.106   8.600  -4.058  1.00 94.43           O
ATOM   2519  HA  ILE A 172      -9.642   7.595  -5.784  1.00 94.43           H
ATOM   2520  CB  ILE A 172      -8.052   7.281  -7.159  1.00 94.43           C
ATOM   2521  HB  ILE A 172      -7.542   7.884  -7.909  1.00 94.43           H
ATOM   2522  CG1 ILE A 172      -8.932   6.278  -7.908  1.00 94.43           C
ATOM   2523 1HG1 ILE A 172      -9.377   5.579  -7.199  1.00 94.43           H
ATOM   2524 2HG1 ILE A 172      -9.753   6.802  -8.396  1.00 94.43           H
ATOM   2525  CG2 ILE A 172      -6.973   6.586  -6.326  1.00 94.43           C
ATOM   2526 1HG2 ILE A 172      -6.321   7.337  -5.878  1.00 94.43           H
ATOM   2527 2HG2 ILE A 172      -7.444   5.998  -5.539  1.00 94.43           H
ATOM   2528 3HG2 ILE A 172      -6.385   5.930  -6.968  1.00 94.43           H
ATOM   2529  CD1 ILE A 172      -8.120   5.508  -8.951  1.00 94.43           C
ATOM   2530 1HD1 ILE A 172      -7.697   6.208  -9.671  1.00 94.43           H
ATOM   2531 2HD1 ILE A 172      -7.314   4.965  -8.456  1.00 94.43           H
ATOM   2532 3HD1 ILE A 172      -8.769   4.802  -9.469  1.00 94.43           H
ATOM   2533  HN  ILE A 172      -9.352   9.174  -8.082  1.00 94.43           H
ATOM   2534  N   TRP A 173      -7.416  10.012  -5.684  1.00 95.28           N
ATOM   2535  CA  TRP A 173      -6.547  10.778  -4.806  1.00 95.28           C
ATOM   2536  C   TRP A 173      -7.410  11.381  -3.696  1.00 95.28           C
ATOM   2537  O   TRP A 173      -7.048  11.322  -2.522  1.00 95.28           O
ATOM   2538  HA  TRP A 173      -5.816  10.091  -4.379  1.00 95.28           H
ATOM   2539  CB  TRP A 173      -5.763  11.831  -5.592  1.00 95.28           C
ATOM   2540 1HB  TRP A 173      -6.425  12.286  -6.329  1.00 95.28           H
ATOM   2541 2HB  TRP A 173      -5.452  12.622  -4.910  1.00 95.28           H
ATOM   2542  CG  TRP A 173      -4.528  11.280  -6.309  1.00 95.28           C
ATOM   2543  CD1 TRP A 173      -4.326  11.157  -7.628  1.00 95.28           C
ATOM   2544  HD1 TRP A 173      -5.050  11.447  -8.389  1.00 95.28           H
ATOM   2545  CD2 TRP A 173      -3.325  10.781  -5.688  1.00 95.28           C
ATOM   2546  NE1 TRP A 173      -3.086  10.617  -7.901  1.00 95.28           N
ATOM   2547  HE1 TRP A 173      -2.708  10.430  -8.808  1.00 95.28           H
ATOM   2548  CE2 TRP A 173      -2.458  10.381  -6.684  1.00 95.28           C
ATOM   2549  CE3 TRP A 173      -2.981  10.671  -4.329  1.00 95.28           C
ATOM   2550  HE3 TRP A 173      -3.648  10.980  -3.524  1.00 95.28           H
ATOM   2551  CZ2 TRP A 173      -1.191   9.844  -6.427  1.00 95.28           C
ATOM   2552  HZ2 TRP A 173      -0.524   9.535  -7.232  1.00 95.28           H
ATOM   2553  CZ3 TRP A 173      -1.711  10.132  -4.089  1.00 95.28           C
ATOM   2554  HZ3 TRP A 173      -1.394  10.025  -3.051  1.00 95.28           H
ATOM   2555  CH2 TRP A 173      -0.827   9.725  -5.080  1.00 95.28           C
ATOM   2556  HH2 TRP A 173       0.147   9.314  -4.811  1.00 95.28           H
ATOM   2557  HN  TRP A 173      -7.451  10.335  -6.630  1.00 95.28           H
ATOM   2558  N   VAL A 174      -8.536  11.947  -4.107  1.00 95.66           N
ATOM   2559  CA  VAL A 174      -9.425  12.610  -3.169  1.00 95.66           C
ATOM   2560  C   VAL A 174      -9.919  11.596  -2.136  1.00 95.66           C
ATOM   2561  O   VAL A 174      -9.945  11.884  -0.940  1.00 95.66           O
ATOM   2562  HA  VAL A 174      -8.848  13.380  -2.656  1.00 95.66           H
ATOM   2563  CB  VAL A 174     -10.565  13.297  -3.924  1.00 95.66           C
ATOM   2564  HB  VAL A 174     -11.035  12.554  -4.569  1.00 95.66           H
ATOM   2565  CG1 VAL A 174     -11.628  13.820  -2.956  1.00 95.66           C
ATOM   2566 1HG1 VAL A 174     -12.039  12.988  -2.384  1.00 95.66           H
ATOM   2567 2HG1 VAL A 174     -11.176  14.541  -2.275  1.00 95.66           H
ATOM   2568 3HG1 VAL A 174     -12.426  14.303  -3.520  1.00 95.66           H
ATOM   2569  CG2 VAL A 174     -10.033  14.422  -4.815  1.00 95.66           C
ATOM   2570 1HG2 VAL A 174      -9.525  15.164  -4.198  1.00 95.66           H
ATOM   2571 2HG2 VAL A 174      -9.330  14.011  -5.540  1.00 95.66           H
ATOM   2572 3HG2 VAL A 174     -10.863  14.893  -5.340  1.00 95.66           H
ATOM   2573  HN  VAL A 174      -8.842  11.957  -5.059  1.00 95.66           H
ATOM   2574  N   LEU A 175     -10.299  10.428  -2.635  1.00 93.61           N
ATOM   2575  CA  LEU A 175     -10.886   9.407  -1.785  1.00 93.61           C
ATOM   2576  C   LEU A 175      -9.838   8.917  -0.784  1.00 93.61           C
ATOM   2577  O   LEU A 175     -10.134   8.749   0.398  1.00 93.61           O
ATOM   2578  HA  LEU A 175     -11.702   9.872  -1.231  1.00 93.61           H
ATOM   2579  CB  LEU A 175     -11.496   8.289  -2.633  1.00 93.61           C
ATOM   2580 1HB  LEU A 175     -12.189   8.737  -3.346  1.00 93.61           H
ATOM   2581 2HB  LEU A 175     -10.698   7.825  -3.214  1.00 93.61           H
ATOM   2582  CG  LEU A 175     -12.235   7.192  -1.866  1.00 93.61           C
ATOM   2583  HG  LEU A 175     -11.560   6.787  -1.112  1.00 93.61           H
ATOM   2584  CD1 LEU A 175     -13.448   7.761  -1.127  1.00 93.61           C
ATOM   2585 1HD1 LEU A 175     -13.118   8.521  -0.419  1.00 93.61           H
ATOM   2586 2HD1 LEU A 175     -14.135   8.208  -1.846  1.00 93.61           H
ATOM   2587 3HD1 LEU A 175     -13.956   6.960  -0.590  1.00 93.61           H
ATOM   2588  CD2 LEU A 175     -12.620   6.037  -2.794  1.00 93.61           C
ATOM   2589 1HD2 LEU A 175     -13.270   6.409  -3.586  1.00 93.61           H
ATOM   2590 2HD2 LEU A 175     -11.719   5.610  -3.234  1.00 93.61           H
ATOM   2591 3HD2 LEU A 175     -13.144   5.271  -2.223  1.00 93.61           H
ATOM   2592  HN  LEU A 175     -10.210  10.177  -3.598  1.00 93.61           H
ATOM   2593  N   ALA A 176      -8.634   8.702  -1.294  1.00 93.78           N
ATOM   2594  CA  ALA A 176      -7.558   8.171  -0.474  1.00 93.78           C
ATOM   2595  C   ALA A 176      -7.200   9.188   0.611  1.00 93.78           C
ATOM   2596  O   ALA A 176      -6.850   8.812   1.728  1.00 93.78           O
ATOM   2597  HA  ALA A 176      -7.921   7.259   0.000  1.00 93.78           H
ATOM   2598  CB  ALA A 176      -6.363   7.822  -1.364  1.00 93.78           C
ATOM   2599 1HB  ALA A 176      -6.663   7.074  -2.098  1.00 93.78           H
ATOM   2600 2HB  ALA A 176      -6.019   8.719  -1.878  1.00 93.78           H
ATOM   2601 3HB  ALA A 176      -5.556   7.424  -0.749  1.00 93.78           H
ATOM   2602  HN  ALA A 176      -8.390   8.883  -2.246  1.00 93.78           H
ATOM   2603  N   ALA A 177      -7.300  10.457   0.243  1.00 93.91           N
ATOM   2604  CA  ALA A 177      -6.970  11.531   1.165  1.00 93.91           C
ATOM   2605  C   ALA A 177      -7.974  11.532   2.320  1.00 93.91           C
ATOM   2606  O   ALA A 177      -7.596  11.721   3.475  1.00 93.91           O
ATOM   2607  HA  ALA A 177      -5.974  11.335   1.561  1.00 93.91           H
ATOM   2608  CB  ALA A 177      -6.948  12.863   0.411  1.00 93.91           C
ATOM   2609 1HB  ALA A 177      -6.199  12.820  -0.380  1.00 93.91           H
ATOM   2610 2HB  ALA A 177      -7.929  13.048  -0.028  1.00 93.91           H
ATOM   2611 3HB  ALA A 177      -6.701  13.668   1.103  1.00 93.91           H
ATOM   2612  HN  ALA A 177      -7.598  10.755  -0.663  1.00 93.91           H
ATOM   2613  N   ALA A 178      -9.233  11.319   1.968  1.00 94.18           N
ATOM   2614  CA  ALA A 178     -10.299  11.330   2.955  1.00 94.18           C
ATOM   2615  C   ALA A 178     -10.133  10.130   3.890  1.00 94.18           C
ATOM   2616  O   ALA A 178     -10.394  10.231   5.088  1.00 94.18           O
ATOM   2617  HA  ALA A 178     -10.204  12.247   3.536  1.00 94.18           H
ATOM   2618  CB  ALA A 178     -11.654  11.333   2.245  1.00 94.18           C
ATOM   2619 1HB  ALA A 178     -11.732  12.220   1.616  1.00 94.18           H
ATOM   2620 2HB  ALA A 178     -11.742  10.440   1.626  1.00 94.18           H
ATOM   2621 3HB  ALA A 178     -12.453  11.341   2.986  1.00 94.18           H
ATOM   2622  HN  ALA A 178      -9.529  11.142   1.029  1.00 94.18           H
ATOM   2623  N   LEU A 179      -9.701   9.021   3.308  1.00 92.50           N
ATOM   2624  CA  LEU A 179      -9.639   7.767   4.039  1.00 92.50           C
ATOM   2625  C   LEU A 179      -8.456   7.805   5.008  1.00 92.50           C
ATOM   2626  O   LEU A 179      -8.372   6.986   5.922  1.00 92.50           O
ATOM   2627  HA  LEU A 179     -10.558   7.681   4.618  1.00 92.50           H
ATOM   2628  CB  LEU A 179      -9.602   6.583   3.070  1.00 92.50           C
ATOM   2629 1HB  LEU A 179      -8.829   6.773   2.325  1.00 92.50           H
ATOM   2630 2HB  LEU A 179      -9.300   5.695   3.624  1.00 92.50           H
ATOM   2631  CG  LEU A 179     -10.910   6.274   2.339  1.00 92.50           C
ATOM   2632  HG  LEU A 179     -11.272   7.194   1.881  1.00 92.50           H
ATOM   2633  CD1 LEU A 179     -10.683   5.266   1.210  1.00 92.50           C
ATOM   2634 1HD1 LEU A 179      -9.971   5.677   0.494  1.00 92.50           H
ATOM   2635 2HD1 LEU A 179     -10.286   4.339   1.625  1.00 92.50           H
ATOM   2636 3HD1 LEU A 179     -11.628   5.064   0.707  1.00 92.50           H
ATOM   2637  CD2 LEU A 179     -11.988   5.803   3.318  1.00 92.50           C
ATOM   2638 1HD2 LEU A 179     -11.648   4.900   3.825  1.00 92.50           H
ATOM   2639 2HD2 LEU A 179     -12.175   6.585   4.055  1.00 92.50           H
ATOM   2640 3HD2 LEU A 179     -12.907   5.590   2.773  1.00 92.50           H
ATOM   2641  HN  LEU A 179      -9.398   8.971   2.356  1.00 92.50           H
ATOM   2642  N   CYS A 180      -7.572   8.764   4.776  1.00 93.13           N
ATOM   2643  CA  CYS A 180      -6.361   8.874   5.570  1.00 93.13           C
ATOM   2644  C   CYS A 180      -6.580   9.950   6.635  1.00 93.13           C
ATOM   2645  O   CYS A 180      -5.655  10.306   7.363  1.00 93.13           O
ATOM   2646  HA  CYS A 180      -6.200   7.899   6.032  1.00 93.13           H
ATOM   2647  CB  CYS A 180      -5.139   9.173   4.700  1.00 93.13           C
ATOM   2648 1HB  CYS A 180      -4.226   8.928   5.243  1.00 93.13           H
ATOM   2649 2HB  CYS A 180      -5.156   8.547   3.808  1.00 93.13           H
ATOM   2650  SG  CYS A 180      -5.127  10.940   4.224  1.00 93.13           S
ATOM   2651  HG  CYS A 180      -3.946  10.911   3.612  1.00 93.13           H
ATOM   2652  HN  CYS A 180      -7.673   9.457   4.062  1.00 93.13           H
ATOM   2653  N   ILE A 181      -7.810  10.438   6.693  1.00 93.68           N
ATOM   2654  CA  ILE A 181      -8.170  11.447   7.675  1.00 93.68           C
ATOM   2655  C   ILE A 181      -7.865  10.917   9.078  1.00 93.68           C
ATOM   2656  O   ILE A 181      -7.243  11.607   9.884  1.00 93.68           O
ATOM   2657  HA  ILE A 181      -7.544  12.320   7.492  1.00 93.68           H
ATOM   2658  CB  ILE A 181      -9.624  11.884   7.486  1.00 93.68           C
ATOM   2659  HB  ILE A 181     -10.232  10.993   7.335  1.00 93.68           H
ATOM   2660  CG1 ILE A 181      -9.777  12.753   6.236  1.00 93.68           C
ATOM   2661 1HG1 ILE A 181      -9.215  13.679   6.361  1.00 93.68           H
ATOM   2662 2HG1 ILE A 181      -9.352  12.236   5.375  1.00 93.68           H
ATOM   2663  CG2 ILE A 181     -10.153  12.585   8.739  1.00 93.68           C
ATOM   2664 1HG2 ILE A 181     -10.102  11.902   9.586  1.00 93.68           H
ATOM   2665 2HG2 ILE A 181      -9.547  13.467   8.945  1.00 93.68           H
ATOM   2666 3HG2 ILE A 181     -11.189  12.886   8.577  1.00 93.68           H
ATOM   2667  CD1 ILE A 181     -11.249  13.074   5.968  1.00 93.68           C
ATOM   2668 1HD1 ILE A 181     -11.802  12.147   5.819  1.00 93.68           H
ATOM   2669 2HD1 ILE A 181     -11.664  13.613   6.820  1.00 93.68           H
ATOM   2670 3HD1 ILE A 181     -11.329  13.693   5.074  1.00 93.68           H
ATOM   2671  HN  ILE A 181      -8.553  10.157   6.085  1.00 93.68           H
ATOM   2672  N   PRO A 182      -8.296   9.688   9.394  1.00 91.99           N
ATOM   2673  CA  PRO A 182      -8.116   9.150  10.745  1.00 91.99           C
ATOM   2674  C   PRO A 182      -6.671   9.231  11.210  1.00 91.99           C
ATOM   2675  O   PRO A 182      -6.402   9.613  12.347  1.00 91.99           O
ATOM   2676  HA  PRO A 182      -8.680   9.744  11.463  1.00 91.99           H
ATOM   2677  CB  PRO A 182      -8.593   7.701  10.624  1.00 91.99           C
ATOM   2678 1HB  PRO A 182      -7.771   7.026  10.387  1.00 91.99           H
ATOM   2679 2HB  PRO A 182      -9.038   7.347  11.554  1.00 91.99           H
ATOM   2680  CG  PRO A 182      -9.616   7.760   9.496  1.00 91.99           C
ATOM   2681 1HG  PRO A 182      -9.788   6.778   9.054  1.00 91.99           H
ATOM   2682 2HG  PRO A 182     -10.587   8.111   9.847  1.00 91.99           H
ATOM   2683  CD  PRO A 182      -8.981   8.727   8.511  1.00 91.99           C
ATOM   2684 1HD  PRO A 182      -8.279   8.225   7.845  1.00 91.99           H
ATOM   2685 2HD  PRO A 182      -9.727   9.209   7.878  1.00 91.99           H
ATOM   2686  N   GLU A 183      -5.771   8.865  10.308  1.00 92.16           N
ATOM   2687  CA  GLU A 183      -4.354   8.848  10.629  1.00 92.16           C
ATOM   2688  C   GLU A 183      -3.875  10.256  10.989  1.00 92.16           C
ATOM   2689  O   GLU A 183      -3.042  10.424  11.878  1.00 92.16           O
ATOM   2690  HA  GLU A 183      -4.261   8.194  11.496  1.00 92.16           H
ATOM   2691  CB  GLU A 183      -3.537   8.269   9.473  1.00 92.16           C
ATOM   2692 1HB  GLU A 183      -3.946   8.616   8.524  1.00 92.16           H
ATOM   2693 2HB  GLU A 183      -2.484   8.520   9.606  1.00 92.16           H
ATOM   2694  CG  GLU A 183      -3.617   6.741   9.456  1.00 92.16           C
ATOM   2695 1HG  GLU A 183      -2.855   6.341   8.788  1.00 92.16           H
ATOM   2696 2HG  GLU A 183      -3.406   6.351  10.451  1.00 92.16           H
ATOM   2697  CD  GLU A 183      -5.000   6.270   9.001  1.00 92.16           C
ATOM   2698  OE1 GLU A 183      -5.299   5.079   9.233  1.00 92.16           O
ATOM   2699  OE2 GLU A 183      -5.727   7.112   8.430  1.00 92.16           O
ATOM   2700  HN  GLU A 183      -5.996   8.584   9.376  1.00 92.16           H
ATOM   2701  N   ILE A 184      -4.422  11.232  10.278  1.00 93.65           N
ATOM   2702  CA  ILE A 184      -4.002  12.612  10.455  1.00 93.65           C
ATOM   2703  C   ILE A 184      -4.367  13.075  11.867  1.00 93.65           C
ATOM   2704  O   ILE A 184      -3.611  13.813  12.497  1.00 93.65           O
ATOM   2705  HA  ILE A 184      -2.917  12.639  10.352  1.00 93.65           H
ATOM   2706  CB  ILE A 184      -4.584  13.495   9.349  1.00 93.65           C
ATOM   2707  HB  ILE A 184      -5.665  13.354   9.333  1.00 93.65           H
ATOM   2708  CG1 ILE A 184      -4.053  13.076   7.977  1.00 93.65           C
ATOM   2709 1HG1 ILE A 184      -2.988  13.300   7.911  1.00 93.65           H
ATOM   2710 2HG1 ILE A 184      -4.160  11.998   7.855  1.00 93.65           H
ATOM   2711  CG2 ILE A 184      -4.326  14.975   9.636  1.00 93.65           C
ATOM   2712 1HG2 ILE A 184      -4.792  15.248  10.583  1.00 93.65           H
ATOM   2713 2HG2 ILE A 184      -3.252  15.152   9.696  1.00 93.65           H
ATOM   2714 3HG2 ILE A 184      -4.750  15.580   8.835  1.00 93.65           H
ATOM   2715  CD1 ILE A 184      -4.802  13.799   6.855  1.00 93.65           C
ATOM   2716 1HD1 ILE A 184      -5.862  13.553   6.909  1.00 93.65           H
ATOM   2717 2HD1 ILE A 184      -4.672  14.875   6.967  1.00 93.65           H
ATOM   2718 3HD1 ILE A 184      -4.405  13.483   5.891  1.00 93.65           H
ATOM   2719  HN  ILE A 184      -5.137  11.092   9.594  1.00 93.65           H
ATOM   2720  N   LEU A 185      -5.525  12.621  12.323  1.00 93.44           N
ATOM   2721  CA  LEU A 185      -6.109  13.153  13.542  1.00 93.44           C
ATOM   2722  C   LEU A 185      -5.393  12.549  14.752  1.00 93.44           C
ATOM   2723  O   LEU A 185      -4.976  13.271  15.656  1.00 93.44           O
ATOM   2724  HA  LEU A 185      -5.939  14.230  13.543  1.00 93.44           H
ATOM   2725  CB  LEU A 185      -7.623  12.934  13.551  1.00 93.44           C
ATOM   2726 1HB  LEU A 185      -7.818  11.875  13.382  1.00 93.44           H
ATOM   2727 2HB  LEU A 185      -7.999  13.172  14.546  1.00 93.44           H
ATOM   2728  CG  LEU A 185      -8.424  13.741  12.527  1.00 93.44           C
ATOM   2729  HG  LEU A 185      -8.079  13.467  11.531  1.00 93.44           H
ATOM   2730  CD1 LEU A 185      -9.913  13.397  12.601  1.00 93.44           C
ATOM   2731 1HD1 LEU A 185     -10.051  12.336  12.394  1.00 93.44           H
ATOM   2732 2HD1 LEU A 185     -10.290  13.625  13.598  1.00 93.44           H
ATOM   2733 3HD1 LEU A 185     -10.458  13.985  11.863  1.00 93.44           H
ATOM   2734  CD2 LEU A 185      -8.173  15.241  12.695  1.00 93.44           C
ATOM   2735 1HD2 LEU A 185      -8.474  15.550  13.696  1.00 93.44           H
ATOM   2736 2HD2 LEU A 185      -7.113  15.451  12.553  1.00 93.44           H
ATOM   2737 3HD2 LEU A 185      -8.755  15.791  11.955  1.00 93.44           H
ATOM   2738  HN  LEU A 185      -6.061  11.905  11.876  1.00 93.44           H
ATOM   2739  N   TYR A 186      -5.273  11.230  14.730  1.00 93.21           N
ATOM   2740  CA  TYR A 186      -4.956  10.487  15.938  1.00 93.21           C
ATOM   2741  C   TYR A 186      -3.459  10.184  16.019  1.00 93.21           C
ATOM   2742  O   TYR A 186      -2.979   9.678  17.032  1.00 93.21           O
ATOM   2743  HA  TYR A 186      -5.243  11.098  16.793  1.00 93.21           H
ATOM   2744  CB  TYR A 186      -5.726   9.168  15.835  1.00 93.21           C
ATOM   2745 1HB  TYR A 186      -5.385   8.628  14.952  1.00 93.21           H
ATOM   2746 2HB  TYR A 186      -5.484   8.550  16.700  1.00 93.21           H
ATOM   2747  CG  TYR A 186      -7.244   9.338  15.756  1.00 93.21           C
ATOM   2748  CD1 TYR A 186      -7.896  10.149  16.663  1.00 93.21           C
ATOM   2749  HD1 TYR A 186      -7.328  10.668  17.436  1.00 93.21           H
ATOM   2750  CD2 TYR A 186      -7.963   8.681  14.778  1.00 93.21           C
ATOM   2751  HD2 TYR A 186      -7.448   8.040  14.062  1.00 93.21           H
ATOM   2752  CE1 TYR A 186      -9.325  10.309  16.589  1.00 93.21           C
ATOM   2753  HE1 TYR A 186      -9.852  10.947  17.300  1.00 93.21           H
ATOM   2754  CE2 TYR A 186      -9.392   8.841  14.704  1.00 93.21           C
ATOM   2755  HE2 TYR A 186      -9.971   8.327  13.937  1.00 93.21           H
ATOM   2756  CZ  TYR A 186     -10.002   9.647  15.614  1.00 93.21           C
ATOM   2757  OH  TYR A 186     -11.352   9.799  15.544  1.00 93.21           O
ATOM   2758  HH  TYR A 186     -11.672  10.370  16.299  1.00 93.21           H
ATOM   2759  HN  TYR A 186      -5.387  10.672  13.908  1.00 93.21           H
ATOM   2760  N   SER A 187      -2.763  10.508  14.939  1.00 93.27           N
ATOM   2761  CA  SER A 187      -1.318  10.352  14.906  1.00 93.27           C
ATOM   2762  C   SER A 187      -0.663  11.329  15.883  1.00 93.27           C
ATOM   2763  O   SER A 187      -0.807  12.543  15.743  1.00 93.27           O
ATOM   2764  HA  SER A 187      -1.132   9.322  15.211  1.00 93.27           H
ATOM   2765  CB  SER A 187      -0.774  10.570  13.492  1.00 93.27           C
ATOM   2766 1HB  SER A 187      -1.094  11.546  13.127  1.00 93.27           H
ATOM   2767 2HB  SER A 187       0.316  10.583  13.522  1.00 93.27           H
ATOM   2768  OG  SER A 187      -1.212   9.558  12.589  1.00 93.27           O
ATOM   2769  HG  SER A 187      -1.697   9.974  11.820  1.00 93.27           H
ATOM   2770  HN  SER A 187      -3.168  10.870  14.100  1.00 93.27           H
ATOM   2771  N   GLN A 188       0.042  10.764  16.852  1.00 92.22           N
ATOM   2772  CA  GLN A 188       0.719  11.571  17.853  1.00 92.22           C
ATOM   2773  C   GLN A 188       2.026  10.899  18.280  1.00 92.22           C
ATOM   2774  O   GLN A 188       2.253   9.728  17.982  1.00 92.22           O
ATOM   2775  HA  GLN A 188       0.934  12.520  17.363  1.00 92.22           H
ATOM   2776  CB  GLN A 188      -0.187  11.822  19.060  1.00 92.22           C
ATOM   2777 1HB  GLN A 188      -0.485  10.871  19.500  1.00 92.22           H
ATOM   2778 2HB  GLN A 188       0.363  12.369  19.825  1.00 92.22           H
ATOM   2779  CG  GLN A 188      -1.432  12.615  18.655  1.00 92.22           C
ATOM   2780 1HG  GLN A 188      -1.140  13.471  18.046  1.00 92.22           H
ATOM   2781 2HG  GLN A 188      -2.080  11.991  18.038  1.00 92.22           H
ATOM   2782  CD  GLN A 188      -2.201  13.096  19.887  1.00 92.22           C
ATOM   2783  OE1 GLN A 188      -1.732  13.021  21.011  1.00 92.22           O
ATOM   2784  NE2 GLN A 188      -3.403  13.594  19.614  1.00 92.22           N
ATOM   2785 1HE2 GLN A 188      -3.728  13.626  18.669  1.00 92.22           H
ATOM   2786 2HE2 GLN A 188      -3.983  13.935  20.354  1.00 92.22           H
ATOM   2787  HN  GLN A 188       0.154   9.776  16.959  1.00 92.22           H
ATOM   2788  N   ILE A 189       2.852  11.671  18.972  1.00 92.19           N
ATOM   2789  CA  ILE A 189       4.040  11.120  19.601  1.00 92.19           C
ATOM   2790  C   ILE A 189       3.712  10.728  21.043  1.00 92.19           C
ATOM   2791  O   ILE A 189       3.222  11.549  21.817  1.00 92.19           O
ATOM   2792  HA  ILE A 189       4.313  10.219  19.052  1.00 92.19           H
ATOM   2793  CB  ILE A 189       5.212  12.096  19.481  1.00 92.19           C
ATOM   2794  HB  ILE A 189       4.915  13.044  19.929  1.00 92.19           H
ATOM   2795  CG1 ILE A 189       5.544  12.375  18.013  1.00 92.19           C
ATOM   2796 1HG1 ILE A 189       5.931  11.470  17.546  1.00 92.19           H
ATOM   2797 2HG1 ILE A 189       4.636  12.647  17.476  1.00 92.19           H
ATOM   2798  CG2 ILE A 189       6.429  11.590  20.258  1.00 92.19           C
ATOM   2799 1HG2 ILE A 189       6.169  11.485  21.311  1.00 92.19           H
ATOM   2800 2HG2 ILE A 189       6.737  10.623  19.861  1.00 92.19           H
ATOM   2801 3HG2 ILE A 189       7.248  12.303  20.155  1.00 92.19           H
ATOM   2802  CD1 ILE A 189       6.574  13.500  17.889  1.00 92.19           C
ATOM   2803 1HD1 ILE A 189       6.173  14.410  18.335  1.00 92.19           H
ATOM   2804 2HD1 ILE A 189       7.489  13.214  18.406  1.00 92.19           H
ATOM   2805 3HD1 ILE A 189       6.792  13.678  16.836  1.00 92.19           H
ATOM   2806  HN  ILE A 189       2.721  12.653  19.104  1.00 92.19           H
ATOM   2807  N   LYS A 190       3.996   9.473  21.361  1.00 88.61           N
ATOM   2808  CA  LYS A 190       3.861   8.999  22.728  1.00 88.61           C
ATOM   2809  C   LYS A 190       5.251   8.749  23.316  1.00 88.61           C
ATOM   2810  O   LYS A 190       6.070   8.058  22.713  1.00 88.61           O
ATOM   2811  HA  LYS A 190       3.380   9.790  23.302  1.00 88.61           H
ATOM   2812  CB  LYS A 190       2.942   7.776  22.782  1.00 88.61           C
ATOM   2813 1HB  LYS A 190       2.026   7.981  22.228  1.00 88.61           H
ATOM   2814 2HB  LYS A 190       3.427   6.931  22.294  1.00 88.61           H
ATOM   2815  CG  LYS A 190       2.600   7.411  24.228  1.00 88.61           C
ATOM   2816 1HG  LYS A 190       3.510   7.132  24.761  1.00 88.61           H
ATOM   2817 2HG  LYS A 190       2.185   8.280  24.738  1.00 88.61           H
ATOM   2818  CD  LYS A 190       1.598   6.256  24.279  1.00 88.61           C
ATOM   2819 1HD  LYS A 190       0.611   6.613  23.985  1.00 88.61           H
ATOM   2820 2HD  LYS A 190       1.886   5.488  23.561  1.00 88.61           H
ATOM   2821  CE  LYS A 190       1.531   5.651  25.683  1.00 88.61           C
ATOM   2822 1HE  LYS A 190       2.534   5.582  26.104  1.00 88.61           H
ATOM   2823 2HE  LYS A 190       0.953   6.302  26.338  1.00 88.61           H
ATOM   2824  NZ  LYS A 190       0.913   4.307  25.638  1.00 88.61           N
ATOM   2825 1HZ  LYS A 190       1.031   3.850  26.536  1.00 88.61           H
ATOM   2826 2HZ  LYS A 190      -0.076   4.396  25.432  1.00 88.61           H
ATOM   2827 3HZ  LYS A 190       1.359   3.753  24.916  1.00 88.61           H
ATOM   2828  HN  LYS A 190       4.313   8.788  20.705  1.00 88.61           H
ATOM   2829  N   GLU A 191       5.475   9.327  24.488  1.00 86.53           N
ATOM   2830  CA  GLU A 191       6.705   9.080  25.221  1.00 86.53           C
ATOM   2831  C   GLU A 191       6.495   7.966  26.249  1.00 86.53           C
ATOM   2832  O   GLU A 191       5.576   8.033  27.063  1.00 86.53           O
ATOM   2833  HA  GLU A 191       7.429   8.760  24.472  1.00 86.53           H
ATOM   2834  CB  GLU A 191       7.209  10.358  25.893  1.00 86.53           C
ATOM   2835 1HB  GLU A 191       6.385  10.852  26.408  1.00 86.53           H
ATOM   2836 2HB  GLU A 191       8.048  10.123  26.548  1.00 86.53           H
ATOM   2837  CG  GLU A 191       7.738  11.351  24.855  1.00 86.53           C
ATOM   2838 1HG  GLU A 191       8.483  10.863  24.227  1.00 86.53           H
ATOM   2839 2HG  GLU A 191       6.926  11.665  24.200  1.00 86.53           H
ATOM   2840  CD  GLU A 191       8.357  12.575  25.533  1.00 86.53           C
ATOM   2841  OE1 GLU A 191       8.845  13.451  24.787  1.00 86.53           O
ATOM   2842  OE2 GLU A 191       8.327  12.607  26.783  1.00 86.53           O
ATOM   2843  HN  GLU A 191       4.835   9.952  24.934  1.00 86.53           H
ATOM   2844  N   GLU A 192       7.364   6.968  26.178  1.00 77.44           N
ATOM   2845  CA  GLU A 192       7.257   5.819  27.061  1.00 77.44           C
ATOM   2846  C   GLU A 192       8.643   5.392  27.547  1.00 77.44           C
ATOM   2847  O   GLU A 192       9.492   5.000  26.748  1.00 77.44           O
ATOM   2848  HA  GLU A 192       6.656   6.157  27.905  1.00 77.44           H
ATOM   2849  CB  GLU A 192       6.538   4.660  26.367  1.00 77.44           C
ATOM   2850 1HB  GLU A 192       5.519   4.956  26.118  1.00 77.44           H
ATOM   2851 2HB  GLU A 192       7.116   4.334  25.503  1.00 77.44           H
ATOM   2852  CG  GLU A 192       6.430   3.448  27.295  1.00 77.44           C
ATOM   2853 1HG  GLU A 192       7.134   2.678  26.977  1.00 77.44           H
ATOM   2854 2HG  GLU A 192       6.708   3.735  28.309  1.00 77.44           H
ATOM   2855  CD  GLU A 192       5.009   2.879  27.292  1.00 77.44           C
ATOM   2856  OE1 GLU A 192       4.709   2.097  28.219  1.00 77.44           O
ATOM   2857  OE2 GLU A 192       4.256   3.240  26.362  1.00 77.44           O
ATOM   2858  HN  GLU A 192       8.128   6.936  25.534  1.00 77.44           H
ATOM   2859  N   SER A 193       8.830   5.483  28.856  1.00 73.43           N
ATOM   2860  CA  SER A 193      10.049   4.989  29.473  1.00 73.43           C
ATOM   2861  C   SER A 193      11.268   5.649  28.825  1.00 73.43           C
ATOM   2862  O   SER A 193      12.320   5.026  28.696  1.00 73.43           O
ATOM   2863  HA  SER A 193       9.975   5.271  30.524  1.00 73.43           H
ATOM   2864  CB  SER A 193      10.147   3.467  29.360  1.00 73.43           C
ATOM   2865 1HB  SER A 193      10.295   3.189  28.317  1.00 73.43           H
ATOM   2866 2HB  SER A 193      11.022   3.118  29.910  1.00 73.43           H
ATOM   2867  OG  SER A 193       8.982   2.818  29.863  1.00 73.43           O
ATOM   2868  HG  SER A 193       8.997   1.849  29.617  1.00 73.43           H
ATOM   2869  HN  SER A 193       8.168   5.883  29.489  1.00 73.43           H
ATOM   2870  N   GLY A 194      11.085   6.902  28.435  1.00 75.56           N
ATOM   2871  CA  GLY A 194      12.176   7.675  27.866  1.00 75.56           C
ATOM   2872  C   GLY A 194      12.331   7.387  26.371  1.00 75.56           C
ATOM   2873  O   GLY A 194      13.274   7.860  25.739  1.00 75.56           O
ATOM   2874 1HA  GLY A 194      11.990   8.739  28.017  1.00 75.56           H
ATOM   2875 2HA  GLY A 194      13.105   7.437  28.384  1.00 75.56           H
ATOM   2876  HN  GLY A 194      10.214   7.387  28.502  1.00 75.56           H
ATOM   2877  N   ILE A 195      11.392   6.611  25.850  1.00 83.16           N
ATOM   2878  CA  ILE A 195      11.368   6.318  24.427  1.00 83.16           C
ATOM   2879  C   ILE A 195      10.193   7.053  23.779  1.00 83.16           C
ATOM   2880  O   ILE A 195       9.046   6.883  24.190  1.00 83.16           O
ATOM   2881  HA  ILE A 195      12.294   6.701  23.999  1.00 83.16           H
ATOM   2882  CB  ILE A 195      11.352   4.806  24.192  1.00 83.16           C
ATOM   2883  HB  ILE A 195      10.451   4.399  24.649  1.00 83.16           H
ATOM   2884  CG1 ILE A 195      12.547   4.133  24.872  1.00 83.16           C
ATOM   2885 1HG1 ILE A 195      13.473   4.487  24.420  1.00 83.16           H
ATOM   2886 2HG1 ILE A 195      12.577   4.415  25.924  1.00 83.16           H
ATOM   2887  CG2 ILE A 195      11.287   4.484  22.698  1.00 83.16           C
ATOM   2888 1HG2 ILE A 195      10.380   4.913  22.273  1.00 83.16           H
ATOM   2889 2HG2 ILE A 195      12.158   4.907  22.197  1.00 83.16           H
ATOM   2890 3HG2 ILE A 195      11.277   3.403  22.559  1.00 83.16           H
ATOM   2891  CD1 ILE A 195      12.462   2.611  24.748  1.00 83.16           C
ATOM   2892 1HD1 ILE A 195      11.546   2.258  25.222  1.00 83.16           H
ATOM   2893 2HD1 ILE A 195      12.456   2.331  23.695  1.00 83.16           H
ATOM   2894 3HD1 ILE A 195      13.323   2.158  25.240  1.00 83.16           H
ATOM   2895  HN  ILE A 195      10.658   6.188  26.381  1.00 83.16           H
ATOM   2896  N   ALA A 196      10.519   7.855  22.776  1.00 89.85           N
ATOM   2897  CA  ALA A 196       9.496   8.509  21.978  1.00 89.85           C
ATOM   2898  C   ALA A 196       9.047   7.567  20.859  1.00 89.85           C
ATOM   2899  O   ALA A 196       9.875   7.041  20.117  1.00 89.85           O
ATOM   2900  HA  ALA A 196       8.648   8.715  22.631  1.00 89.85           H
ATOM   2901  CB  ALA A 196      10.038   9.835  21.441  1.00 89.85           C
ATOM   2902 1HB  ALA A 196      10.315  10.479  22.276  1.00 89.85           H
ATOM   2903 2HB  ALA A 196      10.915   9.645  20.822  1.00 89.85           H
ATOM   2904 3HB  ALA A 196       9.271  10.326  20.843  1.00 89.85           H
ATOM   2905  HN  ALA A 196      11.460   8.059  22.506  1.00 89.85           H
ATOM   2906  N   ILE A 197       7.738   7.383  20.774  1.00 89.29           N
ATOM   2907  CA  ILE A 197       7.170   6.504  19.766  1.00 89.29           C
ATOM   2908  C   ILE A 197       6.109   7.267  18.970  1.00 89.29           C
ATOM   2909  O   ILE A 197       5.214   7.881  19.550  1.00 89.29           O
ATOM   2910  HA  ILE A 197       7.975   6.223  19.087  1.00 89.29           H
ATOM   2911  CB  ILE A 197       6.649   5.217  20.409  1.00 89.29           C
ATOM   2912  HB  ILE A 197       5.915   5.488  21.168  1.00 89.29           H
ATOM   2913  CG1 ILE A 197       7.775   4.463  21.118  1.00 89.29           C
ATOM   2914 1HG1 ILE A 197       8.502   4.114  20.384  1.00 89.29           H
ATOM   2915 2HG1 ILE A 197       8.303   5.139  21.791  1.00 89.29           H
ATOM   2916  CG2 ILE A 197       5.932   4.341  19.379  1.00 89.29           C
ATOM   2917 1HG2 ILE A 197       5.088   4.890  18.961  1.00 89.29           H
ATOM   2918 2HG2 ILE A 197       6.625   4.077  18.581  1.00 89.29           H
ATOM   2919 3HG2 ILE A 197       5.571   3.433  19.863  1.00 89.29           H
ATOM   2920  CD1 ILE A 197       7.227   3.273  21.907  1.00 89.29           C
ATOM   2921 1HD1 ILE A 197       6.519   3.629  22.656  1.00 89.29           H
ATOM   2922 2HD1 ILE A 197       6.721   2.588  21.227  1.00 89.29           H
ATOM   2923 3HD1 ILE A 197       8.049   2.755  22.401  1.00 89.29           H
ATOM   2924  HN  ILE A 197       7.071   7.821  21.377  1.00 89.29           H
ATOM   2925  N   CYS A 198       6.244   7.204  17.653  1.00 91.53           N
ATOM   2926  CA  CYS A 198       5.209   7.712  16.770  1.00 91.53           C
ATOM   2927  C   CYS A 198       4.103   6.659  16.670  1.00 91.53           C
ATOM   2928  O   CYS A 198       4.313   5.584  16.110  1.00 91.53           O
ATOM   2929  HA  CYS A 198       4.831   8.628  17.224  1.00 91.53           H
ATOM   2930  CB  CYS A 198       5.769   8.082  15.395  1.00 91.53           C
ATOM   2931 1HB  CYS A 198       6.416   8.955  15.480  1.00 91.53           H
ATOM   2932 2HB  CYS A 198       6.383   7.267  15.012  1.00 91.53           H
ATOM   2933  SG  CYS A 198       4.399   8.431  14.233  1.00 91.53           S
ATOM   2934  HN  CYS A 198       7.041   6.816  17.191  1.00 91.53           H
ATOM   2935  N   THR A 199       2.949   7.005  17.223  1.00 91.20           N
ATOM   2936  CA  THR A 199       1.831   6.078  17.263  1.00 91.20           C
ATOM   2937  C   THR A 199       0.521   6.810  16.967  1.00 91.20           C
ATOM   2938  O   THR A 199       0.500   8.036  16.862  1.00 91.20           O
ATOM   2939  HA  THR A 199       1.969   5.339  16.474  1.00 91.20           H
ATOM   2940  CB  THR A 199       1.843   5.380  18.624  1.00 91.20           C
ATOM   2941  HB  THR A 199       2.846   5.036  18.876  1.00 91.20           H
ATOM   2942  OG1 THR A 199       0.856   4.360  18.500  1.00 91.20           O
ATOM   2943  HG1 THR A 199       0.944   3.705  19.251  1.00 91.20           H
ATOM   2944  CG2 THR A 199       1.314   6.276  19.746  1.00 91.20           C
ATOM   2945 1HG2 THR A 199       0.286   6.565  19.526  1.00 91.20           H
ATOM   2946 2HG2 THR A 199       1.935   7.169  19.821  1.00 91.20           H
ATOM   2947 3HG2 THR A 199       1.344   5.732  20.690  1.00 91.20           H
ATOM   2948  HN  THR A 199       2.773   7.897  17.638  1.00 91.20           H
ATOM   2949  N   MET A 200      -0.542   6.029  16.840  1.00 92.21           N
ATOM   2950  CA  MET A 200      -1.886   6.579  16.882  1.00 92.21           C
ATOM   2951  C   MET A 200      -2.488   6.450  18.282  1.00 92.21           C
ATOM   2952  O   MET A 200      -2.469   5.371  18.872  1.00 92.21           O
ATOM   2953  HA  MET A 200      -1.779   7.632  16.621  1.00 92.21           H
ATOM   2954  CB  MET A 200      -2.771   5.843  15.875  1.00 92.21           C
ATOM   2955 1HB  MET A 200      -2.724   4.770  16.061  1.00 92.21           H
ATOM   2956 2HB  MET A 200      -3.810   6.145  16.010  1.00 92.21           H
ATOM   2957  CG  MET A 200      -2.331   6.137  14.439  1.00 92.21           C
ATOM   2958 1HG  MET A 200      -2.190   7.209  14.306  1.00 92.21           H
ATOM   2959 2HG  MET A 200      -1.370   5.662  14.241  1.00 92.21           H
ATOM   2960  SD  MET A 200      -3.557   5.536  13.290  1.00 92.21           S
ATOM   2961  CE  MET A 200      -3.458   3.784  13.619  1.00 92.21           C
ATOM   2962 1HE  MET A 200      -2.447   3.432  13.413  1.00 92.21           H
ATOM   2963 2HE  MET A 200      -3.702   3.597  14.665  1.00 92.21           H
ATOM   2964 3HE  MET A 200      -4.164   3.254  12.980  1.00 92.21           H
ATOM   2965  HN  MET A 200      -0.495   5.038  16.711  1.00 92.21           H
ATOM   2966  N   VAL A 201      -3.007   7.565  18.774  1.00 93.02           N
ATOM   2967  CA  VAL A 201      -3.681   7.573  20.061  1.00 93.02           C
ATOM   2968  C   VAL A 201      -5.166   7.878  19.854  1.00 93.02           C
ATOM   2969  O   VAL A 201      -5.518   8.924  19.310  1.00 93.02           O
ATOM   2970  HA  VAL A 201      -3.585   6.575  20.489  1.00 93.02           H
ATOM   2971  CB  VAL A 201      -2.994   8.561  21.006  1.00 93.02           C
ATOM   2972  HB  VAL A 201      -3.106   9.560  20.585  1.00 93.02           H
ATOM   2973  CG1 VAL A 201      -3.658   8.555  22.384  1.00 93.02           C
ATOM   2974 1HG1 VAL A 201      -4.705   8.838  22.284  1.00 93.02           H
ATOM   2975 2HG1 VAL A 201      -3.590   7.556  22.815  1.00 93.02           H
ATOM   2976 3HG1 VAL A 201      -3.150   9.266  23.035  1.00 93.02           H
ATOM   2977  CG2 VAL A 201      -1.497   8.264  21.116  1.00 93.02           C
ATOM   2978 1HG2 VAL A 201      -1.355   7.255  21.503  1.00 93.02           H
ATOM   2979 2HG2 VAL A 201      -1.037   8.343  20.131  1.00 93.02           H
ATOM   2980 3HG2 VAL A 201      -1.033   8.981  21.793  1.00 93.02           H
ATOM   2981  HN  VAL A 201      -2.974   8.450  18.309  1.00 93.02           H
ATOM   2982  N   TYR A 202      -5.996   6.946  20.297  1.00 92.36           N
ATOM   2983  CA  TYR A 202      -7.436   7.111  20.184  1.00 92.36           C
ATOM   2984  C   TYR A 202      -8.015   7.756  21.445  1.00 92.36           C
ATOM   2985  O   TYR A 202      -7.584   7.451  22.556  1.00 92.36           O
ATOM   2986  HA  TYR A 202      -7.634   7.758  19.330  1.00 92.36           H
ATOM   2987  CB  TYR A 202      -8.011   5.701  20.036  1.00 92.36           C
ATOM   2988 1HB  TYR A 202      -7.708   5.104  20.896  1.00 92.36           H
ATOM   2989 2HB  TYR A 202      -9.099   5.760  20.056  1.00 92.36           H
ATOM   2990  CG  TYR A 202      -7.578   4.983  18.756  1.00 92.36           C
ATOM   2991  CD1 TYR A 202      -8.268   5.193  17.580  1.00 92.36           C
ATOM   2992  HD1 TYR A 202      -9.122   5.870  17.562  1.00 92.36           H
ATOM   2993  CD2 TYR A 202      -6.497   4.125  18.779  1.00 92.36           C
ATOM   2994  HD2 TYR A 202      -5.951   3.960  19.708  1.00 92.36           H
ATOM   2995  CE1 TYR A 202      -7.860   4.517  16.375  1.00 92.36           C
ATOM   2996  HE1 TYR A 202      -8.396   4.674  15.439  1.00 92.36           H
ATOM   2997  CE2 TYR A 202      -6.089   3.450  17.574  1.00 92.36           C
ATOM   2998  HE2 TYR A 202      -5.237   2.770  17.578  1.00 92.36           H
ATOM   2999  CZ  TYR A 202      -6.791   3.679  16.432  1.00 92.36           C
ATOM   3000  OH  TYR A 202      -6.405   3.041  15.295  1.00 92.36           O
ATOM   3001  HH  TYR A 202      -7.127   3.104  14.606  1.00 92.36           H
ATOM   3002  HN  TYR A 202      -5.701   6.092  20.726  1.00 92.36           H
ATOM   3003  N   PRO A 203      -8.997   8.655  21.297  1.00 85.03           N
ATOM   3004  CA  PRO A 203      -9.530   9.386  22.449  1.00 85.03           C
ATOM   3005  C   PRO A 203     -10.307   8.485  23.395  1.00 85.03           C
ATOM   3006  O   PRO A 203     -10.943   7.525  22.962  1.00 85.03           O
ATOM   3007  HA  PRO A 203      -8.715   9.790  23.048  1.00 85.03           H
ATOM   3008  CB  PRO A 203     -10.426  10.454  21.818  1.00 85.03           C
ATOM   3009 1HB  PRO A 203     -11.281  10.686  22.452  1.00 85.03           H
ATOM   3010 2HB  PRO A 203      -9.886  11.387  21.657  1.00 85.03           H
ATOM   3011  CG  PRO A 203     -10.856   9.834  20.518  1.00 85.03           C
ATOM   3012 1HG  PRO A 203     -11.726   9.193  20.656  1.00 85.03           H
ATOM   3013 2HG  PRO A 203     -11.135  10.597  19.792  1.00 85.03           H
ATOM   3014  CD  PRO A 203      -9.671   9.044  20.045  1.00 85.03           C
ATOM   3015 1HD  PRO A 203      -9.975   8.173  19.464  1.00 85.03           H
ATOM   3016 2HD  PRO A 203      -9.019   9.642  19.407  1.00 85.03           H
ATOM   3017  N   SER A 204     -10.235   8.821  24.674  1.00 75.65           N
ATOM   3018  CA  SER A 204     -10.687   7.912  25.714  1.00 75.65           C
ATOM   3019  C   SER A 204     -12.112   7.442  25.415  1.00 75.65           C
ATOM   3020  O   SER A 204     -12.470   6.304  25.717  1.00 75.65           O
ATOM   3021  HA  SER A 204      -9.992   7.072  25.684  1.00 75.65           H
ATOM   3022  CB  SER A 204     -10.624   8.575  27.091  1.00 75.65           C
ATOM   3023 1HB  SER A 204     -11.090   7.922  27.829  1.00 75.65           H
ATOM   3024 2HB  SER A 204      -9.582   8.698  27.388  1.00 75.65           H
ATOM   3025  OG  SER A 204     -11.273   9.843  27.103  1.00 75.65           O
ATOM   3026  HG  SER A 204     -12.262   9.721  27.190  1.00 75.65           H
ATOM   3027  HN  SER A 204      -9.877   9.695  25.004  1.00 75.65           H
ATOM   3028  N   ASP A 205     -12.886   8.341  24.826  1.00 75.02           N
ATOM   3029  CA  ASP A 205     -14.287   8.062  24.558  1.00 75.02           C
ATOM   3030  C   ASP A 205     -14.390   7.011  23.450  1.00 75.02           C
ATOM   3031  O   ASP A 205     -14.041   7.279  22.302  1.00 75.02           O
ATOM   3032  HA  ASP A 205     -14.695   7.710  25.505  1.00 75.02           H
ATOM   3033  CB  ASP A 205     -15.018   9.320  24.086  1.00 75.02           C
ATOM   3034 1HB  ASP A 205     -14.507   9.739  23.220  1.00 75.02           H
ATOM   3035 2HB  ASP A 205     -16.027   9.059  23.765  1.00 75.02           H
ATOM   3036  CG  ASP A 205     -15.087  10.365  25.201  1.00 75.02           C
ATOM   3037  OD1 ASP A 205     -14.997   9.948  26.376  1.00 75.02           O
ATOM   3038  OD2 ASP A 205     -15.227  11.558  24.853  1.00 75.02           O
ATOM   3039  HN  ASP A 205     -12.572   9.244  24.534  1.00 75.02           H
ATOM   3040  N   GLU A 206     -14.871   5.838  23.834  1.00 82.62           N
ATOM   3041  CA  GLU A 206     -15.093   4.770  22.875  1.00 82.62           C
ATOM   3042  C   GLU A 206     -13.821   4.512  22.064  1.00 82.62           C
ATOM   3043  O   GLU A 206     -13.890   4.058  20.923  1.00 82.62           O
ATOM   3044  HA  GLU A 206     -15.336   3.890  23.471  1.00 82.62           H
ATOM   3045  CB  GLU A 206     -16.273   5.094  21.956  1.00 82.62           C
ATOM   3046 1HB  GLU A 206     -16.056   5.997  21.385  1.00 82.62           H
ATOM   3047 2HB  GLU A 206     -16.498   4.232  21.329  1.00 82.62           H
ATOM   3048  CG  GLU A 206     -17.538   5.380  22.768  1.00 82.62           C
ATOM   3049 1HG  GLU A 206     -17.462   4.903  23.745  1.00 82.62           H
ATOM   3050 2HG  GLU A 206     -17.628   6.452  22.943  1.00 82.62           H
ATOM   3051  CD  GLU A 206     -18.783   4.870  22.041  1.00 82.62           C
ATOM   3052  OE1 GLU A 206     -19.680   4.355  22.743  1.00 82.62           O
ATOM   3053  OE2 GLU A 206     -18.810   5.005  20.798  1.00 82.62           O
ATOM   3054  HN  GLU A 206     -15.107   5.613  24.780  1.00 82.62           H
ATOM   3055  N   SER A 207     -12.690   4.812  22.685  1.00 89.60           N
ATOM   3056  CA  SER A 207     -11.404   4.588  22.048  1.00 89.60           C
ATOM   3057  C   SER A 207     -11.400   3.230  21.343  1.00 89.60           C
ATOM   3058  O   SER A 207     -10.969   3.124  20.196  1.00 89.60           O
ATOM   3059  HA  SER A 207     -11.295   5.395  21.324  1.00 89.60           H
ATOM   3060  CB  SER A 207     -10.265   4.660  23.067  1.00 89.60           C
ATOM   3061 1HB  SER A 207      -9.372   4.196  22.647  1.00 89.60           H
ATOM   3062 2HB  SER A 207     -10.019   5.704  23.263  1.00 89.60           H
ATOM   3063  OG  SER A 207     -10.602   4.015  24.292  1.00 89.60           O
ATOM   3064  HG  SER A 207      -9.949   4.271  25.005  1.00 89.60           H
ATOM   3065  HN  SER A 207     -12.644   5.202  23.605  1.00 89.60           H
ATOM   3066  N   THR A 208     -11.884   2.225  22.059  1.00 90.31           N
ATOM   3067  CA  THR A 208     -11.801   0.856  21.579  1.00 90.31           C
ATOM   3068  C   THR A 208     -12.626   0.688  20.301  1.00 90.31           C
ATOM   3069  O   THR A 208     -12.179   0.051  19.349  1.00 90.31           O
ATOM   3070  HA  THR A 208     -10.764   0.645  21.320  1.00 90.31           H
ATOM   3071  CB  THR A 208     -12.243  -0.070  22.714  1.00 90.31           C
ATOM   3072  HB  THR A 208     -12.192  -1.114  22.406  1.00 90.31           H
ATOM   3073  OG1 THR A 208     -13.541   0.405  23.064  1.00 90.31           O
ATOM   3074  HG1 THR A 208     -14.029  -0.291  23.590  1.00 90.31           H
ATOM   3075  CG2 THR A 208     -11.418   0.128  23.987  1.00 90.31           C
ATOM   3076 1HG2 THR A 208     -11.524   1.157  24.332  1.00 90.31           H
ATOM   3077 2HG2 THR A 208     -10.369  -0.078  23.775  1.00 90.31           H
ATOM   3078 3HG2 THR A 208     -11.773  -0.553  24.760  1.00 90.31           H
ATOM   3079  HN  THR A 208     -12.326   2.335  22.949  1.00 90.31           H
ATOM   3080  N   LYS A 209     -13.816   1.271  20.322  1.00 91.41           N
ATOM   3081  CA  LYS A 209     -14.708   1.191  19.178  1.00 91.41           C
ATOM   3082  C   LYS A 209     -14.032   1.830  17.963  1.00 91.41           C
ATOM   3083  O   LYS A 209     -14.087   1.288  16.861  1.00 91.41           O
ATOM   3084  HA  LYS A 209     -14.873   0.135  18.965  1.00 91.41           H
ATOM   3085  CB  LYS A 209     -16.069   1.803  19.516  1.00 91.41           C
ATOM   3086 1HB  LYS A 209     -15.931   2.802  19.930  1.00 91.41           H
ATOM   3087 2HB  LYS A 209     -16.658   1.914  18.606  1.00 91.41           H
ATOM   3088  CG  LYS A 209     -16.828   0.931  20.519  1.00 91.41           C
ATOM   3089 1HG  LYS A 209     -16.929  -0.080  20.124  1.00 91.41           H
ATOM   3090 2HG  LYS A 209     -16.258   0.855  21.445  1.00 91.41           H
ATOM   3091  CD  LYS A 209     -18.213   1.511  20.811  1.00 91.41           C
ATOM   3092 1HD  LYS A 209     -18.117   2.547  21.134  1.00 91.41           H
ATOM   3093 2HD  LYS A 209     -18.810   1.515  19.899  1.00 91.41           H
ATOM   3094  CE  LYS A 209     -18.930   0.699  21.892  1.00 91.41           C
ATOM   3095 1HE  LYS A 209     -19.130  -0.308  21.527  1.00 91.41           H
ATOM   3096 2HE  LYS A 209     -18.288   0.599  22.767  1.00 91.41           H
ATOM   3097  NZ  LYS A 209     -20.201   1.355  22.275  1.00 91.41           N
ATOM   3098 1HZ  LYS A 209     -20.728   0.739  22.884  1.00 91.41           H
ATOM   3099 2HZ  LYS A 209     -20.001   2.221  22.761  1.00 91.41           H
ATOM   3100 3HZ  LYS A 209     -20.744   1.552  21.442  1.00 91.41           H
ATOM   3101  HN  LYS A 209     -14.171   1.789  21.100  1.00 91.41           H
ATOM   3102  N   LEU A 210     -13.408   2.973  18.207  1.00 92.16           N
ATOM   3103  CA  LEU A 210     -12.806   3.741  17.130  1.00 92.16           C
ATOM   3104  C   LEU A 210     -11.684   2.921  16.490  1.00 92.16           C
ATOM   3105  O   LEU A 210     -11.611   2.811  15.267  1.00 92.16           O
ATOM   3106  HA  LEU A 210     -13.578   3.914  16.381  1.00 92.16           H
ATOM   3107  CB  LEU A 210     -12.353   5.112  17.638  1.00 92.16           C
ATOM   3108 1HB  LEU A 210     -13.196   5.589  18.138  1.00 92.16           H
ATOM   3109 2HB  LEU A 210     -11.579   4.960  18.391  1.00 92.16           H
ATOM   3110  CG  LEU A 210     -11.813   6.074  16.579  1.00 92.16           C
ATOM   3111  HG  LEU A 210     -11.002   5.576  16.046  1.00 92.16           H
ATOM   3112  CD1 LEU A 210     -12.890   6.415  15.547  1.00 92.16           C
ATOM   3113 1HD1 LEU A 210     -13.221   5.502  15.053  1.00 92.16           H
ATOM   3114 2HD1 LEU A 210     -13.737   6.885  16.047  1.00 92.16           H
ATOM   3115 3HD1 LEU A 210     -12.479   7.101  14.806  1.00 92.16           H
ATOM   3116  CD2 LEU A 210     -11.223   7.329  17.227  1.00 92.16           C
ATOM   3117 1HD2 LEU A 210     -11.997   7.839  17.801  1.00 92.16           H
ATOM   3118 2HD2 LEU A 210     -10.406   7.045  17.891  1.00 92.16           H
ATOM   3119 3HD2 LEU A 210     -10.847   7.996  16.452  1.00 92.16           H
ATOM   3120  HN  LEU A 210     -13.312   3.375  19.117  1.00 92.16           H
ATOM   3121  N   LYS A 211     -10.838   2.366  17.346  1.00 93.09           N
ATOM   3122  CA  LYS A 211      -9.726   1.555  16.879  1.00 93.09           C
ATOM   3123  C   LYS A 211     -10.262   0.410  16.017  1.00 93.09           C
ATOM   3124  O   LYS A 211      -9.767   0.173  14.917  1.00 93.09           O
ATOM   3125  HA  LYS A 211      -9.097   2.191  16.256  1.00 93.09           H
ATOM   3126  CB  LYS A 211      -8.871   1.088  18.059  1.00 93.09           C
ATOM   3127 1HB  LYS A 211      -8.464   1.953  18.582  1.00 93.09           H
ATOM   3128 2HB  LYS A 211      -9.494   0.549  18.773  1.00 93.09           H
ATOM   3129  CG  LYS A 211      -7.730   0.186  17.586  1.00 93.09           C
ATOM   3130 1HG  LYS A 211      -8.136  -0.747  17.198  1.00 93.09           H
ATOM   3131 2HG  LYS A 211      -7.197   0.668  16.766  1.00 93.09           H
ATOM   3132  CD  LYS A 211      -6.756  -0.111  18.728  1.00 93.09           C
ATOM   3133 1HD  LYS A 211      -6.384   0.824  19.147  1.00 93.09           H
ATOM   3134 2HD  LYS A 211      -7.279  -0.633  19.530  1.00 93.09           H
ATOM   3135  CE  LYS A 211      -5.582  -0.961  18.241  1.00 93.09           C
ATOM   3136 1HE  LYS A 211      -5.931  -1.960  17.981  1.00 93.09           H
ATOM   3137 2HE  LYS A 211      -5.161  -0.525  17.334  1.00 93.09           H
ATOM   3138  NZ  LYS A 211      -4.537  -1.050  19.286  1.00 93.09           N
ATOM   3139 1HZ  LYS A 211      -3.673  -1.382  18.872  1.00 93.09           H
ATOM   3140 2HZ  LYS A 211      -4.387  -0.134  19.693  1.00 93.09           H
ATOM   3141 3HZ  LYS A 211      -4.836  -1.696  20.008  1.00 93.09           H
ATOM   3142  HN  LYS A 211     -10.903   2.463  18.339  1.00 93.09           H
ATOM   3143  N   SER A 212     -11.268  -0.269  16.550  1.00 92.79           N
ATOM   3144  CA  SER A 212     -11.821  -1.434  15.882  1.00 92.79           C
ATOM   3145  C   SER A 212     -12.359  -1.041  14.504  1.00 92.79           C
ATOM   3146  O   SER A 212     -12.141  -1.750  13.523  1.00 92.79           O
ATOM   3147  HA  SER A 212     -10.990  -2.132  15.783  1.00 92.79           H
ATOM   3148  CB  SER A 212     -12.928  -2.076  16.720  1.00 92.79           C
ATOM   3149 1HB  SER A 212     -12.549  -2.288  17.720  1.00 92.79           H
ATOM   3150 2HB  SER A 212     -13.751  -1.371  16.835  1.00 92.79           H
ATOM   3151  OG  SER A 212     -13.414  -3.280  16.132  1.00 92.79           O
ATOM   3152  HG  SER A 212     -12.666  -3.936  16.029  1.00 92.79           H
ATOM   3153  HN  SER A 212     -11.701  -0.035  17.421  1.00 92.79           H
ATOM   3154  N   ALA A 213     -13.051   0.088  14.475  1.00 92.18           N
ATOM   3155  CA  ALA A 213     -13.650   0.567  13.241  1.00 92.18           C
ATOM   3156  C   ALA A 213     -12.544   0.886  12.232  1.00 92.18           C
ATOM   3157  O   ALA A 213     -12.627   0.494  11.069  1.00 92.18           O
ATOM   3158  HA  ALA A 213     -14.274  -0.232  12.842  1.00 92.18           H
ATOM   3159  CB  ALA A 213     -14.533   1.780  13.539  1.00 92.18           C
ATOM   3160 1HB  ALA A 213     -15.320   1.494  14.236  1.00 92.18           H
ATOM   3161 2HB  ALA A 213     -13.927   2.572  13.979  1.00 92.18           H
ATOM   3162 3HB  ALA A 213     -14.982   2.139  12.612  1.00 92.18           H
ATOM   3163  HN  ALA A 213     -13.205   0.671  15.273  1.00 92.18           H
ATOM   3164  N   VAL A 214     -11.532   1.593  12.715  1.00 91.82           N
ATOM   3165  CA  VAL A 214     -10.445   2.028  11.855  1.00 91.82           C
ATOM   3166  C   VAL A 214      -9.736   0.802  11.276  1.00 91.82           C
ATOM   3167  O   VAL A 214      -9.374   0.787  10.101  1.00 91.82           O
ATOM   3168  HA  VAL A 214     -10.883   2.599  11.036  1.00 91.82           H
ATOM   3169  CB  VAL A 214      -9.504   2.953  12.628  1.00 91.82           C
ATOM   3170  HB  VAL A 214      -9.246   2.461  13.566  1.00 91.82           H
ATOM   3171  CG1 VAL A 214      -8.208   3.192  11.850  1.00 91.82           C
ATOM   3172 1HG1 VAL A 214      -7.704   2.240  11.684  1.00 91.82           H
ATOM   3173 2HG1 VAL A 214      -8.440   3.653  10.890  1.00 91.82           H
ATOM   3174 3HG1 VAL A 214      -7.557   3.853  12.423  1.00 91.82           H
ATOM   3175  CG2 VAL A 214     -10.192   4.277  12.967  1.00 91.82           C
ATOM   3176 1HG2 VAL A 214     -10.493   4.776  12.045  1.00 91.82           H
ATOM   3177 2HG2 VAL A 214     -11.073   4.083  13.579  1.00 91.82           H
ATOM   3178 3HG2 VAL A 214      -9.501   4.916  13.516  1.00 91.82           H
ATOM   3179  HN  VAL A 214     -11.449   1.867  13.673  1.00 91.82           H
ATOM   3180  N   LEU A 215      -9.559  -0.197  12.129  1.00 92.17           N
ATOM   3181  CA  LEU A 215      -8.873  -1.413  11.726  1.00 92.17           C
ATOM   3182  C   LEU A 215      -9.719  -2.149  10.685  1.00 92.17           C
ATOM   3183  O   LEU A 215      -9.198  -2.616   9.673  1.00 92.17           O
ATOM   3184  HA  LEU A 215      -7.933  -1.118  11.260  1.00 92.17           H
ATOM   3185  CB  LEU A 215      -8.526  -2.263  12.949  1.00 92.17           C
ATOM   3186 1HB  LEU A 215      -9.386  -2.267  13.620  1.00 92.17           H
ATOM   3187 2HB  LEU A 215      -8.373  -3.291  12.621  1.00 92.17           H
ATOM   3188  CG  LEU A 215      -7.296  -1.823  13.745  1.00 92.17           C
ATOM   3189  HG  LEU A 215      -7.389  -0.757  13.956  1.00 92.17           H
ATOM   3190  CD1 LEU A 215      -7.227  -2.545  15.092  1.00 92.17           C
ATOM   3191 1HD1 LEU A 215      -8.119  -2.316  15.674  1.00 92.17           H
ATOM   3192 2HD1 LEU A 215      -7.168  -3.620  14.925  1.00 92.17           H
ATOM   3193 3HD1 LEU A 215      -6.343  -2.213  15.637  1.00 92.17           H
ATOM   3194  CD2 LEU A 215      -6.017  -2.012  12.927  1.00 92.17           C
ATOM   3195 1HD2 LEU A 215      -5.906  -3.064  12.665  1.00 92.17           H
ATOM   3196 2HD2 LEU A 215      -6.077  -1.415  12.017  1.00 92.17           H
ATOM   3197 3HD2 LEU A 215      -5.158  -1.691  13.516  1.00 92.17           H
ATOM   3198  HN  LEU A 215      -9.874  -0.184  13.078  1.00 92.17           H
ATOM   3199  N   THR A 216     -11.011  -2.230  10.969  1.00 92.65           N
ATOM   3200  CA  THR A 216     -11.928  -2.935  10.090  1.00 92.65           C
ATOM   3201  C   THR A 216     -11.914  -2.310   8.693  1.00 92.65           C
ATOM   3202  O   THR A 216     -11.905  -3.022   7.690  1.00 92.65           O
ATOM   3203  HA  THR A 216     -11.580  -3.963   9.983  1.00 92.65           H
ATOM   3204  CB  THR A 216     -13.310  -2.930  10.745  1.00 92.65           C
ATOM   3205  HB  THR A 216     -13.689  -1.912  10.845  1.00 92.65           H
ATOM   3206  OG1 THR A 216     -13.118  -3.638  11.967  1.00 92.65           O
ATOM   3207  HG1 THR A 216     -13.024  -2.993  12.725  1.00 92.65           H
ATOM   3208  CG2 THR A 216     -14.325  -3.779   9.977  1.00 92.65           C
ATOM   3209 1HG2 THR A 216     -13.978  -4.811   9.936  1.00 92.65           H
ATOM   3210 2HG2 THR A 216     -14.432  -3.390   8.965  1.00 92.65           H
ATOM   3211 3HG2 THR A 216     -15.289  -3.740  10.485  1.00 92.65           H
ATOM   3212  HN  THR A 216     -11.431  -1.826  11.781  1.00 92.65           H
ATOM   3213  N   LEU A 217     -11.913  -0.985   8.673  1.00 89.45           N
ATOM   3214  CA  LEU A 217     -11.905  -0.256   7.416  1.00 89.45           C
ATOM   3215  C   LEU A 217     -10.660  -0.643   6.615  1.00 89.45           C
ATOM   3216  O   LEU A 217     -10.734  -0.841   5.404  1.00 89.45           O
ATOM   3217  HA  LEU A 217     -12.787  -0.564   6.854  1.00 89.45           H
ATOM   3218  CB  LEU A 217     -12.032   1.248   7.669  1.00 89.45           C
ATOM   3219 1HB  LEU A 217     -12.917   1.420   8.281  1.00 89.45           H
ATOM   3220 2HB  LEU A 217     -11.171   1.571   8.254  1.00 89.45           H
ATOM   3221  CG  LEU A 217     -12.127   2.131   6.423  1.00 89.45           C
ATOM   3222  HG  LEU A 217     -11.293   1.886   5.766  1.00 89.45           H
ATOM   3223  CD1 LEU A 217     -13.414   1.846   5.646  1.00 89.45           C
ATOM   3224 1HD1 LEU A 217     -13.427   0.801   5.335  1.00 89.45           H
ATOM   3225 2HD1 LEU A 217     -14.275   2.046   6.283  1.00 89.45           H
ATOM   3226 3HD1 LEU A 217     -13.456   2.487   4.766  1.00 89.45           H
ATOM   3227  CD2 LEU A 217     -11.994   3.611   6.789  1.00 89.45           C
ATOM   3228 1HD2 LEU A 217     -12.793   3.888   7.476  1.00 89.45           H
ATOM   3229 2HD2 LEU A 217     -11.029   3.782   7.266  1.00 89.45           H
ATOM   3230 3HD2 LEU A 217     -12.065   4.216   5.885  1.00 89.45           H
ATOM   3231  HN  LEU A 217     -11.918  -0.413   9.493  1.00 89.45           H
ATOM   3232  N   LYS A 218      -9.545  -0.739   7.325  1.00 88.45           N
ATOM   3233  CA  LYS A 218      -8.277  -1.048   6.687  1.00 88.45           C
ATOM   3234  C   LYS A 218      -8.349  -2.447   6.071  1.00 88.45           C
ATOM   3235  O   LYS A 218      -7.867  -2.665   4.961  1.00 88.45           O
ATOM   3236  HA  LYS A 218      -8.129  -0.325   5.885  1.00 88.45           H
ATOM   3237  CB  LYS A 218      -7.123  -0.870   7.676  1.00 88.45           C
ATOM   3238 1HB  LYS A 218      -7.373  -1.348   8.623  1.00 88.45           H
ATOM   3239 2HB  LYS A 218      -6.232  -1.368   7.293  1.00 88.45           H
ATOM   3240  CG  LYS A 218      -6.825   0.612   7.909  1.00 88.45           C
ATOM   3241 1HG  LYS A 218      -6.331   1.030   7.032  1.00 88.45           H
ATOM   3242 2HG  LYS A 218      -7.759   1.158   8.039  1.00 88.45           H
ATOM   3243  CD  LYS A 218      -5.939   0.806   9.141  1.00 88.45           C
ATOM   3244 1HD  LYS A 218      -6.420   0.363  10.013  1.00 88.45           H
ATOM   3245 2HD  LYS A 218      -4.993   0.282   9.000  1.00 88.45           H
ATOM   3246  CE  LYS A 218      -5.672   2.290   9.397  1.00 88.45           C
ATOM   3247 1HE  LYS A 218      -5.137   2.721   8.551  1.00 88.45           H
ATOM   3248 2HE  LYS A 218      -6.618   2.826   9.482  1.00 88.45           H
ATOM   3249  NZ  LYS A 218      -4.881   2.469  10.635  1.00 88.45           N
ATOM   3250 1HZ  LYS A 218      -4.683   3.454  10.771  1.00 88.45           H
ATOM   3251 2HZ  LYS A 218      -5.408   2.118  11.427  1.00 88.45           H
ATOM   3252 3HZ  LYS A 218      -4.009   1.957  10.556  1.00 88.45           H
ATOM   3253  HN  LYS A 218      -9.500  -0.609   8.315  1.00 88.45           H
ATOM   3254  N   VAL A 219      -8.954  -3.358   6.819  1.00 89.18           N
ATOM   3255  CA  VAL A 219      -9.026  -4.746   6.396  1.00 89.18           C
ATOM   3256  C   VAL A 219      -9.900  -4.849   5.144  1.00 89.18           C
ATOM   3257  O   VAL A 219      -9.533  -5.516   4.179  1.00 89.18           O
ATOM   3258  HA  VAL A 219      -8.015  -5.066   6.144  1.00 89.18           H
ATOM   3259  CB  VAL A 219      -9.527  -5.619   7.548  1.00 89.18           C
ATOM   3260  HB  VAL A 219     -10.461  -5.192   7.911  1.00 89.18           H
ATOM   3261  CG1 VAL A 219      -9.815  -7.044   7.071  1.00 89.18           C
ATOM   3262 1HG1 VAL A 219     -10.579  -7.019   6.294  1.00 89.18           H
ATOM   3263 2HG1 VAL A 219      -8.902  -7.485   6.670  1.00 89.18           H
ATOM   3264 3HG1 VAL A 219     -10.169  -7.643   7.910  1.00 89.18           H
ATOM   3265  CG2 VAL A 219      -8.529  -5.621   8.708  1.00 89.18           C
ATOM   3266 1HG2 VAL A 219      -7.572  -6.012   8.364  1.00 89.18           H
ATOM   3267 2HG2 VAL A 219      -8.395  -4.602   9.074  1.00 89.18           H
ATOM   3268 3HG2 VAL A 219      -8.910  -6.249   9.514  1.00 89.18           H
ATOM   3269  HN  VAL A 219      -9.390  -3.161   7.697  1.00 89.18           H
ATOM   3270  N   ILE A 220     -11.041  -4.178   5.202  1.00 88.30           N
ATOM   3271  CA  ILE A 220     -12.024  -4.279   4.136  1.00 88.30           C
ATOM   3272  C   ILE A 220     -11.437  -3.695   2.850  1.00 88.30           C
ATOM   3273  O   ILE A 220     -11.412  -4.361   1.816  1.00 88.30           O
ATOM   3274  HA  ILE A 220     -12.222  -5.339   3.975  1.00 88.30           H
ATOM   3275  CB  ILE A 220     -13.343  -3.631   4.560  1.00 88.30           C
ATOM   3276  HB  ILE A 220     -13.121  -2.655   4.991  1.00 88.30           H
ATOM   3277  CG1 ILE A 220     -14.036  -4.457   5.645  1.00 88.30           C
ATOM   3278 1HG1 ILE A 220     -14.332  -5.424   5.238  1.00 88.30           H
ATOM   3279 2HG1 ILE A 220     -13.338  -4.654   6.459  1.00 88.30           H
ATOM   3280  CG2 ILE A 220     -14.251  -3.394   3.352  1.00 88.30           C
ATOM   3281 1HG2 ILE A 220     -13.749  -2.735   2.643  1.00 88.30           H
ATOM   3282 2HG2 ILE A 220     -14.469  -4.347   2.869  1.00 88.30           H
ATOM   3283 3HG2 ILE A 220     -15.182  -2.933   3.681  1.00 88.30           H
ATOM   3284  CD1 ILE A 220     -15.267  -3.728   6.187  1.00 88.30           C
ATOM   3285 1HD1 ILE A 220     -14.964  -2.772   6.615  1.00 88.30           H
ATOM   3286 2HD1 ILE A 220     -15.974  -3.554   5.375  1.00 88.30           H
ATOM   3287 3HD1 ILE A 220     -15.741  -4.337   6.957  1.00 88.30           H
ATOM   3288  HN  ILE A 220     -11.298  -3.574   5.957  1.00 88.30           H
ATOM   3289  N   LEU A 221     -10.979  -2.456   2.955  1.00 83.89           N
ATOM   3290  CA  LEU A 221     -10.559  -1.711   1.781  1.00 83.89           C
ATOM   3291  C   LEU A 221      -9.163  -2.174   1.360  1.00 83.89           C
ATOM   3292  O   LEU A 221      -8.787  -2.043   0.196  1.00 83.89           O
ATOM   3293  HA  LEU A 221     -11.258  -1.946   0.978  1.00 83.89           H
ATOM   3294  CB  LEU A 221     -10.656  -0.206   2.039  1.00 83.89           C
ATOM   3295 1HB  LEU A 221     -10.075   0.028   2.931  1.00 83.89           H
ATOM   3296 2HB  LEU A 221     -10.186   0.317   1.206  1.00 83.89           H
ATOM   3297  CG  LEU A 221     -12.069   0.353   2.223  1.00 83.89           C
ATOM   3298  HG  LEU A 221     -12.507  -0.109   3.107  1.00 83.89           H
ATOM   3299  CD1 LEU A 221     -12.032   1.862   2.473  1.00 83.89           C
ATOM   3300 1HD1 LEU A 221     -11.455   2.067   3.375  1.00 83.89           H
ATOM   3301 2HD1 LEU A 221     -11.567   2.361   1.623  1.00 83.89           H
ATOM   3302 3HD1 LEU A 221     -13.049   2.234   2.601  1.00 83.89           H
ATOM   3303  CD2 LEU A 221     -12.961  -0.009   1.034  1.00 83.89           C
ATOM   3304 1HD2 LEU A 221     -12.537   0.408   0.121  1.00 83.89           H
ATOM   3305 2HD2 LEU A 221     -13.024  -1.093   0.944  1.00 83.89           H
ATOM   3306 3HD2 LEU A 221     -13.959   0.401   1.191  1.00 83.89           H
ATOM   3307  HN  LEU A 221     -10.892  -1.964   3.821  1.00 83.89           H
ATOM   3308  N   GLY A 222      -8.433  -2.706   2.329  1.00 77.32           N
ATOM   3309  CA  GLY A 222      -7.025  -3.001   2.129  1.00 77.32           C
ATOM   3310  C   GLY A 222      -6.840  -4.364   1.458  1.00 77.32           C
ATOM   3311  O   GLY A 222      -5.879  -4.570   0.719  1.00 77.32           O
ATOM   3312 1HA  GLY A 222      -6.570  -2.224   1.515  1.00 77.32           H
ATOM   3313 2HA  GLY A 222      -6.508  -2.991   3.089  1.00 77.32           H
ATOM   3314  HN  GLY A 222      -8.789  -2.933   3.236  1.00 77.32           H
ATOM   3315  N   PHE A 223      -7.776  -5.258   1.740  1.00 78.63           N
ATOM   3316  CA  PHE A 223      -7.629  -6.647   1.340  1.00 78.63           C
ATOM   3317  C   PHE A 223      -8.840  -7.117   0.531  1.00 78.63           C
ATOM   3318  O   PHE A 223      -8.717  -7.428  -0.652  1.00 78.63           O
ATOM   3319  HA  PHE A 223      -6.734  -6.712   0.721  1.00 78.63           H
ATOM   3320  CB  PHE A 223      -7.536  -7.474   2.623  1.00 78.63           C
ATOM   3321 1HB  PHE A 223      -6.750  -7.060   3.255  1.00 78.63           H
ATOM   3322 2HB  PHE A 223      -8.471  -7.378   3.174  1.00 78.63           H
ATOM   3323  CG  PHE A 223      -7.250  -8.959   2.388  1.00 78.63           C
ATOM   3324  CD1 PHE A 223      -8.172  -9.894   2.741  1.00 78.63           C
ATOM   3325  HD1 PHE A 223      -9.115  -9.585   3.192  1.00 78.63           H
ATOM   3326  CD2 PHE A 223      -6.073  -9.344   1.824  1.00 78.63           C
ATOM   3327  HD2 PHE A 223      -5.334  -8.595   1.541  1.00 78.63           H
ATOM   3328  CE1 PHE A 223      -7.907 -11.271   2.522  1.00 78.63           C
ATOM   3329  HE1 PHE A 223      -8.647 -12.020   2.805  1.00 78.63           H
ATOM   3330  CE2 PHE A 223      -5.808 -10.722   1.605  1.00 78.63           C
ATOM   3331  HE2 PHE A 223      -4.865 -11.030   1.154  1.00 78.63           H
ATOM   3332  CZ  PHE A 223      -6.731 -11.656   1.959  1.00 78.63           C
ATOM   3333  HZ  PHE A 223      -6.527 -12.714   1.791  1.00 78.63           H
ATOM   3334  HN  PHE A 223      -8.622  -5.047   2.231  1.00 78.63           H
ATOM   3335  N   PHE A 224      -9.982  -7.152   1.203  1.00 82.86           N
ATOM   3336  CA  PHE A 224     -11.147  -7.830   0.661  1.00 82.86           C
ATOM   3337  C   PHE A 224     -11.597  -7.183  -0.650  1.00 82.86           C
ATOM   3338  O   PHE A 224     -11.882  -7.878  -1.624  1.00 82.86           O
ATOM   3339  HA  PHE A 224     -10.862  -8.865   0.474  1.00 82.86           H
ATOM   3340  CB  PHE A 224     -12.266  -7.691   1.695  1.00 82.86           C
ATOM   3341 1HB  PHE A 224     -12.210  -6.699   2.145  1.00 82.86           H
ATOM   3342 2HB  PHE A 224     -13.228  -7.755   1.186  1.00 82.86           H
ATOM   3343  CG  PHE A 224     -12.222  -8.742   2.805  1.00 82.86           C
ATOM   3344  CD1 PHE A 224     -12.622 -10.017   2.550  1.00 82.86           C
ATOM   3345  HD1 PHE A 224     -12.974 -10.289   1.555  1.00 82.86           H
ATOM   3346  CD2 PHE A 224     -11.783  -8.403   4.047  1.00 82.86           C
ATOM   3347  HD2 PHE A 224     -11.463  -7.381   4.251  1.00 82.86           H
ATOM   3348  CE1 PHE A 224     -12.581 -10.993   3.581  1.00 82.86           C
ATOM   3349  HE1 PHE A 224     -12.901 -12.015   3.376  1.00 82.86           H
ATOM   3350  CE2 PHE A 224     -11.742  -9.379   5.077  1.00 82.86           C
ATOM   3351  HE2 PHE A 224     -11.390  -9.107   6.072  1.00 82.86           H
ATOM   3352  CZ  PHE A 224     -12.142 -10.654   4.822  1.00 82.86           C
ATOM   3353  HZ  PHE A 224     -12.110 -11.403   5.613  1.00 82.86           H
ATOM   3354  HN  PHE A 224     -10.117  -6.730   2.099  1.00 82.86           H
ATOM   3355  N   LEU A 225     -11.647  -5.859  -0.633  1.00 80.58           N
ATOM   3356  CA  LEU A 225     -12.109  -5.112  -1.791  1.00 80.58           C
ATOM   3357  C   LEU A 225     -11.210  -5.429  -2.988  1.00 80.58           C
ATOM   3358  O   LEU A 225     -11.700  -5.770  -4.064  1.00 80.58           O
ATOM   3359  HA  LEU A 225     -13.119  -5.453  -2.018  1.00 80.58           H
ATOM   3360  CB  LEU A 225     -12.197  -3.620  -1.466  1.00 80.58           C
ATOM   3361 1HB  LEU A 225     -12.864  -3.492  -0.614  1.00 80.58           H
ATOM   3362 2HB  LEU A 225     -11.210  -3.278  -1.153  1.00 80.58           H
ATOM   3363  CG  LEU A 225     -12.683  -2.714  -2.600  1.00 80.58           C
ATOM   3364  HG  LEU A 225     -12.082  -2.922  -3.485  1.00 80.58           H
ATOM   3365  CD1 LEU A 225     -14.138  -3.019  -2.959  1.00 80.58           C
ATOM   3366 1HD1 LEU A 225     -14.223  -4.057  -3.280  1.00 80.58           H
ATOM   3367 2HD1 LEU A 225     -14.770  -2.856  -2.086  1.00 80.58           H
ATOM   3368 3HD1 LEU A 225     -14.459  -2.361  -3.767  1.00 80.58           H
ATOM   3369  CD2 LEU A 225     -12.476  -1.239  -2.250  1.00 80.58           C
ATOM   3370 1HD2 LEU A 225     -13.035  -0.998  -1.345  1.00 80.58           H
ATOM   3371 2HD2 LEU A 225     -11.416  -1.050  -2.082  1.00 80.58           H
ATOM   3372 3HD2 LEU A 225     -12.830  -0.617  -3.072  1.00 80.58           H
ATOM   3373  HN  LEU A 225     -11.380  -5.299   0.151  1.00 80.58           H
ATOM   3374  N   PRO A 226      -9.884  -5.323  -2.825  1.00 75.15           N
ATOM   3375  CA  PRO A 226      -8.965  -5.568  -3.939  1.00 75.15           C
ATOM   3376  C   PRO A 226      -8.937  -7.030  -4.354  1.00 75.15           C
ATOM   3377  O   PRO A 226      -8.859  -7.340  -5.541  1.00 75.15           O
ATOM   3378  HA  PRO A 226      -9.295  -5.027  -4.826  1.00 75.15           H
ATOM   3379  CB  PRO A 226      -7.610  -5.106  -3.399  1.00 75.15           C
ATOM   3380 1HB  PRO A 226      -6.791  -5.695  -3.812  1.00 75.15           H
ATOM   3381 2HB  PRO A 226      -7.411  -4.064  -3.652  1.00 75.15           H
ATOM   3382  CG  PRO A 226      -7.734  -5.299  -1.914  1.00 75.15           C
ATOM   3383 1HG  PRO A 226      -7.493  -6.322  -1.628  1.00 75.15           H
ATOM   3384 2HG  PRO A 226      -7.048  -4.647  -1.373  1.00 75.15           H
ATOM   3385  CD  PRO A 226      -9.162  -4.968  -1.590  1.00 75.15           C
ATOM   3386 1HD  PRO A 226      -9.522  -5.540  -0.735  1.00 75.15           H
ATOM   3387 2HD  PRO A 226      -9.283  -3.913  -1.343  1.00 75.15           H
ATOM   3388  N   PHE A 227      -9.003  -7.897  -3.354  1.00 78.70           N
ATOM   3389  CA  PHE A 227      -8.962  -9.328  -3.601  1.00 78.70           C
ATOM   3390  C   PHE A 227     -10.128  -9.765  -4.489  1.00 78.70           C
ATOM   3391  O   PHE A 227      -9.935 -10.496  -5.459  1.00 78.70           O
ATOM   3392  HA  PHE A 227      -8.021  -9.542  -4.108  1.00 78.70           H
ATOM   3393  CB  PHE A 227      -9.084 -10.020  -2.242  1.00 78.70           C
ATOM   3394 1HB  PHE A 227      -8.254  -9.706  -1.609  1.00 78.70           H
ATOM   3395 2HB  PHE A 227     -10.000  -9.685  -1.756  1.00 78.70           H
ATOM   3396  CG  PHE A 227      -9.096 -11.548  -2.320  1.00 78.70           C
ATOM   3397  CD1 PHE A 227     -10.272 -12.225  -2.230  1.00 78.70           C
ATOM   3398  HD1 PHE A 227     -11.207 -11.678  -2.102  1.00 78.70           H
ATOM   3399  CD2 PHE A 227      -7.930 -12.230  -2.480  1.00 78.70           C
ATOM   3400  HD2 PHE A 227      -6.987 -11.688  -2.552  1.00 78.70           H
ATOM   3401  CE1 PHE A 227     -10.284 -13.643  -2.303  1.00 78.70           C
ATOM   3402  HE1 PHE A 227     -11.226 -14.185  -2.231  1.00 78.70           H
ATOM   3403  CE2 PHE A 227      -7.941 -13.648  -2.553  1.00 78.70           C
ATOM   3404  HE2 PHE A 227      -7.007 -14.195  -2.681  1.00 78.70           H
ATOM   3405  CZ  PHE A 227      -9.118 -14.325  -2.463  1.00 78.70           C
ATOM   3406  HZ  PHE A 227      -9.126 -15.413  -2.519  1.00 78.70           H
ATOM   3407  HN  PHE A 227      -9.082  -7.636  -2.392  1.00 78.70           H
ATOM   3408  N   VAL A 228     -11.314  -9.299  -4.126  1.00 82.10           N
ATOM   3409  CA  VAL A 228     -12.517  -9.663  -4.854  1.00 82.10           C
ATOM   3410  C   VAL A 228     -12.426  -9.124  -6.283  1.00 82.10           C
ATOM   3411  O   VAL A 228     -12.711  -9.841  -7.241  1.00 82.10           O
ATOM   3412  HA  VAL A 228     -12.562 -10.751  -4.893  1.00 82.10           H
ATOM   3413  CB  VAL A 228     -13.754  -9.164  -4.105  1.00 82.10           C
ATOM   3414  HB  VAL A 228     -13.596  -8.114  -3.858  1.00 82.10           H
ATOM   3415  CG1 VAL A 228     -15.003  -9.256  -4.985  1.00 82.10           C
ATOM   3416 1HG1 VAL A 228     -14.864  -8.646  -5.877  1.00 82.10           H
ATOM   3417 2HG1 VAL A 228     -15.165 -10.294  -5.277  1.00 82.10           H
ATOM   3418 3HG1 VAL A 228     -15.867  -8.895  -4.428  1.00 82.10           H
ATOM   3419  CG2 VAL A 228     -13.949  -9.930  -2.796  1.00 82.10           C
ATOM   3420 1HG2 VAL A 228     -14.075 -10.991  -3.011  1.00 82.10           H
ATOM   3421 2HG2 VAL A 228     -13.075  -9.790  -2.159  1.00 82.10           H
ATOM   3422 3HG2 VAL A 228     -14.835  -9.556  -2.283  1.00 82.10           H
ATOM   3423  HN  VAL A 228     -11.460  -8.684  -3.350  1.00 82.10           H
ATOM   3424  N   VAL A 229     -12.026  -7.864  -6.382  1.00 74.69           N
ATOM   3425  CA  VAL A 229     -11.987  -7.190  -7.669  1.00 74.69           C
ATOM   3426  C   VAL A 229     -11.018  -7.927  -8.596  1.00 74.69           C
ATOM   3427  O   VAL A 229     -11.340  -8.190  -9.754  1.00 74.69           O
ATOM   3428  HA  VAL A 229     -12.988  -7.240  -8.097  1.00 74.69           H
ATOM   3429  CB  VAL A 229     -11.627  -5.716  -7.476  1.00 74.69           C
ATOM   3430  HB  VAL A 229     -10.764  -5.666  -6.812  1.00 74.69           H
ATOM   3431  CG1 VAL A 229     -11.233  -5.070  -8.806  1.00 74.69           C
ATOM   3432 1HG1 VAL A 229     -10.370  -5.589  -9.221  1.00 74.69           H
ATOM   3433 2HG1 VAL A 229     -12.068  -5.137  -9.504  1.00 74.69           H
ATOM   3434 3HG1 VAL A 229     -10.982  -4.022  -8.641  1.00 74.69           H
ATOM   3435  CG2 VAL A 229     -12.775  -4.953  -6.814  1.00 74.69           C
ATOM   3436 1HG2 VAL A 229     -13.664  -5.016  -7.443  1.00 74.69           H
ATOM   3437 2HG2 VAL A 229     -12.988  -5.390  -5.839  1.00 74.69           H
ATOM   3438 3HG2 VAL A 229     -12.493  -3.907  -6.689  1.00 74.69           H
ATOM   3439  HN  VAL A 229     -11.733  -7.308  -5.604  1.00 74.69           H
ATOM   3440  N   MET A 230      -9.851  -8.238  -8.053  1.00 75.08           N
ATOM   3441  CA  MET A 230      -8.824  -8.919  -8.824  1.00 75.08           C
ATOM   3442  C   MET A 230      -9.330 -10.267  -9.340  1.00 75.08           C
ATOM   3443  O   MET A 230      -9.204 -10.568 -10.526  1.00 75.08           O
ATOM   3444  HA  MET A 230      -8.603  -8.260  -9.663  1.00 75.08           H
ATOM   3445  CB  MET A 230      -7.589  -9.139  -7.948  1.00 75.08           C
ATOM   3446 1HB  MET A 230      -7.898  -9.430  -6.944  1.00 75.08           H
ATOM   3447 2HB  MET A 230      -6.995  -9.960  -8.349  1.00 75.08           H
ATOM   3448  CG  MET A 230      -6.735  -7.871  -7.877  1.00 75.08           C
ATOM   3449 1HG  MET A 230      -6.578  -7.472  -8.879  1.00 75.08           H
ATOM   3450 2HG  MET A 230      -7.256  -7.103  -7.305  1.00 75.08           H
ATOM   3451  SD  MET A 230      -5.163  -8.236  -7.113  1.00 75.08           S
ATOM   3452  CE  MET A 230      -4.289  -6.720  -7.463  1.00 75.08           C
ATOM   3453 1HE  MET A 230      -4.234  -6.573  -8.542  1.00 75.08           H
ATOM   3454 2HE  MET A 230      -4.818  -5.882  -7.009  1.00 75.08           H
ATOM   3455 3HE  MET A 230      -3.281  -6.779  -7.052  1.00 75.08           H
ATOM   3456  HN  MET A 230      -9.602  -8.034  -7.106  1.00 75.08           H
ATOM   3457  N   ALA A 231      -9.893 -11.042  -8.425  1.00 77.43           N
ATOM   3458  CA  ALA A 231     -10.378 -12.369  -8.764  1.00 77.43           C
ATOM   3459  C   ALA A 231     -11.386 -12.262  -9.909  1.00 77.43           C
ATOM   3460  O   ALA A 231     -11.337 -13.042 -10.859  1.00 77.43           O
ATOM   3461  HA  ALA A 231      -9.524 -12.960  -9.097  1.00 77.43           H
ATOM   3462  CB  ALA A 231     -10.977 -13.027  -7.519  1.00 77.43           C
ATOM   3463 1HB  ALA A 231     -10.212 -13.106  -6.746  1.00 77.43           H
ATOM   3464 2HB  ALA A 231     -11.805 -12.421  -7.151  1.00 77.43           H
ATOM   3465 3HB  ALA A 231     -11.341 -14.023  -7.774  1.00 77.43           H
ATOM   3466  HN  ALA A 231     -10.019 -10.778  -7.469  1.00 77.43           H
ATOM   3467  N   CYS A 232     -12.277 -11.289  -9.782  1.00 76.99           N
ATOM   3468  CA  CYS A 232     -13.324 -11.099 -10.771  1.00 76.99           C
ATOM   3469  C   CYS A 232     -12.667 -10.722 -12.100  1.00 76.99           C
ATOM   3470  O   CYS A 232     -12.998 -11.285 -13.142  1.00 76.99           O
ATOM   3471  HA  CYS A 232     -13.851 -12.050 -10.856  1.00 76.99           H
ATOM   3472  CB  CYS A 232     -14.344 -10.051 -10.321  1.00 76.99           C
ATOM   3473 1HB  CYS A 232     -13.828  -9.156  -9.973  1.00 76.99           H
ATOM   3474 2HB  CYS A 232     -14.967  -9.753 -11.164  1.00 76.99           H
ATOM   3475  SG  CYS A 232     -15.390 -10.730  -8.981  1.00 76.99           S
ATOM   3476  HG  CYS A 232     -14.518 -10.513  -8.000  1.00 76.99           H
ATOM   3477  HN  CYS A 232     -12.291 -10.640  -9.022  1.00 76.99           H
ATOM   3478  N   CYS A 233     -11.748  -9.771 -12.020  1.00 70.71           N
ATOM   3479  CA  CYS A 233     -11.167  -9.189 -13.218  1.00 70.71           C
ATOM   3480  C   CYS A 233     -10.402 -10.285 -13.963  1.00 70.71           C
ATOM   3481  O   CYS A 233     -10.560 -10.445 -15.172  1.00 70.71           O
ATOM   3482  HA  CYS A 233     -11.997  -8.819 -13.820  1.00 70.71           H
ATOM   3483  CB  CYS A 233     -10.273  -7.992 -12.889  1.00 70.71           C
ATOM   3484 1HB  CYS A 233      -9.551  -8.267 -12.120  1.00 70.71           H
ATOM   3485 2HB  CYS A 233      -9.703  -7.700 -13.771  1.00 70.71           H
ATOM   3486  SG  CYS A 233     -11.294  -6.587 -12.312  1.00 70.71           S
ATOM   3487  HG  CYS A 233     -11.532  -7.077 -11.099  1.00 70.71           H
ATOM   3488  HN  CYS A 233     -11.400  -9.400 -11.159  1.00 70.71           H
ATOM   3489  N   TYR A 234      -9.591 -11.012 -13.210  1.00 72.74           N
ATOM   3490  CA  TYR A 234      -8.684 -11.979 -13.804  1.00 72.74           C
ATOM   3491  C   TYR A 234      -9.436 -13.234 -14.251  1.00 72.74           C
ATOM   3492  O   TYR A 234      -9.061 -13.871 -15.234  1.00 72.74           O
ATOM   3493  HA  TYR A 234      -8.219 -11.515 -14.674  1.00 72.74           H
ATOM   3494  CB  TYR A 234      -7.691 -12.359 -12.703  1.00 72.74           C
ATOM   3495 1HB  TYR A 234      -8.242 -12.555 -11.783  1.00 72.74           H
ATOM   3496 2HB  TYR A 234      -7.194 -13.289 -12.981  1.00 72.74           H
ATOM   3497  CG  TYR A 234      -6.629 -11.293 -12.428  1.00 72.74           C
ATOM   3498  CD1 TYR A 234      -5.791 -10.876 -13.441  1.00 72.74           C
ATOM   3499  HD1 TYR A 234      -5.885 -11.306 -14.438  1.00 72.74           H
ATOM   3500  CD2 TYR A 234      -6.510 -10.748 -11.165  1.00 72.74           C
ATOM   3501  HD2 TYR A 234      -7.172 -11.077 -10.365  1.00 72.74           H
ATOM   3502  CE1 TYR A 234      -4.792  -9.872 -13.182  1.00 72.74           C
ATOM   3503  HE1 TYR A 234      -4.123  -9.534 -13.974  1.00 72.74           H
ATOM   3504  CE2 TYR A 234      -5.511  -9.744 -10.906  1.00 72.74           C
ATOM   3505  HE2 TYR A 234      -5.406  -9.305  -9.914  1.00 72.74           H
ATOM   3506  CZ  TYR A 234      -4.701  -9.356 -11.927  1.00 72.74           C
ATOM   3507  OH  TYR A 234      -3.757  -8.407 -11.682  1.00 72.74           O
ATOM   3508  HH  TYR A 234      -3.738  -8.188 -10.707  1.00 72.74           H
ATOM   3509  HN  TYR A 234      -9.546 -10.949 -12.213  1.00 72.74           H
ATOM   3510  N   THR A 235     -10.486 -13.552 -13.507  1.00 78.12           N
ATOM   3511  CA  THR A 235     -11.369 -14.642 -13.886  1.00 78.12           C
ATOM   3512  C   THR A 235     -11.941 -14.403 -15.284  1.00 78.12           C
ATOM   3513  O   THR A 235     -11.963 -15.311 -16.113  1.00 78.12           O
ATOM   3514  HA  THR A 235     -10.782 -15.560 -13.933  1.00 78.12           H
ATOM   3515  CB  THR A 235     -12.443 -14.778 -12.804  1.00 78.12           C
ATOM   3516  HB  THR A 235     -13.215 -15.485 -13.109  1.00 78.12           H
ATOM   3517  OG1 THR A 235     -12.885 -13.442 -12.584  1.00 78.12           O
ATOM   3518  HG1 THR A 235     -13.619 -13.214 -13.224  1.00 78.12           H
ATOM   3519  CG2 THR A 235     -11.864 -15.206 -11.454  1.00 78.12           C
ATOM   3520 1HG2 THR A 235     -11.140 -14.464 -11.117  1.00 78.12           H
ATOM   3521 2HG2 THR A 235     -11.370 -16.172 -11.561  1.00 78.12           H
ATOM   3522 3HG2 THR A 235     -12.668 -15.287 -10.723  1.00 78.12           H
ATOM   3523  HN  THR A 235     -10.735 -13.081 -12.661  1.00 78.12           H
ATOM   3524  N   ILE A 236     -12.391 -13.176 -15.503  1.00 74.48           N
ATOM   3525  CA  ILE A 236     -12.972 -12.809 -16.783  1.00 74.48           C
ATOM   3526  C   ILE A 236     -11.873 -12.780 -17.847  1.00 74.48           C
ATOM   3527  O   ILE A 236     -12.074 -13.253 -18.965  1.00 74.48           O
ATOM   3528  HA  ILE A 236     -13.690 -13.584 -17.050  1.00 74.48           H
ATOM   3529  CB  ILE A 236     -13.747 -11.496 -16.663  1.00 74.48           C
ATOM   3530  HB  ILE A 236     -13.068 -10.732 -16.285  1.00 74.48           H
ATOM   3531  CG1 ILE A 236     -14.889 -11.623 -15.653  1.00 74.48           C
ATOM   3532 1HG1 ILE A 236     -15.693 -12.222 -16.082  1.00 74.48           H
ATOM   3533 2HG1 ILE A 236     -14.538 -12.150 -14.766  1.00 74.48           H
ATOM   3534  CG2 ILE A 236     -14.242 -11.024 -18.032  1.00 74.48           C
ATOM   3535 1HG2 ILE A 236     -13.389 -10.867 -18.692  1.00 74.48           H
ATOM   3536 2HG2 ILE A 236     -14.900 -11.780 -18.461  1.00 74.48           H
ATOM   3537 3HG2 ILE A 236     -14.790 -10.088 -17.917  1.00 74.48           H
ATOM   3538  CD1 ILE A 236     -15.427 -10.247 -15.256  1.00 74.48           C
ATOM   3539 1HD1 ILE A 236     -14.626  -9.660 -14.806  1.00 74.48           H
ATOM   3540 2HD1 ILE A 236     -15.800  -9.733 -16.143  1.00 74.48           H
ATOM   3541 3HD1 ILE A 236     -16.238 -10.367 -14.538  1.00 74.48           H
ATOM   3542  HN  ILE A 236     -12.363 -12.441 -14.825  1.00 74.48           H
ATOM   3543  N   ILE A 237     -10.736 -12.219 -17.463  1.00 72.01           N
ATOM   3544  CA  ILE A 237      -9.619 -12.085 -18.383  1.00 72.01           C
ATOM   3545  C   ILE A 237      -9.188 -13.473 -18.860  1.00 72.01           C
ATOM   3546  O   ILE A 237      -9.045 -13.704 -20.059  1.00 72.01           O
ATOM   3547  HA  ILE A 237      -9.971 -11.518 -19.244  1.00 72.01           H
ATOM   3548  CB  ILE A 237      -8.490 -11.277 -17.740  1.00 72.01           C
ATOM   3549  HB  ILE A 237      -8.357 -11.630 -16.717  1.00 72.01           H
ATOM   3550  CG1 ILE A 237      -8.853  -9.793 -17.662  1.00 72.01           C
ATOM   3551 1HG1 ILE A 237      -8.806  -9.351 -18.657  1.00 72.01           H
ATOM   3552 2HG1 ILE A 237      -9.880  -9.684 -17.313  1.00 72.01           H
ATOM   3553  CG2 ILE A 237      -7.166 -11.506 -18.473  1.00 72.01           C
ATOM   3554 1HG2 ILE A 237      -6.906 -12.564 -18.432  1.00 72.01           H
ATOM   3555 2HG2 ILE A 237      -7.269 -11.197 -19.513  1.00 72.01           H
ATOM   3556 3HG2 ILE A 237      -6.381 -10.920 -17.995  1.00 72.01           H
ATOM   3557  CD1 ILE A 237      -7.906  -9.045 -16.721  1.00 72.01           C
ATOM   3558 1HD1 ILE A 237      -7.974  -9.475 -15.721  1.00 72.01           H
ATOM   3559 2HD1 ILE A 237      -6.884  -9.136 -17.087  1.00 72.01           H
ATOM   3560 3HD1 ILE A 237      -8.187  -7.993 -16.684  1.00 72.01           H
ATOM   3561  HN  ILE A 237     -10.572 -11.861 -16.544  1.00 72.01           H
ATOM   3562  N   ILE A 238      -8.992 -14.361 -17.896  1.00 73.51           N
ATOM   3563  CA  ILE A 238      -8.536 -15.707 -18.199  1.00 73.51           C
ATOM   3564  C   ILE A 238      -9.527 -16.373 -19.156  1.00 73.51           C
ATOM   3565  O   ILE A 238      -9.126 -16.978 -20.149  1.00 73.51           O
ATOM   3566  HA  ILE A 238      -7.574 -15.620 -18.705  1.00 73.51           H
ATOM   3567  CB  ILE A 238      -8.300 -16.496 -16.910  1.00 73.51           C
ATOM   3568  HB  ILE A 238      -9.170 -16.365 -16.266  1.00 73.51           H
ATOM   3569  CG1 ILE A 238      -7.089 -15.954 -16.149  1.00 73.51           C
ATOM   3570 1HG1 ILE A 238      -6.172 -16.249 -16.660  1.00 73.51           H
ATOM   3571 2HG1 ILE A 238      -7.115 -14.865 -16.145  1.00 73.51           H
ATOM   3572  CG2 ILE A 238      -8.173 -17.993 -17.199  1.00 73.51           C
ATOM   3573 1HG2 ILE A 238      -9.090 -18.352 -17.666  1.00 73.51           H
ATOM   3574 2HG2 ILE A 238      -7.332 -18.163 -17.872  1.00 73.51           H
ATOM   3575 3HG2 ILE A 238      -8.006 -18.530 -16.266  1.00 73.51           H
ATOM   3576  CD1 ILE A 238      -7.067 -16.475 -14.711  1.00 73.51           C
ATOM   3577 1HD1 ILE A 238      -7.974 -16.157 -14.196  1.00 73.51           H
ATOM   3578 2HD1 ILE A 238      -7.016 -17.563 -14.719  1.00 73.51           H
ATOM   3579 3HD1 ILE A 238      -6.195 -16.074 -14.192  1.00 73.51           H
ATOM   3580  HN  ILE A 238      -9.139 -14.173 -16.925  1.00 73.51           H
ATOM   3581  N   HIS A 239     -10.803 -16.239 -18.823  1.00 77.67           N
ATOM   3582  CA  HIS A 239     -11.851 -16.867 -19.609  1.00 77.67           C
ATOM   3583  C   HIS A 239     -11.775 -16.371 -21.054  1.00 77.67           C
ATOM   3584  O   HIS A 239     -11.871 -17.161 -21.992  1.00 77.67           O
ATOM   3585  HA  HIS A 239     -11.656 -17.939 -19.591  1.00 77.67           H
ATOM   3586  CB  HIS A 239     -13.222 -16.631 -18.972  1.00 77.67           C
ATOM   3587 1HB  HIS A 239     -13.196 -16.978 -17.939  1.00 77.67           H
ATOM   3588 2HB  HIS A 239     -13.419 -15.559 -18.944  1.00 77.67           H
ATOM   3589  CG  HIS A 239     -14.359 -17.318 -19.691  1.00 77.67           C
ATOM   3590  ND1 HIS A 239     -15.159 -16.673 -20.618  1.00 77.67           N
ATOM   3591  HD1 HIS A 239     -15.073 -15.718 -20.901  1.00 77.67           H
ATOM   3592  CD2 HIS A 239     -14.820 -18.599 -19.610  1.00 77.67           C
ATOM   3593  HD2 HIS A 239     -14.415 -19.383 -18.970  1.00 77.67           H
ATOM   3594  CE1 HIS A 239     -16.058 -17.536 -21.067  1.00 77.67           C
ATOM   3595  HE1 HIS A 239     -16.831 -17.329 -21.807  1.00 77.67           H
ATOM   3596  NE2 HIS A 239     -15.847 -18.729 -20.441  1.00 77.67           N
ATOM   3597  HN  HIS A 239     -11.123 -15.715 -18.034  1.00 77.67           H
ATOM   3598  N   THR A 240     -11.604 -15.064 -21.190  1.00 72.98           N
ATOM   3599  CA  THR A 240     -11.602 -14.441 -22.503  1.00 72.98           C
ATOM   3600  C   THR A 240     -10.346 -14.840 -23.280  1.00 72.98           C
ATOM   3601  O   THR A 240     -10.396 -15.027 -24.494  1.00 72.98           O
ATOM   3602  HA  THR A 240     -12.458 -14.818 -23.063  1.00 72.98           H
ATOM   3603  CB  THR A 240     -11.742 -12.930 -22.310  1.00 72.98           C
ATOM   3604  HB  THR A 240     -10.818 -12.499 -21.925  1.00 72.98           H
ATOM   3605  OG1 THR A 240     -12.883 -12.792 -21.467  1.00 72.98           O
ATOM   3606  HG1 THR A 240     -12.594 -12.626 -20.524  1.00 72.98           H
ATOM   3607  CG2 THR A 240     -12.143 -12.210 -23.599  1.00 72.98           C
ATOM   3608 1HG2 THR A 240     -13.101 -12.594 -23.947  1.00 72.98           H
ATOM   3609 2HG2 THR A 240     -11.383 -12.382 -24.362  1.00 72.98           H
ATOM   3610 3HG2 THR A 240     -12.228 -11.140 -23.406  1.00 72.98           H
ATOM   3611  HN  THR A 240     -11.470 -14.435 -20.424  1.00 72.98           H
ATOM   3612  N   LEU A 241      -9.248 -14.960 -22.547  1.00 72.43           N
ATOM   3613  CA  LEU A 241      -7.972 -15.286 -23.159  1.00 72.43           C
ATOM   3614  C   LEU A 241      -8.022 -16.716 -23.702  1.00 72.43           C
ATOM   3615  O   LEU A 241      -7.488 -16.996 -24.774  1.00 72.43           O
ATOM   3616  HA  LEU A 241      -7.827 -14.604 -23.997  1.00 72.43           H
ATOM   3617  CB  LEU A 241      -6.827 -15.042 -22.174  1.00 72.43           C
ATOM   3618 1HB  LEU A 241      -7.104 -15.474 -21.212  1.00 72.43           H
ATOM   3619 2HB  LEU A 241      -5.949 -15.585 -22.526  1.00 72.43           H
ATOM   3620  CG  LEU A 241      -6.434 -13.581 -21.951  1.00 72.43           C
ATOM   3621  HG  LEU A 241      -7.324 -13.029 -21.650  1.00 72.43           H
ATOM   3622  CD1 LEU A 241      -5.417 -13.454 -20.814  1.00 72.43           C
ATOM   3623 1HD1 LEU A 241      -5.852 -13.843 -19.893  1.00 72.43           H
ATOM   3624 2HD1 LEU A 241      -4.522 -14.023 -21.062  1.00 72.43           H
ATOM   3625 3HD1 LEU A 241      -5.155 -12.405 -20.677  1.00 72.43           H
ATOM   3626  CD2 LEU A 241      -5.926 -12.946 -23.247  1.00 72.43           C
ATOM   3627 1HD2 LEU A 241      -5.053 -13.493 -23.602  1.00 72.43           H
ATOM   3628 2HD2 LEU A 241      -6.711 -12.986 -24.003  1.00 72.43           H
ATOM   3629 3HD2 LEU A 241      -5.653 -11.907 -23.061  1.00 72.43           H
ATOM   3630  HN  LEU A 241      -9.222 -14.838 -21.555  1.00 72.43           H
ATOM   3631  N   ILE A 242      -8.669 -17.583 -22.937  1.00 74.60           N
ATOM   3632  CA  ILE A 242      -8.798 -18.976 -23.329  1.00 74.60           C
ATOM   3633  C   ILE A 242      -9.613 -19.064 -24.621  1.00 74.60           C
ATOM   3634  O   ILE A 242      -9.271 -19.826 -25.524  1.00 74.60           O
ATOM   3635  HA  ILE A 242      -7.795 -19.354 -23.527  1.00 74.60           H
ATOM   3636  CB  ILE A 242      -9.375 -19.805 -22.180  1.00 74.60           C
ATOM   3637  HB  ILE A 242     -10.236 -19.273 -21.774  1.00 74.60           H
ATOM   3638  CG1 ILE A 242      -8.359 -19.953 -21.045  1.00 74.60           C
ATOM   3639 1HG1 ILE A 242      -7.552 -20.614 -21.360  1.00 74.60           H
ATOM   3640 2HG1 ILE A 242      -7.910 -18.984 -20.826  1.00 74.60           H
ATOM   3641  CG2 ILE A 242      -9.877 -21.161 -22.680  1.00 74.60           C
ATOM   3642 1HG2 ILE A 242     -10.657 -21.007 -23.426  1.00 74.60           H
ATOM   3643 2HG2 ILE A 242      -9.050 -21.712 -23.127  1.00 74.60           H
ATOM   3644 3HG2 ILE A 242     -10.283 -21.729 -21.843  1.00 74.60           H
ATOM   3645  CD1 ILE A 242      -9.022 -20.512 -19.785  1.00 74.60           C
ATOM   3646 1HD1 ILE A 242      -9.812 -19.835 -19.460  1.00 74.60           H
ATOM   3647 2HD1 ILE A 242      -9.448 -21.491 -20.002  1.00 74.60           H
ATOM   3648 3HD1 ILE A 242      -8.277 -20.606 -18.995  1.00 74.60           H
ATOM   3649  HN  ILE A 242      -9.099 -17.348 -22.065  1.00 74.60           H
ATOM   3650  N   GLN A 243     -10.675 -18.274 -24.667  1.00 70.48           N
ATOM   3651  CA  GLN A 243     -11.580 -18.303 -25.804  1.00 70.48           C
ATOM   3652  C   GLN A 243     -10.839 -17.908 -27.083  1.00 70.48           C
ATOM   3653  O   GLN A 243     -11.270 -18.245 -28.184  1.00 70.48           O
ATOM   3654  HA  GLN A 243     -11.920 -19.336 -25.878  1.00 70.48           H
ATOM   3655  CB  GLN A 243     -12.788 -17.394 -25.567  1.00 70.48           C
ATOM   3656 1HB  GLN A 243     -12.453 -16.431 -25.181  1.00 70.48           H
ATOM   3657 2HB  GLN A 243     -13.293 -17.199 -26.513  1.00 70.48           H
ATOM   3658  CG  GLN A 243     -13.769 -18.032 -24.581  1.00 70.48           C
ATOM   3659 1HG  GLN A 243     -13.952 -19.068 -24.864  1.00 70.48           H
ATOM   3660 2HG  GLN A 243     -13.329 -18.047 -23.583  1.00 70.48           H
ATOM   3661  CD  GLN A 243     -15.092 -17.264 -24.549  1.00 70.48           C
ATOM   3662  OE1 GLN A 243     -15.188 -16.124 -24.974  1.00 70.48           O
ATOM   3663  NE2 GLN A 243     -16.103 -17.949 -24.024  1.00 70.48           N
ATOM   3664 1HE2 GLN A 243     -15.957 -18.882 -23.694  1.00 70.48           H
ATOM   3665 2HE2 GLN A 243     -17.009 -17.532 -23.959  1.00 70.48           H
ATOM   3666  HN  GLN A 243     -10.921 -17.624 -23.948  1.00 70.48           H
ATOM   3667  N   ALA A 244      -9.736 -17.198 -26.894  1.00 63.54           N
ATOM   3668  CA  ALA A 244      -9.124 -16.461 -27.987  1.00 63.54           C
ATOM   3669  C   ALA A 244      -8.053 -17.332 -28.646  1.00 63.54           C
ATOM   3670  O   ALA A 244      -6.962 -17.497 -28.103  1.00 63.54           O
ATOM   3671  HA  ALA A 244      -9.903 -16.243 -28.718  1.00 63.54           H
ATOM   3672  CB  ALA A 244      -8.560 -15.140 -27.460  1.00 63.54           C
ATOM   3673 1HB  ALA A 244      -9.366 -14.547 -27.028  1.00 63.54           H
ATOM   3674 2HB  ALA A 244      -7.810 -15.345 -26.695  1.00 63.54           H
ATOM   3675 3HB  ALA A 244      -8.101 -14.588 -28.280  1.00 63.54           H
ATOM   3676  HN  ALA A 244      -9.264 -17.121 -26.016  1.00 63.54           H
ATOM   3677  N   LYS A 245      -8.401 -17.866 -29.808  1.00 56.09           N
ATOM   3678  CA  LYS A 245      -7.649 -18.969 -30.380  1.00 56.09           C
ATOM   3679  C   LYS A 245      -6.190 -18.544 -30.565  1.00 56.09           C
ATOM   3680  O   LYS A 245      -5.351 -19.350 -30.964  1.00 56.09           O
ATOM   3681  HA  LYS A 245      -7.680 -19.791 -29.666  1.00 56.09           H
ATOM   3682  CB  LYS A 245      -8.314 -19.461 -31.667  1.00 56.09           C
ATOM   3683 1HB  LYS A 245      -8.461 -18.623 -32.348  1.00 56.09           H
ATOM   3684 2HB  LYS A 245      -7.658 -20.170 -32.172  1.00 56.09           H
ATOM   3685  CG  LYS A 245      -9.660 -20.125 -31.369  1.00 56.09           C
ATOM   3686 1HG  LYS A 245      -9.520 -20.929 -30.647  1.00 56.09           H
ATOM   3687 2HG  LYS A 245     -10.334 -19.401 -30.913  1.00 56.09           H
ATOM   3688  CD  LYS A 245     -10.290 -20.683 -32.646  1.00 56.09           C
ATOM   3689 1HD  LYS A 245     -10.550 -19.864 -33.316  1.00 56.09           H
ATOM   3690 2HD  LYS A 245      -9.566 -21.306 -33.171  1.00 56.09           H
ATOM   3691  CE  LYS A 245     -11.541 -21.504 -32.327  1.00 56.09           C
ATOM   3692 1HE  LYS A 245     -11.298 -22.280 -31.601  1.00 56.09           H
ATOM   3693 2HE  LYS A 245     -12.296 -20.865 -31.870  1.00 56.09           H
ATOM   3694  NZ  LYS A 245     -12.085 -22.121 -33.558  1.00 56.09           N
ATOM   3695 1HZ  LYS A 245     -12.902 -22.674 -33.326  1.00 56.09           H
ATOM   3696 2HZ  LYS A 245     -12.344 -21.393 -34.214  1.00 56.09           H
ATOM   3697 3HZ  LYS A 245     -11.380 -22.718 -33.976  1.00 56.09           H
ATOM   3698  HN  LYS A 245      -9.180 -17.557 -30.353  1.00 56.09           H
ATOM   3699  N   LYS A 246      -5.934 -17.279 -30.267  1.00 55.78           N
ATOM   3700  CA  LYS A 246      -4.694 -16.648 -30.687  1.00 55.78           C
ATOM   3701  C   LYS A 246      -3.587 -16.992 -29.689  1.00 55.78           C
ATOM   3702  O   LYS A 246      -3.690 -16.668 -28.506  1.00 55.78           O
ATOM   3703  HA  LYS A 246      -4.427 -17.066 -31.657  1.00 55.78           H
ATOM   3704  CB  LYS A 246      -4.899 -15.144 -30.884  1.00 55.78           C
ATOM   3705 1HB  LYS A 246      -5.496 -14.744 -30.065  1.00 55.78           H
ATOM   3706 2HB  LYS A 246      -3.935 -14.635 -30.853  1.00 55.78           H
ATOM   3707  CG  LYS A 246      -5.592 -14.855 -32.217  1.00 55.78           C
ATOM   3708 1HG  LYS A 246      -5.262 -15.574 -32.966  1.00 55.78           H
ATOM   3709 2HG  LYS A 246      -6.669 -14.982 -32.106  1.00 55.78           H
ATOM   3710  CD  LYS A 246      -5.287 -13.434 -32.697  1.00 55.78           C
ATOM   3711 1HD  LYS A 246      -5.756 -12.713 -32.028  1.00 55.78           H
ATOM   3712 2HD  LYS A 246      -4.213 -13.256 -32.656  1.00 55.78           H
ATOM   3713  CE  LYS A 246      -5.793 -13.218 -34.124  1.00 55.78           C
ATOM   3714 1HE  LYS A 246      -5.685 -14.138 -34.698  1.00 55.78           H
ATOM   3715 2HE  LYS A 246      -6.855 -12.975 -34.108  1.00 55.78           H
ATOM   3716  NZ  LYS A 246      -5.039 -12.126 -34.781  1.00 55.78           N
ATOM   3717 1HZ  LYS A 246      -5.407 -11.975 -35.714  1.00 55.78           H
ATOM   3718 2HZ  LYS A 246      -5.135 -11.275 -34.238  1.00 55.78           H
ATOM   3719 3HZ  LYS A 246      -4.059 -12.380 -34.841  1.00 55.78           H
ATOM   3720  HN  LYS A 246      -6.553 -16.689 -29.749  1.00 55.78           H
ATOM   3721  N   SER A 247      -2.554 -17.645 -30.201  1.00 53.50           N
ATOM   3722  CA  SER A 247      -1.488 -18.144 -29.350  1.00 53.50           C
ATOM   3723  C   SER A 247      -0.953 -17.016 -28.465  1.00 53.50           C
ATOM   3724  O   SER A 247      -0.723 -17.213 -27.273  1.00 53.50           O
ATOM   3725  HA  SER A 247      -1.945 -18.924 -28.741  1.00 53.50           H
ATOM   3726  CB  SER A 247      -0.355 -18.747 -30.183  1.00 53.50           C
ATOM   3727 1HB  SER A 247      -0.662 -19.723 -30.560  1.00 53.50           H
ATOM   3728 2HB  SER A 247      -0.167 -18.115 -31.051  1.00 53.50           H
ATOM   3729  OG  SER A 247       0.846 -18.887 -29.429  1.00 53.50           O
ATOM   3730  HG  SER A 247       0.713 -19.553 -28.695  1.00 53.50           H
ATOM   3731  HN  SER A 247      -2.440 -17.833 -31.176  1.00 53.50           H
ATOM   3732  N   SER A 248      -0.770 -15.858 -29.083  1.00 54.54           N
ATOM   3733  CA  SER A 248      -0.057 -14.769 -28.437  1.00 54.54           C
ATOM   3734  C   SER A 248      -0.696 -14.458 -27.082  1.00 54.54           C
ATOM   3735  O   SER A 248      -0.099 -13.773 -26.253  1.00 54.54           O
ATOM   3736  HA  SER A 248       0.963 -15.130 -28.305  1.00 54.54           H
ATOM   3737  CB  SER A 248      -0.046 -13.519 -29.318  1.00 54.54           C
ATOM   3738 1HB  SER A 248       0.647 -12.788 -28.901  1.00 54.54           H
ATOM   3739 2HB  SER A 248       0.324 -13.778 -30.310  1.00 54.54           H
ATOM   3740  OG  SER A 248      -1.340 -12.934 -29.433  1.00 54.54           O
ATOM   3741  HG  SER A 248      -1.290 -12.094 -29.973  1.00 54.54           H
ATOM   3742  HN  SER A 248      -1.098 -15.659 -30.006  1.00 54.54           H
ATOM   3743  N   LYS A 249      -1.902 -14.975 -26.898  1.00 59.04           N
ATOM   3744  CA  LYS A 249      -2.653 -14.711 -25.683  1.00 59.04           C
ATOM   3745  C   LYS A 249      -2.041 -15.503 -24.527  1.00 59.04           C
ATOM   3746  O   LYS A 249      -2.213 -15.143 -23.363  1.00 59.04           O
ATOM   3747  HA  LYS A 249      -2.555 -13.647 -25.464  1.00 59.04           H
ATOM   3748  CB  LYS A 249      -4.141 -14.992 -25.902  1.00 59.04           C
ATOM   3749 1HB  LYS A 249      -4.265 -15.962 -26.383  1.00 59.04           H
ATOM   3750 2HB  LYS A 249      -4.650 -15.047 -24.939  1.00 59.04           H
ATOM   3751  CG  LYS A 249      -4.785 -13.904 -26.763  1.00 59.04           C
ATOM   3752 1HG  LYS A 249      -4.792 -12.960 -26.218  1.00 59.04           H
ATOM   3753 2HG  LYS A 249      -4.189 -13.747 -27.662  1.00 59.04           H
ATOM   3754  CD  LYS A 249      -6.214 -14.286 -27.153  1.00 59.04           C
ATOM   3755 1HD  LYS A 249      -6.200 -15.190 -27.761  1.00 59.04           H
ATOM   3756 2HD  LYS A 249      -6.790 -14.515 -26.256  1.00 59.04           H
ATOM   3757  CE  LYS A 249      -6.893 -13.154 -27.927  1.00 59.04           C
ATOM   3758 1HE  LYS A 249      -7.003 -12.281 -27.284  1.00 59.04           H
ATOM   3759 2HE  LYS A 249      -6.267 -12.854 -28.767  1.00 59.04           H
ATOM   3760  NZ  LYS A 249      -8.221 -13.586 -28.418  1.00 59.04           N
ATOM   3761 1HZ  LYS A 249      -8.482 -13.025 -29.221  1.00 59.04           H
ATOM   3762 2HZ  LYS A 249      -8.181 -14.563 -28.686  1.00 59.04           H
ATOM   3763 3HZ  LYS A 249      -8.909 -13.465 -27.683  1.00 59.04           H
ATOM   3764  HN  LYS A 249      -2.364 -15.565 -27.561  1.00 59.04           H
ATOM   3765  N   HIS A 250      -1.338 -16.567 -24.887  1.00 63.28           N
ATOM   3766  CA  HIS A 250      -0.670 -17.393 -23.896  1.00 63.28           C
ATOM   3767  C   HIS A 250       0.340 -16.547 -23.119  1.00 63.28           C
ATOM   3768  O   HIS A 250       0.469 -16.689 -21.904  1.00 63.28           O
ATOM   3769  HA  HIS A 250      -1.442 -17.744 -23.211  1.00 63.28           H
ATOM   3770  CB  HIS A 250      -0.035 -18.621 -24.552  1.00 63.28           C
ATOM   3771 1HB  HIS A 250       0.530 -18.302 -25.427  1.00 63.28           H
ATOM   3772 2HB  HIS A 250       0.678 -19.064 -23.856  1.00 63.28           H
ATOM   3773  CG  HIS A 250      -1.030 -19.677 -24.971  1.00 63.28           C
ATOM   3774  ND1 HIS A 250      -1.739 -20.442 -24.061  1.00 63.28           N
ATOM   3775  HD1 HIS A 250      -1.671 -20.379 -23.065  1.00 63.28           H
ATOM   3776  CD2 HIS A 250      -1.427 -20.087 -26.210  1.00 63.28           C
ATOM   3777  HD2 HIS A 250      -1.064 -19.690 -27.158  1.00 63.28           H
ATOM   3778  CE1 HIS A 250      -2.524 -21.271 -24.733  1.00 63.28           C
ATOM   3779  HE1 HIS A 250      -3.206 -22.002 -24.299  1.00 63.28           H
ATOM   3780  NE2 HIS A 250      -2.328 -21.050 -26.065  1.00 63.28           N
ATOM   3781  HN  HIS A 250      -1.221 -16.865 -25.835  1.00 63.28           H
ATOM   3782  N   LYS A 251       1.031 -15.686 -23.851  1.00 64.22           N
ATOM   3783  CA  LYS A 251       2.030 -14.822 -23.247  1.00 64.22           C
ATOM   3784  C   LYS A 251       1.340 -13.831 -22.308  1.00 64.22           C
ATOM   3785  O   LYS A 251       1.765 -13.650 -21.168  1.00 64.22           O
ATOM   3786  HA  LYS A 251       2.693 -15.453 -22.655  1.00 64.22           H
ATOM   3787  CB  LYS A 251       2.884 -14.154 -24.326  1.00 64.22           C
ATOM   3788 1HB  LYS A 251       3.149 -14.884 -25.090  1.00 64.22           H
ATOM   3789 2HB  LYS A 251       2.307 -13.372 -24.819  1.00 64.22           H
ATOM   3790  CG  LYS A 251       4.156 -13.553 -23.724  1.00 64.22           C
ATOM   3791 1HG  LYS A 251       3.892 -12.767 -23.016  1.00 64.22           H
ATOM   3792 2HG  LYS A 251       4.695 -14.318 -23.165  1.00 64.22           H
ATOM   3793  CD  LYS A 251       5.062 -12.979 -24.816  1.00 64.22           C
ATOM   3794 1HD  LYS A 251       5.288 -13.754 -25.549  1.00 64.22           H
ATOM   3795 2HD  LYS A 251       4.539 -12.183 -25.346  1.00 64.22           H
ATOM   3796  CE  LYS A 251       6.362 -12.436 -24.221  1.00 64.22           C
ATOM   3797 1HE  LYS A 251       6.137 -11.672 -23.478  1.00 64.22           H
ATOM   3798 2HE  LYS A 251       6.895 -13.235 -23.706  1.00 64.22           H
ATOM   3799  NZ  LYS A 251       7.220 -11.866 -25.284  1.00 64.22           N
ATOM   3800 1HZ  LYS A 251       8.093 -11.547 -24.879  1.00 64.22           H
ATOM   3801 2HZ  LYS A 251       7.411 -12.576 -25.982  1.00 64.22           H
ATOM   3802 3HZ  LYS A 251       6.744 -11.084 -25.719  1.00 64.22           H
ATOM   3803  HN  LYS A 251       0.918 -15.575 -24.839  1.00 64.22           H
ATOM   3804  N   ALA A 252       0.285 -13.215 -22.821  1.00 64.31           N
ATOM   3805  CA  ALA A 252      -0.452 -12.226 -22.053  1.00 64.31           C
ATOM   3806  C   ALA A 252      -1.005 -12.880 -20.785  1.00 64.31           C
ATOM   3807  O   ALA A 252      -1.036 -12.258 -19.724  1.00 64.31           O
ATOM   3808  HA  ALA A 252       0.247 -11.438 -21.770  1.00 64.31           H
ATOM   3809  CB  ALA A 252      -1.553 -11.618 -22.924  1.00 64.31           C
ATOM   3810 1HB  ALA A 252      -1.105 -11.141 -23.796  1.00 64.31           H
ATOM   3811 2HB  ALA A 252      -2.233 -12.405 -23.251  1.00 64.31           H
ATOM   3812 3HB  ALA A 252      -2.105 -10.876 -22.347  1.00 64.31           H
ATOM   3813  HN  ALA A 252      -0.066 -13.381 -23.743  1.00 64.31           H
ATOM   3814  N   LEU A 253      -1.429 -14.126 -20.938  1.00 70.56           N
ATOM   3815  CA  LEU A 253      -1.989 -14.868 -19.821  1.00 70.56           C
ATOM   3816  C   LEU A 253      -0.917 -15.044 -18.743  1.00 70.56           C
ATOM   3817  O   LEU A 253      -1.147 -14.730 -17.576  1.00 70.56           O
ATOM   3818  HA  LEU A 253      -2.801 -14.271 -19.406  1.00 70.56           H
ATOM   3819  CB  LEU A 253      -2.597 -16.186 -20.304  1.00 70.56           C
ATOM   3820 1HB  LEU A 253      -3.258 -15.971 -21.144  1.00 70.56           H
ATOM   3821 2HB  LEU A 253      -1.794 -16.816 -20.684  1.00 70.56           H
ATOM   3822  CG  LEU A 253      -3.384 -16.983 -19.262  1.00 70.56           C
ATOM   3823  HG  LEU A 253      -2.782 -17.048 -18.356  1.00 70.56           H
ATOM   3824  CD1 LEU A 253      -4.684 -16.267 -18.890  1.00 70.56           C
ATOM   3825 1HD1 LEU A 253      -4.453 -15.285 -18.477  1.00 70.56           H
ATOM   3826 2HD1 LEU A 253      -5.302 -16.150 -19.781  1.00 70.56           H
ATOM   3827 3HD1 LEU A 253      -5.224 -16.855 -18.148  1.00 70.56           H
ATOM   3828  CD2 LEU A 253      -3.635 -18.414 -19.742  1.00 70.56           C
ATOM   3829 1HD2 LEU A 253      -4.207 -18.391 -20.669  1.00 70.56           H
ATOM   3830 2HD2 LEU A 253      -2.681 -18.912 -19.915  1.00 70.56           H
ATOM   3831 3HD2 LEU A 253      -4.196 -18.959 -18.982  1.00 70.56           H
ATOM   3832  HN  LEU A 253      -1.395 -14.626 -21.803  1.00 70.56           H
ATOM   3833  N   LYS A 254       0.232 -15.546 -19.173  1.00 72.25           N
ATOM   3834  CA  LYS A 254       1.324 -15.809 -18.252  1.00 72.25           C
ATOM   3835  C   LYS A 254       1.678 -14.520 -17.506  1.00 72.25           C
ATOM   3836  O   LYS A 254       1.793 -14.519 -16.281  1.00 72.25           O
ATOM   3837  HA  LYS A 254       0.971 -16.541 -17.526  1.00 72.25           H
ATOM   3838  CB  LYS A 254       2.508 -16.437 -18.990  1.00 72.25           C
ATOM   3839 1HB  LYS A 254       2.175 -17.321 -19.533  1.00 72.25           H
ATOM   3840 2HB  LYS A 254       2.894 -15.735 -19.730  1.00 72.25           H
ATOM   3841  CG  LYS A 254       3.622 -16.821 -18.014  1.00 72.25           C
ATOM   3842 1HG  LYS A 254       3.982 -15.930 -17.500  1.00 72.25           H
ATOM   3843 2HG  LYS A 254       3.226 -17.491 -17.251  1.00 72.25           H
ATOM   3844  CD  LYS A 254       4.782 -17.500 -18.745  1.00 72.25           C
ATOM   3845 1HD  LYS A 254       4.414 -18.368 -19.291  1.00 72.25           H
ATOM   3846 2HD  LYS A 254       5.202 -16.815 -19.481  1.00 72.25           H
ATOM   3847  CE  LYS A 254       5.871 -17.932 -17.762  1.00 72.25           C
ATOM   3848 1HE  LYS A 254       6.292 -17.057 -17.268  1.00 72.25           H
ATOM   3849 2HE  LYS A 254       5.438 -18.560 -16.983  1.00 72.25           H
ATOM   3850  NZ  LYS A 254       6.941 -18.673 -18.467  1.00 72.25           N
ATOM   3851 1HZ  LYS A 254       7.660 -18.941 -17.804  1.00 72.25           H
ATOM   3852 2HZ  LYS A 254       6.550 -19.504 -18.896  1.00 72.25           H
ATOM   3853 3HZ  LYS A 254       7.346 -18.081 -19.184  1.00 72.25           H
ATOM   3854  HN  LYS A 254       0.421 -15.771 -20.128  1.00 72.25           H
ATOM   3855  N   VAL A 255       1.841 -13.454 -18.276  1.00 70.89           N
ATOM   3856  CA  VAL A 255       2.138 -12.154 -17.700  1.00 70.89           C
ATOM   3857  C   VAL A 255       1.135 -11.853 -16.585  1.00 70.89           C
ATOM   3858  O   VAL A 255       1.524 -11.473 -15.482  1.00 70.89           O
ATOM   3859  HA  VAL A 255       3.138 -12.205 -17.269  1.00 70.89           H
ATOM   3860  CB  VAL A 255       2.150 -11.087 -18.797  1.00 70.89           C
ATOM   3861  HB  VAL A 255       1.427 -11.380 -19.558  1.00 70.89           H
ATOM   3862  CG1 VAL A 255       1.723  -9.726 -18.242  1.00 70.89           C
ATOM   3863 1HG1 VAL A 255       0.714  -9.799 -17.837  1.00 70.89           H
ATOM   3864 2HG1 VAL A 255       2.411  -9.423 -17.453  1.00 70.89           H
ATOM   3865 3HG1 VAL A 255       1.741  -8.986 -19.043  1.00 70.89           H
ATOM   3866  CG2 VAL A 255       3.525 -11.001 -19.463  1.00 70.89           C
ATOM   3867 1HG2 VAL A 255       4.275 -10.742 -18.716  1.00 70.89           H
ATOM   3868 2HG2 VAL A 255       3.773 -11.963 -19.910  1.00 70.89           H
ATOM   3869 3HG2 VAL A 255       3.505 -10.235 -20.239  1.00 70.89           H
ATOM   3870  HN  VAL A 255       1.774 -13.470 -19.274  1.00 70.89           H
ATOM   3871  N   THR A 256      -0.136 -12.036 -16.911  1.00 70.35           N
ATOM   3872  CA  THR A 256      -1.205 -11.586 -16.036  1.00 70.35           C
ATOM   3873  C   THR A 256      -1.215 -12.403 -14.742  1.00 70.35           C
ATOM   3874  O   THR A 256      -1.382 -11.850 -13.656  1.00 70.35           O
ATOM   3875  HA  THR A 256      -1.010 -10.550 -15.759  1.00 70.35           H
ATOM   3876  CB  THR A 256      -2.520 -11.667 -16.815  1.00 70.35           C
ATOM   3877  HB  THR A 256      -2.747 -12.697 -17.088  1.00 70.35           H
ATOM   3878  OG1 THR A 256      -2.333 -10.768 -17.905  1.00 70.35           O
ATOM   3879  HG1 THR A 256      -2.365 -11.269 -18.770  1.00 70.35           H
ATOM   3880  CG2 THR A 256      -3.697 -11.072 -16.040  1.00 70.35           C
ATOM   3881 1HG2 THR A 256      -3.498 -10.022 -15.825  1.00 70.35           H
ATOM   3882 2HG2 THR A 256      -3.828 -11.616 -15.104  1.00 70.35           H
ATOM   3883 3HG2 THR A 256      -4.605 -11.155 -16.638  1.00 70.35           H
ATOM   3884  HN  THR A 256      -0.439 -12.481 -17.754  1.00 70.35           H
ATOM   3885  N   ILE A 257      -1.032 -13.706 -14.901  1.00 73.54           N
ATOM   3886  CA  ILE A 257      -1.003 -14.602 -13.758  1.00 73.54           C
ATOM   3887  C   ILE A 257       0.132 -14.190 -12.820  1.00 73.54           C
ATOM   3888  O   ILE A 257      -0.059 -14.107 -11.607  1.00 73.54           O
ATOM   3889  HA  ILE A 257      -1.949 -14.486 -13.228  1.00 73.54           H
ATOM   3890  CB  ILE A 257      -0.920 -16.058 -14.221  1.00 73.54           C
ATOM   3891  HB  ILE A 257      -0.120 -16.137 -14.957  1.00 73.54           H
ATOM   3892  CG1 ILE A 257      -2.215 -16.488 -14.913  1.00 73.54           C
ATOM   3893 1HG1 ILE A 257      -3.020 -16.549 -14.181  1.00 73.54           H
ATOM   3894 2HG1 ILE A 257      -2.507 -15.737 -15.646  1.00 73.54           H
ATOM   3895  CG2 ILE A 257      -0.557 -16.984 -13.058  1.00 73.54           C
ATOM   3896 1HG2 ILE A 257       0.410 -16.691 -12.650  1.00 73.54           H
ATOM   3897 2HG2 ILE A 257      -1.318 -16.907 -12.281  1.00 73.54           H
ATOM   3898 3HG2 ILE A 257      -0.504 -18.012 -13.415  1.00 73.54           H
ATOM   3899  CD1 ILE A 257      -2.044 -17.843 -15.603  1.00 73.54           C
ATOM   3900 1HD1 ILE A 257      -1.255 -17.772 -16.352  1.00 73.54           H
ATOM   3901 2HD1 ILE A 257      -1.776 -18.597 -14.863  1.00 73.54           H
ATOM   3902 3HD1 ILE A 257      -2.979 -18.125 -16.087  1.00 73.54           H
ATOM   3903  HN  ILE A 257      -0.905 -14.148 -15.789  1.00 73.54           H
ATOM   3904  N   THR A 258       1.289 -13.941 -13.416  1.00 76.22           N
ATOM   3905  CA  THR A 258       2.480 -13.636 -12.641  1.00 76.22           C
ATOM   3906  C   THR A 258       2.235 -12.422 -11.743  1.00 76.22           C
ATOM   3907  O   THR A 258       2.575 -12.441 -10.561  1.00 76.22           O
ATOM   3908  HA  THR A 258       2.690 -14.481 -11.986  1.00 76.22           H
ATOM   3909  CB  THR A 258       3.643 -13.444 -13.617  1.00 76.22           C
ATOM   3910  HB  THR A 258       3.470 -12.584 -14.264  1.00 76.22           H
ATOM   3911  OG1 THR A 258       3.749 -14.701 -14.281  1.00 76.22           O
ATOM   3912  HG1 THR A 258       3.149 -14.717 -15.081  1.00 76.22           H
ATOM   3913  CG2 THR A 258       4.986 -13.285 -12.903  1.00 76.22           C
ATOM   3914 1HG2 THR A 258       5.190 -14.176 -12.309  1.00 76.22           H
ATOM   3915 2HG2 THR A 258       4.949 -12.413 -12.250  1.00 76.22           H
ATOM   3916 3HG2 THR A 258       5.777 -13.152 -13.642  1.00 76.22           H
ATOM   3917  HN  THR A 258       1.420 -13.947 -14.407  1.00 76.22           H
ATOM   3918  N   VAL A 259       1.645 -11.395 -12.338  1.00 72.60           N
ATOM   3919  CA  VAL A 259       1.414 -10.150 -11.625  1.00 72.60           C
ATOM   3920  C   VAL A 259       0.494 -10.413 -10.432  1.00 72.60           C
ATOM   3921  O   VAL A 259       0.760  -9.948  -9.324  1.00 72.60           O
ATOM   3922  HA  VAL A 259       2.377  -9.799 -11.255  1.00 72.60           H
ATOM   3923  CB  VAL A 259       0.861  -9.094 -12.584  1.00 72.60           C
ATOM   3924  HB  VAL A 259       0.003  -9.525 -13.100  1.00 72.60           H
ATOM   3925  CG1 VAL A 259       0.377  -7.859 -11.820  1.00 72.60           C
ATOM   3926 1HG1 VAL A 259      -0.412  -8.148 -11.126  1.00 72.60           H
ATOM   3927 2HG1 VAL A 259       1.209  -7.426 -11.266  1.00 72.60           H
ATOM   3928 3HG1 VAL A 259      -0.011  -7.125 -12.526  1.00 72.60           H
ATOM   3929  CG2 VAL A 259       1.901  -8.713 -13.639  1.00 72.60           C
ATOM   3930 1HG2 VAL A 259       2.786  -8.309 -13.148  1.00 72.60           H
ATOM   3931 2HG2 VAL A 259       2.176  -9.597 -14.214  1.00 72.60           H
ATOM   3932 3HG2 VAL A 259       1.482  -7.960 -14.308  1.00 72.60           H
ATOM   3933  HN  VAL A 259       1.329 -11.404 -13.286  1.00 72.60           H
ATOM   3934  N   LEU A 260      -0.568 -11.159 -10.697  1.00 73.47           N
ATOM   3935  CA  LEU A 260      -1.546 -11.464  -9.666  1.00 73.47           C
ATOM   3936  C   LEU A 260      -0.856 -12.207  -8.520  1.00 73.47           C
ATOM   3937  O   LEU A 260      -1.026 -11.852  -7.354  1.00 73.47           O
ATOM   3938  HA  LEU A 260      -1.924 -10.515  -9.284  1.00 73.47           H
ATOM   3939  CB  LEU A 260      -2.735 -12.219 -10.261  1.00 73.47           C
ATOM   3940 1HB  LEU A 260      -3.253 -11.555 -10.954  1.00 73.47           H
ATOM   3941 2HB  LEU A 260      -2.353 -13.055 -10.847  1.00 73.47           H
ATOM   3942  CG  LEU A 260      -3.756 -12.760  -9.259  1.00 73.47           C
ATOM   3943  HG  LEU A 260      -3.235 -13.414  -8.560  1.00 73.47           H
ATOM   3944  CD1 LEU A 260      -4.375 -11.626  -8.440  1.00 73.47           C
ATOM   3945 1HD1 LEU A 260      -3.591 -11.103  -7.893  1.00 73.47           H
ATOM   3946 2HD1 LEU A 260      -4.879 -10.928  -9.109  1.00 73.47           H
ATOM   3947 3HD1 LEU A 260      -5.097 -12.038  -7.735  1.00 73.47           H
ATOM   3948  CD2 LEU A 260      -4.820 -13.607  -9.961  1.00 73.47           C
ATOM   3949 1HD2 LEU A 260      -5.343 -12.995 -10.697  1.00 73.47           H
ATOM   3950 2HD2 LEU A 260      -4.342 -14.448 -10.462  1.00 73.47           H
ATOM   3951 3HD2 LEU A 260      -5.533 -13.979  -9.226  1.00 73.47           H
ATOM   3952  HN  LEU A 260      -0.766 -11.551 -11.596  1.00 73.47           H
ATOM   3953  N   THR A 261      -0.094 -13.225  -8.891  1.00 79.39           N
ATOM   3954  CA  THR A 261       0.515 -14.102  -7.906  1.00 79.39           C
ATOM   3955  C   THR A 261       1.455 -13.310  -6.995  1.00 79.39           C
ATOM   3956  O   THR A 261       1.469 -13.516  -5.782  1.00 79.39           O
ATOM   3957  HA  THR A 261      -0.274 -14.510  -7.274  1.00 79.39           H
ATOM   3958  CB  THR A 261       1.211 -15.242  -8.653  1.00 79.39           C
ATOM   3959  HB  THR A 261       2.032 -14.863  -9.262  1.00 79.39           H
ATOM   3960  OG1 THR A 261       0.158 -15.882  -9.369  1.00 79.39           O
ATOM   3961  HG1 THR A 261       0.037 -15.447 -10.261  1.00 79.39           H
ATOM   3962  CG2 THR A 261       1.733 -16.327  -7.710  1.00 79.39           C
ATOM   3963 1HG2 THR A 261       0.901 -16.753  -7.149  1.00 79.39           H
ATOM   3964 2HG2 THR A 261       2.453 -15.891  -7.017  1.00 79.39           H
ATOM   3965 3HG2 THR A 261       2.218 -17.111  -8.291  1.00 79.39           H
ATOM   3966  HN  THR A 261       0.109 -13.454  -9.843  1.00 79.39           H
ATOM   3967  N   VAL A 262       2.217 -12.420  -7.614  1.00 79.16           N
ATOM   3968  CA  VAL A 262       3.201 -11.640  -6.883  1.00 79.16           C
ATOM   3969  C   VAL A 262       2.488 -10.762  -5.854  1.00 79.16           C
ATOM   3970  O   VAL A 262       2.928 -10.658  -4.710  1.00 79.16           O
ATOM   3971  HA  VAL A 262       3.851 -12.340  -6.358  1.00 79.16           H
ATOM   3972  CB  VAL A 262       4.062 -10.837  -7.860  1.00 79.16           C
ATOM   3973  HB  VAL A 262       3.393 -10.293  -8.528  1.00 79.16           H
ATOM   3974  CG1 VAL A 262       4.921  -9.811  -7.118  1.00 79.16           C
ATOM   3975 1HG1 VAL A 262       4.276  -9.123  -6.574  1.00 79.16           H
ATOM   3976 2HG1 VAL A 262       5.577 -10.327  -6.417  1.00 79.16           H
ATOM   3977 3HG1 VAL A 262       5.523  -9.254  -7.836  1.00 79.16           H
ATOM   3978  CG2 VAL A 262       4.929 -11.763  -8.716  1.00 79.16           C
ATOM   3979 1HG2 VAL A 262       5.586 -12.346  -8.070  1.00 79.16           H
ATOM   3980 2HG2 VAL A 262       4.289 -12.436  -9.286  1.00 79.16           H
ATOM   3981 3HG2 VAL A 262       5.531 -11.166  -9.402  1.00 79.16           H
ATOM   3982  HN  VAL A 262       2.169 -12.229  -8.594  1.00 79.16           H
ATOM   3983  N   PHE A 263       1.398 -10.152  -6.297  1.00 74.29           N
ATOM   3984  CA  PHE A 263       0.632  -9.269  -5.434  1.00 74.29           C
ATOM   3985  C   PHE A 263       0.074 -10.028  -4.228  1.00 74.29           C
ATOM   3986  O   PHE A 263       0.245  -9.600  -3.088  1.00 74.29           O
ATOM   3987  HA  PHE A 263       1.309  -8.487  -5.088  1.00 74.29           H
ATOM   3988  CB  PHE A 263      -0.534  -8.731  -6.267  1.00 74.29           C
ATOM   3989 1HB  PHE A 263      -0.135  -8.214  -7.140  1.00 74.29           H
ATOM   3990 2HB  PHE A 263      -1.122  -9.572  -6.635  1.00 74.29           H
ATOM   3991  CG  PHE A 263      -1.455  -7.777  -5.504  1.00 74.29           C
ATOM   3992  CD1 PHE A 263      -2.555  -8.259  -4.866  1.00 74.29           C
ATOM   3993  HD1 PHE A 263      -2.780  -9.325  -4.898  1.00 74.29           H
ATOM   3994  CD2 PHE A 263      -1.174  -6.447  -5.464  1.00 74.29           C
ATOM   3995  HD2 PHE A 263      -0.293  -6.061  -5.976  1.00 74.29           H
ATOM   3996  CE1 PHE A 263      -3.411  -7.374  -4.159  1.00 74.29           C
ATOM   3997  HE1 PHE A 263      -4.292  -7.761  -3.648  1.00 74.29           H
ATOM   3998  CE2 PHE A 263      -2.030  -5.562  -4.756  1.00 74.29           C
ATOM   3999  HE2 PHE A 263      -1.805  -4.496  -4.724  1.00 74.29           H
ATOM   4000  CZ  PHE A 263      -3.130  -6.044  -4.119  1.00 74.29           C
ATOM   4001  HZ  PHE A 263      -3.786  -5.364  -3.575  1.00 74.29           H
ATOM   4002  HN  PHE A 263       1.039 -10.253  -7.224  1.00 74.29           H
ATOM   4003  N   VAL A 264      -0.581 -11.141  -4.522  1.00 78.99           N
ATOM   4004  CA  VAL A 264      -1.249 -11.912  -3.487  1.00 78.99           C
ATOM   4005  C   VAL A 264      -0.218 -12.368  -2.452  1.00 78.99           C
ATOM   4006  O   VAL A 264      -0.442 -12.241  -1.249  1.00 78.99           O
ATOM   4007  HA  VAL A 264      -1.967 -11.253  -2.999  1.00 78.99           H
ATOM   4008  CB  VAL A 264      -2.021 -13.074  -4.115  1.00 78.99           C
ATOM   4009  HB  VAL A 264      -1.332 -13.628  -4.752  1.00 78.99           H
ATOM   4010  CG1 VAL A 264      -2.541 -14.031  -3.040  1.00 78.99           C
ATOM   4011 1HG1 VAL A 264      -1.700 -14.434  -2.475  1.00 78.99           H
ATOM   4012 2HG1 VAL A 264      -3.207 -13.492  -2.366  1.00 78.99           H
ATOM   4013 3HG1 VAL A 264      -3.085 -14.847  -3.514  1.00 78.99           H
ATOM   4014  CG2 VAL A 264      -3.164 -12.562  -4.993  1.00 78.99           C
ATOM   4015 1HG2 VAL A 264      -3.852 -11.972  -4.387  1.00 78.99           H
ATOM   4016 2HG2 VAL A 264      -2.759 -11.939  -5.791  1.00 78.99           H
ATOM   4017 3HG2 VAL A 264      -3.696 -13.408  -5.427  1.00 78.99           H
ATOM   4018  HN  VAL A 264      -0.660 -11.517  -5.445  1.00 78.99           H
ATOM   4019  N   LEU A 265       0.890 -12.890  -2.958  1.00 83.75           N
ATOM   4020  CA  LEU A 265       1.887 -13.507  -2.099  1.00 83.75           C
ATOM   4021  C   LEU A 265       2.509 -12.438  -1.198  1.00 83.75           C
ATOM   4022  O   LEU A 265       2.932 -12.733  -0.081  1.00 83.75           O
ATOM   4023  HA  LEU A 265       1.371 -14.232  -1.470  1.00 83.75           H
ATOM   4024  CB  LEU A 265       2.910 -14.278  -2.935  1.00 83.75           C
ATOM   4025 1HB  LEU A 265       3.268 -13.624  -3.730  1.00 83.75           H
ATOM   4026 2HB  LEU A 265       3.767 -14.508  -2.302  1.00 83.75           H
ATOM   4027  CG  LEU A 265       2.414 -15.580  -3.568  1.00 83.75           C
ATOM   4028  HG  LEU A 265       1.556 -15.349  -4.198  1.00 83.75           H
ATOM   4029  CD1 LEU A 265       3.486 -16.194  -4.471  1.00 83.75           C
ATOM   4030 1HD1 LEU A 265       3.737 -15.492  -5.266  1.00 83.75           H
ATOM   4031 2HD1 LEU A 265       4.378 -16.409  -3.882  1.00 83.75           H
ATOM   4032 3HD1 LEU A 265       3.108 -17.118  -4.907  1.00 83.75           H
ATOM   4033  CD2 LEU A 265       1.936 -16.563  -2.497  1.00 83.75           C
ATOM   4034 1HD2 LEU A 265       2.760 -16.794  -1.821  1.00 83.75           H
ATOM   4035 2HD2 LEU A 265       1.118 -16.115  -1.932  1.00 83.75           H
ATOM   4036 3HD2 LEU A 265       1.589 -17.480  -2.974  1.00 83.75           H
ATOM   4037  HN  LEU A 265       1.111 -12.896  -3.933  1.00 83.75           H
ATOM   4038  N   SER A 266       2.545 -11.220  -1.717  1.00 83.76           N
ATOM   4039  CA  SER A 266       3.205 -10.129  -1.021  1.00 83.76           C
ATOM   4040  C   SER A 266       2.258  -9.519   0.015  1.00 83.76           C
ATOM   4041  O   SER A 266       2.679  -9.168   1.116  1.00 83.76           O
ATOM   4042  HA  SER A 266       4.068 -10.580  -0.531  1.00 83.76           H
ATOM   4043  CB  SER A 266       3.680  -9.055  -2.002  1.00 83.76           C
ATOM   4044 1HB  SER A 266       4.132  -8.233  -1.449  1.00 83.76           H
ATOM   4045 2HB  SER A 266       4.454  -9.471  -2.647  1.00 83.76           H
ATOM   4046  OG  SER A 266       2.613  -8.556  -2.804  1.00 83.76           O
ATOM   4047  HG  SER A 266       2.538  -9.092  -3.646  1.00 83.76           H
ATOM   4048  HN  SER A 266       2.134 -10.973  -2.595  1.00 83.76           H
ATOM   4049  N   GLN A 267       0.996  -9.413  -0.375  1.00 84.05           N
ATOM   4050  CA  GLN A 267       0.037  -8.639   0.396  1.00 84.05           C
ATOM   4051  C   GLN A 267      -0.701  -9.543   1.385  1.00 84.05           C
ATOM   4052  O   GLN A 267      -1.035  -9.118   2.490  1.00 84.05           O
ATOM   4053  HA  GLN A 267       0.629  -7.902   0.938  1.00 84.05           H
ATOM   4054  CB  GLN A 267      -0.947  -7.914  -0.523  1.00 84.05           C
ATOM   4055 1HB  GLN A 267      -1.438  -8.634  -1.178  1.00 84.05           H
ATOM   4056 2HB  GLN A 267      -1.728  -7.442   0.074  1.00 84.05           H
ATOM   4057  CG  GLN A 267      -0.233  -6.855  -1.365  1.00 84.05           C
ATOM   4058 1HG  GLN A 267       0.535  -7.329  -1.978  1.00 84.05           H
ATOM   4059 2HG  GLN A 267      -0.942  -6.389  -2.049  1.00 84.05           H
ATOM   4060  CD  GLN A 267       0.405  -5.786  -0.476  1.00 84.05           C
ATOM   4061  OE1 GLN A 267      -0.153  -5.356   0.519  1.00 84.05           O
ATOM   4062  NE2 GLN A 267       1.603  -5.383  -0.890  1.00 84.05           N
ATOM   4063 1HE2 GLN A 267       2.006  -5.777  -1.716  1.00 84.05           H
ATOM   4064 2HE2 GLN A 267       2.102  -4.686  -0.374  1.00 84.05           H
ATOM   4065  HN  GLN A 267       0.627  -9.843  -1.199  1.00 84.05           H
ATOM   4066  N   PHE A 268      -0.934 -10.774   0.954  1.00 86.92           N
ATOM   4067  CA  PHE A 268      -1.802 -11.675   1.693  1.00 86.92           C
ATOM   4068  C   PHE A 268      -1.305 -11.861   3.128  1.00 86.92           C
ATOM   4069  O   PHE A 268      -2.066 -11.688   4.079  1.00 86.92           O
ATOM   4070  HA  PHE A 268      -2.795 -11.226   1.709  1.00 86.92           H
ATOM   4071  CB  PHE A 268      -1.763 -13.024   0.973  1.00 86.92           C
ATOM   4072 1HB  PHE A 268      -2.032 -12.875  -0.073  1.00 86.92           H
ATOM   4073 2HB  PHE A 268      -0.741 -13.403   0.988  1.00 86.92           H
ATOM   4074  CG  PHE A 268      -2.691 -14.079   1.578  1.00 86.92           C
ATOM   4075  CD1 PHE A 268      -2.196 -15.005   2.442  1.00 86.92           C
ATOM   4076  HD1 PHE A 268      -1.138 -14.996   2.704  1.00 86.92           H
ATOM   4077  CD2 PHE A 268      -4.011 -14.091   1.252  1.00 86.92           C
ATOM   4078  HD2 PHE A 268      -4.408 -13.349   0.559  1.00 86.92           H
ATOM   4079  CE1 PHE A 268      -3.057 -15.985   3.004  1.00 86.92           C
ATOM   4080  HE1 PHE A 268      -2.660 -16.727   3.697  1.00 86.92           H
ATOM   4081  CE2 PHE A 268      -4.873 -15.071   1.814  1.00 86.92           C
ATOM   4082  HE2 PHE A 268      -5.931 -15.080   1.552  1.00 86.92           H
ATOM   4083  CZ  PHE A 268      -4.377 -15.997   2.678  1.00 86.92           C
ATOM   4084  HZ  PHE A 268      -5.039 -16.748   3.109  1.00 86.92           H
ATOM   4085  HN  PHE A 268      -0.541 -11.157   0.117  1.00 86.92           H
ATOM   4086  N   PRO A 269      -0.026 -12.215   3.310  1.00 91.29           N
ATOM   4087  CA  PRO A 269       0.494 -12.507   4.648  1.00 91.29           C
ATOM   4088  C   PRO A 269       0.216 -11.382   5.632  1.00 91.29           C
ATOM   4089  O   PRO A 269      -0.208 -11.630   6.760  1.00 91.29           O
ATOM   4090  HA  PRO A 269      -0.010 -13.379   5.063  1.00 91.29           H
ATOM   4091  CB  PRO A 269       1.994 -12.704   4.420  1.00 91.29           C
ATOM   4092 1HB  PRO A 269       2.546 -11.774   4.552  1.00 91.29           H
ATOM   4093 2HB  PRO A 269       2.414 -13.426   5.120  1.00 91.29           H
ATOM   4094  CG  PRO A 269       2.069 -13.205   2.982  1.00 91.29           C
ATOM   4095 1HG  PRO A 269       3.061 -13.059   2.554  1.00 91.29           H
ATOM   4096 2HG  PRO A 269       1.859 -14.272   2.914  1.00 91.29           H
ATOM   4097  CD  PRO A 269       1.014 -12.369   2.276  1.00 91.29           C
ATOM   4098 1HD  PRO A 269       1.409 -11.404   1.958  1.00 91.29           H
ATOM   4099 2HD  PRO A 269       0.636 -12.865   1.382  1.00 91.29           H
ATOM   4100  N   TYR A 270       0.466 -10.164   5.175  1.00 91.66           N
ATOM   4101  CA  TYR A 270       0.323  -8.999   6.032  1.00 91.66           C
ATOM   4102  C   TYR A 270      -1.131  -8.818   6.472  1.00 91.66           C
ATOM   4103  O   TYR A 270      -1.402  -8.571   7.646  1.00 91.66           O
ATOM   4104  HA  TYR A 270       0.945  -9.151   6.913  1.00 91.66           H
ATOM   4105  CB  TYR A 270       0.739  -7.797   5.182  1.00 91.66           C
ATOM   4106 1HB  TYR A 270       1.802  -7.878   4.952  1.00 91.66           H
ATOM   4107 2HB  TYR A 270       0.204  -7.832   4.233  1.00 91.66           H
ATOM   4108  CG  TYR A 270       0.479  -6.444   5.848  1.00 91.66           C
ATOM   4109  CD1 TYR A 270      -0.431  -5.566   5.294  1.00 91.66           C
ATOM   4110  HD1 TYR A 270      -0.964  -5.837   4.383  1.00 91.66           H
ATOM   4111  CD2 TYR A 270       1.154  -6.102   7.002  1.00 91.66           C
ATOM   4112  HD2 TYR A 270       1.872  -6.795   7.439  1.00 91.66           H
ATOM   4113  CE1 TYR A 270      -0.676  -4.293   5.921  1.00 91.66           C
ATOM   4114  HE1 TYR A 270      -1.392  -3.591   5.494  1.00 91.66           H
ATOM   4115  CE2 TYR A 270       0.908  -4.829   7.629  1.00 91.66           C
ATOM   4116  HE2 TYR A 270       1.434  -4.546   8.540  1.00 91.66           H
ATOM   4117  CZ  TYR A 270       0.005  -3.987   7.057  1.00 91.66           C
ATOM   4118  OH  TYR A 270      -0.226  -2.785   7.649  1.00 91.66           O
ATOM   4119  HH  TYR A 270       0.302  -2.713   8.495  1.00 91.66           H
ATOM   4120  HN  TYR A 270       0.761  -9.967   4.240  1.00 91.66           H
ATOM   4121  N   ASN A 271      -2.029  -8.947   5.506  1.00 88.57           N
ATOM   4122  CA  ASN A 271      -3.437  -8.688   5.753  1.00 88.57           C
ATOM   4123  C   ASN A 271      -3.999  -9.778   6.668  1.00 88.57           C
ATOM   4124  O   ASN A 271      -4.959  -9.545   7.401  1.00 88.57           O
ATOM   4125  HA  ASN A 271      -3.470  -7.700   6.212  1.00 88.57           H
ATOM   4126  CB  ASN A 271      -4.238  -8.707   4.450  1.00 88.57           C
ATOM   4127 1HB  ASN A 271      -3.955  -9.577   3.857  1.00 88.57           H
ATOM   4128 2HB  ASN A 271      -5.300  -8.804   4.673  1.00 88.57           H
ATOM   4129  CG  ASN A 271      -3.997  -7.431   3.640  1.00 88.57           C
ATOM   4130  OD1 ASN A 271      -4.385  -6.340   4.021  1.00 88.57           O
ATOM   4131  ND2 ASN A 271      -3.335  -7.629   2.503  1.00 88.57           N
ATOM   4132 1HD2 ASN A 271      -3.044  -8.551   2.248  1.00 88.57           H
ATOM   4133 2HD2 ASN A 271      -3.128  -6.856   1.903  1.00 88.57           H
ATOM   4134  HN  ASN A 271      -1.808  -9.223   4.570  1.00 88.57           H
ATOM   4135  N   CYS A 272      -3.376 -10.945   6.597  1.00 91.48           N
ATOM   4136  CA  CYS A 272      -3.720 -12.033   7.497  1.00 91.48           C
ATOM   4137  C   CYS A 272      -3.468 -11.567   8.932  1.00 91.48           C
ATOM   4138  O   CYS A 272      -4.321 -11.736   9.802  1.00 91.48           O
ATOM   4139  HA  CYS A 272      -4.776 -12.248   7.339  1.00 91.48           H
ATOM   4140  CB  CYS A 272      -2.941 -13.308   7.166  1.00 91.48           C
ATOM   4141 1HB  CYS A 272      -1.880 -13.080   7.065  1.00 91.48           H
ATOM   4142 2HB  CYS A 272      -3.036 -14.024   7.982  1.00 91.48           H
ATOM   4143  SG  CYS A 272      -3.573 -14.043   5.614  1.00 91.48           S
ATOM   4144  HG  CYS A 272      -2.996 -13.164   4.799  1.00 91.48           H
ATOM   4145  HN  CYS A 272      -2.651 -11.153   5.941  1.00 91.48           H
ATOM   4146  N   ILE A 273      -2.293 -10.989   9.135  1.00 93.34           N
ATOM   4147  CA  ILE A 273      -1.906 -10.526  10.457  1.00 93.34           C
ATOM   4148  C   ILE A 273      -2.795  -9.349  10.862  1.00 93.34           C
ATOM   4149  O   ILE A 273      -3.213  -9.250  12.015  1.00 93.34           O
ATOM   4150  HA  ILE A 273      -2.079 -11.346  11.154  1.00 93.34           H
ATOM   4151  CB  ILE A 273      -0.410 -10.208  10.496  1.00 93.34           C
ATOM   4152  HB  ILE A 273      -0.197  -9.469   9.722  1.00 93.34           H
ATOM   4153  CG1 ILE A 273       0.424 -11.450  10.175  1.00 93.34           C
ATOM   4154 1HG1 ILE A 273       0.158 -11.826   9.187  1.00 93.34           H
ATOM   4155 2HG1 ILE A 273       1.481 -11.185  10.141  1.00 93.34           H
ATOM   4156  CG2 ILE A 273      -0.016  -9.584  11.836  1.00 93.34           C
ATOM   4157 1HG2 ILE A 273      -0.574  -8.659  11.984  1.00 93.34           H
ATOM   4158 2HG2 ILE A 273      -0.246 -10.280  12.642  1.00 93.34           H
ATOM   4159 3HG2 ILE A 273       1.052  -9.367  11.837  1.00 93.34           H
ATOM   4160  CD1 ILE A 273       0.200 -12.545  11.220  1.00 93.34           C
ATOM   4161 1HD1 ILE A 273       0.490 -12.174  12.203  1.00 93.34           H
ATOM   4162 2HD1 ILE A 273      -0.853 -12.825  11.234  1.00 93.34           H
ATOM   4163 3HD1 ILE A 273       0.805 -13.416  10.968  1.00 93.34           H
ATOM   4164  HN  ILE A 273      -1.614 -10.835   8.418  1.00 93.34           H
ATOM   4165  N   LEU A 274      -3.060  -8.487   9.891  1.00 91.92           N
ATOM   4166  CA  LEU A 274      -3.888  -7.318  10.134  1.00 91.92           C
ATOM   4167  C   LEU A 274      -5.266  -7.767  10.624  1.00 91.92           C
ATOM   4168  O   LEU A 274      -5.856  -7.133  11.497  1.00 91.92           O
ATOM   4169  HA  LEU A 274      -3.412  -6.739  10.925  1.00 91.92           H
ATOM   4170  CB  LEU A 274      -3.937  -6.429   8.890  1.00 91.92           C
ATOM   4171 1HB  LEU A 274      -2.969  -6.479   8.393  1.00 91.92           H
ATOM   4172 2HB  LEU A 274      -4.672  -6.845   8.200  1.00 91.92           H
ATOM   4173  CG  LEU A 274      -4.280  -4.957   9.130  1.00 91.92           C
ATOM   4174  HG  LEU A 274      -4.972  -4.901   9.971  1.00 91.92           H
ATOM   4175  CD1 LEU A 274      -3.033  -4.160   9.516  1.00 91.92           C
ATOM   4176 1HD1 LEU A 274      -2.606  -4.573  10.430  1.00 91.92           H
ATOM   4177 2HD1 LEU A 274      -2.300  -4.221   8.712  1.00 91.92           H
ATOM   4178 3HD1 LEU A 274      -3.305  -3.117   9.681  1.00 91.92           H
ATOM   4179  CD2 LEU A 274      -4.993  -4.356   7.917  1.00 91.92           C
ATOM   4180 1HD2 LEU A 274      -4.346  -4.425   7.044  1.00 91.92           H
ATOM   4181 2HD2 LEU A 274      -5.917  -4.904   7.730  1.00 91.92           H
ATOM   4182 3HD2 LEU A 274      -5.226  -3.309   8.115  1.00 91.92           H
ATOM   4183  HN  LEU A 274      -2.720  -8.577   8.955  1.00 91.92           H
ATOM   4184  N   LEU A 275      -5.739  -8.859  10.040  1.00 92.95           N
ATOM   4185  CA  LEU A 275      -7.032  -9.407  10.415  1.00 92.95           C
ATOM   4186  C   LEU A 275      -6.992  -9.840  11.882  1.00 92.95           C
ATOM   4187  O   LEU A 275      -7.901  -9.529  12.650  1.00 92.95           O
ATOM   4188  HA  LEU A 275      -7.768  -8.609  10.311  1.00 92.95           H
ATOM   4189  CB  LEU A 275      -7.438 -10.526   9.454  1.00 92.95           C
ATOM   4190 1HB  LEU A 275      -7.489 -10.112   8.447  1.00 92.95           H
ATOM   4191 2HB  LEU A 275      -6.649 -11.278   9.450  1.00 92.95           H
ATOM   4192  CG  LEU A 275      -8.766 -11.222   9.758  1.00 92.95           C
ATOM   4193  HG  LEU A 275      -8.737 -11.581  10.786  1.00 92.95           H
ATOM   4194  CD1 LEU A 275      -9.935 -10.240   9.655  1.00 92.95           C
ATOM   4195 1HD1 LEU A 275      -9.793  -9.430  10.371  1.00 92.95           H
ATOM   4196 2HD1 LEU A 275      -9.978  -9.830   8.646  1.00 92.95           H
ATOM   4197 3HD1 LEU A 275     -10.867 -10.760   9.876  1.00 92.95           H
ATOM   4198  CD2 LEU A 275      -8.964 -12.443   8.858  1.00 92.95           C
ATOM   4199 1HD2 LEU A 275      -8.964 -12.130   7.814  1.00 92.95           H
ATOM   4200 2HD2 LEU A 275      -8.152 -13.152   9.024  1.00 92.95           H
ATOM   4201 3HD2 LEU A 275      -9.916 -12.919   9.095  1.00 92.95           H
ATOM   4202  HN  LEU A 275      -5.257  -9.365   9.325  1.00 92.95           H
ATOM   4203  N   VAL A 276      -5.929 -10.552  12.226  1.00 94.63           N
ATOM   4204  CA  VAL A 276      -5.760 -11.034  13.586  1.00 94.63           C
ATOM   4205  C   VAL A 276      -5.787  -9.847  14.551  1.00 94.63           C
ATOM   4206  O   VAL A 276      -6.468  -9.890  15.575  1.00 94.63           O
ATOM   4207  HA  VAL A 276      -6.603 -11.688  13.811  1.00 94.63           H
ATOM   4208  CB  VAL A 276      -4.477 -11.862  13.693  1.00 94.63           C
ATOM   4209  HB  VAL A 276      -3.661 -11.270  13.279  1.00 94.63           H
ATOM   4210  CG1 VAL A 276      -4.142 -12.167  15.154  1.00 94.63           C
ATOM   4211 1HG1 VAL A 276      -4.001 -11.233  15.698  1.00 94.63           H
ATOM   4212 2HG1 VAL A 276      -4.959 -12.730  15.605  1.00 94.63           H
ATOM   4213 3HG1 VAL A 276      -3.226 -12.756  15.201  1.00 94.63           H
ATOM   4214  CG2 VAL A 276      -4.586 -13.150  12.874  1.00 94.63           C
ATOM   4215 1HG2 VAL A 276      -5.419 -13.747  13.246  1.00 94.63           H
ATOM   4216 2HG2 VAL A 276      -4.756 -12.901  11.827  1.00 94.63           H
ATOM   4217 3HG2 VAL A 276      -3.661 -13.719  12.968  1.00 94.63           H
ATOM   4218  HN  VAL A 276      -5.193 -10.799  11.596  1.00 94.63           H
ATOM   4219  N   GLN A 277      -5.039  -8.815  14.191  1.00 93.37           N
ATOM   4220  CA  GLN A 277      -4.949  -7.628  15.024  1.00 93.37           C
ATOM   4221  C   GLN A 277      -6.327  -6.981  15.175  1.00 93.37           C
ATOM   4222  O   GLN A 277      -6.642  -6.420  16.224  1.00 93.37           O
ATOM   4223  HA  GLN A 277      -4.598  -7.981  15.994  1.00 93.37           H
ATOM   4224  CB  GLN A 277      -3.936  -6.634  14.455  1.00 93.37           C
ATOM   4225 1HB  GLN A 277      -4.106  -6.507  13.385  1.00 93.37           H
ATOM   4226 2HB  GLN A 277      -4.079  -5.657  14.917  1.00 93.37           H
ATOM   4227  CG  GLN A 277      -2.503  -7.113  14.695  1.00 93.37           C
ATOM   4228 1HG  GLN A 277      -2.338  -7.256  15.763  1.00 93.37           H
ATOM   4229 2HG  GLN A 277      -2.354  -8.081  14.217  1.00 93.37           H
ATOM   4230  CD  GLN A 277      -1.489  -6.106  14.148  1.00 93.37           C
ATOM   4231  OE1 GLN A 277      -1.770  -5.328  13.252  1.00 93.37           O
ATOM   4232  NE2 GLN A 277      -0.297  -6.165  14.735  1.00 93.37           N
ATOM   4233 1HE2 GLN A 277      -0.132  -6.828  15.466  1.00 93.37           H
ATOM   4234 2HE2 GLN A 277       0.434  -5.546  14.446  1.00 93.37           H
ATOM   4235  HN  GLN A 277      -4.501  -8.782  13.349  1.00 93.37           H
ATOM   4236  N   THR A 278      -7.112  -7.080  14.112  1.00 93.51           N
ATOM   4237  CA  THR A 278      -8.435  -6.479  14.100  1.00 93.51           C
ATOM   4238  C   THR A 278      -9.366  -7.219  15.063  1.00 93.51           C
ATOM   4239  O   THR A 278     -10.108  -6.594  15.819  1.00 93.51           O
ATOM   4240  HA  THR A 278      -8.350  -5.454  14.461  1.00 93.51           H
ATOM   4241  CB  THR A 278      -8.938  -6.471  12.655  1.00 93.51           C
ATOM   4242  HB  THR A 278      -9.105  -7.486  12.295  1.00 93.51           H
ATOM   4243  OG1 THR A 278      -7.951  -5.723  11.948  1.00 93.51           O
ATOM   4244  HG1 THR A 278      -7.289  -6.343  11.528  1.00 93.51           H
ATOM   4245  CG2 THR A 278     -10.219  -5.652  12.485  1.00 93.51           C
ATOM   4246 1HG2 THR A 278     -10.032  -4.620  12.781  1.00 93.51           H
ATOM   4247 2HG2 THR A 278     -11.005  -6.074  13.111  1.00 93.51           H
ATOM   4248 3HG2 THR A 278     -10.532  -5.680  11.441  1.00 93.51           H
ATOM   4249  HN  THR A 278      -6.858  -7.558  13.272  1.00 93.51           H
ATOM   4250  N   ILE A 279      -9.296  -8.541  15.004  1.00 94.38           N
ATOM   4251  CA  ILE A 279     -10.120  -9.373  15.864  1.00 94.38           C
ATOM   4252  C   ILE A 279      -9.733  -9.130  17.324  1.00 94.38           C
ATOM   4253  O   ILE A 279     -10.600  -9.035  18.192  1.00 94.38           O
ATOM   4254  HA  ILE A 279     -11.155  -9.062  15.725  1.00 94.38           H
ATOM   4255  CB  ILE A 279     -10.028 -10.840  15.439  1.00 94.38           C
ATOM   4256  HB  ILE A 279      -8.975 -11.122  15.413  1.00 94.38           H
ATOM   4257  CG1 ILE A 279     -10.583 -11.038  14.027  1.00 94.38           C
ATOM   4258 1HG1 ILE A 279     -11.671 -10.969  14.047  1.00 94.38           H
ATOM   4259 2HG1 ILE A 279     -10.225 -10.240  13.376  1.00 94.38           H
ATOM   4260  CG2 ILE A 279     -10.715 -11.751  16.458  1.00 94.38           C
ATOM   4261 1HG2 ILE A 279     -10.234 -11.637  17.429  1.00 94.38           H
ATOM   4262 2HG2 ILE A 279     -11.767 -11.476  16.539  1.00 94.38           H
ATOM   4263 3HG2 ILE A 279     -10.634 -12.787  16.131  1.00 94.38           H
ATOM   4264  CD1 ILE A 279     -10.163 -12.394  13.458  1.00 94.38           C
ATOM   4265 1HD1 ILE A 279      -9.075 -12.450  13.416  1.00 94.38           H
ATOM   4266 2HD1 ILE A 279     -10.543 -13.190  14.098  1.00 94.38           H
ATOM   4267 3HD1 ILE A 279     -10.571 -12.509  12.453  1.00 94.38           H
ATOM   4268  HN  ILE A 279      -8.691  -9.042  14.385  1.00 94.38           H
ATOM   4269  N   ASP A 280      -8.431  -9.038  17.550  1.00 94.19           N
ATOM   4270  CA  ASP A 280      -7.915  -8.878  18.899  1.00 94.19           C
ATOM   4271  C   ASP A 280      -8.284  -7.487  19.420  1.00 94.19           C
ATOM   4272  O   ASP A 280      -8.521  -7.309  20.613  1.00 94.19           O
ATOM   4273  HA  ASP A 280      -8.378  -9.676  19.480  1.00 94.19           H
ATOM   4274  CB  ASP A 280      -6.391  -9.003  18.925  1.00 94.19           C
ATOM   4275 1HB  ASP A 280      -6.088  -9.908  18.398  1.00 94.19           H
ATOM   4276 2HB  ASP A 280      -5.944  -8.162  18.396  1.00 94.19           H
ATOM   4277  CG  ASP A 280      -5.868  -9.045  20.362  1.00 94.19           C
ATOM   4278  OD1 ASP A 280      -6.398  -9.872  21.135  1.00 94.19           O
ATOM   4279  OD2 ASP A 280      -4.950  -8.249  20.655  1.00 94.19           O
ATOM   4280  HN  ASP A 280      -7.735  -9.071  16.833  1.00 94.19           H
ATOM   4281  N   ALA A 281      -8.320  -6.536  18.498  1.00 92.55           N
ATOM   4282  CA  ALA A 281      -8.695  -5.174  18.841  1.00 92.55           C
ATOM   4283  C   ALA A 281     -10.125  -5.166  19.385  1.00 92.55           C
ATOM   4284  O   ALA A 281     -10.480  -4.309  20.193  1.00 92.55           O
ATOM   4285  HA  ALA A 281      -8.016  -4.830  19.621  1.00 92.55           H
ATOM   4286  CB  ALA A 281      -8.533  -4.275  17.614  1.00 92.55           C
ATOM   4287 1HB  ALA A 281      -7.494  -4.293  17.285  1.00 92.55           H
ATOM   4288 2HB  ALA A 281      -9.175  -4.637  16.811  1.00 92.55           H
ATOM   4289 3HB  ALA A 281      -8.814  -3.254  17.872  1.00 92.55           H
ATOM   4290  HN  ALA A 281      -8.099  -6.683  17.534  1.00 92.55           H
ATOM   4291  N   TYR A 282     -10.906  -6.130  18.922  1.00 90.84           N
ATOM   4292  CA  TYR A 282     -12.292  -6.238  19.344  1.00 90.84           C
ATOM   4293  C   TYR A 282     -12.424  -7.147  20.567  1.00 90.84           C
ATOM   4294  O   TYR A 282     -13.076  -6.787  21.546  1.00 90.84           O
ATOM   4295  HA  TYR A 282     -12.644  -5.239  19.603  1.00 90.84           H
ATOM   4296  CB  TYR A 282     -13.043  -6.870  18.170  1.00 90.84           C
ATOM   4297 1HB  TYR A 282     -12.828  -6.300  17.266  1.00 90.84           H
ATOM   4298 2HB  TYR A 282     -12.661  -7.879  18.009  1.00 90.84           H
ATOM   4299  CG  TYR A 282     -14.559  -6.939  18.364  1.00 90.84           C
ATOM   4300  CD1 TYR A 282     -15.150  -8.120  18.764  1.00 90.84           C
ATOM   4301  HD1 TYR A 282     -14.537  -9.004  18.941  1.00 90.84           H
ATOM   4302  CD2 TYR A 282     -15.334  -5.820  18.140  1.00 90.84           C
ATOM   4303  HD2 TYR A 282     -14.867  -4.887  17.824  1.00 90.84           H
ATOM   4304  CE1 TYR A 282     -16.577  -8.184  18.947  1.00 90.84           C
ATOM   4305  HE1 TYR A 282     -17.057  -9.111  19.263  1.00 90.84           H
ATOM   4306  CE2 TYR A 282     -16.761  -5.884  18.323  1.00 90.84           C
ATOM   4307  HE2 TYR A 282     -17.386  -5.008  18.150  1.00 90.84           H
ATOM   4308  CZ  TYR A 282     -17.312  -7.063  18.718  1.00 90.84           C
ATOM   4309  OH  TYR A 282     -18.660  -7.124  18.891  1.00 90.84           O
ATOM   4310  HH  TYR A 282     -18.923  -8.036  19.207  1.00 90.84           H
ATOM   4311  HN  TYR A 282     -10.607  -6.828  18.271  1.00 90.84           H
ATOM   4312  N   ALA A 283     -11.795  -8.310  20.471  1.00 91.82           N
ATOM   4313  CA  ALA A 283     -12.073  -9.390  21.402  1.00 91.82           C
ATOM   4314  C   ALA A 283     -11.023  -9.381  22.515  1.00 91.82           C
ATOM   4315  O   ALA A 283     -11.240  -9.953  23.582  1.00 91.82           O
ATOM   4316  HA  ALA A 283     -13.054  -9.208  21.839  1.00 91.82           H
ATOM   4317  CB  ALA A 283     -12.109 -10.719  20.645  1.00 91.82           C
ATOM   4318 1HB  ALA A 283     -12.891 -10.684  19.886  1.00 91.82           H
ATOM   4319 2HB  ALA A 283     -11.145 -10.891  20.166  1.00 91.82           H
ATOM   4320 3HB  ALA A 283     -12.318 -11.530  21.344  1.00 91.82           H
ATOM   4321  HN  ALA A 283     -11.108  -8.518  19.775  1.00 91.82           H
ATOM   4322  N   MET A 284      -9.907  -8.727  22.227  1.00 89.83           N
ATOM   4323  CA  MET A 284      -8.808  -8.668  23.175  1.00 89.83           C
ATOM   4324  C   MET A 284      -8.487 -10.058  23.729  1.00 89.83           C
ATOM   4325  O   MET A 284      -8.381 -10.237  24.942  1.00 89.83           O
ATOM   4326  HA  MET A 284      -7.955  -8.288  22.613  1.00 89.83           H
ATOM   4327  CB  MET A 284      -9.178  -7.732  24.328  1.00 89.83           C
ATOM   4328 1HB  MET A 284     -10.091  -8.083  24.808  1.00 89.83           H
ATOM   4329 2HB  MET A 284      -8.392  -7.751  25.083  1.00 89.83           H
ATOM   4330  CG  MET A 284      -9.377  -6.299  23.828  1.00 89.83           C
ATOM   4331 1HG  MET A 284      -8.423  -5.882  23.505  1.00 89.83           H
ATOM   4332 2HG  MET A 284     -10.036  -6.297  22.960  1.00 89.83           H
ATOM   4333  SD  MET A 284     -10.074  -5.291  25.125  1.00 89.83           S
ATOM   4334  CE  MET A 284     -11.802  -5.700  24.941  1.00 89.83           C
ATOM   4335 1HE  MET A 284     -12.135  -5.426  23.940  1.00 89.83           H
ATOM   4336 2HE  MET A 284     -11.940  -6.771  25.089  1.00 89.83           H
ATOM   4337 3HE  MET A 284     -12.386  -5.153  25.681  1.00 89.83           H
ATOM   4338  HN  MET A 284      -9.748  -8.244  21.366  1.00 89.83           H
ATOM   4339  N   PHE A 285      -8.340 -11.005  22.815  1.00 91.15           N
ATOM   4340  CA  PHE A 285      -8.216 -12.401  23.197  1.00 91.15           C
ATOM   4341  C   PHE A 285      -6.751 -12.782  23.416  1.00 91.15           C
ATOM   4342  O   PHE A 285      -6.457 -13.823  24.003  1.00 91.15           O
ATOM   4343  HA  PHE A 285      -8.767 -12.532  24.128  1.00 91.15           H
ATOM   4344  CB  PHE A 285      -8.780 -13.232  22.042  1.00 91.15           C
ATOM   4345 1HB  PHE A 285      -8.932 -14.256  22.385  1.00 91.15           H
ATOM   4346 2HB  PHE A 285      -9.759 -12.839  21.769  1.00 91.15           H
ATOM   4347  CG  PHE A 285      -7.889 -13.254  20.798  1.00 91.15           C
ATOM   4348  CD1 PHE A 285      -8.051 -12.313  19.830  1.00 91.15           C
ATOM   4349  HD1 PHE A 285      -8.815 -11.543  19.940  1.00 91.15           H
ATOM   4350  CD2 PHE A 285      -6.936 -14.214  20.661  1.00 91.15           C
ATOM   4351  HD2 PHE A 285      -6.806 -14.968  21.437  1.00 91.15           H
ATOM   4352  CE1 PHE A 285      -7.224 -12.333  18.675  1.00 91.15           C
ATOM   4353  HE1 PHE A 285      -7.354 -11.579  17.899  1.00 91.15           H
ATOM   4354  CE2 PHE A 285      -6.109 -14.234  19.507  1.00 91.15           C
ATOM   4355  HE2 PHE A 285      -5.345 -15.004  19.397  1.00 91.15           H
ATOM   4356  CZ  PHE A 285      -6.271 -13.293  18.538  1.00 91.15           C
ATOM   4357  HZ  PHE A 285      -5.636 -13.308  17.652  1.00 91.15           H
ATOM   4358  HN  PHE A 285      -8.305 -10.831  21.830  1.00 91.15           H
ATOM   4359  N   ILE A 286      -5.870 -11.919  22.933  1.00 91.81           N
ATOM   4360  CA  ILE A 286      -4.442 -12.138  23.093  1.00 91.81           C
ATOM   4361  C   ILE A 286      -3.985 -11.542  24.426  1.00 91.81           C
ATOM   4362  O   ILE A 286      -3.587 -10.380  24.486  1.00 91.81           O
ATOM   4363  HA  ILE A 286      -4.278 -13.215  23.122  1.00 91.81           H
ATOM   4364  CB  ILE A 286      -3.678 -11.596  21.883  1.00 91.81           C
ATOM   4365  HB  ILE A 286      -3.827 -10.517  21.840  1.00 91.81           H
ATOM   4366  CG1 ILE A 286      -4.229 -12.180  20.580  1.00 91.81           C
ATOM   4367 1HG1 ILE A 286      -3.985 -13.240  20.521  1.00 91.81           H
ATOM   4368 2HG1 ILE A 286      -5.316 -12.102  20.574  1.00 91.81           H
ATOM   4369  CG2 ILE A 286      -2.175 -11.840  22.030  1.00 91.81           C
ATOM   4370 1HG2 ILE A 286      -1.811 -11.337  22.926  1.00 91.81           H
ATOM   4371 2HG2 ILE A 286      -1.987 -12.910  22.111  1.00 91.81           H
ATOM   4372 3HG2 ILE A 286      -1.656 -11.445  21.156  1.00 91.81           H
ATOM   4373  CD1 ILE A 286      -3.653 -11.450  19.365  1.00 91.81           C
ATOM   4374 1HD1 ILE A 286      -3.919 -10.394  19.415  1.00 91.81           H
ATOM   4375 2HD1 ILE A 286      -2.567 -11.550  19.362  1.00 91.81           H
ATOM   4376 3HD1 ILE A 286      -4.061 -11.885  18.453  1.00 91.81           H
ATOM   4377  HN  ILE A 286      -6.117 -11.084  22.441  1.00 91.81           H
ATOM   4378  N   SER A 287      -4.057 -12.365  25.461  1.00 89.85           N
ATOM   4379  CA  SER A 287      -3.643 -11.939  26.787  1.00 89.85           C
ATOM   4380  C   SER A 287      -2.190 -12.346  27.038  1.00 89.85           C
ATOM   4381  O   SER A 287      -1.543 -11.824  27.945  1.00 89.85           O
ATOM   4382  HA  SER A 287      -3.742 -10.853  26.785  1.00 89.85           H
ATOM   4383  CB  SER A 287      -4.554 -12.530  27.865  1.00 89.85           C
ATOM   4384 1HB  SER A 287      -4.222 -12.190  28.846  1.00 89.85           H
ATOM   4385 2HB  SER A 287      -5.569 -12.159  27.726  1.00 89.85           H
ATOM   4386  OG  SER A 287      -4.561 -13.955  27.835  1.00 89.85           O
ATOM   4387  HG  SER A 287      -5.183 -14.309  28.534  1.00 89.85           H
ATOM   4388  HN  SER A 287      -4.390 -13.307  25.405  1.00 89.85           H
ATOM   4389  N   ASN A 288      -1.719 -13.273  26.217  1.00 92.27           N
ATOM   4390  CA  ASN A 288      -0.405 -13.858  26.425  1.00 92.27           C
ATOM   4391  C   ASN A 288       0.654 -12.964  25.776  1.00 92.27           C
ATOM   4392  O   ASN A 288       0.579 -12.671  24.584  1.00 92.27           O
ATOM   4393  HA  ASN A 288      -0.288 -13.925  27.506  1.00 92.27           H
ATOM   4394  CB  ASN A 288      -0.311 -15.244  25.783  1.00 92.27           C
ATOM   4395 1HB  ASN A 288      -1.150 -15.857  26.110  1.00 92.27           H
ATOM   4396 2HB  ASN A 288      -0.386 -15.153  24.700  1.00 92.27           H
ATOM   4397  CG  ASN A 288       1.005 -15.931  26.152  1.00 92.27           C
ATOM   4398  OD1 ASN A 288       2.085 -15.384  26.000  1.00 92.27           O
ATOM   4399  ND2 ASN A 288       0.855 -17.157  26.646  1.00 92.27           N
ATOM   4400 1HD2 ASN A 288      -0.060 -17.548  26.745  1.00 92.27           H
ATOM   4401 2HD2 ASN A 288       1.658 -17.688  26.917  1.00 92.27           H
ATOM   4402  HN  ASN A 288      -2.217 -13.625  25.425  1.00 92.27           H
ATOM   4403  N   CYS A 289       1.617 -12.556  26.590  1.00 91.43           N
ATOM   4404  CA  CYS A 289       2.616 -11.599  26.146  1.00 91.43           C
ATOM   4405  C   CYS A 289       3.481 -12.268  25.076  1.00 91.43           C
ATOM   4406  O   CYS A 289       3.882 -11.627  24.106  1.00 91.43           O
ATOM   4407  HA  CYS A 289       2.073 -10.750  25.730  1.00 91.43           H
ATOM   4408  CB  CYS A 289       3.455 -11.075  27.313  1.00 91.43           C
ATOM   4409 1HB  CYS A 289       2.809 -10.610  28.057  1.00 91.43           H
ATOM   4410 2HB  CYS A 289       3.964 -11.903  27.806  1.00 91.43           H
ATOM   4411  SG  CYS A 289       4.683  -9.861  26.706  1.00 91.43           S
ATOM   4412  HN  CYS A 289       1.720 -12.867  27.534  1.00 91.43           H
ATOM   4413  N   ALA A 290       3.743 -13.549  25.289  1.00 93.10           N
ATOM   4414  CA  ALA A 290       4.607 -14.296  24.390  1.00 93.10           C
ATOM   4415  C   ALA A 290       3.967 -14.349  23.002  1.00 93.10           C
ATOM   4416  O   ALA A 290       4.636 -14.114  21.997  1.00 93.10           O
ATOM   4417  HA  ALA A 290       5.556 -13.763  24.323  1.00 93.10           H
ATOM   4418  CB  ALA A 290       4.864 -15.689  24.968  1.00 93.10           C
ATOM   4419 1HB  ALA A 290       5.346 -15.596  25.942  1.00 93.10           H
ATOM   4420 2HB  ALA A 290       3.916 -16.215  25.082  1.00 93.10           H
ATOM   4421 3HB  ALA A 290       5.512 -16.249  24.294  1.00 93.10           H
ATOM   4422  HN  ALA A 290       3.377 -14.075  26.057  1.00 93.10           H
ATOM   4423  N   VAL A 291       2.679 -14.660  22.991  1.00 93.76           N
ATOM   4424  CA  VAL A 291       1.939 -14.739  21.743  1.00 93.76           C
ATOM   4425  C   VAL A 291       1.907 -13.357  21.086  1.00 93.76           C
ATOM   4426  O   VAL A 291       2.114 -13.234  19.880  1.00 93.76           O
ATOM   4427  HA  VAL A 291       2.472 -15.427  21.087  1.00 93.76           H
ATOM   4428  CB  VAL A 291       0.543 -15.311  21.997  1.00 93.76           C
ATOM   4429  HB  VAL A 291       0.038 -14.660  22.710  1.00 93.76           H
ATOM   4430  CG1 VAL A 291      -0.284 -15.331  20.710  1.00 93.76           C
ATOM   4431 1HG1 VAL A 291      -0.388 -14.315  20.329  1.00 93.76           H
ATOM   4432 2HG1 VAL A 291       0.217 -15.949  19.966  1.00 93.76           H
ATOM   4433 3HG1 VAL A 291      -1.271 -15.743  20.920  1.00 93.76           H
ATOM   4434  CG2 VAL A 291       0.628 -16.708  22.616  1.00 93.76           C
ATOM   4435 1HG2 VAL A 291       1.161 -17.374  21.937  1.00 93.76           H
ATOM   4436 2HG2 VAL A 291       1.162 -16.654  23.565  1.00 93.76           H
ATOM   4437 3HG2 VAL A 291      -0.377 -17.092  22.786  1.00 93.76           H
ATOM   4438  HN  VAL A 291       2.144 -14.856  23.812  1.00 93.76           H
ATOM   4439  N   SER A 292       1.648 -12.352  21.909  1.00 93.26           N
ATOM   4440  CA  SER A 292       1.550 -10.988  21.417  1.00 93.26           C
ATOM   4441  C   SER A 292       2.876 -10.565  20.782  1.00 93.26           C
ATOM   4442  O   SER A 292       2.889  -9.931  19.727  1.00 93.26           O
ATOM   4443  HA  SER A 292       0.757 -11.007  20.670  1.00 93.26           H
ATOM   4444  CB  SER A 292       1.168 -10.023  22.541  1.00 93.26           C
ATOM   4445 1HB  SER A 292       0.292 -10.404  23.064  1.00 93.26           H
ATOM   4446 2HB  SER A 292       1.978  -9.976  23.269  1.00 93.26           H
ATOM   4447  OG  SER A 292       0.895  -8.713  22.051  1.00 93.26           O
ATOM   4448  HG  SER A 292       0.020  -8.705  21.567  1.00 93.26           H
ATOM   4449  HN  SER A 292       1.505 -12.457  22.893  1.00 93.26           H
ATOM   4450  N   THR A 293       3.960 -10.932  21.450  1.00 93.25           N
ATOM   4451  CA  THR A 293       5.286 -10.568  20.982  1.00 93.25           C
ATOM   4452  C   THR A 293       5.544 -11.161  19.595  1.00 93.25           C
ATOM   4453  O   THR A 293       6.034 -10.471  18.702  1.00 93.25           O
ATOM   4454  HA  THR A 293       5.329  -9.484  20.879  1.00 93.25           H
ATOM   4455  CB  THR A 293       6.300 -11.022  22.034  1.00 93.25           C
ATOM   4456  HB  THR A 293       6.214 -12.093  22.221  1.00 93.25           H
ATOM   4457  OG1 THR A 293       6.039 -10.180  23.154  1.00 93.25           O
ATOM   4458  HG1 THR A 293       5.454 -10.655  23.811  1.00 93.25           H
ATOM   4459  CG2 THR A 293       7.740 -10.687  21.643  1.00 93.25           C
ATOM   4460 1HG2 THR A 293       7.842  -9.608  21.522  1.00 93.25           H
ATOM   4461 2HG2 THR A 293       7.987 -11.182  20.704  1.00 93.25           H
ATOM   4462 3HG2 THR A 293       8.418 -11.030  22.424  1.00 93.25           H
ATOM   4463  HN  THR A 293       3.941 -11.468  22.294  1.00 93.25           H
ATOM   4464  N   ASN A 294       5.202 -12.433  19.457  1.00 94.34           N
ATOM   4465  CA  ASN A 294       5.446 -13.144  18.214  1.00 94.34           C
ATOM   4466  C   ASN A 294       4.590 -12.530  17.104  1.00 94.34           C
ATOM   4467  O   ASN A 294       5.038 -12.408  15.965  1.00 94.34           O
ATOM   4468  HA  ASN A 294       6.514 -13.033  18.026  1.00 94.34           H
ATOM   4469  CB  ASN A 294       5.069 -14.621  18.340  1.00 94.34           C
ATOM   4470 1HB  ASN A 294       4.082 -14.710  18.795  1.00 94.34           H
ATOM   4471 2HB  ASN A 294       5.004 -15.069  17.348  1.00 94.34           H
ATOM   4472  CG  ASN A 294       6.096 -15.380  19.182  1.00 94.34           C
ATOM   4473  OD1 ASN A 294       7.218 -14.944  19.381  1.00 94.34           O
ATOM   4474  ND2 ASN A 294       5.651 -16.536  19.665  1.00 94.34           N
ATOM   4475 1HD2 ASN A 294       4.718 -16.836  19.465  1.00 94.34           H
ATOM   4476 2HD2 ASN A 294       6.249 -17.106  20.229  1.00 94.34           H
ATOM   4477  HN  ASN A 294       4.767 -12.976  20.176  1.00 94.34           H
ATOM   4478  N   ILE A 295       3.374 -12.159  17.476  1.00 93.85           N
ATOM   4479  CA  ILE A 295       2.435 -11.604  16.516  1.00 93.85           C
ATOM   4480  C   ILE A 295       2.973 -10.269  15.996  1.00 93.85           C
ATOM   4481  O   ILE A 295       2.869  -9.975  14.806  1.00 93.85           O
ATOM   4482  HA  ILE A 295       2.373 -12.300  15.679  1.00 93.85           H
ATOM   4483  CB  ILE A 295       1.037 -11.507  17.129  1.00 93.85           C
ATOM   4484  HB  ILE A 295       1.134 -11.112  18.141  1.00 93.85           H
ATOM   4485  CG1 ILE A 295       0.390 -12.889  17.243  1.00 93.85           C
ATOM   4486 1HG1 ILE A 295       0.163 -13.271  16.248  1.00 93.85           H
ATOM   4487 2HG1 ILE A 295       1.093 -13.586  17.699  1.00 93.85           H
ATOM   4488  CG2 ILE A 295       0.161 -10.527  16.345  1.00 93.85           C
ATOM   4489 1HG2 ILE A 295       0.619  -9.538  16.360  1.00 93.85           H
ATOM   4490 2HG2 ILE A 295       0.067 -10.869  15.314  1.00 93.85           H
ATOM   4491 3HG2 ILE A 295      -0.827 -10.477  16.802  1.00 93.85           H
ATOM   4492  CD1 ILE A 295      -0.890 -12.828  18.078  1.00 93.85           C
ATOM   4493 1HD1 ILE A 295      -0.655 -12.469  19.079  1.00 93.85           H
ATOM   4494 2HD1 ILE A 295      -1.600 -12.149  17.605  1.00 93.85           H
ATOM   4495 3HD1 ILE A 295      -1.329 -13.824  18.142  1.00 93.85           H
ATOM   4496  HN  ILE A 295       3.028 -12.233  18.411  1.00 93.85           H
ATOM   4497  N   ASP A 296       3.536  -9.497  16.914  1.00 93.50           N
ATOM   4498  CA  ASP A 296       4.058  -8.185  16.570  1.00 93.50           C
ATOM   4499  C   ASP A 296       5.252  -8.347  15.628  1.00 93.50           C
ATOM   4500  O   ASP A 296       5.410  -7.578  14.681  1.00 93.50           O
ATOM   4501  HA  ASP A 296       3.226  -7.659  16.102  1.00 93.50           H
ATOM   4502  CB  ASP A 296       4.537  -7.439  17.817  1.00 93.50           C
ATOM   4503 1HB  ASP A 296       5.220  -8.072  18.384  1.00 93.50           H
ATOM   4504 2HB  ASP A 296       5.097  -6.552  17.521  1.00 93.50           H
ATOM   4505  CG  ASP A 296       3.356  -7.033  18.701  1.00 93.50           C
ATOM   4506  OD1 ASP A 296       2.229  -7.000  18.161  1.00 93.50           O
ATOM   4507  OD2 ASP A 296       3.608  -6.764  19.895  1.00 93.50           O
ATOM   4508  HN  ASP A 296       3.638  -9.754  17.875  1.00 93.50           H
ATOM   4509  N   ILE A 297       6.063  -9.354  15.920  1.00 94.40           N
ATOM   4510  CA  ILE A 297       7.205  -9.664  15.076  1.00 94.40           C
ATOM   4511  C   ILE A 297       6.710 -10.083  13.690  1.00 94.40           C
ATOM   4512  O   ILE A 297       7.242  -9.635  12.676  1.00 94.40           O
ATOM   4513  HA  ILE A 297       7.792  -8.752  14.972  1.00 94.40           H
ATOM   4514  CB  ILE A 297       8.102 -10.705  15.749  1.00 94.40           C
ATOM   4515  HB  ILE A 297       7.470 -11.514  16.116  1.00 94.40           H
ATOM   4516  CG1 ILE A 297       8.821 -10.108  16.960  1.00 94.40           C
ATOM   4517 1HG1 ILE A 297       9.556  -9.376  16.627  1.00 94.40           H
ATOM   4518 2HG1 ILE A 297       8.105  -9.577  17.588  1.00 94.40           H
ATOM   4519  CG2 ILE A 297       9.081 -11.317  14.745  1.00 94.40           C
ATOM   4520 1HG2 ILE A 297       8.524 -11.802  13.944  1.00 94.40           H
ATOM   4521 2HG2 ILE A 297       9.710 -10.531  14.327  1.00 94.40           H
ATOM   4522 3HG2 ILE A 297       9.706 -12.053  15.250  1.00 94.40           H
ATOM   4523  CD1 ILE A 297       9.514 -11.199  17.779  1.00 94.40           C
ATOM   4524 1HD1 ILE A 297       8.773 -11.916  18.131  1.00 94.40           H
ATOM   4525 2HD1 ILE A 297      10.247 -11.711  17.155  1.00 94.40           H
ATOM   4526 3HD1 ILE A 297      10.018 -10.747  18.634  1.00 94.40           H
ATOM   4527  HN  ILE A 297       5.950  -9.951  16.714  1.00 94.40           H
ATOM   4528  N   CYS A 298       5.698 -10.938  13.691  1.00 94.19           N
ATOM   4529  CA  CYS A 298       5.122 -11.418  12.447  1.00 94.19           C
ATOM   4530  C   CYS A 298       4.643 -10.209  11.641  1.00 94.19           C
ATOM   4531  O   CYS A 298       4.813 -10.163  10.424  1.00 94.19           O
ATOM   4532  HA  CYS A 298       5.916 -11.946  11.918  1.00 94.19           H
ATOM   4533  CB  CYS A 298       3.995 -12.422  12.695  1.00 94.19           C
ATOM   4534 1HB  CYS A 298       3.326 -12.046  13.469  1.00 94.19           H
ATOM   4535 2HB  CYS A 298       3.399 -12.543  11.790  1.00 94.19           H
ATOM   4536  SG  CYS A 298       4.693 -14.035  13.203  1.00 94.19           S
ATOM   4537  HG  CYS A 298       5.002 -13.668  14.444  1.00 94.19           H
ATOM   4538  HN  CYS A 298       5.273 -11.300  14.521  1.00 94.19           H
ATOM   4539  N   PHE A 299       4.053  -9.260  12.353  1.00 94.09           N
ATOM   4540  CA  PHE A 299       3.550  -8.053  11.719  1.00 94.09           C
ATOM   4541  C   PHE A 299       4.673  -7.302  11.000  1.00 94.09           C
ATOM   4542  O   PHE A 299       4.515  -6.894   9.851  1.00 94.09           O
ATOM   4543  HA  PHE A 299       2.797  -8.358  10.993  1.00 94.09           H
ATOM   4544  CB  PHE A 299       2.990  -7.164  12.832  1.00 94.09           C
ATOM   4545 1HB  PHE A 299       2.191  -7.700  13.343  1.00 94.09           H
ATOM   4546 2HB  PHE A 299       3.774  -6.983  13.567  1.00 94.09           H
ATOM   4547  CG  PHE A 299       2.451  -5.819  12.341  1.00 94.09           C
ATOM   4548  CD1 PHE A 299       3.254  -4.721  12.346  1.00 94.09           C
ATOM   4549  HD1 PHE A 299       4.282  -4.800  12.700  1.00 94.09           H
ATOM   4550  CD2 PHE A 299       1.168  -5.721  11.900  1.00 94.09           C
ATOM   4551  HD2 PHE A 299       0.524  -6.600  11.896  1.00 94.09           H
ATOM   4552  CE1 PHE A 299       2.753  -3.473  11.891  1.00 94.09           C
ATOM   4553  HE1 PHE A 299       3.396  -2.593  11.895  1.00 94.09           H
ATOM   4554  CE2 PHE A 299       0.667  -4.472  11.445  1.00 94.09           C
ATOM   4555  HE2 PHE A 299      -0.361  -4.394  11.092  1.00 94.09           H
ATOM   4556  CZ  PHE A 299       1.470  -3.375  11.450  1.00 94.09           C
ATOM   4557  HZ  PHE A 299       1.085  -2.417  11.101  1.00 94.09           H
ATOM   4558  HN  PHE A 299       3.917  -9.306  13.342  1.00 94.09           H
ATOM   4559  N   GLN A 300       5.783  -7.144  11.707  1.00 93.18           N
ATOM   4560  CA  GLN A 300       6.905  -6.388  11.178  1.00 93.18           C
ATOM   4561  C   GLN A 300       7.431  -7.042   9.899  1.00 93.18           C
ATOM   4562  O   GLN A 300       7.712  -6.356   8.917  1.00 93.18           O
ATOM   4563  HA  GLN A 300       6.507  -5.399  10.951  1.00 93.18           H
ATOM   4564  CB  GLN A 300       8.016  -6.253  12.222  1.00 93.18           C
ATOM   4565 1HB  GLN A 300       8.222  -7.227  12.666  1.00 93.18           H
ATOM   4566 2HB  GLN A 300       8.935  -5.922  11.739  1.00 93.18           H
ATOM   4567  CG  GLN A 300       7.622  -5.260  13.317  1.00 93.18           C
ATOM   4568 1HG  GLN A 300       7.447  -4.278  12.877  1.00 93.18           H
ATOM   4569 2HG  GLN A 300       6.686  -5.574  13.778  1.00 93.18           H
ATOM   4570  CD  GLN A 300       8.714  -5.160  14.384  1.00 93.18           C
ATOM   4571  OE1 GLN A 300       9.734  -5.827  14.330  1.00 93.18           O
ATOM   4572  NE2 GLN A 300       8.444  -4.290  15.354  1.00 93.18           N
ATOM   4573 1HE2 GLN A 300       7.588  -3.774  15.338  1.00 93.18           H
ATOM   4574 2HE2 GLN A 300       9.098  -4.153  16.098  1.00 93.18           H
ATOM   4575  HN  GLN A 300       5.921  -7.521  12.622  1.00 93.18           H
ATOM   4576  N   VAL A 301       7.547  -8.361   9.951  1.00 93.74           N
ATOM   4577  CA  VAL A 301       8.106  -9.107   8.837  1.00 93.74           C
ATOM   4578  C   VAL A 301       7.191  -8.959   7.620  1.00 93.74           C
ATOM   4579  O   VAL A 301       7.643  -8.576   6.542  1.00 93.74           O
ATOM   4580  HA  VAL A 301       9.076  -8.670   8.602  1.00 93.74           H
ATOM   4581  CB  VAL A 301       8.329 -10.565   9.244  1.00 93.74           C
ATOM   4582  HB  VAL A 301       7.382 -10.958   9.616  1.00 93.74           H
ATOM   4583  CG1 VAL A 301       8.748 -11.412   8.040  1.00 93.74           C
ATOM   4584 1HG1 VAL A 301       7.967 -11.377   7.281  1.00 93.74           H
ATOM   4585 2HG1 VAL A 301       9.676 -11.020   7.625  1.00 93.74           H
ATOM   4586 3HG1 VAL A 301       8.899 -12.444   8.357  1.00 93.74           H
ATOM   4587  CG2 VAL A 301       9.357 -10.669  10.372  1.00 93.74           C
ATOM   4588 1HG2 VAL A 301      10.306 -10.251  10.038  1.00 93.74           H
ATOM   4589 2HG2 VAL A 301       9.000 -10.115  11.240  1.00 93.74           H
ATOM   4590 3HG2 VAL A 301       9.496 -11.716  10.642  1.00 93.74           H
ATOM   4591  HN  VAL A 301       7.268  -8.916  10.735  1.00 93.74           H
ATOM   4592  N   THR A 302       5.921  -9.271   7.832  1.00 92.49           N
ATOM   4593  CA  THR A 302       4.963  -9.293   6.740  1.00 92.49           C
ATOM   4594  C   THR A 302       4.773  -7.886   6.169  1.00 92.49           C
ATOM   4595  O   THR A 302       4.554  -7.724   4.970  1.00 92.49           O
ATOM   4596  HA  THR A 302       5.369  -9.911   5.939  1.00 92.49           H
ATOM   4597  CB  THR A 302       3.667  -9.918   7.260  1.00 92.49           C
ATOM   4598  HB  THR A 302       2.912  -9.957   6.476  1.00 92.49           H
ATOM   4599  OG1 THR A 302       3.332  -9.127   8.397  1.00 92.49           O
ATOM   4600  HG1 THR A 302       3.681  -9.559   9.229  1.00 92.49           H
ATOM   4601  CG2 THR A 302       3.882 -11.321   7.833  1.00 92.49           C
ATOM   4602 1HG2 THR A 302       4.587 -11.270   8.662  1.00 92.49           H
ATOM   4603 2HG2 THR A 302       4.281 -11.973   7.056  1.00 92.49           H
ATOM   4604 3HG2 THR A 302       2.931 -11.718   8.188  1.00 92.49           H
ATOM   4605  HN  THR A 302       5.545  -9.505   8.729  1.00 92.49           H
ATOM   4606  N   GLN A 303       4.863  -6.905   7.055  1.00 91.24           N
ATOM   4607  CA  GLN A 303       4.752  -5.515   6.647  1.00 91.24           C
ATOM   4608  C   GLN A 303       5.871  -5.159   5.667  1.00 91.24           C
ATOM   4609  O   GLN A 303       5.632  -4.491   4.661  1.00 91.24           O
ATOM   4610  HA  GLN A 303       3.785  -5.436   6.149  1.00 91.24           H
ATOM   4611  CB  GLN A 303       4.769  -4.584   7.861  1.00 91.24           C
ATOM   4612 1HB  GLN A 303       3.937  -4.828   8.522  1.00 91.24           H
ATOM   4613 2HB  GLN A 303       5.685  -4.740   8.430  1.00 91.24           H
ATOM   4614  CG  GLN A 303       4.672  -3.119   7.429  1.00 91.24           C
ATOM   4615 1HG  GLN A 303       5.584  -2.829   6.908  1.00 91.24           H
ATOM   4616 2HG  GLN A 303       3.850  -2.998   6.725  1.00 91.24           H
ATOM   4617  CD  GLN A 303       4.455  -2.206   8.637  1.00 91.24           C
ATOM   4618  OE1 GLN A 303       5.357  -1.933   9.412  1.00 91.24           O
ATOM   4619  NE2 GLN A 303       3.212  -1.749   8.753  1.00 91.24           N
ATOM   4620 1HE2 GLN A 303       2.518  -2.011   8.083  1.00 91.24           H
ATOM   4621 2HE2 GLN A 303       2.970  -1.143   9.512  1.00 91.24           H
ATOM   4622  HN  GLN A 303       5.010  -7.048   8.034  1.00 91.24           H
ATOM   4623  N   THR A 304       7.070  -5.620   5.993  1.00 91.06           N
ATOM   4624  CA  THR A 304       8.238  -5.301   5.191  1.00 91.06           C
ATOM   4625  C   THR A 304       8.115  -5.924   3.799  1.00 91.06           C
ATOM   4626  O   THR A 304       8.514  -5.317   2.806  1.00 91.06           O
ATOM   4627  HA  THR A 304       8.278  -4.220   5.055  1.00 91.06           H
ATOM   4628  CB  THR A 304       9.479  -5.766   5.956  1.00 91.06           C
ATOM   4629  HB  THR A 304       9.508  -6.854   6.026  1.00 91.06           H
ATOM   4630  OG1 THR A 304       9.401  -5.072   7.198  1.00 91.06           O
ATOM   4631  HG1 THR A 304       8.966  -5.652   7.888  1.00 91.06           H
ATOM   4632  CG2 THR A 304      10.779  -5.261   5.328  1.00 91.06           C
ATOM   4633 1HG2 THR A 304      10.778  -4.171   5.320  1.00 91.06           H
ATOM   4634 2HG2 THR A 304      10.856  -5.631   4.306  1.00 91.06           H
ATOM   4635 3HG2 THR A 304      11.627  -5.619   5.910  1.00 91.06           H
ATOM   4636  HN  THR A 304       7.248  -6.199   6.788  1.00 91.06           H
ATOM   4637  N   ILE A 305       7.560  -7.127   3.770  1.00 90.03           N
ATOM   4638  CA  ILE A 305       7.336  -7.818   2.512  1.00 90.03           C
ATOM   4639  C   ILE A 305       6.353  -7.013   1.661  1.00 90.03           C
ATOM   4640  O   ILE A 305       6.534  -6.884   0.451  1.00 90.03           O
ATOM   4641  HA  ILE A 305       8.291  -7.861   1.988  1.00 90.03           H
ATOM   4642  CB  ILE A 305       6.893  -9.260   2.765  1.00 90.03           C
ATOM   4643  HB  ILE A 305       6.049  -9.243   3.454  1.00 90.03           H
ATOM   4644  CG1 ILE A 305       8.007 -10.067   3.435  1.00 90.03           C
ATOM   4645 1HG1 ILE A 305       8.807 -10.254   2.719  1.00 90.03           H
ATOM   4646 2HG1 ILE A 305       8.439  -9.488   4.251  1.00 90.03           H
ATOM   4647  CG2 ILE A 305       6.407  -9.919   1.472  1.00 90.03           C
ATOM   4648 1HG2 ILE A 305       5.561  -9.358   1.074  1.00 90.03           H
ATOM   4649 2HG2 ILE A 305       7.216  -9.925   0.741  1.00 90.03           H
ATOM   4650 3HG2 ILE A 305       6.098 -10.943   1.680  1.00 90.03           H
ATOM   4651  CD1 ILE A 305       7.475 -11.397   3.972  1.00 90.03           C
ATOM   4652 1HD1 ILE A 305       6.692 -11.205   4.706  1.00 90.03           H
ATOM   4653 2HD1 ILE A 305       7.065 -11.983   3.149  1.00 90.03           H
ATOM   4654 3HD1 ILE A 305       8.287 -11.950   4.443  1.00 90.03           H
ATOM   4655  HN  ILE A 305       7.267  -7.627   4.585  1.00 90.03           H
ATOM   4656  N   ALA A 306       5.333  -6.491   2.326  1.00 87.28           N
ATOM   4657  CA  ALA A 306       4.285  -5.759   1.636  1.00 87.28           C
ATOM   4658  C   ALA A 306       4.880  -4.500   1.002  1.00 87.28           C
ATOM   4659  O   ALA A 306       4.461  -4.086  -0.077  1.00 87.28           O
ATOM   4660  HA  ALA A 306       3.894  -6.402   0.848  1.00 87.28           H
ATOM   4661  CB  ALA A 306       3.155  -5.438   2.617  1.00 87.28           C
ATOM   4662 1HB  ALA A 306       2.746  -6.366   3.016  1.00 87.28           H
ATOM   4663 2HB  ALA A 306       3.544  -4.831   3.434  1.00 87.28           H
ATOM   4664 3HB  ALA A 306       2.369  -4.889   2.099  1.00 87.28           H
ATOM   4665  HN  ALA A 306       5.216  -6.562   3.317  1.00 87.28           H
ATOM   4666  N   PHE A 307       5.850  -3.927   1.700  1.00 87.89           N
ATOM   4667  CA  PHE A 307       6.473  -2.696   1.244  1.00 87.89           C
ATOM   4668  C   PHE A 307       7.336  -2.944   0.006  1.00 87.89           C
ATOM   4669  O   PHE A 307       7.461  -2.073  -0.853  1.00 87.89           O
ATOM   4670  HA  PHE A 307       5.671  -2.001   0.993  1.00 87.89           H
ATOM   4671  CB  PHE A 307       7.365  -2.198   2.383  1.00 87.89           C
ATOM   4672 1HB  PHE A 307       8.008  -3.015   2.711  1.00 87.89           H
ATOM   4673 2HB  PHE A 307       8.018  -1.412   2.002  1.00 87.89           H
ATOM   4674  CG  PHE A 307       6.594  -1.659   3.589  1.00 87.89           C
ATOM   4675  CD1 PHE A 307       5.234  -1.656   3.580  1.00 87.89           C
ATOM   4676  HD1 PHE A 307       4.694  -2.038   2.713  1.00 87.89           H
ATOM   4677  CD2 PHE A 307       7.267  -1.184   4.670  1.00 87.89           C
ATOM   4678  HD2 PHE A 307       8.357  -1.186   4.678  1.00 87.89           H
ATOM   4679  CE1 PHE A 307       4.517  -1.157   4.699  1.00 87.89           C
ATOM   4680  HE1 PHE A 307       3.427  -1.154   4.692  1.00 87.89           H
ATOM   4681  CE2 PHE A 307       6.551  -0.684   5.790  1.00 87.89           C
ATOM   4682  HE2 PHE A 307       7.091  -0.303   6.657  1.00 87.89           H
ATOM   4683  CZ  PHE A 307       5.191  -0.681   5.781  1.00 87.89           C
ATOM   4684  HZ  PHE A 307       4.641  -0.298   6.640  1.00 87.89           H
ATOM   4685  HN  PHE A 307       6.209  -4.288   2.561  1.00 87.89           H
ATOM   4686  N   PHE A 308       7.910  -4.137  -0.046  1.00 85.97           N
ATOM   4687  CA  PHE A 308       8.754  -4.513  -1.168  1.00 85.97           C
ATOM   4688  C   PHE A 308       7.956  -4.529  -2.473  1.00 85.97           C
ATOM   4689  O   PHE A 308       8.528  -4.420  -3.556  1.00 85.97           O
ATOM   4690  HA  PHE A 308       9.548  -3.770  -1.239  1.00 85.97           H
ATOM   4691  CB  PHE A 308       9.273  -5.924  -0.884  1.00 85.97           C
ATOM   4692 1HB  PHE A 308       9.192  -6.122   0.185  1.00 85.97           H
ATOM   4693 2HB  PHE A 308       8.631  -6.645  -1.390  1.00 85.97           H
ATOM   4694  CG  PHE A 308      10.720  -6.155  -1.323  1.00 85.97           C
ATOM   4695  CD1 PHE A 308      10.991  -6.541  -2.599  1.00 85.97           C
ATOM   4696  HD1 PHE A 308      10.176  -6.685  -3.308  1.00 85.97           H
ATOM   4697  CD2 PHE A 308      11.736  -5.975  -0.437  1.00 85.97           C
ATOM   4698  HD2 PHE A 308      11.520  -5.666   0.586  1.00 85.97           H
ATOM   4699  CE1 PHE A 308      12.334  -6.755  -3.006  1.00 85.97           C
ATOM   4700  HE1 PHE A 308      12.551  -7.064  -4.028  1.00 85.97           H
ATOM   4701  CE2 PHE A 308      13.080  -6.189  -0.844  1.00 85.97           C
ATOM   4702  HE2 PHE A 308      13.894  -6.045  -0.134  1.00 85.97           H
ATOM   4703  CZ  PHE A 308      13.350  -6.575  -2.120  1.00 85.97           C
ATOM   4704  HZ  PHE A 308      14.381  -6.739  -2.433  1.00 85.97           H
ATOM   4705  HN  PHE A 308       7.807  -4.839   0.659  1.00 85.97           H
ATOM   4706  N   HIS A 309       6.646  -4.666  -2.327  1.00 80.34           N
ATOM   4707  CA  HIS A 309       5.765  -4.711  -3.482  1.00 80.34           C
ATOM   4708  C   HIS A 309       5.859  -3.391  -4.250  1.00 80.34           C
ATOM   4709  O   HIS A 309       5.787  -3.378  -5.478  1.00 80.34           O
ATOM   4710  HA  HIS A 309       6.125  -5.519  -4.118  1.00 80.34           H
ATOM   4711  CB  HIS A 309       4.334  -5.051  -3.060  1.00 80.34           C
ATOM   4712 1HB  HIS A 309       4.347  -5.973  -2.479  1.00 80.34           H
ATOM   4713 2HB  HIS A 309       3.963  -4.265  -2.402  1.00 80.34           H
ATOM   4714  CG  HIS A 309       3.376  -5.215  -4.216  1.00 80.34           C
ATOM   4715  ND1 HIS A 309       2.634  -4.165  -4.729  1.00 80.34           N
ATOM   4716  HD1 HIS A 309       2.653  -3.221  -4.402  1.00 80.34           H
ATOM   4717  CD2 HIS A 309       3.047  -6.315  -4.952  1.00 80.34           C
ATOM   4718  HD2 HIS A 309       3.450  -7.318  -4.813  1.00 80.34           H
ATOM   4719  CE1 HIS A 309       1.895  -4.625  -5.728  1.00 80.34           C
ATOM   4720  HE1 HIS A 309       1.204  -4.040  -6.335  1.00 80.34           H
ATOM   4721  NE2 HIS A 309       2.152  -5.957  -5.864  1.00 80.34           N
ATOM   4722  HN  HIS A 309       6.187  -4.745  -1.442  1.00 80.34           H
ATOM   4723  N   SER A 310       6.017  -2.314  -3.496  1.00 80.02           N
ATOM   4724  CA  SER A 310       5.989  -0.982  -4.077  1.00 80.02           C
ATOM   4725  C   SER A 310       7.234  -0.760  -4.938  1.00 80.02           C
ATOM   4726  O   SER A 310       7.279   0.168  -5.744  1.00 80.02           O
ATOM   4727  HA  SER A 310       5.089  -0.955  -4.692  1.00 80.02           H
ATOM   4728  CB  SER A 310       5.896   0.091  -2.991  1.00 80.02           C
ATOM   4729 1HB  SER A 310       6.647  -0.103  -2.225  1.00 80.02           H
ATOM   4730 2HB  SER A 310       6.126   1.065  -3.423  1.00 80.02           H
ATOM   4731  OG  SER A 310       4.605   0.132  -2.390  1.00 80.02           O
ATOM   4732  HG  SER A 310       3.978   0.663  -2.961  1.00 80.02           H
ATOM   4733  HN  SER A 310       6.163  -2.340  -2.507  1.00 80.02           H
ATOM   4734  N   CYS A 311       8.215  -1.628  -4.737  1.00 82.88           N
ATOM   4735  CA  CYS A 311       9.441  -1.565  -5.515  1.00 82.88           C
ATOM   4736  C   CYS A 311       9.338  -2.577  -6.657  1.00 82.88           C
ATOM   4737  O   CYS A 311      10.085  -2.497  -7.631  1.00 82.88           O
ATOM   4738  HA  CYS A 311       9.513  -0.549  -5.903  1.00 82.88           H
ATOM   4739  CB  CYS A 311      10.676  -1.810  -4.645  1.00 82.88           C
ATOM   4740 1HB  CYS A 311      11.575  -1.508  -5.183  1.00 82.88           H
ATOM   4741 2HB  CYS A 311      10.624  -1.199  -3.744  1.00 82.88           H
ATOM   4742  SG  CYS A 311      10.783  -3.580  -4.194  1.00 82.88           S
ATOM   4743  HG  CYS A 311      11.878  -3.467  -3.448  1.00 82.88           H
ATOM   4744  HN  CYS A 311       8.182  -2.363  -4.059  1.00 82.88           H
ATOM   4745  N   LEU A 312       8.406  -3.506  -6.500  1.00 79.53           N
ATOM   4746  CA  LEU A 312       8.249  -4.579  -7.467  1.00 79.53           C
ATOM   4747  C   LEU A 312       7.398  -4.085  -8.638  1.00 79.53           C
ATOM   4748  O   LEU A 312       7.537  -4.572  -9.759  1.00 79.53           O
ATOM   4749  HA  LEU A 312       9.241  -4.829  -7.842  1.00 79.53           H
ATOM   4750  CB  LEU A 312       7.692  -5.833  -6.789  1.00 79.53           C
ATOM   4751 1HB  LEU A 312       6.817  -5.548  -6.204  1.00 79.53           H
ATOM   4752 2HB  LEU A 312       7.349  -6.519  -7.563  1.00 79.53           H
ATOM   4753  CG  LEU A 312       8.659  -6.585  -5.872  1.00 79.53           C
ATOM   4754  HG  LEU A 312       9.019  -5.892  -5.113  1.00 79.53           H
ATOM   4755  CD1 LEU A 312       7.948  -7.726  -5.142  1.00 79.53           C
ATOM   4756 1HD1 LEU A 312       7.137  -7.321  -4.537  1.00 79.53           H
ATOM   4757 2HD1 LEU A 312       7.541  -8.427  -5.872  1.00 79.53           H
ATOM   4758 3HD1 LEU A 312       8.658  -8.244  -4.498  1.00 79.53           H
ATOM   4759  CD2 LEU A 312       9.882  -7.077  -6.651  1.00 79.53           C
ATOM   4760 1HD2 LEU A 312       9.559  -7.749  -7.446  1.00 79.53           H
ATOM   4761 2HD2 LEU A 312      10.403  -6.224  -7.085  1.00 79.53           H
ATOM   4762 3HD2 LEU A 312      10.553  -7.609  -5.976  1.00 79.53           H
ATOM   4763  HN  LEU A 312       7.766  -3.532  -5.732  1.00 79.53           H
ATOM   4764  N   ASN A 313       6.536  -3.124  -8.339  1.00 74.60           N
ATOM   4765  CA  ASN A 313       5.589  -2.634  -9.325  1.00 74.60           C
ATOM   4766  C   ASN A 313       6.342  -2.246 -10.600  1.00 74.60           C
ATOM   4767  O   ASN A 313       6.049  -2.760 -11.678  1.00 74.60           O
ATOM   4768  HA  ASN A 313       4.892  -3.456  -9.487  1.00 74.60           H
ATOM   4769  CB  ASN A 313       4.854  -1.393  -8.814  1.00 74.60           C
ATOM   4770 1HB  ASN A 313       5.536  -0.778  -8.227  1.00 74.60           H
ATOM   4771 2HB  ASN A 313       4.525  -0.787  -9.659  1.00 74.60           H
ATOM   4772  CG  ASN A 313       3.647  -1.785  -7.960  1.00 74.60           C
ATOM   4773  OD1 ASN A 313       3.141  -2.893  -8.024  1.00 74.60           O
ATOM   4774  ND2 ASN A 313       3.215  -0.815  -7.158  1.00 74.60           N
ATOM   4775 1HD2 ASN A 313       3.675   0.072  -7.154  1.00 74.60           H
ATOM   4776 2HD2 ASN A 313       2.429  -0.974  -6.559  1.00 74.60           H
ATOM   4777  HN  ASN A 313       6.479  -2.684  -7.443  1.00 74.60           H
ATOM   4778  N   PRO A 314       7.321  -1.336 -10.500  1.00 74.23           N
ATOM   4779  CA  PRO A 314       8.084  -0.917 -11.678  1.00 74.23           C
ATOM   4780  C   PRO A 314       8.671  -2.096 -12.436  1.00 74.23           C
ATOM   4781  O   PRO A 314       8.599  -2.149 -13.662  1.00 74.23           O
ATOM   4782  HA  PRO A 314       7.427  -0.418 -12.391  1.00 74.23           H
ATOM   4783  CB  PRO A 314       9.175  -0.013 -11.100  1.00 74.23           C
ATOM   4784 1HB  PRO A 314      10.082  -0.574 -10.875  1.00 74.23           H
ATOM   4785 2HB  PRO A 314       9.454   0.776 -11.798  1.00 74.23           H
ATOM   4786  CG  PRO A 314       8.534   0.551  -9.838  1.00 74.23           C
ATOM   4787 1HG  PRO A 314       9.281   0.924  -9.137  1.00 74.23           H
ATOM   4788 2HG  PRO A 314       7.876   1.391 -10.059  1.00 74.23           H
ATOM   4789  CD  PRO A 314       7.773  -0.641  -9.281  1.00 74.23           C
ATOM   4790 1HD  PRO A 314       8.411  -1.279  -8.670  1.00 74.23           H
ATOM   4791 2HD  PRO A 314       6.940  -0.330  -8.651  1.00 74.23           H
ATOM   4792  N   VAL A 315       9.242  -3.021 -11.677  1.00 75.14           N
ATOM   4793  CA  VAL A 315       9.960  -4.136 -12.270  1.00 75.14           C
ATOM   4794  C   VAL A 315       9.009  -4.928 -13.170  1.00 75.14           C
ATOM   4795  O   VAL A 315       9.374  -5.309 -14.281  1.00 75.14           O
ATOM   4796  HA  VAL A 315      10.761  -3.724 -12.883  1.00 75.14           H
ATOM   4797  CB  VAL A 315      10.595  -4.992 -11.172  1.00 75.14           C
ATOM   4798  HB  VAL A 315       9.806  -5.294 -10.483  1.00 75.14           H
ATOM   4799  CG1 VAL A 315      11.219  -6.260 -11.758  1.00 75.14           C
ATOM   4800 1HG1 VAL A 315      10.447  -6.848 -12.256  1.00 75.14           H
ATOM   4801 2HG1 VAL A 315      11.989  -5.987 -12.479  1.00 75.14           H
ATOM   4802 3HG1 VAL A 315      11.663  -6.850 -10.956  1.00 75.14           H
ATOM   4803  CG2 VAL A 315      11.629  -4.188 -10.380  1.00 75.14           C
ATOM   4804 1HG2 VAL A 315      12.414  -3.843 -11.053  1.00 75.14           H
ATOM   4805 2HG2 VAL A 315      11.144  -3.329  -9.917  1.00 75.14           H
ATOM   4806 3HG2 VAL A 315      12.065  -4.820  -9.607  1.00 75.14           H
ATOM   4807  HN  VAL A 315       9.219  -3.016 -10.677  1.00 75.14           H
ATOM   4808  N   LEU A 316       7.809  -5.154 -12.656  1.00 71.98           N
ATOM   4809  CA  LEU A 316       6.815  -5.924 -13.385  1.00 71.98           C
ATOM   4810  C   LEU A 316       6.596  -5.293 -14.761  1.00 71.98           C
ATOM   4811  O   LEU A 316       6.624  -5.986 -15.777  1.00 71.98           O
ATOM   4812  HA  LEU A 316       7.218  -6.927 -13.525  1.00 71.98           H
ATOM   4813  CB  LEU A 316       5.534  -6.062 -12.560  1.00 71.98           C
ATOM   4814 1HB  LEU A 316       5.215  -5.066 -12.252  1.00 71.98           H
ATOM   4815 2HB  LEU A 316       4.752  -6.462 -13.205  1.00 71.98           H
ATOM   4816  CG  LEU A 316       5.630  -6.945 -11.314  1.00 71.98           C
ATOM   4817  HG  LEU A 316       6.473  -6.600 -10.715  1.00 71.98           H
ATOM   4818  CD1 LEU A 316       4.375  -6.810 -10.449  1.00 71.98           C
ATOM   4819 1HD1 LEU A 316       4.260  -5.773 -10.135  1.00 71.98           H
ATOM   4820 2HD1 LEU A 316       3.502  -7.114 -11.026  1.00 71.98           H
ATOM   4821 3HD1 LEU A 316       4.470  -7.448  -9.570  1.00 71.98           H
ATOM   4822  CD2 LEU A 316       5.911  -8.400 -11.694  1.00 71.98           C
ATOM   4823 1HD2 LEU A 316       5.105  -8.773 -12.325  1.00 71.98           H
ATOM   4824 2HD2 LEU A 316       6.855  -8.458 -12.237  1.00 71.98           H
ATOM   4825 3HD2 LEU A 316       5.975  -9.006 -10.790  1.00 71.98           H
ATOM   4826  HN  LEU A 316       7.512  -4.820 -11.761  1.00 71.98           H
ATOM   4827  N   TYR A 317       6.382  -3.986 -14.750  1.00 66.86           N
ATOM   4828  CA  TYR A 317       6.064  -3.269 -15.974  1.00 66.86           C
ATOM   4829  C   TYR A 317       7.242  -3.300 -16.949  1.00 66.86           C
ATOM   4830  O   TYR A 317       7.048  -3.380 -18.161  1.00 66.86           O
ATOM   4831  HA  TYR A 317       5.206  -3.757 -16.436  1.00 66.86           H
ATOM   4832  CB  TYR A 317       5.799  -1.821 -15.558  1.00 66.86           C
ATOM   4833 1HB  TYR A 317       6.704  -1.411 -15.108  1.00 66.86           H
ATOM   4834 2HB  TYR A 317       5.590  -1.229 -16.449  1.00 66.86           H
ATOM   4835  CG  TYR A 317       4.640  -1.658 -14.572  1.00 66.86           C
ATOM   4836  CD1 TYR A 317       3.436  -2.289 -14.813  1.00 66.86           C
ATOM   4837  HD1 TYR A 317       3.312  -2.903 -15.705  1.00 66.86           H
ATOM   4838  CD2 TYR A 317       4.798  -0.881 -13.443  1.00 66.86           C
ATOM   4839  HD2 TYR A 317       5.749  -0.383 -13.253  1.00 66.86           H
ATOM   4840  CE1 TYR A 317       2.345  -2.136 -13.886  1.00 66.86           C
ATOM   4841  HE1 TYR A 317       1.389  -2.629 -14.064  1.00 66.86           H
ATOM   4842  CE2 TYR A 317       3.707  -0.728 -12.516  1.00 66.86           C
ATOM   4843  HE2 TYR A 317       3.818  -0.117 -11.620  1.00 66.86           H
ATOM   4844  CZ  TYR A 317       2.534  -1.363 -12.783  1.00 66.86           C
ATOM   4845  OH  TYR A 317       1.504  -1.219 -11.907  1.00 66.86           O
ATOM   4846  HH  TYR A 317       0.657  -1.558 -12.317  1.00 66.86           H
ATOM   4847  HN  TYR A 317       6.423  -3.419 -13.927  1.00 66.86           H
ATOM   4848  N   VAL A 318       8.439  -3.233 -16.384  1.00 65.34           N
ATOM   4849  CA  VAL A 318       9.646  -3.188 -17.191  1.00 65.34           C
ATOM   4850  C   VAL A 318       9.787  -4.501 -17.964  1.00 65.34           C
ATOM   4851  O   VAL A 318       9.906  -4.494 -19.189  1.00 65.34           O
ATOM   4852  HA  VAL A 318       9.535  -2.371 -17.904  1.00 65.34           H
ATOM   4853  CB  VAL A 318      10.856  -2.883 -16.306  1.00 65.34           C
ATOM   4854  HB  VAL A 318      10.892  -3.635 -15.517  1.00 65.34           H
ATOM   4855  CG1 VAL A 318      12.158  -2.979 -17.104  1.00 65.34           C
ATOM   4856 1HG1 VAL A 318      12.264  -3.986 -17.507  1.00 65.34           H
ATOM   4857 2HG1 VAL A 318      12.135  -2.261 -17.924  1.00 65.34           H
ATOM   4858 3HG1 VAL A 318      13.002  -2.758 -16.451  1.00 65.34           H
ATOM   4859  CG2 VAL A 318      10.719  -1.511 -15.643  1.00 65.34           C
ATOM   4860 1HG2 VAL A 318      10.646  -0.742 -16.411  1.00 65.34           H
ATOM   4861 2HG2 VAL A 318       9.821  -1.494 -15.025  1.00 65.34           H
ATOM   4862 3HG2 VAL A 318      11.592  -1.320 -15.019  1.00 65.34           H
ATOM   4863  HN  VAL A 318       8.590  -3.211 -15.396  1.00 65.34           H
ATOM   4864  N   PHE A 319       9.768  -5.595 -17.218  1.00 64.38           N
ATOM   4865  CA  PHE A 319      10.110  -6.891 -17.781  1.00 64.38           C
ATOM   4866  C   PHE A 319       8.925  -7.488 -18.543  1.00 64.38           C
ATOM   4867  O   PHE A 319       9.112  -8.208 -19.522  1.00 64.38           O
ATOM   4868  HA  PHE A 319      10.941  -6.735 -18.469  1.00 64.38           H
ATOM   4869  CB  PHE A 319      10.462  -7.809 -16.608  1.00 64.38           C
ATOM   4870 1HB  PHE A 319       9.738  -7.654 -15.809  1.00 64.38           H
ATOM   4871 2HB  PHE A 319      10.365  -8.846 -16.930  1.00 64.38           H
ATOM   4872  CG  PHE A 319      11.870  -7.593 -16.050  1.00 64.38           C
ATOM   4873  CD1 PHE A 319      12.953  -8.022 -16.752  1.00 64.38           C
ATOM   4874  HD1 PHE A 319      12.818  -8.519 -17.713  1.00 64.38           H
ATOM   4875  CD2 PHE A 319      12.039  -6.973 -14.851  1.00 64.38           C
ATOM   4876  HD2 PHE A 319      11.171  -6.630 -14.289  1.00 64.38           H
ATOM   4877  CE1 PHE A 319      14.260  -7.822 -16.234  1.00 64.38           C
ATOM   4878  HE1 PHE A 319      15.128  -8.166 -16.797  1.00 64.38           H
ATOM   4879  CE2 PHE A 319      13.346  -6.773 -14.333  1.00 64.38           C
ATOM   4880  HE2 PHE A 319      13.481  -6.276 -13.373  1.00 64.38           H
ATOM   4881  CZ  PHE A 319      14.429  -7.202 -15.035  1.00 64.38           C
ATOM   4882  HZ  PHE A 319      15.432  -7.049 -14.638  1.00 64.38           H
ATOM   4883  HN  PHE A 319       9.526  -5.607 -16.248  1.00 64.38           H
ATOM   4884  N   VAL A 320       7.732  -7.165 -18.065  1.00 64.07           N
ATOM   4885  CA  VAL A 320       6.534  -7.849 -18.520  1.00 64.07           C
ATOM   4886  C   VAL A 320       5.876  -7.029 -19.632  1.00 64.07           C
ATOM   4887  O   VAL A 320       5.197  -7.580 -20.496  1.00 64.07           O
ATOM   4888  HA  VAL A 320       6.840  -8.812 -18.929  1.00 64.07           H
ATOM   4889  CB  VAL A 320       5.599  -8.111 -17.338  1.00 64.07           C
ATOM   4890  HB  VAL A 320       5.170  -7.157 -17.032  1.00 64.07           H
ATOM   4891  CG1 VAL A 320       4.449  -9.036 -17.743  1.00 64.07           C
ATOM   4892 1HG1 VAL A 320       3.876  -8.572 -18.545  1.00 64.07           H
ATOM   4893 2HG1 VAL A 320       4.853  -9.988 -18.087  1.00 64.07           H
ATOM   4894 3HG1 VAL A 320       3.800  -9.206 -16.884  1.00 64.07           H
ATOM   4895  CG2 VAL A 320       6.370  -8.684 -16.147  1.00 64.07           C
ATOM   4896 1HG2 VAL A 320       6.840  -9.624 -16.436  1.00 64.07           H
ATOM   4897 2HG2 VAL A 320       7.137  -7.975 -15.835  1.00 64.07           H
ATOM   4898 3HG2 VAL A 320       5.682  -8.861 -15.320  1.00 64.07           H
ATOM   4899  HN  VAL A 320       7.578  -6.453 -17.380  1.00 64.07           H
ATOM   4900  N   GLY A 321       6.101  -5.724 -19.573  1.00 65.48           N
ATOM   4901  CA  GLY A 321       5.503  -4.818 -20.539  1.00 65.48           C
ATOM   4902  C   GLY A 321       6.417  -4.629 -21.752  1.00 65.48           C
ATOM   4903  O   GLY A 321       7.398  -3.890 -21.685  1.00 65.48           O
ATOM   4904 1HA  GLY A 321       4.539  -5.209 -20.863  1.00 65.48           H
ATOM   4905 2HA  GLY A 321       5.313  -3.853 -20.069  1.00 65.48           H
ATOM   4906  HN  GLY A 321       6.678  -5.287 -18.883  1.00 65.48           H
ATOM   4907  N   GLU A 322       6.062  -5.310 -22.831  1.00 69.68           N
ATOM   4908  CA  GLU A 322       6.801  -5.179 -24.076  1.00 69.68           C
ATOM   4909  C   GLU A 322       6.827  -3.717 -24.526  1.00 69.68           C
ATOM   4910  O   GLU A 322       7.856  -3.222 -24.983  1.00 69.68           O
ATOM   4911  HA  GLU A 322       7.813  -5.513 -23.848  1.00 69.68           H
ATOM   4912  CB  GLU A 322       6.208  -6.077 -25.163  1.00 69.68           C
ATOM   4913 1HB  GLU A 322       5.122  -5.994 -25.156  1.00 69.68           H
ATOM   4914 2HB  GLU A 322       6.654  -5.830 -26.127  1.00 69.68           H
ATOM   4915  CG  GLU A 322       6.539  -7.548 -24.899  1.00 69.68           C
ATOM   4916 1HG  GLU A 322       7.608  -7.657 -24.719  1.00 69.68           H
ATOM   4917 2HG  GLU A 322       6.027  -7.883 -23.997  1.00 69.68           H
ATOM   4918  CD  GLU A 322       6.124  -8.424 -26.083  1.00 69.68           C
ATOM   4919  OE1 GLU A 322       6.539  -9.603 -26.090  1.00 69.68           O
ATOM   4920  OE2 GLU A 322       5.401  -7.894 -26.955  1.00 69.68           O
ATOM   4921  HN  GLU A 322       5.287  -5.941 -22.865  1.00 69.68           H
ATOM   4922  N   ARG A 323       5.681  -3.066 -24.381  1.00 71.47           N
ATOM   4923  CA  ARG A 323       5.560  -1.670 -24.765  1.00 71.47           C
ATOM   4924  C   ARG A 323       6.557  -0.816 -23.979  1.00 71.47           C
ATOM   4925  O   ARG A 323       7.281  -0.008 -24.559  1.00 71.47           O
ATOM   4926  HA  ARG A 323       5.785  -1.653 -25.831  1.00 71.47           H
ATOM   4927  CB  ARG A 323       4.143  -1.150 -24.512  1.00 71.47           C
ATOM   4928 1HB  ARG A 323       3.757  -1.573 -23.584  1.00 71.47           H
ATOM   4929 2HB  ARG A 323       4.166  -0.068 -24.384  1.00 71.47           H
ATOM   4930  CG  ARG A 323       3.212  -1.513 -25.670  1.00 71.47           C
ATOM   4931 1HG  ARG A 323       3.661  -1.204 -26.614  1.00 71.47           H
ATOM   4932 2HG  ARG A 323       3.087  -2.595 -25.716  1.00 71.47           H
ATOM   4933  CD  ARG A 323       1.846  -0.844 -25.506  1.00 71.47           C
ATOM   4934 1HD  ARG A 323       1.385  -1.164 -24.572  1.00 71.47           H
ATOM   4935 2HD  ARG A 323       1.967   0.238 -25.447  1.00 71.47           H
ATOM   4936  NE  ARG A 323       0.971  -1.192 -26.647  1.00 71.47           N
ATOM   4937  HE  ARG A 323       1.363  -1.735 -27.390  1.00 71.47           H
ATOM   4938  CZ  ARG A 323      -0.314  -0.827 -26.747  1.00 71.47           C
ATOM   4939  NH1 ARG A 323      -0.892  -0.099 -25.782  1.00 71.47           N
ATOM   4940 1HH1 ARG A 323      -0.363   0.175 -24.978  1.00 71.47           H
ATOM   4941 2HH1 ARG A 323      -1.851   0.170 -25.864  1.00 71.47           H
ATOM   4942  NH2 ARG A 323      -1.014  -1.199 -27.828  1.00 71.47           N
ATOM   4943 1HH2 ARG A 323      -1.974  -0.934 -27.918  1.00 71.47           H
ATOM   4944 2HH2 ARG A 323      -0.575  -1.742 -28.544  1.00 71.47           H
ATOM   4945  HN  ARG A 323       4.848  -3.477 -24.011  1.00 71.47           H
ATOM   4946  N   PHE A 324       6.562  -1.023 -22.670  1.00 74.05           N
ATOM   4947  CA  PHE A 324       7.403  -0.228 -21.790  1.00 74.05           C
ATOM   4948  C   PHE A 324       8.882  -0.398 -22.144  1.00 74.05           C
ATOM   4949  O   PHE A 324       9.640   0.570 -22.136  1.00 74.05           O
ATOM   4950  HA  PHE A 324       7.116   0.815 -21.924  1.00 74.05           H
ATOM   4951  CB  PHE A 324       7.169  -0.739 -20.367  1.00 74.05           C
ATOM   4952 1HB  PHE A 324       6.096  -0.800 -20.185  1.00 74.05           H
ATOM   4953 2HB  PHE A 324       7.564  -1.752 -20.287  1.00 74.05           H
ATOM   4954  CG  PHE A 324       7.808   0.129 -19.281  1.00 74.05           C
ATOM   4955  CD1 PHE A 324       9.123  -0.026 -18.972  1.00 74.05           C
ATOM   4956  HD1 PHE A 324       9.722  -0.769 -19.498  1.00 74.05           H
ATOM   4957  CD2 PHE A 324       7.060   1.057 -18.625  1.00 74.05           C
ATOM   4958  HD2 PHE A 324       6.006   1.181 -18.873  1.00 74.05           H
ATOM   4959  CE1 PHE A 324       9.715   0.780 -17.965  1.00 74.05           C
ATOM   4960  HE1 PHE A 324      10.769   0.656 -17.717  1.00 74.05           H
ATOM   4961  CE2 PHE A 324       7.652   1.863 -17.618  1.00 74.05           C
ATOM   4962  HE2 PHE A 324       7.053   2.606 -17.092  1.00 74.05           H
ATOM   4963  CZ  PHE A 324       8.968   1.708 -17.309  1.00 74.05           C
ATOM   4964  HZ  PHE A 324       9.422   2.327 -16.535  1.00 74.05           H
ATOM   4965  HN  PHE A 324       6.008  -1.717 -22.211  1.00 74.05           H
ATOM   4966  N   ARG A 325       9.247  -1.635 -22.447  1.00 75.62           N
ATOM   4967  CA  ARG A 325      10.623  -1.945 -22.793  1.00 75.62           C
ATOM   4968  C   ARG A 325      11.048  -1.163 -24.037  1.00 75.62           C
ATOM   4969  O   ARG A 325      12.169  -0.662 -24.107  1.00 75.62           O
ATOM   4970  HA  ARG A 325      11.205  -1.643 -21.922  1.00 75.62           H
ATOM   4971  CB  ARG A 325      10.801  -3.442 -23.055  1.00 75.62           C
ATOM   4972 1HB  ARG A 325      10.152  -4.011 -22.389  1.00 75.62           H
ATOM   4973 2HB  ARG A 325      10.495  -3.675 -24.075  1.00 75.62           H
ATOM   4974  CG  ARG A 325      12.256  -3.867 -22.844  1.00 75.62           C
ATOM   4975 1HG  ARG A 325      12.894  -3.367 -23.573  1.00 75.62           H
ATOM   4976 2HG  ARG A 325      12.592  -3.549 -21.857  1.00 75.62           H
ATOM   4977  CD  ARG A 325      12.409  -5.383 -22.978  1.00 75.62           C
ATOM   4978 1HD  ARG A 325      11.654  -5.888 -22.375  1.00 75.62           H
ATOM   4979 2HD  ARG A 325      12.245  -5.684 -24.012  1.00 75.62           H
ATOM   4980  NE  ARG A 325      13.762  -5.795 -22.542  1.00 75.62           N
ATOM   4981  HE  ARG A 325      14.406  -5.079 -22.272  1.00 75.62           H
ATOM   4982  CZ  ARG A 325      14.178  -7.068 -22.485  1.00 75.62           C
ATOM   4983  NH1 ARG A 325      13.358  -8.068 -22.835  1.00 75.62           N
ATOM   4984 1HH1 ARG A 325      12.427  -7.867 -23.141  1.00 75.62           H
ATOM   4985 2HH1 ARG A 325      13.676  -9.015 -22.790  1.00 75.62           H
ATOM   4986  NH2 ARG A 325      15.427  -7.326 -22.074  1.00 75.62           N
ATOM   4987 1HH2 ARG A 325      15.753  -8.270 -22.027  1.00 75.62           H
ATOM   4988 2HH2 ARG A 325      16.033  -6.574 -21.815  1.00 75.62           H
ATOM   4989  HN  ARG A 325       8.622  -2.415 -22.459  1.00 75.62           H
ATOM   4990  N   ARG A 326      10.129  -1.081 -24.988  1.00 76.72           N
ATOM   4991  CA  ARG A 326      10.367  -0.309 -26.195  1.00 76.72           C
ATOM   4992  C   ARG A 326      10.522   1.175 -25.854  1.00 76.72           C
ATOM   4993  O   ARG A 326      11.437   1.836 -26.343  1.00 76.72           O
ATOM   4994  HA  ARG A 326      11.291  -0.715 -26.607  1.00 76.72           H
ATOM   4995  CB  ARG A 326       9.221  -0.479 -27.194  1.00 76.72           C
ATOM   4996 1HB  ARG A 326       8.266  -0.380 -26.677  1.00 76.72           H
ATOM   4997 2HB  ARG A 326       9.263   0.314 -27.940  1.00 76.72           H
ATOM   4998  CG  ARG A 326       9.294  -1.842 -27.885  1.00 76.72           C
ATOM   4999 1HG  ARG A 326      10.254  -1.946 -28.391  1.00 76.72           H
ATOM   5000 2HG  ARG A 326       9.239  -2.635 -27.140  1.00 76.72           H
ATOM   5001  CD  ARG A 326       8.157  -2.005 -28.896  1.00 76.72           C
ATOM   5002 1HD  ARG A 326       7.216  -1.678 -28.454  1.00 76.72           H
ATOM   5003 2HD  ARG A 326       8.338  -1.372 -29.765  1.00 76.72           H
ATOM   5004  NE  ARG A 326       8.053  -3.420 -29.317  1.00 76.72           N
ATOM   5005  HE  ARG A 326       8.218  -4.127 -28.629  1.00 76.72           H
ATOM   5006  CZ  ARG A 326       7.752  -3.814 -30.562  1.00 76.72           C
ATOM   5007  NH1 ARG A 326       7.521  -2.910 -31.524  1.00 76.72           N
ATOM   5008 1HH1 ARG A 326       7.574  -1.934 -31.315  1.00 76.72           H
ATOM   5009 2HH1 ARG A 326       7.297  -3.212 -32.450  1.00 76.72           H
ATOM   5010  NH2 ARG A 326       7.685  -5.125 -30.830  1.00 76.72           N
ATOM   5011 1HH2 ARG A 326       7.461  -5.436 -31.754  1.00 76.72           H
ATOM   5012 2HH2 ARG A 326       7.858  -5.793 -30.106  1.00 76.72           H
ATOM   5013  HN  ARG A 326       9.236  -1.530 -24.943  1.00 76.72           H
ATOM   5014  N   ASP A 327       9.613   1.655 -25.019  1.00 78.31           N
ATOM   5015  CA  ASP A 327       9.588   3.065 -24.670  1.00 78.31           C
ATOM   5016  C   ASP A 327      10.860   3.418 -23.896  1.00 78.31           C
ATOM   5017  O   ASP A 327      11.437   4.486 -24.096  1.00 78.31           O
ATOM   5018  HA  ASP A 327       9.518   3.594 -25.620  1.00 78.31           H
ATOM   5019  CB  ASP A 327       8.388   3.391 -23.778  1.00 78.31           C
ATOM   5020 1HB  ASP A 327       8.428   2.786 -22.873  1.00 78.31           H
ATOM   5021 2HB  ASP A 327       8.434   4.435 -23.467  1.00 78.31           H
ATOM   5022  CG  ASP A 327       7.072   3.131 -24.514  1.00 78.31           C
ATOM   5023  OD1 ASP A 327       7.064   3.327 -25.748  1.00 78.31           O
ATOM   5024  OD2 ASP A 327       6.104   2.742 -23.825  1.00 78.31           O
ATOM   5025  HN  ASP A 327       8.904   1.100 -24.584  1.00 78.31           H
ATOM   5026  N   LEU A 328      11.262   2.499 -23.030  1.00 79.59           N
ATOM   5027  CA  LEU A 328      12.448   2.705 -22.217  1.00 79.59           C
ATOM   5028  C   LEU A 328      13.658   2.912 -23.130  1.00 79.59           C
ATOM   5029  O   LEU A 328      14.415   3.865 -22.956  1.00 79.59           O
ATOM   5030  HA  LEU A 328      12.293   3.615 -21.637  1.00 79.59           H
ATOM   5031  CB  LEU A 328      12.620   1.557 -21.220  1.00 79.59           C
ATOM   5032 1HB  LEU A 328      11.761   1.553 -20.549  1.00 79.59           H
ATOM   5033 2HB  LEU A 328      12.598   0.617 -21.771  1.00 79.59           H
ATOM   5034  CG  LEU A 328      13.894   1.589 -20.373  1.00 79.59           C
ATOM   5035  HG  LEU A 328      14.749   1.651 -21.045  1.00 79.59           H
ATOM   5036  CD1 LEU A 328      13.928   2.832 -19.481  1.00 79.59           C
ATOM   5037 1HD1 LEU A 328      13.899   3.726 -20.104  1.00 79.59           H
ATOM   5038 2HD1 LEU A 328      13.065   2.825 -18.815  1.00 79.59           H
ATOM   5039 3HD1 LEU A 328      14.843   2.830 -18.890  1.00 79.59           H
ATOM   5040  CD2 LEU A 328      14.047   0.299 -19.564  1.00 79.59           C
ATOM   5041 1HD2 LEU A 328      13.190   0.182 -18.902  1.00 79.59           H
ATOM   5042 2HD2 LEU A 328      14.101  -0.551 -20.244  1.00 79.59           H
ATOM   5043 3HD2 LEU A 328      14.960   0.349 -18.971  1.00 79.59           H
ATOM   5044  HN  LEU A 328      10.792   1.629 -22.880  1.00 79.59           H
ATOM   5045  N   VAL A 329      13.802   2.004 -24.084  1.00 77.83           N
ATOM   5046  CA  VAL A 329      14.937   2.042 -24.989  1.00 77.83           C
ATOM   5047  C   VAL A 329      14.882   3.329 -25.815  1.00 77.83           C
ATOM   5048  O   VAL A 329      15.914   3.940 -26.090  1.00 77.83           O
ATOM   5049  HA  VAL A 329      15.842   2.054 -24.382  1.00 77.83           H
ATOM   5050  CB  VAL A 329      14.962   0.779 -25.852  1.00 77.83           C
ATOM   5051  HB  VAL A 329      14.048   0.760 -26.445  1.00 77.83           H
ATOM   5052  CG1 VAL A 329      16.148   0.799 -26.819  1.00 77.83           C
ATOM   5053 1HG1 VAL A 329      16.069   1.667 -27.473  1.00 77.83           H
ATOM   5054 2HG1 VAL A 329      17.078   0.854 -26.252  1.00 77.83           H
ATOM   5055 3HG1 VAL A 329      16.142  -0.110 -27.420  1.00 77.83           H
ATOM   5056  CG2 VAL A 329      14.985  -0.479 -24.982  1.00 77.83           C
ATOM   5057 1HG2 VAL A 329      15.874  -0.469 -24.352  1.00 77.83           H
ATOM   5058 2HG2 VAL A 329      14.095  -0.502 -24.354  1.00 77.83           H
ATOM   5059 3HG2 VAL A 329      15.002  -1.362 -25.620  1.00 77.83           H
ATOM   5060  HN  VAL A 329      13.160   1.253 -24.242  1.00 77.83           H
ATOM   5061  N   LYS A 330      13.667   3.704 -26.188  1.00 77.73           N
[truncated: 117,320 more chars]
