# Supplementary material for: Noncanonical roles of chemokine regions in CCR9 activation revealed by structural modeling and mutational mapping
Source: Nat Commun. 2025 Aug 18;16:7695. doi: 10.1038/s41467-025-62321-9 (PMC12361432; doi:10.1038/s41467-025-62321-9)
Supplement: Supplementary file 4 — Supplementary Data 2 [file 41467_2025_62321_MOESM4_ESM.zip › CCR9_CCL25_rnk18.pdb]

SSBOND   1 CYS A   38    CYS A  289 
SSBOND   2 CYS A  119    CYS A  198 
SSBOND   3 CYS B    7    CYS B   35 
SSBOND   4 CYS B    8    CYS B   52 
ATOM      1  N   GLU A  20       1.674  -6.204  62.160  1.00 38.45           N
ATOM      2  CA  GLU A  20       0.909  -6.091  60.930  1.00 38.45           C
ATOM      3  C   GLU A  20       1.848  -6.034  59.724  1.00 38.45           C
ATOM      4  O   GLU A  20       1.399  -6.095  58.580  1.00 38.45           O
ATOM      5  HA  GLU A  20       0.300  -6.994  60.883  1.00 38.45           H
ATOM      6  CB  GLU A  20      -0.011  -4.869  60.967  1.00 38.45           C
ATOM      7 1HB  GLU A  20       0.512  -4.030  61.427  1.00 38.45           H
ATOM      8 2HB  GLU A  20      -0.374  -4.652  59.963  1.00 38.45           H
ATOM      9  CG  GLU A  20      -1.249  -5.140  61.825  1.00 38.45           C
ATOM     10 1HG  GLU A  20      -1.647  -6.128  61.592  1.00 38.45           H
ATOM     11 2HG  GLU A  20      -0.971  -5.148  62.879  1.00 38.45           H
ATOM     12  CD  GLU A  20      -2.326  -4.080  61.583  1.00 38.45           C
ATOM     13  OE1 GLU A  20      -3.500  -4.387  61.882  1.00 38.45           O
ATOM     14  OE2 GLU A  20      -1.950  -2.988  61.105  1.00 38.45           O
ATOM     15  HN  GLU A  20       2.667  -6.224  62.040  1.00 38.45           H
ATOM     16  N   SER A  21       3.134  -5.917  60.020  1.00 41.64           N
ATOM     17  CA  SER A  21       4.133  -5.771  58.975  1.00 41.64           C
ATOM     18  C   SER A  21       4.331  -7.105  58.251  1.00 41.64           C
ATOM     19  O   SER A  21       4.652  -7.129  57.064  1.00 41.64           O
ATOM     20  HA  SER A  21       3.730  -5.022  58.293  1.00 41.64           H
ATOM     21  CB  SER A  21       5.462  -5.276  59.549  1.00 41.64           C
ATOM     22 1HB  SER A  21       6.079  -4.878  58.743  1.00 41.64           H
ATOM     23 2HB  SER A  21       5.275  -4.455  60.241  1.00 41.64           H
ATOM     24  OG  SER A  21       6.172  -6.312  60.222  1.00 41.64           O
ATOM     25  HG  SER A  21       7.030  -5.954  60.591  1.00 41.64           H
ATOM     26  HN  SER A  21       3.495  -5.920  60.953  1.00 41.64           H
ATOM     27  N   THR A  22       4.131  -8.182  58.997  1.00 43.59           N
ATOM     28  CA  THR A  22       4.548  -9.496  58.540  1.00 43.59           C
ATOM     29  C   THR A  22       3.576 -10.028  57.485  1.00 43.59           C
ATOM     30  O   THR A  22       3.974 -10.317  56.358  1.00 43.59           O
ATOM     31  HA  THR A  22       5.521  -9.400  58.058  1.00 43.59           H
ATOM     32  CB  THR A  22       4.673 -10.405  59.764  1.00 43.59           C
ATOM     33  HB  THR A  22       3.771 -11.002  59.899  1.00 43.59           H
ATOM     34  OG1 THR A  22       4.985  -9.511  60.830  1.00 43.59           O
ATOM     35  HG1 THR A  22       4.877  -9.976  61.708  1.00 43.59           H
ATOM     36  CG2 THR A  22       5.890 -11.330  59.686  1.00 43.59           C
ATOM     37 1HG2 THR A  22       6.798 -10.730  59.618  1.00 43.59           H
ATOM     38 2HG2 THR A  22       5.807 -11.964  58.804  1.00 43.59           H
ATOM     39 3HG2 THR A  22       5.931 -11.953  60.579  1.00 43.59           H
ATOM     40  HN  THR A  22       3.694  -8.166  59.896  1.00 43.59           H
ATOM     41  N   SER A  23       2.319 -10.140  57.889  1.00 44.08           N
ATOM     42  CA  SER A  23       1.302 -10.712  57.022  1.00 44.08           C
ATOM     43  C   SER A  23       1.147  -9.856  55.763  1.00 44.08           C
ATOM     44  O   SER A  23       0.971 -10.385  54.667  1.00 44.08           O
ATOM     45  HA  SER A  23       1.668 -11.706  56.766  1.00 44.08           H
ATOM     46  CB  SER A  23      -0.038 -10.833  57.750  1.00 44.08           C
ATOM     47 1HB  SER A  23      -0.789 -11.223  57.063  1.00 44.08           H
ATOM     48 2HB  SER A  23       0.055 -11.553  58.563  1.00 44.08           H
ATOM     49  OG  SER A  23      -0.477  -9.582  58.272  1.00 44.08           O
ATOM     50  HG  SER A  23      -1.351  -9.696  58.745  1.00 44.08           H
ATOM     51  HN  SER A  23       1.992  -9.849  58.788  1.00 44.08           H
ATOM     52  N   SER A  24       1.217  -8.548  55.962  1.00 46.69           N
ATOM     53  CA  SER A  24       1.040  -7.613  54.864  1.00 46.69           C
ATOM     54  C   SER A  24       2.244  -7.677  53.923  1.00 46.69           C
ATOM     55  O   SER A  24       2.229  -7.079  52.848  1.00 46.69           O
ATOM     56  HA  SER A  24       0.135  -7.939  54.351  1.00 46.69           H
ATOM     57  CB  SER A  24       0.846  -6.187  55.382  1.00 46.69           C
ATOM     58 1HB  SER A  24       0.499  -5.550  54.568  1.00 46.69           H
ATOM     59 2HB  SER A  24       0.067  -6.180  56.145  1.00 46.69           H
ATOM     60  OG  SER A  24       2.047  -5.648  55.926  1.00 46.69           O
ATOM     61  HG  SER A  24       2.107  -5.862  56.901  1.00 46.69           H
ATOM     62  HN  SER A  24       1.391  -8.127  56.852  1.00 46.69           H
ATOM     63  N   MET A  25       3.259  -8.408  54.360  1.00 47.11           N
ATOM     64  CA  MET A  25       4.413  -8.667  53.517  1.00 47.11           C
ATOM     65  C   MET A  25       4.266 -10.000  52.780  1.00 47.11           C
ATOM     66  O   MET A  25       4.690 -10.129  51.633  1.00 47.11           O
ATOM     67  HA  MET A  25       4.441  -7.848  52.798  1.00 47.11           H
ATOM     68  CB  MET A  25       5.678  -8.695  54.377  1.00 47.11           C
ATOM     69 1HB  MET A  25       5.630  -7.906  55.127  1.00 47.11           H
ATOM     70 2HB  MET A  25       5.736  -9.642  54.914  1.00 47.11           H
ATOM     71  CG  MET A  25       6.930  -8.513  53.517  1.00 47.11           C
ATOM     72 1HG  MET A  25       7.818  -8.771  54.093  1.00 47.11           H
ATOM     73 2HG  MET A  25       6.897  -9.190  52.663  1.00 47.11           H
ATOM     74  SD  MET A  25       7.041  -6.824  52.951  1.00 47.11           S
ATOM     75  CE  MET A  25       8.049  -6.127  54.249  1.00 47.11           C
ATOM     76 1HE  MET A  25       7.539  -6.242  55.206  1.00 47.11           H
ATOM     77 2HE  MET A  25       9.007  -6.647  54.284  1.00 47.11           H
ATOM     78 3HE  MET A  25       8.217  -5.069  54.051  1.00 47.11           H
ATOM     79  HN  MET A  25       3.300  -8.819  55.271  1.00 47.11           H
ATOM     80  N   GLU A  26       3.665 -10.958  53.471  1.00 48.17           N
ATOM     81  CA  GLU A  26       3.474 -12.282  52.904  1.00 48.17           C
ATOM     82  C   GLU A  26       2.501 -12.219  51.724  1.00 48.17           C
ATOM     83  O   GLU A  26       2.765 -12.788  50.666  1.00 48.17           O
ATOM     84  HA  GLU A  26       4.459 -12.592  52.555  1.00 48.17           H
ATOM     85  CB  GLU A  26       2.984 -13.268  53.966  1.00 48.17           C
ATOM     86 1HB  GLU A  26       2.241 -12.785  54.601  1.00 48.17           H
ATOM     87 2HB  GLU A  26       2.616 -14.174  53.485  1.00 48.17           H
ATOM     88  CG  GLU A  26       4.131 -13.702  54.881  1.00 48.17           C
ATOM     89 1HG  GLU A  26       4.970 -14.049  54.279  1.00 48.17           H
ATOM     90 2HG  GLU A  26       4.485 -12.846  55.457  1.00 48.17           H
ATOM     91  CD  GLU A  26       3.683 -14.813  55.832  1.00 48.17           C
ATOM     92  OE1 GLU A  26       4.566 -15.596  56.246  1.00 48.17           O
ATOM     93  OE2 GLU A  26       2.468 -14.855  56.124  1.00 48.17           O
ATOM     94  HN  GLU A  26       3.312 -10.841  54.399  1.00 48.17           H
ATOM     95  N   ASP A  27       1.396 -11.522  51.946  1.00 47.66           N
ATOM     96  CA  ASP A  27       0.403 -11.342  50.901  1.00 47.66           C
ATOM     97  C   ASP A  27       1.082 -10.787  49.648  1.00 47.66           C
ATOM     98  O   ASP A  27       0.739 -11.169  48.530  1.00 47.66           O
ATOM     99  HA  ASP A  27      -0.026 -12.331  50.740  1.00 47.66           H
ATOM    100  CB  ASP A  27      -0.677 -10.347  51.333  1.00 47.66           C
ATOM    101 1HB  ASP A  27      -0.229  -9.561  51.942  1.00 47.66           H
ATOM    102 2HB  ASP A  27      -1.105  -9.865  50.454  1.00 47.66           H
ATOM    103  CG  ASP A  27      -1.781 -11.048  52.127  1.00 47.66           C
ATOM    104  OD1 ASP A  27      -1.811 -12.296  52.078  1.00 47.66           O
ATOM    105  OD2 ASP A  27      -2.571 -10.318  52.765  1.00 47.66           O
ATOM    106  HN  ASP A  27       1.176 -11.087  52.819  1.00 47.66           H
ATOM    107  N   TYR A  28       2.035  -9.894  49.876  1.00 49.68           N
ATOM    108  CA  TYR A  28       2.748  -9.264  48.778  1.00 49.68           C
ATOM    109  C   TYR A  28       3.493 -10.304  47.939  1.00 49.68           C
ATOM    110  O   TYR A  28       3.558 -10.189  46.716  1.00 49.68           O
ATOM    111  HA  TYR A  28       2.016  -8.757  48.149  1.00 49.68           H
ATOM    112  CB  TYR A  28       3.766  -8.321  49.422  1.00 49.68           C
ATOM    113 1HB  TYR A  28       3.824  -8.539  50.489  1.00 49.68           H
ATOM    114 2HB  TYR A  28       4.751  -8.524  49.002  1.00 49.68           H
ATOM    115  CG  TYR A  28       3.444  -6.837  49.237  1.00 49.68           C
ATOM    116  CD1 TYR A  28       4.104  -6.103  48.272  1.00 49.68           C
ATOM    117  HD1 TYR A  28       4.854  -6.581  47.643  1.00 49.68           H
ATOM    118  CD2 TYR A  28       2.494  -6.232  50.035  1.00 49.68           C
ATOM    119  HD2 TYR A  28       1.973  -6.812  50.797  1.00 49.68           H
ATOM    120  CE1 TYR A  28       3.801  -4.706  48.098  1.00 49.68           C
ATOM    121  HE1 TYR A  28       4.314  -4.115  47.340  1.00 49.68           H
ATOM    122  CE2 TYR A  28       2.191  -4.835  49.861  1.00 49.68           C
ATOM    123  HE2 TYR A  28       1.443  -4.345  50.484  1.00 49.68           H
ATOM    124  CZ  TYR A  28       2.859  -4.141  48.901  1.00 49.68           C
ATOM    125  OH  TYR A  28       2.573  -2.822  48.736  1.00 49.68           O
ATOM    126  HH  TYR A  28       2.664  -2.570  47.772  1.00 49.68           H
ATOM    127  HN  TYR A  28       2.320  -9.602  50.788  1.00 49.68           H
ATOM    128  N   VAL A  29       4.036 -11.295  48.629  1.00 49.19           N
ATOM    129  CA  VAL A  29       4.853 -12.304  47.975  1.00 49.19           C
ATOM    130  C   VAL A  29       3.942 -13.338  47.310  1.00 49.19           C
ATOM    131  O   VAL A  29       4.209 -13.778  46.193  1.00 49.19           O
ATOM    132  HA  VAL A  29       5.438 -11.803  47.203  1.00 49.19           H
ATOM    133  CB  VAL A  29       5.825 -12.923  48.981  1.00 49.19           C
ATOM    134  HB  VAL A  29       5.240 -13.466  49.723  1.00 49.19           H
ATOM    135  CG1 VAL A  29       6.759 -13.923  48.296  1.00 49.19           C
ATOM    136 1HG1 VAL A  29       6.169 -14.720  47.844  1.00 49.19           H
ATOM    137 2HG1 VAL A  29       7.334 -13.412  47.522  1.00 49.19           H
ATOM    138 3HG1 VAL A  29       7.440 -14.348  49.033  1.00 49.19           H
ATOM    139  CG2 VAL A  29       6.622 -11.840  49.711  1.00 49.19           C
ATOM    140 1HG2 VAL A  29       7.192 -11.257  48.987  1.00 49.19           H
ATOM    141 2HG2 VAL A  29       5.936 -11.183  50.247  1.00 49.19           H
ATOM    142 3HG2 VAL A  29       7.306 -12.307  50.420  1.00 49.19           H
ATOM    143  HN  VAL A  29       3.927 -11.415  49.616  1.00 49.19           H
ATOM    144  N   ASN A  30       2.885 -13.696  48.025  1.00 48.54           N
ATOM    145  CA  ASN A  30       2.093 -14.857  47.659  1.00 48.54           C
ATOM    146  C   ASN A  30       1.083 -14.461  46.580  1.00 48.54           C
ATOM    147  O   ASN A  30       0.382 -15.314  46.038  1.00 48.54           O
ATOM    148  HA  ASN A  30       2.813 -15.595  47.305  1.00 48.54           H
ATOM    149  CB  ASN A  30       1.314 -15.394  48.861  1.00 48.54           C
ATOM    150 1HB  ASN A  30       1.142 -14.589  49.576  1.00 48.54           H
ATOM    151 2HB  ASN A  30       0.335 -15.747  48.537  1.00 48.54           H
ATOM    152  CG  ASN A  30       2.074 -16.534  49.542  1.00 48.54           C
ATOM    153  OD1 ASN A  30       3.117 -16.976  49.090  1.00 48.54           O
ATOM    154  ND2 ASN A  30       1.494 -16.983  50.652  1.00 48.54           N
ATOM    155 1HD2 ASN A  30       0.637 -16.576  50.969  1.00 48.54           H
ATOM    156 2HD2 ASN A  30       1.915 -17.729  51.169  1.00 48.54           H
ATOM    157  HN  ASN A  30       2.570 -13.208  48.839  1.00 48.54           H
ATOM    158  N   PHE A  31       1.041 -13.166  46.301  1.00 49.63           N
ATOM    159  CA  PHE A  31       0.578 -12.694  45.007  1.00 49.63           C
ATOM    160  C   PHE A  31       1.493 -13.186  43.884  1.00 49.63           C
ATOM    161  O   PHE A  31       2.480 -12.531  43.552  1.00 49.63           O
ATOM    162  HA  PHE A  31      -0.425 -13.094  44.857  1.00 49.63           H
ATOM    163  CB  PHE A  31       0.617 -11.165  45.049  1.00 49.63           C
ATOM    164 1HB  PHE A  31       1.401 -10.850  45.737  1.00 49.63           H
ATOM    165 2HB  PHE A  31       0.890 -10.792  44.062  1.00 49.63           H
ATOM    166  CG  PHE A  31      -0.704 -10.520  45.474  1.00 49.63           C
ATOM    167  CD1 PHE A  31      -1.728 -10.418  44.585  1.00 49.63           C
ATOM    168  HD1 PHE A  31      -1.608 -10.795  43.570  1.00 49.63           H
ATOM    169  CD2 PHE A  31      -0.853 -10.049  46.741  1.00 49.63           C
ATOM    170  HD2 PHE A  31      -0.032 -10.131  47.454  1.00 49.63           H
ATOM    171  CE1 PHE A  31      -2.954  -9.819  44.980  1.00 49.63           C
ATOM    172  HE1 PHE A  31      -3.774  -9.737  44.268  1.00 49.63           H
ATOM    173  CE2 PHE A  31      -2.079  -9.451  47.136  1.00 49.63           C
ATOM    174  HE2 PHE A  31      -2.199  -9.073  48.152  1.00 49.63           H
ATOM    175  CZ  PHE A  31      -3.103  -9.348  46.248  1.00 49.63           C
ATOM    176  HZ  PHE A  31      -4.044  -8.889  46.551  1.00 49.63           H
ATOM    177  HN  PHE A  31       1.316 -12.447  46.940  1.00 49.63           H
ATOM    178  N   ASN A  32       1.133 -14.334  43.330  1.00 51.15           N
ATOM    179  CA  ASN A  32       1.508 -14.656  41.964  1.00 51.15           C
ATOM    180  C   ASN A  32       0.976 -13.573  41.024  1.00 51.15           C
ATOM    181  O   ASN A  32      -0.048 -13.761  40.371  1.00 51.15           O
ATOM    182  HA  ASN A  32       2.597 -14.705  41.970  1.00 51.15           H
ATOM    183  CB  ASN A  32       0.909 -15.995  41.529  1.00 51.15           C
ATOM    184 1HB  ASN A  32      -0.011 -16.183  42.083  1.00 51.15           H
ATOM    185 2HB  ASN A  32       0.642 -15.952  40.473  1.00 51.15           H
ATOM    186  CG  ASN A  32       1.895 -17.140  41.766  1.00 51.15           C
ATOM    187  OD1 ASN A  32       3.095 -16.948  41.876  1.00 51.15           O
ATOM    188  ND2 ASN A  32       1.325 -18.340  41.837  1.00 51.15           N
ATOM    189 1HD2 ASN A  32       0.334 -18.429  41.738  1.00 51.15           H
ATOM    190 2HD2 ASN A  32       1.887 -19.153  41.989  1.00 51.15           H
ATOM    191  HN  ASN A  32       0.595 -15.036  43.798  1.00 51.15           H
ATOM    192  N   PHE A  33       1.697 -12.461  40.987  1.00 55.47           N
ATOM    193  CA  PHE A  33       1.508 -11.482  39.930  1.00 55.47           C
ATOM    194  C   PHE A  33       1.850 -12.078  38.563  1.00 55.47           C
ATOM    195  O   PHE A  33       2.992 -11.992  38.113  1.00 55.47           O
ATOM    196  HA  PHE A  33       0.458 -11.190  39.944  1.00 55.47           H
ATOM    197  CB  PHE A  33       2.460 -10.321  40.220  1.00 55.47           C
ATOM    198 1HB  PHE A  33       3.436 -10.724  40.491  1.00 55.47           H
ATOM    199 2HB  PHE A  33       2.597  -9.740  39.308  1.00 55.47           H
ATOM    200  CG  PHE A  33       1.982  -9.388  41.335  1.00 55.47           C
ATOM    201  CD1 PHE A  33       1.077  -8.410  41.062  1.00 55.47           C
ATOM    202  HD1 PHE A  33       0.692  -8.291  40.049  1.00 55.47           H
ATOM    203  CD2 PHE A  33       2.463  -9.536  42.598  1.00 55.47           C
ATOM    204  HD2 PHE A  33       3.188 -10.319  42.817  1.00 55.47           H
ATOM    205  CE1 PHE A  33       0.634  -7.544  42.096  1.00 55.47           C
ATOM    206  HE1 PHE A  33      -0.091  -6.760  41.877  1.00 55.47           H
ATOM    207  CE2 PHE A  33       2.019  -8.670  43.633  1.00 55.47           C
ATOM    208  HE2 PHE A  33       2.404  -8.788  44.646  1.00 55.47           H
ATOM    209  CZ  PHE A  33       1.114  -7.692  43.360  1.00 55.47           C
ATOM    210  HZ  PHE A  33       0.774  -7.027  44.154  1.00 55.47           H
ATOM    211  HN  PHE A  33       2.398 -12.226  41.660  1.00 55.47           H
ATOM    212  N   THR A  34       0.841 -12.668  37.940  1.00 64.37           N
ATOM    213  CA  THR A  34       0.861 -12.865  36.501  1.00 64.37           C
ATOM    214  C   THR A  34       1.276 -11.574  35.792  1.00 64.37           C
ATOM    215  O   THR A  34       0.572 -10.569  35.864  1.00 64.37           O
ATOM    216  HA  THR A  34       1.617 -13.615  36.268  1.00 64.37           H
ATOM    217  CB  THR A  34      -0.515 -13.378  36.074  1.00 64.37           C
ATOM    218  HB  THR A  34      -1.133 -12.564  35.694  1.00 64.37           H
ATOM    219  OG1 THR A  34      -1.015 -14.039  37.233  1.00 64.37           O
ATOM    220  HG1 THR A  34      -2.003 -14.168  37.154  1.00 64.37           H
ATOM    221  CG2 THR A  34      -0.428 -14.485  35.022  1.00 64.37           C
ATOM    222 1HG2 THR A  34       0.133 -15.328  35.428  1.00 64.37           H
ATOM    223 2HG2 THR A  34       0.079 -14.105  34.135  1.00 64.37           H
ATOM    224 3HG2 THR A  34      -1.432 -14.813  34.755  1.00 64.37           H
ATOM    225  HN  THR A  34       0.021 -13.008  38.402  1.00 64.37           H
ATOM    226  N   ASP A  35       2.418 -11.645  35.123  1.00 77.46           N
ATOM    227  CA  ASP A  35       3.062 -10.447  34.613  1.00 77.46           C
ATOM    228  C   ASP A  35       2.288  -9.935  33.396  1.00 77.46           C
ATOM    229  O   ASP A  35       2.657 -10.218  32.257  1.00 77.46           O
ATOM    230  HA  ASP A  35       3.049  -9.739  35.442  1.00 77.46           H
ATOM    231  CB  ASP A  35       4.497 -10.738  34.171  1.00 77.46           C
ATOM    232 1HB  ASP A  35       4.891 -11.582  34.737  1.00 77.46           H
ATOM    233 2HB  ASP A  35       4.507 -11.026  33.120  1.00 77.46           H
ATOM    234  CG  ASP A  35       5.393  -9.515  34.379  1.00 77.46           C
ATOM    235  OD1 ASP A  35       4.839  -8.464  34.767  1.00 77.46           O
ATOM    236  OD2 ASP A  35       6.613  -9.659  34.144  1.00 77.46           O
ATOM    237  HN  ASP A  35       2.900 -12.499  34.928  1.00 77.46           H
ATOM    238  N   PHE A  36       1.228  -9.192  33.678  1.00 88.29           N
ATOM    239  CA  PHE A  36       0.375  -8.673  32.623  1.00 88.29           C
ATOM    240  C   PHE A  36       0.999  -7.437  31.971  1.00 88.29           C
ATOM    241  O   PHE A  36       0.518  -6.963  30.944  1.00 88.29           O
ATOM    242  HA  PHE A  36       0.269  -9.460  31.876  1.00 88.29           H
ATOM    243  CB  PHE A  36      -0.952  -8.276  33.274  1.00 88.29           C
ATOM    244 1HB  PHE A  36      -0.749  -7.610  34.112  1.00 88.29           H
ATOM    245 2HB  PHE A  36      -1.544  -7.711  32.553  1.00 88.29           H
ATOM    246  CG  PHE A  36      -1.779  -9.463  33.773  1.00 88.29           C
ATOM    247  CD1 PHE A  36      -1.910 -10.573  33.000  1.00 88.29           C
ATOM    248  HD1 PHE A  36      -1.426 -10.619  32.024  1.00 88.29           H
ATOM    249  CD2 PHE A  36      -2.383  -9.406  34.990  1.00 88.29           C
ATOM    250  HD2 PHE A  36      -2.278  -8.515  35.610  1.00 88.29           H
ATOM    251  CE1 PHE A  36      -2.678 -11.674  33.463  1.00 88.29           C
ATOM    252  HE1 PHE A  36      -2.783 -12.565  32.843  1.00 88.29           H
ATOM    253  CE2 PHE A  36      -3.151 -10.507  35.454  1.00 88.29           C
ATOM    254  HE2 PHE A  36      -3.635 -10.462  36.429  1.00 88.29           H
ATOM    255  CZ  PHE A  36      -3.282 -11.618  34.680  1.00 88.29           C
ATOM    256  HZ  PHE A  36      -3.871 -12.463  35.036  1.00 88.29           H
ATOM    257  HN  PHE A  36       0.950  -8.944  34.606  1.00 88.29           H
ATOM    258  N   TYR A  37       2.062  -6.951  32.596  1.00 91.55           N
ATOM    259  CA  TYR A  37       2.895  -5.935  31.976  1.00 91.55           C
ATOM    260  C   TYR A  37       3.960  -6.570  31.080  1.00 91.55           C
ATOM    261  O   TYR A  37       4.820  -7.308  31.559  1.00 91.55           O
ATOM    262  HA  TYR A  37       2.252  -5.298  31.368  1.00 91.55           H
ATOM    263  CB  TYR A  37       3.586  -5.198  33.125  1.00 91.55           C
ATOM    264 1HB  TYR A  37       2.827  -4.830  33.816  1.00 91.55           H
ATOM    265 2HB  TYR A  37       4.204  -5.905  33.677  1.00 91.55           H
ATOM    266  CG  TYR A  37       4.457  -4.023  32.676  1.00 91.55           C
ATOM    267  CD1 TYR A  37       5.792  -4.224  32.389  1.00 91.55           C
ATOM    268  HD1 TYR A  37       6.226  -5.219  32.483  1.00 91.55           H
ATOM    269  CD2 TYR A  37       3.908  -2.762  32.557  1.00 91.55           C
ATOM    270  HD2 TYR A  37       2.853  -2.604  32.783  1.00 91.55           H
ATOM    271  CE1 TYR A  37       6.612  -3.118  31.967  1.00 91.55           C
ATOM    272  HE1 TYR A  37       7.668  -3.263  31.737  1.00 91.55           H
ATOM    273  CE2 TYR A  37       4.728  -1.657  32.134  1.00 91.55           C
ATOM    274  HE2 TYR A  37       4.307  -0.656  32.036  1.00 91.55           H
ATOM    275  CZ  TYR A  37       6.039  -1.889  31.860  1.00 91.55           C
ATOM    276  OH  TYR A  37       6.814  -0.845  31.460  1.00 91.55           O
ATOM    277  HH  TYR A  37       7.427  -1.135  30.726  1.00 91.55           H
ATOM    278  HN  TYR A  37       2.355  -7.240  33.507  1.00 91.55           H
ATOM    279  N   CYS A  38       3.868  -6.261  29.795  1.00 91.37           N
ATOM    280  CA  CYS A  38       4.743  -6.877  28.812  1.00 91.37           C
ATOM    281  C   CYS A  38       5.776  -5.839  28.371  1.00 91.37           C
ATOM    282  O   CYS A  38       5.424  -4.821  27.776  1.00 91.37           O
ATOM    283  HA  CYS A  38       5.227  -7.719  29.308  1.00 91.37           H
ATOM    284  CB  CYS A  38       3.955  -7.438  27.627  1.00 91.37           C
ATOM    285 1HB  CYS A  38       3.140  -8.067  27.985  1.00 91.37           H
ATOM    286 2HB  CYS A  38       3.503  -6.623  27.061  1.00 91.37           H
ATOM    287  SG  CYS A  38       5.064  -8.410  26.542  1.00 91.37           S
ATOM    288  HN  CYS A  38       3.212  -5.604  29.424  1.00 91.37           H
ATOM    289  N   GLU A  39       7.031  -6.132  28.679  1.00 90.09           N
ATOM    290  CA  GLU A  39       8.133  -5.337  28.165  1.00 90.09           C
ATOM    291  C   GLU A  39       8.463  -5.753  26.730  1.00 90.09           C
ATOM    292  O   GLU A  39       8.813  -6.905  26.479  1.00 90.09           O
ATOM    293  HA  GLU A  39       7.778  -4.306  28.179  1.00 90.09           H
ATOM    294  CB  GLU A  39       9.363  -5.456  29.067  1.00 90.09           C
ATOM    295 1HB  GLU A  39       9.550  -6.505  29.296  1.00 90.09           H
ATOM    296 2HB  GLU A  39      10.212  -4.959  28.598  1.00 90.09           H
ATOM    297  CG  GLU A  39       9.133  -4.748  30.404  1.00 90.09           C
ATOM    298 1HG  GLU A  39       8.784  -3.730  30.225  1.00 90.09           H
ATOM    299 2HG  GLU A  39       8.349  -5.260  30.961  1.00 90.09           H
ATOM    300  CD  GLU A  39      10.418  -4.714  31.234  1.00 90.09           C
ATOM    301  OE1 GLU A  39      10.364  -4.131  32.339  1.00 90.09           O
ATOM    302  OE2 GLU A  39      11.424  -5.271  30.746  1.00 90.09           O
ATOM    303  HN  GLU A  39       7.299  -6.895  29.267  1.00 90.09           H
ATOM    304  N   LYS A  40       8.340  -4.792  25.826  1.00 90.12           N
ATOM    305  CA  LYS A  40       8.461  -5.079  24.407  1.00 90.12           C
ATOM    306  C   LYS A  40       9.899  -4.813  23.958  1.00 90.12           C
ATOM    307  O   LYS A  40      10.138  -4.467  22.802  1.00 90.12           O
ATOM    308  HA  LYS A  40       8.247  -6.139  24.269  1.00 90.12           H
ATOM    309  CB  LYS A  40       7.414  -4.298  23.611  1.00 90.12           C
ATOM    310 1HB  LYS A  40       7.555  -3.229  23.767  1.00 90.12           H
ATOM    311 2HB  LYS A  40       7.548  -4.484  22.545  1.00 90.12           H
ATOM    312  CG  LYS A  40       5.997  -4.697  24.029  1.00 90.12           C
ATOM    313 1HG  LYS A  40       5.888  -4.587  25.108  1.00 90.12           H
ATOM    314 2HG  LYS A  40       5.274  -4.026  23.566  1.00 90.12           H
ATOM    315  CD  LYS A  40       5.693  -6.141  23.625  1.00 90.12           C
ATOM    316 1HD  LYS A  40       5.965  -6.295  22.581  1.00 90.12           H
ATOM    317 2HD  LYS A  40       6.301  -6.825  24.217  1.00 90.12           H
ATOM    318  CE  LYS A  40       4.211  -6.465  23.824  1.00 90.12           C
ATOM    319 1HE  LYS A  40       4.021  -6.698  24.872  1.00 90.12           H
ATOM    320 2HE  LYS A  40       3.605  -5.593  23.577  1.00 90.12           H
ATOM    321  NZ  LYS A  40       3.812  -7.610  22.975  1.00 90.12           N
ATOM    322 1HZ  LYS A  40       2.832  -7.820  23.130  1.00 90.12           H
ATOM    323 2HZ  LYS A  40       3.958  -7.375  22.000  1.00 90.12           H
ATOM    324 3HZ  LYS A  40       4.373  -8.420  23.215  1.00 90.12           H
ATOM    325  HN  LYS A  40       8.162  -3.833  26.049  1.00 90.12           H
ATOM    326  N   ASN A  41      10.820  -4.983  24.895  1.00 88.31           N
ATOM    327  CA  ASN A  41      12.218  -4.686  24.635  1.00 88.31           C
ATOM    328  C   ASN A  41      12.716  -5.564  23.486  1.00 88.31           C
ATOM    329  O   ASN A  41      13.423  -5.089  22.598  1.00 88.31           O
ATOM    330  HA  ASN A  41      12.244  -3.624  24.390  1.00 88.31           H
ATOM    331  CB  ASN A  41      13.082  -4.979  25.863  1.00 88.31           C
ATOM    332 1HB  ASN A  41      12.785  -5.933  26.301  1.00 88.31           H
ATOM    333 2HB  ASN A  41      14.125  -5.077  25.563  1.00 88.31           H
ATOM    334  CG  ASN A  41      12.947  -3.869  26.907  1.00 88.31           C
ATOM    335  OD1 ASN A  41      12.609  -2.736  26.605  1.00 88.31           O
ATOM    336  ND2 ASN A  41      13.228  -4.255  28.148  1.00 88.31           N
ATOM    337 1HD2 ASN A  41      13.499  -5.201  28.328  1.00 88.31           H
ATOM    338 2HD2 ASN A  41      13.169  -3.600  28.901  1.00 88.31           H
ATOM    339  HN  ASN A  41      10.623  -5.318  25.817  1.00 88.31           H
ATOM    340  N   ASN A  42      12.328  -6.830  23.539  1.00 89.93           N
ATOM    341  CA  ASN A  42      12.769  -7.790  22.542  1.00 89.93           C
ATOM    342  C   ASN A  42      12.267  -7.355  21.164  1.00 89.93           C
ATOM    343  O   ASN A  42      12.989  -7.462  20.174  1.00 89.93           O
ATOM    344  HA  ASN A  42      13.857  -7.793  22.608  1.00 89.93           H
ATOM    345  CB  ASN A  42      12.206  -9.183  22.832  1.00 89.93           C
ATOM    346 1HB  ASN A  42      11.125  -9.123  22.962  1.00 89.93           H
ATOM    347 2HB  ASN A  42      12.388  -9.838  21.980  1.00 89.93           H
ATOM    348  CG  ASN A  42      12.843  -9.781  24.088  1.00 89.93           C
ATOM    349  OD1 ASN A  42      13.807  -9.268  24.631  1.00 89.93           O
ATOM    350  ND2 ASN A  42      12.252 -10.893  24.517  1.00 89.93           N
ATOM    351 1HD2 ASN A  42      11.463 -11.262  24.025  1.00 89.93           H
ATOM    352 2HD2 ASN A  42      12.596 -11.359  25.332  1.00 89.93           H
ATOM    353  HN  ASN A  42      11.725  -7.200  24.245  1.00 89.93           H
ATOM    354  N   VAL A  43      11.032  -6.874  21.144  1.00 91.09           N
ATOM    355  CA  VAL A  43      10.413  -6.454  19.898  1.00 91.09           C
ATOM    356  C   VAL A  43      11.190  -5.269  19.321  1.00 91.09           C
ATOM    357  O   VAL A  43      11.441  -5.213  18.118  1.00 91.09           O
ATOM    358  HA  VAL A  43      10.478  -7.289  19.200  1.00 91.09           H
ATOM    359  CB  VAL A  43       8.933  -6.143  20.128  1.00 91.09           C
ATOM    360  HB  VAL A  43       8.870  -5.310  20.828  1.00 91.09           H
ATOM    361  CG1 VAL A  43       8.254  -5.714  18.826  1.00 91.09           C
ATOM    362 1HG1 VAL A  43       8.742  -4.820  18.439  1.00 91.09           H
ATOM    363 2HG1 VAL A  43       8.332  -6.518  18.094  1.00 91.09           H
ATOM    364 3HG1 VAL A  43       7.203  -5.499  19.018  1.00 91.09           H
ATOM    365  CG2 VAL A  43       8.212  -7.338  20.755  1.00 91.09           C
ATOM    366 1HG2 VAL A  43       8.289  -8.198  20.090  1.00 91.09           H
ATOM    367 2HG2 VAL A  43       8.672  -7.578  21.714  1.00 91.09           H
ATOM    368 3HG2 VAL A  43       7.162  -7.090  20.908  1.00 91.09           H
ATOM    369  HN  VAL A  43      10.459  -6.770  21.957  1.00 91.09           H
ATOM    370  N   ARG A  44      11.550  -4.351  20.207  1.00 90.39           N
ATOM    371  CA  ARG A  44      12.219  -3.131  19.789  1.00 90.39           C
ATOM    372  C   ARG A  44      13.636  -3.441  19.302  1.00 90.39           C
ATOM    373  O   ARG A  44      14.114  -2.833  18.346  1.00 90.39           O
ATOM    374  HA  ARG A  44      11.603  -2.738  18.980  1.00 90.39           H
ATOM    375  CB  ARG A  44      12.292  -2.122  20.938  1.00 90.39           C
ATOM    376 1HB  ARG A  44      12.723  -2.599  21.818  1.00 90.39           H
ATOM    377 2HB  ARG A  44      12.953  -1.301  20.664  1.00 90.39           H
ATOM    378  CG  ARG A  44      10.904  -1.576  21.276  1.00 90.39           C
ATOM    379 1HG  ARG A  44      10.404  -1.251  20.363  1.00 90.39           H
ATOM    380 2HG  ARG A  44      10.292  -2.367  21.709  1.00 90.39           H
ATOM    381  CD  ARG A  44      10.999  -0.404  22.256  1.00 90.39           C
ATOM    382 1HD  ARG A  44      11.795   0.274  21.948  1.00 90.39           H
ATOM    383 2HD  ARG A  44      10.071   0.167  22.245  1.00 90.39           H
ATOM    384  NE  ARG A  44      11.266  -0.908  23.622  1.00 90.39           N
ATOM    385  HE  ARG A  44      12.207  -1.151  23.857  1.00 90.39           H
ATOM    386  CZ  ARG A  44      10.325  -1.058  24.564  1.00 90.39           C
ATOM    387  NH1 ARG A  44       9.048  -0.748  24.305  1.00 90.39           N
ATOM    388 1HH1 ARG A  44       8.790  -0.401  23.404  1.00 90.39           H
ATOM    389 2HH1 ARG A  44       8.352  -0.863  25.014  1.00 90.39           H
ATOM    390  NH2 ARG A  44      10.681  -1.524  25.769  1.00 90.39           N
ATOM    391 1HH2 ARG A  44       9.992  -1.642  26.484  1.00 90.39           H
ATOM    392 2HH2 ARG A  44      11.637  -1.753  25.955  1.00 90.39           H
ATOM    393  HN  ARG A  44      11.392  -4.431  21.191  1.00 90.39           H
ATOM    394  N   GLN A  45      14.266  -4.388  19.982  1.00 91.42           N
ATOM    395  CA  GLN A  45      15.631  -4.762  19.653  1.00 91.42           C
ATOM    396  C   GLN A  45      15.691  -5.376  18.252  1.00 91.42           C
ATOM    397  O   GLN A  45      16.593  -5.070  17.475  1.00 91.42           O
ATOM    398  HA  GLN A  45      16.200  -3.832  19.674  1.00 91.42           H
ATOM    399  CB  GLN A  45      16.204  -5.723  20.697  1.00 91.42           C
ATOM    400 1HB  GLN A  45      16.082  -5.297  21.693  1.00 91.42           H
ATOM    401 2HB  GLN A  45      15.645  -6.659  20.680  1.00 91.42           H
ATOM    402  CG  GLN A  45      17.685  -6.001  20.433  1.00 91.42           C
ATOM    403 1HG  GLN A  45      17.806  -6.425  19.436  1.00 91.42           H
ATOM    404 2HG  GLN A  45      18.243  -5.065  20.452  1.00 91.42           H
ATOM    405  CD  GLN A  45      18.256  -6.964  21.476  1.00 91.42           C
ATOM    406  OE1 GLN A  45      17.548  -7.521  22.298  1.00 91.42           O
ATOM    407  NE2 GLN A  45      19.574  -7.127  21.396  1.00 91.42           N
ATOM    408 1HE2 GLN A  45      20.097  -6.640  20.697  1.00 91.42           H
ATOM    409 2HE2 GLN A  45      20.041  -7.738  22.036  1.00 91.42           H
ATOM    410  HN  GLN A  45      13.861  -4.895  20.743  1.00 91.42           H
ATOM    411  N   PHE A  46      14.718  -6.231  17.974  1.00 92.74           N
ATOM    412  CA  PHE A  46      14.620  -6.853  16.664  1.00 92.74           C
ATOM    413  C   PHE A  46      14.410  -5.802  15.573  1.00 92.74           C
ATOM    414  O   PHE A  46      15.081  -5.829  14.542  1.00 92.74           O
ATOM    415  HA  PHE A  46      15.558  -7.378  16.485  1.00 92.74           H
ATOM    416  CB  PHE A  46      13.406  -7.783  16.701  1.00 92.74           C
ATOM    417 1HB  PHE A  46      13.584  -8.567  17.437  1.00 92.74           H
ATOM    418 2HB  PHE A  46      12.538  -7.219  17.040  1.00 92.74           H
ATOM    419  CG  PHE A  46      13.079  -8.432  15.354  1.00 92.74           C
ATOM    420  CD1 PHE A  46      12.026  -7.983  14.621  1.00 92.74           C
ATOM    421  HD1 PHE A  46      11.415  -7.160  14.992  1.00 92.74           H
ATOM    422  CD2 PHE A  46      13.842  -9.459  14.891  1.00 92.74           C
ATOM    423  HD2 PHE A  46      14.686  -9.819  15.479  1.00 92.74           H
ATOM    424  CE1 PHE A  46      11.723  -8.585  13.371  1.00 92.74           C
ATOM    425  HE1 PHE A  46      10.878  -8.225  12.783  1.00 92.74           H
ATOM    426  CE2 PHE A  46      13.538 -10.061  13.641  1.00 92.74           C
ATOM    427  HE2 PHE A  46      14.149 -10.884  13.270  1.00 92.74           H
ATOM    428  CZ  PHE A  46      12.485  -9.612  12.908  1.00 92.74           C
ATOM    429  HZ  PHE A  46      12.252 -10.074  11.949  1.00 92.74           H
ATOM    430  HN  PHE A  46      14.006  -6.499  18.623  1.00 92.74           H
ATOM    431  N   ALA A  47      13.474  -4.901  15.835  1.00 92.33           N
ATOM    432  CA  ALA A  47      13.108  -3.894  14.854  1.00 92.33           C
ATOM    433  C   ALA A  47      14.345  -3.070  14.489  1.00 92.33           C
ATOM    434  O   ALA A  47      14.569  -2.766  13.318  1.00 92.33           O
ATOM    435  HA  ALA A  47      12.752  -4.412  13.964  1.00 92.33           H
ATOM    436  CB  ALA A  47      11.974  -3.029  15.408  1.00 92.33           C
ATOM    437 1HB  ALA A  47      11.110  -3.657  15.623  1.00 92.33           H
ATOM    438 2HB  ALA A  47      12.305  -2.540  16.324  1.00 92.33           H
ATOM    439 3HB  ALA A  47      11.700  -2.274  14.671  1.00 92.33           H
ATOM    440  HN  ALA A  47      12.972  -4.852  16.698  1.00 92.33           H
ATOM    441  N   SER A  48      15.115  -2.733  15.512  1.00 92.30           N
ATOM    442  CA  SER A  48      16.184  -1.761  15.356  1.00 92.30           C
ATOM    443  C   SER A  48      17.266  -2.317  14.427  1.00 92.30           C
ATOM    444  O   SER A  48      17.992  -1.557  13.790  1.00 92.30           O
ATOM    445  HA  SER A  48      15.714  -0.884  14.913  1.00 92.30           H
ATOM    446  CB  SER A  48      16.790  -1.386  16.710  1.00 92.30           C
ATOM    447 1HB  SER A  48      17.475  -0.549  16.581  1.00 92.30           H
ATOM    448 2HB  SER A  48      15.998  -1.050  17.381  1.00 92.30           H
ATOM    449  OG  SER A  48      17.483  -2.479  17.307  1.00 92.30           O
ATOM    450  HG  SER A  48      17.857  -2.205  18.192  1.00 92.30           H
ATOM    451  HN  SER A  48      15.019  -3.111  16.433  1.00 92.30           H
ATOM    452  N   HIS A  49      17.337  -3.640  14.380  1.00 92.87           N
ATOM    453  CA  HIS A  49      18.347  -4.306  13.575  1.00 92.87           C
ATOM    454  C   HIS A  49      17.763  -4.655  12.205  1.00 92.87           C
ATOM    455  O   HIS A  49      18.444  -4.535  11.187  1.00 92.87           O
ATOM    456  HA  HIS A  49      19.162  -3.594  13.443  1.00 92.87           H
ATOM    457  CB  HIS A  49      18.909  -5.526  14.309  1.00 92.87           C
ATOM    458 1HB  HIS A  49      18.083  -6.175  14.599  1.00 92.87           H
ATOM    459 2HB  HIS A  49      19.534  -6.094  13.621  1.00 92.87           H
ATOM    460  CG  HIS A  49      19.718  -5.185  15.537  1.00 92.87           C
ATOM    461  ND1 HIS A  49      19.137  -4.862  16.751  1.00 92.87           N
ATOM    462  HD1 HIS A  49      18.156  -4.821  16.938  1.00 92.87           H
ATOM    463  CD2 HIS A  49      21.067  -5.121  15.727  1.00 92.87           C
ATOM    464  HD2 HIS A  49      21.827  -5.319  14.970  1.00 92.87           H
ATOM    465  CE1 HIS A  49      20.103  -4.616  17.625  1.00 92.87           C
ATOM    466  HE1 HIS A  49      19.966  -4.334  18.669  1.00 92.87           H
ATOM    467  NE2 HIS A  49      21.298  -4.776  16.987  1.00 92.87           N
ATOM    468  HN  HIS A  49      16.723  -4.251  14.878  1.00 92.87           H
ATOM    469  N   PHE A  50      16.508  -5.080  12.223  1.00 93.99           N
ATOM    470  CA  PHE A  50      15.920  -5.726  11.062  1.00 93.99           C
ATOM    471  C   PHE A  50      15.411  -4.690  10.058  1.00 93.99           C
ATOM    472  O   PHE A  50      15.656  -4.809   8.858  1.00 93.99           O
ATOM    473  HA  PHE A  50      16.701  -6.327  10.596  1.00 93.99           H
ATOM    474  CB  PHE A  50      14.738  -6.557  11.563  1.00 93.99           C
ATOM    475 1HB  PHE A  50      15.095  -7.262  12.313  1.00 93.99           H
ATOM    476 2HB  PHE A  50      14.027  -5.896  12.059  1.00 93.99           H
ATOM    477  CG  PHE A  50      14.010  -7.331  10.462  1.00 93.99           C
ATOM    478  CD1 PHE A  50      12.760  -6.955  10.080  1.00 93.99           C
ATOM    479  HD1 PHE A  50      12.277  -6.103  10.557  1.00 93.99           H
ATOM    480  CD2 PHE A  50      14.613  -8.394   9.866  1.00 93.99           C
ATOM    481  HD2 PHE A  50      15.614  -8.695  10.172  1.00 93.99           H
ATOM    482  CE1 PHE A  50      12.084  -7.673   9.058  1.00 93.99           C
ATOM    483  HE1 PHE A  50      11.082  -7.372   8.751  1.00 93.99           H
ATOM    484  CE2 PHE A  50      13.937  -9.112   8.844  1.00 93.99           C
ATOM    485  HE2 PHE A  50      14.420  -9.964   8.366  1.00 93.99           H
ATOM    486  CZ  PHE A  50      12.687  -8.737   8.461  1.00 93.99           C
ATOM    487  HZ  PHE A  50      12.168  -9.288   7.677  1.00 93.99           H
ATOM    488  HN  PHE A  50      15.898  -4.990  13.010  1.00 93.99           H
ATOM    489  N   LEU A  51      14.711  -3.696  10.585  1.00 94.89           N
ATOM    490  CA  LEU A  51      13.867  -2.852   9.755  1.00 94.89           C
ATOM    491  C   LEU A  51      14.747  -1.893   8.951  1.00 94.89           C
ATOM    492  O   LEU A  51      14.616  -1.800   7.731  1.00 94.89           O
ATOM    493  HA  LEU A  51      13.339  -3.503   9.059  1.00 94.89           H
ATOM    494  CB  LEU A  51      12.810  -2.148  10.608  1.00 94.89           C
ATOM    495 1HB  LEU A  51      13.320  -1.515  11.335  1.00 94.89           H
ATOM    496 2HB  LEU A  51      12.231  -1.488   9.962  1.00 94.89           H
ATOM    497  CG  LEU A  51      11.839  -3.060  11.360  1.00 94.89           C
ATOM    498  HG  LEU A  51      12.416  -3.683  12.044  1.00 94.89           H
ATOM    499  CD1 LEU A  51      10.864  -2.241  12.209  1.00 94.89           C
ATOM    500 1HD1 LEU A  51      11.422  -1.650  12.935  1.00 94.89           H
ATOM    501 2HD1 LEU A  51      10.290  -1.576  11.563  1.00 94.89           H
ATOM    502 3HD1 LEU A  51      10.185  -2.914  12.733  1.00 94.89           H
ATOM    503  CD2 LEU A  51      11.111  -3.999  10.397  1.00 94.89           C
ATOM    504 1HD2 LEU A  51      10.548  -3.412   9.672  1.00 94.89           H
ATOM    505 2HD2 LEU A  51      11.840  -4.620   9.875  1.00 94.89           H
ATOM    506 3HD2 LEU A  51      10.427  -4.636  10.958  1.00 94.89           H
ATOM    507  HN  LEU A  51      14.713  -3.465  11.558  1.00 94.89           H
ATOM    508  N   PRO A  52      15.656  -1.166   9.615  1.00 95.75           N
ATOM    509  CA  PRO A  52      16.332  -0.035   8.974  1.00 95.75           C
ATOM    510  C   PRO A  52      16.975  -0.422   7.652  1.00 95.75           C
ATOM    511  O   PRO A  52      16.731   0.216   6.629  1.00 95.75           O
ATOM    512  HA  PRO A  52      15.608   0.740   8.723  1.00 95.75           H
ATOM    513  CB  PRO A  52      17.374   0.397  10.008  1.00 95.75           C
ATOM    514 1HB  PRO A  52      18.331  -0.098   9.844  1.00 95.75           H
ATOM    515 2HB  PRO A  52      17.560   1.470   9.965  1.00 95.75           H
ATOM    516  CG  PRO A  52      16.747  -0.014  11.334  1.00 95.75           C
ATOM    517 1HG  PRO A  52      17.492  -0.100  12.125  1.00 95.75           H
ATOM    518 2HG  PRO A  52      16.016   0.717  11.680  1.00 95.75           H
ATOM    519  CD  PRO A  52      16.105  -1.352  11.006  1.00 95.75           C
ATOM    520 1HD  PRO A  52      16.817  -2.174  11.091  1.00 95.75           H
ATOM    521 2HD  PRO A  52      15.279  -1.580  11.679  1.00 95.75           H
ATOM    522  N   PRO A  53      17.809  -1.470   7.641  1.00 96.18           N
ATOM    523  CA  PRO A  53      18.487  -1.882   6.410  1.00 96.18           C
ATOM    524  C   PRO A  53      17.516  -2.096   5.260  1.00 96.18           C
ATOM    525  O   PRO A  53      17.786  -1.691   4.131  1.00 96.18           O
ATOM    526  HA  PRO A  53      19.160  -1.095   6.071  1.00 96.18           H
ATOM    527  CB  PRO A  53      19.196  -3.180   6.803  1.00 96.18           C
ATOM    528 1HB  PRO A  53      18.576  -4.053   6.598  1.00 96.18           H
ATOM    529 2HB  PRO A  53      20.125  -3.313   6.249  1.00 96.18           H
ATOM    530  CG  PRO A  53      19.448  -3.006   8.295  1.00 96.18           C
ATOM    531 1HG  PRO A  53      19.620  -3.962   8.791  1.00 96.18           H
ATOM    532 2HG  PRO A  53      20.332  -2.398   8.488  1.00 96.18           H
ATOM    533  CD  PRO A  53      18.174  -2.333   8.779  1.00 96.18           C
ATOM    534 1HD  PRO A  53      17.391  -3.059   8.999  1.00 96.18           H
ATOM    535 2HD  PRO A  53      18.340  -1.762   9.693  1.00 96.18           H
ATOM    536  N   LEU A  54      16.399  -2.732   5.582  1.00 95.91           N
ATOM    537  CA  LEU A  54      15.442  -3.126   4.562  1.00 95.91           C
ATOM    538  C   LEU A  54      14.768  -1.877   3.991  1.00 95.91           C
ATOM    539  O   LEU A  54      14.619  -1.748   2.777  1.00 95.91           O
ATOM    540  HA  LEU A  54      15.999  -3.614   3.762  1.00 95.91           H
ATOM    541  CB  LEU A  54      14.457  -4.155   5.121  1.00 95.91           C
ATOM    542 1HB  LEU A  54      14.001  -3.742   6.020  1.00 95.91           H
ATOM    543 2HB  LEU A  54      13.657  -4.295   4.393  1.00 95.91           H
ATOM    544  CG  LEU A  54      15.043  -5.527   5.464  1.00 95.91           C
ATOM    545  HG  LEU A  54      15.836  -5.385   6.198  1.00 95.91           H
ATOM    546  CD1 LEU A  54      13.987  -6.428   6.107  1.00 95.91           C
ATOM    547 1HD1 LEU A  54      13.622  -5.964   7.023  1.00 95.91           H
ATOM    548 2HD1 LEU A  54      13.156  -6.566   5.414  1.00 95.91           H
ATOM    549 3HD1 LEU A  54      14.430  -7.396   6.341  1.00 95.91           H
ATOM    550  CD2 LEU A  54      15.677  -6.175   4.232  1.00 95.91           C
ATOM    551 1HD2 LEU A  54      14.921  -6.302   3.458  1.00 95.91           H
ATOM    552 2HD2 LEU A  54      16.478  -5.538   3.857  1.00 95.91           H
ATOM    553 3HD2 LEU A  54      16.086  -7.149   4.504  1.00 95.91           H
ATOM    554  HN  LEU A  54      16.145  -2.977   6.517  1.00 95.91           H
ATOM    555  N   TYR A  55      14.379  -0.989   4.893  1.00 96.24           N
ATOM    556  CA  TYR A  55      13.657   0.210   4.501  1.00 96.24           C
ATOM    557  C   TYR A  55      14.529   1.115   3.629  1.00 96.24           C
ATOM    558  O   TYR A  55      14.031   1.768   2.713  1.00 96.24           O
ATOM    559  HA  TYR A  55      12.780  -0.097   3.930  1.00 96.24           H
ATOM    560  CB  TYR A  55      13.320   0.944   5.801  1.00 96.24           C
ATOM    561 1HB  TYR A  55      14.213   0.985   6.424  1.00 96.24           H
ATOM    562 2HB  TYR A  55      13.049   1.973   5.565  1.00 96.24           H
ATOM    563  CG  TYR A  55      12.185   0.303   6.602  1.00 96.24           C
ATOM    564  CD1 TYR A  55      11.502  -0.779   6.085  1.00 96.24           C
ATOM    565  HD1 TYR A  55      11.771  -1.177   5.107  1.00 96.24           H
ATOM    566  CD2 TYR A  55      11.844   0.808   7.840  1.00 96.24           C
ATOM    567  HD2 TYR A  55      12.384   1.663   8.248  1.00 96.24           H
ATOM    568  CE1 TYR A  55      10.434  -1.382   6.839  1.00 96.24           C
ATOM    569  HE1 TYR A  55       9.886  -2.237   6.443  1.00 96.24           H
ATOM    570  CE2 TYR A  55      10.776   0.205   8.594  1.00 96.24           C
ATOM    571  HE2 TYR A  55      10.496   0.593   9.573  1.00 96.24           H
ATOM    572  CZ  TYR A  55      10.123  -0.861   8.056  1.00 96.24           C
ATOM    573  OH  TYR A  55       9.114  -1.430   8.768  1.00 96.24           O
ATOM    574  HH  TYR A  55       8.684  -2.156   8.232  1.00 96.24           H
ATOM    575  HN  TYR A  55      14.548  -1.077   5.875  1.00 96.24           H
ATOM    576  N   TRP A  56      15.816   1.125   3.944  1.00 96.65           N
ATOM    577  CA  TRP A  56      16.777   1.866   3.145  1.00 96.65           C
ATOM    578  C   TRP A  56      16.862   1.199   1.771  1.00 96.65           C
ATOM    579  O   TRP A  56      16.879   1.881   0.746  1.00 96.65           O
ATOM    580  HA  TRP A  56      16.408   2.886   3.042  1.00 96.65           H
ATOM    581  CB  TRP A  56      18.130   1.950   3.854  1.00 96.65           C
ATOM    582 1HB  TRP A  56      18.286   1.037   4.427  1.00 96.65           H
ATOM    583 2HB  TRP A  56      18.920   1.994   3.103  1.00 96.65           H
ATOM    584  CG  TRP A  56      18.269   3.153   4.789  1.00 96.65           C
ATOM    585  CD1 TRP A  56      18.394   3.150   6.124  1.00 96.65           C
ATOM    586  HD1 TRP A  56      18.413   2.248   6.736  1.00 96.65           H
ATOM    587  CD2 TRP A  56      18.292   4.544   4.404  1.00 96.65           C
ATOM    588  NE1 TRP A  56      18.495   4.432   6.625  1.00 96.65           N
ATOM    589  HE1 TRP A  56      18.596   4.685   7.587  1.00 96.65           H
ATOM    590  CE2 TRP A  56      18.431   5.306   5.546  1.00 96.65           C
ATOM    591  CE3 TRP A  56      18.198   5.138   3.134  1.00 96.65           C
ATOM    592  HE3 TRP A  56      18.088   4.558   2.217  1.00 96.65           H
ATOM    593  CZ2 TRP A  56      18.489   6.705   5.532  1.00 96.65           C
ATOM    594  HZ2 TRP A  56      18.599   7.285   6.448  1.00 96.65           H
ATOM    595  CZ3 TRP A  56      18.257   6.536   3.136  1.00 96.65           C
ATOM    596  HZ3 TRP A  56      18.189   7.048   2.176  1.00 96.65           H
ATOM    597  CH2 TRP A  56      18.397   7.318   4.276  1.00 96.65           C
ATOM    598  HH2 TRP A  56      18.435   8.405   4.194  1.00 96.65           H
ATOM    599  HN  TRP A  56      16.203   0.639   4.728  1.00 96.65           H
ATOM    600  N   LEU A  57      16.914  -0.124   1.792  1.00 96.46           N
ATOM    601  CA  LEU A  57      17.014  -0.890   0.561  1.00 96.46           C
ATOM    602  C   LEU A  57      15.780  -0.622  -0.302  1.00 96.46           C
ATOM    603  O   LEU A  57      15.901  -0.321  -1.489  1.00 96.46           O
ATOM    604  HA  LEU A  57      17.894  -0.533   0.025  1.00 96.46           H
ATOM    605  CB  LEU A  57      17.241  -2.371   0.868  1.00 96.46           C
ATOM    606 1HB  LEU A  57      18.154  -2.465   1.455  1.00 96.46           H
ATOM    607 2HB  LEU A  57      16.421  -2.721   1.496  1.00 96.46           H
ATOM    608  CG  LEU A  57      17.349  -3.299  -0.344  1.00 96.46           C
ATOM    609  HG  LEU A  57      16.483  -3.128  -0.983  1.00 96.46           H
ATOM    610  CD1 LEU A  57      18.594  -2.974  -1.173  1.00 96.46           C
ATOM    611 1HD1 LEU A  57      18.538  -1.944  -1.525  1.00 96.46           H
ATOM    612 2HD1 LEU A  57      19.484  -3.100  -0.556  1.00 96.46           H
ATOM    613 3HD1 LEU A  57      18.646  -3.648  -2.028  1.00 96.46           H
ATOM    614  CD2 LEU A  57      17.312  -4.767   0.084  1.00 96.46           C
ATOM    615 1HD2 LEU A  57      18.146  -4.971   0.756  1.00 96.46           H
ATOM    616 2HD2 LEU A  57      16.373  -4.972   0.598  1.00 96.46           H
ATOM    617 3HD2 LEU A  57      17.391  -5.404  -0.797  1.00 96.46           H
ATOM    618  HN  LEU A  57      16.889  -0.671   2.629  1.00 96.46           H
ATOM    619  N   VAL A  58      14.620  -0.742   0.327  1.00 96.57           N
ATOM    620  CA  VAL A  58      13.363  -0.581  -0.384  1.00 96.57           C
ATOM    621  C   VAL A  58      13.280   0.839  -0.949  1.00 96.57           C
ATOM    622  O   VAL A  58      12.857   1.034  -2.087  1.00 96.57           O
ATOM    623  HA  VAL A  58      13.361  -1.288  -1.213  1.00 96.57           H
ATOM    624  CB  VAL A  58      12.192  -0.927   0.538  1.00 96.57           C
ATOM    625  HB  VAL A  58      12.284  -0.320   1.439  1.00 96.57           H
ATOM    626  CG1 VAL A  58      10.855  -0.586  -0.123  1.00 96.57           C
ATOM    627 1HG1 VAL A  58      10.821   0.481  -0.345  1.00 96.57           H
ATOM    628 2HG1 VAL A  58      10.751  -1.153  -1.047  1.00 96.57           H
ATOM    629 3HG1 VAL A  58      10.040  -0.842   0.554  1.00 96.57           H
ATOM    630  CG2 VAL A  58      12.239  -2.398   0.954  1.00 96.57           C
ATOM    631 1HG2 VAL A  58      12.183  -3.029   0.067  1.00 96.57           H
ATOM    632 2HG2 VAL A  58      13.171  -2.597   1.483  1.00 96.57           H
ATOM    633 3HG2 VAL A  58      11.395  -2.617   1.609  1.00 96.57           H
ATOM    634  HN  VAL A  58      14.531  -0.945   1.302  1.00 96.57           H
ATOM    635  N   PHE A  59      13.690   1.794  -0.127  1.00 97.74           N
ATOM    636  CA  PHE A  59      13.679   3.188  -0.534  1.00 97.74           C
ATOM    637  C   PHE A  59      14.483   3.390  -1.820  1.00 97.74           C
ATOM    638  O   PHE A  59      13.980   3.960  -2.787  1.00 97.74           O
ATOM    639  HA  PHE A  59      12.639   3.465  -0.710  1.00 97.74           H
ATOM    640  CB  PHE A  59      14.333   3.989   0.594  1.00 97.74           C
ATOM    641 1HB  PHE A  59      13.706   3.923   1.483  1.00 97.74           H
ATOM    642 2HB  PHE A  59      15.290   3.531   0.843  1.00 97.74           H
ATOM    643  CG  PHE A  59      14.563   5.464   0.257  1.00 97.74           C
ATOM    644  CD1 PHE A  59      15.829   5.955   0.181  1.00 97.74           C
ATOM    645  HD1 PHE A  59      16.680   5.297   0.360  1.00 97.74           H
ATOM    646  CD2 PHE A  59      13.501   6.284   0.034  1.00 97.74           C
ATOM    647  HD2 PHE A  59      12.486   5.891   0.096  1.00 97.74           H
ATOM    648  CE1 PHE A  59      16.042   7.323  -0.131  1.00 97.74           C
ATOM    649  HE1 PHE A  59      17.057   7.716  -0.192  1.00 97.74           H
ATOM    650  CE2 PHE A  59      13.714   7.653  -0.278  1.00 97.74           C
ATOM    651  HE2 PHE A  59      12.864   8.310  -0.456  1.00 97.74           H
ATOM    652  CZ  PHE A  59      14.981   8.143  -0.354  1.00 97.74           C
ATOM    653  HZ  PHE A  59      15.144   9.194  -0.594  1.00 97.74           H
ATOM    654  HN  PHE A  59      14.025   1.627   0.801  1.00 97.74           H
ATOM    655  N   ILE A  60      15.718   2.912  -1.789  1.00 97.38           N
ATOM    656  CA  ILE A  60      16.648   3.171  -2.875  1.00 97.38           C
ATOM    657  C   ILE A  60      16.111   2.541  -4.162  1.00 97.38           C
ATOM    658  O   ILE A  60      16.010   3.209  -5.189  1.00 97.38           O
ATOM    659  HA  ILE A  60      16.696   4.251  -3.014  1.00 97.38           H
ATOM    660  CB  ILE A  60      18.054   2.700  -2.500  1.00 97.38           C
ATOM    661  HB  ILE A  60      17.983   1.681  -2.119  1.00 97.38           H
ATOM    662  CG1 ILE A  60      18.640   3.561  -1.379  1.00 97.38           C
ATOM    663 1HG1 ILE A  60      18.894   4.547  -1.768  1.00 97.38           H
ATOM    664 2HG1 ILE A  60      17.892   3.709  -0.600  1.00 97.38           H
ATOM    665  CG2 ILE A  60      18.966   2.661  -3.728  1.00 97.38           C
ATOM    666 1HG2 ILE A  60      18.552   1.973  -4.465  1.00 97.38           H
ATOM    667 2HG2 ILE A  60      19.035   3.659  -4.161  1.00 97.38           H
ATOM    668 3HG2 ILE A  60      19.959   2.323  -3.433  1.00 97.38           H
ATOM    669  CD1 ILE A  60      19.886   2.907  -0.779  1.00 97.38           C
ATOM    670 1HD1 ILE A  60      19.623   1.932  -0.369  1.00 97.38           H
ATOM    671 2HD1 ILE A  60      20.641   2.783  -1.555  1.00 97.38           H
ATOM    672 3HD1 ILE A  60      20.282   3.540   0.015  1.00 97.38           H
ATOM    673  HN  ILE A  60      16.085   2.359  -1.042  1.00 97.38           H
ATOM    674  N   VAL A  61      15.781   1.261  -4.063  1.00 96.25           N
ATOM    675  CA  VAL A  61      15.380   0.500  -5.233  1.00 96.25           C
ATOM    676  C   VAL A  61      14.068   1.067  -5.781  1.00 96.25           C
ATOM    677  O   VAL A  61      13.907   1.209  -6.992  1.00 96.25           O
ATOM    678  HA  VAL A  61      16.157   0.622  -5.988  1.00 96.25           H
ATOM    679  CB  VAL A  61      15.288  -0.987  -4.884  1.00 96.25           C
ATOM    680  HB  VAL A  61      14.588  -1.094  -4.055  1.00 96.25           H
ATOM    681  CG1 VAL A  61      14.745  -1.795  -6.064  1.00 96.25           C
ATOM    682 1HG1 VAL A  61      13.749  -1.435  -6.324  1.00 96.25           H
ATOM    683 2HG1 VAL A  61      15.409  -1.678  -6.921  1.00 96.25           H
ATOM    684 3HG1 VAL A  61      14.690  -2.848  -5.789  1.00 96.25           H
ATOM    685  CG2 VAL A  61      16.644  -1.528  -4.427  1.00 96.25           C
ATOM    686 1HG2 VAL A  61      17.374  -1.401  -5.226  1.00 96.25           H
ATOM    687 2HG2 VAL A  61      16.975  -0.981  -3.544  1.00 96.25           H
ATOM    688 3HG2 VAL A  61      16.550  -2.586  -4.185  1.00 96.25           H
ATOM    689  HN  VAL A  61      15.785   0.748  -3.205  1.00 96.25           H
ATOM    690  N   GLY A  62      13.165   1.377  -4.862  1.00 97.12           N
ATOM    691  CA  GLY A  62      11.845   1.851  -5.240  1.00 97.12           C
ATOM    692  C   GLY A  62      11.924   3.239  -5.880  1.00 97.12           C
ATOM    693  O   GLY A  62      11.232   3.515  -6.859  1.00 97.12           O
ATOM    694 1HA  GLY A  62      11.389   1.150  -5.938  1.00 97.12           H
ATOM    695 2HA  GLY A  62      11.202   1.889  -4.360  1.00 97.12           H
ATOM    696  HN  GLY A  62      13.323   1.307  -3.877  1.00 97.12           H
ATOM    697  N   ALA A  63      12.773   4.075  -5.301  1.00 97.24           N
ATOM    698  CA  ALA A  63      12.912   5.444  -5.769  1.00 97.24           C
ATOM    699  C   ALA A  63      13.420   5.436  -7.212  1.00 97.24           C
ATOM    700  O   ALA A  63      12.886   6.142  -8.066  1.00 97.24           O
ATOM    701  HA  ALA A  63      11.924   5.905  -5.743  1.00 97.24           H
ATOM    702  CB  ALA A  63      13.840   6.214  -4.827  1.00 97.24           C
ATOM    703 1HB  ALA A  63      13.419   6.214  -3.822  1.00 97.24           H
ATOM    704 2HB  ALA A  63      14.819   5.735  -4.811  1.00 97.24           H
ATOM    705 3HB  ALA A  63      13.943   7.240  -5.178  1.00 97.24           H
ATOM    706  HN  ALA A  63      13.359   3.831  -4.528  1.00 97.24           H
ATOM    707  N   LEU A  64      14.448   4.631  -7.439  1.00 95.80           N
ATOM    708  CA  LEU A  64      15.053   4.544  -8.757  1.00 95.80           C
ATOM    709  C   LEU A  64      14.032   3.977  -9.746  1.00 95.80           C
ATOM    710  O   LEU A  64      13.872   4.502 -10.847  1.00 95.80           O
ATOM    711  HA  LEU A  64      15.308   5.557  -9.067  1.00 95.80           H
ATOM    712  CB  LEU A  64      16.358   3.747  -8.696  1.00 95.80           C
ATOM    713 1HB  LEU A  64      16.150   2.782  -8.235  1.00 95.80           H
ATOM    714 2HB  LEU A  64      16.687   3.549  -9.716  1.00 95.80           H
ATOM    715  CG  LEU A  64      17.511   4.406  -7.936  1.00 95.80           C
ATOM    716  HG  LEU A  64      17.164   4.648  -6.932  1.00 95.80           H
ATOM    717  CD1 LEU A  64      18.690   3.443  -7.787  1.00 95.80           C
ATOM    718 1HD1 LEU A  64      18.370   2.559  -7.237  1.00 95.80           H
ATOM    719 2HD1 LEU A  64      19.046   3.148  -8.774  1.00 95.80           H
ATOM    720 3HD1 LEU A  64      19.496   3.937  -7.243  1.00 95.80           H
ATOM    721  CD2 LEU A  64      17.925   5.721  -8.600  1.00 95.80           C
ATOM    722 1HD2 LEU A  64      18.247   5.526  -9.623  1.00 95.80           H
ATOM    723 2HD2 LEU A  64      17.077   6.406  -8.611  1.00 95.80           H
ATOM    724 3HD2 LEU A  64      18.746   6.168  -8.040  1.00 95.80           H
ATOM    725  HN  LEU A  64      14.864   4.046  -6.743  1.00 95.80           H
ATOM    726  N   GLY A  65      13.369   2.913  -9.318  1.00 94.68           N
ATOM    727  CA  GLY A  65      12.469   2.188 -10.199  1.00 94.68           C
ATOM    728  C   GLY A  65      11.318   3.082 -10.663  1.00 94.68           C
ATOM    729  O   GLY A  65      11.074   3.214 -11.862  1.00 94.68           O
ATOM    730 1HA  GLY A  65      13.020   1.820 -11.064  1.00 94.68           H
ATOM    731 2HA  GLY A  65      12.071   1.316  -9.680  1.00 94.68           H
ATOM    732  HN  GLY A  65      13.439   2.547  -8.390  1.00 94.68           H
ATOM    733  N   ASN A  66      10.640   3.673  -9.690  1.00 96.52           N
ATOM    734  CA  ASN A  66       9.420   4.411  -9.969  1.00 96.52           C
ATOM    735  C   ASN A  66       9.771   5.714 -10.691  1.00 96.52           C
ATOM    736  O   ASN A  66       8.998   6.197 -11.518  1.00 96.52           O
ATOM    737  HA  ASN A  66       8.815   3.744 -10.583  1.00 96.52           H
ATOM    738  CB  ASN A  66       8.686   4.771  -8.676  1.00 96.52           C
ATOM    739 1HB  ASN A  66       9.391   5.188  -7.957  1.00 96.52           H
ATOM    740 2HB  ASN A  66       7.943   5.543  -8.878  1.00 96.52           H
ATOM    741  CG  ASN A  66       8.002   3.542  -8.073  1.00 96.52           C
ATOM    742  OD1 ASN A  66       7.104   2.954  -8.652  1.00 96.52           O
ATOM    743  ND2 ASN A  66       8.475   3.190  -6.881  1.00 96.52           N
ATOM    744 1HD2 ASN A  66       9.214   3.716  -6.461  1.00 96.52           H
ATOM    745 2HD2 ASN A  66       8.092   2.398  -6.406  1.00 96.52           H
ATOM    746  HN  ASN A  66      10.911   3.653  -8.728  1.00 96.52           H
ATOM    747  N   SER A  67      10.937   6.245 -10.354  1.00 95.31           N
ATOM    748  CA  SER A  67      11.443   7.429 -11.027  1.00 95.31           C
ATOM    749  C   SER A  67      11.649   7.137 -12.514  1.00 95.31           C
ATOM    750  O   SER A  67      11.390   7.992 -13.360  1.00 95.31           O
ATOM    751  HA  SER A  67      10.674   8.189 -10.889  1.00 95.31           H
ATOM    752  CB  SER A  67      12.751   7.906 -10.393  1.00 95.31           C
ATOM    753 1HB  SER A  67      13.493   7.109 -10.449  1.00 95.31           H
ATOM    754 2HB  SER A  67      13.144   8.748 -10.962  1.00 95.31           H
ATOM    755  OG  SER A  67      12.575   8.295  -9.033  1.00 95.31           O
ATOM    756  HG  SER A  67      13.051   7.655  -8.430  1.00 95.31           H
ATOM    757  HN  SER A  67      11.531   5.880  -9.636  1.00 95.31           H
ATOM    758  N   LEU A  68      12.114   5.927 -12.789  1.00 92.81           N
ATOM    759  CA  LEU A  68      12.340   5.506 -14.161  1.00 92.81           C
ATOM    760  C   LEU A  68      11.000   5.439 -14.896  1.00 92.81           C
ATOM    761  O   LEU A  68      10.907   5.824 -16.061  1.00 92.81           O
ATOM    762  HA  LEU A  68      12.959   6.265 -14.638  1.00 92.81           H
ATOM    763  CB  LEU A  68      13.127   4.194 -14.195  1.00 92.81           C
ATOM    764 1HB  LEU A  68      14.050   4.332 -13.633  1.00 92.81           H
ATOM    765 2HB  LEU A  68      12.547   3.432 -13.674  1.00 92.81           H
ATOM    766  CG  LEU A  68      13.483   3.662 -15.585  1.00 92.81           C
ATOM    767  HG  LEU A  68      12.565   3.582 -16.166  1.00 92.81           H
ATOM    768  CD1 LEU A  68      14.404   4.635 -16.325  1.00 92.81           C
ATOM    769 1HD1 LEU A  68      13.902   5.596 -16.436  1.00 92.81           H
ATOM    770 2HD1 LEU A  68      15.323   4.770 -15.755  1.00 92.81           H
ATOM    771 3HD1 LEU A  68      14.641   4.233 -17.309  1.00 92.81           H
ATOM    772  CD2 LEU A  68      14.086   2.258 -15.497  1.00 92.81           C
ATOM    773 1HD2 LEU A  68      14.991   2.289 -14.891  1.00 92.81           H
ATOM    774 2HD2 LEU A  68      13.364   1.582 -15.038  1.00 92.81           H
ATOM    775 3HD2 LEU A  68      14.330   1.904 -16.498  1.00 92.81           H
ATOM    776  HN  LEU A  68      12.335   5.242 -12.094  1.00 92.81           H
ATOM    777  N   VAL A  69       9.995   4.947 -14.186  1.00 93.17           N
ATOM    778  CA  VAL A  69       8.673   4.792 -14.768  1.00 93.17           C
ATOM    779  C   VAL A  69       8.160   6.158 -15.228  1.00 93.17           C
ATOM    780  O   VAL A  69       7.645   6.290 -16.337  1.00 93.17           O
ATOM    781  HA  VAL A  69       8.771   4.143 -15.638  1.00 93.17           H
ATOM    782  CB  VAL A  69       7.739   4.107 -13.769  1.00 93.17           C
ATOM    783  HB  VAL A  69       7.755   4.685 -12.844  1.00 93.17           H
ATOM    784  CG1 VAL A  69       6.299   4.091 -14.287  1.00 93.17           C
ATOM    785 1HG1 VAL A  69       5.957   5.115 -14.441  1.00 93.17           H
ATOM    786 2HG1 VAL A  69       6.259   3.549 -15.231  1.00 93.17           H
ATOM    787 3HG1 VAL A  69       5.656   3.599 -13.557  1.00 93.17           H
ATOM    788  CG2 VAL A  69       8.222   2.691 -13.448  1.00 93.17           C
ATOM    789 1HG2 VAL A  69       8.248   2.100 -14.363  1.00 93.17           H
ATOM    790 2HG2 VAL A  69       9.221   2.738 -13.016  1.00 93.17           H
ATOM    791 3HG2 VAL A  69       7.539   2.228 -12.735  1.00 93.17           H
ATOM    792  HN  VAL A  69      10.074   4.658 -13.232  1.00 93.17           H
ATOM    793  N   ILE A  70       8.317   7.139 -14.352  1.00 94.00           N
ATOM    794  CA  ILE A  70       7.844   8.482 -14.639  1.00 94.00           C
ATOM    795  C   ILE A  70       8.598   9.036 -15.849  1.00 94.00           C
ATOM    796  O   ILE A  70       8.000   9.654 -16.729  1.00 94.00           O
ATOM    797  HA  ILE A  70       6.787   8.408 -14.896  1.00 94.00           H
ATOM    798  CB  ILE A  70       7.946   9.365 -13.394  1.00 94.00           C
ATOM    799  HB  ILE A  70       8.964   9.295 -13.009  1.00 94.00           H
ATOM    800  CG1 ILE A  70       7.010   8.867 -12.290  1.00 94.00           C
ATOM    801 1HG1 ILE A  70       5.975   8.952 -12.622  1.00 94.00           H
ATOM    802 2HG1 ILE A  70       7.198   7.811 -12.098  1.00 94.00           H
ATOM    803  CG2 ILE A  70       7.695  10.834 -13.740  1.00 94.00           C
ATOM    804 1HG2 ILE A  70       8.435  11.168 -14.467  1.00 94.00           H
ATOM    805 2HG2 ILE A  70       6.696  10.941 -14.163  1.00 94.00           H
ATOM    806 3HG2 ILE A  70       7.774  11.439 -12.837  1.00 94.00           H
ATOM    807  CD1 ILE A  70       7.207   9.669 -11.002  1.00 94.00           C
ATOM    808 1HD1 ILE A  70       8.236   9.563 -10.661  1.00 94.00           H
ATOM    809 2HD1 ILE A  70       6.994  10.721 -11.193  1.00 94.00           H
ATOM    810 3HD1 ILE A  70       6.529   9.295 -10.235  1.00 94.00           H
ATOM    811  HN  ILE A  70       8.758   7.028 -13.461  1.00 94.00           H
ATOM    812  N   LEU A  71       9.901   8.795 -15.856  1.00 91.26           N
ATOM    813  CA  LEU A  71      10.758   9.337 -16.896  1.00 91.26           C
ATOM    814  C   LEU A  71      10.361   8.732 -18.244  1.00 91.26           C
ATOM    815  O   LEU A  71      10.295   9.437 -19.250  1.00 91.26           O
ATOM    816  HA  LEU A  71      10.584  10.412 -16.936  1.00 91.26           H
ATOM    817  CB  LEU A  71      12.231   9.130 -16.539  1.00 91.26           C
ATOM    818 1HB  LEU A  71      12.406   9.545 -15.546  1.00 91.26           H
ATOM    819 2HB  LEU A  71      12.422   8.059 -16.475  1.00 91.26           H
ATOM    820  CG  LEU A  71      13.248   9.744 -17.504  1.00 91.26           C
ATOM    821  HG  LEU A  71      12.797  10.625 -17.960  1.00 91.26           H
ATOM    822  CD1 LEU A  71      14.499  10.211 -16.758  1.00 91.26           C
ATOM    823 1HD1 LEU A  71      14.221  10.962 -16.018  1.00 91.26           H
ATOM    824 2HD1 LEU A  71      14.962   9.361 -16.256  1.00 91.26           H
ATOM    825 3HD1 LEU A  71      15.205  10.643 -17.467  1.00 91.26           H
ATOM    826  CD2 LEU A  71      13.585   8.772 -18.636  1.00 91.26           C
ATOM    827 1HD2 LEU A  71      14.008   7.859 -18.217  1.00 91.26           H
ATOM    828 2HD2 LEU A  71      12.679   8.531 -19.191  1.00 91.26           H
ATOM    829 3HD2 LEU A  71      14.310   9.233 -19.307  1.00 91.26           H
ATOM    830  HN  LEU A  71      10.370   8.241 -15.168  1.00 91.26           H
ATOM    831  N   VAL A  72      10.106   7.432 -18.222  1.00 89.66           N
ATOM    832  CA  VAL A  72       9.730   6.722 -19.432  1.00 89.66           C
ATOM    833  C   VAL A  72       8.420   7.300 -19.971  1.00 89.66           C
ATOM    834  O   VAL A  72       8.282   7.517 -21.174  1.00 89.66           O
ATOM    835  HA  VAL A  72      10.516   6.888 -20.169  1.00 89.66           H
ATOM    836  CB  VAL A  72       9.652   5.219 -19.154  1.00 89.66           C
ATOM    837  HB  VAL A  72       9.001   5.072 -18.292  1.00 89.66           H
ATOM    838  CG1 VAL A  72       9.036   4.474 -20.340  1.00 89.66           C
ATOM    839 1HG1 VAL A  72       8.029   4.849 -20.522  1.00 89.66           H
ATOM    840 2HG1 VAL A  72       9.649   4.634 -21.227  1.00 89.66           H
ATOM    841 3HG1 VAL A  72       8.992   3.408 -20.116  1.00 89.66           H
ATOM    842  CG2 VAL A  72      11.030   4.653 -18.806  1.00 89.66           C
ATOM    843 1HG2 VAL A  72      11.712   4.819 -19.640  1.00 89.66           H
ATOM    844 2HG2 VAL A  72      11.414   5.153 -17.917  1.00 89.66           H
ATOM    845 3HG2 VAL A  72      10.945   3.584 -18.613  1.00 89.66           H
ATOM    846  HN  VAL A  72      10.153   6.867 -17.398  1.00 89.66           H
ATOM    847  N   TYR A  73       7.491   7.531 -19.055  1.00 89.37           N
ATOM    848  CA  TYR A  73       6.200   8.086 -19.423  1.00 89.37           C
ATOM    849  C   TYR A  73       6.360   9.455 -20.088  1.00 89.37           C
ATOM    850  O   TYR A  73       5.649   9.774 -21.040  1.00 89.37           O
ATOM    851  HA  TYR A  73       5.728   7.401 -20.127  1.00 89.37           H
ATOM    852  CB  TYR A  73       5.426   8.256 -18.114  1.00 89.37           C
ATOM    853 1HB  TYR A  73       5.362   7.290 -17.614  1.00 89.37           H
ATOM    854 2HB  TYR A  73       5.987   8.919 -17.456  1.00 89.37           H
ATOM    855  CG  TYR A  73       4.013   8.815 -18.295  1.00 89.37           C
ATOM    856  CD1 TYR A  73       3.811  10.179 -18.339  1.00 89.37           C
ATOM    857  HD1 TYR A  73       4.659  10.859 -18.245  1.00 89.37           H
ATOM    858  CD2 TYR A  73       2.941   7.954 -18.413  1.00 89.37           C
ATOM    859  HD2 TYR A  73       3.100   6.877 -18.378  1.00 89.37           H
ATOM    860  CE1 TYR A  73       2.482  10.706 -18.508  1.00 89.37           C
ATOM    861  HE1 TYR A  73       2.308  11.781 -18.545  1.00 89.37           H
ATOM    862  CE2 TYR A  73       1.611   8.481 -18.583  1.00 89.37           C
ATOM    863  HE2 TYR A  73       0.755   7.812 -18.678  1.00 89.37           H
ATOM    864  CZ  TYR A  73       1.447   9.830 -18.622  1.00 89.37           C
ATOM    865  OH  TYR A  73       0.191  10.327 -18.783  1.00 89.37           O
ATOM    866  HH  TYR A  73      -0.443   9.587 -19.007  1.00 89.37           H
ATOM    867  HN  TYR A  73       7.610   7.347 -18.080  1.00 89.37           H
ATOM    868  N   TRP A  74       7.299  10.227 -19.560  1.00 88.32           N
ATOM    869  CA  TRP A  74       7.461  11.606 -19.988  1.00 88.32           C
ATOM    870  C   TRP A  74       7.949  11.597 -21.438  1.00 88.32           C
ATOM    871  O   TRP A  74       7.348  12.231 -22.304  1.00 88.32           O
ATOM    872  HA  TRP A  74       6.486  12.091 -19.926  1.00 88.32           H
ATOM    873  CB  TRP A  74       8.397  12.366 -19.046  1.00 88.32           C
ATOM    874 1HB  TRP A  74       8.164  12.090 -18.018  1.00 88.32           H
ATOM    875 2HB  TRP A  74       9.422  12.049 -19.236  1.00 88.32           H
ATOM    876  CG  TRP A  74       8.315  13.888 -19.182  1.00 88.32           C
ATOM    877  CD1 TRP A  74       8.984  14.677 -20.034  1.00 88.32           C
ATOM    878  HD1 TRP A  74       9.701  14.316 -20.770  1.00 88.32           H
ATOM    879  CD2 TRP A  74       7.488  14.777 -18.403  1.00 88.32           C
ATOM    880  NE1 TRP A  74       8.649  16.005 -19.862  1.00 88.32           N
ATOM    881  HE1 TRP A  74       9.014  16.779 -20.379  1.00 88.32           H
ATOM    882  CE2 TRP A  74       7.710  16.068 -18.839  1.00 88.32           C
ATOM    883  CE3 TRP A  74       6.581  14.500 -17.365  1.00 88.32           C
ATOM    884  HE3 TRP A  74       6.388  13.490 -17.003  1.00 88.32           H
ATOM    885  CZ2 TRP A  74       7.064  17.183 -18.293  1.00 88.32           C
ATOM    886  HZ2 TRP A  74       7.257  18.193 -18.655  1.00 88.32           H
ATOM    887  CZ3 TRP A  74       5.943  15.626 -16.830  1.00 88.32           C
ATOM    888  HZ3 TRP A  74       5.230  15.468 -16.021  1.00 88.32           H
ATOM    889  CH2 TRP A  74       6.156  16.931 -17.257  1.00 88.32           C
ATOM    890  HH2 TRP A  74       5.619  17.756 -16.788  1.00 88.32           H
ATOM    891  HN  TRP A  74       7.939   9.926 -18.854  1.00 88.32           H
ATOM    892  N   TYR A  75       9.036  10.872 -21.658  1.00 85.41           N
ATOM    893  CA  TYR A  75       9.762  10.973 -22.912  1.00 85.41           C
ATOM    894  C   TYR A  75       9.178  10.026 -23.962  1.00 85.41           C
ATOM    895  O   TYR A  75       9.586  10.051 -25.122  1.00 85.41           O
ATOM    896  HA  TYR A  75       9.674  11.999 -23.270  1.00 85.41           H
ATOM    897  CB  TYR A  75      11.199  10.548 -22.603  1.00 85.41           C
ATOM    898 1HB  TYR A  75      11.177   9.663 -21.969  1.00 85.41           H
ATOM    899 2HB  TYR A  75      11.691  10.262 -23.533  1.00 85.41           H
ATOM    900  CG  TYR A  75      12.034  11.630 -21.915  1.00 85.41           C
ATOM    901  CD1 TYR A  75      12.590  12.651 -22.660  1.00 85.41           C
ATOM    902  HD1 TYR A  75      12.435  12.685 -23.738  1.00 85.41           H
ATOM    903  CD2 TYR A  75      12.230  11.586 -20.550  1.00 85.41           C
ATOM    904  HD2 TYR A  75      11.790  10.781 -19.962  1.00 85.41           H
ATOM    905  CE1 TYR A  75      13.375  13.669 -22.012  1.00 85.41           C
ATOM    906  HE1 TYR A  75      13.821  14.480 -22.588  1.00 85.41           H
ATOM    907  CE2 TYR A  75      13.015  12.605 -19.902  1.00 85.41           C
ATOM    908  HE2 TYR A  75      13.178  12.582 -18.824  1.00 85.41           H
ATOM    909  CZ  TYR A  75      13.549  13.596 -20.665  1.00 85.41           C
ATOM    910  OH  TYR A  75      14.291  14.558 -20.053  1.00 85.41           O
ATOM    911  HH  TYR A  75      14.615  15.220 -20.728  1.00 85.41           H
ATOM    912  HN  TYR A  75       9.420  10.226 -20.998  1.00 85.41           H
ATOM    913  N   CYS A  76       8.231   9.213 -23.518  1.00 79.18           N
ATOM    914  CA  CYS A  76       7.566   8.279 -24.411  1.00 79.18           C
ATOM    915  C   CYS A  76       6.802   9.083 -25.465  1.00 79.18           C
ATOM    916  O   CYS A  76       5.863   9.807 -25.138  1.00 79.18           O
ATOM    917  HA  CYS A  76       8.349   7.678 -24.874  1.00 79.18           H
ATOM    918  CB  CYS A  76       6.648   7.322 -23.647  1.00 79.18           C
ATOM    919 1HB  CYS A  76       7.227   6.751 -22.921  1.00 79.18           H
ATOM    920 2HB  CYS A  76       5.904   7.888 -23.087  1.00 79.18           H
ATOM    921  SG  CYS A  76       5.818   6.185 -24.816  1.00 79.18           S
ATOM    922  HG  CYS A  76       6.926   5.578 -25.231  1.00 79.18           H
ATOM    923  HN  CYS A  76       7.917   9.186 -22.568  1.00 79.18           H
ATOM    924  N   THR A  77       7.234   8.929 -26.708  1.00 74.09           N
ATOM    925  CA  THR A  77       6.735   9.769 -27.783  1.00 74.09           C
ATOM    926  C   THR A  77       5.360   9.283 -28.245  1.00 74.09           C
ATOM    927  O   THR A  77       4.673   9.974 -28.996  1.00 74.09           O
ATOM    928  HA  THR A  77       6.603  10.780 -27.396  1.00 74.09           H
ATOM    929  CB  THR A  77       7.782   9.781 -28.898  1.00 74.09           C
ATOM    930  HB  THR A  77       7.474  10.436 -29.714  1.00 74.09           H
ATOM    931  OG1 THR A  77       7.941   8.407 -29.240  1.00 74.09           O
ATOM    932  HG1 THR A  77       8.386   8.326 -30.132  1.00 74.09           H
ATOM    933  CG2 THR A  77       9.165  10.205 -28.399  1.00 74.09           C
ATOM    934 1HG2 THR A  77       9.501   9.509 -27.630  1.00 74.09           H
ATOM    935 2HG2 THR A  77       9.108  11.209 -27.981  1.00 74.09           H
ATOM    936 3HG2 THR A  77       9.869  10.196 -29.230  1.00 74.09           H
ATOM    937  HN  THR A  77       7.910   8.246 -26.984  1.00 74.09           H
ATOM    938  N   ARG A  78       4.999   8.096 -27.779  1.00 75.66           N
ATOM    939  CA  ARG A  78       3.752   7.477 -28.193  1.00 75.66           C
ATOM    940  C   ARG A  78       2.580   8.065 -27.405  1.00 75.66           C
ATOM    941  O   ARG A  78       2.733   8.435 -26.242  1.00 75.66           O
ATOM    942  HA  ARG A  78       3.665   7.707 -29.255  1.00 75.66           H
ATOM    943  CB  ARG A  78       3.792   5.962 -27.980  1.00 75.66           C
ATOM    944 1HB  ARG A  78       3.070   5.479 -28.639  1.00 75.66           H
ATOM    945 2HB  ARG A  78       4.776   5.579 -28.249  1.00 75.66           H
ATOM    946  CG  ARG A  78       3.481   5.605 -26.525  1.00 75.66           C
ATOM    947 1HG  ARG A  78       4.051   6.251 -25.858  1.00 75.66           H
ATOM    948 2HG  ARG A  78       2.426   5.787 -26.319  1.00 75.66           H
ATOM    949  CD  ARG A  78       3.816   4.140 -26.236  1.00 75.66           C
ATOM    950 1HD  ARG A  78       3.049   3.492 -26.661  1.00 75.66           H
ATOM    951 2HD  ARG A  78       4.759   3.874 -26.714  1.00 75.66           H
ATOM    952  NE  ARG A  78       3.911   3.921 -24.776  1.00 75.66           N
ATOM    953  HE  ARG A  78       4.803   3.679 -24.395  1.00 75.66           H
ATOM    954  CZ  ARG A  78       2.876   4.027 -23.931  1.00 75.66           C
ATOM    955  NH1 ARG A  78       1.657   4.349 -24.386  1.00 75.66           N
ATOM    956 1HH1 ARG A  78       1.515   4.512 -25.363  1.00 75.66           H
ATOM    957 2HH1 ARG A  78       0.890   4.426 -23.750  1.00 75.66           H
ATOM    958  NH2 ARG A  78       3.078   3.806 -22.625  1.00 75.66           N
ATOM    959 1HH2 ARG A  78       2.316   3.881 -21.982  1.00 75.66           H
ATOM    960 2HH2 ARG A  78       3.990   3.566 -22.294  1.00 75.66           H
ATOM    961  HN  ARG A  78       5.542   7.562 -27.130  1.00 75.66           H
ATOM    962  N   VAL A  79       1.435   8.132 -28.069  1.00 79.18           N
ATOM    963  CA  VAL A  79       0.217   8.583 -27.419  1.00 79.18           C
ATOM    964  C   VAL A  79       0.031   7.817 -26.108  1.00 79.18           C
ATOM    965  O   VAL A  79       0.181   6.597 -26.071  1.00 79.18           O
ATOM    966  HA  VAL A  79       0.338   9.642 -27.192  1.00 79.18           H
ATOM    967  CB  VAL A  79      -0.971   8.436 -28.372  1.00 79.18           C
ATOM    968  HB  VAL A  79      -1.135   7.371 -28.540  1.00 79.18           H
ATOM    969  CG1 VAL A  79      -2.244   9.016 -27.754  1.00 79.18           C
ATOM    970 1HG1 VAL A  79      -2.472   8.489 -26.828  1.00 79.18           H
ATOM    971 2HG1 VAL A  79      -2.095  10.075 -27.543  1.00 79.18           H
ATOM    972 3HG1 VAL A  79      -3.073   8.898 -28.452  1.00 79.18           H
ATOM    973  CG2 VAL A  79      -0.672   9.084 -29.725  1.00 79.18           C
ATOM    974 1HG2 VAL A  79      -0.469  10.146 -29.582  1.00 79.18           H
ATOM    975 2HG2 VAL A  79       0.198   8.605 -30.173  1.00 79.18           H
ATOM    976 3HG2 VAL A  79      -1.533   8.965 -30.383  1.00 79.18           H
ATOM    977  HN  VAL A  79       1.333   7.886 -29.033  1.00 79.18           H
ATOM    978  N   LYS A  80      -0.294   8.565 -25.063  1.00 84.02           N
ATOM    979  CA  LYS A  80      -0.575   7.964 -23.771  1.00 84.02           C
ATOM    980  C   LYS A  80      -1.866   7.147 -23.863  1.00 84.02           C
ATOM    981  O   LYS A  80      -2.661   7.338 -24.782  1.00 84.02           O
ATOM    982  HA  LYS A  80       0.246   7.286 -23.540  1.00 84.02           H
ATOM    983  CB  LYS A  80      -0.601   9.033 -22.677  1.00 84.02           C
ATOM    984 1HB  LYS A  80      -1.491   9.653 -22.789  1.00 84.02           H
ATOM    985 2HB  LYS A  80      -0.667   8.556 -21.699  1.00 84.02           H
ATOM    986  CG  LYS A  80       0.650   9.912 -22.739  1.00 84.02           C
ATOM    987 1HG  LYS A  80       0.649  10.486 -23.665  1.00 84.02           H
ATOM    988 2HG  LYS A  80       0.636  10.629 -21.919  1.00 84.02           H
ATOM    989  CD  LYS A  80       1.921   9.063 -22.660  1.00 84.02           C
ATOM    990 1HD  LYS A  80       1.844   8.364 -21.827  1.00 84.02           H
ATOM    991 2HD  LYS A  80       2.022   8.468 -23.567  1.00 84.02           H
ATOM    992  CE  LYS A  80       3.158   9.944 -22.481  1.00 84.02           C
ATOM    993 1HE  LYS A  80       3.019  10.888 -23.008  1.00 84.02           H
ATOM    994 2HE  LYS A  80       3.292  10.185 -21.426  1.00 84.02           H
ATOM    995  NZ  LYS A  80       4.363   9.256 -22.995  1.00 84.02           N
ATOM    996 1HZ  LYS A  80       5.192   9.766 -22.710  1.00 84.02           H
ATOM    997 2HZ  LYS A  80       4.401   8.314 -22.620  1.00 84.02           H
ATOM    998 3HZ  LYS A  80       4.324   9.215 -24.008  1.00 84.02           H
ATOM    999  HN  LYS A  80      -0.366   9.562 -25.090  1.00 84.02           H
ATOM   1000  N   THR A  81      -2.034   6.255 -22.898  1.00 84.87           N
ATOM   1001  CA  THR A  81      -3.289   5.538 -22.752  1.00 84.87           C
ATOM   1002  C   THR A  81      -3.798   5.640 -21.312  1.00 84.87           C
ATOM   1003  O   THR A  81      -3.048   6.012 -20.411  1.00 84.87           O
ATOM   1004  HA  THR A  81      -4.034   6.016 -23.389  1.00 84.87           H
ATOM   1005  CB  THR A  81      -3.068   4.097 -23.217  1.00 84.87           C
ATOM   1006  HB  THR A  81      -4.007   3.544 -23.231  1.00 84.87           H
ATOM   1007  OG1 THR A  81      -2.072   3.595 -22.330  1.00 84.87           O
ATOM   1008  HG1 THR A  81      -1.187   4.013 -22.537  1.00 84.87           H
ATOM   1009  CG2 THR A  81      -2.410   4.022 -24.596  1.00 84.87           C
ATOM   1010 1HG2 THR A  81      -1.440   4.517 -24.564  1.00 84.87           H
ATOM   1011 2HG2 THR A  81      -3.047   4.517 -25.330  1.00 84.87           H
ATOM   1012 3HG2 THR A  81      -2.276   2.977 -24.878  1.00 84.87           H
ATOM   1013  HN  THR A  81      -1.332   6.020 -22.225  1.00 84.87           H
ATOM   1014  N   MET A  82      -5.068   5.304 -21.142  1.00 87.78           N
ATOM   1015  CA  MET A  82      -5.679   5.333 -19.824  1.00 87.78           C
ATOM   1016  C   MET A  82      -4.888   4.476 -18.834  1.00 87.78           C
ATOM   1017  O   MET A  82      -4.696   4.868 -17.684  1.00 87.78           O
ATOM   1018  HA  MET A  82      -5.655   6.377 -19.512  1.00 87.78           H
ATOM   1019  CB  MET A  82      -7.115   4.813 -19.916  1.00 87.78           C
ATOM   1020 1HB  MET A  82      -7.708   5.480 -20.542  1.00 87.78           H
ATOM   1021 2HB  MET A  82      -7.122   3.835 -20.397  1.00 87.78           H
ATOM   1022  CG  MET A  82      -7.750   4.709 -18.528  1.00 87.78           C
ATOM   1023 1HG  MET A  82      -7.371   3.828 -18.011  1.00 87.78           H
ATOM   1024 2HG  MET A  82      -7.474   5.575 -17.926  1.00 87.78           H
ATOM   1025  SD  MET A  82      -9.527   4.611 -18.675  1.00 87.78           S
ATOM   1026  CE  MET A  82      -9.993   4.851 -16.969  1.00 87.78           C
ATOM   1027 1HE  MET A  82      -9.555   4.062 -16.358  1.00 87.78           H
ATOM   1028 2HE  MET A  82      -9.629   5.820 -16.626  1.00 87.78           H
ATOM   1029 3HE  MET A  82     -11.079   4.819 -16.881  1.00 87.78           H
ATOM   1030  HN  MET A  82      -5.675   5.017 -21.883  1.00 87.78           H
ATOM   1031  N   THR A  83      -4.450   3.322 -19.317  1.00 85.79           N
ATOM   1032  CA  THR A  83      -3.591   2.458 -18.526  1.00 85.79           C
ATOM   1033  C   THR A  83      -2.341   3.217 -18.075  1.00 85.79           C
ATOM   1034  O   THR A  83      -1.939   3.125 -16.916  1.00 85.79           O
ATOM   1035  HA  THR A  83      -4.131   2.167 -17.625  1.00 85.79           H
ATOM   1036  CB  THR A  83      -3.278   1.213 -19.359  1.00 85.79           C
ATOM   1037  HB  THR A  83      -2.655   1.465 -20.217  1.00 85.79           H
ATOM   1038  OG1 THR A  83      -4.559   0.671 -19.667  1.00 85.79           O
ATOM   1039  HG1 THR A  83      -5.274   1.202 -19.213  1.00 85.79           H
ATOM   1040  CG2 THR A  83      -2.596   0.117 -18.538  1.00 85.79           C
ATOM   1041 1HG2 THR A  83      -3.249  -0.183 -17.719  1.00 85.79           H
ATOM   1042 2HG2 THR A  83      -1.657   0.495 -18.135  1.00 85.79           H
ATOM   1043 3HG2 THR A  83      -2.396  -0.744 -19.177  1.00 85.79           H
ATOM   1044  HN  THR A  83      -4.673   2.977 -20.229  1.00 85.79           H
ATOM   1045  N   ASP A  84      -1.762   3.951 -19.014  1.00 88.10           N
ATOM   1046  CA  ASP A  84      -0.502   4.630 -18.763  1.00 88.10           C
ATOM   1047  C   ASP A  84      -0.708   5.692 -17.680  1.00 88.10           C
ATOM   1048  O   ASP A  84       0.178   5.927 -16.860  1.00 88.10           O
ATOM   1049  HA  ASP A  84       0.189   3.846 -18.452  1.00 88.10           H
ATOM   1050  CB  ASP A  84       0.006   5.332 -20.023  1.00 88.10           C
ATOM   1051 1HB  ASP A  84      -0.668   6.146 -20.288  1.00 88.10           H
ATOM   1052 2HB  ASP A  84       0.982   5.777 -19.827  1.00 88.10           H
ATOM   1053  CG  ASP A  84       0.113   4.351 -21.192  1.00 88.10           C
ATOM   1054  OD1 ASP A  84       0.826   3.339 -21.020  1.00 88.10           O
ATOM   1055  OD2 ASP A  84      -0.521   4.635 -22.231  1.00 88.10           O
ATOM   1056  HN  ASP A  84      -2.138   4.084 -19.931  1.00 88.10           H
ATOM   1057  N   MET A  85      -1.882   6.305 -17.713  1.00 92.02           N
ATOM   1058  CA  MET A  85      -2.216   7.335 -16.744  1.00 92.02           C
ATOM   1059  C   MET A  85      -2.232   6.767 -15.323  1.00 92.02           C
ATOM   1060  O   MET A  85      -1.715   7.388 -14.397  1.00 92.02           O
ATOM   1061  HA  MET A  85      -1.432   8.086 -16.833  1.00 92.02           H
ATOM   1062  CB  MET A  85      -3.590   7.921 -17.075  1.00 92.02           C
ATOM   1063 1HB  MET A  85      -3.610   8.244 -18.116  1.00 92.02           H
ATOM   1064 2HB  MET A  85      -4.354   7.152 -16.965  1.00 92.02           H
ATOM   1065  CG  MET A  85      -3.915   9.105 -16.161  1.00 92.02           C
ATOM   1066 1HG  MET A  85      -4.912   9.484 -16.385  1.00 92.02           H
ATOM   1067 2HG  MET A  85      -3.923   8.780 -15.121  1.00 92.02           H
ATOM   1068  SD  MET A  85      -2.707  10.399 -16.386  1.00 92.02           S
ATOM   1069  CE  MET A  85      -3.137  10.943 -18.031  1.00 92.02           C
ATOM   1070 1HE  MET A  85      -3.030  10.112 -18.728  1.00 92.02           H
ATOM   1071 2HE  MET A  85      -4.169  11.294 -18.039  1.00 92.02           H
ATOM   1072 3HE  MET A  85      -2.475  11.755 -18.330  1.00 92.02           H
ATOM   1073  HN  MET A  85      -2.597   6.108 -18.384  1.00 92.02           H
ATOM   1074  N   PHE A  86      -2.831   5.591 -15.197  1.00 93.26           N
ATOM   1075  CA  PHE A  86      -2.934   4.939 -13.903  1.00 93.26           C
ATOM   1076  C   PHE A  86      -1.566   4.446 -13.427  1.00 93.26           C
ATOM   1077  O   PHE A  86      -1.241   4.550 -12.245  1.00 93.26           O
ATOM   1078  HA  PHE A  86      -3.317   5.678 -13.198  1.00 93.26           H
ATOM   1079  CB  PHE A  86      -3.864   3.737 -14.080  1.00 93.26           C
ATOM   1080 1HB  PHE A  86      -3.460   3.091 -14.859  1.00 93.26           H
ATOM   1081 2HB  PHE A  86      -3.871   3.157 -13.157  1.00 93.26           H
ATOM   1082  CG  PHE A  86      -5.302   4.111 -14.442  1.00 93.26           C
ATOM   1083  CD1 PHE A  86      -5.870   5.226 -13.907  1.00 93.26           C
ATOM   1084  HD1 PHE A  86      -5.301   5.852 -13.221  1.00 93.26           H
ATOM   1085  CD2 PHE A  86      -6.013   3.330 -15.298  1.00 93.26           C
ATOM   1086  HD2 PHE A  86      -5.558   2.437 -15.727  1.00 93.26           H
ATOM   1087  CE1 PHE A  86      -7.206   5.573 -14.243  1.00 93.26           C
ATOM   1088  HE1 PHE A  86      -7.661   6.466 -13.815  1.00 93.26           H
ATOM   1089  CE2 PHE A  86      -7.349   3.677 -15.634  1.00 93.26           C
ATOM   1090  HE2 PHE A  86      -7.919   3.050 -16.320  1.00 93.26           H
ATOM   1091  CZ  PHE A  86      -7.917   4.791 -15.100  1.00 93.26           C
ATOM   1092  HZ  PHE A  86      -8.942   5.058 -15.358  1.00 93.26           H
ATOM   1093  HN  PHE A  86      -3.240   5.088 -15.958  1.00 93.26           H
ATOM   1094  N   LEU A  87      -0.802   3.919 -14.372  1.00 90.64           N
ATOM   1095  CA  LEU A  87       0.523   3.406 -14.064  1.00 90.64           C
ATOM   1096  C   LEU A  87       1.400   4.549 -13.549  1.00 90.64           C
ATOM   1097  O   LEU A  87       2.232   4.348 -12.666  1.00 90.64           O
ATOM   1098  HA  LEU A  87       0.411   2.671 -13.267  1.00 90.64           H
ATOM   1099  CB  LEU A  87       1.110   2.677 -15.274  1.00 90.64           C
ATOM   1100 1HB  LEU A  87       1.078   3.351 -16.130  1.00 90.64           H
ATOM   1101 2HB  LEU A  87       2.160   2.467 -15.072  1.00 90.64           H
ATOM   1102  CG  LEU A  87       0.423   1.367 -15.666  1.00 90.64           C
ATOM   1103  HG  LEU A  87      -0.633   1.573 -15.836  1.00 90.64           H
ATOM   1104  CD1 LEU A  87       0.994   0.820 -16.976  1.00 90.64           C
ATOM   1105 1HD1 LEU A  87       0.839   1.548 -17.772  1.00 90.64           H
ATOM   1106 2HD1 LEU A  87       2.061   0.633 -16.858  1.00 90.64           H
ATOM   1107 3HD1 LEU A  87       0.488  -0.112 -17.231  1.00 90.64           H
ATOM   1108  CD2 LEU A  87       0.507   0.343 -14.532  1.00 90.64           C
ATOM   1109 1HD2 LEU A  87       1.553   0.136 -14.307  1.00 90.64           H
ATOM   1110 2HD2 LEU A  87       0.017   0.743 -13.645  1.00 90.64           H
ATOM   1111 3HD2 LEU A  87       0.012  -0.578 -14.837  1.00 90.64           H
ATOM   1112  HN  LEU A  87      -1.073   3.839 -15.331  1.00 90.64           H
ATOM   1113  N   LEU A  88       1.184   5.723 -14.123  1.00 93.28           N
ATOM   1114  CA  LEU A  88       1.915   6.907 -13.704  1.00 93.28           C
ATOM   1115  C   LEU A  88       1.579   7.219 -12.245  1.00 93.28           C
ATOM   1116  O   LEU A  88       2.475   7.390 -11.420  1.00 93.28           O
ATOM   1117  HA  LEU A  88       2.978   6.675 -13.772  1.00 93.28           H
ATOM   1118  CB  LEU A  88       1.644   8.070 -14.660  1.00 93.28           C
ATOM   1119 1HB  LEU A  88       2.039   7.808 -15.642  1.00 93.28           H
ATOM   1120 2HB  LEU A  88       0.565   8.181 -14.770  1.00 93.28           H
ATOM   1121  CG  LEU A  88       2.228   9.424 -14.252  1.00 93.28           C
ATOM   1122  HG  LEU A  88       1.961   9.611 -13.212  1.00 93.28           H
ATOM   1123  CD1 LEU A  88       3.756   9.408 -14.330  1.00 93.28           C
ATOM   1124 1HD1 LEU A  88       4.146   8.643 -13.660  1.00 93.28           H
ATOM   1125 2HD1 LEU A  88       4.065   9.188 -15.352  1.00 93.28           H
ATOM   1126 3HD1 LEU A  88       4.145  10.383 -14.035  1.00 93.28           H
ATOM   1127  CD2 LEU A  88       1.623  10.556 -15.084  1.00 93.28           C
ATOM   1128 1HD2 LEU A  88       1.838  10.387 -16.139  1.00 93.28           H
ATOM   1129 2HD2 LEU A  88       0.544  10.581 -14.933  1.00 93.28           H
ATOM   1130 3HD2 LEU A  88       2.055  11.507 -14.773  1.00 93.28           H
ATOM   1131  HN  LEU A  88       0.525   5.872 -14.860  1.00 93.28           H
ATOM   1132  N   ASN A  89       0.284   7.283 -11.970  1.00 96.24           N
ATOM   1133  CA  ASN A  89      -0.182   7.681 -10.653  1.00 96.24           C
ATOM   1134  C   ASN A  89       0.233   6.623  -9.628  1.00 96.24           C
ATOM   1135  O   ASN A  89       0.438   6.935  -8.457  1.00 96.24           O
ATOM   1136  HA  ASN A  89       0.283   8.649 -10.464  1.00 96.24           H
ATOM   1137  CB  ASN A  89      -1.707   7.798 -10.620  1.00 96.24           C
ATOM   1138 1HB  ASN A  89      -2.150   6.990 -11.203  1.00 96.24           H
ATOM   1139 2HB  ASN A  89      -2.063   7.684  -9.596  1.00 96.24           H
ATOM   1140  CG  ASN A  89      -2.166   9.147 -11.178  1.00 96.24           C
ATOM   1141  OD1 ASN A  89      -2.417  10.095 -10.452  1.00 96.24           O
ATOM   1142  ND2 ASN A  89      -2.261   9.180 -12.504  1.00 96.24           N
ATOM   1143 1HD2 ASN A  89      -2.040   8.366 -13.042  1.00 96.24           H
ATOM   1144 2HD2 ASN A  89      -2.554  10.018 -12.964  1.00 96.24           H
ATOM   1145  HN  ASN A  89      -0.438   7.070 -12.628  1.00 96.24           H
ATOM   1146  N   LEU A  90       0.344   5.393 -10.108  1.00 93.94           N
ATOM   1147  CA  LEU A  90       0.780   4.296  -9.261  1.00 93.94           C
ATOM   1148  C   LEU A  90       2.215   4.554  -8.798  1.00 93.94           C
ATOM   1149  O   LEU A  90       2.526   4.411  -7.617  1.00 93.94           O
ATOM   1150  HA  LEU A  90       0.132   4.282  -8.385  1.00 93.94           H
ATOM   1151  CB  LEU A  90       0.598   2.958  -9.981  1.00 93.94           C
ATOM   1152 1HB  LEU A  90      -0.319   3.006 -10.569  1.00 93.94           H
ATOM   1153 2HB  LEU A  90       1.421   2.831 -10.683  1.00 93.94           H
ATOM   1154  CG  LEU A  90       0.532   1.719  -9.086  1.00 93.94           C
ATOM   1155  HG  LEU A  90       1.262   1.836  -8.285  1.00 93.94           H
ATOM   1156  CD1 LEU A  90      -0.844   1.591  -8.427  1.00 93.94           C
ATOM   1157 1HD1 LEU A  90      -1.038   2.473  -7.818  1.00 93.94           H
ATOM   1158 2HD1 LEU A  90      -1.609   1.506  -9.199  1.00 93.94           H
ATOM   1159 3HD1 LEU A  90      -0.863   0.702  -7.797  1.00 93.94           H
ATOM   1160  CD2 LEU A  90       0.914   0.459  -9.865  1.00 93.94           C
ATOM   1161 1HD2 LEU A  90       0.225   0.324 -10.699  1.00 93.94           H
ATOM   1162 2HD2 LEU A  90       1.930   0.561 -10.245  1.00 93.94           H
ATOM   1163 3HD2 LEU A  90       0.858  -0.407  -9.205  1.00 93.94           H
ATOM   1164  HN  LEU A  90       0.142   5.141 -11.055  1.00 93.94           H
ATOM   1165  N   ALA A  91       3.053   4.931  -9.754  1.00 96.09           N
ATOM   1166  CA  ALA A  91       4.460   5.156  -9.470  1.00 96.09           C
ATOM   1167  C   ALA A  91       4.600   6.354  -8.528  1.00 96.09           C
ATOM   1168  O   ALA A  91       5.481   6.373  -7.670  1.00 96.09           O
ATOM   1169  HA  ALA A  91       4.844   4.266  -8.972  1.00 96.09           H
ATOM   1170  CB  ALA A  91       5.220   5.354 -10.783  1.00 96.09           C
ATOM   1171 1HB  ALA A  91       5.113   4.464 -11.403  1.00 96.09           H
ATOM   1172 2HB  ALA A  91       4.814   6.216 -11.311  1.00 96.09           H
ATOM   1173 3HB  ALA A  91       6.276   5.523 -10.569  1.00 96.09           H
ATOM   1174  HN  ALA A  91       2.784   5.081 -10.705  1.00 96.09           H
ATOM   1175  N   ILE A  92       3.719   7.324  -8.721  1.00 96.97           N
ATOM   1176  CA  ILE A  92       3.729   8.519  -7.895  1.00 96.97           C
ATOM   1177  C   ILE A  92       3.353   8.145  -6.460  1.00 96.97           C
ATOM   1178  O   ILE A  92       3.984   8.604  -5.509  1.00 96.97           O
ATOM   1179  HA  ILE A  92       4.748   8.908  -7.894  1.00 96.97           H
ATOM   1180  CB  ILE A  92       2.833   9.599  -8.504  1.00 96.97           C
ATOM   1181  HB  ILE A  92       1.868   9.150  -8.740  1.00 96.97           H
ATOM   1182  CG1 ILE A  92       3.420  10.123  -9.816  1.00 96.97           C
ATOM   1183 1HG1 ILE A  92       4.319  10.705  -9.609  1.00 96.97           H
ATOM   1184 2HG1 ILE A  92       3.721   9.285 -10.445  1.00 96.97           H
ATOM   1185  CG2 ILE A  92       2.573  10.726  -7.502  1.00 96.97           C
ATOM   1186 1HG2 ILE A  92       2.080  10.320  -6.619  1.00 96.97           H
ATOM   1187 2HG2 ILE A  92       3.521  11.180  -7.212  1.00 96.97           H
ATOM   1188 3HG2 ILE A  92       1.934  11.480  -7.960  1.00 96.97           H
ATOM   1189  CD1 ILE A  92       2.405  10.991 -10.563  1.00 96.97           C
ATOM   1190 1HD1 ILE A  92       1.518  10.399 -10.789  1.00 96.97           H
ATOM   1191 2HD1 ILE A  92       2.126  11.841  -9.941  1.00 96.97           H
ATOM   1192 3HD1 ILE A  92       2.848  11.350 -11.492  1.00 96.97           H
ATOM   1193  HN  ILE A  92       3.009   7.303  -9.425  1.00 96.97           H
ATOM   1194  N   ALA A  93       2.325   7.316  -6.348  1.00 97.05           N
ATOM   1195  CA  ALA A  93       1.830   6.909  -5.044  1.00 97.05           C
ATOM   1196  C   ALA A  93       2.943   6.184  -4.285  1.00 97.05           C
ATOM   1197  O   ALA A  93       3.130   6.407  -3.090  1.00 97.05           O
ATOM   1198  HA  ALA A  93       1.556   7.811  -4.497  1.00 97.05           H
ATOM   1199  CB  ALA A  93       0.583   6.040  -5.220  1.00 97.05           C
ATOM   1200 1HB  ALA A  93      -0.187   6.611  -5.739  1.00 97.05           H
ATOM   1201 2HB  ALA A  93       0.835   5.156  -5.805  1.00 97.05           H
ATOM   1202 3HB  ALA A  93       0.212   5.735  -4.242  1.00 97.05           H
ATOM   1203  HN  ALA A  93       1.835   6.925  -7.128  1.00 97.05           H
ATOM   1204  N   ASP A  94       3.652   5.331  -5.009  1.00 96.76           N
ATOM   1205  CA  ASP A  94       4.727   4.556  -4.413  1.00 96.76           C
ATOM   1206  C   ASP A  94       5.823   5.505  -3.923  1.00 96.76           C
ATOM   1207  O   ASP A  94       6.320   5.361  -2.807  1.00 96.76           O
ATOM   1208  HA  ASP A  94       4.262   4.000  -3.599  1.00 96.76           H
ATOM   1209  CB  ASP A  94       5.350   3.602  -5.435  1.00 96.76           C
ATOM   1210 1HB  ASP A  94       5.478   4.117  -6.387  1.00 96.76           H
ATOM   1211 2HB  ASP A  94       6.343   3.303  -5.099  1.00 96.76           H
ATOM   1212  CG  ASP A  94       4.476   2.362  -5.631  1.00 96.76           C
ATOM   1213  OD1 ASP A  94       3.764   2.011  -4.666  1.00 96.76           O
ATOM   1214  OD2 ASP A  94       4.540   1.793  -6.742  1.00 96.76           O
ATOM   1215  HN  ASP A  94       3.502   5.166  -5.984  1.00 96.76           H
ATOM   1216  N   LEU A  95       6.167   6.454  -4.781  1.00 97.48           N
ATOM   1217  CA  LEU A  95       7.237   7.387  -4.474  1.00 97.48           C
ATOM   1218  C   LEU A  95       6.896   8.145  -3.190  1.00 97.48           C
ATOM   1219  O   LEU A  95       7.752   8.326  -2.325  1.00 97.48           O
ATOM   1220  HA  LEU A  95       8.141   6.803  -4.301  1.00 97.48           H
ATOM   1221  CB  LEU A  95       7.512   8.300  -5.671  1.00 97.48           C
ATOM   1222 1HB  LEU A  95       6.556   8.595  -6.105  1.00 97.48           H
ATOM   1223 2HB  LEU A  95       7.992   9.208  -5.308  1.00 97.48           H
ATOM   1224  CG  LEU A  95       8.381   7.706  -6.782  1.00 97.48           C
ATOM   1225  HG  LEU A  95       7.874   6.827  -7.179  1.00 97.48           H
ATOM   1226  CD1 LEU A  95       8.545   8.695  -7.938  1.00 97.48           C
ATOM   1227 1HD1 LEU A  95       7.566   8.936  -8.352  1.00 97.48           H
ATOM   1228 2HD1 LEU A  95       9.019   9.606  -7.572  1.00 97.48           H
ATOM   1229 3HD1 LEU A  95       9.168   8.247  -8.713  1.00 97.48           H
ATOM   1230  CD2 LEU A  95       9.730   7.239  -6.231  1.00 97.48           C
ATOM   1231 1HD2 LEU A  95      10.256   8.086  -5.791  1.00 97.48           H
ATOM   1232 2HD2 LEU A  95       9.568   6.477  -5.469  1.00 97.48           H
ATOM   1233 3HD2 LEU A  95      10.328   6.821  -7.041  1.00 97.48           H
ATOM   1234  HN  LEU A  95       5.729   6.591  -5.669  1.00 97.48           H
ATOM   1235  N   LEU A  96       5.643   8.567  -3.104  1.00 97.10           N
ATOM   1236  CA  LEU A  96       5.210   9.409  -2.002  1.00 97.10           C
ATOM   1237  C   LEU A  96       5.451   8.676  -0.681  1.00 97.10           C
ATOM   1238  O   LEU A  96       5.882   9.281   0.299  1.00 97.10           O
ATOM   1239  HA  LEU A  96       5.826  10.307  -2.016  1.00 97.10           H
ATOM   1240  CB  LEU A  96       3.759   9.852  -2.204  1.00 97.10           C
ATOM   1241 1HB  LEU A  96       3.167   8.977  -2.471  1.00 97.10           H
ATOM   1242 2HB  LEU A  96       3.376  10.218  -1.252  1.00 97.10           H
ATOM   1243  CG  LEU A  96       3.529  10.931  -3.264  1.00 97.10           C
ATOM   1244  HG  LEU A  96       3.813  10.523  -4.234  1.00 97.10           H
ATOM   1245  CD1 LEU A  96       2.049  11.311  -3.348  1.00 97.10           C
ATOM   1246 1HD1 LEU A  96       1.463  10.430  -3.612  1.00 97.10           H
ATOM   1247 2HD1 LEU A  96       1.717  11.692  -2.382  1.00 97.10           H
ATOM   1248 3HD1 LEU A  96       1.914  12.079  -4.108  1.00 97.10           H
ATOM   1249  CD2 LEU A  96       4.419  12.149  -3.008  1.00 97.10           C
ATOM   1250 1HD2 LEU A  96       4.191  12.567  -2.028  1.00 97.10           H
ATOM   1251 2HD2 LEU A  96       5.466  11.847  -3.039  1.00 97.10           H
ATOM   1252 3HD2 LEU A  96       4.236  12.901  -3.776  1.00 97.10           H
ATOM   1253  HN  LEU A  96       4.931   8.343  -3.770  1.00 97.10           H
ATOM   1254  N   PHE A  97       5.161   7.383  -0.697  1.00 97.45           N
ATOM   1255  CA  PHE A  97       5.327   6.564   0.492  1.00 97.45           C
ATOM   1256  C   PHE A  97       6.807   6.296   0.771  1.00 97.45           C
ATOM   1257  O   PHE A  97       7.260   6.415   1.908  1.00 97.45           O
ATOM   1258  HA  PHE A  97       4.896   7.116   1.327  1.00 97.45           H
ATOM   1259  CB  PHE A  97       4.622   5.234   0.221  1.00 97.45           C
ATOM   1260 1HB  PHE A  97       3.547   5.407   0.168  1.00 97.45           H
ATOM   1261 2HB  PHE A  97       4.933   4.862  -0.756  1.00 97.45           H
ATOM   1262  CG  PHE A  97       4.899   4.157   1.272  1.00 97.45           C
ATOM   1263  CD1 PHE A  97       5.484   2.985   0.907  1.00 97.45           C
ATOM   1264  HD1 PHE A  97       5.756   2.812  -0.135  1.00 97.45           H
ATOM   1265  CD2 PHE A  97       4.561   4.372   2.571  1.00 97.45           C
ATOM   1266  HD2 PHE A  97       4.092   5.312   2.864  1.00 97.45           H
ATOM   1267  CE1 PHE A  97       5.742   1.986   1.882  1.00 97.45           C
ATOM   1268  HE1 PHE A  97       6.210   1.046   1.590  1.00 97.45           H
ATOM   1269  CE2 PHE A  97       4.818   3.373   3.547  1.00 97.45           C
ATOM   1270  HE2 PHE A  97       4.547   3.545   4.588  1.00 97.45           H
ATOM   1271  CZ  PHE A  97       5.403   2.201   3.182  1.00 97.45           C
ATOM   1272  HZ  PHE A  97       5.601   1.434   3.931  1.00 97.45           H
ATOM   1273  HN  PHE A  97       4.819   6.896  -1.501  1.00 97.45           H
ATOM   1274  N   LEU A  98       7.521   5.940  -0.288  1.00 97.47           N
ATOM   1275  CA  LEU A  98       8.904   5.516  -0.150  1.00 97.47           C
ATOM   1276  C   LEU A  98       9.696   6.606   0.574  1.00 97.47           C
ATOM   1277  O   LEU A  98      10.574   6.308   1.383  1.00 97.47           O
ATOM   1278  HA  LEU A  98       8.910   4.618   0.467  1.00 97.47           H
ATOM   1279  CB  LEU A  98       9.486   5.135  -1.512  1.00 97.47           C
ATOM   1280 1HB  LEU A  98       9.257   5.933  -2.219  1.00 97.47           H
ATOM   1281 2HB  LEU A  98      10.571   5.090  -1.422  1.00 97.47           H
ATOM   1282  CG  LEU A  98       8.996   3.812  -2.104  1.00 97.47           C
ATOM   1283  HG  LEU A  98       7.916   3.756  -1.969  1.00 97.47           H
ATOM   1284  CD1 LEU A  98       9.268   3.750  -3.608  1.00 97.47           C
ATOM   1285 1HD1 LEU A  98       8.748   4.569  -4.106  1.00 97.47           H
ATOM   1286 2HD1 LEU A  98      10.340   3.838  -3.788  1.00 97.47           H
ATOM   1287 3HD1 LEU A  98       8.910   2.799  -4.003  1.00 97.47           H
ATOM   1288  CD2 LEU A  98       9.605   2.620  -1.362  1.00 97.47           C
ATOM   1289 1HD2 LEU A  98      10.692   2.659  -1.443  1.00 97.47           H
ATOM   1290 2HD2 LEU A  98       9.318   2.661  -0.311  1.00 97.47           H
ATOM   1291 3HD2 LEU A  98       9.241   1.693  -1.803  1.00 97.47           H
ATOM   1292  HN  LEU A  98       7.169   5.937  -1.224  1.00 97.47           H
ATOM   1293  N   VAL A  99       9.359   7.848   0.258  1.00 96.95           N
ATOM   1294  CA  VAL A  99      10.069   8.983   0.821  1.00 96.95           C
ATOM   1295  C   VAL A  99       9.903   8.980   2.342  1.00 96.95           C
ATOM   1296  O   VAL A  99      10.664   9.632   3.055  1.00 96.95           O
ATOM   1297  HA  VAL A  99      11.126   8.861   0.584  1.00 96.95           H
ATOM   1298  CB  VAL A  99       9.584  10.280   0.170  1.00 96.95           C
ATOM   1299  HB  VAL A  99       8.495  10.287   0.208  1.00 96.95           H
ATOM   1300  CG1 VAL A  99      10.090  11.502   0.939  1.00 96.95           C
ATOM   1301 1HG1 VAL A  99       9.719  11.466   1.963  1.00 96.95           H
ATOM   1302 2HG1 VAL A  99      11.180  11.502   0.946  1.00 96.95           H
ATOM   1303 3HG1 VAL A  99       9.730  12.410   0.454  1.00 96.95           H
ATOM   1304  CG2 VAL A  99      10.003  10.345  -1.300  1.00 96.95           C
ATOM   1305 1HG2 VAL A  99      11.090  10.304  -1.370  1.00 96.95           H
ATOM   1306 2HG2 VAL A  99       9.572   9.501  -1.839  1.00 96.95           H
ATOM   1307 3HG2 VAL A  99       9.646  11.277  -1.739  1.00 96.95           H
ATOM   1308  HN  VAL A  99       8.617   8.083  -0.370  1.00 96.95           H
ATOM   1309  N   THR A 100       8.902   8.238   2.794  1.00 96.24           N
ATOM   1310  CA  THR A 100       8.610   8.162   4.216  1.00 96.24           C
ATOM   1311  C   THR A 100       9.485   7.100   4.884  1.00 96.24           C
ATOM   1312  O   THR A 100       9.702   7.141   6.094  1.00 96.24           O
ATOM   1313  HA  THR A 100       8.864   9.119   4.671  1.00 96.24           H
ATOM   1314  CB  THR A 100       7.110   7.903   4.377  1.00 96.24           C
ATOM   1315  HB  THR A 100       6.785   8.121   5.394  1.00 96.24           H
ATOM   1316  OG1 THR A 100       6.944   6.552   3.953  1.00 96.24           O
ATOM   1317  HG1 THR A 100       6.876   6.512   2.956  1.00 96.24           H
ATOM   1318  CG2 THR A 100       6.267   8.710   3.387  1.00 96.24           C
ATOM   1319 1HG2 THR A 100       6.547   8.442   2.368  1.00 96.24           H
ATOM   1320 2HG2 THR A 100       6.442   9.774   3.544  1.00 96.24           H
ATOM   1321 3HG2 THR A 100       5.211   8.489   3.545  1.00 96.24           H
ATOM   1322  HN  THR A 100       8.298   7.697   2.209  1.00 96.24           H
ATOM   1323  N   LEU A 101       9.965   6.174   4.067  1.00 96.05           N
ATOM   1324  CA  LEU A 101      10.624   4.988   4.585  1.00 96.05           C
ATOM   1325  C   LEU A 101      11.859   5.404   5.386  1.00 96.05           C
ATOM   1326  O   LEU A 101      12.165   4.807   6.417  1.00 96.05           O
ATOM   1327  HA  LEU A 101       9.925   4.494   5.260  1.00 96.05           H
ATOM   1328  CB  LEU A 101      10.928   4.006   3.452  1.00 96.05           C
ATOM   1329 1HB  LEU A 101      11.427   4.551   2.650  1.00 96.05           H
ATOM   1330 2HB  LEU A 101      11.637   3.264   3.821  1.00 96.05           H
ATOM   1331  CG  LEU A 101       9.725   3.271   2.859  1.00 96.05           C
ATOM   1332  HG  LEU A 101       9.103   3.998   2.337  1.00 96.05           H
ATOM   1333  CD1 LEU A 101      10.170   2.232   1.828  1.00 96.05           C
ATOM   1334 1HD1 LEU A 101      10.707   2.729   1.020  1.00 96.05           H
ATOM   1335 2HD1 LEU A 101      10.824   1.503   2.305  1.00 96.05           H
ATOM   1336 3HD1 LEU A 101       9.294   1.724   1.422  1.00 96.05           H
ATOM   1337  CD2 LEU A 101       8.864   2.651   3.962  1.00 96.05           C
ATOM   1338 1HD2 LEU A 101       9.461   1.940   4.533  1.00 96.05           H
ATOM   1339 2HD2 LEU A 101       8.502   3.436   4.625  1.00 96.05           H
ATOM   1340 3HD2 LEU A 101       8.015   2.134   3.513  1.00 96.05           H
ATOM   1341  HN  LEU A 101       9.908   6.225   3.070  1.00 96.05           H
ATOM   1342  N   PRO A 102      12.587   6.433   4.930  1.00 95.61           N
ATOM   1343  CA  PRO A 102      13.765   6.906   5.661  1.00 95.61           C
ATOM   1344  C   PRO A 102      13.456   7.212   7.117  1.00 95.61           C
ATOM   1345  O   PRO A 102      14.263   6.929   8.001  1.00 95.61           O
ATOM   1346  HA  PRO A 102      14.526   6.126   5.690  1.00 95.61           H
ATOM   1347  CB  PRO A 102      14.188   8.160   4.894  1.00 95.61           C
ATOM   1348 1HB  PRO A 102      13.732   9.058   5.311  1.00 95.61           H
ATOM   1349 2HB  PRO A 102      15.267   8.307   4.929  1.00 95.61           H
ATOM   1350  CG  PRO A 102      13.702   7.888   3.476  1.00 95.61           C
ATOM   1351 1HG  PRO A 102      13.607   8.806   2.897  1.00 95.61           H
ATOM   1352 2HG  PRO A 102      14.393   7.249   2.927  1.00 95.61           H
ATOM   1353  CD  PRO A 102      12.358   7.214   3.702  1.00 95.61           C
ATOM   1354 1HD  PRO A 102      11.557   7.942   3.834  1.00 95.61           H
ATOM   1355 2HD  PRO A 102      12.075   6.583   2.859  1.00 95.61           H
ATOM   1356  N   PHE A 103      12.282   7.789   7.331  1.00 94.80           N
ATOM   1357  CA  PHE A 103      11.873   8.181   8.669  1.00 94.80           C
ATOM   1358  C   PHE A 103      11.521   6.956   9.516  1.00 94.80           C
ATOM   1359  O   PHE A 103      11.802   6.923  10.713  1.00 94.80           O
ATOM   1360  HA  PHE A 103      12.714   8.705   9.124  1.00 94.80           H
ATOM   1361  CB  PHE A 103      10.627   9.057   8.518  1.00 94.80           C
ATOM   1362 1HB  PHE A 103       9.862   8.492   7.986  1.00 94.80           H
ATOM   1363 2HB  PHE A 103      10.229   9.279   9.508  1.00 94.80           H
ATOM   1364  CG  PHE A 103      10.878  10.372   7.778  1.00 94.80           C
ATOM   1365  CD1 PHE A 103      11.250  11.482   8.471  1.00 94.80           C
ATOM   1366  HD1 PHE A 103      11.371  11.434   9.553  1.00 94.80           H
ATOM   1367  CD2 PHE A 103      10.727  10.432   6.428  1.00 94.80           C
ATOM   1368  HD2 PHE A 103      10.428   9.543   5.872  1.00 94.80           H
ATOM   1369  CE1 PHE A 103      11.482  12.703   7.784  1.00 94.80           C
ATOM   1370  HE1 PHE A 103      11.781  13.592   8.339  1.00 94.80           H
ATOM   1371  CE2 PHE A 103      10.959  11.653   5.741  1.00 94.80           C
ATOM   1372  HE2 PHE A 103      10.839  11.701   4.659  1.00 94.80           H
ATOM   1373  CZ  PHE A 103      11.332  12.763   6.434  1.00 94.80           C
ATOM   1374  HZ  PHE A 103      11.510  13.700   5.906  1.00 94.80           H
ATOM   1375  HN  PHE A 103      11.618   7.989   6.611  1.00 94.80           H
ATOM   1376  N   TRP A 104      10.912   5.979   8.860  1.00 92.40           N
ATOM   1377  CA  TRP A 104      10.591   4.724   9.518  1.00 92.40           C
ATOM   1378  C   TRP A 104      11.896   4.108  10.026  1.00 92.40           C
ATOM   1379  O   TRP A 104      11.948   3.579  11.135  1.00 92.40           O
ATOM   1380  HA  TRP A 104       9.933   4.946  10.358  1.00 92.40           H
ATOM   1381  CB  TRP A 104       9.817   3.795   8.580  1.00 92.40           C
ATOM   1382 1HB  TRP A 104      10.343   3.739   7.626  1.00 92.40           H
ATOM   1383 2HB  TRP A 104       9.814   2.790   9.001  1.00 92.40           H
ATOM   1384  CG  TRP A 104       8.373   4.231   8.324  1.00 92.40           C
ATOM   1385  CD1 TRP A 104       7.907   5.004   7.334  1.00 92.40           C
ATOM   1386  HD1 TRP A 104       8.529   5.439   6.551  1.00 92.40           H
ATOM   1387  CD2 TRP A 104       7.218   3.884   9.117  1.00 92.40           C
ATOM   1388  NE1 TRP A 104       6.542   5.181   7.430  1.00 92.40           N
ATOM   1389  HE1 TRP A 104       5.969   5.716   6.809  1.00 92.40           H
ATOM   1390  CE2 TRP A 104       6.110   4.478   8.548  1.00 92.40           C
ATOM   1391  CE3 TRP A 104       7.113   3.095  10.275  1.00 92.40           C
ATOM   1392  HE3 TRP A 104       7.973   2.615  10.743  1.00 92.40           H
ATOM   1393  CZ2 TRP A 104       4.817   4.346   9.069  1.00 92.40           C
ATOM   1394  HZ2 TRP A 104       3.957   4.825   8.602  1.00 92.40           H
ATOM   1395  CZ3 TRP A 104       5.814   2.972  10.784  1.00 92.40           C
ATOM   1396  HZ3 TRP A 104       5.677   2.371  11.682  1.00 92.40           H
ATOM   1397  CH2 TRP A 104       4.688   3.564  10.224  1.00 92.40           C
ATOM   1398  HH2 TRP A 104       3.709   3.420  10.681  1.00 92.40           H
ATOM   1399  HN  TRP A 104      10.640   6.034   7.900  1.00 92.40           H
ATOM   1400  N   ALA A 105      12.920   4.197   9.189  1.00 94.10           N
ATOM   1401  CA  ALA A 105      14.186   3.548   9.483  1.00 94.10           C
ATOM   1402  C   ALA A 105      14.814   4.200  10.717  1.00 94.10           C
ATOM   1403  O   ALA A 105      15.249   3.507  11.636  1.00 94.10           O
ATOM   1404  HA  ALA A 105      13.979   2.500   9.702  1.00 94.10           H
ATOM   1405  CB  ALA A 105      15.097   3.624   8.256  1.00 94.10           C
ATOM   1406 1HB  ALA A 105      14.617   3.121   7.416  1.00 94.10           H
ATOM   1407 2HB  ALA A 105      15.275   4.669   8.000  1.00 94.10           H
ATOM   1408 3HB  ALA A 105      16.046   3.137   8.477  1.00 94.10           H
ATOM   1409  HN  ALA A 105      12.894   4.701   8.325  1.00 94.10           H
ATOM   1410  N   ILE A 106      14.842   5.524  10.697  1.00 93.40           N
ATOM   1411  CA  ILE A 106      15.462   6.276  11.775  1.00 93.40           C
ATOM   1412  C   ILE A 106      14.731   5.976  13.086  1.00 93.40           C
ATOM   1413  O   ILE A 106      15.363   5.780  14.122  1.00 93.40           O
ATOM   1414  HA  ILE A 106      16.491   5.928  11.867  1.00 93.40           H
ATOM   1415  CB  ILE A 106      15.516   7.765  11.428  1.00 93.40           C
ATOM   1416  HB  ILE A 106      14.535   8.067  11.062  1.00 93.40           H
ATOM   1417  CG1 ILE A 106      16.519   8.029  10.303  1.00 93.40           C
ATOM   1418 1HG1 ILE A 106      17.534   7.906  10.679  1.00 93.40           H
ATOM   1419 2HG1 ILE A 106      16.381   7.295   9.509  1.00 93.40           H
ATOM   1420  CG2 ILE A 106      15.814   8.607  12.670  1.00 93.40           C
ATOM   1421 1HG2 ILE A 106      15.031   8.450  13.412  1.00 93.40           H
ATOM   1422 2HG2 ILE A 106      16.775   8.310  13.089  1.00 93.40           H
ATOM   1423 3HG2 ILE A 106      15.847   9.661  12.395  1.00 93.40           H
ATOM   1424  CD1 ILE A 106      16.347   9.440   9.736  1.00 93.40           C
ATOM   1425 1HD1 ILE A 106      15.338   9.552   9.339  1.00 93.40           H
ATOM   1426 2HD1 ILE A 106      16.509  10.172  10.527  1.00 93.40           H
ATOM   1427 3HD1 ILE A 106      17.072   9.602   8.938  1.00 93.40           H
ATOM   1428  HN  ILE A 106      14.452   6.081   9.964  1.00 93.40           H
ATOM   1429  N   ALA A 107      13.409   5.950  12.996  1.00 91.78           N
ATOM   1430  CA  ALA A 107      12.583   5.757  14.176  1.00 91.78           C
ATOM   1431  C   ALA A 107      12.834   4.359  14.745  1.00 91.78           C
ATOM   1432  O   ALA A 107      12.780   4.160  15.958  1.00 91.78           O
ATOM   1433  HA  ALA A 107      12.881   6.500  14.915  1.00 91.78           H
ATOM   1434  CB  ALA A 107      11.114   5.983  13.813  1.00 91.78           C
ATOM   1435 1HB  ALA A 107      10.984   7.000  13.442  1.00 91.78           H
ATOM   1436 2HB  ALA A 107      10.817   5.273  13.041  1.00 91.78           H
ATOM   1437 3HB  ALA A 107      10.495   5.838  14.698  1.00 91.78           H
ATOM   1438  HN  ALA A 107      12.904   6.058  12.140  1.00 91.78           H
ATOM   1439  N   ALA A 108      13.104   3.427  13.843  1.00 91.37           N
ATOM   1440  CA  ALA A 108      13.337   2.048  14.239  1.00 91.37           C
ATOM   1441  C   ALA A 108      14.748   1.919  14.816  1.00 91.37           C
ATOM   1442  O   ALA A 108      14.980   1.124  15.726  1.00 91.37           O
ATOM   1443  HA  ALA A 108      12.612   1.798  15.013  1.00 91.37           H
ATOM   1444  CB  ALA A 108      13.113   1.127  13.037  1.00 91.37           C
ATOM   1445 1HB  ALA A 108      12.087   1.235  12.683  1.00 91.37           H
ATOM   1446 2HB  ALA A 108      13.803   1.398  12.238  1.00 91.37           H
ATOM   1447 3HB  ALA A 108      13.288   0.093  13.334  1.00 91.37           H
ATOM   1448  HN  ALA A 108      13.164   3.600  12.860  1.00 91.37           H
ATOM   1449  N   ALA A 109      15.654   2.714  14.264  1.00 90.84           N
ATOM   1450  CA  ALA A 109      17.060   2.601  14.612  1.00 90.84           C
ATOM   1451  C   ALA A 109      17.260   3.055  16.059  1.00 90.84           C
ATOM   1452  O   ALA A 109      18.093   2.503  16.777  1.00 90.84           O
ATOM   1453  HA  ALA A 109      17.339   1.550  14.528  1.00 90.84           H
ATOM   1454  CB  ALA A 109      17.897   3.415  13.624  1.00 90.84           C
ATOM   1455 1HB  ALA A 109      17.741   3.033  12.615  1.00 90.84           H
ATOM   1456 2HB  ALA A 109      17.596   4.461  13.668  1.00 90.84           H
ATOM   1457 3HB  ALA A 109      18.952   3.330  13.886  1.00 90.84           H
ATOM   1458  HN  ALA A 109      15.440   3.422  13.592  1.00 90.84           H
ATOM   1459  N   ASP A 110      16.483   4.056  16.445  1.00 86.50           N
ATOM   1460  CA  ASP A 110      16.654   4.678  17.747  1.00 86.50           C
ATOM   1461  C   ASP A 110      15.285   5.081  18.299  1.00 86.50           C
ATOM   1462  O   ASP A 110      14.558   4.246  18.836  1.00 86.50           O
ATOM   1463  HA  ASP A 110      17.146   3.924  18.362  1.00 86.50           H
ATOM   1464  CB  ASP A 110      17.513   5.940  17.647  1.00 86.50           C
ATOM   1465 1HB  ASP A 110      18.474   5.695  17.194  1.00 86.50           H
ATOM   1466 2HB  ASP A 110      17.028   6.663  16.992  1.00 86.50           H
ATOM   1467  CG  ASP A 110      17.737   6.562  19.027  1.00 86.50           C
ATOM   1468  OD1 ASP A 110      17.429   5.867  20.019  1.00 86.50           O
ATOM   1469  OD2 ASP A 110      18.212   7.717  19.058  1.00 86.50           O
ATOM   1470  HN  ASP A 110      15.749   4.442  15.886  1.00 86.50           H
ATOM   1471  N   GLN A 111      14.974   6.360  18.147  1.00 86.34           N
ATOM   1472  CA  GLN A 111      13.685   6.873  18.578  1.00 86.34           C
ATOM   1473  C   GLN A 111      13.177   7.926  17.592  1.00 86.34           C
ATOM   1474  O   GLN A 111      13.915   8.365  16.711  1.00 86.34           O
ATOM   1475  HA  GLN A 111      13.016   6.013  18.579  1.00 86.34           H
ATOM   1476  CB  GLN A 111      13.768   7.444  19.995  1.00 86.34           C
ATOM   1477 1HB  GLN A 111      12.784   7.790  20.310  1.00 86.34           H
ATOM   1478 2HB  GLN A 111      14.068   6.660  20.690  1.00 86.34           H
ATOM   1479  CG  GLN A 111      14.767   8.601  20.062  1.00 86.34           C
ATOM   1480 1HG  GLN A 111      15.763   8.242  19.804  1.00 86.34           H
ATOM   1481 2HG  GLN A 111      14.501   9.359  19.326  1.00 86.34           H
ATOM   1482  CD  GLN A 111      14.790   9.226  21.459  1.00 86.34           C
ATOM   1483  OE1 GLN A 111      13.771   9.598  22.018  1.00 86.34           O
ATOM   1484  NE2 GLN A 111      16.006   9.319  21.990  1.00 86.34           N
ATOM   1485 1HE2 GLN A 111      16.801   8.994  21.478  1.00 86.34           H
ATOM   1486 2HE2 GLN A 111      16.125   9.713  22.901  1.00 86.34           H
ATOM   1487  HN  GLN A 111      15.585   7.039  17.740  1.00 86.34           H
ATOM   1488  N   TRP A 112      11.919   8.301  17.772  1.00 91.24           N
ATOM   1489  CA  TRP A 112      11.307   9.305  16.918  1.00 91.24           C
ATOM   1490  C   TRP A 112      11.891  10.667  17.297  1.00 91.24           C
ATOM   1491  O   TRP A 112      11.609  11.190  18.374  1.00 91.24           O
ATOM   1492  HA  TRP A 112      11.562   9.064  15.886  1.00 91.24           H
ATOM   1493  CB  TRP A 112       9.781   9.259  17.023  1.00 91.24           C
ATOM   1494 1HB  TRP A 112       9.445   8.239  16.835  1.00 91.24           H
ATOM   1495 2HB  TRP A 112       9.490   9.507  18.043  1.00 91.24           H
ATOM   1496  CG  TRP A 112       9.062  10.203  16.058  1.00 91.24           C
ATOM   1497  CD1 TRP A 112       8.632  11.450  16.291  1.00 91.24           C
ATOM   1498  HD1 TRP A 112       8.747  11.971  17.241  1.00 91.24           H
ATOM   1499  CD2 TRP A 112       8.705   9.923  14.688  1.00 91.24           C
ATOM   1500  NE1 TRP A 112       8.026  11.993  15.176  1.00 91.24           N
ATOM   1501  HE1 TRP A 112       7.627  12.907  15.105  1.00 91.24           H
ATOM   1502  CE2 TRP A 112       8.071  11.035  14.170  1.00 91.24           C
ATOM   1503  CE3 TRP A 112       8.909   8.769  13.912  1.00 91.24           C
ATOM   1504  HE3 TRP A 112       9.407   7.879  14.297  1.00 91.24           H
ATOM   1505  CZ2 TRP A 112       7.591  11.101  12.857  1.00 91.24           C
ATOM   1506  HZ2 TRP A 112       7.094  11.992  12.472  1.00 91.24           H
ATOM   1507  CZ3 TRP A 112       8.423   8.851  12.601  1.00 91.24           C
ATOM   1508  HZ3 TRP A 112       8.556   7.983  11.956  1.00 91.24           H
ATOM   1509  CH2 TRP A 112       7.784   9.963  12.065  1.00 91.24           C
ATOM   1510  HH2 TRP A 112       7.434   9.949  11.033  1.00 91.24           H
ATOM   1511  HN  TRP A 112      11.322   7.932  18.485  1.00 91.24           H
ATOM   1512  N   LYS A 113      12.694  11.204  16.390  1.00 90.61           N
ATOM   1513  CA  LYS A 113      13.421  12.432  16.666  1.00 90.61           C
ATOM   1514  C   LYS A 113      12.699  13.607  16.003  1.00 90.61           C
ATOM   1515  O   LYS A 113      13.144  14.749  16.103  1.00 90.61           O
ATOM   1516  HA  LYS A 113      13.408  12.583  17.745  1.00 90.61           H
ATOM   1517  CB  LYS A 113      14.885  12.294  16.246  1.00 90.61           C
ATOM   1518 1HB  LYS A 113      14.942  12.049  15.185  1.00 90.61           H
ATOM   1519 2HB  LYS A 113      15.397  13.247  16.380  1.00 90.61           H
ATOM   1520  CG  LYS A 113      15.591  11.210  17.063  1.00 90.61           C
ATOM   1521 1HG  LYS A 113      15.527  11.450  18.124  1.00 90.61           H
ATOM   1522 2HG  LYS A 113      15.084  10.255  16.922  1.00 90.61           H
ATOM   1523  CD  LYS A 113      17.058  11.080  16.650  1.00 90.61           C
ATOM   1524 1HD  LYS A 113      17.123  10.873  15.582  1.00 90.61           H
ATOM   1525 2HD  LYS A 113      17.574  12.024  16.824  1.00 90.61           H
ATOM   1526  CE  LYS A 113      17.751   9.963  17.434  1.00 90.61           C
ATOM   1527 1HE  LYS A 113      17.698  10.173  18.502  1.00 90.61           H
ATOM   1528 2HE  LYS A 113      17.233   9.019  17.268  1.00 90.61           H
ATOM   1529  NZ  LYS A 113      19.166   9.838  17.017  1.00 90.61           N
ATOM   1530 1HZ  LYS A 113      19.594   9.058  17.503  1.00 90.61           H
ATOM   1531 2HZ  LYS A 113      19.211   9.680  16.017  1.00 90.61           H
ATOM   1532 3HZ  LYS A 113      19.662  10.692  17.247  1.00 90.61           H
ATOM   1533  HN  LYS A 113      12.852  10.815  15.482  1.00 90.61           H
ATOM   1534  N   PHE A 114      11.597  13.285  15.342  1.00 93.11           N
ATOM   1535  CA  PHE A 114      10.938  14.247  14.474  1.00 93.11           C
ATOM   1536  C   PHE A 114       9.696  14.833  15.148  1.00 93.11           C
ATOM   1537  O   PHE A 114       9.251  14.333  16.180  1.00 93.11           O
ATOM   1538  HA  PHE A 114      11.652  15.045  14.275  1.00 93.11           H
ATOM   1539  CB  PHE A 114      10.511  13.492  13.213  1.00 93.11           C
ATOM   1540 1HB  PHE A 114       9.725  12.784  13.474  1.00 93.11           H
ATOM   1541 2HB  PHE A 114      10.080  14.201  12.506  1.00 93.11           H
ATOM   1542  CG  PHE A 114      11.650  12.737  12.525  1.00 93.11           C
ATOM   1543  CD1 PHE A 114      12.563  13.415  11.780  1.00 93.11           C
ATOM   1544  HD1 PHE A 114      12.484  14.497  11.673  1.00 93.11           H
ATOM   1545  CD2 PHE A 114      11.749  11.387  12.658  1.00 93.11           C
ATOM   1546  HD2 PHE A 114      11.016  10.843  13.255  1.00 93.11           H
ATOM   1547  CE1 PHE A 114      13.620  12.714  11.141  1.00 93.11           C
ATOM   1548  HE1 PHE A 114      14.352  13.257  10.543  1.00 93.11           H
ATOM   1549  CE2 PHE A 114      12.805  10.686  12.019  1.00 93.11           C
ATOM   1550  HE2 PHE A 114      12.884   9.604  12.126  1.00 93.11           H
ATOM   1551  CZ  PHE A 114      13.719  11.364  11.274  1.00 93.11           C
ATOM   1552  HZ  PHE A 114      14.530  10.826  10.784  1.00 93.11           H
ATOM   1553  HN  PHE A 114      11.156  12.389  15.391  1.00 93.11           H
ATOM   1554  N   GLN A 115       9.171  15.885  14.537  1.00 92.83           N
ATOM   1555  CA  GLN A 115       8.016  16.572  15.089  1.00 92.83           C
ATOM   1556  C   GLN A 115       6.746  15.753  14.846  1.00 92.83           C
ATOM   1557  O   GLN A 115       6.744  14.831  14.032  1.00 92.83           O
ATOM   1558  HA  GLN A 115       8.208  16.648  16.159  1.00 92.83           H
ATOM   1559  CB  GLN A 115       7.882  17.979  14.502  1.00 92.83           C
ATOM   1560 1HB  GLN A 115       7.854  17.922  13.414  1.00 92.83           H
ATOM   1561 2HB  GLN A 115       6.939  18.422  14.823  1.00 92.83           H
ATOM   1562  CG  GLN A 115       9.046  18.869  14.942  1.00 92.83           C
ATOM   1563 1HG  GLN A 115       9.991  18.407  14.654  1.00 92.83           H
ATOM   1564 2HG  GLN A 115       8.990  19.828  14.427  1.00 92.83           H
ATOM   1565  CD  GLN A 115       9.023  19.095  16.455  1.00 92.83           C
ATOM   1566  OE1 GLN A 115       8.002  18.972  17.111  1.00 92.83           O
ATOM   1567  NE2 GLN A 115      10.202  19.430  16.970  1.00 92.83           N
ATOM   1568 1HE2 GLN A 115      11.002  19.514  16.375  1.00 92.83           H
ATOM   1569 2HE2 GLN A 115      10.289  19.599  17.952  1.00 92.83           H
ATOM   1570  HN  GLN A 115       9.522  16.268  13.682  1.00 92.83           H
ATOM   1571  N   THR A 116       5.697  16.121  15.567  1.00 93.76           N
ATOM   1572  CA  THR A 116       4.445  15.387  15.493  1.00 93.76           C
ATOM   1573  C   THR A 116       3.898  15.408  14.065  1.00 93.76           C
ATOM   1574  O   THR A 116       3.313  14.428  13.606  1.00 93.76           O
ATOM   1575  HA  THR A 116       4.641  14.345  15.745  1.00 93.76           H
ATOM   1576  CB  THR A 116       3.483  15.988  16.521  1.00 93.76           C
ATOM   1577  HB  THR A 116       3.211  17.008  16.249  1.00 93.76           H
ATOM   1578  OG1 THR A 116       4.168  15.845  17.762  1.00 93.76           O
ATOM   1579  HG1 THR A 116       3.762  16.448  18.449  1.00 93.76           H
ATOM   1580  CG2 THR A 116       2.215  15.151  16.696  1.00 93.76           C
ATOM   1581 1HG2 THR A 116       2.484  14.150  17.033  1.00 93.76           H
ATOM   1582 2HG2 THR A 116       1.689  15.085  15.743  1.00 93.76           H
ATOM   1583 3HG2 THR A 116       1.568  15.623  17.435  1.00 93.76           H
ATOM   1584  HN  THR A 116       5.693  16.902  16.191  1.00 93.76           H
ATOM   1585  N   PHE A 117       4.108  16.535  13.401  1.00 94.69           N
ATOM   1586  CA  PHE A 117       3.644  16.696  12.033  1.00 94.69           C
ATOM   1587  C   PHE A 117       4.123  15.540  11.152  1.00 94.69           C
ATOM   1588  O   PHE A 117       3.343  14.970  10.392  1.00 94.69           O
ATOM   1589  HA  PHE A 117       2.554  16.702  12.060  1.00 94.69           H
ATOM   1590  CB  PHE A 117       4.242  18.003  11.509  1.00 94.69           C
ATOM   1591 1HB  PHE A 117       3.856  18.831  12.104  1.00 94.69           H
ATOM   1592 2HB  PHE A 117       5.322  17.981  11.655  1.00 94.69           H
ATOM   1593  CG  PHE A 117       3.947  18.274  10.032  1.00 94.69           C
ATOM   1594  CD1 PHE A 117       4.918  18.082   9.099  1.00 94.69           C
ATOM   1595  HD1 PHE A 117       5.905  17.735   9.403  1.00 94.69           H
ATOM   1596  CD2 PHE A 117       2.715  18.707   9.653  1.00 94.69           C
ATOM   1597  HD2 PHE A 117       1.937  18.861  10.401  1.00 94.69           H
ATOM   1598  CE1 PHE A 117       4.644  18.333   7.728  1.00 94.69           C
ATOM   1599  HE1 PHE A 117       5.422  18.179   6.980  1.00 94.69           H
ATOM   1600  CE2 PHE A 117       2.442  18.958   8.282  1.00 94.69           C
ATOM   1601  HE2 PHE A 117       1.454  19.305   7.978  1.00 94.69           H
ATOM   1602  CZ  PHE A 117       3.412  18.766   7.349  1.00 94.69           C
ATOM   1603  HZ  PHE A 117       3.202  18.959   6.297  1.00 94.69           H
ATOM   1604  HN  PHE A 117       4.584  17.328  13.781  1.00 94.69           H
ATOM   1605  N   MET A 118       5.405  15.230  11.284  1.00 94.38           N
ATOM   1606  CA  MET A 118       6.009  14.187  10.473  1.00 94.38           C
ATOM   1607  C   MET A 118       5.410  12.819  10.804  1.00 94.38           C
ATOM   1608  O   MET A 118       5.278  11.966   9.928  1.00 94.38           O
ATOM   1609  HA  MET A 118       5.782  14.450   9.440  1.00 94.38           H
ATOM   1610  CB  MET A 118       7.519  14.157  10.721  1.00 94.38           C
ATOM   1611 1HB  MET A 118       7.920  15.169  10.666  1.00 94.38           H
ATOM   1612 2HB  MET A 118       7.718  13.790  11.728  1.00 94.38           H
ATOM   1613  CG  MET A 118       8.225  13.266   9.698  1.00 94.38           C
ATOM   1614 1HG  MET A 118       9.294  13.231   9.910  1.00 94.38           H
ATOM   1615 2HG  MET A 118       7.852  12.244   9.774  1.00 94.38           H
ATOM   1616  SD  MET A 118       7.950  13.893   8.050  1.00 94.38           S
ATOM   1617  CE  MET A 118       8.954  15.368   8.108  1.00 94.38           C
ATOM   1618 1HE  MET A 118       8.589  16.024   8.898  1.00 94.38           H
ATOM   1619 2HE  MET A 118       9.989  15.095   8.311  1.00 94.38           H
ATOM   1620 3HE  MET A 118       8.896  15.885   7.150  1.00 94.38           H
ATOM   1621  HN  MET A 118       6.025  15.677  11.929  1.00 94.38           H
ATOM   1622  N   CYS A 119       5.063  12.651  12.072  1.00 93.91           N
ATOM   1623  CA  CYS A 119       4.490  11.398  12.532  1.00 93.91           C
ATOM   1624  C   CYS A 119       3.153  11.190  11.817  1.00 93.91           C
ATOM   1625  O   CYS A 119       2.858  10.089  11.354  1.00 93.91           O
ATOM   1626  HA  CYS A 119       5.198  10.613  12.266  1.00 93.91           H
ATOM   1627  CB  CYS A 119       4.332  11.372  14.054  1.00 93.91           C
ATOM   1628 1HB  CYS A 119       5.312  11.409  14.530  1.00 93.91           H
ATOM   1629 2HB  CYS A 119       3.784  12.254  14.386  1.00 93.91           H
ATOM   1630  SG  CYS A 119       3.445   9.856  14.566  1.00 93.91           S
ATOM   1631  HN  CYS A 119       5.168  13.352  12.778  1.00 93.91           H
ATOM   1632  N   LYS A 120       2.382  12.265  11.748  1.00 94.70           N
ATOM   1633  CA  LYS A 120       1.081  12.212  11.102  1.00 94.70           C
ATOM   1634  C   LYS A 120       1.258  11.796   9.640  1.00 94.70           C
ATOM   1635  O   LYS A 120       0.605  10.864   9.173  1.00 94.70           O
ATOM   1636  HA  LYS A 120       0.495  11.446  11.610  1.00 94.70           H
ATOM   1637  CB  LYS A 120       0.341  13.539  11.278  1.00 94.70           C
ATOM   1638 1HB  LYS A 120       0.984  14.363  10.966  1.00 94.70           H
ATOM   1639 2HB  LYS A 120      -0.537  13.559  10.632  1.00 94.70           H
ATOM   1640  CG  LYS A 120      -0.084  13.741  12.734  1.00 94.70           C
ATOM   1641 1HG  LYS A 120      -0.696  12.899  13.057  1.00 94.70           H
ATOM   1642 2HG  LYS A 120       0.797  13.760  13.375  1.00 94.70           H
ATOM   1643  CD  LYS A 120      -0.871  15.043  12.899  1.00 94.70           C
ATOM   1644 1HD  LYS A 120      -0.221  15.894  12.691  1.00 94.70           H
ATOM   1645 2HD  LYS A 120      -1.683  15.077  12.173  1.00 94.70           H
ATOM   1646  CE  LYS A 120      -1.439  15.164  14.315  1.00 94.70           C
ATOM   1647 1HE  LYS A 120      -1.776  14.187  14.662  1.00 94.70           H
ATOM   1648 2HE  LYS A 120      -0.659  15.494  15.000  1.00 94.70           H
ATOM   1649  NZ  LYS A 120      -2.568  16.121  14.340  1.00 94.70           N
ATOM   1650 1HZ  LYS A 120      -2.914  16.210  15.289  1.00 94.70           H
ATOM   1651 2HZ  LYS A 120      -2.250  17.026  14.010  1.00 94.70           H
ATOM   1652 3HZ  LYS A 120      -3.311  15.784  13.738  1.00 94.70           H
ATOM   1653  HN  LYS A 120       2.632  13.157  12.122  1.00 94.70           H
ATOM   1654  N   VAL A 121       2.145  12.506   8.959  1.00 94.21           N
ATOM   1655  CA  VAL A 121       2.342  12.292   7.536  1.00 94.21           C
ATOM   1656  C   VAL A 121       2.781  10.846   7.298  1.00 94.21           C
ATOM   1657  O   VAL A 121       2.199  10.145   6.471  1.00 94.21           O
ATOM   1658  HA  VAL A 121       1.383  12.453   7.043  1.00 94.21           H
ATOM   1659  CB  VAL A 121       3.336  13.317   6.985  1.00 94.21           C
ATOM   1660  HB  VAL A 121       4.231  13.284   7.607  1.00 94.21           H
ATOM   1661  CG1 VAL A 121       3.746  12.967   5.553  1.00 94.21           C
ATOM   1662 1HG1 VAL A 121       4.215  11.983   5.539  1.00 94.21           H
ATOM   1663 2HG1 VAL A 121       2.863  12.958   4.914  1.00 94.21           H
ATOM   1664 3HG1 VAL A 121       4.453  13.711   5.186  1.00 94.21           H
ATOM   1665  CG2 VAL A 121       2.763  14.733   7.061  1.00 94.21           C
ATOM   1666 1HG2 VAL A 121       1.845  14.785   6.474  1.00 94.21           H
ATOM   1667 2HG2 VAL A 121       2.544  14.981   8.099  1.00 94.21           H
ATOM   1668 3HG2 VAL A 121       3.489  15.441   6.663  1.00 94.21           H
ATOM   1669  HN  VAL A 121       2.722  13.216   9.364  1.00 94.21           H
ATOM   1670  N   VAL A 122       3.803  10.442   8.038  1.00 93.21           N
ATOM   1671  CA  VAL A 122       4.463   9.174   7.774  1.00 93.21           C
ATOM   1672  C   VAL A 122       3.449   8.037   7.912  1.00 93.21           C
ATOM   1673  O   VAL A 122       3.461   7.091   7.126  1.00 93.21           O
ATOM   1674  HA  VAL A 122       4.824   9.200   6.746  1.00 93.21           H
ATOM   1675  CB  VAL A 122       5.672   9.012   8.698  1.00 93.21           C
ATOM   1676  HB  VAL A 122       5.346   9.220   9.717  1.00 93.21           H
ATOM   1677  CG1 VAL A 122       6.203   7.578   8.658  1.00 93.21           C
ATOM   1678 1HG1 VAL A 122       5.421   6.891   8.982  1.00 93.21           H
ATOM   1679 2HG1 VAL A 122       6.505   7.330   7.640  1.00 93.21           H
ATOM   1680 3HG1 VAL A 122       7.062   7.490   9.323  1.00 93.21           H
ATOM   1681  CG2 VAL A 122       6.772  10.014   8.342  1.00 93.21           C
ATOM   1682 1HG2 VAL A 122       7.094   9.851   7.314  1.00 93.21           H
ATOM   1683 2HG2 VAL A 122       6.387  11.029   8.446  1.00 93.21           H
ATOM   1684 3HG2 VAL A 122       7.619   9.877   9.014  1.00 93.21           H
ATOM   1685  HN  VAL A 122       4.179  10.963   8.804  1.00 93.21           H
ATOM   1686  N   ASN A 123       2.594   8.168   8.916  1.00 92.01           N
ATOM   1687  CA  ASN A 123       1.599   7.145   9.190  1.00 92.01           C
ATOM   1688  C   ASN A 123       0.530   7.174   8.096  1.00 92.01           C
ATOM   1689  O   ASN A 123       0.053   6.127   7.660  1.00 92.01           O
ATOM   1690  HA  ASN A 123       2.152   6.205   9.208  1.00 92.01           H
ATOM   1691  CB  ASN A 123       0.909   7.393  10.532  1.00 92.01           C
ATOM   1692 1HB  ASN A 123       0.704   8.458  10.649  1.00 92.01           H
ATOM   1693 2HB  ASN A 123      -0.053   6.880  10.551  1.00 92.01           H
ATOM   1694  CG  ASN A 123       1.777   6.905  11.694  1.00 92.01           C
ATOM   1695  OD1 ASN A 123       2.675   6.096  11.534  1.00 92.01           O
ATOM   1696  ND2 ASN A 123       1.459   7.441  12.869  1.00 92.01           N
ATOM   1697 1HD2 ASN A 123       0.710   8.101  12.932  1.00 92.01           H
ATOM   1698 2HD2 ASN A 123       1.970   7.185  13.690  1.00 92.01           H
ATOM   1699  HN  ASN A 123       2.575   8.953   9.536  1.00 92.01           H
ATOM   1700  N   SER A 124       0.184   8.385   7.683  1.00 94.45           N
ATOM   1701  CA  SER A 124      -0.906   8.571   6.740  1.00 94.45           C
ATOM   1702  C   SER A 124      -0.475   8.114   5.345  1.00 94.45           C
ATOM   1703  O   SER A 124      -1.295   7.630   4.566  1.00 94.45           O
ATOM   1704  HA  SER A 124      -1.719   7.948   7.113  1.00 94.45           H
ATOM   1705  CB  SER A 124      -1.359  10.032   6.704  1.00 94.45           C
ATOM   1706 1HB  SER A 124      -2.282  10.111   6.130  1.00 94.45           H
ATOM   1707 2HB  SER A 124      -1.584  10.367   7.716  1.00 94.45           H
ATOM   1708  OG  SER A 124      -0.370  10.883   6.131  1.00 94.45           O
ATOM   1709  HG  SER A 124      -0.688  11.831   6.140  1.00 94.45           H
ATOM   1710  HN  SER A 124       0.634   9.227   7.981  1.00 94.45           H
ATOM   1711  N   MET A 125       0.810   8.283   5.072  1.00 95.64           N
ATOM   1712  CA  MET A 125       1.308   8.168   3.712  1.00 95.64           C
ATOM   1713  C   MET A 125       1.151   6.738   3.190  1.00 95.64           C
ATOM   1714  O   MET A 125       0.826   6.533   2.022  1.00 95.64           O
ATOM   1715  HA  MET A 125       0.697   8.848   3.118  1.00 95.64           H
ATOM   1716  CB  MET A 125       2.784   8.567   3.673  1.00 95.64           C
ATOM   1717 1HB  MET A 125       3.299   8.154   4.540  1.00 95.64           H
ATOM   1718 2HB  MET A 125       3.257   8.141   2.788  1.00 95.64           H
ATOM   1719  CG  MET A 125       2.940  10.089   3.658  1.00 95.64           C
ATOM   1720 1HG  MET A 125       2.344  10.532   4.456  1.00 95.64           H
ATOM   1721 2HG  MET A 125       3.979  10.358   3.850  1.00 95.64           H
ATOM   1722  SD  MET A 125       2.424  10.740   2.078  1.00 95.64           S
ATOM   1723  CE  MET A 125       1.126  11.846   2.608  1.00 95.64           C
ATOM   1724 1HE  MET A 125       0.354  11.278   3.127  1.00 95.64           H
ATOM   1725 2HE  MET A 125       1.541  12.596   3.282  1.00 95.64           H
ATOM   1726 3HE  MET A 125       0.692  12.339   1.738  1.00 95.64           H
ATOM   1727  HN  MET A 125       1.505   8.494   5.760  1.00 95.64           H
ATOM   1728  N   TYR A 126       1.390   5.787   4.081  1.00 92.26           N
ATOM   1729  CA  TYR A 126       1.285   4.383   3.723  1.00 92.26           C
ATOM   1730  C   TYR A 126      -0.149   4.023   3.332  1.00 92.26           C
ATOM   1731  O   TYR A 126      -0.374   3.387   2.303  1.00 92.26           O
ATOM   1732  HA  TYR A 126       1.943   4.203   2.873  1.00 92.26           H
ATOM   1733  CB  TYR A 126       1.671   3.598   4.979  1.00 92.26           C
ATOM   1734 1HB  TYR A 126       2.723   3.778   5.199  1.00 92.26           H
ATOM   1735 2HB  TYR A 126       1.099   3.981   5.824  1.00 92.26           H
ATOM   1736  CG  TYR A 126       1.439   2.090   4.866  1.00 92.26           C
ATOM   1737  CD1 TYR A 126       0.614   1.449   5.767  1.00 92.26           C
ATOM   1738  HD1 TYR A 126       0.127   2.018   6.560  1.00 92.26           H
ATOM   1739  CD2 TYR A 126       2.055   1.371   3.862  1.00 92.26           C
ATOM   1740  HD2 TYR A 126       2.707   1.877   3.150  1.00 92.26           H
ATOM   1741  CE1 TYR A 126       0.395   0.030   5.661  1.00 92.26           C
ATOM   1742  HE1 TYR A 126      -0.254  -0.488   6.366  1.00 92.26           H
ATOM   1743  CE2 TYR A 126       1.837  -0.049   3.756  1.00 92.26           C
ATOM   1744  HE2 TYR A 126       2.317  -0.629   2.968  1.00 92.26           H
ATOM   1745  CZ  TYR A 126       1.018  -0.649   4.660  1.00 92.26           C
ATOM   1746  OH  TYR A 126       0.811  -1.989   4.559  1.00 92.26           O
ATOM   1747  HH  TYR A 126       0.927  -2.283   3.610  1.00 92.26           H
ATOM   1748  HN  TYR A 126       1.651   5.963   5.030  1.00 92.26           H
ATOM   1749  N   LYS A 127      -1.082   4.445   4.173  1.00 91.12           N
ATOM   1750  CA  LYS A 127      -2.480   4.105   3.971  1.00 91.12           C
ATOM   1751  C   LYS A 127      -2.968   4.729   2.662  1.00 91.12           C
ATOM   1752  O   LYS A 127      -3.771   4.131   1.947  1.00 91.12           O
ATOM   1753  HA  LYS A 127      -2.543   3.021   3.881  1.00 91.12           H
ATOM   1754  CB  LYS A 127      -3.311   4.507   5.191  1.00 91.12           C
ATOM   1755 1HB  LYS A 127      -3.066   5.529   5.482  1.00 91.12           H
ATOM   1756 2HB  LYS A 127      -4.370   4.494   4.935  1.00 91.12           H
ATOM   1757  CG  LYS A 127      -3.053   3.562   6.366  1.00 91.12           C
ATOM   1758 1HG  LYS A 127      -1.992   3.570   6.619  1.00 91.12           H
ATOM   1759 2HG  LYS A 127      -3.593   3.913   7.246  1.00 91.12           H
ATOM   1760  CD  LYS A 127      -3.491   2.135   6.028  1.00 91.12           C
ATOM   1761 1HD  LYS A 127      -4.502   2.148   5.623  1.00 91.12           H
ATOM   1762 2HD  LYS A 127      -2.842   1.726   5.254  1.00 91.12           H
ATOM   1763  CE  LYS A 127      -3.443   1.239   7.267  1.00 91.12           C
ATOM   1764 1HE  LYS A 127      -2.434   1.230   7.679  1.00 91.12           H
ATOM   1765 2HE  LYS A 127      -4.099   1.641   8.040  1.00 91.12           H
ATOM   1766  NZ  LYS A 127      -3.858  -0.140   6.926  1.00 91.12           N
ATOM   1767 1HZ  LYS A 127      -3.860  -0.710   7.764  1.00 91.12           H
ATOM   1768 2HZ  LYS A 127      -4.789  -0.124   6.525  1.00 91.12           H
ATOM   1769 3HZ  LYS A 127      -3.208  -0.532   6.253  1.00 91.12           H
ATOM   1770  HN  LYS A 127      -0.896   5.007   4.978  1.00 91.12           H
ATOM   1771  N   MET A 128      -2.463   5.923   2.388  1.00 94.55           N
ATOM   1772  CA  MET A 128      -2.818   6.623   1.165  1.00 94.55           C
ATOM   1773  C   MET A 128      -2.308   5.870  -0.065  1.00 94.55           C
ATOM   1774  O   MET A 128      -3.016   5.755  -1.064  1.00 94.55           O
ATOM   1775  HA  MET A 128      -3.908   6.657   1.153  1.00 94.55           H
ATOM   1776  CB  MET A 128      -2.217   8.030   1.190  1.00 94.55           C
ATOM   1777 1HB  MET A 128      -2.483   8.527   2.122  1.00 94.55           H
ATOM   1778 2HB  MET A 128      -1.129   7.965   1.162  1.00 94.55           H
ATOM   1779  CG  MET A 128      -2.714   8.858   0.003  1.00 94.55           C
ATOM   1780 1HG  MET A 128      -2.526   8.324  -0.928  1.00 94.55           H
ATOM   1781 2HG  MET A 128      -3.792   9.003   0.076  1.00 94.55           H
ATOM   1782  SD  MET A 128      -1.888  10.440  -0.024  1.00 94.55           S
ATOM   1783  CE  MET A 128      -0.220   9.913  -0.378  1.00 94.55           C
ATOM   1784 1HE  MET A 128       0.126   9.247   0.412  1.00 94.55           H
ATOM   1785 2HE  MET A 128      -0.200   9.386  -1.332  1.00 94.55           H
ATOM   1786 3HE  MET A 128       0.434  10.784  -0.431  1.00 94.55           H
ATOM   1787  HN  MET A 128      -1.823   6.409   2.983  1.00 94.55           H
ATOM   1788  N   ASN A 129      -1.083   5.378   0.047  1.00 94.48           N
ATOM   1789  CA  ASN A 129      -0.493   4.588  -1.020  1.00 94.48           C
ATOM   1790  C   ASN A 129      -1.343   3.338  -1.253  1.00 94.48           C
ATOM   1791  O   ASN A 129      -1.725   3.044  -2.384  1.00 94.48           O
ATOM   1792  HA  ASN A 129      -0.474   5.247  -1.888  1.00 94.48           H
ATOM   1793  CB  ASN A 129       0.922   4.136  -0.653  1.00 94.48           C
ATOM   1794 1HB  ASN A 129       1.597   4.992  -0.668  1.00 94.48           H
ATOM   1795 2HB  ASN A 129       0.930   3.743   0.364  1.00 94.48           H
ATOM   1796  CG  ASN A 129       1.425   3.066  -1.623  1.00 94.48           C
ATOM   1797  OD1 ASN A 129       1.245   1.876  -1.423  1.00 94.48           O
ATOM   1798  ND2 ASN A 129       2.064   3.553  -2.683  1.00 94.48           N
ATOM   1799 1HD2 ASN A 129       2.177   4.541  -2.787  1.00 94.48           H
ATOM   1800 2HD2 ASN A 129       2.430   2.932  -3.376  1.00 94.48           H
ATOM   1801  HN  ASN A 129      -0.498   5.512   0.847  1.00 94.48           H
ATOM   1802  N   PHE A 130      -1.615   2.635  -0.163  1.00 92.46           N
ATOM   1803  CA  PHE A 130      -2.292   1.352  -0.250  1.00 92.46           C
ATOM   1804  C   PHE A 130      -3.629   1.485  -0.981  1.00 92.46           C
ATOM   1805  O   PHE A 130      -3.883   0.773  -1.951  1.00 92.46           O
ATOM   1806  HA  PHE A 130      -1.640   0.679  -0.807  1.00 92.46           H
ATOM   1807  CB  PHE A 130      -2.552   0.886   1.184  1.00 92.46           C
ATOM   1808 1HB  PHE A 130      -1.598   0.781   1.701  1.00 92.46           H
ATOM   1809 2HB  PHE A 130      -3.116   1.657   1.709  1.00 92.46           H
ATOM   1810  CG  PHE A 130      -3.316  -0.437   1.280  1.00 92.46           C
ATOM   1811  CD1 PHE A 130      -4.673  -0.433   1.364  1.00 92.46           C
ATOM   1812  HD1 PHE A 130      -5.217   0.511   1.363  1.00 92.46           H
ATOM   1813  CD2 PHE A 130      -2.637  -1.615   1.280  1.00 92.46           C
ATOM   1814  HD2 PHE A 130      -1.550  -1.618   1.213  1.00 92.46           H
ATOM   1815  CE1 PHE A 130      -5.382  -1.661   1.453  1.00 92.46           C
ATOM   1816  HE1 PHE A 130      -6.470  -1.658   1.520  1.00 92.46           H
ATOM   1817  CE2 PHE A 130      -3.346  -2.843   1.369  1.00 92.46           C
ATOM   1818  HE2 PHE A 130      -2.802  -3.787   1.369  1.00 92.46           H
ATOM   1819  CZ  PHE A 130      -4.704  -2.839   1.453  1.00 92.46           C
ATOM   1820  HZ  PHE A 130      -5.248  -3.781   1.521  1.00 92.46           H
ATOM   1821  HN  PHE A 130      -1.382   2.928   0.764  1.00 92.46           H
ATOM   1822  N   TYR A 131      -4.448   2.402  -0.488  1.00 92.19           N
ATOM   1823  CA  TYR A 131      -5.798   2.555  -1.004  1.00 92.19           C
ATOM   1824  C   TYR A 131      -5.778   3.004  -2.466  1.00 92.19           C
ATOM   1825  O   TYR A 131      -6.561   2.516  -3.279  1.00 92.19           O
ATOM   1826  HA  TYR A 131      -6.296   1.588  -0.934  1.00 92.19           H
ATOM   1827  CB  TYR A 131      -6.451   3.649  -0.156  1.00 92.19           C
ATOM   1828 1HB  TYR A 131      -5.839   4.549  -0.208  1.00 92.19           H
ATOM   1829 2HB  TYR A 131      -7.421   3.897  -0.587  1.00 92.19           H
ATOM   1830  CG  TYR A 131      -6.645   3.265   1.312  1.00 92.19           C
ATOM   1831  CD1 TYR A 131      -6.991   1.972   1.648  1.00 92.19           C
ATOM   1832  HD1 TYR A 131      -7.125   1.224   0.867  1.00 92.19           H
ATOM   1833  CD2 TYR A 131      -6.475   4.213   2.301  1.00 92.19           C
ATOM   1834  HD2 TYR A 131      -6.202   5.234   2.036  1.00 92.19           H
ATOM   1835  CE1 TYR A 131      -7.173   1.611   3.030  1.00 92.19           C
ATOM   1836  HE1 TYR A 131      -7.446   0.593   3.309  1.00 92.19           H
ATOM   1837  CE2 TYR A 131      -6.658   3.852   3.683  1.00 92.19           C
ATOM   1838  HE2 TYR A 131      -6.526   4.590   4.474  1.00 92.19           H
ATOM   1839  CZ  TYR A 131      -6.998   2.569   3.979  1.00 92.19           C
ATOM   1840  OH  TYR A 131      -7.170   2.228   5.285  1.00 92.19           O
ATOM   1841  HH  TYR A 131      -7.151   3.048   5.857  1.00 92.19           H
ATOM   1842  HN  TYR A 131      -4.203   3.033   0.249  1.00 92.19           H
ATOM   1843  N   SER A 132      -4.874   3.928  -2.757  1.00 93.61           N
ATOM   1844  CA  SER A 132      -4.763   4.470  -4.100  1.00 93.61           C
ATOM   1845  C   SER A 132      -4.324   3.374  -5.073  1.00 93.61           C
ATOM   1846  O   SER A 132      -4.819   3.301  -6.196  1.00 93.61           O
ATOM   1847  HA  SER A 132      -5.763   4.827  -4.351  1.00 93.61           H
ATOM   1848  CB  SER A 132      -3.780   5.642  -4.142  1.00 93.61           C
ATOM   1849 1HB  SER A 132      -3.691   6.004  -5.166  1.00 93.61           H
ATOM   1850 2HB  SER A 132      -4.172   6.466  -3.546  1.00 93.61           H
ATOM   1851  OG  SER A 132      -2.492   5.275  -3.655  1.00 93.61           O
ATOM   1852  HG  SER A 132      -2.345   5.666  -2.747  1.00 93.61           H
ATOM   1853  HN  SER A 132      -4.227   4.305  -2.094  1.00 93.61           H
ATOM   1854  N   CYS A 133      -3.400   2.548  -4.605  1.00 91.34           N
ATOM   1855  CA  CYS A 133      -2.877   1.468  -5.424  1.00 91.34           C
ATOM   1856  C   CYS A 133      -4.027   0.511  -5.749  1.00 91.34           C
ATOM   1857  O   CYS A 133      -4.209   0.124  -6.902  1.00 91.34           O
ATOM   1858  HA  CYS A 133      -2.486   1.926  -6.333  1.00 91.34           H
ATOM   1859  CB  CYS A 133      -1.714   0.749  -4.739  1.00 91.34           C
ATOM   1860 1HB  CYS A 133      -1.956   0.563  -3.692  1.00 91.34           H
ATOM   1861 2HB  CYS A 133      -1.550  -0.222  -5.205  1.00 91.34           H
ATOM   1862  SG  CYS A 133      -0.195   1.764  -4.857  1.00 91.34           S
ATOM   1863  HG  CYS A 133      -0.539   2.640  -3.918  1.00 91.34           H
ATOM   1864  HN  CYS A 133      -3.011   2.607  -3.685  1.00 91.34           H
ATOM   1865  N   VAL A 134      -4.772   0.159  -4.712  1.00 89.28           N
ATOM   1866  CA  VAL A 134      -5.869  -0.782  -4.864  1.00 89.28           C
ATOM   1867  C   VAL A 134      -6.824  -0.274  -5.945  1.00 89.28           C
ATOM   1868  O   VAL A 134      -7.215  -1.027  -6.837  1.00 89.28           O
ATOM   1869  HA  VAL A 134      -5.445  -1.732  -5.189  1.00 89.28           H
ATOM   1870  CB  VAL A 134      -6.556  -1.006  -3.516  1.00 89.28           C
ATOM   1871  HB  VAL A 134      -6.824  -0.031  -3.110  1.00 89.28           H
ATOM   1872  CG1 VAL A 134      -7.844  -1.815  -3.685  1.00 89.28           C
ATOM   1873 1HG1 VAL A 134      -8.528  -1.276  -4.341  1.00 89.28           H
ATOM   1874 2HG1 VAL A 134      -7.609  -2.785  -4.123  1.00 89.28           H
ATOM   1875 3HG1 VAL A 134      -8.313  -1.960  -2.711  1.00 89.28           H
ATOM   1876  CG2 VAL A 134      -5.609  -1.684  -2.523  1.00 89.28           C
ATOM   1877 1HG2 VAL A 134      -5.297  -2.650  -2.921  1.00 89.28           H
ATOM   1878 2HG2 VAL A 134      -4.733  -1.055  -2.368  1.00 89.28           H
ATOM   1879 3HG2 VAL A 134      -6.123  -1.832  -1.574  1.00 89.28           H
ATOM   1880  HN  VAL A 134      -4.636   0.503  -3.783  1.00 89.28           H
ATOM   1881  N   LEU A 135      -7.174   0.999  -5.831  1.00 90.33           N
ATOM   1882  CA  LEU A 135      -8.176   1.581  -6.707  1.00 90.33           C
ATOM   1883  C   LEU A 135      -7.616   1.671  -8.128  1.00 90.33           C
ATOM   1884  O   LEU A 135      -8.339   1.453  -9.099  1.00 90.33           O
ATOM   1885  HA  LEU A 135      -9.033   0.908  -6.715  1.00 90.33           H
ATOM   1886  CB  LEU A 135      -8.660   2.922  -6.150  1.00 90.33           C
ATOM   1887 1HB  LEU A 135      -7.793   3.568  -6.009  1.00 90.33           H
ATOM   1888 2HB  LEU A 135      -9.292   3.397  -6.900  1.00 90.33           H
ATOM   1889  CG  LEU A 135      -9.435   2.861  -4.833  1.00 90.33           C
ATOM   1890  HG  LEU A 135      -8.836   2.309  -4.109  1.00 90.33           H
ATOM   1891  CD1 LEU A 135      -9.656   4.263  -4.261  1.00 90.33           C
ATOM   1892 1HD1 LEU A 135      -8.692   4.736  -4.077  1.00 90.33           H
ATOM   1893 2HD1 LEU A 135     -10.224   4.861  -4.974  1.00 90.33           H
ATOM   1894 3HD1 LEU A 135     -10.210   4.191  -3.325  1.00 90.33           H
ATOM   1895  CD2 LEU A 135     -10.751   2.099  -5.006  1.00 90.33           C
ATOM   1896 1HD2 LEU A 135     -11.367   2.602  -5.751  1.00 90.33           H
ATOM   1897 2HD2 LEU A 135     -10.540   1.081  -5.335  1.00 90.33           H
ATOM   1898 3HD2 LEU A 135     -11.282   2.071  -4.055  1.00 90.33           H
ATOM   1899  HN  LEU A 135      -6.785   1.627  -5.157  1.00 90.33           H
ATOM   1900  N   LEU A 136      -6.333   1.993  -8.204  1.00 91.72           N
ATOM   1901  CA  LEU A 136      -5.678   2.153  -9.491  1.00 91.72           C
ATOM   1902  C   LEU A 136      -5.640   0.804 -10.212  1.00 91.72           C
ATOM   1903  O   LEU A 136      -5.910   0.728 -11.409  1.00 91.72           O
ATOM   1904  HA  LEU A 136      -6.281   2.843 -10.081  1.00 91.72           H
ATOM   1905  CB  LEU A 136      -4.300   2.795  -9.314  1.00 91.72           C
ATOM   1906 1HB  LEU A 136      -3.792   2.295  -8.489  1.00 91.72           H
ATOM   1907 2HB  LEU A 136      -3.713   2.602 -10.213  1.00 91.72           H
ATOM   1908  CG  LEU A 136      -4.290   4.301  -9.046  1.00 91.72           C
ATOM   1909  HG  LEU A 136      -5.010   4.511  -8.255  1.00 91.72           H
ATOM   1910  CD1 LEU A 136      -2.920   4.760  -8.543  1.00 91.72           C
ATOM   1911 1HD1 LEU A 136      -2.679   4.238  -7.617  1.00 91.72           H
ATOM   1912 2HD1 LEU A 136      -2.163   4.534  -9.295  1.00 91.72           H
ATOM   1913 3HD1 LEU A 136      -2.941   5.834  -8.360  1.00 91.72           H
ATOM   1914  CD2 LEU A 136      -4.738   5.081 -10.283  1.00 91.72           C
ATOM   1915 1HD2 LEU A 136      -4.061   4.870 -11.111  1.00 91.72           H
ATOM   1916 2HD2 LEU A 136      -5.750   4.781 -10.555  1.00 91.72           H
ATOM   1917 3HD2 LEU A 136      -4.722   6.149 -10.065  1.00 91.72           H
ATOM   1918  HN  LEU A 136      -5.745   2.142  -7.409  1.00 91.72           H
ATOM   1919  N   ILE A 137      -5.303  -0.227  -9.452  1.00 86.75           N
ATOM   1920  CA  ILE A 137      -5.202  -1.566 -10.008  1.00 86.75           C
ATOM   1921  C   ILE A 137      -6.565  -1.988 -10.560  1.00 86.75           C
ATOM   1922  O   ILE A 137      -6.646  -2.587 -11.631  1.00 86.75           O
ATOM   1923  HA  ILE A 137      -4.493  -1.523 -10.835  1.00 86.75           H
ATOM   1924  CB  ILE A 137      -4.630  -2.535  -8.972  1.00 86.75           C
ATOM   1925  HB  ILE A 137      -5.142  -2.363  -8.025  1.00 86.75           H
ATOM   1926  CG1 ILE A 137      -3.142  -2.271  -8.736  1.00 86.75           C
ATOM   1927 1HG1 ILE A 137      -2.574  -2.553  -9.623  1.00 86.75           H
ATOM   1928 2HG1 ILE A 137      -2.978  -1.205  -8.578  1.00 86.75           H
ATOM   1929  CG2 ILE A 137      -4.898  -3.987  -9.373  1.00 86.75           C
ATOM   1930 1HG2 ILE A 137      -5.973  -4.150  -9.449  1.00 86.75           H
ATOM   1931 2HG2 ILE A 137      -4.431  -4.190 -10.336  1.00 86.75           H
ATOM   1932 3HG2 ILE A 137      -4.482  -4.655  -8.619  1.00 86.75           H
ATOM   1933  CD1 ILE A 137      -2.631  -3.056  -7.526  1.00 86.75           C
ATOM   1934 1HD1 ILE A 137      -3.184  -2.754  -6.637  1.00 86.75           H
ATOM   1935 2HD1 ILE A 137      -2.773  -4.123  -7.698  1.00 86.75           H
ATOM   1936 3HD1 ILE A 137      -1.570  -2.850  -7.381  1.00 86.75           H
ATOM   1937  HN  ILE A 137      -5.101  -0.160  -8.474  1.00 86.75           H
ATOM   1938  N   MET A 138      -7.601  -1.660  -9.803  1.00 87.07           N
ATOM   1939  CA  MET A 138      -8.961  -1.936 -10.235  1.00 87.07           C
ATOM   1940  C   MET A 138      -9.260  -1.253 -11.572  1.00 87.07           C
ATOM   1941  O   MET A 138      -9.794  -1.879 -12.486  1.00 87.07           O
ATOM   1942  HA  MET A 138      -9.018  -3.018 -10.352  1.00 87.07           H
ATOM   1943  CB  MET A 138      -9.945  -1.437  -9.175  1.00 87.07           C
ATOM   1944 1HB  MET A 138      -9.671  -1.841  -8.201  1.00 87.07           H
ATOM   1945 2HB  MET A 138      -9.884  -0.352  -9.099  1.00 87.07           H
ATOM   1946  CG  MET A 138     -11.377  -1.850  -9.520  1.00 87.07           C
ATOM   1947 1HG  MET A 138     -11.657  -1.447 -10.493  1.00 87.07           H
ATOM   1948 2HG  MET A 138     -11.444  -2.936  -9.594  1.00 87.07           H
ATOM   1949  SD  MET A 138     -12.502  -1.255  -8.268  1.00 87.07           S
ATOM   1950  CE  MET A 138     -12.251   0.504  -8.437  1.00 87.07           C
ATOM   1951 1HE  MET A 138     -11.206   0.743  -8.243  1.00 87.07           H
ATOM   1952 2HE  MET A 138     -12.512   0.813  -9.450  1.00 87.07           H
ATOM   1953 3HE  MET A 138     -12.883   1.032  -7.723  1.00 87.07           H
ATOM   1954  HN  MET A 138      -7.524  -1.214  -8.911  1.00 87.07           H
ATOM   1955  N   CYS A 139      -8.904   0.021 -11.642  1.00 89.45           N
ATOM   1956  CA  CYS A 139      -9.230   0.826 -12.807  1.00 89.45           C
ATOM   1957  C   CYS A 139      -8.458   0.270 -14.006  1.00 89.45           C
ATOM   1958  O   CYS A 139      -8.961   0.276 -15.128  1.00 89.45           O
ATOM   1959  HA  CYS A 139     -10.304   0.733 -12.961  1.00 89.45           H
ATOM   1960  CB  CYS A 139      -8.929   2.308 -12.572  1.00 89.45           C
ATOM   1961 1HB  CYS A 139      -7.908   2.428 -12.212  1.00 89.45           H
ATOM   1962 2HB  CYS A 139      -9.002   2.855 -13.512  1.00 89.45           H
ATOM   1963  SG  CYS A 139     -10.107   3.000 -11.354  1.00 89.45           S
ATOM   1964  HG  CYS A 139      -9.507   2.496 -10.279  1.00 89.45           H
ATOM   1965  HN  CYS A 139      -8.403   0.502 -10.923  1.00 89.45           H
ATOM   1966  N   ILE A 140      -7.250  -0.197 -13.727  1.00 85.59           N
ATOM   1967  CA  ILE A 140      -6.416  -0.781 -14.763  1.00 85.59           C
ATOM   1968  C   ILE A 140      -7.133  -1.989 -15.369  1.00 85.59           C
ATOM   1969  O   ILE A 140      -7.197  -2.129 -16.589  1.00 85.59           O
ATOM   1970  HA  ILE A 140      -6.288  -0.029 -15.542  1.00 85.59           H
ATOM   1971  CB  ILE A 140      -5.025  -1.103 -14.213  1.00 85.59           C
ATOM   1972  HB  ILE A 140      -5.144  -1.576 -13.238  1.00 85.59           H
ATOM   1973  CG1 ILE A 140      -4.210   0.174 -13.999  1.00 85.59           C
ATOM   1974 1HG1 ILE A 140      -3.906   0.581 -14.963  1.00 85.59           H
ATOM   1975 2HG1 ILE A 140      -4.831   0.929 -13.516  1.00 85.59           H
ATOM   1976  CG2 ILE A 140      -4.297  -2.103 -15.114  1.00 85.59           C
ATOM   1977 1HG2 ILE A 140      -4.873  -3.027 -15.171  1.00 85.59           H
ATOM   1978 2HG2 ILE A 140      -4.189  -1.680 -16.112  1.00 85.59           H
ATOM   1979 3HG2 ILE A 140      -3.311  -2.314 -14.699  1.00 85.59           H
ATOM   1980  CD1 ILE A 140      -2.973  -0.101 -13.142  1.00 85.59           C
ATOM   1981 1HD1 ILE A 140      -3.282  -0.485 -12.170  1.00 85.59           H
ATOM   1982 2HD1 ILE A 140      -2.343  -0.838 -13.640  1.00 85.59           H
ATOM   1983 3HD1 ILE A 140      -2.412   0.823 -13.006  1.00 85.59           H
ATOM   1984  HN  ILE A 140      -6.842  -0.182 -12.814  1.00 85.59           H
ATOM   1985  N   SER A 141      -7.653  -2.831 -14.488  1.00 82.27           N
ATOM   1986  CA  SER A 141      -8.262  -4.079 -14.915  1.00 82.27           C
ATOM   1987  C   SER A 141      -9.518  -3.794 -15.741  1.00 82.27           C
ATOM   1988  O   SER A 141      -9.791  -4.486 -16.720  1.00 82.27           O
ATOM   1989  HA  SER A 141      -7.506  -4.574 -15.526  1.00 82.27           H
ATOM   1990  CB  SER A 141      -8.605  -4.963 -13.715  1.00 82.27           C
ATOM   1991 1HB  SER A 141      -9.278  -4.424 -13.048  1.00 82.27           H
ATOM   1992 2HB  SER A 141      -9.139  -5.850 -14.058  1.00 82.27           H
ATOM   1993  OG  SER A 141      -7.442  -5.361 -12.994  1.00 82.27           O
ATOM   1994  HG  SER A 141      -7.221  -4.677 -12.298  1.00 82.27           H
ATOM   1995  HN  SER A 141      -7.664  -2.671 -13.501  1.00 82.27           H
ATOM   1996  N   VAL A 142     -10.248  -2.774 -15.315  1.00 82.23           N
ATOM   1997  CA  VAL A 142     -11.435  -2.350 -16.037  1.00 82.23           C
ATOM   1998  C   VAL A 142     -11.029  -1.828 -17.417  1.00 82.23           C
ATOM   1999  O   VAL A 142     -11.695  -2.109 -18.412  1.00 82.23           O
ATOM   2000  HA  VAL A 142     -12.071  -3.226 -16.167  1.00 82.23           H
ATOM   2001  CB  VAL A 142     -12.210  -1.321 -15.212  1.00 82.23           C
ATOM   2002  HB  VAL A 142     -11.529  -0.506 -14.967  1.00 82.23           H
ATOM   2003  CG1 VAL A 142     -13.372  -0.735 -16.018  1.00 82.23           C
ATOM   2004 1HG1 VAL A 142     -12.984  -0.247 -16.912  1.00 82.23           H
ATOM   2005 2HG1 VAL A 142     -14.053  -1.535 -16.307  1.00 82.23           H
ATOM   2006 3HG1 VAL A 142     -13.906  -0.007 -15.408  1.00 82.23           H
ATOM   2007  CG2 VAL A 142     -12.706  -1.931 -13.900  1.00 82.23           C
ATOM   2008 1HG2 VAL A 142     -13.364  -2.773 -14.116  1.00 82.23           H
ATOM   2009 2HG2 VAL A 142     -11.853  -2.277 -13.315  1.00 82.23           H
ATOM   2010 3HG2 VAL A 142     -13.253  -1.178 -13.333  1.00 82.23           H
ATOM   2011  HN  VAL A 142     -10.040  -2.241 -14.495  1.00 82.23           H
ATOM   2012  N   ASP A 143      -9.938  -1.076 -17.432  1.00 83.10           N
ATOM   2013  CA  ASP A 143      -9.473  -0.457 -18.661  1.00 83.10           C
ATOM   2014  C   ASP A 143      -9.044  -1.546 -19.646  1.00 83.10           C
ATOM   2015  O   ASP A 143      -9.288  -1.434 -20.846  1.00 83.10           O
ATOM   2016  HA  ASP A 143     -10.319   0.126 -19.026  1.00 83.10           H
ATOM   2017  CB  ASP A 143      -8.265   0.446 -18.400  1.00 83.10           C
ATOM   2018 1HB  ASP A 143      -8.484   1.121 -17.572  1.00 83.10           H
ATOM   2019 2HB  ASP A 143      -7.411  -0.161 -18.099  1.00 83.10           H
ATOM   2020  CG  ASP A 143      -7.908   1.258 -19.647  1.00 83.10           C
ATOM   2021  OD1 ASP A 143      -6.763   1.096 -20.120  1.00 83.10           O
ATOM   2022  OD2 ASP A 143      -8.789   2.022 -20.098  1.00 83.10           O
ATOM   2023  HN  ASP A 143      -9.377  -0.890 -16.625  1.00 83.10           H
ATOM   2024  N   ARG A 144      -8.413  -2.576 -19.102  1.00 77.64           N
ATOM   2025  CA  ARG A 144      -7.963  -3.693 -19.915  1.00 77.64           C
ATOM   2026  C   ARG A 144      -9.161  -4.413 -20.538  1.00 77.64           C
ATOM   2027  O   ARG A 144      -9.138  -4.756 -21.719  1.00 77.64           O
ATOM   2028  HA  ARG A 144      -7.333  -3.242 -20.683  1.00 77.64           H
ATOM   2029  CB  ARG A 144      -7.154  -4.690 -19.083  1.00 77.64           C
ATOM   2030 1HB  ARG A 144      -7.687  -4.916 -18.160  1.00 77.64           H
ATOM   2031 2HB  ARG A 144      -7.052  -5.627 -19.630  1.00 77.64           H
ATOM   2032  CG  ARG A 144      -5.768  -4.132 -18.754  1.00 77.64           C
ATOM   2033 1HG  ARG A 144      -5.867  -3.149 -18.293  1.00 77.64           H
ATOM   2034 2HG  ARG A 144      -5.275  -4.777 -18.027  1.00 77.64           H
ATOM   2035  CD  ARG A 144      -4.907  -4.025 -20.015  1.00 77.64           C
ATOM   2036 1HD  ARG A 144      -3.873  -4.282 -19.782  1.00 77.64           H
ATOM   2037 2HD  ARG A 144      -5.252  -4.739 -20.762  1.00 77.64           H
ATOM   2038  NE  ARG A 144      -4.975  -2.651 -20.559  1.00 77.64           N
ATOM   2039  HE  ARG A 144      -5.331  -1.929 -19.966  1.00 77.64           H
ATOM   2040  CZ  ARG A 144      -4.590  -2.313 -21.798  1.00 77.64           C
ATOM   2041  NH1 ARG A 144      -4.105  -3.240 -22.635  1.00 77.64           N
ATOM   2042 1HH1 ARG A 144      -4.028  -4.192 -22.338  1.00 77.64           H
ATOM   2043 2HH1 ARG A 144      -3.819  -2.980 -23.558  1.00 77.64           H
ATOM   2044  NH2 ARG A 144      -4.696  -1.035 -22.186  1.00 77.64           N
ATOM   2045 1HH2 ARG A 144      -4.413  -0.767 -23.106  1.00 77.64           H
ATOM   2046 2HH2 ARG A 144      -5.059  -0.350 -21.554  1.00 77.64           H
ATOM   2047  HN  ARG A 144      -8.209  -2.655 -18.126  1.00 77.64           H
ATOM   2048  N   TYR A 145     -10.179  -4.620 -19.716  1.00 78.14           N
ATOM   2049  CA  TYR A 145     -11.403  -5.246 -20.185  1.00 78.14           C
ATOM   2050  C   TYR A 145     -11.962  -4.513 -21.406  1.00 78.14           C
ATOM   2051  O   TYR A 145     -12.168  -5.117 -22.457  1.00 78.14           O
ATOM   2052  HA  TYR A 145     -11.171  -6.274 -20.463  1.00 78.14           H
ATOM   2053  CB  TYR A 145     -12.404  -5.130 -19.034  1.00 78.14           C
ATOM   2054 1HB  TYR A 145     -12.007  -5.657 -18.166  1.00 78.14           H
ATOM   2055 2HB  TYR A 145     -12.499  -4.081 -18.753  1.00 78.14           H
ATOM   2056  CG  TYR A 145     -13.793  -5.684 -19.358  1.00 78.14           C
ATOM   2057  CD1 TYR A 145     -14.900  -4.864 -19.273  1.00 78.14           C
ATOM   2058  HD1 TYR A 145     -14.785  -3.822 -18.976  1.00 78.14           H
ATOM   2059  CD2 TYR A 145     -13.938  -7.004 -19.734  1.00 78.14           C
ATOM   2060  HD2 TYR A 145     -13.064  -7.651 -19.801  1.00 78.14           H
ATOM   2061  CE1 TYR A 145     -16.207  -5.386 -19.578  1.00 78.14           C
ATOM   2062  HE1 TYR A 145     -17.090  -4.749 -19.515  1.00 78.14           H
ATOM   2063  CE2 TYR A 145     -15.246  -7.525 -20.039  1.00 78.14           C
ATOM   2064  HE2 TYR A 145     -15.375  -8.566 -20.338  1.00 78.14           H
ATOM   2065  CZ  TYR A 145     -16.315  -6.691 -19.946  1.00 78.14           C
ATOM   2066  OH  TYR A 145     -17.550  -7.183 -20.234  1.00 78.14           O
ATOM   2067  HH  TYR A 145     -17.476  -8.132 -20.540  1.00 78.14           H
ATOM   2068  HN  TYR A 145     -10.176  -4.369 -18.748  1.00 78.14           H
ATOM   2069  N   ILE A 146     -12.191  -3.220 -21.227  1.00 77.61           N
ATOM   2070  CA  ILE A 146     -12.844  -2.426 -22.253  1.00 77.61           C
ATOM   2071  C   ILE A 146     -12.001  -2.457 -23.530  1.00 77.61           C
ATOM   2072  O   ILE A 146     -12.540  -2.549 -24.632  1.00 77.61           O
ATOM   2073  HA  ILE A 146     -13.807  -2.892 -22.464  1.00 77.61           H
ATOM   2074  CB  ILE A 146     -13.128  -1.014 -21.738  1.00 77.61           C
ATOM   2075  HB  ILE A 146     -12.198  -0.596 -21.354  1.00 77.61           H
ATOM   2076  CG1 ILE A 146     -14.123  -1.044 -20.577  1.00 77.61           C
ATOM   2077 1HG1 ILE A 146     -15.118  -1.288 -20.951  1.00 77.61           H
ATOM   2078 2HG1 ILE A 146     -13.845  -1.830 -19.875  1.00 77.61           H
ATOM   2079  CG2 ILE A 146     -13.599  -0.101 -22.873  1.00 77.61           C
ATOM   2080 1HG2 ILE A 146     -12.825  -0.045 -23.638  1.00 77.61           H
ATOM   2081 2HG2 ILE A 146     -14.513  -0.505 -23.309  1.00 77.61           H
ATOM   2082 3HG2 ILE A 146     -13.794   0.897 -22.479  1.00 77.61           H
ATOM   2083  CD1 ILE A 146     -14.162   0.304 -19.853  1.00 77.61           C
ATOM   2084 1HD1 ILE A 146     -13.172   0.534 -19.459  1.00 77.61           H
ATOM   2085 2HD1 ILE A 146     -14.465   1.083 -20.552  1.00 77.61           H
ATOM   2086 3HD1 ILE A 146     -14.877   0.255 -19.032  1.00 77.61           H
ATOM   2087  HN  ILE A 146     -11.938  -2.717 -20.400  1.00 77.61           H
ATOM   2088  N   ALA A 147     -10.692  -2.379 -23.338  1.00 77.31           N
ATOM   2089  CA  ALA A 147      -9.774  -2.323 -24.463  1.00 77.31           C
ATOM   2090  C   ALA A 147      -9.917  -3.598 -25.297  1.00 77.31           C
ATOM   2091  O   ALA A 147      -9.707  -3.578 -26.509  1.00 77.31           O
ATOM   2092  HA  ALA A 147     -10.051  -1.465 -25.076  1.00 77.31           H
ATOM   2093  CB  ALA A 147      -8.347  -2.120 -23.947  1.00 77.31           C
ATOM   2094 1HB  ALA A 147      -8.293  -1.187 -23.387  1.00 77.31           H
ATOM   2095 2HB  ALA A 147      -8.075  -2.951 -23.297  1.00 77.31           H
ATOM   2096 3HB  ALA A 147      -7.659  -2.078 -24.791  1.00 77.31           H
ATOM   2097  HN  ALA A 147     -10.259  -2.354 -22.437  1.00 77.31           H
ATOM   2098  N   ILE A 148     -10.272  -4.676 -24.614  1.00 73.86           N
ATOM   2099  CA  ILE A 148     -10.268  -5.990 -25.235  1.00 73.86           C
ATOM   2100  C   ILE A 148     -11.676  -6.314 -25.741  1.00 73.86           C
ATOM   2101  O   ILE A 148     -11.838  -6.835 -26.843  1.00 73.86           O
ATOM   2102  HA  ILE A 148      -9.596  -5.944 -26.092  1.00 73.86           H
ATOM   2103  CB  ILE A 148      -9.705  -7.036 -24.272  1.00 73.86           C
ATOM   2104  HB  ILE A 148     -10.243  -6.956 -23.327  1.00 73.86           H
ATOM   2105  CG1 ILE A 148      -8.228  -6.769 -23.975  1.00 73.86           C
ATOM   2106 1HG1 ILE A 148      -7.633  -6.961 -24.868  1.00 73.86           H
ATOM   2107 2HG1 ILE A 148      -8.089  -5.719 -23.719  1.00 73.86           H
ATOM   2108  CG2 ILE A 148      -9.936  -8.452 -24.804  1.00 73.86           C
ATOM   2109 1HG2 ILE A 148     -11.005  -8.626 -24.923  1.00 73.86           H
ATOM   2110 2HG2 ILE A 148      -9.441  -8.563 -25.769  1.00 73.86           H
ATOM   2111 3HG2 ILE A 148      -9.526  -9.176 -24.100  1.00 73.86           H
ATOM   2112  CD1 ILE A 148      -7.732  -7.650 -22.826  1.00 73.86           C
ATOM   2113 1HD1 ILE A 148      -8.313  -7.438 -21.929  1.00 73.86           H
ATOM   2114 2HD1 ILE A 148      -7.850  -8.699 -23.096  1.00 73.86           H
ATOM   2115 3HD1 ILE A 148      -6.679  -7.440 -22.636  1.00 73.86           H
ATOM   2116  HN  ILE A 148     -10.558  -4.663 -23.656  1.00 73.86           H
ATOM   2117  N   ALA A 149     -12.657  -5.992 -24.911  1.00 73.63           N
ATOM   2118  CA  ALA A 149     -14.031  -6.368 -25.196  1.00 73.63           C
ATOM   2119  C   ALA A 149     -14.599  -5.436 -26.268  1.00 73.63           C
ATOM   2120  O   ALA A 149     -15.293  -5.883 -27.180  1.00 73.63           O
ATOM   2121  HA  ALA A 149     -14.024  -7.388 -25.580  1.00 73.63           H
ATOM   2122  CB  ALA A 149     -14.848  -6.334 -23.902  1.00 73.63           C
ATOM   2123 1HB  ALA A 149     -14.422  -7.035 -23.185  1.00 73.63           H
ATOM   2124 2HB  ALA A 149     -14.826  -5.328 -23.485  1.00 73.63           H
ATOM   2125 3HB  ALA A 149     -15.879  -6.616 -24.116  1.00 73.63           H
ATOM   2126  HN  ALA A 149     -12.525  -5.486 -24.059  1.00 73.63           H
ATOM   2127  N   GLN A 150     -14.281  -4.158 -26.124  1.00 75.60           N
ATOM   2128  CA  GLN A 150     -14.787  -3.153 -27.043  1.00 75.60           C
ATOM   2129  C   GLN A 150     -13.651  -2.610 -27.913  1.00 75.60           C
ATOM   2130  O   GLN A 150     -13.620  -1.422 -28.230  1.00 75.60           O
ATOM   2131  HA  GLN A 150     -15.515  -3.671 -27.667  1.00 75.60           H
ATOM   2132  CB  GLN A 150     -15.488  -2.021 -26.288  1.00 75.60           C
ATOM   2133 1HB  GLN A 150     -14.779  -1.531 -25.622  1.00 75.60           H
ATOM   2134 2HB  GLN A 150     -15.834  -1.268 -26.995  1.00 75.60           H
ATOM   2135  CG  GLN A 150     -16.672  -2.554 -25.480  1.00 75.60           C
ATOM   2136 1HG  GLN A 150     -17.264  -3.229 -26.097  1.00 75.60           H
ATOM   2137 2HG  GLN A 150     -16.307  -3.133 -24.632  1.00 75.60           H
ATOM   2138  CD  GLN A 150     -17.553  -1.407 -24.979  1.00 75.60           C
ATOM   2139  OE1 GLN A 150     -17.294  -0.240 -25.220  1.00 75.60           O
ATOM   2140  NE2 GLN A 150     -18.606  -1.804 -24.270  1.00 75.60           N
ATOM   2141 1HE2 GLN A 150     -18.761  -2.779 -24.108  1.00 75.60           H
ATOM   2142 2HE2 GLN A 150     -19.243  -1.128 -23.899  1.00 75.60           H
ATOM   2143  HN  GLN A 150     -13.692  -3.806 -25.396  1.00 75.60           H
ATOM   2144  N   ALA A 151     -12.746  -3.507 -28.276  1.00 72.45           N
ATOM   2145  CA  ALA A 151     -11.524  -3.106 -28.952  1.00 72.45           C
ATOM   2146  C   ALA A 151     -11.875  -2.214 -30.144  1.00 72.45           C
ATOM   2147  O   ALA A 151     -11.149  -1.271 -30.453  1.00 72.45           O
ATOM   2148  HA  ALA A 151     -10.926  -2.533 -28.244  1.00 72.45           H
ATOM   2149  CB  ALA A 151     -10.738  -4.351 -29.367  1.00 72.45           C
ATOM   2150 1HB  ALA A 151     -10.487  -4.935 -28.481  1.00 72.45           H
ATOM   2151 2HB  ALA A 151     -11.344  -4.956 -30.041  1.00 72.45           H
ATOM   2152 3HB  ALA A 151      -9.821  -4.050 -29.874  1.00 72.45           H
ATOM   2153  HN  ALA A 151     -12.837  -4.490 -28.115  1.00 72.45           H
ATOM   2154  N   MET A 152     -12.989  -2.544 -30.782  1.00 68.60           N
ATOM   2155  CA  MET A 152     -13.412  -1.825 -31.971  1.00 68.60           C
ATOM   2156  C   MET A 152     -13.758  -0.372 -31.639  1.00 68.60           C
ATOM   2157  O   MET A 152     -13.392   0.541 -32.377  1.00 68.60           O
ATOM   2158  HA  MET A 152     -12.561  -1.856 -32.651  1.00 68.60           H
ATOM   2159  CB  MET A 152     -14.635  -2.516 -32.578  1.00 68.60           C
ATOM   2160 1HB  MET A 152     -15.387  -2.675 -31.806  1.00 68.60           H
ATOM   2161 2HB  MET A 152     -15.084  -1.870 -33.333  1.00 68.60           H
ATOM   2162  CG  MET A 152     -14.251  -3.856 -33.208  1.00 68.60           C
ATOM   2163 1HG  MET A 152     -13.236  -4.126 -32.918  1.00 68.60           H
ATOM   2164 2HG  MET A 152     -14.909  -4.643 -32.838  1.00 68.60           H
ATOM   2165  SD  MET A 152     -14.368  -3.750 -34.986  1.00 68.60           S
ATOM   2166  CE  MET A 152     -16.136  -3.883 -35.189  1.00 68.60           C
ATOM   2167 1HE  MET A 152     -16.479  -4.833 -34.778  1.00 68.60           H
ATOM   2168 2HE  MET A 152     -16.625  -3.063 -34.663  1.00 68.60           H
ATOM   2169 3HE  MET A 152     -16.385  -3.835 -36.249  1.00 68.60           H
ATOM   2170  HN  MET A 152     -13.596  -3.287 -30.499  1.00 68.60           H
ATOM   2171  N   ARG A 153     -14.460  -0.204 -30.528  1.00 69.66           N
ATOM   2172  CA  ARG A 153     -14.915   1.115 -30.123  1.00 69.66           C
ATOM   2173  C   ARG A 153     -13.838   1.817 -29.293  1.00 69.66           C
ATOM   2174  O   ARG A 153     -13.868   3.037 -29.135  1.00 69.66           O
ATOM   2175  HA  ARG A 153     -15.099   1.646 -31.057  1.00 69.66           H
ATOM   2176  CB  ARG A 153     -16.203   1.025 -29.302  1.00 69.66           C
ATOM   2177 1HB  ARG A 153     -16.059   0.340 -28.467  1.00 69.66           H
ATOM   2178 2HB  ARG A 153     -16.437   2.001 -28.876  1.00 69.66           H
ATOM   2179  CG  ARG A 153     -17.372   0.546 -30.166  1.00 69.66           C
ATOM   2180 1HG  ARG A 153     -17.479   1.199 -31.032  1.00 69.66           H
ATOM   2181 2HG  ARG A 153     -17.163  -0.454 -30.544  1.00 69.66           H
ATOM   2182  CD  ARG A 153     -18.676   0.533 -29.366  1.00 69.66           C
ATOM   2183 1HD  ARG A 153     -18.601  -0.178 -28.543  1.00 69.66           H
ATOM   2184 2HD  ARG A 153     -18.851   1.514 -28.923  1.00 69.66           H
ATOM   2185  NE  ARG A 153     -19.807   0.168 -30.248  1.00 69.66           N
ATOM   2186  HE  ARG A 153     -19.608  -0.033 -31.207  1.00 69.66           H
ATOM   2187  CZ  ARG A 153     -21.081   0.090 -29.841  1.00 69.66           C
ATOM   2188  NH1 ARG A 153     -21.406   0.348 -28.567  1.00 69.66           N
ATOM   2189 1HH1 ARG A 153     -20.695   0.602 -27.911  1.00 69.66           H
ATOM   2190 2HH1 ARG A 153     -22.360   0.288 -28.272  1.00 69.66           H
ATOM   2191  NH2 ARG A 153     -22.026  -0.251 -30.728  1.00 69.66           N
ATOM   2192 1HH2 ARG A 153     -22.982  -0.314 -30.441  1.00 69.66           H
ATOM   2193 2HH2 ARG A 153     -21.776  -0.442 -31.677  1.00 69.66           H
ATOM   2194  HN  ARG A 153     -14.717  -0.948 -29.910  1.00 69.66           H
ATOM   2195  N   ALA A 154     -12.912   1.017 -28.785  1.00 69.02           N
ATOM   2196  CA  ALA A 154     -11.966   1.501 -27.794  1.00 69.02           C
ATOM   2197  C   ALA A 154     -11.084   2.581 -28.424  1.00 69.02           C
ATOM   2198  O   ALA A 154     -10.574   3.456 -27.725  1.00 69.02           O
ATOM   2199  HA  ALA A 154     -12.538   1.942 -26.977  1.00 69.02           H
ATOM   2200  CB  ALA A 154     -11.151   0.327 -27.249  1.00 69.02           C
ATOM   2201 1HB  ALA A 154     -11.822  -0.398 -26.787  1.00 69.02           H
ATOM   2202 2HB  ALA A 154     -10.610  -0.150 -28.066  1.00 69.02           H
ATOM   2203 3HB  ALA A 154     -10.442   0.690 -26.506  1.00 69.02           H
ATOM   2204  HN  ALA A 154     -12.804   0.056 -29.039  1.00 69.02           H
ATOM   2205  N   HIS A 155     -10.929   2.483 -29.736  1.00 68.72           N
ATOM   2206  CA  HIS A 155     -10.028   3.370 -30.452  1.00 68.72           C
ATOM   2207  C   HIS A 155     -10.644   4.768 -30.537  1.00 68.72           C
ATOM   2208  O   HIS A 155      -9.986   5.760 -30.227  1.00 68.72           O
ATOM   2209  HA  HIS A 155      -9.110   3.422 -29.866  1.00 68.72           H
ATOM   2210  CB  HIS A 155      -9.673   2.793 -31.824  1.00 68.72           C
ATOM   2211 1HB  HIS A 155      -9.351   1.759 -31.699  1.00 68.72           H
ATOM   2212 2HB  HIS A 155     -10.571   2.775 -32.442  1.00 68.72           H
ATOM   2213  CG  HIS A 155      -8.594   3.558 -32.551  1.00 68.72           C
ATOM   2214  ND1 HIS A 155      -8.869   4.598 -33.422  1.00 68.72           N
ATOM   2215  HD1 HIS A 155      -9.779   4.942 -33.654  1.00 68.72           H
ATOM   2216  CD2 HIS A 155      -7.236   3.424 -32.528  1.00 68.72           C
ATOM   2217  HD2 HIS A 155      -6.678   2.694 -31.941  1.00 68.72           H
ATOM   2218  CE1 HIS A 155      -7.721   5.061 -33.896  1.00 68.72           C
ATOM   2219  HE1 HIS A 155      -7.605   5.881 -34.605  1.00 68.72           H
ATOM   2220  NE2 HIS A 155      -6.711   4.332 -33.341  1.00 68.72           N
ATOM   2221  HN  HIS A 155     -11.407   1.815 -30.307  1.00 68.72           H
ATOM   2222  N   THR A 156     -11.899   4.802 -30.960  1.00 72.56           N
ATOM   2223  CA  THR A 156     -12.570   6.066 -31.211  1.00 72.56           C
ATOM   2224  C   THR A 156     -12.812   6.812 -29.897  1.00 72.56           C
ATOM   2225  O   THR A 156     -12.980   8.030 -29.893  1.00 72.56           O
ATOM   2226  HA  THR A 156     -11.913   6.690 -31.816  1.00 72.56           H
ATOM   2227  CB  THR A 156     -13.855   5.773 -31.988  1.00 72.56           C
ATOM   2228  HB  THR A 156     -14.490   6.657 -32.038  1.00 72.56           H
ATOM   2229  OG1 THR A 156     -14.418   4.649 -31.317  1.00 72.56           O
ATOM   2230  HG1 THR A 156     -15.385   4.556 -31.556  1.00 72.56           H
ATOM   2231  CG2 THR A 156     -13.580   5.262 -33.403  1.00 72.56           C
ATOM   2232 1HG2 THR A 156     -13.001   4.340 -33.351  1.00 72.56           H
ATOM   2233 2HG2 THR A 156     -13.016   6.013 -33.957  1.00 72.56           H
ATOM   2234 3HG2 THR A 156     -14.525   5.070 -33.911  1.00 72.56           H
ATOM   2235  HN  THR A 156     -12.454   3.988 -31.129  1.00 72.56           H
ATOM   2236  N   TRP A 157     -12.820   6.049 -28.813  1.00 79.15           N
ATOM   2237  CA  TRP A 157     -13.180   6.596 -27.516  1.00 79.15           C
ATOM   2238  C   TRP A 157     -11.887   6.890 -26.752  1.00 79.15           C
ATOM   2239  O   TRP A 157     -11.916   7.138 -25.548  1.00 79.15           O
ATOM   2240  HA  TRP A 157     -13.731   7.521 -27.686  1.00 79.15           H
ATOM   2241  CB  TRP A 157     -14.117   5.651 -26.763  1.00 79.15           C
ATOM   2242 1HB  TRP A 157     -13.728   4.635 -26.836  1.00 79.15           H
ATOM   2243 2HB  TRP A 157     -14.114   5.918 -25.706  1.00 79.15           H
ATOM   2244  CG  TRP A 157     -15.559   5.666 -27.274  1.00 79.15           C
ATOM   2245  CD1 TRP A 157     -15.985   5.781 -28.539  1.00 79.15           C
ATOM   2246  HD1 TRP A 157     -15.326   5.882 -29.401  1.00 79.15           H
ATOM   2247  CD2 TRP A 157     -16.756   5.558 -26.475  1.00 79.15           C
ATOM   2248  NE1 TRP A 157     -17.363   5.755 -28.614  1.00 79.15           N
ATOM   2249  HE1 TRP A 157     -17.912   5.825 -29.447  1.00 79.15           H
ATOM   2250  CE2 TRP A 157     -17.846   5.615 -27.318  1.00 79.15           C
ATOM   2251  CE3 TRP A 157     -16.912   5.417 -25.084  1.00 79.15           C
ATOM   2252  HE3 TRP A 157     -16.067   5.369 -24.397  1.00 79.15           H
ATOM   2253  CZ2 TRP A 157     -19.170   5.539 -26.867  1.00 79.15           C
ATOM   2254  HZ2 TRP A 157     -20.014   5.587 -27.554  1.00 79.15           H
ATOM   2255  CZ3 TRP A 157     -18.240   5.342 -24.649  1.00 79.15           C
ATOM   2256  HZ3 TRP A 157     -18.418   5.232 -23.580  1.00 79.15           H
ATOM   2257  CH2 TRP A 157     -19.349   5.398 -25.486  1.00 79.15           C
ATOM   2258  HH2 TRP A 157     -20.354   5.332 -25.068  1.00 79.15           H
ATOM   2259  HN  TRP A 157     -12.588   5.077 -28.812  1.00 79.15           H
ATOM   2260  N   ARG A 158     -10.783   6.853 -27.484  1.00 78.17           N
ATOM   2261  CA  ARG A 158      -9.471   6.884 -26.862  1.00 78.17           C
ATOM   2262  C   ARG A 158      -9.286   8.185 -26.078  1.00 78.17           C
ATOM   2263  O   ARG A 158      -8.823   8.167 -24.938  1.00 78.17           O
ATOM   2264  HA  ARG A 158      -9.457   6.020 -26.197  1.00 78.17           H
ATOM   2265  CB  ARG A 158      -8.361   6.766 -27.909  1.00 78.17           C
ATOM   2266 1HB  ARG A 158      -8.516   5.868 -28.508  1.00 78.17           H
ATOM   2267 2HB  ARG A 158      -8.407   7.615 -28.590  1.00 78.17           H
ATOM   2268  CG  ARG A 158      -6.984   6.711 -27.244  1.00 78.17           C
ATOM   2269 1HG  ARG A 158      -6.823   7.615 -26.658  1.00 78.17           H
ATOM   2270 2HG  ARG A 158      -6.944   5.870 -26.551  1.00 78.17           H
ATOM   2271  CD  ARG A 158      -5.876   6.570 -28.290  1.00 78.17           C
ATOM   2272 1HD  ARG A 158      -6.070   5.703 -28.922  1.00 78.17           H
ATOM   2273 2HD  ARG A 158      -5.866   7.444 -28.942  1.00 78.17           H
ATOM   2274  NE  ARG A 158      -4.564   6.424 -27.621  1.00 78.17           N
ATOM   2275  HE  ARG A 158      -4.510   6.636 -26.645  1.00 78.17           H
ATOM   2276  CZ  ARG A 158      -3.445   6.025 -28.241  1.00 78.17           C
ATOM   2277  NH1 ARG A 158      -3.460   5.728 -29.547  1.00 78.17           N
ATOM   2278 1HH1 ARG A 158      -4.311   5.803 -30.067  1.00 78.17           H
ATOM   2279 2HH1 ARG A 158      -2.620   5.432 -30.002  1.00 78.17           H
ATOM   2280  NH2 ARG A 158      -2.310   5.929 -27.534  1.00 78.17           N
ATOM   2281 1HH2 ARG A 158      -1.466   5.633 -27.982  1.00 78.17           H
ATOM   2282 2HH2 ARG A 158      -2.308   6.153 -26.560  1.00 78.17           H
ATOM   2283  HN  ARG A 158     -10.776   6.802 -28.483  1.00 78.17           H
ATOM   2284  N   GLU A 159      -9.658   9.283 -26.720  1.00 81.44           N
ATOM   2285  CA  GLU A 159      -9.450  10.597 -26.136  1.00 81.44           C
ATOM   2286  C   GLU A 159     -10.341  10.779 -24.906  1.00 81.44           C
ATOM   2287  O   GLU A 159      -9.875  11.225 -23.858  1.00 81.44           O
ATOM   2288  HA  GLU A 159      -8.401  10.620 -25.840  1.00 81.44           H
ATOM   2289  CB  GLU A 159      -9.704  11.700 -27.166  1.00 81.44           C
ATOM   2290 1HB  GLU A 159     -10.662  11.530 -27.657  1.00 81.44           H
ATOM   2291 2HB  GLU A 159      -9.635  12.676 -26.684  1.00 81.44           H
ATOM   2292  CG  GLU A 159      -8.637  11.684 -28.262  1.00 81.44           C
ATOM   2293 1HG  GLU A 159      -7.646  11.738 -27.810  1.00 81.44           H
ATOM   2294 2HG  GLU A 159      -8.687  10.743 -28.809  1.00 81.44           H
ATOM   2295  CD  GLU A 159      -8.827  12.854 -29.229  1.00 81.44           C
ATOM   2296  OE1 GLU A 159      -7.873  13.120 -29.993  1.00 81.44           O
ATOM   2297  OE2 GLU A 159      -9.921  13.457 -29.183  1.00 81.44           O
ATOM   2298  HN  GLU A 159     -10.093   9.284 -27.620  1.00 81.44           H
ATOM   2299  N   LYS A 160     -11.606  10.425 -25.074  1.00 84.67           N
ATOM   2300  CA  LYS A 160     -12.561  10.517 -23.982  1.00 84.67           C
ATOM   2301  C   LYS A 160     -12.050   9.699 -22.794  1.00 84.67           C
ATOM   2302  O   LYS A 160     -12.123  10.146 -21.651  1.00 84.67           O
ATOM   2303  HA  LYS A 160     -12.614  11.564 -23.682  1.00 84.67           H
ATOM   2304  CB  LYS A 160     -13.957  10.110 -24.455  1.00 84.67           C
ATOM   2305 1HB  LYS A 160     -13.915   9.125 -24.921  1.00 84.67           H
ATOM   2306 2HB  LYS A 160     -14.626  10.028 -23.598  1.00 84.67           H
ATOM   2307  CG  LYS A 160     -14.518  11.127 -25.451  1.00 84.67           C
ATOM   2308 1HG  LYS A 160     -14.452  12.129 -25.028  1.00 84.67           H
ATOM   2309 2HG  LYS A 160     -13.913  11.124 -26.358  1.00 84.67           H
ATOM   2310  CD  LYS A 160     -15.973  10.809 -25.800  1.00 84.67           C
ATOM   2311 1HD  LYS A 160     -16.033   9.823 -26.260  1.00 84.67           H
ATOM   2312 2HD  LYS A 160     -16.569  10.771 -24.888  1.00 84.67           H
ATOM   2313  CE  LYS A 160     -16.551  11.858 -26.752  1.00 84.67           C
ATOM   2314 1HE  LYS A 160     -16.447  12.851 -26.314  1.00 84.67           H
ATOM   2315 2HE  LYS A 160     -15.988  11.860 -27.685  1.00 84.67           H
ATOM   2316  NZ  LYS A 160     -17.977  11.578 -27.027  1.00 84.67           N
ATOM   2317 1HZ  LYS A 160     -18.346  12.285 -27.655  1.00 84.67           H
ATOM   2318 2HZ  LYS A 160     -18.066  10.664 -27.458  1.00 84.67           H
ATOM   2319 3HZ  LYS A 160     -18.499  11.593 -26.158  1.00 84.67           H
ATOM   2320  HN  LYS A 160     -11.981  10.082 -25.935  1.00 84.67           H
ATOM   2321  N   ARG A 161     -11.546   8.514 -23.106  1.00 86.14           N
ATOM   2322  CA  ARG A 161     -11.044   7.620 -22.077  1.00 86.14           C
ATOM   2323  C   ARG A 161      -9.896   8.282 -21.312  1.00 86.14           C
ATOM   2324  O   ARG A 161      -9.762   8.096 -20.103  1.00 86.14           O
ATOM   2325  HA  ARG A 161     -11.898   7.439 -21.424  1.00 86.14           H
ATOM   2326  CB  ARG A 161     -10.551   6.304 -22.682  1.00 86.14           C
ATOM   2327 1HB  ARG A 161      -9.918   6.511 -23.545  1.00 86.14           H
ATOM   2328 2HB  ARG A 161      -9.937   5.772 -21.956  1.00 86.14           H
ATOM   2329  CG  ARG A 161     -11.727   5.422 -23.107  1.00 86.14           C
ATOM   2330 1HG  ARG A 161     -12.260   5.070 -22.223  1.00 86.14           H
ATOM   2331 2HG  ARG A 161     -12.434   6.009 -23.693  1.00 86.14           H
ATOM   2332  CD  ARG A 161     -11.246   4.225 -23.929  1.00 86.14           C
ATOM   2333 1HD  ARG A 161     -12.098   3.716 -24.380  1.00 86.14           H
ATOM   2334 2HD  ARG A 161     -10.610   4.566 -24.746  1.00 86.14           H
ATOM   2335  NE  ARG A 161     -10.497   3.285 -23.065  1.00 86.14           N
ATOM   2336  HE  ARG A 161     -10.514   3.442 -22.077  1.00 86.14           H
ATOM   2337  CZ  ARG A 161      -9.798   2.238 -23.523  1.00 86.14           C
ATOM   2338  NH1 ARG A 161      -9.741   1.980 -24.836  1.00 86.14           N
ATOM   2339 1HH1 ARG A 161     -10.222   2.571 -25.483  1.00 86.14           H
ATOM   2340 2HH1 ARG A 161      -9.217   1.196 -25.170  1.00 86.14           H
ATOM   2341  NH2 ARG A 161      -9.157   1.452 -22.647  1.00 86.14           N
ATOM   2342 1HH2 ARG A 161      -8.631   0.666 -22.972  1.00 86.14           H
ATOM   2343 2HH2 ARG A 161      -9.204   1.651 -21.668  1.00 86.14           H
ATOM   2344  HN  ARG A 161     -11.477   8.164 -24.040  1.00 86.14           H
ATOM   2345  N   LEU A 162      -9.097   9.041 -22.047  1.00 87.58           N
ATOM   2346  CA  LEU A 162      -7.952   9.714 -21.458  1.00 87.58           C
ATOM   2347  C   LEU A 162      -8.442  10.795 -20.492  1.00 87.58           C
ATOM   2348  O   LEU A 162      -7.883  10.965 -19.410  1.00 87.58           O
ATOM   2349  HA  LEU A 162      -7.394   8.970 -20.889  1.00 87.58           H
ATOM   2350  CB  LEU A 162      -7.020  10.242 -22.550  1.00 87.58           C
ATOM   2351 1HB  LEU A 162      -6.818   9.431 -23.250  1.00 87.58           H
ATOM   2352 2HB  LEU A 162      -7.546  11.019 -23.104  1.00 87.58           H
ATOM   2353  CG  LEU A 162      -5.682  10.811 -22.073  1.00 87.58           C
ATOM   2354  HG  LEU A 162      -5.883  11.543 -21.290  1.00 87.58           H
ATOM   2355  CD1 LEU A 162      -4.810   9.716 -21.455  1.00 87.58           C
ATOM   2356 1HD1 LEU A 162      -5.327   9.277 -20.602  1.00 87.58           H
ATOM   2357 2HD1 LEU A 162      -4.615   8.944 -22.199  1.00 87.58           H
ATOM   2358 3HD1 LEU A 162      -3.865  10.148 -21.124  1.00 87.58           H
ATOM   2359  CD2 LEU A 162      -4.964  11.546 -23.206  1.00 87.58           C
ATOM   2360 1HD2 LEU A 162      -4.776  10.853 -24.026  1.00 87.58           H
ATOM   2361 2HD2 LEU A 162      -5.587  12.367 -23.559  1.00 87.58           H
ATOM   2362 3HD2 LEU A 162      -4.016  11.941 -22.839  1.00 87.58           H
ATOM   2363  HN  LEU A 162      -9.222   9.200 -23.027  1.00 87.58           H
ATOM   2364  N   LEU A 163      -9.482  11.497 -20.918  1.00 89.87           N
ATOM   2365  CA  LEU A 163     -10.053  12.557 -20.105  1.00 89.87           C
ATOM   2366  C   LEU A 163     -10.597  11.959 -18.805  1.00 89.87           C
ATOM   2367  O   LEU A 163     -10.286  12.443 -17.718  1.00 89.87           O
ATOM   2368  HA  LEU A 163      -9.248  13.249 -19.857  1.00 89.87           H
ATOM   2369  CB  LEU A 163     -11.095  13.342 -20.904  1.00 89.87           C
ATOM   2370 1HB  LEU A 163     -10.636  13.674 -21.835  1.00 89.87           H
ATOM   2371 2HB  LEU A 163     -11.905  12.664 -21.172  1.00 89.87           H
ATOM   2372  CG  LEU A 163     -11.699  14.561 -20.203  1.00 89.87           C
ATOM   2373  HG  LEU A 163     -12.093  14.239 -19.238  1.00 89.87           H
ATOM   2374  CD1 LEU A 163     -10.629  15.619 -19.924  1.00 89.87           C
ATOM   2375 1HD1 LEU A 163      -9.857  15.194 -19.283  1.00 89.87           H
ATOM   2376 2HD1 LEU A 163     -10.184  15.942 -20.865  1.00 89.87           H
ATOM   2377 3HD1 LEU A 163     -11.085  16.474 -19.425  1.00 89.87           H
ATOM   2378  CD2 LEU A 163     -12.872  15.129 -21.004  1.00 89.87           C
ATOM   2379 1HD2 LEU A 163     -12.525  15.431 -21.992  1.00 89.87           H
ATOM   2380 2HD2 LEU A 163     -13.645  14.367 -21.107  1.00 89.87           H
ATOM   2381 3HD2 LEU A 163     -13.282  15.994 -20.483  1.00 89.87           H
ATOM   2382  HN  LEU A 163      -9.930  11.352 -21.800  1.00 89.87           H
ATOM   2383  N   TYR A 164     -11.399  10.916 -18.961  1.00 90.96           N
ATOM   2384  CA  TYR A 164     -11.975  10.238 -17.813  1.00 90.96           C
ATOM   2385  C   TYR A 164     -10.881   9.702 -16.887  1.00 90.96           C
ATOM   2386  O   TYR A 164     -11.035   9.715 -15.666  1.00 90.96           O
ATOM   2387  HA  TYR A 164     -12.582  10.959 -17.266  1.00 90.96           H
ATOM   2388  CB  TYR A 164     -12.773   9.060 -18.376  1.00 90.96           C
ATOM   2389 1HB  TYR A 164     -12.175   8.560 -19.138  1.00 90.96           H
ATOM   2390 2HB  TYR A 164     -12.943   8.335 -17.579  1.00 90.96           H
ATOM   2391  CG  TYR A 164     -14.121   9.454 -18.982  1.00 90.96           C
ATOM   2392  CD1 TYR A 164     -15.048  10.134 -18.219  1.00 90.96           C
ATOM   2393  HD1 TYR A 164     -14.821  10.389 -17.185  1.00 90.96           H
ATOM   2394  CD2 TYR A 164     -14.409   9.131 -20.293  1.00 90.96           C
ATOM   2395  HD2 TYR A 164     -13.676   8.594 -20.895  1.00 90.96           H
ATOM   2396  CE1 TYR A 164     -16.317  10.505 -18.791  1.00 90.96           C
ATOM   2397  HE1 TYR A 164     -17.059  11.042 -18.199  1.00 90.96           H
ATOM   2398  CE2 TYR A 164     -15.677   9.502 -20.864  1.00 90.96           C
ATOM   2399  HE2 TYR A 164     -15.918   9.253 -21.897  1.00 90.96           H
ATOM   2400  CZ  TYR A 164     -16.569  10.171 -20.085  1.00 90.96           C
ATOM   2401  OH  TYR A 164     -17.767  10.522 -20.624  1.00 90.96           O
ATOM   2402  HH  TYR A 164     -17.812  10.225 -21.578  1.00 90.96           H
ATOM   2403  HN  TYR A 164     -11.655  10.535 -19.849  1.00 90.96           H
ATOM   2404  N   SER A 165      -9.802   9.242 -17.502  1.00 92.47           N
ATOM   2405  CA  SER A 165      -8.695   8.677 -16.750  1.00 92.47           C
ATOM   2406  C   SER A 165      -8.129   9.722 -15.787  1.00 92.47           C
ATOM   2407  O   SER A 165      -7.701   9.388 -14.683  1.00 92.47           O
ATOM   2408  HA  SER A 165      -9.120   7.838 -16.198  1.00 92.47           H
ATOM   2409  CB  SER A 165      -7.597   8.167 -17.685  1.00 92.47           C
ATOM   2410 1HB  SER A 165      -6.960   7.464 -17.147  1.00 92.47           H
ATOM   2411 2HB  SER A 165      -8.050   7.618 -18.511  1.00 92.47           H
ATOM   2412  OG  SER A 165      -6.800   9.229 -18.202  1.00 92.47           O
ATOM   2413  HG  SER A 165      -7.320  10.082 -18.193  1.00 92.47           H
ATOM   2414  HN  SER A 165      -9.677   9.252 -18.494  1.00 92.47           H
ATOM   2415  N   LYS A 166      -8.144  10.967 -16.240  1.00 93.93           N
ATOM   2416  CA  LYS A 166      -7.641  12.064 -15.431  1.00 93.93           C
ATOM   2417  C   LYS A 166      -8.562  12.269 -14.226  1.00 93.93           C
ATOM   2418  O   LYS A 166      -8.093  12.384 -13.095  1.00 93.93           O
ATOM   2419  HA  LYS A 166      -6.655  11.776 -15.066  1.00 93.93           H
ATOM   2420  CB  LYS A 166      -7.457  13.320 -16.286  1.00 93.93           C
ATOM   2421 1HB  LYS A 166      -8.375  13.528 -16.836  1.00 93.93           H
ATOM   2422 2HB  LYS A 166      -7.272  14.179 -15.641  1.00 93.93           H
ATOM   2423  CG  LYS A 166      -6.296  13.151 -17.266  1.00 93.93           C
ATOM   2424 1HG  LYS A 166      -5.378  12.941 -16.716  1.00 93.93           H
ATOM   2425 2HG  LYS A 166      -6.483  12.294 -17.913  1.00 93.93           H
ATOM   2426  CD  LYS A 166      -6.109  14.409 -18.118  1.00 93.93           C
ATOM   2427 1HD  LYS A 166      -7.016  14.602 -18.691  1.00 93.93           H
ATOM   2428 2HD  LYS A 166      -5.952  15.271 -17.470  1.00 93.93           H
ATOM   2429  CE  LYS A 166      -4.921  14.256 -19.069  1.00 93.93           C
ATOM   2430 1HE  LYS A 166      -4.029  13.982 -18.506  1.00 93.93           H
ATOM   2431 2HE  LYS A 166      -5.114  13.446 -19.774  1.00 93.93           H
ATOM   2432  NZ  LYS A 166      -4.682  15.516 -19.807  1.00 93.93           N
ATOM   2433 1HZ  LYS A 166      -3.907  15.391 -20.448  1.00 93.93           H
ATOM   2434 2HZ  LYS A 166      -5.515  15.766 -20.328  1.00 93.93           H
ATOM   2435 3HZ  LYS A 166      -4.461  16.256 -19.149  1.00 93.93           H
ATOM   2436  HN  LYS A 166      -8.492  11.231 -17.139  1.00 93.93           H
ATOM   2437  N   MET A 167      -9.855  12.309 -14.511  1.00 95.25           N
ATOM   2438  CA  MET A 167     -10.843  12.539 -13.471  1.00 95.25           C
ATOM   2439  C   MET A 167     -10.810  11.422 -12.426  1.00 95.25           C
ATOM   2440  O   MET A 167     -10.912  11.684 -11.228  1.00 95.25           O
ATOM   2441  HA  MET A 167     -10.568  13.486 -13.009  1.00 95.25           H
ATOM   2442  CB  MET A 167     -12.237  12.609 -14.098  1.00 95.25           C
ATOM   2443 1HB  MET A 167     -12.403  11.734 -14.726  1.00 95.25           H
ATOM   2444 2HB  MET A 167     -12.994  12.587 -13.314  1.00 95.25           H
ATOM   2445  CG  MET A 167     -12.399  13.881 -14.933  1.00 95.25           C
ATOM   2446 1HG  MET A 167     -12.353  14.758 -14.288  1.00 95.25           H
ATOM   2447 2HG  MET A 167     -11.577  13.965 -15.645  1.00 95.25           H
ATOM   2448  SD  MET A 167     -13.957  13.846 -15.804  1.00 95.25           S
ATOM   2449  CE  MET A 167     -15.053  13.426 -14.460  1.00 95.25           C
ATOM   2450 1HE  MET A 167     -14.760  12.465 -14.038  1.00 95.25           H
ATOM   2451 2HE  MET A 167     -14.994  14.194 -13.689  1.00 95.25           H
ATOM   2452 3HE  MET A 167     -16.076  13.363 -14.831  1.00 95.25           H
ATOM   2453  HN  MET A 167     -10.229  12.187 -15.430  1.00 95.25           H
ATOM   2454  N   VAL A 168     -10.666  10.200 -12.917  1.00 95.63           N
ATOM   2455  CA  VAL A 168     -10.644   9.040 -12.042  1.00 95.63           C
ATOM   2456  C   VAL A 168      -9.433   9.132 -11.110  1.00 95.63           C
ATOM   2457  O   VAL A 168      -9.548   8.885  -9.911  1.00 95.63           O
ATOM   2458  HA  VAL A 168     -11.552   9.064 -11.440  1.00 95.63           H
ATOM   2459  CB  VAL A 168     -10.660   7.756 -12.874  1.00 95.63           C
ATOM   2460  HB  VAL A 168      -9.881   7.838 -13.632  1.00 95.63           H
ATOM   2461  CG1 VAL A 168     -10.346   6.536 -12.007  1.00 95.63           C
ATOM   2462 1HG1 VAL A 168      -9.357   6.651 -11.562  1.00 95.63           H
ATOM   2463 2HG1 VAL A 168     -11.092   6.450 -11.216  1.00 95.63           H
ATOM   2464 3HG1 VAL A 168     -10.364   5.637 -12.623  1.00 95.63           H
ATOM   2465  CG2 VAL A 168     -12.000   7.587 -13.594  1.00 95.63           C
ATOM   2466 1HG2 VAL A 168     -12.803   7.537 -12.859  1.00 95.63           H
ATOM   2467 2HG2 VAL A 168     -12.166   8.436 -14.257  1.00 95.63           H
ATOM   2468 3HG2 VAL A 168     -11.985   6.667 -14.178  1.00 95.63           H
ATOM   2469  HN  VAL A 168     -10.567   9.996 -13.891  1.00 95.63           H
ATOM   2470  N   CYS A 169      -8.300   9.489 -11.698  1.00 96.14           N
ATOM   2471  CA  CYS A 169      -7.068   9.606 -10.938  1.00 96.14           C
ATOM   2472  C   CYS A 169      -7.297  10.607  -9.803  1.00 96.14           C
ATOM   2473  O   CYS A 169      -6.969  10.330  -8.651  1.00 96.14           O
ATOM   2474  HA  CYS A 169      -6.849   8.615 -10.541  1.00 96.14           H
ATOM   2475  CB  CYS A 169      -5.891  10.011 -11.827  1.00 96.14           C
ATOM   2476 1HB  CYS A 169      -6.172  10.859 -12.452  1.00 96.14           H
ATOM   2477 2HB  CYS A 169      -5.052  10.334 -11.210  1.00 96.14           H
ATOM   2478  SG  CYS A 169      -5.386   8.601 -12.878  1.00 96.14           S
ATOM   2479  HG  CYS A 169      -6.353   8.746 -13.780  1.00 96.14           H
ATOM   2480  HN  CYS A 169      -8.217   9.695 -12.673  1.00 96.14           H
ATOM   2481  N   PHE A 170      -7.858  11.750 -10.169  1.00 96.63           N
ATOM   2482  CA  PHE A 170      -8.109  12.804  -9.202  1.00 96.63           C
ATOM   2483  C   PHE A 170      -9.020  12.310  -8.076  1.00 96.63           C
ATOM   2484  O   PHE A 170      -8.754  12.562  -6.902  1.00 96.63           O
ATOM   2485  HA  PHE A 170      -7.145  13.097  -8.785  1.00 96.63           H
ATOM   2486  CB  PHE A 170      -8.812  13.939  -9.949  1.00 96.63           C
ATOM   2487 1HB  PHE A 170      -8.194  14.242 -10.794  1.00 96.63           H
ATOM   2488 2HB  PHE A 170      -9.750  13.565 -10.358  1.00 96.63           H
ATOM   2489  CG  PHE A 170      -9.104  15.167  -9.084  1.00 96.63           C
ATOM   2490  CD1 PHE A 170     -10.346  15.352  -8.563  1.00 96.63           C
ATOM   2491  HD1 PHE A 170     -11.134  14.626  -8.762  1.00 96.63           H
ATOM   2492  CD2 PHE A 170      -8.120  16.073  -8.836  1.00 96.63           C
ATOM   2493  HD2 PHE A 170      -7.124  15.925  -9.253  1.00 96.63           H
ATOM   2494  CE1 PHE A 170     -10.617  16.492  -7.760  1.00 96.63           C
ATOM   2495  HE1 PHE A 170     -11.613  16.640  -7.343  1.00 96.63           H
ATOM   2496  CE2 PHE A 170      -8.391  17.213  -8.033  1.00 96.63           C
ATOM   2497  HE2 PHE A 170      -7.603  17.939  -7.834  1.00 96.63           H
ATOM   2498  CZ  PHE A 170      -9.633  17.398  -7.512  1.00 96.63           C
ATOM   2499  HZ  PHE A 170      -9.841  18.273  -6.896  1.00 96.63           H
ATOM   2500  HN  PHE A 170      -8.139  11.960 -11.106  1.00 96.63           H
ATOM   2501  N   THR A 171     -10.075  11.615  -8.474  1.00 96.66           N
ATOM   2502  CA  THR A 171     -11.050  11.121  -7.516  1.00 96.66           C
ATOM   2503  C   THR A 171     -10.389  10.153  -6.533  1.00 96.66           C
ATOM   2504  O   THR A 171     -10.705  10.159  -5.344  1.00 96.66           O
ATOM   2505  HA  THR A 171     -11.419  11.965  -6.935  1.00 96.66           H
ATOM   2506  CB  THR A 171     -12.206  10.495  -8.299  1.00 96.66           C
ATOM   2507  HB  THR A 171     -11.892   9.572  -8.786  1.00 96.66           H
ATOM   2508  OG1 THR A 171     -12.638  11.536  -9.172  1.00 96.66           O
ATOM   2509  HG1 THR A 171     -12.213  11.426 -10.071  1.00 96.66           H
ATOM   2510  CG2 THR A 171     -13.427  10.218  -7.419  1.00 96.66           C
ATOM   2511 1HG2 THR A 171     -13.782  11.152  -6.985  1.00 96.66           H
ATOM   2512 2HG2 THR A 171     -13.150   9.529  -6.621  1.00 96.66           H
ATOM   2513 3HG2 THR A 171     -14.218   9.774  -8.024  1.00 96.66           H
ATOM   2514  HN  THR A 171     -10.269  11.389  -9.429  1.00 96.66           H
ATOM   2515  N   ILE A 172      -9.483   9.346  -7.065  1.00 96.38           N
ATOM   2516  CA  ILE A 172      -8.810   8.341  -6.259  1.00 96.38           C
ATOM   2517  C   ILE A 172      -7.977   9.035  -5.179  1.00 96.38           C
ATOM   2518  O   ILE A 172      -7.990   8.623  -4.020  1.00 96.38           O
ATOM   2519  HA  ILE A 172      -9.580   7.745  -5.770  1.00 96.38           H
ATOM   2520  CB  ILE A 172      -8.001   7.395  -7.148  1.00 96.38           C
ATOM   2521  HB  ILE A 172      -7.460   7.994  -7.881  1.00 96.38           H
ATOM   2522  CG1 ILE A 172      -8.921   6.452  -7.926  1.00 96.38           C
ATOM   2523 1HG1 ILE A 172      -9.402   5.758  -7.237  1.00 96.38           H
ATOM   2524 2HG1 ILE A 172      -9.714   7.026  -8.406  1.00 96.38           H
ATOM   2525  CG2 ILE A 172      -6.957   6.632  -6.329  1.00 96.38           C
ATOM   2526 1HG2 ILE A 172      -6.275   7.340  -5.860  1.00 96.38           H
ATOM   2527 2HG2 ILE A 172      -7.458   6.045  -5.559  1.00 96.38           H
ATOM   2528 3HG2 ILE A 172      -6.396   5.967  -6.986  1.00 96.38           H
ATOM   2529  CD1 ILE A 172      -8.138   5.671  -8.983  1.00 96.38           C
ATOM   2530 1HD1 ILE A 172      -7.679   6.368  -9.684  1.00 96.38           H
ATOM   2531 2HD1 ILE A 172      -7.362   5.080  -8.497  1.00 96.38           H
ATOM   2532 3HD1 ILE A 172      -8.816   5.008  -9.521  1.00 96.38           H
ATOM   2533  HN  ILE A 172      -9.208   9.370  -8.026  1.00 96.38           H
ATOM   2534  N   TRP A 173      -7.271  10.075  -5.599  1.00 96.70           N
ATOM   2535  CA  TRP A 173      -6.382  10.789  -4.697  1.00 96.70           C
ATOM   2536  C   TRP A 173      -7.227  11.366  -3.559  1.00 96.70           C
ATOM   2537  O   TRP A 173      -6.865  11.245  -2.390  1.00 96.70           O
ATOM   2538  HA  TRP A 173      -5.663  10.072  -4.301  1.00 96.70           H
ATOM   2539  CB  TRP A 173      -5.581  11.855  -5.447  1.00 96.70           C
ATOM   2540 1HB  TRP A 173      -6.234  12.343  -6.170  1.00 96.70           H
ATOM   2541 2HB  TRP A 173      -5.262  12.619  -4.739  1.00 96.70           H
ATOM   2542  CG  TRP A 173      -4.352  11.311  -6.177  1.00 96.70           C
ATOM   2543  CD1 TRP A 173      -4.154  11.212  -7.499  1.00 96.70           C
ATOM   2544  HD1 TRP A 173      -4.878  11.522  -8.253  1.00 96.70           H
ATOM   2545  CD2 TRP A 173      -3.151  10.791  -5.569  1.00 96.70           C
ATOM   2546  NE1 TRP A 173      -2.918  10.669  -7.786  1.00 96.70           N
ATOM   2547  HE1 TRP A 173      -2.544  10.498  -8.698  1.00 96.70           H
ATOM   2548  CE2 TRP A 173      -2.289  10.405  -6.575  1.00 96.70           C
ATOM   2549  CE3 TRP A 173      -2.804  10.652  -4.214  1.00 96.70           C
ATOM   2550  HE3 TRP A 173      -3.467  10.949  -3.401  1.00 96.70           H
ATOM   2551  CZ2 TRP A 173      -1.025   9.854  -6.333  1.00 96.70           C
ATOM   2552  HZ2 TRP A 173      -0.362   9.557  -7.145  1.00 96.70           H
ATOM   2553  CZ3 TRP A 173      -1.538  10.100  -3.988  1.00 96.70           C
ATOM   2554  HZ3 TRP A 173      -1.219   9.970  -2.954  1.00 96.70           H
ATOM   2555  CH2 TRP A 173      -0.658   9.706  -4.990  1.00 96.70           C
ATOM   2556  HH2 TRP A 173       0.313   9.284  -4.731  1.00 96.70           H
ATOM   2557  HN  TRP A 173      -7.299  10.430  -6.533  1.00 96.70           H
ATOM   2558  N   VAL A 174      -8.337  11.981  -3.942  1.00 96.63           N
ATOM   2559  CA  VAL A 174      -9.204  12.631  -2.974  1.00 96.63           C
ATOM   2560  C   VAL A 174      -9.737  11.587  -1.991  1.00 96.63           C
ATOM   2561  O   VAL A 174      -9.745  11.814  -0.782  1.00 96.63           O
ATOM   2562  HA  VAL A 174      -8.600  13.353  -2.425  1.00 96.63           H
ATOM   2563  CB  VAL A 174     -10.315  13.394  -3.697  1.00 96.63           C
ATOM   2564  HB  VAL A 174     -10.816  12.699  -4.370  1.00 96.63           H
ATOM   2565  CG1 VAL A 174     -11.355  13.919  -2.705  1.00 96.63           C
ATOM   2566 1HG1 VAL A 174     -11.799  13.081  -2.167  1.00 96.63           H
ATOM   2567 2HG1 VAL A 174     -10.873  14.592  -1.995  1.00 96.63           H
ATOM   2568 3HG1 VAL A 174     -12.133  14.457  -3.245  1.00 96.63           H
ATOM   2569  CG2 VAL A 174      -9.739  14.533  -4.541  1.00 96.63           C
ATOM   2570 1HG2 VAL A 174      -9.201  15.227  -3.895  1.00 96.63           H
ATOM   2571 2HG2 VAL A 174      -9.055  14.124  -5.285  1.00 96.63           H
ATOM   2572 3HG2 VAL A 174     -10.551  15.059  -5.044  1.00 96.63           H
ATOM   2573  HN  VAL A 174      -8.645  12.038  -4.891  1.00 96.63           H
ATOM   2574  N   LEU A 175     -10.170  10.464  -2.546  1.00 95.24           N
ATOM   2575  CA  LEU A 175     -10.793   9.425  -1.745  1.00 95.24           C
ATOM   2576  C   LEU A 175      -9.764   8.857  -0.765  1.00 95.24           C
ATOM   2577  O   LEU A 175     -10.061   8.671   0.414  1.00 95.24           O
ATOM   2578  HA  LEU A 175     -11.595   9.890  -1.172  1.00 95.24           H
ATOM   2579  CB  LEU A 175     -11.434   8.367  -2.645  1.00 95.24           C
ATOM   2580 1HB  LEU A 175     -12.132   8.865  -3.318  1.00 95.24           H
ATOM   2581 2HB  LEU A 175     -10.654   7.924  -3.265  1.00 95.24           H
ATOM   2582  CG  LEU A 175     -12.179   7.239  -1.928  1.00 95.24           C
ATOM   2583  HG  LEU A 175     -11.489   6.762  -1.232  1.00 95.24           H
ATOM   2584  CD1 LEU A 175     -13.345   7.789  -1.104  1.00 95.24           C
ATOM   2585 1HD1 LEU A 175     -12.965   8.486  -0.358  1.00 95.24           H
ATOM   2586 2HD1 LEU A 175     -14.043   8.306  -1.762  1.00 95.24           H
ATOM   2587 3HD1 LEU A 175     -13.857   6.966  -0.605  1.00 95.24           H
ATOM   2588  CD2 LEU A 175     -12.634   6.165  -2.919  1.00 95.24           C
ATOM   2589 1HD2 LEU A 175     -13.301   6.611  -3.657  1.00 95.24           H
ATOM   2590 2HD2 LEU A 175     -11.764   5.745  -3.424  1.00 95.24           H
ATOM   2591 3HD2 LEU A 175     -13.160   5.376  -2.384  1.00 95.24           H
ATOM   2592  HN  LEU A 175     -10.100  10.261  -3.523  1.00 95.24           H
ATOM   2593  N   ALA A 176      -8.576   8.597  -1.289  1.00 95.27           N
ATOM   2594  CA  ALA A 176      -7.524   7.987  -0.493  1.00 95.27           C
ATOM   2595  C   ALA A 176      -7.160   8.921   0.663  1.00 95.27           C
ATOM   2596  O   ALA A 176      -6.906   8.465   1.777  1.00 95.27           O
ATOM   2597  HA  ALA A 176      -7.913   7.054  -0.087  1.00 95.27           H
ATOM   2598  CB  ALA A 176      -6.323   7.673  -1.388  1.00 95.27           C
ATOM   2599 1HB  ALA A 176      -6.628   6.983  -2.175  1.00 95.27           H
ATOM   2600 2HB  ALA A 176      -5.952   8.595  -1.836  1.00 95.27           H
ATOM   2601 3HB  ALA A 176      -5.534   7.216  -0.790  1.00 95.27           H
ATOM   2602  HN  ALA A 176      -8.327   8.794  -2.237  1.00 95.27           H
ATOM   2603  N   ALA A 177      -7.147  10.210   0.359  1.00 94.96           N
ATOM   2604  CA  ALA A 177      -6.791  11.210   1.352  1.00 94.96           C
ATOM   2605  C   ALA A 177      -7.803  11.165   2.500  1.00 94.96           C
ATOM   2606  O   ALA A 177      -7.422  11.197   3.669  1.00 94.96           O
ATOM   2607  HA  ALA A 177      -5.804  10.957   1.739  1.00 94.96           H
ATOM   2608  CB  ALA A 177      -6.723  12.587   0.689  1.00 94.96           C
ATOM   2609 1HB  ALA A 177      -5.970  12.574  -0.099  1.00 94.96           H
ATOM   2610 2HB  ALA A 177      -7.695  12.832   0.259  1.00 94.96           H
ATOM   2611 3HB  ALA A 177      -6.457  13.336   1.434  1.00 94.96           H
ATOM   2612  HN  ALA A 177      -7.373  10.574  -0.544  1.00 94.96           H
ATOM   2613  N   ALA A 178      -9.072  11.091   2.125  1.00 95.17           N
ATOM   2614  CA  ALA A 178     -10.144  11.122   3.105  1.00 95.17           C
ATOM   2615  C   ALA A 178     -10.047   9.886   4.001  1.00 95.17           C
ATOM   2616  O   ALA A 178     -10.312   9.961   5.199  1.00 95.17           O
ATOM   2617  HA  ALA A 178     -10.009  12.015   3.716  1.00 95.17           H
ATOM   2618  CB  ALA A 178     -11.491  11.216   2.385  1.00 95.17           C
ATOM   2619 1HB  ALA A 178     -11.520  12.126   1.786  1.00 95.17           H
ATOM   2620 2HB  ALA A 178     -11.617  10.350   1.736  1.00 95.17           H
ATOM   2621 3HB  ALA A 178     -12.295  11.239   3.120  1.00 95.17           H
ATOM   2622  HN  ALA A 178      -9.370  11.012   1.174  1.00 95.17           H
ATOM   2623  N   LEU A 179      -9.665   8.776   3.384  1.00 93.40           N
ATOM   2624  CA  LEU A 179      -9.630   7.505   4.086  1.00 93.40           C
ATOM   2625  C   LEU A 179      -8.446   7.495   5.055  1.00 93.40           C
ATOM   2626  O   LEU A 179      -8.346   6.617   5.911  1.00 93.40           O
ATOM   2627  HA  LEU A 179     -10.550   7.425   4.665  1.00 93.40           H
ATOM   2628  CB  LEU A 179      -9.619   6.343   3.091  1.00 93.40           C
ATOM   2629 1HB  LEU A 179      -8.796   6.497   2.392  1.00 93.40           H
ATOM   2630 2HB  LEU A 179      -9.406   5.424   3.637  1.00 93.40           H
ATOM   2631  CG  LEU A 179     -10.903   6.138   2.285  1.00 93.40           C
ATOM   2632  HG  LEU A 179     -11.112   7.056   1.736  1.00 93.40           H
ATOM   2633  CD1 LEU A 179     -10.731   5.023   1.252  1.00 93.40           C
ATOM   2634 1HD1 LEU A 179      -9.926   5.285   0.566  1.00 93.40           H
ATOM   2635 2HD1 LEU A 179     -10.485   4.091   1.762  1.00 93.40           H
ATOM   2636 3HD1 LEU A 179     -11.658   4.898   0.694  1.00 93.40           H
ATOM   2637  CD2 LEU A 179     -12.096   5.884   3.210  1.00 93.40           C
ATOM   2638 1HD2 LEU A 179     -11.910   4.990   3.805  1.00 93.40           H
ATOM   2639 2HD2 LEU A 179     -12.231   6.739   3.872  1.00 93.40           H
ATOM   2640 3HD2 LEU A 179     -12.995   5.742   2.611  1.00 93.40           H
ATOM   2641  HN  LEU A 179      -9.385   8.738   2.425  1.00 93.40           H
ATOM   2642  N   CYS A 180      -7.578   8.483   4.889  1.00 94.44           N
ATOM   2643  CA  CYS A 180      -6.364   8.554   5.685  1.00 94.44           C
ATOM   2644  C   CYS A 180      -6.587   9.566   6.811  1.00 94.44           C
ATOM   2645  O   CYS A 180      -5.659   9.891   7.550  1.00 94.44           O
ATOM   2646  HA  CYS A 180      -6.196   7.556   6.089  1.00 94.44           H
ATOM   2647  CB  CYS A 180      -5.147   8.911   4.829  1.00 94.44           C
ATOM   2648 1HB  CYS A 180      -5.317   9.859   4.319  1.00 94.44           H
ATOM   2649 2HB  CYS A 180      -4.272   9.044   5.465  1.00 94.44           H
ATOM   2650  SG  CYS A 180      -4.834   7.589   3.603  1.00 94.44           S
ATOM   2651  HG  CYS A 180      -5.914   7.827   2.864  1.00 94.44           H
ATOM   2652  HN  CYS A 180      -7.693   9.223   4.227  1.00 94.44           H
ATOM   2653  N   ILE A 181      -7.822  10.035   6.906  1.00 94.80           N
ATOM   2654  CA  ILE A 181      -8.172  11.024   7.911  1.00 94.80           C
ATOM   2655  C   ILE A 181      -7.859  10.465   9.300  1.00 94.80           C
ATOM   2656  O   ILE A 181      -7.231  11.138  10.117  1.00 94.80           O
ATOM   2657  HA  ILE A 181      -7.544  11.899   7.741  1.00 94.80           H
ATOM   2658  CB  ILE A 181      -9.626  11.470   7.741  1.00 94.80           C
ATOM   2659  HB  ILE A 181     -10.232  10.588   7.538  1.00 94.80           H
ATOM   2660  CG1 ILE A 181      -9.775  12.407   6.540  1.00 94.80           C
ATOM   2661 1HG1 ILE A 181      -9.226  13.331   6.725  1.00 94.80           H
ATOM   2662 2HG1 ILE A 181      -9.333  11.946   5.657  1.00 94.80           H
ATOM   2663  CG2 ILE A 181     -10.160  12.100   9.029  1.00 94.80           C
ATOM   2664 1HG2 ILE A 181     -10.111  11.370   9.837  1.00 94.80           H
ATOM   2665 2HG2 ILE A 181      -9.556  12.969   9.287  1.00 94.80           H
ATOM   2666 3HG2 ILE A 181     -11.195  12.408   8.880  1.00 94.80           H
ATOM   2667  CD1 ILE A 181     -11.247  12.726   6.273  1.00 94.80           C
ATOM   2668 1HD1 ILE A 181     -11.787  11.803   6.065  1.00 94.80           H
ATOM   2669 2HD1 ILE A 181     -11.679  13.210   7.150  1.00 94.80           H
ATOM   2670 3HD1 ILE A 181     -11.324  13.394   5.415  1.00 94.80           H
ATOM   2671  HN  ILE A 181      -8.575   9.752   6.312  1.00 94.80           H
ATOM   2672  N   PRO A 182      -8.288   9.230   9.593  1.00 93.54           N
ATOM   2673  CA  PRO A 182      -8.109   8.667  10.933  1.00 93.54           C
ATOM   2674  C   PRO A 182      -6.664   8.740  11.401  1.00 93.54           C
ATOM   2675  O   PRO A 182      -6.395   9.124  12.538  1.00 93.54           O
ATOM   2676  HA  PRO A 182      -8.674   9.247  11.663  1.00 93.54           H
ATOM   2677  CB  PRO A 182      -8.585   7.220  10.785  1.00 93.54           C
ATOM   2678 1HB  PRO A 182      -7.761   6.550  10.537  1.00 93.54           H
ATOM   2679 2HB  PRO A 182      -9.030   6.848  11.708  1.00 93.54           H
ATOM   2680  CG  PRO A 182      -9.607   7.299   9.658  1.00 93.54           C
ATOM   2681 1HG  PRO A 182      -9.777   6.326   9.197  1.00 93.54           H
ATOM   2682 2HG  PRO A 182     -10.578   7.643  10.015  1.00 93.54           H
ATOM   2683  CD  PRO A 182      -8.972   8.285   8.692  1.00 93.54           C
ATOM   2684 1HD  PRO A 182      -8.269   7.796   8.017  1.00 93.54           H
ATOM   2685 2HD  PRO A 182      -9.718   8.778   8.067  1.00 93.54           H
ATOM   2686  N   GLU A 183      -5.765   8.366  10.503  1.00 93.51           N
ATOM   2687  CA  GLU A 183      -4.349   8.344  10.826  1.00 93.51           C
ATOM   2688  C   GLU A 183      -3.869   9.746  11.208  1.00 93.51           C
ATOM   2689  O   GLU A 183      -3.067   9.903  12.127  1.00 93.51           O
ATOM   2690  HA  GLU A 183      -4.258   7.676  11.682  1.00 93.51           H
ATOM   2691  CB  GLU A 183      -3.530   7.783   9.662  1.00 93.51           C
ATOM   2692 1HB  GLU A 183      -3.906   8.183   8.721  1.00 93.51           H
ATOM   2693 2HB  GLU A 183      -2.471   7.987   9.825  1.00 93.51           H
ATOM   2694  CG  GLU A 183      -3.666   6.261   9.579  1.00 93.51           C
ATOM   2695 1HG  GLU A 183      -2.919   5.862   8.892  1.00 93.51           H
ATOM   2696 2HG  GLU A 183      -3.468   5.821  10.556  1.00 93.51           H
ATOM   2697  CD  GLU A 183      -5.066   5.861   9.108  1.00 93.51           C
ATOM   2698  OE1 GLU A 183      -5.432   4.690   9.348  1.00 93.51           O
ATOM   2699  OE2 GLU A 183      -5.737   6.735   8.518  1.00 93.51           O
ATOM   2700  HN  GLU A 183      -5.990   8.083   9.570  1.00 93.51           H
ATOM   2701  N   ILE A 184      -4.381  10.730  10.482  1.00 94.63           N
ATOM   2702  CA  ILE A 184      -3.909  12.095  10.634  1.00 94.63           C
ATOM   2703  C   ILE A 184      -4.335  12.628  12.004  1.00 94.63           C
ATOM   2704  O   ILE A 184      -3.601  13.387  12.635  1.00 94.63           O
ATOM   2705  HA  ILE A 184      -2.820  12.071  10.597  1.00 94.63           H
ATOM   2706  CB  ILE A 184      -4.382  12.960   9.464  1.00 94.63           C
ATOM   2707  HB  ILE A 184      -5.464  12.856   9.379  1.00 94.63           H
ATOM   2708  CG1 ILE A 184      -3.777  12.475   8.145  1.00 94.63           C
ATOM   2709 1HG1 ILE A 184      -2.702  12.658   8.145  1.00 94.63           H
ATOM   2710 2HG1 ILE A 184      -3.917  11.399   8.050  1.00 94.63           H
ATOM   2711  CG2 ILE A 184      -4.089  14.439   9.721  1.00 94.63           C
ATOM   2712 1HG2 ILE A 184      -4.606  14.761  10.624  1.00 94.63           H
ATOM   2713 2HG2 ILE A 184      -3.015  14.580   9.847  1.00 94.63           H
ATOM   2714 3HG2 ILE A 184      -4.435  15.031   8.873  1.00 94.63           H
ATOM   2715  CD1 ILE A 184      -4.420  13.186   6.953  1.00 94.63           C
ATOM   2716 1HD1 ILE A 184      -5.491  12.981   6.942  1.00 94.63           H
ATOM   2717 2HD1 ILE A 184      -4.257  14.260   7.039  1.00 94.63           H
ATOM   2718 3HD1 ILE A 184      -3.972  12.823   6.028  1.00 94.63           H
ATOM   2719  HN  ILE A 184      -5.103  10.605   9.802  1.00 94.63           H
ATOM   2720  N   LEU A 185      -5.520  12.209  12.424  1.00 93.58           N
ATOM   2721  CA  LEU A 185      -6.138  12.778  13.609  1.00 93.58           C
ATOM   2722  C   LEU A 185      -5.420  12.254  14.855  1.00 93.58           C
ATOM   2723  O   LEU A 185      -5.034  13.031  15.726  1.00 93.58           O
ATOM   2724  HA  LEU A 185      -6.003  13.858  13.562  1.00 93.58           H
ATOM   2725  CB  LEU A 185      -7.644  12.509  13.609  1.00 93.58           C
ATOM   2726 1HB  LEU A 185      -7.804  11.446  13.433  1.00 93.58           H
ATOM   2727 2HB  LEU A 185      -8.032  12.729  14.604  1.00 93.58           H
ATOM   2728  CG  LEU A 185      -8.466  13.296  12.587  1.00 93.58           C
ATOM   2729  HG  LEU A 185      -8.115  13.030  11.589  1.00 93.58           H
ATOM   2730  CD1 LEU A 185      -9.946  12.915  12.662  1.00 93.58           C
ATOM   2731 1HD1 LEU A 185     -10.058  11.851  12.456  1.00 93.58           H
ATOM   2732 2HD1 LEU A 185     -10.327  13.134  13.659  1.00 93.58           H
ATOM   2733 3HD1 LEU A 185     -10.507  13.490  11.924  1.00 93.58           H
ATOM   2734  CD2 LEU A 185      -8.252  14.802  12.754  1.00 93.58           C
ATOM   2735 1HD2 LEU A 185      -8.560  15.104  13.755  1.00 93.58           H
ATOM   2736 2HD2 LEU A 185      -7.198  15.038  12.611  1.00 93.58           H
ATOM   2737 3HD2 LEU A 185      -8.848  15.338  12.014  1.00 93.58           H
ATOM   2738  HN  LEU A 185      -6.054  11.496  11.969  1.00 93.58           H
ATOM   2739  N   TYR A 186      -5.263  10.939  14.899  1.00 93.67           N
ATOM   2740  CA  TYR A 186      -4.913  10.268  16.140  1.00 93.67           C
ATOM   2741  C   TYR A 186      -3.403  10.041  16.233  1.00 93.67           C
ATOM   2742  O   TYR A 186      -2.895   9.645  17.281  1.00 93.67           O
ATOM   2743  HA  TYR A 186      -5.230  10.904  16.967  1.00 93.67           H
ATOM   2744  CB  TYR A 186      -5.620   8.912  16.100  1.00 93.67           C
ATOM   2745 1HB  TYR A 186      -5.276   8.360  15.225  1.00 93.67           H
ATOM   2746 2HB  TYR A 186      -5.326   8.334  16.976  1.00 93.67           H
ATOM   2747  CG  TYR A 186      -7.146   9.006  16.057  1.00 93.67           C
ATOM   2748  CD1 TYR A 186      -7.822   9.701  17.039  1.00 93.67           C
ATOM   2749  HD1 TYR A 186      -7.269  10.184  17.844  1.00 93.67           H
ATOM   2750  CD2 TYR A 186      -7.847   8.395  15.037  1.00 93.67           C
ATOM   2751  HD2 TYR A 186      -7.313   7.846  14.262  1.00 93.67           H
ATOM   2752  CE1 TYR A 186      -9.259   9.790  16.999  1.00 93.67           C
ATOM   2753  HE1 TYR A 186      -9.805  10.336  17.768  1.00 93.67           H
ATOM   2754  CE2 TYR A 186      -9.284   8.484  14.997  1.00 93.67           C
ATOM   2755  HE2 TYR A 186      -9.850   8.006  14.197  1.00 93.67           H
ATOM   2756  CZ  TYR A 186      -9.919   9.177  15.980  1.00 93.67           C
ATOM   2757  OH  TYR A 186     -11.276   9.261  15.942  1.00 93.67           O
ATOM   2758  HH  TYR A 186     -11.613   8.946  15.055  1.00 93.67           H
ATOM   2759  HN  TYR A 186      -5.371  10.336  14.109  1.00 93.67           H
ATOM   2760  N   SER A 187      -2.728  10.301  15.123  1.00 94.07           N
ATOM   2761  CA  SER A 187      -1.281  10.176  15.080  1.00 94.07           C
ATOM   2762  C   SER A 187      -0.638  11.230  15.983  1.00 94.07           C
ATOM   2763  O   SER A 187      -0.815  12.428  15.768  1.00 94.07           O
ATOM   2764  HA  SER A 187      -1.067   9.173  15.451  1.00 94.07           H
ATOM   2765  CB  SER A 187      -0.759  10.312  13.649  1.00 94.07           C
ATOM   2766 1HB  SER A 187      -1.124  11.244  13.217  1.00 94.07           H
ATOM   2767 2HB  SER A 187       0.330  10.373  13.665  1.00 94.07           H
ATOM   2768  OG  SER A 187      -1.161   9.219  12.828  1.00 94.07           O
ATOM   2769  HG  SER A 187      -2.157   9.137  12.831  1.00 94.07           H
ATOM   2770  HN  SER A 187      -3.153  10.592  14.266  1.00 94.07           H
ATOM   2771  N   GLN A 188       0.096  10.746  16.974  1.00 91.98           N
ATOM   2772  CA  GLN A 188       0.757  11.632  17.918  1.00 91.98           C
ATOM   2773  C   GLN A 188       2.089  11.029  18.368  1.00 91.98           C
ATOM   2774  O   GLN A 188       2.371   9.863  18.096  1.00 91.98           O
ATOM   2775  HA  GLN A 188       0.935  12.557  17.371  1.00 91.98           H
ATOM   2776  CB  GLN A 188      -0.146  11.926  19.118  1.00 91.98           C
ATOM   2777 1HB  GLN A 188      -0.371  10.998  19.644  1.00 91.98           H
ATOM   2778 2HB  GLN A 188       0.378  12.572  19.822  1.00 91.98           H
ATOM   2779  CG  GLN A 188      -1.447  12.596  18.674  1.00 91.98           C
ATOM   2780 1HG  GLN A 188      -1.223  13.429  18.008  1.00 91.98           H
ATOM   2781 2HG  GLN A 188      -2.050  11.887  18.107  1.00 91.98           H
ATOM   2782  CD  GLN A 188      -2.243  13.100  19.880  1.00 91.98           C
ATOM   2783  OE1 GLN A 188      -1.725  13.269  20.971  1.00 91.98           O
ATOM   2784  NE2 GLN A 188      -3.528  13.330  19.622  1.00 91.98           N
ATOM   2785 1HE2 GLN A 188      -3.890  13.171  18.704  1.00 91.98           H
ATOM   2786 2HE2 GLN A 188      -4.131  13.662  20.347  1.00 91.98           H
ATOM   2787  HN  GLN A 188       0.242   9.770  17.137  1.00 91.98           H
ATOM   2788  N   ILE A 189       2.874  11.851  19.050  1.00 92.24           N
ATOM   2789  CA  ILE A 189       4.094  11.373  19.678  1.00 92.24           C
ATOM   2790  C   ILE A 189       3.807  11.025  21.140  1.00 92.24           C
ATOM   2791  O   ILE A 189       3.263  11.842  21.881  1.00 92.24           O
ATOM   2792  HA  ILE A 189       4.393  10.463  19.158  1.00 92.24           H
ATOM   2793  CB  ILE A 189       5.223  12.390  19.498  1.00 92.24           C
ATOM   2794  HB  ILE A 189       4.895  13.342  19.914  1.00 92.24           H
ATOM   2795  CG1 ILE A 189       5.519  12.623  18.015  1.00 92.24           C
ATOM   2796 1HG1 ILE A 189       5.956  11.723  17.582  1.00 92.24           H
ATOM   2797 2HG1 ILE A 189       4.589  12.816  17.480  1.00 92.24           H
ATOM   2798  CG2 ILE A 189       6.472  11.964  20.272  1.00 92.24           C
ATOM   2799 1HG2 ILE A 189       6.234  11.890  21.333  1.00 92.24           H
ATOM   2800 2HG2 ILE A 189       6.813  10.995  19.908  1.00 92.24           H
ATOM   2801 3HG2 ILE A 189       7.259  12.704  20.127  1.00 92.24           H
ATOM   2802  CD1 ILE A 189       6.476  13.802  17.826  1.00 92.24           C
ATOM   2803 1HD1 ILE A 189       6.025  14.705  18.239  1.00 92.24           H
ATOM   2804 2HD1 ILE A 189       7.414  13.596  18.342  1.00 92.24           H
ATOM   2805 3HD1 ILE A 189       6.670  13.947  16.764  1.00 92.24           H
ATOM   2806  HN  ILE A 189       2.688  12.826  19.176  1.00 92.24           H
ATOM   2807  N   LYS A 190       4.185   9.810  21.510  1.00 87.89           N
ATOM   2808  CA  LYS A 190       4.071   9.380  22.894  1.00 87.89           C
ATOM   2809  C   LYS A 190       5.471   9.200  23.484  1.00 87.89           C
ATOM   2810  O   LYS A 190       6.319   8.537  22.890  1.00 87.89           O
ATOM   2811  HA  LYS A 190       3.564  10.175  23.442  1.00 87.89           H
ATOM   2812  CB  LYS A 190       3.195   8.130  22.996  1.00 87.89           C
ATOM   2813 1HB  LYS A 190       2.281   8.274  22.420  1.00 87.89           H
ATOM   2814 2HB  LYS A 190       3.717   7.279  22.557  1.00 87.89           H
ATOM   2815  CG  LYS A 190       2.844   7.824  24.453  1.00 87.89           C
ATOM   2816 1HG  LYS A 190       3.758   7.683  25.029  1.00 87.89           H
ATOM   2817 2HG  LYS A 190       2.319   8.674  24.890  1.00 87.89           H
ATOM   2818  CD  LYS A 190       1.971   6.572  24.555  1.00 87.89           C
ATOM   2819 1HD  LYS A 190       1.035   6.732  24.020  1.00 87.89           H
ATOM   2820 2HD  LYS A 190       2.474   5.733  24.073  1.00 87.89           H
ATOM   2821  CE  LYS A 190       1.677   6.226  26.016  1.00 87.89           C
ATOM   2822 1HE  LYS A 190       2.599   6.259  26.597  1.00 87.89           H
ATOM   2823 2HE  LYS A 190       1.004   6.969  26.444  1.00 87.89           H
ATOM   2824  NZ  LYS A 190       1.068   4.881  26.118  1.00 87.89           N
ATOM   2825 1HZ  LYS A 190       1.067   4.583  27.088  1.00 87.89           H
ATOM   2826 2HZ  LYS A 190       0.115   4.914  25.773  1.00 87.89           H
ATOM   2827 3HZ  LYS A 190       1.606   4.224  25.564  1.00 87.89           H
ATOM   2828  HN  LYS A 190       4.563   9.127  20.885  1.00 87.89           H
ATOM   2829  N   GLU A 191       5.669   9.803  24.647  1.00 86.11           N
ATOM   2830  CA  GLU A 191       6.915   9.632  25.376  1.00 86.11           C
ATOM   2831  C   GLU A 191       6.767   8.529  26.427  1.00 86.11           C
ATOM   2832  O   GLU A 191       5.822   8.540  27.215  1.00 86.11           O
ATOM   2833  HA  GLU A 191       7.649   9.334  24.628  1.00 86.11           H
ATOM   2834  CB  GLU A 191       7.359  10.947  26.020  1.00 86.11           C
ATOM   2835 1HB  GLU A 191       6.516  11.405  26.538  1.00 86.11           H
ATOM   2836 2HB  GLU A 191       8.217  10.767  26.668  1.00 86.11           H
ATOM   2837  CG  GLU A 191       7.821  11.948  24.959  1.00 86.11           C
ATOM   2838 1HG  GLU A 191       8.588  11.491  24.333  1.00 86.11           H
ATOM   2839 2HG  GLU A 191       6.986  12.203  24.307  1.00 86.11           H
ATOM   2840  CD  GLU A 191       8.375  13.218  25.608  1.00 86.11           C
ATOM   2841  OE1 GLU A 191       8.789  14.113  24.841  1.00 86.11           O
ATOM   2842  OE2 GLU A 191       8.371  13.264  26.858  1.00 86.11           O
ATOM   2843  HN  GLU A 191       4.999  10.399  25.090  1.00 86.11           H
ATOM   2844  N   GLU A 192       7.715   7.604  26.405  1.00 78.73           N
ATOM   2845  CA  GLU A 192       7.712   6.507  27.357  1.00 78.73           C
ATOM   2846  C   GLU A 192       9.132   6.238  27.862  1.00 78.73           C
ATOM   2847  O   GLU A 192      10.001   5.832  27.092  1.00 78.73           O
ATOM   2848  HA  GLU A 192       7.084   6.841  28.183  1.00 78.73           H
ATOM   2849  CB  GLU A 192       7.102   5.247  26.741  1.00 78.73           C
ATOM   2850 1HB  GLU A 192       6.062   5.436  26.472  1.00 78.73           H
ATOM   2851 2HB  GLU A 192       7.711   4.917  25.899  1.00 78.73           H
ATOM   2852  CG  GLU A 192       7.094   4.093  27.746  1.00 78.73           C
ATOM   2853 1HG  GLU A 192       8.029   3.538  27.675  1.00 78.73           H
ATOM   2854 2HG  GLU A 192       7.034   4.489  28.759  1.00 78.73           H
ATOM   2855  CD  GLU A 192       5.915   3.152  27.490  1.00 78.73           C
ATOM   2856  OE1 GLU A 192       5.793   2.174  28.259  1.00 78.73           O
ATOM   2857  OE2 GLU A 192       5.162   3.432  26.532  1.00 78.73           O
ATOM   2858  HN  GLU A 192       8.473   7.596  25.753  1.00 78.73           H
ATOM   2859  N   SER A 193       9.322   6.476  29.151  1.00 74.55           N
ATOM   2860  CA  SER A 193      10.574   6.125  29.800  1.00 74.55           C
ATOM   2861  C   SER A 193      11.746   6.775  29.062  1.00 74.55           C
ATOM   2862  O   SER A 193      12.824   6.192  28.965  1.00 74.55           O
ATOM   2863  HA  SER A 193      10.494   6.518  30.813  1.00 74.55           H
ATOM   2864  CB  SER A 193      10.759   4.607  29.855  1.00 74.55           C
ATOM   2865 1HB  SER A 193      10.932   4.226  28.849  1.00 74.55           H
ATOM   2866 2HB  SER A 193      11.647   4.371  30.442  1.00 74.55           H
ATOM   2867  OG  SER A 193       9.628   3.952  30.422  1.00 74.55           O
ATOM   2868  HG  SER A 193       8.978   3.708  29.703  1.00 74.55           H
ATOM   2869  HN  SER A 193       8.641   6.899  29.748  1.00 74.55           H
ATOM   2870  N   GLY A 194      11.495   7.976  28.561  1.00 76.18           N
ATOM   2871  CA  GLY A 194      12.537   8.744  27.900  1.00 76.18           C
ATOM   2872  C   GLY A 194      12.654   8.353  26.425  1.00 76.18           C
ATOM   2873  O   GLY A 194      13.522   8.855  25.713  1.00 76.18           O
ATOM   2874 1HA  GLY A 194      12.316   9.808  27.982  1.00 76.18           H
ATOM   2875 2HA  GLY A 194      13.490   8.576  28.401  1.00 76.18           H
ATOM   2876  HN  GLY A 194      10.601   8.423  28.600  1.00 76.18           H
ATOM   2877  N   ILE A 195      11.766   7.461  26.010  1.00 81.71           N
ATOM   2878  CA  ILE A 195      11.700   7.065  24.613  1.00 81.71           C
ATOM   2879  C   ILE A 195      10.491   7.733  23.955  1.00 81.71           C
ATOM   2880  O   ILE A 195       9.360   7.561  24.407  1.00 81.71           O
ATOM   2881  HA  ILE A 195      12.604   7.432  24.127  1.00 81.71           H
ATOM   2882  CB  ILE A 195      11.705   5.540  24.488  1.00 81.71           C
ATOM   2883  HB  ILE A 195      10.842   5.151  25.028  1.00 81.71           H
ATOM   2884  CG1 ILE A 195      12.953   4.941  25.138  1.00 81.71           C
ATOM   2885 1HG1 ILE A 195      13.843   5.280  24.607  1.00 81.71           H
ATOM   2886 2HG1 ILE A 195      13.040   5.297  26.164  1.00 81.71           H
ATOM   2887  CG2 ILE A 195      11.556   5.110  23.027  1.00 81.71           C
ATOM   2888 1HG2 ILE A 195      10.614   5.490  22.631  1.00 81.71           H
ATOM   2889 2HG2 ILE A 195      12.384   5.511  22.444  1.00 81.71           H
ATOM   2890 3HG2 ILE A 195      11.562   4.022  22.967  1.00 81.71           H
ATOM   2891  CD1 ILE A 195      12.897   3.412  25.125  1.00 81.71           C
ATOM   2892 1HD1 ILE A 195      12.020   3.076  25.678  1.00 81.71           H
ATOM   2893 2HD1 ILE A 195      12.835   3.059  24.096  1.00 81.71           H
ATOM   2894 3HD1 ILE A 195      13.797   3.011  25.593  1.00 81.71           H
ATOM   2895  HN  ILE A 195      11.102   7.013  26.608  1.00 81.71           H
ATOM   2896  N   ALA A 196      10.771   8.480  22.897  1.00 89.79           N
ATOM   2897  CA  ALA A 196       9.712   9.069  22.096  1.00 89.79           C
ATOM   2898  C   ALA A 196       9.232   8.048  21.063  1.00 89.79           C
ATOM   2899  O   ALA A 196      10.027   7.532  20.279  1.00 89.79           O
ATOM   2900  HA  ALA A 196       8.886   9.313  22.765  1.00 89.79           H
ATOM   2901  CB  ALA A 196      10.219  10.360  21.449  1.00 89.79           C
ATOM   2902 1HB  ALA A 196      10.520  11.062  22.226  1.00 89.79           H
ATOM   2903 2HB  ALA A 196      11.074  10.135  20.811  1.00 89.79           H
ATOM   2904 3HB  ALA A 196       9.424  10.801  20.848  1.00 89.79           H
ATOM   2905  HN  ALA A 196      11.699   8.685  22.587  1.00 89.79           H
ATOM   2906  N   ILE A 197       7.933   7.787  21.095  1.00 88.99           N
ATOM   2907  CA  ILE A 197       7.334   6.855  20.155  1.00 88.99           C
ATOM   2908  C   ILE A 197       6.221   7.564  19.380  1.00 88.99           C
ATOM   2909  O   ILE A 197       5.271   8.071  19.975  1.00 88.99           O
ATOM   2910  HA  ILE A 197       8.110   6.558  19.450  1.00 88.99           H
ATOM   2911  CB  ILE A 197       6.869   5.589  20.878  1.00 88.99           C
ATOM   2912  HB  ILE A 197       6.170   5.880  21.662  1.00 88.99           H
ATOM   2913  CG1 ILE A 197       8.044   4.885  21.559  1.00 88.99           C
ATOM   2914 1HG1 ILE A 197       8.743   4.522  20.805  1.00 88.99           H
ATOM   2915 2HG1 ILE A 197       8.588   5.596  22.181  1.00 88.99           H
ATOM   2916  CG2 ILE A 197       6.118   4.658  19.925  1.00 88.99           C
ATOM   2917 1HG2 ILE A 197       5.243   5.174  19.527  1.00 88.99           H
ATOM   2918 2HG2 ILE A 197       6.775   4.371  19.104  1.00 88.99           H
ATOM   2919 3HG2 ILE A 197       5.799   3.766  20.464  1.00 88.99           H
ATOM   2920  CD1 ILE A 197       7.559   3.715  22.418  1.00 88.99           C
ATOM   2921 1HD1 ILE A 197       6.880   4.085  23.186  1.00 88.99           H
ATOM   2922 2HD1 ILE A 197       7.037   2.995  21.788  1.00 88.99           H
ATOM   2923 3HD1 ILE A 197       8.415   3.232  22.891  1.00 88.99           H
ATOM   2924  HN  ILE A 197       7.296   8.199  21.746  1.00 88.99           H
ATOM   2925  N   CYS A 198       6.375   7.577  18.064  1.00 91.78           N
ATOM   2926  CA  CYS A 198       5.270   7.917  17.184  1.00 91.78           C
ATOM   2927  C   CYS A 198       4.239   6.788  17.250  1.00 91.78           C
ATOM   2928  O   CYS A 198       4.571   5.626  17.020  1.00 91.78           O
ATOM   2929  HA  CYS A 198       4.847   8.849  17.559  1.00 91.78           H
ATOM   2930  CB  CYS A 198       5.745   8.173  15.753  1.00 91.78           C
ATOM   2931 1HB  CYS A 198       6.350   9.079  15.719  1.00 91.78           H
ATOM   2932 2HB  CYS A 198       6.380   7.353  15.419  1.00 91.78           H
ATOM   2933  SG  CYS A 198       4.305   8.342  14.636  1.00 91.78           S
ATOM   2934  HN  CYS A 198       7.234   7.361  17.600  1.00 91.78           H
ATOM   2935  N   THR A 199       3.010   7.169  17.565  1.00 91.03           N
ATOM   2936  CA  THR A 199       1.928   6.204  17.658  1.00 91.03           C
ATOM   2937  C   THR A 199       0.581   6.887  17.411  1.00 91.03           C
ATOM   2938  O   THR A 199       0.513   8.110  17.299  1.00 91.03           O
ATOM   2939  HA  THR A 199       2.060   5.462  16.870  1.00 91.03           H
ATOM   2940  CB  THR A 199       2.021   5.520  19.024  1.00 91.03           C
ATOM   2941  HB  THR A 199       3.044   5.208  19.234  1.00 91.03           H
ATOM   2942  OG1 THR A 199       1.060   4.471  18.953  1.00 91.03           O
ATOM   2943  HG1 THR A 199       1.233   3.799  19.674  1.00 91.03           H
ATOM   2944  CG2 THR A 199       1.517   6.412  20.161  1.00 91.03           C
ATOM   2945 1HG2 THR A 199       0.472   6.669  19.985  1.00 91.03           H
ATOM   2946 2HG2 THR A 199       2.114   7.323  20.200  1.00 91.03           H
ATOM   2947 3HG2 THR A 199       1.605   5.878  21.107  1.00 91.03           H
ATOM   2948  HN  THR A 199       2.749   8.116  17.753  1.00 91.03           H
ATOM   2949  N   MET A 200      -0.457   6.067  17.335  1.00 92.58           N
ATOM   2950  CA  MET A 200      -1.817   6.572  17.417  1.00 92.58           C
ATOM   2951  C   MET A 200      -2.354   6.468  18.846  1.00 92.58           C
ATOM   2952  O   MET A 200      -2.328   5.395  19.446  1.00 92.58           O
ATOM   2953  HA  MET A 200      -1.760   7.618  17.118  1.00 92.58           H
ATOM   2954  CB  MET A 200      -2.717   5.771  16.474  1.00 92.58           C
ATOM   2955 1HB  MET A 200      -2.624   4.708  16.693  1.00 92.58           H
ATOM   2956 2HB  MET A 200      -3.759   6.042  16.642  1.00 92.58           H
ATOM   2957  CG  MET A 200      -2.347   6.031  15.012  1.00 92.58           C
ATOM   2958 1HG  MET A 200      -2.472   7.088  14.779  1.00 92.58           H
ATOM   2959 2HG  MET A 200      -1.297   5.790  14.845  1.00 92.58           H
ATOM   2960  SD  MET A 200      -3.376   5.044  13.937  1.00 92.58           S
ATOM   2961  CE  MET A 200      -2.914   3.408  14.482  1.00 92.58           C
ATOM   2962 1HE  MET A 200      -1.845   3.262  14.328  1.00 92.58           H
ATOM   2963 2HE  MET A 200      -3.147   3.299  15.542  1.00 92.58           H
ATOM   2964 3HE  MET A 200      -3.468   2.665  13.910  1.00 92.58           H
ATOM   2965  HN  MET A 200      -0.380   5.077  17.218  1.00 92.58           H
ATOM   2966  N   VAL A 201      -2.829   7.598  19.349  1.00 92.88           N
ATOM   2967  CA  VAL A 201      -3.483   7.623  20.646  1.00 92.88           C
ATOM   2968  C   VAL A 201      -4.967   7.946  20.458  1.00 92.88           C
ATOM   2969  O   VAL A 201      -5.315   8.906  19.772  1.00 92.88           O
ATOM   2970  HA  VAL A 201      -3.393   6.627  21.079  1.00 92.88           H
ATOM   2971  CB  VAL A 201      -2.770   8.609  21.573  1.00 92.88           C
ATOM   2972  HB  VAL A 201      -2.883   9.608  21.151  1.00 92.88           H
ATOM   2973  CG1 VAL A 201      -3.406   8.612  22.964  1.00 92.88           C
ATOM   2974 1HG1 VAL A 201      -4.454   8.903  22.884  1.00 92.88           H
ATOM   2975 2HG1 VAL A 201      -3.338   7.614  23.397  1.00 92.88           H
ATOM   2976 3HG1 VAL A 201      -2.880   9.322  23.603  1.00 92.88           H
ATOM   2977  CG2 VAL A 201      -1.274   8.301  21.655  1.00 92.88           C
ATOM   2978 1HG2 VAL A 201      -1.132   7.292  22.043  1.00 92.88           H
ATOM   2979 2HG2 VAL A 201      -0.833   8.374  20.661  1.00 92.88           H
ATOM   2980 3HG2 VAL A 201      -0.791   9.017  22.320  1.00 92.88           H
ATOM   2981  HN  VAL A 201      -2.772   8.483  18.887  1.00 92.88           H
ATOM   2982  N   TYR A 202      -5.802   7.126  21.079  1.00 91.69           N
ATOM   2983  CA  TYR A 202      -7.240   7.302  20.975  1.00 91.69           C
ATOM   2984  C   TYR A 202      -7.803   7.973  22.230  1.00 91.69           C
ATOM   2985  O   TYR A 202      -8.015   7.316  23.247  1.00 91.69           O
ATOM   2986  HA  TYR A 202      -7.440   7.937  20.112  1.00 91.69           H
ATOM   2987  CB  TYR A 202      -7.830   5.895  20.856  1.00 91.69           C
ATOM   2988 1HB  TYR A 202      -7.516   5.306  21.718  1.00 91.69           H
ATOM   2989 2HB  TYR A 202      -8.917   5.963  20.896  1.00 91.69           H
ATOM   2990  CG  TYR A 202      -7.426   5.157  19.578  1.00 91.69           C
ATOM   2991  CD1 TYR A 202      -8.087   5.415  18.395  1.00 91.69           C
ATOM   2992  HD1 TYR A 202      -8.897   6.144  18.370  1.00 91.69           H
ATOM   2993  CD2 TYR A 202      -6.401   4.234  19.609  1.00 91.69           C
ATOM   2994  HD2 TYR A 202      -5.879   4.030  20.544  1.00 91.69           H
ATOM   2995  CE1 TYR A 202      -7.708   4.720  17.192  1.00 91.69           C
ATOM   2996  HE1 TYR A 202      -8.221   4.914  16.250  1.00 91.69           H
ATOM   2997  CE2 TYR A 202      -6.021   3.539  18.406  1.00 91.69           C
ATOM   2998  HE2 TYR A 202      -5.213   2.808  18.417  1.00 91.69           H
ATOM   2999  CZ  TYR A 202      -6.693   3.817  17.257  1.00 91.69           C
ATOM   3000  OH  TYR A 202      -6.334   3.161  16.121  1.00 91.69           O
ATOM   3001  HH  TYR A 202      -5.798   2.348  16.350  1.00 91.69           H
ATOM   3002  HN  TYR A 202      -5.510   6.354  21.644  1.00 91.69           H
ATOM   3003  N   PRO A 203      -8.053   9.289  22.181  1.00 82.35           N
ATOM   3004  CA  PRO A 203      -8.632   9.990  23.329  1.00 82.35           C
ATOM   3005  C   PRO A 203     -10.074   9.584  23.585  1.00 82.35           C
ATOM   3006  O   PRO A 203     -10.703   8.948  22.740  1.00 82.35           O
ATOM   3007  HA  PRO A 203      -8.097   9.725  24.241  1.00 82.35           H
ATOM   3008  CB  PRO A 203      -8.517  11.467  22.947  1.00 82.35           C
ATOM   3009 1HB  PRO A 203      -9.341  12.052  23.356  1.00 82.35           H
ATOM   3010 2HB  PRO A 203      -7.595  11.909  23.326  1.00 82.35           H
ATOM   3011  CG  PRO A 203      -8.545  11.450  21.446  1.00 82.35           C
ATOM   3012 1HG  PRO A 203      -9.568  11.437  21.071  1.00 82.35           H
ATOM   3013 2HG  PRO A 203      -8.065  12.337  21.032  1.00 82.35           H
ATOM   3014  CD  PRO A 203      -7.809  10.203  21.050  1.00 82.35           C
ATOM   3015 1HD  PRO A 203      -8.187   9.794  20.114  1.00 82.35           H
ATOM   3016 2HD  PRO A 203      -6.745  10.393  20.910  1.00 82.35           H
ATOM   3017  N   SER A 204     -10.564   9.966  24.756  1.00 72.53           N
ATOM   3018  CA  SER A 204     -11.972   9.790  25.071  1.00 72.53           C
ATOM   3019  C   SER A 204     -12.154   8.588  26.000  1.00 72.53           C
ATOM   3020  O   SER A 204     -11.302   7.701  26.047  1.00 72.53           O
ATOM   3021  HA  SER A 204     -12.272  10.710  25.572  1.00 72.53           H
ATOM   3022  CB  SER A 204     -12.803   9.609  23.799  1.00 72.53           C
ATOM   3023 1HB  SER A 204     -13.830   9.917  23.991  1.00 72.53           H
ATOM   3024 2HB  SER A 204     -12.415  10.261  23.016  1.00 72.53           H
ATOM   3025  OG  SER A 204     -12.790   8.259  23.341  1.00 72.53           O
ATOM   3026  HG  SER A 204     -13.337   8.176  22.508  1.00 72.53           H
ATOM   3027  HN  SER A 204     -10.018  10.387  25.480  1.00 72.53           H
ATOM   3028  N   ASP A 205     -13.269   8.596  26.715  1.00 76.22           N
ATOM   3029  CA  ASP A 205     -13.594   7.497  27.607  1.00 76.22           C
ATOM   3030  C   ASP A 205     -13.857   6.236  26.782  1.00 76.22           C
ATOM   3031  O   ASP A 205     -13.768   5.123  27.297  1.00 76.22           O
ATOM   3032  HA  ASP A 205     -12.729   7.394  28.262  1.00 76.22           H
ATOM   3033  CB  ASP A 205     -14.855   7.801  28.420  1.00 76.22           C
ATOM   3034 1HB  ASP A 205     -15.686   8.006  27.745  1.00 76.22           H
ATOM   3035 2HB  ASP A 205     -15.131   6.928  29.010  1.00 76.22           H
ATOM   3036  CG  ASP A 205     -14.635   9.000  29.345  1.00 76.22           C
ATOM   3037  OD1 ASP A 205     -13.534   9.068  29.932  1.00 76.22           O
ATOM   3038  OD2 ASP A 205     -15.573   9.820  29.443  1.00 76.22           O
ATOM   3039  HN  ASP A 205     -13.943   9.335  26.691  1.00 76.22           H
ATOM   3040  N   GLU A 206     -14.175   6.453  25.514  1.00 86.63           N
ATOM   3041  CA  GLU A 206     -14.507   5.351  24.626  1.00 86.63           C
ATOM   3042  C   GLU A 206     -13.338   5.059  23.684  1.00 86.63           C
ATOM   3043  O   GLU A 206     -13.543   4.632  22.549  1.00 86.63           O
ATOM   3044  HA  GLU A 206     -14.679   4.495  25.279  1.00 86.63           H
ATOM   3045  CB  GLU A 206     -15.785   5.647  23.839  1.00 86.63           C
ATOM   3046 1HB  GLU A 206     -15.665   6.573  23.278  1.00 86.63           H
ATOM   3047 2HB  GLU A 206     -16.036   4.792  23.211  1.00 86.63           H
ATOM   3048  CG  GLU A 206     -16.973   5.853  24.781  1.00 86.63           C
ATOM   3049 1HG  GLU A 206     -16.783   5.349  25.728  1.00 86.63           H
ATOM   3050 2HG  GLU A 206     -17.087   6.914  25.001  1.00 86.63           H
ATOM   3051  CD  GLU A 206     -18.264   5.315  24.160  1.00 86.63           C
ATOM   3052  OE1 GLU A 206     -19.089   4.786  24.936  1.00 86.63           O
ATOM   3053  OE2 GLU A 206     -18.396   5.444  22.924  1.00 86.63           O
ATOM   3054  HN  GLU A 206     -14.209   7.359  25.093  1.00 86.63           H
ATOM   3055  N   SER A 207     -12.137   5.301  24.189  1.00 90.25           N
ATOM   3056  CA  SER A 207     -10.938   5.127  23.387  1.00 90.25           C
ATOM   3057  C   SER A 207     -10.903   3.715  22.798  1.00 90.25           C
ATOM   3058  O   SER A 207     -10.445   3.519  21.673  1.00 90.25           O
ATOM   3059  HA  SER A 207     -11.012   5.871  22.593  1.00 90.25           H
ATOM   3060  CB  SER A 207      -9.678   5.388  24.215  1.00 90.25           C
ATOM   3061 1HB  SER A 207      -8.798   5.119  23.630  1.00 90.25           H
ATOM   3062 2HB  SER A 207      -9.602   6.454  24.433  1.00 90.25           H
ATOM   3063  OG  SER A 207      -9.680   4.653  25.435  1.00 90.25           O
ATOM   3064  HG  SER A 207      -8.934   4.966  26.024  1.00 90.25           H
ATOM   3065  HN  SER A 207     -11.977   5.609  25.127  1.00 90.25           H
ATOM   3066  N   THR A 208     -11.392   2.768  23.584  1.00 91.10           N
ATOM   3067  CA  THR A 208     -11.400   1.377  23.164  1.00 91.10           C
ATOM   3068  C   THR A 208     -12.300   1.195  21.940  1.00 91.10           C
ATOM   3069  O   THR A 208     -11.893   0.587  20.952  1.00 91.10           O
ATOM   3070  HA  THR A 208     -10.390   1.103  22.862  1.00 91.10           H
ATOM   3071  CB  THR A 208     -11.824   0.524  24.362  1.00 91.10           C
ATOM   3072  HB  THR A 208     -11.827  -0.535  24.104  1.00 91.10           H
ATOM   3073  OG1 THR A 208     -13.084   1.067  24.747  1.00 91.10           O
ATOM   3074  HG1 THR A 208     -13.576   0.415  25.324  1.00 91.10           H
ATOM   3075  CG2 THR A 208     -10.932   0.748  25.585  1.00 91.10           C
ATOM   3076 1HG2 THR A 208     -10.982   1.795  25.884  1.00 91.10           H
ATOM   3077 2HG2 THR A 208      -9.903   0.489  25.336  1.00 91.10           H
ATOM   3078 3HG2 THR A 208     -11.277   0.119  26.406  1.00 91.10           H
ATOM   3079  HN  THR A 208     -11.777   2.938  24.492  1.00 91.10           H
ATOM   3080  N   LYS A 209     -13.506   1.733  22.046  1.00 92.03           N
ATOM   3081  CA  LYS A 209     -14.466   1.637  20.960  1.00 92.03           C
ATOM   3082  C   LYS A 209     -13.871   2.271  19.701  1.00 92.03           C
ATOM   3083  O   LYS A 209     -14.016   1.734  18.604  1.00 92.03           O
ATOM   3084  HA  LYS A 209     -14.636   0.578  20.767  1.00 92.03           H
ATOM   3085  CB  LYS A 209     -15.808   2.243  21.377  1.00 92.03           C
ATOM   3086 1HB  LYS A 209     -15.654   3.251  21.762  1.00 92.03           H
ATOM   3087 2HB  LYS A 209     -16.458   2.331  20.506  1.00 92.03           H
ATOM   3088  CG  LYS A 209     -16.490   1.383  22.443  1.00 92.03           C
ATOM   3089 1HG  LYS A 209     -16.641   0.374  22.060  1.00 92.03           H
ATOM   3090 2HG  LYS A 209     -15.842   1.299  23.316  1.00 92.03           H
ATOM   3091  CD  LYS A 209     -17.835   1.984  22.855  1.00 92.03           C
ATOM   3092 1HD  LYS A 209     -17.689   3.006  23.205  1.00 92.03           H
ATOM   3093 2HD  LYS A 209     -18.495   2.036  21.989  1.00 92.03           H
ATOM   3094  CE  LYS A 209     -18.494   1.152  23.957  1.00 92.03           C
ATOM   3095 1HE  LYS A 209     -18.730   0.157  23.577  1.00 92.03           H
ATOM   3096 2HE  LYS A 209     -17.799   1.020  24.786  1.00 92.03           H
ATOM   3097  NZ  LYS A 209     -19.729   1.811  24.437  1.00 92.03           N
ATOM   3098 1HZ  LYS A 209     -20.193   1.211  25.109  1.00 92.03           H
ATOM   3099 2HZ  LYS A 209     -19.491   2.693  24.878  1.00 92.03           H
ATOM   3100 3HZ  LYS A 209     -20.347   1.983  23.652  1.00 92.03           H
ATOM   3101  HN  LYS A 209     -13.829   2.226  22.854  1.00 92.03           H
ATOM   3102  N   LEU A 210     -13.212   3.403  19.902  1.00 92.84           N
ATOM   3103  CA  LEU A 210     -12.669   4.160  18.787  1.00 92.84           C
ATOM   3104  C   LEU A 210     -11.609   3.319  18.073  1.00 92.84           C
ATOM   3105  O   LEU A 210     -11.598   3.238  16.846  1.00 92.84           O
ATOM   3106  HA  LEU A 210     -13.486   4.349  18.091  1.00 92.84           H
ATOM   3107  CB  LEU A 210     -12.156   5.521  19.263  1.00 92.84           C
ATOM   3108 1HB  LEU A 210     -12.933   5.989  19.866  1.00 92.84           H
ATOM   3109 2HB  LEU A 210     -11.301   5.355  19.918  1.00 92.84           H
ATOM   3110  CG  LEU A 210     -11.739   6.502  18.165  1.00 92.84           C
ATOM   3111  HG  LEU A 210     -10.951   6.037  17.573  1.00 92.84           H
ATOM   3112  CD1 LEU A 210     -12.905   6.792  17.218  1.00 92.84           C
ATOM   3113 1HD1 LEU A 210     -13.233   5.863  16.751  1.00 92.84           H
ATOM   3114 2HD1 LEU A 210     -13.731   7.227  17.781  1.00 92.84           H
ATOM   3115 3HD1 LEU A 210     -12.582   7.492  16.447  1.00 92.84           H
ATOM   3116  CD2 LEU A 210     -11.157   7.782  18.766  1.00 92.84           C
ATOM   3117 1HD2 LEU A 210     -11.906   8.261  19.397  1.00 92.84           H
ATOM   3118 2HD2 LEU A 210     -10.281   7.537  19.366  1.00 92.84           H
ATOM   3119 3HD2 LEU A 210     -10.869   8.462  17.964  1.00 92.84           H
ATOM   3120  HN  LEU A 210     -13.048   3.802  20.804  1.00 92.84           H
ATOM   3121  N   LYS A 211     -10.742   2.713  18.872  1.00 93.56           N
ATOM   3122  CA  LYS A 211      -9.693   1.865  18.333  1.00 93.56           C
ATOM   3123  C   LYS A 211     -10.324   0.747  17.501  1.00 93.56           C
ATOM   3124  O   LYS A 211      -9.933   0.525  16.356  1.00 93.56           O
ATOM   3125  HA  LYS A 211      -9.080   2.482  17.675  1.00 93.56           H
ATOM   3126  CB  LYS A 211      -8.784   1.359  19.455  1.00 93.56           C
ATOM   3127 1HB  LYS A 211      -8.312   2.204  19.956  1.00 93.56           H
ATOM   3128 2HB  LYS A 211      -9.381   0.838  20.204  1.00 93.56           H
ATOM   3129  CG  LYS A 211      -7.709   0.418  18.907  1.00 93.56           C
ATOM   3130 1HG  LYS A 211      -8.170  -0.512  18.575  1.00 93.56           H
ATOM   3131 2HG  LYS A 211      -7.237   0.869  18.034  1.00 93.56           H
ATOM   3132  CD  LYS A 211      -6.649   0.119  19.969  1.00 93.56           C
ATOM   3133 1HD  LYS A 211      -6.233   1.053  20.346  1.00 93.56           H
ATOM   3134 2HD  LYS A 211      -7.111  -0.388  20.816  1.00 93.56           H
ATOM   3135  CE  LYS A 211      -5.528  -0.751  19.396  1.00 93.56           C
ATOM   3136 1HE  LYS A 211      -5.912  -1.746  19.170  1.00 93.56           H
ATOM   3137 2HE  LYS A 211      -5.174  -0.325  18.457  1.00 93.56           H
ATOM   3138  NZ  LYS A 211      -4.407  -0.851  20.356  1.00 93.56           N
ATOM   3139 1HZ  LYS A 211      -3.581  -1.190  19.877  1.00 93.56           H
ATOM   3140 2HZ  LYS A 211      -4.217   0.064  20.751  1.00 93.56           H
ATOM   3141 3HZ  LYS A 211      -4.655  -1.494  21.100  1.00 93.56           H
ATOM   3142  HN  LYS A 211     -10.750   2.795  19.869  1.00 93.56           H
ATOM   3143  N   SER A 212     -11.289   0.073  18.108  1.00 93.09           N
ATOM   3144  CA  SER A 212     -11.927  -1.063  17.466  1.00 93.09           C
ATOM   3145  C   SER A 212     -12.550  -0.631  16.137  1.00 93.09           C
ATOM   3146  O   SER A 212     -12.475  -1.358  15.147  1.00 93.09           O
ATOM   3147  HA  SER A 212     -11.128  -1.785  17.297  1.00 93.09           H
ATOM   3148  CB  SER A 212     -12.991  -1.684  18.374  1.00 93.09           C
ATOM   3149 1HB  SER A 212     -13.786  -0.959  18.548  1.00 93.09           H
ATOM   3150 2HB  SER A 212     -13.444  -2.538  17.871  1.00 93.09           H
ATOM   3151  OG  SER A 212     -12.448  -2.102  19.623  1.00 93.09           O
ATOM   3152  HG  SER A 212     -12.468  -1.344  20.276  1.00 93.09           H
ATOM   3153  HN  SER A 212     -11.635   0.292  19.021  1.00 93.09           H
ATOM   3154  N   ALA A 213     -13.151   0.549  16.158  1.00 93.39           N
ATOM   3155  CA  ALA A 213     -13.833   1.063  14.982  1.00 93.39           C
ATOM   3156  C   ALA A 213     -12.807   1.338  13.881  1.00 93.39           C
ATOM   3157  O   ALA A 213     -13.002   0.945  12.733  1.00 93.39           O
ATOM   3158  HA  ALA A 213     -14.525   0.294  14.638  1.00 93.39           H
ATOM   3159  CB  ALA A 213     -14.633   2.311  15.360  1.00 93.39           C
ATOM   3160 1HB  ALA A 213     -15.367   2.055  16.123  1.00 93.39           H
ATOM   3161 2HB  ALA A 213     -13.956   3.072  15.748  1.00 93.39           H
ATOM   3162 3HB  ALA A 213     -15.144   2.696  14.478  1.00 93.39           H
ATOM   3163  HN  ALA A 213     -13.176   1.150  16.957  1.00 93.39           H
ATOM   3164  N   VAL A 214     -11.735   2.012  14.272  1.00 93.14           N
ATOM   3165  CA  VAL A 214     -10.711   2.406  13.319  1.00 93.14           C
ATOM   3166  C   VAL A 214     -10.048   1.153  12.743  1.00 93.14           C
ATOM   3167  O   VAL A 214      -9.738   1.102  11.553  1.00 93.14           O
ATOM   3168  HA  VAL A 214     -11.203   2.946  12.510  1.00 93.14           H
ATOM   3169  CB  VAL A 214      -9.714   3.357  13.985  1.00 93.14           C
ATOM   3170  HB  VAL A 214      -9.368   2.888  14.907  1.00 93.14           H
ATOM   3171  CG1 VAL A 214      -8.495   3.589  13.090  1.00 93.14           C
ATOM   3172 1HG1 VAL A 214      -7.998   2.638  12.900  1.00 93.14           H
ATOM   3173 2HG1 VAL A 214      -8.817   4.026  12.145  1.00 93.14           H
ATOM   3174 3HG1 VAL A 214      -7.803   4.268  13.588  1.00 93.14           H
ATOM   3175  CG2 VAL A 214     -10.384   4.682  14.355  1.00 93.14           C
ATOM   3176 1HG2 VAL A 214     -10.771   5.157  13.453  1.00 93.14           H
ATOM   3177 2HG2 VAL A 214     -11.204   4.494  15.047  1.00 93.14           H
ATOM   3178 3HG2 VAL A 214      -9.653   5.339  14.827  1.00 93.14           H
ATOM   3179  HN  VAL A 214     -11.561   2.288  15.217  1.00 93.14           H
ATOM   3180  N   LEU A 215      -9.851   0.173  13.612  1.00 93.16           N
ATOM   3181  CA  LEU A 215      -9.219  -1.071  13.207  1.00 93.16           C
ATOM   3182  C   LEU A 215     -10.131  -1.803  12.220  1.00 93.16           C
ATOM   3183  O   LEU A 215      -9.662  -2.345  11.221  1.00 93.16           O
ATOM   3184  HA  LEU A 215      -8.292  -0.815  12.696  1.00 93.16           H
ATOM   3185  CB  LEU A 215      -8.845  -1.906  14.434  1.00 93.16           C
ATOM   3186 1HB  LEU A 215      -9.662  -1.846  15.153  1.00 93.16           H
ATOM   3187 2HB  LEU A 215      -8.766  -2.949  14.128  1.00 93.16           H
ATOM   3188  CG  LEU A 215      -7.548  -1.511  15.143  1.00 93.16           C
ATOM   3189  HG  LEU A 215      -7.596  -0.448  15.375  1.00 93.16           H
ATOM   3190  CD1 LEU A 215      -7.400  -2.258  16.470  1.00 93.16           C
ATOM   3191 1HD1 LEU A 215      -8.241  -2.015  17.119  1.00 93.16           H
ATOM   3192 2HD1 LEU A 215      -7.384  -3.332  16.283  1.00 93.16           H
ATOM   3193 3HD1 LEU A 215      -6.470  -1.959  16.954  1.00 93.16           H
ATOM   3194  CD2 LEU A 215      -6.338  -1.720  14.230  1.00 93.16           C
ATOM   3195 1HD2 LEU A 215      -6.275  -2.771  13.945  1.00 93.16           H
ATOM   3196 2HD2 LEU A 215      -6.448  -1.107  13.335  1.00 93.16           H
ATOM   3197 3HD2 LEU A 215      -5.430  -1.432  14.759  1.00 93.16           H
ATOM   3198  HN  LEU A 215     -10.114   0.220  14.576  1.00 93.16           H
ATOM   3199  N   THR A 216     -11.418  -1.795  12.535  1.00 93.12           N
ATOM   3200  CA  THR A 216     -12.399  -2.453  11.689  1.00 93.12           C
ATOM   3201  C   THR A 216     -12.375  -1.855  10.281  1.00 93.12           C
ATOM   3202  O   THR A 216     -12.396  -2.586   9.292  1.00 93.12           O
ATOM   3203  HA  THR A 216     -12.124  -3.503  11.595  1.00 93.12           H
ATOM   3204  CB  THR A 216     -13.763  -2.342  12.373  1.00 93.12           C
ATOM   3205  HB  THR A 216     -14.070  -1.300  12.464  1.00 93.12           H
ATOM   3206  OG1 THR A 216     -13.594  -3.043  13.602  1.00 93.12           O
ATOM   3207  HG1 THR A 216     -13.452  -2.393  14.349  1.00 93.12           H
ATOM   3208  CG2 THR A 216     -14.851  -3.131  11.642  1.00 93.12           C
ATOM   3209 1HG2 THR A 216     -14.576  -4.185  11.610  1.00 93.12           H
ATOM   3210 2HG2 THR A 216     -14.954  -2.751  10.625  1.00 93.12           H
ATOM   3211 3HG2 THR A 216     -15.799  -3.018  12.169  1.00 93.12           H
ATOM   3212  HN  THR A 216     -11.792  -1.352  13.350  1.00 93.12           H
ATOM   3213  N   LEU A 217     -12.332  -0.531  10.235  1.00 91.55           N
ATOM   3214  CA  LEU A 217     -12.297   0.173   8.965  1.00 91.55           C
ATOM   3215  C   LEU A 217     -11.054  -0.257   8.182  1.00 91.55           C
ATOM   3216  O   LEU A 217     -11.119  -0.459   6.971  1.00 91.55           O
ATOM   3217  HA  LEU A 217     -13.180  -0.126   8.401  1.00 91.55           H
ATOM   3218  CB  LEU A 217     -12.392   1.684   9.187  1.00 91.55           C
ATOM   3219 1HB  LEU A 217     -13.303   1.892   9.747  1.00 91.55           H
ATOM   3220 2HB  LEU A 217     -11.555   1.992   9.814  1.00 91.55           H
ATOM   3221  CG  LEU A 217     -12.393   2.549   7.925  1.00 91.55           C
ATOM   3222  HG  LEU A 217     -11.520   2.283   7.328  1.00 91.55           H
ATOM   3223  CD1 LEU A 217     -13.629   2.267   7.068  1.00 91.55           C
ATOM   3224 1HD1 LEU A 217     -13.635   1.217   6.773  1.00 91.55           H
ATOM   3225 2HD1 LEU A 217     -14.528   2.487   7.644  1.00 91.55           H
ATOM   3226 3HD1 LEU A 217     -13.605   2.895   6.178  1.00 91.55           H
ATOM   3227  CD2 LEU A 217     -12.266   4.032   8.277  1.00 91.55           C
ATOM   3228 1HD2 LEU A 217     -13.105   4.330   8.905  1.00 91.55           H
ATOM   3229 2HD2 LEU A 217     -11.332   4.199   8.814  1.00 91.55           H
ATOM   3230 3HD2 LEU A 217     -12.269   4.624   7.361  1.00 91.55           H
ATOM   3231  HN  LEU A 217     -12.320   0.056  11.045  1.00 91.55           H
ATOM   3232  N   LYS A 218      -9.952  -0.383   8.907  1.00 89.63           N
ATOM   3233  CA  LYS A 218      -8.689  -0.753   8.290  1.00 89.63           C
ATOM   3234  C   LYS A 218      -8.818  -2.145   7.670  1.00 89.63           C
ATOM   3235  O   LYS A 218      -8.281  -2.401   6.593  1.00 89.63           O
ATOM   3236  HA  LYS A 218      -8.493  -0.036   7.492  1.00 89.63           H
ATOM   3237  CB  LYS A 218      -7.545  -0.632   9.298  1.00 89.63           C
ATOM   3238 1HB  LYS A 218      -7.846  -1.069  10.250  1.00 89.63           H
ATOM   3239 2HB  LYS A 218      -6.684  -1.199   8.946  1.00 89.63           H
ATOM   3240  CG  LYS A 218      -7.149   0.832   9.505  1.00 89.63           C
ATOM   3241 1HG  LYS A 218      -6.682   1.217   8.599  1.00 89.63           H
ATOM   3242 2HG  LYS A 218      -8.041   1.432   9.684  1.00 89.63           H
ATOM   3243  CD  LYS A 218      -6.185   0.977  10.684  1.00 89.63           C
ATOM   3244 1HD  LYS A 218      -6.689   0.693  11.608  1.00 89.63           H
ATOM   3245 2HD  LYS A 218      -5.344   0.295  10.558  1.00 89.63           H
ATOM   3246  CE  LYS A 218      -5.671   2.414  10.798  1.00 89.63           C
ATOM   3247 1HE  LYS A 218      -5.177   2.704   9.871  1.00 89.63           H
ATOM   3248 2HE  LYS A 218      -6.509   3.096  10.940  1.00 89.63           H
ATOM   3249  NZ  LYS A 218      -4.725   2.538  11.930  1.00 89.63           N
ATOM   3250 1HZ  LYS A 218      -4.384   3.491  11.982  1.00 89.63           H
ATOM   3251 2HZ  LYS A 218      -5.200   2.301  12.794  1.00 89.63           H
ATOM   3252 3HZ  LYS A 218      -3.945   1.906  11.789  1.00 89.63           H
ATOM   3253  HN  LYS A 218      -9.913  -0.238   9.895  1.00 89.63           H
ATOM   3254  N   VAL A 219      -9.533  -3.009   8.376  1.00 90.14           N
ATOM   3255  CA  VAL A 219      -9.691  -4.385   7.937  1.00 90.14           C
ATOM   3256  C   VAL A 219     -10.573  -4.419   6.687  1.00 90.14           C
ATOM   3257  O   VAL A 219     -10.273  -5.131   5.730  1.00 90.14           O
ATOM   3258  HA  VAL A 219      -8.702  -4.764   7.679  1.00 90.14           H
ATOM   3259  CB  VAL A 219     -10.243  -5.239   9.080  1.00 90.14           C
ATOM   3260  HB  VAL A 219     -11.127  -4.739   9.476  1.00 90.14           H
ATOM   3261  CG1 VAL A 219     -10.669  -6.619   8.577  1.00 90.14           C
ATOM   3262 1HG1 VAL A 219     -11.445  -6.506   7.820  1.00 90.14           H
ATOM   3263 2HG1 VAL A 219      -9.810  -7.130   8.143  1.00 90.14           H
ATOM   3264 3HG1 VAL A 219     -11.057  -7.206   9.410  1.00 90.14           H
ATOM   3265  CG2 VAL A 219      -9.224  -5.360  10.215  1.00 90.14           C
ATOM   3266 1HG2 VAL A 219      -8.314  -5.826   9.838  1.00 90.14           H
ATOM   3267 2HG2 VAL A 219      -8.990  -4.368  10.601  1.00 90.14           H
ATOM   3268 3HG2 VAL A 219      -9.641  -5.972  11.015  1.00 90.14           H
ATOM   3269  HN  VAL A 219      -9.998  -2.782   9.232  1.00 90.14           H
ATOM   3270  N   ILE A 220     -11.644  -3.639   6.736  1.00 89.87           N
ATOM   3271  CA  ILE A 220     -12.591  -3.600   5.635  1.00 89.87           C
ATOM   3272  C   ILE A 220     -11.874  -3.131   4.367  1.00 89.87           C
ATOM   3273  O   ILE A 220     -11.971  -3.772   3.322  1.00 89.87           O
ATOM   3274  HA  ILE A 220     -12.948  -4.617   5.474  1.00 89.87           H
ATOM   3275  CB  ILE A 220     -13.807  -2.748   6.005  1.00 89.87           C
ATOM   3276  HB  ILE A 220     -13.450  -1.811   6.434  1.00 89.87           H
ATOM   3277  CG1 ILE A 220     -14.657  -3.439   7.073  1.00 89.87           C
ATOM   3278 1HG1 ILE A 220     -15.143  -4.315   6.644  1.00 89.87           H
ATOM   3279 2HG1 ILE A 220     -14.015  -3.793   7.880  1.00 89.87           H
ATOM   3280  CG2 ILE A 220     -14.626  -2.392   4.762  1.00 89.87           C
ATOM   3281 1HG2 ILE A 220     -14.003  -1.830   4.066  1.00 89.87           H
ATOM   3282 2HG2 ILE A 220     -14.973  -3.307   4.282  1.00 89.87           H
ATOM   3283 3HG2 ILE A 220     -15.483  -1.786   5.053  1.00 89.87           H
ATOM   3284  CD1 ILE A 220     -15.713  -2.485   7.635  1.00 89.87           C
ATOM   3285 1HD1 ILE A 220     -15.222  -1.622   8.084  1.00 89.87           H
ATOM   3286 2HD1 ILE A 220     -16.367  -2.152   6.829  1.00 89.87           H
ATOM   3287 3HD1 ILE A 220     -16.303  -3.002   8.392  1.00 89.87           H
ATOM   3288  HN  ILE A 220     -11.867  -3.044   7.507  1.00 89.87           H
ATOM   3289  N   LEU A 221     -11.170  -2.017   4.501  1.00 86.88           N
ATOM   3290  CA  LEU A 221     -10.543  -1.385   3.353  1.00 86.88           C
ATOM   3291  C   LEU A 221      -9.253  -2.130   3.008  1.00 86.88           C
ATOM   3292  O   LEU A 221      -8.806  -2.107   1.862  1.00 86.88           O
ATOM   3293  HA  LEU A 221     -11.231  -1.478   2.513  1.00 86.88           H
ATOM   3294  CB  LEU A 221     -10.340   0.110   3.609  1.00 86.88           C
ATOM   3295 1HB  LEU A 221      -9.653   0.225   4.447  1.00 86.88           H
ATOM   3296 2HB  LEU A 221      -9.854   0.545   2.736  1.00 86.88           H
ATOM   3297  CG  LEU A 221     -11.605   0.917   3.908  1.00 86.88           C
ATOM   3298  HG  LEU A 221     -12.139   0.427   4.722  1.00 86.88           H
ATOM   3299  CD1 LEU A 221     -11.255   2.329   4.383  1.00 86.88           C
ATOM   3300 1HD1 LEU A 221     -10.656   2.269   5.291  1.00 86.88           H
ATOM   3301 2HD1 LEU A 221     -10.688   2.843   3.607  1.00 86.88           H
ATOM   3302 3HD1 LEU A 221     -12.172   2.881   4.589  1.00 86.88           H
ATOM   3303  CD2 LEU A 221     -12.543   0.935   2.699  1.00 86.88           C
ATOM   3304 1HD2 LEU A 221     -12.032   1.388   1.850  1.00 86.88           H
ATOM   3305 2HD2 LEU A 221     -12.831  -0.086   2.448  1.00 86.88           H
ATOM   3306 3HD2 LEU A 221     -13.434   1.516   2.939  1.00 86.88           H
ATOM   3307  HN  LEU A 221     -11.026  -1.548   5.373  1.00 86.88           H
ATOM   3308  N   GLY A 222      -8.690  -2.774   4.019  1.00 81.57           N
ATOM   3309  CA  GLY A 222      -7.364  -3.355   3.893  1.00 81.57           C
ATOM   3310  C   GLY A 222      -7.435  -4.756   3.281  1.00 81.57           C
ATOM   3311  O   GLY A 222      -6.581  -5.131   2.480  1.00 81.57           O
ATOM   3312 1HA  GLY A 222      -6.740  -2.714   3.270  1.00 81.57           H
ATOM   3313 2HA  GLY A 222      -6.890  -3.406   4.873  1.00 81.57           H
ATOM   3314  HN  GLY A 222      -9.124  -2.902   4.912  1.00 81.57           H
ATOM   3315  N   PHE A 223      -8.462  -5.490   3.683  1.00 80.66           N
ATOM   3316  CA  PHE A 223      -8.527  -6.912   3.387  1.00 80.66           C
ATOM   3317  C   PHE A 223      -9.606  -7.206   2.343  1.00 80.66           C
ATOM   3318  O   PHE A 223      -9.317  -7.767   1.287  1.00 80.66           O
ATOM   3319  HA  PHE A 223      -7.553  -7.204   2.993  1.00 80.66           H
ATOM   3320  CB  PHE A 223      -8.888  -7.624   4.692  1.00 80.66           C
ATOM   3321 1HB  PHE A 223      -8.233  -7.263   5.484  1.00 80.66           H
ATOM   3322 2HB  PHE A 223      -9.906  -7.354   4.972  1.00 80.66           H
ATOM   3323  CG  PHE A 223      -8.782  -9.149   4.618  1.00 80.66           C
ATOM   3324  CD1 PHE A 223      -9.905  -9.901   4.462  1.00 80.66           C
ATOM   3325  HD1 PHE A 223     -10.879  -9.418   4.390  1.00 80.66           H
ATOM   3326  CD2 PHE A 223      -7.567  -9.752   4.707  1.00 80.66           C
ATOM   3327  HD2 PHE A 223      -6.667  -9.149   4.832  1.00 80.66           H
ATOM   3328  CE1 PHE A 223      -9.807 -11.316   4.393  1.00 80.66           C
ATOM   3329  HE1 PHE A 223     -10.706 -11.919   4.269  1.00 80.66           H
ATOM   3330  CE2 PHE A 223      -7.469 -11.167   4.639  1.00 80.66           C
ATOM   3331  HE2 PHE A 223      -6.495 -11.650   4.711  1.00 80.66           H
ATOM   3332  CZ  PHE A 223      -8.591 -11.919   4.483  1.00 80.66           C
ATOM   3333  HZ  PHE A 223      -8.516 -13.005   4.430  1.00 80.66           H
ATOM   3334  HN  PHE A 223      -9.239  -5.131   4.200  1.00 80.66           H
ATOM   3335  N   PHE A 224     -10.827  -6.813   2.675  1.00 83.28           N
ATOM   3336  CA  PHE A 224     -11.986  -7.252   1.916  1.00 83.28           C
ATOM   3337  C   PHE A 224     -12.062  -6.533   0.567  1.00 83.28           C
ATOM   3338  O   PHE A 224     -12.390  -7.145  -0.448  1.00 83.28           O
ATOM   3339  HA  PHE A 224     -11.877  -8.323   1.749  1.00 83.28           H
ATOM   3340  CB  PHE A 224     -13.223  -6.894   2.742  1.00 83.28           C
ATOM   3341 1HB  PHE A 224     -13.138  -5.860   3.076  1.00 83.28           H
ATOM   3342 2HB  PHE A 224     -14.104  -6.950   2.101  1.00 83.28           H
ATOM   3343  CG  PHE A 224     -13.439  -7.792   3.961  1.00 83.28           C
ATOM   3344  CD1 PHE A 224     -14.001  -9.021   3.809  1.00 83.28           C
ATOM   3345  HD1 PHE A 224     -14.297  -9.366   2.818  1.00 83.28           H
ATOM   3346  CD2 PHE A 224     -13.069  -7.362   5.197  1.00 83.28           C
ATOM   3347  HD2 PHE A 224     -12.619  -6.377   5.319  1.00 83.28           H
ATOM   3348  CE1 PHE A 224     -14.201  -9.855   4.941  1.00 83.28           C
ATOM   3349  HE1 PHE A 224     -14.652 -10.840   4.819  1.00 83.28           H
ATOM   3350  CE2 PHE A 224     -13.270  -8.196   6.329  1.00 83.28           C
ATOM   3351  HE2 PHE A 224     -12.973  -7.851   7.319  1.00 83.28           H
ATOM   3352  CZ  PHE A 224     -13.831  -9.425   6.177  1.00 83.28           C
ATOM   3353  HZ  PHE A 224     -13.985 -10.065   7.045  1.00 83.28           H
ATOM   3354  HN  PHE A 224     -11.031  -6.208   3.445  1.00 83.28           H
ATOM   3355  N   LEU A 225     -11.754  -5.245   0.601  1.00 81.24           N
ATOM   3356  CA  LEU A 225     -11.840  -4.424  -0.594  1.00 81.24           C
ATOM   3357  C   LEU A 225     -10.921  -5.001  -1.672  1.00 81.24           C
ATOM   3358  O   LEU A 225     -11.359  -5.264  -2.791  1.00 81.24           O
ATOM   3359  HA  LEU A 225     -12.868  -4.476  -0.953  1.00 81.24           H
ATOM   3360  CB  LEU A 225     -11.552  -2.959  -0.260  1.00 81.24           C
ATOM   3361 1HB  LEU A 225     -12.322  -2.604   0.425  1.00 81.24           H
ATOM   3362 2HB  LEU A 225     -10.603  -2.909   0.274  1.00 81.24           H
ATOM   3363  CG  LEU A 225     -11.486  -1.999  -1.450  1.00 81.24           C
ATOM   3364  HG  LEU A 225     -10.829  -2.434  -2.203  1.00 81.24           H
ATOM   3365  CD1 LEU A 225     -12.863  -1.830  -2.095  1.00 81.24           C
ATOM   3366 1HD1 LEU A 225     -13.221  -2.798  -2.445  1.00 81.24           H
ATOM   3367 2HD1 LEU A 225     -13.561  -1.429  -1.360  1.00 81.24           H
ATOM   3368 3HD1 LEU A 225     -12.788  -1.143  -2.938  1.00 81.24           H
ATOM   3369  CD2 LEU A 225     -10.877  -0.657  -1.039  1.00 81.24           C
ATOM   3370 1HD2 LEU A 225     -11.488  -0.204  -0.258  1.00 81.24           H
ATOM   3371 2HD2 LEU A 225      -9.866  -0.817  -0.663  1.00 81.24           H
ATOM   3372 3HD2 LEU A 225     -10.842   0.006  -1.904  1.00 81.24           H
ATOM   3373  HN  LEU A 225     -11.451  -4.764   1.423  1.00 81.24           H
ATOM   3374  N   PRO A 226      -9.635  -5.207  -1.358  1.00 79.42           N
ATOM   3375  CA  PRO A 226      -8.709  -5.806  -2.322  1.00 79.42           C
ATOM   3376  C   PRO A 226      -9.229  -7.120  -2.881  1.00 79.42           C
ATOM   3377  O   PRO A 226      -9.042  -7.414  -4.061  1.00 79.42           O
ATOM   3378  HA  PRO A 226      -8.595  -5.153  -3.187  1.00 79.42           H
ATOM   3379  CB  PRO A 226      -7.423  -6.001  -1.516  1.00 79.42           C
ATOM   3380 1HB  PRO A 226      -7.381  -6.991  -1.061  1.00 79.42           H
ATOM   3381 2HB  PRO A 226      -6.537  -5.903  -2.143  1.00 79.42           H
ATOM   3382  CG  PRO A 226      -7.494  -4.900  -0.465  1.00 79.42           C
ATOM   3383 1HG  PRO A 226      -6.851  -5.113   0.389  1.00 79.42           H
ATOM   3384 2HG  PRO A 226      -7.167  -3.939  -0.863  1.00 79.42           H
ATOM   3385  CD  PRO A 226      -8.965  -4.890  -0.083  1.00 79.42           C
ATOM   3386 1HD  PRO A 226      -9.190  -5.632   0.683  1.00 79.42           H
ATOM   3387 2HD  PRO A 226      -9.273  -3.923   0.314  1.00 79.42           H
ATOM   3388  N   PHE A 227      -9.874  -7.883  -2.011  1.00 81.29           N
ATOM   3389  CA  PHE A 227     -10.362  -9.199  -2.388  1.00 81.29           C
ATOM   3390  C   PHE A 227     -11.499  -9.091  -3.406  1.00 81.29           C
ATOM   3391  O   PHE A 227     -11.524  -9.824  -4.394  1.00 81.29           O
ATOM   3392  HA  PHE A 227      -9.527  -9.738  -2.834  1.00 81.29           H
ATOM   3393  CB  PHE A 227     -10.895  -9.859  -1.114  1.00 81.29           C
ATOM   3394 1HB  PHE A 227     -10.144  -9.770  -0.329  1.00 81.29           H
ATOM   3395 2HB  PHE A 227     -11.776  -9.314  -0.776  1.00 81.29           H
ATOM   3396  CG  PHE A 227     -11.261 -11.335  -1.285  1.00 81.29           C
ATOM   3397  CD1 PHE A 227     -12.551 -11.692  -1.525  1.00 81.29           C
ATOM   3398  HD1 PHE A 227     -13.325 -10.927  -1.596  1.00 81.29           H
ATOM   3399  CD2 PHE A 227     -10.296 -12.289  -1.197  1.00 81.29           C
ATOM   3400  HD2 PHE A 227      -9.262 -12.003  -1.005  1.00 81.29           H
ATOM   3401  CE1 PHE A 227     -12.891 -13.062  -1.683  1.00 81.29           C
ATOM   3402  HE1 PHE A 227     -13.925 -13.348  -1.875  1.00 81.29           H
ATOM   3403  CE2 PHE A 227     -10.636 -13.659  -1.356  1.00 81.29           C
ATOM   3404  HE2 PHE A 227      -9.863 -14.424  -1.285  1.00 81.29           H
ATOM   3405  CZ  PHE A 227     -11.926 -14.016  -1.595  1.00 81.29           C
ATOM   3406  HZ  PHE A 227     -12.187 -15.067  -1.717  1.00 81.29           H
ATOM   3407  HN  PHE A 227     -10.063  -7.616  -1.066  1.00 81.29           H
ATOM   3408  N   VAL A 228     -12.412  -8.171  -3.131  1.00 82.60           N
ATOM   3409  CA  VAL A 228     -13.525  -7.928  -4.033  1.00 82.60           C
ATOM   3410  C   VAL A 228     -12.985  -7.481  -5.393  1.00 82.60           C
ATOM   3411  O   VAL A 228     -13.445  -7.950  -6.432  1.00 82.60           O
ATOM   3412  HA  VAL A 228     -14.058  -8.870  -4.160  1.00 82.60           H
ATOM   3413  CB  VAL A 228     -14.490  -6.916  -3.412  1.00 82.60           C
ATOM   3414  HB  VAL A 228     -13.918  -6.028  -3.143  1.00 82.60           H
ATOM   3415  CG1 VAL A 228     -15.565  -6.496  -4.417  1.00 82.60           C
ATOM   3416 1HG1 VAL A 228     -15.091  -6.039  -5.286  1.00 82.60           H
ATOM   3417 2HG1 VAL A 228     -16.131  -7.373  -4.731  1.00 82.60           H
ATOM   3418 3HG1 VAL A 228     -16.238  -5.777  -3.950  1.00 82.60           H
ATOM   3419  CG2 VAL A 228     -15.122  -7.474  -2.135  1.00 82.60           C
ATOM   3420 1HG2 VAL A 228     -15.673  -8.385  -2.370  1.00 82.60           H
ATOM   3421 2HG2 VAL A 228     -14.339  -7.700  -1.411  1.00 82.60           H
ATOM   3422 3HG2 VAL A 228     -15.804  -6.735  -1.714  1.00 82.60           H
ATOM   3423  HN  VAL A 228     -12.400  -7.599  -2.310  1.00 82.60           H
ATOM   3424  N   VAL A 229     -12.015  -6.580  -5.342  1.00 78.61           N
ATOM   3425  CA  VAL A 229     -11.408  -6.064  -6.557  1.00 78.61           C
ATOM   3426  C   VAL A 229     -10.781  -7.220  -7.339  1.00 78.61           C
ATOM   3427  O   VAL A 229     -10.974  -7.332  -8.549  1.00 78.61           O
ATOM   3428  HA  VAL A 229     -12.201  -5.622  -7.159  1.00 78.61           H
ATOM   3429  CB  VAL A 229     -10.404  -4.961  -6.213  1.00 78.61           C
ATOM   3430  HB  VAL A 229      -9.765  -5.328  -5.410  1.00 78.61           H
ATOM   3431  CG1 VAL A 229      -9.512  -4.639  -7.413  1.00 78.61           C
ATOM   3432 1HG1 VAL A 229      -8.962  -5.533  -7.708  1.00 78.61           H
ATOM   3433 2HG1 VAL A 229     -10.130  -4.302  -8.245  1.00 78.61           H
ATOM   3434 3HG1 VAL A 229      -8.808  -3.852  -7.142  1.00 78.61           H
ATOM   3435  CG2 VAL A 229     -11.119  -3.707  -5.709  1.00 78.61           C
ATOM   3436 1HG2 VAL A 229     -11.793  -3.337  -6.481  1.00 78.61           H
ATOM   3437 2HG2 VAL A 229     -11.692  -3.950  -4.813  1.00 78.61           H
ATOM   3438 3HG2 VAL A 229     -10.383  -2.939  -5.471  1.00 78.61           H
ATOM   3439  HN  VAL A 229     -11.645  -6.204  -4.492  1.00 78.61           H
ATOM   3440  N   MET A 230     -10.044  -8.050  -6.617  1.00 80.79           N
ATOM   3441  CA  MET A 230      -9.381  -9.189  -7.229  1.00 80.79           C
ATOM   3442  C   MET A 230     -10.375 -10.038  -8.025  1.00 80.79           C
ATOM   3443  O   MET A 230     -10.153 -10.319  -9.202  1.00 80.79           O
ATOM   3444  HA  MET A 230      -8.634  -8.767  -7.901  1.00 80.79           H
ATOM   3445  CB  MET A 230      -8.732 -10.048  -6.142  1.00 80.79           C
ATOM   3446 1HB  MET A 230      -9.354 -10.041  -5.248  1.00 80.79           H
ATOM   3447 2HB  MET A 230      -8.670 -11.083  -6.480  1.00 80.79           H
ATOM   3448  CG  MET A 230      -7.332  -9.533  -5.800  1.00 80.79           C
ATOM   3449 1HG  MET A 230      -6.762  -9.369  -6.715  1.00 80.79           H
ATOM   3450 2HG  MET A 230      -7.403  -8.571  -5.293  1.00 80.79           H
ATOM   3451  SD  MET A 230      -6.486 -10.710  -4.759  1.00 80.79           S
ATOM   3452  CE  MET A 230      -6.860 -10.028  -3.153  1.00 80.79           C
ATOM   3453 1HE  MET A 230      -6.464  -9.014  -3.087  1.00 80.79           H
ATOM   3454 2HE  MET A 230      -7.940 -10.006  -3.010  1.00 80.79           H
ATOM   3455 3HE  MET A 230      -6.403 -10.647  -2.380  1.00 80.79           H
ATOM   3456  HN  MET A 230      -9.896  -7.955  -5.632  1.00 80.79           H
ATOM   3457  N   ALA A 231     -11.448 -10.424  -7.351  1.00 81.81           N
ATOM   3458  CA  ALA A 231     -12.405 -11.349  -7.933  1.00 81.81           C
ATOM   3459  C   ALA A 231     -13.009 -10.726  -9.193  1.00 81.81           C
ATOM   3460  O   ALA A 231     -13.166 -11.402 -10.209  1.00 81.81           O
ATOM   3461  HA  ALA A 231     -11.866 -12.255  -8.208  1.00 81.81           H
ATOM   3462  CB  ALA A 231     -13.469 -11.705  -6.892  1.00 81.81           C
ATOM   3463 1HB  ALA A 231     -12.992 -12.171  -6.030  1.00 81.81           H
ATOM   3464 2HB  ALA A 231     -13.986 -10.799  -6.576  1.00 81.81           H
ATOM   3465 3HB  ALA A 231     -14.187 -12.399  -7.329  1.00 81.81           H
ATOM   3466  HN  ALA A 231     -11.668 -10.115  -6.425  1.00 81.81           H
ATOM   3467  N   CYS A 232     -13.330  -9.445  -9.086  1.00 81.05           N
ATOM   3468  CA  CYS A 232     -13.877  -8.714 -10.217  1.00 81.05           C
ATOM   3469  C   CYS A 232     -12.836  -8.715 -11.338  1.00 81.05           C
ATOM   3470  O   CYS A 232     -13.179  -8.878 -12.508  1.00 81.05           O
ATOM   3471  HA  CYS A 232     -14.779  -9.243 -10.525  1.00 81.05           H
ATOM   3472  CB  CYS A 232     -14.292  -7.295  -9.825  1.00 81.05           C
ATOM   3473 1HB  CYS A 232     -13.471  -6.796  -9.310  1.00 81.05           H
ATOM   3474 2HB  CYS A 232     -14.509  -6.710 -10.719  1.00 81.05           H
ATOM   3475  SG  CYS A 232     -15.766  -7.350  -8.742  1.00 81.05           S
ATOM   3476  HG  CYS A 232     -15.101  -7.587  -7.614  1.00 81.05           H
ATOM   3477  HN  CYS A 232     -13.223  -8.910  -8.249  1.00 81.05           H
ATOM   3478  N   CYS A 233     -11.585  -8.531 -10.942  1.00 79.55           N
ATOM   3479  CA  CYS A 233     -10.507  -8.395 -11.906  1.00 79.55           C
ATOM   3480  C   CYS A 233     -10.390  -9.707 -12.684  1.00 79.55           C
ATOM   3481  O   CYS A 233     -10.375  -9.704 -13.914  1.00 79.55           O
ATOM   3482  HA  CYS A 233     -10.782  -7.575 -12.569  1.00 79.55           H
ATOM   3483  CB  CYS A 233      -9.189  -8.012 -11.230  1.00 79.55           C
ATOM   3484 1HB  CYS A 233      -8.962  -8.718 -10.431  1.00 79.55           H
ATOM   3485 2HB  CYS A 233      -8.372  -8.071 -11.949  1.00 79.55           H
ATOM   3486  SG  CYS A 233      -9.303  -6.317 -10.551  1.00 79.55           S
ATOM   3487  HG  CYS A 233     -10.363  -6.546  -9.782  1.00 79.55           H
ATOM   3488  HN  CYS A 233     -11.305  -8.475  -9.983  1.00 79.55           H
ATOM   3489  N   TYR A 234     -10.308 -10.797 -11.935  1.00 80.24           N
ATOM   3490  CA  TYR A 234     -10.077 -12.101 -12.533  1.00 80.24           C
ATOM   3491  C   TYR A 234     -11.294 -12.559 -13.338  1.00 80.24           C
ATOM   3492  O   TYR A 234     -11.150 -13.136 -14.415  1.00 80.24           O
ATOM   3493  HA  TYR A 234      -9.220 -12.016 -13.202  1.00 80.24           H
ATOM   3494  CB  TYR A 234      -9.857 -13.067 -11.367  1.00 80.24           C
ATOM   3495 1HB  TYR A 234     -10.545 -12.809 -10.561  1.00 80.24           H
ATOM   3496 2HB  TYR A 234     -10.111 -14.076 -11.692  1.00 80.24           H
ATOM   3497  CG  TYR A 234      -8.429 -13.067 -10.820  1.00 80.24           C
ATOM   3498  CD1 TYR A 234      -7.377 -13.430 -11.636  1.00 80.24           C
ATOM   3499  HD1 TYR A 234      -7.564 -13.717 -12.670  1.00 80.24           H
ATOM   3500  CD2 TYR A 234      -8.192 -12.704  -9.509  1.00 80.24           C
ATOM   3501  HD2 TYR A 234      -9.023 -12.416  -8.865  1.00 80.24           H
ATOM   3502  CE1 TYR A 234      -6.032 -13.431 -11.120  1.00 80.24           C
ATOM   3503  HE1 TYR A 234      -5.193 -13.716 -11.754  1.00 80.24           H
ATOM   3504  CE2 TYR A 234      -6.848 -12.704  -8.994  1.00 80.24           C
ATOM   3505  HE2 TYR A 234      -6.647 -12.419  -7.961  1.00 80.24           H
ATOM   3506  CZ  TYR A 234      -5.834 -13.067  -9.825  1.00 80.24           C
ATOM   3507  OH  TYR A 234      -4.564 -13.067  -9.338  1.00 80.24           O
ATOM   3508  HH  TYR A 234      -3.951 -13.523  -9.983  1.00 80.24           H
ATOM   3509  HN  TYR A 234     -10.398 -10.799 -10.939  1.00 80.24           H
ATOM   3510  N   THR A 235     -12.467 -12.285 -12.785  1.00 83.43           N
ATOM   3511  CA  THR A 235     -13.709 -12.629 -13.454  1.00 83.43           C
ATOM   3512  C   THR A 235     -13.792 -11.933 -14.814  1.00 83.43           C
ATOM   3513  O   THR A 235     -14.177 -12.548 -15.808  1.00 83.43           O
ATOM   3514  HA  THR A 235     -13.712 -13.702 -13.644  1.00 83.43           H
ATOM   3515  CB  THR A 235     -14.866 -12.273 -12.518  1.00 83.43           C
ATOM   3516  HB  THR A 235     -15.824 -12.373 -13.028  1.00 83.43           H
ATOM   3517  OG1 THR A 235     -14.548 -10.963 -12.057  1.00 83.43           O
ATOM   3518  HG1 THR A 235     -14.929 -10.279 -12.679  1.00 83.43           H
ATOM   3519  CG2 THR A 235     -14.873 -13.124 -11.247  1.00 83.43           C
ATOM   3520 1HG2 THR A 235     -13.941 -12.972 -10.702  1.00 83.43           H
ATOM   3521 2HG2 THR A 235     -14.970 -14.176 -11.514  1.00 83.43           H
ATOM   3522 3HG2 THR A 235     -15.713 -12.831 -10.618  1.00 83.43           H
ATOM   3523  HN  THR A 235     -12.575 -11.837 -11.897  1.00 83.43           H
ATOM   3524  N   ILE A 236     -13.425 -10.660 -14.815  1.00 78.34           N
ATOM   3525  CA  ILE A 236     -13.340  -9.906 -16.055  1.00 78.34           C
ATOM   3526  C   ILE A 236     -12.341 -10.586 -16.992  1.00 78.34           C
ATOM   3527  O   ILE A 236     -12.624 -10.779 -18.174  1.00 78.34           O
ATOM   3528  HA  ILE A 236     -14.325  -9.933 -16.521  1.00 78.34           H
ATOM   3529  CB  ILE A 236     -13.014  -8.439 -15.768  1.00 78.34           C
ATOM   3530  HB  ILE A 236     -12.330  -8.400 -14.921  1.00 78.34           H
ATOM   3531  CG1 ILE A 236     -14.273  -7.666 -15.368  1.00 78.34           C
ATOM   3532 1HG1 ILE A 236     -14.947  -7.596 -16.221  1.00 78.34           H
ATOM   3533 2HG1 ILE A 236     -14.803  -8.208 -14.585  1.00 78.34           H
ATOM   3534  CG2 ILE A 236     -12.299  -7.794 -16.957  1.00 78.34           C
ATOM   3535 1HG2 ILE A 236     -11.369  -8.327 -17.154  1.00 78.34           H
ATOM   3536 2HG2 ILE A 236     -12.940  -7.844 -17.837  1.00 78.34           H
ATOM   3537 3HG2 ILE A 236     -12.079  -6.752 -16.727  1.00 78.34           H
ATOM   3538  CD1 ILE A 236     -13.919  -6.262 -14.874  1.00 78.34           C
ATOM   3539 1HD1 ILE A 236     -13.264  -6.336 -14.006  1.00 78.34           H
ATOM   3540 2HD1 ILE A 236     -13.410  -5.715 -15.667  1.00 78.34           H
ATOM   3541 3HD1 ILE A 236     -14.832  -5.734 -14.596  1.00 78.34           H
ATOM   3542  HN  ILE A 236     -13.189 -10.145 -13.991  1.00 78.34           H
ATOM   3543  N   ILE A 237     -11.192 -10.932 -16.430  1.00 74.10           N
ATOM   3544  CA  ILE A 237     -10.105 -11.480 -17.225  1.00 74.10           C
ATOM   3545  C   ILE A 237     -10.572 -12.772 -17.898  1.00 74.10           C
ATOM   3546  O   ILE A 237     -10.371 -12.959 -19.097  1.00 74.10           O
ATOM   3547  HA  ILE A 237      -9.869 -10.752 -18.001  1.00 74.10           H
ATOM   3548  CB  ILE A 237      -8.849 -11.652 -16.368  1.00 74.10           C
ATOM   3549  HB  ILE A 237      -9.143 -12.093 -15.416  1.00 74.10           H
ATOM   3550  CG1 ILE A 237      -8.206 -10.298 -16.059  1.00 74.10           C
ATOM   3551 1HG1 ILE A 237      -7.814  -9.860 -16.977  1.00 74.10           H
ATOM   3552 2HG1 ILE A 237      -8.962  -9.612 -15.676  1.00 74.10           H
ATOM   3553  CG2 ILE A 237      -7.863 -12.617 -17.029  1.00 74.10           C
ATOM   3554 1HG2 ILE A 237      -8.337 -13.591 -17.154  1.00 74.10           H
ATOM   3555 2HG2 ILE A 237      -7.571 -12.227 -18.004  1.00 74.10           H
ATOM   3556 3HG2 ILE A 237      -6.980 -12.722 -16.399  1.00 74.10           H
ATOM   3557  CD1 ILE A 237      -7.079 -10.448 -15.036  1.00 74.10           C
ATOM   3558 1HD1 ILE A 237      -7.479 -10.863 -14.112  1.00 74.10           H
ATOM   3559 2HD1 ILE A 237      -6.314 -11.115 -15.434  1.00 74.10           H
ATOM   3560 3HD1 ILE A 237      -6.639  -9.471 -14.835  1.00 74.10           H
ATOM   3561  HN  ILE A 237     -10.998 -10.844 -15.453  1.00 74.10           H
ATOM   3562  N   ILE A 238     -11.187 -13.630 -17.097  1.00 78.37           N
ATOM   3563  CA  ILE A 238     -11.633 -14.923 -17.587  1.00 78.37           C
ATOM   3564  C   ILE A 238     -12.608 -14.715 -18.748  1.00 78.37           C
ATOM   3565  O   ILE A 238     -12.470 -15.339 -19.799  1.00 78.37           O
ATOM   3566  HA  ILE A 238     -10.757 -15.450 -17.963  1.00 78.37           H
ATOM   3567  CB  ILE A 238     -12.209 -15.760 -16.443  1.00 78.37           C
ATOM   3568  HB  ILE A 238     -12.888 -15.130 -15.867  1.00 78.37           H
ATOM   3569  CG1 ILE A 238     -11.103 -16.221 -15.491  1.00 78.37           C
ATOM   3570 1HG1 ILE A 238     -10.533 -17.027 -15.954  1.00 78.37           H
ATOM   3571 2HG1 ILE A 238     -10.408 -15.401 -15.311  1.00 78.37           H
ATOM   3572  CG2 ILE A 238     -13.029 -16.934 -16.981  1.00 78.37           C
ATOM   3573 1HG2 ILE A 238     -13.853 -16.555 -17.585  1.00 78.37           H
ATOM   3574 2HG2 ILE A 238     -12.392 -17.571 -17.594  1.00 78.37           H
ATOM   3575 3HG2 ILE A 238     -13.426 -17.512 -16.147  1.00 78.37           H
ATOM   3576  CD1 ILE A 238     -11.689 -16.702 -14.162  1.00 78.37           C
ATOM   3577 1HD1 ILE A 238     -12.239 -15.887 -13.691  1.00 78.37           H
ATOM   3578 2HD1 ILE A 238     -12.365 -17.538 -14.344  1.00 78.37           H
ATOM   3579 3HD1 ILE A 238     -10.882 -17.024 -13.504  1.00 78.37           H
ATOM   3580  HN  ILE A 238     -11.381 -13.454 -16.132  1.00 78.37           H
ATOM   3581  N   HIS A 239     -13.573 -13.836 -18.519  1.00 79.95           N
ATOM   3582  CA  HIS A 239     -14.597 -13.572 -19.515  1.00 79.95           C
ATOM   3583  C   HIS A 239     -13.945 -13.038 -20.792  1.00 79.95           C
ATOM   3584  O   HIS A 239     -14.382 -13.357 -21.896  1.00 79.95           O
ATOM   3585  HA  HIS A 239     -15.075 -14.527 -19.733  1.00 79.95           H
ATOM   3586  CB  HIS A 239     -15.668 -12.632 -18.957  1.00 79.95           C
ATOM   3587 1HB  HIS A 239     -15.977 -12.991 -17.976  1.00 79.95           H
ATOM   3588 2HB  HIS A 239     -15.229 -11.645 -18.811  1.00 79.95           H
ATOM   3589  CG  HIS A 239     -16.888 -12.501 -19.837  1.00 79.95           C
ATOM   3590  ND1 HIS A 239     -17.127 -11.389 -20.626  1.00 79.95           N
ATOM   3591  HD1 HIS A 239     -16.539 -10.584 -20.696  1.00 79.95           H
ATOM   3592  CD2 HIS A 239     -17.934 -13.352 -20.044  1.00 79.95           C
ATOM   3593  HD2 HIS A 239     -18.063 -14.327 -19.575  1.00 79.95           H
ATOM   3594  CE1 HIS A 239     -18.268 -11.574 -21.274  1.00 79.95           C
ATOM   3595  HE1 HIS A 239     -18.728 -10.876 -21.974  1.00 79.95           H
ATOM   3596  NE2 HIS A 239     -18.767 -12.791 -20.911  1.00 79.95           N
ATOM   3597  HN  HIS A 239     -13.661 -13.310 -17.672  1.00 79.95           H
ATOM   3598  N   THR A 240     -12.911 -12.232 -20.598  1.00 73.57           N
ATOM   3599  CA  THR A 240     -12.198 -11.647 -21.720  1.00 73.57           C
ATOM   3600  C   THR A 240     -11.504 -12.737 -22.539  1.00 73.57           C
ATOM   3601  O   THR A 240     -11.543 -12.715 -23.768  1.00 73.57           O
ATOM   3602  HA  THR A 240     -12.924 -11.167 -22.376  1.00 73.57           H
ATOM   3603  CB  THR A 240     -11.234 -10.594 -21.170  1.00 73.57           C
ATOM   3604  HB  THR A 240     -10.465 -11.056 -20.551  1.00 73.57           H
ATOM   3605  OG1 THR A 240     -12.081  -9.661 -20.504  1.00 73.57           O
ATOM   3606  HG1 THR A 240     -11.938  -9.714 -19.516  1.00 73.57           H
ATOM   3607  CG2 THR A 240     -10.571  -9.772 -22.277  1.00 73.57           C
ATOM   3608 1HG2 THR A 240     -11.338  -9.255 -22.855  1.00 73.57           H
ATOM   3609 2HG2 THR A 240     -10.006 -10.434 -22.933  1.00 73.57           H
ATOM   3610 3HG2 THR A 240      -9.897  -9.040 -21.832  1.00 73.57           H
ATOM   3611  HN  THR A 240     -12.561 -11.980 -19.696  1.00 73.57           H
ATOM   3612  N   LEU A 241     -10.886 -13.666 -21.824  1.00 74.73           N
ATOM   3613  CA  LEU A 241     -10.131 -14.727 -22.469  1.00 74.73           C
ATOM   3614  C   LEU A 241     -11.081 -15.592 -23.299  1.00 74.73           C
ATOM   3615  O   LEU A 241     -10.751 -15.986 -24.416  1.00 74.73           O
ATOM   3616  HA  LEU A 241      -9.415 -14.255 -23.143  1.00 74.73           H
ATOM   3617  CB  LEU A 241      -9.326 -15.516 -21.435  1.00 74.73           C
ATOM   3618 1HB  LEU A 241      -9.979 -15.745 -20.592  1.00 74.73           H
ATOM   3619 2HB  LEU A 241      -9.035 -16.468 -21.879  1.00 74.73           H
ATOM   3620  CG  LEU A 241      -8.068 -14.831 -20.897  1.00 74.73           C
ATOM   3621  HG  LEU A 241      -8.354 -13.857 -20.499  1.00 74.73           H
ATOM   3622  CD1 LEU A 241      -7.458 -15.630 -19.744  1.00 74.73           C
ATOM   3623 1HD1 LEU A 241      -8.184 -15.712 -18.935  1.00 74.73           H
ATOM   3624 2HD1 LEU A 241      -7.190 -16.626 -20.094  1.00 74.73           H
ATOM   3625 3HD1 LEU A 241      -6.566 -15.120 -19.381  1.00 74.73           H
ATOM   3626  CD2 LEU A 241      -7.058 -14.581 -22.019  1.00 74.73           C
ATOM   3627 1HD2 LEU A 241      -6.773 -15.532 -22.469  1.00 74.73           H
ATOM   3628 2HD2 LEU A 241      -7.508 -13.941 -22.778  1.00 74.73           H
ATOM   3629 3HD2 LEU A 241      -6.174 -14.093 -21.610  1.00 74.73           H
ATOM   3630  HN  LEU A 241     -10.895 -13.701 -20.825  1.00 74.73           H
ATOM   3631  N   ILE A 242     -12.243 -15.861 -22.721  1.00 75.95           N
ATOM   3632  CA  ILE A 242     -13.231 -16.697 -23.380  1.00 75.95           C
ATOM   3633  C   ILE A 242     -13.675 -16.026 -24.681  1.00 75.95           C
ATOM   3634  O   ILE A 242     -13.830 -16.689 -25.705  1.00 75.95           O
ATOM   3635  HA  ILE A 242     -12.746 -17.642 -23.628  1.00 75.95           H
ATOM   3636  CB  ILE A 242     -14.384 -17.016 -22.427  1.00 75.95           C
ATOM   3637  HB  ILE A 242     -14.739 -16.080 -21.995  1.00 75.95           H
ATOM   3638  CG1 ILE A 242     -13.912 -17.898 -21.270  1.00 75.95           C
ATOM   3639 1HG1 ILE A 242     -13.698 -18.902 -21.636  1.00 75.95           H
ATOM   3640 2HG1 ILE A 242     -12.981 -17.502 -20.863  1.00 75.95           H
ATOM   3641  CG2 ILE A 242     -15.561 -17.641 -23.180  1.00 75.95           C
ATOM   3642 1HG2 ILE A 242     -15.917 -16.945 -23.939  1.00 75.95           H
ATOM   3643 2HG2 ILE A 242     -15.237 -18.565 -23.658  1.00 75.95           H
ATOM   3644 3HG2 ILE A 242     -16.367 -17.858 -22.479  1.00 75.95           H
ATOM   3645  CD1 ILE A 242     -14.968 -17.966 -20.165  1.00 75.95           C
ATOM   3646 1HD1 ILE A 242     -15.161 -16.963 -19.784  1.00 75.95           H
ATOM   3647 2HD1 ILE A 242     -15.890 -18.384 -20.569  1.00 75.95           H
ATOM   3648 3HD1 ILE A 242     -14.607 -18.598 -19.355  1.00 75.95           H
ATOM   3649  HN  ILE A 242     -12.512 -15.518 -21.821  1.00 75.95           H
ATOM   3650  N   GLN A 243     -13.869 -14.717 -24.598  1.00 71.43           N
ATOM   3651  CA  GLN A 243     -14.302 -13.950 -25.753  1.00 71.43           C
ATOM   3652  C   GLN A 243     -13.144 -13.773 -26.737  1.00 71.43           C
ATOM   3653  O   GLN A 243     -13.356 -13.404 -27.891  1.00 71.43           O
ATOM   3654  HA  GLN A 243     -15.092 -14.542 -26.215  1.00 71.43           H
ATOM   3655  CB  GLN A 243     -14.874 -12.596 -25.329  1.00 71.43           C
ATOM   3656 1HB  GLN A 243     -14.174 -12.095 -24.660  1.00 71.43           H
ATOM   3657 2HB  GLN A 243     -14.990 -11.956 -26.204  1.00 71.43           H
ATOM   3658  CG  GLN A 243     -16.224 -12.765 -24.631  1.00 71.43           C
ATOM   3659 1HG  GLN A 243     -16.864 -13.420 -25.222  1.00 71.43           H
ATOM   3660 2HG  GLN A 243     -16.080 -13.248 -23.664  1.00 71.43           H
ATOM   3661  CD  GLN A 243     -16.913 -11.413 -24.434  1.00 71.43           C
ATOM   3662  OE1 GLN A 243     -16.318 -10.358 -24.577  1.00 71.43           O
ATOM   3663  NE2 GLN A 243     -18.197 -11.504 -24.100  1.00 71.43           N
ATOM   3664 1HE2 GLN A 243     -18.625 -12.402 -23.999  1.00 71.43           H
ATOM   3665 2HE2 GLN A 243     -18.734 -10.674 -23.949  1.00 71.43           H
ATOM   3666  HN  GLN A 243     -13.735 -14.184 -23.763  1.00 71.43           H
ATOM   3667  N   ALA A 244     -11.944 -14.044 -26.244  1.00 64.46           N
ATOM   3668  CA  ALA A 244     -10.744 -13.822 -27.032  1.00 64.46           C
ATOM   3669  C   ALA A 244     -10.585 -14.959 -28.044  1.00 64.46           C
ATOM   3670  O   ALA A 244      -9.943 -15.967 -27.754  1.00 64.46           O
ATOM   3671  HA  ALA A 244     -10.869 -12.883 -27.571  1.00 64.46           H
ATOM   3672  CB  ALA A 244      -9.536 -13.699 -26.101  1.00 64.46           C
ATOM   3673 1HB  ALA A 244      -9.686 -12.859 -25.422  1.00 64.46           H
ATOM   3674 2HB  ALA A 244      -9.427 -14.617 -25.524  1.00 64.46           H
ATOM   3675 3HB  ALA A 244      -8.636 -13.532 -26.692  1.00 64.46           H
ATOM   3676  HN  ALA A 244     -11.786 -14.408 -25.327  1.00 64.46           H
ATOM   3677  N   LYS A 245     -11.183 -14.759 -29.210  1.00 60.39           N
ATOM   3678  CA  LYS A 245     -10.991 -15.680 -30.317  1.00 60.39           C
ATOM   3679  C   LYS A 245      -9.512 -15.700 -30.708  1.00 60.39           C
ATOM   3680  O   LYS A 245      -9.086 -16.543 -31.496  1.00 60.39           O
ATOM   3681  HA  LYS A 245     -11.269 -16.674 -29.966  1.00 60.39           H
ATOM   3682  CB  LYS A 245     -11.929 -15.330 -31.474  1.00 60.39           C
ATOM   3683 1HB  LYS A 245     -11.799 -14.283 -31.748  1.00 60.39           H
ATOM   3684 2HB  LYS A 245     -11.668 -15.923 -32.350  1.00 60.39           H
ATOM   3685  CG  LYS A 245     -13.388 -15.586 -31.094  1.00 60.39           C
ATOM   3686 1HG  LYS A 245     -13.477 -16.562 -30.616  1.00 60.39           H
ATOM   3687 2HG  LYS A 245     -13.714 -14.843 -30.365  1.00 60.39           H
ATOM   3688  CD  LYS A 245     -14.294 -15.531 -32.326  1.00 60.39           C
ATOM   3689 1HD  LYS A 245     -14.269 -14.530 -32.755  1.00 60.39           H
ATOM   3690 2HD  LYS A 245     -13.918 -16.214 -33.088  1.00 60.39           H
ATOM   3691  CE  LYS A 245     -15.733 -15.903 -31.966  1.00 60.39           C
ATOM   3692 1HE  LYS A 245     -15.744 -16.834 -31.399  1.00 60.39           H
ATOM   3693 2HE  LYS A 245     -16.164 -15.134 -31.324  1.00 60.39           H
ATOM   3694  NZ  LYS A 245     -16.552 -16.051 -33.189  1.00 60.39           N
ATOM   3695 1HZ  LYS A 245     -17.508 -16.269 -32.932  1.00 60.39           H
ATOM   3696 2HZ  LYS A 245     -16.533 -15.184 -33.716  1.00 60.39           H
ATOM   3697 3HZ  LYS A 245     -16.176 -16.801 -33.759  1.00 60.39           H
ATOM   3698  HN  LYS A 245     -11.786 -13.986 -29.403  1.00 60.39           H
ATOM   3699  N   LYS A 246      -8.770 -14.761 -30.140  1.00 58.40           N
ATOM   3700  CA  LYS A 246      -7.387 -14.557 -30.538  1.00 58.40           C
ATOM   3701  C   LYS A 246      -6.474 -14.791 -29.333  1.00 58.40           C
ATOM   3702  O   LYS A 246      -6.678 -14.203 -28.272  1.00 58.40           O
ATOM   3703  HA  LYS A 246      -7.153 -15.302 -31.298  1.00 58.40           H
ATOM   3704  CB  LYS A 246      -7.214 -13.181 -31.183  1.00 58.40           C
ATOM   3705 1HB  LYS A 246      -7.696 -12.422 -30.567  1.00 58.40           H
ATOM   3706 2HB  LYS A 246      -6.155 -12.927 -31.229  1.00 58.40           H
ATOM   3707  CG  LYS A 246      -7.810 -13.156 -32.592  1.00 58.40           C
ATOM   3708 1HG  LYS A 246      -7.533 -14.067 -33.124  1.00 58.40           H
ATOM   3709 2HG  LYS A 246      -8.898 -13.143 -32.530  1.00 58.40           H
ATOM   3710  CD  LYS A 246      -7.323 -11.934 -33.373  1.00 58.40           C
ATOM   3711 1HD  LYS A 246      -7.672 -11.024 -32.886  1.00 58.40           H
ATOM   3712 2HD  LYS A 246      -6.233 -11.903 -33.364  1.00 58.40           H
ATOM   3713  CE  LYS A 246      -7.825 -11.971 -34.818  1.00 58.40           C
ATOM   3714 1HE  LYS A 246      -7.635 -12.954 -35.250  1.00 58.40           H
ATOM   3715 2HE  LYS A 246      -8.904 -11.817 -34.838  1.00 58.40           H
ATOM   3716  NZ  LYS A 246      -7.154 -10.929 -35.627  1.00 58.40           N
ATOM   3717 1HZ  LYS A 246      -7.522 -10.945 -36.571  1.00 58.40           H
ATOM   3718 2HZ  LYS A 246      -7.324 -10.019 -35.213  1.00 58.40           H
ATOM   3719 3HZ  LYS A 246      -6.156 -11.109 -35.649  1.00 58.40           H
ATOM   3720  HN  LYS A 246      -9.097 -14.148 -29.421  1.00 58.40           H
ATOM   3721  N   SER A 247      -5.486 -15.649 -29.537  1.00 56.67           N
ATOM   3722  CA  SER A 247      -4.618 -16.065 -28.449  1.00 56.67           C
ATOM   3723  C   SER A 247      -3.810 -14.870 -27.939  1.00 56.67           C
ATOM   3724  O   SER A 247      -3.418 -14.834 -26.773  1.00 56.67           O
ATOM   3725  HA  SER A 247      -5.287 -16.434 -27.671  1.00 56.67           H
ATOM   3726  CB  SER A 247      -3.681 -17.191 -28.890  1.00 56.67           C
ATOM   3727 1HB  SER A 247      -3.297 -17.709 -28.011  1.00 56.67           H
ATOM   3728 2HB  SER A 247      -4.242 -17.923 -29.471  1.00 56.67           H
ATOM   3729  OG  SER A 247      -2.591 -16.704 -29.668  1.00 56.67           O
ATOM   3730  HG  SER A 247      -2.008 -17.464 -29.954  1.00 56.67           H
ATOM   3731  HN  SER A 247      -5.275 -16.058 -30.425  1.00 56.67           H
ATOM   3732  N   SER A 248      -3.584 -13.923 -28.837  1.00 59.76           N
ATOM   3733  CA  SER A 248      -2.702 -12.806 -28.541  1.00 59.76           C
ATOM   3734  C   SER A 248      -3.183 -12.079 -27.283  1.00 59.76           C
ATOM   3735  O   SER A 248      -2.441 -11.296 -26.693  1.00 59.76           O
ATOM   3736  HA  SER A 248      -1.721 -13.249 -28.375  1.00 59.76           H
ATOM   3737  CB  SER A 248      -2.630 -11.834 -29.720  1.00 59.76           C
ATOM   3738 1HB  SER A 248      -1.883 -11.067 -29.513  1.00 59.76           H
ATOM   3739 2HB  SER A 248      -2.298 -12.369 -30.611  1.00 59.76           H
ATOM   3740  OG  SER A 248      -3.886 -11.215 -29.980  1.00 59.76           O
ATOM   3741  HG  SER A 248      -3.803 -10.580 -30.748  1.00 59.76           H
ATOM   3742  HN  SER A 248      -3.990 -13.910 -29.751  1.00 59.76           H
ATOM   3743  N   LYS A 249      -4.422 -12.364 -26.911  1.00 63.88           N
ATOM   3744  CA  LYS A 249      -5.041 -11.684 -25.786  1.00 63.88           C
ATOM   3745  C   LYS A 249      -4.425 -12.199 -24.483  1.00 63.88           C
ATOM   3746  O   LYS A 249      -4.411 -11.492 -23.477  1.00 63.88           O
ATOM   3747  HA  LYS A 249      -4.812 -10.623 -25.880  1.00 63.88           H
ATOM   3748  CB  LYS A 249      -6.563 -11.826 -25.845  1.00 63.88           C
ATOM   3749 1HB  LYS A 249      -6.841 -12.871 -25.705  1.00 63.88           H
ATOM   3750 2HB  LYS A 249      -7.016 -11.264 -25.028  1.00 63.88           H
ATOM   3751  CG  LYS A 249      -7.109 -11.323 -27.183  1.00 63.88           C
ATOM   3752 1HG  LYS A 249      -6.367 -10.688 -27.666  1.00 63.88           H
ATOM   3753 2HG  LYS A 249      -7.288 -12.168 -27.847  1.00 63.88           H
ATOM   3754  CD  LYS A 249      -8.407 -10.538 -26.984  1.00 63.88           C
ATOM   3755 1HD  LYS A 249      -8.858 -10.808 -26.029  1.00 63.88           H
ATOM   3756 2HD  LYS A 249      -8.189  -9.471 -26.943  1.00 63.88           H
ATOM   3757  CE  LYS A 249      -9.396 -10.819 -28.118  1.00 63.88           C
ATOM   3758 1HE  LYS A 249      -9.081 -10.297 -29.021  1.00 63.88           H
ATOM   3759 2HE  LYS A 249      -9.399 -11.884 -28.350  1.00 63.88           H
ATOM   3760  NZ  LYS A 249     -10.759 -10.385 -27.737  1.00 63.88           N
ATOM   3761 1HZ  LYS A 249     -11.428 -10.743 -28.409  1.00 63.88           H
ATOM   3762 2HZ  LYS A 249     -10.981 -10.741 -26.814  1.00 63.88           H
ATOM   3763 3HZ  LYS A 249     -10.800  -9.372 -27.726  1.00 63.88           H
ATOM   3764  HN  LYS A 249      -4.999 -13.045 -27.363  1.00 63.88           H
ATOM   3765  N   HIS A 250      -3.931 -13.427 -24.544  1.00 67.43           N
ATOM   3766  CA  HIS A 250      -3.299 -14.038 -23.387  1.00 67.43           C
ATOM   3767  C   HIS A 250      -2.072 -13.218 -22.981  1.00 67.43           C
ATOM   3768  O   HIS A 250      -1.826 -13.011 -21.794  1.00 67.43           O
ATOM   3769  HA  HIS A 250      -4.029 -14.008 -22.579  1.00 67.43           H
ATOM   3770  CB  HIS A 250      -2.966 -15.506 -23.662  1.00 67.43           C
ATOM   3771 1HB  HIS A 250      -2.396 -15.572 -24.588  1.00 67.43           H
ATOM   3772 2HB  HIS A 250      -2.322 -15.877 -22.864  1.00 67.43           H
ATOM   3773  CG  HIS A 250      -4.178 -16.401 -23.769  1.00 67.43           C
ATOM   3774  ND1 HIS A 250      -4.743 -17.031 -22.674  1.00 67.43           N
ATOM   3775  HD1 HIS A 250      -4.421 -16.964 -21.729  1.00 67.43           H
ATOM   3776  CD2 HIS A 250      -4.926 -16.763 -24.850  1.00 67.43           C
ATOM   3777  HD2 HIS A 250      -4.756 -16.443 -25.878  1.00 67.43           H
ATOM   3778  CE1 HIS A 250      -5.783 -17.739 -23.090  1.00 67.43           C
ATOM   3779  HE1 HIS A 250      -6.435 -18.348 -22.464  1.00 67.43           H
ATOM   3780  NE2 HIS A 250      -5.895 -17.571 -24.439  1.00 67.43           N
ATOM   3781  HN  HIS A 250      -3.958 -14.001 -25.363  1.00 67.43           H
ATOM   3782  N   LYS A 251      -1.336 -12.774 -23.989  1.00 68.90           N
ATOM   3783  CA  LYS A 251      -0.081 -12.081 -23.751  1.00 68.90           C
ATOM   3784  C   LYS A 251      -0.368 -10.727 -23.098  1.00 68.90           C
ATOM   3785  O   LYS A 251       0.392 -10.273 -22.244  1.00 68.90           O
ATOM   3786  HA  LYS A 251       0.498 -12.685 -23.053  1.00 68.90           H
ATOM   3787  CB  LYS A 251       0.729 -11.981 -25.045  1.00 68.90           C
ATOM   3788 1HB  LYS A 251       0.576 -12.878 -25.645  1.00 68.90           H
ATOM   3789 2HB  LYS A 251       0.374 -11.138 -25.637  1.00 68.90           H
ATOM   3790  CG  LYS A 251       2.220 -11.809 -24.746  1.00 68.90           C
ATOM   3791 1HG  LYS A 251       2.375 -10.902 -24.162  1.00 68.90           H
ATOM   3792 2HG  LYS A 251       2.571 -12.643 -24.138  1.00 68.90           H
ATOM   3793  CD  LYS A 251       3.033 -11.735 -26.039  1.00 68.90           C
ATOM   3794 1HD  LYS A 251       2.753 -12.558 -26.697  1.00 68.90           H
ATOM   3795 2HD  LYS A 251       2.800 -10.811 -26.568  1.00 68.90           H
ATOM   3796  CE  LYS A 251       4.534 -11.798 -25.747  1.00 68.90           C
ATOM   3797 1HE  LYS A 251       4.768 -11.180 -24.881  1.00 68.90           H
ATOM   3798 2HE  LYS A 251       4.820 -12.819 -25.497  1.00 68.90           H
ATOM   3799  NZ  LYS A 251       5.310 -11.333 -26.919  1.00 68.90           N
ATOM   3800 1HZ  LYS A 251       6.294 -11.294 -26.679  1.00 68.90           H
ATOM   3801 2HZ  LYS A 251       5.175 -11.977 -27.691  1.00 68.90           H
ATOM   3802 3HZ  LYS A 251       4.991 -10.409 -27.190  1.00 68.90           H
ATOM   3803  HN  LYS A 251      -1.584 -12.882 -24.952  1.00 68.90           H
ATOM   3804  N   ALA A 252      -1.465 -10.120 -23.525  1.00 70.02           N
ATOM   3805  CA  ALA A 252      -1.810  -8.786 -23.066  1.00 70.02           C
ATOM   3806  C   ALA A 252      -2.248  -8.852 -21.602  1.00 70.02           C
ATOM   3807  O   ALA A 252      -2.165  -7.861 -20.879  1.00 70.02           O
ATOM   3808  HA  ALA A 252      -0.915  -8.168 -23.141  1.00 70.02           H
ATOM   3809  CB  ALA A 252      -2.892  -8.197 -23.973  1.00 70.02           C
ATOM   3810 1HB  ALA A 252      -2.520  -8.144 -24.996  1.00 70.02           H
ATOM   3811 2HB  ALA A 252      -3.778  -8.832 -23.941  1.00 70.02           H
ATOM   3812 3HB  ALA A 252      -3.150  -7.196 -23.628  1.00 70.02           H
ATOM   3813  HN  ALA A 252      -2.112 -10.525 -24.172  1.00 70.02           H
ATOM   3814  N   LEU A 253      -2.706 -10.032 -21.208  1.00 77.95           N
ATOM   3815  CA  LEU A 253      -3.310 -10.200 -19.897  1.00 77.95           C
ATOM   3816  C   LEU A 253      -2.224 -10.562 -18.882  1.00 77.95           C
ATOM   3817  O   LEU A 253      -2.436 -10.454 -17.675  1.00 77.95           O
ATOM   3818  HA  LEU A 253      -3.743  -9.241 -19.611  1.00 77.95           H
ATOM   3819  CB  LEU A 253      -4.455 -11.213 -19.960  1.00 77.95           C
ATOM   3820 1HB  LEU A 253      -4.128 -12.064 -20.558  1.00 77.95           H
ATOM   3821 2HB  LEU A 253      -4.641 -11.584 -18.953  1.00 77.95           H
ATOM   3822  CG  LEU A 253      -5.776 -10.698 -20.536  1.00 77.95           C
ATOM   3823  HG  LEU A 253      -5.564 -10.201 -21.483  1.00 77.95           H
ATOM   3824  CD1 LEU A 253      -6.731 -11.854 -20.836  1.00 77.95           C
ATOM   3825 1HD1 LEU A 253      -6.272 -12.526 -21.561  1.00 77.95           H
ATOM   3826 2HD1 LEU A 253      -6.941 -12.400 -19.916  1.00 77.95           H
ATOM   3827 3HD1 LEU A 253      -7.662 -11.460 -21.245  1.00 77.95           H
ATOM   3828  CD2 LEU A 253      -6.408  -9.656 -19.611  1.00 77.95           C
ATOM   3829 1HD2 LEU A 253      -6.603 -10.106 -18.637  1.00 77.95           H
ATOM   3830 2HD2 LEU A 253      -5.727  -8.814 -19.492  1.00 77.95           H
ATOM   3831 3HD2 LEU A 253      -7.345  -9.307 -20.044  1.00 77.95           H
ATOM   3832  HN  LEU A 253      -2.670 -10.861 -21.765  1.00 77.95           H
ATOM   3833  N   LYS A 254      -1.084 -10.985 -19.409  1.00 78.43           N
ATOM   3834  CA  LYS A 254      -0.012 -11.488 -18.568  1.00 78.43           C
ATOM   3835  C   LYS A 254       0.346 -10.431 -17.520  1.00 78.43           C
ATOM   3836  O   LYS A 254       0.461 -10.741 -16.335  1.00 78.43           O
ATOM   3837  HA  LYS A 254      -0.387 -12.371 -18.052  1.00 78.43           H
ATOM   3838  CB  LYS A 254       1.176 -11.933 -19.423  1.00 78.43           C
ATOM   3839 1HB  LYS A 254       0.832 -12.602 -20.211  1.00 78.43           H
ATOM   3840 2HB  LYS A 254       1.622 -11.067 -19.913  1.00 78.43           H
ATOM   3841  CG  LYS A 254       2.231 -12.641 -18.570  1.00 78.43           C
ATOM   3842 1HG  LYS A 254       2.583 -11.969 -17.788  1.00 78.43           H
ATOM   3843 2HG  LYS A 254       1.783 -13.502 -18.072  1.00 78.43           H
ATOM   3844  CD  LYS A 254       3.413 -13.099 -19.427  1.00 78.43           C
ATOM   3845 1HD  LYS A 254       3.065 -13.791 -20.193  1.00 78.43           H
ATOM   3846 2HD  LYS A 254       3.844 -12.242 -19.945  1.00 78.43           H
ATOM   3847  CE  LYS A 254       4.483 -13.775 -18.569  1.00 78.43           C
ATOM   3848 1HE  LYS A 254       4.892 -13.059 -17.856  1.00 78.43           H
ATOM   3849 2HE  LYS A 254       4.037 -14.582 -17.989  1.00 78.43           H
ATOM   3850  NZ  LYS A 254       5.569 -14.310 -19.420  1.00 78.43           N
ATOM   3851 1HZ  LYS A 254       6.270 -14.753 -18.836  1.00 78.43           H
ATOM   3852 2HZ  LYS A 254       5.187 -14.993 -20.066  1.00 78.43           H
ATOM   3853 3HZ  LYS A 254       5.994 -13.552 -19.943  1.00 78.43           H
ATOM   3854  HN  LYS A 254      -0.889 -10.988 -20.390  1.00 78.43           H
ATOM   3855  N   VAL A 255       0.513  -9.206 -17.995  1.00 78.40           N
ATOM   3856  CA  VAL A 255       0.980  -8.128 -17.139  1.00 78.40           C
ATOM   3857  C   VAL A 255       0.002  -7.947 -15.976  1.00 78.40           C
ATOM   3858  O   VAL A 255       0.412  -7.894 -14.818  1.00 78.40           O
ATOM   3859  HA  VAL A 255       1.950  -8.423 -16.739  1.00 78.40           H
ATOM   3860  CB  VAL A 255       1.174  -6.853 -17.962  1.00 78.40           C
ATOM   3861  HB  VAL A 255       0.221  -6.608 -18.430  1.00 78.40           H
ATOM   3862  CG1 VAL A 255       1.573  -5.678 -17.066  1.00 78.40           C
ATOM   3863 1HG1 VAL A 255       0.791  -5.502 -16.328  1.00 78.40           H
ATOM   3864 2HG1 VAL A 255       2.508  -5.911 -16.556  1.00 78.40           H
ATOM   3865 3HG1 VAL A 255       1.705  -4.785 -17.676  1.00 78.40           H
ATOM   3866  CG2 VAL A 255       2.203  -7.069 -19.073  1.00 78.40           C
ATOM   3867 1HG2 VAL A 255       3.160  -7.350 -18.633  1.00 78.40           H
ATOM   3868 2HG2 VAL A 255       1.860  -7.864 -19.736  1.00 78.40           H
ATOM   3869 3HG2 VAL A 255       2.322  -6.147 -19.642  1.00 78.40           H
ATOM   3870  HN  VAL A 255       0.336  -8.945 -18.944  1.00 78.40           H
ATOM   3871  N   THR A 256      -1.273  -7.856 -16.326  1.00 77.90           N
ATOM   3872  CA  THR A 256      -2.298  -7.548 -15.343  1.00 77.90           C
ATOM   3873  C   THR A 256      -2.350  -8.635 -14.268  1.00 77.90           C
ATOM   3874  O   THR A 256      -2.491  -8.336 -13.084  1.00 77.90           O
ATOM   3875  HA  THR A 256      -2.028  -6.618 -14.844  1.00 77.90           H
ATOM   3876  CB  THR A 256      -3.623  -7.363 -16.085  1.00 77.90           C
ATOM   3877  HB  THR A 256      -3.965  -8.306 -16.512  1.00 77.90           H
ATOM   3878  OG1 THR A 256      -3.355  -6.325 -17.023  1.00 77.90           O
ATOM   3879  HG1 THR A 256      -3.052  -5.501 -16.544  1.00 77.90           H
ATOM   3880  CG2 THR A 256      -4.720  -6.782 -15.190  1.00 77.90           C
ATOM   3881 1HG2 THR A 256      -4.405  -5.807 -14.817  1.00 77.90           H
ATOM   3882 2HG2 THR A 256      -4.896  -7.453 -14.349  1.00 77.90           H
ATOM   3883 3HG2 THR A 256      -5.638  -6.671 -15.766  1.00 77.90           H
ATOM   3884  HN  THR A 256      -1.608  -7.989 -17.259  1.00 77.90           H
ATOM   3885  N   ILE A 257      -2.234  -9.876 -14.720  1.00 80.86           N
ATOM   3886  CA  ILE A 257      -2.283 -11.010 -13.813  1.00 80.86           C
ATOM   3887  C   ILE A 257      -1.133 -10.905 -12.809  1.00 80.86           C
ATOM   3888  O   ILE A 257      -1.338 -11.060 -11.606  1.00 80.86           O
ATOM   3889  HA  ILE A 257      -3.224 -10.951 -13.267  1.00 80.86           H
ATOM   3890  CB  ILE A 257      -2.295 -12.323 -14.598  1.00 80.86           C
ATOM   3891  HB  ILE A 257      -1.477 -12.299 -15.317  1.00 80.86           H
ATOM   3892  CG1 ILE A 257      -3.593 -12.473 -15.394  1.00 80.86           C
ATOM   3893 1HG1 ILE A 257      -4.427 -12.631 -14.710  1.00 80.86           H
ATOM   3894 2HG1 ILE A 257      -3.798 -11.552 -15.940  1.00 80.86           H
ATOM   3895  CG2 ILE A 257      -2.049 -13.517 -13.673  1.00 80.86           C
ATOM   3896 1HG2 ILE A 257      -1.078 -13.408 -13.190  1.00 80.86           H
ATOM   3897 2HG2 ILE A 257      -2.830 -13.556 -12.914  1.00 80.86           H
ATOM   3898 3HG2 ILE A 257      -2.063 -14.437 -14.257  1.00 80.86           H
ATOM   3899  CD1 ILE A 257      -3.502 -13.644 -16.375  1.00 80.86           C
ATOM   3900 1HD1 ILE A 257      -2.682 -13.472 -17.072  1.00 80.86           H
ATOM   3901 2HD1 ILE A 257      -3.322 -14.567 -15.823  1.00 80.86           H
ATOM   3902 3HD1 ILE A 257      -4.438 -13.729 -16.928  1.00 80.86           H
ATOM   3903  HN  ILE A 257      -2.109 -10.110 -15.684  1.00 80.86           H
ATOM   3904  N   THR A 258       0.052 -10.641 -13.340  1.00 84.75           N
ATOM   3905  CA  THR A 258       1.254 -10.641 -12.525  1.00 84.75           C
ATOM   3906  C   THR A 258       1.160  -9.570 -11.436  1.00 84.75           C
ATOM   3907  O   THR A 258       1.438  -9.839 -10.269  1.00 84.75           O
ATOM   3908  HA  THR A 258       1.328 -11.604 -12.020  1.00 84.75           H
ATOM   3909  CB  THR A 258       2.456 -10.458 -13.454  1.00 84.75           C
ATOM   3910  HB  THR A 258       2.443  -9.472 -13.918  1.00 84.75           H
ATOM   3911  OG1 THR A 258       2.372 -11.562 -14.351  1.00 84.75           O
ATOM   3912  HG1 THR A 258       1.778 -11.332 -15.122  1.00 84.75           H
ATOM   3913  CG2 THR A 258       3.790 -10.664 -12.733  1.00 84.75           C
ATOM   3914 1HG2 THR A 258       3.831 -11.674 -12.326  1.00 84.75           H
ATOM   3915 2HG2 THR A 258       3.880  -9.942 -11.922  1.00 84.75           H
ATOM   3916 3HG2 THR A 258       4.609 -10.523 -13.438  1.00 84.75           H
ATOM   3917  HN  THR A 258       0.197 -10.432 -14.307  1.00 84.75           H
ATOM   3918  N   VAL A 259       0.766  -8.377 -11.857  1.00 83.68           N
ATOM   3919  CA  VAL A 259       0.702  -7.245 -10.947  1.00 83.68           C
ATOM   3920  C   VAL A 259      -0.284  -7.558  -9.820  1.00 83.68           C
ATOM   3921  O   VAL A 259       0.002  -7.300  -8.652  1.00 83.68           O
ATOM   3922  HA  VAL A 259       1.695  -7.112 -10.518  1.00 83.68           H
ATOM   3923  CB  VAL A 259       0.345  -5.973 -11.719  1.00 83.68           C
ATOM   3924  HB  VAL A 259      -0.554  -6.176 -12.302  1.00 83.68           H
ATOM   3925  CG1 VAL A 259       0.034  -4.821 -10.761  1.00 83.68           C
ATOM   3926 1HG1 VAL A 259      -0.810  -5.094 -10.127  1.00 83.68           H
ATOM   3927 2HG1 VAL A 259       0.906  -4.619 -10.140  1.00 83.68           H
ATOM   3928 3HG1 VAL A 259      -0.217  -3.929 -11.336  1.00 83.68           H
ATOM   3929  CG2 VAL A 259       1.461  -5.591 -12.693  1.00 83.68           C
ATOM   3930 1HG2 VAL A 259       2.383  -5.416 -12.138  1.00 83.68           H
ATOM   3931 2HG2 VAL A 259       1.614  -6.401 -13.406  1.00 83.68           H
ATOM   3932 3HG2 VAL A 259       1.181  -4.683 -13.228  1.00 83.68           H
ATOM   3933  HN  VAL A 259       0.494  -8.178 -12.799  1.00 83.68           H
ATOM   3934  N   LEU A 260      -1.424  -8.109 -10.210  1.00 83.04           N
ATOM   3935  CA  LEU A 260      -2.478  -8.403  -9.254  1.00 83.04           C
ATOM   3936  C   LEU A 260      -1.964  -9.419  -8.232  1.00 83.04           C
ATOM   3937  O   LEU A 260      -2.133  -9.233  -7.028  1.00 83.04           O
ATOM   3938  HA  LEU A 260      -2.713  -7.476  -8.731  1.00 83.04           H
ATOM   3939  CB  LEU A 260      -3.749  -8.850  -9.979  1.00 83.04           C
ATOM   3940 1HB  LEU A 260      -3.975  -8.121 -10.758  1.00 83.04           H
ATOM   3941 2HB  LEU A 260      -3.545  -9.797 -10.479  1.00 83.04           H
ATOM   3942  CG  LEU A 260      -4.994  -9.023  -9.106  1.00 83.04           C
ATOM   3943  HG  LEU A 260      -4.747  -9.704  -8.292  1.00 83.04           H
ATOM   3944  CD1 LEU A 260      -5.409  -7.693  -8.473  1.00 83.04           C
ATOM   3945 1HD1 LEU A 260      -4.596  -7.317  -7.853  1.00 83.04           H
ATOM   3946 2HD1 LEU A 260      -5.631  -6.971  -9.259  1.00 83.04           H
ATOM   3947 3HD1 LEU A 260      -6.296  -7.845  -7.858  1.00 83.04           H
ATOM   3948  CD2 LEU A 260      -6.135  -9.662  -9.899  1.00 83.04           C
ATOM   3949 1HD2 LEU A 260      -6.389  -9.026 -10.747  1.00 83.04           H
ATOM   3950 2HD2 LEU A 260      -5.823 -10.642 -10.261  1.00 83.04           H
ATOM   3951 3HD2 LEU A 260      -7.007  -9.774  -9.255  1.00 83.04           H
ATOM   3952  HN  LEU A 260      -1.632  -8.352 -11.157  1.00 83.04           H
ATOM   3953  N   THR A 261      -1.348 -10.472  -8.750  1.00 85.35           N
ATOM   3954  CA  THR A 261      -0.902 -11.567  -7.906  1.00 85.35           C
ATOM   3955  C   THR A 261       0.153 -11.079  -6.911  1.00 85.35           C
ATOM   3956  O   THR A 261       0.117 -11.440  -5.736  1.00 85.35           O
ATOM   3957  HA  THR A 261      -1.752 -11.921  -7.323  1.00 85.35           H
ATOM   3958  CB  THR A 261      -0.404 -12.692  -8.816  1.00 85.35           C
ATOM   3959  HB  THR A 261       0.443 -12.360  -9.417  1.00 85.35           H
ATOM   3960  OG1 THR A 261      -1.561 -13.085  -9.548  1.00 85.35           O
ATOM   3961  HG1 THR A 261      -1.617 -12.568 -10.402  1.00 85.35           H
ATOM   3962  CG2 THR A 261      -0.013 -13.948  -8.034  1.00 85.35           C
ATOM   3963 1HG2 THR A 261      -0.879 -14.319  -7.486  1.00 85.35           H
ATOM   3964 2HG2 THR A 261       0.785 -13.706  -7.332  1.00 85.35           H
ATOM   3965 3HG2 THR A 261       0.333 -14.715  -8.728  1.00 85.35           H
ATOM   3966  HN  THR A 261      -1.153 -10.582  -9.724  1.00 85.35           H
ATOM   3967  N   VAL A 262       1.067 -10.265  -7.418  1.00 88.03           N
ATOM   3968  CA  VAL A 262       2.191  -9.811  -6.618  1.00 88.03           C
ATOM   3969  C   VAL A 262       1.679  -8.921  -5.484  1.00 88.03           C
ATOM   3970  O   VAL A 262       2.148  -9.020  -4.351  1.00 88.03           O
ATOM   3971  HA  VAL A 262       2.664 -10.693  -6.185  1.00 88.03           H
ATOM   3972  CB  VAL A 262       3.220  -9.111  -7.509  1.00 88.03           C
ATOM   3973  HB  VAL A 262       2.698  -8.349  -8.087  1.00 88.03           H
ATOM   3974  CG1 VAL A 262       4.290  -8.413  -6.668  1.00 88.03           C
ATOM   3975 1HG1 VAL A 262       3.819  -7.668  -6.026  1.00 88.03           H
ATOM   3976 2HG1 VAL A 262       4.805  -9.150  -6.051  1.00 88.03           H
ATOM   3977 3HG1 VAL A 262       5.008  -7.924  -7.326  1.00 88.03           H
ATOM   3978  CG2 VAL A 262       3.852 -10.097  -8.494  1.00 88.03           C
ATOM   3979 1HG2 VAL A 262       4.353 -10.892  -7.941  1.00 88.03           H
ATOM   3980 2HG2 VAL A 262       3.076 -10.527  -9.127  1.00 88.03           H
ATOM   3981 3HG2 VAL A 262       4.579  -9.573  -9.115  1.00 88.03           H
ATOM   3982  HN  VAL A 262       1.048  -9.918  -8.356  1.00 88.03           H
ATOM   3983  N   PHE A 263       0.722  -8.071  -5.829  1.00 86.76           N
ATOM   3984  CA  PHE A 263       0.116  -7.188  -4.846  1.00 86.76           C
ATOM   3985  C   PHE A 263      -0.511  -7.988  -3.703  1.00 86.76           C
ATOM   3986  O   PHE A 263      -0.341  -7.645  -2.534  1.00 86.76           O
ATOM   3987  HA  PHE A 263       0.908  -6.552  -4.451  1.00 86.76           H
ATOM   3988  CB  PHE A 263      -0.982  -6.404  -5.567  1.00 86.76           C
ATOM   3989 1HB  PHE A 263      -0.541  -5.869  -6.408  1.00 86.76           H
ATOM   3990 2HB  PHE A 263      -1.704  -7.108  -5.981  1.00 86.76           H
ATOM   3991  CG  PHE A 263      -1.721  -5.404  -4.675  1.00 86.76           C
ATOM   3992  CD1 PHE A 263      -2.902  -5.751  -4.097  1.00 86.76           C
ATOM   3993  HD1 PHE A 263      -3.322  -6.742  -4.269  1.00 86.76           H
ATOM   3994  CD2 PHE A 263      -1.196  -4.168  -4.460  1.00 86.76           C
ATOM   3995  HD2 PHE A 263      -0.249  -3.890  -4.923  1.00 86.76           H
ATOM   3996  CE1 PHE A 263      -3.587  -4.823  -3.269  1.00 86.76           C
ATOM   3997  HE1 PHE A 263      -4.534  -5.101  -2.806  1.00 86.76           H
ATOM   3998  CE2 PHE A 263      -1.881  -3.240  -3.632  1.00 86.76           C
ATOM   3999  HE2 PHE A 263      -1.460  -2.249  -3.460  1.00 86.76           H
ATOM   4000  CZ  PHE A 263      -3.062  -3.587  -3.054  1.00 86.76           C
ATOM   4001  HZ  PHE A 263      -3.588  -2.875  -2.418  1.00 86.76           H
ATOM   4002  HN  PHE A 263       0.362  -7.980  -6.757  1.00 86.76           H
ATOM   4003  N   VAL A 264      -1.223  -9.040  -4.080  1.00 83.74           N
ATOM   4004  CA  VAL A 264      -2.048  -9.765  -3.129  1.00 83.74           C
ATOM   4005  C   VAL A 264      -1.147 -10.539  -2.165  1.00 83.74           C
ATOM   4006  O   VAL A 264      -1.369 -10.524  -0.955  1.00 83.74           O
ATOM   4007  HA  VAL A 264      -2.620  -9.030  -2.562  1.00 83.74           H
ATOM   4008  CB  VAL A 264      -3.038 -10.663  -3.873  1.00 83.74           C
ATOM   4009  HB  VAL A 264      -2.472 -11.274  -4.577  1.00 83.74           H
ATOM   4010  CG1 VAL A 264      -3.758 -11.605  -2.906  1.00 83.74           C
ATOM   4011 1HG1 VAL A 264      -3.026 -12.235  -2.400  1.00 83.74           H
ATOM   4012 2HG1 VAL A 264      -4.305 -11.019  -2.167  1.00 83.74           H
ATOM   4013 3HG1 VAL A 264      -4.455 -12.232  -3.461  1.00 83.74           H
ATOM   4014  CG2 VAL A 264      -4.040  -9.830  -4.674  1.00 83.74           C
ATOM   4015 1HG2 VAL A 264      -4.597  -9.182  -3.997  1.00 83.74           H
ATOM   4016 2HG2 VAL A 264      -3.505  -9.220  -5.403  1.00 83.74           H
ATOM   4017 3HG2 VAL A 264      -4.732 -10.493  -5.193  1.00 83.74           H
ATOM   4018  HN  VAL A 264      -1.242  -9.396  -5.014  1.00 83.74           H
ATOM   4019  N   LEU A 265      -0.148 -11.196  -2.737  1.00 88.62           N
ATOM   4020  CA  LEU A 265       0.724 -12.057  -1.957  1.00 88.62           C
ATOM   4021  C   LEU A 265       1.498 -11.210  -0.945  1.00 88.62           C
ATOM   4022  O   LEU A 265       1.868 -11.696   0.123  1.00 88.62           O
ATOM   4023  HA  LEU A 265       0.091 -12.755  -1.410  1.00 88.62           H
ATOM   4024  CB  LEU A 265       1.621 -12.886  -2.879  1.00 88.62           C
ATOM   4025 1HB  LEU A 265       2.118 -12.209  -3.574  1.00 88.62           H
ATOM   4026 2HB  LEU A 265       2.401 -13.349  -2.274  1.00 88.62           H
ATOM   4027  CG  LEU A 265       0.923 -13.981  -3.687  1.00 88.62           C
ATOM   4028  HG  LEU A 265       0.135 -13.517  -4.281  1.00 88.62           H
ATOM   4029  CD1 LEU A 265       1.895 -14.645  -4.665  1.00 88.62           C
ATOM   4030 1HD1 LEU A 265       2.284 -13.896  -5.355  1.00 88.62           H
ATOM   4031 2HD1 LEU A 265       2.719 -15.092  -4.110  1.00 88.62           H
ATOM   4032 3HD1 LEU A 265       1.372 -15.419  -5.227  1.00 88.62           H
ATOM   4033  CD2 LEU A 265       0.252 -15.001  -2.764  1.00 88.62           C
ATOM   4034 1HD2 LEU A 265       1.005 -15.463  -2.126  1.00 88.62           H
ATOM   4035 2HD2 LEU A 265      -0.489 -14.497  -2.144  1.00 88.62           H
ATOM   4036 3HD2 LEU A 265      -0.236 -15.768  -3.364  1.00 88.62           H
ATOM   4037  HN  LEU A 265       0.067 -11.147  -3.712  1.00 88.62           H
ATOM   4038  N   SER A 266       1.721  -9.958  -1.317  1.00 90.86           N
ATOM   4039  CA  SER A 266       2.523  -9.065  -0.497  1.00 90.86           C
ATOM   4040  C   SER A 266       1.661  -8.455   0.610  1.00 90.86           C
ATOM   4041  O   SER A 266       2.114  -8.308   1.744  1.00 90.86           O
ATOM   4042  HA  SER A 266       3.307  -9.691  -0.071  1.00 90.86           H
ATOM   4043  CB  SER A 266       3.158  -7.961  -1.345  1.00 90.86           C
ATOM   4044 1HB  SER A 266       3.697  -7.271  -0.696  1.00 90.86           H
ATOM   4045 2HB  SER A 266       3.891  -8.400  -2.022  1.00 90.86           H
ATOM   4046  OG  SER A 266       2.186  -7.242  -2.099  1.00 90.86           O
ATOM   4047  HG  SER A 266       2.141  -7.601  -3.031  1.00 90.86           H
ATOM   4048  HN  SER A 266       1.365  -9.553  -2.158  1.00 90.86           H
ATOM   4049  N   GLN A 267       0.434  -8.117   0.243  1.00 89.98           N
ATOM   4050  CA  GLN A 267      -0.423  -7.339   1.121  1.00 89.98           C
ATOM   4051  C   GLN A 267      -1.177  -8.261   2.081  1.00 89.98           C
ATOM   4052  O   GLN A 267      -1.486  -7.872   3.206  1.00 89.98           O
ATOM   4053  HA  GLN A 267       0.251  -6.691   1.682  1.00 89.98           H
ATOM   4054  CB  GLN A 267      -1.394  -6.474   0.314  1.00 89.98           C
ATOM   4055 1HB  GLN A 267      -1.996  -7.108  -0.336  1.00 89.98           H
ATOM   4056 2HB  GLN A 267      -2.081  -5.966   0.990  1.00 89.98           H
ATOM   4057  CG  GLN A 267      -0.640  -5.441  -0.526  1.00 89.98           C
ATOM   4058 1HG  GLN A 267       0.007  -5.951  -1.241  1.00 89.98           H
ATOM   4059 2HG  GLN A 267      -1.350  -4.849  -1.104  1.00 89.98           H
ATOM   4060  CD  GLN A 267       0.199  -4.519   0.361  1.00 89.98           C
ATOM   4061  OE1 GLN A 267      -0.253  -4.011   1.375  1.00 89.98           O
ATOM   4062  NE2 GLN A 267       1.441  -4.331  -0.076  1.00 89.98           N
ATOM   4063 1HE2 GLN A 267       1.748  -4.777  -0.916  1.00 89.98           H
ATOM   4064 2HE2 GLN A 267       2.067  -3.743   0.437  1.00 89.98           H
ATOM   4065  HN  GLN A 267       0.025  -8.366  -0.635  1.00 89.98           H
ATOM   4066  N   PHE A 268      -1.452  -9.465   1.601  1.00 90.34           N
ATOM   4067  CA  PHE A 268      -2.350 -10.364   2.304  1.00 90.34           C
ATOM   4068  C   PHE A 268      -1.841 -10.653   3.718  1.00 90.34           C
ATOM   4069  O   PHE A 268      -2.579 -10.503   4.690  1.00 90.34           O
ATOM   4070  HA  PHE A 268      -3.320  -9.871   2.363  1.00 90.34           H
ATOM   4071  CB  PHE A 268      -2.386 -11.672   1.511  1.00 90.34           C
ATOM   4072 1HB  PHE A 268      -2.712 -11.459   0.493  1.00 90.34           H
ATOM   4073 2HB  PHE A 268      -1.374 -12.072   1.444  1.00 90.34           H
ATOM   4074  CG  PHE A 268      -3.302 -12.739   2.112  1.00 90.34           C
ATOM   4075  CD1 PHE A 268      -2.773 -13.759   2.840  1.00 90.34           C
ATOM   4076  HD1 PHE A 268      -1.695 -13.816   2.995  1.00 90.34           H
ATOM   4077  CD2 PHE A 268      -4.647 -12.669   1.919  1.00 90.34           C
ATOM   4078  HD2 PHE A 268      -5.071 -11.852   1.336  1.00 90.34           H
ATOM   4079  CE1 PHE A 268      -3.623 -14.750   3.398  1.00 90.34           C
ATOM   4080  HE1 PHE A 268      -3.199 -15.567   3.981  1.00 90.34           H
ATOM   4081  CE2 PHE A 268      -5.497 -13.660   2.477  1.00 90.34           C
ATOM   4082  HE2 PHE A 268      -6.575 -13.603   2.322  1.00 90.34           H
ATOM   4083  CZ  PHE A 268      -4.967 -14.679   3.204  1.00 90.34           C
ATOM   4084  HZ  PHE A 268      -5.620 -15.440   3.633  1.00 90.34           H
ATOM   4085  HN  PHE A 268      -1.072  -9.827   0.749  1.00 90.34           H
ATOM   4086  N   PRO A 269      -0.575 -11.070   3.858  1.00 93.71           N
ATOM   4087  CA  PRO A 269      -0.054 -11.474   5.166  1.00 93.71           C
ATOM   4088  C   PRO A 269      -0.274 -10.409   6.228  1.00 93.71           C
ATOM   4089  O   PRO A 269      -0.680 -10.718   7.347  1.00 93.71           O
ATOM   4090  HA  PRO A 269      -0.589 -12.352   5.528  1.00 93.71           H
ATOM   4091  CB  PRO A 269       1.434 -11.716   4.904  1.00 93.71           C
ATOM   4092 1HB  PRO A 269       2.026 -10.820   5.092  1.00 93.71           H
ATOM   4093 2HB  PRO A 269       1.832 -12.500   5.548  1.00 93.71           H
ATOM   4094  CG  PRO A 269       1.473 -12.119   3.435  1.00 93.71           C
ATOM   4095 1HG  PRO A 269       2.465 -11.985   3.004  1.00 93.71           H
ATOM   4096 2HG  PRO A 269       1.219 -13.170   3.297  1.00 93.71           H
ATOM   4097  CD  PRO A 269       0.446 -11.194   2.802  1.00 93.71           C
ATOM   4098 1HD  PRO A 269       0.877 -10.226   2.545  1.00 93.71           H
ATOM   4099 2HD  PRO A 269       0.038 -11.612   1.881  1.00 93.71           H
ATOM   4100  N   TYR A 270       0.004  -9.171   5.846  1.00 94.24           N
ATOM   4101  CA  TYR A 270      -0.053  -8.066   6.788  1.00 94.24           C
ATOM   4102  C   TYR A 270      -1.485  -7.832   7.272  1.00 94.24           C
ATOM   4103  O   TYR A 270      -1.717  -7.638   8.465  1.00 94.24           O
ATOM   4104  HA  TYR A 270       0.575  -8.320   7.642  1.00 94.24           H
ATOM   4105  CB  TYR A 270       0.421  -6.831   6.019  1.00 94.24           C
ATOM   4106 1HB  TYR A 270       1.463  -6.972   5.733  1.00 94.24           H
ATOM   4107 2HB  TYR A 270      -0.154  -6.747   5.096  1.00 94.24           H
ATOM   4108  CG  TYR A 270       0.294  -5.523   6.802  1.00 94.24           C
ATOM   4109  CD1 TYR A 270      -0.575  -4.542   6.371  1.00 94.24           C
ATOM   4110  HD1 TYR A 270      -1.171  -4.699   5.472  1.00 94.24           H
ATOM   4111  CD2 TYR A 270       1.049  -5.325   7.941  1.00 94.24           C
ATOM   4112  HD2 TYR A 270       1.735  -6.100   8.281  1.00 94.24           H
ATOM   4113  CE1 TYR A 270      -0.695  -3.311   7.109  1.00 94.24           C
ATOM   4114  HE1 TYR A 270      -1.378  -2.528   6.779  1.00 94.24           H
ATOM   4115  CE2 TYR A 270       0.929  -4.094   8.678  1.00 94.24           C
ATOM   4116  HE2 TYR A 270       1.519  -3.924   9.579  1.00 94.24           H
ATOM   4117  CZ  TYR A 270       0.063  -3.148   8.226  1.00 94.24           C
ATOM   4118  OH  TYR A 270      -0.050  -1.985   8.923  1.00 94.24           O
ATOM   4119  HH  TYR A 270       0.714  -1.894   9.561  1.00 94.24           H
ATOM   4120  HN  TYR A 270       0.263  -8.918   4.913  1.00 94.24           H
ATOM   4121  N   ASN A 271      -2.409  -7.857   6.323  1.00 90.76           N
ATOM   4122  CA  ASN A 271      -3.801  -7.569   6.625  1.00 90.76           C
ATOM   4123  C   ASN A 271      -4.375  -8.698   7.484  1.00 90.76           C
ATOM   4124  O   ASN A 271      -5.324  -8.488   8.238  1.00 90.76           O
ATOM   4125  HA  ASN A 271      -3.789  -6.613   7.147  1.00 90.76           H
ATOM   4126  CB  ASN A 271      -4.635  -7.477   5.345  1.00 90.76           C
ATOM   4127 1HB  ASN A 271      -4.409  -8.325   4.698  1.00 90.76           H
ATOM   4128 2HB  ASN A 271      -5.694  -7.539   5.593  1.00 90.76           H
ATOM   4129  CG  ASN A 271      -4.354  -6.171   4.601  1.00 90.76           C
ATOM   4130  OD1 ASN A 271      -4.728  -5.091   5.026  1.00 90.76           O
ATOM   4131  ND2 ASN A 271      -3.675  -6.329   3.467  1.00 90.76           N
ATOM   4132 1HD2 ASN A 271      -3.398  -7.244   3.175  1.00 90.76           H
ATOM   4133 2HD2 ASN A 271      -3.443  -5.534   2.908  1.00 90.76           H
ATOM   4134  HN  ASN A 271      -2.219  -8.068   5.364  1.00 90.76           H
ATOM   4135  N   CYS A 272      -3.777  -9.871   7.340  1.00 92.84           N
ATOM   4136  CA  CYS A 272      -4.143 -11.005   8.172  1.00 92.84           C
ATOM   4137  C   CYS A 272      -3.834 -10.652   9.628  1.00 92.84           C
ATOM   4138  O   CYS A 272      -4.645 -10.907  10.517  1.00 92.84           O
ATOM   4139  HA  CYS A 272      -5.212 -11.165   8.030  1.00 92.84           H
ATOM   4140  CB  CYS A 272      -3.428 -12.284   7.731  1.00 92.84           C
ATOM   4141 1HB  CYS A 272      -2.364 -12.089   7.600  1.00 92.84           H
ATOM   4142 2HB  CYS A 272      -3.520 -13.047   8.504  1.00 92.84           H
ATOM   4143  SG  CYS A 272      -4.148 -12.895   6.163  1.00 92.84           S
ATOM   4144  HG  CYS A 272      -3.568 -11.988   5.381  1.00 92.84           H
ATOM   4145  HN  CYS A 272      -3.055 -10.053   6.672  1.00 92.84           H
ATOM   4146  N   ILE A 273      -2.660 -10.071   9.827  1.00 93.64           N
ATOM   4147  CA  ILE A 273      -2.219  -9.713  11.164  1.00 93.64           C
ATOM   4148  C   ILE A 273      -3.087  -8.569  11.693  1.00 93.64           C
ATOM   4149  O   ILE A 273      -3.425  -8.538  12.876  1.00 93.64           O
ATOM   4150  HA  ILE A 273      -2.370 -10.584  11.802  1.00 93.64           H
ATOM   4151  CB  ILE A 273      -0.721  -9.402  11.169  1.00 93.64           C
ATOM   4152  HB  ILE A 273      -0.534  -8.615  10.439  1.00 93.64           H
ATOM   4153  CG1 ILE A 273       0.094 -10.622  10.737  1.00 93.64           C
ATOM   4154 1HG1 ILE A 273      -0.206 -10.929   9.735  1.00 93.64           H
ATOM   4155 2HG1 ILE A 273       1.150 -10.359  10.687  1.00 93.64           H
ATOM   4156  CG2 ILE A 273      -0.276  -8.869  12.532  1.00 93.64           C
ATOM   4157 1HG2 ILE A 273      -0.824  -7.954  12.761  1.00 93.64           H
ATOM   4158 2HG2 ILE A 273      -0.481  -9.616  13.299  1.00 93.64           H
ATOM   4159 3HG2 ILE A 273       0.792  -8.655  12.508  1.00 93.64           H
ATOM   4160  CD1 ILE A 273      -0.102 -11.785  11.712  1.00 93.64           C
ATOM   4161 1HD1 ILE A 273       0.222 -11.483  12.708  1.00 93.64           H
ATOM   4162 2HD1 ILE A 273      -1.156 -12.061  11.741  1.00 93.64           H
ATOM   4163 3HD1 ILE A 273       0.488 -12.640  11.381  1.00 93.64           H
ATOM   4164  HN  ILE A 273      -2.017  -9.846   9.095  1.00 93.64           H
ATOM   4165  N   LEU A 274      -3.422  -7.657  10.792  1.00 92.72           N
ATOM   4166  CA  LEU A 274      -4.284  -6.541  11.142  1.00 92.72           C
ATOM   4167  C   LEU A 274      -5.617  -7.077  11.667  1.00 92.72           C
ATOM   4168  O   LEU A 274      -6.195  -6.513  12.595  1.00 92.72           O
ATOM   4169  HA  LEU A 274      -3.794  -5.989  11.944  1.00 92.72           H
ATOM   4170  CB  LEU A 274      -4.428  -5.584   9.957  1.00 92.72           C
ATOM   4171 1HB  LEU A 274      -4.575  -6.176   9.054  1.00 92.72           H
ATOM   4172 2HB  LEU A 274      -5.333  -4.993  10.101  1.00 92.72           H
ATOM   4173  CG  LEU A 274      -3.259  -4.626   9.722  1.00 92.72           C
ATOM   4174  HG  LEU A 274      -2.366  -5.220   9.524  1.00 92.72           H
ATOM   4175  CD1 LEU A 274      -3.505  -3.754   8.489  1.00 92.72           C
ATOM   4176 1HD1 LEU A 274      -3.618  -4.389   7.611  1.00 92.72           H
ATOM   4177 2HD1 LEU A 274      -4.412  -3.168   8.633  1.00 92.72           H
ATOM   4178 3HD1 LEU A 274      -2.658  -3.082   8.345  1.00 92.72           H
ATOM   4179  CD2 LEU A 274      -2.977  -3.788  10.970  1.00 92.72           C
ATOM   4180 1HD2 LEU A 274      -3.861  -3.204  11.223  1.00 92.72           H
ATOM   4181 2HD2 LEU A 274      -2.727  -4.447  11.801  1.00 92.72           H
ATOM   4182 3HD2 LEU A 274      -2.141  -3.116  10.775  1.00 92.72           H
ATOM   4183  HN  LEU A 274      -3.116  -7.673   9.841  1.00 92.72           H
ATOM   4184  N   LEU A 275      -6.068  -8.159  11.050  1.00 93.43           N
ATOM   4185  CA  LEU A 275      -7.314  -8.788  11.455  1.00 93.43           C
ATOM   4186  C   LEU A 275      -7.193  -9.262  12.904  1.00 93.43           C
ATOM   4187  O   LEU A 275      -8.078  -9.008  13.720  1.00 93.43           O
ATOM   4188  HA  LEU A 275      -8.094  -8.029  11.404  1.00 93.43           H
ATOM   4189  CB  LEU A 275      -7.697  -9.898  10.474  1.00 93.43           C
ATOM   4190 1HB  LEU A 275      -7.823  -9.456   9.486  1.00 93.43           H
ATOM   4191 2HB  LEU A 275      -6.864 -10.598  10.406  1.00 93.43           H
ATOM   4192  CG  LEU A 275      -8.963 -10.686  10.816  1.00 93.43           C
ATOM   4193  HG  LEU A 275      -8.860 -11.076  11.828  1.00 93.43           H
ATOM   4194  CD1 LEU A 275     -10.194  -9.778  10.804  1.00 93.43           C
ATOM   4195 1HD1 LEU A 275     -10.067  -8.984  11.541  1.00 93.43           H
ATOM   4196 2HD1 LEU A 275     -10.312  -9.338   9.814  1.00 93.43           H
ATOM   4197 3HD1 LEU A 275     -11.080 -10.363  11.050  1.00 93.43           H
ATOM   4198  CD2 LEU A 275      -9.129 -11.888   9.883  1.00 93.43           C
ATOM   4199 1HD2 LEU A 275      -9.200 -11.541   8.852  1.00 93.43           H
ATOM   4200 2HD2 LEU A 275      -8.268 -12.548   9.985  1.00 93.43           H
ATOM   4201 3HD2 LEU A 275     -10.037 -12.430  10.147  1.00 93.43           H
ATOM   4202  HN  LEU A 275      -5.598  -8.605  10.288  1.00 93.43           H
ATOM   4203  N   VAL A 276      -6.090  -9.942  13.181  1.00 94.29           N
ATOM   4204  CA  VAL A 276      -5.854 -10.476  14.512  1.00 94.29           C
ATOM   4205  C   VAL A 276      -5.858  -9.329  15.525  1.00 94.29           C
ATOM   4206  O   VAL A 276      -6.486  -9.429  16.578  1.00 94.29           O
ATOM   4207  HA  VAL A 276      -6.676 -11.153  14.745  1.00 94.29           H
ATOM   4208  CB  VAL A 276      -4.555 -11.283  14.529  1.00 94.29           C
ATOM   4209  HB  VAL A 276      -3.755 -10.639  14.164  1.00 94.29           H
ATOM   4210  CG1 VAL A 276      -4.197 -11.717  15.952  1.00 94.29           C
ATOM   4211 1HG1 VAL A 276      -4.068 -10.834  16.579  1.00 94.29           H
ATOM   4212 2HG1 VAL A 276      -4.999 -12.335  16.356  1.00 94.29           H
ATOM   4213 3HG1 VAL A 276      -3.270 -12.289  15.935  1.00 94.29           H
ATOM   4214  CG2 VAL A 276      -4.648 -12.492  13.595  1.00 94.29           C
ATOM   4215 1HG2 VAL A 276      -5.465 -13.137  13.917  1.00 94.29           H
ATOM   4216 2HG2 VAL A 276      -4.834 -12.150  12.577  1.00 94.29           H
ATOM   4217 3HG2 VAL A 276      -3.711 -13.048  13.626  1.00 94.29           H
ATOM   4218  HN  VAL A 276      -5.367 -10.130  12.516  1.00 94.29           H
ATOM   4219  N   GLN A 277      -5.151  -8.266  15.170  1.00 93.43           N
ATOM   4220  CA  GLN A 277      -5.047  -7.111  16.045  1.00 93.43           C
ATOM   4221  C   GLN A 277      -6.431  -6.509  16.297  1.00 93.43           C
ATOM   4222  O   GLN A 277      -6.690  -5.968  17.371  1.00 93.43           O
ATOM   4223  HA  GLN A 277      -4.633  -7.491  16.979  1.00 93.43           H
ATOM   4224  CB  GLN A 277      -4.092  -6.066  15.463  1.00 93.43           C
ATOM   4225 1HB  GLN A 277      -4.322  -5.906  14.409  1.00 93.43           H
ATOM   4226 2HB  GLN A 277      -4.238  -5.112  15.969  1.00 93.43           H
ATOM   4227  CG  GLN A 277      -2.636  -6.511  15.611  1.00 93.43           C
ATOM   4228 1HG  GLN A 277      -2.423  -6.729  16.658  1.00 93.43           H
ATOM   4229 2HG  GLN A 277      -2.475  -7.434  15.054  1.00 93.43           H
ATOM   4230  CD  GLN A 277      -1.678  -5.431  15.104  1.00 93.43           C
ATOM   4231  OE1 GLN A 277      -2.034  -4.569  14.317  1.00 93.43           O
ATOM   4232  NE2 GLN A 277      -0.447  -5.524  15.599  1.00 93.43           N
ATOM   4233 1HE2 GLN A 277      -0.221  -6.256  16.242  1.00 93.43           H
ATOM   4234 2HE2 GLN A 277       0.252  -4.862  15.327  1.00 93.43           H
ATOM   4235  HN  GLN A 277      -4.656  -8.187  14.305  1.00 93.43           H
ATOM   4236  N   THR A 278      -7.283  -6.624  15.289  1.00 93.46           N
ATOM   4237  CA  THR A 278      -8.625  -6.073  15.377  1.00 93.46           C
ATOM   4238  C   THR A 278      -9.464  -6.871  16.377  1.00 93.46           C
ATOM   4239  O   THR A 278     -10.178  -6.293  17.195  1.00 93.46           O
ATOM   4240  HA  THR A 278      -8.554  -5.055  15.761  1.00 93.46           H
ATOM   4241  CB  THR A 278      -9.219  -6.047  13.968  1.00 93.46           C
ATOM   4242  HB  THR A 278      -9.383  -7.059  13.596  1.00 93.46           H
ATOM   4243  OG1 THR A 278      -8.300  -5.258  13.218  1.00 93.46           O
ATOM   4244  HG1 THR A 278      -7.644  -5.849  12.749  1.00 93.46           H
ATOM   4245  CG2 THR A 278     -10.529  -5.260  13.899  1.00 93.46           C
ATOM   4246 1HG2 THR A 278     -10.350  -4.230  14.207  1.00 93.46           H
ATOM   4247 2HG2 THR A 278     -11.262  -5.716  14.564  1.00 93.46           H
ATOM   4248 3HG2 THR A 278     -10.908  -5.274  12.877  1.00 93.46           H
ATOM   4249  HN  THR A 278      -7.070  -7.082  14.426  1.00 93.46           H
ATOM   4250  N   ILE A 279      -9.352  -8.188  16.276  1.00 94.55           N
ATOM   4251  CA  ILE A 279     -10.105  -9.072  17.150  1.00 94.55           C
ATOM   4252  C   ILE A 279      -9.648  -8.863  18.596  1.00 94.55           C
ATOM   4253  O   ILE A 279     -10.471  -8.794  19.507  1.00 94.55           O
ATOM   4254  HA  ILE A 279     -11.155  -8.788  17.076  1.00 94.55           H
ATOM   4255  CB  ILE A 279      -9.992 -10.521  16.673  1.00 94.55           C
ATOM   4256  HB  ILE A 279      -8.934 -10.766  16.572  1.00 94.55           H
ATOM   4257  CG1 ILE A 279     -10.630 -10.695  15.293  1.00 94.55           C
ATOM   4258 1HG1 ILE A 279     -11.715 -10.652  15.383  1.00 94.55           H
ATOM   4259 2HG1 ILE A 279     -10.331  -9.872  14.644  1.00 94.55           H
ATOM   4260  CG2 ILE A 279     -10.582 -11.485  17.703  1.00 94.55           C
ATOM   4261 1HG2 ILE A 279     -10.044 -11.385  18.646  1.00 94.55           H
ATOM   4262 2HG2 ILE A 279     -11.635 -11.250  17.860  1.00 94.55           H
ATOM   4263 3HG2 ILE A 279     -10.489 -12.508  17.339  1.00 94.55           H
ATOM   4264  CD1 ILE A 279     -10.216 -12.026  14.662  1.00 94.55           C
ATOM   4265 1HD1 ILE A 279      -9.132 -12.054  14.552  1.00 94.55           H
ATOM   4266 2HD1 ILE A 279     -10.538 -12.847  15.302  1.00 94.55           H
ATOM   4267 3HD1 ILE A 279     -10.684 -12.124  13.682  1.00 94.55           H
ATOM   4268  HN  ILE A 279      -8.762  -8.650  15.615  1.00 94.55           H
ATOM   4269  N   ASP A 280      -8.336  -8.768  18.760  1.00 93.92           N
ATOM   4270  CA  ASP A 280      -7.756  -8.630  20.085  1.00 93.92           C
ATOM   4271  C   ASP A 280      -8.138  -7.266  20.665  1.00 93.92           C
ATOM   4272  O   ASP A 280      -8.309  -7.128  21.875  1.00 93.92           O
ATOM   4273  HA  ASP A 280      -8.165  -9.458  20.664  1.00 93.92           H
ATOM   4274  CB  ASP A 280      -6.230  -8.709  20.029  1.00 93.92           C
ATOM   4275 1HB  ASP A 280      -5.928  -9.591  19.465  1.00 93.92           H
ATOM   4276 2HB  ASP A 280      -5.836  -7.841  19.499  1.00 93.92           H
ATOM   4277  CG  ASP A 280      -5.632  -8.768  21.436  1.00 93.92           C
ATOM   4278  OD1 ASP A 280      -6.108  -9.617  22.220  1.00 93.92           O
ATOM   4279  OD2 ASP A 280      -4.712  -7.962  21.696  1.00 93.92           O
ATOM   4280  HN  ASP A 280      -7.676  -8.784  18.009  1.00 93.92           H
ATOM   4281  N   ALA A 281      -8.261  -6.293  19.774  1.00 92.41           N
ATOM   4282  CA  ALA A 281      -8.653  -4.954  20.177  1.00 92.41           C
ATOM   4283  C   ALA A 281     -10.036  -5.006  20.830  1.00 92.41           C
ATOM   4284  O   ALA A 281     -10.347  -4.194  21.700  1.00 92.41           O
ATOM   4285  HA  ALA A 281      -7.928  -4.603  20.911  1.00 92.41           H
ATOM   4286  CB  ALA A 281      -8.617  -4.023  18.963  1.00 92.41           C
ATOM   4287 1HB  ALA A 281      -7.606  -3.998  18.555  1.00 92.41           H
ATOM   4288 2HB  ALA A 281      -9.307  -4.390  18.204  1.00 92.41           H
ATOM   4289 3HB  ALA A 281      -8.911  -3.018  19.267  1.00 92.41           H
ATOM   4290  HN  ALA A 281      -8.099  -6.409  18.794  1.00 92.41           H
ATOM   4291  N   TYR A 282     -10.829  -5.971  20.385  1.00 90.91           N
ATOM   4292  CA  TYR A 282     -12.179  -6.126  20.899  1.00 90.91           C
ATOM   4293  C   TYR A 282     -12.203  -7.070  22.103  1.00 90.91           C
ATOM   4294  O   TYR A 282     -12.804  -6.757  23.130  1.00 90.91           O
ATOM   4295  HA  TYR A 282     -12.536  -5.144  21.210  1.00 90.91           H
ATOM   4296  CB  TYR A 282     -12.994  -6.747  19.762  1.00 90.91           C
ATOM   4297 1HB  TYR A 282     -12.805  -6.188  18.846  1.00 90.91           H
ATOM   4298 2HB  TYR A 282     -12.643  -7.765  19.593  1.00 90.91           H
ATOM   4299  CG  TYR A 282     -14.501  -6.778  20.022  1.00 90.91           C
ATOM   4300  CD1 TYR A 282     -15.103  -7.943  20.451  1.00 90.91           C
ATOM   4301  HD1 TYR A 282     -14.505  -8.841  20.604  1.00 90.91           H
ATOM   4302  CD2 TYR A 282     -15.258  -5.641  19.828  1.00 90.91           C
ATOM   4303  HD2 TYR A 282     -14.783  -4.720  19.489  1.00 90.91           H
ATOM   4304  CE1 TYR A 282     -16.522  -7.973  20.695  1.00 90.91           C
ATOM   4305  HE1 TYR A 282     -17.011  -8.886  21.034  1.00 90.91           H
ATOM   4306  CE2 TYR A 282     -16.677  -5.670  20.072  1.00 90.91           C
ATOM   4307  HE2 TYR A 282     -17.287  -4.779  19.922  1.00 90.91           H
ATOM   4308  CZ  TYR A 282     -17.239  -6.835  20.494  1.00 90.91           C
ATOM   4309  OH  TYR A 282     -18.579  -6.862  20.725  1.00 90.91           O
ATOM   4310  HH  TYR A 282     -18.973  -5.958  20.562  1.00 90.91           H
ATOM   4311  HN  TYR A 282     -10.562  -6.637  19.689  1.00 90.91           H
ATOM   4312  N   ALA A 283     -11.542  -8.206  21.936  1.00 91.66           N
ATOM   4313  CA  ALA A 283     -11.721  -9.317  22.856  1.00 91.66           C
ATOM   4314  C   ALA A 283     -10.619  -9.279  23.916  1.00 91.66           C
ATOM   4315  O   ALA A 283     -10.758  -9.873  24.983  1.00 91.66           O
ATOM   4316  HA  ALA A 283     -12.688  -9.192  23.344  1.00 91.66           H
ATOM   4317  CB  ALA A 283     -11.731 -10.631  22.072  1.00 91.66           C
ATOM   4318 1HB  ALA A 283     -12.551 -10.619  21.353  1.00 91.66           H
ATOM   4319 2HB  ALA A 283     -10.785 -10.746  21.543  1.00 91.66           H
ATOM   4320 3HB  ALA A 283     -11.866 -11.464  22.762  1.00 91.66           H
ATOM   4321  HN  ALA A 283     -10.896  -8.373  21.192  1.00 91.66           H
ATOM   4322  N   MET A 284      -9.547  -8.574  23.584  1.00 89.78           N
ATOM   4323  CA  MET A 284      -8.397  -8.499  24.469  1.00 89.78           C
ATOM   4324  C   MET A 284      -7.998  -9.890  24.967  1.00 89.78           C
ATOM   4325  O   MET A 284      -7.755 -10.080  26.158  1.00 89.78           O
ATOM   4326  HA  MET A 284      -7.592  -8.076  23.868  1.00 89.78           H
ATOM   4327  CB  MET A 284      -8.729  -7.604  25.664  1.00 89.78           C
ATOM   4328 1HB  MET A 284      -9.528  -8.057  26.252  1.00 89.78           H
ATOM   4329 2HB  MET A 284      -7.859  -7.524  26.316  1.00 89.78           H
ATOM   4330  CG  MET A 284      -9.156  -6.209  25.202  1.00 89.78           C
ATOM   4331 1HG  MET A 284      -8.360  -5.752  24.615  1.00 89.78           H
ATOM   4332 2HG  MET A 284     -10.029  -6.283  24.554  1.00 89.78           H
ATOM   4333  SD  MET A 284      -9.533  -5.187  26.616  1.00 89.78           S
ATOM   4334  CE  MET A 284     -10.371  -3.835  25.807  1.00 89.78           C
ATOM   4335 1HE  MET A 284      -9.697  -3.367  25.089  1.00 89.78           H
ATOM   4336 2HE  MET A 284     -11.251  -4.212  25.286  1.00 89.78           H
ATOM   4337 3HE  MET A 284     -10.677  -3.099  26.550  1.00 89.78           H
ATOM   4338  HN  MET A 284      -9.458  -8.060  22.731  1.00 89.78           H
ATOM   4339  N   PHE A 285      -7.942 -10.826  24.031  1.00 90.53           N
ATOM   4340  CA  PHE A 285      -7.752 -12.223  24.381  1.00 90.53           C
ATOM   4341  C   PHE A 285      -6.266 -12.555  24.524  1.00 90.53           C
ATOM   4342  O   PHE A 285      -5.908 -13.582  25.099  1.00 90.53           O
ATOM   4343  HA  PHE A 285      -8.254 -12.389  25.334  1.00 90.53           H
ATOM   4344  CB  PHE A 285      -8.340 -13.054  23.238  1.00 90.53           C
ATOM   4345 1HB  PHE A 285      -8.464 -14.082  23.577  1.00 90.53           H
ATOM   4346 2HB  PHE A 285      -9.334 -12.674  23.000  1.00 90.53           H
ATOM   4347  CG  PHE A 285      -7.491 -13.050  21.965  1.00 90.53           C
ATOM   4348  CD1 PHE A 285      -7.697 -12.101  21.013  1.00 90.53           C
ATOM   4349  HD1 PHE A 285      -8.466 -11.342  21.157  1.00 90.53           H
ATOM   4350  CD2 PHE A 285      -6.531 -13.996  21.786  1.00 90.53           C
ATOM   4351  HD2 PHE A 285      -6.366 -14.757  22.549  1.00 90.53           H
ATOM   4352  CE1 PHE A 285      -6.908 -12.097  19.832  1.00 90.53           C
ATOM   4353  HE1 PHE A 285      -7.073 -11.336  19.069  1.00 90.53           H
ATOM   4354  CE2 PHE A 285      -5.743 -13.993  20.605  1.00 90.53           C
ATOM   4355  HE2 PHE A 285      -4.973 -14.751  20.461  1.00 90.53           H
ATOM   4356  CZ  PHE A 285      -5.948 -13.043  19.653  1.00 90.53           C
ATOM   4357  HZ  PHE A 285      -5.343 -13.041  18.746  1.00 90.53           H
ATOM   4358  HN  PHE A 285      -8.024 -10.642  23.052  1.00 90.53           H
ATOM   4359  N   ILE A 286      -5.440 -11.667  23.992  1.00 91.59           N
ATOM   4360  CA  ILE A 286      -3.999 -11.832  24.089  1.00 91.59           C
ATOM   4361  C   ILE A 286      -3.509 -11.232  25.409  1.00 91.59           C
ATOM   4362  O   ILE A 286      -3.076 -10.082  25.449  1.00 91.59           O
ATOM   4363  HA  ILE A 286      -3.793 -12.902  24.099  1.00 91.59           H
ATOM   4364  CB  ILE A 286      -3.309 -11.249  22.855  1.00 91.59           C
ATOM   4365  HB  ILE A 286      -3.489 -10.174  22.838  1.00 91.59           H
ATOM   4366  CG1 ILE A 286      -3.904 -11.827  21.569  1.00 91.59           C
ATOM   4367 1HG1 ILE A 286      -3.635 -12.880  21.481  1.00 91.59           H
ATOM   4368 2HG1 ILE A 286      -4.992 -11.779  21.615  1.00 91.59           H
ATOM   4369  CG2 ILE A 286      -1.794 -11.453  22.927  1.00 91.59           C
ATOM   4370 1HG2 ILE A 286      -1.402 -10.955  23.814  1.00 91.59           H
ATOM   4371 2HG2 ILE A 286      -1.573 -12.519  22.980  1.00 91.59           H
ATOM   4372 3HG2 ILE A 286      -1.328 -11.029  22.037  1.00 91.59           H
ATOM   4373  CD1 ILE A 286      -3.405 -11.062  20.342  1.00 91.59           C
ATOM   4374 1HD1 ILE A 286      -3.697 -10.015  20.422  1.00 91.59           H
ATOM   4375 2HD1 ILE A 286      -2.319 -11.133  20.286  1.00 91.59           H
ATOM   4376 3HD1 ILE A 286      -3.844 -11.494  19.442  1.00 91.59           H
ATOM   4377  HN  ILE A 286      -5.739 -10.847  23.503  1.00 91.59           H
ATOM   4378  N   SER A 287      -3.594 -12.039  26.456  1.00 88.57           N
ATOM   4379  CA  SER A 287      -3.129 -11.616  27.766  1.00 88.57           C
ATOM   4380  C   SER A 287      -1.677 -12.054  27.973  1.00 88.57           C
ATOM   4381  O   SER A 287      -0.998 -11.560  28.872  1.00 88.57           O
ATOM   4382  HA  SER A 287      -3.203 -10.528  27.762  1.00 88.57           H
ATOM   4383  CB  SER A 287      -4.017 -12.183  28.876  1.00 88.57           C
ATOM   4384 1HB  SER A 287      -3.638 -11.859  29.845  1.00 88.57           H
ATOM   4385 2HB  SER A 287      -5.024 -11.778  28.776  1.00 88.57           H
ATOM   4386  OG  SER A 287      -4.073 -13.606  28.840  1.00 88.57           O
ATOM   4387  HG  SER A 287      -4.693 -13.942  29.549  1.00 88.57           H
ATOM   4388  HN  SER A 287      -3.971 -12.965  26.420  1.00 88.57           H
ATOM   4389  N   ASN A 288      -1.244 -12.976  27.126  1.00 91.74           N
ATOM   4390  CA  ASN A 288       0.078 -13.561  27.268  1.00 91.74           C
ATOM   4391  C   ASN A 288       1.103 -12.673  26.560  1.00 91.74           C
ATOM   4392  O   ASN A 288       0.973 -12.397  25.369  1.00 91.74           O
ATOM   4393  HA  ASN A 288       0.250 -13.622  28.343  1.00 91.74           H
ATOM   4394  CB  ASN A 288       0.137 -14.951  26.630  1.00 91.74           C
ATOM   4395 1HB  ASN A 288      -0.695 -15.556  26.991  1.00 91.74           H
ATOM   4396 2HB  ASN A 288       0.022 -14.864  25.550  1.00 91.74           H
ATOM   4397  CG  ASN A 288       1.460 -15.647  26.955  1.00 91.74           C
ATOM   4398  OD1 ASN A 288       2.532 -15.074  26.860  1.00 91.74           O
ATOM   4399  ND2 ASN A 288       1.324 -16.913  27.342  1.00 91.74           N
ATOM   4400 1HD2 ASN A 288       0.414 -17.323  27.399  1.00 91.74           H
ATOM   4401 2HD2 ASN A 288       2.132 -17.453  27.576  1.00 91.74           H
ATOM   4402  HN  ASN A 288      -1.779 -13.322  26.355  1.00 91.74           H
ATOM   4403  N   CYS A 289       2.099 -12.250  27.324  1.00 91.69           N
ATOM   4404  CA  CYS A 289       3.081 -11.305  26.819  1.00 91.69           C
ATOM   4405  C   CYS A 289       3.875 -11.988  25.704  1.00 91.69           C
ATOM   4406  O   CYS A 289       4.264 -11.345  24.730  1.00 91.69           O
ATOM   4407  HA  CYS A 289       2.524 -10.452  26.431  1.00 91.69           H
ATOM   4408  CB  CYS A 289       3.992 -10.786  27.933  1.00 91.69           C
ATOM   4409 1HB  CYS A 289       3.395 -10.308  28.710  1.00 91.69           H
ATOM   4410 2HB  CYS A 289       4.518 -11.618  28.401  1.00 91.69           H
ATOM   4411  SG  CYS A 289       5.198  -9.591  27.249  1.00 91.69           S
ATOM   4412  HN  CYS A 289       2.241 -12.541  28.270  1.00 91.69           H
ATOM   4413  N   ALA A 290       4.093 -13.283  25.883  1.00 93.01           N
ATOM   4414  CA  ALA A 290       4.888 -14.046  24.937  1.00 93.01           C
ATOM   4415  C   ALA A 290       4.180 -14.064  23.580  1.00 93.01           C
ATOM   4416  O   ALA A 290       4.807 -13.839  22.546  1.00 93.01           O
ATOM   4417  HA  ALA A 290       5.849 -13.544  24.829  1.00 93.01           H
ATOM   4418  CB  ALA A 290       5.126 -15.453  25.488  1.00 93.01           C
ATOM   4419 1HB  ALA A 290       5.658 -15.386  26.438  1.00 93.01           H
ATOM   4420 2HB  ALA A 290       4.169 -15.950  25.642  1.00 93.01           H
ATOM   4421 3HB  ALA A 290       5.723 -16.026  24.778  1.00 93.01           H
ATOM   4422  HN  ALA A 290       3.738 -13.807  26.657  1.00 93.01           H
ATOM   4423  N   VAL A 291       2.884 -14.333  23.629  1.00 93.61           N
ATOM   4424  CA  VAL A 291       2.084 -14.382  22.417  1.00 93.61           C
ATOM   4425  C   VAL A 291       2.047 -12.991  21.779  1.00 93.61           C
ATOM   4426  O   VAL A 291       2.179 -12.859  20.563  1.00 93.61           O
ATOM   4427  HA  VAL A 291       2.572 -15.071  21.728  1.00 93.61           H
ATOM   4428  CB  VAL A 291       0.691 -14.932  22.731  1.00 93.61           C
ATOM   4429  HB  VAL A 291       0.227 -14.272  23.464  1.00 93.61           H
ATOM   4430  CG1 VAL A 291      -0.190 -14.939  21.480  1.00 93.61           C
ATOM   4431 1HG1 VAL A 291      -0.294 -13.921  21.103  1.00 93.61           H
ATOM   4432 2HG1 VAL A 291       0.269 -15.565  20.715  1.00 93.61           H
ATOM   4433 3HG1 VAL A 291      -1.174 -15.335  21.731  1.00 93.61           H
ATOM   4434  CG2 VAL A 291       0.780 -16.330  23.346  1.00 93.61           C
ATOM   4435 1HG2 VAL A 291       1.273 -17.005  22.646  1.00 93.61           H
ATOM   4436 2HG2 VAL A 291       1.354 -16.283  24.272  1.00 93.61           H
ATOM   4437 3HG2 VAL A 291      -0.224 -16.697  23.560  1.00 93.61           H
ATOM   4438  HN  VAL A 291       2.382 -14.515  24.474  1.00 93.61           H
ATOM   4439  N   SER A 292       1.867 -11.990  22.627  1.00 93.24           N
ATOM   4440  CA  SER A 292       1.778 -10.618  22.158  1.00 93.24           C
ATOM   4441  C   SER A 292       3.075 -10.221  21.450  1.00 93.24           C
ATOM   4442  O   SER A 292       3.042  -9.583  20.399  1.00 93.24           O
ATOM   4443  HA  SER A 292       0.941 -10.606  21.459  1.00 93.24           H
ATOM   4444  CB  SER A 292       1.489  -9.658  23.314  1.00 93.24           C
ATOM   4445 1HB  SER A 292       0.641 -10.030  23.890  1.00 93.24           H
ATOM   4446 2HB  SER A 292       2.345  -9.633  23.987  1.00 93.24           H
ATOM   4447  OG  SER A 292       1.207  -8.339  22.855  1.00 93.24           O
ATOM   4448  HG  SER A 292       0.303  -8.310  22.429  1.00 93.24           H
ATOM   4449  HN  SER A 292       1.784 -12.104  23.617  1.00 93.24           H
ATOM   4450  N   THR A 293       4.186 -10.615  22.055  1.00 93.30           N
ATOM   4451  CA  THR A 293       5.492 -10.267  21.522  1.00 93.30           C
ATOM   4452  C   THR A 293       5.669 -10.854  20.120  1.00 93.30           C
ATOM   4453  O   THR A 293       6.141 -10.171  19.212  1.00 93.30           O
ATOM   4454  HA  THR A 293       5.545  -9.183  21.424  1.00 93.30           H
ATOM   4455  CB  THR A 293       6.551 -10.743  22.517  1.00 93.30           C
ATOM   4456  HB  THR A 293       6.457 -11.813  22.704  1.00 93.30           H
ATOM   4457  OG1 THR A 293       6.364  -9.902  23.652  1.00 93.30           O
ATOM   4458  HG1 THR A 293       5.779 -10.357  24.323  1.00 93.30           H
ATOM   4459  CG2 THR A 293       7.975 -10.430  22.052  1.00 93.30           C
ATOM   4460 1HG2 THR A 293       8.089  -9.353  21.930  1.00 93.30           H
ATOM   4461 2HG2 THR A 293       8.163 -10.926  21.100  1.00 93.30           H
ATOM   4462 3HG2 THR A 293       8.687 -10.789  22.795  1.00 93.30           H
ATOM   4463  HN  THR A 293       4.203 -11.161  22.893  1.00 93.30           H
ATOM   4464  N   ASN A 294       5.281 -12.114  19.986  1.00 94.21           N
ATOM   4465  CA  ASN A 294       5.444 -12.818  18.726  1.00 94.21           C
ATOM   4466  C   ASN A 294       4.558 -12.166  17.663  1.00 94.21           C
ATOM   4467  O   ASN A 294       4.953 -12.053  16.504  1.00 94.21           O
ATOM   4468  HA  ASN A 294       6.505 -12.739  18.490  1.00 94.21           H
ATOM   4469  CB  ASN A 294       5.026 -14.284  18.856  1.00 94.21           C
ATOM   4470 1HB  ASN A 294       4.058 -14.347  19.352  1.00 94.21           H
ATOM   4471 2HB  ASN A 294       4.905 -14.721  17.865  1.00 94.21           H
ATOM   4472  CG  ASN A 294       6.064 -15.082  19.648  1.00 94.21           C
ATOM   4473  OD1 ASN A 294       7.203 -14.676  19.814  1.00 94.21           O
ATOM   4474  ND2 ASN A 294       5.609 -16.237  20.126  1.00 94.21           N
ATOM   4475 1HD2 ASN A 294       4.663 -16.511  19.954  1.00 94.21           H
ATOM   4476 2HD2 ASN A 294       6.213 -16.831  20.658  1.00 94.21           H
ATOM   4477  HN  ASN A 294       4.862 -12.650  20.719  1.00 94.21           H
ATOM   4478  N   ILE A 295       3.375 -11.754  18.097  1.00 93.96           N
ATOM   4479  CA  ILE A 295       2.408 -11.166  17.186  1.00 93.96           C
ATOM   4480  C   ILE A 295       2.944  -9.829  16.673  1.00 93.96           C
ATOM   4481  O   ILE A 295       2.773  -9.495  15.501  1.00 93.96           O
ATOM   4482  HA  ILE A 295       2.303 -11.844  16.338  1.00 93.96           H
ATOM   4483  CB  ILE A 295       1.036 -11.063  17.855  1.00 93.96           C
ATOM   4484  HB  ILE A 295       1.179 -10.705  18.875  1.00 93.96           H
ATOM   4485  CG1 ILE A 295       0.366 -12.435  17.948  1.00 93.96           C
ATOM   4486 1HG1 ILE A 295       0.101 -12.783  16.949  1.00 93.96           H
ATOM   4487 2HG1 ILE A 295       1.068 -13.159  18.362  1.00 93.96           H
ATOM   4488  CG2 ILE A 295       0.151 -10.041  17.138  1.00 93.96           C
ATOM   4489 1HG2 ILE A 295       0.630  -9.062  17.168  1.00 93.96           H
ATOM   4490 2HG2 ILE A 295       0.012 -10.346  16.100  1.00 93.96           H
ATOM   4491 3HG2 ILE A 295      -0.818  -9.987  17.634  1.00 93.96           H
ATOM   4492  CD1 ILE A 295      -0.888 -12.375  18.822  1.00 93.96           C
ATOM   4493 1HD1 ILE A 295      -0.616 -12.051  19.827  1.00 93.96           H
ATOM   4494 2HD1 ILE A 295      -1.598 -11.669  18.392  1.00 93.96           H
ATOM   4495 3HD1 ILE A 295      -1.344 -13.364  18.872  1.00 93.96           H
ATOM   4496  HN  ILE A 295       3.075 -11.817  19.049  1.00 93.96           H
ATOM   4497  N   ASP A 296       3.582  -9.098  17.575  1.00 93.74           N
ATOM   4498  CA  ASP A 296       4.130  -7.796  17.233  1.00 93.74           C
ATOM   4499  C   ASP A 296       5.268  -7.975  16.227  1.00 93.74           C
ATOM   4500  O   ASP A 296       5.404  -7.187  15.292  1.00 93.74           O
ATOM   4501  HA  ASP A 296       3.293  -7.233  16.820  1.00 93.74           H
ATOM   4502  CB  ASP A 296       4.696  -7.095  18.469  1.00 93.74           C
ATOM   4503 1HB  ASP A 296       5.388  -7.761  18.984  1.00 93.74           H
ATOM   4504 2HB  ASP A 296       5.266  -6.217  18.164  1.00 93.74           H
ATOM   4505  CG  ASP A 296       3.576  -6.676  19.424  1.00 93.74           C
ATOM   4506  OD1 ASP A 296       2.427  -6.579  18.942  1.00 93.74           O
ATOM   4507  OD2 ASP A 296       3.895  -6.463  20.614  1.00 93.74           O
ATOM   4508  HN  ASP A 296       3.728  -9.382  18.523  1.00 93.74           H
ATOM   4509  N   ILE A 297       6.058  -9.014  16.454  1.00 94.51           N
ATOM   4510  CA  ILE A 297       7.142  -9.343  15.544  1.00 94.51           C
ATOM   4511  C   ILE A 297       6.560  -9.721  14.180  1.00 94.51           C
ATOM   4512  O   ILE A 297       7.061  -9.284  13.145  1.00 94.51           O
ATOM   4513  HA  ILE A 297       7.751  -8.447  15.424  1.00 94.51           H
ATOM   4514  CB  ILE A 297       8.041 -10.423  16.149  1.00 94.51           C
ATOM   4515  HB  ILE A 297       7.405 -11.222  16.531  1.00 94.51           H
ATOM   4516  CG1 ILE A 297       8.836  -9.873  17.335  1.00 94.51           C
ATOM   4517 1HG1 ILE A 297       9.563  -9.142  16.981  1.00 94.51           H
ATOM   4518 2HG1 ILE A 297       8.165  -9.352  18.017  1.00 94.51           H
ATOM   4519  CG2 ILE A 297       8.950 -11.040  15.085  1.00 94.51           C
ATOM   4520 1HG2 ILE A 297       8.340 -11.491  14.303  1.00 94.51           H
ATOM   4521 2HG2 ILE A 297       9.580 -10.264  14.651  1.00 94.51           H
ATOM   4522 3HG2 ILE A 297       9.578 -11.805  15.542  1.00 94.51           H
ATOM   4523  CD1 ILE A 297       9.558 -10.998  18.080  1.00 94.51           C
ATOM   4524 1HD1 ILE A 297       8.826 -11.715  18.452  1.00 94.51           H
ATOM   4525 2HD1 ILE A 297      10.246 -11.501  17.400  1.00 94.51           H
ATOM   4526 3HD1 ILE A 297      10.116 -10.580  18.917  1.00 94.51           H
ATOM   4527  HN  ILE A 297       5.966  -9.625  17.240  1.00 94.51           H
ATOM   4528  N   CYS A 298       5.511 -10.529  14.223  1.00 94.72           N
ATOM   4529  CA  CYS A 298       4.850 -10.963  13.003  1.00 94.72           C
ATOM   4530  C   CYS A 298       4.381  -9.721  12.243  1.00 94.72           C
ATOM   4531  O   CYS A 298       4.480  -9.663  11.019  1.00 94.72           O
ATOM   4532  HA  CYS A 298       5.592 -11.513  12.425  1.00 94.72           H
ATOM   4533  CB  CYS A 298       3.696 -11.923  13.296  1.00 94.72           C
ATOM   4534 1HB  CYS A 298       3.085 -11.532  14.110  1.00 94.72           H
ATOM   4535 2HB  CYS A 298       3.049 -12.004  12.423  1.00 94.72           H
ATOM   4536  SG  CYS A 298       4.351 -13.572  13.744  1.00 94.72           S
ATOM   4537  HG  CYS A 298       4.749 -13.236  14.968  1.00 94.72           H
ATOM   4538  HN  CYS A 298       5.113 -10.885  15.068  1.00 94.72           H
ATOM   4539  N   PHE A 299       3.879  -8.757  13.001  1.00 94.72           N
ATOM   4540  CA  PHE A 299       3.407  -7.513  12.416  1.00 94.72           C
ATOM   4541  C   PHE A 299       4.530  -6.804  11.656  1.00 94.72           C
ATOM   4542  O   PHE A 299       4.335  -6.359  10.526  1.00 94.72           O
ATOM   4543  HA  PHE A 299       2.605  -7.766  11.723  1.00 94.72           H
ATOM   4544  CB  PHE A 299       2.947  -6.621  13.571  1.00 94.72           C
ATOM   4545 1HB  PHE A 299       2.167  -7.140  14.128  1.00 94.72           H
ATOM   4546 2HB  PHE A 299       3.782  -6.471  14.256  1.00 94.72           H
ATOM   4547  CG  PHE A 299       2.417  -5.256  13.129  1.00 94.72           C
ATOM   4548  CD1 PHE A 299       3.271  -4.207  12.990  1.00 94.72           C
ATOM   4549  HD1 PHE A 299       4.334  -4.340  13.192  1.00 94.72           H
ATOM   4550  CD2 PHE A 299       1.091  -5.091  12.877  1.00 94.72           C
ATOM   4551  HD2 PHE A 299       0.406  -5.931  12.989  1.00 94.72           H
ATOM   4552  CE1 PHE A 299       2.779  -2.940  12.580  1.00 94.72           C
ATOM   4553  HE1 PHE A 299       3.464  -2.099  12.468  1.00 94.72           H
ATOM   4554  CE2 PHE A 299       0.598  -3.823  12.467  1.00 94.72           C
ATOM   4555  HE2 PHE A 299      -0.464  -3.691  12.265  1.00 94.72           H
ATOM   4556  CZ  PHE A 299       1.453  -2.775  12.327  1.00 94.72           C
ATOM   4557  HZ  PHE A 299       1.075  -1.802  12.013  1.00 94.72           H
ATOM   4558  HN  PHE A 299       3.793  -8.815  13.996  1.00 94.72           H
ATOM   4559  N   GLN A 300       5.682  -6.722  12.307  1.00 93.91           N
ATOM   4560  CA  GLN A 300       6.813  -6.009  11.739  1.00 93.91           C
ATOM   4561  C   GLN A 300       7.259  -6.673  10.435  1.00 93.91           C
ATOM   4562  O   GLN A 300       7.557  -5.991   9.456  1.00 93.91           O
ATOM   4563  HA  GLN A 300       6.448  -5.002  11.535  1.00 93.91           H
ATOM   4564  CB  GLN A 300       7.969  -5.930  12.738  1.00 93.91           C
ATOM   4565 1HB  GLN A 300       8.164  -6.919  13.153  1.00 93.91           H
ATOM   4566 2HB  GLN A 300       8.878  -5.615  12.224  1.00 93.91           H
ATOM   4567  CG  GLN A 300       7.651  -4.950  13.868  1.00 93.91           C
ATOM   4568 1HG  GLN A 300       7.489  -3.954  13.456  1.00 93.91           H
ATOM   4569 2HG  GLN A 300       6.724  -5.246  14.361  1.00 93.91           H
ATOM   4570  CD  GLN A 300       8.787  -4.905  14.892  1.00 93.91           C
ATOM   4571  OE1 GLN A 300       9.730  -5.678  14.845  1.00 93.91           O
ATOM   4572  NE2 GLN A 300       8.646  -3.960  15.816  1.00 93.91           N
ATOM   4573 1HE2 GLN A 300       7.848  -3.358  15.798  1.00 93.91           H
ATOM   4574 2HE2 GLN A 300       9.338  -3.851  16.530  1.00 93.91           H
ATOM   4575  HN  GLN A 300       5.847  -7.131  13.204  1.00 93.91           H
ATOM   4576  N   VAL A 301       7.291  -7.998  10.464  1.00 94.76           N
ATOM   4577  CA  VAL A 301       7.770  -8.760   9.323  1.00 94.76           C
ATOM   4578  C   VAL A 301       6.821  -8.553   8.142  1.00 94.76           C
ATOM   4579  O   VAL A 301       7.257  -8.221   7.041  1.00 94.76           O
ATOM   4580  HA  VAL A 301       8.753  -8.370   9.056  1.00 94.76           H
ATOM   4581  CB  VAL A 301       7.933 -10.232   9.709  1.00 94.76           C
ATOM   4582  HB  VAL A 301       6.976 -10.586  10.092  1.00 94.76           H
ATOM   4583  CG1 VAL A 301       8.294 -11.081   8.489  1.00 94.76           C
ATOM   4584 1HG1 VAL A 301       7.503 -11.001   7.743  1.00 94.76           H
ATOM   4585 2HG1 VAL A 301       9.233 -10.725   8.063  1.00 94.76           H
ATOM   4586 3HG1 VAL A 301       8.404 -12.123   8.791  1.00 94.76           H
ATOM   4587  CG2 VAL A 301       8.974 -10.396  10.818  1.00 94.76           C
ATOM   4588 1HG2 VAL A 301       9.936 -10.016  10.474  1.00 94.76           H
ATOM   4589 2HG2 VAL A 301       8.657  -9.837  11.699  1.00 94.76           H
ATOM   4590 3HG2 VAL A 301       9.070 -11.451  11.073  1.00 94.76           H
ATOM   4591  HN  VAL A 301       6.998  -8.547  11.246  1.00 94.76           H
ATOM   4592  N   THR A 302       5.540  -8.758   8.411  1.00 94.75           N
ATOM   4593  CA  THR A 302       4.536  -8.697   7.362  1.00 94.75           C
ATOM   4594  C   THR A 302       4.411  -7.270   6.824  1.00 94.75           C
ATOM   4595  O   THR A 302       4.158  -7.070   5.637  1.00 94.75           O
ATOM   4596  HA  THR A 302       4.867  -9.323   6.533  1.00 94.75           H
ATOM   4597  CB  THR A 302       3.226  -9.250   7.928  1.00 94.75           C
ATOM   4598  HB  THR A 302       2.437  -9.225   7.177  1.00 94.75           H
ATOM   4599  OG1 THR A 302       2.992  -8.463   9.093  1.00 94.75           O
ATOM   4600  HG1 THR A 302       3.384  -8.914   9.894  1.00 94.75           H
ATOM   4601  CG2 THR A 302       3.375 -10.675   8.465  1.00 94.75           C
ATOM   4602 1HG2 THR A 302       4.118 -10.687   9.263  1.00 94.75           H
ATOM   4603 2HG2 THR A 302       3.698 -11.335   7.659  1.00 94.75           H
ATOM   4604 3HG2 THR A 302       2.417 -11.018   8.854  1.00 94.75           H
ATOM   4605  HN  THR A 302       5.185  -8.961   9.323  1.00 94.75           H
ATOM   4606  N   GLN A 303       4.596  -6.315   7.724  1.00 93.57           N
ATOM   4607  CA  GLN A 303       4.585  -4.914   7.340  1.00 93.57           C
ATOM   4608  C   GLN A 303       5.693  -4.633   6.323  1.00 93.57           C
ATOM   4609  O   GLN A 303       5.478  -3.914   5.348  1.00 93.57           O
ATOM   4610  HA  GLN A 303       3.610  -4.747   6.881  1.00 93.57           H
ATOM   4611  CB  GLN A 303       4.723  -4.008   8.566  1.00 93.57           C
ATOM   4612 1HB  GLN A 303       3.919  -4.219   9.271  1.00 93.57           H
ATOM   4613 2HB  GLN A 303       5.661  -4.225   9.078  1.00 93.57           H
ATOM   4614  CG  GLN A 303       4.683  -2.532   8.165  1.00 93.57           C
ATOM   4615 1HG  GLN A 303       5.590  -2.276   7.617  1.00 93.57           H
ATOM   4616 2HG  GLN A 303       3.844  -2.357   7.492  1.00 93.57           H
ATOM   4617  CD  GLN A 303       4.553  -1.633   9.396  1.00 93.57           C
ATOM   4618  OE1 GLN A 303       5.407  -1.602  10.267  1.00 93.57           O
ATOM   4619  NE2 GLN A 303       3.440  -0.906   9.419  1.00 93.57           N
ATOM   4620 1HE2 GLN A 303       2.780  -0.978   8.672  1.00 93.57           H
ATOM   4621 2HE2 GLN A 303       3.264  -0.286  10.184  1.00 93.57           H
ATOM   4622  HN  GLN A 303       4.750  -6.486   8.697  1.00 93.57           H
ATOM   4623  N   THR A 304       6.854  -5.214   6.586  1.00 93.82           N
ATOM   4624  CA  THR A 304       8.012  -4.989   5.737  1.00 93.82           C
ATOM   4625  C   THR A 304       7.767  -5.559   4.338  1.00 93.82           C
ATOM   4626  O   THR A 304       8.149  -4.949   3.341  1.00 93.82           O
ATOM   4627  HA  THR A 304       8.152  -3.914   5.625  1.00 93.82           H
ATOM   4628  CB  THR A 304       9.233  -5.594   6.434  1.00 93.82           C
ATOM   4629  HB  THR A 304       9.146  -6.678   6.500  1.00 93.82           H
ATOM   4630  OG1 THR A 304       9.298  -4.905   7.680  1.00 93.82           O
ATOM   4631  HG1 THR A 304       8.884  -5.462   8.400  1.00 93.82           H
ATOM   4632  CG2 THR A 304      10.545  -5.228   5.737  1.00 93.82           C
ATOM   4633 1HG2 THR A 304      10.664  -4.145   5.732  1.00 93.82           H
ATOM   4634 2HG2 THR A 304      10.527  -5.597   4.712  1.00 93.82           H
ATOM   4635 3HG2 THR A 304      11.379  -5.683   6.272  1.00 93.82           H
ATOM   4636  HN  THR A 304       7.010  -5.828   7.360  1.00 93.82           H
ATOM   4637  N   ILE A 305       7.131  -6.721   4.310  1.00 94.27           N
ATOM   4638  CA  ILE A 305       6.802  -7.364   3.049  1.00 94.27           C
ATOM   4639  C   ILE A 305       5.854  -6.464   2.255  1.00 94.27           C
ATOM   4640  O   ILE A 305       5.984  -6.340   1.038  1.00 94.27           O
ATOM   4641  HA  ILE A 305       7.730  -7.471   2.486  1.00 94.27           H
ATOM   4642  CB  ILE A 305       6.255  -8.771   3.292  1.00 94.27           C
ATOM   4643  HB  ILE A 305       5.437  -8.701   4.009  1.00 94.27           H
ATOM   4644  CG1 ILE A 305       7.323  -9.675   3.912  1.00 94.27           C
ATOM   4645 1HG1 ILE A 305       8.092  -9.895   3.173  1.00 94.27           H
ATOM   4646 2HG1 ILE A 305       7.811  -9.155   4.736  1.00 94.27           H
ATOM   4647  CG2 ILE A 305       5.678  -9.365   2.006  1.00 94.27           C
ATOM   4648 1HG2 ILE A 305       4.867  -8.732   1.645  1.00 94.27           H
ATOM   4649 2HG2 ILE A 305       6.460  -9.420   1.248  1.00 94.27           H
ATOM   4650 3HG2 ILE A 305       5.296 -10.366   2.207  1.00 94.27           H
ATOM   4651  CD1 ILE A 305       6.708 -10.981   4.420  1.00 94.27           C
ATOM   4652 1HD1 ILE A 305       5.956 -10.758   5.177  1.00 94.27           H
ATOM   4653 2HD1 ILE A 305       6.241 -11.510   3.589  1.00 94.27           H
ATOM   4654 3HD1 ILE A 305       7.488 -11.605   4.856  1.00 94.27           H
ATOM   4655  HN  ILE A 305       6.841  -7.220   5.127  1.00 94.27           H
ATOM   4656  N   ALA A 306       4.921  -5.859   2.975  1.00 93.41           N
ATOM   4657  CA  ALA A 306       3.916  -5.019   2.345  1.00 93.41           C
ATOM   4658  C   ALA A 306       4.599  -3.815   1.694  1.00 93.41           C
ATOM   4659  O   ALA A 306       4.205  -3.383   0.612  1.00 93.41           O
ATOM   4660  HA  ALA A 306       3.427  -5.611   1.571  1.00 93.41           H
ATOM   4661  CB  ALA A 306       2.872  -4.606   3.384  1.00 93.41           C
ATOM   4662 1HB  ALA A 306       2.396  -5.496   3.794  1.00 93.41           H
ATOM   4663 2HB  ALA A 306       3.357  -4.051   4.187  1.00 93.41           H
ATOM   4664 3HB  ALA A 306       2.118  -3.976   2.911  1.00 93.41           H
ATOM   4665  HN  ALA A 306       4.846  -5.934   3.969  1.00 93.41           H
ATOM   4666  N   PHE A 307       5.612  -3.306   2.382  1.00 94.17           N
ATOM   4667  CA  PHE A 307       6.305  -2.115   1.921  1.00 94.17           C
ATOM   4668  C   PHE A 307       7.185  -2.427   0.709  1.00 94.17           C
ATOM   4669  O   PHE A 307       7.372  -1.579  -0.162  1.00 94.17           O
ATOM   4670  HA  PHE A 307       5.545  -1.387   1.638  1.00 94.17           H
ATOM   4671  CB  PHE A 307       7.194  -1.642   3.073  1.00 94.17           C
ATOM   4672 1HB  PHE A 307       7.769  -2.489   3.447  1.00 94.17           H
ATOM   4673 2HB  PHE A 307       7.911  -0.915   2.691  1.00 94.17           H
ATOM   4674  CG  PHE A 307       6.424  -1.014   4.236  1.00 94.17           C
ATOM   4675  CD1 PHE A 307       5.064  -1.039   4.243  1.00 94.17           C
ATOM   4676  HD1 PHE A 307       4.523  -1.506   3.420  1.00 94.17           H
ATOM   4677  CD2 PHE A 307       7.099  -0.431   5.263  1.00 94.17           C
ATOM   4678  HD2 PHE A 307       8.188  -0.411   5.257  1.00 94.17           H
ATOM   4679  CE1 PHE A 307       4.349  -0.456   5.323  1.00 94.17           C
ATOM   4680  HE1 PHE A 307       3.259  -0.475   5.328  1.00 94.17           H
ATOM   4681  CE2 PHE A 307       6.384   0.152   6.343  1.00 94.17           C
ATOM   4682  HE2 PHE A 307       6.924   0.619   7.166  1.00 94.17           H
ATOM   4683  CZ  PHE A 307       5.024   0.127   6.350  1.00 94.17           C
ATOM   4684  HZ  PHE A 307       4.475   0.574   7.178  1.00 94.17           H
ATOM   4685  HN  PHE A 307       5.957  -3.692   3.237  1.00 94.17           H
ATOM   4686  N   PHE A 308       7.702  -3.647   0.692  1.00 94.04           N
ATOM   4687  CA  PHE A 308       8.590  -4.069  -0.379  1.00 94.04           C
ATOM   4688  C   PHE A 308       7.875  -4.031  -1.731  1.00 94.04           C
ATOM   4689  O   PHE A 308       8.518  -3.935  -2.775  1.00 94.04           O
ATOM   4690  HA  PHE A 308       9.430  -3.374  -0.394  1.00 94.04           H
ATOM   4691  CB  PHE A 308       9.005  -5.509  -0.074  1.00 94.04           C
ATOM   4692 1HB  PHE A 308       9.367  -5.563   0.952  1.00 94.04           H
ATOM   4693 2HB  PHE A 308       8.126  -6.151  -0.137  1.00 94.04           H
ATOM   4694  CG  PHE A 308      10.085  -6.057  -1.010  1.00 94.04           C
ATOM   4695  CD1 PHE A 308       9.745  -6.901  -2.021  1.00 94.04           C
ATOM   4696  HD1 PHE A 308       8.703  -7.187  -2.164  1.00 94.04           H
ATOM   4697  CD2 PHE A 308      11.385  -5.699  -0.830  1.00 94.04           C
ATOM   4698  HD2 PHE A 308      11.657  -5.023  -0.020  1.00 94.04           H
ATOM   4699  CE1 PHE A 308      10.748  -7.408  -2.889  1.00 94.04           C
ATOM   4700  HE1 PHE A 308      10.475  -8.085  -3.699  1.00 94.04           H
ATOM   4701  CE2 PHE A 308      12.387  -6.207  -1.699  1.00 94.04           C
ATOM   4702  HE2 PHE A 308      13.429  -5.920  -1.555  1.00 94.04           H
ATOM   4703  CZ  PHE A 308      12.048  -7.051  -2.709  1.00 94.04           C
ATOM   4704  HZ  PHE A 308      12.817  -7.440  -3.376  1.00 94.04           H
ATOM   4705  HN  PHE A 308       7.524  -4.340   1.390  1.00 94.04           H
ATOM   4706  N   HIS A 309       6.554  -4.109  -1.668  1.00 92.39           N
ATOM   4707  CA  HIS A 309       5.748  -4.143  -2.876  1.00 92.39           C
ATOM   4708  C   HIS A 309       6.019  -2.888  -3.709  1.00 92.39           C
ATOM   4709  O   HIS A 309       6.060  -2.951  -4.937  1.00 92.39           O
ATOM   4710  HA  HIS A 309       6.067  -5.019  -3.441  1.00 92.39           H
ATOM   4711  CB  HIS A 309       4.266  -4.320  -2.537  1.00 92.39           C
ATOM   4712 1HB  HIS A 309       4.146  -5.230  -1.948  1.00 92.39           H
ATOM   4713 2HB  HIS A 309       3.946  -3.489  -1.909  1.00 92.39           H
ATOM   4714  CG  HIS A 309       3.364  -4.396  -3.745  1.00 92.39           C
ATOM   4715  ND1 HIS A 309       3.341  -5.488  -4.596  1.00 92.39           N
ATOM   4716  HD1 HIS A 309       3.899  -6.313  -4.505  1.00 92.39           H
ATOM   4717  CD2 HIS A 309       2.454  -3.507  -4.236  1.00 92.39           C
ATOM   4718  HD2 HIS A 309       2.218  -2.534  -3.805  1.00 92.39           H
ATOM   4719  CE1 HIS A 309       2.454  -5.254  -5.552  1.00 92.39           C
ATOM   4720  HE1 HIS A 309       2.206  -5.926  -6.374  1.00 92.39           H
ATOM   4721  NE2 HIS A 309       1.906  -4.025  -5.327  1.00 92.39           N
ATOM   4722  HN  HIS A 309       6.036  -4.148  -0.813  1.00 92.39           H
ATOM   4723  N   SER A 310       6.196  -1.778  -3.008  1.00 92.66           N
ATOM   4724  CA  SER A 310       6.213  -0.478  -3.657  1.00 92.66           C
ATOM   4725  C   SER A 310       7.469  -0.340  -4.521  1.00 92.66           C
ATOM   4726  O   SER A 310       7.595   0.610  -5.291  1.00 92.66           O
ATOM   4727  HA  SER A 310       5.317  -0.453  -4.277  1.00 92.66           H
ATOM   4728  CB  SER A 310       6.151   0.652  -2.627  1.00 92.66           C
ATOM   4729 1HB  SER A 310       6.951   0.522  -1.898  1.00 92.66           H
ATOM   4730 2HB  SER A 310       6.326   1.606  -3.124  1.00 92.66           H
ATOM   4731  OG  SER A 310       4.896   0.692  -1.953  1.00 92.66           O
ATOM   4732  HG  SER A 310       4.188   1.039  -2.568  1.00 92.66           H
ATOM   4733  HN  SER A 310       6.327  -1.757  -2.017  1.00 92.66           H
ATOM   4734  N   CYS A 311       8.365  -1.304  -4.363  1.00 93.65           N
ATOM   4735  CA  CYS A 311       9.586  -1.325  -5.151  1.00 93.65           C
ATOM   4736  C   CYS A 311       9.441  -2.397  -6.233  1.00 93.65           C
ATOM   4737  O   CYS A 311      10.301  -2.527  -7.102  1.00 93.65           O
ATOM   4738  HA  CYS A 311       9.688  -0.336  -5.597  1.00 93.65           H
ATOM   4739  CB  CYS A 311      10.819  -1.561  -4.276  1.00 93.65           C
ATOM   4740 1HB  CYS A 311      11.720  -1.274  -4.818  1.00 93.65           H
ATOM   4741 2HB  CYS A 311      10.769  -0.932  -3.386  1.00 93.65           H
ATOM   4742  SG  CYS A 311      10.915  -3.322  -3.791  1.00 93.65           S
ATOM   4743  HG  CYS A 311      12.069  -3.224  -3.137  1.00 93.65           H
ATOM   4744  HN  CYS A 311       8.267  -2.058  -3.714  1.00 93.65           H
ATOM   4745  N   LEU A 312       8.346  -3.138  -6.143  1.00 91.50           N
ATOM   4746  CA  LEU A 312       8.179  -4.328  -6.961  1.00 91.50           C
ATOM   4747  C   LEU A 312       7.583  -3.934  -8.313  1.00 91.50           C
ATOM   4748  O   LEU A 312       7.926  -4.515  -9.341  1.00 91.50           O
ATOM   4749  HA  LEU A 312       9.170  -4.750  -7.130  1.00 91.50           H
ATOM   4750  CB  LEU A 312       7.361  -5.382  -6.212  1.00 91.50           C
ATOM   4751 1HB  LEU A 312       6.493  -4.893  -5.769  1.00 91.50           H
ATOM   4752 2HB  LEU A 312       6.986  -6.104  -6.936  1.00 91.50           H
ATOM   4753  CG  LEU A 312       8.099  -6.145  -5.109  1.00 91.50           C
ATOM   4754  HG  LEU A 312       8.344  -5.442  -4.313  1.00 91.50           H
ATOM   4755  CD1 LEU A 312       7.205  -7.226  -4.499  1.00 91.50           C
ATOM   4756 1HD1 LEU A 312       6.317  -6.764  -4.069  1.00 91.50           H
ATOM   4757 2HD1 LEU A 312       6.909  -7.933  -5.274  1.00 91.50           H
ATOM   4758 3HD1 LEU A 312       7.754  -7.753  -3.718  1.00 91.50           H
ATOM   4759  CD2 LEU A 312       9.419  -6.718  -5.628  1.00 91.50           C
ATOM   4760 1HD2 LEU A 312       9.220  -7.402  -6.452  1.00 91.50           H
ATOM   4761 2HD2 LEU A 312      10.056  -5.904  -5.976  1.00 91.50           H
ATOM   4762 3HD2 LEU A 312       9.923  -7.255  -4.824  1.00 91.50           H
ATOM   4763  HN  LEU A 312       7.584  -2.938  -5.528  1.00 91.50           H
ATOM   4764  N   ASN A 313       6.698  -2.948  -8.268  1.00 87.54           N
ATOM   4765  CA  ASN A 313       5.871  -2.632  -9.420  1.00 87.54           C
ATOM   4766  C   ASN A 313       6.769  -2.310 -10.616  1.00 87.54           C
ATOM   4767  O   ASN A 313       6.596  -2.873 -11.696  1.00 87.54           O
ATOM   4768  HA  ASN A 313       5.259  -3.520  -9.585  1.00 87.54           H
ATOM   4769  CB  ASN A 313       4.990  -1.411  -9.148  1.00 87.54           C
ATOM   4770 1HB  ASN A 313       5.585  -0.625  -8.683  1.00 87.54           H
ATOM   4771 2HB  ASN A 313       4.614  -1.012 -10.090  1.00 87.54           H
ATOM   4772  CG  ASN A 313       3.815  -1.774  -8.237  1.00 87.54           C
ATOM   4773  OD1 ASN A 313       3.289  -2.875  -8.268  1.00 87.54           O
ATOM   4774  ND2 ASN A 313       3.435  -0.790  -7.427  1.00 87.54           N
ATOM   4775 1HD2 ASN A 313       3.909   0.090  -7.452  1.00 87.54           H
ATOM   4776 2HD2 ASN A 313       2.674  -0.931  -6.793  1.00 87.54           H
ATOM   4777  HN  ASN A 313       6.544  -2.371  -7.466  1.00 87.54           H
ATOM   4778  N   PRO A 314       7.741  -1.403 -10.446  1.00 87.16           N
ATOM   4779  CA  PRO A 314       8.624  -1.028 -11.553  1.00 87.16           C
ATOM   4780  C   PRO A 314       9.276  -2.236 -12.206  1.00 87.16           C
ATOM   4781  O   PRO A 314       9.395  -2.297 -13.428  1.00 87.16           O
ATOM   4782  HA  PRO A 314       8.049  -0.551 -12.346  1.00 87.16           H
ATOM   4783  CB  PRO A 314       9.658  -0.111 -10.896  1.00 87.16           C
ATOM   4784 1HB  PRO A 314      10.533  -0.669 -10.560  1.00 87.16           H
ATOM   4785 2HB  PRO A 314      10.015   0.652 -11.588  1.00 87.16           H
ATOM   4786  CG  PRO A 314       8.896   0.500  -9.726  1.00 87.16           C
ATOM   4787 1HG  PRO A 314       9.570   0.892  -8.965  1.00 87.16           H
ATOM   4788 2HG  PRO A 314       8.271   1.335 -10.043  1.00 87.16           H
ATOM   4789  CD  PRO A 314       8.071  -0.668  -9.212  1.00 87.16           C
ATOM   4790 1HD  PRO A 314       8.637  -1.288  -8.516  1.00 87.16           H
ATOM   4791 2HD  PRO A 314       7.180  -0.332  -8.682  1.00 87.16           H
ATOM   4792  N   VAL A 315       9.683  -3.175 -11.365  1.00 85.71           N
ATOM   4793  CA  VAL A 315      10.413  -4.339 -11.839  1.00 85.71           C
ATOM   4794  C   VAL A 315       9.506  -5.167 -12.752  1.00 85.71           C
ATOM   4795  O   VAL A 315       9.949  -5.665 -13.786  1.00 85.71           O
ATOM   4796  HA  VAL A 315      11.262  -3.980 -12.420  1.00 85.71           H
ATOM   4797  CB  VAL A 315      10.955  -5.137 -10.651  1.00 85.71           C
ATOM   4798  HB  VAL A 315      10.105  -5.462 -10.050  1.00 85.71           H
ATOM   4799  CG1 VAL A 315      11.701  -6.386 -11.124  1.00 85.71           C
ATOM   4800 1HG1 VAL A 315      11.022  -7.022 -11.692  1.00 85.71           H
ATOM   4801 2HG1 VAL A 315      12.538  -6.091 -11.757  1.00 85.71           H
ATOM   4802 3HG1 VAL A 315      12.076  -6.934 -10.260  1.00 85.71           H
ATOM   4803  CG2 VAL A 315      11.849  -4.265  -9.767  1.00 85.71           C
ATOM   4804 1HG2 VAL A 315      12.691  -3.897 -10.353  1.00 85.71           H
ATOM   4805 2HG2 VAL A 315      11.273  -3.421  -9.388  1.00 85.71           H
ATOM   4806 3HG2 VAL A 315      12.220  -4.857  -8.930  1.00 85.71           H
ATOM   4807  HN  VAL A 315       9.523  -3.150 -10.378  1.00 85.71           H
ATOM   4808  N   LEU A 316       8.254  -5.289 -12.336  1.00 85.10           N
ATOM   4809  CA  LEU A 316       7.294  -6.090 -13.076  1.00 85.10           C
ATOM   4810  C   LEU A 316       7.169  -5.542 -14.499  1.00 85.10           C
ATOM   4811  O   LEU A 316       7.076  -6.307 -15.457  1.00 85.10           O
ATOM   4812  HA  LEU A 316       7.689  -7.105 -13.131  1.00 85.10           H
ATOM   4813  CB  LEU A 316       5.964  -6.162 -12.325  1.00 85.10           C
ATOM   4814 1HB  LEU A 316       5.596  -5.146 -12.180  1.00 85.10           H
ATOM   4815 2HB  LEU A 316       5.239  -6.676 -12.957  1.00 85.10           H
ATOM   4816  CG  LEU A 316       5.998  -6.861 -10.965  1.00 85.10           C
ATOM   4817  HG  LEU A 316       6.661  -6.298 -10.308  1.00 85.10           H
ATOM   4818  CD1 LEU A 316       4.613  -6.865 -10.315  1.00 85.10           C
ATOM   4819 1HD1 LEU A 316       4.276  -5.839 -10.171  1.00 85.10           H
ATOM   4820 2HD1 LEU A 316       3.910  -7.391 -10.960  1.00 85.10           H
ATOM   4821 3HD1 LEU A 316       4.666  -7.368  -9.349  1.00 85.10           H
ATOM   4822  CD2 LEU A 316       6.577  -8.272 -11.088  1.00 85.10           C
ATOM   4823 1HD2 LEU A 316       5.960  -8.860 -11.768  1.00 85.10           H
ATOM   4824 2HD2 LEU A 316       7.594  -8.215 -11.478  1.00 85.10           H
ATOM   4825 3HD2 LEU A 316       6.590  -8.747 -10.107  1.00 85.10           H
ATOM   4826  HN  LEU A 316       7.894  -4.853 -11.511  1.00 85.10           H
ATOM   4827  N   TYR A 317       7.169  -4.220 -14.592  1.00 81.44           N
ATOM   4828  CA  TYR A 317       6.993  -3.560 -15.874  1.00 81.44           C
ATOM   4829  C   TYR A 317       8.185  -3.825 -16.796  1.00 81.44           C
ATOM   4830  O   TYR A 317       8.015  -4.001 -18.001  1.00 81.44           O
ATOM   4831  HA  TYR A 317       6.090  -3.958 -16.336  1.00 81.44           H
ATOM   4832  CB  TYR A 317       6.923  -2.062 -15.571  1.00 81.44           C
ATOM   4833 1HB  TYR A 317       7.866  -1.746 -15.126  1.00 81.44           H
ATOM   4834 2HB  TYR A 317       6.814  -1.516 -16.508  1.00 81.44           H
ATOM   4835  CG  TYR A 317       5.778  -1.670 -14.634  1.00 81.44           C
ATOM   4836  CD1 TYR A 317       4.644  -2.453 -14.566  1.00 81.44           C
ATOM   4837  HD1 TYR A 317       4.563  -3.350 -15.179  1.00 81.44           H
ATOM   4838  CD2 TYR A 317       5.880  -0.533 -13.858  1.00 81.44           C
ATOM   4839  HD2 TYR A 317       6.776   0.085 -13.912  1.00 81.44           H
ATOM   4840  CE1 TYR A 317       3.566  -2.084 -13.684  1.00 81.44           C
ATOM   4841  HE1 TYR A 317       2.665  -2.694 -13.621  1.00 81.44           H
ATOM   4842  CE2 TYR A 317       4.802  -0.164 -12.977  1.00 81.44           C
ATOM   4843  HE2 TYR A 317       4.870   0.731 -12.358  1.00 81.44           H
ATOM   4844  CZ  TYR A 317       3.699  -0.958 -12.933  1.00 81.44           C
ATOM   4845  OH  TYR A 317       2.681  -0.610 -12.101  1.00 81.44           O
ATOM   4846  HH  TYR A 317       2.036  -1.369 -12.013  1.00 81.44           H
ATOM   4847  HN  TYR A 317       7.287  -3.605 -13.812  1.00 81.44           H
ATOM   4848  N   VAL A 318       9.365  -3.847 -16.193  1.00 77.41           N
ATOM   4849  CA  VAL A 318      10.587  -4.064 -16.948  1.00 77.41           C
ATOM   4850  C   VAL A 318      10.542  -5.451 -17.594  1.00 77.41           C
ATOM   4851  O   VAL A 318      10.759  -5.586 -18.797  1.00 77.41           O
ATOM   4852  HA  VAL A 318      10.626  -3.312 -17.736  1.00 77.41           H
ATOM   4853  CB  VAL A 318      11.805  -3.866 -16.043  1.00 77.41           C
ATOM   4854  HB  VAL A 318      11.686  -4.515 -15.175  1.00 77.41           H
ATOM   4855  CG1 VAL A 318      13.094  -4.271 -16.761  1.00 77.41           C
ATOM   4856 1HG1 VAL A 318      13.037  -5.322 -17.044  1.00 77.41           H
ATOM   4857 2HG1 VAL A 318      13.219  -3.659 -17.654  1.00 77.41           H
ATOM   4858 3HG1 VAL A 318      13.943  -4.120 -16.095  1.00 77.41           H
ATOM   4859  CG2 VAL A 318      11.886  -2.422 -15.542  1.00 77.41           C
ATOM   4860 1HG2 VAL A 318      11.970  -1.747 -16.394  1.00 77.41           H
ATOM   4861 2HG2 VAL A 318      10.986  -2.183 -14.976  1.00 77.41           H
ATOM   4862 3HG2 VAL A 318      12.760  -2.309 -14.901  1.00 77.41           H
ATOM   4863  HN  VAL A 318       9.493  -3.719 -15.210  1.00 77.41           H
ATOM   4864  N   PHE A 319      10.260  -6.446 -16.766  1.00 76.07           N
ATOM   4865  CA  PHE A 319      10.414  -7.830 -17.179  1.00 76.07           C
ATOM   4866  C   PHE A 319       9.203  -8.298 -17.988  1.00 76.07           C
ATOM   4867  O   PHE A 319       9.349  -9.040 -18.958  1.00 76.07           O
ATOM   4868  HA  PHE A 319      11.307  -7.885 -17.801  1.00 76.07           H
ATOM   4869  CB  PHE A 319      10.515  -8.669 -15.904  1.00 76.07           C
ATOM   4870 1HB  PHE A 319       9.767  -8.321 -15.192  1.00 76.07           H
ATOM   4871 2HB  PHE A 319      10.272  -9.704 -16.142  1.00 76.07           H
ATOM   4872  CG  PHE A 319      11.892  -8.624 -15.237  1.00 76.07           C
ATOM   4873  CD1 PHE A 319      12.970  -9.160 -15.869  1.00 76.07           C
ATOM   4874  HD1 PHE A 319      12.854  -9.621 -16.849  1.00 76.07           H
ATOM   4875  CD2 PHE A 319      12.037  -8.049 -14.014  1.00 76.07           C
ATOM   4876  HD2 PHE A 319      11.172  -7.620 -13.507  1.00 76.07           H
ATOM   4877  CE1 PHE A 319      14.248  -9.119 -15.250  1.00 76.07           C
ATOM   4878  HE1 PHE A 319      15.113  -9.548 -15.756  1.00 76.07           H
ATOM   4879  CE2 PHE A 319      13.314  -8.007 -13.395  1.00 76.07           C
ATOM   4880  HE2 PHE A 319      13.430  -7.546 -12.414  1.00 76.07           H
ATOM   4881  CZ  PHE A 319      14.393  -8.543 -14.027  1.00 76.07           C
ATOM   4882  HZ  PHE A 319      15.374  -8.511 -13.552  1.00 76.07           H
ATOM   4883  HN  PHE A 319       9.933  -6.318 -15.830  1.00 76.07           H
ATOM   4884  N   VAL A 320       8.034  -7.846 -17.559  1.00 77.77           N
ATOM   4885  CA  VAL A 320       6.787  -8.382 -18.079  1.00 77.77           C
ATOM   4886  C   VAL A 320       6.245  -7.445 -19.160  1.00 77.77           C
ATOM   4887  O   VAL A 320       5.598  -7.891 -20.106  1.00 77.77           O
ATOM   4888  HA  VAL A 320       7.008  -9.348 -18.532  1.00 77.77           H
ATOM   4889  CB  VAL A 320       5.798  -8.610 -16.934  1.00 77.77           C
ATOM   4890  HB  VAL A 320       5.408  -7.639 -16.630  1.00 77.77           H
ATOM   4891  CG1 VAL A 320       4.617  -9.468 -17.392  1.00 77.77           C
ATOM   4892 1HG1 VAL A 320       4.098  -8.966 -18.208  1.00 77.77           H
ATOM   4893 2HG1 VAL A 320       4.983 -10.436 -17.736  1.00 77.77           H
ATOM   4894 3HG1 VAL A 320       3.930  -9.615 -16.559  1.00 77.77           H
ATOM   4895  CG2 VAL A 320       6.495  -9.237 -15.724  1.00 77.77           C
ATOM   4896 1HG2 VAL A 320       6.926 -10.196 -16.010  1.00 77.77           H
ATOM   4897 2HG2 VAL A 320       7.285  -8.572 -15.376  1.00 77.77           H
ATOM   4898 3HG2 VAL A 320       5.769  -9.388 -14.925  1.00 77.77           H
ATOM   4899  HN  VAL A 320       7.930  -7.127 -16.871  1.00 77.77           H
ATOM   4900  N   GLY A 321       6.527  -6.162 -18.982  1.00 77.95           N
ATOM   4901  CA  GLY A 321       5.968  -5.145 -19.856  1.00 77.95           C
ATOM   4902  C   GLY A 321       6.772  -5.034 -21.153  1.00 77.95           C
ATOM   4903  O   GLY A 321       7.811  -4.377 -21.190  1.00 77.95           O
ATOM   4904 1HA  GLY A 321       4.931  -5.388 -20.086  1.00 77.95           H
ATOM   4905 2HA  GLY A 321       5.964  -4.183 -19.343  1.00 77.95           H
ATOM   4906  HN  GLY A 321       7.125  -5.816 -18.259  1.00 77.95           H
ATOM   4907  N   GLU A 322       6.260  -5.687 -22.186  1.00 78.31           N
ATOM   4908  CA  GLU A 322       6.835  -5.556 -23.514  1.00 78.31           C
ATOM   4909  C   GLU A 322       6.779  -4.098 -23.975  1.00 78.31           C
ATOM   4910  O   GLU A 322       7.744  -3.583 -24.536  1.00 78.31           O
ATOM   4911  HA  GLU A 322       7.873  -5.872 -23.412  1.00 78.31           H
ATOM   4912  CB  GLU A 322       6.126  -6.474 -24.512  1.00 78.31           C
ATOM   4913 1HB  GLU A 322       5.069  -6.215 -24.562  1.00 78.31           H
ATOM   4914 2HB  GLU A 322       6.629  -6.424 -25.478  1.00 78.31           H
ATOM   4915  CG  GLU A 322       6.202  -7.935 -24.062  1.00 78.31           C
ATOM   4916 1HG  GLU A 322       7.169  -8.126 -23.597  1.00 78.31           H
ATOM   4917 2HG  GLU A 322       5.441  -8.125 -23.305  1.00 78.31           H
ATOM   4918  CD  GLU A 322       6.001  -8.884 -25.245  1.00 78.31           C
ATOM   4919  OE1 GLU A 322       6.750  -9.883 -25.305  1.00 78.31           O
ATOM   4920  OE2 GLU A 322       5.103  -8.588 -26.063  1.00 78.31           O
ATOM   4921  HN  GLU A 322       5.469  -6.296 -22.126  1.00 78.31           H
ATOM   4922  N   ARG A 323       5.638  -3.474 -23.720  1.00 80.36           N
ATOM   4923  CA  ARG A 323       5.434  -2.093 -24.123  1.00 80.36           C
ATOM   4924  C   ARG A 323       6.450  -1.183 -23.429  1.00 80.36           C
ATOM   4925  O   ARG A 323       7.018  -0.290 -24.056  1.00 80.36           O
ATOM   4926  HA  ARG A 323       5.581  -2.093 -25.203  1.00 80.36           H
ATOM   4927  CB  ARG A 323       4.020  -1.622 -23.780  1.00 80.36           C
ATOM   4928 1HB  ARG A 323       3.307  -2.420 -23.987  1.00 80.36           H
ATOM   4929 2HB  ARG A 323       3.953  -1.404 -22.714  1.00 80.36           H
ATOM   4930  CG  ARG A 323       3.646  -0.376 -24.585  1.00 80.36           C
ATOM   4931 1HG  ARG A 323       4.354   0.425 -24.371  1.00 80.36           H
ATOM   4932 2HG  ARG A 323       3.722  -0.591 -25.651  1.00 80.36           H
ATOM   4933  CD  ARG A 323       2.227   0.088 -24.252  1.00 80.36           C
ATOM   4934 1HD  ARG A 323       1.560  -0.772 -24.192  1.00 80.36           H
ATOM   4935 2HD  ARG A 323       2.213   0.570 -23.275  1.00 80.36           H
ATOM   4936  NE  ARG A 323       1.746   1.029 -25.287  1.00 80.36           N
ATOM   4937  HE  ARG A 323       2.310   1.158 -26.102  1.00 80.36           H
ATOM   4938  CZ  ARG A 323       0.601   1.720 -25.200  1.00 80.36           C
ATOM   4939  NH1 ARG A 323      -0.195   1.587 -24.130  1.00 80.36           N
ATOM   4940 1HH1 ARG A 323       0.064   0.968 -23.389  1.00 80.36           H
ATOM   4941 2HH1 ARG A 323      -1.047   2.106 -24.073  1.00 80.36           H
ATOM   4942  NH2 ARG A 323       0.264   2.547 -26.200  1.00 80.36           N
ATOM   4943 1HH2 ARG A 323      -0.587   3.070 -26.150  1.00 80.36           H
ATOM   4944 2HH2 ARG A 323       0.863   2.641 -26.995  1.00 80.36           H
ATOM   4945  HN  ARG A 323       4.863  -3.895 -23.249  1.00 80.36           H
ATOM   4946  N   PHE A 324       6.646  -1.440 -22.144  1.00 83.49           N
ATOM   4947  CA  PHE A 324       7.525  -0.608 -21.340  1.00 83.49           C
ATOM   4948  C   PHE A 324       8.978  -0.736 -21.805  1.00 83.49           C
ATOM   4949  O   PHE A 324       9.691   0.261 -21.906  1.00 83.49           O
ATOM   4950  HA  PHE A 324       7.196   0.424 -21.463  1.00 83.49           H
ATOM   4951  CB  PHE A 324       7.418  -1.107 -19.898  1.00 83.49           C
ATOM   4952 1HB  PHE A 324       6.365  -1.170 -19.624  1.00 83.49           H
ATOM   4953 2HB  PHE A 324       7.823  -2.117 -19.843  1.00 83.49           H
ATOM   4954  CG  PHE A 324       8.144  -0.226 -18.879  1.00 83.49           C
ATOM   4955  CD1 PHE A 324       9.402  -0.548 -18.475  1.00 83.49           C
ATOM   4956  HD1 PHE A 324       9.893  -1.434 -18.877  1.00 83.49           H
ATOM   4957  CD2 PHE A 324       7.531   0.880 -18.377  1.00 83.49           C
ATOM   4958  HD2 PHE A 324       6.522   1.138 -18.701  1.00 83.49           H
ATOM   4959  CE1 PHE A 324      10.075   0.270 -17.529  1.00 83.49           C
ATOM   4960  HE1 PHE A 324      11.083   0.011 -17.205  1.00 83.49           H
ATOM   4961  CE2 PHE A 324       8.204   1.697 -17.432  1.00 83.49           C
ATOM   4962  HE2 PHE A 324       7.712   2.583 -17.029  1.00 83.49           H
ATOM   4963  CZ  PHE A 324       9.462   1.375 -17.028  1.00 83.49           C
ATOM   4964  HZ  PHE A 324       9.979   2.003 -16.302  1.00 83.49           H
ATOM   4965  HN  PHE A 324       6.218  -2.199 -21.654  1.00 83.49           H
ATOM   4966  N   ARG A 325       9.372  -1.971 -22.075  1.00 84.66           N
ATOM   4967  CA  ARG A 325      10.722  -2.241 -22.541  1.00 84.66           C
ATOM   4968  C   ARG A 325      11.008  -1.456 -23.823  1.00 84.66           C
ATOM   4969  O   ARG A 325      12.087  -0.885 -23.978  1.00 84.66           O
ATOM   4970  HA  ARG A 325      11.368  -1.912 -21.727  1.00 84.66           H
ATOM   4971  CB  ARG A 325      10.925  -3.733 -22.809  1.00 84.66           C
ATOM   4972 1HB  ARG A 325      10.057  -4.133 -23.334  1.00 84.66           H
ATOM   4973 2HB  ARG A 325      11.786  -3.875 -23.462  1.00 84.66           H
ATOM   4974  CG  ARG A 325      11.135  -4.501 -21.503  1.00 84.66           C
ATOM   4975 1HG  ARG A 325      11.915  -4.018 -20.914  1.00 84.66           H
ATOM   4976 2HG  ARG A 325      10.222  -4.472 -20.908  1.00 84.66           H
ATOM   4977  CD  ARG A 325      11.524  -5.955 -21.778  1.00 84.66           C
ATOM   4978 1HD  ARG A 325      12.236  -6.000 -22.603  1.00 84.66           H
ATOM   4979 2HD  ARG A 325      12.021  -6.379 -20.906  1.00 84.66           H
ATOM   4980  NE  ARG A 325      10.318  -6.748 -22.108  1.00 84.66           N
ATOM   4981  HE  ARG A 325       9.430  -6.290 -22.064  1.00 84.66           H
ATOM   4982  CZ  ARG A 325      10.343  -8.040 -22.462  1.00 84.66           C
ATOM   4983  NH1 ARG A 325      11.505  -8.703 -22.538  1.00 84.66           N
ATOM   4984 1HH1 ARG A 325      12.363  -8.234 -22.329  1.00 84.66           H
ATOM   4985 2HH1 ARG A 325      11.514  -9.667 -22.803  1.00 84.66           H
ATOM   4986  NH2 ARG A 325       9.187  -8.659 -22.739  1.00 84.66           N
ATOM   4987 1HH2 ARG A 325       9.188  -9.623 -23.005  1.00 84.66           H
ATOM   4988 2HH2 ARG A 325       8.324  -8.157 -22.681  1.00 84.66           H
ATOM   4989  HN  ARG A 325       8.789  -2.778 -21.981  1.00 84.66           H
ATOM   4990  N   ARG A 326      10.023  -1.452 -24.708  1.00 84.40           N
ATOM   4991  CA  ARG A 326      10.145  -0.725 -25.960  1.00 84.40           C
ATOM   4992  C   ARG A 326      10.277   0.776 -25.692  1.00 84.40           C
ATOM   4993  O   ARG A 326      11.118   1.445 -26.290  1.00 84.40           O
ATOM   4994  HA  ARG A 326      11.047  -1.121 -26.426  1.00 84.40           H
ATOM   4995  CB  ARG A 326       8.932  -0.970 -26.861  1.00 84.40           C
ATOM   4996 1HB  ARG A 326       8.016  -0.858 -26.281  1.00 84.40           H
ATOM   4997 2HB  ARG A 326       8.903  -0.220 -27.651  1.00 84.40           H
ATOM   4998  CG  ARG A 326       8.982  -2.369 -27.479  1.00 84.40           C
ATOM   4999 1HG  ARG A 326       9.865  -2.459 -28.112  1.00 84.40           H
ATOM   5000 2HG  ARG A 326       9.077  -3.115 -26.691  1.00 84.40           H
ATOM   5001  CD  ARG A 326       7.725  -2.648 -28.305  1.00 84.40           C
ATOM   5002 1HD  ARG A 326       6.836  -2.422 -27.717  1.00 84.40           H
ATOM   5003 2HD  ARG A 326       7.703  -1.999 -29.180  1.00 84.40           H
ATOM   5004  NE  ARG A 326       7.703  -4.066 -28.729  1.00 84.40           N
ATOM   5005  HE  ARG A 326       8.380  -4.685 -28.330  1.00 84.40           H
ATOM   5006  CZ  ARG A 326       6.833  -4.573 -29.613  1.00 84.40           C
ATOM   5007  NH1 ARG A 326       5.905  -3.789 -30.179  1.00 84.40           N
ATOM   5008 1HH1 ARG A 326       5.858  -2.819 -29.942  1.00 84.40           H
ATOM   5009 2HH1 ARG A 326       5.259  -4.175 -30.838  1.00 84.40           H
ATOM   5010  NH2 ARG A 326       6.906  -5.874 -29.923  1.00 84.40           N
ATOM   5011 1HH2 ARG A 326       6.264  -6.268 -30.581  1.00 84.40           H
ATOM   5012 2HH2 ARG A 326       7.602  -6.452 -29.497  1.00 84.40           H
ATOM   5013  HN  ARG A 326       9.155  -1.932 -24.582  1.00 84.40           H
ATOM   5014  N   ASP A 327       9.433   1.260 -24.793  1.00 86.51           N
ATOM   5015  CA  ASP A 327       9.391   2.682 -24.495  1.00 86.51           C
ATOM   5016  C   ASP A 327      10.691   3.092 -23.802  1.00 86.51           C
ATOM   5017  O   ASP A 327      11.221   4.172 -24.058  1.00 86.51           O
ATOM   5018  HA  ASP A 327       9.260   3.173 -25.460  1.00 86.51           H
ATOM   5019  CB  ASP A 327       8.229   3.014 -23.557  1.00 86.51           C
ATOM   5020 1HB  ASP A 327       8.301   2.407 -22.654  1.00 86.51           H
ATOM   5021 2HB  ASP A 327       8.295   4.057 -23.245  1.00 86.51           H
ATOM   5022  CG  ASP A 327       6.883   2.765 -24.240  1.00 86.51           C
ATOM   5023  OD1 ASP A 327       6.847   2.886 -25.484  1.00 86.51           O
ATOM   5024  OD2 ASP A 327       5.921   2.459 -23.504  1.00 86.51           O
ATOM   5025  HN  ASP A 327       8.787   0.701 -24.273  1.00 86.51           H
ATOM   5026  N   LEU A 328      11.168   2.208 -22.937  1.00 85.49           N
ATOM   5027  CA  LEU A 328      12.389   2.471 -22.195  1.00 85.49           C
ATOM   5028  C   LEU A 328      13.549   2.646 -23.177  1.00 85.49           C
ATOM   5029  O   LEU A 328      14.289   3.627 -23.101  1.00 85.49           O
ATOM   5030  HA  LEU A 328      12.249   3.407 -21.656  1.00 85.49           H
ATOM   5031  CB  LEU A 328      12.627   1.378 -21.151  1.00 85.49           C
ATOM   5032 1HB  LEU A 328      11.803   1.398 -20.439  1.00 85.49           H
ATOM   5033 2HB  LEU A 328      12.591   0.411 -21.652  1.00 85.49           H
ATOM   5034  CG  LEU A 328      13.941   1.469 -20.373  1.00 85.49           C
ATOM   5035  HG  LEU A 328      14.762   1.490 -21.089  1.00 85.49           H
ATOM   5036  CD1 LEU A 328      14.011   2.768 -19.566  1.00 85.49           C
ATOM   5037 1HD1 LEU A 328      13.946   3.620 -20.243  1.00 85.49           H
ATOM   5038 2HD1 LEU A 328      13.182   2.802 -18.859  1.00 85.49           H
ATOM   5039 3HD1 LEU A 328      14.955   2.807 -19.022  1.00 85.49           H
ATOM   5040  CD2 LEU A 328      14.142   0.235 -19.490  1.00 85.49           C
ATOM   5041 1HD2 LEU A 328      13.319   0.159 -18.780  1.00 85.49           H
ATOM   5042 2HD2 LEU A 328      14.167  -0.658 -20.115  1.00 85.49           H
ATOM   5043 3HD2 LEU A 328      15.083   0.326 -18.948  1.00 85.49           H
ATOM   5044  HN  LEU A 328      10.735   1.329 -22.741  1.00 85.49           H
ATOM   5045  N   VAL A 329      13.673   1.681 -24.077  1.00 85.27           N
ATOM   5046  CA  VAL A 329      14.786   1.666 -25.010  1.00 85.27           C
ATOM   5047  C   VAL A 329      14.692   2.884 -25.930  1.00 85.27           C
ATOM   5048  O   VAL A 329      15.711   3.448 -26.325  1.00 85.27           O
ATOM   5049  HA  VAL A 329      15.705   1.736 -24.427  1.00 85.27           H
ATOM   5050  CB  VAL A 329      14.811   0.340 -25.774  1.00 85.27           C
ATOM   5051  HB  VAL A 329      13.833   0.201 -26.235  1.00 85.27           H
ATOM   5052  CG1 VAL A 329      15.857   0.370 -26.890  1.00 85.27           C
ATOM   5053 1HG1 VAL A 329      15.619   1.172 -27.589  1.00 85.27           H
ATOM   5054 2HG1 VAL A 329      16.843   0.543 -26.459  1.00 85.27           H
ATOM   5055 3HG1 VAL A 329      15.853  -0.584 -27.417  1.00 85.27           H
ATOM   5056  CG2 VAL A 329      15.054  -0.835 -24.825  1.00 85.27           C
ATOM   5057 1HG2 VAL A 329      16.013  -0.704 -24.323  1.00 85.27           H
ATOM   5058 2HG2 VAL A 329      14.257  -0.874 -24.083  1.00 85.27           H
ATOM   5059 3HG2 VAL A 329      15.067  -1.765 -25.394  1.00 85.27           H
ATOM   5060  HN  VAL A 329      13.030   0.921 -24.173  1.00 85.27           H
ATOM   5061  N   LYS A 330      13.460   3.255 -26.244  1.00 84.61           N
[truncated: 117,320 more chars]
