# Supplementary material for: Noncanonical roles of chemokine regions in CCR9 activation revealed by structural modeling and mutational mapping
Source: Nat Commun. 2025 Aug 18;16:7695. doi: 10.1038/s41467-025-62321-9 (PMC12361432; doi:10.1038/s41467-025-62321-9)
Supplement: Supplementary file 4 — Supplementary Data 2 [file 41467_2025_62321_MOESM4_ESM.zip › CCR9_CCL25_rnk190.pdb]

SSBOND   1 CYS A   38    CYS A  289 
SSBOND   2 CYS A  119    CYS A  198 
SSBOND   3 CYS B    7    CYS B   35 
SSBOND   4 CYS B    8    CYS B   52 
ATOM      1  N   GLU A  20      -2.529  -4.068  61.224  1.00 45.86           N
ATOM      2  CA  GLU A  20      -2.759  -3.757  59.824  1.00 45.86           C
ATOM      3  C   GLU A  20      -1.482  -3.987  59.013  1.00 45.86           C
ATOM      4  O   GLU A  20      -1.543  -4.230  57.809  1.00 45.86           O
ATOM      5  HA  GLU A  20      -3.535  -4.449  59.497  1.00 45.86           H
ATOM      6  CB  GLU A  20      -3.263  -2.322  59.656  1.00 45.86           C
ATOM      7 1HB  GLU A  20      -2.767  -1.672  60.376  1.00 45.86           H
ATOM      8 2HB  GLU A  20      -3.128  -2.004  58.623  1.00 45.86           H
ATOM      9  CG  GLU A  20      -4.764  -2.232  59.942  1.00 45.86           C
ATOM     10 1HG  GLU A  20      -5.268  -3.108  59.536  1.00 45.86           H
ATOM     11 2HG  GLU A  20      -4.933  -2.237  61.019  1.00 45.86           H
ATOM     12  CD  GLU A  20      -5.363  -0.963  59.332  1.00 45.86           C
ATOM     13  OE1 GLU A  20      -6.595  -0.961  59.123  1.00 45.86           O
ATOM     14  OE2 GLU A  20      -4.575  -0.024  59.089  1.00 45.86           O
ATOM     15  HN  GLU A  20      -1.595  -4.345  61.448  1.00 45.86           H
ATOM     16  N   SER A  21      -0.356  -3.903  59.705  1.00 51.91           N
ATOM     17  CA  SER A  21       0.937  -3.982  59.046  1.00 51.91           C
ATOM     18  C   SER A  21       1.182  -5.406  58.544  1.00 51.91           C
ATOM     19  O   SER A  21       1.655  -5.602  57.426  1.00 51.91           O
ATOM     20  HA  SER A  21       0.876  -3.287  58.208  1.00 51.91           H
ATOM     21  CB  SER A  21       2.063  -3.549  59.986  1.00 51.91           C
ATOM     22 1HB  SER A  21       2.956  -3.324  59.403  1.00 51.91           H
ATOM     23 2HB  SER A  21       1.776  -2.629  60.496  1.00 51.91           H
ATOM     24  OG  SER A  21       2.367  -4.551  60.952  1.00 51.91           O
ATOM     25  HG  SER A  21       3.098  -4.234  61.556  1.00 51.91           H
ATOM     26  HN  SER A  21      -0.317  -3.782  60.697  1.00 51.91           H
ATOM     27  N   THR A  22       0.849  -6.365  59.397  1.00 52.96           N
ATOM     28  CA  THR A  22       1.144  -7.758  59.108  1.00 52.96           C
ATOM     29  C   THR A  22       0.283  -8.256  57.946  1.00 52.96           C
ATOM     30  O   THR A  22       0.801  -8.813  56.979  1.00 52.96           O
ATOM     31  HA  THR A  22       2.184  -7.830  58.790  1.00 52.96           H
ATOM     32  CB  THR A  22       0.947  -8.559  60.397  1.00 52.96           C
ATOM     33  HB  THR A  22       0.017  -9.126  60.365  1.00 52.96           H
ATOM     34  OG1 THR A  22       1.037  -7.582  61.430  1.00 52.96           O
ATOM     35  HG1 THR A  22       0.706  -7.965  62.293  1.00 52.96           H
ATOM     36  CG2 THR A  22       2.113  -9.509  60.680  1.00 52.96           C
ATOM     37 1HG2 THR A  22       3.034  -8.935  60.779  1.00 52.96           H
ATOM     38 2HG2 THR A  22       2.213 -10.217  59.856  1.00 52.96           H
ATOM     39 3HG2 THR A  22       1.923 -10.053  61.605  1.00 52.96           H
ATOM     40  HN  THR A  22       0.387  -6.202  60.268  1.00 52.96           H
ATOM     41  N   SER A  23      -1.018  -8.038  58.079  1.00 54.93           N
ATOM     42  CA  SER A  23      -1.957  -8.471  57.058  1.00 54.93           C
ATOM     43  C   SER A  23      -1.641  -7.781  55.729  1.00 54.93           C
ATOM     44  O   SER A  23      -1.758  -8.390  54.667  1.00 54.93           O
ATOM     45  HA  SER A  23      -1.815  -9.548  56.973  1.00 54.93           H
ATOM     46  CB  SER A  23      -3.399  -8.179  57.477  1.00 54.93           C
ATOM     47 1HB  SER A  23      -4.077  -8.482  56.679  1.00 54.93           H
ATOM     48 2HB  SER A  23      -3.650  -8.778  58.353  1.00 54.93           H
ATOM     49  OG  SER A  23      -3.600  -6.800  57.772  1.00 54.93           O
ATOM     50  HG  SER A  23      -4.555  -6.639  58.023  1.00 54.93           H
ATOM     51  HN  SER A  23      -1.430  -7.576  58.864  1.00 54.93           H
ATOM     52  N   SER A  24      -1.245  -6.521  55.833  1.00 60.18           N
ATOM     53  CA  SER A  24      -0.885  -5.751  54.655  1.00 60.18           C
ATOM     54  C   SER A  24       0.344  -6.367  53.983  1.00 60.18           C
ATOM     55  O   SER A  24       0.524  -6.239  52.773  1.00 60.18           O
ATOM     56  HA  SER A  24      -1.751  -5.809  53.996  1.00 60.18           H
ATOM     57  CB  SER A  24      -0.616  -4.288  55.014  1.00 60.18           C
ATOM     58 1HB  SER A  24      -0.811  -3.660  54.145  1.00 60.18           H
ATOM     59 2HB  SER A  24      -1.307  -3.974  55.796  1.00 60.18           H
ATOM     60  OG  SER A  24       0.724  -4.084  55.455  1.00 60.18           O
ATOM     61  HG  SER A  24       0.867  -4.537  56.335  1.00 60.18           H
ATOM     62  HN  SER A  24      -1.170  -6.028  56.700  1.00 60.18           H
ATOM     63  N   MET A  25       1.159  -7.022  54.797  1.00 62.30           N
ATOM     64  CA  MET A  25       2.371  -7.647  54.299  1.00 62.30           C
ATOM     65  C   MET A  25       2.058  -8.974  53.603  1.00 62.30           C
ATOM     66  O   MET A  25       2.630  -9.281  52.558  1.00 62.30           O
ATOM     67  HA  MET A  25       2.791  -6.943  53.581  1.00 62.30           H
ATOM     68  CB  MET A  25       3.333  -7.896  55.462  1.00 62.30           C
ATOM     69 1HB  MET A  25       3.250  -7.086  56.187  1.00 62.30           H
ATOM     70 2HB  MET A  25       3.056  -8.815  55.978  1.00 62.30           H
ATOM     71  CG  MET A  25       4.777  -7.998  54.968  1.00 62.30           C
ATOM     72 1HG  MET A  25       5.401  -8.461  55.733  1.00 62.30           H
ATOM     73 2HG  MET A  25       4.825  -8.639  54.087  1.00 62.30           H
ATOM     74  SD  MET A  25       5.404  -6.374  54.572  1.00 62.30           S
ATOM     75  CE  MET A  25       7.155  -6.717  54.536  1.00 62.30           C
ATOM     76 1HE  MET A  25       7.472  -7.089  55.510  1.00 62.30           H
ATOM     77 2HE  MET A  25       7.362  -7.470  53.775  1.00 62.30           H
ATOM     78 3HE  MET A  25       7.700  -5.803  54.301  1.00 62.30           H
ATOM     79  HN  MET A  25       1.001  -7.128  55.779  1.00 62.30           H
ATOM     80  N   GLU A  26       1.150  -9.724  54.210  1.00 62.78           N
ATOM     81  CA  GLU A  26       0.738 -10.999  53.650  1.00 62.78           C
ATOM     82  C   GLU A  26       0.007 -10.786  52.323  1.00 62.78           C
ATOM     83  O   GLU A  26       0.273 -11.482  51.345  1.00 62.78           O
ATOM     84  HA  GLU A  26       1.661 -11.553  53.479  1.00 62.78           H
ATOM     85  CB  GLU A  26      -0.136 -11.775  54.638  1.00 62.78           C
ATOM     86 1HB  GLU A  26      -0.891 -11.112  55.060  1.00 62.78           H
ATOM     87 2HB  GLU A  26      -0.558 -12.651  54.146  1.00 62.78           H
ATOM     88  CG  GLU A  26       0.696 -12.298  55.811  1.00 62.78           C
ATOM     89 1HG  GLU A  26       1.507 -12.923  55.437  1.00 62.78           H
ATOM     90 2HG  GLU A  26       1.155 -11.462  56.338  1.00 62.78           H
ATOM     91  CD  GLU A  26      -0.171 -13.105  56.781  1.00 62.78           C
ATOM     92  OE1 GLU A  26       0.411 -13.954  57.490  1.00 62.78           O
ATOM     93  OE2 GLU A  26      -1.395 -12.854  56.790  1.00 62.78           O
ATOM     94  HN  GLU A  26       0.700  -9.473  55.067  1.00 62.78           H
ATOM     95  N   ASP A  27      -0.900  -9.820  52.333  1.00 59.40           N
ATOM     96  CA  ASP A  27      -1.690  -9.523  51.150  1.00 59.40           C
ATOM     97  C   ASP A  27      -0.754  -9.233  49.976  1.00 59.40           C
ATOM     98  O   ASP A  27      -1.020  -9.645  48.848  1.00 59.40           O
ATOM     99  HA  ASP A  27      -2.303 -10.410  50.985  1.00 59.40           H
ATOM    100  CB  ASP A  27      -2.569  -8.291  51.370  1.00 59.40           C
ATOM    101 1HB  ASP A  27      -2.003  -7.526  51.902  1.00 59.40           H
ATOM    102 2HB  ASP A  27      -2.852  -7.865  50.407  1.00 59.40           H
ATOM    103  CG  ASP A  27      -3.827  -8.648  52.165  1.00 59.40           C
ATOM    104  OD1 ASP A  27      -4.097  -9.863  52.283  1.00 59.40           O
ATOM    105  OD2 ASP A  27      -4.489  -7.699  52.636  1.00 59.40           O
ATOM    106  HN  ASP A  27      -1.098  -9.246  53.128  1.00 59.40           H
ATOM    107  N   TYR A  28       0.325  -8.526  50.281  1.00 62.91           N
ATOM    108  CA  TYR A  28       1.295  -8.163  49.262  1.00 62.91           C
ATOM    109  C   TYR A  28       2.098  -9.384  48.810  1.00 62.91           C
ATOM    110  O   TYR A  28       2.471  -9.489  47.643  1.00 62.91           O
ATOM    111  HA  TYR A  28       0.751  -7.759  48.408  1.00 62.91           H
ATOM    112  CB  TYR A  28       2.243  -7.159  49.921  1.00 62.91           C
ATOM    113 1HB  TYR A  28       1.666  -6.300  50.263  1.00 62.91           H
ATOM    114 2HB  TYR A  28       2.685  -7.618  50.805  1.00 62.91           H
ATOM    115  CG  TYR A  28       3.365  -6.669  49.004  1.00 62.91           C
ATOM    116  CD1 TYR A  28       4.614  -7.252  49.069  1.00 62.91           C
ATOM    117  HD1 TYR A  28       4.800  -8.063  49.773  1.00 62.91           H
ATOM    118  CD2 TYR A  28       3.128  -5.642  48.112  1.00 62.91           C
ATOM    119  HD2 TYR A  28       2.142  -5.181  48.061  1.00 62.91           H
ATOM    120  CE1 TYR A  28       5.670  -6.791  48.206  1.00 62.91           C
ATOM    121  HE1 TYR A  28       6.661  -7.243  48.246  1.00 62.91           H
ATOM    122  CE2 TYR A  28       4.185  -5.181  47.249  1.00 62.91           C
ATOM    123  HE2 TYR A  28       4.011  -4.371  46.540  1.00 62.91           H
ATOM    124  CZ  TYR A  28       5.403  -5.778  47.338  1.00 62.91           C
ATOM    125  OH  TYR A  28       6.401  -5.342  46.523  1.00 62.91           O
ATOM    126  HH  TYR A  28       6.122  -4.500  46.062  1.00 62.91           H
ATOM    127  HN  TYR A  28       0.539  -8.203  51.203  1.00 62.91           H
ATOM    128  N   VAL A  29       2.341 -10.277  49.758  1.00 62.04           N
ATOM    129  CA  VAL A  29       3.159 -11.448  49.492  1.00 62.04           C
ATOM    130  C   VAL A  29       2.342 -12.462  48.689  1.00 62.04           C
ATOM    131  O   VAL A  29       2.880 -13.152  47.824  1.00 62.04           O
ATOM    132  HA  VAL A  29       4.008 -11.126  48.890  1.00 62.04           H
ATOM    133  CB  VAL A  29       3.698 -12.020  50.805  1.00 62.04           C
ATOM    134  HB  VAL A  29       2.854 -12.162  51.480  1.00 62.04           H
ATOM    135  CG1 VAL A  29       4.355 -13.383  50.580  1.00 62.04           C
ATOM    136 1HG1 VAL A  29       3.620 -14.078  50.172  1.00 62.04           H
ATOM    137 2HG1 VAL A  29       5.183 -13.276  49.879  1.00 62.04           H
ATOM    138 3HG1 VAL A  29       4.729 -13.767  51.529  1.00 62.04           H
ATOM    139  CG2 VAL A  29       4.671 -11.044  51.469  1.00 62.04           C
ATOM    140 1HG2 VAL A  29       5.511 -10.857  50.799  1.00 62.04           H
ATOM    141 2HG2 VAL A  29       4.158 -10.106  51.681  1.00 62.04           H
ATOM    142 3HG2 VAL A  29       5.039 -11.476  52.400  1.00 62.04           H
ATOM    143  HN  VAL A  29       1.991 -10.210  50.693  1.00 62.04           H
ATOM    144  N   ASN A  30       1.056 -12.521  49.003  1.00 63.95           N
ATOM    145  CA  ASN A  30       0.187 -13.525  48.413  1.00 63.95           C
ATOM    146  C   ASN A  30      -0.331 -13.017  47.066  1.00 63.95           C
ATOM    147  O   ASN A  30      -0.938 -13.770  46.307  1.00 63.95           O
ATOM    148  HA  ASN A  30       0.805 -14.417  48.313  1.00 63.95           H
ATOM    149  CB  ASN A  30      -1.022 -13.802  49.310  1.00 63.95           C
ATOM    150 1HB  ASN A  30      -1.458 -12.859  49.640  1.00 63.95           H
ATOM    151 2HB  ASN A  30      -1.789 -14.326  48.740  1.00 63.95           H
ATOM    152  CG  ASN A  30      -0.621 -14.639  50.526  1.00 63.95           C
ATOM    153  OD1 ASN A  30       0.388 -15.325  50.536  1.00 63.95           O
ATOM    154  ND2 ASN A  30      -1.466 -14.545  51.549  1.00 63.95           N
ATOM    155 1HD2 ASN A  30      -2.277 -13.964  51.477  1.00 63.95           H
ATOM    156 2HD2 ASN A  30      -1.291 -15.056  52.391  1.00 63.95           H
ATOM    157  HN  ASN A  30       0.609 -11.900  49.647  1.00 63.95           H
ATOM    158  N   PHE A  31      -0.071 -11.743  46.811  1.00 68.69           N
ATOM    159  CA  PHE A  31      -0.462 -11.137  45.549  1.00 68.69           C
ATOM    160  C   PHE A  31       0.280 -11.783  44.377  1.00 68.69           C
ATOM    161  O   PHE A  31       1.508 -11.746  44.320  1.00 68.69           O
ATOM    162  HA  PHE A  31      -1.534 -11.300  45.432  1.00 68.69           H
ATOM    163  CB  PHE A  31      -0.082  -9.658  45.626  1.00 68.69           C
ATOM    164 1HB  PHE A  31      -0.527  -9.224  46.522  1.00 68.69           H
ATOM    165 2HB  PHE A  31       1.000  -9.576  45.736  1.00 68.69           H
ATOM    166  CG  PHE A  31      -0.519  -8.839  44.410  1.00 68.69           C
ATOM    167  CD1 PHE A  31       0.357  -8.606  43.396  1.00 68.69           C
ATOM    168  HD1 PHE A  31       1.371  -9.003  43.450  1.00 68.69           H
ATOM    169  CD2 PHE A  31      -1.784  -8.343  44.343  1.00 68.69           C
ATOM    170  HD2 PHE A  31      -2.486  -8.529  45.155  1.00 68.69           H
ATOM    171  CE1 PHE A  31      -0.049  -7.846  42.267  1.00 68.69           C
ATOM    172  HE1 PHE A  31       0.653  -7.659  41.455  1.00 68.69           H
ATOM    173  CE2 PHE A  31      -2.190  -7.583  43.214  1.00 68.69           C
ATOM    174  HE2 PHE A  31      -3.203  -7.186  43.160  1.00 68.69           H
ATOM    175  CZ  PHE A  31      -1.314  -7.351  42.200  1.00 68.69           C
ATOM    176  HZ  PHE A  31      -1.625  -6.767  41.334  1.00 68.69           H
ATOM    177  HN  PHE A  31       0.398 -11.129  47.446  1.00 68.69           H
ATOM    178  N   ASN A  32      -0.497 -12.358  43.471  1.00 66.66           N
ATOM    179  CA  ASN A  32       0.069 -12.972  42.282  1.00 66.66           C
ATOM    180  C   ASN A  32       0.467 -11.879  41.289  1.00 66.66           C
ATOM    181  O   ASN A  32      -0.374 -11.375  40.545  1.00 66.66           O
ATOM    182  HA  ASN A  32       0.926 -13.546  42.636  1.00 66.66           H
ATOM    183  CB  ASN A  32      -0.949 -13.886  41.597  1.00 66.66           C
ATOM    184 1HB  ASN A  32      -1.477 -14.476  42.346  1.00 66.66           H
ATOM    185 2HB  ASN A  32      -1.696 -13.283  41.082  1.00 66.66           H
ATOM    186  CG  ASN A  32      -0.262 -14.820  40.597  1.00 66.66           C
ATOM    187  OD1 ASN A  32       0.937 -14.765  40.380  1.00 66.66           O
ATOM    188  ND2 ASN A  32      -1.087 -15.677  40.003  1.00 66.66           N
ATOM    189 1HD2 ASN A  32      -2.062 -15.670  40.227  1.00 66.66           H
ATOM    190 2HD2 ASN A  32      -0.733 -16.329  39.333  1.00 66.66           H
ATOM    191  HN  ASN A  32      -1.493 -12.409  43.540  1.00 66.66           H
ATOM    192  N   PHE A  33       1.748 -11.544  41.308  1.00 69.33           N
ATOM    193  CA  PHE A  33       2.288 -10.592  40.352  1.00 69.33           C
ATOM    194  C   PHE A  33       2.502 -11.247  38.986  1.00 69.33           C
ATOM    195  O   PHE A  33       3.609 -11.226  38.451  1.00 69.33           O
ATOM    196  HA  PHE A  33       1.562  -9.784  40.256  1.00 69.33           H
ATOM    197  CB  PHE A  33       3.638 -10.125  40.899  1.00 69.33           C
ATOM    198 1HB  PHE A  33       4.265 -10.998  41.083  1.00 69.33           H
ATOM    199 2HB  PHE A  33       4.140  -9.528  40.138  1.00 69.33           H
ATOM    200  CG  PHE A  33       3.539  -9.305  42.187  1.00 69.33           C
ATOM    201  CD1 PHE A  33       3.297  -7.969  42.125  1.00 69.33           C
ATOM    202  HD1 PHE A  33       3.174  -7.481  41.157  1.00 69.33           H
ATOM    203  CD2 PHE A  33       3.693  -9.913  43.393  1.00 69.33           C
ATOM    204  HD2 PHE A  33       3.887 -10.985  43.443  1.00 69.33           H
ATOM    205  CE1 PHE A  33       3.205  -7.208  43.320  1.00 69.33           C
ATOM    206  HE1 PHE A  33       3.011  -6.136  43.270  1.00 69.33           H
ATOM    207  CE2 PHE A  33       3.601  -9.152  44.589  1.00 69.33           C
ATOM    208  HE2 PHE A  33       3.724  -9.640  45.556  1.00 69.33           H
ATOM    209  CZ  PHE A  33       3.359  -7.816  44.527  1.00 69.33           C
ATOM    210  HZ  PHE A  33       3.288  -7.231  45.444  1.00 69.33           H
ATOM    211  HN  PHE A  33       2.413 -11.911  41.959  1.00 69.33           H
ATOM    212  N   THR A  34       1.425 -11.813  38.461  1.00 71.13           N
ATOM    213  CA  THR A  34       1.386 -12.189  37.058  1.00 71.13           C
ATOM    214  C   THR A  34       1.839 -11.021  36.180  1.00 71.13           C
ATOM    215  O   THR A  34       1.399  -9.888  36.372  1.00 71.13           O
ATOM    216  HA  THR A  34       2.095 -13.001  36.900  1.00 71.13           H
ATOM    217  CB  THR A  34      -0.029 -12.676  36.739  1.00 71.13           C
ATOM    218  HB  THR A  34      -0.699 -11.835  36.561  1.00 71.13           H
ATOM    219  OG1 THR A  34      -0.367 -13.509  37.844  1.00 71.13           O
ATOM    220  HG1 THR A  34       0.318 -14.229  37.952  1.00 71.13           H
ATOM    221  CG2 THR A  34      -0.065 -13.620  35.536  1.00 71.13           C
ATOM    222 1HG2 THR A  34       0.552 -14.495  35.741  1.00 71.13           H
ATOM    223 2HG2 THR A  34       0.318 -13.103  34.656  1.00 71.13           H
ATOM    224 3HG2 THR A  34      -1.092 -13.936  35.353  1.00 71.13           H
ATOM    225  HN  THR A  34       0.592 -12.014  38.976  1.00 71.13           H
ATOM    226  N   ASP A  35       2.713 -11.336  35.236  1.00 80.70           N
ATOM    227  CA  ASP A  35       3.388 -10.305  34.466  1.00 80.70           C
ATOM    228  C   ASP A  35       2.490  -9.870  33.306  1.00 80.70           C
ATOM    229  O   ASP A  35       2.749 -10.212  32.154  1.00 80.70           O
ATOM    230  HA  ASP A  35       3.576  -9.497  35.173  1.00 80.70           H
ATOM    231  CB  ASP A  35       4.700 -10.827  33.878  1.00 80.70           C
ATOM    232 1HB  ASP A  35       5.058 -11.670  34.469  1.00 80.70           H
ATOM    233 2HB  ASP A  35       4.528 -11.197  32.867  1.00 80.70           H
ATOM    234  CG  ASP A  35       5.764  -9.728  33.851  1.00 80.70           C
ATOM    235  OD1 ASP A  35       5.466  -8.636  34.380  1.00 80.70           O
ATOM    236  OD2 ASP A  35       6.852 -10.005  33.301  1.00 80.70           O
ATOM    237  HN  ASP A  35       2.961 -12.274  34.994  1.00 80.70           H
ATOM    238  N   PHE A  36       1.452  -9.122  33.652  1.00 89.95           N
ATOM    239  CA  PHE A  36       0.537  -8.604  32.650  1.00 89.95           C
ATOM    240  C   PHE A  36       1.125  -7.375  31.953  1.00 89.95           C
ATOM    241  O   PHE A  36       0.638  -6.959  30.903  1.00 89.95           O
ATOM    242  HA  PHE A  36       0.379  -9.394  31.916  1.00 89.95           H
ATOM    243  CB  PHE A  36      -0.743  -8.196  33.381  1.00 89.95           C
ATOM    244 1HB  PHE A  36      -0.482  -7.545  34.215  1.00 89.95           H
ATOM    245 2HB  PHE A  36      -1.366  -7.611  32.704  1.00 89.95           H
ATOM    246  CG  PHE A  36      -1.560  -9.376  33.911  1.00 89.95           C
ATOM    247  CD1 PHE A  36      -1.692 -10.503  33.162  1.00 89.95           C
ATOM    248  HD1 PHE A  36      -1.216 -10.565  32.183  1.00 89.95           H
ATOM    249  CD2 PHE A  36      -2.154  -9.298  35.133  1.00 89.95           C
ATOM    250  HD2 PHE A  36      -2.048  -8.395  35.734  1.00 89.95           H
ATOM    251  CE1 PHE A  36      -2.450 -11.598  33.654  1.00 89.95           C
ATOM    252  HE1 PHE A  36      -2.556 -12.501  33.053  1.00 89.95           H
ATOM    253  CE2 PHE A  36      -2.912 -10.394  35.625  1.00 89.95           C
ATOM    254  HE2 PHE A  36      -3.387 -10.331  36.603  1.00 89.95           H
ATOM    255  CZ  PHE A  36      -3.044 -11.521  34.875  1.00 89.95           C
ATOM    256  HZ  PHE A  36      -3.625 -12.361  35.253  1.00 89.95           H
ATOM    257  HN  PHE A  36       1.233  -8.871  34.595  1.00 89.95           H
ATOM    258  N   TYR A  37       2.165  -6.829  32.566  1.00 91.21           N
ATOM    259  CA  TYR A  37       2.937  -5.773  31.932  1.00 91.21           C
ATOM    260  C   TYR A  37       4.037  -6.357  31.043  1.00 91.21           C
ATOM    261  O   TYR A  37       4.973  -6.984  31.537  1.00 91.21           O
ATOM    262  HA  TYR A  37       2.258  -5.182  31.317  1.00 91.21           H
ATOM    263  CB  TYR A  37       3.585  -4.983  33.071  1.00 91.21           C
ATOM    264 1HB  TYR A  37       2.806  -4.643  33.753  1.00 91.21           H
ATOM    265 2HB  TYR A  37       4.236  -5.649  33.637  1.00 91.21           H
ATOM    266  CG  TYR A  37       4.398  -3.773  32.605  1.00 91.21           C
ATOM    267  CD1 TYR A  37       5.734  -3.919  32.293  1.00 91.21           C
ATOM    268  HD1 TYR A  37       6.211  -4.895  32.379  1.00 91.21           H
ATOM    269  CD2 TYR A  37       3.795  -2.537  32.497  1.00 91.21           C
ATOM    270  HD2 TYR A  37       2.739  -2.422  32.743  1.00 91.21           H
ATOM    271  CE1 TYR A  37       6.500  -2.780  31.855  1.00 91.21           C
ATOM    272  HE1 TYR A  37       7.556  -2.881  31.605  1.00 91.21           H
ATOM    273  CE2 TYR A  37       4.560  -1.398  32.058  1.00 91.21           C
ATOM    274  HE2 TYR A  37       4.096  -0.416  31.968  1.00 91.21           H
ATOM    275  CZ  TYR A  37       5.874  -1.576  31.759  1.00 91.21           C
ATOM    276  OH  TYR A  37       6.597  -0.501  31.345  1.00 91.21           O
ATOM    277  HH  TYR A  37       7.299  -0.791  30.694  1.00 91.21           H
ATOM    278  HN  TYR A  37       2.481  -7.095  33.476  1.00 91.21           H
ATOM    279  N   CYS A  38       3.888  -6.130  29.746  1.00 91.68           N
ATOM    280  CA  CYS A  38       4.795  -6.715  28.774  1.00 91.68           C
ATOM    281  C   CYS A  38       5.796  -5.641  28.343  1.00 91.68           C
ATOM    282  O   CYS A  38       5.414  -4.633  27.750  1.00 91.68           O
ATOM    283  HA  CYS A  38       5.304  -7.538  29.277  1.00 91.68           H
ATOM    284  CB  CYS A  38       4.042  -7.305  27.580  1.00 91.68           C
ATOM    285 1HB  CYS A  38       3.250  -7.966  27.930  1.00 91.68           H
ATOM    286 2HB  CYS A  38       3.565  -6.508  27.011  1.00 91.68           H
ATOM    287  SG  CYS A  38       5.199  -8.232  26.507  1.00 91.68           S
ATOM    288  HN  CYS A  38       3.164  -5.559  29.358  1.00 91.68           H
ATOM    289  N   GLU A  39       7.058  -5.892  28.659  1.00 90.04           N
ATOM    290  CA  GLU A  39       8.138  -5.072  28.137  1.00 90.04           C
ATOM    291  C   GLU A  39       8.502  -5.514  26.718  1.00 90.04           C
ATOM    292  O   GLU A  39       8.838  -6.676  26.493  1.00 90.04           O
ATOM    293  HA  GLU A  39       7.746  -4.055  28.118  1.00 90.04           H
ATOM    294  CB  GLU A  39       9.359  -5.122  29.057  1.00 90.04           C
ATOM    295 1HB  GLU A  39       9.571  -6.155  29.330  1.00 90.04           H
ATOM    296 2HB  GLU A  39      10.200  -4.621  28.579  1.00 90.04           H
ATOM    297  CG  GLU A  39       9.093  -4.367  30.362  1.00 90.04           C
ATOM    298 1HG  GLU A  39       8.760  -3.353  30.138  1.00 90.04           H
ATOM    299 2HG  GLU A  39       8.286  -4.854  30.909  1.00 90.04           H
ATOM    300  CD  GLU A  39      10.350  -4.317  31.232  1.00 90.04           C
ATOM    301  OE1 GLU A  39      10.242  -3.779  32.355  1.00 90.04           O
ATOM    302  OE2 GLU A  39      11.391  -4.818  30.754  1.00 90.04           O
ATOM    303  HN  GLU A  39       7.347  -6.639  29.258  1.00 90.04           H
ATOM    304  N   LYS A  40       8.424  -4.564  25.798  1.00 89.47           N
ATOM    305  CA  LYS A  40       8.585  -4.874  24.387  1.00 89.47           C
ATOM    306  C   LYS A  40      10.029  -4.591  23.969  1.00 89.47           C
ATOM    307  O   LYS A  40      10.299  -4.320  22.800  1.00 89.47           O
ATOM    308  HA  LYS A  40       8.391  -5.939  24.262  1.00 89.47           H
ATOM    309  CB  LYS A  40       7.545  -4.124  23.552  1.00 89.47           C
ATOM    310 1HB  LYS A  40       7.661  -3.050  23.698  1.00 89.47           H
ATOM    311 2HB  LYS A  40       7.712  -4.321  22.493  1.00 89.47           H
ATOM    312  CG  LYS A  40       6.125  -4.546  23.937  1.00 89.47           C
ATOM    313 1HG  LYS A  40       5.982  -4.418  25.010  1.00 89.47           H
ATOM    314 2HG  LYS A  40       5.402  -3.899  23.440  1.00 89.47           H
ATOM    315  CD  LYS A  40       5.863  -6.003  23.552  1.00 89.47           C
ATOM    316 1HD  LYS A  40       6.161  -6.169  22.516  1.00 89.47           H
ATOM    317 2HD  LYS A  40       6.474  -6.662  24.169  1.00 89.47           H
ATOM    318  CE  LYS A  40       4.385  -6.359  23.725  1.00 89.47           C
ATOM    319 1HE  LYS A  40       4.176  -6.569  24.774  1.00 89.47           H
ATOM    320 2HE  LYS A  40       3.765  -5.509  23.441  1.00 89.47           H
ATOM    321  NZ  LYS A  40       4.035  -7.535  22.898  1.00 89.47           N
ATOM    322 1HZ  LYS A  40       3.055  -7.762  23.031  1.00 89.47           H
ATOM    323 2HZ  LYS A  40       4.203  -7.324  21.921  1.00 89.47           H
ATOM    324 3HZ  LYS A  40       4.605  -8.326  23.176  1.00 89.47           H
ATOM    325  HN  LYS A  40       8.255  -3.600  26.002  1.00 89.47           H
ATOM    326  N   ASN A  41      10.920  -4.663  24.947  1.00 88.98           N
ATOM    327  CA  ASN A  41      12.316  -4.335  24.714  1.00 88.98           C
ATOM    328  C   ASN A  41      12.872  -5.241  23.613  1.00 88.98           C
ATOM    329  O   ASN A  41      13.587  -4.778  22.725  1.00 88.98           O
ATOM    330  HA  ASN A  41      12.319  -3.283  24.428  1.00 88.98           H
ATOM    331  CB  ASN A  41      13.152  -4.556  25.976  1.00 88.98           C
ATOM    332 1HB  ASN A  41      12.862  -5.494  26.448  1.00 88.98           H
ATOM    333 2HB  ASN A  41      14.205  -4.646  25.707  1.00 88.98           H
ATOM    334  CG  ASN A  41      12.969  -3.403  26.964  1.00 88.98           C
ATOM    335  OD1 ASN A  41      12.611  -2.293  26.604  1.00 88.98           O
ATOM    336  ND2 ASN A  41      13.233  -3.725  28.227  1.00 88.98           N
ATOM    337 1HD2 ASN A  41      13.523  -4.655  28.455  1.00 88.98           H
ATOM    338 2HD2 ASN A  41      13.142  -3.039  28.948  1.00 88.98           H
ATOM    339  HN  ASN A  41      10.702  -4.940  25.883  1.00 88.98           H
ATOM    340  N   ASN A  42      12.522  -6.515  23.708  1.00 91.05           N
ATOM    341  CA  ASN A  42      13.020  -7.500  22.762  1.00 91.05           C
ATOM    342  C   ASN A  42      12.514  -7.156  21.360  1.00 91.05           C
ATOM    343  O   ASN A  42      13.249  -7.284  20.382  1.00 91.05           O
ATOM    344  HA  ASN A  42      14.106  -7.446  22.838  1.00 91.05           H
ATOM    345  CB  ASN A  42      12.522  -8.903  23.114  1.00 91.05           C
ATOM    346 1HB  ASN A  42      11.438  -8.888  23.234  1.00 91.05           H
ATOM    347 2HB  ASN A  42      12.742  -9.587  22.295  1.00 91.05           H
ATOM    348  CG  ASN A  42      13.176  -9.411  24.400  1.00 91.05           C
ATOM    349  OD1 ASN A  42      14.133  -8.847  24.905  1.00 91.05           O
ATOM    350  ND2 ASN A  42      12.608 -10.505  24.900  1.00 91.05           N
ATOM    351 1HD2 ASN A  42      11.825 -10.918  24.437  1.00 91.05           H
ATOM    352 2HD2 ASN A  42      12.965 -10.914  25.740  1.00 91.05           H
ATOM    353  HN  ASN A  42      11.912  -6.877  24.412  1.00 91.05           H
ATOM    354  N   VAL A  43      11.262  -6.727  21.306  1.00 91.53           N
ATOM    355  CA  VAL A  43      10.644  -6.378  20.039  1.00 91.53           C
ATOM    356  C   VAL A  43      11.380  -5.184  19.428  1.00 91.53           C
ATOM    357  O   VAL A  43      11.636  -5.157  18.226  1.00 91.53           O
ATOM    358  HA  VAL A  43      10.753  -7.234  19.373  1.00 91.53           H
ATOM    359  CB  VAL A  43       9.149  -6.121  20.238  1.00 91.53           C
ATOM    360  HB  VAL A  43       9.042  -5.273  20.915  1.00 91.53           H
ATOM    361  CG1 VAL A  43       8.474  -5.753  18.915  1.00 91.53           C
ATOM    362 1HG1 VAL A  43       8.933  -4.851  18.512  1.00 91.53           H
ATOM    363 2HG1 VAL A  43       8.596  -6.571  18.206  1.00 91.53           H
ATOM    364 3HG1 VAL A  43       7.412  -5.575  19.086  1.00 91.53           H
ATOM    365  CG2 VAL A  43       8.466  -7.327  20.885  1.00 91.53           C
ATOM    366 1HG2 VAL A  43       8.587  -8.200  20.244  1.00 91.53           H
ATOM    367 2HG2 VAL A  43       8.920  -7.524  21.857  1.00 91.53           H
ATOM    368 3HG2 VAL A  43       7.404  -7.117  21.016  1.00 91.53           H
ATOM    369  HN  VAL A  43      10.674  -6.616  22.108  1.00 91.53           H
ATOM    370  N   ARG A  44      11.698  -4.225  20.286  1.00 90.12           N
ATOM    371  CA  ARG A  44      12.341  -3.002  19.836  1.00 90.12           C
ATOM    372  C   ARG A  44      13.767  -3.294  19.365  1.00 90.12           C
ATOM    373  O   ARG A  44      14.233  -2.713  18.386  1.00 90.12           O
ATOM    374  HA  ARG A  44      11.721  -2.648  19.012  1.00 90.12           H
ATOM    375  CB  ARG A  44      12.384  -1.959  20.954  1.00 90.12           C
ATOM    376 1HB  ARG A  44      12.776  -2.412  21.864  1.00 90.12           H
ATOM    377 2HB  ARG A  44      13.067  -1.154  20.680  1.00 90.12           H
ATOM    378  CG  ARG A  44      10.992  -1.384  21.222  1.00 90.12           C
ATOM    379 1HG  ARG A  44      10.570  -0.997  20.295  1.00 90.12           H
ATOM    380 2HG  ARG A  44      10.328  -2.177  21.568  1.00 90.12           H
ATOM    381  CD  ARG A  44      11.051  -0.269  22.268  1.00 90.12           C
ATOM    382 1HD  ARG A  44      12.049   0.170  22.287  1.00 90.12           H
ATOM    383 2HD  ARG A  44      10.357   0.528  22.001  1.00 90.12           H
ATOM    384  NE  ARG A  44      10.711  -0.808  23.603  1.00 90.12           N
ATOM    385  HE  ARG A  44      10.102  -1.601  23.648  1.00 90.12           H
ATOM    386  CZ  ARG A  44      11.166  -0.301  24.757  1.00 90.12           C
ATOM    387  NH1 ARG A  44      11.984   0.761  24.757  1.00 90.12           N
ATOM    388 1HH1 ARG A  44      12.259   1.180  23.892  1.00 90.12           H
ATOM    389 2HH1 ARG A  44      12.319   1.133  25.622  1.00 90.12           H
ATOM    390  NH2 ARG A  44      10.792  -0.871  25.910  1.00 90.12           N
ATOM    391 1HH2 ARG A  44      11.123  -0.505  26.780  1.00 90.12           H
ATOM    392 2HH2 ARG A  44      10.181  -1.663  25.901  1.00 90.12           H
ATOM    393  HN  ARG A  44      11.525  -4.274  21.269  1.00 90.12           H
ATOM    394  N   GLN A  45      14.421  -4.195  20.084  1.00 91.85           N
ATOM    395  CA  GLN A  45      15.793  -4.553  19.767  1.00 91.85           C
ATOM    396  C   GLN A  45      15.864  -5.214  18.389  1.00 91.85           C
ATOM    397  O   GLN A  45      16.769  -4.930  17.606  1.00 91.85           O
ATOM    398  HA  GLN A  45      16.343  -3.612  19.755  1.00 91.85           H
ATOM    399  CB  GLN A  45      16.384  -5.465  20.844  1.00 91.85           C
ATOM    400 1HB  GLN A  45      16.255  -5.007  21.824  1.00 91.85           H
ATOM    401 2HB  GLN A  45      15.844  -6.412  20.860  1.00 91.85           H
ATOM    402  CG  GLN A  45      17.870  -5.724  20.588  1.00 91.85           C
ATOM    403 1HG  GLN A  45      18.003  -6.147  19.592  1.00 91.85           H
ATOM    404 2HG  GLN A  45      18.416  -4.781  20.609  1.00 91.85           H
ATOM    405  CD  GLN A  45      18.449  -6.678  21.634  1.00 91.85           C
ATOM    406  OE1 GLN A  45      17.736  -7.332  22.377  1.00 91.85           O
ATOM    407  NE2 GLN A  45      19.778  -6.721  21.651  1.00 91.85           N
ATOM    408 1HE2 GLN A  45      20.305  -6.158  21.014  1.00 91.85           H
ATOM    409 2HE2 GLN A  45      20.251  -7.316  22.301  1.00 91.85           H
ATOM    410  HN  GLN A  45      14.029  -4.675  20.869  1.00 91.85           H
ATOM    411  N   PHE A  46      14.898  -6.085  18.135  1.00 93.62           N
ATOM    412  CA  PHE A  46      14.806  -6.746  16.844  1.00 93.62           C
ATOM    413  C   PHE A  46      14.586  -5.729  15.722  1.00 93.62           C
ATOM    414  O   PHE A  46      15.284  -5.756  14.709  1.00 93.62           O
ATOM    415  HA  PHE A  46      15.749  -7.267  16.680  1.00 93.62           H
ATOM    416  CB  PHE A  46      13.601  -7.686  16.907  1.00 93.62           C
ATOM    417 1HB  PHE A  46      13.798  -8.464  17.645  1.00 93.62           H
ATOM    418 2HB  PHE A  46      12.734  -7.126  17.259  1.00 93.62           H
ATOM    419  CG  PHE A  46      13.256  -8.347  15.571  1.00 93.62           C
ATOM    420  CD1 PHE A  46      12.205  -7.890  14.838  1.00 93.62           C
ATOM    421  HD1 PHE A  46      11.609  -7.054  15.203  1.00 93.62           H
ATOM    422  CD2 PHE A  46      14.000  -9.390  15.116  1.00 93.62           C
ATOM    423  HD2 PHE A  46      14.842  -9.756  15.704  1.00 93.62           H
ATOM    424  CE1 PHE A  46      11.885  -8.503  13.598  1.00 93.62           C
ATOM    425  HE1 PHE A  46      11.043  -8.138  13.011  1.00 93.62           H
ATOM    426  CE2 PHE A  46      13.680 -10.003  13.876  1.00 93.62           C
ATOM    427  HE2 PHE A  46      14.276 -10.840  13.512  1.00 93.62           H
ATOM    428  CZ  PHE A  46      12.629  -9.547  13.143  1.00 93.62           C
ATOM    429  HZ  PHE A  46      12.384 -10.017  12.191  1.00 93.62           H
ATOM    430  HN  PHE A  46      14.188  -6.339  18.791  1.00 93.62           H
ATOM    431  N   ALA A  47      13.614  -4.856  15.940  1.00 92.59           N
ATOM    432  CA  ALA A  47      13.234  -3.890  14.923  1.00 92.59           C
ATOM    433  C   ALA A  47      14.451  -3.040  14.554  1.00 92.59           C
ATOM    434  O   ALA A  47      14.668  -2.737  13.381  1.00 92.59           O
ATOM    435  HA  ALA A  47      12.908  -4.444  14.044  1.00 92.59           H
ATOM    436  CB  ALA A  47      12.065  -3.044  15.434  1.00 92.59           C
ATOM    437 1HB  ALA A  47      11.217  -3.692  15.654  1.00 92.59           H
ATOM    438 2HB  ALA A  47      12.366  -2.518  16.340  1.00 92.59           H
ATOM    439 3HB  ALA A  47      11.781  -2.319  14.671  1.00 92.59           H
ATOM    440  HN  ALA A  47      13.090  -4.802  16.790  1.00 92.59           H
ATOM    441  N   SER A  48      15.213  -2.679  15.576  1.00 92.71           N
ATOM    442  CA  SER A  48      16.271  -1.696  15.410  1.00 92.71           C
ATOM    443  C   SER A  48      17.345  -2.238  14.465  1.00 92.71           C
ATOM    444  O   SER A  48      18.061  -1.468  13.827  1.00 92.71           O
ATOM    445  HA  SER A  48      15.787  -0.821  14.977  1.00 92.71           H
ATOM    446  CB  SER A  48      16.890  -1.321  16.758  1.00 92.71           C
ATOM    447 1HB  SER A  48      17.502  -0.427  16.639  1.00 92.71           H
ATOM    448 2HB  SER A  48      16.098  -1.074  17.465  1.00 92.71           H
ATOM    449  OG  SER A  48      17.688  -2.374  17.290  1.00 92.71           O
ATOM    450  HG  SER A  48      17.173  -3.231  17.284  1.00 92.71           H
ATOM    451  HN  SER A  48      15.117  -3.044  16.501  1.00 92.71           H
ATOM    452  N   HIS A  49      17.423  -3.560  14.405  1.00 94.16           N
ATOM    453  CA  HIS A  49      18.425  -4.213  13.580  1.00 94.16           C
ATOM    454  C   HIS A  49      17.810  -4.595  12.232  1.00 94.16           C
ATOM    455  O   HIS A  49      18.468  -4.504  11.197  1.00 94.16           O
ATOM    456  HA  HIS A  49      19.218  -3.484  13.414  1.00 94.16           H
ATOM    457  CB  HIS A  49      19.036  -5.409  14.313  1.00 94.16           C
ATOM    458 1HB  HIS A  49      18.235  -6.077  14.629  1.00 94.16           H
ATOM    459 2HB  HIS A  49      19.661  -5.968  13.616  1.00 94.16           H
ATOM    460  CG  HIS A  49      19.863  -5.033  15.519  1.00 94.16           C
ATOM    461  ND1 HIS A  49      19.313  -4.836  16.773  1.00 94.16           N
ATOM    462  HD1 HIS A  49      18.345  -4.919  17.007  1.00 94.16           H
ATOM    463  CD2 HIS A  49      21.205  -4.821  15.649  1.00 94.16           C
ATOM    464  HD2 HIS A  49      21.941  -4.894  14.849  1.00 94.16           H
ATOM    465  CE1 HIS A  49      20.289  -4.520  17.612  1.00 94.16           C
ATOM    466  HE1 HIS A  49      20.175  -4.304  18.675  1.00 94.16           H
ATOM    467  NE2 HIS A  49      21.460  -4.511  16.913  1.00 94.16           N
ATOM    468  HN  HIS A  49      16.819  -4.179  14.907  1.00 94.16           H
ATOM    469  N   PHE A  50      16.554  -5.014  12.288  1.00 95.07           N
ATOM    470  CA  PHE A  50      15.931  -5.667  11.149  1.00 95.07           C
ATOM    471  C   PHE A  50      15.408  -4.637  10.145  1.00 95.07           C
ATOM    472  O   PHE A  50      15.638  -4.765   8.944  1.00 95.07           O
ATOM    473  HA  PHE A  50      16.694  -6.282  10.672  1.00 95.07           H
ATOM    474  CB  PHE A  50      14.753  -6.480  11.689  1.00 95.07           C
ATOM    475 1HB  PHE A  50      15.123  -7.191  12.427  1.00 95.07           H
ATOM    476 2HB  PHE A  50      14.069  -5.808  12.208  1.00 95.07           H
ATOM    477  CG  PHE A  50      13.977  -7.242  10.612  1.00 95.07           C
ATOM    478  CD1 PHE A  50      12.742  -6.816  10.234  1.00 95.07           C
ATOM    479  HD1 PHE A  50      12.305  -5.932  10.699  1.00 95.07           H
ATOM    480  CD2 PHE A  50      14.523  -8.345  10.033  1.00 95.07           C
ATOM    481  HD2 PHE A  50      15.513  -8.686  10.336  1.00 95.07           H
ATOM    482  CE1 PHE A  50      12.023  -7.524   9.235  1.00 95.07           C
ATOM    483  HE1 PHE A  50      11.032  -7.183   8.933  1.00 95.07           H
ATOM    484  CE2 PHE A  50      13.804  -9.052   9.034  1.00 95.07           C
ATOM    485  HE2 PHE A  50      14.241  -9.936   8.570  1.00 95.07           H
ATOM    486  CZ  PHE A  50      12.569  -8.626   8.656  1.00 95.07           C
ATOM    487  HZ  PHE A  50      12.016  -9.169   7.889  1.00 95.07           H
ATOM    488  HN  PHE A  50      15.966  -4.913  13.091  1.00 95.07           H
ATOM    489  N   LEU A  51      14.715  -3.641  10.676  1.00 94.86           N
ATOM    490  CA  LEU A  51      13.867  -2.797   9.850  1.00 94.86           C
ATOM    491  C   LEU A  51      14.744  -1.858   9.019  1.00 94.86           C
ATOM    492  O   LEU A  51      14.599  -1.785   7.800  1.00 94.86           O
ATOM    493  HA  LEU A  51      13.319  -3.449   9.171  1.00 94.86           H
ATOM    494  CB  LEU A  51      12.833  -2.069  10.713  1.00 94.86           C
ATOM    495 1HB  LEU A  51      13.364  -1.463  11.447  1.00 94.86           H
ATOM    496 2HB  LEU A  51      12.276  -1.383  10.075  1.00 94.86           H
ATOM    497  CG  LEU A  51      11.833  -2.959  11.454  1.00 94.86           C
ATOM    498  HG  LEU A  51      12.388  -3.603  12.135  1.00 94.86           H
ATOM    499  CD1 LEU A  51      10.877  -2.119  12.303  1.00 94.86           C
ATOM    500 1HD1 LEU A  51      11.448  -1.549  13.036  1.00 94.86           H
ATOM    501 2HD1 LEU A  51      10.325  -1.434  11.659  1.00 94.86           H
ATOM    502 3HD1 LEU A  51      10.177  -2.776  12.819  1.00 94.86           H
ATOM    503  CD2 LEU A  51      11.084  -3.871  10.480  1.00 94.86           C
ATOM    504 1HD2 LEU A  51      10.542  -3.262   9.756  1.00 94.86           H
ATOM    505 2HD2 LEU A  51      11.797  -4.508   9.957  1.00 94.86           H
ATOM    506 3HD2 LEU A  51      10.380  -4.492  11.033  1.00 94.86           H
ATOM    507  HN  LEU A  51      14.725  -3.407  11.648  1.00 94.86           H
ATOM    508  N   PRO A  52      15.666  -1.126   9.660  1.00 95.70           N
ATOM    509  CA  PRO A  52      16.348  -0.017   8.989  1.00 95.70           C
ATOM    510  C   PRO A  52      16.977  -0.439   7.671  1.00 95.70           C
ATOM    511  O   PRO A  52      16.740   0.186   6.638  1.00 95.70           O
ATOM    512  HA  PRO A  52      15.630   0.760   8.726  1.00 95.70           H
ATOM    513  CB  PRO A  52      17.403   0.427  10.004  1.00 95.70           C
ATOM    514 1HB  PRO A  52      18.353  -0.081   9.844  1.00 95.70           H
ATOM    515 2HB  PRO A  52      17.599   1.497   9.937  1.00 95.70           H
ATOM    516  CG  PRO A  52      16.782   0.052  11.345  1.00 95.70           C
ATOM    517 1HG  PRO A  52      17.533  -0.024  12.131  1.00 95.70           H
ATOM    518 2HG  PRO A  52      16.062   0.798  11.680  1.00 95.70           H
ATOM    519  CD  PRO A  52      16.124  -1.286  11.052  1.00 95.70           C
ATOM    520 1HD  PRO A  52      16.828  -2.113  11.148  1.00 95.70           H
ATOM    521 2HD  PRO A  52      15.301  -1.491  11.736  1.00 95.70           H
ATOM    522  N   PRO A  53      17.789  -1.505   7.674  1.00 96.86           N
ATOM    523  CA  PRO A  53      18.452  -1.951   6.447  1.00 96.86           C
ATOM    524  C   PRO A  53      17.471  -2.164   5.305  1.00 96.86           C
ATOM    525  O   PRO A  53      17.746  -1.784   4.168  1.00 96.86           O
ATOM    526  HA  PRO A  53      19.140  -1.184   6.092  1.00 96.86           H
ATOM    527  CB  PRO A  53      19.136  -3.257   6.859  1.00 96.86           C
ATOM    528 1HB  PRO A  53      18.497  -4.120   6.671  1.00 96.86           H
ATOM    529 2HB  PRO A  53      20.060  -3.419   6.304  1.00 96.86           H
ATOM    530  CG  PRO A  53      19.399  -3.063   8.347  1.00 96.86           C
ATOM    531 1HG  PRO A  53      19.553  -4.014   8.858  1.00 96.86           H
ATOM    532 2HG  PRO A  53      20.296  -2.470   8.526  1.00 96.86           H
ATOM    533  CD  PRO A  53      18.141  -2.356   8.825  1.00 96.86           C
ATOM    534 1HD  PRO A  53      17.344  -3.061   9.060  1.00 96.86           H
ATOM    535 2HD  PRO A  53      18.323  -1.773   9.728  1.00 96.86           H
ATOM    536  N   LEU A  54      16.343  -2.771   5.642  1.00 96.26           N
ATOM    537  CA  LEU A  54      15.378  -3.170   4.633  1.00 96.26           C
ATOM    538  C   LEU A  54      14.689  -1.925   4.071  1.00 96.26           C
ATOM    539  O   LEU A  54      14.512  -1.802   2.860  1.00 96.26           O
ATOM    540  HA  LEU A  54      15.929  -3.653   3.826  1.00 96.26           H
ATOM    541  CB  LEU A  54      14.406  -4.207   5.201  1.00 96.26           C
ATOM    542 1HB  LEU A  54      13.940  -3.789   6.093  1.00 96.26           H
ATOM    543 2HB  LEU A  54      13.611  -4.368   4.472  1.00 96.26           H
ATOM    544  CG  LEU A  54      15.010  -5.565   5.563  1.00 96.26           C
ATOM    545  HG  LEU A  54      15.814  -5.400   6.281  1.00 96.26           H
ATOM    546  CD1 LEU A  54      13.974  -6.462   6.244  1.00 96.26           C
ATOM    547 1HD1 LEU A  54      13.621  -5.981   7.156  1.00 96.26           H
ATOM    548 2HD1 LEU A  54      13.134  -6.623   5.569  1.00 96.26           H
ATOM    549 3HD1 LEU A  54      14.430  -7.420   6.491  1.00 96.26           H
ATOM    550  CD2 LEU A  54      15.631  -6.234   4.336  1.00 96.26           C
ATOM    551 1HD2 LEU A  54      14.862  -6.385   3.577  1.00 96.26           H
ATOM    552 2HD2 LEU A  54      16.418  -5.597   3.933  1.00 96.26           H
ATOM    553 3HD2 LEU A  54      16.053  -7.198   4.622  1.00 96.26           H
ATOM    554  HN  LEU A  54      16.085  -2.990   6.583  1.00 96.26           H
ATOM    555  N   TYR A  55      14.319  -1.032   4.978  1.00 95.35           N
ATOM    556  CA  TYR A  55      13.603   0.172   4.593  1.00 95.35           C
ATOM    557  C   TYR A  55      14.462   1.055   3.686  1.00 95.35           C
ATOM    558  O   TYR A  55      13.950   1.682   2.760  1.00 95.35           O
ATOM    559  HA  TYR A  55      12.706  -0.129   4.052  1.00 95.35           H
ATOM    560  CB  TYR A  55      13.316   0.925   5.894  1.00 95.35           C
ATOM    561 1HB  TYR A  55      14.221   0.940   6.501  1.00 95.35           H
ATOM    562 2HB  TYR A  55      13.073   1.961   5.657  1.00 95.35           H
ATOM    563  CG  TYR A  55      12.176   0.326   6.721  1.00 95.35           C
ATOM    564  CD1 TYR A  55      11.469  -0.756   6.239  1.00 95.35           C
ATOM    565  HD1 TYR A  55      11.722  -1.185   5.269  1.00 95.35           H
ATOM    566  CD2 TYR A  55      11.855   0.869   7.949  1.00 95.35           C
ATOM    567  HD2 TYR A  55      12.414   1.724   8.329  1.00 95.35           H
ATOM    568  CE1 TYR A  55      10.396  -1.320   7.017  1.00 95.35           C
ATOM    569  HE1 TYR A  55       9.829  -2.175   6.648  1.00 95.35           H
ATOM    570  CE2 TYR A  55      10.783   0.305   8.727  1.00 95.35           C
ATOM    571  HE2 TYR A  55      10.519   0.724   9.698  1.00 95.35           H
ATOM    572  CZ  TYR A  55      10.106  -0.761   8.223  1.00 95.35           C
ATOM    573  OH  TYR A  55       9.093  -1.293   8.957  1.00 95.35           O
ATOM    574  HH  TYR A  55       8.652  -2.032   8.448  1.00 95.35           H
ATOM    575  HN  TYR A  55      14.502  -1.121   5.957  1.00 95.35           H
ATOM    576  N   TRP A  56      15.752   1.077   3.984  1.00 96.91           N
ATOM    577  CA  TRP A  56      16.700   1.804   3.157  1.00 96.91           C
ATOM    578  C   TRP A  56      16.760   1.116   1.791  1.00 96.91           C
ATOM    579  O   TRP A  56      16.775   1.782   0.757  1.00 96.91           O
ATOM    580  HA  TRP A  56      16.330   2.823   3.045  1.00 96.91           H
ATOM    581  CB  TRP A  56      18.066   1.897   3.840  1.00 96.91           C
ATOM    582 1HB  TRP A  56      18.233   0.990   4.420  1.00 96.91           H
ATOM    583 2HB  TRP A  56      18.841   1.934   3.075  1.00 96.91           H
ATOM    584  CG  TRP A  56      18.220   3.110   4.760  1.00 96.91           C
ATOM    585  CD1 TRP A  56      18.350   3.123   6.093  1.00 96.91           C
ATOM    586  HD1 TRP A  56      18.363   2.229   6.717  1.00 96.91           H
ATOM    587  CD2 TRP A  56      18.255   4.496   4.357  1.00 96.91           C
ATOM    588  NE1 TRP A  56      18.466   4.410   6.578  1.00 96.91           N
ATOM    589  HE1 TRP A  56      18.573   4.674   7.536  1.00 96.91           H
ATOM    590  CE2 TRP A  56      18.406   5.271   5.488  1.00 96.91           C
ATOM    591  CE3 TRP A  56      18.162   5.074   3.079  1.00 96.91           C
ATOM    592  HE3 TRP A  56      18.043   4.484   2.171  1.00 96.91           H
ATOM    593  CZ2 TRP A  56      18.478   6.669   5.456  1.00 96.91           C
ATOM    594  HZ2 TRP A  56      18.597   7.259   6.364  1.00 96.91           H
ATOM    595  CZ3 TRP A  56      18.235   6.472   3.063  1.00 96.91           C
ATOM    596  HZ3 TRP A  56      18.168   6.972   2.097  1.00 96.91           H
ATOM    597  CH2 TRP A  56      18.387   7.267   4.193  1.00 96.91           C
ATOM    598  HH2 TRP A  56      18.436   8.352   4.097  1.00 96.91           H
ATOM    599  HN  TRP A  56      16.152   0.609   4.773  1.00 96.91           H
ATOM    600  N   LEU A  57      16.793  -0.208   1.832  1.00 96.91           N
ATOM    601  CA  LEU A  57      16.870  -0.992   0.611  1.00 96.91           C
ATOM    602  C   LEU A  57      15.635  -0.712  -0.249  1.00 96.91           C
ATOM    603  O   LEU A  57      15.757  -0.396  -1.431  1.00 96.91           O
ATOM    604  HA  LEU A  57      17.753  -0.661   0.065  1.00 96.91           H
ATOM    605  CB  LEU A  57      17.068  -2.474   0.938  1.00 96.91           C
ATOM    606 1HB  LEU A  57      18.000  -2.581   1.492  1.00 96.91           H
ATOM    607 2HB  LEU A  57      16.264  -2.789   1.603  1.00 96.91           H
ATOM    608  CG  LEU A  57      17.106  -3.425  -0.259  1.00 96.91           C
ATOM    609  HG  LEU A  57      16.215  -3.251  -0.862  1.00 96.91           H
ATOM    610  CD1 LEU A  57      18.317  -3.139  -1.149  1.00 96.91           C
ATOM    611 1HD1 LEU A  57      18.263  -2.114  -1.518  1.00 96.91           H
ATOM    612 2HD1 LEU A  57      19.232  -3.268  -0.571  1.00 96.91           H
ATOM    613 3HD1 LEU A  57      18.320  -3.829  -1.992  1.00 96.91           H
ATOM    614  CD2 LEU A  57      17.064  -4.885   0.199  1.00 96.91           C
ATOM    615 1HD2 LEU A  57      17.924  -5.090   0.836  1.00 96.91           H
ATOM    616 2HD2 LEU A  57      16.146  -5.063   0.758  1.00 96.91           H
ATOM    617 3HD2 LEU A  57      17.093  -5.540  -0.672  1.00 96.91           H
ATOM    618  HN  LEU A  57      16.767  -0.742   2.677  1.00 96.91           H
ATOM    619  N   VAL A  58      14.475  -0.838   0.379  1.00 96.05           N
ATOM    620  CA  VAL A  58      13.218  -0.679  -0.332  1.00 96.05           C
ATOM    621  C   VAL A  58      13.140   0.735  -0.911  1.00 96.05           C
ATOM    622  O   VAL A  58      12.721   0.920  -2.053  1.00 96.05           O
ATOM    623  HA  VAL A  58      13.213  -1.395  -1.154  1.00 96.05           H
ATOM    624  CB  VAL A  58      12.047  -1.012   0.594  1.00 96.05           C
ATOM    625  HB  VAL A  58      12.139  -0.393   1.486  1.00 96.05           H
ATOM    626  CG1 VAL A  58      10.710  -0.682  -0.072  1.00 96.05           C
ATOM    627 1HG1 VAL A  58      10.676   0.382  -0.310  1.00 96.05           H
ATOM    628 2HG1 VAL A  58      10.607  -1.263  -0.988  1.00 96.05           H
ATOM    629 3HG1 VAL A  58       9.895  -0.928   0.608  1.00 96.05           H
ATOM    630  CG2 VAL A  58      12.094  -2.478   1.032  1.00 96.05           C
ATOM    631 1HG2 VAL A  58      12.039  -3.121   0.154  1.00 96.05           H
ATOM    632 2HG2 VAL A  58      13.026  -2.668   1.564  1.00 96.05           H
ATOM    633 3HG2 VAL A  58      11.250  -2.688   1.689  1.00 96.05           H
ATOM    634  HN  VAL A  58      14.386  -1.044   1.354  1.00 96.05           H
ATOM    635  N   PHE A  59      13.548   1.697  -0.096  1.00 97.13           N
ATOM    636  CA  PHE A  59      13.551   3.086  -0.521  1.00 97.13           C
ATOM    637  C   PHE A  59      14.358   3.264  -1.809  1.00 97.13           C
ATOM    638  O   PHE A  59      13.856   3.809  -2.790  1.00 97.13           O
ATOM    639  HA  PHE A  59      12.515   3.372  -0.701  1.00 97.13           H
ATOM    640  CB  PHE A  59      14.213   3.894   0.597  1.00 97.13           C
ATOM    641 1HB  PHE A  59      13.570   3.873   1.477  1.00 97.13           H
ATOM    642 2HB  PHE A  59      15.150   3.411   0.875  1.00 97.13           H
ATOM    643  CG  PHE A  59      14.499   5.351   0.227  1.00 97.13           C
ATOM    644  CD1 PHE A  59      15.782   5.798   0.164  1.00 97.13           C
ATOM    645  HD1 PHE A  59      16.607   5.118   0.377  1.00 97.13           H
ATOM    646  CD2 PHE A  59      13.470   6.199  -0.040  1.00 97.13           C
ATOM    647  HD2 PHE A  59      12.441   5.841   0.011  1.00 97.13           H
ATOM    648  CE1 PHE A  59      16.047   7.150  -0.180  1.00 97.13           C
ATOM    649  HE1 PHE A  59      17.075   7.508  -0.230  1.00 97.13           H
ATOM    650  CE2 PHE A  59      13.735   7.551  -0.384  1.00 97.13           C
ATOM    651  HE2 PHE A  59      12.910   8.231  -0.597  1.00 97.13           H
ATOM    652  CZ  PHE A  59      15.018   7.998  -0.446  1.00 97.13           C
ATOM    653  HZ  PHE A  59      15.221   9.036  -0.710  1.00 97.13           H
ATOM    654  HN  PHE A  59      13.872   1.539   0.837  1.00 97.13           H
ATOM    655  N   ILE A  60      15.596   2.794  -1.763  1.00 97.35           N
ATOM    656  CA  ILE A  60      16.531   3.040  -2.848  1.00 97.35           C
ATOM    657  C   ILE A  60      15.992   2.408  -4.133  1.00 97.35           C
ATOM    658  O   ILE A  60      15.887   3.075  -5.161  1.00 97.35           O
ATOM    659  HA  ILE A  60      16.587   4.119  -2.992  1.00 97.35           H
ATOM    660  CB  ILE A  60      17.932   2.560  -2.468  1.00 97.35           C
ATOM    661  HB  ILE A  60      17.850   1.548  -2.069  1.00 97.35           H
ATOM    662  CG1 ILE A  60      18.531   3.433  -1.364  1.00 97.35           C
ATOM    663 1HG1 ILE A  60      18.803   4.406  -1.772  1.00 97.35           H
ATOM    664 2HG1 ILE A  60      17.783   3.611  -0.590  1.00 97.35           H
ATOM    665  CG2 ILE A  60      18.840   2.488  -3.697  1.00 97.35           C
ATOM    666 1HG2 ILE A  60      18.417   1.792  -4.422  1.00 97.35           H
ATOM    667 2HG2 ILE A  60      18.920   3.478  -4.148  1.00 97.35           H
ATOM    668 3HG2 ILE A  60      19.830   2.144  -3.398  1.00 97.35           H
ATOM    669  CD1 ILE A  60      19.763   2.770  -0.746  1.00 97.35           C
ATOM    670 1HD1 ILE A  60      19.482   1.808  -0.317  1.00 97.35           H
ATOM    671 2HD1 ILE A  60      20.518   2.616  -1.518  1.00 97.35           H
ATOM    672 3HD1 ILE A  60      20.168   3.412   0.036  1.00 97.35           H
ATOM    673  HN  ILE A  60      15.962   2.255  -1.005  1.00 97.35           H
ATOM    674  N   VAL A  61      15.664   1.128  -4.033  1.00 95.88           N
ATOM    675  CA  VAL A  61      15.272   0.362  -5.203  1.00 95.88           C
ATOM    676  C   VAL A  61      13.962   0.924  -5.761  1.00 95.88           C
ATOM    677  O   VAL A  61      13.809   1.063  -6.973  1.00 95.88           O
ATOM    678  HA  VAL A  61      16.053   0.484  -5.954  1.00 95.88           H
ATOM    679  CB  VAL A  61      15.182  -1.124  -4.850  1.00 95.88           C
ATOM    680  HB  VAL A  61      14.471  -1.232  -4.031  1.00 95.88           H
ATOM    681  CG1 VAL A  61      14.660  -1.939  -6.036  1.00 95.88           C
ATOM    682 1HG1 VAL A  61      13.666  -1.584  -6.311  1.00 95.88           H
ATOM    683 2HG1 VAL A  61      15.335  -1.821  -6.883  1.00 95.88           H
ATOM    684 3HG1 VAL A  61      14.606  -2.991  -5.757  1.00 95.88           H
ATOM    685  CG2 VAL A  61      16.534  -1.657  -4.372  1.00 95.88           C
ATOM    686 1HG2 VAL A  61      17.275  -1.530  -5.162  1.00 95.88           H
ATOM    687 2HG2 VAL A  61      16.849  -1.105  -3.486  1.00 95.88           H
ATOM    688 3HG2 VAL A  61      16.442  -2.715  -4.128  1.00 95.88           H
ATOM    689  HN  VAL A  61      15.663   0.617  -3.173  1.00 95.88           H
ATOM    690  N   GLY A  62      13.052   1.232  -4.848  1.00 96.20           N
ATOM    691  CA  GLY A  62      11.738   1.715  -5.236  1.00 96.20           C
ATOM    692  C   GLY A  62      11.831   3.094  -5.892  1.00 96.20           C
ATOM    693  O   GLY A  62      11.165   3.356  -6.892  1.00 96.20           O
ATOM    694 1HA  GLY A  62      11.277   1.010  -5.928  1.00 96.20           H
ATOM    695 2HA  GLY A  62      11.093   1.769  -4.359  1.00 96.20           H
ATOM    696  HN  GLY A  62      13.201   1.157  -3.862  1.00 96.20           H
ATOM    697  N   ALA A  63      12.664   3.939  -5.302  1.00 96.73           N
ATOM    698  CA  ALA A  63      12.808   5.304  -5.781  1.00 96.73           C
ATOM    699  C   ALA A  63      13.337   5.283  -7.216  1.00 96.73           C
ATOM    700  O   ALA A  63      12.825   5.993  -8.080  1.00 96.73           O
ATOM    701  HA  ALA A  63      11.821   5.764  -5.773  1.00 96.73           H
ATOM    702  CB  ALA A  63      13.723   6.082  -4.834  1.00 96.73           C
ATOM    703 1HB  ALA A  63      13.288   6.092  -3.834  1.00 96.73           H
ATOM    704 2HB  ALA A  63      14.702   5.604  -4.799  1.00 96.73           H
ATOM    705 3HB  ALA A  63      13.831   7.106  -5.193  1.00 96.73           H
ATOM    706  HN  ALA A  63      13.232   3.705  -4.514  1.00 96.73           H
ATOM    707  N   LEU A  64      14.355   4.461  -7.427  1.00 95.37           N
ATOM    708  CA  LEU A  64      14.971   4.354  -8.738  1.00 95.37           C
ATOM    709  C   LEU A  64      13.950   3.798  -9.733  1.00 95.37           C
ATOM    710  O   LEU A  64      13.789   4.335 -10.828  1.00 95.37           O
ATOM    711  HA  LEU A  64      15.247   5.360  -9.053  1.00 95.37           H
ATOM    712  CB  LEU A  64      16.261   3.535  -8.658  1.00 95.37           C
ATOM    713 1HB  LEU A  64      16.032   2.578  -8.188  1.00 95.37           H
ATOM    714 2HB  LEU A  64      16.594   3.319  -9.673  1.00 95.37           H
ATOM    715  CG  LEU A  64      17.420   4.181  -7.897  1.00 95.37           C
ATOM    716  HG  LEU A  64      17.066   4.455  -6.903  1.00 95.37           H
ATOM    717  CD1 LEU A  64      18.572   3.193  -7.710  1.00 95.37           C
ATOM    718 1HD1 LEU A  64      18.222   2.329  -7.145  1.00 95.37           H
ATOM    719 2HD1 LEU A  64      18.934   2.867  -8.685  1.00 95.37           H
ATOM    720 3HD1 LEU A  64      19.383   3.678  -7.166  1.00 95.37           H
ATOM    721  CD2 LEU A  64      17.876   5.470  -8.584  1.00 95.37           C
ATOM    722 1HD2 LEU A  64      18.207   5.244  -9.598  1.00 95.37           H
ATOM    723 2HD2 LEU A  64      17.046   6.175  -8.622  1.00 95.37           H
ATOM    724 3HD2 LEU A  64      18.701   5.909  -8.023  1.00 95.37           H
ATOM    725  HN  LEU A  64      14.756   3.877  -6.722  1.00 95.37           H
ATOM    726  N   GLY A  65      13.288   2.729  -9.316  1.00 93.64           N
ATOM    727  CA  GLY A  65      12.403   2.001 -10.211  1.00 93.64           C
ATOM    728  C   GLY A  65      11.246   2.887 -10.678  1.00 93.64           C
ATOM    729  O   GLY A  65      10.988   2.996 -11.876  1.00 93.64           O
ATOM    730 1HA  GLY A  65      12.965   1.645 -11.074  1.00 93.64           H
ATOM    731 2HA  GLY A  65      12.009   1.121  -9.702  1.00 93.64           H
ATOM    732  HN  GLY A  65      13.348   2.360  -8.389  1.00 93.64           H
ATOM    733  N   ASN A  66      10.582   3.498  -9.708  1.00 94.45           N
ATOM    734  CA  ASN A  66       9.371   4.251  -9.990  1.00 94.45           C
ATOM    735  C   ASN A  66       9.739   5.545 -10.719  1.00 94.45           C
ATOM    736  O   ASN A  66       8.982   6.022 -11.563  1.00 94.45           O
ATOM    737  HA  ASN A  66       8.757   3.588 -10.600  1.00 94.45           H
ATOM    738  CB  ASN A  66       8.643   4.627  -8.698  1.00 94.45           C
ATOM    739 1HB  ASN A  66       9.354   5.042  -7.983  1.00 94.45           H
ATOM    740 2HB  ASN A  66       7.908   5.405  -8.904  1.00 94.45           H
ATOM    741  CG  ASN A  66       7.948   3.409  -8.086  1.00 94.45           C
ATOM    742  OD1 ASN A  66       7.056   2.813  -8.668  1.00 94.45           O
ATOM    743  ND2 ASN A  66       8.404   3.074  -6.882  1.00 94.45           N
ATOM    744 1HD2 ASN A  66       9.138   3.605  -6.460  1.00 94.45           H
ATOM    745 2HD2 ASN A  66       8.012   2.290  -6.400  1.00 94.45           H
ATOM    746  HN  ASN A  66      10.857   3.484  -8.747  1.00 94.45           H
ATOM    747  N   SER A  67      10.900   6.075 -10.367  1.00 94.30           N
ATOM    748  CA  SER A  67      11.418   7.256 -11.037  1.00 94.30           C
ATOM    749  C   SER A  67      11.639   6.960 -12.522  1.00 94.30           C
ATOM    750  O   SER A  67      11.396   7.816 -13.372  1.00 94.30           O
ATOM    751  HA  SER A  67      10.651   8.020 -10.909  1.00 94.30           H
ATOM    752  CB  SER A  67      12.721   7.730 -10.391  1.00 94.30           C
ATOM    753 1HB  SER A  67      13.459   6.929 -10.435  1.00 94.30           H
ATOM    754 2HB  SER A  67      13.125   8.567 -10.960  1.00 94.30           H
ATOM    755  OG  SER A  67      12.532   8.126  -9.035  1.00 94.30           O
ATOM    756  HG  SER A  67      13.000   7.488  -8.424  1.00 94.30           H
ATOM    757  HN  SER A  67      11.483   5.713  -9.640  1.00 94.30           H
ATOM    758  N   LEU A  68      12.097   5.746 -12.789  1.00 91.64           N
ATOM    759  CA  LEU A  68      12.334   5.320 -14.158  1.00 91.64           C
ATOM    760  C   LEU A  68      11.003   5.270 -14.910  1.00 91.64           C
ATOM    761  O   LEU A  68      10.929   5.659 -16.075  1.00 91.64           O
ATOM    762  HA  LEU A  68      12.969   6.071 -14.628  1.00 91.64           H
ATOM    763  CB  LEU A  68      13.104   3.998 -14.182  1.00 91.64           C
ATOM    764 1HB  LEU A  68      14.032   4.131 -13.626  1.00 91.64           H
ATOM    765 2HB  LEU A  68      12.517   3.250 -13.648  1.00 91.64           H
ATOM    766  CG  LEU A  68      13.445   3.446 -15.567  1.00 91.64           C
ATOM    767  HG  LEU A  68      12.524   3.383 -16.146  1.00 91.64           H
ATOM    768  CD1 LEU A  68      14.387   4.390 -16.317  1.00 91.64           C
ATOM    769 1HD1 LEU A  68      13.908   5.361 -16.436  1.00 91.64           H
ATOM    770 2HD1 LEU A  68      15.311   4.507 -15.750  1.00 91.64           H
ATOM    771 3HD1 LEU A  68      14.614   3.973 -17.298  1.00 91.64           H
ATOM    772  CD2 LEU A  68      14.013   2.028 -15.467  1.00 91.64           C
ATOM    773 1HD2 LEU A  68      14.921   2.042 -14.863  1.00 91.64           H
ATOM    774 2HD2 LEU A  68      13.277   1.374 -15.002  1.00 91.64           H
ATOM    775 3HD2 LEU A  68      14.247   1.660 -16.466  1.00 91.64           H
ATOM    776  HN  LEU A  68      12.305   5.061 -12.091  1.00 91.64           H
ATOM    777  N   VAL A  69       9.984   4.789 -14.213  1.00 91.16           N
ATOM    778  CA  VAL A  69       8.667   4.649 -14.812  1.00 91.16           C
ATOM    779  C   VAL A  69       8.178   6.021 -15.283  1.00 91.16           C
ATOM    780  O   VAL A  69       7.694   6.159 -16.405  1.00 91.16           O
ATOM    781  HA  VAL A  69       8.767   3.996 -15.679  1.00 91.16           H
ATOM    782  CB  VAL A  69       7.710   3.981 -13.823  1.00 91.16           C
ATOM    783  HB  VAL A  69       7.745   4.544 -12.891  1.00 91.16           H
ATOM    784  CG1 VAL A  69       6.272   4.018 -14.342  1.00 91.16           C
ATOM    785 1HG1 VAL A  69       5.962   5.053 -14.481  1.00 91.16           H
ATOM    786 2HG1 VAL A  69       6.215   3.490 -15.294  1.00 91.16           H
ATOM    787 3HG1 VAL A  69       5.613   3.536 -13.620  1.00 91.16           H
ATOM    788  CG2 VAL A  69       8.148   2.546 -13.521  1.00 91.16           C
ATOM    789 1HG2 VAL A  69       8.157   1.967 -14.445  1.00 91.16           H
ATOM    790 2HG2 VAL A  69       9.149   2.555 -13.089  1.00 91.16           H
ATOM    791 3HG2 VAL A  69       7.451   2.094 -12.816  1.00 91.16           H
ATOM    792  HN  VAL A  69      10.047   4.497 -13.259  1.00 91.16           H
ATOM    793  N   ILE A  70       8.322   6.999 -14.401  1.00 91.75           N
ATOM    794  CA  ILE A  70       7.853   8.343 -14.692  1.00 91.75           C
ATOM    795  C   ILE A  70       8.626   8.901 -15.889  1.00 91.75           C
ATOM    796  O   ILE A  70       8.040   9.514 -16.780  1.00 91.75           O
ATOM    797  HA  ILE A  70       6.800   8.270 -14.965  1.00 91.75           H
ATOM    798  CB  ILE A  70       7.936   9.222 -13.442  1.00 91.75           C
ATOM    799  HB  ILE A  70       8.953   9.168 -13.054  1.00 91.75           H
ATOM    800  CG1 ILE A  70       7.005   8.704 -12.344  1.00 91.75           C
ATOM    801 1HG1 ILE A  70       5.971   8.758 -12.684  1.00 91.75           H
ATOM    802 2HG1 ILE A  70       7.220   7.654 -12.146  1.00 91.75           H
ATOM    803  CG2 ILE A  70       7.660  10.688 -13.783  1.00 91.75           C
ATOM    804 1HG2 ILE A  70       8.397  11.038 -14.506  1.00 91.75           H
ATOM    805 2HG2 ILE A  70       6.661  10.780 -14.209  1.00 91.75           H
ATOM    806 3HG2 ILE A  70       7.725  11.290 -12.877  1.00 91.75           H
ATOM    807  CD1 ILE A  70       7.168   9.516 -11.058  1.00 91.75           C
ATOM    808 1HD1 ILE A  70       8.198   9.439 -10.708  1.00 91.75           H
ATOM    809 2HD1 ILE A  70       6.929  10.561 -11.255  1.00 91.75           H
ATOM    810 3HD1 ILE A  70       6.495   9.126 -10.294  1.00 91.75           H
ATOM    811  HN  ILE A  70       8.748   6.886 -13.504  1.00 91.75           H
ATOM    812  N   LEU A  71       9.930   8.668 -15.870  1.00 89.73           N
ATOM    813  CA  LEU A  71      10.802   9.210 -16.899  1.00 89.73           C
ATOM    814  C   LEU A  71      10.420   8.608 -18.253  1.00 89.73           C
ATOM    815  O   LEU A  71      10.358   9.318 -19.256  1.00 89.73           O
ATOM    816  HA  LEU A  71      10.631  10.286 -16.939  1.00 89.73           H
ATOM    817  CB  LEU A  71      12.270   8.997 -16.524  1.00 89.73           C
ATOM    818 1HB  LEU A  71      12.456   9.494 -15.572  1.00 89.73           H
ATOM    819 2HB  LEU A  71      12.433   7.931 -16.365  1.00 89.73           H
ATOM    820  CG  LEU A  71      13.300   9.497 -17.539  1.00 89.73           C
ATOM    821  HG  LEU A  71      12.845  10.297 -18.123  1.00 89.73           H
ATOM    822  CD1 LEU A  71      14.521  10.090 -16.834  1.00 89.73           C
ATOM    823 1HD1 LEU A  71      14.209  10.929 -16.211  1.00 89.73           H
ATOM    824 2HD1 LEU A  71      14.987   9.328 -16.209  1.00 89.73           H
ATOM    825 3HD1 LEU A  71      15.238  10.438 -17.578  1.00 89.73           H
ATOM    826  CD2 LEU A  71      13.687   8.387 -18.518  1.00 89.73           C
ATOM    827 1HD2 LEU A  71      14.116   7.550 -17.968  1.00 89.73           H
ATOM    828 2HD2 LEU A  71      12.801   8.052 -19.056  1.00 89.73           H
ATOM    829 3HD2 LEU A  71      14.421   8.769 -19.228  1.00 89.73           H
ATOM    830  HN  LEU A  71      10.391   8.122 -15.170  1.00 89.73           H
ATOM    831  N   VAL A  72      10.173   7.307 -18.238  1.00 86.85           N
ATOM    832  CA  VAL A  72       9.818   6.598 -19.456  1.00 86.85           C
ATOM    833  C   VAL A  72       8.505   7.162 -20.004  1.00 86.85           C
ATOM    834  O   VAL A  72       8.368   7.363 -21.210  1.00 86.85           O
ATOM    835  HA  VAL A  72      10.609   6.778 -20.184  1.00 86.85           H
ATOM    836  CB  VAL A  72       9.756   5.093 -19.187  1.00 86.85           C
ATOM    837  HB  VAL A  72       9.111   4.934 -18.322  1.00 86.85           H
ATOM    838  CG1 VAL A  72       9.142   4.349 -20.374  1.00 86.85           C
ATOM    839 1HG1 VAL A  72       8.130   4.715 -20.548  1.00 86.85           H
ATOM    840 2HG1 VAL A  72       9.748   4.520 -21.263  1.00 86.85           H
ATOM    841 3HG1 VAL A  72       9.110   3.281 -20.156  1.00 86.85           H
ATOM    842  CG2 VAL A  72      11.141   4.539 -18.849  1.00 86.85           C
ATOM    843 1HG2 VAL A  72      11.817   4.717 -19.685  1.00 86.85           H
ATOM    844 2HG2 VAL A  72      11.525   5.038 -17.959  1.00 86.85           H
ATOM    845 3HG2 VAL A  72      11.068   3.468 -18.662  1.00 86.85           H
ATOM    846  HN  VAL A  72      10.213   6.739 -17.415  1.00 86.85           H
ATOM    847  N   TYR A  73       7.574   7.402 -19.093  1.00 85.43           N
ATOM    848  CA  TYR A  73       6.276   7.933 -19.471  1.00 85.43           C
ATOM    849  C   TYR A  73       6.420   9.284 -20.175  1.00 85.43           C
ATOM    850  O   TYR A  73       5.722   9.557 -21.150  1.00 85.43           O
ATOM    851  HA  TYR A  73       5.808   7.224 -20.153  1.00 85.43           H
ATOM    852  CB  TYR A  73       5.505   8.132 -18.164  1.00 85.43           C
ATOM    853 1HB  TYR A  73       5.434   7.176 -17.647  1.00 85.43           H
ATOM    854 2HB  TYR A  73       6.073   8.802 -17.518  1.00 85.43           H
ATOM    855  CG  TYR A  73       4.097   8.700 -18.353  1.00 85.43           C
ATOM    856  CD1 TYR A  73       3.905  10.066 -18.402  1.00 85.43           C
ATOM    857  HD1 TYR A  73       4.756  10.740 -18.307  1.00 85.43           H
ATOM    858  CD2 TYR A  73       3.020   7.847 -18.473  1.00 85.43           C
ATOM    859  HD2 TYR A  73       3.171   6.768 -18.434  1.00 85.43           H
ATOM    860  CE1 TYR A  73       2.580  10.601 -18.579  1.00 85.43           C
ATOM    861  HE1 TYR A  73       2.414  11.677 -18.620  1.00 85.43           H
ATOM    862  CE2 TYR A  73       1.694   8.381 -18.651  1.00 85.43           C
ATOM    863  HE2 TYR A  73       0.834   7.719 -18.747  1.00 85.43           H
ATOM    864  CZ  TYR A  73       1.540   9.732 -18.695  1.00 85.43           C
ATOM    865  OH  TYR A  73       0.288  10.237 -18.863  1.00 85.43           O
ATOM    866  HH  TYR A  73      -0.359   9.495 -19.041  1.00 85.43           H
ATOM    867  HN  TYR A  73       7.696   7.239 -18.113  1.00 85.43           H
ATOM    868  N   TRP A  74       7.331  10.092 -19.654  1.00 85.97           N
ATOM    869  CA  TRP A  74       7.462  11.466 -20.110  1.00 85.97           C
ATOM    870  C   TRP A  74       8.047  11.441 -21.524  1.00 85.97           C
ATOM    871  O   TRP A  74       7.492  12.046 -22.440  1.00 85.97           O
ATOM    872  HA  TRP A  74       6.465  11.907 -20.127  1.00 85.97           H
ATOM    873  CB  TRP A  74       8.299  12.292 -19.131  1.00 85.97           C
ATOM    874 1HB  TRP A  74       8.065  11.978 -18.114  1.00 85.97           H
ATOM    875 2HB  TRP A  74       9.354  12.074 -19.297  1.00 85.97           H
ATOM    876  CG  TRP A  74       8.081  13.802 -19.246  1.00 85.97           C
ATOM    877  CD1 TRP A  74       8.714  14.668 -20.048  1.00 85.97           C
ATOM    878  HD1 TRP A  74       9.500  14.392 -20.751  1.00 85.97           H
ATOM    879  CD2 TRP A  74       7.133  14.593 -18.499  1.00 85.97           C
ATOM    880  NE1 TRP A  74       8.247  15.955 -19.873  1.00 85.97           N
ATOM    881  HE1 TRP A  74       8.563  16.771 -20.356  1.00 85.97           H
ATOM    882  CE2 TRP A  74       7.254  15.907 -18.901  1.00 85.97           C
ATOM    883  CE3 TRP A  74       6.204  14.210 -17.515  1.00 85.97           C
ATOM    884  HE3 TRP A  74       6.088  13.179 -17.181  1.00 85.97           H
ATOM    885  CZ2 TRP A  74       6.478  16.946 -18.372  1.00 85.97           C
ATOM    886  HZ2 TRP A  74       6.593  17.977 -18.707  1.00 85.97           H
ATOM    887  CZ3 TRP A  74       5.435  15.260 -16.997  1.00 85.97           C
ATOM    888  HZ3 TRP A  74       4.699  15.018 -16.231  1.00 85.97           H
ATOM    889  CH2 TRP A  74       5.546  16.588 -17.391  1.00 85.97           C
ATOM    890  HH2 TRP A  74       4.909  17.348 -16.938  1.00 85.97           H
ATOM    891  HN  TRP A  74       7.971   9.824 -18.934  1.00 85.97           H
ATOM    892  N   TYR A  75       9.159  10.734 -21.657  1.00 81.50           N
ATOM    893  CA  TYR A  75       9.966  10.828 -22.861  1.00 81.50           C
ATOM    894  C   TYR A  75       9.443   9.887 -23.947  1.00 81.50           C
ATOM    895  O   TYR A  75       9.897   9.937 -25.089  1.00 81.50           O
ATOM    896  HA  TYR A  75       9.911  11.855 -23.223  1.00 81.50           H
ATOM    897  CB  TYR A  75      11.376  10.390 -22.460  1.00 81.50           C
ATOM    898 1HB  TYR A  75      11.303   9.523 -21.804  1.00 81.50           H
ATOM    899 2HB  TYR A  75      11.915  10.071 -23.352  1.00 81.50           H
ATOM    900  CG  TYR A  75      12.189  11.478 -21.754  1.00 81.50           C
ATOM    901  CD1 TYR A  75      12.815  12.461 -22.493  1.00 81.50           C
ATOM    902  HD1 TYR A  75      12.730  12.462 -23.580  1.00 81.50           H
ATOM    903  CD2 TYR A  75      12.295  11.476 -20.378  1.00 81.50           C
ATOM    904  HD2 TYR A  75      11.801  10.700 -19.794  1.00 81.50           H
ATOM    905  CE1 TYR A  75      13.579  13.484 -21.829  1.00 81.50           C
ATOM    906  HE1 TYR A  75      14.079  14.267 -22.400  1.00 81.50           H
ATOM    907  CE2 TYR A  75      13.059  12.500 -19.714  1.00 81.50           C
ATOM    908  HE2 TYR A  75      13.152  12.510 -18.628  1.00 81.50           H
ATOM    909  CZ  TYR A  75      13.664  13.453 -20.472  1.00 81.50           C
ATOM    910  OH  TYR A  75      14.385  14.420 -19.844  1.00 81.50           O
ATOM    911  HH  TYR A  75      14.769  15.052 -20.518  1.00 81.50           H
ATOM    912  HN  TYR A  75       9.510  10.107 -20.961  1.00 81.50           H
ATOM    913  N   CYS A  76       8.494   9.050 -23.553  1.00 75.53           N
ATOM    914  CA  CYS A  76       7.880   8.121 -24.487  1.00 75.53           C
ATOM    915  C   CYS A  76       7.097   8.929 -25.524  1.00 75.53           C
ATOM    916  O   CYS A  76       6.135   9.615 -25.183  1.00 75.53           O
ATOM    917  HA  CYS A  76       8.693   7.569 -24.959  1.00 75.53           H
ATOM    918  CB  CYS A  76       6.993   7.101 -23.769  1.00 75.53           C
ATOM    919 1HB  CYS A  76       7.574   6.567 -23.017  1.00 75.53           H
ATOM    920 2HB  CYS A  76       6.187   7.614 -23.245  1.00 75.53           H
ATOM    921  SG  CYS A  76       6.298   5.916 -24.978  1.00 75.53           S
ATOM    922  HG  CYS A  76       7.462   5.377 -25.330  1.00 75.53           H
ATOM    923  HN  CYS A  76       8.145   9.001 -22.617  1.00 75.53           H
ATOM    924  N   THR A  77       7.539   8.820 -26.768  1.00 69.34           N
ATOM    925  CA  THR A  77       6.985   9.639 -27.833  1.00 69.34           C
ATOM    926  C   THR A  77       5.633   9.082 -28.285  1.00 69.34           C
ATOM    927  O   THR A  77       4.932   9.710 -29.077  1.00 69.34           O
ATOM    928  HA  THR A  77       6.803  10.638 -27.439  1.00 69.34           H
ATOM    929  CB  THR A  77       8.018   9.713 -28.959  1.00 69.34           C
ATOM    930  HB  THR A  77       7.671  10.361 -29.763  1.00 69.34           H
ATOM    931  OG1 THR A  77       8.239   8.352 -29.318  1.00 69.34           O
ATOM    932  HG1 THR A  77       8.686   8.302 -30.211  1.00 69.34           H
ATOM    933  CG2 THR A  77       9.384  10.196 -28.468  1.00 69.34           C
ATOM    934 1HG2 THR A  77       9.762   9.509 -27.711  1.00 69.34           H
ATOM    935 2HG2 THR A  77       9.284  11.193 -28.038  1.00 69.34           H
ATOM    936 3HG2 THR A  77      10.080  10.231 -29.307  1.00 69.34           H
ATOM    937  HN  THR A  77       8.261   8.189 -27.052  1.00 69.34           H
ATOM    938  N   ARG A  78       5.307   7.909 -27.761  1.00 70.34           N
ATOM    939  CA  ARG A  78       4.079   7.233 -28.144  1.00 70.34           C
ATOM    940  C   ARG A  78       2.883   7.858 -27.424  1.00 70.34           C
ATOM    941  O   ARG A  78       2.997   8.279 -26.273  1.00 70.34           O
ATOM    942  HA  ARG A  78       4.007   7.377 -29.222  1.00 70.34           H
ATOM    943  CB  ARG A  78       4.144   5.742 -27.811  1.00 70.34           C
ATOM    944 1HB  ARG A  78       3.463   5.191 -28.459  1.00 70.34           H
ATOM    945 2HB  ARG A  78       5.147   5.364 -28.009  1.00 70.34           H
ATOM    946  CG  ARG A  78       3.779   5.490 -26.347  1.00 70.34           C
ATOM    947 1HG  ARG A  78       4.408   6.103 -25.701  1.00 70.34           H
ATOM    948 2HG  ARG A  78       2.747   5.794 -26.168  1.00 70.34           H
ATOM    949  CD  ARG A  78       3.952   4.014 -25.984  1.00 70.34           C
ATOM    950 1HD  ARG A  78       3.076   3.448 -26.302  1.00 70.34           H
ATOM    951 2HD  ARG A  78       4.809   3.599 -26.514  1.00 70.34           H
ATOM    952  NE  ARG A  78       4.143   3.871 -24.523  1.00 70.34           N
ATOM    953  HE  ARG A  78       5.078   3.892 -24.169  1.00 70.34           H
ATOM    954  CZ  ARG A  78       3.142   3.714 -23.647  1.00 70.34           C
ATOM    955  NH1 ARG A  78       1.870   3.678 -24.066  1.00 70.34           N
ATOM    956 1HH1 ARG A  78       1.661   3.769 -25.040  1.00 70.34           H
ATOM    957 2HH1 ARG A  78       1.128   3.561 -23.405  1.00 70.34           H
ATOM    958  NH2 ARG A  78       3.432   3.594 -22.344  1.00 70.34           N
ATOM    959 1HH2 ARG A  78       2.697   3.476 -21.677  1.00 70.34           H
ATOM    960 2HH2 ARG A  78       4.384   3.622 -22.039  1.00 70.34           H
ATOM    961  HN  ARG A  78       5.865   7.422 -27.089  1.00 70.34           H
ATOM    962  N   VAL A  79       1.763   7.900 -28.130  1.00 76.03           N
ATOM    963  CA  VAL A  79       0.521   8.367 -27.538  1.00 76.03           C
ATOM    964  C   VAL A  79       0.283   7.632 -26.218  1.00 76.03           C
ATOM    965  O   VAL A  79       0.394   6.408 -26.155  1.00 76.03           O
ATOM    966  HA  VAL A  79       0.635   9.431 -27.331  1.00 76.03           H
ATOM    967  CB  VAL A  79      -0.629   8.198 -28.532  1.00 76.03           C
ATOM    968  HB  VAL A  79      -0.823   7.131 -28.643  1.00 76.03           H
ATOM    969  CG1 VAL A  79      -1.907   8.856 -28.009  1.00 76.03           C
ATOM    970 1HG1 VAL A  79      -2.193   8.395 -27.063  1.00 76.03           H
ATOM    971 2HG1 VAL A  79      -1.731   9.921 -27.855  1.00 76.03           H
ATOM    972 3HG1 VAL A  79      -2.709   8.722 -28.735  1.00 76.03           H
ATOM    973  CG2 VAL A  79      -0.251   8.752 -29.907  1.00 76.03           C
ATOM    974 1HG2 VAL A  79      -0.017   9.814 -29.820  1.00 76.03           H
ATOM    975 2HG2 VAL A  79       0.621   8.219 -30.287  1.00 76.03           H
ATOM    976 3HG2 VAL A  79      -1.086   8.620 -30.595  1.00 76.03           H
ATOM    977  HN  VAL A  79       1.696   7.622 -29.089  1.00 76.03           H
ATOM    978  N   LYS A  80      -0.041   8.408 -25.194  1.00 78.91           N
ATOM    979  CA  LYS A  80      -0.357   7.841 -23.894  1.00 78.91           C
ATOM    980  C   LYS A  80      -1.669   7.060 -23.988  1.00 78.91           C
ATOM    981  O   LYS A  80      -2.466   7.286 -24.897  1.00 78.91           O
ATOM    982  HA  LYS A  80       0.442   7.145 -23.639  1.00 78.91           H
ATOM    983  CB  LYS A  80      -0.366   8.932 -22.822  1.00 78.91           C
ATOM    984 1HB  LYS A  80      -1.237   9.574 -22.958  1.00 78.91           H
ATOM    985 2HB  LYS A  80      -0.458   8.477 -21.836  1.00 78.91           H
ATOM    986  CG  LYS A  80       0.910   9.774 -22.884  1.00 78.91           C
ATOM    987 1HG  LYS A  80       0.928  10.344 -23.813  1.00 78.91           H
ATOM    988 2HG  LYS A  80       0.914  10.495 -22.067  1.00 78.91           H
ATOM    989  CD  LYS A  80       2.155   8.889 -22.797  1.00 78.91           C
ATOM    990 1HD  LYS A  80       2.062   8.206 -21.953  1.00 78.91           H
ATOM    991 2HD  LYS A  80       2.233   8.276 -23.695  1.00 78.91           H
ATOM    992  CE  LYS A  80       3.419   9.736 -22.639  1.00 78.91           C
ATOM    993 1HE  LYS A  80       3.314  10.665 -23.198  1.00 78.91           H
ATOM    994 2HE  LYS A  80       3.554  10.007 -21.592  1.00 78.91           H
ATOM    995  NZ  LYS A  80       4.605   8.992 -23.121  1.00 78.91           N
ATOM    996 1HZ  LYS A  80       5.448   9.476 -22.832  1.00 78.91           H
ATOM    997 2HZ  LYS A  80       4.600   8.057 -22.729  1.00 78.91           H
ATOM    998 3HZ  LYS A  80       4.579   8.934 -24.133  1.00 78.91           H
ATOM    999  HN  LYS A  80      -0.090   9.406 -25.243  1.00 78.91           H
ATOM   1000  N   THR A  81      -1.851   6.155 -23.037  1.00 80.27           N
ATOM   1001  CA  THR A  81      -3.126   5.475 -22.887  1.00 80.27           C
ATOM   1002  C   THR A  81      -3.665   5.659 -21.467  1.00 80.27           C
ATOM   1003  O   THR A  81      -2.939   6.099 -20.576  1.00 80.27           O
ATOM   1004  HA  THR A  81      -3.844   5.937 -23.564  1.00 80.27           H
ATOM   1005  CB  THR A  81      -2.928   4.008 -23.275  1.00 80.27           C
ATOM   1006  HB  THR A  81      -3.879   3.476 -23.286  1.00 80.27           H
ATOM   1007  OG1 THR A  81      -1.965   3.528 -22.341  1.00 80.27           O
ATOM   1008  HG1 THR A  81      -1.054   3.859 -22.587  1.00 80.27           H
ATOM   1009  CG2 THR A  81      -2.240   3.850 -24.633  1.00 80.27           C
ATOM   1010 1HG2 THR A  81      -1.259   4.324 -24.600  1.00 80.27           H
ATOM   1011 2HG2 THR A  81      -2.847   4.323 -25.405  1.00 80.27           H
ATOM   1012 3HG2 THR A  81      -2.123   2.791 -24.860  1.00 80.27           H
ATOM   1013  HN  THR A  81      -1.148   5.887 -22.378  1.00 80.27           H
ATOM   1014  N   MET A  82      -4.933   5.314 -21.300  1.00 81.67           N
ATOM   1015  CA  MET A  82      -5.557   5.369 -19.989  1.00 81.67           C
ATOM   1016  C   MET A  82      -4.781   4.525 -18.976  1.00 81.67           C
ATOM   1017  O   MET A  82      -4.568   4.950 -17.842  1.00 81.67           O
ATOM   1018  HA  MET A  82      -5.530   6.418 -19.694  1.00 81.67           H
ATOM   1019  CB  MET A  82      -6.995   4.856 -20.086  1.00 81.67           C
ATOM   1020 1HB  MET A  82      -7.578   5.515 -20.729  1.00 81.67           H
ATOM   1021 2HB  MET A  82      -7.002   3.870 -20.550  1.00 81.67           H
ATOM   1022  CG  MET A  82      -7.644   4.779 -18.702  1.00 81.67           C
ATOM   1023 1HG  MET A  82      -7.286   3.896 -18.172  1.00 81.67           H
ATOM   1024 2HG  MET A  82      -7.357   5.646 -18.108  1.00 81.67           H
ATOM   1025  SD  MET A  82      -9.421   4.713 -18.864  1.00 81.67           S
ATOM   1026  CE  MET A  82      -9.899   5.058 -17.180  1.00 81.67           C
ATOM   1027 1HE  MET A  82      -9.486   4.294 -16.521  1.00 81.67           H
ATOM   1028 2HE  MET A  82      -9.517   6.036 -16.886  1.00 81.67           H
ATOM   1029 3HE  MET A  82     -10.986   5.055 -17.102  1.00 81.67           H
ATOM   1030  HN  MET A  82      -5.530   5.002 -22.039  1.00 81.67           H
ATOM   1031  N   THR A  83      -4.379   3.344 -19.422  1.00 81.75           N
ATOM   1032  CA  THR A  83      -3.550   2.477 -18.603  1.00 81.75           C
ATOM   1033  C   THR A  83      -2.287   3.215 -18.154  1.00 81.75           C
ATOM   1034  O   THR A  83      -1.887   3.118 -16.995  1.00 81.75           O
ATOM   1035  HA  THR A  83      -4.107   2.219 -17.702  1.00 81.75           H
ATOM   1036  CB  THR A  83      -3.258   1.206 -19.404  1.00 81.75           C
ATOM   1037  HB  THR A  83      -2.692   1.437 -20.306  1.00 81.75           H
ATOM   1038  OG1 THR A  83      -4.543   0.627 -19.615  1.00 81.75           O
ATOM   1039  HG1 THR A  83      -5.257   1.266 -19.332  1.00 81.75           H
ATOM   1040  CG2 THR A  83      -2.506   0.156 -18.584  1.00 81.75           C
ATOM   1041 1HG2 THR A  83      -3.104  -0.124 -17.716  1.00 81.75           H
ATOM   1042 2HG2 THR A  83      -1.554   0.569 -18.251  1.00 81.75           H
ATOM   1043 3HG2 THR A  83      -2.325  -0.725 -19.200  1.00 81.75           H
ATOM   1044  HN  THR A  83      -4.610   2.979 -20.324  1.00 81.75           H
ATOM   1045  N   ASP A  84      -1.695   3.936 -19.095  1.00 83.21           N
ATOM   1046  CA  ASP A  84      -0.437   4.615 -18.836  1.00 83.21           C
ATOM   1047  C   ASP A  84      -0.649   5.680 -17.759  1.00 83.21           C
ATOM   1048  O   ASP A  84       0.226   5.907 -16.925  1.00 83.21           O
ATOM   1049  HA  ASP A  84       0.252   3.832 -18.519  1.00 83.21           H
ATOM   1050  CB  ASP A  84       0.081   5.313 -20.096  1.00 83.21           C
ATOM   1051 1HB  ASP A  84      -0.605   6.111 -20.381  1.00 83.21           H
ATOM   1052 2HB  ASP A  84       1.044   5.779 -19.888  1.00 83.21           H
ATOM   1053  CG  ASP A  84       0.227   4.321 -21.252  1.00 83.21           C
ATOM   1054  OD1 ASP A  84       0.923   3.304 -21.042  1.00 83.21           O
ATOM   1055  OD2 ASP A  84      -0.361   4.603 -22.318  1.00 83.21           O
ATOM   1056  HN  ASP A  84      -2.060   4.059 -20.017  1.00 83.21           H
ATOM   1057  N   MET A  85      -1.816   6.304 -17.810  1.00 87.78           N
ATOM   1058  CA  MET A  85      -2.151   7.345 -16.854  1.00 87.78           C
ATOM   1059  C   MET A  85      -2.186   6.790 -15.429  1.00 87.78           C
ATOM   1060  O   MET A  85      -1.672   7.415 -14.502  1.00 87.78           O
ATOM   1061  HA  MET A  85      -1.360   8.090 -16.942  1.00 87.78           H
ATOM   1062  CB  MET A  85      -3.517   7.940 -17.204  1.00 87.78           C
ATOM   1063 1HB  MET A  85      -3.524   8.256 -18.247  1.00 87.78           H
ATOM   1064 2HB  MET A  85      -4.288   7.178 -17.096  1.00 87.78           H
ATOM   1065  CG  MET A  85      -3.842   9.133 -16.303  1.00 87.78           C
ATOM   1066 1HG  MET A  85      -4.835   9.517 -16.537  1.00 87.78           H
ATOM   1067 2HG  MET A  85      -3.861   8.817 -15.260  1.00 87.78           H
ATOM   1068  SD  MET A  85      -2.624  10.419 -16.528  1.00 87.78           S
ATOM   1069  CE  MET A  85      -3.058  10.973 -18.168  1.00 87.78           C
ATOM   1070 1HE  MET A  85      -2.962  10.144 -18.869  1.00 87.78           H
ATOM   1071 2HE  MET A  85      -4.087  11.333 -18.170  1.00 87.78           H
ATOM   1072 3HE  MET A  85      -2.391  11.781 -18.467  1.00 87.78           H
ATOM   1073  HN  MET A  85      -2.525   6.110 -18.489  1.00 87.78           H
ATOM   1074  N   PHE A  86      -2.798   5.622 -15.298  1.00 88.50           N
ATOM   1075  CA  PHE A  86      -2.916   4.981 -13.999  1.00 88.50           C
ATOM   1076  C   PHE A  86      -1.557   4.474 -13.512  1.00 88.50           C
ATOM   1077  O   PHE A  86      -1.251   4.553 -12.323  1.00 88.50           O
ATOM   1078  HA  PHE A  86      -3.294   5.728 -13.302  1.00 88.50           H
ATOM   1079  CB  PHE A  86      -3.858   3.788 -14.174  1.00 88.50           C
ATOM   1080 1HB  PHE A  86      -3.474   3.147 -14.967  1.00 88.50           H
ATOM   1081 2HB  PHE A  86      -3.854   3.198 -13.257  1.00 88.50           H
ATOM   1082  CG  PHE A  86      -5.300   4.177 -14.506  1.00 88.50           C
ATOM   1083  CD1 PHE A  86      -5.863   5.266 -13.918  1.00 88.50           C
ATOM   1084  HD1 PHE A  86      -5.287   5.862 -13.209  1.00 88.50           H
ATOM   1085  CD2 PHE A  86      -6.018   3.434 -15.390  1.00 88.50           C
ATOM   1086  HD2 PHE A  86      -5.567   2.562 -15.862  1.00 88.50           H
ATOM   1087  CE1 PHE A  86      -7.201   5.628 -14.226  1.00 88.50           C
ATOM   1088  HE1 PHE A  86      -7.652   6.501 -13.754  1.00 88.50           H
ATOM   1089  CE2 PHE A  86      -7.357   3.796 -15.699  1.00 88.50           C
ATOM   1090  HE2 PHE A  86      -7.932   3.201 -16.407  1.00 88.50           H
ATOM   1091  CZ  PHE A  86      -7.920   4.885 -15.110  1.00 88.50           C
ATOM   1092  HZ  PHE A  86      -8.947   5.163 -15.347  1.00 88.50           H
ATOM   1093  HN  PHE A  86      -3.207   5.117 -16.058  1.00 88.50           H
ATOM   1094  N   LEU A  87      -0.777   3.966 -14.455  1.00 86.69           N
ATOM   1095  CA  LEU A  87       0.545   3.455 -14.138  1.00 86.69           C
ATOM   1096  C   LEU A  87       1.413   4.595 -13.601  1.00 86.69           C
ATOM   1097  O   LEU A  87       2.228   4.390 -12.703  1.00 86.69           O
ATOM   1098  HA  LEU A  87       0.428   2.710 -13.351  1.00 86.69           H
ATOM   1099  CB  LEU A  87       1.148   2.741 -15.350  1.00 86.69           C
ATOM   1100 1HB  LEU A  87       1.074   3.404 -16.212  1.00 86.69           H
ATOM   1101 2HB  LEU A  87       2.210   2.581 -15.161  1.00 86.69           H
ATOM   1102  CG  LEU A  87       0.517   1.397 -15.720  1.00 86.69           C
ATOM   1103  HG  LEU A  87      -0.549   1.555 -15.886  1.00 86.69           H
ATOM   1104  CD1 LEU A  87       1.103   0.857 -17.026  1.00 86.69           C
ATOM   1105 1HD1 LEU A  87       0.912   1.567 -17.831  1.00 86.69           H
ATOM   1106 2HD1 LEU A  87       2.178   0.718 -16.911  1.00 86.69           H
ATOM   1107 3HD1 LEU A  87       0.637  -0.099 -17.265  1.00 86.69           H
ATOM   1108  CD2 LEU A  87       0.652   0.394 -14.572  1.00 86.69           C
ATOM   1109 1HD2 LEU A  87       1.707   0.235 -14.351  1.00 86.69           H
ATOM   1110 2HD2 LEU A  87       0.149   0.784 -13.687  1.00 86.69           H
ATOM   1111 3HD2 LEU A  87       0.195  -0.552 -14.862  1.00 86.69           H
ATOM   1112  HN  LEU A  87      -1.036   3.901 -15.419  1.00 86.69           H
ATOM   1113  N   LEU A  88       1.209   5.772 -14.175  1.00 89.90           N
ATOM   1114  CA  LEU A  88       1.931   6.954 -13.736  1.00 89.90           C
ATOM   1115  C   LEU A  88       1.580   7.248 -12.276  1.00 89.90           C
ATOM   1116  O   LEU A  88       2.468   7.395 -11.438  1.00 89.90           O
ATOM   1117  HA  LEU A  88       2.996   6.727 -13.796  1.00 89.90           H
ATOM   1118  CB  LEU A  88       1.664   8.127 -14.681  1.00 89.90           C
ATOM   1119 1HB  LEU A  88       2.100   7.891 -15.652  1.00 89.90           H
ATOM   1120 2HB  LEU A  88       0.587   8.212 -14.827  1.00 89.90           H
ATOM   1121  CG  LEU A  88       2.199   9.487 -14.229  1.00 89.90           C
ATOM   1122  HG  LEU A  88       1.861   9.666 -13.209  1.00 89.90           H
ATOM   1123  CD1 LEU A  88       3.729   9.494 -14.206  1.00 89.90           C
ATOM   1124 1HD1 LEU A  88       4.085   8.731 -13.513  1.00 89.90           H
ATOM   1125 2HD1 LEU A  88       4.109   9.283 -15.205  1.00 89.90           H
ATOM   1126 3HD1 LEU A  88       4.083  10.473 -13.881  1.00 89.90           H
ATOM   1127  CD2 LEU A  88       1.634  10.614 -15.097  1.00 89.90           C
ATOM   1128 1HD2 LEU A  88       1.923  10.452 -16.135  1.00 89.90           H
ATOM   1129 2HD2 LEU A  88       0.547  10.622 -15.018  1.00 89.90           H
ATOM   1130 3HD2 LEU A  88       2.031  11.570 -14.754  1.00 89.90           H
ATOM   1131  HN  LEU A  88       0.565   5.924 -14.924  1.00 89.90           H
ATOM   1132  N   ASN A  89       0.283   7.324 -12.017  1.00 92.96           N
ATOM   1133  CA  ASN A  89      -0.196   7.708 -10.699  1.00 92.96           C
ATOM   1134  C   ASN A  89       0.221   6.644  -9.681  1.00 92.96           C
ATOM   1135  O   ASN A  89       0.429   6.951  -8.508  1.00 92.96           O
ATOM   1136  HA  ASN A  89       0.261   8.677 -10.500  1.00 92.96           H
ATOM   1137  CB  ASN A  89      -1.722   7.812 -10.676  1.00 92.96           C
ATOM   1138 1HB  ASN A  89      -2.154   7.006 -11.269  1.00 92.96           H
ATOM   1139 2HB  ASN A  89      -2.083   7.686  -9.656  1.00 92.96           H
ATOM   1140  CG  ASN A  89      -2.187   9.162 -11.225  1.00 92.96           C
ATOM   1141  OD1 ASN A  89      -2.429  10.109 -10.494  1.00 92.96           O
ATOM   1142  ND2 ASN A  89      -2.299   9.198 -12.550  1.00 92.96           N
ATOM   1143 1HD2 ASN A  89      -2.084   8.386 -13.092  1.00 92.96           H
ATOM   1144 2HD2 ASN A  89      -2.597  10.038 -13.004  1.00 92.96           H
ATOM   1145  HN  ASN A  89      -0.434   7.130 -12.686  1.00 92.96           H
ATOM   1146  N   LEU A  90       0.330   5.416 -10.166  1.00 91.43           N
ATOM   1147  CA  LEU A  90       0.739   4.310  -9.318  1.00 91.43           C
ATOM   1148  C   LEU A  90       2.173   4.543  -8.838  1.00 91.43           C
ATOM   1149  O   LEU A  90       2.472   4.367  -7.658  1.00 91.43           O
ATOM   1150  HA  LEU A  90       0.080   4.304  -8.449  1.00 91.43           H
ATOM   1151  CB  LEU A  90       0.542   2.977 -10.044  1.00 91.43           C
ATOM   1152 1HB  LEU A  90      -0.385   3.031 -10.616  1.00 91.43           H
ATOM   1153 2HB  LEU A  90       1.353   2.854 -10.761  1.00 91.43           H
ATOM   1154  CG  LEU A  90       0.489   1.732  -9.156  1.00 91.43           C
ATOM   1155  HG  LEU A  90       1.230   1.845  -8.365  1.00 91.43           H
ATOM   1156  CD1 LEU A  90      -0.877   1.597  -8.481  1.00 91.43           C
ATOM   1157 1HD1 LEU A  90      -1.065   2.475  -7.863  1.00 91.43           H
ATOM   1158 2HD1 LEU A  90      -1.653   1.516  -9.243  1.00 91.43           H
ATOM   1159 3HD1 LEU A  90      -0.887   0.703  -7.857  1.00 91.43           H
ATOM   1160  CD2 LEU A  90       0.863   0.478  -9.949  1.00 91.43           C
ATOM   1161 1HD2 LEU A  90       0.164   0.348 -10.775  1.00 91.43           H
ATOM   1162 2HD2 LEU A  90       1.874   0.585 -10.342  1.00 91.43           H
ATOM   1163 3HD2 LEU A  90       0.818  -0.393  -9.295  1.00 91.43           H
ATOM   1164  HN  LEU A  90       0.146   5.173 -11.119  1.00 91.43           H
ATOM   1165  N   ALA A  91       3.021   4.935  -9.777  1.00 93.64           N
ATOM   1166  CA  ALA A  91       4.425   5.153  -9.474  1.00 93.64           C
ATOM   1167  C   ALA A  91       4.557   6.340  -8.518  1.00 93.64           C
ATOM   1168  O   ALA A  91       5.418   6.342  -7.640  1.00 93.64           O
ATOM   1169  HA  ALA A  91       4.801   4.257  -8.981  1.00 93.64           H
ATOM   1170  CB  ALA A  91       5.202   5.364 -10.775  1.00 93.64           C
ATOM   1171 1HB  ALA A  91       5.099   4.481 -11.406  1.00 93.64           H
ATOM   1172 2HB  ALA A  91       4.804   6.233 -11.300  1.00 93.64           H
ATOM   1173 3HB  ALA A  91       6.255   5.528 -10.547  1.00 93.64           H
ATOM   1174  HN  ALA A  91       2.763   5.103 -10.729  1.00 93.64           H
ATOM   1175  N   ILE A  92       3.691   7.322  -8.721  1.00 95.03           N
ATOM   1176  CA  ILE A  92       3.697   8.511  -7.885  1.00 95.03           C
ATOM   1177  C   ILE A  92       3.320   8.124  -6.453  1.00 95.03           C
ATOM   1178  O   ILE A  92       3.967   8.554  -5.500  1.00 95.03           O
ATOM   1179  HA  ILE A  92       4.714   8.902  -7.880  1.00 95.03           H
ATOM   1180  CB  ILE A  92       2.798   9.593  -8.486  1.00 95.03           C
ATOM   1181  HB  ILE A  92       1.835   9.143  -8.727  1.00 95.03           H
ATOM   1182  CG1 ILE A  92       3.386  10.130  -9.793  1.00 95.03           C
ATOM   1183 1HG1 ILE A  92       4.277  10.720  -9.580  1.00 95.03           H
ATOM   1184 2HG1 ILE A  92       3.697   9.298 -10.424  1.00 95.03           H
ATOM   1185  CG2 ILE A  92       2.534  10.711  -7.474  1.00 95.03           C
ATOM   1186 1HG2 ILE A  92       2.041  10.296  -6.595  1.00 95.03           H
ATOM   1187 2HG2 ILE A  92       3.480  11.165  -7.180  1.00 95.03           H
ATOM   1188 3HG2 ILE A  92       1.893  11.467  -7.927  1.00 95.03           H
ATOM   1189  CD1 ILE A  92       2.365  10.991 -10.540  1.00 95.03           C
ATOM   1190 1HD1 ILE A  92       1.485  10.391 -10.772  1.00 95.03           H
ATOM   1191 2HD1 ILE A  92       2.075  11.835  -9.914  1.00 95.03           H
ATOM   1192 3HD1 ILE A  92       2.808  11.360 -11.465  1.00 95.03           H
ATOM   1193  HN  ILE A  92       2.995   7.315  -9.440  1.00 95.03           H
ATOM   1194  N   ALA A  93       2.276   7.316  -6.348  1.00 94.99           N
ATOM   1195  CA  ALA A  93       1.780   6.898  -5.048  1.00 94.99           C
ATOM   1196  C   ALA A  93       2.895   6.172  -4.291  1.00 94.99           C
ATOM   1197  O   ALA A  93       3.112   6.424  -3.107  1.00 94.99           O
ATOM   1198  HA  ALA A  93       1.503   7.795  -4.494  1.00 94.99           H
ATOM   1199  CB  ALA A  93       0.536   6.027  -5.230  1.00 94.99           C
ATOM   1200 1HB  ALA A  93      -0.235   6.599  -5.746  1.00 94.99           H
ATOM   1201 2HB  ALA A  93       0.792   5.147  -5.821  1.00 94.99           H
ATOM   1202 3HB  ALA A  93       0.165   5.714  -4.254  1.00 94.99           H
ATOM   1203  HN  ALA A  93       1.772   6.949  -7.130  1.00 94.99           H
ATOM   1204  N   ASP A  94       3.571   5.285  -5.007  1.00 94.02           N
ATOM   1205  CA  ASP A  94       4.635   4.496  -4.409  1.00 94.02           C
ATOM   1206  C   ASP A  94       5.738   5.430  -3.910  1.00 94.02           C
ATOM   1207  O   ASP A  94       6.237   5.269  -2.797  1.00 94.02           O
ATOM   1208  HA  ASP A  94       4.160   3.942  -3.599  1.00 94.02           H
ATOM   1209  CB  ASP A  94       5.251   3.539  -5.431  1.00 94.02           C
ATOM   1210 1HB  ASP A  94       5.388   4.055  -6.382  1.00 94.02           H
ATOM   1211 2HB  ASP A  94       6.240   3.228  -5.093  1.00 94.02           H
ATOM   1212  CG  ASP A  94       4.365   2.309  -5.635  1.00 94.02           C
ATOM   1213  OD1 ASP A  94       3.678   1.936  -4.660  1.00 94.02           O
ATOM   1214  OD2 ASP A  94       4.395   1.768  -6.762  1.00 94.02           O
ATOM   1215  HN  ASP A  94       3.403   5.103  -5.976  1.00 94.02           H
ATOM   1216  N   LEU A  95       6.088   6.387  -4.758  1.00 96.40           N
ATOM   1217  CA  LEU A  95       7.170   7.305  -4.445  1.00 96.40           C
ATOM   1218  C   LEU A  95       6.843   8.050  -3.150  1.00 96.40           C
ATOM   1219  O   LEU A  95       7.700   8.196  -2.280  1.00 96.40           O
ATOM   1220  HA  LEU A  95       8.068   6.708  -4.282  1.00 96.40           H
ATOM   1221  CB  LEU A  95       7.449   8.228  -5.632  1.00 96.40           C
ATOM   1222 1HB  LEU A  95       6.495   8.550  -6.049  1.00 96.40           H
ATOM   1223 2HB  LEU A  95       7.952   9.122  -5.262  1.00 96.40           H
ATOM   1224  CG  LEU A  95       8.292   7.633  -6.762  1.00 96.40           C
ATOM   1225  HG  LEU A  95       7.779   6.749  -7.141  1.00 96.40           H
ATOM   1226  CD1 LEU A  95       8.421   8.616  -7.927  1.00 96.40           C
ATOM   1227 1HD1 LEU A  95       7.430   8.850  -8.316  1.00 96.40           H
ATOM   1228 2HD1 LEU A  95       8.899   9.532  -7.579  1.00 96.40           H
ATOM   1229 3HD1 LEU A  95       9.025   8.168  -8.716  1.00 96.40           H
ATOM   1230  CD2 LEU A  95       9.658   7.176  -6.244  1.00 96.40           C
ATOM   1231 1HD2 LEU A  95      10.190   8.028  -5.822  1.00 96.40           H
ATOM   1232 2HD2 LEU A  95       9.519   6.417  -5.474  1.00 96.40           H
ATOM   1233 3HD2 LEU A  95      10.236   6.757  -7.067  1.00 96.40           H
ATOM   1234  HN  LEU A  95       5.647   6.539  -5.642  1.00 96.40           H
ATOM   1235  N   LEU A  96       5.600   8.502  -3.062  1.00 95.76           N
ATOM   1236  CA  LEU A  96       5.182   9.332  -1.945  1.00 95.76           C
ATOM   1237  C   LEU A  96       5.419   8.575  -0.637  1.00 95.76           C
ATOM   1238  O   LEU A  96       5.858   9.159   0.352  1.00 95.76           O
ATOM   1239  HA  LEU A  96       5.810  10.223  -1.947  1.00 95.76           H
ATOM   1240  CB  LEU A  96       3.737   9.797  -2.134  1.00 95.76           C
ATOM   1241 1HB  LEU A  96       3.133   8.935  -2.418  1.00 95.76           H
ATOM   1242 2HB  LEU A  96       3.360  10.147  -1.173  1.00 95.76           H
ATOM   1243  CG  LEU A  96       3.518  10.901  -3.170  1.00 95.76           C
ATOM   1244  HG  LEU A  96       3.813  10.518  -4.146  1.00 95.76           H
ATOM   1245  CD1 LEU A  96       2.038  11.280  -3.262  1.00 95.76           C
ATOM   1246 1HD1 LEU A  96       1.457  10.406  -3.555  1.00 95.76           H
ATOM   1247 2HD1 LEU A  96       1.693  11.637  -2.292  1.00 95.76           H
ATOM   1248 3HD1 LEU A  96       1.911  12.067  -4.006  1.00 95.76           H
ATOM   1249  CD2 LEU A  96       4.403  12.114  -2.874  1.00 95.76           C
ATOM   1250 1HD2 LEU A  96       4.161  12.507  -1.887  1.00 95.76           H
ATOM   1251 2HD2 LEU A  96       5.450  11.814  -2.899  1.00 95.76           H
ATOM   1252 3HD2 LEU A  96       4.227  12.884  -3.625  1.00 95.76           H
ATOM   1253  HN  LEU A  96       4.887   8.311  -3.737  1.00 95.76           H
ATOM   1254  N   PHE A  97       5.117   7.285  -0.674  1.00 95.55           N
ATOM   1255  CA  PHE A  97       5.280   6.444   0.500  1.00 95.55           C
ATOM   1256  C   PHE A  97       6.760   6.194   0.794  1.00 95.55           C
ATOM   1257  O   PHE A  97       7.204   6.336   1.932  1.00 95.55           O
ATOM   1258  HA  PHE A  97       4.829   6.971   1.340  1.00 95.55           H
ATOM   1259  CB  PHE A  97       4.600   5.109   0.191  1.00 95.55           C
ATOM   1260 1HB  PHE A  97       3.520   5.257   0.178  1.00 95.55           H
ATOM   1261 2HB  PHE A  97       4.890   4.787  -0.809  1.00 95.55           H
ATOM   1262  CG  PHE A  97       4.935   3.995   1.186  1.00 95.55           C
ATOM   1263  CD1 PHE A  97       5.542   2.858   0.754  1.00 95.55           C
ATOM   1264  HD1 PHE A  97       5.790   2.739  -0.301  1.00 95.55           H
ATOM   1265  CD2 PHE A  97       4.626   4.144   2.502  1.00 95.55           C
ATOM   1266  HD2 PHE A  97       4.140   5.056   2.848  1.00 95.55           H
ATOM   1267  CE1 PHE A  97       5.853   1.824   1.677  1.00 95.55           C
ATOM   1268  HE1 PHE A  97       6.339   0.912   1.331  1.00 95.55           H
ATOM   1269  CE2 PHE A  97       4.937   3.110   3.425  1.00 95.55           C
ATOM   1270  HE2 PHE A  97       4.689   3.229   4.480  1.00 95.55           H
ATOM   1271  CZ  PHE A  97       5.544   1.973   2.993  1.00 95.55           C
ATOM   1272  HZ  PHE A  97       5.783   1.180   3.702  1.00 95.55           H
ATOM   1273  HN  PHE A  97       4.768   6.815  -1.485  1.00 95.55           H
ATOM   1274  N   LEU A  98       7.484   5.824  -0.253  1.00 96.51           N
ATOM   1275  CA  LEU A  98       8.864   5.397  -0.095  1.00 96.51           C
ATOM   1276  C   LEU A  98       9.655   6.495   0.619  1.00 96.51           C
ATOM   1277  O   LEU A  98      10.547   6.204   1.415  1.00 96.51           O
ATOM   1278  HA  LEU A  98       8.860   4.508   0.536  1.00 96.51           H
ATOM   1279  CB  LEU A  98       9.457   4.991  -1.446  1.00 96.51           C
ATOM   1280 1HB  LEU A  98       9.267   5.793  -2.159  1.00 96.51           H
ATOM   1281 2HB  LEU A  98      10.538   4.912  -1.336  1.00 96.51           H
ATOM   1282  CG  LEU A  98       8.935   3.682  -2.042  1.00 96.51           C
ATOM   1283  HG  LEU A  98       7.851   3.662  -1.926  1.00 96.51           H
ATOM   1284  CD1 LEU A  98       9.231   3.605  -3.541  1.00 96.51           C
ATOM   1285 1HD1 LEU A  98       8.747   4.439  -4.050  1.00 96.51           H
ATOM   1286 2HD1 LEU A  98      10.308   3.658  -3.702  1.00 96.51           H
ATOM   1287 3HD1 LEU A  98       8.850   2.665  -3.939  1.00 96.51           H
ATOM   1288  CD2 LEU A  98       9.492   2.475  -1.285  1.00 96.51           C
ATOM   1289 1HD2 LEU A  98      10.580   2.478  -1.347  1.00 96.51           H
ATOM   1290 2HD2 LEU A  98       9.188   2.529  -0.240  1.00 96.51           H
ATOM   1291 3HD2 LEU A  98       9.105   1.557  -1.729  1.00 96.51           H
ATOM   1292  HN  LEU A  98       7.143   5.814  -1.193  1.00 96.51           H
ATOM   1293  N   VAL A  99       9.300   7.733   0.309  1.00 96.65           N
ATOM   1294  CA  VAL A  99      10.006   8.875   0.862  1.00 96.65           C
ATOM   1295  C   VAL A  99       9.855   8.874   2.385  1.00 96.65           C
ATOM   1296  O   VAL A  99      10.618   9.535   3.088  1.00 96.65           O
ATOM   1297  HA  VAL A  99      11.062   8.761   0.615  1.00 96.65           H
ATOM   1298  CB  VAL A  99       9.505  10.166   0.212  1.00 96.65           C
ATOM   1299  HB  VAL A  99       8.415  10.159   0.251  1.00 96.65           H
ATOM   1300  CG1 VAL A  99       9.994  11.394   0.983  1.00 96.65           C
ATOM   1301 1HG1 VAL A  99       9.624  11.352   2.007  1.00 96.65           H
ATOM   1302 2HG1 VAL A  99      11.084  11.407   0.991  1.00 96.65           H
ATOM   1303 3HG1 VAL A  99       9.623  12.298   0.499  1.00 96.65           H
ATOM   1304  CG2 VAL A  99       9.923  10.238  -1.258  1.00 96.65           C
ATOM   1305 1HG2 VAL A  99      11.010  10.212  -1.328  1.00 96.65           H
ATOM   1306 2HG2 VAL A  99       9.503   9.389  -1.797  1.00 96.65           H
ATOM   1307 3HG2 VAL A  99       9.553  11.166  -1.695  1.00 96.65           H
ATOM   1308  HN  VAL A  99       8.545   7.960  -0.307  1.00 96.65           H
ATOM   1309  N   THR A 100       8.865   8.125   2.849  1.00 96.00           N
ATOM   1310  CA  THR A 100       8.567   8.076   4.270  1.00 96.00           C
ATOM   1311  C   THR A 100       9.395   6.985   4.951  1.00 96.00           C
ATOM   1312  O   THR A 100       9.514   6.965   6.175  1.00 96.00           O
ATOM   1313  HA  THR A 100       8.861   9.026   4.716  1.00 96.00           H
ATOM   1314  CB  THR A 100       7.057   7.883   4.429  1.00 96.00           C
ATOM   1315  HB  THR A 100       6.744   8.094   5.452  1.00 96.00           H
ATOM   1316  OG1 THR A 100       6.829   6.550   3.979  1.00 96.00           O
ATOM   1317  HG1 THR A 100       6.762   6.533   2.982  1.00 96.00           H
ATOM   1318  CG2 THR A 100       6.250   8.747   3.459  1.00 96.00           C
ATOM   1319 1HG2 THR A 100       6.515   8.488   2.434  1.00 96.00           H
ATOM   1320 2HG2 THR A 100       6.474   9.799   3.637  1.00 96.00           H
ATOM   1321 3HG2 THR A 100       5.186   8.571   3.615  1.00 96.00           H
ATOM   1322  HN  THR A 100       8.274   7.561   2.273  1.00 96.00           H
ATOM   1323  N   LEU A 101       9.945   6.104   4.129  1.00 95.74           N
ATOM   1324  CA  LEU A 101      10.630   4.929   4.640  1.00 95.74           C
ATOM   1325  C   LEU A 101      11.862   5.367   5.434  1.00 95.74           C
ATOM   1326  O   LEU A 101      12.158   4.805   6.488  1.00 95.74           O
ATOM   1327  HA  LEU A 101       9.944   4.421   5.319  1.00 95.74           H
ATOM   1328  CB  LEU A 101      10.944   3.955   3.503  1.00 95.74           C
ATOM   1329 1HB  LEU A 101      11.437   4.508   2.703  1.00 95.74           H
ATOM   1330 2HB  LEU A 101      11.660   3.219   3.869  1.00 95.74           H
ATOM   1331  CG  LEU A 101       9.748   3.209   2.908  1.00 95.74           C
ATOM   1332  HG  LEU A 101       9.102   3.937   2.417  1.00 95.74           H
ATOM   1333  CD1 LEU A 101      10.200   2.211   1.840  1.00 95.74           C
ATOM   1334 1HD1 LEU A 101      10.713   2.744   1.039  1.00 95.74           H
ATOM   1335 2HD1 LEU A 101      10.879   1.484   2.286  1.00 95.74           H
ATOM   1336 3HD1 LEU A 101       9.330   1.695   1.434  1.00 95.74           H
ATOM   1337  CD2 LEU A 101       8.920   2.538   4.005  1.00 95.74           C
ATOM   1338 1HD2 LEU A 101       9.542   1.825   4.546  1.00 95.74           H
ATOM   1339 2HD2 LEU A 101       8.551   3.296   4.697  1.00 95.74           H
ATOM   1340 3HD2 LEU A 101       8.076   2.015   3.555  1.00 95.74           H
ATOM   1341  HN  LEU A 101       9.929   6.184   3.132  1.00 95.74           H
ATOM   1342  N   PRO A 102      12.600   6.372   4.945  1.00 95.72           N
ATOM   1343  CA  PRO A 102      13.795   6.844   5.651  1.00 95.72           C
ATOM   1344  C   PRO A 102      13.509   7.188   7.103  1.00 95.72           C
ATOM   1345  O   PRO A 102      14.304   6.875   7.988  1.00 95.72           O
ATOM   1346  HA  PRO A 102      14.544   6.053   5.688  1.00 95.72           H
ATOM   1347  CB  PRO A 102      14.227   8.073   4.850  1.00 95.72           C
ATOM   1348 1HB  PRO A 102      13.790   8.988   5.252  1.00 95.72           H
ATOM   1349 2HB  PRO A 102      15.309   8.204   4.868  1.00 95.72           H
ATOM   1350  CG  PRO A 102      13.719   7.776   3.444  1.00 95.72           C
ATOM   1351 1HG  PRO A 102      13.631   8.683   2.845  1.00 95.72           H
ATOM   1352 2HG  PRO A 102      14.393   7.114   2.901  1.00 95.72           H
ATOM   1353  CD  PRO A 102      12.368   7.129   3.702  1.00 95.72           C
ATOM   1354 1HD  PRO A 102      11.580   7.873   3.827  1.00 95.72           H
ATOM   1355 2HD  PRO A 102      12.064   6.484   2.878  1.00 95.72           H
ATOM   1356  N   PHE A 103      12.369   7.831   7.312  1.00 95.02           N
ATOM   1357  CA  PHE A 103      11.993   8.274   8.644  1.00 95.02           C
ATOM   1358  C   PHE A 103      11.659   7.083   9.544  1.00 95.02           C
ATOM   1359  O   PHE A 103      11.998   7.080  10.727  1.00 95.02           O
ATOM   1360  HA  PHE A 103      12.845   8.813   9.058  1.00 95.02           H
ATOM   1361  CB  PHE A 103      10.745   9.146   8.489  1.00 95.02           C
ATOM   1362 1HB  PHE A 103       9.974   8.572   7.977  1.00 95.02           H
ATOM   1363 2HB  PHE A 103      10.359   9.388   9.479  1.00 95.02           H
ATOM   1364  CG  PHE A 103      10.987  10.447   7.721  1.00 95.02           C
ATOM   1365  CD1 PHE A 103      11.370  11.569   8.387  1.00 95.02           C
ATOM   1366  HD1 PHE A 103      11.505  11.542   9.468  1.00 95.02           H
ATOM   1367  CD2 PHE A 103      10.819  10.481   6.372  1.00 95.02           C
ATOM   1368  HD2 PHE A 103      10.512   9.582   5.838  1.00 95.02           H
ATOM   1369  CE1 PHE A 103      11.594  12.776   7.674  1.00 95.02           C
ATOM   1370  HE1 PHE A 103      11.901  13.676   8.208  1.00 95.02           H
ATOM   1371  CE2 PHE A 103      11.043  11.688   5.659  1.00 95.02           C
ATOM   1372  HE2 PHE A 103      10.908  11.716   4.577  1.00 95.02           H
ATOM   1373  CZ  PHE A 103      11.426  12.810   6.325  1.00 95.02           C
ATOM   1374  HZ  PHE A 103      11.598  13.737   5.777  1.00 95.02           H
ATOM   1375  HN  PHE A 103      11.710   8.048   6.592  1.00 95.02           H
ATOM   1376  N   TRP A 104      11.000   6.099   8.950  1.00 93.01           N
ATOM   1377  CA  TRP A 104      10.664   4.881   9.669  1.00 93.01           C
ATOM   1378  C   TRP A 104      11.970   4.221  10.116  1.00 93.01           C
ATOM   1379  O   TRP A 104      12.054   3.687  11.221  1.00 93.01           O
ATOM   1380  HA  TRP A 104      10.071   5.161  10.540  1.00 93.01           H
ATOM   1381  CB  TRP A 104       9.792   3.961   8.812  1.00 93.01           C
ATOM   1382 1HB  TRP A 104      10.160   3.981   7.786  1.00 93.01           H
ATOM   1383 2HB  TRP A 104       9.901   2.938   9.170  1.00 93.01           H
ATOM   1384  CG  TRP A 104       8.308   4.332   8.815  1.00 93.01           C
ATOM   1385  CD1 TRP A 104       7.547   4.699   7.774  1.00 93.01           C
ATOM   1386  HD1 TRP A 104       7.910   4.784   6.750  1.00 93.01           H
ATOM   1387  CD2 TRP A 104       7.429   4.355   9.959  1.00 93.01           C
ATOM   1388  NE1 TRP A 104       6.249   4.957   8.163  1.00 93.01           N
ATOM   1389  HE1 TRP A 104       5.499   5.246   7.568  1.00 93.01           H
ATOM   1390  CE2 TRP A 104       6.175   4.741   9.534  1.00 93.01           C
ATOM   1391  CE3 TRP A 104       7.686   4.060  11.310  1.00 93.01           C
ATOM   1392  HE3 TRP A 104       8.668   3.753  11.671  1.00 93.01           H
ATOM   1393  CZ2 TRP A 104       5.078   4.867  10.395  1.00 93.01           C
ATOM   1394  HZ2 TRP A 104       4.096   5.174  10.034  1.00 93.01           H
ATOM   1395  CZ3 TRP A 104       6.580   4.191  12.158  1.00 93.01           C
ATOM   1396  HZ3 TRP A 104       6.725   3.974  13.216  1.00 93.01           H
ATOM   1397  CH2 TRP A 104       5.311   4.578  11.745  1.00 93.01           C
ATOM   1398  HH2 TRP A 104       4.500   4.657  12.470  1.00 93.01           H
ATOM   1399  HN  TRP A 104      10.696   6.124   7.998  1.00 93.01           H
ATOM   1400  N   ALA A 105      12.958   4.280   9.234  1.00 94.64           N
ATOM   1401  CA  ALA A 105      14.226   3.617   9.486  1.00 94.64           C
ATOM   1402  C   ALA A 105      14.891   4.246  10.712  1.00 94.64           C
ATOM   1403  O   ALA A 105      15.357   3.536  11.602  1.00 94.64           O
ATOM   1404  HA  ALA A 105      14.016   2.568   9.694  1.00 94.64           H
ATOM   1405  CB  ALA A 105      15.105   3.705   8.236  1.00 94.64           C
ATOM   1406 1HB  ALA A 105      14.600   3.219   7.402  1.00 94.64           H
ATOM   1407 2HB  ALA A 105      15.285   4.752   7.992  1.00 94.64           H
ATOM   1408 3HB  ALA A 105      16.056   3.208   8.425  1.00 94.64           H
ATOM   1409  HN  ALA A 105      12.901   4.768   8.363  1.00 94.64           H
ATOM   1410  N   ILE A 106      14.914   5.571  10.719  1.00 93.99           N
ATOM   1411  CA  ILE A 106      15.554   6.302  11.798  1.00 93.99           C
ATOM   1412  C   ILE A 106      14.826   6.007  13.111  1.00 93.99           C
ATOM   1413  O   ILE A 106      15.460   5.783  14.141  1.00 93.99           O
ATOM   1414  HA  ILE A 106      16.577   5.935  11.881  1.00 93.99           H
ATOM   1415  CB  ILE A 106      15.635   7.793  11.462  1.00 93.99           C
ATOM   1416  HB  ILE A 106      14.656   8.117  11.109  1.00 93.99           H
ATOM   1417  CG1 ILE A 106      16.630   8.045  10.327  1.00 93.99           C
ATOM   1418 1HG1 ILE A 106      17.648   7.934  10.701  1.00 93.99           H
ATOM   1419 2HG1 ILE A 106      16.493   7.298   9.546  1.00 93.99           H
ATOM   1420  CG2 ILE A 106      15.962   8.619  12.707  1.00 93.99           C
ATOM   1421 1HG2 ILE A 106      15.184   8.472  13.456  1.00 93.99           H
ATOM   1422 2HG2 ILE A 106      16.922   8.300  13.112  1.00 93.99           H
ATOM   1423 3HG2 ILE A 106      16.014   9.675  12.439  1.00 93.99           H
ATOM   1424  CD1 ILE A 106      16.447   9.446   9.740  1.00 93.99           C
ATOM   1425 1HD1 ILE A 106      15.436   9.546   9.346  1.00 93.99           H
ATOM   1426 2HD1 ILE A 106      16.609  10.191  10.519  1.00 93.99           H
ATOM   1427 3HD1 ILE A 106      17.167   9.600   8.936  1.00 93.99           H
ATOM   1428  HN  ILE A 106      14.506   6.141  10.006  1.00 93.99           H
ATOM   1429  N   ALA A 107      13.503   6.016  13.032  1.00 92.74           N
ATOM   1430  CA  ALA A 107      12.681   5.844  14.218  1.00 92.74           C
ATOM   1431  C   ALA A 107      12.914   4.446  14.796  1.00 92.74           C
ATOM   1432  O   ALA A 107      12.860   4.256  16.009  1.00 92.74           O
ATOM   1433  HA  ALA A 107      12.995   6.587  14.950  1.00 92.74           H
ATOM   1434  CB  ALA A 107      11.214   6.091  13.863  1.00 92.74           C
ATOM   1435 1HB  ALA A 107      11.098   7.107  13.485  1.00 92.74           H
ATOM   1436 2HB  ALA A 107      10.901   5.381  13.097  1.00 92.74           H
ATOM   1437 3HB  ALA A 107      10.598   5.962  14.752  1.00 92.74           H
ATOM   1438  HN  ALA A 107      12.995   6.138  12.180  1.00 92.74           H
ATOM   1439  N   ALA A 108      13.167   3.505  13.899  1.00 92.29           N
ATOM   1440  CA  ALA A 108      13.372   2.124  14.301  1.00 92.29           C
ATOM   1441  C   ALA A 108      14.778   1.970  14.884  1.00 92.29           C
ATOM   1442  O   ALA A 108      14.997   1.158  15.781  1.00 92.29           O
ATOM   1443  HA  ALA A 108      12.640   1.891  15.074  1.00 92.29           H
ATOM   1444  CB  ALA A 108      13.134   1.202  13.103  1.00 92.29           C
ATOM   1445 1HB  ALA A 108      12.112   1.328  12.745  1.00 92.29           H
ATOM   1446 2HB  ALA A 108      13.832   1.455  12.305  1.00 92.29           H
ATOM   1447 3HB  ALA A 108      13.288   0.166  13.405  1.00 92.29           H
ATOM   1448  HN  ALA A 108      13.233   3.673  12.915  1.00 92.29           H
ATOM   1449  N   ALA A 109      15.696   2.763  14.350  1.00 91.81           N
ATOM   1450  CA  ALA A 109      17.096   2.639  14.715  1.00 91.81           C
ATOM   1451  C   ALA A 109      17.288   3.113  16.157  1.00 91.81           C
ATOM   1452  O   ALA A 109      18.136   2.592  16.879  1.00 91.81           O
ATOM   1453  HA  ALA A 109      17.364   1.584  14.650  1.00 91.81           H
ATOM   1454  CB  ALA A 109      17.954   3.427  13.724  1.00 91.81           C
ATOM   1455 1HB  ALA A 109      17.804   3.032  12.719  1.00 91.81           H
ATOM   1456 2HB  ALA A 109      17.665   4.478  13.748  1.00 91.81           H
ATOM   1457 3HB  ALA A 109      19.005   3.334  13.998  1.00 91.81           H
ATOM   1458  HN  ALA A 109      15.495   3.480  13.682  1.00 91.81           H
ATOM   1459  N   ASP A 110      16.484   4.097  16.534  1.00 87.48           N
ATOM   1460  CA  ASP A 110      16.641   4.737  17.829  1.00 87.48           C
ATOM   1461  C   ASP A 110      15.266   5.147  18.361  1.00 87.48           C
ATOM   1462  O   ASP A 110      14.576   4.346  18.991  1.00 87.48           O
ATOM   1463  HA  ASP A 110      17.126   3.992  18.460  1.00 87.48           H
ATOM   1464  CB  ASP A 110      17.501   5.998  17.721  1.00 87.48           C
ATOM   1465 1HB  ASP A 110      18.469   5.746  17.288  1.00 87.48           H
ATOM   1466 2HB  ASP A 110      17.025   6.709  17.046  1.00 87.48           H
ATOM   1467  CG  ASP A 110      17.703   6.644  19.093  1.00 87.48           C
ATOM   1468  OD1 ASP A 110      17.349   5.978  20.091  1.00 87.48           O
ATOM   1469  OD2 ASP A 110      18.205   7.788  19.113  1.00 87.48           O
ATOM   1470  HN  ASP A 110      15.739   4.457  15.973  1.00 87.48           H
ATOM   1471  N   GLN A 111      14.908   6.393  18.087  1.00 88.19           N
ATOM   1472  CA  GLN A 111      13.630   6.920  18.534  1.00 88.19           C
ATOM   1473  C   GLN A 111      13.124   7.984  17.558  1.00 88.19           C
ATOM   1474  O   GLN A 111      13.855   8.409  16.664  1.00 88.19           O
ATOM   1475  HA  GLN A 111      12.951   6.068  18.538  1.00 88.19           H
ATOM   1476  CB  GLN A 111      13.736   7.483  19.953  1.00 88.19           C
ATOM   1477 1HB  GLN A 111      12.757   7.831  20.284  1.00 88.19           H
ATOM   1478 2HB  GLN A 111      14.042   6.694  20.640  1.00 88.19           H
ATOM   1479  CG  GLN A 111      14.739   8.637  20.012  1.00 88.19           C
ATOM   1480 1HG  GLN A 111      15.719   8.288  19.685  1.00 88.19           H
ATOM   1481 2HG  GLN A 111      14.435   9.424  19.322  1.00 88.19           H
ATOM   1482  CD  GLN A 111      14.839   9.204  21.429  1.00 88.19           C
ATOM   1483  OE1 GLN A 111      13.852   9.398  22.119  1.00 88.19           O
ATOM   1484  NE2 GLN A 111      16.084   9.459  21.823  1.00 88.19           N
ATOM   1485 1HE2 GLN A 111      16.850   9.278  21.207  1.00 88.19           H
ATOM   1486 2HE2 GLN A 111      16.253   9.833  22.735  1.00 88.19           H
ATOM   1487  HN  GLN A 111      15.474   7.036  17.571  1.00 88.19           H
ATOM   1488  N   TRP A 112      11.878   8.383  17.762  1.00 91.11           N
ATOM   1489  CA  TRP A 112      11.266   9.390  16.911  1.00 91.11           C
ATOM   1490  C   TRP A 112      11.859  10.749  17.285  1.00 91.11           C
ATOM   1491  O   TRP A 112      11.533  11.306  18.332  1.00 91.11           O
ATOM   1492  HA  TRP A 112      11.512   9.147  15.877  1.00 91.11           H
ATOM   1493  CB  TRP A 112       9.740   9.351  17.026  1.00 91.11           C
ATOM   1494 1HB  TRP A 112       9.402   8.324  16.886  1.00 91.11           H
ATOM   1495 2HB  TRP A 112       9.455   9.646  18.036  1.00 91.11           H
ATOM   1496  CG  TRP A 112       9.017  10.252  16.023  1.00 91.11           C
ATOM   1497  CD1 TRP A 112       8.594  11.511  16.202  1.00 91.11           C
ATOM   1498  HD1 TRP A 112       8.717  12.075  17.126  1.00 91.11           H
ATOM   1499  CD2 TRP A 112       8.649   9.911  14.671  1.00 91.11           C
ATOM   1500  NE1 TRP A 112       7.981  12.004  15.067  1.00 91.11           N
ATOM   1501  HE1 TRP A 112       7.585  12.916  14.957  1.00 91.11           H
ATOM   1502  CE2 TRP A 112       8.016  11.000  14.107  1.00 91.11           C
ATOM   1503  CE3 TRP A 112       8.844   8.721  13.947  1.00 91.11           C
ATOM   1504  HE3 TRP A 112       9.341   7.848  14.370  1.00 91.11           H
ATOM   1505  CZ2 TRP A 112       7.526  11.008  12.795  1.00 91.11           C
ATOM   1506  HZ2 TRP A 112       7.029  11.881  12.373  1.00 91.11           H
ATOM   1507  CZ3 TRP A 112       8.349   8.745  12.638  1.00 91.11           C
ATOM   1508  HZ3 TRP A 112       8.474   7.847  12.032  1.00 91.11           H
ATOM   1509  CH2 TRP A 112       7.709   9.833  12.056  1.00 91.11           C
ATOM   1510  HH2 TRP A 112       7.352   9.772  11.028  1.00 91.11           H
ATOM   1511  HN  TRP A 112      11.290   8.032  18.491  1.00 91.11           H
ATOM   1512  N   LYS A 113      12.720  11.245  16.408  1.00 91.53           N
ATOM   1513  CA  LYS A 113      13.449  12.471  16.685  1.00 91.53           C
ATOM   1514  C   LYS A 113      12.737  13.646  16.012  1.00 91.53           C
ATOM   1515  O   LYS A 113      13.205  14.781  16.079  1.00 91.53           O
ATOM   1516  HA  LYS A 113      13.427  12.627  17.764  1.00 91.53           H
ATOM   1517  CB  LYS A 113      14.916  12.326  16.278  1.00 91.53           C
ATOM   1518 1HB  LYS A 113      14.980  12.058  15.223  1.00 91.53           H
ATOM   1519 2HB  LYS A 113      15.426  13.282  16.395  1.00 91.53           H
ATOM   1520  CG  LYS A 113      15.617  11.260  17.123  1.00 91.53           C
ATOM   1521 1HG  LYS A 113      15.587  11.547  18.174  1.00 91.53           H
ATOM   1522 2HG  LYS A 113      15.085  10.313  17.035  1.00 91.53           H
ATOM   1523  CD  LYS A 113      17.071  11.078  16.681  1.00 91.53           C
ATOM   1524 1HD  LYS A 113      17.102  10.820  15.622  1.00 91.53           H
ATOM   1525 2HD  LYS A 113      17.610  12.018  16.796  1.00 91.53           H
ATOM   1526  CE  LYS A 113      17.760   9.985  17.499  1.00 91.53           C
ATOM   1527 1HE  LYS A 113      17.771  10.263  18.553  1.00 91.53           H
ATOM   1528 2HE  LYS A 113      17.197   9.055  17.422  1.00 91.53           H
ATOM   1529  NZ  LYS A 113      19.144   9.774  17.020  1.00 91.53           N
ATOM   1530 1HZ  LYS A 113      19.564   9.003  17.528  1.00 91.53           H
ATOM   1531 2HZ  LYS A 113      19.131   9.559  16.030  1.00 91.53           H
ATOM   1532 3HZ  LYS A 113      19.687  10.616  17.176  1.00 91.53           H
ATOM   1533  HN  LYS A 113      12.922  10.824  15.524  1.00 91.53           H
ATOM   1534  N   PHE A 114      11.616  13.332  15.378  1.00 93.49           N
ATOM   1535  CA  PHE A 114      10.960  14.288  14.502  1.00 93.49           C
ATOM   1536  C   PHE A 114       9.729  14.896  15.178  1.00 93.49           C
ATOM   1537  O   PHE A 114       9.290  14.417  16.222  1.00 93.49           O
ATOM   1538  HA  PHE A 114      11.680  15.076  14.286  1.00 93.49           H
ATOM   1539  CB  PHE A 114      10.515  13.520  13.255  1.00 93.49           C
ATOM   1540 1HB  PHE A 114       9.702  12.847  13.527  1.00 93.49           H
ATOM   1541 2HB  PHE A 114      10.114  14.227  12.529  1.00 93.49           H
ATOM   1542  CG  PHE A 114      11.630  12.708  12.594  1.00 93.49           C
ATOM   1543  CD1 PHE A 114      12.585  13.338  11.858  1.00 93.49           C
ATOM   1544  HD1 PHE A 114      12.556  14.421  11.741  1.00 93.49           H
ATOM   1545  CD2 PHE A 114      11.666  11.356  12.740  1.00 93.49           C
ATOM   1546  HD2 PHE A 114      10.901  10.852  13.330  1.00 93.49           H
ATOM   1547  CE1 PHE A 114      13.620  12.584  11.244  1.00 93.49           C
ATOM   1548  HE1 PHE A 114      14.386  13.089  10.655  1.00 93.49           H
ATOM   1549  CE2 PHE A 114      12.701  10.603  12.126  1.00 93.49           C
ATOM   1550  HE2 PHE A 114      12.730   9.520  12.244  1.00 93.49           H
ATOM   1551  CZ  PHE A 114      13.657  11.233  11.391  1.00 93.49           C
ATOM   1552  HZ  PHE A 114      14.451  10.654  10.920  1.00 93.49           H
ATOM   1553  HN  PHE A 114      11.159  12.446  15.455  1.00 93.49           H
ATOM   1554  N   GLN A 115       9.208  15.942  14.554  1.00 93.98           N
ATOM   1555  CA  GLN A 115       8.052  16.637  15.097  1.00 93.98           C
ATOM   1556  C   GLN A 115       6.785  15.806  14.884  1.00 93.98           C
ATOM   1557  O   GLN A 115       6.784  14.859  14.099  1.00 93.98           O
ATOM   1558  HA  GLN A 115       8.252  16.742  16.163  1.00 93.98           H
ATOM   1559  CB  GLN A 115       7.907  18.027  14.474  1.00 93.98           C
ATOM   1560 1HB  GLN A 115       7.883  17.943  13.388  1.00 93.98           H
ATOM   1561 2HB  GLN A 115       6.958  18.469  14.780  1.00 93.98           H
ATOM   1562  CG  GLN A 115       9.060  18.940  14.896  1.00 93.98           C
ATOM   1563 1HG  GLN A 115       9.173  18.912  15.980  1.00 93.98           H
ATOM   1564 2HG  GLN A 115       9.993  18.575  14.468  1.00 93.98           H
ATOM   1565  CD  GLN A 115       8.813  20.380  14.441  1.00 93.98           C
ATOM   1566  OE1 GLN A 115       7.889  20.675  13.702  1.00 93.98           O
ATOM   1567  NE2 GLN A 115       9.689  21.257  14.924  1.00 93.98           N
ATOM   1568 1HE2 GLN A 115      10.425  20.949  15.526  1.00 93.98           H
ATOM   1569 2HE2 GLN A 115       9.612  22.225  14.683  1.00 93.98           H
ATOM   1570  HN  GLN A 115       9.561  16.315  13.696  1.00 93.98           H
ATOM   1571  N   THR A 116       5.737  16.190  15.598  1.00 94.18           N
ATOM   1572  CA  THR A 116       4.483  15.458  15.540  1.00 94.18           C
ATOM   1573  C   THR A 116       3.915  15.488  14.120  1.00 94.18           C
ATOM   1574  O   THR A 116       3.311  14.516  13.669  1.00 94.18           O
ATOM   1575  HA  THR A 116       4.682  14.415  15.783  1.00 94.18           H
ATOM   1576  CB  THR A 116       3.539  16.055  16.585  1.00 94.18           C
ATOM   1577  HB  THR A 116       3.138  17.011  16.247  1.00 94.18           H
ATOM   1578  OG1 THR A 116       4.322  16.103  17.774  1.00 94.18           O
ATOM   1579  HG1 THR A 116       3.890  16.707  18.444  1.00 94.18           H
ATOM   1580  CG2 THR A 116       2.385  15.114  16.937  1.00 94.18           C
ATOM   1581 1HG2 THR A 116       2.785  14.183  17.339  1.00 94.18           H
ATOM   1582 2HG2 THR A 116       1.803  14.902  16.040  1.00 94.18           H
ATOM   1583 3HG2 THR A 116       1.745  15.586  17.682  1.00 94.18           H
ATOM   1584  HN  THR A 116       5.736  16.983  16.207  1.00 94.18           H
ATOM   1585  N   PHE A 117       4.128  16.613  13.454  1.00 95.08           N
ATOM   1586  CA  PHE A 117       3.646  16.782  12.094  1.00 95.08           C
ATOM   1587  C   PHE A 117       4.128  15.641  11.196  1.00 95.08           C
ATOM   1588  O   PHE A 117       3.342  15.059  10.450  1.00 95.08           O
ATOM   1589  HA  PHE A 117       2.556  16.774  12.134  1.00 95.08           H
ATOM   1590  CB  PHE A 117       4.221  18.101  11.575  1.00 95.08           C
ATOM   1591 1HB  PHE A 117       3.825  18.920  12.177  1.00 95.08           H
ATOM   1592 2HB  PHE A 117       5.301  18.095  11.716  1.00 95.08           H
ATOM   1593  CG  PHE A 117       3.914  18.377  10.102  1.00 95.08           C
ATOM   1594  CD1 PHE A 117       4.889  18.229   9.165  1.00 95.08           C
ATOM   1595  HD1 PHE A 117       5.889  17.913   9.464  1.00 95.08           H
ATOM   1596  CD2 PHE A 117       2.667  18.771   9.729  1.00 95.08           C
ATOM   1597  HD2 PHE A 117       1.886  18.890  10.479  1.00 95.08           H
ATOM   1598  CE1 PHE A 117       4.605  18.485   7.798  1.00 95.08           C
ATOM   1599  HE1 PHE A 117       5.386  18.366   7.047  1.00 95.08           H
ATOM   1600  CE2 PHE A 117       2.383  19.027   8.361  1.00 95.08           C
ATOM   1601  HE2 PHE A 117       1.383  19.342   8.062  1.00 95.08           H
ATOM   1602  CZ  PHE A 117       3.358  18.878   7.425  1.00 95.08           C
ATOM   1603  HZ  PHE A 117       3.139  19.075   6.375  1.00 95.08           H
ATOM   1604  HN  PHE A 117       4.621  17.399  13.828  1.00 95.08           H
ATOM   1605  N   MET A 118       5.418  15.355  11.297  1.00 94.81           N
ATOM   1606  CA  MET A 118       6.022  14.321  10.475  1.00 94.81           C
ATOM   1607  C   MET A 118       5.424  12.949  10.792  1.00 94.81           C
ATOM   1608  O   MET A 118       5.275  12.112   9.903  1.00 94.81           O
ATOM   1609  HA  MET A 118       5.794  14.595   9.444  1.00 94.81           H
ATOM   1610  CB  MET A 118       7.532  14.289  10.722  1.00 94.81           C
ATOM   1611 1HB  MET A 118       7.925  15.306  10.719  1.00 94.81           H
ATOM   1612 2HB  MET A 118       7.734  13.871  11.708  1.00 94.81           H
ATOM   1613  CG  MET A 118       8.245  13.458   9.653  1.00 94.81           C
ATOM   1614 1HG  MET A 118       9.316  13.436   9.853  1.00 94.81           H
ATOM   1615 2HG  MET A 118       7.892  12.427   9.688  1.00 94.81           H
ATOM   1616  SD  MET A 118       7.941  14.151   8.037  1.00 94.81           S
ATOM   1617  CE  MET A 118       8.991  15.591   8.114  1.00 94.81           C
ATOM   1618 1HE  MET A 118       8.672  16.230   8.937  1.00 94.81           H
ATOM   1619 2HE  MET A 118      10.024  15.280   8.276  1.00 94.81           H
ATOM   1620 3HE  MET A 118       8.921  16.143   7.177  1.00 94.81           H
ATOM   1621  HN  MET A 118       6.045  15.816  11.925  1.00 94.81           H
ATOM   1622  N   CYS A 119       5.096  12.761  12.062  1.00 93.59           N
ATOM   1623  CA  CYS A 119       4.519  11.504  12.507  1.00 93.59           C
ATOM   1624  C   CYS A 119       3.178  11.313  11.797  1.00 93.59           C
ATOM   1625  O   CYS A 119       2.889  10.230  11.290  1.00 93.59           O
ATOM   1626  HA  CYS A 119       5.222  10.720  12.226  1.00 93.59           H
ATOM   1627  CB  CYS A 119       4.370  11.459  14.029  1.00 93.59           C
ATOM   1628 1HB  CYS A 119       5.353  11.472  14.500  1.00 93.59           H
ATOM   1629 2HB  CYS A 119       3.838  12.344  14.378  1.00 93.59           H
ATOM   1630  SG  CYS A 119       3.461   9.950  14.524  1.00 93.59           S
ATOM   1631  HN  CYS A 119       5.219  13.448  12.778  1.00 93.59           H
ATOM   1632  N   LYS A 120       2.394  12.381  11.781  1.00 94.67           N
ATOM   1633  CA  LYS A 120       1.081  12.338  11.161  1.00 94.67           C
ATOM   1634  C   LYS A 120       1.230  11.945   9.689  1.00 94.67           C
ATOM   1635  O   LYS A 120       0.528  11.059   9.206  1.00 94.67           O
ATOM   1636  HA  LYS A 120       0.505  11.564  11.668  1.00 94.67           H
ATOM   1637  CB  LYS A 120       0.345  13.662  11.372  1.00 94.67           C
ATOM   1638 1HB  LYS A 120       0.984  14.491  11.068  1.00 94.67           H
ATOM   1639 2HB  LYS A 120      -0.541  13.695  10.738  1.00 94.67           H
ATOM   1640  CG  LYS A 120      -0.063  13.835  12.836  1.00 94.67           C
ATOM   1641 1HG  LYS A 120      -0.696  13.002  13.142  1.00 94.67           H
ATOM   1642 2HG  LYS A 120       0.824  13.810  13.470  1.00 94.67           H
ATOM   1643  CD  LYS A 120      -0.810  15.154  13.046  1.00 94.67           C
ATOM   1644 1HD  LYS A 120      -0.136  15.990  12.860  1.00 94.67           H
ATOM   1645 2HD  LYS A 120      -1.623  15.234  12.325  1.00 94.67           H
ATOM   1646  CE  LYS A 120      -1.369  15.248  14.467  1.00 94.67           C
ATOM   1647 1HE  LYS A 120      -1.687  14.261  14.805  1.00 94.67           H
ATOM   1648 2HE  LYS A 120      -0.589  15.583  15.150  1.00 94.67           H
ATOM   1649  NZ  LYS A 120      -2.513  16.186  14.512  1.00 94.67           N
ATOM   1650 1HZ  LYS A 120      -2.851  16.261  15.465  1.00 94.67           H
ATOM   1651 2HZ  LYS A 120      -2.215  17.099  14.187  1.00 94.67           H
ATOM   1652 3HZ  LYS A 120      -3.257  15.841  13.916  1.00 94.67           H
ATOM   1653  HN  LYS A 120       2.643  13.263  12.183  1.00 94.67           H
ATOM   1654  N   VAL A 121       2.150  12.623   9.019  1.00 94.69           N
ATOM   1655  CA  VAL A 121       2.328  12.431   7.590  1.00 94.69           C
ATOM   1656  C   VAL A 121       2.766  10.989   7.325  1.00 94.69           C
ATOM   1657  O   VAL A 121       2.194  10.309   6.475  1.00 94.69           O
ATOM   1658  HA  VAL A 121       1.362  12.597   7.113  1.00 94.69           H
ATOM   1659  CB  VAL A 121       3.313  13.466   7.041  1.00 94.69           C
ATOM   1660  HB  VAL A 121       4.217  13.423   7.649  1.00 94.69           H
ATOM   1661  CG1 VAL A 121       3.701  13.141   5.598  1.00 94.69           C
ATOM   1662 1HG1 VAL A 121       4.171  12.158   5.560  1.00 94.69           H
ATOM   1663 2HG1 VAL A 121       2.809  13.142   4.972  1.00 94.69           H
ATOM   1664 3HG1 VAL A 121       4.402  13.892   5.232  1.00 94.69           H
ATOM   1665  CG2 VAL A 121       2.739  14.880   7.150  1.00 94.69           C
ATOM   1666 1HG2 VAL A 121       1.813  14.941   6.578  1.00 94.69           H
ATOM   1667 2HG2 VAL A 121       2.536  15.110   8.196  1.00 94.69           H
ATOM   1668 3HG2 VAL A 121       3.459  15.596   6.753  1.00 94.69           H
ATOM   1669  HN  VAL A 121       2.765  13.293   9.435  1.00 94.69           H
ATOM   1670  N   VAL A 122       3.778  10.566   8.068  1.00 93.40           N
ATOM   1671  CA  VAL A 122       4.454   9.314   7.769  1.00 93.40           C
ATOM   1672  C   VAL A 122       3.469   8.156   7.939  1.00 93.40           C
ATOM   1673  O   VAL A 122       3.471   7.214   7.148  1.00 93.40           O
ATOM   1674  HA  VAL A 122       4.773   9.353   6.728  1.00 93.40           H
ATOM   1675  CB  VAL A 122       5.702   9.172   8.643  1.00 93.40           C
ATOM   1676  HB  VAL A 122       5.415   9.384   9.673  1.00 93.40           H
ATOM   1677  CG1 VAL A 122       6.247   7.743   8.591  1.00 93.40           C
ATOM   1678 1HG1 VAL A 122       5.486   7.051   8.953  1.00 93.40           H
ATOM   1679 2HG1 VAL A 122       6.509   7.491   7.564  1.00 93.40           H
ATOM   1680 3HG1 VAL A 122       7.133   7.670   9.221  1.00 93.40           H
ATOM   1681  CG2 VAL A 122       6.775  10.184   8.236  1.00 93.40           C
ATOM   1682 1HG2 VAL A 122       7.055  10.016   7.196  1.00 93.40           H
ATOM   1683 2HG2 VAL A 122       6.383  11.194   8.348  1.00 93.40           H
ATOM   1684 3HG2 VAL A 122       7.651  10.060   8.873  1.00 93.40           H
ATOM   1685  HN  VAL A 122       4.136  11.061   8.859  1.00 93.40           H
ATOM   1686  N   ASN A 123       2.652   8.262   8.977  1.00 92.27           N
ATOM   1687  CA  ASN A 123       1.665   7.235   9.261  1.00 92.27           C
ATOM   1688  C   ASN A 123       0.620   7.214   8.144  1.00 92.27           C
ATOM   1689  O   ASN A 123       0.155   6.148   7.744  1.00 92.27           O
ATOM   1690  HA  ASN A 123       2.230   6.304   9.321  1.00 92.27           H
ATOM   1691  CB  ASN A 123       0.942   7.516  10.580  1.00 92.27           C
ATOM   1692 1HB  ASN A 123       0.842   8.592  10.722  1.00 92.27           H
ATOM   1693 2HB  ASN A 123      -0.067   7.104  10.540  1.00 92.27           H
ATOM   1694  CG  ASN A 123       1.700   6.908  11.762  1.00 92.27           C
ATOM   1695  OD1 ASN A 123       2.508   6.005  11.616  1.00 92.27           O
ATOM   1696  ND2 ASN A 123       1.396   7.452  12.937  1.00 92.27           N
ATOM   1697 1HD2 ASN A 123       0.724   8.191  12.987  1.00 92.27           H
ATOM   1698 2HD2 ASN A 123       1.840   7.123  13.770  1.00 92.27           H
ATOM   1699  HN  ASN A 123       2.658   9.032   9.616  1.00 92.27           H
ATOM   1700  N   SER A 124       0.282   8.405   7.671  1.00 93.57           N
ATOM   1701  CA  SER A 124      -0.841   8.558   6.763  1.00 93.57           C
ATOM   1702  C   SER A 124      -0.433   8.135   5.350  1.00 93.57           C
ATOM   1703  O   SER A 124      -1.249   7.609   4.596  1.00 93.57           O
ATOM   1704  HA  SER A 124      -1.618   7.899   7.150  1.00 93.57           H
ATOM   1705  CB  SER A 124      -1.353  10.000   6.758  1.00 93.57           C
ATOM   1706 1HB  SER A 124      -0.588  10.655   6.339  1.00 93.57           H
ATOM   1707 2HB  SER A 124      -2.225  10.073   6.108  1.00 93.57           H
ATOM   1708  OG  SER A 124      -1.697  10.449   8.065  1.00 93.57           O
ATOM   1709  HG  SER A 124      -1.089  11.192   8.343  1.00 93.57           H
ATOM   1710  HN  SER A 124       0.760   9.254   7.900  1.00 93.57           H
ATOM   1711  N   MET A 125       0.831   8.380   5.035  1.00 93.77           N
ATOM   1712  CA  MET A 125       1.301   8.242   3.668  1.00 93.77           C
ATOM   1713  C   MET A 125       1.147   6.801   3.178  1.00 93.77           C
ATOM   1714  O   MET A 125       0.791   6.568   2.024  1.00 93.77           O
ATOM   1715  HA  MET A 125       0.673   8.904   3.072  1.00 93.77           H
ATOM   1716  CB  MET A 125       2.773   8.652   3.590  1.00 93.77           C
ATOM   1717 1HB  MET A 125       3.305   8.278   4.465  1.00 93.77           H
ATOM   1718 2HB  MET A 125       3.236   8.195   2.716  1.00 93.77           H
ATOM   1719  CG  MET A 125       2.915  10.174   3.513  1.00 93.77           C
ATOM   1720 1HG  MET A 125       2.405  10.638   4.357  1.00 93.77           H
ATOM   1721 2HG  MET A 125       3.966  10.453   3.582  1.00 93.77           H
ATOM   1722  SD  MET A 125       2.225  10.774   1.980  1.00 93.77           S
ATOM   1723  CE  MET A 125       1.176  12.078   2.601  1.00 93.77           C
ATOM   1724 1HE  MET A 125       0.439  11.657   3.284  1.00 93.77           H
ATOM   1725 2HE  MET A 125       1.784  12.812   3.130  1.00 93.77           H
ATOM   1726 3HE  MET A 125       0.666  12.562   1.768  1.00 93.77           H
ATOM   1727  HN  MET A 125       1.525   8.669   5.694  1.00 93.77           H
ATOM   1728  N   TYR A 126       1.421   5.870   4.080  1.00 87.47           N
ATOM   1729  CA  TYR A 126       1.316   4.458   3.755  1.00 87.47           C
ATOM   1730  C   TYR A 126      -0.121   4.086   3.386  1.00 87.47           C
ATOM   1731  O   TYR A 126      -0.352   3.395   2.395  1.00 87.47           O
ATOM   1732  HA  TYR A 126       1.965   4.260   2.902  1.00 87.47           H
ATOM   1733  CB  TYR A 126       1.716   3.702   5.024  1.00 87.47           C
ATOM   1734 1HB  TYR A 126       2.772   3.881   5.223  1.00 87.47           H
ATOM   1735 2HB  TYR A 126       1.158   4.108   5.867  1.00 87.47           H
ATOM   1736  CG  TYR A 126       1.475   2.193   4.951  1.00 87.47           C
ATOM   1737  CD1 TYR A 126       0.636   1.583   5.861  1.00 87.47           C
ATOM   1738  HD1 TYR A 126       0.145   2.177   6.632  1.00 87.47           H
ATOM   1739  CD2 TYR A 126       2.096   1.441   3.974  1.00 87.47           C
ATOM   1740  HD2 TYR A 126       2.759   1.922   3.255  1.00 87.47           H
ATOM   1741  CE1 TYR A 126       0.409   0.163   5.793  1.00 87.47           C
ATOM   1742  HE1 TYR A 126      -0.252  -0.331   6.506  1.00 87.47           H
ATOM   1743  CE2 TYR A 126       1.869   0.021   3.906  1.00 87.47           C
ATOM   1744  HE2 TYR A 126       2.354  -0.585   3.140  1.00 87.47           H
ATOM   1745  CZ  TYR A 126       1.036  -0.548   4.819  1.00 87.47           C
ATOM   1746  OH  TYR A 126       0.822  -1.890   4.754  1.00 87.47           O
ATOM   1747  HH  TYR A 126       1.280  -2.271   3.951  1.00 87.47           H
ATOM   1748  HN  TYR A 126       1.710   6.067   5.017  1.00 87.47           H
ATOM   1749  N   LYS A 127      -1.050   4.561   4.202  1.00 88.08           N
ATOM   1750  CA  LYS A 127      -2.453   4.230   4.014  1.00 88.08           C
ATOM   1751  C   LYS A 127      -2.942   4.834   2.696  1.00 88.08           C
ATOM   1752  O   LYS A 127      -3.727   4.215   1.979  1.00 88.08           O
ATOM   1753  HA  LYS A 127      -2.526   3.145   3.944  1.00 88.08           H
ATOM   1754  CB  LYS A 127      -3.273   4.662   5.231  1.00 88.08           C
ATOM   1755 1HB  LYS A 127      -3.047   5.699   5.477  1.00 88.08           H
ATOM   1756 2HB  LYS A 127      -4.336   4.617   4.992  1.00 88.08           H
ATOM   1757  CG  LYS A 127      -2.977   3.769   6.437  1.00 88.08           C
ATOM   1758 1HG  LYS A 127      -1.906   3.769   6.640  1.00 88.08           H
ATOM   1759 2HG  LYS A 127      -3.469   4.172   7.322  1.00 88.08           H
ATOM   1760  CD  LYS A 127      -3.455   2.337   6.189  1.00 88.08           C
ATOM   1761 1HD  LYS A 127      -4.505   2.345   5.899  1.00 88.08           H
ATOM   1762 2HD  LYS A 127      -2.898   1.903   5.358  1.00 88.08           H
ATOM   1763  CE  LYS A 127      -3.272   1.474   7.439  1.00 88.08           C
ATOM   1764 1HE  LYS A 127      -2.229   1.500   7.757  1.00 88.08           H
ATOM   1765 2HE  LYS A 127      -3.865   1.879   8.258  1.00 88.08           H
ATOM   1766  NZ  LYS A 127      -3.678   0.077   7.168  1.00 88.08           N
ATOM   1767 1HZ  LYS A 127      -3.569  -0.476   8.011  1.00 88.08           H
ATOM   1768 2HZ  LYS A 127      -4.648   0.058   6.874  1.00 88.08           H
ATOM   1769 3HZ  LYS A 127      -3.095  -0.309   6.434  1.00 88.08           H
ATOM   1770  HN  LYS A 127      -0.858   5.160   4.980  1.00 88.08           H
ATOM   1771  N   MET A 128      -2.457   6.035   2.416  1.00 92.31           N
ATOM   1772  CA  MET A 128      -2.811   6.716   1.182  1.00 92.31           C
ATOM   1773  C   MET A 128      -2.322   5.931  -0.036  1.00 92.31           C
ATOM   1774  O   MET A 128      -3.058   5.763  -1.008  1.00 92.31           O
ATOM   1775  HA  MET A 128      -3.900   6.767   1.177  1.00 92.31           H
ATOM   1776  CB  MET A 128      -2.187   8.113   1.173  1.00 92.31           C
ATOM   1777 1HB  MET A 128      -2.474   8.649   2.078  1.00 92.31           H
ATOM   1778 2HB  MET A 128      -1.101   8.030   1.183  1.00 92.31           H
ATOM   1779  CG  MET A 128      -2.633   8.904  -0.058  1.00 92.31           C
ATOM   1780 1HG  MET A 128      -2.404   8.342  -0.964  1.00 92.31           H
ATOM   1781 2HG  MET A 128      -3.713   9.048  -0.037  1.00 92.31           H
ATOM   1782  SD  MET A 128      -1.808  10.487  -0.098  1.00 92.31           S
ATOM   1783  CE  MET A 128      -2.655  11.312   1.239  1.00 92.31           C
ATOM   1784 1HE  MET A 128      -3.721  11.362   1.017  1.00 92.31           H
ATOM   1785 2HE  MET A 128      -2.502  10.756   2.164  1.00 92.31           H
ATOM   1786 3HE  MET A 128      -2.259  12.321   1.351  1.00 92.31           H
ATOM   1787  HN  MET A 128      -1.835   6.540   3.015  1.00 92.31           H
ATOM   1788  N   ASN A 129      -1.083   5.470   0.054  1.00 91.20           N
ATOM   1789  CA  ASN A 129      -0.499   4.677  -1.014  1.00 91.20           C
ATOM   1790  C   ASN A 129      -1.368   3.442  -1.261  1.00 91.20           C
ATOM   1791  O   ASN A 129      -1.776   3.181  -2.392  1.00 91.20           O
ATOM   1792  HA  ASN A 129      -0.465   5.341  -1.878  1.00 91.20           H
ATOM   1793  CB  ASN A 129       0.906   4.200  -0.642  1.00 91.20           C
ATOM   1794 1HB  ASN A 129       1.595   5.044  -0.652  1.00 91.20           H
ATOM   1795 2HB  ASN A 129       0.902   3.804   0.374  1.00 91.20           H
ATOM   1796  CG  ASN A 129       1.395   3.123  -1.613  1.00 91.20           C
ATOM   1797  OD1 ASN A 129       1.175   1.938  -1.428  1.00 91.20           O
ATOM   1798  ND2 ASN A 129       2.069   3.601  -2.655  1.00 91.20           N
ATOM   1799 1HD2 ASN A 129       2.215   4.586  -2.747  1.00 91.20           H
ATOM   1800 2HD2 ASN A 129       2.430   2.976  -3.347  1.00 91.20           H
ATOM   1801  HN  ASN A 129      -0.483   5.629   0.838  1.00 91.20           H
ATOM   1802  N   PHE A 130      -1.627   2.715  -0.184  1.00 86.47           N
ATOM   1803  CA  PHE A 130      -2.313   1.439  -0.289  1.00 86.47           C
ATOM   1804  C   PHE A 130      -3.645   1.592  -1.025  1.00 86.47           C
ATOM   1805  O   PHE A 130      -3.896   0.903  -2.012  1.00 86.47           O
ATOM   1806  HA  PHE A 130      -1.664   0.768  -0.852  1.00 86.47           H
ATOM   1807  CB  PHE A 130      -2.584   0.957   1.138  1.00 86.47           C
ATOM   1808 1HB  PHE A 130      -1.644   0.944   1.690  1.00 86.47           H
ATOM   1809 2HB  PHE A 130      -3.236   1.676   1.635  1.00 86.47           H
ATOM   1810  CG  PHE A 130      -3.224  -0.430   1.215  1.00 86.47           C
ATOM   1811  CD1 PHE A 130      -4.577  -0.558   1.160  1.00 86.47           C
ATOM   1812  HD1 PHE A 130      -5.205   0.328   1.060  1.00 86.47           H
ATOM   1813  CD2 PHE A 130      -2.441  -1.535   1.340  1.00 86.47           C
ATOM   1814  HD2 PHE A 130      -1.357  -1.432   1.384  1.00 86.47           H
ATOM   1815  CE1 PHE A 130      -5.172  -1.845   1.232  1.00 86.47           C
ATOM   1816  HE1 PHE A 130      -6.256  -1.948   1.188  1.00 86.47           H
ATOM   1817  CE2 PHE A 130      -3.036  -2.822   1.412  1.00 86.47           C
ATOM   1818  HE2 PHE A 130      -2.408  -3.708   1.511  1.00 86.47           H
ATOM   1819  CZ  PHE A 130      -4.389  -2.950   1.356  1.00 86.47           C
ATOM   1820  HZ  PHE A 130      -4.845  -3.939   1.412  1.00 86.47           H
ATOM   1821  HN  PHE A 130      -1.376   2.985   0.746  1.00 86.47           H
ATOM   1822  N   TYR A 131      -4.466   2.499  -0.515  1.00 87.17           N
ATOM   1823  CA  TYR A 131      -5.810   2.670  -1.038  1.00 87.17           C
ATOM   1824  C   TYR A 131      -5.777   3.119  -2.500  1.00 87.17           C
ATOM   1825  O   TYR A 131      -6.554   2.633  -3.320  1.00 87.17           O
ATOM   1826  HA  TYR A 131      -6.321   1.709  -0.972  1.00 87.17           H
ATOM   1827  CB  TYR A 131      -6.455   3.771  -0.193  1.00 87.17           C
ATOM   1828 1HB  TYR A 131      -5.788   4.633  -0.169  1.00 87.17           H
ATOM   1829 2HB  TYR A 131      -7.376   4.094  -0.677  1.00 87.17           H
ATOM   1830  CG  TYR A 131      -6.771   3.349   1.243  1.00 87.17           C
ATOM   1831  CD1 TYR A 131      -7.382   2.135   1.487  1.00 87.17           C
ATOM   1832  HD1 TYR A 131      -7.639   1.478   0.656  1.00 87.17           H
ATOM   1833  CD2 TYR A 131      -6.445   4.181   2.295  1.00 87.17           C
ATOM   1834  HD2 TYR A 131      -5.962   5.139   2.102  1.00 87.17           H
ATOM   1835  CE1 TYR A 131      -7.679   1.738   2.839  1.00 87.17           C
ATOM   1836  HE1 TYR A 131      -8.162   0.783   3.045  1.00 87.17           H
ATOM   1837  CE2 TYR A 131      -6.742   3.783   3.646  1.00 87.17           C
ATOM   1838  HE2 TYR A 131      -6.491   4.431   4.486  1.00 87.17           H
ATOM   1839  CZ  TYR A 131      -7.345   2.582   3.852  1.00 87.17           C
ATOM   1840  OH  TYR A 131      -7.626   2.206   5.128  1.00 87.17           O
ATOM   1841  HH  TYR A 131      -7.424   2.957   5.758  1.00 87.17           H
ATOM   1842  HN  TYR A 131      -4.225   3.109   0.240  1.00 87.17           H
ATOM   1843  N   SER A 132      -4.869   4.042  -2.782  1.00 90.08           N
ATOM   1844  CA  SER A 132      -4.748   4.588  -4.123  1.00 90.08           C
ATOM   1845  C   SER A 132      -4.294   3.496  -5.093  1.00 90.08           C
ATOM   1846  O   SER A 132      -4.783   3.417  -6.219  1.00 90.08           O
ATOM   1847  HA  SER A 132      -5.747   4.939  -4.383  1.00 90.08           H
ATOM   1848  CB  SER A 132      -3.771   5.765  -4.153  1.00 90.08           C
ATOM   1849 1HB  SER A 132      -3.651   6.110  -5.180  1.00 90.08           H
ATOM   1850 2HB  SER A 132      -4.188   6.596  -3.584  1.00 90.08           H
ATOM   1851  OG  SER A 132      -2.498   5.415  -3.617  1.00 90.08           O
ATOM   1852  HG  SER A 132      -2.390   5.811  -2.705  1.00 90.08           H
ATOM   1853  HN  SER A 132      -4.225   4.415  -2.114  1.00 90.08           H
ATOM   1854  N   CYS A 133      -3.362   2.680  -4.622  1.00 84.69           N
ATOM   1855  CA  CYS A 133      -2.805   1.623  -5.448  1.00 84.69           C
ATOM   1856  C   CYS A 133      -3.931   0.653  -5.812  1.00 84.69           C
ATOM   1857  O   CYS A 133      -4.083   0.282  -6.975  1.00 84.69           O
ATOM   1858  HA  CYS A 133      -2.403   2.103  -6.341  1.00 84.69           H
ATOM   1859  CB  CYS A 133      -1.643   0.912  -4.750  1.00 84.69           C
ATOM   1860 1HB  CYS A 133      -1.900   0.712  -3.710  1.00 84.69           H
ATOM   1861 2HB  CYS A 133      -1.458  -0.052  -5.224  1.00 84.69           H
ATOM   1862  SG  CYS A 133      -0.136   1.948  -4.832  1.00 84.69           S
ATOM   1863  HG  CYS A 133      -0.531   2.839  -3.928  1.00 84.69           H
ATOM   1864  HN  CYS A 133      -2.990   2.732  -3.695  1.00 84.69           H
ATOM   1865  N   VAL A 134      -4.691   0.271  -4.797  1.00 82.74           N
ATOM   1866  CA  VAL A 134      -5.771  -0.682  -4.988  1.00 82.74           C
ATOM   1867  C   VAL A 134      -6.730  -0.153  -6.056  1.00 82.74           C
ATOM   1868  O   VAL A 134      -7.087  -0.873  -6.987  1.00 82.74           O
ATOM   1869  HA  VAL A 134      -5.329  -1.613  -5.344  1.00 82.74           H
ATOM   1870  CB  VAL A 134      -6.461  -0.965  -3.652  1.00 82.74           C
ATOM   1871  HB  VAL A 134      -6.657  -0.009  -3.166  1.00 82.74           H
ATOM   1872  CG1 VAL A 134      -7.803  -1.667  -3.866  1.00 82.74           C
ATOM   1873 1HG1 VAL A 134      -8.454  -1.032  -4.468  1.00 82.74           H
ATOM   1874 2HG1 VAL A 134      -7.641  -2.613  -4.383  1.00 82.74           H
ATOM   1875 3HG1 VAL A 134      -8.273  -1.857  -2.901  1.00 82.74           H
ATOM   1876  CG2 VAL A 134      -5.555  -1.784  -2.730  1.00 82.74           C
ATOM   1877 1HG2 VAL A 134      -5.314  -2.734  -3.207  1.00 82.74           H
ATOM   1878 2HG2 VAL A 134      -4.636  -1.231  -2.538  1.00 82.74           H
ATOM   1879 3HG2 VAL A 134      -6.070  -1.971  -1.788  1.00 82.74           H
ATOM   1880  HN  VAL A 134      -4.579   0.601  -3.859  1.00 82.74           H
ATOM   1881  N   LEU A 135      -7.120   1.102  -5.885  1.00 85.60           N
ATOM   1882  CA  LEU A 135      -8.137   1.692  -6.739  1.00 85.60           C
ATOM   1883  C   LEU A 135      -7.600   1.793  -8.169  1.00 85.60           C
ATOM   1884  O   LEU A 135      -8.341   1.590  -9.129  1.00 85.60           O
ATOM   1885  HA  LEU A 135      -8.994   1.020  -6.739  1.00 85.60           H
ATOM   1886  CB  LEU A 135      -8.610   3.029  -6.164  1.00 85.60           C
ATOM   1887 1HB  LEU A 135      -7.740   3.672  -6.029  1.00 85.60           H
ATOM   1888 2HB  LEU A 135      -9.251   3.512  -6.901  1.00 85.60           H
ATOM   1889  CG  LEU A 135      -9.368   2.958  -4.838  1.00 85.60           C
ATOM   1890  HG  LEU A 135      -8.812   2.309  -4.161  1.00 85.60           H
ATOM   1891  CD1 LEU A 135      -9.450   4.336  -4.178  1.00 85.60           C
ATOM   1892 1HD1 LEU A 135      -8.443   4.707  -3.986  1.00 85.60           H
ATOM   1893 2HD1 LEU A 135      -9.971   5.026  -4.842  1.00 85.60           H
ATOM   1894 3HD1 LEU A 135      -9.994   4.257  -3.237  1.00 85.60           H
ATOM   1895  CD2 LEU A 135     -10.750   2.331  -5.029  1.00 85.60           C
ATOM   1896 1HD2 LEU A 135     -11.328   2.933  -5.730  1.00 85.60           H
ATOM   1897 2HD2 LEU A 135     -10.640   1.321  -5.423  1.00 85.60           H
ATOM   1898 3HD2 LEU A 135     -11.268   2.292  -4.071  1.00 85.60           H
ATOM   1899  HN  LEU A 135      -6.755   1.711  -5.180  1.00 85.60           H
ATOM   1900  N   LEU A 136      -6.316   2.106  -8.264  1.00 86.95           N
ATOM   1901  CA  LEU A 136      -5.678   2.263  -9.560  1.00 86.95           C
ATOM   1902  C   LEU A 136      -5.638   0.909 -10.271  1.00 86.95           C
ATOM   1903  O   LEU A 136      -5.911   0.823 -11.467  1.00 86.95           O
ATOM   1904  HA  LEU A 136      -6.295   2.943 -10.147  1.00 86.95           H
ATOM   1905  CB  LEU A 136      -4.304   2.917  -9.405  1.00 86.95           C
ATOM   1906 1HB  LEU A 136      -3.770   2.410  -8.602  1.00 86.95           H
ATOM   1907 2HB  LEU A 136      -3.737   2.748 -10.321  1.00 86.95           H
ATOM   1908  CG  LEU A 136      -4.305   4.419  -9.109  1.00 86.95           C
ATOM   1909  HG  LEU A 136      -5.016   4.608  -8.305  1.00 86.95           H
ATOM   1910  CD1 LEU A 136      -2.932   4.882  -8.618  1.00 86.95           C
ATOM   1911 1HD1 LEU A 136      -2.673   4.346  -7.705  1.00 86.95           H
ATOM   1912 2HD1 LEU A 136      -2.184   4.677  -9.384  1.00 86.95           H
ATOM   1913 3HD1 LEU A 136      -2.961   5.953  -8.415  1.00 86.95           H
ATOM   1914  CD2 LEU A 136      -4.778   5.217 -10.326  1.00 86.95           C
ATOM   1915 1HD2 LEU A 136      -4.110   5.026 -11.167  1.00 86.95           H
ATOM   1916 2HD2 LEU A 136      -5.790   4.911 -10.590  1.00 86.95           H
ATOM   1917 3HD2 LEU A 136      -4.769   6.280 -10.089  1.00 86.95           H
ATOM   1918  HN  LEU A 136      -5.716   2.252  -7.477  1.00 86.95           H
ATOM   1919  N   ILE A 137      -5.294  -0.116  -9.504  1.00 79.53           N
ATOM   1920  CA  ILE A 137      -5.183  -1.457 -10.053  1.00 79.53           C
ATOM   1921  C   ILE A 137      -6.546  -1.898 -10.590  1.00 79.53           C
ATOM   1922  O   ILE A 137      -6.629  -2.514 -11.652  1.00 79.53           O
ATOM   1923  HA  ILE A 137      -4.482  -1.412 -10.886  1.00 79.53           H
ATOM   1924  CB  ILE A 137      -4.593  -2.413  -9.015  1.00 79.53           C
ATOM   1925  HB  ILE A 137      -5.089  -2.232  -8.062  1.00 79.53           H
ATOM   1926  CG1 ILE A 137      -3.101  -2.143  -8.806  1.00 79.53           C
ATOM   1927 1HG1 ILE A 137      -2.545  -2.451  -9.690  1.00 79.53           H
ATOM   1928 2HG1 ILE A 137      -2.936  -1.072  -8.683  1.00 79.53           H
ATOM   1929  CG2 ILE A 137      -4.863  -3.870  -9.396  1.00 79.53           C
ATOM   1930 1HG2 ILE A 137      -5.938  -4.037  -9.453  1.00 79.53           H
ATOM   1931 2HG2 ILE A 137      -4.410  -4.083 -10.364  1.00 79.53           H
ATOM   1932 3HG2 ILE A 137      -4.432  -4.529  -8.641  1.00 79.53           H
ATOM   1933  CD1 ILE A 137      -2.575  -2.890  -7.579  1.00 79.53           C
ATOM   1934 1HD1 ILE A 137      -3.118  -2.561  -6.693  1.00 79.53           H
ATOM   1935 2HD1 ILE A 137      -2.720  -3.961  -7.716  1.00 79.53           H
ATOM   1936 3HD1 ILE A 137      -1.513  -2.680  -7.453  1.00 79.53           H
ATOM   1937  HN  ILE A 137      -5.094  -0.041  -8.527  1.00 79.53           H
ATOM   1938  N   MET A 138      -7.581  -1.565  -9.832  1.00 78.53           N
ATOM   1939  CA  MET A 138      -8.941  -1.851 -10.256  1.00 78.53           C
ATOM   1940  C   MET A 138      -9.249  -1.187 -11.599  1.00 78.53           C
ATOM   1941  O   MET A 138      -9.796  -1.822 -12.499  1.00 78.53           O
ATOM   1942  HA  MET A 138      -8.994  -2.935 -10.358  1.00 78.53           H
ATOM   1943  CB  MET A 138      -9.923  -1.344  -9.198  1.00 78.53           C
ATOM   1944 1HB  MET A 138      -9.743  -1.857  -8.253  1.00 78.53           H
ATOM   1945 2HB  MET A 138      -9.755  -0.281  -9.020  1.00 78.53           H
ATOM   1946  CG  MET A 138     -11.370  -1.570  -9.639  1.00 78.53           C
ATOM   1947 1HG  MET A 138     -11.534  -1.123 -10.620  1.00 78.53           H
ATOM   1948 2HG  MET A 138     -11.566  -2.638  -9.739  1.00 78.53           H
ATOM   1949  SD  MET A 138     -12.491  -0.854  -8.448  1.00 78.53           S
ATOM   1950  CE  MET A 138     -12.102   0.876  -8.658  1.00 78.53           C
ATOM   1951 1HE  MET A 138     -11.049   1.041  -8.430  1.00 78.53           H
ATOM   1952 2HE  MET A 138     -12.302   1.171  -9.688  1.00 78.53           H
ATOM   1953 3HE  MET A 138     -12.717   1.471  -7.983  1.00 78.53           H
ATOM   1954  HN  MET A 138      -7.501  -1.109  -8.946  1.00 78.53           H
ATOM   1955  N   CYS A 139      -8.884   0.084 -11.691  1.00 83.44           N
ATOM   1956  CA  CYS A 139      -9.213   0.873 -12.866  1.00 83.44           C
ATOM   1957  C   CYS A 139      -8.439   0.305 -14.058  1.00 83.44           C
ATOM   1958  O   CYS A 139      -8.960   0.248 -15.171  1.00 83.44           O
ATOM   1959  HA  CYS A 139     -10.287   0.774 -13.020  1.00 83.44           H
ATOM   1960  CB  CYS A 139      -8.918   2.359 -12.651  1.00 83.44           C
ATOM   1961 1HB  CYS A 139      -7.889   2.489 -12.315  1.00 83.44           H
ATOM   1962 2HB  CYS A 139      -9.016   2.898 -13.593  1.00 83.44           H
ATOM   1963  SG  CYS A 139     -10.072   3.052 -11.411  1.00 83.44           S
ATOM   1964  HG  CYS A 139      -9.435   2.575 -10.346  1.00 83.44           H
ATOM   1965  HN  CYS A 139      -8.375   0.573 -10.983  1.00 83.44           H
ATOM   1966  N   ILE A 140      -7.208  -0.102 -13.784  1.00 79.79           N
ATOM   1967  CA  ILE A 140      -6.369  -0.693 -14.812  1.00 79.79           C
ATOM   1968  C   ILE A 140      -7.057  -1.940 -15.371  1.00 79.79           C
ATOM   1969  O   ILE A 140      -7.051  -2.167 -16.580  1.00 79.79           O
ATOM   1970  HA  ILE A 140      -6.272   0.038 -15.615  1.00 79.79           H
ATOM   1971  CB  ILE A 140      -4.963  -0.958 -14.269  1.00 79.79           C
ATOM   1972  HB  ILE A 140      -5.057  -1.412 -13.283  1.00 79.79           H
ATOM   1973  CG1 ILE A 140      -4.188   0.350 -14.093  1.00 79.79           C
ATOM   1974 1HG1 ILE A 140      -3.913   0.749 -15.069  1.00 79.79           H
ATOM   1975 2HG1 ILE A 140      -4.826   1.092 -13.613  1.00 79.79           H
ATOM   1976  CG2 ILE A 140      -4.212  -1.954 -15.155  1.00 79.79           C
ATOM   1977 1HG2 ILE A 140      -4.758  -2.897 -15.186  1.00 79.79           H
ATOM   1978 2HG2 ILE A 140      -4.127  -1.550 -16.164  1.00 79.79           H
ATOM   1979 3HG2 ILE A 140      -3.216  -2.124 -14.747  1.00 79.79           H
ATOM   1980  CD1 ILE A 140      -2.929   0.132 -13.252  1.00 79.79           C
ATOM   1981 1HD1 ILE A 140      -3.209  -0.244 -12.268  1.00 79.79           H
ATOM   1982 2HD1 ILE A 140      -2.283  -0.593 -13.747  1.00 79.79           H
ATOM   1983 3HD1 ILE A 140      -2.397   1.077 -13.142  1.00 79.79           H
ATOM   1984  HN  ILE A 140      -6.784  -0.033 -12.881  1.00 79.79           H
ATOM   1985  N   SER A 141      -7.633  -2.716 -14.465  1.00 75.54           N
ATOM   1986  CA  SER A 141      -8.238  -3.982 -14.840  1.00 75.54           C
ATOM   1987  C   SER A 141      -9.439  -3.738 -15.755  1.00 75.54           C
ATOM   1988  O   SER A 141      -9.619  -4.439 -16.750  1.00 75.54           O
ATOM   1989  HA  SER A 141      -7.458  -4.529 -15.369  1.00 75.54           H
ATOM   1990  CB  SER A 141      -8.666  -4.776 -13.603  1.00 75.54           C
ATOM   1991 1HB  SER A 141      -9.396  -4.198 -13.037  1.00 75.54           H
ATOM   1992 2HB  SER A 141      -9.161  -5.695 -13.916  1.00 75.54           H
ATOM   1993  OG  SER A 141      -7.559  -5.094 -12.764  1.00 75.54           O
ATOM   1994  HG  SER A 141      -7.412  -4.362 -12.099  1.00 75.54           H
ATOM   1995  HN  SER A 141      -7.690  -2.492 -13.492  1.00 75.54           H
ATOM   1996  N   VAL A 142     -10.231  -2.741 -15.387  1.00 76.59           N
ATOM   1997  CA  VAL A 142     -11.398  -2.383 -16.174  1.00 76.59           C
ATOM   1998  C   VAL A 142     -10.949  -1.900 -17.554  1.00 76.59           C
ATOM   1999  O   VAL A 142     -11.546  -2.263 -18.567  1.00 76.59           O
ATOM   2000  HA  VAL A 142     -12.001  -3.283 -16.296  1.00 76.59           H
ATOM   2001  CB  VAL A 142     -12.238  -1.348 -15.422  1.00 76.59           C
ATOM   2002  HB  VAL A 142     -11.591  -0.506 -15.176  1.00 76.59           H
ATOM   2003  CG1 VAL A 142     -13.377  -0.825 -16.300  1.00 76.59           C
ATOM   2004 1HG1 VAL A 142     -12.962  -0.356 -17.192  1.00 76.59           H
ATOM   2005 2HG1 VAL A 142     -14.022  -1.654 -16.591  1.00 76.59           H
ATOM   2006 3HG1 VAL A 142     -13.958  -0.091 -15.741  1.00 76.59           H
ATOM   2007  CG2 VAL A 142     -12.777  -1.926 -14.112  1.00 76.59           C
ATOM   2008 1HG2 VAL A 142     -13.401  -2.794 -14.327  1.00 76.59           H
ATOM   2009 2HG2 VAL A 142     -11.943  -2.227 -13.478  1.00 76.59           H
ATOM   2010 3HG2 VAL A 142     -13.370  -1.170 -13.598  1.00 76.59           H
ATOM   2011  HN  VAL A 142     -10.085  -2.184 -14.570  1.00 76.59           H
ATOM   2012  N   ASP A 143      -9.902  -1.088 -17.550  1.00 78.07           N
ATOM   2013  CA  ASP A 143      -9.430  -0.470 -18.777  1.00 78.07           C
ATOM   2014  C   ASP A 143      -8.955  -1.558 -19.742  1.00 78.07           C
ATOM   2015  O   ASP A 143      -9.219  -1.488 -20.941  1.00 78.07           O
ATOM   2016  HA  ASP A 143     -10.284   0.087 -19.165  1.00 78.07           H
ATOM   2017  CB  ASP A 143      -8.252   0.467 -18.504  1.00 78.07           C
ATOM   2018 1HB  ASP A 143      -8.494   1.130 -17.674  1.00 78.07           H
ATOM   2019 2HB  ASP A 143      -7.381  -0.116 -18.202  1.00 78.07           H
ATOM   2020  CG  ASP A 143      -7.912   1.297 -19.744  1.00 78.07           C
ATOM   2021  OD1 ASP A 143      -8.857   1.893 -20.304  1.00 78.07           O
ATOM   2022  OD2 ASP A 143      -6.715   1.316 -20.103  1.00 78.07           O
ATOM   2023  HN  ASP A 143      -9.380  -0.853 -16.730  1.00 78.07           H
ATOM   2024  N   ARG A 144      -8.262  -2.539 -19.182  1.00 73.69           N
ATOM   2025  CA  ARG A 144      -7.762  -3.649 -19.975  1.00 73.69           C
ATOM   2026  C   ARG A 144      -8.924  -4.418 -20.606  1.00 73.69           C
ATOM   2027  O   ARG A 144      -8.874  -4.770 -21.783  1.00 73.69           O
ATOM   2028  HA  ARG A 144      -7.137  -3.186 -20.740  1.00 73.69           H
ATOM   2029  CB  ARG A 144      -6.930  -4.606 -19.120  1.00 73.69           C
ATOM   2030 1HB  ARG A 144      -7.401  -4.731 -18.145  1.00 73.69           H
ATOM   2031 2HB  ARG A 144      -6.904  -5.590 -19.589  1.00 73.69           H
ATOM   2032  CG  ARG A 144      -5.503  -4.083 -18.940  1.00 73.69           C
ATOM   2033 1HG  ARG A 144      -5.061  -3.879 -19.915  1.00 73.69           H
ATOM   2034 2HG  ARG A 144      -5.525  -3.138 -18.396  1.00 73.69           H
ATOM   2035  CD  ARG A 144      -4.640  -5.094 -18.183  1.00 73.69           C
ATOM   2036 1HD  ARG A 144      -4.987  -5.183 -17.154  1.00 73.69           H
ATOM   2037 2HD  ARG A 144      -4.736  -6.080 -18.638  1.00 73.69           H
ATOM   2038  NE  ARG A 144      -3.223  -4.664 -18.203  1.00 73.69           N
ATOM   2039  HE  ARG A 144      -3.004  -3.792 -18.639  1.00 73.69           H
ATOM   2040  CZ  ARG A 144      -2.216  -5.372 -17.673  1.00 73.69           C
ATOM   2041  NH1 ARG A 144      -2.452  -6.548 -17.076  1.00 73.69           N
ATOM   2042 1HH1 ARG A 144      -3.385  -6.904 -17.024  1.00 73.69           H
ATOM   2043 2HH1 ARG A 144      -1.695  -7.070 -16.683  1.00 73.69           H
ATOM   2044  NH2 ARG A 144      -0.970  -4.886 -17.749  1.00 73.69           N
ATOM   2045 1HH2 ARG A 144      -0.207  -5.401 -17.359  1.00 73.69           H
ATOM   2046 2HH2 ARG A 144      -0.803  -4.007 -18.196  1.00 73.69           H
ATOM   2047  HN  ARG A 144      -8.043  -2.584 -18.208  1.00 73.69           H
ATOM   2048  N   TYR A 145      -9.944  -4.657 -19.793  1.00 72.15           N
ATOM   2049  CA  TYR A 145     -11.126  -5.359 -20.263  1.00 72.15           C
ATOM   2050  C   TYR A 145     -11.742  -4.648 -21.470  1.00 72.15           C
ATOM   2051  O   TYR A 145     -12.035  -5.281 -22.484  1.00 72.15           O
ATOM   2052  HA  TYR A 145     -10.826  -6.364 -20.557  1.00 72.15           H
ATOM   2053  CB  TYR A 145     -12.124  -5.326 -19.103  1.00 72.15           C
ATOM   2054 1HB  TYR A 145     -11.775  -5.996 -18.318  1.00 72.15           H
ATOM   2055 2HB  TYR A 145     -12.141  -4.321 -18.680  1.00 72.15           H
ATOM   2056  CG  TYR A 145     -13.548  -5.723 -19.497  1.00 72.15           C
ATOM   2057  CD1 TYR A 145     -14.537  -4.762 -19.571  1.00 72.15           C
ATOM   2058  HD1 TYR A 145     -14.302  -3.721 -19.349  1.00 72.15           H
ATOM   2059  CD2 TYR A 145     -13.844  -7.041 -19.778  1.00 72.15           C
ATOM   2060  HD2 TYR A 145     -13.064  -7.800 -19.719  1.00 72.15           H
ATOM   2061  CE1 TYR A 145     -15.877  -5.136 -19.941  1.00 72.15           C
ATOM   2062  HE1 TYR A 145     -16.667  -4.387 -20.003  1.00 72.15           H
ATOM   2063  CE2 TYR A 145     -15.185  -7.414 -20.148  1.00 72.15           C
ATOM   2064  HE2 TYR A 145     -15.433  -8.452 -20.372  1.00 72.15           H
ATOM   2065  CZ  TYR A 145     -16.135  -6.443 -20.211  1.00 72.15           C
ATOM   2066  OH  TYR A 145     -17.401  -6.796 -20.561  1.00 72.15           O
ATOM   2067  HH  TYR A 145     -17.998  -5.994 -20.541  1.00 72.15           H
ATOM   2068  HN  TYR A 145      -9.970  -4.380 -18.833  1.00 72.15           H
ATOM   2069  N   ILE A 146     -11.920  -3.344 -21.322  1.00 74.26           N
ATOM   2070  CA  ILE A 146     -12.552  -2.552 -22.363  1.00 74.26           C
ATOM   2071  C   ILE A 146     -11.699  -2.611 -23.632  1.00 74.26           C
ATOM   2072  O   ILE A 146     -12.229  -2.742 -24.734  1.00 74.26           O
ATOM   2073  HA  ILE A 146     -13.520  -3.005 -22.576  1.00 74.26           H
ATOM   2074  CB  ILE A 146     -12.818  -1.129 -21.867  1.00 74.26           C
ATOM   2075  HB  ILE A 146     -11.896  -0.741 -21.433  1.00 74.26           H
ATOM   2076  CG1 ILE A 146     -13.875  -1.122 -20.761  1.00 74.26           C
ATOM   2077 1HG1 ILE A 146     -14.850  -1.361 -21.185  1.00 74.26           H
ATOM   2078 2HG1 ILE A 146     -13.646  -1.897 -20.029  1.00 74.26           H
ATOM   2079  CG2 ILE A 146     -13.195  -0.205 -23.027  1.00 74.26           C
ATOM   2080 1HG2 ILE A 146     -12.379  -0.177 -23.749  1.00 74.26           H
ATOM   2081 2HG2 ILE A 146     -14.096  -0.580 -23.511  1.00 74.26           H
ATOM   2082 3HG2 ILE A 146     -13.378   0.800 -22.646  1.00 74.26           H
ATOM   2083  CD1 ILE A 146     -13.935   0.241 -20.068  1.00 74.26           C
ATOM   2084 1HD1 ILE A 146     -12.965   0.466 -19.625  1.00 74.26           H
ATOM   2085 2HD1 ILE A 146     -14.188   1.009 -20.798  1.00 74.26           H
ATOM   2086 3HD1 ILE A 146     -14.694   0.218 -19.287  1.00 74.26           H
ATOM   2087  HN  ILE A 146     -11.641  -2.830 -20.510  1.00 74.26           H
ATOM   2088  N   ALA A 147     -10.393  -2.513 -23.434  1.00 73.74           N
ATOM   2089  CA  ALA A 147      -9.469  -2.451 -24.553  1.00 73.74           C
ATOM   2090  C   ALA A 147      -9.567  -3.746 -25.363  1.00 73.74           C
ATOM   2091  O   ALA A 147      -9.320  -3.749 -26.568  1.00 73.74           O
ATOM   2092  HA  ALA A 147      -9.768  -1.615 -25.185  1.00 73.74           H
ATOM   2093  CB  ALA A 147      -8.053  -2.195 -24.033  1.00 73.74           C
ATOM   2094 1HB  ALA A 147      -8.031  -1.249 -23.491  1.00 73.74           H
ATOM   2095 2HB  ALA A 147      -7.759  -3.004 -23.365  1.00 73.74           H
ATOM   2096 3HB  ALA A 147      -7.360  -2.148 -24.873  1.00 73.74           H
ATOM   2097  HN  ALA A 147      -9.966  -2.477 -22.530  1.00 73.74           H
ATOM   2098  N   ILE A 148      -9.928  -4.815 -24.668  1.00 69.44           N
ATOM   2099  CA  ILE A 148      -9.964  -6.130 -25.283  1.00 69.44           C
ATOM   2100  C   ILE A 148     -11.351  -6.371 -25.882  1.00 69.44           C
ATOM   2101  O   ILE A 148     -11.470  -6.829 -27.017  1.00 69.44           O
ATOM   2102  HA  ILE A 148      -9.234  -6.133 -26.092  1.00 69.44           H
ATOM   2103  CB  ILE A 148      -9.532  -7.203 -24.280  1.00 69.44           C
ATOM   2104  HB  ILE A 148     -10.103  -7.061 -23.362  1.00 69.44           H
ATOM   2105  CG1 ILE A 148      -8.053  -7.053 -23.921  1.00 69.44           C
ATOM   2106 1HG1 ILE A 148      -7.437  -7.399 -24.750  1.00 69.44           H
ATOM   2107 2HG1 ILE A 148      -7.817  -6.000 -23.767  1.00 69.44           H
ATOM   2108  CG2 ILE A 148      -9.857  -8.604 -24.802  1.00 69.44           C
ATOM   2109 1HG2 ILE A 148     -10.931  -8.691 -24.966  1.00 69.44           H
ATOM   2110 2HG2 ILE A 148      -9.331  -8.772 -25.742  1.00 69.44           H
ATOM   2111 3HG2 ILE A 148      -9.539  -9.346 -24.071  1.00 69.44           H
ATOM   2112  CD1 ILE A 148      -7.712  -7.848 -22.659  1.00 69.44           C
ATOM   2113 1HD1 ILE A 148      -8.313  -7.482 -21.826  1.00 69.44           H
ATOM   2114 2HD1 ILE A 148      -7.926  -8.903 -22.825  1.00 69.44           H
ATOM   2115 3HD1 ILE A 148      -6.655  -7.724 -22.426  1.00 69.44           H
ATOM   2116  HN  ILE A 148     -10.193  -4.792 -23.704  1.00 69.44           H
ATOM   2117  N   ALA A 149     -12.366  -6.053 -25.091  1.00 69.71           N
ATOM   2118  CA  ALA A 149     -13.731  -6.400 -25.448  1.00 69.71           C
ATOM   2119  C   ALA A 149     -14.204  -5.489 -26.582  1.00 69.71           C
ATOM   2120  O   ALA A 149     -14.882  -5.941 -27.504  1.00 69.71           O
ATOM   2121  HA  ALA A 149     -13.730  -7.432 -25.798  1.00 69.71           H
ATOM   2122  CB  ALA A 149     -14.623  -6.300 -24.209  1.00 69.71           C
ATOM   2123 1HB  ALA A 149     -14.262  -6.987 -23.445  1.00 69.71           H
ATOM   2124 2HB  ALA A 149     -14.597  -5.281 -23.823  1.00 69.71           H
ATOM   2125 3HB  ALA A 149     -15.647  -6.560 -24.477  1.00 69.71           H
ATOM   2126  HN  ALA A 149     -12.266  -5.567 -24.222  1.00 69.71           H
ATOM   2127  N   GLN A 150     -13.828  -4.223 -26.478  1.00 71.99           N
ATOM   2128  CA  GLN A 150     -14.354  -3.209 -27.377  1.00 71.99           C
ATOM   2129  C   GLN A 150     -13.214  -2.536 -28.143  1.00 71.99           C
ATOM   2130  O   GLN A 150     -13.204  -1.316 -28.303  1.00 71.99           O
ATOM   2131  HA  GLN A 150     -15.001  -3.745 -28.071  1.00 71.99           H
ATOM   2132  CB  GLN A 150     -15.185  -2.177 -26.612  1.00 71.99           C
ATOM   2133 1HB  GLN A 150     -14.557  -1.669 -25.880  1.00 71.99           H
ATOM   2134 2HB  GLN A 150     -15.550  -1.415 -27.302  1.00 71.99           H
ATOM   2135  CG  GLN A 150     -16.369  -2.841 -25.905  1.00 71.99           C
ATOM   2136 1HG  GLN A 150     -16.829  -3.572 -26.568  1.00 71.99           H
ATOM   2137 2HG  GLN A 150     -16.015  -3.383 -25.028  1.00 71.99           H
ATOM   2138  CD  GLN A 150     -17.408  -1.801 -25.482  1.00 71.99           C
ATOM   2139  OE1 GLN A 150     -17.286  -0.617 -25.752  1.00 71.99           O
ATOM   2140  NE2 GLN A 150     -18.436  -2.307 -24.807  1.00 71.99           N
ATOM   2141 1HE2 GLN A 150     -18.476  -3.288 -24.619  1.00 71.99           H
ATOM   2142 2HE2 GLN A 150     -19.169  -1.706 -24.487  1.00 71.99           H
ATOM   2143  HN  GLN A 150     -13.178  -3.887 -25.797  1.00 71.99           H
ATOM   2144  N   ALA A 151     -12.282  -3.360 -28.598  1.00 65.31           N
ATOM   2145  CA  ALA A 151     -11.028  -2.852 -29.129  1.00 65.31           C
ATOM   2146  C   ALA A 151     -11.319  -1.721 -30.117  1.00 65.31           C
ATOM   2147  O   ALA A 151     -10.635  -0.699 -30.115  1.00 65.31           O
ATOM   2148  HA  ALA A 151     -10.451  -2.455 -28.295  1.00 65.31           H
ATOM   2149  CB  ALA A 151     -10.244  -3.999 -29.770  1.00 65.31           C
ATOM   2150 1HB  ALA A 151     -10.037  -4.762 -29.020  1.00 65.31           H
ATOM   2151 2HB  ALA A 151     -10.831  -4.434 -30.579  1.00 65.31           H
ATOM   2152 3HB  ALA A 151      -9.303  -3.617 -30.169  1.00 65.31           H
ATOM   2153  HN  ALA A 151     -12.372  -4.356 -28.607  1.00 65.31           H
ATOM   2154  N   MET A 152     -12.336  -1.942 -30.938  1.00 66.59           N
ATOM   2155  CA  MET A 152     -12.686  -0.982 -31.971  1.00 66.59           C
ATOM   2156  C   MET A 152     -13.150   0.340 -31.357  1.00 66.59           C
ATOM   2157  O   MET A 152     -12.616   1.400 -31.679  1.00 66.59           O
ATOM   2158  HA  MET A 152     -11.773  -0.823 -32.545  1.00 66.59           H
ATOM   2159  CB  MET A 152     -13.800  -1.558 -32.847  1.00 66.59           C
ATOM   2160 1HB  MET A 152     -14.553  -2.034 -32.218  1.00 66.59           H
ATOM   2161 2HB  MET A 152     -14.299  -0.751 -33.385  1.00 66.59           H
ATOM   2162  CG  MET A 152     -13.244  -2.576 -33.844  1.00 66.59           C
ATOM   2163 1HG  MET A 152     -12.264  -2.921 -33.515  1.00 66.59           H
ATOM   2164 2HG  MET A 152     -13.893  -3.450 -33.885  1.00 66.59           H
ATOM   2165  SD  MET A 152     -13.117  -1.836 -35.464  1.00 66.59           S
ATOM   2166  CE  MET A 152     -14.729  -2.239 -36.116  1.00 66.59           C
ATOM   2167 1HE  MET A 152     -14.854  -3.322 -36.132  1.00 66.59           H
ATOM   2168 2HE  MET A 152     -15.498  -1.793 -35.485  1.00 66.59           H
ATOM   2169 3HE  MET A 152     -14.819  -1.848 -37.129  1.00 66.59           H
ATOM   2170  HN  MET A 152     -12.914  -2.757 -30.906  1.00 66.59           H
ATOM   2171  N   ARG A 153     -14.140   0.234 -30.482  1.00 66.00           N
ATOM   2172  CA  ARG A 153     -14.707   1.411 -29.847  1.00 66.00           C
ATOM   2173  C   ARG A 153     -13.664   2.087 -28.955  1.00 66.00           C
ATOM   2174  O   ARG A 153     -13.675   3.307 -28.797  1.00 66.00           O
ATOM   2175  HA  ARG A 153     -14.997   2.061 -30.673  1.00 66.00           H
ATOM   2176  CB  ARG A 153     -15.931   1.047 -29.004  1.00 66.00           C
ATOM   2177 1HB  ARG A 153     -15.698   0.192 -28.370  1.00 66.00           H
ATOM   2178 2HB  ARG A 153     -16.180   1.876 -28.342  1.00 66.00           H
ATOM   2179  CG  ARG A 153     -17.131   0.717 -29.893  1.00 66.00           C
ATOM   2180 1HG  ARG A 153     -17.331   1.552 -30.565  1.00 66.00           H
ATOM   2181 2HG  ARG A 153     -16.900  -0.146 -30.517  1.00 66.00           H
ATOM   2182  CD  ARG A 153     -18.374   0.426 -29.050  1.00 66.00           C
ATOM   2183 1HD  ARG A 153     -18.228  -0.489 -28.476  1.00 66.00           H
ATOM   2184 2HD  ARG A 153     -18.534   1.230 -28.333  1.00 66.00           H
ATOM   2185  NE  ARG A 153     -19.559   0.287 -29.926  1.00 66.00           N
ATOM   2186  HE  ARG A 153     -19.425   0.375 -30.913  1.00 66.00           H
ATOM   2187  CZ  ARG A 153     -20.800   0.051 -29.480  1.00 66.00           C
ATOM   2188  NH1 ARG A 153     -21.038  -0.077 -28.167  1.00 66.00           N
ATOM   2189 1HH1 ARG A 153     -20.286   0.005 -27.513  1.00 66.00           H
ATOM   2190 2HH1 ARG A 153     -21.967  -0.253 -27.842  1.00 66.00           H
ATOM   2191  NH2 ARG A 153     -21.800  -0.057 -30.366  1.00 66.00           N
ATOM   2192 1HH2 ARG A 153     -22.732  -0.233 -30.049  1.00 66.00           H
ATOM   2193 2HH2 ARG A 153     -21.614   0.040 -31.343  1.00 66.00           H
ATOM   2194  HN  ARG A 153     -14.553  -0.635 -30.208  1.00 66.00           H
ATOM   2195  N   ALA A 154     -12.788   1.265 -28.396  1.00 67.64           N
ATOM   2196  CA  ALA A 154     -11.792   1.757 -27.459  1.00 67.64           C
ATOM   2197  C   ALA A 154     -10.855   2.727 -28.182  1.00 67.64           C
ATOM   2198  O   ALA A 154     -10.292   3.629 -27.563  1.00 67.64           O
ATOM   2199  HA  ALA A 154     -12.317   2.294 -26.668  1.00 67.64           H
ATOM   2200  CB  ALA A 154     -11.044   0.575 -26.841  1.00 67.64           C
ATOM   2201 1HB  ALA A 154     -11.750  -0.068 -26.316  1.00 67.64           H
ATOM   2202 2HB  ALA A 154     -10.551   0.005 -27.629  1.00 67.64           H
ATOM   2203 3HB  ALA A 154     -10.297   0.944 -26.139  1.00 67.64           H
ATOM   2204  HN  ALA A 154     -12.753   0.282 -28.572  1.00 67.64           H
ATOM   2205  N   HIS A 155     -10.716   2.509 -29.481  1.00 68.87           N
ATOM   2206  CA  HIS A 155      -9.802   3.306 -30.281  1.00 68.87           C
ATOM   2207  C   HIS A 155     -10.410   4.688 -30.531  1.00 68.87           C
ATOM   2208  O   HIS A 155      -9.742   5.705 -30.358  1.00 68.87           O
ATOM   2209  HA  HIS A 155      -8.891   3.421 -29.693  1.00 68.87           H
ATOM   2210  CB  HIS A 155      -9.434   2.577 -31.575  1.00 68.87           C
ATOM   2211 1HB  HIS A 155      -9.184   1.543 -31.338  1.00 68.87           H
ATOM   2212 2HB  HIS A 155     -10.307   2.553 -32.227  1.00 68.87           H
ATOM   2213  CG  HIS A 155      -8.280   3.200 -32.323  1.00 68.87           C
ATOM   2214  ND1 HIS A 155      -8.451   4.191 -33.274  1.00 68.87           N
ATOM   2215  HD1 HIS A 155      -9.325   4.587 -33.556  1.00 68.87           H
ATOM   2216  CD2 HIS A 155      -6.939   2.963 -32.251  1.00 68.87           C
ATOM   2217  HD2 HIS A 155      -6.454   2.237 -31.598  1.00 68.87           H
ATOM   2218  CE1 HIS A 155      -7.260   4.527 -33.747  1.00 68.87           C
ATOM   2219  HE1 HIS A 155      -7.062   5.281 -34.509  1.00 68.87           H
ATOM   2220  NE2 HIS A 155      -6.324   3.765 -33.112  1.00 68.87           N
ATOM   2221  HN  HIS A 155     -11.214   1.803 -29.986  1.00 68.87           H
ATOM   2222  N   THR A 156     -11.672   4.679 -30.935  1.00 70.66           N
ATOM   2223  CA  THR A 156     -12.348   5.911 -31.305  1.00 70.66           C
ATOM   2224  C   THR A 156     -12.527   6.809 -30.080  1.00 70.66           C
ATOM   2225  O   THR A 156     -12.497   8.034 -30.194  1.00 70.66           O
ATOM   2226  HA  THR A 156     -11.716   6.452 -32.009  1.00 70.66           H
ATOM   2227  CB  THR A 156     -13.668   5.540 -31.985  1.00 70.66           C
ATOM   2228  HB  THR A 156     -14.410   6.327 -31.849  1.00 70.66           H
ATOM   2229  OG1 THR A 156     -14.004   4.274 -31.424  1.00 70.66           O
ATOM   2230  HG1 THR A 156     -14.196   4.372 -30.448  1.00 70.66           H
ATOM   2231  CG2 THR A 156     -13.497   5.253 -33.478  1.00 70.66           C
ATOM   2232 1HG2 THR A 156     -12.806   4.420 -33.611  1.00 70.66           H
ATOM   2233 2HG2 THR A 156     -13.100   6.138 -33.975  1.00 70.66           H
ATOM   2234 3HG2 THR A 156     -14.464   4.995 -33.911  1.00 70.66           H
ATOM   2235  HN  THR A 156     -12.229   3.852 -31.011  1.00 70.66           H
ATOM   2236  N   TRP A 157     -12.710   6.167 -28.936  1.00 75.22           N
ATOM   2237  CA  TRP A 157     -13.052   6.885 -27.720  1.00 75.22           C
ATOM   2238  C   TRP A 157     -11.766   7.100 -26.920  1.00 75.22           C
ATOM   2239  O   TRP A 157     -11.813   7.309 -25.709  1.00 75.22           O
ATOM   2240  HA  TRP A 157     -13.476   7.847 -28.010  1.00 75.22           H
ATOM   2241  CB  TRP A 157     -14.132   6.143 -26.930  1.00 75.22           C
ATOM   2242 1HB  TRP A 157     -13.870   5.086 -26.882  1.00 75.22           H
ATOM   2243 2HB  TRP A 157     -14.139   6.516 -25.906  1.00 75.22           H
ATOM   2244  CG  TRP A 157     -15.538   6.279 -27.518  1.00 75.22           C
ATOM   2245  CD1 TRP A 157     -15.881   6.478 -28.798  1.00 75.22           C
ATOM   2246  HD1 TRP A 157     -15.168   6.573 -29.617  1.00 75.22           H
ATOM   2247  CD2 TRP A 157     -16.783   6.217 -26.791  1.00 75.22           C
ATOM   2248  NE1 TRP A 157     -17.251   6.549 -28.948  1.00 75.22           N
ATOM   2249  HE1 TRP A 157     -17.746   6.692 -29.805  1.00 75.22           H
ATOM   2250  CE2 TRP A 157     -17.817   6.385 -27.689  1.00 75.22           C
ATOM   2251  CE3 TRP A 157     -17.028   6.025 -25.420  1.00 75.22           C
ATOM   2252  HE3 TRP A 157     -16.229   5.889 -24.691  1.00 75.22           H
ATOM   2253  CZ2 TRP A 157     -19.166   6.378 -27.315  1.00 75.22           C
ATOM   2254  HZ2 TRP A 157     -19.965   6.513 -28.044  1.00 75.22           H
ATOM   2255  CZ3 TRP A 157     -18.381   6.020 -25.062  1.00 75.22           C
ATOM   2256  HZ3 TRP A 157     -18.627   5.875 -24.010  1.00 75.22           H
ATOM   2257  CH2 TRP A 157     -19.434   6.189 -25.954  1.00 75.22           C
ATOM   2258  HH2 TRP A 157     -20.463   6.173 -25.596  1.00 75.22           H
ATOM   2259  HN  TRP A 157     -12.628   5.176 -28.832  1.00 75.22           H
ATOM   2260  N   ARG A 158     -10.649   7.041 -27.629  1.00 74.52           N
ATOM   2261  CA  ARG A 158      -9.349   7.047 -26.980  1.00 74.52           C
ATOM   2262  C   ARG A 158      -9.165   8.334 -26.172  1.00 74.52           C
ATOM   2263  O   ARG A 158      -8.701   8.295 -25.033  1.00 74.52           O
ATOM   2264  HA  ARG A 158      -9.359   6.173 -26.329  1.00 74.52           H
ATOM   2265  CB  ARG A 158      -8.220   6.932 -28.006  1.00 74.52           C
ATOM   2266 1HB  ARG A 158      -8.391   6.066 -28.644  1.00 74.52           H
ATOM   2267 2HB  ARG A 158      -8.221   7.810 -28.653  1.00 74.52           H
ATOM   2268  CG  ARG A 158      -6.861   6.803 -27.314  1.00 74.52           C
ATOM   2269 1HG  ARG A 158      -6.676   7.686 -26.701  1.00 74.52           H
ATOM   2270 2HG  ARG A 158      -6.871   5.945 -26.642  1.00 74.52           H
ATOM   2271  CD  ARG A 158      -5.737   6.642 -28.339  1.00 74.52           C
ATOM   2272 1HD  ARG A 158      -5.957   5.808 -29.005  1.00 74.52           H
ATOM   2273 2HD  ARG A 158      -5.669   7.536 -28.960  1.00 74.52           H
ATOM   2274  NE  ARG A 158      -4.450   6.410 -27.647  1.00 74.52           N
ATOM   2275  HE  ARG A 158      -4.413   6.571 -26.661  1.00 74.52           H
ATOM   2276  CZ  ARG A 158      -3.331   5.998 -28.259  1.00 74.52           C
ATOM   2277  NH1 ARG A 158      -3.324   5.767 -29.579  1.00 74.52           N
ATOM   2278 1HH1 ARG A 158      -4.157   5.902 -30.115  1.00 74.52           H
ATOM   2279 2HH1 ARG A 158      -2.485   5.459 -30.028  1.00 74.52           H
ATOM   2280  NH2 ARG A 158      -2.221   5.820 -27.531  1.00 74.52           N
ATOM   2281 1HH2 ARG A 158      -1.377   5.513 -27.972  1.00 74.52           H
ATOM   2282 2HH2 ARG A 158      -2.235   5.995 -26.546  1.00 74.52           H
ATOM   2283  HN  ARG A 158     -10.622   6.990 -28.628  1.00 74.52           H
ATOM   2284  N   GLU A 159      -9.539   9.443 -26.792  1.00 77.11           N
ATOM   2285  CA  GLU A 159      -9.348  10.745 -26.177  1.00 77.11           C
ATOM   2286  C   GLU A 159     -10.266  10.900 -24.963  1.00 77.11           C
ATOM   2287  O   GLU A 159      -9.822  11.311 -23.893  1.00 77.11           O
ATOM   2288  HA  GLU A 159      -8.306  10.764 -25.858  1.00 77.11           H
ATOM   2289  CB  GLU A 159      -9.582  11.869 -27.189  1.00 77.11           C
ATOM   2290 1HB  GLU A 159     -10.508  11.686 -27.733  1.00 77.11           H
ATOM   2291 2HB  GLU A 159      -9.566  12.832 -26.678  1.00 77.11           H
ATOM   2292  CG  GLU A 159      -8.461  11.913 -28.229  1.00 77.11           C
ATOM   2293 1HG  GLU A 159      -7.493  11.892 -27.727  1.00 77.11           H
ATOM   2294 2HG  GLU A 159      -8.511  11.027 -28.861  1.00 77.11           H
ATOM   2295  CD  GLU A 159      -8.565  13.171 -29.094  1.00 77.11           C
ATOM   2296  OE1 GLU A 159      -7.539  13.518 -29.718  1.00 77.11           O
ATOM   2297  OE2 GLU A 159      -9.669  13.757 -29.112  1.00 77.11           O
ATOM   2298  HN  GLU A 159      -9.966   9.461 -27.697  1.00 77.11           H
ATOM   2299  N   LYS A 160     -11.530  10.562 -25.171  1.00 80.66           N
ATOM   2300  CA  LYS A 160     -12.514  10.651 -24.105  1.00 80.66           C
ATOM   2301  C   LYS A 160     -12.051   9.802 -22.919  1.00 80.66           C
ATOM   2302  O   LYS A 160     -12.168  10.221 -21.768  1.00 80.66           O
ATOM   2303  HA  LYS A 160     -12.558  11.693 -23.788  1.00 80.66           H
ATOM   2304  CB  LYS A 160     -13.903  10.276 -24.625  1.00 80.66           C
ATOM   2305 1HB  LYS A 160     -13.846   9.342 -25.185  1.00 80.66           H
ATOM   2306 2HB  LYS A 160     -14.575  10.102 -23.785  1.00 80.66           H
ATOM   2307  CG  LYS A 160     -14.470  11.380 -25.519  1.00 80.66           C
ATOM   2308 1HG  LYS A 160     -14.411  12.338 -25.002  1.00 80.66           H
ATOM   2309 2HG  LYS A 160     -13.866  11.467 -26.423  1.00 80.66           H
ATOM   2310  CD  LYS A 160     -15.924  11.088 -25.897  1.00 80.66           C
ATOM   2311 1HD  LYS A 160     -15.974  10.166 -26.477  1.00 80.66           H
ATOM   2312 2HD  LYS A 160     -16.513  10.928 -24.994  1.00 80.66           H
ATOM   2313  CE  LYS A 160     -16.522  12.240 -26.706  1.00 80.66           C
ATOM   2314 1HE  LYS A 160     -16.437  13.170 -26.144  1.00 80.66           H
ATOM   2315 2HE  LYS A 160     -15.961  12.373 -27.631  1.00 80.66           H
ATOM   2316  NZ  LYS A 160     -17.944  11.971 -27.017  1.00 80.66           N
ATOM   2317 1HZ  LYS A 160     -18.324  12.742 -27.554  1.00 80.66           H
ATOM   2318 2HZ  LYS A 160     -18.016  11.115 -27.555  1.00 80.66           H
ATOM   2319 3HZ  LYS A 160     -18.466  11.871 -26.153  1.00 80.66           H
ATOM   2320  HN  LYS A 160     -11.885  10.233 -26.047  1.00 80.66           H
ATOM   2321  N   ARG A 161     -11.536   8.625 -23.240  1.00 81.00           N
ATOM   2322  CA  ARG A 161     -11.063   7.710 -22.214  1.00 81.00           C
ATOM   2323  C   ARG A 161      -9.925   8.350 -21.417  1.00 81.00           C
ATOM   2324  O   ARG A 161      -9.826   8.157 -20.206  1.00 81.00           O
ATOM   2325  HA  ARG A 161     -11.931   7.528 -21.582  1.00 81.00           H
ATOM   2326  CB  ARG A 161     -10.570   6.399 -22.830  1.00 81.00           C
ATOM   2327 1HB  ARG A 161      -9.887   6.613 -23.652  1.00 81.00           H
ATOM   2328 2HB  ARG A 161     -10.008   5.833 -22.088  1.00 81.00           H
ATOM   2329  CG  ARG A 161     -11.742   5.559 -23.341  1.00 81.00           C
ATOM   2330 1HG  ARG A 161     -12.325   5.190 -22.496  1.00 81.00           H
ATOM   2331 2HG  ARG A 161     -12.408   6.181 -23.939  1.00 81.00           H
ATOM   2332  CD  ARG A 161     -11.247   4.379 -24.180  1.00 81.00           C
ATOM   2333 1HD  ARG A 161     -12.086   3.912 -24.696  1.00 81.00           H
ATOM   2334 2HD  ARG A 161     -10.558   4.732 -24.947  1.00 81.00           H
ATOM   2335  NE  ARG A 161     -10.573   3.388 -23.312  1.00 81.00           N
ATOM   2336  HE  ARG A 161     -10.753   3.426 -22.329  1.00 81.00           H
ATOM   2337  CZ  ARG A 161      -9.735   2.443 -23.760  1.00 81.00           C
ATOM   2338  NH1 ARG A 161      -9.457   2.346 -25.068  1.00 81.00           N
ATOM   2339 1HH1 ARG A 161      -9.875   2.982 -25.717  1.00 81.00           H
ATOM   2340 2HH1 ARG A 161      -8.831   1.638 -25.394  1.00 81.00           H
ATOM   2341  NH2 ARG A 161      -9.180   1.597 -22.882  1.00 81.00           N
ATOM   2342 1HH2 ARG A 161      -8.553   0.886 -23.201  1.00 81.00           H
ATOM   2343 2HH2 ARG A 161      -9.393   1.676 -21.908  1.00 81.00           H
ATOM   2344  HN  ARG A 161     -11.439   8.294 -24.179  1.00 81.00           H
ATOM   2345  N   LEU A 162      -9.094   9.099 -22.127  1.00 81.64           N
ATOM   2346  CA  LEU A 162      -7.965   9.765 -21.501  1.00 81.64           C
ATOM   2347  C   LEU A 162      -8.481  10.826 -20.527  1.00 81.64           C
ATOM   2348  O   LEU A 162      -7.946  10.979 -19.430  1.00 81.64           O
ATOM   2349  HA  LEU A 162      -7.415   9.014 -20.934  1.00 81.64           H
ATOM   2350  CB  LEU A 162      -7.012  10.317 -22.564  1.00 81.64           C
ATOM   2351 1HB  LEU A 162      -6.933   9.586 -23.368  1.00 81.64           H
ATOM   2352 2HB  LEU A 162      -7.459  11.215 -22.992  1.00 81.64           H
ATOM   2353  CG  LEU A 162      -5.601  10.662 -22.085  1.00 81.64           C
ATOM   2354  HG  LEU A 162      -5.669  11.041 -21.065  1.00 81.64           H
ATOM   2355  CD1 LEU A 162      -4.716   9.415 -22.045  1.00 81.64           C
ATOM   2356 1HD1 LEU A 162      -5.148   8.684 -21.362  1.00 81.64           H
ATOM   2357 2HD1 LEU A 162      -4.650   8.984 -23.044  1.00 81.64           H
ATOM   2358 3HD1 LEU A 162      -3.718   9.688 -21.701  1.00 81.64           H
ATOM   2359  CD2 LEU A 162      -4.988  11.773 -22.939  1.00 81.64           C
ATOM   2360 1HD2 LEU A 162      -4.934  11.446 -23.977  1.00 81.64           H
ATOM   2361 2HD2 LEU A 162      -5.608  12.667 -22.872  1.00 81.64           H
ATOM   2362 3HD2 LEU A 162      -3.985  11.998 -22.577  1.00 81.64           H
ATOM   2363  HN  LEU A 162      -9.183   9.252 -23.112  1.00 81.64           H
ATOM   2364  N   LEU A 163      -9.515  11.531 -20.962  1.00 85.04           N
ATOM   2365  CA  LEU A 163     -10.098  12.584 -20.149  1.00 85.04           C
ATOM   2366  C   LEU A 163     -10.635  11.980 -18.849  1.00 85.04           C
ATOM   2367  O   LEU A 163     -10.310  12.453 -17.761  1.00 85.04           O
ATOM   2368  HA  LEU A 163      -9.301  13.285 -19.900  1.00 85.04           H
ATOM   2369  CB  LEU A 163     -11.149  13.358 -20.947  1.00 85.04           C
ATOM   2370 1HB  LEU A 163     -10.787  13.476 -21.968  1.00 85.04           H
ATOM   2371 2HB  LEU A 163     -12.055  12.753 -20.999  1.00 85.04           H
ATOM   2372  CG  LEU A 163     -11.522  14.739 -20.404  1.00 85.04           C
ATOM   2373  HG  LEU A 163     -11.308  14.754 -19.335  1.00 85.04           H
ATOM   2374  CD1 LEU A 163     -10.668  15.831 -21.051  1.00 85.04           C
ATOM   2375 1HD1 LEU A 163      -9.615  15.643 -20.838  1.00 85.04           H
ATOM   2376 2HD1 LEU A 163     -10.827  15.825 -22.130  1.00 85.04           H
ATOM   2377 3HD1 LEU A 163     -10.953  16.802 -20.647  1.00 85.04           H
ATOM   2378  CD2 LEU A 163     -13.019  15.008 -20.570  1.00 85.04           C
ATOM   2379 1HD2 LEU A 163     -13.280  14.966 -21.627  1.00 85.04           H
ATOM   2380 2HD2 LEU A 163     -13.586  14.253 -20.025  1.00 85.04           H
ATOM   2381 3HD2 LEU A 163     -13.256  15.996 -20.176  1.00 85.04           H
ATOM   2382  HN  LEU A 163      -9.951  11.393 -21.851  1.00 85.04           H
ATOM   2383  N   TYR A 164     -11.446  10.945 -19.006  1.00 86.47           N
ATOM   2384  CA  TYR A 164     -12.038  10.277 -17.859  1.00 86.47           C
ATOM   2385  C   TYR A 164     -10.957   9.715 -16.933  1.00 86.47           C
ATOM   2386  O   TYR A 164     -11.118   9.712 -15.714  1.00 86.47           O
ATOM   2387  HA  TYR A 164     -12.629  11.011 -17.311  1.00 86.47           H
ATOM   2388  CB  TYR A 164     -12.861   9.118 -18.424  1.00 86.47           C
ATOM   2389 1HB  TYR A 164     -12.264   8.589 -19.166  1.00 86.47           H
ATOM   2390 2HB  TYR A 164     -13.072   8.411 -17.622  1.00 86.47           H
ATOM   2391  CG  TYR A 164     -14.182   9.548 -19.065  1.00 86.47           C
ATOM   2392  CD1 TYR A 164     -15.030  10.404 -18.392  1.00 86.47           C
ATOM   2393  HD1 TYR A 164     -14.758  10.774 -17.404  1.00 86.47           H
ATOM   2394  CD2 TYR A 164     -14.526   9.080 -20.317  1.00 86.47           C
ATOM   2395  HD2 TYR A 164     -13.856   8.403 -20.849  1.00 86.47           H
ATOM   2396  CE1 TYR A 164     -16.273  10.809 -18.996  1.00 86.47           C
ATOM   2397  HE1 TYR A 164     -16.951  11.485 -18.475  1.00 86.47           H
ATOM   2398  CE2 TYR A 164     -15.769   9.484 -20.921  1.00 86.47           C
ATOM   2399  HE2 TYR A 164     -16.053   9.122 -21.909  1.00 86.47           H
ATOM   2400  CZ  TYR A 164     -16.581  10.329 -20.231  1.00 86.47           C
ATOM   2401  OH  TYR A 164     -17.755  10.711 -20.801  1.00 86.47           O
ATOM   2402  HH  TYR A 164     -17.860  10.273 -21.693  1.00 86.47           H
ATOM   2403  HN  TYR A 164     -11.700  10.563 -19.894  1.00 86.47           H
ATOM   2404  N   SER A 165      -9.878   9.254 -17.549  1.00 86.88           N
ATOM   2405  CA  SER A 165      -8.772   8.686 -16.796  1.00 86.88           C
ATOM   2406  C   SER A 165      -8.224   9.721 -15.811  1.00 86.88           C
ATOM   2407  O   SER A 165      -7.806   9.372 -14.708  1.00 86.88           O
ATOM   2408  HA  SER A 165      -9.194   7.835 -16.261  1.00 86.88           H
ATOM   2409  CB  SER A 165      -7.661   8.201 -17.730  1.00 86.88           C
ATOM   2410 1HB  SER A 165      -7.035   7.480 -17.204  1.00 86.88           H
ATOM   2411 2HB  SER A 165      -8.103   7.679 -18.579  1.00 86.88           H
ATOM   2412  OG  SER A 165      -6.854   9.276 -18.202  1.00 86.88           O
ATOM   2413  HG  SER A 165      -7.370  10.131 -18.171  1.00 86.88           H
ATOM   2414  HN  SER A 165      -9.753   9.263 -18.541  1.00 86.88           H
ATOM   2415  N   LYS A 166      -8.242  10.972 -16.246  1.00 88.83           N
ATOM   2416  CA  LYS A 166      -7.738  12.058 -15.422  1.00 88.83           C
ATOM   2417  C   LYS A 166      -8.663  12.252 -14.219  1.00 88.83           C
ATOM   2418  O   LYS A 166      -8.199  12.361 -13.086  1.00 88.83           O
ATOM   2419  HA  LYS A 166      -6.755  11.762 -15.057  1.00 88.83           H
ATOM   2420  CB  LYS A 166      -7.548  13.323 -16.262  1.00 88.83           C
ATOM   2421 1HB  LYS A 166      -8.464  13.543 -16.809  1.00 88.83           H
ATOM   2422 2HB  LYS A 166      -7.356  14.173 -15.606  1.00 88.83           H
ATOM   2423  CG  LYS A 166      -6.387  13.159 -17.245  1.00 88.83           C
ATOM   2424 1HG  LYS A 166      -5.468  12.953 -16.697  1.00 88.83           H
ATOM   2425 2HG  LYS A 166      -6.572  12.301 -17.891  1.00 88.83           H
ATOM   2426  CD  LYS A 166      -6.208  14.417 -18.097  1.00 88.83           C
ATOM   2427 1HD  LYS A 166      -7.113  14.600 -18.676  1.00 88.83           H
ATOM   2428 2HD  LYS A 166      -6.064  15.282 -17.449  1.00 88.83           H
ATOM   2429  CE  LYS A 166      -5.012  14.275 -19.041  1.00 88.83           C
ATOM   2430 1HE  LYS A 166      -4.121  14.012 -18.471  1.00 88.83           H
ATOM   2431 2HE  LYS A 166      -5.191  13.462 -19.744  1.00 88.83           H
ATOM   2432  NZ  LYS A 166      -4.782  15.536 -19.779  1.00 88.83           N
ATOM   2433 1HZ  LYS A 166      -3.998  15.420 -20.411  1.00 88.83           H
ATOM   2434 2HZ  LYS A 166      -5.612  15.774 -20.310  1.00 88.83           H
ATOM   2435 3HZ  LYS A 166      -4.577  16.281 -19.121  1.00 88.83           H
ATOM   2436  HN  LYS A 166      -8.593  11.248 -17.141  1.00 88.83           H
ATOM   2437  N   MET A 167      -9.956  12.288 -14.507  1.00 92.12           N
ATOM   2438  CA  MET A 167     -10.948  12.510 -13.469  1.00 92.12           C
ATOM   2439  C   MET A 167     -10.923  11.381 -12.437  1.00 92.12           C
ATOM   2440  O   MET A 167     -11.038  11.629 -11.237  1.00 92.12           O
ATOM   2441  HA  MET A 167     -10.671  13.451 -12.995  1.00 92.12           H
ATOM   2442  CB  MET A 167     -12.339  12.593 -14.101  1.00 92.12           C
ATOM   2443 1HB  MET A 167     -12.525  11.700 -14.698  1.00 92.12           H
ATOM   2444 2HB  MET A 167     -13.097  12.616 -13.318  1.00 92.12           H
ATOM   2445  CG  MET A 167     -12.468  13.838 -14.981  1.00 92.12           C
ATOM   2446 1HG  MET A 167     -12.215  14.728 -14.405  1.00 92.12           H
ATOM   2447 2HG  MET A 167     -11.763  13.782 -15.810  1.00 92.12           H
ATOM   2448  SD  MET A 167     -14.134  13.972 -15.607  1.00 92.12           S
ATOM   2449  CE  MET A 167     -14.998  14.396 -14.103  1.00 92.12           C
ATOM   2450 1HE  MET A 167     -14.863  13.600 -13.371  1.00 92.12           H
ATOM   2451 2HE  MET A 167     -14.598  15.328 -13.705  1.00 92.12           H
ATOM   2452 3HE  MET A 167     -16.060  14.517 -14.316  1.00 92.12           H
ATOM   2453  HN  MET A 167     -10.328  12.170 -15.428  1.00 92.12           H
ATOM   2454  N   VAL A 168     -10.771  10.165 -12.940  1.00 91.58           N
ATOM   2455  CA  VAL A 168     -10.737   8.996 -12.077  1.00 91.58           C
ATOM   2456  C   VAL A 168      -9.534   9.097 -11.138  1.00 91.58           C
ATOM   2457  O   VAL A 168      -9.652   8.835  -9.942  1.00 91.58           O
ATOM   2458  HA  VAL A 168     -11.649   9.001 -11.481  1.00 91.58           H
ATOM   2459  CB  VAL A 168     -10.730   7.721 -12.923  1.00 91.58           C
ATOM   2460  HB  VAL A 168      -9.945   7.820 -13.672  1.00 91.58           H
ATOM   2461  CG1 VAL A 168     -10.409   6.496 -12.065  1.00 91.58           C
ATOM   2462 1HG1 VAL A 168      -9.427   6.618 -11.610  1.00 91.58           H
ATOM   2463 2HG1 VAL A 168     -11.162   6.393 -11.283  1.00 91.58           H
ATOM   2464 3HG1 VAL A 168     -10.411   5.604 -12.691  1.00 91.58           H
ATOM   2465  CG2 VAL A 168     -12.061   7.544 -13.657  1.00 91.58           C
ATOM   2466 1HG2 VAL A 168     -12.870   7.477 -12.931  1.00 91.58           H
ATOM   2467 2HG2 VAL A 168     -12.231   8.397 -14.314  1.00 91.58           H
ATOM   2468 3HG2 VAL A 168     -12.029   6.630 -14.251  1.00 91.58           H
ATOM   2469  HN  VAL A 168     -10.673   9.972 -13.917  1.00 91.58           H
ATOM   2470  N   CYS A 169      -8.403   9.476 -11.715  1.00 91.05           N
ATOM   2471  CA  CYS A 169      -7.173   9.590 -10.949  1.00 91.05           C
ATOM   2472  C   CYS A 169      -7.409  10.580  -9.806  1.00 91.05           C
ATOM   2473  O   CYS A 169      -7.083  10.294  -8.655  1.00 91.05           O
ATOM   2474  HA  CYS A 169      -6.953   8.596 -10.560  1.00 91.05           H
ATOM   2475  CB  CYS A 169      -5.994  10.007 -11.830  1.00 91.05           C
ATOM   2476 1HB  CYS A 169      -6.254  10.897 -12.403  1.00 91.05           H
ATOM   2477 2HB  CYS A 169      -5.138  10.266 -11.208  1.00 91.05           H
ATOM   2478  SG  CYS A 169      -5.549   8.643 -12.966  1.00 91.05           S
ATOM   2479  HG  CYS A 169      -6.428   8.958 -13.913  1.00 91.05           H
ATOM   2480  HN  CYS A 169      -8.319   9.704 -12.685  1.00 91.05           H
ATOM   2481  N   PHE A 170      -7.974  11.724 -10.164  1.00 93.78           N
ATOM   2482  CA  PHE A 170      -8.219  12.774  -9.190  1.00 93.78           C
ATOM   2483  C   PHE A 170      -9.122  12.274  -8.060  1.00 93.78           C
ATOM   2484  O   PHE A 170      -8.843  12.511  -6.886  1.00 93.78           O
ATOM   2485  HA  PHE A 170      -7.253  13.066  -8.778  1.00 93.78           H
ATOM   2486  CB  PHE A 170      -8.928  13.912  -9.928  1.00 93.78           C
ATOM   2487 1HB  PHE A 170      -8.314  14.221 -10.774  1.00 93.78           H
ATOM   2488 2HB  PHE A 170      -9.867  13.537 -10.336  1.00 93.78           H
ATOM   2489  CG  PHE A 170      -9.219  15.134  -9.054  1.00 93.78           C
ATOM   2490  CD1 PHE A 170     -10.460  15.312  -8.526  1.00 93.78           C
ATOM   2491  HD1 PHE A 170     -11.246  14.584  -8.725  1.00 93.78           H
ATOM   2492  CD2 PHE A 170      -8.237  16.042  -8.806  1.00 93.78           C
ATOM   2493  HD2 PHE A 170      -7.243  15.899  -9.230  1.00 93.78           H
ATOM   2494  CE1 PHE A 170     -10.730  16.446  -7.716  1.00 93.78           C
ATOM   2495  HE1 PHE A 170     -11.724  16.589  -7.292  1.00 93.78           H
ATOM   2496  CE2 PHE A 170      -8.508  17.176  -7.996  1.00 93.78           C
ATOM   2497  HE2 PHE A 170      -7.721  17.904  -7.797  1.00 93.78           H
ATOM   2498  CZ  PHE A 170      -9.748  17.354  -7.468  1.00 93.78           C
ATOM   2499  HZ  PHE A 170      -9.955  18.225  -6.845  1.00 93.78           H
ATOM   2500  HN  PHE A 170      -8.261  11.938 -11.097  1.00 93.78           H
ATOM   2501  N   THR A 171     -10.187  11.592  -8.455  1.00 94.82           N
ATOM   2502  CA  THR A 171     -11.159  11.099  -7.494  1.00 94.82           C
ATOM   2503  C   THR A 171     -10.495  10.131  -6.513  1.00 94.82           C
ATOM   2504  O   THR A 171     -10.804  10.138  -5.322  1.00 94.82           O
ATOM   2505  HA  THR A 171     -11.524  11.944  -6.911  1.00 94.82           H
ATOM   2506  CB  THR A 171     -12.319  10.475  -8.272  1.00 94.82           C
ATOM   2507  HB  THR A 171     -12.012   9.545  -8.750  1.00 94.82           H
ATOM   2508  OG1 THR A 171     -12.741  11.510  -9.156  1.00 94.82           O
ATOM   2509  HG1 THR A 171     -12.325  11.382 -10.056  1.00 94.82           H
ATOM   2510  CG2 THR A 171     -13.543  10.216  -7.391  1.00 94.82           C
ATOM   2511 1HG2 THR A 171     -13.891  11.158  -6.966  1.00 94.82           H
ATOM   2512 2HG2 THR A 171     -13.272   9.533  -6.586  1.00 94.82           H
ATOM   2513 3HG2 THR A 171     -14.336   9.773  -7.992  1.00 94.82           H
ATOM   2514  HN  THR A 171     -10.390  11.375  -9.410  1.00 94.82           H
ATOM   2515  N   ILE A 172      -9.594   9.320  -7.049  1.00 93.45           N
ATOM   2516  CA  ILE A 172      -8.915   8.319  -6.245  1.00 93.45           C
ATOM   2517  C   ILE A 172      -8.075   9.017  -5.173  1.00 93.45           C
ATOM   2518  O   ILE A 172      -8.088   8.616  -4.010  1.00 93.45           O
ATOM   2519  HA  ILE A 172      -9.681   7.723  -5.749  1.00 93.45           H
ATOM   2520  CB  ILE A 172      -8.110   7.371  -7.136  1.00 93.45           C
ATOM   2521  HB  ILE A 172      -7.576   7.968  -7.875  1.00 93.45           H
ATOM   2522  CG1 ILE A 172      -9.034   6.423  -7.903  1.00 93.45           C
ATOM   2523 1HG1 ILE A 172      -9.506   5.728  -7.209  1.00 93.45           H
ATOM   2524 2HG1 ILE A 172      -9.834   6.993  -8.376  1.00 93.45           H
ATOM   2525  CG2 ILE A 172      -7.059   6.613  -6.322  1.00 93.45           C
ATOM   2526 1HG2 ILE A 172      -6.374   7.324  -5.861  1.00 93.45           H
ATOM   2527 2HG2 ILE A 172      -7.553   6.028  -5.546  1.00 93.45           H
ATOM   2528 3HG2 ILE A 172      -6.502   5.946  -6.980  1.00 93.45           H
ATOM   2529  CD1 ILE A 172      -8.259   5.643  -8.967  1.00 93.45           C
ATOM   2530 1HD1 ILE A 172      -7.809   6.341  -9.673  1.00 93.45           H
ATOM   2531 2HD1 ILE A 172      -7.475   5.056  -8.488  1.00 93.45           H
ATOM   2532 3HD1 ILE A 172      -8.939   4.977  -9.497  1.00 93.45           H
ATOM   2533  HN  ILE A 172      -9.328   9.339  -8.013  1.00 93.45           H
ATOM   2534  N   TRP A 173      -7.365  10.050  -5.603  1.00 94.06           N
ATOM   2535  CA  TRP A 173      -6.461  10.758  -4.713  1.00 94.06           C
ATOM   2536  C   TRP A 173      -7.287  11.335  -3.562  1.00 94.06           C
ATOM   2537  O   TRP A 173      -6.906  11.213  -2.398  1.00 94.06           O
ATOM   2538  HA  TRP A 173      -5.738  10.038  -4.329  1.00 94.06           H
ATOM   2539  CB  TRP A 173      -5.668  11.824  -5.472  1.00 94.06           C
ATOM   2540 1HB  TRP A 173      -6.321  12.293  -6.208  1.00 94.06           H
ATOM   2541 2HB  TRP A 173      -5.364  12.603  -4.773  1.00 94.06           H
ATOM   2542  CG  TRP A 173      -4.425  11.286  -6.184  1.00 94.06           C
ATOM   2543  CD1 TRP A 173      -4.216  11.167  -7.502  1.00 94.06           C
ATOM   2544  HD1 TRP A 173      -4.938  11.453  -8.266  1.00 94.06           H
ATOM   2545  CD2 TRP A 173      -3.221  10.794  -5.558  1.00 94.06           C
ATOM   2546  NE1 TRP A 173      -2.970  10.638  -7.771  1.00 94.06           N
ATOM   2547  HE1 TRP A 173      -2.587  10.456  -8.677  1.00 94.06           H
ATOM   2548  CE2 TRP A 173      -2.346  10.404  -6.551  1.00 94.06           C
ATOM   2549  CE3 TRP A 173      -2.882  10.684  -4.198  1.00 94.06           C
ATOM   2550  HE3 TRP A 173      -3.555  10.985  -3.396  1.00 94.06           H
ATOM   2551  CZ2 TRP A 173      -1.076   9.876  -6.290  1.00 94.06           C
ATOM   2552  HZ2 TRP A 173      -0.402   9.575  -7.092  1.00 94.06           H
ATOM   2553  CZ3 TRP A 173      -1.609  10.155  -3.953  1.00 94.06           C
ATOM   2554  HZ3 TRP A 173      -1.297  10.047  -2.915  1.00 94.06           H
ATOM   2555  CH2 TRP A 173      -0.717   9.757  -4.942  1.00 94.06           C
ATOM   2556  HH2 TRP A 173       0.258   9.353  -4.669  1.00 94.06           H
ATOM   2557  HN  TRP A 173      -7.400  10.402  -6.538  1.00 94.06           H
ATOM   2558  N   VAL A 174      -8.401  11.952  -3.926  1.00 95.53           N
ATOM   2559  CA  VAL A 174      -9.249  12.607  -2.945  1.00 95.53           C
ATOM   2560  C   VAL A 174      -9.764  11.568  -1.947  1.00 95.53           C
ATOM   2561  O   VAL A 174      -9.740  11.797  -0.739  1.00 95.53           O
ATOM   2562  HA  VAL A 174      -8.634  13.332  -2.410  1.00 95.53           H
ATOM   2563  CB  VAL A 174     -10.374  13.368  -3.650  1.00 95.53           C
ATOM   2564  HB  VAL A 174     -10.880  12.673  -4.319  1.00 95.53           H
ATOM   2565  CG1 VAL A 174     -11.402  13.884  -2.641  1.00 95.53           C
ATOM   2566 1HG1 VAL A 174     -11.835  13.043  -2.101  1.00 95.53           H
ATOM   2567 2HG1 VAL A 174     -10.914  14.557  -1.936  1.00 95.53           H
ATOM   2568 3HG1 VAL A 174     -12.190  14.421  -3.169  1.00 95.53           H
ATOM   2569  CG2 VAL A 174      -9.814  14.513  -4.497  1.00 95.53           C
ATOM   2570 1HG2 VAL A 174      -9.271  15.207  -3.856  1.00 95.53           H
ATOM   2571 2HG2 VAL A 174      -9.138  14.110  -5.251  1.00 95.53           H
ATOM   2572 3HG2 VAL A 174     -10.634  15.037  -4.987  1.00 95.53           H
ATOM   2573  HN  VAL A 174      -8.727  12.007  -4.870  1.00 95.53           H
ATOM   2574  N   LEU A 175     -10.219  10.448  -2.489  1.00 92.96           N
ATOM   2575  CA  LEU A 175     -10.854   9.426  -1.675  1.00 92.96           C
ATOM   2576  C   LEU A 175      -9.820   8.825  -0.720  1.00 92.96           C
ATOM   2577  O   LEU A 175     -10.115   8.588   0.450  1.00 92.96           O
ATOM   2578  HA  LEU A 175     -11.628   9.914  -1.083  1.00 92.96           H
ATOM   2579  CB  LEU A 175     -11.548   8.390  -2.561  1.00 92.96           C
ATOM   2580 1HB  LEU A 175     -12.192   8.916  -3.265  1.00 92.96           H
ATOM   2581 2HB  LEU A 175     -10.787   7.875  -3.148  1.00 92.96           H
ATOM   2582  CG  LEU A 175     -12.387   7.338  -1.832  1.00 92.96           C
ATOM   2583  HG  LEU A 175     -12.618   7.716  -0.836  1.00 92.96           H
ATOM   2584  CD1 LEU A 175     -13.720   7.108  -2.548  1.00 92.96           C
ATOM   2585 1HD1 LEU A 175     -14.281   8.042  -2.580  1.00 92.96           H
ATOM   2586 2HD1 LEU A 175     -13.532   6.762  -3.564  1.00 92.96           H
ATOM   2587 3HD1 LEU A 175     -14.297   6.356  -2.008  1.00 92.96           H
ATOM   2588  CD2 LEU A 175     -11.601   6.038  -1.652  1.00 92.96           C
ATOM   2589 1HD2 LEU A 175     -11.320   5.645  -2.628  1.00 92.96           H
ATOM   2590 2HD2 LEU A 175     -10.703   6.235  -1.067  1.00 92.96           H
ATOM   2591 3HD2 LEU A 175     -12.221   5.308  -1.131  1.00 92.96           H
ATOM   2592  HN  LEU A 175     -10.159  10.235  -3.464  1.00 92.96           H
ATOM   2593  N   ALA A 176      -8.630   8.597  -1.256  1.00 92.94           N
ATOM   2594  CA  ALA A 176      -7.559   8.003  -0.474  1.00 92.94           C
ATOM   2595  C   ALA A 176      -7.193   8.942   0.678  1.00 92.94           C
ATOM   2596  O   ALA A 176      -6.909   8.489   1.786  1.00 92.94           O
ATOM   2597  HA  ALA A 176      -7.929   7.064  -0.062  1.00 92.94           H
ATOM   2598  CB  ALA A 176      -6.366   7.705  -1.385  1.00 92.94           C
ATOM   2599 1HB  ALA A 176      -6.671   7.012  -2.168  1.00 92.94           H
ATOM   2600 2HB  ALA A 176      -6.014   8.633  -1.837  1.00 92.94           H
ATOM   2601 3HB  ALA A 176      -5.563   7.260  -0.797  1.00 92.94           H
ATOM   2602  HN  ALA A 176      -8.392   8.810  -2.204  1.00 92.94           H
ATOM   2603  N   ALA A 177      -7.212  10.232   0.376  1.00 93.64           N
ATOM   2604  CA  ALA A 177      -6.845  11.236   1.360  1.00 93.64           C
ATOM   2605  C   ALA A 177      -7.844  11.198   2.519  1.00 93.64           C
ATOM   2606  O   ALA A 177      -7.451  11.235   3.684  1.00 93.64           O
ATOM   2607  HA  ALA A 177      -5.854  10.984   1.738  1.00 93.64           H
ATOM   2608  CB  ALA A 177      -6.782  12.610   0.690  1.00 93.64           C
ATOM   2609 1HB  ALA A 177      -6.037  12.591  -0.106  1.00 93.64           H
ATOM   2610 2HB  ALA A 177      -7.757  12.853   0.269  1.00 93.64           H
ATOM   2611 3HB  ALA A 177      -6.506  13.362   1.428  1.00 93.64           H
ATOM   2612  HN  ALA A 177      -7.472  10.593  -0.519  1.00 93.64           H
ATOM   2613  N   ALA A 178      -9.117  11.124   2.158  1.00 93.74           N
ATOM   2614  CA  ALA A 178     -10.179  11.164   3.149  1.00 93.74           C
ATOM   2615  C   ALA A 178     -10.058   9.947   4.069  1.00 93.74           C
ATOM   2616  O   ALA A 178     -10.325  10.041   5.266  1.00 93.74           O
ATOM   2617  HA  ALA A 178     -10.048  12.070   3.740  1.00 93.74           H
ATOM   2618  CB  ALA A 178     -11.534  11.228   2.442  1.00 93.74           C
ATOM   2619 1HB  ALA A 178     -11.580  12.125   1.825  1.00 93.74           H
ATOM   2620 2HB  ALA A 178     -11.658  10.347   1.813  1.00 93.74           H
ATOM   2621 3HB  ALA A 178     -12.331  11.258   3.186  1.00 93.74           H
ATOM   2622  HN  ALA A 178      -9.426  11.039   1.211  1.00 93.74           H
ATOM   2623  N   LEU A 179      -9.655   8.834   3.474  1.00 91.51           N
ATOM   2624  CA  LEU A 179      -9.580   7.580   4.205  1.00 91.51           C
ATOM   2625  C   LEU A 179      -8.406   7.636   5.185  1.00 91.51           C
ATOM   2626  O   LEU A 179      -8.299   6.799   6.080  1.00 91.51           O
ATOM   2627  HA  LEU A 179     -10.502   7.480   4.777  1.00 91.51           H
ATOM   2628  CB  LEU A 179      -9.517   6.398   3.236  1.00 91.51           C
ATOM   2629 1HB  LEU A 179      -8.724   6.589   2.512  1.00 91.51           H
ATOM   2630 2HB  LEU A 179      -9.229   5.509   3.797  1.00 91.51           H
ATOM   2631  CG  LEU A 179     -10.805   6.089   2.471  1.00 91.51           C
ATOM   2632  HG  LEU A 179     -11.070   6.966   1.880  1.00 91.51           H
ATOM   2633  CD1 LEU A 179     -10.597   4.931   1.493  1.00 91.51           C
ATOM   2634 1HD1 LEU A 179      -9.820   5.196   0.776  1.00 91.51           H
ATOM   2635 2HD1 LEU A 179     -10.295   4.040   2.043  1.00 91.51           H
ATOM   2636 3HD1 LEU A 179     -11.528   4.732   0.962  1.00 91.51           H
ATOM   2637  CD2 LEU A 179     -11.965   5.825   3.434  1.00 91.51           C
ATOM   2638 1HD2 LEU A 179     -11.723   4.973   4.069  1.00 91.51           H
ATOM   2639 2HD2 LEU A 179     -12.129   6.706   4.054  1.00 91.51           H
ATOM   2640 3HD2 LEU A 179     -12.868   5.608   2.863  1.00 91.51           H
ATOM   2641  HN  LEU A 179      -9.383   8.780   2.514  1.00 91.51           H
ATOM   2642  N   CYS A 180      -7.553   8.630   4.982  1.00 92.48           N
ATOM   2643  CA  CYS A 180      -6.336   8.744   5.767  1.00 92.48           C
ATOM   2644  C   CYS A 180      -6.592   9.730   6.909  1.00 92.48           C
ATOM   2645  O   CYS A 180      -5.680  10.057   7.667  1.00 92.48           O
ATOM   2646  HA  CYS A 180      -6.120   7.749   6.156  1.00 92.48           H
ATOM   2647  CB  CYS A 180      -5.144   9.165   4.905  1.00 92.48           C
ATOM   2648 1HB  CYS A 180      -5.356  10.117   4.418  1.00 92.48           H
ATOM   2649 2HB  CYS A 180      -4.266   9.317   5.533  1.00 92.48           H
ATOM   2650  SG  CYS A 180      -4.798   7.883   3.647  1.00 92.48           S
ATOM   2651  HG  CYS A 180      -5.923   8.055   2.960  1.00 92.48           H
ATOM   2652  HN  CYS A 180      -7.683   9.347   4.297  1.00 92.48           H
ATOM   2653  N   ILE A 181      -7.837  10.176   6.995  1.00 93.48           N
ATOM   2654  CA  ILE A 181      -8.213  11.153   8.003  1.00 93.48           C
ATOM   2655  C   ILE A 181      -7.883  10.601   9.391  1.00 93.48           C
ATOM   2656  O   ILE A 181      -7.275  11.290  10.208  1.00 93.48           O
ATOM   2657  HA  ILE A 181      -7.611  12.046   7.834  1.00 93.48           H
ATOM   2658  CB  ILE A 181      -9.679  11.558   7.835  1.00 93.48           C
ATOM   2659  HB  ILE A 181     -10.264  10.656   7.655  1.00 93.48           H
ATOM   2660  CG1 ILE A 181      -9.861  12.465   6.615  1.00 93.48           C
ATOM   2661 1HG1 ILE A 181      -9.354  13.414   6.785  1.00 93.48           H
ATOM   2662 2HG1 ILE A 181      -9.395  12.005   5.744  1.00 93.48           H
ATOM   2663  CG2 ILE A 181     -10.220  12.202   9.113  1.00 93.48           C
ATOM   2664 1HG2 ILE A 181     -10.146  11.491   9.937  1.00 93.48           H
ATOM   2665 2HG2 ILE A 181      -9.636  13.092   9.347  1.00 93.48           H
ATOM   2666 3HG2 ILE A 181     -11.264  12.480   8.966  1.00 93.48           H
ATOM   2667  CD1 ILE A 181     -11.344  12.715   6.335  1.00 93.48           C
ATOM   2668 1HD1 ILE A 181     -11.843  11.765   6.142  1.00 93.48           H
ATOM   2669 2HD1 ILE A 181     -11.801  13.196   7.200  1.00 93.48           H
ATOM   2670 3HD1 ILE A 181     -11.445  13.362   5.463  1.00 93.48           H
ATOM   2671  HN  ILE A 181      -8.579   9.882   6.393  1.00 93.48           H
ATOM   2672  N   PRO A 182      -8.276   9.353   9.681  1.00 91.36           N
ATOM   2673  CA  PRO A 182      -8.083   8.794  11.021  1.00 91.36           C
ATOM   2674  C   PRO A 182      -6.643   8.910  11.493  1.00 91.36           C
ATOM   2675  O   PRO A 182      -6.388   9.307  12.629  1.00 91.36           O
ATOM   2676  HA  PRO A 182      -8.668   9.356  11.749  1.00 91.36           H
ATOM   2677  CB  PRO A 182      -8.515   7.334  10.870  1.00 91.36           C
ATOM   2678 1HB  PRO A 182      -7.671   6.689  10.623  1.00 91.36           H
ATOM   2679 2HB  PRO A 182      -8.951   6.947  11.791  1.00 91.36           H
ATOM   2680  CG  PRO A 182      -9.536   7.382   9.740  1.00 91.36           C
ATOM   2681 1HG  PRO A 182      -9.675   6.405   9.278  1.00 91.36           H
ATOM   2682 2HG  PRO A 182     -10.518   7.696  10.095  1.00 91.36           H
ATOM   2683  CD  PRO A 182      -8.928   8.389   8.777  1.00 91.36           C
ATOM   2684 1HD  PRO A 182      -8.209   7.922   8.104  1.00 91.36           H
ATOM   2685 2HD  PRO A 182      -9.687   8.859   8.151  1.00 91.36           H
ATOM   2686  N   GLU A 183      -5.731   8.558  10.599  1.00 91.89           N
ATOM   2687  CA  GLU A 183      -4.316   8.565  10.930  1.00 91.89           C
ATOM   2688  C   GLU A 183      -3.870   9.976  11.320  1.00 91.89           C
ATOM   2689  O   GLU A 183      -3.091  10.148  12.257  1.00 91.89           O
ATOM   2690  HA  GLU A 183      -4.215   7.896  11.785  1.00 91.89           H
ATOM   2691  CB  GLU A 183      -3.478   8.026   9.769  1.00 91.89           C
ATOM   2692 1HB  GLU A 183      -3.877   8.396   8.825  1.00 91.89           H
ATOM   2693 2HB  GLU A 183      -2.429   8.281   9.924  1.00 91.89           H
ATOM   2694  CG  GLU A 183      -3.546   6.498   9.707  1.00 91.89           C
ATOM   2695 1HG  GLU A 183      -2.784   6.125   9.023  1.00 91.89           H
ATOM   2696 2HG  GLU A 183      -3.324   6.081  10.690  1.00 91.89           H
ATOM   2697  CD  GLU A 183      -4.927   6.029   9.247  1.00 91.89           C
ATOM   2698  OE1 GLU A 183      -5.216   4.830   9.450  1.00 91.89           O
ATOM   2699  OE2 GLU A 183      -5.663   6.880   8.703  1.00 91.89           O
ATOM   2700  HN  GLU A 183      -5.944   8.271   9.665  1.00 91.89           H
ATOM   2701  N   ILE A 184      -4.382  10.949  10.582  1.00 94.20           N
ATOM   2702  CA  ILE A 184      -3.939  12.323  10.744  1.00 94.20           C
ATOM   2703  C   ILE A 184      -4.345  12.825  12.131  1.00 94.20           C
ATOM   2704  O   ILE A 184      -3.613  13.590  12.757  1.00 94.20           O
ATOM   2705  HA  ILE A 184      -2.851  12.326  10.681  1.00 94.20           H
ATOM   2706  CB  ILE A 184      -4.461  13.193   9.598  1.00 94.20           C
ATOM   2707  HB  ILE A 184      -5.545  13.084   9.553  1.00 94.20           H
ATOM   2708  CG1 ILE A 184      -3.903  12.722   8.254  1.00 94.20           C
ATOM   2709 1HG1 ILE A 184      -2.828  12.902   8.219  1.00 94.20           H
ATOM   2710 2HG1 ILE A 184      -4.049  11.647   8.152  1.00 94.20           H
ATOM   2711  CG2 ILE A 184      -4.166  14.672   9.854  1.00 94.20           C
ATOM   2712 1HG2 ILE A 184      -4.652  14.985  10.779  1.00 94.20           H
ATOM   2713 2HG2 ILE A 184      -3.090  14.818   9.942  1.00 94.20           H
ATOM   2714 3HG2 ILE A 184      -4.548  15.268   9.025  1.00 94.20           H
ATOM   2715  CD1 ILE A 184      -4.585  13.447   7.092  1.00 94.20           C
ATOM   2716 1HD1 ILE A 184      -5.656  13.245   7.116  1.00 94.20           H
ATOM   2717 2HD1 ILE A 184      -4.416  14.520   7.184  1.00 94.20           H
ATOM   2718 3HD1 ILE A 184      -4.169  13.093   6.149  1.00 94.20           H
ATOM   2719  HN  ILE A 184      -5.085  10.811   9.884  1.00 94.20           H
ATOM   2720  N   LEU A 185      -5.511  12.374  12.570  1.00 93.25           N
ATOM   2721  CA  LEU A 185      -6.117  12.916  13.774  1.00 93.25           C
ATOM   2722  C   LEU A 185      -5.386  12.366  15.001  1.00 93.25           C
ATOM   2723  O   LEU A 185      -4.980  13.125  15.879  1.00 93.25           O
ATOM   2724  HA  LEU A 185      -5.984  13.998  13.749  1.00 93.25           H
ATOM   2725  CB  LEU A 185      -7.623  12.646  13.784  1.00 93.25           C
ATOM   2726 1HB  LEU A 185      -7.784  11.585  13.592  1.00 93.25           H
ATOM   2727 2HB  LEU A 185      -8.003  12.850  14.785  1.00 93.25           H
ATOM   2728  CG  LEU A 185      -8.455  13.449  12.781  1.00 93.25           C
ATOM   2729  HG  LEU A 185      -8.101  13.211  11.777  1.00 93.25           H
ATOM   2730  CD1 LEU A 185      -9.930  13.048  12.847  1.00 93.25           C
ATOM   2731 1HD1 LEU A 185     -10.029  11.988  12.615  1.00 93.25           H
ATOM   2732 2HD1 LEU A 185     -10.313  13.238  13.850  1.00 93.25           H
ATOM   2733 3HD1 LEU A 185     -10.498  13.633  12.124  1.00 93.25           H
ATOM   2734  CD2 LEU A 185      -8.259  14.952  12.985  1.00 93.25           C
ATOM   2735 1HD2 LEU A 185      -8.570  15.225  13.994  1.00 93.25           H
ATOM   2736 2HD2 LEU A 185      -7.208  15.204  12.848  1.00 93.25           H
ATOM   2737 3HD2 LEU A 185      -8.862  15.499  12.259  1.00 93.25           H
ATOM   2738  HN  LEU A 185      -6.038  11.653  12.119  1.00 93.25           H
ATOM   2739  N   TYR A 186      -5.241  11.049  15.021  1.00 92.32           N
ATOM   2740  CA  TYR A 186      -4.889  10.354  16.248  1.00 92.32           C
ATOM   2741  C   TYR A 186      -3.378  10.130  16.338  1.00 92.32           C
ATOM   2742  O   TYR A 186      -2.868   9.725  17.381  1.00 92.32           O
ATOM   2743  HA  TYR A 186      -5.208  10.972  17.088  1.00 92.32           H
ATOM   2744  CB  TYR A 186      -5.590   8.996  16.179  1.00 92.32           C
ATOM   2745 1HB  TYR A 186      -5.240   8.462  15.296  1.00 92.32           H
ATOM   2746 2HB  TYR A 186      -5.298   8.403  17.046  1.00 92.32           H
ATOM   2747  CG  TYR A 186      -7.117   9.086  16.132  1.00 92.32           C
ATOM   2748  CD1 TYR A 186      -7.793   9.843  17.066  1.00 92.32           C
ATOM   2749  HD1 TYR A 186      -7.240  10.378  17.838  1.00 92.32           H
ATOM   2750  CD2 TYR A 186      -7.817   8.409  15.154  1.00 92.32           C
ATOM   2751  HD2 TYR A 186      -7.283   7.810  14.416  1.00 92.32           H
ATOM   2752  CE1 TYR A 186      -9.230   9.928  17.021  1.00 92.32           C
ATOM   2753  HE1 TYR A 186      -9.776  10.522  17.753  1.00 92.32           H
ATOM   2754  CE2 TYR A 186      -9.254   8.493  15.109  1.00 92.32           C
ATOM   2755  HE2 TYR A 186      -9.820   7.964  14.342  1.00 92.32           H
ATOM   2756  CZ  TYR A 186      -9.890   9.248  16.045  1.00 92.32           C
ATOM   2757  OH  TYR A 186     -11.247   9.328  16.002  1.00 92.32           O
ATOM   2758  HH  TYR A 186     -11.581   9.002  15.118  1.00 92.32           H
ATOM   2759  HN  TYR A 186      -5.359  10.460  14.221  1.00 92.32           H
ATOM   2760  N   SER A 187      -2.705  10.405  15.230  1.00 93.10           N
ATOM   2761  CA  SER A 187      -1.258  10.278  15.182  1.00 93.10           C
ATOM   2762  C   SER A 187      -0.611  11.318  16.099  1.00 93.10           C
ATOM   2763  O   SER A 187      -0.814  12.518  15.921  1.00 93.10           O
ATOM   2764  HA  SER A 187      -1.045   9.269  15.538  1.00 93.10           H
ATOM   2765  CB  SER A 187      -0.738  10.433  13.752  1.00 93.10           C
ATOM   2766 1HB  SER A 187      -1.082  11.383  13.343  1.00 93.10           H
ATOM   2767 2HB  SER A 187       0.351  10.467  13.764  1.00 93.10           H
ATOM   2768  OG  SER A 187      -1.170   9.369  12.908  1.00 93.10           O
ATOM   2769  HG  SER A 187      -1.706   9.733  12.146  1.00 93.10           H
ATOM   2770  HN  SER A 187      -3.130  10.708  14.377  1.00 93.10           H
ATOM   2771  N   GLN A 188       0.155  10.820  17.059  1.00 92.13           N
ATOM   2772  CA  GLN A 188       0.806  11.690  18.023  1.00 92.13           C
ATOM   2773  C   GLN A 188       2.164  11.112  18.426  1.00 92.13           C
ATOM   2774  O   GLN A 188       2.479   9.969  18.098  1.00 92.13           O
ATOM   2775  HA  GLN A 188       0.947  12.640  17.507  1.00 92.13           H
ATOM   2776  CB  GLN A 188      -0.082  11.912  19.249  1.00 92.13           C
ATOM   2777 1HB  GLN A 188      -0.285  10.957  19.733  1.00 92.13           H
ATOM   2778 2HB  GLN A 188       0.444  12.531  19.976  1.00 92.13           H
ATOM   2779  CG  GLN A 188      -1.400  12.583  18.857  1.00 92.13           C
ATOM   2780 1HG  GLN A 188      -1.197  13.458  18.240  1.00 92.13           H
ATOM   2781 2HG  GLN A 188      -1.995  11.898  18.254  1.00 92.13           H
ATOM   2782  CD  GLN A 188      -2.193  12.999  20.098  1.00 92.13           C
ATOM   2783  OE1 GLN A 188      -1.702  12.982  21.215  1.00 92.13           O
ATOM   2784  NE2 GLN A 188      -3.443  13.374  19.840  1.00 92.13           N
ATOM   2785 1HE2 GLN A 188      -3.783  13.365  18.900  1.00 92.13           H
ATOM   2786 2HE2 GLN A 188      -4.041  13.664  20.587  1.00 92.13           H
ATOM   2787  HN  GLN A 188       0.332   9.844  17.183  1.00 92.13           H
ATOM   2788  N   ILE A 189       2.932  11.928  19.134  1.00 92.02           N
ATOM   2789  CA  ILE A 189       4.174  11.461  19.725  1.00 92.02           C
ATOM   2790  C   ILE A 189       3.926  11.077  21.185  1.00 92.02           C
ATOM   2791  O   ILE A 189       3.406  11.877  21.962  1.00 92.02           O
ATOM   2792  HA  ILE A 189       4.480  10.568  19.181  1.00 92.02           H
ATOM   2793  CB  ILE A 189       5.280  12.503  19.543  1.00 92.02           C
ATOM   2794  HB  ILE A 189       4.947  13.437  19.995  1.00 92.02           H
ATOM   2795  CG1 ILE A 189       5.530  12.783  18.060  1.00 92.02           C
ATOM   2796 1HG1 ILE A 189       5.949  11.896  17.584  1.00 92.02           H
ATOM   2797 2HG1 ILE A 189       4.584  12.994  17.561  1.00 92.02           H
ATOM   2798  CG2 ILE A 189       6.558  12.079  20.270  1.00 92.02           C
ATOM   2799 1HG2 ILE A 189       6.351  11.972  21.335  1.00 92.02           H
ATOM   2800 2HG2 ILE A 189       6.905  11.127  19.869  1.00 92.02           H
ATOM   2801 3HG2 ILE A 189       7.327  12.838  20.124  1.00 92.02           H
ATOM   2802  CD1 ILE A 189       6.484  13.965  17.878  1.00 92.02           C
ATOM   2803 1HD1 ILE A 189       6.050  14.855  18.334  1.00 92.02           H
ATOM   2804 2HD1 ILE A 189       7.437  13.740  18.357  1.00 92.02           H
ATOM   2805 3HD1 ILE A 189       6.645  14.142  16.815  1.00 92.02           H
ATOM   2806  HN  ILE A 189       2.718  12.890  19.304  1.00 92.02           H
ATOM   2807  N   LYS A 190       4.309   9.852  21.516  1.00 87.46           N
ATOM   2808  CA  LYS A 190       4.218   9.384  22.888  1.00 87.46           C
ATOM   2809  C   LYS A 190       5.628   9.201  23.454  1.00 87.46           C
ATOM   2810  O   LYS A 190       6.494   8.623  22.798  1.00 87.46           O
ATOM   2811  HA  LYS A 190       3.713  10.159  23.465  1.00 87.46           H
ATOM   2812  CB  LYS A 190       3.355   8.124  22.968  1.00 87.46           C
ATOM   2813 1HB  LYS A 190       2.483   8.233  22.322  1.00 87.46           H
ATOM   2814 2HB  LYS A 190       3.919   7.268  22.599  1.00 87.46           H
ATOM   2815  CG  LYS A 190       2.901   7.861  24.405  1.00 87.46           C
ATOM   2816 1HG  LYS A 190       3.723   8.061  25.093  1.00 87.46           H
ATOM   2817 2HG  LYS A 190       2.093   8.545  24.666  1.00 87.46           H
ATOM   2818  CD  LYS A 190       2.428   6.416  24.575  1.00 87.46           C
ATOM   2819 1HD  LYS A 190       1.714   6.168  23.789  1.00 87.46           H
ATOM   2820 2HD  LYS A 190       3.273   5.737  24.463  1.00 87.46           H
ATOM   2821  CE  LYS A 190       1.778   6.209  25.945  1.00 87.46           C
ATOM   2822 1HE  LYS A 190       2.409   6.640  26.722  1.00 87.46           H
ATOM   2823 2HE  LYS A 190       0.823   6.732  25.984  1.00 87.46           H
ATOM   2824  NZ  LYS A 190       1.572   4.767  26.208  1.00 87.46           N
ATOM   2825 1HZ  LYS A 190       0.991   4.654  27.032  1.00 87.46           H
ATOM   2826 2HZ  LYS A 190       1.115   4.340  25.410  1.00 87.46           H
ATOM   2827 3HZ  LYS A 190       2.469   4.320  26.364  1.00 87.46           H
ATOM   2828  HN  LYS A 190       4.675   9.187  20.865  1.00 87.46           H
ATOM   2829  N   GLU A 191       5.814   9.703  24.666  1.00 84.45           N
ATOM   2830  CA  GLU A 191       7.064   9.495  25.378  1.00 84.45           C
ATOM   2831  C   GLU A 191       6.908   8.371  26.405  1.00 84.45           C
ATOM   2832  O   GLU A 191       6.004   8.408  27.238  1.00 84.45           O
ATOM   2833  HA  GLU A 191       7.786   9.202  24.616  1.00 84.45           H
ATOM   2834  CB  GLU A 191       7.536  10.787  26.047  1.00 84.45           C
ATOM   2835 1HB  GLU A 191       6.701  11.259  26.564  1.00 84.45           H
ATOM   2836 2HB  GLU A 191       8.383  10.575  26.699  1.00 84.45           H
ATOM   2837  CG  GLU A 191       8.034  11.793  25.006  1.00 84.45           C
ATOM   2838 1HG  GLU A 191       8.799  11.328  24.384  1.00 84.45           H
ATOM   2839 2HG  GLU A 191       7.214  12.075  24.346  1.00 84.45           H
ATOM   2840  CD  GLU A 191       8.606  13.041  25.680  1.00 84.45           C
ATOM   2841  OE1 GLU A 191       9.061  13.933  24.931  1.00 84.45           O
ATOM   2842  OE2 GLU A 191       8.576  13.076  26.929  1.00 84.45           O
ATOM   2843  HN  GLU A 191       5.132  10.242  25.159  1.00 84.45           H
ATOM   2844  N   GLU A 192       7.804   7.400  26.312  1.00 76.71           N
ATOM   2845  CA  GLU A 192       7.686   6.193  27.113  1.00 76.71           C
ATOM   2846  C   GLU A 192       9.067   5.728  27.579  1.00 76.71           C
ATOM   2847  O   GLU A 192       9.915   5.374  26.762  1.00 76.71           O
ATOM   2848  HA  GLU A 192       7.080   6.475  27.974  1.00 76.71           H
ATOM   2849  CB  GLU A 192       6.968   5.088  26.336  1.00 76.71           C
ATOM   2850 1HB  GLU A 192       5.964   5.418  26.070  1.00 76.71           H
ATOM   2851 2HB  GLU A 192       7.568   4.796  25.474  1.00 76.71           H
ATOM   2852  CG  GLU A 192       6.806   3.831  27.193  1.00 76.71           C
ATOM   2853 1HG  GLU A 192       7.382   3.013  26.759  1.00 76.71           H
ATOM   2854 2HG  GLU A 192       7.211   4.012  28.189  1.00 76.71           H
ATOM   2855  CD  GLU A 192       5.335   3.426  27.300  1.00 76.71           C
ATOM   2856  OE1 GLU A 192       5.001   2.762  28.305  1.00 76.71           O
ATOM   2857  OE2 GLU A 192       4.578   3.789  26.374  1.00 76.71           O
ATOM   2858  HN  GLU A 192       8.598   7.427  25.704  1.00 76.71           H
ATOM   2859  N   SER A 193       9.249   5.742  28.891  1.00 72.67           N
ATOM   2860  CA  SER A 193      10.501   5.295  29.478  1.00 72.67           C
ATOM   2861  C   SER A 193      11.674   6.044  28.842  1.00 72.67           C
ATOM   2862  O   SER A 193      12.755   5.482  28.674  1.00 72.67           O
ATOM   2863  HA  SER A 193      10.424   5.534  30.539  1.00 72.67           H
ATOM   2864  CB  SER A 193      10.680   3.785  29.308  1.00 72.67           C
ATOM   2865 1HB  SER A 193      11.667   3.494  29.668  1.00 72.67           H
ATOM   2866 2HB  SER A 193       9.949   3.261  29.924  1.00 72.67           H
ATOM   2867  OG  SER A 193      10.533   3.379  27.950  1.00 72.67           O
ATOM   2868  HG  SER A 193       9.583   3.121  27.771  1.00 72.67           H
ATOM   2869  HN  SER A 193       8.561   6.052  29.548  1.00 72.67           H
ATOM   2870  N   GLY A 194      11.420   7.300  28.506  1.00 76.34           N
ATOM   2871  CA  GLY A 194      12.461   8.152  27.956  1.00 76.34           C
ATOM   2872  C   GLY A 194      12.639   7.902  26.457  1.00 76.34           C
ATOM   2873  O   GLY A 194      13.593   8.388  25.852  1.00 76.34           O
ATOM   2874 1HA  GLY A 194      12.206   9.198  28.126  1.00 76.34           H
ATOM   2875 2HA  GLY A 194      13.401   7.964  28.474  1.00 76.34           H
ATOM   2876  HN  GLY A 194      10.525   7.735  28.604  1.00 76.34           H
ATOM   2877  N   ILE A 195      11.705   7.144  25.901  1.00 84.37           N
ATOM   2878  CA  ILE A 195      11.720   6.862  24.475  1.00 84.37           C
ATOM   2879  C   ILE A 195      10.507   7.522  23.817  1.00 84.37           C
ATOM   2880  O   ILE A 195       9.372   7.296  24.232  1.00 84.37           O
ATOM   2881  HA  ILE A 195      12.624   7.312  24.063  1.00 84.37           H
ATOM   2882  CB  ILE A 195      11.811   5.355  24.228  1.00 84.37           C
ATOM   2883  HB  ILE A 195      11.010   4.869  24.784  1.00 84.37           H
ATOM   2884  CG1 ILE A 195      13.133   4.792  24.754  1.00 84.37           C
ATOM   2885 1HG1 ILE A 195      13.948   5.093  24.096  1.00 84.37           H
ATOM   2886 2HG1 ILE A 195      13.345   5.211  25.737  1.00 84.37           H
ATOM   2887  CG2 ILE A 195      11.597   5.029  22.748  1.00 84.37           C
ATOM   2888 1HG2 ILE A 195      10.611   5.375  22.439  1.00 84.37           H
ATOM   2889 2HG2 ILE A 195      12.361   5.528  22.152  1.00 84.37           H
ATOM   2890 3HG2 ILE A 195      11.667   3.951  22.600  1.00 84.37           H
ATOM   2891  CD1 ILE A 195      13.081   3.265  24.844  1.00 84.37           C
ATOM   2892 1HD1 ILE A 195      12.280   2.968  25.521  1.00 84.37           H
ATOM   2893 2HD1 ILE A 195      12.893   2.849  23.854  1.00 84.37           H
ATOM   2894 3HD1 ILE A 195      14.033   2.891  25.220  1.00 84.37           H
ATOM   2895  HN  ILE A 195      10.950   6.726  26.406  1.00 84.37           H
ATOM   2896  N   ALA A 196      10.789   8.325  22.801  1.00 90.29           N
ATOM   2897  CA  ALA A 196       9.731   8.957  22.031  1.00 90.29           C
ATOM   2898  C   ALA A 196       9.248   7.992  20.947  1.00 90.29           C
ATOM   2899  O   ALA A 196      10.053   7.447  20.193  1.00 90.29           O
ATOM   2900  HA  ALA A 196       8.906   9.168  22.712  1.00 90.29           H
ATOM   2901  CB  ALA A 196      10.241  10.278  21.452  1.00 90.29           C
ATOM   2902 1HB  ALA A 196      10.544  10.939  22.264  1.00 90.29           H
ATOM   2903 2HB  ALA A 196      11.096  10.084  20.803  1.00 90.29           H
ATOM   2904 3HB  ALA A 196       9.447  10.752  20.874  1.00 90.29           H
ATOM   2905  HN  ALA A 196      11.718   8.544  22.502  1.00 90.29           H
ATOM   2906  N   ILE A 197       7.936   7.811  20.902  1.00 89.44           N
ATOM   2907  CA  ILE A 197       7.341   6.887  19.951  1.00 89.44           C
ATOM   2908  C   ILE A 197       6.220   7.598  19.190  1.00 89.44           C
ATOM   2909  O   ILE A 197       5.355   8.228  19.797  1.00 89.44           O
ATOM   2910  HA  ILE A 197       8.116   6.605  19.240  1.00 89.44           H
ATOM   2911  CB  ILE A 197       6.889   5.608  20.659  1.00 89.44           C
ATOM   2912  HB  ILE A 197       6.183   5.882  21.442  1.00 89.44           H
ATOM   2913  CG1 ILE A 197       8.069   4.910  21.338  1.00 89.44           C
ATOM   2914 1HG1 ILE A 197       8.767   4.550  20.582  1.00 89.44           H
ATOM   2915 2HG1 ILE A 197       8.611   5.625  21.957  1.00 89.44           H
ATOM   2916  CG2 ILE A 197       6.152   4.678  19.692  1.00 89.44           C
ATOM   2917 1HG2 ILE A 197       5.274   5.188  19.296  1.00 89.44           H
ATOM   2918 2HG2 ILE A 197       6.816   4.408  18.871  1.00 89.44           H
ATOM   2919 3HG2 ILE A 197       5.842   3.777  20.221  1.00 89.44           H
ATOM   2920  CD1 ILE A 197       7.592   3.739  22.199  1.00 89.44           C
ATOM   2921 1HD1 ILE A 197       6.914   4.107  22.969  1.00 89.44           H
ATOM   2922 2HD1 ILE A 197       7.072   3.015  21.572  1.00 89.44           H
ATOM   2923 3HD1 ILE A 197       8.451   3.261  22.670  1.00 89.44           H
ATOM   2924  HN  ILE A 197       7.286   8.281  21.499  1.00 89.44           H
ATOM   2925  N   CYS A 198       6.271   7.472  17.872  1.00 91.88           N
ATOM   2926  CA  CYS A 198       5.176   7.930  17.034  1.00 91.88           C
ATOM   2927  C   CYS A 198       4.105   6.838  17.004  1.00 91.88           C
ATOM   2928  O   CYS A 198       4.299   5.789  16.392  1.00 91.88           O
ATOM   2929  HA  CYS A 198       4.789   8.840  17.494  1.00 91.88           H
ATOM   2930  CB  CYS A 198       5.655   8.298  15.628  1.00 91.88           C
ATOM   2931 1HB  CYS A 198       6.264   9.201  15.667  1.00 91.88           H
ATOM   2932 2HB  CYS A 198       6.288   7.504  15.232  1.00 91.88           H
ATOM   2933  SG  CYS A 198       4.218   8.560  14.526  1.00 91.88           S
ATOM   2934  HN  CYS A 198       7.041   7.068  17.379  1.00 91.88           H
ATOM   2935  N   THR A 199       2.997   7.122  17.673  1.00 91.20           N
ATOM   2936  CA  THR A 199       1.895   6.177  17.732  1.00 91.20           C
ATOM   2937  C   THR A 199       0.560   6.901  17.551  1.00 91.20           C
ATOM   2938  O   THR A 199       0.509   8.130  17.568  1.00 91.20           O
ATOM   2939  HA  THR A 199       1.996   5.479  16.901  1.00 91.20           H
ATOM   2940  CB  THR A 199       1.998   5.413  19.054  1.00 91.20           C
ATOM   2941  HB  THR A 199       3.025   5.105  19.247  1.00 91.20           H
ATOM   2942  OG1 THR A 199       1.053   4.355  18.918  1.00 91.20           O
ATOM   2943  HG1 THR A 199       1.249   3.634  19.583  1.00 91.20           H
ATOM   2944  CG2 THR A 199       1.478   6.226  20.242  1.00 91.20           C
ATOM   2945 1HG2 THR A 199       0.430   6.477  20.080  1.00 91.20           H
ATOM   2946 2HG2 THR A 199       2.061   7.143  20.337  1.00 91.20           H
ATOM   2947 3HG2 THR A 199       1.574   5.638  21.154  1.00 91.20           H
ATOM   2948  HN  THR A 199       2.846   7.978  18.167  1.00 91.20           H
ATOM   2949  N   MET A 200      -0.489   6.109  17.383  1.00 91.31           N
ATOM   2950  CA  MET A 200      -1.842   6.631  17.471  1.00 91.31           C
ATOM   2951  C   MET A 200      -2.388   6.501  18.894  1.00 91.31           C
ATOM   2952  O   MET A 200      -2.307   5.434  19.500  1.00 91.31           O
ATOM   2953  HA  MET A 200      -1.770   7.683  17.196  1.00 91.31           H
ATOM   2954  CB  MET A 200      -2.749   5.865  16.505  1.00 91.31           C
ATOM   2955 1HB  MET A 200      -2.694   4.797  16.719  1.00 91.31           H
ATOM   2956 2HB  MET A 200      -3.785   6.168  16.655  1.00 91.31           H
ATOM   2957  CG  MET A 200      -2.342   6.120  15.052  1.00 91.31           C
ATOM   2958 1HG  MET A 200      -2.330   7.192  14.852  1.00 91.31           H
ATOM   2959 2HG  MET A 200      -1.330   5.753  14.879  1.00 91.31           H
ATOM   2960  SD  MET A 200      -3.483   5.306  13.947  1.00 91.31           S
ATOM   2961  CE  MET A 200      -3.310   3.621  14.508  1.00 91.31           C
ATOM   2962 1HE  MET A 200      -2.274   3.303  14.388  1.00 91.31           H
ATOM   2963 2HE  MET A 200      -3.590   3.557  15.559  1.00 91.31           H
ATOM   2964 3HE  MET A 200      -3.959   2.973  13.919  1.00 91.31           H
ATOM   2965  HN  MET A 200      -0.425   5.130  17.189  1.00 91.31           H
ATOM   2966  N   VAL A 201      -2.932   7.604  19.388  1.00 91.85           N
ATOM   2967  CA  VAL A 201      -3.587   7.600  20.684  1.00 91.85           C
ATOM   2968  C   VAL A 201      -5.076   7.902  20.500  1.00 91.85           C
ATOM   2969  O   VAL A 201      -5.438   8.901  19.881  1.00 91.85           O
ATOM   2970  HA  VAL A 201      -3.482   6.599  21.103  1.00 91.85           H
ATOM   2971  CB  VAL A 201      -2.890   8.584  21.627  1.00 91.85           C
ATOM   2972  HB  VAL A 201      -3.047   9.589  21.237  1.00 91.85           H
ATOM   2973  CG1 VAL A 201      -3.498   8.523  23.029  1.00 91.85           C
ATOM   2974 1HG1 VAL A 201      -4.556   8.778  22.978  1.00 91.85           H
ATOM   2975 2HG1 VAL A 201      -3.386   7.516  23.431  1.00 91.85           H
ATOM   2976 3HG1 VAL A 201      -2.984   9.232  23.679  1.00 91.85           H
ATOM   2977  CG2 VAL A 201      -1.383   8.326  21.670  1.00 91.85           C
ATOM   2978 1HG2 VAL A 201      -1.197   7.312  22.024  1.00 91.85           H
ATOM   2979 2HG2 VAL A 201      -0.965   8.444  20.670  1.00 91.85           H
ATOM   2980 3HG2 VAL A 201      -0.912   9.039  22.347  1.00 91.85           H
ATOM   2981  HN  VAL A 201      -2.929   8.487  18.918  1.00 91.85           H
ATOM   2982  N   TYR A 202      -5.898   7.019  21.047  1.00 89.98           N
ATOM   2983  CA  TYR A 202      -7.339   7.149  20.904  1.00 89.98           C
ATOM   2984  C   TYR A 202      -7.952   7.836  22.126  1.00 89.98           C
ATOM   2985  O   TYR A 202      -7.997   7.257  23.210  1.00 89.98           O
ATOM   2986  HA  TYR A 202      -7.535   7.754  20.019  1.00 89.98           H
ATOM   2987  CB  TYR A 202      -7.883   5.722  20.809  1.00 89.98           C
ATOM   2988 1HB  TYR A 202      -7.534   5.153  21.670  1.00 89.98           H
ATOM   2989 2HB  TYR A 202      -8.971   5.754  20.867  1.00 89.98           H
ATOM   2990  CG  TYR A 202      -7.477   4.985  19.531  1.00 89.98           C
ATOM   2991  CD1 TYR A 202      -8.194   5.176  18.367  1.00 89.98           C
ATOM   2992  HD1 TYR A 202      -9.049   5.852  18.358  1.00 89.98           H
ATOM   2993  CD2 TYR A 202      -6.395   4.129  19.542  1.00 89.98           C
ATOM   2994  HD2 TYR A 202      -5.829   3.978  20.461  1.00 89.98           H
ATOM   2995  CE1 TYR A 202      -7.812   4.483  17.164  1.00 89.98           C
ATOM   2996  HE1 TYR A 202      -8.369   4.625  16.238  1.00 89.98           H
ATOM   2997  CE2 TYR A 202      -6.013   3.435  18.339  1.00 89.98           C
ATOM   2998  HE2 TYR A 202      -5.160   2.756  18.334  1.00 89.98           H
ATOM   2999  CZ  TYR A 202      -6.740   3.646  17.210  1.00 89.98           C
ATOM   3000  OH  TYR A 202      -6.380   2.991  16.074  1.00 89.98           O
ATOM   3001  HH  TYR A 202      -5.766   2.234  16.296  1.00 89.98           H
ATOM   3002  HN  TYR A 202      -5.596   6.229  21.580  1.00 89.98           H
ATOM   3003  N   PRO A 203      -8.433   9.077  21.974  1.00 77.94           N
ATOM   3004  CA  PRO A 203      -8.953   9.829  23.118  1.00 77.94           C
ATOM   3005  C   PRO A 203     -10.249   9.242  23.653  1.00 77.94           C
ATOM   3006  O   PRO A 203     -10.862   8.392  23.009  1.00 77.94           O
ATOM   3007  HA  PRO A 203      -8.253   9.779  23.952  1.00 77.94           H
ATOM   3008  CB  PRO A 203      -9.156  11.240  22.562  1.00 77.94           C
ATOM   3009 1HB  PRO A 203     -10.001  11.740  23.035  1.00 77.94           H
ATOM   3010 2HB  PRO A 203      -8.281  11.868  22.731  1.00 77.94           H
ATOM   3011  CG  PRO A 203      -9.398  11.014  21.097  1.00 77.94           C
ATOM   3012 1HG  PRO A 203     -10.447  10.791  20.901  1.00 77.94           H
ATOM   3013 2HG  PRO A 203      -9.147  11.900  20.515  1.00 77.94           H
ATOM   3014  CD  PRO A 203      -8.520   9.855  20.725  1.00 77.94           C
ATOM   3015 1HD  PRO A 203      -8.953   9.267  19.915  1.00 77.94           H
ATOM   3016 2HD  PRO A 203      -7.538  10.187  20.389  1.00 77.94           H
ATOM   3017  N   SER A 204     -10.635   9.716  24.829  1.00 70.17           N
ATOM   3018  CA  SER A 204     -12.014   9.592  25.270  1.00 70.17           C
ATOM   3019  C   SER A 204     -12.221   8.247  25.969  1.00 70.17           C
ATOM   3020  O   SER A 204     -11.367   7.365  25.892  1.00 70.17           O
ATOM   3021  HA  SER A 204     -12.169  10.414  25.968  1.00 70.17           H
ATOM   3022  CB  SER A 204     -12.983   9.733  24.094  1.00 70.17           C
ATOM   3023 1HB  SER A 204     -13.940  10.110  24.456  1.00 70.17           H
ATOM   3024 2HB  SER A 204     -12.596  10.471  23.392  1.00 70.17           H
ATOM   3025  OG  SER A 204     -13.186   8.496  23.418  1.00 70.17           O
ATOM   3026  HG  SER A 204     -13.815   8.624  22.651  1.00 70.17           H
ATOM   3027  HN  SER A 204     -10.025  10.177  25.474  1.00 70.17           H
ATOM   3028  N   ASP A 205     -13.360   8.132  26.637  1.00 69.33           N
ATOM   3029  CA  ASP A 205     -13.675   6.922  27.376  1.00 69.33           C
ATOM   3030  C   ASP A 205     -13.870   5.765  26.394  1.00 69.33           C
ATOM   3031  O   ASP A 205     -13.703   4.602  26.758  1.00 69.33           O
ATOM   3032  HA  ASP A 205     -12.827   6.765  28.043  1.00 69.33           H
ATOM   3033  CB  ASP A 205     -14.969   7.086  28.176  1.00 69.33           C
ATOM   3034 1HB  ASP A 205     -15.768   7.424  27.516  1.00 69.33           H
ATOM   3035 2HB  ASP A 205     -15.276   6.122  28.580  1.00 69.33           H
ATOM   3036  CG  ASP A 205     -14.785   8.088  29.317  1.00 69.33           C
ATOM   3037  OD1 ASP A 205     -13.735   7.996  29.990  1.00 69.33           O
ATOM   3038  OD2 ASP A 205     -15.698   8.924  29.492  1.00 69.33           O
ATOM   3039  HN  ASP A 205     -14.059   8.846  26.677  1.00 69.33           H
ATOM   3040  N   GLU A 206     -14.220   6.124  25.168  1.00 83.14           N
ATOM   3041  CA  GLU A 206     -14.560   5.130  24.165  1.00 83.14           C
ATOM   3042  C   GLU A 206     -13.358   4.857  23.259  1.00 83.14           C
ATOM   3043  O   GLU A 206     -13.522   4.457  22.108  1.00 83.14           O
ATOM   3044  HA  GLU A 206     -14.814   4.229  24.725  1.00 83.14           H
ATOM   3045  CB  GLU A 206     -15.775   5.570  23.346  1.00 83.14           C
ATOM   3046 1HB  GLU A 206     -15.595   6.559  22.925  1.00 83.14           H
ATOM   3047 2HB  GLU A 206     -16.003   4.816  22.593  1.00 83.14           H
ATOM   3048  CG  GLU A 206     -17.019   5.687  24.229  1.00 83.14           C
ATOM   3049 1HG  GLU A 206     -16.787   5.344  25.237  1.00 83.14           H
ATOM   3050 2HG  GLU A 206     -17.316   6.733  24.308  1.00 83.14           H
ATOM   3051  CD  GLU A 206     -18.176   4.864  23.659  1.00 83.14           C
ATOM   3052  OE1 GLU A 206     -18.876   4.226  24.475  1.00 83.14           O
ATOM   3053  OE2 GLU A 206     -18.334   4.891  22.419  1.00 83.14           O
ATOM   3054  HN  GLU A 206     -14.274   7.073  24.857  1.00 83.14           H
ATOM   3055  N   SER A 207     -12.176   5.083  23.814  1.00 89.08           N
ATOM   3056  CA  SER A 207     -10.949   4.919  23.053  1.00 89.08           C
ATOM   3057  C   SER A 207     -10.866   3.498  22.493  1.00 89.08           C
ATOM   3058  O   SER A 207     -10.389   3.294  21.378  1.00 89.08           O
ATOM   3059  HA  SER A 207     -11.012   5.647  22.244  1.00 89.08           H
ATOM   3060  CB  SER A 207      -9.722   5.222  23.916  1.00 89.08           C
ATOM   3061 1HB  SER A 207      -8.820   4.931  23.378  1.00 89.08           H
ATOM   3062 2HB  SER A 207      -9.657   6.296  24.089  1.00 89.08           H
ATOM   3063  OG  SER A 207      -9.768   4.542  25.167  1.00 89.08           O
ATOM   3064  HG  SER A 207      -9.065   4.904  25.779  1.00 89.08           H
ATOM   3065  HN  SER A 207     -12.050   5.373  24.763  1.00 89.08           H
ATOM   3066  N   THR A 208     -11.338   2.553  23.292  1.00 89.57           N
ATOM   3067  CA  THR A 208     -11.295   1.153  22.903  1.00 89.57           C
ATOM   3068  C   THR A 208     -12.202   0.908  21.695  1.00 89.57           C
ATOM   3069  O   THR A 208     -11.791   0.274  20.725  1.00 89.57           O
ATOM   3070  HA  THR A 208     -10.278   0.914  22.593  1.00 89.57           H
ATOM   3071  CB  THR A 208     -11.670   0.311  24.124  1.00 89.57           C
ATOM   3072  HB  THR A 208     -11.655  -0.752  23.883  1.00 89.57           H
ATOM   3073  OG1 THR A 208     -12.932   0.832  24.532  1.00 89.57           O
ATOM   3074  HG1 THR A 208     -13.390   0.183  25.139  1.00 89.57           H
ATOM   3075  CG2 THR A 208     -10.753   0.575  25.321  1.00 89.57           C
ATOM   3076 1HG2 THR A 208     -10.820   1.626  25.604  1.00 89.57           H
ATOM   3077 2HG2 THR A 208      -9.725   0.336  25.050  1.00 89.57           H
ATOM   3078 3HG2 THR A 208     -11.063  -0.048  26.160  1.00 89.57           H
ATOM   3079  HN  THR A 208     -11.743   2.729  24.190  1.00 89.57           H
ATOM   3080  N   LYS A 209     -13.418   1.424  21.794  1.00 90.90           N
ATOM   3081  CA  LYS A 209     -14.381   1.283  20.715  1.00 90.90           C
ATOM   3082  C   LYS A 209     -13.819   1.931  19.448  1.00 90.90           C
ATOM   3083  O   LYS A 209     -13.941   1.377  18.356  1.00 90.90           O
ATOM   3084  HA  LYS A 209     -14.510   0.217  20.529  1.00 90.90           H
ATOM   3085  CB  LYS A 209     -15.744   1.837  21.136  1.00 90.90           C
ATOM   3086 1HB  LYS A 209     -15.622   2.838  21.549  1.00 90.90           H
ATOM   3087 2HB  LYS A 209     -16.389   1.929  20.263  1.00 90.90           H
ATOM   3088  CG  LYS A 209     -16.407   0.929  22.174  1.00 90.90           C
ATOM   3089 1HG  LYS A 209     -16.526  -0.073  21.763  1.00 90.90           H
ATOM   3090 2HG  LYS A 209     -15.763   0.840  23.049  1.00 90.90           H
ATOM   3091  CD  LYS A 209     -17.772   1.480  22.592  1.00 90.90           C
ATOM   3092 1HD  LYS A 209     -17.659   2.500  22.961  1.00 90.90           H
ATOM   3093 2HD  LYS A 209     -18.430   1.526  21.725  1.00 90.90           H
ATOM   3094  CE  LYS A 209     -18.407   0.607  23.676  1.00 90.90           C
ATOM   3095 1HE  LYS A 209     -18.608  -0.388  23.279  1.00 90.90           H
ATOM   3096 2HE  LYS A 209     -17.711   0.484  24.506  1.00 90.90           H
ATOM   3097  NZ  LYS A 209     -19.665   1.217  24.162  1.00 90.90           N
ATOM   3098 1HZ  LYS A 209     -20.077   0.622  24.872  1.00 90.90           H
ATOM   3099 2HZ  LYS A 209     -19.467   2.129  24.559  1.00 90.90           H
ATOM   3100 3HZ  LYS A 209     -20.312   1.318  23.388  1.00 90.90           H
ATOM   3101  HN  LYS A 209     -13.748   1.930  22.591  1.00 90.90           H
ATOM   3102  N   LEU A 210     -13.216   3.096  19.635  1.00 91.72           N
ATOM   3103  CA  LEU A 210     -12.696   3.858  18.512  1.00 91.72           C
ATOM   3104  C   LEU A 210     -11.599   3.049  17.816  1.00 91.72           C
ATOM   3105  O   LEU A 210     -11.599   2.921  16.593  1.00 91.72           O
ATOM   3106  HA  LEU A 210     -13.516   4.004  17.809  1.00 91.72           H
ATOM   3107  CB  LEU A 210     -12.240   5.244  18.971  1.00 91.72           C
ATOM   3108 1HB  LEU A 210     -13.072   5.727  19.484  1.00 91.72           H
ATOM   3109 2HB  LEU A 210     -11.443   5.119  19.705  1.00 91.72           H
ATOM   3110  CG  LEU A 210     -11.739   6.184  17.872  1.00 91.72           C
ATOM   3111  HG  LEU A 210     -10.937   5.681  17.332  1.00 91.72           H
ATOM   3112  CD1 LEU A 210     -12.847   6.483  16.860  1.00 91.72           C
ATOM   3113 1HD1 LEU A 210     -13.180   5.552  16.400  1.00 91.72           H
ATOM   3114 2HD1 LEU A 210     -13.687   6.956  17.369  1.00 91.72           H
ATOM   3115 3HD1 LEU A 210     -12.465   7.152  16.090  1.00 91.72           H
ATOM   3116  CD2 LEU A 210     -11.149   7.462  18.470  1.00 91.72           C
ATOM   3117 1HD2 LEU A 210     -11.914   7.979  19.050  1.00 91.72           H
ATOM   3118 2HD2 LEU A 210     -10.312   7.207  19.120  1.00 91.72           H
ATOM   3119 3HD2 LEU A 210     -10.801   8.112  17.667  1.00 91.72           H
ATOM   3120  HN  LEU A 210     -13.081   3.518  20.531  1.00 91.72           H
ATOM   3121  N   LYS A 211     -10.692   2.523  18.626  1.00 91.85           N
ATOM   3122  CA  LYS A 211      -9.598   1.722  18.105  1.00 91.85           C
ATOM   3123  C   LYS A 211     -10.167   0.562  17.286  1.00 91.85           C
ATOM   3124  O   LYS A 211      -9.752   0.337  16.150  1.00 91.85           O
ATOM   3125  HA  LYS A 211      -9.013   2.359  17.441  1.00 91.85           H
ATOM   3126  CB  LYS A 211      -8.671   1.278  19.238  1.00 91.85           C
ATOM   3127 1HB  LYS A 211      -8.222   2.152  19.710  1.00 91.85           H
ATOM   3128 2HB  LYS A 211      -9.250   0.765  20.006  1.00 91.85           H
ATOM   3129  CG  LYS A 211      -7.571   0.352  18.716  1.00 91.85           C
ATOM   3130 1HG  LYS A 211      -8.008  -0.596  18.402  1.00 91.85           H
ATOM   3131 2HG  LYS A 211      -7.105   0.795  17.836  1.00 91.85           H
ATOM   3132  CD  LYS A 211      -6.510   0.100  19.790  1.00 91.85           C
ATOM   3133 1HD  LYS A 211      -6.126   1.052  20.156  1.00 91.85           H
ATOM   3134 2HD  LYS A 211      -6.963  -0.409  20.641  1.00 91.85           H
ATOM   3135  CE  LYS A 211      -5.360  -0.743  19.237  1.00 91.85           C
ATOM   3136 1HE  LYS A 211      -5.725  -1.733  18.965  1.00 91.85           H
ATOM   3137 2HE  LYS A 211      -4.970  -0.286  18.328  1.00 91.85           H
ATOM   3138  NZ  LYS A 211      -4.278  -0.865  20.240  1.00 91.85           N
ATOM   3139 1HZ  LYS A 211      -3.439  -1.216  19.791  1.00 91.85           H
ATOM   3140 2HZ  LYS A 211      -4.089   0.046  20.645  1.00 91.85           H
ATOM   3141 3HZ  LYS A 211      -4.565  -1.507  20.971  1.00 91.85           H
ATOM   3142  HN  LYS A 211     -10.696   2.637  19.620  1.00 91.85           H
ATOM   3143  N   SER A 212     -11.107  -0.145  17.894  1.00 91.62           N
ATOM   3144  CA  SER A 212     -11.705  -1.304  17.253  1.00 91.62           C
ATOM   3145  C   SER A 212     -12.283  -0.910  15.892  1.00 91.62           C
ATOM   3146  O   SER A 212     -12.035  -1.580  14.891  1.00 91.62           O
ATOM   3147  HA  SER A 212     -10.891  -2.018  17.131  1.00 91.62           H
ATOM   3148  CB  SER A 212     -12.795  -1.920  18.134  1.00 91.62           C
ATOM   3149 1HB  SER A 212     -12.401  -2.081  19.137  1.00 91.62           H
ATOM   3150 2HB  SER A 212     -13.625  -1.220  18.226  1.00 91.62           H
ATOM   3151  OG  SER A 212     -13.272  -3.155  17.607  1.00 91.62           O
ATOM   3152  HG  SER A 212     -12.508  -3.784  17.466  1.00 91.62           H
ATOM   3153  HN  SER A 212     -11.460   0.062  18.807  1.00 91.62           H
ATOM   3154  N   ALA A 213     -13.041   0.177  15.899  1.00 92.13           N
ATOM   3155  CA  ALA A 213     -13.731   0.616  14.699  1.00 92.13           C
ATOM   3156  C   ALA A 213     -12.702   0.964  13.622  1.00 92.13           C
ATOM   3157  O   ALA A 213     -12.859   0.585  12.462  1.00 92.13           O
ATOM   3158  HA  ALA A 213     -14.346  -0.214  14.348  1.00 92.13           H
ATOM   3159  CB  ALA A 213     -14.644   1.796  15.036  1.00 92.13           C
ATOM   3160 1HB  ALA A 213     -15.375   1.489  15.784  1.00 92.13           H
ATOM   3161 2HB  ALA A 213     -14.044   2.617  15.431  1.00 92.13           H
ATOM   3162 3HB  ALA A 213     -15.161   2.125  14.135  1.00 92.13           H
ATOM   3163  HN  ALA A 213     -13.186   0.752  16.704  1.00 92.13           H
ATOM   3164  N   VAL A 214     -11.671   1.681  14.044  1.00 90.42           N
ATOM   3165  CA  VAL A 214     -10.642   2.128  13.120  1.00 90.42           C
ATOM   3166  C   VAL A 214      -9.932   0.911  12.526  1.00 90.42           C
ATOM   3167  O   VAL A 214      -9.624   0.886  11.335  1.00 90.42           O
ATOM   3168  HA  VAL A 214     -11.137   2.673  12.315  1.00 90.42           H
ATOM   3169  CB  VAL A 214      -9.687   3.092  13.827  1.00 90.42           C
ATOM   3170  HB  VAL A 214      -9.378   2.630  14.765  1.00 90.42           H
ATOM   3171  CG1 VAL A 214      -8.432   3.334  12.987  1.00 90.42           C
ATOM   3172 1HG1 VAL A 214      -7.916   2.388  12.823  1.00 90.42           H
ATOM   3173 2HG1 VAL A 214      -8.715   3.765  12.026  1.00 90.42           H
ATOM   3174 3HG1 VAL A 214      -7.770   4.023  13.513  1.00 90.42           H
ATOM   3175  CG2 VAL A 214     -10.387   4.411  14.161  1.00 90.42           C
ATOM   3176 1HG2 VAL A 214     -10.738   4.879  13.242  1.00 90.42           H
ATOM   3177 2HG2 VAL A 214     -11.235   4.216  14.817  1.00 90.42           H
ATOM   3178 3HG2 VAL A 214      -9.685   5.077  14.663  1.00 90.42           H
ATOM   3179  HN  VAL A 214     -11.533   1.956  14.995  1.00 90.42           H
ATOM   3180  N   LEU A 215      -9.692  -0.071  13.383  1.00 91.47           N
ATOM   3181  CA  LEU A 215      -9.010  -1.283  12.961  1.00 91.47           C
ATOM   3182  C   LEU A 215      -9.889  -2.035  11.960  1.00 91.47           C
ATOM   3183  O   LEU A 215      -9.409  -2.482  10.919  1.00 91.47           O
ATOM   3184  HA  LEU A 215      -8.092  -0.983  12.457  1.00 91.47           H
ATOM   3185  CB  LEU A 215      -8.606  -2.121  14.176  1.00 91.47           C
ATOM   3186 1HB  LEU A 215      -9.396  -2.045  14.923  1.00 91.47           H
ATOM   3187 2HB  LEU A 215      -8.555  -3.166  13.871  1.00 91.47           H
ATOM   3188  CG  LEU A 215      -7.278  -1.746  14.837  1.00 91.47           C
ATOM   3189  HG  LEU A 215      -7.215  -0.659  14.885  1.00 91.47           H
ATOM   3190  CD1 LEU A 215      -7.216  -2.266  16.275  1.00 91.47           C
ATOM   3191 1HD1 LEU A 215      -8.031  -1.831  16.854  1.00 91.47           H
ATOM   3192 2HD1 LEU A 215      -7.312  -3.352  16.273  1.00 91.47           H
ATOM   3193 3HD1 LEU A 215      -6.262  -1.986  16.722  1.00 91.47           H
ATOM   3194  CD2 LEU A 215      -6.093  -2.232  14.001  1.00 91.47           C
ATOM   3195 1HD2 LEU A 215      -6.139  -3.316  13.899  1.00 91.47           H
ATOM   3196 2HD2 LEU A 215      -6.133  -1.772  13.013  1.00 91.47           H
ATOM   3197 3HD2 LEU A 215      -5.162  -1.952  14.494  1.00 91.47           H
ATOM   3198  HN  LEU A 215      -9.954  -0.047  14.348  1.00 91.47           H
ATOM   3199  N   THR A 216     -11.162  -2.152  12.310  1.00 92.29           N
ATOM   3200  CA  THR A 216     -12.113  -2.843  11.455  1.00 92.29           C
ATOM   3201  C   THR A 216     -12.152  -2.195  10.069  1.00 92.29           C
ATOM   3202  O   THR A 216     -12.154  -2.891   9.055  1.00 92.29           O
ATOM   3203  HA  THR A 216     -11.770  -3.869  11.318  1.00 92.29           H
ATOM   3204  CB  THR A 216     -13.469  -2.847  12.163  1.00 92.29           C
ATOM   3205  HB  THR A 216     -13.842  -1.831  12.295  1.00 92.29           H
ATOM   3206  OG1 THR A 216     -13.232  -3.576  13.364  1.00 92.29           O
ATOM   3207  HG1 THR A 216     -12.937  -2.954  14.089  1.00 92.29           H
ATOM   3208  CG2 THR A 216     -14.514  -3.682  11.420  1.00 92.29           C
ATOM   3209 1HG2 THR A 216     -14.170  -4.714  11.348  1.00 92.29           H
ATOM   3210 2HG2 THR A 216     -14.659  -3.276  10.419  1.00 92.29           H
ATOM   3211 3HG2 THR A 216     -15.458  -3.651  11.965  1.00 92.29           H
ATOM   3212  HN  THR A 216     -11.545  -1.786  13.158  1.00 92.29           H
ATOM   3213  N   LEU A 217     -12.183  -0.870  10.071  1.00 89.03           N
ATOM   3214  CA  LEU A 217     -12.232  -0.121   8.827  1.00 89.03           C
ATOM   3215  C   LEU A 217     -10.991  -0.443   7.993  1.00 89.03           C
ATOM   3216  O   LEU A 217     -11.077  -0.589   6.775  1.00 89.03           O
ATOM   3217  HA  LEU A 217     -13.113  -0.456   8.279  1.00 89.03           H
ATOM   3218  CB  LEU A 217     -12.415   1.372   9.107  1.00 89.03           C
ATOM   3219 1HB  LEU A 217     -13.284   1.496   9.753  1.00 89.03           H
ATOM   3220 2HB  LEU A 217     -11.548   1.724   9.667  1.00 89.03           H
ATOM   3221  CG  LEU A 217     -12.593   2.268   7.880  1.00 89.03           C
ATOM   3222  HG  LEU A 217     -11.777   2.064   7.187  1.00 89.03           H
ATOM   3223  CD1 LEU A 217     -13.898   1.944   7.150  1.00 89.03           C
ATOM   3224 1HD1 LEU A 217     -13.884   0.903   6.824  1.00 89.03           H
ATOM   3225 2HD1 LEU A 217     -14.741   2.101   7.824  1.00 89.03           H
ATOM   3226 3HD1 LEU A 217     -14.000   2.595   6.282  1.00 89.03           H
ATOM   3227  CD2 LEU A 217     -12.503   3.746   8.263  1.00 89.03           C
ATOM   3228 1HD2 LEU A 217     -13.284   3.983   8.985  1.00 89.03           H
ATOM   3229 2HD2 LEU A 217     -11.527   3.948   8.704  1.00 89.03           H
ATOM   3230 3HD2 LEU A 217     -12.633   4.361   7.372  1.00 89.03           H
ATOM   3231  HN  LEU A 217     -12.175  -0.312  10.901  1.00 89.03           H
ATOM   3232  N   LYS A 218      -9.864  -0.545   8.683  1.00 87.00           N
ATOM   3233  CA  LYS A 218      -8.603  -0.829   8.019  1.00 87.00           C
ATOM   3234  C   LYS A 218      -8.665  -2.224   7.392  1.00 87.00           C
ATOM   3235  O   LYS A 218      -8.156  -2.437   6.292  1.00 87.00           O
ATOM   3236  HA  LYS A 218      -8.482  -0.097   7.220  1.00 87.00           H
ATOM   3237  CB  LYS A 218      -7.433  -0.641   8.987  1.00 87.00           C
ATOM   3238 1HB  LYS A 218      -7.655  -1.136   9.932  1.00 87.00           H
ATOM   3239 2HB  LYS A 218      -6.541  -1.116   8.581  1.00 87.00           H
ATOM   3240  CG  LYS A 218      -7.160   0.844   9.234  1.00 87.00           C
ATOM   3241 1HG  LYS A 218      -6.807   1.310   8.315  1.00 87.00           H
ATOM   3242 2HG  LYS A 218      -8.086   1.346   9.512  1.00 87.00           H
ATOM   3243  CD  LYS A 218      -6.120   1.033  10.340  1.00 87.00           C
ATOM   3244 1HD  LYS A 218      -6.409   0.457  11.219  1.00 87.00           H
ATOM   3245 2HD  LYS A 218      -5.156   0.645  10.009  1.00 87.00           H
ATOM   3246  CE  LYS A 218      -5.980   2.509  10.715  1.00 87.00           C
ATOM   3247 1HE  LYS A 218      -6.061   3.127   9.820  1.00 87.00           H
ATOM   3248 2HE  LYS A 218      -6.794   2.801  11.379  1.00 87.00           H
ATOM   3249  NZ  LYS A 218      -4.679   2.755  11.377  1.00 87.00           N
ATOM   3250 1HZ  LYS A 218      -4.795   3.458  12.099  1.00 87.00           H
ATOM   3251 2HZ  LYS A 218      -4.345   1.894  11.795  1.00 87.00           H
ATOM   3252 3HZ  LYS A 218      -4.007   3.082  10.692  1.00 87.00           H
ATOM   3253  HN  LYS A 218      -9.804  -0.438   9.675  1.00 87.00           H
ATOM   3254  N   VAL A 219      -9.291  -3.137   8.118  1.00 88.39           N
ATOM   3255  CA  VAL A 219      -9.385  -4.516   7.669  1.00 88.39           C
ATOM   3256  C   VAL A 219     -10.279  -4.584   6.430  1.00 88.39           C
ATOM   3257  O   VAL A 219      -9.941  -5.249   5.452  1.00 88.39           O
ATOM   3258  HA  VAL A 219      -8.381  -4.841   7.395  1.00 88.39           H
ATOM   3259  CB  VAL A 219      -9.877  -5.406   8.812  1.00 88.39           C
ATOM   3260  HB  VAL A 219     -10.775  -4.951   9.229  1.00 88.39           H
ATOM   3261  CG1 VAL A 219     -10.252  -6.798   8.299  1.00 88.39           C
ATOM   3262 1HG1 VAL A 219     -11.046  -6.711   7.557  1.00 88.39           H
ATOM   3263 2HG1 VAL A 219      -9.378  -7.265   7.844  1.00 88.39           H
ATOM   3264 3HG1 VAL A 219     -10.598  -7.411   9.132  1.00 88.39           H
ATOM   3265  CG2 VAL A 219      -8.833  -5.495   9.926  1.00 88.39           C
ATOM   3266 1HG2 VAL A 219      -7.910  -5.917   9.527  1.00 88.39           H
ATOM   3267 2HG2 VAL A 219      -8.636  -4.498  10.320  1.00 88.39           H
ATOM   3268 3HG2 VAL A 219      -9.208  -6.134  10.726  1.00 88.39           H
ATOM   3269  HN  VAL A 219      -9.729  -2.949   8.997  1.00 88.39           H
ATOM   3270  N   ILE A 220     -11.403  -3.888   6.511  1.00 88.58           N
ATOM   3271  CA  ILE A 220     -12.397  -3.942   5.452  1.00 88.58           C
ATOM   3272  C   ILE A 220     -11.816  -3.318   4.182  1.00 88.58           C
ATOM   3273  O   ILE A 220     -11.821  -3.942   3.122  1.00 88.58           O
ATOM   3274  HA  ILE A 220     -12.607  -4.994   5.255  1.00 88.58           H
ATOM   3275  CB  ILE A 220     -13.706  -3.297   5.911  1.00 88.58           C
ATOM   3276  HB  ILE A 220     -13.471  -2.336   6.368  1.00 88.58           H
ATOM   3277  CG1 ILE A 220     -14.392  -4.150   6.981  1.00 88.58           C
ATOM   3278 1HG1 ILE A 220     -14.737  -5.085   6.539  1.00 88.58           H
ATOM   3279 2HG1 ILE A 220     -13.674  -4.410   7.759  1.00 88.58           H
ATOM   3280  CG2 ILE A 220     -14.627  -3.020   4.722  1.00 88.58           C
ATOM   3281 1HG2 ILE A 220     -14.129  -2.343   4.027  1.00 88.58           H
ATOM   3282 2HG2 ILE A 220     -14.858  -3.956   4.215  1.00 88.58           H
ATOM   3283 3HG2 ILE A 220     -15.550  -2.561   5.076  1.00 88.58           H
ATOM   3284  CD1 ILE A 220     -15.576  -3.404   7.600  1.00 88.58           C
ATOM   3285 1HD1 ILE A 220     -15.223  -2.482   8.061  1.00 88.58           H
ATOM   3286 2HD1 ILE A 220     -16.302  -3.167   6.823  1.00 88.58           H
ATOM   3287 3HD1 ILE A 220     -16.045  -4.033   8.357  1.00 88.58           H
ATOM   3288  HN  ILE A 220     -11.639  -3.295   7.282  1.00 88.58           H
ATOM   3289  N   LEU A 221     -11.329  -2.095   4.331  1.00 83.50           N
ATOM   3290  CA  LEU A 221     -10.881  -1.323   3.184  1.00 83.50           C
ATOM   3291  C   LEU A 221      -9.474  -1.777   2.788  1.00 83.50           C
ATOM   3292  O   LEU A 221      -9.054  -1.584   1.649  1.00 83.50           O
ATOM   3293  HA  LEU A 221     -11.559  -1.540   2.359  1.00 83.50           H
ATOM   3294  CB  LEU A 221     -10.984   0.176   3.473  1.00 83.50           C
ATOM   3295 1HB  LEU A 221     -10.323   0.411   4.308  1.00 83.50           H
ATOM   3296 2HB  LEU A 221     -10.609   0.719   2.606  1.00 83.50           H
ATOM   3297  CG  LEU A 221     -12.383   0.700   3.804  1.00 83.50           C
ATOM   3298  HG  LEU A 221     -12.729   0.203   4.710  1.00 83.50           H
ATOM   3299  CD1 LEU A 221     -12.351   2.201   4.096  1.00 83.50           C
ATOM   3300 1HD1 LEU A 221     -11.697   2.392   4.946  1.00 83.50           H
ATOM   3301 2HD1 LEU A 221     -11.976   2.734   3.222  1.00 83.50           H
ATOM   3302 3HD1 LEU A 221     -13.358   2.548   4.327  1.00 83.50           H
ATOM   3303  CD2 LEU A 221     -13.375   0.353   2.692  1.00 83.50           C
ATOM   3304 1HD2 LEU A 221     -13.045   0.805   1.756  1.00 83.50           H
ATOM   3305 2HD2 LEU A 221     -13.426  -0.729   2.575  1.00 83.50           H
ATOM   3306 3HD2 LEU A 221     -14.361   0.738   2.952  1.00 83.50           H
ATOM   3307  HN  LEU A 221     -11.240  -1.632   5.213  1.00 83.50           H
ATOM   3308  N   GLY A 222      -8.786  -2.373   3.751  1.00 76.57           N
ATOM   3309  CA  GLY A 222      -7.382  -2.703   3.574  1.00 76.57           C
ATOM   3310  C   GLY A 222      -7.220  -4.047   2.862  1.00 76.57           C
ATOM   3311  O   GLY A 222      -6.214  -4.283   2.194  1.00 76.57           O
ATOM   3312 1HA  GLY A 222      -6.891  -1.920   2.996  1.00 76.57           H
ATOM   3313 2HA  GLY A 222      -6.888  -2.739   4.545  1.00 76.57           H
ATOM   3314  HN  GLY A 222      -9.172  -2.630   4.637  1.00 76.57           H
ATOM   3315  N   PHE A 223      -8.226  -4.894   3.028  1.00 77.84           N
ATOM   3316  CA  PHE A 223      -8.134  -6.266   2.559  1.00 77.84           C
ATOM   3317  C   PHE A 223      -9.376  -6.655   1.754  1.00 77.84           C
ATOM   3318  O   PHE A 223      -9.295  -6.867   0.545  1.00 77.84           O
ATOM   3319  HA  PHE A 223      -7.254  -6.331   1.920  1.00 77.84           H
ATOM   3320  CB  PHE A 223      -8.045  -7.157   3.800  1.00 77.84           C
ATOM   3321 1HB  PHE A 223      -7.231  -6.803   4.432  1.00 77.84           H
ATOM   3322 2HB  PHE A 223      -8.965  -7.053   4.376  1.00 77.84           H
ATOM   3323  CG  PHE A 223      -7.822  -8.638   3.487  1.00 77.84           C
ATOM   3324  CD1 PHE A 223      -8.763  -9.556   3.834  1.00 77.84           C
ATOM   3325  HD1 PHE A 223      -9.677  -9.237   4.334  1.00 77.84           H
ATOM   3326  CD2 PHE A 223      -6.681  -9.036   2.863  1.00 77.84           C
ATOM   3327  HD2 PHE A 223      -5.926  -8.301   2.586  1.00 77.84           H
ATOM   3328  CE1 PHE A 223      -8.555 -10.931   3.544  1.00 77.84           C
ATOM   3329  HE1 PHE A 223      -9.310 -11.666   3.822  1.00 77.84           H
ATOM   3330  CE2 PHE A 223      -6.473 -10.411   2.573  1.00 77.84           C
ATOM   3331  HE2 PHE A 223      -5.559 -10.730   2.073  1.00 77.84           H
ATOM   3332  CZ  PHE A 223      -7.415 -11.329   2.920  1.00 77.84           C
ATOM   3333  HZ  PHE A 223      -7.255 -12.384   2.697  1.00 77.84           H
ATOM   3334  HN  PHE A 223      -9.089  -4.656   3.472  1.00 77.84           H
ATOM   3335  N   PHE A 224     -10.496  -6.737   2.457  1.00 84.99           N
ATOM   3336  CA  PHE A 224     -11.667  -7.410   1.923  1.00 84.99           C
ATOM   3337  C   PHE A 224     -12.167  -6.717   0.654  1.00 84.99           C
ATOM   3338  O   PHE A 224     -12.411  -7.369  -0.360  1.00 84.99           O
ATOM   3339  HA  PHE A 224     -11.372  -8.432   1.683  1.00 84.99           H
ATOM   3340  CB  PHE A 224     -12.756  -7.333   2.995  1.00 84.99           C
ATOM   3341 1HB  PHE A 224     -12.732  -6.344   3.452  1.00 84.99           H
ATOM   3342 2HB  PHE A 224     -13.730  -7.441   2.518  1.00 84.99           H
ATOM   3343  CG  PHE A 224     -12.622  -8.390   4.094  1.00 84.99           C
ATOM   3344  CD1 PHE A 224     -12.974  -9.679   3.844  1.00 84.99           C
ATOM   3345  HD1 PHE A 224     -13.351  -9.960   2.860  1.00 84.99           H
ATOM   3346  CD2 PHE A 224     -12.152  -8.039   5.321  1.00 84.99           C
ATOM   3347  HD2 PHE A 224     -11.871  -7.005   5.522  1.00 84.99           H
ATOM   3348  CE1 PHE A 224     -12.851 -10.660   4.863  1.00 84.99           C
ATOM   3349  HE1 PHE A 224     -13.133 -11.693   4.663  1.00 84.99           H
ATOM   3350  CE2 PHE A 224     -12.029  -9.019   6.341  1.00 84.99           C
ATOM   3351  HE2 PHE A 224     -11.652  -8.738   7.324  1.00 84.99           H
ATOM   3352  CZ  PHE A 224     -12.381 -10.309   6.091  1.00 84.99           C
ATOM   3353  HZ  PHE A 224     -12.286 -11.061   6.873  1.00 84.99           H
ATOM   3354  HN  PHE A 224     -10.610  -6.354   3.374  1.00 84.99           H
ATOM   3355  N   LEU A 225     -12.306  -5.403   0.752  1.00 82.87           N
ATOM   3356  CA  LEU A 225     -12.820  -4.619  -0.359  1.00 82.87           C
ATOM   3357  C   LEU A 225     -11.892  -4.781  -1.564  1.00 82.87           C
ATOM   3358  O   LEU A 225     -12.342  -5.122  -2.657  1.00 82.87           O
ATOM   3359  HA  LEU A 225     -13.798  -5.025  -0.619  1.00 82.87           H
ATOM   3360  CB  LEU A 225     -13.031  -3.164   0.064  1.00 82.87           C
ATOM   3361 1HB  LEU A 225     -13.743  -3.146   0.890  1.00 82.87           H
ATOM   3362 2HB  LEU A 225     -12.087  -2.778   0.449  1.00 82.87           H
ATOM   3363  CG  LEU A 225     -13.532  -2.215  -1.026  1.00 82.87           C
ATOM   3364  HG  LEU A 225     -12.919  -2.362  -1.915  1.00 82.87           H
ATOM   3365  CD1 LEU A 225     -14.976  -2.540  -1.414  1.00 82.87           C
ATOM   3366 1HD1 LEU A 225     -15.031  -3.562  -1.789  1.00 82.87           H
ATOM   3367 2HD1 LEU A 225     -15.619  -2.438  -0.540  1.00 82.87           H
ATOM   3368 3HD1 LEU A 225     -15.308  -1.850  -2.191  1.00 82.87           H
ATOM   3369  CD2 LEU A 225     -13.368  -0.755  -0.600  1.00 82.87           C
ATOM   3370 1HD2 LEU A 225     -13.941  -0.575   0.310  1.00 82.87           H
ATOM   3371 2HD2 LEU A 225     -12.314  -0.547  -0.413  1.00 82.87           H
ATOM   3372 3HD2 LEU A 225     -13.732  -0.102  -1.393  1.00 82.87           H
ATOM   3373  HN  LEU A 225     -12.075  -4.875   1.570  1.00 82.87           H
ATOM   3374  N   PRO A 226     -10.585  -4.542  -1.388  1.00 76.61           N
ATOM   3375  CA  PRO A 226      -9.625  -4.763  -2.472  1.00 76.61           C
ATOM   3376  C   PRO A 226      -9.729  -6.161  -3.059  1.00 76.61           C
ATOM   3377  O   PRO A 226      -9.774  -6.326  -4.277  1.00 76.61           O
ATOM   3378  HA  PRO A 226      -9.836  -4.089  -3.303  1.00 76.61           H
ATOM   3379  CB  PRO A 226      -8.267  -4.525  -1.808  1.00 76.61           C
ATOM   3380 1HB  PRO A 226      -7.843  -5.451  -1.420  1.00 76.61           H
ATOM   3381 2HB  PRO A 226      -7.543  -4.114  -2.511  1.00 76.61           H
ATOM   3382  CG  PRO A 226      -8.589  -3.541  -0.690  1.00 76.61           C
ATOM   3383 1HG  PRO A 226      -7.820  -3.542   0.083  1.00 76.61           H
ATOM   3384 2HG  PRO A 226      -8.653  -2.517  -1.057  1.00 76.61           H
ATOM   3385  CD  PRO A 226      -9.924  -4.046  -0.167  1.00 76.61           C
ATOM   3386 1HD  PRO A 226      -9.798  -4.839   0.570  1.00 76.61           H
ATOM   3387 2HD  PRO A 226     -10.495  -3.253   0.317  1.00 76.61           H
ATOM   3388  N   PHE A 227      -9.765  -7.141  -2.167  1.00 80.48           N
ATOM   3389  CA  PHE A 227      -9.702  -8.532  -2.582  1.00 80.48           C
ATOM   3390  C   PHE A 227     -10.906  -8.900  -3.452  1.00 80.48           C
ATOM   3391  O   PHE A 227     -10.751  -9.526  -4.499  1.00 80.48           O
ATOM   3392  HA  PHE A 227      -8.787  -8.657  -3.160  1.00 80.48           H
ATOM   3393  CB  PHE A 227      -9.731  -9.380  -1.308  1.00 80.48           C
ATOM   3394 1HB  PHE A 227      -8.868  -9.123  -0.693  1.00 80.48           H
ATOM   3395 2HB  PHE A 227     -10.620  -9.123  -0.733  1.00 80.48           H
ATOM   3396  CG  PHE A 227      -9.726 -10.888  -1.564  1.00 80.48           C
ATOM   3397  CD1 PHE A 227     -10.882 -11.598  -1.469  1.00 80.48           C
ATOM   3398  HD1 PHE A 227     -11.813 -11.092  -1.211  1.00 80.48           H
ATOM   3399  CD2 PHE A 227      -8.566 -11.520  -1.887  1.00 80.48           C
ATOM   3400  HD2 PHE A 227      -7.639 -10.951  -1.963  1.00 80.48           H
ATOM   3401  CE1 PHE A 227     -10.878 -12.998  -1.707  1.00 80.48           C
ATOM   3402  HE1 PHE A 227     -11.804 -13.567  -1.631  1.00 80.48           H
ATOM   3403  CE2 PHE A 227      -8.561 -12.919  -2.125  1.00 80.48           C
ATOM   3404  HE2 PHE A 227      -7.631 -13.425  -2.384  1.00 80.48           H
ATOM   3405  CZ  PHE A 227      -9.717 -13.629  -2.030  1.00 80.48           C
ATOM   3406  HZ  PHE A 227      -9.714 -14.704  -2.213  1.00 80.48           H
ATOM   3407  HN  PHE A 227      -9.835  -6.997  -1.180  1.00 80.48           H
ATOM   3408  N   VAL A 228     -12.078  -8.494  -2.986  1.00 83.38           N
ATOM   3409  CA  VAL A 228     -13.311  -8.799  -3.693  1.00 83.38           C
ATOM   3410  C   VAL A 228     -13.287  -8.122  -5.066  1.00 83.38           C
ATOM   3411  O   VAL A 228     -13.624  -8.742  -6.073  1.00 83.38           O
ATOM   3412  HA  VAL A 228     -13.350  -9.879  -3.835  1.00 83.38           H
ATOM   3413  CB  VAL A 228     -14.516  -8.388  -2.845  1.00 83.38           C
ATOM   3414  HB  VAL A 228     -14.357  -7.362  -2.512  1.00 83.38           H
ATOM   3415  CG1 VAL A 228     -15.804  -8.420  -3.671  1.00 83.38           C
ATOM   3416 1HG1 VAL A 228     -15.715  -7.730  -4.510  1.00 83.38           H
ATOM   3417 2HG1 VAL A 228     -15.969  -9.430  -4.047  1.00 83.38           H
ATOM   3418 3HG1 VAL A 228     -16.645  -8.124  -3.044  1.00 83.38           H
ATOM   3419  CG2 VAL A 228     -14.639  -9.272  -1.603  1.00 83.38           C
ATOM   3420 1HG2 VAL A 228     -14.764 -10.311  -1.907  1.00 83.38           H
ATOM   3421 2HG2 VAL A 228     -13.737  -9.176  -0.998  1.00 83.38           H
ATOM   3422 3HG2 VAL A 228     -15.504  -8.958  -1.018  1.00 83.38           H
ATOM   3423  HN  VAL A 228     -12.194  -7.967  -2.144  1.00 83.38           H
ATOM   3424  N   VAL A 229     -12.885  -6.860  -5.061  1.00 76.70           N
ATOM   3425  CA  VAL A 229     -12.885  -6.069  -6.280  1.00 76.70           C
ATOM   3426  C   VAL A 229     -11.995  -6.749  -7.323  1.00 76.70           C
ATOM   3427  O   VAL A 229     -12.410  -6.945  -8.464  1.00 76.70           O
ATOM   3428  HA  VAL A 229     -13.908  -6.044  -6.655  1.00 76.70           H
ATOM   3429  CB  VAL A 229     -12.456  -4.633  -5.973  1.00 76.70           C
ATOM   3430  HB  VAL A 229     -11.580  -4.676  -5.326  1.00 76.70           H
ATOM   3431  CG1 VAL A 229     -12.060  -3.894  -7.252  1.00 76.70           C
ATOM   3432 1HG1 VAL A 229     -11.228  -4.413  -7.729  1.00 76.70           H
ATOM   3433 2HG1 VAL A 229     -12.910  -3.867  -7.934  1.00 76.70           H
ATOM   3434 3HG1 VAL A 229     -11.760  -2.876  -7.005  1.00 76.70           H
ATOM   3435  CG2 VAL A 229     -13.558  -3.881  -5.223  1.00 76.70           C
ATOM   3436 1HG2 VAL A 229     -14.460  -3.853  -5.835  1.00 76.70           H
ATOM   3437 2HG2 VAL A 229     -13.771  -4.390  -4.284  1.00 76.70           H
ATOM   3438 3HG2 VAL A 229     -13.227  -2.863  -5.018  1.00 76.70           H
ATOM   3439  HN  VAL A 229     -12.564  -6.378  -4.245  1.00 76.70           H
ATOM   3440  N   MET A 230     -10.789  -7.089  -6.894  1.00 76.48           N
ATOM   3441  CA  MET A 230      -9.828  -7.719  -7.783  1.00 76.48           C
ATOM   3442  C   MET A 230     -10.369  -9.045  -8.323  1.00 76.48           C
ATOM   3443  O   MET A 230     -10.335  -9.288  -9.529  1.00 76.48           O
ATOM   3444  HA  MET A 230      -9.684  -7.017  -8.604  1.00 76.48           H
ATOM   3445  CB  MET A 230      -8.522  -7.970  -7.028  1.00 76.48           C
ATOM   3446 1HB  MET A 230      -8.740  -8.376  -6.041  1.00 76.48           H
ATOM   3447 2HB  MET A 230      -7.930  -8.718  -7.557  1.00 76.48           H
ATOM   3448  CG  MET A 230      -7.713  -6.679  -6.888  1.00 76.48           C
ATOM   3449 1HG  MET A 230      -7.571  -6.221  -7.867  1.00 76.48           H
ATOM   3450 2HG  MET A 230      -8.260  -5.962  -6.276  1.00 76.48           H
ATOM   3451  SD  MET A 230      -6.128  -7.029  -6.145  1.00 76.48           S
ATOM   3452  CE  MET A 230      -6.614  -7.175  -4.433  1.00 76.48           C
ATOM   3453 1HE  MET A 230      -7.062  -6.238  -4.101  1.00 76.48           H
ATOM   3454 2HE  MET A 230      -7.340  -7.982  -4.329  1.00 76.48           H
ATOM   3455 3HE  MET A 230      -5.737  -7.395  -3.824  1.00 76.48           H
ATOM   3456  HN  MET A 230     -10.466  -6.941  -5.959  1.00 76.48           H
ATOM   3457  N   ALA A 231     -10.855  -9.867  -7.405  1.00 79.76           N
ATOM   3458  CA  ALA A 231     -11.341 -11.188  -7.765  1.00 79.76           C
ATOM   3459  C   ALA A 231     -12.393 -11.057  -8.868  1.00 79.76           C
ATOM   3460  O   ALA A 231     -12.374 -11.808  -9.842  1.00 79.76           O
ATOM   3461  HA  ALA A 231     -10.495 -11.760  -8.148  1.00 79.76           H
ATOM   3462  CB  ALA A 231     -11.886 -11.889  -6.519  1.00 79.76           C
ATOM   3463 1HB  ALA A 231     -11.092 -11.984  -5.779  1.00 79.76           H
ATOM   3464 2HB  ALA A 231     -12.704 -11.303  -6.102  1.00 79.76           H
ATOM   3465 3HB  ALA A 231     -12.250 -12.880  -6.790  1.00 79.76           H
ATOM   3466  HN  ALA A 231     -10.920  -9.644  -6.433  1.00 79.76           H
ATOM   3467  N   CYS A 232     -13.288 -10.098  -8.677  1.00 79.84           N
ATOM   3468  CA  CYS A 232     -14.362  -9.876  -9.630  1.00 79.84           C
ATOM   3469  C   CYS A 232     -13.745  -9.401 -10.947  1.00 79.84           C
ATOM   3470  O   CYS A 232     -14.131  -9.863 -12.020  1.00 79.84           O
ATOM   3471  HA  CYS A 232     -14.866 -10.834  -9.762  1.00 79.84           H
ATOM   3472  CB  CYS A 232     -15.397  -8.886  -9.095  1.00 79.84           C
ATOM   3473 1HB  CYS A 232     -14.901  -7.978  -8.751  1.00 79.84           H
ATOM   3474 2HB  CYS A 232     -16.080  -8.593  -9.893  1.00 79.84           H
ATOM   3475  SG  CYS A 232     -16.335  -9.643  -7.718  1.00 79.84           S
ATOM   3476  HG  CYS A 232     -15.425  -9.399  -6.779  1.00 79.84           H
ATOM   3477  HN  CYS A 232     -13.286  -9.481  -7.891  1.00 79.84           H
ATOM   3478  N   CYS A 233     -12.797  -8.484 -10.823  1.00 73.80           N
ATOM   3479  CA  CYS A 233     -12.182  -7.880 -11.993  1.00 73.80           C
ATOM   3480  C   CYS A 233     -11.535  -8.991 -12.823  1.00 73.80           C
ATOM   3481  O   CYS A 233     -11.725  -9.055 -14.036  1.00 73.80           O
ATOM   3482  HA  CYS A 233     -12.982  -7.395 -12.552  1.00 73.80           H
ATOM   3483  CB  CYS A 233     -11.174  -6.796 -11.606  1.00 73.80           C
ATOM   3484 1HB  CYS A 233     -10.548  -7.146 -10.785  1.00 73.80           H
ATOM   3485 2HB  CYS A 233     -10.511  -6.588 -12.445  1.00 73.80           H
ATOM   3486  SG  CYS A 233     -12.055  -5.270 -11.112  1.00 73.80           S
ATOM   3487  HG  CYS A 233     -12.449  -5.715  -9.922  1.00 73.80           H
ATOM   3488  HN  CYS A 233     -12.449  -8.154  -9.945  1.00 73.80           H
ATOM   3489  N   TYR A 234     -10.783  -9.838 -12.135  1.00 73.95           N
ATOM   3490  CA  TYR A 234      -9.973 -10.838 -12.810  1.00 73.95           C
ATOM   3491  C   TYR A 234     -10.845 -11.963 -13.370  1.00 73.95           C
ATOM   3492  O   TYR A 234     -10.550 -12.513 -14.431  1.00 73.95           O
ATOM   3493  HA  TYR A 234      -9.452 -10.348 -13.633  1.00 73.95           H
ATOM   3494  CB  TYR A 234      -9.039 -11.414 -11.744  1.00 73.95           C
ATOM   3495 1HB  TYR A 234      -9.561 -11.426 -10.787  1.00 73.95           H
ATOM   3496 2HB  TYR A 234      -8.812 -12.450 -11.996  1.00 73.95           H
ATOM   3497  CG  TYR A 234      -7.727 -10.644 -11.584  1.00 73.95           C
ATOM   3498  CD1 TYR A 234      -6.670 -10.897 -12.434  1.00 73.95           C
ATOM   3499  HD1 TYR A 234      -6.770 -11.646 -13.220  1.00 73.95           H
ATOM   3500  CD2 TYR A 234      -7.601  -9.696 -10.589  1.00 73.95           C
ATOM   3501  HD2 TYR A 234      -8.435  -9.496  -9.917  1.00 73.95           H
ATOM   3502  CE1 TYR A 234      -5.435 -10.172 -12.283  1.00 73.95           C
ATOM   3503  HE1 TYR A 234      -4.592 -10.363 -12.948  1.00 73.95           H
ATOM   3504  CE2 TYR A 234      -6.365  -8.971 -10.438  1.00 73.95           C
ATOM   3505  HE2 TYR A 234      -6.252  -8.220  -9.657  1.00 73.95           H
ATOM   3506  CZ  TYR A 234      -5.344  -9.245 -11.293  1.00 73.95           C
ATOM   3507  OH  TYR A 234      -4.177  -8.560 -11.150  1.00 73.95           O
ATOM   3508  HH  TYR A 234      -3.462  -8.984 -11.707  1.00 73.95           H
ATOM   3509  HN  TYR A 234     -10.723  -9.849 -11.137  1.00 73.95           H
ATOM   3510  N   THR A 235     -11.901 -12.273 -12.633  1.00 81.28           N
ATOM   3511  CA  THR A 235     -12.853 -13.278 -13.075  1.00 81.28           C
ATOM   3512  C   THR A 235     -13.468 -12.876 -14.417  1.00 81.28           C
ATOM   3513  O   THR A 235     -13.609 -13.707 -15.313  1.00 81.28           O
ATOM   3514  HA  THR A 235     -12.317 -14.213 -13.236  1.00 81.28           H
ATOM   3515  CB  THR A 235     -13.889 -13.468 -11.964  1.00 81.28           C
ATOM   3516  HB  THR A 235     -14.657 -14.179 -12.267  1.00 81.28           H
ATOM   3517  OG1 THR A 235     -14.347 -12.148 -11.687  1.00 81.28           O
ATOM   3518  HG1 THR A 235     -15.116 -11.920 -12.284  1.00 81.28           H
ATOM   3519  CG2 THR A 235     -13.258 -13.928 -10.648  1.00 81.28           C
ATOM   3520 1HG2 THR A 235     -12.538 -13.183 -10.311  1.00 81.28           H
ATOM   3521 2HG2 THR A 235     -12.751 -14.881 -10.802  1.00 81.28           H
ATOM   3522 3HG2 THR A 235     -14.037 -14.048  -9.895  1.00 81.28           H
ATOM   3523  HN  THR A 235     -12.110 -11.852 -11.751  1.00 81.28           H
ATOM   3524  N   ILE A 236     -13.818 -11.602 -14.513  1.00 77.68           N
ATOM   3525  CA  ILE A 236     -14.385 -11.073 -15.742  1.00 77.68           C
ATOM   3526  C   ILE A 236     -13.329 -11.121 -16.848  1.00 77.68           C
ATOM   3527  O   ILE A 236     -13.620 -11.528 -17.972  1.00 77.68           O
ATOM   3528  HA  ILE A 236     -15.213 -11.722 -16.027  1.00 77.68           H
ATOM   3529  CB  ILE A 236     -14.965  -9.677 -15.507  1.00 77.68           C
ATOM   3530  HB  ILE A 236     -14.209  -9.072 -15.006  1.00 77.68           H
ATOM   3531  CG1 ILE A 236     -16.182  -9.737 -14.580  1.00 77.68           C
ATOM   3532 1HG1 ILE A 236     -17.024 -10.182 -15.110  1.00 77.68           H
ATOM   3533 2HG1 ILE A 236     -15.963 -10.383 -13.730  1.00 77.68           H
ATOM   3534  CG2 ILE A 236     -15.289  -8.986 -16.833  1.00 77.68           C
ATOM   3535 1HG2 ILE A 236     -14.379  -8.891 -17.425  1.00 77.68           H
ATOM   3536 2HG2 ILE A 236     -16.019  -9.580 -17.383  1.00 77.68           H
ATOM   3537 3HG2 ILE A 236     -15.700  -7.996 -16.637  1.00 77.68           H
ATOM   3538  CD1 ILE A 236     -16.563  -8.341 -14.084  1.00 77.68           C
ATOM   3539 1HD1 ILE A 236     -15.727  -7.910 -13.535  1.00 77.68           H
ATOM   3540 2HD1 ILE A 236     -16.804  -7.706 -14.937  1.00 77.68           H
ATOM   3541 3HD1 ILE A 236     -17.430  -8.413 -13.428  1.00 77.68           H
ATOM   3542  HN  ILE A 236     -13.721 -10.937 -13.773  1.00 77.68           H
ATOM   3543  N   ILE A 237     -12.125 -10.700 -16.491  1.00 74.06           N
ATOM   3544  CA  ILE A 237     -11.037 -10.639 -17.453  1.00 74.06           C
ATOM   3545  C   ILE A 237     -10.795 -12.035 -18.032  1.00 74.06           C
ATOM   3546  O   ILE A 237     -10.735 -12.204 -19.249  1.00 74.06           O
ATOM   3547  HA  ILE A 237     -11.353  -9.980 -18.262  1.00 74.06           H
ATOM   3548  CB  ILE A 237      -9.794 -10.013 -16.818  1.00 74.06           C
ATOM   3549  HB  ILE A 237      -9.683 -10.418 -15.813  1.00 74.06           H
ATOM   3550  CG1 ILE A 237      -9.954  -8.498 -16.679  1.00 74.06           C
ATOM   3551 1HG1 ILE A 237      -9.913  -8.032 -17.664  1.00 74.06           H
ATOM   3552 2HG1 ILE A 237     -10.934  -8.269 -16.260  1.00 74.06           H
ATOM   3553  CG2 ILE A 237      -8.533 -10.387 -17.598  1.00 74.06           C
ATOM   3554 1HG2 ILE A 237      -8.415 -11.470 -17.601  1.00 74.06           H
ATOM   3555 2HG2 ILE A 237      -8.620 -10.028 -18.624  1.00 74.06           H
ATOM   3556 3HG2 ILE A 237      -7.664  -9.928 -17.126  1.00 74.06           H
ATOM   3557  CD1 ILE A 237      -8.861  -7.911 -15.785  1.00 74.06           C
ATOM   3558 1HD1 ILE A 237      -8.921  -8.361 -14.794  1.00 74.06           H
ATOM   3559 2HD1 ILE A 237      -7.884  -8.120 -16.220  1.00 74.06           H
ATOM   3560 3HD1 ILE A 237      -8.998  -6.832 -15.703  1.00 74.06           H
ATOM   3561  HN  ILE A 237     -11.887 -10.405 -15.566  1.00 74.06           H
ATOM   3562  N   ILE A 238     -10.663 -12.999 -17.132  1.00 74.07           N
ATOM   3563  CA  ILE A 238     -10.379 -14.365 -17.536  1.00 74.07           C
ATOM   3564  C   ILE A 238     -11.483 -14.855 -18.477  1.00 74.07           C
ATOM   3565  O   ILE A 238     -11.199 -15.423 -19.530  1.00 74.07           O
ATOM   3566  HA  ILE A 238      -9.438 -14.355 -18.085  1.00 74.07           H
ATOM   3567  CB  ILE A 238     -10.178 -15.256 -16.309  1.00 74.07           C
ATOM   3568  HB  ILE A 238     -11.003 -15.077 -15.618  1.00 74.07           H
ATOM   3569  CG1 ILE A 238      -8.886 -14.893 -15.574  1.00 74.07           C
ATOM   3570 1HG1 ILE A 238      -8.030 -15.293 -16.117  1.00 74.07           H
ATOM   3571 2HG1 ILE A 238      -8.770 -13.810 -15.549  1.00 74.07           H
ATOM   3572  CG2 ILE A 238     -10.223 -16.737 -16.692  1.00 74.07           C
ATOM   3573 1HG2 ILE A 238     -11.191 -16.968 -17.137  1.00 74.07           H
ATOM   3574 2HG2 ILE A 238      -9.433 -16.950 -17.412  1.00 74.07           H
ATOM   3575 3HG2 ILE A 238     -10.077 -17.347 -15.801  1.00 74.07           H
ATOM   3576  CD1 ILE A 238      -8.895 -15.444 -14.146  1.00 74.07           C
ATOM   3577 1HD1 ILE A 238      -9.738 -15.023 -13.599  1.00 74.07           H
ATOM   3578 2HD1 ILE A 238      -8.986 -16.529 -14.176  1.00 74.07           H
ATOM   3579 3HD1 ILE A 238      -7.965 -15.171 -13.646  1.00 74.07           H
ATOM   3580  HN  ILE A 238     -10.747 -12.859 -16.146  1.00 74.07           H
ATOM   3581  N   HIS A 239     -12.718 -14.615 -18.063  1.00 78.35           N
ATOM   3582  CA  HIS A 239     -13.866 -15.082 -18.822  1.00 78.35           C
ATOM   3583  C   HIS A 239     -13.815 -14.503 -20.237  1.00 78.35           C
ATOM   3584  O   HIS A 239     -14.048 -15.215 -21.212  1.00 78.35           O
ATOM   3585  HA  HIS A 239     -13.781 -16.168 -18.880  1.00 78.35           H
ATOM   3586  CB  HIS A 239     -15.170 -14.754 -18.093  1.00 78.35           C
ATOM   3587 1HB  HIS A 239     -15.132 -15.182 -17.091  1.00 78.35           H
ATOM   3588 2HB  HIS A 239     -15.246 -13.673 -17.975  1.00 78.35           H
ATOM   3589  CG  HIS A 239     -16.409 -15.258 -18.793  1.00 78.35           C
ATOM   3590  ND1 HIS A 239     -17.153 -14.474 -19.658  1.00 78.35           N
ATOM   3591  HD1 HIS A 239     -16.957 -13.525 -19.902  1.00 78.35           H
ATOM   3592  CD2 HIS A 239     -17.026 -16.474 -18.749  1.00 78.35           C
ATOM   3593  HD2 HIS A 239     -16.700 -17.332 -18.161  1.00 78.35           H
ATOM   3594  CE1 HIS A 239     -18.169 -15.196 -20.107  1.00 78.35           C
ATOM   3595  HE1 HIS A 239     -18.936 -14.859 -20.805  1.00 78.35           H
ATOM   3596  NE2 HIS A 239     -18.089 -16.435 -19.542  1.00 78.35           N
ATOM   3597  HN  HIS A 239     -12.941 -14.113 -17.227  1.00 78.35           H
ATOM   3598  N   THR A 240     -13.509 -13.215 -20.304  1.00 73.57           N
ATOM   3599  CA  THR A 240     -13.479 -12.519 -21.579  1.00 73.57           C
ATOM   3600  C   THR A 240     -12.328 -13.039 -22.443  1.00 73.57           C
ATOM   3601  O   THR A 240     -12.483 -13.212 -23.651  1.00 73.57           O
ATOM   3602  HA  THR A 240     -14.404 -12.738 -22.113  1.00 73.57           H
ATOM   3603  CB  THR A 240     -13.396 -11.018 -21.296  1.00 73.57           C
ATOM   3604  HB  THR A 240     -12.412 -10.748 -20.913  1.00 73.57           H
ATOM   3605  OG1 THR A 240     -14.488 -10.769 -20.416  1.00 73.57           O
ATOM   3606  HG1 THR A 240     -14.150 -10.603 -19.490  1.00 73.57           H
ATOM   3607  CG2 THR A 240     -13.711 -10.171 -22.531  1.00 73.57           C
ATOM   3608 1HG2 THR A 240     -14.722 -10.392 -22.875  1.00 73.57           H
ATOM   3609 2HG2 THR A 240     -12.999 -10.403 -23.323  1.00 73.57           H
ATOM   3610 3HG2 THR A 240     -13.638  -9.114 -22.275  1.00 73.57           H
ATOM   3611  HN  THR A 240     -13.286 -12.652 -19.509  1.00 73.57           H
ATOM   3612  N   LEU A 241     -11.200 -13.275 -21.790  1.00 71.35           N
ATOM   3613  CA  LEU A 241     -10.006 -13.715 -22.493  1.00 71.35           C
ATOM   3614  C   LEU A 241     -10.258 -15.097 -23.100  1.00 71.35           C
ATOM   3615  O   LEU A 241      -9.787 -15.392 -24.197  1.00 71.35           O
ATOM   3616  HA  LEU A 241      -9.826 -13.010 -23.304  1.00 71.35           H
ATOM   3617  CB  LEU A 241      -8.789 -13.663 -21.567  1.00 71.35           C
ATOM   3618 1HB  LEU A 241      -9.080 -14.061 -20.595  1.00 71.35           H
ATOM   3619 2HB  LEU A 241      -8.024 -14.327 -21.968  1.00 71.35           H
ATOM   3620  CG  LEU A 241      -8.167 -12.281 -21.356  1.00 71.35           C
ATOM   3621  HG  LEU A 241      -8.966 -11.579 -21.117  1.00 71.35           H
ATOM   3622  CD1 LEU A 241      -7.203 -12.290 -20.167  1.00 71.35           C
ATOM   3623 1HD1 LEU A 241      -7.744 -12.572 -19.264  1.00 71.35           H
ATOM   3624 2HD1 LEU A 241      -6.405 -13.009 -20.352  1.00 71.35           H
ATOM   3625 3HD1 LEU A 241      -6.775 -11.296 -20.040  1.00 71.35           H
ATOM   3626  CD2 LEU A 241      -7.494 -11.781 -22.636  1.00 71.35           C
ATOM   3627 1HD2 LEU A 241      -6.708 -12.478 -22.929  1.00 71.35           H
ATOM   3628 2HD2 LEU A 241      -8.234 -11.713 -23.433  1.00 71.35           H
ATOM   3629 3HD2 LEU A 241      -7.059 -10.798 -22.458  1.00 71.35           H
ATOM   3630  HN  LEU A 241     -11.093 -13.169 -20.802  1.00 71.35           H
ATOM   3631  N   ILE A 242     -11.000 -15.907 -22.359  1.00 72.62           N
ATOM   3632  CA  ILE A 242     -11.334 -17.245 -22.817  1.00 72.62           C
ATOM   3633  C   ILE A 242     -12.205 -17.147 -24.071  1.00 72.62           C
ATOM   3634  O   ILE A 242     -11.989 -17.874 -25.040  1.00 72.62           O
ATOM   3635  HA  ILE A 242     -10.401 -17.741 -23.083  1.00 72.62           H
ATOM   3636  CB  ILE A 242     -11.972 -18.055 -21.687  1.00 72.62           C
ATOM   3637  HB  ILE A 242     -12.736 -17.439 -21.214  1.00 72.62           H
ATOM   3638  CG1 ILE A 242     -10.940 -18.402 -20.612  1.00 72.62           C
ATOM   3639 1HG1 ILE A 242     -10.244 -19.146 -20.997  1.00 72.62           H
ATOM   3640 2HG1 ILE A 242     -10.356 -17.516 -20.364  1.00 72.62           H
ATOM   3641  CG2 ILE A 242     -12.672 -19.302 -22.233  1.00 72.62           C
ATOM   3642 1HG2 ILE A 242     -13.452 -19.003 -22.933  1.00 72.62           H
ATOM   3643 2HG2 ILE A 242     -11.945 -19.931 -22.747  1.00 72.62           H
ATOM   3644 3HG2 ILE A 242     -13.116 -19.859 -21.409  1.00 72.62           H
ATOM   3645  CD1 ILE A 242     -11.622 -18.938 -19.351  1.00 72.62           C
ATOM   3646 1HD1 ILE A 242     -12.300 -18.182 -18.955  1.00 72.62           H
ATOM   3647 2HD1 ILE A 242     -12.186 -19.838 -19.597  1.00 72.62           H
ATOM   3648 3HD1 ILE A 242     -10.866 -19.176 -18.603  1.00 72.62           H
ATOM   3649  HN  ILE A 242     -11.371 -15.663 -21.463  1.00 72.62           H
ATOM   3650  N   GLN A 243     -13.171 -16.243 -24.013  1.00 71.41           N
ATOM   3651  CA  GLN A 243     -14.125 -16.095 -25.099  1.00 71.41           C
ATOM   3652  C   GLN A 243     -13.408 -15.667 -26.381  1.00 71.41           C
ATOM   3653  O   GLN A 243     -13.834 -16.016 -27.481  1.00 71.41           O
ATOM   3654  HA  GLN A 243     -14.566 -17.083 -25.234  1.00 71.41           H
ATOM   3655  CB  GLN A 243     -15.227 -15.100 -24.730  1.00 71.41           C
ATOM   3656 1HB  GLN A 243     -14.783 -14.204 -24.296  1.00 71.41           H
ATOM   3657 2HB  GLN A 243     -15.758 -14.789 -25.629  1.00 71.41           H
ATOM   3658  CG  GLN A 243     -16.214 -15.718 -23.737  1.00 71.41           C
ATOM   3659 1HG  GLN A 243     -16.528 -16.699 -24.094  1.00 71.41           H
ATOM   3660 2HG  GLN A 243     -15.721 -15.872 -22.777  1.00 71.41           H
ATOM   3661  CD  GLN A 243     -17.439 -14.821 -23.550  1.00 71.41           C
ATOM   3662  OE1 GLN A 243     -17.426 -13.639 -23.853  1.00 71.41           O
ATOM   3663  NE2 GLN A 243     -18.494 -15.446 -23.035  1.00 71.41           N
ATOM   3664 1HE2 GLN A 243     -18.438 -16.418 -22.809  1.00 71.41           H
ATOM   3665 2HE2 GLN A 243     -19.343 -14.943 -22.875  1.00 71.41           H
ATOM   3666  HN  GLN A 243     -13.308 -15.619 -23.243  1.00 71.41           H
ATOM   3667  N   ALA A 244     -12.331 -14.918 -26.196  1.00 65.15           N
ATOM   3668  CA  ALA A 244     -11.677 -14.259 -27.314  1.00 65.15           C
ATOM   3669  C   ALA A 244     -10.864 -15.288 -28.103  1.00 65.15           C
ATOM   3670  O   ALA A 244      -9.834 -15.765 -27.629  1.00 65.15           O
ATOM   3671  HA  ALA A 244     -12.455 -13.851 -27.960  1.00 65.15           H
ATOM   3672  CB  ALA A 244     -10.813 -13.108 -26.795  1.00 65.15           C
ATOM   3673 1HB  ALA A 244     -11.443 -12.390 -26.268  1.00 65.15           H
ATOM   3674 2HB  ALA A 244     -10.059 -13.499 -26.112  1.00 65.15           H
ATOM   3675 3HB  ALA A 244     -10.323 -12.614 -27.634  1.00 65.15           H
ATOM   3676  HN  ALA A 244     -11.906 -14.758 -25.305  1.00 65.15           H
ATOM   3677  N   LYS A 245     -11.358 -15.599 -29.292  1.00 56.45           N
ATOM   3678  CA  LYS A 245     -10.859 -16.745 -30.033  1.00 56.45           C
ATOM   3679  C   LYS A 245      -9.368 -16.552 -30.319  1.00 56.45           C
ATOM   3680  O   LYS A 245      -8.730 -17.416 -30.918  1.00 56.45           O
ATOM   3681  HA  LYS A 245     -10.977 -17.622 -29.397  1.00 56.45           H
ATOM   3682  CB  LYS A 245     -11.700 -16.979 -31.289  1.00 56.45           C
ATOM   3683 1HB  LYS A 245     -11.749 -16.061 -31.876  1.00 56.45           H
ATOM   3684 2HB  LYS A 245     -11.223 -17.732 -31.916  1.00 56.45           H
ATOM   3685  CG  LYS A 245     -13.115 -17.432 -30.925  1.00 56.45           C
ATOM   3686 1HG  LYS A 245     -13.064 -18.295 -30.261  1.00 56.45           H
ATOM   3687 2HG  LYS A 245     -13.626 -16.639 -30.378  1.00 56.45           H
ATOM   3688  CD  LYS A 245     -13.916 -17.793 -32.178  1.00 56.45           C
ATOM   3689 1HD  LYS A 245     -14.079 -16.899 -32.779  1.00 56.45           H
ATOM   3690 2HD  LYS A 245     -13.344 -18.490 -32.791  1.00 56.45           H
ATOM   3691  CE  LYS A 245     -15.262 -18.417 -31.807  1.00 56.45           C
ATOM   3692 1HE  LYS A 245     -15.106 -19.259 -31.132  1.00 56.45           H
ATOM   3693 2HE  LYS A 245     -15.873 -17.689 -31.273  1.00 56.45           H
ATOM   3694  NZ  LYS A 245     -15.974 -18.874 -33.022  1.00 56.45           N
ATOM   3695 1HZ  LYS A 245     -16.856 -19.297 -32.758  1.00 56.45           H
ATOM   3696 2HZ  LYS A 245     -16.148 -18.081 -33.630  1.00 56.45           H
ATOM   3697 3HZ  LYS A 245     -15.405 -19.555 -33.511  1.00 56.45           H
ATOM   3698  HN  LYS A 245     -12.084 -15.085 -29.748  1.00 56.45           H
ATOM   3699  N   LYS A 246      -8.856 -15.413 -29.877  1.00 54.44           N
ATOM   3700  CA  LYS A 246      -7.543 -14.964 -30.310  1.00 54.44           C
ATOM   3701  C   LYS A 246      -6.499 -15.380 -29.271  1.00 54.44           C
ATOM   3702  O   LYS A 246      -6.624 -15.047 -28.093  1.00 54.44           O
ATOM   3703  HA  LYS A 246      -7.318 -15.471 -31.248  1.00 54.44           H
ATOM   3704  CB  LYS A 246      -7.559 -13.462 -30.599  1.00 54.44           C
ATOM   3705 1HB  LYS A 246      -8.259 -12.965 -29.928  1.00 54.44           H
ATOM   3706 2HB  LYS A 246      -6.574 -13.040 -30.401  1.00 54.44           H
ATOM   3707  CG  LYS A 246      -7.954 -13.188 -32.051  1.00 54.44           C
ATOM   3708 1HG  LYS A 246      -7.369 -13.822 -32.717  1.00 54.44           H
ATOM   3709 2HG  LYS A 246      -9.002 -13.448 -32.202  1.00 54.44           H
ATOM   3710  CD  LYS A 246      -7.732 -11.717 -32.412  1.00 54.44           C
ATOM   3711 1HD  LYS A 246      -8.443 -11.095 -31.869  1.00 54.44           H
ATOM   3712 2HD  LYS A 246      -6.734 -11.409 -32.098  1.00 54.44           H
ATOM   3713  CE  LYS A 246      -7.892 -11.491 -33.916  1.00 54.44           C
ATOM   3714 1HE  LYS A 246      -7.220 -12.153 -34.463  1.00 54.44           H
ATOM   3715 2HE  LYS A 246      -8.907 -11.745 -34.222  1.00 54.44           H
ATOM   3716  NZ  LYS A 246      -7.601 -10.082 -34.263  1.00 54.44           N
ATOM   3717 1HZ  LYS A 246      -7.733  -9.945 -35.259  1.00 54.44           H
ATOM   3718 2HZ  LYS A 246      -8.228  -9.472 -33.751  1.00 54.44           H
ATOM   3719 3HZ  LYS A 246      -6.642  -9.865 -34.016  1.00 54.44           H
ATOM   3720  HN  LYS A 246      -9.321 -14.802 -29.236  1.00 54.44           H
ATOM   3721  N   SER A 247      -5.494 -16.100 -29.745  1.00 53.10           N
ATOM   3722  CA  SER A 247      -4.550 -16.748 -28.850  1.00 53.10           C
ATOM   3723  C   SER A 247      -3.826 -15.698 -28.005  1.00 53.10           C
ATOM   3724  O   SER A 247      -3.551 -15.926 -26.828  1.00 53.10           O
ATOM   3725  HA  SER A 247      -5.152 -17.399 -28.217  1.00 53.10           H
ATOM   3726  CB  SER A 247      -3.539 -17.590 -29.631  1.00 53.10           C
ATOM   3727 1HB  SER A 247      -3.030 -18.270 -28.949  1.00 53.10           H
ATOM   3728 2HB  SER A 247      -4.066 -18.205 -30.360  1.00 53.10           H
ATOM   3729  OG  SER A 247      -2.575 -16.782 -30.301  1.00 53.10           O
ATOM   3730  HG  SER A 247      -1.945 -17.360 -30.819  1.00 53.10           H
ATOM   3731  HN  SER A 247      -5.320 -16.245 -30.719  1.00 53.10           H
ATOM   3732  N   SER A 248      -3.537 -14.571 -28.639  1.00 55.83           N
ATOM   3733  CA  SER A 248      -2.667 -13.575 -28.036  1.00 55.83           C
ATOM   3734  C   SER A 248      -3.163 -13.229 -26.630  1.00 55.83           C
ATOM   3735  O   SER A 248      -2.468 -12.556 -25.871  1.00 55.83           O
ATOM   3736  HA  SER A 248      -1.683 -14.041 -27.991  1.00 55.83           H
ATOM   3737  CB  SER A 248      -2.595 -12.313 -28.898  1.00 55.83           C
ATOM   3738 1HB  SER A 248      -1.823 -11.650 -28.506  1.00 55.83           H
ATOM   3739 2HB  SER A 248      -2.298 -12.583 -29.911  1.00 55.83           H
ATOM   3740  OG  SER A 248      -3.840 -11.621 -28.937  1.00 55.83           O
ATOM   3741  HG  SER A 248      -3.749 -10.785 -29.480  1.00 55.83           H
ATOM   3742  HN  SER A 248      -3.886 -14.334 -29.546  1.00 55.83           H
ATOM   3743  N   LYS A 249      -4.361 -13.707 -26.326  1.00 58.94           N
ATOM   3744  CA  LYS A 249      -4.990 -13.395 -25.054  1.00 58.94           C
ATOM   3745  C   LYS A 249      -4.270 -14.150 -23.935  1.00 58.94           C
ATOM   3746  O   LYS A 249      -4.287 -13.722 -22.781  1.00 58.94           O
ATOM   3747  HA  LYS A 249      -4.867 -12.325 -24.882  1.00 58.94           H
ATOM   3748  CB  LYS A 249      -6.493 -13.674 -25.116  1.00 58.94           C
ATOM   3749 1HB  LYS A 249      -6.664 -14.677 -25.506  1.00 58.94           H
ATOM   3750 2HB  LYS A 249      -6.913 -13.647 -24.111  1.00 58.94           H
ATOM   3751  CG  LYS A 249      -7.205 -12.648 -26.000  1.00 58.94           C
ATOM   3752 1HG  LYS A 249      -7.092 -11.653 -25.571  1.00 58.94           H
ATOM   3753 2HG  LYS A 249      -6.739 -12.626 -26.985  1.00 58.94           H
ATOM   3754  CD  LYS A 249      -8.691 -12.984 -26.141  1.00 58.94           C
ATOM   3755 1HD  LYS A 249      -8.804 -13.996 -26.529  1.00 58.94           H
ATOM   3756 2HD  LYS A 249      -9.167 -12.963 -25.160  1.00 58.94           H
ATOM   3757  CE  LYS A 249      -9.391 -11.993 -27.074  1.00 58.94           C
ATOM   3758 1HE  LYS A 249     -10.126 -11.415 -26.514  1.00 58.94           H
ATOM   3759 2HE  LYS A 249      -8.664 -11.285 -27.472  1.00 58.94           H
ATOM   3760  NZ  LYS A 249     -10.056 -12.709 -28.185  1.00 58.94           N
ATOM   3761 1HZ  LYS A 249     -10.727 -12.093 -28.630  1.00 58.94           H
ATOM   3762 2HZ  LYS A 249      -9.361 -12.999 -28.864  1.00 58.94           H
ATOM   3763 3HZ  LYS A 249     -10.535 -13.526 -27.822  1.00 58.94           H
ATOM   3764  HN  LYS A 249      -4.898 -14.296 -26.929  1.00 58.94           H
ATOM   3765  N   HIS A 250      -3.654 -15.260 -24.314  1.00 63.41           N
ATOM   3766  CA  HIS A 250      -2.963 -16.099 -23.350  1.00 63.41           C
ATOM   3767  C   HIS A 250      -1.842 -15.300 -22.684  1.00 63.41           C
ATOM   3768  O   HIS A 250      -1.625 -15.413 -21.479  1.00 63.41           O
ATOM   3769  HA  HIS A 250      -3.697 -16.378 -22.595  1.00 63.41           H
ATOM   3770  CB  HIS A 250      -2.463 -17.386 -24.011  1.00 63.41           C
ATOM   3771 1HB  HIS A 250      -1.997 -17.135 -24.964  1.00 63.41           H
ATOM   3772 2HB  HIS A 250      -1.687 -17.826 -23.384  1.00 63.41           H
ATOM   3773  CG  HIS A 250      -3.542 -18.414 -24.248  1.00 63.41           C
ATOM   3774  ND1 HIS A 250      -4.046 -19.218 -23.241  1.00 63.41           N
ATOM   3775  HD1 HIS A 250      -3.760 -19.205 -22.283  1.00 63.41           H
ATOM   3776  CD2 HIS A 250      -4.209 -18.761 -25.387  1.00 63.41           C
ATOM   3777  HD2 HIS A 250      -4.057 -18.321 -26.373  1.00 63.41           H
ATOM   3778  CE1 HIS A 250      -4.973 -20.010 -23.762  1.00 63.41           C
ATOM   3779  HE1 HIS A 250      -5.555 -20.757 -23.222  1.00 63.41           H
ATOM   3780  NE2 HIS A 250      -5.072 -19.725 -25.092  1.00 63.41           N
ATOM   3781  HN  HIS A 250      -3.623 -15.587 -25.259  1.00 63.41           H
ATOM   3782  N   LYS A 251      -1.158 -14.509 -23.499  1.00 65.13           N
ATOM   3783  CA  LYS A 251      -0.013 -13.753 -23.020  1.00 65.13           C
ATOM   3784  C   LYS A 251      -0.490 -12.684 -22.035  1.00 65.13           C
ATOM   3785  O   LYS A 251       0.112 -12.497 -20.978  1.00 65.13           O
ATOM   3786  HA  LYS A 251       0.639 -14.446 -22.489  1.00 65.13           H
ATOM   3787  CB  LYS A 251       0.787 -13.191 -24.197  1.00 65.13           C
ATOM   3788 1HB  LYS A 251       0.843 -13.934 -24.992  1.00 65.13           H
ATOM   3789 2HB  LYS A 251       0.274 -12.322 -24.609  1.00 65.13           H
ATOM   3790  CG  LYS A 251       2.200 -12.796 -23.761  1.00 65.13           C
ATOM   3791 1HG  LYS A 251       2.150 -11.940 -23.088  1.00 65.13           H
ATOM   3792 2HG  LYS A 251       2.654 -13.614 -23.202  1.00 65.13           H
ATOM   3793  CD  LYS A 251       3.071 -12.452 -24.971  1.00 65.13           C
ATOM   3794 1HD  LYS A 251       2.935 -13.205 -25.747  1.00 65.13           H
ATOM   3795 2HD  LYS A 251       2.753 -11.498 -25.393  1.00 65.13           H
ATOM   3796  CE  LYS A 251       4.548 -12.376 -24.578  1.00 65.13           C
ATOM   3797 1HE  LYS A 251       4.728 -11.477 -23.989  1.00 65.13           H
ATOM   3798 2HE  LYS A 251       4.807 -13.227 -23.949  1.00 65.13           H
ATOM   3799  NZ  LYS A 251       5.405 -12.364 -25.785  1.00 65.13           N
ATOM   3800 1HZ  LYS A 251       6.370 -12.518 -25.516  1.00 65.13           H
ATOM   3801 2HZ  LYS A 251       5.109 -13.100 -26.417  1.00 65.13           H
ATOM   3802 3HZ  LYS A 251       5.322 -11.467 -26.250  1.00 65.13           H
ATOM   3803  HN  LYS A 251      -1.373 -14.382 -24.467  1.00 65.13           H
ATOM   3804  N   ALA A 252      -1.566 -12.011 -22.415  1.00 64.85           N
ATOM   3805  CA  ALA A 252      -2.136 -10.973 -21.573  1.00 64.85           C
ATOM   3806  C   ALA A 252      -2.583 -11.588 -20.245  1.00 64.85           C
ATOM   3807  O   ALA A 252      -2.460 -10.960 -19.194  1.00 64.85           O
ATOM   3808  HA  ALA A 252      -1.355 -10.238 -21.379  1.00 64.85           H
ATOM   3809  CB  ALA A 252      -3.285 -10.288 -22.315  1.00 64.85           C
ATOM   3810 1HB  ALA A 252      -2.909  -9.843 -23.236  1.00 64.85           H
ATOM   3811 2HB  ALA A 252      -4.053 -11.024 -22.554  1.00 64.85           H
ATOM   3812 3HB  ALA A 252      -3.713  -9.509 -21.683  1.00 64.85           H
ATOM   3813  HN  ALA A 252      -2.045 -12.166 -23.279  1.00 64.85           H
ATOM   3814  N   LEU A 253      -3.092 -12.808 -20.336  1.00 70.21           N
ATOM   3815  CA  LEU A 253      -3.547 -13.518 -19.153  1.00 70.21           C
ATOM   3816  C   LEU A 253      -2.374 -13.699 -18.189  1.00 70.21           C
ATOM   3817  O   LEU A 253      -2.492 -13.410 -16.999  1.00 70.21           O
ATOM   3818  HA  LEU A 253      -4.300 -12.897 -18.668  1.00 70.21           H
ATOM   3819  CB  LEU A 253      -4.229 -14.831 -19.546  1.00 70.21           C
ATOM   3820 1HB  LEU A 253      -4.810 -14.658 -20.452  1.00 70.21           H
ATOM   3821 2HB  LEU A 253      -3.456 -15.558 -19.796  1.00 70.21           H
ATOM   3822  CG  LEU A 253      -5.151 -15.449 -18.493  1.00 70.21           C
ATOM   3823  HG  LEU A 253      -4.707 -15.283 -17.511  1.00 70.21           H
ATOM   3824  CD1 LEU A 253      -6.519 -14.765 -18.492  1.00 70.21           C
ATOM   3825 1HD1 LEU A 253      -6.396 -13.705 -18.270  1.00 70.21           H
ATOM   3826 2HD1 LEU A 253      -6.983 -14.879 -19.473  1.00 70.21           H
ATOM   3827 3HD1 LEU A 253      -7.154 -15.224 -17.735  1.00 70.21           H
ATOM   3828  CD2 LEU A 253      -5.266 -16.962 -18.686  1.00 70.21           C
ATOM   3829 1HD2 LEU A 253      -5.675 -17.172 -19.675  1.00 70.21           H
ATOM   3830 2HD2 LEU A 253      -4.279 -17.416 -18.597  1.00 70.21           H
ATOM   3831 3HD2 LEU A 253      -5.927 -17.376 -17.925  1.00 70.21           H
ATOM   3832  HN  LEU A 253      -3.195 -13.308 -21.195  1.00 70.21           H
ATOM   3833  N   LYS A 254      -1.266 -14.177 -18.738  1.00 73.27           N
ATOM   3834  CA  LYS A 254      -0.102 -14.488 -17.926  1.00 73.27           C
ATOM   3835  C   LYS A 254       0.314 -13.242 -17.141  1.00 73.27           C
ATOM   3836  O   LYS A 254       0.564 -13.316 -15.939  1.00 73.27           O
ATOM   3837  HA  LYS A 254      -0.396 -15.261 -17.216  1.00 73.27           H
ATOM   3838  CB  LYS A 254       1.016 -15.070 -18.793  1.00 73.27           C
ATOM   3839 1HB  LYS A 254       0.645 -15.939 -19.337  1.00 73.27           H
ATOM   3840 2HB  LYS A 254       1.323 -14.336 -19.538  1.00 73.27           H
ATOM   3841  CG  LYS A 254       2.220 -15.472 -17.939  1.00 73.27           C
ATOM   3842 1HG  LYS A 254       2.663 -14.584 -17.488  1.00 73.27           H
ATOM   3843 2HG  LYS A 254       1.892 -16.114 -17.121  1.00 73.27           H
ATOM   3844  CD  LYS A 254       3.269 -16.202 -18.779  1.00 73.27           C
ATOM   3845 1HD  LYS A 254       2.827 -17.094 -19.224  1.00 73.27           H
ATOM   3846 2HD  LYS A 254       3.592 -15.563 -19.600  1.00 73.27           H
ATOM   3847  CE  LYS A 254       4.477 -16.596 -17.926  1.00 73.27           C
ATOM   3848 1HE  LYS A 254       4.996 -15.701 -17.585  1.00 73.27           H
ATOM   3849 2HE  LYS A 254       4.143 -17.130 -17.037  1.00 73.27           H
ATOM   3850  NZ  LYS A 254       5.405 -17.448 -18.704  1.00 73.27           N
ATOM   3851 1HZ  LYS A 254       6.203 -17.692 -18.128  1.00 73.27           H
ATOM   3852 2HZ  LYS A 254       4.925 -18.294 -18.993  1.00 73.27           H
ATOM   3853 3HZ  LYS A 254       5.721 -16.942 -19.523  1.00 73.27           H
ATOM   3854  HN  LYS A 254      -1.158 -14.352 -19.717  1.00 73.27           H
ATOM   3855  N   VAL A 255       0.375 -12.126 -17.853  1.00 72.01           N
ATOM   3856  CA  VAL A 255       0.791 -10.873 -17.246  1.00 72.01           C
ATOM   3857  C   VAL A 255      -0.101 -10.575 -16.039  1.00 72.01           C
ATOM   3858  O   VAL A 255       0.393 -10.241 -14.964  1.00 72.01           O
ATOM   3859  HA  VAL A 255       1.817 -11.000 -16.900  1.00 72.01           H
ATOM   3860  CB  VAL A 255       0.777  -9.756 -18.290  1.00 72.01           C
ATOM   3861  HB  VAL A 255      -0.247  -9.642 -18.646  1.00 72.01           H
ATOM   3862  CG1 VAL A 255       1.211  -8.424 -17.674  1.00 72.01           C
ATOM   3863 1HG1 VAL A 255       0.528  -8.157 -16.868  1.00 72.01           H
ATOM   3864 2HG1 VAL A 255       2.222  -8.519 -17.278  1.00 72.01           H
ATOM   3865 3HG1 VAL A 255       1.192  -7.647 -18.438  1.00 72.01           H
ATOM   3866  CG2 VAL A 255       1.655 -10.116 -19.491  1.00 72.01           C
ATOM   3867 1HG2 VAL A 255       2.681 -10.270 -19.157  1.00 72.01           H
ATOM   3868 2HG2 VAL A 255       1.282 -11.031 -19.952  1.00 72.01           H
ATOM   3869 3HG2 VAL A 255       1.627  -9.305 -20.218  1.00 72.01           H
ATOM   3870  HN  VAL A 255       0.148 -12.070 -18.825  1.00 72.01           H
ATOM   3871  N   THR A 256      -1.401 -10.707 -16.259  1.00 71.73           N
ATOM   3872  CA  THR A 256      -2.375 -10.244 -15.284  1.00 71.73           C
ATOM   3873  C   THR A 256      -2.335 -11.122 -14.032  1.00 71.73           C
ATOM   3874  O   THR A 256      -2.354 -10.613 -12.912  1.00 71.73           O
ATOM   3875  HA  THR A 256      -2.101  -9.235 -14.977  1.00 71.73           H
ATOM   3876  CB  THR A 256      -3.746 -10.216 -15.963  1.00 71.73           C
ATOM   3877  HB  THR A 256      -4.112 -11.227 -16.143  1.00 71.73           H
ATOM   3878  OG1 THR A 256      -3.542  -9.420 -17.127  1.00 71.73           O
ATOM   3879  HG1 THR A 256      -3.619  -9.986 -17.947  1.00 71.73           H
ATOM   3880  CG2 THR A 256      -4.784  -9.435 -15.154  1.00 71.73           C
ATOM   3881 1HG2 THR A 256      -4.449  -8.405 -15.032  1.00 71.73           H
ATOM   3882 2HG2 THR A 256      -4.904  -9.897 -14.174  1.00 71.73           H
ATOM   3883 3HG2 THR A 256      -5.738  -9.447 -15.680  1.00 71.73           H
ATOM   3884  HN  THR A 256      -1.791 -11.119 -17.082  1.00 71.73           H
ATOM   3885  N   ILE A 257      -2.280 -12.425 -14.263  1.00 76.15           N
ATOM   3886  CA  ILE A 257      -2.233 -13.379 -13.167  1.00 76.15           C
ATOM   3887  C   ILE A 257      -1.005 -13.093 -12.301  1.00 76.15           C
ATOM   3888  O   ILE A 257      -1.083 -13.135 -11.074  1.00 76.15           O
ATOM   3889  HA  ILE A 257      -3.126 -13.225 -12.562  1.00 76.15           H
ATOM   3890  CB  ILE A 257      -2.289 -14.811 -13.701  1.00 76.15           C
ATOM   3891  HB  ILE A 257      -1.558 -14.906 -14.504  1.00 76.15           H
ATOM   3892  CG1 ILE A 257      -3.662 -15.119 -14.302  1.00 76.15           C
ATOM   3893 1HG1 ILE A 257      -4.411 -15.151 -13.510  1.00 76.15           H
ATOM   3894 2HG1 ILE A 257      -3.953 -14.320 -14.983  1.00 76.15           H
ATOM   3895  CG2 ILE A 257      -1.900 -15.817 -12.615  1.00 76.15           C
ATOM   3896 1HG2 ILE A 257      -0.886 -15.610 -12.275  1.00 76.15           H
ATOM   3897 2HG2 ILE A 257      -2.590 -15.729 -11.775  1.00 76.15           H
ATOM   3898 3HG2 ILE A 257      -1.949 -16.827 -13.021  1.00 76.15           H
ATOM   3899  CD1 ILE A 257      -3.647 -16.454 -15.050  1.00 76.15           C
ATOM   3900 1HD1 ILE A 257      -2.915 -16.410 -15.856  1.00 76.15           H
ATOM   3901 2HD1 ILE A 257      -3.380 -17.254 -14.359  1.00 76.15           H
ATOM   3902 3HD1 ILE A 257      -4.635 -16.648 -15.467  1.00 76.15           H
ATOM   3903  HN  ILE A 257      -2.268 -12.831 -15.177  1.00 76.15           H
ATOM   3904  N   THR A 258       0.101 -12.808 -12.973  1.00 79.80           N
ATOM   3905  CA  THR A 258       1.364 -12.604 -12.284  1.00 79.80           C
ATOM   3906  C   THR A 258       1.254 -11.433 -11.305  1.00 79.80           C
ATOM   3907  O   THR A 258       1.659 -11.546 -10.149  1.00 79.80           O
ATOM   3908  HA  THR A 258       1.581 -13.494 -11.695  1.00 79.80           H
ATOM   3909  CB  THR A 258       2.453 -12.412 -13.341  1.00 79.80           C
ATOM   3910  HB  THR A 258       2.312 -11.475 -13.879  1.00 79.80           H
ATOM   3911  OG1 THR A 258       2.379 -13.594 -14.134  1.00 79.80           O
ATOM   3912  HG1 THR A 258       1.876 -13.408 -14.978  1.00 79.80           H
ATOM   3913  CG2 THR A 258       3.861 -12.451 -12.745  1.00 79.80           C
ATOM   3914 1HG2 THR A 258       4.026 -13.416 -12.264  1.00 79.80           H
ATOM   3915 2HG2 THR A 258       3.966 -11.656 -12.007  1.00 79.80           H
ATOM   3916 3HG2 THR A 258       4.596 -12.310 -13.537  1.00 79.80           H
ATOM   3917  HN  THR A 258       0.142 -12.717 -13.968  1.00 79.80           H
ATOM   3918  N   VAL A 259       0.704 -10.336 -11.804  1.00 74.97           N
ATOM   3919  CA  VAL A 259       0.581  -9.130 -11.003  1.00 74.97           C
ATOM   3920  C   VAL A 259      -0.290  -9.422  -9.780  1.00 74.97           C
ATOM   3921  O   VAL A 259       0.030  -8.998  -8.670  1.00 74.97           O
ATOM   3922  HA  VAL A 259       1.581  -8.856 -10.665  1.00 74.97           H
ATOM   3923  CB  VAL A 259       0.041  -7.984 -11.862  1.00 74.97           C
ATOM   3924  HB  VAL A 259      -0.875  -8.328 -12.342  1.00 74.97           H
ATOM   3925  CG1 VAL A 259      -0.308  -6.770 -10.999  1.00 74.97           C
ATOM   3926 1HG1 VAL A 259      -1.069  -7.049 -10.270  1.00 74.97           H
ATOM   3927 2HG1 VAL A 259       0.585  -6.425 -10.478  1.00 74.97           H
ATOM   3928 3HG1 VAL A 259      -0.689  -5.971 -11.634  1.00 74.97           H
ATOM   3929  CG2 VAL A 259       1.036  -7.607 -12.961  1.00 74.97           C
ATOM   3930 1HG2 VAL A 259       1.976  -7.292 -12.509  1.00 74.97           H
ATOM   3931 2HG2 VAL A 259       1.213  -8.471 -13.602  1.00 74.97           H
ATOM   3932 3HG2 VAL A 259       0.627  -6.791 -13.557  1.00 74.97           H
ATOM   3933  HN  VAL A 259       0.347 -10.263 -12.735  1.00 74.97           H
ATOM   3934  N   LEU A 260      -1.374 -10.144 -10.024  1.00 76.09           N
ATOM   3935  CA  LEU A 260      -2.309 -10.472  -8.961  1.00 76.09           C
ATOM   3936  C   LEU A 260      -1.581 -11.267  -7.875  1.00 76.09           C
ATOM   3937  O   LEU A 260      -1.708 -10.965  -6.689  1.00 76.09           O
ATOM   3938  HA  LEU A 260      -2.655  -9.534  -8.529  1.00 76.09           H
ATOM   3939  CB  LEU A 260      -3.536 -11.189  -9.529  1.00 76.09           C
ATOM   3940 1HB  LEU A 260      -3.993 -10.544 -10.279  1.00 76.09           H
ATOM   3941 2HB  LEU A 260      -3.200 -12.088 -10.045  1.00 76.09           H
ATOM   3942  CG  LEU A 260      -4.609 -11.587  -8.515  1.00 76.09           C
ATOM   3943  HG  LEU A 260      -4.149 -12.231  -7.766  1.00 76.09           H
ATOM   3944  CD1 LEU A 260      -5.154 -10.359  -7.783  1.00 76.09           C
ATOM   3945 1HD1 LEU A 260      -4.342  -9.861  -7.254  1.00 76.09           H
ATOM   3946 2HD1 LEU A 260      -5.594  -9.671  -8.505  1.00 76.09           H
ATOM   3947 3HD1 LEU A 260      -5.916 -10.671  -7.068  1.00 76.09           H
ATOM   3948  CD2 LEU A 260      -5.722 -12.396  -9.184  1.00 76.09           C
ATOM   3949 1HD2 LEU A 260      -6.187 -11.797  -9.967  1.00 76.09           H
ATOM   3950 2HD2 LEU A 260      -5.301 -13.302  -9.621  1.00 76.09           H
ATOM   3951 3HD2 LEU A 260      -6.472 -12.666  -8.441  1.00 76.09           H
ATOM   3952  HN  LEU A 260      -1.616 -10.501 -10.925  1.00 76.09           H
ATOM   3953  N   THR A 261      -0.834 -12.267  -8.318  1.00 83.89           N
ATOM   3954  CA  THR A 261      -0.224 -13.211  -7.397  1.00 83.89           C
ATOM   3955  C   THR A 261       0.782 -12.498  -6.491  1.00 83.89           C
ATOM   3956  O   THR A 261       0.842 -12.767  -5.293  1.00 83.89           O
ATOM   3957  HA  THR A 261      -1.004 -13.616  -6.753  1.00 83.89           H
ATOM   3958  CB  THR A 261       0.395 -14.342  -8.221  1.00 83.89           C
ATOM   3959  HB  THR A 261       1.245 -13.982  -8.800  1.00 83.89           H
ATOM   3960  OG1 THR A 261      -0.695 -14.854  -8.982  1.00 83.89           O
ATOM   3961  HG1 THR A 261      -0.679 -14.469  -9.905  1.00 83.89           H
ATOM   3962  CG2 THR A 261       0.833 -15.525  -7.355  1.00 83.89           C
ATOM   3963 1HG2 THR A 261      -0.032 -15.929  -6.827  1.00 83.89           H
ATOM   3964 2HG2 THR A 261       1.576 -15.191  -6.632  1.00 83.89           H
ATOM   3965 3HG2 THR A 261       1.265 -16.299  -7.989  1.00 83.89           H
ATOM   3966  HN  THR A 261      -0.644 -12.437  -9.285  1.00 83.89           H
ATOM   3967  N   VAL A 262       1.547 -11.603  -7.099  1.00 83.89           N
ATOM   3968  CA  VAL A 262       2.575 -10.879  -6.371  1.00 83.89           C
ATOM   3969  C   VAL A 262       1.917 -10.006  -5.301  1.00 83.89           C
ATOM   3970  O   VAL A 262       2.395  -9.940  -4.169  1.00 83.89           O
ATOM   3971  HA  VAL A 262       3.211 -11.616  -5.881  1.00 83.89           H
ATOM   3972  CB  VAL A 262       3.441 -10.079  -7.346  1.00 83.89           C
ATOM   3973  HB  VAL A 262       2.780  -9.462  -7.953  1.00 83.89           H
ATOM   3974  CG1 VAL A 262       4.395  -9.148  -6.594  1.00 83.89           C
ATOM   3975 1HG1 VAL A 262       3.819  -8.452  -5.986  1.00 83.89           H
ATOM   3976 2HG1 VAL A 262       5.047  -9.739  -5.951  1.00 83.89           H
ATOM   3977 3HG1 VAL A 262       4.999  -8.592  -7.311  1.00 83.89           H
ATOM   3978  CG2 VAL A 262       4.210 -11.009  -8.286  1.00 83.89           C
ATOM   3979 1HG2 VAL A 262       4.856 -11.664  -7.702  1.00 83.89           H
ATOM   3980 2HG2 VAL A 262       3.505 -11.612  -8.859  1.00 83.89           H
ATOM   3981 3HG2 VAL A 262       4.818 -10.415  -8.968  1.00 83.89           H
ATOM   3982  HN  VAL A 262       1.473 -11.371  -8.069  1.00 83.89           H
ATOM   3983  N   PHE A 263       0.831  -9.359  -5.696  1.00 79.59           N
ATOM   3984  CA  PHE A 263       0.112  -8.480  -4.790  1.00 79.59           C
ATOM   3985  C   PHE A 263      -0.430  -9.256  -3.588  1.00 79.59           C
ATOM   3986  O   PHE A 263      -0.210  -8.867  -2.442  1.00 79.59           O
ATOM   3987  HA  PHE A 263       0.818  -7.725  -4.444  1.00 79.59           H
ATOM   3988  CB  PHE A 263      -1.062  -7.892  -5.574  1.00 79.59           C
ATOM   3989 1HB  PHE A 263      -0.679  -7.401  -6.469  1.00 79.59           H
ATOM   3990 2HB  PHE A 263      -1.707  -8.705  -5.908  1.00 79.59           H
ATOM   3991  CG  PHE A 263      -1.901  -6.888  -4.780  1.00 79.59           C
ATOM   3992  CD1 PHE A 263      -2.931  -7.325  -4.006  1.00 79.59           C
ATOM   3993  HD1 PHE A 263      -3.158  -8.390  -3.951  1.00 79.59           H
ATOM   3994  CD2 PHE A 263      -1.618  -5.560  -4.848  1.00 79.59           C
ATOM   3995  HD2 PHE A 263      -0.793  -5.210  -5.469  1.00 79.59           H
ATOM   3996  CE1 PHE A 263      -3.709  -6.394  -3.269  1.00 79.59           C
ATOM   3997  HE1 PHE A 263      -4.534  -6.744  -2.649  1.00 79.59           H
ATOM   3998  CE2 PHE A 263      -2.396  -4.629  -4.111  1.00 79.59           C
ATOM   3999  HE2 PHE A 263      -2.169  -3.564  -4.166  1.00 79.59           H
ATOM   4000  CZ  PHE A 263      -3.426  -5.066  -3.337  1.00 79.59           C
ATOM   4001  HZ  PHE A 263      -4.023  -4.351  -2.771  1.00 79.59           H
ATOM   4002  HN  PHE A 263       0.443  -9.427  -6.615  1.00 79.59           H
ATOM   4003  N   VAL A 264      -1.129 -10.340  -3.891  1.00 83.74           N
ATOM   4004  CA  VAL A 264      -1.800 -11.111  -2.858  1.00 83.74           C
ATOM   4005  C   VAL A 264      -0.760 -11.644  -1.870  1.00 83.74           C
ATOM   4006  O   VAL A 264      -0.939 -11.539  -0.658  1.00 83.74           O
ATOM   4007  HA  VAL A 264      -2.473 -10.437  -2.329  1.00 83.74           H
ATOM   4008  CB  VAL A 264      -2.642 -12.218  -3.495  1.00 83.74           C
ATOM   4009  HB  VAL A 264      -2.000 -12.780  -4.173  1.00 83.74           H
ATOM   4010  CG1 VAL A 264      -3.167 -13.187  -2.433  1.00 83.74           C
ATOM   4011 1HG1 VAL A 264      -2.326 -13.644  -1.911  1.00 83.74           H
ATOM   4012 2HG1 VAL A 264      -3.786 -12.643  -1.720  1.00 83.74           H
ATOM   4013 3HG1 VAL A 264      -3.762 -13.964  -2.913  1.00 83.74           H
ATOM   4014  CG2 VAL A 264      -3.791 -11.629  -4.316  1.00 83.74           C
ATOM   4015 1HG2 VAL A 264      -4.432 -11.032  -3.668  1.00 83.74           H
ATOM   4016 2HG2 VAL A 264      -3.386 -10.999  -5.108  1.00 83.74           H
ATOM   4017 3HG2 VAL A 264      -4.373 -12.438  -4.757  1.00 83.74           H
ATOM   4018  HN  VAL A 264      -1.241 -10.692  -4.820  1.00 83.74           H
ATOM   4019  N   LEU A 265       0.304 -12.205  -2.426  1.00 89.12           N
ATOM   4020  CA  LEU A 265       1.301 -12.884  -1.616  1.00 89.12           C
ATOM   4021  C   LEU A 265       1.995 -11.866  -0.709  1.00 89.12           C
ATOM   4022  O   LEU A 265       2.445 -12.207   0.384  1.00 89.12           O
ATOM   4023  HA  LEU A 265       0.776 -13.604  -0.988  1.00 89.12           H
ATOM   4024  CB  LEU A 265       2.265 -13.675  -2.503  1.00 89.12           C
ATOM   4025 1HB  LEU A 265       2.633 -13.012  -3.286  1.00 89.12           H
ATOM   4026 2HB  LEU A 265       3.125 -13.967  -1.901  1.00 89.12           H
ATOM   4027  CG  LEU A 265       1.691 -14.929  -3.164  1.00 89.12           C
ATOM   4028  HG  LEU A 265       0.834 -14.635  -3.770  1.00 89.12           H
ATOM   4029  CD1 LEU A 265       2.712 -15.568  -4.107  1.00 89.12           C
ATOM   4030 1HD1 LEU A 265       2.983 -14.855  -4.886  1.00 89.12           H
ATOM   4031 2HD1 LEU A 265       3.603 -15.846  -3.544  1.00 89.12           H
ATOM   4032 3HD1 LEU A 265       2.279 -16.458  -4.564  1.00 89.12           H
ATOM   4033  CD2 LEU A 265       1.183 -15.919  -2.114  1.00 89.12           C
ATOM   4034 1HD2 LEU A 265       2.006 -16.213  -1.463  1.00 89.12           H
ATOM   4035 2HD2 LEU A 265       0.400 -15.448  -1.520  1.00 89.12           H
ATOM   4036 3HD2 LEU A 265       0.780 -16.802  -2.611  1.00 89.12           H
ATOM   4037  HN  LEU A 265       0.490 -12.200  -3.408  1.00 89.12           H
ATOM   4038  N   SER A 266       2.061 -10.636  -1.196  1.00 88.62           N
ATOM   4039  CA  SER A 266       2.774  -9.587  -0.487  1.00 88.62           C
ATOM   4040  C   SER A 266       1.874  -8.979   0.591  1.00 88.62           C
ATOM   4041  O   SER A 266       2.329  -8.696   1.698  1.00 88.62           O
ATOM   4042  HA  SER A 266       3.635 -10.078  -0.034  1.00 88.62           H
ATOM   4043  CB  SER A 266       3.257  -8.500  -1.449  1.00 88.62           C
ATOM   4044 1HB  SER A 266       3.750  -7.709  -0.885  1.00 88.62           H
ATOM   4045 2HB  SER A 266       4.001  -8.920  -2.126  1.00 88.62           H
ATOM   4046  OG  SER A 266       2.186  -7.945  -2.208  1.00 88.62           O
ATOM   4047  HG  SER A 266       2.083  -8.442  -3.069  1.00 88.62           H
ATOM   4048  HN  SER A 266       1.640 -10.352  -2.057  1.00 88.62           H
ATOM   4049  N   GLN A 267       0.612  -8.798   0.230  1.00 87.43           N
ATOM   4050  CA  GLN A 267      -0.293  -8.005   1.045  1.00 87.43           C
ATOM   4051  C   GLN A 267      -1.039  -8.902   2.035  1.00 87.43           C
ATOM   4052  O   GLN A 267      -1.373  -8.472   3.138  1.00 87.43           O
ATOM   4053  HA  GLN A 267       0.343  -7.305   1.586  1.00 87.43           H
ATOM   4054  CB  GLN A 267      -1.273  -7.220   0.170  1.00 87.43           C
ATOM   4055 1HB  GLN A 267      -1.852  -7.910  -0.443  1.00 87.43           H
ATOM   4056 2HB  GLN A 267      -1.981  -6.684   0.802  1.00 87.43           H
ATOM   4057  CG  GLN A 267      -0.532  -6.229  -0.729  1.00 87.43           C
ATOM   4058 1HG  GLN A 267       0.150  -6.768  -1.387  1.00 87.43           H
ATOM   4059 2HG  GLN A 267      -1.245  -5.707  -1.367  1.00 87.43           H
ATOM   4060  CD  GLN A 267       0.253  -5.213   0.104  1.00 87.43           C
ATOM   4061  OE1 GLN A 267      -0.208  -4.715   1.118  1.00 87.43           O
ATOM   4062  NE2 GLN A 267       1.461  -4.935  -0.378  1.00 87.43           N
ATOM   4063 1HE2 GLN A 267       1.779  -5.380  -1.216  1.00 87.43           H
ATOM   4064 2HE2 GLN A 267       2.051  -4.282   0.097  1.00 87.43           H
ATOM   4065  HN  GLN A 267       0.208  -9.181  -0.601  1.00 87.43           H
ATOM   4066  N   PHE A 268      -1.280 -10.132   1.605  1.00 89.22           N
ATOM   4067  CA  PHE A 268      -2.145 -11.030   2.351  1.00 89.22           C
ATOM   4068  C   PHE A 268      -1.607 -11.262   3.764  1.00 89.22           C
ATOM   4069  O   PHE A 268      -2.337 -11.115   4.743  1.00 89.22           O
ATOM   4070  HA  PHE A 268      -3.126 -10.558   2.411  1.00 89.22           H
ATOM   4071  CB  PHE A 268      -2.162 -12.362   1.599  1.00 89.22           C
ATOM   4072 1HB  PHE A 268      -2.535 -12.193   0.589  1.00 89.22           H
ATOM   4073 2HB  PHE A 268      -1.140 -12.727   1.505  1.00 89.22           H
ATOM   4074  CG  PHE A 268      -3.015 -13.443   2.267  1.00 89.22           C
ATOM   4075  CD1 PHE A 268      -2.426 -14.391   3.044  1.00 89.22           C
ATOM   4076  HD1 PHE A 268      -1.346 -14.380   3.190  1.00 89.22           H
ATOM   4077  CD2 PHE A 268      -4.363 -13.455   2.084  1.00 89.22           C
ATOM   4078  HD2 PHE A 268      -4.835 -12.695   1.461  1.00 89.22           H
ATOM   4079  CE1 PHE A 268      -3.217 -15.393   3.664  1.00 89.22           C
ATOM   4080  HE1 PHE A 268      -2.744 -16.153   4.286  1.00 89.22           H
ATOM   4081  CE2 PHE A 268      -5.154 -14.458   2.704  1.00 89.22           C
ATOM   4082  HE2 PHE A 268      -6.234 -14.468   2.557  1.00 89.22           H
ATOM   4083  CZ  PHE A 268      -4.565 -15.406   3.481  1.00 89.22           C
ATOM   4084  HZ  PHE A 268      -5.172 -16.176   3.957  1.00 89.22           H
ATOM   4085  HN  PHE A 268      -0.895 -10.516   0.766  1.00 89.22           H
ATOM   4086  N   PRO A 269      -0.325 -11.628   3.896  1.00 93.56           N
ATOM   4087  CA  PRO A 269       0.233 -11.962   5.209  1.00 93.56           C
ATOM   4088  C   PRO A 269      -0.007 -10.866   6.234  1.00 93.56           C
ATOM   4089  O   PRO A 269      -0.411 -11.143   7.362  1.00 93.56           O
ATOM   4090  HA  PRO A 269      -0.264 -12.844   5.614  1.00 93.56           H
ATOM   4091  CB  PRO A 269       1.724 -12.161   4.930  1.00 93.56           C
ATOM   4092 1HB  PRO A 269       2.286 -11.238   5.072  1.00 93.56           H
ATOM   4093 2HB  PRO A 269       2.162 -12.905   5.595  1.00 93.56           H
ATOM   4094  CG  PRO A 269       1.753 -12.619   3.476  1.00 93.56           C
ATOM   4095 1HG  PRO A 269       2.732 -12.466   3.023  1.00 93.56           H
ATOM   4096 2HG  PRO A 269       1.534 -13.683   3.383  1.00 93.56           H
ATOM   4097  CD  PRO A 269       0.683 -11.757   2.828  1.00 93.56           C
ATOM   4098 1HD  PRO A 269       1.073 -10.785   2.527  1.00 93.56           H
ATOM   4099 2HD  PRO A 269       0.274 -12.224   1.931  1.00 93.56           H
ATOM   4100  N   TYR A 270       0.250  -9.637   5.810  1.00 92.06           N
ATOM   4101  CA  TYR A 270       0.145  -8.498   6.707  1.00 92.06           C
ATOM   4102  C   TYR A 270      -1.296  -8.307   7.183  1.00 92.06           C
ATOM   4103  O   TYR A 270      -1.537  -8.075   8.367  1.00 92.06           O
ATOM   4104  HA  TYR A 270       0.782  -8.690   7.570  1.00 92.06           H
ATOM   4105  CB  TYR A 270       0.566  -7.276   5.888  1.00 92.06           C
ATOM   4106 1HB  TYR A 270       1.624  -7.363   5.643  1.00 92.06           H
ATOM   4107 2HB  TYR A 270       0.020  -7.278   4.945  1.00 92.06           H
ATOM   4108  CG  TYR A 270       0.328  -5.941   6.596  1.00 92.06           C
ATOM   4109  CD1 TYR A 270      -0.593  -5.047   6.090  1.00 92.06           C
ATOM   4110  HD1 TYR A 270      -1.151  -5.291   5.186  1.00 92.06           H
ATOM   4111  CD2 TYR A 270       1.034  -5.631   7.740  1.00 92.06           C
ATOM   4112  HD2 TYR A 270       1.762  -6.338   8.140  1.00 92.06           H
ATOM   4113  CE1 TYR A 270      -0.817  -3.790   6.756  1.00 92.06           C
ATOM   4114  HE1 TYR A 270      -1.542  -3.074   6.367  1.00 92.06           H
ATOM   4115  CE2 TYR A 270       0.810  -4.374   8.406  1.00 92.06           C
ATOM   4116  HE2 TYR A 270       1.362  -4.117   9.311  1.00 92.06           H
ATOM   4117  CZ  TYR A 270      -0.104  -3.516   7.881  1.00 92.06           C
ATOM   4118  OH  TYR A 270      -0.316  -2.329   8.511  1.00 92.06           O
ATOM   4119  HH  TYR A 270       0.067  -2.358   9.434  1.00 92.06           H
ATOM   4120  HN  TYR A 270       0.525  -9.414   4.875  1.00 92.06           H
ATOM   4121  N   ASN A 271      -2.217  -8.410   6.236  1.00 90.74           N
ATOM   4122  CA  ASN A 271      -3.621  -8.175   6.529  1.00 90.74           C
ATOM   4123  C   ASN A 271      -4.134  -9.274   7.462  1.00 90.74           C
ATOM   4124  O   ASN A 271      -5.078  -9.059   8.221  1.00 90.74           O
ATOM   4125  HA  ASN A 271      -3.657  -7.188   6.989  1.00 90.74           H
ATOM   4126  CB  ASN A 271      -4.463  -8.208   5.252  1.00 90.74           C
ATOM   4127 1HB  ASN A 271      -4.146  -9.041   4.624  1.00 90.74           H
ATOM   4128 2HB  ASN A 271      -5.509  -8.381   5.506  1.00 90.74           H
ATOM   4129  CG  ASN A 271      -4.332  -6.897   4.475  1.00 90.74           C
ATOM   4130  OD1 ASN A 271      -4.765  -5.842   4.908  1.00 90.74           O
ATOM   4131  ND2 ASN A 271      -3.711  -7.021   3.305  1.00 90.74           N
ATOM   4132 1HD2 ASN A 271      -3.379  -7.917   3.008  1.00 90.74           H
ATOM   4133 2HD2 ASN A 271      -3.576  -6.220   2.723  1.00 90.74           H
ATOM   4134  HN  ASN A 271      -2.018  -8.649   5.286  1.00 90.74           H
ATOM   4135  N   CYS A 272      -3.490 -10.429   7.374  1.00 93.26           N
ATOM   4136  CA  CYS A 272      -3.815 -11.536   8.256  1.00 93.26           C
ATOM   4137  C   CYS A 272      -3.522 -11.106   9.695  1.00 93.26           C
ATOM   4138  O   CYS A 272      -4.353 -11.290  10.583  1.00 93.26           O
ATOM   4139  HA  CYS A 272      -4.877 -11.742   8.122  1.00 93.26           H
ATOM   4140  CB  CYS A 272      -3.053 -12.807   7.874  1.00 93.26           C
ATOM   4141 1HB  CYS A 272      -1.987 -12.592   7.795  1.00 93.26           H
ATOM   4142 2HB  CYS A 272      -3.169 -13.559   8.655  1.00 93.26           H
ATOM   4143  SG  CYS A 272      -3.679 -13.457   6.283  1.00 93.26           S
ATOM   4144  HG  CYS A 272      -3.074 -12.555   5.516  1.00 93.26           H
ATOM   4145  HN  CYS A 272      -2.759 -10.613   6.717  1.00 93.26           H
ATOM   4146  N   ILE A 273      -2.338 -10.542   9.881  1.00 93.58           N
ATOM   4147  CA  ILE A 273      -1.910 -10.118  11.203  1.00 93.58           C
ATOM   4148  C   ILE A 273      -2.789  -8.956  11.671  1.00 93.58           C
ATOM   4149  O   ILE A 273      -3.150  -8.879  12.844  1.00 93.58           O
ATOM   4150  HA  ILE A 273      -2.060 -10.958  11.880  1.00 93.58           H
ATOM   4151  CB  ILE A 273      -0.414  -9.796  11.205  1.00 93.58           C
ATOM   4152  HB  ILE A 273      -0.229  -9.028  10.454  1.00 93.58           H
ATOM   4153  CG1 ILE A 273       0.411 -11.022  10.810  1.00 93.58           C
ATOM   4154 1HG1 ILE A 273       0.119 -11.356   9.814  1.00 93.58           H
ATOM   4155 2HG1 ILE A 273       1.466 -10.754  10.760  1.00 93.58           H
ATOM   4156  CG2 ILE A 273       0.022  -9.222  12.554  1.00 93.58           C
ATOM   4157 1HG2 ILE A 273      -0.533  -8.305  12.756  1.00 93.58           H
ATOM   4158 2HG2 ILE A 273      -0.180  -9.949  13.341  1.00 93.58           H
ATOM   4159 3HG2 ILE A 273       1.089  -9.002  12.528  1.00 93.58           H
ATOM   4160  CD1 ILE A 273       0.216 -12.161  11.813  1.00 93.58           C
ATOM   4161 1HD1 ILE A 273       0.531 -11.831  12.803  1.00 93.58           H
ATOM   4162 2HD1 ILE A 273      -0.837 -12.442  11.843  1.00 93.58           H
ATOM   4163 3HD1 ILE A 273       0.813 -13.020  11.509  1.00 93.58           H
ATOM   4164  HN  ILE A 273      -1.677 -10.374   9.149  1.00 93.58           H
ATOM   4165  N   LEU A 274      -3.110  -8.082  10.728  1.00 92.26           N
ATOM   4166  CA  LEU A 274      -3.939  -6.927  11.029  1.00 92.26           C
ATOM   4167  C   LEU A 274      -5.293  -7.402  11.561  1.00 92.26           C
ATOM   4168  O   LEU A 274      -5.865  -6.781  12.455  1.00 92.26           O
ATOM   4169  HA  LEU A 274      -3.439  -6.361  11.815  1.00 92.26           H
ATOM   4170  CB  LEU A 274      -4.045  -6.011   9.808  1.00 92.26           C
ATOM   4171 1HB  LEU A 274      -3.106  -6.062   9.258  1.00 92.26           H
ATOM   4172 2HB  LEU A 274      -4.822  -6.402   9.151  1.00 92.26           H
ATOM   4173  CG  LEU A 274      -4.355  -4.541  10.098  1.00 92.26           C
ATOM   4174  HG  LEU A 274      -4.875  -4.483  11.054  1.00 92.26           H
ATOM   4175  CD1 LEU A 274      -3.067  -3.726  10.235  1.00 92.26           C
ATOM   4176 1HD1 LEU A 274      -2.470  -4.126  11.055  1.00 92.26           H
ATOM   4177 2HD1 LEU A 274      -2.498  -3.787   9.308  1.00 92.26           H
ATOM   4178 3HD1 LEU A 274      -3.316  -2.685  10.441  1.00 92.26           H
ATOM   4179  CD2 LEU A 274      -5.291  -3.958   9.038  1.00 92.26           C
ATOM   4180 1HD2 LEU A 274      -4.820  -4.030   8.058  1.00 92.26           H
ATOM   4181 2HD2 LEU A 274      -6.227  -4.518   9.032  1.00 92.26           H
ATOM   4182 3HD2 LEU A 274      -5.495  -2.913   9.268  1.00 92.26           H
ATOM   4183  HN  LEU A 274      -2.813  -8.152   9.776  1.00 92.26           H
ATOM   4184  N   LEU A 275      -5.766  -8.499  10.989  1.00 94.14           N
ATOM   4185  CA  LEU A 275      -7.031  -9.077  11.409  1.00 94.14           C
ATOM   4186  C   LEU A 275      -6.926  -9.515  12.871  1.00 94.14           C
ATOM   4187  O   LEU A 275      -7.817  -9.237  13.672  1.00 94.14           O
ATOM   4188  HA  LEU A 275      -7.787  -8.295  11.337  1.00 94.14           H
ATOM   4189  CB  LEU A 275      -7.449 -10.201  10.459  1.00 94.14           C
ATOM   4190 1HB  LEU A 275      -7.570  -9.780   9.461  1.00 94.14           H
ATOM   4191 2HB  LEU A 275      -6.635 -10.924  10.403  1.00 94.14           H
ATOM   4192  CG  LEU A 275      -8.733 -10.947  10.827  1.00 94.14           C
ATOM   4193  HG  LEU A 275      -8.638 -11.307  11.851  1.00 94.14           H
ATOM   4194  CD1 LEU A 275      -9.942 -10.010  10.788  1.00 94.14           C
ATOM   4195 1HD1 LEU A 275      -9.794  -9.197  11.499  1.00 94.14           H
ATOM   4196 2HD1 LEU A 275     -10.051  -9.599   9.785  1.00 94.14           H
ATOM   4197 3HD1 LEU A 275     -10.841 -10.565  11.054  1.00 94.14           H
ATOM   4198  CD2 LEU A 275      -8.930 -12.173   9.933  1.00 94.14           C
ATOM   4199 1HD2 LEU A 275      -8.995 -11.857   8.892  1.00 94.14           H
ATOM   4200 2HD2 LEU A 275      -8.085 -12.851  10.054  1.00 94.14           H
ATOM   4201 3HD2 LEU A 275      -9.850 -12.685  10.215  1.00 94.14           H
ATOM   4202  HN  LEU A 275      -5.301  -8.990  10.252  1.00 94.14           H
ATOM   4203  N   VAL A 276      -5.828 -10.192  13.175  1.00 94.46           N
ATOM   4204  CA  VAL A 276      -5.600 -10.682  14.524  1.00 94.46           C
ATOM   4205  C   VAL A 276      -5.613  -9.502  15.499  1.00 94.46           C
ATOM   4206  O   VAL A 276      -6.260  -9.562  16.543  1.00 94.46           O
ATOM   4207  HA  VAL A 276      -6.423 -11.352  14.775  1.00 94.46           H
ATOM   4208  CB  VAL A 276      -4.300 -11.486  14.577  1.00 94.46           C
ATOM   4209  HB  VAL A 276      -3.501 -10.858  14.182  1.00 94.46           H
ATOM   4210  CG1 VAL A 276      -3.941 -11.854  16.017  1.00 94.46           C
ATOM   4211 1HG1 VAL A 276      -3.812 -10.944  16.603  1.00 94.46           H
ATOM   4212 2HG1 VAL A 276      -4.741 -12.455  16.450  1.00 94.46           H
ATOM   4213 3HG1 VAL A 276      -3.012 -12.426  16.026  1.00 94.46           H
ATOM   4214  CG2 VAL A 276      -4.393 -12.736  13.699  1.00 94.46           C
ATOM   4215 1HG2 VAL A 276      -5.209 -13.367  14.050  1.00 94.46           H
ATOM   4216 2HG2 VAL A 276      -4.581 -12.441  12.666  1.00 94.46           H
ATOM   4217 3HG2 VAL A 276      -3.456 -13.289  13.754  1.00 94.46           H
ATOM   4218  HN  VAL A 276      -5.104 -10.408  12.520  1.00 94.46           H
ATOM   4219  N   GLN A 277      -4.890  -8.457  15.123  1.00 92.91           N
ATOM   4220  CA  GLN A 277      -4.795  -7.273  15.959  1.00 92.91           C
ATOM   4221  C   GLN A 277      -6.180  -6.660  16.170  1.00 92.91           C
ATOM   4222  O   GLN A 277      -6.463  -6.106  17.232  1.00 92.91           O
ATOM   4223  HA  GLN A 277      -4.396  -7.622  16.912  1.00 92.91           H
ATOM   4224  CB  GLN A 277      -3.829  -6.252  15.355  1.00 92.91           C
ATOM   4225 1HB  GLN A 277      -4.045  -6.124  14.295  1.00 92.91           H
ATOM   4226 2HB  GLN A 277      -3.977  -5.281  15.830  1.00 92.91           H
ATOM   4227  CG  GLN A 277      -2.376  -6.697  15.535  1.00 92.91           C
ATOM   4228 1HG  GLN A 277      -2.167  -6.847  16.594  1.00 92.91           H
ATOM   4229 2HG  GLN A 277      -2.223  -7.656  15.041  1.00 92.91           H
ATOM   4230  CD  GLN A 277      -1.410  -5.660  14.960  1.00 92.91           C
ATOM   4231  OE1 GLN A 277      -1.746  -4.876  14.088  1.00 92.91           O
ATOM   4232  NE2 GLN A 277      -0.193  -5.700  15.496  1.00 92.91           N
ATOM   4233 1HE2 GLN A 277       0.018  -6.368  16.208  1.00 92.91           H
ATOM   4234 2HE2 GLN A 277       0.511  -5.060  15.185  1.00 92.91           H
ATOM   4235  HN  GLN A 277      -4.376  -8.412  14.266  1.00 92.91           H
ATOM   4236  N   THR A 278      -7.008  -6.780  15.143  1.00 93.61           N
ATOM   4237  CA  THR A 278      -8.351  -6.227  15.195  1.00 93.61           C
ATOM   4238  C   THR A 278      -9.205  -6.994  16.206  1.00 93.61           C
ATOM   4239  O   THR A 278      -9.922  -6.391  17.003  1.00 93.61           O
ATOM   4240  HA  THR A 278      -8.285  -5.197  15.548  1.00 93.61           H
ATOM   4241  CB  THR A 278      -8.925  -6.245  13.777  1.00 93.61           C
ATOM   4242  HB  THR A 278      -9.073  -7.267  13.430  1.00 93.61           H
ATOM   4243  OG1 THR A 278      -8.003  -5.465  13.019  1.00 93.61           O
ATOM   4244  HG1 THR A 278      -7.073  -5.803  13.161  1.00 93.61           H
ATOM   4245  CG2 THR A 278     -10.242  -5.473  13.669  1.00 93.61           C
ATOM   4246 1HG2 THR A 278     -10.078  -4.433  13.952  1.00 93.61           H
ATOM   4247 2HG2 THR A 278     -10.980  -5.919  14.336  1.00 93.61           H
ATOM   4248 3HG2 THR A 278     -10.606  -5.518  12.642  1.00 93.61           H
ATOM   4249  HN  THR A 278      -6.775  -7.243  14.288  1.00 93.61           H
ATOM   4250  N   ILE A 279      -9.099  -8.314  16.141  1.00 94.82           N
ATOM   4251  CA  ILE A 279      -9.869  -9.171  17.026  1.00 94.82           C
ATOM   4252  C   ILE A 279      -9.433  -8.926  18.473  1.00 94.82           C
ATOM   4253  O   ILE A 279     -10.268  -8.856  19.373  1.00 94.82           O
ATOM   4254  HA  ILE A 279     -10.916  -8.884  16.929  1.00 94.82           H
ATOM   4255  CB  ILE A 279      -9.757 -10.632  16.589  1.00 94.82           C
ATOM   4256  HB  ILE A 279      -8.699 -10.883  16.504  1.00 94.82           H
ATOM   4257  CG1 ILE A 279     -10.383 -10.841  15.208  1.00 94.82           C
ATOM   4258 1HG1 ILE A 279     -11.469 -10.806  15.289  1.00 94.82           H
ATOM   4259 2HG1 ILE A 279     -10.086 -10.029  14.544  1.00 94.82           H
ATOM   4260  CG2 ILE A 279     -10.360 -11.567  17.639  1.00 94.82           C
ATOM   4261 1HG2 ILE A 279      -9.829 -11.443  18.583  1.00 94.82           H
ATOM   4262 2HG2 ILE A 279     -11.413 -11.324  17.780  1.00 94.82           H
ATOM   4263 3HG2 ILE A 279     -10.266 -12.600  17.302  1.00 94.82           H
ATOM   4264  CD1 ILE A 279      -9.954 -12.181  14.608  1.00 94.82           C
ATOM   4265 1HD1 ILE A 279      -8.868 -12.203  14.507  1.00 94.82           H
ATOM   4266 2HD1 ILE A 279     -10.273 -12.992  15.263  1.00 94.82           H
ATOM   4267 3HD1 ILE A 279     -10.413 -12.304  13.627  1.00 94.82           H
ATOM   4268  HN  ILE A 279      -8.501  -8.796  15.501  1.00 94.82           H
ATOM   4269  N   ASP A 280      -8.126  -8.805  18.650  1.00 93.76           N
ATOM   4270  CA  ASP A 280      -7.563  -8.642  19.980  1.00 93.76           C
ATOM   4271  C   ASP A 280      -7.946  -7.265  20.526  1.00 93.76           C
ATOM   4272  O   ASP A 280      -8.161  -7.107  21.727  1.00 93.76           O
ATOM   4273  HA  ASP A 280      -7.983  -9.456  20.570  1.00 93.76           H
ATOM   4274  CB  ASP A 280      -6.036  -8.728  19.946  1.00 93.76           C
ATOM   4275 1HB  ASP A 280      -5.731  -9.622  19.402  1.00 93.76           H
ATOM   4276 2HB  ASP A 280      -5.631  -7.873  19.406  1.00 93.76           H
ATOM   4277  CG  ASP A 280      -5.457  -8.764  21.362  1.00 93.76           C
ATOM   4278  OD1 ASP A 280      -5.952  -9.592  22.157  1.00 93.76           O
ATOM   4279  OD2 ASP A 280      -4.534  -7.961  21.618  1.00 93.76           O
ATOM   4280  HN  ASP A 280      -7.457  -8.816  17.907  1.00 93.76           H
ATOM   4281  N   ALA A 281      -8.021  -6.303  19.617  1.00 91.89           N
ATOM   4282  CA  ALA A 281      -8.411  -4.953  19.987  1.00 91.89           C
ATOM   4283  C   ALA A 281      -9.817  -4.980  20.589  1.00 91.89           C
ATOM   4284  O   ALA A 281     -10.152  -4.150  21.433  1.00 91.89           O
ATOM   4285  HA  ALA A 281      -7.709  -4.599  20.742  1.00 91.89           H
ATOM   4286  CB  ALA A 281      -8.319  -4.041  18.762  1.00 91.89           C
ATOM   4287 1HB  ALA A 281      -7.294  -4.034  18.390  1.00 91.89           H
ATOM   4288 2HB  ALA A 281      -8.985  -4.412  17.982  1.00 91.89           H
ATOM   4289 3HB  ALA A 281      -8.612  -3.029  19.039  1.00 91.89           H
ATOM   4290  HN  ALA A 281      -7.820  -6.434  18.647  1.00 91.89           H
ATOM   4291  N   TYR A 282     -10.604  -5.944  20.131  1.00 90.74           N
ATOM   4292  CA  TYR A 282     -11.969  -6.085  20.608  1.00 90.74           C
ATOM   4293  C   TYR A 282     -12.031  -6.999  21.833  1.00 90.74           C
ATOM   4294  O   TYR A 282     -12.643  -6.650  22.842  1.00 90.74           O
ATOM   4295  HA  TYR A 282     -12.333  -5.095  20.883  1.00 90.74           H
ATOM   4296  CB  TYR A 282     -12.750  -6.733  19.463  1.00 90.74           C
ATOM   4297 1HB  TYR A 282     -12.606  -6.143  18.558  1.00 90.74           H
ATOM   4298 2HB  TYR A 282     -12.335  -7.722  19.268  1.00 90.74           H
ATOM   4299  CG  TYR A 282     -14.250  -6.869  19.732  1.00 90.74           C
ATOM   4300  CD1 TYR A 282     -14.775  -8.087  20.116  1.00 90.74           C
ATOM   4301  HD1 TYR A 282     -14.121  -8.951  20.228  1.00 90.74           H
ATOM   4302  CD2 TYR A 282     -15.079  -5.775  19.591  1.00 90.74           C
ATOM   4303  HD2 TYR A 282     -14.664  -4.813  19.287  1.00 90.74           H
ATOM   4304  CE1 TYR A 282     -16.187  -8.215  20.369  1.00 90.74           C
ATOM   4305  HE1 TYR A 282     -16.614  -9.170  20.673  1.00 90.74           H
ATOM   4306  CE2 TYR A 282     -16.490  -5.903  19.844  1.00 90.74           C
ATOM   4307  HE2 TYR A 282     -17.156  -5.046  19.736  1.00 90.74           H
ATOM   4308  CZ  TYR A 282     -16.975  -7.116  20.221  1.00 90.74           C
ATOM   4309  OH  TYR A 282     -18.308  -7.237  20.460  1.00 90.74           O
ATOM   4310  HH  TYR A 282     -18.521  -8.171  20.746  1.00 90.74           H
ATOM   4311  HN  TYR A 282     -10.322  -6.619  19.449  1.00 90.74           H
ATOM   4312  N   ALA A 283     -11.388  -8.150  21.706  1.00 92.27           N
ATOM   4313  CA  ALA A 283     -11.610  -9.239  22.642  1.00 92.27           C
ATOM   4314  C   ALA A 283     -10.540  -9.193  23.734  1.00 92.27           C
ATOM   4315  O   ALA A 283     -10.718  -9.768  24.808  1.00 92.27           O
ATOM   4316  HA  ALA A 283     -12.589  -9.090  23.098  1.00 92.27           H
ATOM   4317  CB  ALA A 283     -11.615 -10.569  21.886  1.00 92.27           C
ATOM   4318 1HB  ALA A 283     -12.412 -10.562  21.143  1.00 92.27           H
ATOM   4319 2HB  ALA A 283     -10.655 -10.708  21.389  1.00 92.27           H
ATOM   4320 3HB  ALA A 283     -11.782 -11.386  22.589  1.00 92.27           H
ATOM   4321  HN  ALA A 283     -10.727  -8.345  20.981  1.00 92.27           H
ATOM   4322  N   MET A 284      -9.451  -8.505  23.424  1.00 89.75           N
ATOM   4323  CA  MET A 284      -8.337  -8.406  24.351  1.00 89.75           C
ATOM   4324  C   MET A 284      -7.966  -9.782  24.910  1.00 89.75           C
ATOM   4325  O   MET A 284      -7.815  -9.944  26.120  1.00 89.75           O
ATOM   4326  HA  MET A 284      -7.506  -8.006  23.771  1.00 89.75           H
ATOM   4327  CB  MET A 284      -8.713  -7.472  25.503  1.00 89.75           C
ATOM   4328 1HB  MET A 284      -9.645  -7.806  25.959  1.00 89.75           H
ATOM   4329 2HB  MET A 284      -7.946  -7.515  26.276  1.00 89.75           H
ATOM   4330  CG  MET A 284      -8.868  -6.031  25.011  1.00 89.75           C
ATOM   4331 1HG  MET A 284      -7.902  -5.643  24.688  1.00 89.75           H
ATOM   4332 2HG  MET A 284      -9.529  -6.002  24.145  1.00 89.75           H
ATOM   4333  SD  MET A 284      -9.529  -5.008  26.317  1.00 89.75           S
ATOM   4334  CE  MET A 284     -11.264  -5.058  25.900  1.00 89.75           C
ATOM   4335 1HE  MET A 284     -11.409  -4.649  24.900  1.00 89.75           H
ATOM   4336 2HE  MET A 284     -11.614  -6.089  25.925  1.00 89.75           H
ATOM   4337 3HE  MET A 284     -11.827  -4.465  26.620  1.00 89.75           H
ATOM   4338  HN  MET A 284      -9.324  -8.020  22.558  1.00 89.75           H
ATOM   4339  N   PHE A 285      -7.831 -10.737  24.002  1.00 90.67           N
ATOM   4340  CA  PHE A 285      -7.651 -12.124  24.396  1.00 90.67           C
ATOM   4341  C   PHE A 285      -6.169 -12.454  24.580  1.00 90.67           C
ATOM   4342  O   PHE A 285      -5.825 -13.454  25.209  1.00 90.67           O
ATOM   4343  HA  PHE A 285      -8.172 -12.261  25.344  1.00 90.67           H
ATOM   4344  CB  PHE A 285      -8.218 -12.987  23.267  1.00 90.67           C
ATOM   4345 1HB  PHE A 285      -8.339 -14.008  23.629  1.00 90.67           H
ATOM   4346 2HB  PHE A 285      -9.212 -12.621  23.007  1.00 90.67           H
ATOM   4347  CG  PHE A 285      -7.353 -13.007  22.005  1.00 90.67           C
ATOM   4348  CD1 PHE A 285      -7.561 -12.089  21.023  1.00 90.67           C
ATOM   4349  HD1 PHE A 285      -8.343 -11.339  21.135  1.00 90.67           H
ATOM   4350  CD2 PHE A 285      -6.376 -13.943  21.865  1.00 90.67           C
ATOM   4351  HD2 PHE A 285      -6.210 -14.679  22.652  1.00 90.67           H
ATOM   4352  CE1 PHE A 285      -6.757 -12.108  19.852  1.00 90.67           C
ATOM   4353  HE1 PHE A 285      -6.924 -11.372  19.065  1.00 90.67           H
ATOM   4354  CE2 PHE A 285      -5.573 -13.962  20.694  1.00 90.67           C
ATOM   4355  HE2 PHE A 285      -4.791 -14.712  20.582  1.00 90.67           H
ATOM   4356  CZ  PHE A 285      -5.781 -13.044  19.712  1.00 90.67           C
ATOM   4357  HZ  PHE A 285      -5.164 -13.058  18.814  1.00 90.67           H
ATOM   4358  HN  PHE A 285      -7.842 -10.576  23.015  1.00 90.67           H
ATOM   4359  N   ILE A 286      -5.330 -11.596  24.018  1.00 91.06           N
ATOM   4360  CA  ILE A 286      -3.892 -11.775  24.126  1.00 91.06           C
ATOM   4361  C   ILE A 286      -3.401 -11.149  25.432  1.00 91.06           C
ATOM   4362  O   ILE A 286      -3.032  -9.976  25.462  1.00 91.06           O
ATOM   4363  HA  ILE A 286      -3.698 -12.847  24.163  1.00 91.06           H
ATOM   4364  CB  ILE A 286      -3.189 -11.231  22.881  1.00 91.06           C
ATOM   4365  HB  ILE A 286      -3.380 -10.160  22.821  1.00 91.06           H
ATOM   4366  CG1 ILE A 286      -3.760 -11.863  21.609  1.00 91.06           C
ATOM   4367 1HG1 ILE A 286      -3.470 -12.912  21.558  1.00 91.06           H
ATOM   4368 2HG1 ILE A 286      -4.849 -11.834  21.642  1.00 91.06           H
ATOM   4369  CG2 ILE A 286      -1.674 -11.415  22.982  1.00 91.06           C
ATOM   4370 1HG2 ILE A 286      -1.301 -10.881  23.855  1.00 91.06           H
ATOM   4371 2HG2 ILE A 286      -1.442 -12.476  23.078  1.00 91.06           H
ATOM   4372 3HG2 ILE A 286      -1.199 -11.020  22.084  1.00 91.06           H
ATOM   4373  CD1 ILE A 286      -3.262 -11.130  20.362  1.00 91.06           C
ATOM   4374 1HD1 ILE A 286      -3.575 -10.086  20.404  1.00 91.06           H
ATOM   4375 2HD1 ILE A 286      -2.174 -11.182  20.320  1.00 91.06           H
ATOM   4376 3HD1 ILE A 286      -3.683 -11.599  19.472  1.00 91.06           H
ATOM   4377  HN  ILE A 286      -5.618 -10.792  23.498  1.00 91.06           H
ATOM   4378  N   SER A 287      -3.413 -11.958  26.481  1.00 88.96           N
ATOM   4379  CA  SER A 287      -2.941 -11.508  27.779  1.00 88.96           C
ATOM   4380  C   SER A 287      -1.478 -11.913  27.974  1.00 88.96           C
ATOM   4381  O   SER A 287      -0.789 -11.370  28.835  1.00 88.96           O
ATOM   4382  HA  SER A 287      -3.038 -10.423  27.761  1.00 88.96           H
ATOM   4383  CB  SER A 287      -3.804 -12.078  28.907  1.00 88.96           C
ATOM   4384 1HB  SER A 287      -3.408 -11.749  29.868  1.00 88.96           H
ATOM   4385 2HB  SER A 287      -4.815 -11.680  28.826  1.00 88.96           H
ATOM   4386  OG  SER A 287      -3.850 -13.502  28.876  1.00 88.96           O
ATOM   4387  HG  SER A 287      -4.447 -13.841  29.604  1.00 88.96           H
ATOM   4388  HN  SER A 287      -3.736 -12.904  26.454  1.00 88.96           H
ATOM   4389  N   ASN A 288      -1.048 -12.865  27.159  1.00 92.37           N
ATOM   4390  CA  ASN A 288       0.278 -13.439  27.313  1.00 92.37           C
ATOM   4391  C   ASN A 288       1.298 -12.562  26.584  1.00 92.37           C
ATOM   4392  O   ASN A 288       1.177 -12.332  25.382  1.00 92.37           O
ATOM   4393  HA  ASN A 288       0.452 -13.474  28.389  1.00 92.37           H
ATOM   4394  CB  ASN A 288       0.344 -14.843  26.708  1.00 92.37           C
ATOM   4395 1HB  ASN A 288      -0.484 -15.444  27.084  1.00 92.37           H
ATOM   4396 2HB  ASN A 288       0.228 -14.782  25.626  1.00 92.37           H
ATOM   4397  CG  ASN A 288       1.671 -15.525  27.047  1.00 92.37           C
ATOM   4398  OD1 ASN A 288       2.713 -14.897  27.147  1.00 92.37           O
ATOM   4399  ND2 ASN A 288       1.576 -16.840  27.218  1.00 92.37           N
ATOM   4400 1HD2 ASN A 288       0.690 -17.294  27.122  1.00 92.37           H
ATOM   4401 2HD2 ASN A 288       2.390 -17.375  27.443  1.00 92.37           H
ATOM   4402  HN  ASN A 288      -1.586 -13.242  26.405  1.00 92.37           H
ATOM   4403  N   CYS A 289       2.279 -12.096  27.343  1.00 91.78           N
ATOM   4404  CA  CYS A 289       3.259 -11.165  26.809  1.00 91.78           C
ATOM   4405  C   CYS A 289       4.057 -11.881  25.717  1.00 91.78           C
ATOM   4406  O   CYS A 289       4.448 -11.267  24.726  1.00 91.78           O
ATOM   4407  HA  CYS A 289       2.701 -10.326  26.394  1.00 91.78           H
ATOM   4408  CB  CYS A 289       4.168 -10.610  27.908  1.00 91.78           C
ATOM   4409 1HB  CYS A 289       3.567 -10.127  28.678  1.00 91.78           H
ATOM   4410 2HB  CYS A 289       4.709 -11.424  28.390  1.00 91.78           H
ATOM   4411  SG  CYS A 289       5.351  -9.410  27.194  1.00 91.78           S
ATOM   4412  HN  CYS A 289       2.409 -12.343  28.303  1.00 91.78           H
ATOM   4413  N   ALA A 290       4.273 -13.170  25.935  1.00 93.60           N
ATOM   4414  CA  ALA A 290       5.072 -13.961  25.015  1.00 93.60           C
ATOM   4415  C   ALA A 290       4.381 -13.998  23.650  1.00 93.60           C
ATOM   4416  O   ALA A 290       5.028 -13.821  22.618  1.00 93.60           O
ATOM   4417  HA  ALA A 290       6.040 -13.471  24.910  1.00 93.60           H
ATOM   4418  CB  ALA A 290       5.287 -15.359  25.597  1.00 93.60           C
ATOM   4419 1HB  ALA A 290       5.807 -15.279  26.552  1.00 93.60           H
ATOM   4420 2HB  ALA A 290       4.322 -15.843  25.748  1.00 93.60           H
ATOM   4421 3HB  ALA A 290       5.886 -15.952  24.906  1.00 93.60           H
ATOM   4422  HN  ALA A 290       3.914 -13.672  26.722  1.00 93.60           H
ATOM   4423  N   VAL A 291       3.077 -14.230  23.688  1.00 93.71           N
ATOM   4424  CA  VAL A 291       2.295 -14.306  22.466  1.00 93.71           C
ATOM   4425  C   VAL A 291       2.277 -12.933  21.791  1.00 93.71           C
ATOM   4426  O   VAL A 291       2.445 -12.832  20.576  1.00 93.71           O
ATOM   4427  HA  VAL A 291       2.789 -15.016  21.802  1.00 93.71           H
ATOM   4428  CB  VAL A 291       0.894 -14.840  22.773  1.00 93.71           C
ATOM   4429  HB  VAL A 291       0.430 -14.167  23.494  1.00 93.71           H
ATOM   4430  CG1 VAL A 291       0.024 -14.852  21.515  1.00 93.71           C
ATOM   4431 1HG1 VAL A 291      -0.066 -13.839  21.125  1.00 93.71           H
ATOM   4432 2HG1 VAL A 291       0.484 -15.492  20.762  1.00 93.71           H
ATOM   4433 3HG1 VAL A 291      -0.966 -15.236  21.762  1.00 93.71           H
ATOM   4434  CG2 VAL A 291       0.965 -16.231  23.406  1.00 93.71           C
ATOM   4435 1HG2 VAL A 291       1.457 -16.918  22.718  1.00 93.71           H
ATOM   4436 2HG2 VAL A 291       1.531 -16.179  24.336  1.00 93.71           H
ATOM   4437 3HG2 VAL A 291      -0.044 -16.586  23.614  1.00 93.71           H
ATOM   4438  HN  VAL A 291       2.558 -14.364  24.531  1.00 93.71           H
ATOM   4439  N   SER A 292       2.070 -11.910  22.607  1.00 92.73           N
ATOM   4440  CA  SER A 292       1.989 -10.551  22.099  1.00 92.73           C
ATOM   4441  C   SER A 292       3.300 -10.173  21.406  1.00 92.73           C
ATOM   4442  O   SER A 292       3.287  -9.562  20.338  1.00 92.73           O
ATOM   4443  HA  SER A 292       1.166 -10.559  21.384  1.00 92.73           H
ATOM   4444  CB  SER A 292       1.678  -9.561  23.223  1.00 92.73           C
ATOM   4445 1HB  SER A 292       0.810  -9.909  23.783  1.00 92.73           H
ATOM   4446 2HB  SER A 292       2.515  -9.529  23.920  1.00 92.73           H
ATOM   4447  OG  SER A 292       1.426  -8.250  22.724  1.00 92.73           O
ATOM   4448  HG  SER A 292       0.537  -8.223  22.266  1.00 92.73           H
ATOM   4449  HN  SER A 292       1.959 -11.999  23.597  1.00 92.73           H
ATOM   4450  N   THR A 293       4.399 -10.552  22.041  1.00 92.99           N
ATOM   4451  CA  THR A 293       5.715 -10.229  21.517  1.00 92.99           C
ATOM   4452  C   THR A 293       5.896 -10.830  20.122  1.00 92.99           C
ATOM   4453  O   THR A 293       6.364 -10.155  19.207  1.00 92.99           O
ATOM   4454  HA  THR A 293       5.786  -9.146  21.411  1.00 92.99           H
ATOM   4455  CB  THR A 293       6.758 -10.712  22.527  1.00 92.99           C
ATOM   4456  HB  THR A 293       6.639 -11.776  22.731  1.00 92.99           H
ATOM   4457  OG1 THR A 293       6.582  -9.848  23.647  1.00 92.99           O
ATOM   4458  HG1 THR A 293       5.998 -10.287  24.330  1.00 92.99           H
ATOM   4459  CG2 THR A 293       8.191 -10.438  22.066  1.00 92.99           C
ATOM   4460 1HG2 THR A 293       8.329  -9.366  21.928  1.00 92.99           H
ATOM   4461 2HG2 THR A 293       8.373 -10.953  21.123  1.00 92.99           H
ATOM   4462 3HG2 THR A 293       8.890 -10.800  22.819  1.00 92.99           H
ATOM   4463  HN  THR A 293       4.400 -11.069  22.897  1.00 92.99           H
ATOM   4464  N   ASN A 294       5.516 -12.094  20.004  1.00 94.39           N
ATOM   4465  CA  ASN A 294       5.692 -12.814  18.754  1.00 94.39           C
ATOM   4466  C   ASN A 294       4.801 -12.189  17.679  1.00 94.39           C
ATOM   4467  O   ASN A 294       5.201 -12.083  16.521  1.00 94.39           O
ATOM   4468  HA  ASN A 294       6.753 -12.725  18.520  1.00 94.39           H
ATOM   4469  CB  ASN A 294       5.292 -14.283  18.904  1.00 94.39           C
ATOM   4470 1HB  ASN A 294       4.329 -14.352  19.409  1.00 94.39           H
ATOM   4471 2HB  ASN A 294       5.168 -14.733  17.919  1.00 94.39           H
ATOM   4472  CG  ASN A 294       6.346 -15.060  19.696  1.00 94.39           C
ATOM   4473  OD1 ASN A 294       7.473 -14.629  19.868  1.00 94.39           O
ATOM   4474  ND2 ASN A 294       5.916 -16.228  20.167  1.00 94.39           N
ATOM   4475 1HD2 ASN A 294       4.977 -16.524  19.989  1.00 94.39           H
ATOM   4476 2HD2 ASN A 294       6.532 -16.810  20.698  1.00 94.39           H
ATOM   4477  HN  ASN A 294       5.094 -12.622  20.740  1.00 94.39           H
ATOM   4478  N   ILE A 295       3.610 -11.791  18.102  1.00 93.32           N
ATOM   4479  CA  ILE A 295       2.640 -11.224  17.180  1.00 93.32           C
ATOM   4480  C   ILE A 295       3.182  -9.905  16.624  1.00 93.32           C
ATOM   4481  O   ILE A 295       3.026  -9.616  15.439  1.00 93.32           O
ATOM   4482  HA  ILE A 295       2.526 -11.925  16.354  1.00 93.32           H
ATOM   4483  CB  ILE A 295       1.273 -11.091  17.855  1.00 93.32           C
ATOM   4484  HB  ILE A 295       1.427 -10.712  18.865  1.00 93.32           H
ATOM   4485  CG1 ILE A 295       0.591 -12.455  17.982  1.00 93.32           C
ATOM   4486 1HG1 ILE A 295       0.298 -12.812  16.995  1.00 93.32           H
ATOM   4487 2HG1 ILE A 295       1.294 -13.181  18.389  1.00 93.32           H
ATOM   4488  CG2 ILE A 295       0.395 -10.077  17.120  1.00 93.32           C
ATOM   4489 1HG2 ILE A 295       0.883  -9.102  17.125  1.00 93.32           H
ATOM   4490 2HG2 ILE A 295       0.247 -10.403  16.090  1.00 93.32           H
ATOM   4491 3HG2 ILE A 295      -0.570 -10.002  17.620  1.00 93.32           H
ATOM   4492  CD1 ILE A 295      -0.641 -12.369  18.885  1.00 93.32           C
ATOM   4493 1HD1 ILE A 295      -0.341 -12.034  19.878  1.00 93.32           H
ATOM   4494 2HD1 ILE A 295      -1.353 -11.659  18.463  1.00 93.32           H
ATOM   4495 3HD1 ILE A 295      -1.107 -13.351  18.959  1.00 93.32           H
ATOM   4496  HN  ILE A 295       3.305 -11.851  19.052  1.00 93.32           H
ATOM   4497  N   ASP A 296       3.807  -9.140  17.507  1.00 93.29           N
ATOM   4498  CA  ASP A 296       4.342  -7.844  17.128  1.00 93.29           C
ATOM   4499  C   ASP A 296       5.486  -8.041  16.131  1.00 93.29           C
ATOM   4500  O   ASP A 296       5.618  -7.280  15.174  1.00 93.29           O
ATOM   4501  HA  ASP A 296       3.501  -7.302  16.695  1.00 93.29           H
ATOM   4502  CB  ASP A 296       4.898  -7.100  18.344  1.00 93.29           C
ATOM   4503 1HB  ASP A 296       5.613  -7.734  18.867  1.00 93.29           H
ATOM   4504 2HB  ASP A 296       5.440  -6.213  18.016  1.00 93.29           H
ATOM   4505  CG  ASP A 296       3.774  -6.694  19.299  1.00 93.29           C
ATOM   4506  OD1 ASP A 296       2.610  -6.703  18.842  1.00 93.29           O
ATOM   4507  OD2 ASP A 296       4.103  -6.383  20.464  1.00 93.29           O
ATOM   4508  HN  ASP A 296       3.951  -9.393  18.464  1.00 93.29           H
ATOM   4509  N   ILE A 297       6.285  -9.066  16.390  1.00 94.26           N
ATOM   4510  CA  ILE A 297       7.380  -9.406  15.498  1.00 94.26           C
ATOM   4511  C   ILE A 297       6.814  -9.809  14.134  1.00 94.26           C
ATOM   4512  O   ILE A 297       7.318  -9.379  13.098  1.00 94.26           O
ATOM   4513  HA  ILE A 297       7.986  -8.510  15.368  1.00 94.26           H
ATOM   4514  CB  ILE A 297       8.276 -10.472  16.131  1.00 94.26           C
ATOM   4515  HB  ILE A 297       7.639 -11.265  16.523  1.00 94.26           H
ATOM   4516  CG1 ILE A 297       9.060  -9.897  17.313  1.00 94.26           C
ATOM   4517 1HG1 ILE A 297       9.807  -9.191  16.950  1.00 94.26           H
ATOM   4518 2HG1 ILE A 297       8.386  -9.341  17.965  1.00 94.26           H
ATOM   4519  CG2 ILE A 297       9.197 -11.105  15.087  1.00 94.26           C
ATOM   4520 1HG2 ILE A 297       8.595 -11.573  14.308  1.00 94.26           H
ATOM   4521 2HG2 ILE A 297       9.829 -10.335  14.644  1.00 94.26           H
ATOM   4522 3HG2 ILE A 297       9.823 -11.859  15.564  1.00 94.26           H
ATOM   4523  CD1 ILE A 297       9.746 -11.009  18.109  1.00 94.26           C
ATOM   4524 1HD1 ILE A 297       8.993 -11.700  18.491  1.00 94.26           H
ATOM   4525 2HD1 ILE A 297      10.436 -11.547  17.460  1.00 94.26           H
ATOM   4526 3HD1 ILE A 297      10.295 -10.573  18.943  1.00 94.26           H
ATOM   4527  HN  ILE A 297       6.193  -9.658  17.191  1.00 94.26           H
ATOM   4528  N   CYS A 298       5.776 -10.631  14.180  1.00 94.45           N
ATOM   4529  CA  CYS A 298       5.136 -11.097  12.961  1.00 94.45           C
ATOM   4530  C   CYS A 298       4.652  -9.876  12.176  1.00 94.45           C
ATOM   4531  O   CYS A 298       4.766  -9.836  10.952  1.00 94.45           O
ATOM   4532  HA  CYS A 298       5.894 -11.643  12.399  1.00 94.45           H
ATOM   4533  CB  CYS A 298       3.997 -12.074  13.258  1.00 94.45           C
ATOM   4534 1HB  CYS A 298       3.367 -11.679  14.055  1.00 94.45           H
ATOM   4535 2HB  CYS A 298       3.364 -12.186  12.377  1.00 94.45           H
ATOM   4536  SG  CYS A 298       4.678 -13.700  13.748  1.00 94.45           S
ATOM   4537  HG  CYS A 298       5.042 -13.334  14.974  1.00 94.45           H
ATOM   4538  HN  CYS A 298       5.372 -10.976  15.027  1.00 94.45           H
ATOM   4539  N   PHE A 299       4.120  -8.911  12.912  1.00 93.27           N
ATOM   4540  CA  PHE A 299       3.613  -7.695  12.299  1.00 93.27           C
ATOM   4541  C   PHE A 299       4.717  -6.969  11.528  1.00 93.27           C
ATOM   4542  O   PHE A 299       4.513  -6.556  10.387  1.00 93.27           O
ATOM   4543  HA  PHE A 299       2.821  -7.986  11.610  1.00 93.27           H
ATOM   4544  CB  PHE A 299       3.123  -6.794  13.434  1.00 93.27           C
ATOM   4545 1HB  PHE A 299       2.358  -7.324  14.001  1.00 93.27           H
ATOM   4546 2HB  PHE A 299       3.951  -6.603  14.117  1.00 93.27           H
ATOM   4547  CG  PHE A 299       2.552  -5.455  12.963  1.00 93.27           C
ATOM   4548  CD1 PHE A 299       3.357  -4.361  12.889  1.00 93.27           C
ATOM   4549  HD1 PHE A 299       4.408  -4.438  13.165  1.00 93.27           H
ATOM   4550  CD2 PHE A 299       1.240  -5.359  12.617  1.00 93.27           C
ATOM   4551  HD2 PHE A 299       0.595  -6.236  12.677  1.00 93.27           H
ATOM   4552  CE1 PHE A 299       2.827  -3.118  12.451  1.00 93.27           C
ATOM   4553  HE1 PHE A 299       3.471  -2.241  12.392  1.00 93.27           H
ATOM   4554  CE2 PHE A 299       0.710  -4.116  12.180  1.00 93.27           C
ATOM   4555  HE2 PHE A 299      -0.341  -4.039  11.903  1.00 93.27           H
ATOM   4556  CZ  PHE A 299       1.515  -3.022  12.106  1.00 93.27           C
ATOM   4557  HZ  PHE A 299       1.108  -2.068  11.770  1.00 93.27           H
ATOM   4558  HN  PHE A 299       4.033  -8.951  13.907  1.00 93.27           H
ATOM   4559  N   GLN A 300       5.862  -6.836  12.181  1.00 93.29           N
ATOM   4560  CA  GLN A 300       6.976  -6.107  11.598  1.00 93.29           C
ATOM   4561  C   GLN A 300       7.434  -6.783  10.304  1.00 93.29           C
ATOM   4562  O   GLN A 300       7.691  -6.112   9.306  1.00 93.29           O
ATOM   4563  HA  GLN A 300       6.588  -5.112  11.378  1.00 93.29           H
ATOM   4564  CB  GLN A 300       8.132  -5.985  12.592  1.00 93.29           C
ATOM   4565 1HB  GLN A 300       8.355  -6.964  13.018  1.00 93.29           H
ATOM   4566 2HB  GLN A 300       9.030  -5.652  12.072  1.00 93.29           H
ATOM   4567  CG  GLN A 300       7.791  -5.002  13.713  1.00 93.29           C
ATOM   4568 1HG  GLN A 300       7.546  -4.029  13.286  1.00 93.29           H
ATOM   4569 2HG  GLN A 300       6.906  -5.347  14.247  1.00 93.29           H
ATOM   4570  CD  GLN A 300       8.959  -4.857  14.690  1.00 93.29           C
ATOM   4571  OE1 GLN A 300      10.038  -5.390  14.491  1.00 93.29           O
ATOM   4572  NE2 GLN A 300       8.684  -4.108  15.755  1.00 93.29           N
ATOM   4573 1HE2 GLN A 300       7.777  -3.699  15.858  1.00 93.29           H
ATOM   4574 2HE2 GLN A 300       9.384  -3.954  16.452  1.00 93.29           H
ATOM   4575  HN  GLN A 300       6.035  -7.215  13.090  1.00 93.29           H
ATOM   4576  N   VAL A 301       7.521  -8.104  10.363  1.00 94.97           N
ATOM   4577  CA  VAL A 301       8.022  -8.872   9.236  1.00 94.97           C
ATOM   4578  C   VAL A 301       7.075  -8.701   8.047  1.00 94.97           C
ATOM   4579  O   VAL A 301       7.507  -8.347   6.951  1.00 94.97           O
ATOM   4580  HA  VAL A 301       8.998  -8.466   8.969  1.00 94.97           H
ATOM   4581  CB  VAL A 301       8.213 -10.335   9.643  1.00 94.97           C
ATOM   4582  HB  VAL A 301       7.269 -10.694  10.052  1.00 94.97           H
ATOM   4583  CG1 VAL A 301       8.559 -11.200   8.430  1.00 94.97           C
ATOM   4584 1HG1 VAL A 301       7.752 -11.143   7.700  1.00 94.97           H
ATOM   4585 2HG1 VAL A 301       9.484 -10.840   7.979  1.00 94.97           H
ATOM   4586 3HG1 VAL A 301       8.689 -12.235   8.747  1.00 94.97           H
ATOM   4587  CG2 VAL A 301       9.278 -10.466  10.733  1.00 94.97           C
ATOM   4588 1HG2 VAL A 301      10.227 -10.081  10.362  1.00 94.97           H
ATOM   4589 2HG2 VAL A 301       8.973  -9.896  11.611  1.00 94.97           H
ATOM   4590 3HG2 VAL A 301       9.393 -11.516  11.003  1.00 94.97           H
ATOM   4591  HN  VAL A 301       7.258  -8.647  11.161  1.00 94.97           H
ATOM   4592  N   THR A 302       5.801  -8.960   8.303  1.00 94.20           N
ATOM   4593  CA  THR A 302       4.811  -8.970   7.240  1.00 94.20           C
ATOM   4594  C   THR A 302       4.623  -7.561   6.673  1.00 94.20           C
ATOM   4595  O   THR A 302       4.359  -7.398   5.483  1.00 94.20           O
ATOM   4596  HA  THR A 302       5.184  -9.594   6.429  1.00 94.20           H
ATOM   4597  CB  THR A 302       3.523  -9.576   7.800  1.00 94.20           C
ATOM   4598  HB  THR A 302       2.740  -9.596   7.041  1.00 94.20           H
ATOM   4599  OG1 THR A 302       3.241  -8.788   8.954  1.00 94.20           O
ATOM   4600  HG1 THR A 302       3.616  -9.230   9.769  1.00 94.20           H
ATOM   4601  CG2 THR A 302       3.732 -10.987   8.354  1.00 94.20           C
ATOM   4602 1HG2 THR A 302       4.466 -10.956   9.159  1.00 94.20           H
ATOM   4603 2HG2 THR A 302       4.092 -11.640   7.559  1.00 94.20           H
ATOM   4604 3HG2 THR A 302       2.787 -11.370   8.739  1.00 94.20           H
ATOM   4605  HN  THR A 302       5.444  -9.159   9.216  1.00 94.20           H
ATOM   4606  N   GLN A 303       4.767  -6.580   7.551  1.00 93.18           N
ATOM   4607  CA  GLN A 303       4.677  -5.189   7.141  1.00 93.18           C
ATOM   4608  C   GLN A 303       5.767  -4.866   6.117  1.00 93.18           C
ATOM   4609  O   GLN A 303       5.508  -4.191   5.122  1.00 93.18           O
ATOM   4610  HA  GLN A 303       3.694  -5.086   6.680  1.00 93.18           H
ATOM   4611  CB  GLN A 303       4.765  -4.254   8.349  1.00 93.18           C
ATOM   4612 1HB  GLN A 303       3.944  -4.462   9.035  1.00 93.18           H
ATOM   4613 2HB  GLN A 303       5.691  -4.443   8.893  1.00 93.18           H
ATOM   4614  CG  GLN A 303       4.714  -2.789   7.913  1.00 93.18           C
ATOM   4615 1HG  GLN A 303       5.675  -2.498   7.487  1.00 93.18           H
ATOM   4616 2HG  GLN A 303       3.967  -2.665   7.128  1.00 93.18           H
ATOM   4617  CD  GLN A 303       4.377  -1.876   9.094  1.00 93.18           C
ATOM   4618  OE1 GLN A 303       5.243  -1.354   9.775  1.00 93.18           O
ATOM   4619  NE2 GLN A 303       3.072  -1.715   9.297  1.00 93.18           N
ATOM   4620 1HE2 GLN A 303       2.413  -2.173   8.701  1.00 93.18           H
ATOM   4621 2HE2 GLN A 303       2.751  -1.136  10.047  1.00 93.18           H
ATOM   4622  HN  GLN A 303       4.941  -6.723   8.526  1.00 93.18           H
ATOM   4623  N   THR A 304       6.962  -5.364   6.396  1.00 93.93           N
ATOM   4624  CA  THR A 304       8.105  -5.090   5.541  1.00 93.93           C
ATOM   4625  C   THR A 304       7.888  -5.693   4.152  1.00 93.93           C
ATOM   4626  O   THR A 304       8.200  -5.063   3.142  1.00 93.93           O
ATOM   4627  HA  THR A 304       8.187  -4.011   5.412  1.00 93.93           H
ATOM   4628  CB  THR A 304       9.358  -5.618   6.243  1.00 93.93           C
ATOM   4629  HB  THR A 304       9.339  -6.706   6.307  1.00 93.93           H
ATOM   4630  OG1 THR A 304       9.373  -4.929   7.491  1.00 93.93           O
ATOM   4631  HG1 THR A 304       8.945  -5.492   8.198  1.00 93.93           H
ATOM   4632  CG2 THR A 304      10.648  -5.170   5.554  1.00 93.93           C
ATOM   4633 1HG2 THR A 304      10.699  -4.081   5.551  1.00 93.93           H
ATOM   4634 2HG2 THR A 304      10.659  -5.537   4.528  1.00 93.93           H
ATOM   4635 3HG2 THR A 304      11.506  -5.571   6.093  1.00 93.93           H
ATOM   4636  HN  THR A 304       7.156  -5.944   7.188  1.00 93.93           H
ATOM   4637  N   ILE A 305       7.355  -6.906   4.144  1.00 93.68           N
ATOM   4638  CA  ILE A 305       7.071  -7.591   2.895  1.00 93.68           C
ATOM   4639  C   ILE A 305       6.095  -6.751   2.069  1.00 93.68           C
ATOM   4640  O   ILE A 305       6.230  -6.656   0.850  1.00 93.68           O
ATOM   4641  HA  ILE A 305       8.009  -7.670   2.345  1.00 93.68           H
ATOM   4642  CB  ILE A 305       6.582  -9.015   3.164  1.00 93.68           C
ATOM   4643  HB  ILE A 305       5.759  -8.965   3.877  1.00 93.68           H
ATOM   4644  CG1 ILE A 305       7.684  -9.862   3.804  1.00 93.68           C
ATOM   4645 1HG1 ILE A 305       8.448 -10.091   3.062  1.00 93.68           H
ATOM   4646 2HG1 ILE A 305       8.170  -9.293   4.597  1.00 93.68           H
ATOM   4647  CG2 ILE A 305       6.035  -9.657   1.887  1.00 93.68           C
ATOM   4648 1HG2 ILE A 305       5.199  -9.066   1.512  1.00 93.68           H
ATOM   4649 2HG2 ILE A 305       6.821  -9.694   1.133  1.00 93.68           H
ATOM   4650 3HG2 ILE A 305       5.694 -10.669   2.107  1.00 93.68           H
ATOM   4651  CD1 ILE A 305       7.114 -11.161   4.377  1.00 93.68           C
ATOM   4652 1HD1 ILE A 305       6.368 -10.927   5.136  1.00 93.68           H
ATOM   4653 2HD1 ILE A 305       6.651 -11.738   3.577  1.00 93.68           H
ATOM   4654 3HD1 ILE A 305       7.919 -11.744   4.826  1.00 93.68           H
ATOM   4655  HN  ILE A 305       7.119  -7.418   4.970  1.00 93.68           H
ATOM   4656  N   ALA A 306       5.133  -6.164   2.765  1.00 91.31           N
ATOM   4657  CA  ALA A 306       4.098  -5.386   2.105  1.00 91.31           C
ATOM   4658  C   ALA A 306       4.735  -4.174   1.421  1.00 91.31           C
ATOM   4659  O   ALA A 306       4.286  -3.750   0.358  1.00 91.31           O
ATOM   4660  HA  ALA A 306       3.639  -6.021   1.347  1.00 91.31           H
ATOM   4661  CB  ALA A 306       3.030  -4.986   3.125  1.00 91.31           C
ATOM   4662 1HB  ALA A 306       2.589  -5.882   3.560  1.00 91.31           H
ATOM   4663 2HB  ALA A 306       3.487  -4.387   3.913  1.00 91.31           H
ATOM   4664 3HB  ALA A 306       2.255  -4.402   2.629  1.00 91.31           H
ATOM   4665  HN  ALA A 306       5.054  -6.213   3.761  1.00 91.31           H
ATOM   4666  N   PHE A 307       5.772  -3.652   2.060  1.00 92.44           N
ATOM   4667  CA  PHE A 307       6.414  -2.441   1.579  1.00 92.44           C
ATOM   4668  C   PHE A 307       7.241  -2.720   0.323  1.00 92.44           C
ATOM   4669  O   PHE A 307       7.342  -1.869  -0.560  1.00 92.44           O
ATOM   4670  HA  PHE A 307       5.624  -1.728   1.342  1.00 92.44           H
ATOM   4671  CB  PHE A 307       7.347  -1.957   2.692  1.00 92.44           C
ATOM   4672 1HB  PHE A 307       7.969  -2.790   3.019  1.00 92.44           H
ATOM   4673 2HB  PHE A 307       8.017  -1.199   2.287  1.00 92.44           H
ATOM   4674  CG  PHE A 307       6.618  -1.377   3.906  1.00 92.44           C
ATOM   4675  CD1 PHE A 307       5.259  -1.366   3.942  1.00 92.44           C
ATOM   4676  HD1 PHE A 307       4.688  -1.771   3.107  1.00 92.44           H
ATOM   4677  CD2 PHE A 307       7.330  -0.871   4.948  1.00 92.44           C
ATOM   4678  HD2 PHE A 307       8.420  -0.879   4.919  1.00 92.44           H
ATOM   4679  CE1 PHE A 307       4.583  -0.827   5.069  1.00 92.44           C
ATOM   4680  HE1 PHE A 307       3.493  -0.819   5.098  1.00 92.44           H
ATOM   4681  CE2 PHE A 307       6.654  -0.332   6.075  1.00 92.44           C
ATOM   4682  HE2 PHE A 307       7.225   0.073   6.911  1.00 92.44           H
ATOM   4683  CZ  PHE A 307       5.295  -0.322   6.111  1.00 92.44           C
ATOM   4684  HZ  PHE A 307       4.776   0.092   6.976  1.00 92.44           H
ATOM   4685  HN  PHE A 307       6.172  -4.042   2.890  1.00 92.44           H
ATOM   4686  N   PHE A 308       7.812  -3.915   0.282  1.00 92.24           N
ATOM   4687  CA  PHE A 308       8.612  -4.324  -0.860  1.00 92.24           C
ATOM   4688  C   PHE A 308       7.796  -4.260  -2.152  1.00 92.24           C
ATOM   4689  O   PHE A 308       8.356  -4.119  -3.238  1.00 92.24           O
ATOM   4690  HA  PHE A 308       9.453  -3.633  -0.929  1.00 92.24           H
ATOM   4691  CB  PHE A 308       9.040  -5.771  -0.611  1.00 92.24           C
ATOM   4692 1HB  PHE A 308       8.347  -6.228   0.096  1.00 92.24           H
ATOM   4693 2HB  PHE A 308       8.957  -6.329  -1.544  1.00 92.24           H
ATOM   4694  CG  PHE A 308      10.464  -5.916  -0.072  1.00 92.24           C
ATOM   4695  CD1 PHE A 308      11.524  -5.835  -0.920  1.00 92.24           C
ATOM   4696  HD1 PHE A 308      11.358  -5.668  -1.985  1.00 92.24           H
ATOM   4697  CD2 PHE A 308      10.671  -6.124   1.256  1.00 92.24           C
ATOM   4698  HD2 PHE A 308       9.822  -6.189   1.936  1.00 92.24           H
ATOM   4699  CE1 PHE A 308      12.846  -5.969  -0.420  1.00 92.24           C
ATOM   4700  HE1 PHE A 308      13.695  -5.904  -1.100  1.00 92.24           H
ATOM   4701  CE2 PHE A 308      11.993  -6.258   1.757  1.00 92.24           C
ATOM   4702  HE2 PHE A 308      12.159  -6.425   2.821  1.00 92.24           H
ATOM   4703  CZ  PHE A 308      13.053  -6.177   0.908  1.00 92.24           C
ATOM   4704  HZ  PHE A 308      14.068  -6.280   1.292  1.00 92.24           H
ATOM   4705  HN  PHE A 308       7.734  -4.597   1.010  1.00 92.24           H
ATOM   4706  N   HIS A 309       6.485  -4.369  -1.993  1.00 88.77           N
ATOM   4707  CA  HIS A 309       5.591  -4.392  -3.138  1.00 88.77           C
ATOM   4708  C   HIS A 309       5.777  -3.115  -3.960  1.00 88.77           C
ATOM   4709  O   HIS A 309       5.722  -3.149  -5.188  1.00 88.77           O
ATOM   4710  HA  HIS A 309       5.881  -5.249  -3.744  1.00 88.77           H
ATOM   4711  CB  HIS A 309       4.143  -4.604  -2.692  1.00 88.77           C
ATOM   4712 1HB  HIS A 309       4.087  -5.514  -2.096  1.00 88.77           H
ATOM   4713 2HB  HIS A 309       3.848  -3.779  -2.043  1.00 88.77           H
ATOM   4714  CG  HIS A 309       3.158  -4.705  -3.832  1.00 88.77           C
ATOM   4715  ND1 HIS A 309       2.490  -3.607  -4.346  1.00 88.77           N
ATOM   4716  HD1 HIS A 309       2.586  -2.663  -4.028  1.00 88.77           H
ATOM   4717  CD2 HIS A 309       2.736  -5.783  -4.553  1.00 88.77           C
ATOM   4718  HD2 HIS A 309       3.064  -6.813  -4.410  1.00 88.77           H
ATOM   4719  CE1 HIS A 309       1.704  -4.018  -5.330  1.00 88.77           C
ATOM   4720  HE1 HIS A 309       1.050  -3.388  -5.933  1.00 88.77           H
ATOM   4721  NE2 HIS A 309       1.857  -5.367  -5.456  1.00 88.77           N
ATOM   4722  HN  HIS A 309       6.034  -4.440  -1.103  1.00 88.77           H
ATOM   4723  N   SER A 310       5.994  -2.018  -3.249  1.00 88.99           N
ATOM   4724  CA  SER A 310       6.017  -0.709  -3.880  1.00 88.99           C
ATOM   4725  C   SER A 310       7.267  -0.569  -4.750  1.00 88.99           C
ATOM   4726  O   SER A 310       7.371   0.360  -5.549  1.00 88.99           O
ATOM   4727  HA  SER A 310       5.117  -0.670  -4.494  1.00 88.99           H
ATOM   4728  CB  SER A 310       5.969   0.407  -2.835  1.00 88.99           C
ATOM   4729 1HB  SER A 310       6.760   0.251  -2.101  1.00 88.99           H
ATOM   4730 2HB  SER A 310       6.167   1.364  -3.318  1.00 88.99           H
ATOM   4731  OG  SER A 310       4.710   0.463  -2.170  1.00 88.99           O
ATOM   4732  HG  SER A 310       4.017   0.845  -2.781  1.00 88.99           H
ATOM   4733  HN  SER A 310       6.153  -2.013  -2.262  1.00 88.99           H
ATOM   4734  N   CYS A 311       8.186  -1.506  -4.566  1.00 91.18           N
ATOM   4735  CA  CYS A 311       9.412  -1.516  -5.345  1.00 91.18           C
ATOM   4736  C   CYS A 311       9.308  -2.629  -6.390  1.00 91.18           C
ATOM   4737  O   CYS A 311      10.171  -2.754  -7.257  1.00 91.18           O
ATOM   4738  HA  CYS A 311       9.486  -0.540  -5.825  1.00 91.18           H
ATOM   4739  CB  CYS A 311      10.646  -1.681  -4.456  1.00 91.18           C
ATOM   4740 1HB  CYS A 311      11.546  -1.433  -5.019  1.00 91.18           H
ATOM   4741 2HB  CYS A 311      10.594  -0.989  -3.616  1.00 91.18           H
ATOM   4742  SG  CYS A 311      10.749  -3.402  -3.842  1.00 91.18           S
ATOM   4743  HG  CYS A 311      11.886  -3.242  -3.171  1.00 91.18           H
ATOM   4744  HN  CYS A 311       8.103  -2.247  -3.899  1.00 91.18           H
ATOM   4745  N   LEU A 312       8.243  -3.409  -6.273  1.00 88.10           N
ATOM   4746  CA  LEU A 312       8.082  -4.586  -7.110  1.00 88.10           C
ATOM   4747  C   LEU A 312       7.396  -4.185  -8.418  1.00 88.10           C
ATOM   4748  O   LEU A 312       7.638  -4.792  -9.461  1.00 88.10           O
ATOM   4749  HA  LEU A 312       9.079  -4.960  -7.343  1.00 88.10           H
ATOM   4750  CB  LEU A 312       7.350  -5.691  -6.346  1.00 88.10           C
ATOM   4751 1HB  LEU A 312       6.471  -5.256  -5.871  1.00 88.10           H
ATOM   4752 2HB  LEU A 312       6.993  -6.427  -7.066  1.00 88.10           H
ATOM   4753  CG  LEU A 312       8.166  -6.419  -5.276  1.00 88.10           C
ATOM   4754  HG  LEU A 312       8.491  -5.686  -4.537  1.00 88.10           H
ATOM   4755  CD1 LEU A 312       7.309  -7.452  -4.541  1.00 88.10           C
ATOM   4756 1HD1 LEU A 312       6.469  -6.951  -4.060  1.00 88.10           H
ATOM   4757 2HD1 LEU A 312       6.934  -8.186  -5.255  1.00 88.10           H
ATOM   4758 3HD1 LEU A 312       7.913  -7.955  -3.786  1.00 88.10           H
ATOM   4759  CD2 LEU A 312       9.427  -7.044  -5.877  1.00 88.10           C
ATOM   4760 1HD2 LEU A 312       9.144  -7.760  -6.649  1.00 88.10           H
ATOM   4761 2HD2 LEU A 312      10.046  -6.261  -6.317  1.00 88.10           H
ATOM   4762 3HD2 LEU A 312       9.988  -7.555  -5.095  1.00 88.10           H
ATOM   4763  HN  LEU A 312       7.501  -3.249  -5.622  1.00 88.10           H
ATOM   4764  N   ASN A 313       6.555  -3.166  -8.320  1.00 80.19           N
ATOM   4765  CA  ASN A 313       5.710  -2.783  -9.439  1.00 80.19           C
ATOM   4766  C   ASN A 313       6.587  -2.499 -10.660  1.00 80.19           C
ATOM   4767  O   ASN A 313       6.386  -3.086 -11.723  1.00 80.19           O
ATOM   4768  HA  ASN A 313       5.040  -3.628  -9.594  1.00 80.19           H
ATOM   4769  CB  ASN A 313       4.917  -1.514  -9.121  1.00 80.19           C
ATOM   4770 1HB  ASN A 313       5.569  -0.784  -8.641  1.00 80.19           H
ATOM   4771 2HB  ASN A 313       4.561  -1.062 -10.046  1.00 80.19           H
ATOM   4772  CG  ASN A 313       3.730  -1.824  -8.208  1.00 80.19           C
ATOM   4773  OD1 ASN A 313       3.204  -2.925  -8.181  1.00 80.19           O
ATOM   4774  ND2 ASN A 313       3.337  -0.795  -7.462  1.00 80.19           N
ATOM   4775 1HD2 ASN A 313       3.811   0.083  -7.532  1.00 80.19           H
ATOM   4776 2HD2 ASN A 313       2.567  -0.898  -6.833  1.00 80.19           H
ATOM   4777  HN  ASN A 313       6.446  -2.608  -7.498  1.00 80.19           H
ATOM   4778  N   PRO A 314       7.571  -1.599 -10.533  1.00 79.86           N
ATOM   4779  CA  PRO A 314       8.427  -1.251 -11.670  1.00 79.86           C
ATOM   4780  C   PRO A 314       9.050  -2.477 -12.319  1.00 79.86           C
ATOM   4781  O   PRO A 314       9.137  -2.558 -13.543  1.00 79.86           O
ATOM   4782  HA  PRO A 314       7.835  -0.782 -12.456  1.00 79.86           H
ATOM   4783  CB  PRO A 314       9.487  -0.333 -11.057  1.00 79.86           C
ATOM   4784 1HB  PRO A 314      10.365  -0.893 -10.735  1.00 79.86           H
ATOM   4785 2HB  PRO A 314       9.831   0.415 -11.772  1.00 79.86           H
ATOM   4786  CG  PRO A 314       8.763   0.305  -9.878  1.00 79.86           C
ATOM   4787 1HG  PRO A 314       9.461   0.704  -9.142  1.00 79.86           H
ATOM   4788 2HG  PRO A 314       8.137   1.141 -10.192  1.00 79.86           H
ATOM   4789  CD  PRO A 314       7.941  -0.846  -9.321  1.00 79.86           C
ATOM   4790 1HD  PRO A 314       8.520  -1.459  -8.630  1.00 79.86           H
ATOM   4791 2HD  PRO A 314       7.068  -0.492  -8.773  1.00 79.86           H
ATOM   4792  N   VAL A 315       9.469  -3.406 -11.473  1.00 82.18           N
ATOM   4793  CA  VAL A 315      10.199  -4.571 -11.943  1.00 82.18           C
ATOM   4794  C   VAL A 315       9.284  -5.418 -12.829  1.00 82.18           C
ATOM   4795  O   VAL A 315       9.713  -5.929 -13.863  1.00 82.18           O
ATOM   4796  HA  VAL A 315      11.037  -4.215 -12.543  1.00 82.18           H
ATOM   4797  CB  VAL A 315      10.766  -5.349 -10.753  1.00 82.18           C
ATOM   4798  HB  VAL A 315       9.929  -5.673 -10.135  1.00 82.18           H
ATOM   4799  CG1 VAL A 315      11.515  -6.598 -11.221  1.00 82.18           C
ATOM   4800 1HG1 VAL A 315      10.833  -7.247 -11.770  1.00 82.18           H
ATOM   4801 2HG1 VAL A 315      12.340  -6.305 -11.871  1.00 82.18           H
ATOM   4802 3HG1 VAL A 315      11.908  -7.132 -10.356  1.00 82.18           H
ATOM   4803  CG2 VAL A 315      11.667  -4.458  -9.895  1.00 82.18           C
ATOM   4804 1HG2 VAL A 315      12.496  -4.091 -10.499  1.00 82.18           H
ATOM   4805 2HG2 VAL A 315      11.090  -3.614  -9.518  1.00 82.18           H
ATOM   4806 3HG2 VAL A 315      12.056  -5.036  -9.056  1.00 82.18           H
ATOM   4807  HN  VAL A 315       9.318  -3.373 -10.485  1.00 82.18           H
ATOM   4808  N   LEU A 316       8.039  -5.541 -12.392  1.00 78.96           N
ATOM   4809  CA  LEU A 316       7.065  -6.335 -13.122  1.00 78.96           C
ATOM   4810  C   LEU A 316       6.918  -5.777 -14.539  1.00 78.96           C
ATOM   4811  O   LEU A 316       6.808  -6.536 -15.501  1.00 78.96           O
ATOM   4812  HA  LEU A 316       7.455  -7.350 -13.190  1.00 78.96           H
ATOM   4813  CB  LEU A 316       5.746  -6.407 -12.350  1.00 78.96           C
ATOM   4814 1HB  LEU A 316       5.414  -5.390 -12.141  1.00 78.96           H
ATOM   4815 2HB  LEU A 316       4.994  -6.861 -12.996  1.00 78.96           H
ATOM   4816  CG  LEU A 316       5.782  -7.183 -11.033  1.00 78.96           C
ATOM   4817  HG  LEU A 316       6.555  -6.747 -10.400  1.00 78.96           H
ATOM   4818  CD1 LEU A 316       4.455  -7.050 -10.282  1.00 78.96           C
ATOM   4819 1HD1 LEU A 316       4.266  -5.999 -10.063  1.00 78.96           H
ATOM   4820 2HD1 LEU A 316       3.648  -7.445 -10.898  1.00 78.96           H
ATOM   4821 3HD1 LEU A 316       4.508  -7.611  -9.349  1.00 78.96           H
ATOM   4822  CD2 LEU A 316       6.163  -8.646 -11.268  1.00 78.96           C
ATOM   4823 1HD2 LEU A 316       5.430  -9.111 -11.928  1.00 78.96           H
ATOM   4824 2HD2 LEU A 316       7.149  -8.695 -11.729  1.00 78.96           H
ATOM   4825 3HD2 LEU A 316       6.181  -9.175 -10.315  1.00 78.96           H
ATOM   4826  HN  LEU A 316       7.694  -5.112 -11.558  1.00 78.96           H
ATOM   4827  N   TYR A 317       6.922  -4.454 -14.624  1.00 74.46           N
ATOM   4828  CA  TYR A 317       6.744  -3.785 -15.901  1.00 74.46           C
ATOM   4829  C   TYR A 317       7.935  -4.045 -16.827  1.00 74.46           C
ATOM   4830  O   TYR A 317       7.765  -4.193 -18.036  1.00 74.46           O
ATOM   4831  HA  TYR A 317       5.840  -4.181 -16.365  1.00 74.46           H
ATOM   4832  CB  TYR A 317       6.674  -2.290 -15.588  1.00 74.46           C
ATOM   4833 1HB  TYR A 317       7.620  -1.976 -15.147  1.00 74.46           H
ATOM   4834 2HB  TYR A 317       6.559  -1.738 -16.521  1.00 74.46           H
ATOM   4835  CG  TYR A 317       5.535  -1.905 -14.642  1.00 74.46           C
ATOM   4836  CD1 TYR A 317       4.380  -2.659 -14.610  1.00 74.46           C
ATOM   4837  HD1 TYR A 317       4.278  -3.528 -15.260  1.00 74.46           H
ATOM   4838  CD2 TYR A 317       5.663  -0.804 -13.819  1.00 74.46           C
ATOM   4839  HD2 TYR A 317       6.576  -0.209 -13.844  1.00 74.46           H
ATOM   4840  CE1 TYR A 317       3.307  -2.297 -13.720  1.00 74.46           C
ATOM   4841  HE1 TYR A 317       2.390  -2.884 -13.685  1.00 74.46           H
ATOM   4842  CE2 TYR A 317       4.591  -0.442 -12.928  1.00 74.46           C
ATOM   4843  HE2 TYR A 317       4.679   0.425 -12.274  1.00 74.46           H
ATOM   4844  CZ  TYR A 317       3.466  -1.206 -12.923  1.00 74.46           C
ATOM   4845  OH  TYR A 317       2.454  -0.865 -12.081  1.00 74.46           O
ATOM   4846  HH  TYR A 317       1.806  -1.622 -12.000  1.00 74.46           H
ATOM   4847  HN  TYR A 317       7.044  -3.844 -13.841  1.00 74.46           H
ATOM   4848  N   VAL A 318       9.113  -4.092 -16.223  1.00 73.95           N
ATOM   4849  CA  VAL A 318      10.333  -4.323 -16.979  1.00 73.95           C
ATOM   4850  C   VAL A 318      10.266  -5.703 -17.636  1.00 73.95           C
ATOM   4851  O   VAL A 318      10.413  -5.824 -18.851  1.00 73.95           O
ATOM   4852  HA  VAL A 318      10.385  -3.565 -17.760  1.00 73.95           H
ATOM   4853  CB  VAL A 318      11.552  -4.152 -16.070  1.00 73.95           C
ATOM   4854  HB  VAL A 318      11.414  -4.793 -15.199  1.00 73.95           H
ATOM   4855  CG1 VAL A 318      12.832  -4.596 -16.781  1.00 73.95           C
ATOM   4856 1HG1 VAL A 318      12.748  -5.646 -17.059  1.00 73.95           H
ATOM   4857 2HG1 VAL A 318      12.977  -3.993 -17.678  1.00 73.95           H
ATOM   4858 3HG1 VAL A 318      13.683  -4.464 -16.113  1.00 73.95           H
ATOM   4859  CG2 VAL A 318      11.670  -2.709 -15.578  1.00 73.95           C
ATOM   4860 1HG2 VAL A 318      11.775  -2.041 -16.432  1.00 73.95           H
ATOM   4861 2HG2 VAL A 318      10.775  -2.442 -15.015  1.00 73.95           H
ATOM   4862 3HG2 VAL A 318      12.545  -2.615 -14.934  1.00 73.95           H
ATOM   4863  HN  VAL A 318       9.242  -3.975 -15.238  1.00 73.95           H
ATOM   4864  N   PHE A 319      10.044  -6.710 -16.804  1.00 73.74           N
ATOM   4865  CA  PHE A 319      10.185  -8.088 -17.242  1.00 73.74           C
ATOM   4866  C   PHE A 319       8.995  -8.514 -18.105  1.00 73.74           C
ATOM   4867  O   PHE A 319       9.163  -9.235 -19.087  1.00 73.74           O
ATOM   4868  HA  PHE A 319      11.099  -8.148 -17.832  1.00 73.74           H
ATOM   4869  CB  PHE A 319      10.222  -8.956 -15.982  1.00 73.74           C
ATOM   4870 1HB  PHE A 319       9.459  -8.604 -15.288  1.00 73.74           H
ATOM   4871 2HB  PHE A 319       9.961  -9.980 -16.251  1.00 73.74           H
ATOM   4872  CG  PHE A 319      11.576  -8.961 -15.270  1.00 73.74           C
ATOM   4873  CD1 PHE A 319      12.671  -9.473 -15.894  1.00 73.74           C
ATOM   4874  HD1 PHE A 319      12.583  -9.880 -16.901  1.00 73.74           H
ATOM   4875  CD2 PHE A 319      11.685  -8.454 -14.013  1.00 73.74           C
ATOM   4876  HD2 PHE A 319      10.808  -8.044 -13.513  1.00 73.74           H
ATOM   4877  CE1 PHE A 319      13.927  -9.478 -15.233  1.00 73.74           C
ATOM   4878  HE1 PHE A 319      14.805  -9.889 -15.733  1.00 73.74           H
ATOM   4879  CE2 PHE A 319      12.942  -8.459 -13.352  1.00 73.74           C
ATOM   4880  HE2 PHE A 319      13.029  -8.052 -12.344  1.00 73.74           H
ATOM   4881  CZ  PHE A 319      14.036  -8.971 -13.976  1.00 73.74           C
ATOM   4882  HZ  PHE A 319      15.001  -8.974 -13.468  1.00 73.74           H
ATOM   4883  HN  PHE A 319       9.773  -6.596 -15.848  1.00 73.74           H
ATOM   4884  N   VAL A 320       7.820  -8.049 -17.707  1.00 70.67           N
ATOM   4885  CA  VAL A 320       6.581  -8.598 -18.231  1.00 70.67           C
ATOM   4886  C   VAL A 320       6.008  -7.644 -19.280  1.00 70.67           C
ATOM   4887  O   VAL A 320       5.286  -8.068 -20.181  1.00 70.67           O
ATOM   4888  HA  VAL A 320       6.820  -9.547 -18.712  1.00 70.67           H
ATOM   4889  CB  VAL A 320       5.608  -8.881 -17.084  1.00 70.67           C
ATOM   4890  HB  VAL A 320       5.158  -7.934 -16.786  1.00 70.67           H
ATOM   4891  CG1 VAL A 320       4.483  -9.814 -17.537  1.00 70.67           C
ATOM   4892 1HG1 VAL A 320       3.934  -9.350 -18.356  1.00 70.67           H
ATOM   4893 2HG1 VAL A 320       4.909 -10.759 -17.875  1.00 70.67           H
ATOM   4894 3HG1 VAL A 320       3.806  -9.998 -16.703  1.00 70.67           H
ATOM   4895  CG2 VAL A 320       6.342  -9.456 -15.871  1.00 70.67           C
ATOM   4896 1HG2 VAL A 320       6.832 -10.388 -16.151  1.00 70.67           H
ATOM   4897 2HG2 VAL A 320       7.090  -8.741 -15.527  1.00 70.67           H
ATOM   4898 3HG2 VAL A 320       5.627  -9.647 -15.071  1.00 70.67           H
ATOM   4899  HN  VAL A 320       7.707  -7.311 -17.041  1.00 70.67           H
ATOM   4900  N   GLY A 321       6.351  -6.373 -19.128  1.00 72.08           N
ATOM   4901  CA  GLY A 321       5.839  -5.348 -20.021  1.00 72.08           C
ATOM   4902  C   GLY A 321       6.688  -5.254 -21.291  1.00 72.08           C
ATOM   4903  O   GLY A 321       7.757  -4.645 -21.284  1.00 72.08           O
ATOM   4904 1HA  GLY A 321       4.806  -5.573 -20.286  1.00 72.08           H
ATOM   4905 2HA  GLY A 321       5.835  -4.385 -19.511  1.00 72.08           H
ATOM   4906  HN  GLY A 321       6.965  -6.042 -18.411  1.00 72.08           H
ATOM   4907  N   GLU A 322       6.181  -5.867 -22.350  1.00 75.80           N
ATOM   4908  CA  GLU A 322       6.783  -5.714 -23.664  1.00 75.80           C
ATOM   4909  C   GLU A 322       6.775  -4.242 -24.083  1.00 75.80           C
ATOM   4910  O   GLU A 322       7.777  -3.729 -24.579  1.00 75.80           O
ATOM   4911  HA  GLU A 322       7.810  -6.061 -23.554  1.00 75.80           H
ATOM   4912  CB  GLU A 322       6.068  -6.583 -24.700  1.00 75.80           C
ATOM   4913 1HB  GLU A 322       4.994  -6.399 -24.656  1.00 75.80           H
ATOM   4914 2HB  GLU A 322       6.495  -6.405 -25.687  1.00 75.80           H
ATOM   4915  CG  GLU A 322       6.273  -8.070 -24.404  1.00 75.80           C
ATOM   4916 1HG  GLU A 322       7.331  -8.269 -24.239  1.00 75.80           H
ATOM   4917 2HG  GLU A 322       5.751  -8.336 -23.485  1.00 75.80           H
ATOM   4918  CD  GLU A 322       5.759  -8.934 -25.557  1.00 75.80           C
ATOM   4919  OE1 GLU A 322       6.342 -10.022 -25.754  1.00 75.80           O
ATOM   4920  OE2 GLU A 322       4.795  -8.488 -26.215  1.00 75.80           O
ATOM   4921  HN  GLU A 322       5.374  -6.458 -22.322  1.00 75.80           H
ATOM   4922  N   ARG A 323       5.633  -3.605 -23.868  1.00 76.07           N
ATOM   4923  CA  ARG A 323       5.462  -2.219 -24.271  1.00 76.07           C
ATOM   4924  C   ARG A 323       6.472  -1.327 -23.546  1.00 76.07           C
ATOM   4925  O   ARG A 323       7.079  -0.449 -24.155  1.00 76.07           O
ATOM   4926  HA  ARG A 323       5.639  -2.218 -25.346  1.00 76.07           H
ATOM   4927  CB  ARG A 323       4.046  -1.728 -23.966  1.00 76.07           C
ATOM   4928 1HB  ARG A 323       3.334  -2.539 -24.122  1.00 76.07           H
ATOM   4929 2HB  ARG A 323       3.975  -1.440 -22.917  1.00 76.07           H
ATOM   4930  CG  ARG A 323       3.675  -0.538 -24.853  1.00 76.07           C
ATOM   4931 1HG  ARG A 323       4.373   0.281 -24.679  1.00 76.07           H
ATOM   4932 2HG  ARG A 323       3.770  -0.819 -25.902  1.00 76.07           H
ATOM   4933  CD  ARG A 323       2.247  -0.068 -24.572  1.00 76.07           C
ATOM   4934 1HD  ARG A 323       1.606  -0.926 -24.368  1.00 76.07           H
ATOM   4935 2HD  ARG A 323       2.231   0.560 -23.681  1.00 76.07           H
ATOM   4936  NE  ARG A 323       1.725   0.688 -25.732  1.00 76.07           N
ATOM   4937  HE  ARG A 323       2.297   0.746 -26.550  1.00 76.07           H
ATOM   4938  CZ  ARG A 323       0.534   1.301 -25.755  1.00 76.07           C
ATOM   4939  NH1 ARG A 323      -0.275   1.257 -24.687  1.00 76.07           N
ATOM   4940 1HH1 ARG A 323       0.010   0.764 -23.865  1.00 76.07           H
ATOM   4941 2HH1 ARG A 323      -1.162   1.717 -24.713  1.00 76.07           H
ATOM   4942  NH2 ARG A 323       0.162   1.958 -26.862  1.00 76.07           N
ATOM   4943 1HH2 ARG A 323      -0.724   2.421 -26.896  1.00 76.07           H
ATOM   4944 2HH2 ARG A 323       0.771   1.986 -27.655  1.00 76.07           H
ATOM   4945  HN  ARG A 323       4.836  -4.019 -23.428  1.00 76.07           H
ATOM   4946  N   PHE A 324       6.619  -1.584 -22.254  1.00 77.99           N
ATOM   4947  CA  PHE A 324       7.497  -0.774 -21.426  1.00 77.99           C
ATOM   4948  C   PHE A 324       8.955  -0.921 -21.865  1.00 77.99           C
ATOM   4949  O   PHE A 324       9.683   0.066 -21.952  1.00 77.99           O
ATOM   4950  HA  PHE A 324       7.186   0.264 -21.544  1.00 77.99           H
ATOM   4951  CB  PHE A 324       7.355  -1.286 -19.991  1.00 77.99           C
ATOM   4952 1HB  PHE A 324       6.296  -1.343 -19.739  1.00 77.99           H
ATOM   4953 2HB  PHE A 324       7.750  -2.301 -19.937  1.00 77.99           H
ATOM   4954  CG  PHE A 324       8.067  -0.421 -18.949  1.00 77.99           C
ATOM   4955  CD1 PHE A 324       9.317  -0.753 -18.530  1.00 77.99           C
ATOM   4956  HD1 PHE A 324       9.813  -1.634 -18.937  1.00 77.99           H
ATOM   4957  CD2 PHE A 324       7.449   0.679 -18.441  1.00 77.99           C
ATOM   4958  HD2 PHE A 324       6.446   0.944 -18.777  1.00 77.99           H
ATOM   4959  CE1 PHE A 324       9.978   0.050 -17.562  1.00 77.99           C
ATOM   4960  HE1 PHE A 324      10.980  -0.216 -17.227  1.00 77.99           H
ATOM   4961  CE2 PHE A 324       8.109   1.481 -17.474  1.00 77.99           C
ATOM   4962  HE2 PHE A 324       7.614   2.363 -17.067  1.00 77.99           H
ATOM   4963  CZ  PHE A 324       9.360   1.150 -17.055  1.00 77.99           C
ATOM   4964  HZ  PHE A 324       9.867   1.766 -16.312  1.00 77.99           H
ATOM   4965  HN  PHE A 324       6.153  -2.327 -21.775  1.00 77.99           H
ATOM   4966  N   ARG A 325       9.338  -2.161 -22.131  1.00 80.83           N
ATOM   4967  CA  ARG A 325      10.690  -2.448 -22.577  1.00 80.83           C
ATOM   4968  C   ARG A 325      11.007  -1.662 -23.851  1.00 80.83           C
ATOM   4969  O   ARG A 325      12.095  -1.105 -23.987  1.00 80.83           O
ATOM   4970  HA  ARG A 325      11.329  -2.131 -21.753  1.00 80.83           H
ATOM   4971  CB  ARG A 325      10.876  -3.942 -22.849  1.00 80.83           C
ATOM   4972 1HB  ARG A 325       9.963  -4.353 -23.280  1.00 80.83           H
ATOM   4973 2HB  ARG A 325      11.668  -4.086 -23.584  1.00 80.83           H
ATOM   4974  CG  ARG A 325      11.223  -4.694 -21.563  1.00 80.83           C
ATOM   4975 1HG  ARG A 325      12.111  -4.256 -21.109  1.00 80.83           H
ATOM   4976 2HG  ARG A 325      10.411  -4.585 -20.844  1.00 80.83           H
ATOM   4977  CD  ARG A 325      11.466  -6.178 -21.844  1.00 80.83           C
ATOM   4978 1HD  ARG A 325      12.002  -6.295 -22.787  1.00 80.83           H
ATOM   4979 2HD  ARG A 325      12.097  -6.606 -21.065  1.00 80.83           H
ATOM   4980  NE  ARG A 325      10.176  -6.901 -21.904  1.00 80.83           N
ATOM   4981  HE  ARG A 325       9.341  -6.384 -21.718  1.00 80.83           H
ATOM   4982  CZ  ARG A 325      10.058  -8.204 -22.191  1.00 80.83           C
ATOM   4983  NH1 ARG A 325      11.144  -8.946 -22.448  1.00 80.83           N
ATOM   4984 1HH1 ARG A 325      12.052  -8.527 -22.426  1.00 80.83           H
ATOM   4985 2HH1 ARG A 325      11.047  -9.918 -22.661  1.00 80.83           H
ATOM   4986  NH2 ARG A 325       8.836  -8.755 -22.217  1.00 80.83           N
ATOM   4987 1HH2 ARG A 325       8.731  -9.727 -22.429  1.00 80.83           H
ATOM   4988 2HH2 ARG A 325       8.031  -8.195 -22.024  1.00 80.83           H
ATOM   4989  HN  ARG A 325       8.743  -2.961 -22.046  1.00 80.83           H
ATOM   4990  N   ARG A 326      10.035  -1.641 -24.752  1.00 81.56           N
ATOM   4991  CA  ARG A 326      10.193  -0.924 -26.006  1.00 81.56           C
ATOM   4992  C   ARG A 326      10.350   0.575 -25.745  1.00 81.56           C
ATOM   4993  O   ARG A 326      11.195   1.229 -26.354  1.00 81.56           O
ATOM   4994  HA  ARG A 326      11.095  -1.341 -26.454  1.00 81.56           H
ATOM   4995  CB  ARG A 326       8.991  -1.151 -26.925  1.00 81.56           C
ATOM   4996 1HB  ARG A 326       8.068  -1.021 -26.361  1.00 81.56           H
ATOM   4997 2HB  ARG A 326       8.988  -0.403 -27.718  1.00 81.56           H
ATOM   4998  CG  ARG A 326       9.027  -2.552 -27.539  1.00 81.56           C
ATOM   4999 1HG  ARG A 326       9.930  -2.668 -28.138  1.00 81.56           H
ATOM   5000 2HG  ARG A 326       9.073  -3.300 -26.747  1.00 81.56           H
ATOM   5001  CD  ARG A 326       7.795  -2.801 -28.411  1.00 81.56           C
ATOM   5002 1HD  ARG A 326       6.893  -2.504 -27.874  1.00 81.56           H
ATOM   5003 2HD  ARG A 326       7.846  -2.188 -29.311  1.00 81.56           H
ATOM   5004  NE  ARG A 326       7.715  -4.232 -28.779  1.00 81.56           N
ATOM   5005  HE  ARG A 326       7.893  -4.910 -28.066  1.00 81.56           H
ATOM   5006  CZ  ARG A 326       7.421  -4.676 -30.009  1.00 81.56           C
ATOM   5007  NH1 ARG A 326       7.174  -3.813 -31.003  1.00 81.56           N
ATOM   5008 1HH1 ARG A 326       7.209  -2.828 -30.831  1.00 81.56           H
ATOM   5009 2HH1 ARG A 326       6.955  -4.152 -31.918  1.00 81.56           H
ATOM   5010  NH2 ARG A 326       7.377  -5.997 -30.229  1.00 81.56           N
ATOM   5011 1HH2 ARG A 326       7.158  -6.345 -31.141  1.00 81.56           H
ATOM   5012 2HH2 ARG A 326       7.562  -6.635 -29.481  1.00 81.56           H
ATOM   5013  HN  ARG A 326       9.155  -2.101 -24.636  1.00 81.56           H
ATOM   5014  N   ASP A 327       9.524   1.075 -24.838  1.00 81.65           N
ATOM   5015  CA  ASP A 327       9.526   2.494 -24.526  1.00 81.65           C
ATOM   5016  C   ASP A 327      10.844   2.859 -23.839  1.00 81.65           C
ATOM   5017  O   ASP A 327      11.426   3.905 -24.122  1.00 81.65           O
ATOM   5018  HA  ASP A 327       9.401   2.999 -25.484  1.00 81.65           H
ATOM   5019  CB  ASP A 327       8.382   2.850 -23.573  1.00 81.65           C
ATOM   5020 1HB  ASP A 327       8.475   2.270 -22.655  1.00 81.65           H
ATOM   5021 2HB  ASP A 327       8.451   3.901 -23.294  1.00 81.65           H
ATOM   5022  CG  ASP A 327       7.024   2.575 -24.221  1.00 81.65           C
ATOM   5023  OD1 ASP A 327       6.941   2.740 -25.457  1.00 81.65           O
ATOM   5024  OD2 ASP A 327       6.099   2.207 -23.465  1.00 81.65           O
ATOM   5025  HN  ASP A 327       8.863   0.530 -24.323  1.00 81.65           H
ATOM   5026  N   LEU A 328      11.275   1.976 -22.951  1.00 83.43           N
ATOM   5027  CA  LEU A 328      12.495   2.209 -22.196  1.00 83.43           C
ATOM   5028  C   LEU A 328      13.665   2.380 -23.166  1.00 83.43           C
ATOM   5029  O   LEU A 328      14.431   3.337 -23.059  1.00 83.43           O
ATOM   5030  HA  LEU A 328      12.365   3.140 -21.644  1.00 83.43           H
ATOM   5031  CB  LEU A 328      12.708   1.098 -21.165  1.00 83.43           C
ATOM   5032 1HB  LEU A 328      11.869   1.110 -20.470  1.00 83.43           H
ATOM   5033 2HB  LEU A 328      12.679   0.139 -21.683  1.00 83.43           H
ATOM   5034  CG  LEU A 328      14.005   1.172 -20.358  1.00 83.43           C
ATOM   5035  HG  LEU A 328      14.838   1.253 -21.056  1.00 83.43           H
ATOM   5036  CD1 LEU A 328      14.032   2.422 -19.476  1.00 83.43           C
ATOM   5037 1HD1 LEU A 328      13.959   3.311 -20.103  1.00 83.43           H
ATOM   5038 2HD1 LEU A 328      13.190   2.396 -18.784  1.00 83.43           H
ATOM   5039 3HD1 LEU A 328      14.964   2.450 -18.913  1.00 83.43           H
ATOM   5040  CD2 LEU A 328      14.219  -0.107 -19.546  1.00 83.43           C
ATOM   5041 1HD2 LEU A 328      13.386  -0.244 -18.857  1.00 83.43           H
ATOM   5042 2HD2 LEU A 328      14.276  -0.961 -20.221  1.00 83.43           H
ATOM   5043 3HD2 LEU A 328      15.148  -0.028 -18.981  1.00 83.43           H
ATOM   5044  HN  LEU A 328      10.808   1.116 -22.744  1.00 83.43           H
ATOM   5045  N   VAL A 329      13.768   1.437 -24.092  1.00 82.82           N
ATOM   5046  CA  VAL A 329      14.879   1.425 -25.028  1.00 82.82           C
ATOM   5047  C   VAL A 329      14.804   2.668 -25.917  1.00 82.82           C
ATOM   5048  O   VAL A 329      15.831   3.233 -26.288  1.00 82.82           O
ATOM   5049  HA  VAL A 329      15.800   1.464 -24.447  1.00 82.82           H
ATOM   5050  CB  VAL A 329      14.877   0.119 -25.826  1.00 82.82           C
ATOM   5051  HB  VAL A 329      13.912   0.033 -26.327  1.00 82.82           H
ATOM   5052  CG1 VAL A 329      15.965   0.132 -26.901  1.00 82.82           C
ATOM   5053 1HG1 VAL A 329      15.788   0.961 -27.587  1.00 82.82           H
ATOM   5054 2HG1 VAL A 329      16.940   0.252 -26.430  1.00 82.82           H
ATOM   5055 3HG1 VAL A 329      15.941  -0.808 -27.453  1.00 82.82           H
ATOM   5056  CG2 VAL A 329      15.035  -1.089 -24.900  1.00 82.82           C
ATOM   5057 1HG2 VAL A 329      15.978  -1.011 -24.359  1.00 82.82           H
ATOM   5058 2HG2 VAL A 329      14.209  -1.112 -24.189  1.00 82.82           H
ATOM   5059 3HG2 VAL A 329      15.030  -2.004 -25.493  1.00 82.82           H
ATOM   5060  HN  VAL A 329      13.111   0.692 -24.206  1.00 82.82           H
ATOM   5061  N   LYS A 330      13.577   3.057 -26.233  1.00 82.01           N
[truncated: 117,320 more chars]
