# Supplementary material for: Noncanonical roles of chemokine regions in CCR9 activation revealed by structural modeling and mutational mapping
Source: Nat Commun. 2025 Aug 18;16:7695. doi: 10.1038/s41467-025-62321-9 (PMC12361432; doi:10.1038/s41467-025-62321-9)
Supplement: Supplementary file 4 — Supplementary Data 2 [file 41467_2025_62321_MOESM4_ESM.zip › CCR9_CCL25_rnk191.pdb]

SSBOND   1 CYS A   38    CYS A  289 
SSBOND   2 CYS A  119    CYS A  198 
SSBOND   3 CYS B    7    CYS B   35 
SSBOND   4 CYS B    8    CYS B   52 
ATOM      1  N   GLU A  20      -4.070  -4.943  60.279  1.00 48.39           N
ATOM      2  CA  GLU A  20      -4.330  -4.672  58.876  1.00 48.39           C
ATOM      3  C   GLU A  20      -3.050  -4.846  58.056  1.00 48.39           C
ATOM      4  O   GLU A  20      -3.108  -5.127  56.859  1.00 48.39           O
ATOM      5  HA  GLU A  20      -5.069  -5.412  58.569  1.00 48.39           H
ATOM      6  CB  GLU A  20      -4.915  -3.271  58.687  1.00 48.39           C
ATOM      7 1HB  GLU A  20      -4.536  -2.607  59.464  1.00 48.39           H
ATOM      8 2HB  GLU A  20      -4.704  -2.917  57.678  1.00 48.39           H
ATOM      9  CG  GLU A  20      -6.438  -3.289  58.827  1.00 48.39           C
ATOM     10 1HG  GLU A  20      -6.838  -4.195  58.371  1.00 48.39           H
ATOM     11 2HG  GLU A  20      -6.710  -3.318  59.883  1.00 48.39           H
ATOM     12  CD  GLU A  20      -7.065  -2.059  58.167  1.00 48.39           C
ATOM     13  OE1 GLU A  20      -8.303  -2.074  58.000  1.00 48.39           O
ATOM     14  OE2 GLU A  20      -6.291  -1.133  57.844  1.00 48.39           O
ATOM     15  HN  GLU A  20      -3.121  -5.170  60.497  1.00 48.39           H
ATOM     16  N   SER A  21      -1.923  -4.673  58.732  1.00 53.02           N
ATOM     17  CA  SER A  21      -0.632  -4.764  58.072  1.00 53.02           C
ATOM     18  C   SER A  21      -0.378  -6.202  57.617  1.00 53.02           C
ATOM     19  O   SER A  21       0.078  -6.431  56.497  1.00 53.02           O
ATOM     20  HA  SER A  21      -0.700  -4.097  57.212  1.00 53.02           H
ATOM     21  CB  SER A  21       0.493  -4.292  58.995  1.00 53.02           C
ATOM     22 1HB  SER A  21       1.392  -4.110  58.406  1.00 53.02           H
ATOM     23 2HB  SER A  21       0.213  -3.342  59.451  1.00 53.02           H
ATOM     24  OG  SER A  21       0.779  -5.243  60.016  1.00 53.02           O
ATOM     25  HG  SER A  21       1.535  -4.917  60.585  1.00 53.02           H
ATOM     26  HN  SER A  21      -1.884  -4.474  59.711  1.00 53.02           H
ATOM     27  N   THR A  22      -0.683  -7.134  58.508  1.00 52.91           N
ATOM     28  CA  THR A  22      -0.367  -8.531  58.268  1.00 52.91           C
ATOM     29  C   THR A  22      -1.200  -9.075  57.106  1.00 52.91           C
ATOM     30  O   THR A  22      -0.655  -9.622  56.148  1.00 52.91           O
ATOM     31  HA  THR A  22       0.680  -8.601  57.970  1.00 52.91           H
ATOM     32  CB  THR A  22      -0.577  -9.295  59.577  1.00 52.91           C
ATOM     33  HB  THR A  22      -1.639  -9.433  59.781  1.00 52.91           H
ATOM     34  OG1 THR A  22       0.141  -8.533  60.543  1.00 52.91           O
ATOM     35  HG1 THR A  22      -0.116  -8.821  61.465  1.00 52.91           H
ATOM     36  CG2 THR A  22       0.123 -10.656  59.580  1.00 52.91           C
ATOM     37 1HG2 THR A  22       1.195 -10.513  59.443  1.00 52.91           H
ATOM     38 2HG2 THR A  22      -0.268 -11.268  58.767  1.00 52.91           H
ATOM     39 3HG2 THR A  22      -0.058 -11.156  60.531  1.00 52.91           H
ATOM     40  HN  THR A  22      -1.138  -6.947  59.379  1.00 52.91           H
ATOM     41  N   SER A  23      -2.509  -8.907  57.229  1.00 54.53           N
ATOM     42  CA  SER A  23      -3.423  -9.375  56.201  1.00 54.53           C
ATOM     43  C   SER A  23      -3.129  -8.667  54.877  1.00 54.53           C
ATOM     44  O   SER A  23      -3.180  -9.285  53.815  1.00 54.53           O
ATOM     45  HA  SER A  23      -3.235 -10.445  56.113  1.00 54.53           H
ATOM     46  CB  SER A  23      -4.879  -9.146  56.614  1.00 54.53           C
ATOM     47 1HB  SER A  23      -5.539  -9.487  55.817  1.00 54.53           H
ATOM     48 2HB  SER A  23      -5.105  -9.747  57.494  1.00 54.53           H
ATOM     49  OG  SER A  23      -5.145  -7.775  56.895  1.00 54.53           O
ATOM     50  HG  SER A  23      -6.107  -7.656  57.140  1.00 54.53           H
ATOM     51  HN  SER A  23      -2.944  -8.460  58.011  1.00 54.53           H
ATOM     52  N   SER A  24      -2.828  -7.381  54.984  1.00 60.66           N
ATOM     53  CA  SER A  24      -2.512  -6.586  53.810  1.00 60.66           C
ATOM     54  C   SER A  24      -1.233  -7.110  53.153  1.00 60.66           C
ATOM     55  O   SER A  24      -1.040  -6.951  51.948  1.00 60.66           O
ATOM     56  HA  SER A  24      -3.363  -6.709  53.141  1.00 60.66           H
ATOM     57  CB  SER A  24      -2.356  -5.108  54.171  1.00 60.66           C
ATOM     58 1HB  SER A  24      -2.480  -4.501  53.274  1.00 60.66           H
ATOM     59 2HB  SER A  24      -3.146  -4.819  54.864  1.00 60.66           H
ATOM     60  OG  SER A  24      -1.087  -4.832  54.758  1.00 60.66           O
ATOM     61  HG  SER A  24      -0.821  -5.581  55.365  1.00 60.66           H
ATOM     62  HN  SER A  24      -2.798  -6.884  55.851  1.00 60.66           H
ATOM     63  N   MET A  25      -0.393  -7.723  53.973  1.00 61.43           N
ATOM     64  CA  MET A  25       0.845  -8.304  53.480  1.00 61.43           C
ATOM     65  C   MET A  25       0.589  -9.658  52.816  1.00 61.43           C
ATOM     66  O   MET A  25       1.142  -9.949  51.757  1.00 61.43           O
ATOM     67  HA  MET A  25       1.227  -7.597  52.743  1.00 61.43           H
ATOM     68  CB  MET A  25       1.824  -8.481  54.642  1.00 61.43           C
ATOM     69 1HB  MET A  25       1.823  -7.586  55.263  1.00 61.43           H
ATOM     70 2HB  MET A  25       1.499  -9.308  55.273  1.00 61.43           H
ATOM     71  CG  MET A  25       3.240  -8.751  54.129  1.00 61.43           C
ATOM     72 1HG  MET A  25       3.883  -9.059  54.954  1.00 61.43           H
ATOM     73 2HG  MET A  25       3.226  -9.572  53.412  1.00 61.43           H
ATOM     74  SD  MET A  25       3.901  -7.282  53.358  1.00 61.43           S
ATOM     75  CE  MET A  25       5.557  -7.302  54.023  1.00 61.43           C
ATOM     76 1HE  MET A  25       5.513  -7.250  55.111  1.00 61.43           H
ATOM     77 2HE  MET A  25       6.058  -8.222  53.723  1.00 61.43           H
ATOM     78 3HE  MET A  25       6.112  -6.445  53.640  1.00 61.43           H
ATOM     79  HN  MET A  25      -0.545  -7.826  54.956  1.00 61.43           H
ATOM     80  N   GLU A  26      -0.251 -10.451  53.466  1.00 61.42           N
ATOM     81  CA  GLU A  26      -0.616 -11.752  52.934  1.00 61.42           C
ATOM     82  C   GLU A  26      -1.337 -11.594  51.594  1.00 61.42           C
ATOM     83  O   GLU A  26      -1.018 -12.285  50.628  1.00 61.42           O
ATOM     84  HA  GLU A  26       0.327 -12.280  52.786  1.00 61.42           H
ATOM     85  CB  GLU A  26      -1.476 -12.531  53.931  1.00 61.42           C
ATOM     86 1HB  GLU A  26      -2.237 -11.874  54.352  1.00 61.42           H
ATOM     87 2HB  GLU A  26      -1.890 -13.416  53.447  1.00 61.42           H
ATOM     88  CG  GLU A  26      -0.633 -13.037  55.104  1.00 61.42           C
ATOM     89 1HG  GLU A  26       0.179 -13.661  54.730  1.00 61.42           H
ATOM     90 2HG  GLU A  26      -0.176 -12.192  55.619  1.00 61.42           H
ATOM     91  CD  GLU A  26      -1.488 -13.839  56.087  1.00 61.42           C
ATOM     92  OE1 GLU A  26      -0.887 -14.628  56.848  1.00 61.42           O
ATOM     93  OE2 GLU A  26      -2.722 -13.644  56.056  1.00 61.42           O
ATOM     94  HN  GLU A  26      -0.677 -10.217  54.340  1.00 61.42           H
ATOM     95  N   ASP A  27      -2.297 -10.681  51.579  1.00 61.05           N
ATOM     96  CA  ASP A  27      -3.066 -10.423  50.374  1.00 61.05           C
ATOM     97  C   ASP A  27      -2.112 -10.079  49.228  1.00 61.05           C
ATOM     98  O   ASP A  27      -2.319 -10.504  48.093  1.00 61.05           O
ATOM     99  HA  ASP A  27      -3.625 -11.341  50.189  1.00 61.05           H
ATOM    100  CB  ASP A  27      -4.017  -9.240  50.569  1.00 61.05           C
ATOM    101 1HB  ASP A  27      -3.499  -8.435  51.090  1.00 61.05           H
ATOM    102 2HB  ASP A  27      -4.320  -8.849  49.598  1.00 61.05           H
ATOM    103  CG  ASP A  27      -5.254  -9.658  51.366  1.00 61.05           C
ATOM    104  OD1 ASP A  27      -5.443 -10.884  51.520  1.00 61.05           O
ATOM    105  OD2 ASP A  27      -5.984  -8.741  51.803  1.00 61.05           O
ATOM    106  HN  ASP A  27      -2.550 -10.123  52.369  1.00 61.05           H
ATOM    107  N   TYR A  28      -1.086  -9.311  49.566  1.00 64.07           N
ATOM    108  CA  TYR A  28      -0.111  -8.887  48.576  1.00 64.07           C
ATOM    109  C   TYR A  28       0.730 -10.071  48.093  1.00 64.07           C
ATOM    110  O   TYR A  28       1.077 -10.152  46.916  1.00 64.07           O
ATOM    111  HA  TYR A  28      -0.652  -8.466  47.729  1.00 64.07           H
ATOM    112  CB  TYR A  28       0.802  -7.885  49.285  1.00 64.07           C
ATOM    113 1HB  TYR A  28       0.188  -7.104  49.734  1.00 64.07           H
ATOM    114 2HB  TYR A  28       1.318  -8.392  50.100  1.00 64.07           H
ATOM    115  CG  TYR A  28       1.841  -7.234  48.370  1.00 64.07           C
ATOM    116  CD1 TYR A  28       3.074  -7.829  48.193  1.00 64.07           C
ATOM    117  HD1 TYR A  28       3.307  -8.763  48.704  1.00 64.07           H
ATOM    118  CD2 TYR A  28       1.546  -6.052  47.722  1.00 64.07           C
ATOM    119  HD2 TYR A  28       0.573  -5.581  47.863  1.00 64.07           H
ATOM    120  CE1 TYR A  28       4.052  -7.216  47.331  1.00 64.07           C
ATOM    121  HE1 TYR A  28       5.029  -7.676  47.182  1.00 64.07           H
ATOM    122  CE2 TYR A  28       2.524  -5.439  46.861  1.00 64.07           C
ATOM    123  HE2 TYR A  28       2.304  -4.505  46.344  1.00 64.07           H
ATOM    124  CZ  TYR A  28       3.729  -6.052  46.708  1.00 64.07           C
ATOM    125  OH  TYR A  28       4.652  -5.473  45.895  1.00 64.07           O
ATOM    126  HH  TYR A  28       5.122  -6.174  45.358  1.00 64.07           H
ATOM    127  HN  TYR A  28      -0.917  -8.979  50.494  1.00 64.07           H
ATOM    128  N   VAL A  29       1.033 -10.961  49.027  1.00 61.42           N
ATOM    129  CA  VAL A  29       1.890 -12.096  48.730  1.00 61.42           C
ATOM    130  C   VAL A  29       1.104 -13.122  47.912  1.00 61.42           C
ATOM    131  O   VAL A  29       1.656 -13.761  47.017  1.00 61.42           O
ATOM    132  HA  VAL A  29       2.722 -11.730  48.128  1.00 61.42           H
ATOM    133  CB  VAL A  29       2.460 -12.674  50.026  1.00 61.42           C
ATOM    134  HB  VAL A  29       1.635 -13.109  50.591  1.00 61.42           H
ATOM    135  CG1 VAL A  29       3.467 -13.788  49.733  1.00 61.42           C
ATOM    136 1HG1 VAL A  29       2.974 -14.588  49.181  1.00 61.42           H
ATOM    137 2HG1 VAL A  29       4.288 -13.389  49.138  1.00 61.42           H
ATOM    138 3HG1 VAL A  29       3.857 -14.182  50.672  1.00 61.42           H
ATOM    139  CG2 VAL A  29       3.091 -11.577  50.886  1.00 61.42           C
ATOM    140 1HG2 VAL A  29       3.899 -11.100  50.331  1.00 61.42           H
ATOM    141 2HG2 VAL A  29       2.336 -10.833  51.138  1.00 61.42           H
ATOM    142 3HG2 VAL A  29       3.489 -12.016  51.801  1.00 61.42           H
ATOM    143  HN  VAL A  29       0.704 -10.915  49.970  1.00 61.42           H
ATOM    144  N   ASN A  30      -0.171 -13.249  48.248  1.00 63.74           N
ATOM    145  CA  ASN A  30      -1.005 -14.277  47.649  1.00 63.74           C
ATOM    146  C   ASN A  30      -1.541 -13.775  46.307  1.00 63.74           C
ATOM    147  O   ASN A  30      -2.085 -14.551  45.522  1.00 63.74           O
ATOM    148  HA  ASN A  30      -0.354 -15.145  47.539  1.00 63.74           H
ATOM    149  CB  ASN A  30      -2.201 -14.606  48.543  1.00 63.74           C
ATOM    150 1HB  ASN A  30      -2.659 -13.683  48.899  1.00 63.74           H
ATOM    151 2HB  ASN A  30      -2.959 -15.134  47.963  1.00 63.74           H
ATOM    152  CG  ASN A  30      -1.775 -15.464  49.736  1.00 63.74           C
ATOM    153  OD1 ASN A  30      -0.736 -16.104  49.733  1.00 63.74           O
ATOM    154  ND2 ASN A  30      -2.633 -15.442  50.752  1.00 63.74           N
ATOM    155 1HD2 ASN A  30      -3.468 -14.895  50.690  1.00 63.74           H
ATOM    156 2HD2 ASN A  30      -2.442 -15.972  51.579  1.00 63.74           H
ATOM    157  HN  ASN A  30      -0.634 -12.665  48.915  1.00 63.74           H
ATOM    158  N   PHE A  31      -1.369 -12.480  46.084  1.00 68.13           N
ATOM    159  CA  PHE A  31      -1.788 -11.874  44.831  1.00 68.13           C
ATOM    160  C   PHE A  31      -1.025 -12.476  43.649  1.00 68.13           C
ATOM    161  O   PHE A  31       0.201 -12.398  43.593  1.00 68.13           O
ATOM    162  HA  PHE A  31      -2.853 -12.075  44.715  1.00 68.13           H
ATOM    163  CB  PHE A  31      -1.463 -10.382  44.926  1.00 68.13           C
ATOM    164 1HB  PHE A  31      -1.902  -9.982  45.840  1.00 68.13           H
ATOM    165 2HB  PHE A  31      -0.383 -10.260  45.012  1.00 68.13           H
ATOM    166  CG  PHE A  31      -1.962  -9.560  43.736  1.00 68.13           C
ATOM    167  CD1 PHE A  31      -1.102  -9.214  42.740  1.00 68.13           C
ATOM    168  HD1 PHE A  31      -0.057  -9.522  42.791  1.00 68.13           H
ATOM    169  CD2 PHE A  31      -3.265  -9.175  43.673  1.00 68.13           C
ATOM    170  HD2 PHE A  31      -3.954  -9.453  44.470  1.00 68.13           H
ATOM    171  CE1 PHE A  31      -1.564  -8.451  41.636  1.00 68.13           C
ATOM    172  HE1 PHE A  31      -0.875  -8.174  40.838  1.00 68.13           H
ATOM    173  CE2 PHE A  31      -3.727  -8.413  42.568  1.00 68.13           C
ATOM    174  HE2 PHE A  31      -4.771  -8.104  42.518  1.00 68.13           H
ATOM    175  CZ  PHE A  31      -2.867  -8.067  41.573  1.00 68.13           C
ATOM    176  HZ  PHE A  31      -3.223  -7.481  40.725  1.00 68.13           H
ATOM    177  HN  PHE A  31      -0.954 -11.850  46.740  1.00 68.13           H
ATOM    178  N   ASN A  32      -1.783 -13.063  42.735  1.00 65.46           N
ATOM    179  CA  ASN A  32      -1.195 -13.667  41.551  1.00 65.46           C
ATOM    180  C   ASN A  32      -0.837 -12.569  40.547  1.00 65.46           C
ATOM    181  O   ASN A  32      -1.686 -12.131  39.772  1.00 65.46           O
ATOM    182  HA  ASN A  32      -0.317 -14.205  41.910  1.00 65.46           H
ATOM    183  CB  ASN A  32      -2.178 -14.624  40.875  1.00 65.46           C
ATOM    184 1HB  ASN A  32      -2.695 -15.214  41.631  1.00 65.46           H
ATOM    185 2HB  ASN A  32      -2.938 -14.053  40.341  1.00 65.46           H
ATOM    186  CG  ASN A  32      -1.454 -15.555  39.900  1.00 65.46           C
ATOM    187  OD1 ASN A  32      -0.250 -15.489  39.715  1.00 65.46           O
ATOM    188  ND2 ASN A  32      -2.253 -16.424  39.288  1.00 65.46           N
ATOM    189 1HD2 ASN A  32      -3.234 -16.426  39.484  1.00 65.46           H
ATOM    190 2HD2 ASN A  32      -1.874 -17.076  38.631  1.00 65.46           H
ATOM    191  HN  ASN A  32      -2.779 -13.130  42.792  1.00 65.46           H
ATOM    192  N   PHE A  33       0.420 -12.155  40.595  1.00 69.49           N
ATOM    193  CA  PHE A  33       0.929 -11.196  39.629  1.00 69.49           C
ATOM    194  C   PHE A  33       1.202 -11.868  38.281  1.00 69.49           C
ATOM    195  O   PHE A  33       2.332 -11.860  37.797  1.00 69.49           O
ATOM    196  HA  PHE A  33       0.166 -10.428  39.502  1.00 69.49           H
ATOM    197  CB  PHE A  33       2.245 -10.652  40.189  1.00 69.49           C
ATOM    198 1HB  PHE A  33       2.917 -11.487  40.387  1.00 69.49           H
ATOM    199 2HB  PHE A  33       2.722 -10.032  39.430  1.00 69.49           H
ATOM    200  CG  PHE A  33       2.083  -9.831  41.470  1.00 69.49           C
ATOM    201  CD1 PHE A  33       1.890  -8.486  41.396  1.00 69.49           C
ATOM    202  HD1 PHE A  33       1.849  -7.994  40.424  1.00 69.49           H
ATOM    203  CD2 PHE A  33       2.134 -10.444  42.682  1.00 69.49           C
ATOM    204  HD2 PHE A  33       2.289 -11.522  42.741  1.00 69.49           H
ATOM    205  CE1 PHE A  33       1.740  -7.724  42.584  1.00 69.49           C
ATOM    206  HE1 PHE A  33       1.585  -6.647  42.525  1.00 69.49           H
ATOM    207  CE2 PHE A  33       1.984  -9.682  43.871  1.00 69.49           C
ATOM    208  HE2 PHE A  33       2.024 -10.174  44.842  1.00 69.49           H
ATOM    209  CZ  PHE A  33       1.790  -8.338  43.797  1.00 69.49           C
ATOM    210  HZ  PHE A  33       1.675  -7.753  44.709  1.00 69.49           H
ATOM    211  HN  PHE A  33       1.085 -12.462  41.275  1.00 69.49           H
ATOM    212  N   THR A  34       0.146 -12.432  37.713  1.00 73.67           N
ATOM    213  CA  THR A  34       0.157 -12.796  36.307  1.00 73.67           C
ATOM    214  C   THR A  34       0.608 -11.609  35.453  1.00 73.67           C
ATOM    215  O   THR A  34       0.040 -10.521  35.546  1.00 73.67           O
ATOM    216  HA  THR A  34       0.890 -13.589  36.163  1.00 73.67           H
ATOM    217  CB  THR A  34      -1.235 -13.313  35.940  1.00 73.67           C
ATOM    218  HB  THR A  34      -1.946 -12.491  35.856  1.00 73.67           H
ATOM    219  OG1 THR A  34      -1.525 -14.275  36.951  1.00 73.67           O
ATOM    220  HG1 THR A  34      -2.507 -14.458  36.978  1.00 73.67           H
ATOM    221  CG2 THR A  34      -1.236 -14.124  34.643  1.00 73.67           C
ATOM    222 1HG2 THR A  34      -0.576 -14.984  34.752  1.00 73.67           H
ATOM    223 2HG2 THR A  34      -0.885 -13.497  33.823  1.00 73.67           H
ATOM    224 3HG2 THR A  34      -2.248 -14.467  34.430  1.00 73.67           H
ATOM    225  HN  THR A  34      -0.704 -12.641  38.197  1.00 73.67           H
ATOM    226  N   ASP A  35       1.625 -11.857  34.641  1.00 81.63           N
ATOM    227  CA  ASP A  35       2.306 -10.780  33.943  1.00 81.63           C
ATOM    228  C   ASP A  35       1.487 -10.374  32.717  1.00 81.63           C
ATOM    229  O   ASP A  35       1.796 -10.780  31.598  1.00 81.63           O
ATOM    230  HA  ASP A  35       2.391  -9.975  34.673  1.00 81.63           H
ATOM    231  CB  ASP A  35       3.690 -11.223  33.463  1.00 81.63           C
ATOM    232 1HB  ASP A  35       4.058 -12.030  34.096  1.00 81.63           H
ATOM    233 2HB  ASP A  35       3.617 -11.621  32.450  1.00 81.63           H
ATOM    234  CG  ASP A  35       4.679 -10.056  33.488  1.00 81.63           C
ATOM    235  OD1 ASP A  35       4.257  -8.964  33.927  1.00 81.63           O
ATOM    236  OD2 ASP A  35       5.834 -10.282  33.068  1.00 81.63           O
ATOM    237  HN  ASP A  35       1.983 -12.772  34.457  1.00 81.63           H
ATOM    238  N   PHE A  36       0.459  -9.577  32.969  1.00 89.52           N
ATOM    239  CA  PHE A  36      -0.379  -9.074  31.894  1.00 89.52           C
ATOM    240  C   PHE A  36       0.241  -7.832  31.250  1.00 89.52           C
ATOM    241  O   PHE A  36      -0.215  -7.379  30.201  1.00 89.52           O
ATOM    242  HA  PHE A  36      -0.459  -9.866  31.149  1.00 89.52           H
ATOM    243  CB  PHE A  36      -1.724  -8.694  32.516  1.00 89.52           C
ATOM    244 1HB  PHE A  36      -1.546  -8.034  33.366  1.00 89.52           H
ATOM    245 2HB  PHE A  36      -2.302  -8.125  31.787  1.00 89.52           H
ATOM    246  CG  PHE A  36      -2.555  -9.891  32.982  1.00 89.52           C
ATOM    247  CD1 PHE A  36      -2.646 -11.000  32.202  1.00 89.52           C
ATOM    248  HD1 PHE A  36      -2.128 -11.037  31.244  1.00 89.52           H
ATOM    249  CD2 PHE A  36      -3.202  -9.845  34.178  1.00 89.52           C
ATOM    250  HD2 PHE A  36      -3.129  -8.956  34.804  1.00 89.52           H
ATOM    251  CE1 PHE A  36      -3.417 -12.112  32.635  1.00 89.52           C
ATOM    252  HE1 PHE A  36      -3.491 -13.001  32.009  1.00 89.52           H
ATOM    253  CE2 PHE A  36      -3.973 -10.956  34.611  1.00 89.52           C
ATOM    254  HE2 PHE A  36      -4.491 -10.920  35.569  1.00 89.52           H
ATOM    255  CZ  PHE A  36      -4.064 -12.066  33.830  1.00 89.52           C
ATOM    256  HZ  PHE A  36      -4.656 -12.919  34.162  1.00 89.52           H
ATOM    257  HN  PHE A  36       0.197  -9.275  33.885  1.00 89.52           H
ATOM    258  N   TYR A  37       1.271  -7.317  31.904  1.00 91.34           N
ATOM    259  CA  TYR A  37       2.067  -6.249  31.325  1.00 91.34           C
ATOM    260  C   TYR A  37       3.218  -6.814  30.490  1.00 91.34           C
ATOM    261  O   TYR A  37       4.094  -7.498  31.016  1.00 91.34           O
ATOM    262  HA  TYR A  37       1.418  -5.656  30.681  1.00 91.34           H
ATOM    263  CB  TYR A  37       2.646  -5.466  32.506  1.00 91.34           C
ATOM    264 1HB  TYR A  37       1.828  -5.132  33.143  1.00 91.34           H
ATOM    265 2HB  TYR A  37       3.263  -6.136  33.105  1.00 91.34           H
ATOM    266  CG  TYR A  37       3.484  -4.253  32.097  1.00 91.34           C
ATOM    267  CD1 TYR A  37       4.849  -4.380  31.937  1.00 91.34           C
ATOM    268  HD1 TYR A  37       5.330  -5.345  32.101  1.00 91.34           H
ATOM    269  CD2 TYR A  37       2.876  -3.032  31.890  1.00 91.34           C
ATOM    270  HD2 TYR A  37       1.798  -2.932  32.017  1.00 91.34           H
ATOM    271  CE1 TYR A  37       5.638  -3.239  31.552  1.00 91.34           C
ATOM    272  HE1 TYR A  37       6.717  -3.325  31.422  1.00 91.34           H
ATOM    273  CE2 TYR A  37       3.665  -1.891  31.506  1.00 91.34           C
ATOM    274  HE2 TYR A  37       3.197  -0.921  31.339  1.00 91.34           H
ATOM    275  CZ  TYR A  37       5.007  -2.050  31.356  1.00 91.34           C
ATOM    276  OH  TYR A  37       5.752  -0.972  30.993  1.00 91.34           O
ATOM    277  HH  TYR A  37       5.155  -0.195  30.794  1.00 91.34           H
ATOM    278  HN  TYR A  37       1.563  -7.617  32.813  1.00 91.34           H
ATOM    279  N   CYS A  38       3.178  -6.506  29.201  1.00 91.30           N
ATOM    280  CA  CYS A  38       4.123  -7.088  28.264  1.00 91.30           C
ATOM    281  C   CYS A  38       5.146  -6.015  27.884  1.00 91.30           C
ATOM    282  O   CYS A  38       4.789  -4.990  27.304  1.00 91.30           O
ATOM    283  HA  CYS A  38       4.606  -7.917  28.780  1.00 91.30           H
ATOM    284  CB  CYS A  38       3.418  -7.665  27.035  1.00 91.30           C
ATOM    285 1HB  CYS A  38       2.600  -8.314  27.346  1.00 91.30           H
ATOM    286 2HB  CYS A  38       2.979  -6.860  26.445  1.00 91.30           H
ATOM    287  SG  CYS A  38       4.610  -8.607  26.014  1.00 91.30           S
ATOM    288  HN  CYS A  38       2.517  -5.873  28.798  1.00 91.30           H
ATOM    289  N   GLU A  39       6.396  -6.287  28.226  1.00 89.74           N
ATOM    290  CA  GLU A  39       7.496  -5.458  27.762  1.00 89.74           C
ATOM    291  C   GLU A  39       7.921  -5.879  26.354  1.00 89.74           C
ATOM    292  O   GLU A  39       8.340  -7.016  26.142  1.00 89.74           O
ATOM    293  HA  GLU A  39       7.104  -4.442  27.742  1.00 89.74           H
ATOM    294  CB  GLU A  39       8.677  -5.521  28.733  1.00 89.74           C
ATOM    295 1HB  GLU A  39       8.906  -6.561  28.966  1.00 89.74           H
ATOM    296 2HB  GLU A  39       9.524  -4.976  28.317  1.00 89.74           H
ATOM    297  CG  GLU A  39       8.334  -4.838  30.059  1.00 89.74           C
ATOM    298 1HG  GLU A  39       7.960  -3.832  29.867  1.00 89.74           H
ATOM    299 2HG  GLU A  39       7.535  -5.385  30.558  1.00 89.74           H
ATOM    300  CD  GLU A  39       9.559  -4.767  30.972  1.00 89.74           C
ATOM    301  OE1 GLU A  39       9.407  -4.216  32.084  1.00 89.74           O
ATOM    302  OE2 GLU A  39      10.620  -5.265  30.538  1.00 89.74           O
ATOM    303  HN  GLU A  39       6.662  -7.056  28.807  1.00 89.74           H
ATOM    304  N   LYS A  40       7.799  -4.940  25.428  1.00 90.11           N
ATOM    305  CA  LYS A  40       8.007  -5.243  24.022  1.00 90.11           C
ATOM    306  C   LYS A  40       9.465  -4.958  23.654  1.00 90.11           C
ATOM    307  O   LYS A  40       9.768  -4.644  22.504  1.00 90.11           O
ATOM    308  HA  LYS A  40       7.819  -6.308  23.886  1.00 90.11           H
ATOM    309  CB  LYS A  40       6.995  -4.491  23.156  1.00 90.11           C
ATOM    310 1HB  LYS A  40       7.110  -3.417  23.305  1.00 90.11           H
ATOM    311 2HB  LYS A  40       7.194  -4.689  22.103  1.00 90.11           H
ATOM    312  CG  LYS A  40       5.563  -4.909  23.497  1.00 90.11           C
ATOM    313 1HG  LYS A  40       5.392  -4.790  24.567  1.00 90.11           H
ATOM    314 2HG  LYS A  40       4.858  -4.253  22.986  1.00 90.11           H
ATOM    315  CD  LYS A  40       5.305  -6.361  23.092  1.00 90.11           C
ATOM    316 1HD  LYS A  40       5.637  -6.521  22.066  1.00 90.11           H
ATOM    317 2HD  LYS A  40       5.890  -7.029  23.724  1.00 90.11           H
ATOM    318  CE  LYS A  40       3.819  -6.708  23.212  1.00 90.11           C
ATOM    319 1HE  LYS A  40       3.575  -6.932  24.251  1.00 90.11           H
ATOM    320 2HE  LYS A  40       3.215  -5.849  22.921  1.00 90.11           H
ATOM    321  NZ  LYS A  40       3.487  -7.869  22.357  1.00 90.11           N
ATOM    322 1HZ  LYS A  40       2.505  -8.099  22.466  1.00 90.11           H
ATOM    323 2HZ  LYS A  40       3.675  -7.639  21.387  1.00 90.11           H
ATOM    324 3HZ  LYS A  40       4.053  -8.664  22.632  1.00 90.11           H
ATOM    325  HN  LYS A  40       7.562  -3.989  25.624  1.00 90.11           H
ATOM    326  N   ASN A  41      10.328  -5.076  24.652  1.00 88.25           N
ATOM    327  CA  ASN A  41      11.735  -4.767  24.465  1.00 88.25           C
ATOM    328  C   ASN A  41      12.305  -5.653  23.356  1.00 88.25           C
ATOM    329  O   ASN A  41      13.049  -5.179  22.499  1.00 88.25           O
ATOM    330  HA  ASN A  41      11.764  -3.707  24.209  1.00 88.25           H
ATOM    331  CB  ASN A  41      12.533  -5.036  25.742  1.00 88.25           C
ATOM    332 1HB  ASN A  41      12.237  -5.997  26.164  1.00 88.25           H
ATOM    333 2HB  ASN A  41      13.594  -5.106  25.504  1.00 88.25           H
ATOM    334  CG  ASN A  41      12.307  -3.929  26.774  1.00 88.25           C
ATOM    335  OD1 ASN A  41      11.959  -2.806  26.451  1.00 88.25           O
ATOM    336  ND2 ASN A  41      12.526  -4.308  28.030  1.00 88.25           N
ATOM    337 1HD2 ASN A  41      12.811  -5.246  28.227  1.00 88.25           H
ATOM    338 2HD2 ASN A  41      12.405  -3.654  28.777  1.00 88.25           H
ATOM    339  HN  ASN A  41      10.080  -5.377  25.573  1.00 88.25           H
ATOM    340  N   ASN A  42      11.933  -6.923  23.407  1.00 90.22           N
ATOM    341  CA  ASN A  42      12.440  -7.891  22.449  1.00 90.22           C
ATOM    342  C   ASN A  42      11.999  -7.487  21.041  1.00 90.22           C
ATOM    343  O   ASN A  42      12.767  -7.607  20.088  1.00 90.22           O
ATOM    344  HA  ASN A  42      13.523  -7.872  22.568  1.00 90.22           H
ATOM    345  CB  ASN A  42      11.888  -9.289  22.734  1.00 90.22           C
ATOM    346 1HB  ASN A  42      10.802  -9.246  22.818  1.00 90.22           H
ATOM    347 2HB  ASN A  42      12.117  -9.952  21.899  1.00 90.22           H
ATOM    348  CG  ASN A  42      12.481  -9.861  24.023  1.00 90.22           C
ATOM    349  OD1 ASN A  42      13.421  -9.331  24.593  1.00 90.22           O
ATOM    350  ND2 ASN A  42      11.882 -10.969  24.450  1.00 90.22           N
ATOM    351 1HD2 ASN A  42      11.115 -11.353  23.935  1.00 90.22           H
ATOM    352 2HD2 ASN A  42      12.198 -11.419  25.285  1.00 90.22           H
ATOM    353  HN  ASN A  42      11.299  -7.293  24.087  1.00 90.22           H
ATOM    354  N   VAL A  43      10.763  -7.016  20.955  1.00 91.05           N
ATOM    355  CA  VAL A  43      10.201  -6.620  19.675  1.00 91.05           C
ATOM    356  C   VAL A  43      10.972  -5.413  19.135  1.00 91.05           C
ATOM    357  O   VAL A  43      11.291  -5.356  17.949  1.00 91.05           O
ATOM    358  HA  VAL A  43      10.330  -7.455  18.986  1.00 91.05           H
ATOM    359  CB  VAL A  43       8.701  -6.353  19.822  1.00 91.05           C
ATOM    360  HB  VAL A  43       8.577  -5.491  20.477  1.00 91.05           H
ATOM    361  CG1 VAL A  43       8.070  -6.012  18.471  1.00 91.05           C
ATOM    362 1HG1 VAL A  43       8.545  -5.120  18.063  1.00 91.05           H
ATOM    363 2HG1 VAL A  43       8.211  -6.846  17.783  1.00 91.05           H
ATOM    364 3HG1 VAL A  43       7.004  -5.828  18.604  1.00 91.05           H
ATOM    365  CG2 VAL A  43       7.994  -7.544  20.473  1.00 91.05           C
ATOM    366 1HG2 VAL A  43       8.133  -8.431  19.854  1.00 91.05           H
ATOM    367 2HG2 VAL A  43       8.416  -7.721  21.462  1.00 91.05           H
ATOM    368 3HG2 VAL A  43       6.930  -7.328  20.565  1.00 91.05           H
ATOM    369  HN  VAL A  43      10.151  -6.904  21.738  1.00 91.05           H
ATOM    370  N   ARG A  44      11.250  -4.479  20.033  1.00 89.77           N
ATOM    371  CA  ARG A  44      11.928  -3.252  19.651  1.00 89.77           C
ATOM    372  C   ARG A  44      13.360  -3.554  19.203  1.00 89.77           C
ATOM    373  O   ARG A  44      13.852  -2.963  18.244  1.00 89.77           O
ATOM    374  HA  ARG A  44      11.336  -2.851  18.828  1.00 89.77           H
ATOM    375  CB  ARG A  44      11.963  -2.258  20.813  1.00 89.77           C
ATOM    376 1HB  ARG A  44      12.371  -2.743  21.700  1.00 89.77           H
ATOM    377 2HB  ARG A  44      12.629  -1.430  20.568  1.00 89.77           H
ATOM    378  CG  ARG A  44      10.564  -1.720  21.117  1.00 89.77           C
ATOM    379 1HG  ARG A  44      10.081  -1.407  20.191  1.00 89.77           H
ATOM    380 2HG  ARG A  44       9.950  -2.513  21.544  1.00 89.77           H
ATOM    381  CD  ARG A  44      10.629  -0.540  22.089  1.00 89.77           C
ATOM    382 1HD  ARG A  44      11.463   0.112  21.827  1.00 89.77           H
ATOM    383 2HD  ARG A  44       9.721   0.058  22.009  1.00 89.77           H
ATOM    384  NE  ARG A  44      10.789  -1.033  23.475  1.00 89.77           N
ATOM    385  HE  ARG A  44      11.542  -1.663  23.664  1.00 89.77           H
ATOM    386  CZ  ARG A  44       9.988  -0.689  24.492  1.00 89.77           C
ATOM    387  NH1 ARG A  44       8.964   0.152  24.296  1.00 89.77           N
ATOM    388 1HH1 ARG A  44       8.792   0.528  23.386  1.00 89.77           H
ATOM    389 2HH1 ARG A  44       8.371   0.404  25.061  1.00 89.77           H
ATOM    390  NH2 ARG A  44      10.228  -1.198  25.708  1.00 89.77           N
ATOM    391 1HH2 ARG A  44       9.639  -0.951  26.478  1.00 89.77           H
ATOM    392 2HH2 ARG A  44      10.994  -1.825  25.846  1.00 89.77           H
ATOM    393  HN  ARG A  44      11.020  -4.551  21.004  1.00 89.77           H
ATOM    394  N   GLN A  45      13.988  -4.475  19.920  1.00 90.84           N
ATOM    395  CA  GLN A  45      15.368  -4.831  19.636  1.00 90.84           C
ATOM    396  C   GLN A  45      15.483  -5.432  18.233  1.00 90.84           C
ATOM    397  O   GLN A  45      16.361  -5.051  17.461  1.00 90.84           O
ATOM    398  HA  GLN A  45      15.925  -3.896  19.685  1.00 90.84           H
ATOM    399  CB  GLN A  45      15.913  -5.795  20.691  1.00 90.84           C
ATOM    400 1HB  GLN A  45      15.742  -5.385  21.687  1.00 90.84           H
ATOM    401 2HB  GLN A  45      15.374  -6.741  20.639  1.00 90.84           H
ATOM    402  CG  GLN A  45      17.409  -6.043  20.487  1.00 90.84           C
ATOM    403 1HG  GLN A  45      17.579  -6.464  19.495  1.00 90.84           H
ATOM    404 2HG  GLN A  45      17.947  -5.096  20.528  1.00 90.84           H
ATOM    405  CD  GLN A  45      17.958  -6.995  21.552  1.00 90.84           C
ATOM    406  OE1 GLN A  45      17.230  -7.555  22.355  1.00 90.84           O
ATOM    407  NE2 GLN A  45      19.279  -7.146  21.513  1.00 90.84           N
ATOM    408 1HE2 GLN A  45      19.818  -6.657  20.827  1.00 90.84           H
ATOM    409 2HE2 GLN A  45      19.732  -7.749  22.169  1.00 90.84           H
ATOM    410  HN  GLN A  45      13.571  -4.972  20.681  1.00 90.84           H
ATOM    411  N   PHE A  46      14.582  -6.360  17.946  1.00 92.80           N
ATOM    412  CA  PHE A  46      14.552  -6.995  16.639  1.00 92.80           C
ATOM    413  C   PHE A  46      14.375  -5.956  15.530  1.00 92.80           C
ATOM    414  O   PHE A  46      15.113  -5.961  14.546  1.00 92.80           O
ATOM    415  HA  PHE A  46      15.505  -7.507  16.506  1.00 92.80           H
ATOM    416  CB  PHE A  46      13.351  -7.943  16.630  1.00 92.80           C
ATOM    417 1HB  PHE A  46      13.513  -8.725  17.372  1.00 92.80           H
ATOM    418 2HB  PHE A  46      12.463  -7.391  16.938  1.00 92.80           H
ATOM    419  CG  PHE A  46      13.084  -8.596  15.273  1.00 92.80           C
ATOM    420  CD1 PHE A  46      12.081  -8.131  14.480  1.00 92.80           C
ATOM    421  HD1 PHE A  46      11.467  -7.294  14.813  1.00 92.80           H
ATOM    422  CD2 PHE A  46      13.850  -9.640  14.858  1.00 92.80           C
ATOM    423  HD2 PHE A  46      14.654 -10.013  15.493  1.00 92.80           H
ATOM    424  CE1 PHE A  46      11.833  -8.737  13.220  1.00 92.80           C
ATOM    425  HE1 PHE A  46      11.029  -8.365  12.585  1.00 92.80           H
ATOM    426  CE2 PHE A  46      13.602 -10.246  13.598  1.00 92.80           C
ATOM    427  HE2 PHE A  46      14.215 -11.084  13.265  1.00 92.80           H
ATOM    428  CZ  PHE A  46      12.599  -9.782  12.805  1.00 92.80           C
ATOM    429  HZ  PHE A  46      12.408 -10.247  11.838  1.00 92.80           H
ATOM    430  HN  PHE A  46      13.884  -6.679  18.587  1.00 92.80           H
ATOM    431  N   ALA A  47      13.391  -5.090  15.726  1.00 91.56           N
ATOM    432  CA  ALA A  47      13.055  -4.099  14.717  1.00 91.56           C
ATOM    433  C   ALA A  47      14.290  -3.249  14.412  1.00 91.56           C
ATOM    434  O   ALA A  47      14.567  -2.943  13.254  1.00 91.56           O
ATOM    435  HA  ALA A  47      12.759  -4.632  13.814  1.00 91.56           H
ATOM    436  CB  ALA A  47      11.873  -3.258  15.202  1.00 91.56           C
ATOM    437 1HB  ALA A  47      11.013  -3.905  15.376  1.00 91.56           H
ATOM    438 2HB  ALA A  47      12.142  -2.754  16.131  1.00 91.56           H
ATOM    439 3HB  ALA A  47      11.621  -2.515  14.446  1.00 91.56           H
ATOM    440  HN  ALA A  47      12.830  -5.058  16.553  1.00 91.56           H
ATOM    441  N   SER A  48      14.999  -2.891  15.473  1.00 92.16           N
ATOM    442  CA  SER A  48      16.082  -1.929  15.359  1.00 92.16           C
ATOM    443  C   SER A  48      17.164  -2.468  14.422  1.00 92.16           C
ATOM    444  O   SER A  48      17.874  -1.696  13.779  1.00 92.16           O
ATOM    445  HA  SER A  48      15.627  -1.030  14.942  1.00 92.16           H
ATOM    446  CB  SER A  48      16.679  -1.607  16.730  1.00 92.16           C
ATOM    447 1HB  SER A  48      17.387  -0.784  16.633  1.00 92.16           H
ATOM    448 2HB  SER A  48      15.888  -1.269  17.400  1.00 92.16           H
ATOM    449  OG  SER A  48      17.337  -2.733  17.304  1.00 92.16           O
ATOM    450  HG  SER A  48      17.712  -2.491  18.199  1.00 92.16           H
ATOM    451  HN  SER A  48      14.843  -3.245  16.395  1.00 92.16           H
ATOM    452  N   HIS A  49      17.256  -3.789  14.374  1.00 92.51           N
ATOM    453  CA  HIS A  49      18.285  -4.439  13.581  1.00 92.51           C
ATOM    454  C   HIS A  49      17.731  -4.773  12.194  1.00 92.51           C
ATOM    455  O   HIS A  49      18.441  -4.669  11.196  1.00 92.51           O
ATOM    456  HA  HIS A  49      19.098  -3.721  13.474  1.00 92.51           H
ATOM    457  CB  HIS A  49      18.838  -5.666  14.309  1.00 92.51           C
ATOM    458 1HB  HIS A  49      18.008  -6.315  14.588  1.00 92.51           H
ATOM    459 2HB  HIS A  49      19.468  -6.230  13.622  1.00 92.51           H
ATOM    460  CG  HIS A  49      19.638  -5.336  15.547  1.00 92.51           C
ATOM    461  ND1 HIS A  49      19.050  -5.072  16.772  1.00 92.51           N
ATOM    462  HD1 HIS A  49      18.068  -5.072  16.961  1.00 92.51           H
ATOM    463  CD2 HIS A  49      20.985  -5.231  15.736  1.00 92.51           C
ATOM    464  HD2 HIS A  49      21.749  -5.377  14.973  1.00 92.51           H
ATOM    465  CE1 HIS A  49      20.009  -4.821  17.651  1.00 92.51           C
ATOM    466  HE1 HIS A  49      19.865  -4.578  18.703  1.00 92.51           H
ATOM    467  NE2 HIS A  49      21.207  -4.919  17.007  1.00 92.51           N
ATOM    468  HN  HIS A  49      16.644  -4.410  14.863  1.00 92.51           H
ATOM    469  N   PHE A  50      16.466  -5.167  12.177  1.00 93.89           N
ATOM    470  CA  PHE A  50      15.895  -5.800  11.000  1.00 93.89           C
ATOM    471  C   PHE A  50      15.388  -4.754  10.007  1.00 93.89           C
ATOM    472  O   PHE A  50      15.663  -4.843   8.811  1.00 93.89           O
ATOM    473  HA  PHE A  50      16.686  -6.388  10.534  1.00 93.89           H
ATOM    474  CB  PHE A  50      14.715  -6.649  11.477  1.00 93.89           C
ATOM    475 1HB  PHE A  50      15.068  -7.355  12.229  1.00 93.89           H
ATOM    476 2HB  PHE A  50      13.988  -6.000  11.965  1.00 93.89           H
ATOM    477  CG  PHE A  50      14.014  -7.424  10.359  1.00 93.89           C
ATOM    478  CD1 PHE A  50      12.789  -7.028   9.921  1.00 93.89           C
ATOM    479  HD1 PHE A  50      12.306  -6.158  10.366  1.00 93.89           H
ATOM    480  CD2 PHE A  50      14.617  -8.510   9.804  1.00 93.89           C
ATOM    481  HD2 PHE A  50      15.598  -8.827  10.155  1.00 93.89           H
ATOM    482  CE1 PHE A  50      12.139  -7.748   8.884  1.00 93.89           C
ATOM    483  HE1 PHE A  50      11.157  -7.430   8.533  1.00 93.89           H
ATOM    484  CE2 PHE A  50      13.967  -9.229   8.766  1.00 93.89           C
ATOM    485  HE2 PHE A  50      14.449 -10.099   8.321  1.00 93.89           H
ATOM    486  CZ  PHE A  50      12.742  -8.833   8.328  1.00 93.89           C
ATOM    487  HZ  PHE A  50      12.243  -9.385   7.532  1.00 93.89           H
ATOM    488  HN  PHE A  50      15.836  -5.061  12.947  1.00 93.89           H
ATOM    489  N   LEU A  51      14.655  -3.786  10.538  1.00 93.81           N
ATOM    490  CA  LEU A  51      13.827  -2.930   9.705  1.00 93.81           C
ATOM    491  C   LEU A  51      14.723  -1.980   8.908  1.00 93.81           C
ATOM    492  O   LEU A  51      14.601  -1.882   7.688  1.00 93.81           O
ATOM    493  HA  LEU A  51      13.296  -3.573   9.004  1.00 93.81           H
ATOM    494  CB  LEU A  51      12.773  -2.216  10.553  1.00 93.81           C
ATOM    495 1HB  LEU A  51      13.285  -1.625  11.312  1.00 93.81           H
ATOM    496 2HB  LEU A  51      12.234  -1.516   9.913  1.00 93.81           H
ATOM    497  CG  LEU A  51      11.751  -3.116  11.251  1.00 93.81           C
ATOM    498  HG  LEU A  51      12.286  -3.772  11.937  1.00 93.81           H
ATOM    499  CD1 LEU A  51      10.773  -2.288  12.088  1.00 93.81           C
ATOM    500 1HD1 LEU A  51      11.324  -1.732  12.846  1.00 93.81           H
ATOM    501 2HD1 LEU A  51      10.241  -1.591  11.441  1.00 93.81           H
ATOM    502 3HD1 LEU A  51      10.058  -2.952  12.573  1.00 93.81           H
ATOM    503  CD2 LEU A  51      11.027  -4.009  10.241  1.00 93.81           C
ATOM    504 1HD2 LEU A  51      10.506  -3.388   9.514  1.00 93.81           H
ATOM    505 2HD2 LEU A  51      11.754  -4.639   9.728  1.00 93.81           H
ATOM    506 3HD2 LEU A  51      10.307  -4.639  10.764  1.00 93.81           H
ATOM    507  HN  LEU A  51      14.622  -3.583  11.517  1.00 93.81           H
ATOM    508  N   PRO A  52      15.636  -1.265   9.580  1.00 94.77           N
ATOM    509  CA  PRO A  52      16.333  -0.144   8.944  1.00 94.77           C
ATOM    510  C   PRO A  52      16.982  -0.540   7.628  1.00 94.77           C
ATOM    511  O   PRO A  52      16.751   0.097   6.602  1.00 94.77           O
ATOM    512  HA  PRO A  52      15.622   0.641   8.687  1.00 94.77           H
ATOM    513  CB  PRO A  52      17.372   0.274   9.986  1.00 94.77           C
ATOM    514 1HB  PRO A  52      18.324  -0.234   9.831  1.00 94.77           H
ATOM    515 2HB  PRO A  52      17.573   1.345   9.945  1.00 94.77           H
ATOM    516  CG  PRO A  52      16.728  -0.127  11.308  1.00 94.77           C
ATOM    517 1HG  PRO A  52      17.466  -0.223  12.105  1.00 94.77           H
ATOM    518 2HG  PRO A  52      16.005   0.614  11.647  1.00 94.77           H
ATOM    519  CD  PRO A  52      16.071  -1.457  10.975  1.00 94.77           C
ATOM    520 1HD  PRO A  52      16.770  -2.288  11.066  1.00 94.77           H
ATOM    521 2HD  PRO A  52      15.236  -1.673  11.641  1.00 94.77           H
ATOM    522  N   PRO A  53      17.806  -1.596   7.626  1.00 95.16           N
ATOM    523  CA  PRO A  53      18.489  -2.018   6.400  1.00 95.16           C
ATOM    524  C   PRO A  53      17.524  -2.225   5.244  1.00 95.16           C
ATOM    525  O   PRO A  53      17.809  -1.830   4.114  1.00 95.16           O
ATOM    526  HA  PRO A  53      19.172  -1.238   6.065  1.00 95.16           H
ATOM    527  CB  PRO A  53      19.182  -3.322   6.801  1.00 95.16           C
ATOM    528 1HB  PRO A  53      18.555  -4.189   6.594  1.00 95.16           H
ATOM    529 2HB  PRO A  53      20.114  -3.465   6.255  1.00 95.16           H
ATOM    530  CG  PRO A  53      19.425  -3.147   8.295  1.00 95.16           C
ATOM    531 1HG  PRO A  53      19.584  -4.103   8.794  1.00 95.16           H
ATOM    532 2HG  PRO A  53      20.313  -2.547   8.493  1.00 95.16           H
ATOM    533  CD  PRO A  53      18.154  -2.460   8.768  1.00 95.16           C
ATOM    534 1HD  PRO A  53      17.362  -3.178   8.983  1.00 95.16           H
ATOM    535 2HD  PRO A  53      18.319  -1.889   9.682  1.00 95.16           H
ATOM    536  N   LEU A  54      16.396  -2.844   5.560  1.00 94.08           N
ATOM    537  CA  LEU A  54      15.443  -3.234   4.534  1.00 94.08           C
ATOM    538  C   LEU A  54      14.762  -1.983   3.975  1.00 94.08           C
ATOM    539  O   LEU A  54      14.591  -1.854   2.763  1.00 94.08           O
ATOM    540  HA  LEU A  54      16.005  -3.709   3.731  1.00 94.08           H
ATOM    541  CB  LEU A  54      14.464  -4.275   5.080  1.00 94.08           C
ATOM    542 1HB  LEU A  54      13.991  -3.866   5.973  1.00 94.08           H
ATOM    543 2HB  LEU A  54      13.676  -4.426   4.342  1.00 94.08           H
ATOM    544  CG  LEU A  54      15.063  -5.638   5.432  1.00 94.08           C
ATOM    545  HG  LEU A  54      15.883  -5.480   6.132  1.00 94.08           H
ATOM    546  CD1 LEU A  54      14.032  -6.523   6.137  1.00 94.08           C
ATOM    547 1HD1 LEU A  54      13.704  -6.038   7.056  1.00 94.08           H
ATOM    548 2HD1 LEU A  54      13.176  -6.677   5.480  1.00 94.08           H
ATOM    549 3HD1 LEU A  54      14.484  -7.486   6.376  1.00 94.08           H
ATOM    550  CD2 LEU A  54      15.649  -6.316   4.193  1.00 94.08           C
ATOM    551 1HD2 LEU A  54      14.863  -6.461   3.451  1.00 94.08           H
ATOM    552 2HD2 LEU A  54      16.434  -5.688   3.772  1.00 94.08           H
ATOM    553 3HD2 LEU A  54      16.068  -7.283   4.471  1.00 94.08           H
ATOM    554  HN  LEU A  54      16.129  -3.078   6.495  1.00 94.08           H
ATOM    555  N   TYR A  55      14.392  -1.093   4.883  1.00 93.77           N
ATOM    556  CA  TYR A  55      13.678   0.114   4.502  1.00 93.77           C
ATOM    557  C   TYR A  55      14.548   1.010   3.618  1.00 93.77           C
ATOM    558  O   TYR A  55      14.046   1.659   2.702  1.00 93.77           O
ATOM    559  HA  TYR A  55      12.790  -0.184   3.943  1.00 93.77           H
ATOM    560  CB  TYR A  55      13.368   0.851   5.806  1.00 93.77           C
ATOM    561 1HB  TYR A  55      14.255   0.836   6.439  1.00 93.77           H
ATOM    562 2HB  TYR A  55      13.155   1.895   5.580  1.00 93.77           H
ATOM    563  CG  TYR A  55      12.191   0.263   6.589  1.00 93.77           C
ATOM    564  CD1 TYR A  55      11.546  -0.863   6.121  1.00 93.77           C
ATOM    565  HD1 TYR A  55      11.874  -1.334   5.195  1.00 93.77           H
ATOM    566  CD2 TYR A  55      11.776   0.860   7.762  1.00 93.77           C
ATOM    567  HD2 TYR A  55      12.286   1.750   8.131  1.00 93.77           H
ATOM    568  CE1 TYR A  55      10.438  -1.416   6.857  1.00 93.77           C
ATOM    569  HE1 TYR A  55       9.919  -2.305   6.499  1.00 93.77           H
ATOM    570  CE2 TYR A  55      10.669   0.307   8.498  1.00 93.77           C
ATOM    571  HE2 TYR A  55      10.331   0.768   9.426  1.00 93.77           H
ATOM    572  CZ  TYR A  55      10.055  -0.804   8.009  1.00 93.77           C
ATOM    573  OH  TYR A  55       9.009  -1.326   8.705  1.00 93.77           O
ATOM    574  HH  TYR A  55       8.622  -2.103   8.208  1.00 93.77           H
ATOM    575  HN  TYR A  55      14.572  -1.185   5.863  1.00 93.77           H
ATOM    576  N   TRP A  56      15.837   1.016   3.924  1.00 94.80           N
ATOM    577  CA  TRP A  56      16.794   1.750   3.115  1.00 94.80           C
ATOM    578  C   TRP A  56      16.866   1.079   1.742  1.00 94.80           C
ATOM    579  O   TRP A  56      16.890   1.756   0.716  1.00 94.80           O
ATOM    580  HA  TRP A  56      16.429   2.772   3.011  1.00 94.80           H
ATOM    581  CB  TRP A  56      18.154   1.832   3.813  1.00 94.80           C
ATOM    582 1HB  TRP A  56      18.321   0.909   4.369  1.00 94.80           H
ATOM    583 2HB  TRP A  56      18.936   1.894   3.056  1.00 94.80           H
ATOM    584  CG  TRP A  56      18.293   3.018   4.768  1.00 94.80           C
ATOM    585  CD1 TRP A  56      18.434   2.993   6.101  1.00 94.80           C
ATOM    586  HD1 TRP A  56      18.469   2.080   6.696  1.00 94.80           H
ATOM    587  CD2 TRP A  56      18.299   4.416   4.408  1.00 94.80           C
ATOM    588  NE1 TRP A  56      18.530   4.266   6.624  1.00 94.80           N
ATOM    589  HE1 TRP A  56      18.640   4.503   7.589  1.00 94.80           H
ATOM    590  CE2 TRP A  56      18.445   5.159   5.562  1.00 94.80           C
ATOM    591  CE3 TRP A  56      18.185   5.032   3.150  1.00 94.80           C
ATOM    592  HE3 TRP A  56      18.069   4.467   2.224  1.00 94.80           H
ATOM    593  CZ2 TRP A  56      18.490   6.558   5.572  1.00 94.80           C
ATOM    594  HZ2 TRP A  56      18.607   7.123   6.497  1.00 94.80           H
ATOM    595  CZ3 TRP A  56      18.232   6.431   3.176  1.00 94.80           C
ATOM    596  HZ3 TRP A  56      18.147   6.959   2.227  1.00 94.80           H
ATOM    597  CH2 TRP A  56      18.378   7.193   4.329  1.00 94.80           C
ATOM    598  HH2 TRP A  56      18.406   8.281   4.266  1.00 94.80           H
ATOM    599  HN  TRP A  56      16.228   0.533   4.708  1.00 94.80           H
ATOM    600  N   LEU A  57      16.899  -0.246   1.768  1.00 94.34           N
ATOM    601  CA  LEU A  57      16.992  -1.016   0.539  1.00 94.34           C
ATOM    602  C   LEU A  57      15.759  -0.744  -0.324  1.00 94.34           C
ATOM    603  O   LEU A  57      15.881  -0.437  -1.508  1.00 94.34           O
ATOM    604  HA  LEU A  57      17.874  -0.667   0.001  1.00 94.34           H
ATOM    605  CB  LEU A  57      17.210  -2.498   0.851  1.00 94.34           C
ATOM    606 1HB  LEU A  57      18.123  -2.595   1.439  1.00 94.34           H
ATOM    607 2HB  LEU A  57      16.388  -2.841   1.480  1.00 94.34           H
ATOM    608  CG  LEU A  57      17.313  -3.430  -0.358  1.00 94.34           C
ATOM    609  HG  LEU A  57      16.436  -3.274  -0.985  1.00 94.34           H
ATOM    610  CD1 LEU A  57      18.541  -3.093  -1.206  1.00 94.34           C
ATOM    611 1HD1 LEU A  57      18.466  -2.065  -1.562  1.00 94.34           H
ATOM    612 2HD1 LEU A  57      19.442  -3.203  -0.602  1.00 94.34           H
ATOM    613 3HD1 LEU A  57      18.591  -3.770  -2.059  1.00 94.34           H
ATOM    614  CD2 LEU A  57      17.303  -4.896   0.078  1.00 94.34           C
ATOM    615 1HD2 LEU A  57      18.149  -5.085   0.738  1.00 94.34           H
ATOM    616 2HD2 LEU A  57      16.374  -5.112   0.607  1.00 94.34           H
ATOM    617 3HD2 LEU A  57      17.377  -5.537  -0.801  1.00 94.34           H
ATOM    618  HN  LEU A  57      16.862  -0.790   2.606  1.00 94.34           H
ATOM    619  N   VAL A  58      14.598  -0.866   0.304  1.00 93.25           N
ATOM    620  CA  VAL A  58      13.342  -0.699  -0.407  1.00 93.25           C
ATOM    621  C   VAL A  58      13.260   0.724  -0.962  1.00 93.25           C
ATOM    622  O   VAL A  58      12.830   0.928  -2.096  1.00 93.25           O
ATOM    623  HA  VAL A  58      13.339  -1.401  -1.240  1.00 93.25           H
ATOM    624  CB  VAL A  58      12.170  -1.050   0.513  1.00 93.25           C
ATOM    625  HB  VAL A  58      12.263  -0.450   1.418  1.00 93.25           H
ATOM    626  CG1 VAL A  58      10.834  -0.704  -0.146  1.00 93.25           C
ATOM    627 1HG1 VAL A  58      10.801   0.364  -0.362  1.00 93.25           H
ATOM    628 2HG1 VAL A  58      10.730  -1.266  -1.075  1.00 93.25           H
ATOM    629 3HG1 VAL A  58      10.018  -0.963   0.528  1.00 93.25           H
ATOM    630  CG2 VAL A  58      12.215  -2.524   0.920  1.00 93.25           C
ATOM    631 1HG2 VAL A  58      12.160  -3.149   0.029  1.00 93.25           H
ATOM    632 2HG2 VAL A  58      13.147  -2.727   1.448  1.00 93.25           H
ATOM    633 3HG2 VAL A  58      11.371  -2.747   1.573  1.00 93.25           H
ATOM    634  HN  VAL A  58      14.508  -1.075   1.278  1.00 93.25           H
ATOM    635  N   PHE A  59      13.680   1.672  -0.137  1.00 94.93           N
ATOM    636  CA  PHE A  59      13.675   3.069  -0.538  1.00 94.93           C
ATOM    637  C   PHE A  59      14.468   3.272  -1.830  1.00 94.93           C
ATOM    638  O   PHE A  59      13.957   3.842  -2.793  1.00 94.93           O
ATOM    639  HA  PHE A  59      12.636   3.354  -0.702  1.00 94.93           H
ATOM    640  CB  PHE A  59      14.345   3.859   0.588  1.00 94.93           C
ATOM    641 1HB  PHE A  59      13.721   3.804   1.479  1.00 94.93           H
ATOM    642 2HB  PHE A  59      15.296   3.386   0.834  1.00 94.93           H
ATOM    643  CG  PHE A  59      14.597   5.330   0.250  1.00 94.93           C
ATOM    644  CD1 PHE A  59      15.871   5.796   0.147  1.00 94.93           C
ATOM    645  HD1 PHE A  59      16.712   5.121   0.304  1.00 94.93           H
ATOM    646  CD2 PHE A  59      13.547   6.172   0.054  1.00 94.93           C
ATOM    647  HD2 PHE A  59      12.527   5.799   0.137  1.00 94.93           H
ATOM    648  CE1 PHE A  59      16.105   7.161  -0.166  1.00 94.93           C
ATOM    649  HE1 PHE A  59      17.125   7.534  -0.249  1.00 94.93           H
ATOM    650  CE2 PHE A  59      13.781   7.538  -0.259  1.00 94.93           C
ATOM    651  HE2 PHE A  59      12.940   8.213  -0.416  1.00 94.93           H
ATOM    652  CZ  PHE A  59      15.055   8.003  -0.363  1.00 94.93           C
ATOM    653  HZ  PHE A  59      15.234   9.051  -0.603  1.00 94.93           H
ATOM    654  HN  PHE A  59      14.018   1.499   0.788  1.00 94.93           H
ATOM    655  N   ILE A  60      15.703   2.793  -1.810  1.00 95.07           N
ATOM    656  CA  ILE A  60      16.625   3.053  -2.903  1.00 95.07           C
ATOM    657  C   ILE A  60      16.077   2.426  -4.186  1.00 95.07           C
ATOM    658  O   ILE A  60      15.963   3.099  -5.210  1.00 95.07           O
ATOM    659  HA  ILE A  60      16.673   4.134  -3.039  1.00 95.07           H
ATOM    660  CB  ILE A  60      18.034   2.580  -2.540  1.00 95.07           C
ATOM    661  HB  ILE A  60      17.965   1.558  -2.167  1.00 95.07           H
ATOM    662  CG1 ILE A  60      18.626   3.433  -1.416  1.00 95.07           C
ATOM    663 1HG1 ILE A  60      18.887   4.419  -1.802  1.00 95.07           H
ATOM    664 2HG1 ILE A  60      17.880   3.583  -0.636  1.00 95.07           H
ATOM    665  CG2 ILE A  60      18.937   2.551  -3.774  1.00 95.07           C
ATOM    666 1HG2 ILE A  60      18.519   1.868  -4.514  1.00 95.07           H
ATOM    667 2HG2 ILE A  60      19.003   3.552  -4.200  1.00 95.07           H
ATOM    668 3HG2 ILE A  60      19.932   2.211  -3.488  1.00 95.07           H
ATOM    669  CD1 ILE A  60      19.868   2.768  -0.820  1.00 95.07           C
ATOM    670 1HD1 ILE A  60      19.599   1.793  -0.414  1.00 95.07           H
ATOM    671 2HD1 ILE A  60      20.622   2.642  -1.598  1.00 95.07           H
ATOM    672 3HD1 ILE A  60      20.269   3.395  -0.024  1.00 95.07           H
ATOM    673  HN  ILE A  60      16.076   2.237  -1.066  1.00 95.07           H
ATOM    674  N   VAL A  61      15.753   1.145  -4.090  1.00 92.91           N
ATOM    675  CA  VAL A  61      15.359   0.383  -5.262  1.00 92.91           C
ATOM    676  C   VAL A  61      14.035   0.931  -5.800  1.00 92.91           C
ATOM    677  O   VAL A  61      13.870   1.088  -7.009  1.00 92.91           O
ATOM    678  HA  VAL A  61      16.130   0.522  -6.020  1.00 92.91           H
ATOM    679  CB  VAL A  61      15.294  -1.107  -4.920  1.00 92.91           C
ATOM    680  HB  VAL A  61      14.597  -1.231  -4.091  1.00 92.91           H
ATOM    681  CG1 VAL A  61      14.765  -1.919  -6.104  1.00 92.91           C
ATOM    682 1HG1 VAL A  61      13.763  -1.576  -6.361  1.00 92.91           H
ATOM    683 2HG1 VAL A  61      15.426  -1.785  -6.960  1.00 92.91           H
ATOM    684 3HG1 VAL A  61      14.729  -2.974  -5.834  1.00 92.91           H
ATOM    685  CG2 VAL A  61      16.660  -1.625  -4.466  1.00 92.91           C
ATOM    686 1HG2 VAL A  61      17.387  -1.481  -5.266  1.00 92.91           H
ATOM    687 2HG2 VAL A  61      16.981  -1.077  -3.581  1.00 92.91           H
ATOM    688 3HG2 VAL A  61      16.586  -2.686  -4.229  1.00 92.91           H
ATOM    689  HN  VAL A  61      15.757   0.631  -3.233  1.00 92.91           H
ATOM    690  N   GLY A  62      13.126   1.206  -4.876  1.00 93.30           N
ATOM    691  CA  GLY A  62      11.802   1.676  -5.246  1.00 93.30           C
ATOM    692  C   GLY A  62      11.873   3.058  -5.899  1.00 93.30           C
ATOM    693  O   GLY A  62      11.188   3.317  -6.888  1.00 93.30           O
ATOM    694 1HA  GLY A  62      11.340   0.968  -5.933  1.00 93.30           H
ATOM    695 2HA  GLY A  62      11.168   1.721  -4.360  1.00 93.30           H
ATOM    696  HN  GLY A  62      13.283   1.114  -3.893  1.00 93.30           H
ATOM    697  N   ALA A  63      12.708   3.909  -5.320  1.00 93.96           N
ATOM    698  CA  ALA A  63      12.817   5.282  -5.784  1.00 93.96           C
ATOM    699  C   ALA A  63      13.346   5.290  -7.219  1.00 93.96           C
ATOM    700  O   ALA A  63      12.835   6.018  -8.069  1.00 93.96           O
ATOM    701  HA  ALA A  63      11.818   5.717  -5.771  1.00 93.96           H
ATOM    702  CB  ALA A  63      13.712   6.073  -4.828  1.00 93.96           C
ATOM    703 1HB  ALA A  63      13.277   6.061  -3.829  1.00 93.96           H
ATOM    704 2HB  ALA A  63      14.703   5.620  -4.798  1.00 93.96           H
ATOM    705 3HB  ALA A  63      13.794   7.103  -5.176  1.00 93.96           H
ATOM    706  HN  ALA A  63      13.301   3.674  -4.550  1.00 93.96           H
ATOM    707  N   LEU A  64      14.364   4.472  -7.446  1.00 92.03           N
ATOM    708  CA  LEU A  64      14.977   4.386  -8.761  1.00 92.03           C
ATOM    709  C   LEU A  64      13.951   3.855  -9.763  1.00 92.03           C
ATOM    710  O   LEU A  64      13.804   4.401 -10.855  1.00 92.03           O
ATOM    711  HA  LEU A  64      15.257   5.397  -9.057  1.00 92.03           H
ATOM    712  CB  LEU A  64      16.262   3.559  -8.699  1.00 92.03           C
ATOM    713 1HB  LEU A  64      16.036   2.607  -8.221  1.00 92.03           H
ATOM    714 2HB  LEU A  64      16.576   3.337  -9.719  1.00 92.03           H
ATOM    715  CG  LEU A  64      17.439   4.202  -7.962  1.00 92.03           C
ATOM    716  HG  LEU A  64      17.101   4.490  -6.966  1.00 92.03           H
ATOM    717  CD1 LEU A  64      18.583   3.203  -7.780  1.00 92.03           C
ATOM    718 1HD1 LEU A  64      18.231   2.349  -7.200  1.00 92.03           H
ATOM    719 2HD1 LEU A  64      18.927   2.862  -8.756  1.00 92.03           H
ATOM    720 3HD1 LEU A  64      19.406   3.685  -7.253  1.00 92.03           H
ATOM    721  CD2 LEU A  64      17.899   5.477  -8.670  1.00 92.03           C
ATOM    722 1HD2 LEU A  64      18.213   5.236  -9.686  1.00 92.03           H
ATOM    723 2HD2 LEU A  64      17.076   6.191  -8.704  1.00 92.03           H
ATOM    724 3HD2 LEU A  64      18.736   5.914  -8.125  1.00 92.03           H
ATOM    725  HN  LEU A  64      14.768   3.876  -6.752  1.00 92.03           H
ATOM    726  N   GLY A  65      13.267   2.795  -9.356  1.00 89.57           N
ATOM    727  CA  GLY A  65      12.358   2.102 -10.253  1.00 89.57           C
ATOM    728  C   GLY A  65      11.217   3.020 -10.695  1.00 89.57           C
ATOM    729  O   GLY A  65      10.959   3.165 -11.889  1.00 89.57           O
ATOM    730 1HA  GLY A  65      12.904   1.747 -11.127  1.00 89.57           H
ATOM    731 2HA  GLY A  65      11.950   1.223  -9.754  1.00 89.57           H
ATOM    732  HN  GLY A  65      13.326   2.412  -8.435  1.00 89.57           H
ATOM    733  N   ASN A  66      10.563   3.615  -9.708  1.00 92.09           N
ATOM    734  CA  ASN A  66       9.360   4.389  -9.967  1.00 92.09           C
ATOM    735  C   ASN A  66       9.738   5.687 -10.684  1.00 92.09           C
ATOM    736  O   ASN A  66       8.985   6.179 -11.522  1.00 92.09           O
ATOM    737  HA  ASN A  66       8.730   3.743 -10.579  1.00 92.09           H
ATOM    738  CB  ASN A  66       8.652   4.759  -8.663  1.00 92.09           C
ATOM    739 1HB  ASN A  66       9.381   5.124  -7.939  1.00 92.09           H
ATOM    740 2HB  ASN A  66       7.949   5.571  -8.844  1.00 92.09           H
ATOM    741  CG  ASN A  66       7.909   3.554  -8.082  1.00 92.09           C
ATOM    742  OD1 ASN A  66       6.943   3.060  -8.639  1.00 92.09           O
ATOM    743  ND2 ASN A  66       8.412   3.111  -6.933  1.00 92.09           N
ATOM    744 1HD2 ASN A  66       9.207   3.562  -6.528  1.00 92.09           H
ATOM    745 2HD2 ASN A  66       7.995   2.326  -6.474  1.00 92.09           H
ATOM    746  HN  ASN A  66      10.841   3.576  -8.749  1.00 92.09           H
ATOM    747  N   SER A  67      10.905   6.203 -10.329  1.00 91.46           N
ATOM    748  CA  SER A  67      11.418   7.404 -10.967  1.00 91.46           C
ATOM    749  C   SER A  67      11.629   7.153 -12.461  1.00 91.46           C
ATOM    750  O   SER A  67      11.380   8.033 -13.283  1.00 91.46           O
ATOM    751  HA  SER A  67      10.651   8.163 -10.811  1.00 91.46           H
ATOM    752  CB  SER A  67      12.725   7.860 -10.315  1.00 91.46           C
ATOM    753 1HB  SER A  67      13.465   7.064 -10.393  1.00 91.46           H
ATOM    754 2HB  SER A  67      13.120   8.718 -10.857  1.00 91.46           H
ATOM    755  OG  SER A  67      12.545   8.206  -8.944  1.00 91.46           O
ATOM    756  HG  SER A  67      12.987   7.527  -8.359  1.00 91.46           H
ATOM    757  HN  SER A  67      11.496   5.817  -9.620  1.00 91.46           H
ATOM    758  N   LEU A  68      12.087   5.948 -12.767  1.00 87.44           N
ATOM    759  CA  LEU A  68      12.333   5.569 -14.148  1.00 87.44           C
ATOM    760  C   LEU A  68      11.005   5.534 -14.907  1.00 87.44           C
ATOM    761  O   LEU A  68      10.930   5.968 -16.055  1.00 87.44           O
ATOM    762  HA  LEU A  68      12.963   6.340 -14.591  1.00 87.44           H
ATOM    763  CB  LEU A  68      13.113   4.255 -14.212  1.00 87.44           C
ATOM    764 1HB  LEU A  68      14.021   4.365 -13.621  1.00 87.44           H
ATOM    765 2HB  LEU A  68      12.515   3.477 -13.737  1.00 87.44           H
ATOM    766  CG  LEU A  68      13.504   3.774 -15.612  1.00 87.44           C
ATOM    767  HG  LEU A  68      12.601   3.724 -16.220  1.00 87.44           H
ATOM    768  CD1 LEU A  68      14.450   4.768 -16.288  1.00 87.44           C
ATOM    769 1HD1 LEU A  68      13.958   5.737 -16.376  1.00 87.44           H
ATOM    770 2HD1 LEU A  68      15.355   4.874 -15.689  1.00 87.44           H
ATOM    771 3HD1 LEU A  68      14.712   4.403 -17.281  1.00 87.44           H
ATOM    772  CD2 LEU A  68      14.094   2.364 -15.562  1.00 87.44           C
ATOM    773 1HD2 LEU A  68      14.983   2.364 -14.932  1.00 87.44           H
ATOM    774 2HD2 LEU A  68      13.356   1.675 -15.150  1.00 87.44           H
ATOM    775 3HD2 LEU A  68      14.363   2.047 -16.570  1.00 87.44           H
ATOM    776  HN  LEU A  68      12.289   5.238 -12.092  1.00 87.44           H
ATOM    777  N   VAL A  69       9.989   5.013 -14.234  1.00 87.07           N
ATOM    778  CA  VAL A  69       8.677   4.881 -14.844  1.00 87.07           C
ATOM    779  C   VAL A  69       8.173   6.263 -15.265  1.00 87.07           C
ATOM    780  O   VAL A  69       7.697   6.439 -16.385  1.00 87.07           O
ATOM    781  HA  VAL A  69       8.789   4.262 -15.735  1.00 87.07           H
ATOM    782  CB  VAL A  69       7.724   4.163 -13.886  1.00 87.07           C
ATOM    783  HB  VAL A  69       7.773   4.670 -12.922  1.00 87.07           H
ATOM    784  CG1 VAL A  69       6.281   4.242 -14.386  1.00 87.07           C
ATOM    785 1HG1 VAL A  69       5.979   5.287 -14.461  1.00 87.07           H
ATOM    786 2HG1 VAL A  69       6.209   3.772 -15.366  1.00 87.07           H
ATOM    787 3HG1 VAL A  69       5.625   3.724 -13.686  1.00 87.07           H
ATOM    788  CG2 VAL A  69       8.152   2.709 -13.674  1.00 87.07           C
ATOM    789 1HG2 VAL A  69       8.146   2.186 -14.630  1.00 87.07           H
ATOM    790 2HG2 VAL A  69       9.157   2.684 -13.252  1.00 87.07           H
ATOM    791 3HG2 VAL A  69       7.458   2.223 -12.988  1.00 87.07           H
ATOM    792  HN  VAL A  69      10.052   4.686 -13.291  1.00 87.07           H
ATOM    793  N   ILE A  70       8.294   7.207 -14.344  1.00 88.95           N
ATOM    794  CA  ILE A  70       7.797   8.552 -14.581  1.00 88.95           C
ATOM    795  C   ILE A  70       8.551   9.169 -15.761  1.00 88.95           C
ATOM    796  O   ILE A  70       7.949   9.816 -16.616  1.00 88.95           O
ATOM    797  HA  ILE A  70       6.744   8.469 -14.849  1.00 88.95           H
ATOM    798  CB  ILE A  70       7.873   9.385 -13.300  1.00 88.95           C
ATOM    799  HB  ILE A  70       8.885   9.306 -12.901  1.00 88.95           H
ATOM    800  CG1 ILE A  70       6.923   8.838 -12.233  1.00 88.95           C
ATOM    801 1HG1 ILE A  70       5.893   8.923 -12.580  1.00 88.95           H
ATOM    802 2HG1 ILE A  70       7.119   7.777 -12.075  1.00 88.95           H
ATOM    803  CG2 ILE A  70       7.616  10.865 -13.592  1.00 88.95           C
ATOM    804 1HG2 ILE A  70       8.366  11.232 -14.292  1.00 88.95           H
ATOM    805 2HG2 ILE A  70       6.624  10.982 -14.027  1.00 88.95           H
ATOM    806 3HG2 ILE A  70       7.676  11.434 -12.664  1.00 88.95           H
ATOM    807  CD1 ILE A  70       7.087   9.594 -10.913  1.00 88.95           C
ATOM    808 1HD1 ILE A  70       8.112   9.485 -10.557  1.00 88.95           H
ATOM    809 2HD1 ILE A  70       6.866  10.650 -11.069  1.00 88.95           H
ATOM    810 3HD1 ILE A  70       6.400   9.185 -10.172  1.00 88.95           H
ATOM    811  HN  ILE A  70       8.722   7.066 -13.451  1.00 88.95           H
ATOM    812  N   LEU A  71       9.857   8.946 -15.769  1.00 86.38           N
ATOM    813  CA  LEU A  71      10.713   9.549 -16.776  1.00 86.38           C
ATOM    814  C   LEU A  71      10.345   8.992 -18.153  1.00 86.38           C
ATOM    815  O   LEU A  71      10.270   9.737 -19.128  1.00 86.38           O
ATOM    816  HA  LEU A  71      10.515  10.621 -16.773  1.00 86.38           H
ATOM    817  CB  LEU A  71      12.187   9.361 -16.410  1.00 86.38           C
ATOM    818 1HB  LEU A  71      12.350   9.776 -15.416  1.00 86.38           H
ATOM    819 2HB  LEU A  71      12.390   8.292 -16.347  1.00 86.38           H
ATOM    820  CG  LEU A  71      13.201   9.989 -17.368  1.00 86.38           C
ATOM    821  HG  LEU A  71      12.717  10.820 -17.881  1.00 86.38           H
ATOM    822  CD1 LEU A  71      14.394  10.565 -16.602  1.00 86.38           C
ATOM    823 1HD1 LEU A  71      14.046  11.331 -15.909  1.00 86.38           H
ATOM    824 2HD1 LEU A  71      14.887   9.768 -16.044  1.00 86.38           H
ATOM    825 3HD1 LEU A  71      15.100  11.005 -17.306  1.00 86.38           H
ATOM    826  CD2 LEU A  71      13.637   8.988 -18.439  1.00 86.38           C
ATOM    827 1HD2 LEU A  71      14.097   8.122 -17.962  1.00 86.38           H
ATOM    828 2HD2 LEU A  71      12.767   8.667 -19.013  1.00 86.38           H
ATOM    829 3HD2 LEU A  71      14.359   9.460 -19.106  1.00 86.38           H
ATOM    830  HN  LEU A  71      10.330   8.366 -15.105  1.00 86.38           H
ATOM    831  N   VAL A  72      10.125   7.686 -18.188  1.00 83.34           N
ATOM    832  CA  VAL A  72       9.774   7.019 -19.430  1.00 83.34           C
ATOM    833  C   VAL A  72       8.454   7.587 -19.954  1.00 83.34           C
ATOM    834  O   VAL A  72       8.283   7.761 -21.159  1.00 83.34           O
ATOM    835  HA  VAL A  72      10.561   7.235 -20.153  1.00 83.34           H
ATOM    836  CB  VAL A  72       9.730   5.504 -19.216  1.00 83.34           C
ATOM    837  HB  VAL A  72       9.074   5.304 -18.370  1.00 83.34           H
ATOM    838  CG1 VAL A  72       9.148   4.795 -20.441  1.00 83.34           C
ATOM    839 1HG1 VAL A  72       8.134   5.152 -20.620  1.00 83.34           H
ATOM    840 2HG1 VAL A  72       9.768   5.007 -21.312  1.00 83.34           H
ATOM    841 3HG1 VAL A  72       9.129   3.720 -20.262  1.00 83.34           H
ATOM    842  CG2 VAL A  72      11.118   4.959 -18.874  1.00 83.34           C
ATOM    843 1HG2 VAL A  72      11.806   5.176 -19.691  1.00 83.34           H
ATOM    844 2HG2 VAL A  72      11.479   5.430 -17.960  1.00 83.34           H
ATOM    845 3HG2 VAL A  72      11.058   3.880 -18.728  1.00 83.34           H
ATOM    846  HN  VAL A  72      10.183   7.088 -17.388  1.00 83.34           H
ATOM    847  N   TYR A  73       7.553   7.862 -19.021  1.00 82.95           N
ATOM    848  CA  TYR A  73       6.245   8.385 -19.376  1.00 82.95           C
ATOM    849  C   TYR A  73       6.368   9.736 -20.084  1.00 82.95           C
ATOM    850  O   TYR A  73       5.705   9.975 -21.092  1.00 82.95           O
ATOM    851  HA  TYR A  73       5.769   7.672 -20.049  1.00 82.95           H
ATOM    852  CB  TYR A  73       5.497   8.581 -18.055  1.00 82.95           C
ATOM    853 1HB  TYR A  73       5.496   7.639 -17.507  1.00 82.95           H
ATOM    854 2HB  TYR A  73       6.040   9.303 -17.446  1.00 82.95           H
ATOM    855  CG  TYR A  73       4.053   9.059 -18.223  1.00 82.95           C
ATOM    856  CD1 TYR A  73       3.783  10.406 -18.349  1.00 82.95           C
ATOM    857  HD1 TYR A  73       4.598  11.130 -18.330  1.00 82.95           H
ATOM    858  CD2 TYR A  73       3.022   8.142 -18.247  1.00 82.95           C
ATOM    859  HD2 TYR A  73       3.236   7.078 -18.147  1.00 82.95           H
ATOM    860  CE1 TYR A  73       2.424  10.856 -18.507  1.00 82.95           C
ATOM    861  HE1 TYR A  73       2.196  11.917 -18.607  1.00 82.95           H
ATOM    862  CE2 TYR A  73       1.663   8.592 -18.405  1.00 82.95           C
ATOM    863  HE2 TYR A  73       0.839   7.879 -18.426  1.00 82.95           H
ATOM    864  CZ  TYR A  73       1.431   9.926 -18.527  1.00 82.95           C
ATOM    865  OH  TYR A  73       0.148  10.351 -18.676  1.00 82.95           O
ATOM    866  HH  TYR A  73      -0.448   9.575 -18.882  1.00 82.95           H
ATOM    867  HN  TYR A  73       7.705   7.733 -18.042  1.00 82.95           H
ATOM    868  N   TRP A  74       7.221  10.583 -19.528  1.00 84.44           N
ATOM    869  CA  TRP A  74       7.346  11.947 -20.016  1.00 84.44           C
ATOM    870  C   TRP A  74       7.951  11.893 -21.420  1.00 84.44           C
ATOM    871  O   TRP A  74       7.457  12.545 -22.338  1.00 84.44           O
ATOM    872  HA  TRP A  74       6.346  12.379 -20.057  1.00 84.44           H
ATOM    873  CB  TRP A  74       8.161  12.803 -19.045  1.00 84.44           C
ATOM    874 1HB  TRP A  74       8.839  12.157 -18.487  1.00 84.44           H
ATOM    875 2HB  TRP A  74       8.780  13.494 -19.618  1.00 84.44           H
ATOM    876  CG  TRP A  74       7.312  13.603 -18.056  1.00 84.44           C
ATOM    877  CD1 TRP A  74       6.223  14.341 -18.312  1.00 84.44           C
ATOM    878  HD1 TRP A  74       5.788  14.470 -19.303  1.00 84.44           H
ATOM    879  CD2 TRP A  74       7.526  13.715 -16.633  1.00 84.44           C
ATOM    880  NE1 TRP A  74       5.722  14.919 -17.163  1.00 84.44           N
ATOM    881  HE1 TRP A  74       4.919  15.511 -17.100  1.00 84.44           H
ATOM    882  CE2 TRP A  74       6.539  14.526 -16.110  1.00 84.44           C
ATOM    883  CE3 TRP A  74       8.520  13.150 -15.815  1.00 84.44           C
ATOM    884  HE3 TRP A  74       9.309  12.506 -16.204  1.00 84.44           H
ATOM    885  CZ2 TRP A  74       6.451  14.845 -14.749  1.00 84.44           C
ATOM    886  HZ2 TRP A  74       5.662  15.488 -14.360  1.00 84.44           H
ATOM    887  CZ3 TRP A  74       8.418  13.478 -14.458  1.00 84.44           C
ATOM    888  HZ3 TRP A  74       9.165  13.066 -13.779  1.00 84.44           H
ATOM    889  CH2 TRP A  74       7.431  14.293 -13.916  1.00 84.44           C
ATOM    890  HH2 TRP A  74       7.420  14.502 -12.846  1.00 84.44           H
ATOM    891  HN  TRP A  74       7.819  10.353 -18.760  1.00 84.44           H
ATOM    892  N   TYR A  75       9.013  11.110 -21.542  1.00 79.54           N
ATOM    893  CA  TYR A  75       9.827  11.135 -22.746  1.00 79.54           C
ATOM    894  C   TYR A  75       9.262  10.190 -23.809  1.00 79.54           C
ATOM    895  O   TYR A  75       9.737  10.172 -24.943  1.00 79.54           O
ATOM    896  HA  TYR A  75       9.820  12.153 -23.135  1.00 79.54           H
ATOM    897  CB  TYR A  75      11.214  10.643 -22.328  1.00 79.54           C
ATOM    898 1HB  TYR A  75      11.099   9.780 -21.672  1.00 79.54           H
ATOM    899 2HB  TYR A  75      11.749  10.301 -23.214  1.00 79.54           H
ATOM    900  CG  TYR A  75      12.060  11.699 -21.614  1.00 79.54           C
ATOM    901  CD1 TYR A  75      12.646  12.717 -22.337  1.00 79.54           C
ATOM    902  HD1 TYR A  75      12.507  12.769 -23.417  1.00 79.54           H
ATOM    903  CD2 TYR A  75      12.236  11.632 -20.247  1.00 79.54           C
ATOM    904  HD2 TYR A  75      11.773  10.828 -19.675  1.00 79.54           H
ATOM    905  CE1 TYR A  75      13.443  13.711 -21.665  1.00 79.54           C
ATOM    906  HE1 TYR A  75      13.911  14.521 -22.224  1.00 79.54           H
ATOM    907  CE2 TYR A  75      13.033  12.626 -19.575  1.00 79.54           C
ATOM    908  HE2 TYR A  75      13.180  12.586 -18.495  1.00 79.54           H
ATOM    909  CZ  TYR A  75      13.596  13.617 -20.317  1.00 79.54           C
ATOM    910  OH  TYR A  75      14.348  14.556 -19.682  1.00 79.54           O
ATOM    911  HH  TYR A  75      14.701  15.216 -20.345  1.00 79.54           H
ATOM    912  HN  TYR A  75       9.319  10.469 -20.839  1.00 79.54           H
ATOM    913  N   CYS A  76       8.257   9.429 -23.404  1.00 72.94           N
ATOM    914  CA  CYS A  76       7.568   8.544 -24.328  1.00 72.94           C
ATOM    915  C   CYS A  76       6.771   9.404 -25.312  1.00 72.94           C
ATOM    916  O   CYS A  76       5.836  10.099 -24.918  1.00 72.94           O
ATOM    917  HA  CYS A  76       8.338   7.974 -24.848  1.00 72.94           H
ATOM    918  CB  CYS A  76       6.675   7.542 -23.594  1.00 72.94           C
ATOM    919 1HB  CYS A  76       7.279   6.925 -22.928  1.00 72.94           H
ATOM    920 2HB  CYS A  76       5.954   8.072 -22.972  1.00 72.94           H
ATOM    921  SG  CYS A  76       5.799   6.483 -24.802  1.00 72.94           S
ATOM    922  HG  CYS A  76       6.892   5.946 -25.336  1.00 72.94           H
ATOM    923  HN  CYS A  76       7.913   9.409 -22.465  1.00 72.94           H
ATOM    924  N   THR A  77       7.171   9.329 -26.573  1.00 65.46           N
ATOM    925  CA  THR A  77       6.605  10.197 -27.591  1.00 65.46           C
ATOM    926  C   THR A  77       5.272   9.635 -28.090  1.00 65.46           C
ATOM    927  O   THR A  77       4.561  10.294 -28.847  1.00 65.46           O
ATOM    928  HA  THR A  77       6.394  11.166 -27.138  1.00 65.46           H
ATOM    929  CB  THR A  77       7.646  10.368 -28.699  1.00 65.46           C
ATOM    930  HB  THR A  77       7.278  11.035 -29.479  1.00 65.46           H
ATOM    931  OG1 THR A  77       7.932   9.035 -29.115  1.00 65.46           O
ATOM    932  HG1 THR A  77       8.382   9.044 -30.008  1.00 65.46           H
ATOM    933  CG2 THR A  77       8.984  10.889 -28.171  1.00 65.46           C
ATOM    934 1HG2 THR A  77       9.384  10.187 -27.440  1.00 65.46           H
ATOM    935 2HG2 THR A  77       8.834  11.860 -27.699  1.00 65.46           H
ATOM    936 3HG2 THR A  77       9.686  10.992 -28.999  1.00 65.46           H
ATOM    937  HN  THR A  77       7.868   8.691 -26.902  1.00 65.46           H
ATOM    938  N   ARG A  78       4.974   8.423 -27.645  1.00 69.38           N
ATOM    939  CA  ARG A  78       3.791   7.723 -28.117  1.00 69.38           C
ATOM    940  C   ARG A  78       2.549   8.223 -27.377  1.00 69.38           C
ATOM    941  O   ARG A  78       2.629   8.609 -26.212  1.00 69.38           O
ATOM    942  HA  ARG A  78       3.735   7.956 -29.180  1.00 69.38           H
ATOM    943  CB  ARG A  78       3.926   6.213 -27.911  1.00 69.38           C
ATOM    944 1HB  ARG A  78       3.348   5.686 -28.670  1.00 69.38           H
ATOM    945 2HB  ARG A  78       4.967   5.916 -28.040  1.00 69.38           H
ATOM    946  CG  ARG A  78       3.442   5.804 -26.518  1.00 69.38           C
ATOM    947 1HG  ARG A  78       3.980   6.374 -25.761  1.00 69.38           H
ATOM    948 2HG  ARG A  78       2.385   6.048 -26.410  1.00 69.38           H
ATOM    949  CD  ARG A  78       3.652   4.307 -26.282  1.00 69.38           C
ATOM    950 1HD  ARG A  78       2.780   3.751 -26.626  1.00 69.38           H
ATOM    951 2HD  ARG A  78       4.504   3.955 -26.864  1.00 69.38           H
ATOM    952  NE  ARG A  78       3.881   4.049 -24.843  1.00 69.38           N
ATOM    953  HE  ARG A  78       4.805   4.180 -24.485  1.00 69.38           H
ATOM    954  CZ  ARG A  78       2.927   3.650 -23.990  1.00 69.38           C
ATOM    955  NH1 ARG A  78       1.671   3.459 -24.416  1.00 69.38           N
ATOM    956 1HH1 ARG A  78       1.440   3.614 -25.376  1.00 69.38           H
ATOM    957 2HH1 ARG A  78       0.965   3.162 -23.773  1.00 69.38           H
ATOM    958  NH2 ARG A  78       3.249   3.446 -22.706  1.00 69.38           N
ATOM    959 1HH2 ARG A  78       2.549   3.148 -22.056  1.00 69.38           H
ATOM    960 2HH2 ARG A  78       4.189   3.591 -22.396  1.00 69.38           H
ATOM    961  HN  ARG A  78       5.523   7.922 -26.977  1.00 69.38           H
ATOM    962  N   VAL A  79       1.428   8.200 -28.085  1.00 73.72           N
ATOM    963  CA  VAL A  79       0.154   8.548 -27.480  1.00 73.72           C
ATOM    964  C   VAL A  79      -0.013   7.774 -26.171  1.00 73.72           C
ATOM    965  O   VAL A  79       0.119   6.552 -26.147  1.00 73.72           O
ATOM    966  HA  VAL A  79       0.177   9.615 -27.256  1.00 73.72           H
ATOM    967  CB  VAL A  79      -0.982   8.296 -28.473  1.00 73.72           C
ATOM    968  HB  VAL A  79      -1.044   7.222 -28.646  1.00 73.72           H
ATOM    969  CG1 VAL A  79      -2.324   8.757 -27.899  1.00 73.72           C
ATOM    970 1HG1 VAL A  79      -2.534   8.209 -26.981  1.00 73.72           H
ATOM    971 2HG1 VAL A  79      -2.279   9.825 -27.683  1.00 73.72           H
ATOM    972 3HG1 VAL A  79      -3.114   8.567 -28.625  1.00 73.72           H
ATOM    973  CG2 VAL A  79      -0.698   8.974 -29.815  1.00 73.72           C
ATOM    974 1HG2 VAL A  79      -0.597  10.049 -29.665  1.00 73.72           H
ATOM    975 2HG2 VAL A  79       0.226   8.577 -30.234  1.00 73.72           H
ATOM    976 3HG2 VAL A  79      -1.522   8.779 -30.502  1.00 73.72           H
ATOM    977  HN  VAL A  79       1.383   7.949 -29.052  1.00 73.72           H
ATOM    978  N   LYS A  80      -0.301   8.518 -25.113  1.00 78.87           N
ATOM    979  CA  LYS A  80      -0.561   7.911 -23.819  1.00 78.87           C
ATOM    980  C   LYS A  80      -1.832   7.062 -23.905  1.00 78.87           C
ATOM    981  O   LYS A  80      -2.668   7.278 -24.780  1.00 78.87           O
ATOM    982  HA  LYS A  80       0.278   7.254 -23.592  1.00 78.87           H
ATOM    983  CB  LYS A  80      -0.609   8.980 -22.725  1.00 78.87           C
ATOM    984 1HB  LYS A  80      -1.450   9.650 -22.903  1.00 78.87           H
ATOM    985 2HB  LYS A  80      -0.778   8.508 -21.757  1.00 78.87           H
ATOM    986  CG  LYS A  80       0.692   9.783 -22.687  1.00 78.87           C
ATOM    987 1HG  LYS A  80       0.827  10.309 -23.632  1.00 78.87           H
ATOM    988 2HG  LYS A  80       0.633  10.541 -21.906  1.00 78.87           H
ATOM    989  CD  LYS A  80       1.893   8.871 -22.429  1.00 78.87           C
ATOM    990 1HD  LYS A  80       1.731   8.300 -21.515  1.00 78.87           H
ATOM    991 2HD  LYS A  80       1.988   8.150 -23.242  1.00 78.87           H
ATOM    992  CE  LYS A  80       3.184   9.683 -22.308  1.00 78.87           C
ATOM    993 1HE  LYS A  80       3.317  10.300 -23.197  1.00 78.87           H
ATOM    994 2HE  LYS A  80       3.115  10.361 -21.457  1.00 78.87           H
ATOM    995  NZ  LYS A  80       4.348   8.785 -22.141  1.00 78.87           N
ATOM    996 1HZ  LYS A  80       5.201   9.333 -22.151  1.00 78.87           H
ATOM    997 2HZ  LYS A  80       4.272   8.294 -21.257  1.00 78.87           H
ATOM    998 3HZ  LYS A  80       4.368   8.113 -22.900  1.00 78.87           H
ATOM    999  HN  LYS A  80      -0.358   9.517 -25.130  1.00 78.87           H
ATOM   1000  N   THR A  81      -1.935   6.115 -22.984  1.00 79.62           N
ATOM   1001  CA  THR A  81      -3.164   5.356 -22.827  1.00 79.62           C
ATOM   1002  C   THR A  81      -3.712   5.516 -21.407  1.00 79.62           C
ATOM   1003  O   THR A  81      -3.015   6.008 -20.521  1.00 79.62           O
ATOM   1004  HA  THR A  81      -3.911   5.767 -23.506  1.00 79.62           H
ATOM   1005  CB  THR A  81      -2.874   3.902 -23.206  1.00 79.62           C
ATOM   1006  HB  THR A  81      -3.793   3.317 -23.236  1.00 79.62           H
ATOM   1007  OG1 THR A  81      -1.907   3.480 -22.248  1.00 79.62           O
ATOM   1008  HG1 THR A  81      -0.991   3.750 -22.545  1.00 79.62           H
ATOM   1009  CG2 THR A  81      -2.148   3.780 -24.547  1.00 79.62           C
ATOM   1010 1HG2 THR A  81      -1.196   4.310 -24.494  1.00 79.62           H
ATOM   1011 2HG2 THR A  81      -2.763   4.216 -25.334  1.00 79.62           H
ATOM   1012 3HG2 THR A  81      -1.966   2.729 -24.767  1.00 79.62           H
ATOM   1013  HN  THR A  81      -1.200   5.865 -22.354  1.00 79.62           H
ATOM   1014  N   MET A  82      -4.955   5.091 -21.236  1.00 82.75           N
ATOM   1015  CA  MET A  82      -5.569   5.086 -19.919  1.00 82.75           C
ATOM   1016  C   MET A  82      -4.710   4.311 -18.917  1.00 82.75           C
ATOM   1017  O   MET A  82      -4.551   4.734 -17.773  1.00 82.75           O
ATOM   1018  HA  MET A  82      -5.633   6.132 -19.620  1.00 82.75           H
ATOM   1019  CB  MET A  82      -6.956   4.445 -20.005  1.00 82.75           C
ATOM   1020 1HB  MET A  82      -7.586   5.023 -20.682  1.00 82.75           H
ATOM   1021 2HB  MET A  82      -6.873   3.443 -20.424  1.00 82.75           H
ATOM   1022  CG  MET A  82      -7.613   4.374 -18.625  1.00 82.75           C
ATOM   1023 1HG  MET A  82      -7.249   3.500 -18.084  1.00 82.75           H
ATOM   1024 2HG  MET A  82      -7.339   5.249 -18.036  1.00 82.75           H
ATOM   1025  SD  MET A  82      -9.388   4.288 -18.797  1.00 82.75           S
ATOM   1026  CE  MET A  82      -9.877   4.543 -17.100  1.00 82.75           C
ATOM   1027 1HE  MET A  82      -9.454   3.755 -16.477  1.00 82.75           H
ATOM   1028 2HE  MET A  82      -9.512   5.512 -16.758  1.00 82.75           H
ATOM   1029 3HE  MET A  82     -10.964   4.519 -17.027  1.00 82.75           H
ATOM   1030  HN  MET A  82      -5.539   4.756 -21.975  1.00 82.75           H
ATOM   1031  N   THR A  83      -4.180   3.190 -19.384  1.00 80.10           N
ATOM   1032  CA  THR A  83      -3.293   2.383 -18.562  1.00 80.10           C
ATOM   1033  C   THR A  83      -2.078   3.204 -18.125  1.00 80.10           C
ATOM   1034  O   THR A  83      -1.705   3.190 -16.953  1.00 80.10           O
ATOM   1035  HA  THR A  83      -3.828   2.097 -17.657  1.00 80.10           H
ATOM   1036  CB  THR A  83      -2.924   1.128 -19.356  1.00 80.10           C
ATOM   1037  HB  THR A  83      -2.140   1.344 -20.082  1.00 80.10           H
ATOM   1038  OG1 THR A  83      -4.164   0.687 -19.904  1.00 80.10           O
ATOM   1039  HG1 THR A  83      -4.906   0.866 -19.258  1.00 80.10           H
ATOM   1040  CG2 THR A  83      -2.483  -0.026 -18.455  1.00 80.10           C
ATOM   1041 1HG2 THR A  83      -3.293  -0.286 -17.774  1.00 80.10           H
ATOM   1042 2HG2 THR A  83      -1.608   0.276 -17.880  1.00 80.10           H
ATOM   1043 3HG2 THR A  83      -2.233  -0.891 -19.069  1.00 80.10           H
ATOM   1044  HN  THR A  83      -4.347   2.832 -20.302  1.00 80.10           H
ATOM   1045  N   ASP A  84      -1.495   3.900 -19.090  1.00 82.43           N
ATOM   1046  CA  ASP A  84      -0.279   4.655 -18.839  1.00 82.43           C
ATOM   1047  C   ASP A  84      -0.551   5.708 -17.763  1.00 82.43           C
ATOM   1048  O   ASP A  84       0.324   6.016 -16.955  1.00 82.43           O
ATOM   1049  HA  ASP A  84       0.456   3.915 -18.522  1.00 82.43           H
ATOM   1050  CB  ASP A  84       0.190   5.380 -20.102  1.00 82.43           C
ATOM   1051 1HB  ASP A  84      -0.556   6.116 -20.401  1.00 82.43           H
ATOM   1052 2HB  ASP A  84       1.110   5.925 -19.892  1.00 82.43           H
ATOM   1053  CG  ASP A  84       0.426   4.391 -21.245  1.00 82.43           C
ATOM   1054  OD1 ASP A  84       1.124   3.385 -20.991  1.00 82.43           O
ATOM   1055  OD2 ASP A  84      -0.096   4.663 -22.348  1.00 82.43           O
ATOM   1056  HN  ASP A  84      -1.839   3.953 -20.027  1.00 82.43           H
ATOM   1057  N   MET A  85      -1.768   6.231 -17.786  1.00 87.68           N
ATOM   1058  CA  MET A  85      -2.161   7.255 -16.833  1.00 87.68           C
ATOM   1059  C   MET A  85      -2.168   6.702 -15.406  1.00 87.68           C
ATOM   1060  O   MET A  85      -1.658   7.340 -14.487  1.00 87.68           O
ATOM   1061  HA  MET A  85      -1.412   8.041 -16.921  1.00 87.68           H
ATOM   1062  CB  MET A  85      -3.557   7.773 -17.186  1.00 87.68           C
ATOM   1063 1HB  MET A  85      -3.583   8.071 -18.234  1.00 87.68           H
ATOM   1064 2HB  MET A  85      -4.287   6.974 -17.064  1.00 87.68           H
ATOM   1065  CG  MET A  85      -3.940   8.962 -16.302  1.00 87.68           C
ATOM   1066 1HG  MET A  85      -4.954   9.286 -16.535  1.00 87.68           H
ATOM   1067 2HG  MET A  85      -3.933   8.663 -15.254  1.00 87.68           H
ATOM   1068  SD  MET A  85      -2.796  10.308 -16.559  1.00 87.68           S
ATOM   1069  CE  MET A  85      -3.218  10.758 -18.234  1.00 87.68           C
ATOM   1070 1HE  MET A  85      -3.053   9.905 -18.892  1.00 87.68           H
ATOM   1071 2HE  MET A  85      -4.266  11.053 -18.278  1.00 87.68           H
ATOM   1072 3HE  MET A  85      -2.592  11.590 -18.555  1.00 87.68           H
ATOM   1073  HN  MET A  85      -2.478   5.967 -18.439  1.00 87.68           H
ATOM   1074  N   PHE A  86      -2.752   5.521 -15.266  1.00 87.68           N
ATOM   1075  CA  PHE A  86      -2.841   4.879 -13.965  1.00 87.68           C
ATOM   1076  C   PHE A  86      -1.458   4.450 -13.470  1.00 87.68           C
ATOM   1077  O   PHE A  86      -1.167   4.538 -12.278  1.00 87.68           O
ATOM   1078  HA  PHE A  86      -3.262   5.608 -13.273  1.00 87.68           H
ATOM   1079  CB  PHE A  86      -3.716   3.636 -14.138  1.00 87.68           C
ATOM   1080 1HB  PHE A  86      -3.296   3.016 -14.931  1.00 87.68           H
ATOM   1081 2HB  PHE A  86      -3.680   3.048 -13.221  1.00 87.68           H
ATOM   1082  CG  PHE A  86      -5.177   3.945 -14.471  1.00 87.68           C
ATOM   1083  CD1 PHE A  86      -5.805   4.990 -13.868  1.00 87.68           C
ATOM   1084  HD1 PHE A  86      -5.268   5.607 -13.148  1.00 87.68           H
ATOM   1085  CD2 PHE A  86      -5.847   3.176 -15.370  1.00 87.68           C
ATOM   1086  HD2 PHE A  86      -5.343   2.339 -15.854  1.00 87.68           H
ATOM   1087  CE1 PHE A  86      -7.161   5.277 -14.177  1.00 87.68           C
ATOM   1088  HE1 PHE A  86      -7.665   6.114 -13.694  1.00 87.68           H
ATOM   1089  CE2 PHE A  86      -7.203   3.463 -15.680  1.00 87.68           C
ATOM   1090  HE2 PHE A  86      -7.740   2.846 -16.400  1.00 87.68           H
ATOM   1091  CZ  PHE A  86      -7.831   4.507 -15.076  1.00 87.68           C
ATOM   1092  HZ  PHE A  86      -8.872   4.727 -15.314  1.00 87.68           H
ATOM   1093  HN  PHE A  86      -3.158   5.005 -16.020  1.00 87.68           H
ATOM   1094  N   LEU A  87      -0.643   3.994 -14.410  1.00 84.82           N
ATOM   1095  CA  LEU A  87       0.702   3.550 -14.084  1.00 84.82           C
ATOM   1096  C   LEU A  87       1.505   4.731 -13.536  1.00 84.82           C
ATOM   1097  O   LEU A  87       2.306   4.568 -12.616  1.00 84.82           O
ATOM   1098  HA  LEU A  87       0.616   2.797 -13.301  1.00 84.82           H
ATOM   1099  CB  LEU A  87       1.350   2.874 -15.293  1.00 84.82           C
ATOM   1100 1HB  LEU A  87       1.282   3.552 -16.144  1.00 84.82           H
ATOM   1101 2HB  LEU A  87       2.411   2.735 -15.081  1.00 84.82           H
ATOM   1102  CG  LEU A  87       0.760   1.524 -15.704  1.00 84.82           C
ATOM   1103  HG  LEU A  87      -0.280   1.679 -15.993  1.00 84.82           H
ATOM   1104  CD1 LEU A  87       1.488   0.954 -16.923  1.00 84.82           C
ATOM   1105 1HD1 LEU A  87       1.391   1.647 -17.759  1.00 84.82           H
ATOM   1106 2HD1 LEU A  87       2.542   0.817 -16.685  1.00 84.82           H
ATOM   1107 3HD1 LEU A  87       1.048  -0.006 -17.193  1.00 84.82           H
ATOM   1108  CD2 LEU A  87       0.760   0.545 -14.527  1.00 84.82           C
ATOM   1109 1HD2 LEU A  87       1.783   0.389 -14.185  1.00 84.82           H
ATOM   1110 2HD2 LEU A  87       0.162   0.955 -13.713  1.00 84.82           H
ATOM   1111 3HD2 LEU A  87       0.335  -0.407 -14.847  1.00 84.82           H
ATOM   1112  HN  LEU A  87      -0.888   3.926 -15.377  1.00 84.82           H
ATOM   1113  N   LEU A  88       1.263   5.894 -14.123  1.00 88.82           N
ATOM   1114  CA  LEU A  88       1.941   7.105 -13.692  1.00 88.82           C
ATOM   1115  C   LEU A  88       1.579   7.396 -12.234  1.00 88.82           C
ATOM   1116  O   LEU A  88       2.462   7.586 -11.398  1.00 88.82           O
ATOM   1117  HA  LEU A  88       3.013   6.918 -13.751  1.00 88.82           H
ATOM   1118  CB  LEU A  88       1.629   8.261 -14.645  1.00 88.82           C
ATOM   1119 1HB  LEU A  88       2.040   8.018 -15.625  1.00 88.82           H
ATOM   1120 2HB  LEU A  88       0.547   8.329 -14.761  1.00 88.82           H
ATOM   1121  CG  LEU A  88       2.157   9.635 -14.228  1.00 88.82           C
ATOM   1122  HG  LEU A  88       1.854   9.819 -13.197  1.00 88.82           H
ATOM   1123  CD1 LEU A  88       3.686   9.668 -14.262  1.00 88.82           C
ATOM   1124 1HD1 LEU A  88       4.081   8.919 -13.575  1.00 88.82           H
ATOM   1125 2HD1 LEU A  88       4.032   9.453 -15.273  1.00 88.82           H
ATOM   1126 3HD1 LEU A  88       4.035  10.656 -13.961  1.00 88.82           H
ATOM   1127  CD2 LEU A  88       1.540  10.743 -15.085  1.00 88.82           C
ATOM   1128 1HD2 LEU A  88       1.792  10.575 -16.132  1.00 88.82           H
ATOM   1129 2HD2 LEU A  88       0.457  10.734 -14.966  1.00 88.82           H
ATOM   1130 3HD2 LEU A  88       1.933  11.709 -14.767  1.00 88.82           H
ATOM   1131  HN  LEU A  88       0.618   6.016 -14.877  1.00 88.82           H
ATOM   1132  N   ASN A  89       0.281   7.422 -11.973  1.00 92.33           N
ATOM   1133  CA  ASN A  89      -0.212   7.809 -10.663  1.00 92.33           C
ATOM   1134  C   ASN A  89       0.232   6.773  -9.629  1.00 92.33           C
ATOM   1135  O   ASN A  89       0.450   7.106  -8.465  1.00 92.33           O
ATOM   1136  HA  ASN A  89       0.216   8.794 -10.476  1.00 92.33           H
ATOM   1137  CB  ASN A  89      -1.741   7.870 -10.645  1.00 92.33           C
ATOM   1138 1HB  ASN A  89      -2.149   7.030 -11.206  1.00 92.33           H
ATOM   1139 2HB  ASN A  89      -2.100   7.774  -9.620  1.00 92.33           H
ATOM   1140  CG  ASN A  89      -2.244   9.184 -11.245  1.00 92.33           C
ATOM   1141  OD1 ASN A  89      -2.495  10.157 -10.554  1.00 92.33           O
ATOM   1142  ND2 ASN A  89      -2.378   9.158 -12.568  1.00 92.33           N
ATOM   1143 1HD2 ASN A  89      -2.155   8.326 -13.077  1.00 92.33           H
ATOM   1144 2HD2 ASN A  89      -2.701   9.970 -13.055  1.00 92.33           H
ATOM   1145  HN  ASN A  89      -0.428   7.184 -12.638  1.00 92.33           H
ATOM   1146  N   LEU A  90       0.353   5.537 -10.091  1.00 89.39           N
ATOM   1147  CA  LEU A  90       0.780   4.452  -9.224  1.00 89.39           C
ATOM   1148  C   LEU A  90       2.220   4.703  -8.772  1.00 89.39           C
ATOM   1149  O   LEU A  90       2.536   4.567  -7.591  1.00 89.39           O
ATOM   1150  HA  LEU A  90       0.135   4.463  -8.345  1.00 89.39           H
ATOM   1151  CB  LEU A  90       0.579   3.102  -9.916  1.00 89.39           C
ATOM   1152 1HB  LEU A  90      -0.425   3.080 -10.340  1.00 89.39           H
ATOM   1153 2HB  LEU A  90       1.279   3.036 -10.749  1.00 89.39           H
ATOM   1154  CG  LEU A  90       0.759   1.864  -9.035  1.00 89.39           C
ATOM   1155  HG  LEU A  90       1.654   2.003  -8.429  1.00 89.39           H
ATOM   1156  CD1 LEU A  90      -0.419   1.701  -8.072  1.00 89.39           C
ATOM   1157 1HD1 LEU A  90      -0.488   2.579  -7.430  1.00 89.39           H
ATOM   1158 2HD1 LEU A  90      -1.342   1.594  -8.641  1.00 89.39           H
ATOM   1159 3HD1 LEU A  90      -0.266   0.813  -7.458  1.00 89.39           H
ATOM   1160  CD2 LEU A  90       0.980   0.613  -9.887  1.00 89.39           C
ATOM   1161 1HD2 LEU A  90       0.118   0.458 -10.536  1.00 89.39           H
ATOM   1162 2HD2 LEU A  90       1.874   0.741 -10.496  1.00 89.39           H
ATOM   1163 3HD2 LEU A  90       1.104  -0.253  -9.237  1.00 89.39           H
ATOM   1164  HN  LEU A  90       0.164   5.273 -11.037  1.00 89.39           H
ATOM   1165  N   ALA A  91       3.054   5.066  -9.735  1.00 91.39           N
ATOM   1166  CA  ALA A  91       4.464   5.287  -9.461  1.00 91.39           C
ATOM   1167  C   ALA A  91       4.614   6.480  -8.516  1.00 91.39           C
ATOM   1168  O   ALA A  91       5.493   6.488  -7.655  1.00 91.39           O
ATOM   1169  HA  ALA A  91       4.850   4.394  -8.969  1.00 91.39           H
ATOM   1170  CB  ALA A  91       5.215   5.488 -10.778  1.00 91.39           C
ATOM   1171 1HB  ALA A  91       5.101   4.601 -11.401  1.00 91.39           H
ATOM   1172 2HB  ALA A  91       4.807   6.354 -11.301  1.00 91.39           H
ATOM   1173 3HB  ALA A  91       6.272   5.654 -10.572  1.00 91.39           H
ATOM   1174  HN  ALA A  91       2.781   5.208 -10.687  1.00 91.39           H
ATOM   1175  N   ILE A  92       3.743   7.460  -8.707  1.00 93.57           N
ATOM   1176  CA  ILE A  92       3.758   8.649  -7.873  1.00 93.57           C
ATOM   1177  C   ILE A  92       3.401   8.264  -6.436  1.00 93.57           C
ATOM   1178  O   ILE A  92       4.061   8.694  -5.492  1.00 93.57           O
ATOM   1179  HA  ILE A  92       4.775   9.041  -7.882  1.00 93.57           H
ATOM   1180  CB  ILE A  92       2.851   9.730  -8.464  1.00 93.57           C
ATOM   1181  HB  ILE A  92       1.888   9.277  -8.699  1.00 93.57           H
ATOM   1182  CG1 ILE A  92       3.426  10.273  -9.774  1.00 93.57           C
ATOM   1183 1HG1 ILE A  92       4.317  10.865  -9.566  1.00 93.57           H
ATOM   1184 2HG1 ILE A  92       3.736   9.444 -10.410  1.00 93.57           H
ATOM   1185  CG2 ILE A  92       2.590  10.843  -7.447  1.00 93.57           C
ATOM   1186 1HG2 ILE A  92       2.106  10.424  -6.566  1.00 93.57           H
ATOM   1187 2HG2 ILE A  92       3.537  11.301  -7.159  1.00 93.57           H
ATOM   1188 3HG2 ILE A  92       1.943  11.598  -7.893  1.00 93.57           H
ATOM   1189  CD1 ILE A  92       2.397  11.132 -10.510  1.00 93.57           C
ATOM   1190 1HD1 ILE A  92       1.517  10.530 -10.738  1.00 93.57           H
ATOM   1191 2HD1 ILE A  92       2.108  11.973  -9.880  1.00 93.57           H
ATOM   1192 3HD1 ILE A  92       2.831  11.505 -11.438  1.00 93.57           H
ATOM   1193  HN  ILE A  92       3.037   7.449  -9.415  1.00 93.57           H
ATOM   1194  N   ALA A  93       2.356   7.458  -6.316  1.00 93.31           N
ATOM   1195  CA  ALA A  93       1.874   7.048  -5.008  1.00 93.31           C
ATOM   1196  C   ALA A  93       2.992   6.317  -4.263  1.00 93.31           C
ATOM   1197  O   ALA A  93       3.232   6.578  -3.085  1.00 93.31           O
ATOM   1198  HA  ALA A  93       1.609   7.949  -4.455  1.00 93.31           H
ATOM   1199  CB  ALA A  93       0.622   6.185  -5.173  1.00 93.31           C
ATOM   1200 1HB  ALA A  93      -0.152   6.760  -5.682  1.00 93.31           H
ATOM   1201 2HB  ALA A  93       0.865   5.301  -5.764  1.00 93.31           H
ATOM   1202 3HB  ALA A  93       0.260   5.877  -4.192  1.00 93.31           H
ATOM   1203  HN  ALA A  93       1.844   7.087  -7.091  1.00 93.31           H
ATOM   1204  N   ASP A  94       3.647   5.416  -4.980  1.00 92.83           N
ATOM   1205  CA  ASP A  94       4.696   4.604  -4.386  1.00 92.83           C
ATOM   1206  C   ASP A  94       5.826   5.515  -3.902  1.00 92.83           C
ATOM   1207  O   ASP A  94       6.348   5.332  -2.803  1.00 92.83           O
ATOM   1208  HA  ASP A  94       4.214   4.067  -3.569  1.00 92.83           H
ATOM   1209  CB  ASP A  94       5.281   3.627  -5.407  1.00 92.83           C
ATOM   1210 1HB  ASP A  94       5.403   4.127  -6.367  1.00 92.83           H
ATOM   1211 2HB  ASP A  94       6.273   3.309  -5.085  1.00 92.83           H
ATOM   1212  CG  ASP A  94       4.378   2.403  -5.574  1.00 92.83           C
ATOM   1213  OD1 ASP A  94       3.671   2.081  -4.595  1.00 92.83           O
ATOM   1214  OD2 ASP A  94       4.414   1.818  -6.678  1.00 92.83           O
ATOM   1215  HN  ASP A  94       3.471   5.236  -5.948  1.00 92.83           H
ATOM   1216  N   LEU A  95       6.171   6.476  -4.746  1.00 93.97           N
ATOM   1217  CA  LEU A  95       7.253   7.394  -4.432  1.00 93.97           C
ATOM   1218  C   LEU A  95       6.935   8.124  -3.125  1.00 93.97           C
ATOM   1219  O   LEU A  95       7.800   8.264  -2.262  1.00 93.97           O
ATOM   1220  HA  LEU A  95       8.154   6.799  -4.285  1.00 93.97           H
ATOM   1221  CB  LEU A  95       7.518   8.333  -5.611  1.00 93.97           C
ATOM   1222 1HB  LEU A  95       6.558   8.650  -6.020  1.00 93.97           H
ATOM   1223 2HB  LEU A  95       8.015   9.227  -5.234  1.00 93.97           H
ATOM   1224  CG  LEU A  95       8.361   7.757  -6.751  1.00 93.97           C
ATOM   1225  HG  LEU A  95       7.835   6.895  -7.162  1.00 93.97           H
ATOM   1226  CD1 LEU A  95       8.518   8.773  -7.884  1.00 93.97           C
ATOM   1227 1HD1 LEU A  95       7.535   9.036  -8.275  1.00 93.97           H
ATOM   1228 2HD1 LEU A  95       9.010   9.668  -7.504  1.00 93.97           H
ATOM   1229 3HD1 LEU A  95       9.121   8.338  -8.681  1.00 93.97           H
ATOM   1230  CD2 LEU A  95       9.712   7.259  -6.236  1.00 93.97           C
ATOM   1231 1HD2 LEU A  95      10.256   8.088  -5.783  1.00 93.97           H
ATOM   1232 2HD2 LEU A  95       9.552   6.479  -5.491  1.00 93.97           H
ATOM   1233 3HD2 LEU A  95      10.291   6.854  -7.066  1.00 93.97           H
ATOM   1234  HN  LEU A  95       5.727   6.632  -5.628  1.00 93.97           H
ATOM   1235  N   LEU A  96       5.691   8.569  -3.021  1.00 93.16           N
ATOM   1236  CA  LEU A  96       5.280   9.380  -1.888  1.00 93.16           C
ATOM   1237  C   LEU A  96       5.496   8.591  -0.595  1.00 93.16           C
ATOM   1238  O   LEU A  96       5.926   9.150   0.412  1.00 93.16           O
ATOM   1239  HA  LEU A  96       5.922  10.261  -1.867  1.00 93.16           H
ATOM   1240  CB  LEU A  96       3.843   9.872  -2.075  1.00 93.16           C
ATOM   1241 1HB  LEU A  96       3.221   9.020  -2.351  1.00 93.16           H
ATOM   1242 2HB  LEU A  96       3.477  10.236  -1.116  1.00 93.16           H
ATOM   1243  CG  LEU A  96       3.641  10.974  -3.118  1.00 93.16           C
ATOM   1244  HG  LEU A  96       4.000  10.604  -4.079  1.00 93.16           H
ATOM   1245  CD1 LEU A  96       2.157  11.305  -3.286  1.00 93.16           C
ATOM   1246 1HD1 LEU A  96       1.621  10.413  -3.611  1.00 93.16           H
ATOM   1247 2HD1 LEU A  96       1.751  11.646  -2.334  1.00 93.16           H
ATOM   1248 3HD1 LEU A  96       2.043  12.091  -4.032  1.00 93.16           H
ATOM   1249  CD2 LEU A  96       4.470  12.213  -2.773  1.00 93.16           C
ATOM   1250 1HD2 LEU A  96       4.165  12.594  -1.798  1.00 93.16           H
ATOM   1251 2HD2 LEU A  96       5.527  11.947  -2.745  1.00 93.16           H
ATOM   1252 3HD2 LEU A  96       4.308  12.980  -3.530  1.00 93.16           H
ATOM   1253  HN  LEU A  96       4.973   8.383  -3.691  1.00 93.16           H
ATOM   1254  N   PHE A  97       5.187   7.305  -0.666  1.00 93.94           N
ATOM   1255  CA  PHE A  97       5.340   6.434   0.487  1.00 93.94           C
ATOM   1256  C   PHE A  97       6.818   6.174   0.785  1.00 93.94           C
ATOM   1257  O   PHE A  97       7.246   6.255   1.936  1.00 93.94           O
ATOM   1258  HA  PHE A  97       4.883   6.939   1.337  1.00 93.94           H
ATOM   1259  CB  PHE A  97       4.662   5.107   0.138  1.00 93.94           C
ATOM   1260 1HB  PHE A  97       3.581   5.248   0.154  1.00 93.94           H
ATOM   1261 2HB  PHE A  97       4.932   4.829  -0.880  1.00 93.94           H
ATOM   1262  CG  PHE A  97       5.025   3.957   1.079  1.00 93.94           C
ATOM   1263  CD1 PHE A  97       5.632   2.843   0.588  1.00 93.94           C
ATOM   1264  HD1 PHE A  97       5.859   2.770  -0.475  1.00 93.94           H
ATOM   1265  CD2 PHE A  97       4.742   4.048   2.406  1.00 93.94           C
ATOM   1266  HD2 PHE A  97       4.256   4.941   2.800  1.00 93.94           H
ATOM   1267  CE1 PHE A  97       5.969   1.775   1.461  1.00 93.94           C
ATOM   1268  HE1 PHE A  97       6.455   0.882   1.068  1.00 93.94           H
ATOM   1269  CE2 PHE A  97       5.079   2.980   3.279  1.00 93.94           C
ATOM   1270  HE2 PHE A  97       4.852   3.053   4.343  1.00 93.94           H
ATOM   1271  CZ  PHE A  97       5.686   1.866   2.788  1.00 93.94           C
ATOM   1272  HZ  PHE A  97       5.945   1.046   3.459  1.00 93.94           H
ATOM   1273  HN  PHE A  97       4.839   6.858  -1.490  1.00 93.94           H
ATOM   1274  N   LEU A  98       7.558   5.867  -0.271  1.00 94.28           N
ATOM   1275  CA  LEU A  98       8.936   5.432  -0.119  1.00 94.28           C
ATOM   1276  C   LEU A  98       9.722   6.502   0.642  1.00 94.28           C
ATOM   1277  O   LEU A  98      10.592   6.180   1.450  1.00 94.28           O
ATOM   1278  HA  LEU A  98       8.927   4.520   0.478  1.00 94.28           H
ATOM   1279  CB  LEU A  98       9.538   5.077  -1.480  1.00 94.28           C
ATOM   1280 1HB  LEU A  98       9.339   5.898  -2.168  1.00 94.28           H
ATOM   1281 2HB  LEU A  98      10.621   5.010  -1.369  1.00 94.28           H
ATOM   1282  CG  LEU A  98       9.037   3.780  -2.117  1.00 94.28           C
ATOM   1283  HG  LEU A  98       7.953   3.742  -2.007  1.00 94.28           H
ATOM   1284  CD1 LEU A  98       9.341   3.753  -3.617  1.00 94.28           C
ATOM   1285 1HD1 LEU A  98       8.847   4.595  -4.102  1.00 94.28           H
ATOM   1286 2HD1 LEU A  98      10.417   3.825  -3.771  1.00 94.28           H
ATOM   1287 3HD1 LEU A  98       8.974   2.820  -4.045  1.00 94.28           H
ATOM   1288  CD2 LEU A  98       9.607   2.558  -1.395  1.00 94.28           C
ATOM   1289 1HD2 LEU A  98      10.696   2.577  -1.452  1.00 94.28           H
ATOM   1290 2HD2 LEU A  98       9.298   2.576  -0.350  1.00 94.28           H
ATOM   1291 3HD2 LEU A  98       9.235   1.649  -1.868  1.00 94.28           H
ATOM   1292  HN  LEU A  98       7.230   5.912  -1.215  1.00 94.28           H
ATOM   1293  N   VAL A  99       9.389   7.752   0.356  1.00 94.33           N
ATOM   1294  CA  VAL A  99      10.089   8.871   0.963  1.00 94.33           C
ATOM   1295  C   VAL A  99       9.888   8.831   2.479  1.00 94.33           C
ATOM   1296  O   VAL A  99      10.627   9.473   3.224  1.00 94.33           O
ATOM   1297  HA  VAL A  99      11.151   8.750   0.747  1.00 94.33           H
ATOM   1298  CB  VAL A  99       9.623  10.184   0.332  1.00 94.33           C
ATOM   1299  HB  VAL A  99       8.534  10.203   0.363  1.00 94.33           H
ATOM   1300  CG1 VAL A  99      10.137  11.387   1.127  1.00 94.33           C
ATOM   1301 1HG1 VAL A  99       9.759  11.336   2.148  1.00 94.33           H
ATOM   1302 2HG1 VAL A  99      11.227  11.373   1.142  1.00 94.33           H
ATOM   1303 3HG1 VAL A  99       9.791  12.307   0.657  1.00 94.33           H
ATOM   1304  CG2 VAL A  99      10.054  10.271  -1.134  1.00 94.33           C
ATOM   1305 1HG2 VAL A  99      11.140  10.220  -1.197  1.00 94.33           H
ATOM   1306 2HG2 VAL A  99       9.617   9.442  -1.690  1.00 94.33           H
ATOM   1307 3HG2 VAL A  99       9.710  11.215  -1.558  1.00 94.33           H
ATOM   1308  HN  VAL A  99       8.656   8.005  -0.276  1.00 94.33           H
ATOM   1309  N   THR A 100       8.884   8.071   2.891  1.00 93.82           N
ATOM   1310  CA  THR A 100       8.548   7.974   4.302  1.00 93.82           C
ATOM   1311  C   THR A 100       9.413   6.913   4.984  1.00 93.82           C
ATOM   1312  O   THR A 100       9.563   6.920   6.205  1.00 93.82           O
ATOM   1313  HA  THR A 100       8.779   8.928   4.776  1.00 93.82           H
ATOM   1314  CB  THR A 100       7.047   7.698   4.412  1.00 93.82           C
ATOM   1315  HB  THR A 100       6.681   7.933   5.412  1.00 93.82           H
ATOM   1316  OG1 THR A 100       6.914   6.337   4.012  1.00 93.82           O
ATOM   1317  HG1 THR A 100       6.809   6.281   3.019  1.00 93.82           H
ATOM   1318  CG2 THR A 100       6.231   8.473   3.376  1.00 93.82           C
ATOM   1319 1HG2 THR A 100       6.552   8.188   2.374  1.00 93.82           H
ATOM   1320 2HG2 THR A 100       6.387   9.543   3.516  1.00 93.82           H
ATOM   1321 3HG2 THR A 100       5.174   8.241   3.499  1.00 93.82           H
ATOM   1322  HN  THR A 100       8.306   7.529   2.281  1.00 93.82           H
ATOM   1323  N   LEU A 101       9.960   6.025   4.166  1.00 93.65           N
ATOM   1324  CA  LEU A 101      10.634   4.847   4.684  1.00 93.65           C
ATOM   1325  C   LEU A 101      11.865   5.279   5.483  1.00 93.65           C
ATOM   1326  O   LEU A 101      12.145   4.727   6.546  1.00 93.65           O
ATOM   1327  HA  LEU A 101       9.943   4.344   5.360  1.00 93.65           H
ATOM   1328  CB  LEU A 101      10.950   3.869   3.550  1.00 93.65           C
ATOM   1329 1HB  LEU A 101      11.463   4.415   2.758  1.00 93.65           H
ATOM   1330 2HB  LEU A 101      11.649   3.121   3.926  1.00 93.65           H
ATOM   1331  CG  LEU A 101       9.751   3.143   2.937  1.00 93.65           C
ATOM   1332  HG  LEU A 101       9.122   3.882   2.440  1.00 93.65           H
ATOM   1333  CD1 LEU A 101      10.202   2.142   1.871  1.00 93.65           C
ATOM   1334 1HD1 LEU A 101      10.733   2.670   1.079  1.00 93.65           H
ATOM   1335 2HD1 LEU A 101      10.864   1.403   2.324  1.00 93.65           H
ATOM   1336 3HD1 LEU A 101       9.330   1.640   1.452  1.00 93.65           H
ATOM   1337  CD2 LEU A 101       8.898   2.481   4.021  1.00 93.65           C
ATOM   1338 1HD2 LEU A 101       9.503   1.757   4.568  1.00 93.65           H
ATOM   1339 2HD2 LEU A 101       8.531   3.241   4.710  1.00 93.65           H
ATOM   1340 3HD2 LEU A 101       8.053   1.972   3.558  1.00 93.65           H
ATOM   1341  HN  LEU A 101       9.946   6.101   3.169  1.00 93.65           H
ATOM   1342  N   PRO A 102      12.620   6.270   4.989  1.00 93.91           N
ATOM   1343  CA  PRO A 102      13.817   6.731   5.696  1.00 93.91           C
ATOM   1344  C   PRO A 102      13.529   7.093   7.144  1.00 93.91           C
ATOM   1345  O   PRO A 102      14.320   6.784   8.034  1.00 93.91           O
ATOM   1346  HA  PRO A 102      14.555   5.930   5.745  1.00 93.91           H
ATOM   1347  CB  PRO A 102      14.271   7.947   4.887  1.00 93.91           C
ATOM   1348 1HB  PRO A 102      13.845   8.871   5.278  1.00 93.91           H
ATOM   1349 2HB  PRO A 102      15.355   8.062   4.909  1.00 93.91           H
ATOM   1350  CG  PRO A 102      13.765   7.644   3.481  1.00 93.91           C
ATOM   1351 1HG  PRO A 102      13.694   8.546   2.874  1.00 93.91           H
ATOM   1352 2HG  PRO A 102      14.433   6.968   2.948  1.00 93.91           H
ATOM   1353  CD  PRO A 102      12.404   7.019   3.738  1.00 93.91           C
ATOM   1354 1HD  PRO A 102      11.627   7.774   3.852  1.00 93.91           H
ATOM   1355 2HD  PRO A 102      12.096   6.370   2.918  1.00 93.91           H
ATOM   1356  N   PHE A 103      12.392   7.745   7.343  1.00 93.72           N
ATOM   1357  CA  PHE A 103      12.022   8.217   8.666  1.00 93.72           C
ATOM   1358  C   PHE A 103      11.712   7.045   9.599  1.00 93.72           C
ATOM   1359  O   PHE A 103      12.067   7.073  10.776  1.00 93.72           O
ATOM   1360  HA  PHE A 103      12.870   8.777   9.059  1.00 93.72           H
ATOM   1361  CB  PHE A 103      10.761   9.068   8.500  1.00 93.72           C
ATOM   1362 1HB  PHE A 103      10.003   8.479   7.985  1.00 93.72           H
ATOM   1363 2HB  PHE A 103      10.364   9.307   9.487  1.00 93.72           H
ATOM   1364  CG  PHE A 103      10.987  10.370   7.729  1.00 93.72           C
ATOM   1365  CD1 PHE A 103      11.370  11.495   8.391  1.00 93.72           C
ATOM   1366  HD1 PHE A 103      11.516  11.469   9.470  1.00 93.72           H
ATOM   1367  CD2 PHE A 103      10.805  10.403   6.381  1.00 93.72           C
ATOM   1368  HD2 PHE A 103      10.498   9.501   5.851  1.00 93.72           H
ATOM   1369  CE1 PHE A 103      11.579  12.703   7.675  1.00 93.72           C
ATOM   1370  HE1 PHE A 103      11.886  13.605   8.205  1.00 93.72           H
ATOM   1371  CE2 PHE A 103      11.014  11.611   5.665  1.00 93.72           C
ATOM   1372  HE2 PHE A 103      10.868  11.637   4.586  1.00 93.72           H
ATOM   1373  CZ  PHE A 103      11.397  12.736   6.327  1.00 93.72           C
ATOM   1374  HZ  PHE A 103      11.558  13.663   5.778  1.00 93.72           H
ATOM   1375  HN  PHE A 103      11.732   7.950   6.620  1.00 93.72           H
ATOM   1376  N   TRP A 104      11.052   6.041   9.038  1.00 92.44           N
ATOM   1377  CA  TRP A 104      10.720   4.848   9.797  1.00 92.44           C
ATOM   1378  C   TRP A 104      12.027   4.154  10.185  1.00 92.44           C
ATOM   1379  O   TRP A 104      12.136   3.590  11.272  1.00 92.44           O
ATOM   1380  HA  TRP A 104      10.184   5.161  10.693  1.00 92.44           H
ATOM   1381  CB  TRP A 104       9.774   3.941   9.006  1.00 92.44           C
ATOM   1382 1HB  TRP A 104      10.143   3.853   7.984  1.00 92.44           H
ATOM   1383 2HB  TRP A 104       9.797   2.942   9.441  1.00 92.44           H
ATOM   1384  CG  TRP A 104       8.326   4.433   8.970  1.00 92.44           C
ATOM   1385  CD1 TRP A 104       7.606   4.800   7.901  1.00 92.44           C
ATOM   1386  HD1 TRP A 104       7.980   4.793   6.877  1.00 92.44           H
ATOM   1387  CD2 TRP A 104       7.445   4.598  10.101  1.00 92.44           C
ATOM   1388  NE1 TRP A 104       6.330   5.188   8.259  1.00 92.44           N
ATOM   1389  HE1 TRP A 104       5.611   5.502   7.640  1.00 92.44           H
ATOM   1390  CE2 TRP A 104       6.230   5.061   9.640  1.00 92.44           C
ATOM   1391  CE3 TRP A 104       7.668   4.363  11.470  1.00 92.44           C
ATOM   1392  HE3 TRP A 104       8.619   3.997  11.859  1.00 92.44           H
ATOM   1393  CZ2 TRP A 104       5.143   5.329  10.480  1.00 92.44           C
ATOM   1394  HZ2 TRP A 104       4.192   5.694  10.091  1.00 92.44           H
ATOM   1395  CZ3 TRP A 104       6.572   4.636  12.296  1.00 92.44           C
ATOM   1396  HZ3 TRP A 104       6.691   4.471  13.367  1.00 92.44           H
ATOM   1397  CH2 TRP A 104       5.342   5.103  11.847  1.00 92.44           C
ATOM   1398  HH2 TRP A 104       4.536   5.291  12.556  1.00 92.44           H
ATOM   1399  HN  TRP A 104      10.748   6.035   8.086  1.00 92.44           H
ATOM   1400  N   ALA A 105      12.987   4.219   9.274  1.00 93.58           N
ATOM   1401  CA  ALA A 105      14.260   3.550   9.479  1.00 93.58           C
ATOM   1402  C   ALA A 105      14.960   4.157  10.696  1.00 93.58           C
ATOM   1403  O   ALA A 105      15.454   3.433  11.559  1.00 93.58           O
ATOM   1404  HA  ALA A 105      14.054   2.498   9.677  1.00 93.58           H
ATOM   1405  CB  ALA A 105      15.104   3.656   8.208  1.00 93.58           C
ATOM   1406 1HB  ALA A 105      14.576   3.184   7.380  1.00 93.58           H
ATOM   1407 2HB  ALA A 105      15.280   4.707   7.975  1.00 93.58           H
ATOM   1408 3HB  ALA A 105      16.060   3.154   8.362  1.00 93.58           H
ATOM   1409  HN  ALA A 105      12.905   4.716   8.410  1.00 93.58           H
ATOM   1410  N   ILE A 106      14.980   5.482  10.727  1.00 93.26           N
ATOM   1411  CA  ILE A 106      15.637   6.195  11.809  1.00 93.26           C
ATOM   1412  C   ILE A 106      14.921   5.888  13.126  1.00 93.26           C
ATOM   1413  O   ILE A 106      15.565   5.641  14.144  1.00 93.26           O
ATOM   1414  HA  ILE A 106      16.658   5.819  11.876  1.00 93.26           H
ATOM   1415  CB  ILE A 106      15.725   7.689  11.491  1.00 93.26           C
ATOM   1416  HB  ILE A 106      14.740   8.028  11.170  1.00 93.26           H
ATOM   1417  CG1 ILE A 106      16.691   7.947  10.332  1.00 93.26           C
ATOM   1418 1HG1 ILE A 106      17.718   7.822  10.676  1.00 93.26           H
ATOM   1419 2HG1 ILE A 106      16.526   7.211   9.546  1.00 93.26           H
ATOM   1420  CG2 ILE A 106      16.097   8.495  12.737  1.00 93.26           C
ATOM   1421 1HG2 ILE A 106      15.339   8.346  13.506  1.00 93.26           H
ATOM   1422 2HG2 ILE A 106      17.064   8.160  13.111  1.00 93.26           H
ATOM   1423 3HG2 ILE A 106      16.152   9.553  12.482  1.00 93.26           H
ATOM   1424  CD1 ILE A 106      16.505   9.356   9.767  1.00 93.26           C
ATOM   1425 1HD1 ILE A 106      15.484   9.470   9.402  1.00 93.26           H
ATOM   1426 2HD1 ILE A 106      16.695  10.090  10.550  1.00 93.26           H
ATOM   1427 3HD1 ILE A 106      17.203   9.513   8.945  1.00 93.26           H
ATOM   1428  HN  ILE A 106      14.559   6.064  10.032  1.00 93.26           H
ATOM   1429  N   ALA A 107      13.598   5.915  13.063  1.00 91.60           N
ATOM   1430  CA  ALA A 107      12.788   5.746  14.258  1.00 91.60           C
ATOM   1431  C   ALA A 107      12.997   4.336  14.815  1.00 91.60           C
ATOM   1432  O   ALA A 107      12.946   4.130  16.027  1.00 91.60           O
ATOM   1433  HA  ALA A 107      13.128   6.473  14.995  1.00 91.60           H
ATOM   1434  CB  ALA A 107      11.322   6.030  13.925  1.00 91.60           C
ATOM   1435 1HB  ALA A 107      11.223   7.053  13.561  1.00 91.60           H
ATOM   1436 2HB  ALA A 107      10.983   5.336  13.156  1.00 91.60           H
ATOM   1437 3HB  ALA A 107      10.715   5.903  14.822  1.00 91.60           H
ATOM   1438  HN  ALA A 107      13.081   6.048  12.217  1.00 91.60           H
ATOM   1439  N   ALA A 108      13.228   3.402  13.904  1.00 91.20           N
ATOM   1440  CA  ALA A 108      13.418   2.014  14.287  1.00 91.20           C
ATOM   1441  C   ALA A 108      14.826   1.835  14.858  1.00 91.20           C
ATOM   1442  O   ALA A 108      15.040   1.011  15.746  1.00 91.20           O
ATOM   1443  HA  ALA A 108      12.689   1.781  15.063  1.00 91.20           H
ATOM   1444  CB  ALA A 108      13.159   1.111  13.080  1.00 91.20           C
ATOM   1445 1HB  ALA A 108      12.136   1.255  12.732  1.00 91.20           H
ATOM   1446 2HB  ALA A 108      13.854   1.365  12.280  1.00 91.20           H
ATOM   1447 3HB  ALA A 108      13.301   0.069  13.368  1.00 91.20           H
ATOM   1448  HN  ALA A 108      13.286   3.581  12.922  1.00 91.20           H
ATOM   1449  N   ALA A 109      15.751   2.619  14.324  1.00 90.49           N
ATOM   1450  CA  ALA A 109      17.151   2.480  14.687  1.00 90.49           C
ATOM   1451  C   ALA A 109      17.347   2.940  16.133  1.00 90.49           C
ATOM   1452  O   ALA A 109      18.213   2.427  16.839  1.00 90.49           O
ATOM   1453  HA  ALA A 109      17.410   1.424  14.612  1.00 90.49           H
ATOM   1454  CB  ALA A 109      18.014   3.271  13.701  1.00 90.49           C
ATOM   1455 1HB  ALA A 109      17.861   2.886  12.693  1.00 90.49           H
ATOM   1456 2HB  ALA A 109      17.733   4.323  13.735  1.00 90.49           H
ATOM   1457 3HB  ALA A 109      19.065   3.166  13.974  1.00 90.49           H
ATOM   1458  HN  ALA A 109      15.556   3.338  13.656  1.00 90.49           H
ATOM   1459  N   ASP A 110      16.527   3.903  16.530  1.00 87.26           N
ATOM   1460  CA  ASP A 110      16.664   4.507  17.844  1.00 87.26           C
ATOM   1461  C   ASP A 110      15.278   4.872  18.380  1.00 87.26           C
ATOM   1462  O   ASP A 110      14.558   4.013  18.887  1.00 87.26           O
ATOM   1463  HA  ASP A 110      17.162   3.754  18.455  1.00 87.26           H
ATOM   1464  CB  ASP A 110      17.498   5.788  17.778  1.00 87.26           C
ATOM   1465 1HB  ASP A 110      18.436   5.589  17.261  1.00 87.26           H
ATOM   1466 2HB  ASP A 110      16.967   6.542  17.197  1.00 87.26           H
ATOM   1467  CG  ASP A 110      17.787   6.327  19.181  1.00 87.26           C
ATOM   1468  OD1 ASP A 110      17.591   5.549  20.139  1.00 87.26           O
ATOM   1469  OD2 ASP A 110      18.197   7.505  19.262  1.00 87.26           O
ATOM   1470  HN  ASP A 110      15.783   4.269  15.972  1.00 87.26           H
ATOM   1471  N   GLN A 111      14.945   6.148  18.249  1.00 86.15           N
ATOM   1472  CA  GLN A 111      13.627   6.621  18.634  1.00 86.15           C
ATOM   1473  C   GLN A 111      13.149   7.707  17.667  1.00 86.15           C
ATOM   1474  O   GLN A 111      13.925   8.202  16.852  1.00 86.15           O
ATOM   1475  HA  GLN A 111      12.975   5.750  18.564  1.00 86.15           H
ATOM   1476  CB  GLN A 111      13.627   7.132  20.076  1.00 86.15           C
ATOM   1477 1HB  GLN A 111      12.636   7.503  20.334  1.00 86.15           H
ATOM   1478 2HB  GLN A 111      13.847   6.310  20.757  1.00 86.15           H
ATOM   1479  CG  GLN A 111      14.659   8.246  20.262  1.00 86.15           C
ATOM   1480 1HG  GLN A 111      15.660   7.853  20.086  1.00 86.15           H
ATOM   1481 2HG  GLN A 111      14.490   9.031  19.524  1.00 86.15           H
ATOM   1482  CD  GLN A 111      14.579   8.838  21.671  1.00 86.15           C
ATOM   1483  OE1 GLN A 111      13.514   8.997  22.246  1.00 86.15           O
ATOM   1484  NE2 GLN A 111      15.760   9.155  22.193  1.00 86.15           N
ATOM   1485 1HE2 GLN A 111      16.597   8.999  21.667  1.00 86.15           H
ATOM   1486 2HE2 GLN A 111      15.812   9.549  23.110  1.00 86.15           H
ATOM   1487  HN  GLN A 111      15.558   6.851  17.888  1.00 86.15           H
ATOM   1488  N   TRP A 112      11.874   8.044  17.790  1.00 90.46           N
ATOM   1489  CA  TRP A 112      11.287   9.072  16.947  1.00 90.46           C
ATOM   1490  C   TRP A 112      11.840  10.425  17.398  1.00 90.46           C
ATOM   1491  O   TRP A 112      11.478  10.925  18.462  1.00 90.46           O
ATOM   1492  HA  TRP A 112      11.586   8.870  15.919  1.00 90.46           H
ATOM   1493  CB  TRP A 112       9.759   9.007  16.987  1.00 90.46           C
ATOM   1494 1HB  TRP A 112       9.442   7.992  16.749  1.00 90.46           H
ATOM   1495 2HB  TRP A 112       9.423   9.215  18.003  1.00 90.46           H
ATOM   1496  CG  TRP A 112       9.069   9.980  16.029  1.00 90.46           C
ATOM   1497  CD1 TRP A 112       8.645  11.226  16.281  1.00 90.46           C
ATOM   1498  HD1 TRP A 112       8.744  11.724  17.246  1.00 90.46           H
ATOM   1499  CD2 TRP A 112       8.739   9.735  14.646  1.00 90.46           C
ATOM   1500  NE1 TRP A 112       8.069  11.800  15.167  1.00 90.46           N
ATOM   1501  HE1 TRP A 112       7.680  12.719  15.108  1.00 90.46           H
ATOM   1502  CE2 TRP A 112       8.127  10.864  14.140  1.00 90.46           C
ATOM   1503  CE3 TRP A 112       8.951   8.597  13.847  1.00 90.46           C
ATOM   1504  HE3 TRP A 112       9.431   7.694  14.223  1.00 90.46           H
ATOM   1505  CZ2 TRP A 112       7.677  10.966  12.819  1.00 90.46           C
ATOM   1506  HZ2 TRP A 112       7.196  11.869  12.443  1.00 90.46           H
ATOM   1507  CZ3 TRP A 112       8.494   8.714  12.529  1.00 90.46           C
ATOM   1508  HZ3 TRP A 112       8.634   7.860  11.867  1.00 90.46           H
ATOM   1509  CH2 TRP A 112       7.877   9.844  12.005  1.00 90.46           C
ATOM   1510  HH2 TRP A 112       7.549   9.856  10.966  1.00 90.46           H
ATOM   1511  HN  TRP A 112      11.246   7.629  18.450  1.00 90.46           H
ATOM   1512  N   LYS A 113      12.708  10.981  16.565  1.00 90.70           N
ATOM   1513  CA  LYS A 113      13.404  12.206  16.917  1.00 90.70           C
ATOM   1514  C   LYS A 113      12.690  13.397  16.275  1.00 90.70           C
ATOM   1515  O   LYS A 113      13.086  14.544  16.474  1.00 90.70           O
ATOM   1516  HA  LYS A 113      13.349  12.313  18.000  1.00 90.70           H
ATOM   1517  CB  LYS A 113      14.886  12.105  16.547  1.00 90.70           C
ATOM   1518 1HB  LYS A 113      14.985  11.887  15.484  1.00 90.70           H
ATOM   1519 2HB  LYS A 113      15.374  13.064  16.722  1.00 90.70           H
ATOM   1520  CG  LYS A 113      15.582  11.016  17.365  1.00 90.70           C
ATOM   1521 1HG  LYS A 113      15.491  11.240  18.428  1.00 90.70           H
ATOM   1522 2HG  LYS A 113      15.088  10.059  17.198  1.00 90.70           H
ATOM   1523  CD  LYS A 113      17.060  10.906  16.985  1.00 90.70           C
ATOM   1524 1HD  LYS A 113      17.152  10.725  15.914  1.00 90.70           H
ATOM   1525 2HD  LYS A 113      17.564  11.850  17.194  1.00 90.70           H
ATOM   1526  CE  LYS A 113      17.742   9.776  17.759  1.00 90.70           C
ATOM   1527 1HE  LYS A 113      17.664   9.962  18.830  1.00 90.70           H
ATOM   1528 2HE  LYS A 113      17.233   8.833  17.561  1.00 90.70           H
ATOM   1529  NZ  LYS A 113      19.166   9.668  17.370  1.00 90.70           N
ATOM   1530 1HZ  LYS A 113      19.587   8.876  17.844  1.00 90.70           H
ATOM   1531 2HZ  LYS A 113      19.234   9.537  16.367  1.00 90.70           H
ATOM   1532 3HZ  LYS A 113      19.654  10.517  17.634  1.00 90.70           H
ATOM   1533  HN  LYS A 113      12.936  10.608  15.665  1.00 90.70           H
ATOM   1534  N   PHE A 114      11.648  13.083  15.518  1.00 92.23           N
ATOM   1535  CA  PHE A 114      11.002  14.082  14.683  1.00 92.23           C
ATOM   1536  C   PHE A 114       9.774  14.669  15.381  1.00 92.23           C
ATOM   1537  O   PHE A 114       9.300  14.121  16.375  1.00 92.23           O
ATOM   1538  HA  PHE A 114      11.730  14.873  14.504  1.00 92.23           H
ATOM   1539  CB  PHE A 114      10.556  13.373  13.403  1.00 92.23           C
ATOM   1540 1HB  PHE A 114       9.754  12.677  13.646  1.00 92.23           H
ATOM   1541 2HB  PHE A 114      10.141  14.111  12.717  1.00 92.23           H
ATOM   1542  CG  PHE A 114      11.676  12.610  12.691  1.00 92.23           C
ATOM   1543  CD1 PHE A 114      12.600  13.287  11.958  1.00 92.23           C
ATOM   1544  HD1 PHE A 114      12.543  14.373  11.877  1.00 92.23           H
ATOM   1545  CD2 PHE A 114      11.747  11.256  12.792  1.00 92.23           C
ATOM   1546  HD2 PHE A 114      11.006  10.714  13.380  1.00 92.23           H
ATOM   1547  CE1 PHE A 114      13.639  12.579  11.297  1.00 92.23           C
ATOM   1548  HE1 PHE A 114      14.379  13.122  10.709  1.00 92.23           H
ATOM   1549  CE2 PHE A 114      12.786  10.548  12.132  1.00 92.23           C
ATOM   1550  HE2 PHE A 114      12.843   9.463  12.212  1.00 92.23           H
ATOM   1551  CZ  PHE A 114      13.710  11.225  11.398  1.00 92.23           C
ATOM   1552  HZ  PHE A 114      14.507  10.682  10.891  1.00 92.23           H
ATOM   1553  HN  PHE A 114      11.247  12.168  15.470  1.00 92.23           H
ATOM   1554  N   GLN A 115       9.295  15.776  14.834  1.00 92.46           N
ATOM   1555  CA  GLN A 115       8.147  16.458  15.407  1.00 92.46           C
ATOM   1556  C   GLN A 115       6.863  15.682  15.104  1.00 92.46           C
ATOM   1557  O   GLN A 115       6.850  14.811  14.236  1.00 92.46           O
ATOM   1558  HA  GLN A 115       8.325  16.472  16.482  1.00 92.46           H
ATOM   1559  CB  GLN A 115       8.052  17.897  14.895  1.00 92.46           C
ATOM   1560 1HB  GLN A 115       8.055  17.899  13.805  1.00 92.46           H
ATOM   1561 2HB  GLN A 115       7.107  18.338  15.212  1.00 92.46           H
ATOM   1562  CG  GLN A 115       9.216  18.742  15.416  1.00 92.46           C
ATOM   1563 1HG  GLN A 115      10.161  18.291  15.114  1.00 92.46           H
ATOM   1564 2HG  GLN A 115       9.179  19.734  14.967  1.00 92.46           H
ATOM   1565  CD  GLN A 115       9.166  18.863  16.940  1.00 92.46           C
ATOM   1566  OE1 GLN A 115       8.126  18.738  17.565  1.00 92.46           O
ATOM   1567  NE2 GLN A 115      10.346  19.113  17.501  1.00 92.46           N
ATOM   1568 1HE2 GLN A 115      11.162  19.205  16.931  1.00 92.46           H
ATOM   1569 2HE2 GLN A 115      10.416  19.210  18.494  1.00 92.46           H
ATOM   1570  HN  GLN A 115       9.676  16.206  14.015  1.00 92.46           H
ATOM   1571  N   THR A 116       5.814  16.027  15.837  1.00 92.97           N
ATOM   1572  CA  THR A 116       4.544  15.336  15.697  1.00 92.97           C
ATOM   1573  C   THR A 116       4.021  15.465  14.265  1.00 92.97           C
ATOM   1574  O   THR A 116       3.416  14.535  13.735  1.00 92.97           O
ATOM   1575  HA  THR A 116       4.708  14.275  15.883  1.00 92.97           H
ATOM   1576  CB  THR A 116       3.583  15.896  16.748  1.00 92.97           C
ATOM   1577  HB  THR A 116       3.314  16.927  16.520  1.00 92.97           H
ATOM   1578  OG1 THR A 116       4.266  15.698  17.983  1.00 92.97           O
ATOM   1579  HG1 THR A 116       3.858  16.269  18.695  1.00 92.97           H
ATOM   1580  CG2 THR A 116       2.312  15.056  16.886  1.00 92.97           C
ATOM   1581 1HG2 THR A 116       2.578  14.041  17.181  1.00 92.97           H
ATOM   1582 2HG2 THR A 116       1.787  15.031  15.931  1.00 92.97           H
ATOM   1583 3HG2 THR A 116       1.665  15.497  17.645  1.00 92.97           H
ATOM   1584  HN  THR A 116       5.823  16.763  16.514  1.00 92.97           H
ATOM   1585  N   PHE A 117       4.272  16.627  13.680  1.00 94.02           N
ATOM   1586  CA  PHE A 117       3.839  16.888  12.318  1.00 94.02           C
ATOM   1587  C   PHE A 117       4.312  15.783  11.371  1.00 94.02           C
ATOM   1588  O   PHE A 117       3.533  15.278  10.563  1.00 94.02           O
ATOM   1589  HA  PHE A 117       2.750  16.917  12.325  1.00 94.02           H
ATOM   1590  CB  PHE A 117       4.475  18.213  11.892  1.00 94.02           C
ATOM   1591 1HB  PHE A 117       4.113  19.005  12.548  1.00 94.02           H
ATOM   1592 2HB  PHE A 117       5.554  18.149  12.035  1.00 94.02           H
ATOM   1593  CG  PHE A 117       4.190  18.602  10.441  1.00 94.02           C
ATOM   1594  CD1 PHE A 117       5.156  18.455   9.495  1.00 94.02           C
ATOM   1595  HD1 PHE A 117       6.133  18.059   9.771  1.00 94.02           H
ATOM   1596  CD2 PHE A 117       2.970  19.096  10.096  1.00 94.02           C
ATOM   1597  HD2 PHE A 117       2.196  19.215  10.854  1.00 94.02           H
ATOM   1598  CE1 PHE A 117       4.891  18.816   8.147  1.00 94.02           C
ATOM   1599  HE1 PHE A 117       5.665  18.698   7.389  1.00 94.02           H
ATOM   1600  CE2 PHE A 117       2.705  19.458   8.749  1.00 94.02           C
ATOM   1601  HE2 PHE A 117       1.728  19.854   8.472  1.00 94.02           H
ATOM   1602  CZ  PHE A 117       3.671  19.310   7.803  1.00 94.02           C
ATOM   1603  HZ  PHE A 117       3.468  19.587   6.768  1.00 94.02           H
ATOM   1604  HN  PHE A 117       4.762  17.380  14.120  1.00 94.02           H
ATOM   1605  N   MET A 118       5.584  15.438  11.503  1.00 93.48           N
ATOM   1606  CA  MET A 118       6.183  14.439  10.634  1.00 93.48           C
ATOM   1607  C   MET A 118       5.543  13.067  10.854  1.00 93.48           C
ATOM   1608  O   MET A 118       5.400  12.287   9.914  1.00 93.48           O
ATOM   1609  HA  MET A 118       5.988  14.780   9.617  1.00 93.48           H
ATOM   1610  CB  MET A 118       7.685  14.353  10.915  1.00 93.48           C
ATOM   1611 1HB  MET A 118       8.108  15.356  10.960  1.00 93.48           H
ATOM   1612 2HB  MET A 118       7.851  13.893  11.889  1.00 93.48           H
ATOM   1613  CG  MET A 118       8.398  13.540   9.832  1.00 93.48           C
ATOM   1614 1HG  MET A 118       9.459  13.458  10.068  1.00 93.48           H
ATOM   1615 2HG  MET A 118       7.999  12.526   9.804  1.00 93.48           H
ATOM   1616  SD  MET A 118       8.186  14.322   8.242  1.00 93.48           S
ATOM   1617  CE  MET A 118       9.234  15.752   8.458  1.00 93.48           C
ATOM   1618 1HE  MET A 118       8.870  16.346   9.296  1.00 93.48           H
ATOM   1619 2HE  MET A 118      10.255  15.427   8.659  1.00 93.48           H
ATOM   1620 3HE  MET A 118       9.217  16.355   7.550  1.00 93.48           H
ATOM   1621  HN  MET A 118       6.202  15.829  12.186  1.00 93.48           H
ATOM   1622  N   CYS A 119       5.174  12.815  12.102  1.00 93.03           N
ATOM   1623  CA  CYS A 119       4.543  11.555  12.455  1.00 93.03           C
ATOM   1624  C   CYS A 119       3.207  11.462  11.716  1.00 93.03           C
ATOM   1625  O   CYS A 119       2.885  10.427  11.135  1.00 93.03           O
ATOM   1626  HA  CYS A 119       5.220  10.764  12.132  1.00 93.03           H
ATOM   1627  CB  CYS A 119       4.369  11.414  13.969  1.00 93.03           C
ATOM   1628 1HB  CYS A 119       5.344  11.400  14.456  1.00 93.03           H
ATOM   1629 2HB  CYS A 119       3.828  12.275  14.362  1.00 93.03           H
ATOM   1630  SG  CYS A 119       3.456   9.875  14.354  1.00 93.03           S
ATOM   1631  HN  CYS A 119       5.300  13.452  12.862  1.00 93.03           H
ATOM   1632  N   LYS A 120       2.464  12.559  11.762  1.00 94.03           N
ATOM   1633  CA  LYS A 120       1.175  12.619  11.094  1.00 94.03           C
ATOM   1634  C   LYS A 120       1.366  12.347   9.601  1.00 94.03           C
ATOM   1635  O   LYS A 120       0.672  11.511   9.024  1.00 94.03           O
ATOM   1636  HA  LYS A 120       0.554  11.827  11.512  1.00 94.03           H
ATOM   1637  CB  LYS A 120       0.478  13.947  11.393  1.00 94.03           C
ATOM   1638 1HB  LYS A 120       1.164  14.773  11.203  1.00 94.03           H
ATOM   1639 2HB  LYS A 120      -0.370  14.077  10.721  1.00 94.03           H
ATOM   1640  CG  LYS A 120      -0.002  14.000  12.845  1.00 94.03           C
ATOM   1641 1HG  LYS A 120      -0.657  13.152  13.046  1.00 94.03           H
ATOM   1642 2HG  LYS A 120       0.851  13.911  13.517  1.00 94.03           H
ATOM   1643  CD  LYS A 120      -0.748  15.306  13.128  1.00 94.03           C
ATOM   1644 1HD  LYS A 120      -0.063  16.148  13.033  1.00 94.03           H
ATOM   1645 2HD  LYS A 120      -1.534  15.449  12.387  1.00 94.03           H
ATOM   1646  CE  LYS A 120      -1.358  15.295  14.531  1.00 94.03           C
ATOM   1647 1HE  LYS A 120      -1.804  14.321  14.733  1.00 94.03           H
ATOM   1648 2HE  LYS A 120      -0.577  15.448  15.276  1.00 94.03           H
ATOM   1649  NZ  LYS A 120      -2.386  16.353  14.657  1.00 94.03           N
ATOM   1650 1HZ  LYS A 120      -2.770  16.341  15.596  1.00 94.03           H
ATOM   1651 2HZ  LYS A 120      -1.965  17.257  14.476  1.00 94.03           H
ATOM   1652 3HZ  LYS A 120      -3.128  16.185  13.986  1.00 94.03           H
ATOM   1653  HN  LYS A 120       2.730  13.394  12.244  1.00 94.03           H
ATOM   1654  N   VAL A 121       2.312  13.068   9.017  1.00 93.38           N
ATOM   1655  CA  VAL A 121       2.534  12.991   7.583  1.00 93.38           C
ATOM   1656  C   VAL A 121       2.898  11.554   7.204  1.00 93.38           C
ATOM   1657  O   VAL A 121       2.333  10.993   6.266  1.00 93.38           O
ATOM   1658  HA  VAL A 121       1.599  13.257   7.091  1.00 93.38           H
ATOM   1659  CB  VAL A 121       3.597  14.007   7.162  1.00 93.38           C
ATOM   1660  HB  VAL A 121       4.465  13.871   7.807  1.00 93.38           H
ATOM   1661  CG1 VAL A 121       4.043  13.769   5.718  1.00 93.38           C
ATOM   1662 1HG1 VAL A 121       4.462  12.767   5.628  1.00 93.38           H
ATOM   1663 2HG1 VAL A 121       3.185  13.865   5.053  1.00 93.38           H
ATOM   1664 3HG1 VAL A 121       4.799  14.506   5.445  1.00 93.38           H
ATOM   1665  CG2 VAL A 121       3.092  15.439   7.351  1.00 93.38           C
ATOM   1666 1HG2 VAL A 121       2.201  15.593   6.743  1.00 93.38           H
ATOM   1667 2HG2 VAL A 121       2.848  15.603   8.401  1.00 93.38           H
ATOM   1668 3HG2 VAL A 121       3.867  16.141   7.045  1.00 93.38           H
ATOM   1669  HN  VAL A 121       2.919  13.695   9.505  1.00 93.38           H
ATOM   1670  N   VAL A 122       3.840  10.999   7.953  1.00 92.96           N
ATOM   1671  CA  VAL A 122       4.433   9.724   7.586  1.00 92.96           C
ATOM   1672  C   VAL A 122       3.361   8.634   7.636  1.00 92.96           C
ATOM   1673  O   VAL A 122       3.261   7.814   6.725  1.00 92.96           O
ATOM   1674  HA  VAL A 122       4.795   9.813   6.561  1.00 92.96           H
ATOM   1675  CB  VAL A 122       5.632   9.426   8.488  1.00 92.96           C
ATOM   1676  HB  VAL A 122       5.344   9.654   9.514  1.00 92.96           H
ATOM   1677  CG1 VAL A 122       6.012   7.945   8.424  1.00 92.96           C
ATOM   1678 1HG1 VAL A 122       5.168   7.339   8.753  1.00 92.96           H
ATOM   1679 2HG1 VAL A 122       6.272   7.681   7.399  1.00 92.96           H
ATOM   1680 3HG1 VAL A 122       6.867   7.761   9.074  1.00 92.96           H
ATOM   1681  CG2 VAL A 122       6.825  10.314   8.126  1.00 92.96           C
ATOM   1682 1HG2 VAL A 122       7.113  10.132   7.091  1.00 92.96           H
ATOM   1683 2HG2 VAL A 122       6.548  11.361   8.247  1.00 92.96           H
ATOM   1684 3HG2 VAL A 122       7.663  10.082   8.783  1.00 92.96           H
ATOM   1685  HN  VAL A 122       4.196  11.404   8.795  1.00 92.96           H
ATOM   1686  N   ASN A 123       2.587   8.660   8.711  1.00 91.87           N
ATOM   1687  CA  ASN A 123       1.536   7.674   8.900  1.00 91.87           C
ATOM   1688  C   ASN A 123       0.502   7.817   7.781  1.00 91.87           C
ATOM   1689  O   ASN A 123       0.029   6.820   7.238  1.00 91.87           O
ATOM   1690  HA  ASN A 123       2.041   6.709   8.880  1.00 91.87           H
ATOM   1691  CB  ASN A 123       0.819   7.883  10.235  1.00 91.87           C
ATOM   1692 1HB  ASN A 123       0.751   8.949  10.453  1.00 91.87           H
ATOM   1693 2HB  ASN A 123      -0.202   7.506  10.167  1.00 91.87           H
ATOM   1694  CG  ASN A 123       1.556   7.171  11.371  1.00 91.87           C
ATOM   1695  OD1 ASN A 123       2.303   6.228  11.166  1.00 91.87           O
ATOM   1696  ND2 ASN A 123       1.307   7.673  12.577  1.00 91.87           N
ATOM   1697 1HD2 ASN A 123       0.683   8.448  12.676  1.00 91.87           H
ATOM   1698 2HD2 ASN A 123       1.742   7.275  13.384  1.00 91.87           H
ATOM   1699  HN  ASN A 123       2.668   9.336   9.443  1.00 91.87           H
ATOM   1700  N   SER A 124       0.182   9.064   7.470  1.00 92.85           N
ATOM   1701  CA  SER A 124      -0.903   9.351   6.547  1.00 92.85           C
ATOM   1702  C   SER A 124      -0.490   8.976   5.122  1.00 92.85           C
ATOM   1703  O   SER A 124      -1.292   8.437   4.361  1.00 92.85           O
ATOM   1704  HA  SER A 124      -1.736   8.731   6.879  1.00 92.85           H
ATOM   1705  CB  SER A 124      -1.307  10.825   6.612  1.00 92.85           C
ATOM   1706 1HB  SER A 124      -0.491  11.441   6.234  1.00 92.85           H
ATOM   1707 2HB  SER A 124      -2.164  10.995   5.960  1.00 92.85           H
ATOM   1708  OG  SER A 124      -1.633  11.231   7.938  1.00 92.85           O
ATOM   1709  HG  SER A 124      -0.971  11.907   8.261  1.00 92.85           H
ATOM   1710  HN  SER A 124       0.649   9.869   7.836  1.00 92.85           H
ATOM   1711  N   MET A 125       0.761   9.277   4.804  1.00 91.78           N
ATOM   1712  CA  MET A 125       1.273   9.030   3.467  1.00 91.78           C
ATOM   1713  C   MET A 125       1.248   7.536   3.138  1.00 91.78           C
ATOM   1714  O   MET A 125       0.954   7.150   2.008  1.00 91.78           O
ATOM   1715  HA  MET A 125       0.607   9.568   2.793  1.00 91.78           H
ATOM   1716  CB  MET A 125       2.708   9.551   3.365  1.00 91.78           C
ATOM   1717 1HB  MET A 125       3.272   9.249   4.248  1.00 91.78           H
ATOM   1718 2HB  MET A 125       3.201   9.103   2.503  1.00 91.78           H
ATOM   1719  CG  MET A 125       2.729  11.076   3.236  1.00 91.78           C
ATOM   1720 1HG  MET A 125       2.095  11.523   4.001  1.00 91.78           H
ATOM   1721 2HG  MET A 125       3.740  11.449   3.402  1.00 91.78           H
ATOM   1722  SD  MET A 125       2.160  11.559   1.615  1.00 91.78           S
ATOM   1723  CE  MET A 125       1.492  13.171   1.989  1.00 91.78           C
ATOM   1724 1HE  MET A 125       0.695  13.072   2.726  1.00 91.78           H
ATOM   1725 2HE  MET A 125       2.281  13.808   2.389  1.00 91.78           H
ATOM   1726 3HE  MET A 125       1.091  13.619   1.079  1.00 91.78           H
ATOM   1727  HN  MET A 125       1.417   9.682   5.440  1.00 91.78           H
ATOM   1728  N   TYR A 126       1.562   6.735   4.146  1.00 88.66           N
ATOM   1729  CA  TYR A 126       1.540   5.291   3.989  1.00 88.66           C
ATOM   1730  C   TYR A 126       0.140   4.801   3.616  1.00 88.66           C
ATOM   1731  O   TYR A 126      -0.017   4.002   2.694  1.00 88.66           O
ATOM   1732  HA  TYR A 126       2.234   5.029   3.191  1.00 88.66           H
ATOM   1733  CB  TYR A 126       1.922   4.713   5.353  1.00 88.66           C
ATOM   1734 1HB  TYR A 126       2.977   4.916   5.540  1.00 88.66           H
ATOM   1735 2HB  TYR A 126       1.356   5.231   6.128  1.00 88.66           H
ATOM   1736  CG  TYR A 126       1.677   3.208   5.483  1.00 88.66           C
ATOM   1737  CD1 TYR A 126       0.929   2.719   6.534  1.00 88.66           C
ATOM   1738  HD1 TYR A 126       0.513   3.404   7.273  1.00 88.66           H
ATOM   1739  CD2 TYR A 126       2.204   2.341   4.548  1.00 88.66           C
ATOM   1740  HD2 TYR A 126       2.795   2.727   3.717  1.00 88.66           H
ATOM   1741  CE1 TYR A 126       0.699   1.303   6.656  1.00 88.66           C
ATOM   1742  HE1 TYR A 126       0.110   0.903   7.481  1.00 88.66           H
ATOM   1743  CE2 TYR A 126       1.973   0.924   4.669  1.00 88.66           C
ATOM   1744  HE2 TYR A 126       2.384   0.228   3.938  1.00 88.66           H
ATOM   1745  CZ  TYR A 126       1.232   0.475   5.717  1.00 88.66           C
ATOM   1746  OH  TYR A 126       1.014  -0.862   5.832  1.00 88.66           O
ATOM   1747  HH  TYR A 126       0.589  -1.065   6.714  1.00 88.66           H
ATOM   1748  HN  TYR A 126       1.826   7.058   5.055  1.00 88.66           H
ATOM   1749  N   LYS A 127      -0.843   5.300   4.351  1.00 88.47           N
ATOM   1750  CA  LYS A 127      -2.213   4.849   4.174  1.00 88.47           C
ATOM   1751  C   LYS A 127      -2.735   5.336   2.821  1.00 88.47           C
ATOM   1752  O   LYS A 127      -3.503   4.638   2.160  1.00 88.47           O
ATOM   1753  HA  LYS A 127      -2.201   3.759   4.168  1.00 88.47           H
ATOM   1754  CB  LYS A 127      -3.078   5.285   5.359  1.00 88.47           C
ATOM   1755 1HB  LYS A 127      -2.910   6.342   5.568  1.00 88.47           H
ATOM   1756 2HB  LYS A 127      -4.132   5.174   5.105  1.00 88.47           H
ATOM   1757  CG  LYS A 127      -2.757   4.457   6.605  1.00 88.47           C
ATOM   1758 1HG  LYS A 127      -1.690   4.515   6.820  1.00 88.47           H
ATOM   1759 2HG  LYS A 127      -3.279   4.874   7.467  1.00 88.47           H
ATOM   1760  CD  LYS A 127      -3.166   2.995   6.412  1.00 88.47           C
ATOM   1761 1HD  LYS A 127      -4.247   2.930   6.289  1.00 88.47           H
ATOM   1762 2HD  LYS A 127      -2.717   2.606   5.499  1.00 88.47           H
ATOM   1763  CE  LYS A 127      -2.731   2.142   7.605  1.00 88.47           C
ATOM   1764 1HE  LYS A 127      -1.679   2.325   7.826  1.00 88.47           H
ATOM   1765 2HE  LYS A 127      -3.297   2.429   8.491  1.00 88.47           H
ATOM   1766  NZ  LYS A 127      -2.941   0.705   7.319  1.00 88.47           N
ATOM   1767 1HZ  LYS A 127      -2.751   0.163   8.154  1.00 88.47           H
ATOM   1768 2HZ  LYS A 127      -3.901   0.555   7.029  1.00 88.47           H
ATOM   1769 3HZ  LYS A 127      -2.314   0.414   6.577  1.00 88.47           H
ATOM   1770  HN  LYS A 127      -0.715   5.998   5.055  1.00 88.47           H
ATOM   1771  N   MET A 128      -2.297   6.529   2.448  1.00 90.81           N
ATOM   1772  CA  MET A 128      -2.712   7.118   1.186  1.00 90.81           C
ATOM   1773  C   MET A 128      -2.220   6.282   0.003  1.00 90.81           C
ATOM   1774  O   MET A 128      -2.972   6.026  -0.937  1.00 90.81           O
ATOM   1775  HA  MET A 128      -3.802   7.122   1.208  1.00 90.81           H
ATOM   1776  CB  MET A 128      -2.152   8.538   1.076  1.00 90.81           C
ATOM   1777 1HB  MET A 128      -2.427   9.110   1.962  1.00 90.81           H
ATOM   1778 2HB  MET A 128      -1.063   8.502   1.045  1.00 90.81           H
ATOM   1779  CG  MET A 128      -2.680   9.240  -0.177  1.00 90.81           C
ATOM   1780 1HG  MET A 128      -2.415   8.666  -1.065  1.00 90.81           H
ATOM   1781 2HG  MET A 128      -3.768   9.291  -0.144  1.00 90.81           H
ATOM   1782  SD  MET A 128      -1.997  10.885  -0.288  1.00 90.81           S
ATOM   1783  CE  MET A 128      -0.271  10.489  -0.515  1.00 90.81           C
ATOM   1784 1HE  MET A 128       0.086   9.918   0.342  1.00 90.81           H
ATOM   1785 2HE  MET A 128      -0.150   9.897  -1.422  1.00 90.81           H
ATOM   1786 3HE  MET A 128       0.305  11.410  -0.603  1.00 90.81           H
ATOM   1787  HN  MET A 128      -1.672   7.090   2.990  1.00 90.81           H
ATOM   1788  N   ASN A 129      -0.961   5.879   0.087  1.00 89.38           N
ATOM   1789  CA  ASN A 129      -0.388   4.996  -0.915  1.00 89.38           C
ATOM   1790  C   ASN A 129      -1.199   3.700  -0.970  1.00 89.38           C
ATOM   1791  O   ASN A 129      -1.572   3.242  -2.049  1.00 89.38           O
ATOM   1792  HA  ASN A 129      -0.434   5.556  -1.849  1.00 89.38           H
ATOM   1793  CB  ASN A 129       1.058   4.635  -0.570  1.00 89.38           C
ATOM   1794 1HB  ASN A 129       1.701   5.500  -0.731  1.00 89.38           H
ATOM   1795 2HB  ASN A 129       1.130   4.376   0.486  1.00 89.38           H
ATOM   1796  CG  ASN A 129       1.549   3.463  -1.422  1.00 89.38           C
ATOM   1797  OD1 ASN A 129       1.374   2.303  -1.088  1.00 89.38           O
ATOM   1798  ND2 ASN A 129       2.171   3.829  -2.539  1.00 89.38           N
ATOM   1799 1HD2 ASN A 129       2.281   4.800  -2.755  1.00 89.38           H
ATOM   1800 2HD2 ASN A 129       2.529   3.135  -3.163  1.00 89.38           H
ATOM   1801  HN  ASN A 129      -0.337   6.144   0.822  1.00 89.38           H
ATOM   1802  N   PHE A 130      -1.448   3.145   0.207  1.00 85.94           N
ATOM   1803  CA  PHE A 130      -2.065   1.833   0.300  1.00 85.94           C
ATOM   1804  C   PHE A 130      -3.391   1.795  -0.462  1.00 85.94           C
ATOM   1805  O   PHE A 130      -3.593   0.937  -1.320  1.00 85.94           O
ATOM   1806  HA  PHE A 130      -1.372   1.117  -0.143  1.00 85.94           H
ATOM   1807  CB  PHE A 130      -2.336   1.570   1.783  1.00 85.94           C
ATOM   1808 1HB  PHE A 130      -1.408   1.701   2.340  1.00 85.94           H
ATOM   1809 2HB  PHE A 130      -3.037   2.318   2.152  1.00 85.94           H
ATOM   1810  CG  PHE A 130      -2.897   0.177   2.076  1.00 85.94           C
ATOM   1811  CD1 PHE A 130      -4.178   0.038   2.510  1.00 85.94           C
ATOM   1812  HD1 PHE A 130      -4.805   0.918   2.649  1.00 85.94           H
ATOM   1813  CD2 PHE A 130      -2.114  -0.922   1.902  1.00 85.94           C
ATOM   1814  HD2 PHE A 130      -1.087  -0.810   1.555  1.00 85.94           H
ATOM   1815  CE1 PHE A 130      -4.699  -1.255   2.781  1.00 85.94           C
ATOM   1816  HE1 PHE A 130      -5.726  -1.367   3.129  1.00 85.94           H
ATOM   1817  CE2 PHE A 130      -2.635  -2.215   2.174  1.00 85.94           C
ATOM   1818  HE2 PHE A 130      -2.008  -3.095   2.035  1.00 85.94           H
ATOM   1819  CZ  PHE A 130      -3.917  -2.354   2.608  1.00 85.94           C
ATOM   1820  HZ  PHE A 130      -4.316  -3.346   2.816  1.00 85.94           H
ATOM   1821  HN  PHE A 130      -1.235   3.575   1.084  1.00 85.94           H
ATOM   1822  N   TYR A 131      -4.260   2.736  -0.122  1.00 87.19           N
ATOM   1823  CA  TYR A 131      -5.590   2.772  -0.704  1.00 87.19           C
ATOM   1824  C   TYR A 131      -5.530   3.142  -2.188  1.00 87.19           C
ATOM   1825  O   TYR A 131      -6.217   2.539  -3.010  1.00 87.19           O
ATOM   1826  HA  TYR A 131      -6.029   1.779  -0.603  1.00 87.19           H
ATOM   1827  CB  TYR A 131      -6.352   3.863   0.051  1.00 87.19           C
ATOM   1828 1HB  TYR A 131      -5.772   4.786   0.017  1.00 87.19           H
ATOM   1829 2HB  TYR A 131      -7.292   4.059  -0.464  1.00 87.19           H
ATOM   1830  CG  TYR A 131      -6.649   3.517   1.511  1.00 87.19           C
ATOM   1831  CD1 TYR A 131      -7.169   2.281   1.835  1.00 87.19           C
ATOM   1832  HD1 TYR A 131      -7.367   1.550   1.051  1.00 87.19           H
ATOM   1833  CD2 TYR A 131      -6.398   4.442   2.504  1.00 87.19           C
ATOM   1834  HD2 TYR A 131      -5.988   5.419   2.248  1.00 87.19           H
ATOM   1835  CE1 TYR A 131      -7.449   1.955   3.210  1.00 87.19           C
ATOM   1836  HE1 TYR A 131      -7.859   0.982   3.480  1.00 87.19           H
ATOM   1837  CE2 TYR A 131      -6.678   4.117   3.879  1.00 87.19           C
ATOM   1838  HE2 TYR A 131      -6.484   4.838   4.673  1.00 87.19           H
ATOM   1839  CZ  TYR A 131      -7.189   2.889   4.164  1.00 87.19           C
ATOM   1840  OH  TYR A 131      -7.454   2.582   5.462  1.00 87.19           O
ATOM   1841  HH  TYR A 131      -7.334   3.392   6.036  1.00 87.19           H
ATOM   1842  HN  TYR A 131      -4.067   3.463   0.537  1.00 87.19           H
ATOM   1843  N   SER A 132      -4.701   4.132  -2.484  1.00 89.58           N
ATOM   1844  CA  SER A 132      -4.616   4.658  -3.836  1.00 89.58           C
ATOM   1845  C   SER A 132      -4.134   3.565  -4.793  1.00 89.58           C
ATOM   1846  O   SER A 132      -4.652   3.431  -5.900  1.00 89.58           O
ATOM   1847  HA  SER A 132      -5.630   4.968  -4.090  1.00 89.58           H
ATOM   1848  CB  SER A 132      -3.682   5.868  -3.899  1.00 89.58           C
ATOM   1849 1HB  SER A 132      -3.646   6.245  -4.921  1.00 89.58           H
ATOM   1850 2HB  SER A 132      -4.084   6.668  -3.278  1.00 89.58           H
ATOM   1851  OG  SER A 132      -2.363   5.548  -3.466  1.00 89.58           O
ATOM   1852  HG  SER A 132      -2.177   5.984  -2.586  1.00 89.58           H
ATOM   1853  HN  SER A 132      -4.096   4.573  -1.821  1.00 89.58           H
ATOM   1854  N   CYS A 133      -3.147   2.811  -4.330  1.00 83.72           N
ATOM   1855  CA  CYS A 133      -2.574   1.749  -5.139  1.00 83.72           C
ATOM   1856  C   CYS A 133      -3.667   0.717  -5.421  1.00 83.72           C
ATOM   1857  O   CYS A 133      -3.842   0.288  -6.561  1.00 83.72           O
ATOM   1858  HA  CYS A 133      -2.230   2.212  -6.065  1.00 83.72           H
ATOM   1859  CB  CYS A 133      -1.354   1.119  -4.464  1.00 83.72           C
ATOM   1860 1HB  CYS A 133      -1.571   0.920  -3.415  1.00 83.72           H
ATOM   1861 2HB  CYS A 133      -1.124   0.161  -4.930  1.00 83.72           H
ATOM   1862  SG  CYS A 133       0.086   2.241  -4.601  1.00 83.72           S
ATOM   1863  HG  CYS A 133      -0.311   3.092  -3.660  1.00 83.72           H
ATOM   1864  HN  CYS A 133      -2.741   2.916  -3.422  1.00 83.72           H
ATOM   1865  N   VAL A 134      -4.373   0.346  -4.363  1.00 82.22           N
ATOM   1866  CA  VAL A 134      -5.420  -0.655  -4.476  1.00 82.22           C
ATOM   1867  C   VAL A 134      -6.428  -0.216  -5.541  1.00 82.22           C
ATOM   1868  O   VAL A 134      -6.785  -0.997  -6.422  1.00 82.22           O
ATOM   1869  HA  VAL A 134      -4.952  -1.585  -4.798  1.00 82.22           H
ATOM   1870  CB  VAL A 134      -6.062  -0.897  -3.109  1.00 82.22           C
ATOM   1871  HB  VAL A 134      -6.173   0.068  -2.615  1.00 82.22           H
ATOM   1872  CG1 VAL A 134      -7.456  -1.511  -3.258  1.00 82.22           C
ATOM   1873 1HG1 VAL A 134      -8.092  -0.834  -3.828  1.00 82.22           H
ATOM   1874 2HG1 VAL A 134      -7.379  -2.464  -3.781  1.00 82.22           H
ATOM   1875 3HG1 VAL A 134      -7.890  -1.672  -2.271  1.00 82.22           H
ATOM   1876  CG2 VAL A 134      -5.168  -1.774  -2.230  1.00 82.22           C
ATOM   1877 1HG2 VAL A 134      -5.012  -2.736  -2.718  1.00 82.22           H
ATOM   1878 2HG2 VAL A 134      -4.207  -1.281  -2.083  1.00 82.22           H
ATOM   1879 3HG2 VAL A 134      -5.648  -1.930  -1.264  1.00 82.22           H
ATOM   1880  HN  VAL A 134      -4.241   0.717  -3.444  1.00 82.22           H
ATOM   1881  N   LEU A 135      -6.857   1.032  -5.424  1.00 85.09           N
ATOM   1882  CA  LEU A 135      -7.906   1.546  -6.289  1.00 85.09           C
ATOM   1883  C   LEU A 135      -7.392   1.599  -7.729  1.00 85.09           C
ATOM   1884  O   LEU A 135      -8.135   1.315  -8.667  1.00 85.09           O
ATOM   1885  HA  LEU A 135      -8.739   0.844  -6.245  1.00 85.09           H
ATOM   1886  CB  LEU A 135      -8.418   2.890  -5.768  1.00 85.09           C
ATOM   1887 1HB  LEU A 135      -7.567   3.561  -5.653  1.00 85.09           H
ATOM   1888 2HB  LEU A 135      -9.068   3.327  -6.527  1.00 85.09           H
ATOM   1889  CG  LEU A 135      -9.182   2.850  -4.444  1.00 85.09           C
ATOM   1890  HG  LEU A 135      -8.581   2.301  -3.719  1.00 85.09           H
ATOM   1891  CD1 LEU A 135      -9.389   4.259  -3.886  1.00 85.09           C
ATOM   1892 1HD1 LEU A 135      -8.419   4.728  -3.716  1.00 85.09           H
ATOM   1893 2HD1 LEU A 135      -9.959   4.853  -4.600  1.00 85.09           H
ATOM   1894 3HD1 LEU A 135      -9.934   4.201  -2.944  1.00 85.09           H
ATOM   1895  CD2 LEU A 135     -10.504   2.095  -4.596  1.00 85.09           C
ATOM   1896 1HD2 LEU A 135     -11.124   2.593  -5.342  1.00 85.09           H
ATOM   1897 2HD2 LEU A 135     -10.304   1.072  -4.916  1.00 85.09           H
ATOM   1898 3HD2 LEU A 135     -11.027   2.081  -3.640  1.00 85.09           H
ATOM   1899  HN  LEU A 135      -6.503   1.685  -4.755  1.00 85.09           H
ATOM   1900  N   LEU A 136      -6.126   1.966  -7.859  1.00 86.31           N
ATOM   1901  CA  LEU A 136      -5.515   2.095  -9.171  1.00 86.31           C
ATOM   1902  C   LEU A 136      -5.462   0.721  -9.842  1.00 86.31           C
ATOM   1903  O   LEU A 136      -5.791   0.588 -11.019  1.00 86.31           O
ATOM   1904  HA  LEU A 136      -6.155   2.746  -9.766  1.00 86.31           H
ATOM   1905  CB  LEU A 136      -4.150   2.779  -9.061  1.00 86.31           C
ATOM   1906 1HB  LEU A 136      -3.613   2.341  -8.220  1.00 86.31           H
ATOM   1907 2HB  LEU A 136      -3.577   2.548  -9.959  1.00 86.31           H
ATOM   1908  CG  LEU A 136      -4.174   4.298  -8.881  1.00 86.31           C
ATOM   1909  HG  LEU A 136      -4.887   4.537  -8.092  1.00 86.31           H
ATOM   1910  CD1 LEU A 136      -2.808   4.818  -8.429  1.00 86.31           C
ATOM   1911 1HD1 LEU A 136      -2.540   4.357  -7.478  1.00 86.31           H
ATOM   1912 2HD1 LEU A 136      -2.057   4.566  -9.178  1.00 86.31           H
ATOM   1913 3HD1 LEU A 136      -2.852   5.900  -8.309  1.00 86.31           H
ATOM   1914  CD2 LEU A 136      -4.659   4.993 -10.155  1.00 86.31           C
ATOM   1915 1HD2 LEU A 136      -3.989   4.749 -10.980  1.00 86.31           H
ATOM   1916 2HD2 LEU A 136      -5.667   4.654 -10.393  1.00 86.31           H
ATOM   1917 3HD2 LEU A 136      -4.666   6.072 -10.000  1.00 86.31           H
ATOM   1918  HN  LEU A 136      -5.522   2.172  -7.089  1.00 86.31           H
ATOM   1919  N   ILE A 137      -5.045  -0.267  -9.063  1.00 77.82           N
ATOM   1920  CA  ILE A 137      -4.883  -1.613  -9.585  1.00 77.82           C
ATOM   1921  C   ILE A 137      -6.241  -2.142 -10.050  1.00 77.82           C
ATOM   1922  O   ILE A 137      -6.329  -2.827 -11.068  1.00 77.82           O
ATOM   1923  HA  ILE A 137      -4.222  -1.551 -10.449  1.00 77.82           H
ATOM   1924  CB  ILE A 137      -4.195  -2.508  -8.552  1.00 77.82           C
ATOM   1925  HB  ILE A 137      -4.697  -2.373  -7.594  1.00 77.82           H
ATOM   1926  CG1 ILE A 137      -2.733  -2.099  -8.358  1.00 77.82           C
ATOM   1927 1HG1 ILE A 137      -2.149  -2.401  -9.227  1.00 77.82           H
ATOM   1928 2HG1 ILE A 137      -2.662  -1.014  -8.288  1.00 77.82           H
ATOM   1929  CG2 ILE A 137      -4.331  -3.985  -8.929  1.00 77.82           C
ATOM   1930 1HG2 ILE A 137      -5.387  -4.252  -8.975  1.00 77.82           H
ATOM   1931 2HG2 ILE A 137      -3.871  -4.156  -9.902  1.00 77.82           H
ATOM   1932 3HG2 ILE A 137      -3.834  -4.599  -8.178  1.00 77.82           H
ATOM   1933  CD1 ILE A 137      -2.148  -2.737  -7.097  1.00 77.82           C
ATOM   1934 1HD1 ILE A 137      -2.720  -2.413  -6.227  1.00 77.82           H
ATOM   1935 2HD1 ILE A 137      -2.199  -3.822  -7.181  1.00 77.82           H
ATOM   1936 3HD1 ILE A 137      -1.109  -2.429  -6.983  1.00 77.82           H
ATOM   1937  HN  ILE A 137      -4.820  -0.159  -8.095  1.00 77.82           H
ATOM   1938  N   MET A 138      -7.266  -1.805  -9.282  1.00 79.17           N
ATOM   1939  CA  MET A 138      -8.629  -2.137  -9.663  1.00 79.17           C
ATOM   1940  C   MET A 138      -8.976  -1.540 -11.029  1.00 79.17           C
ATOM   1941  O   MET A 138      -9.487  -2.238 -11.903  1.00 79.17           O
ATOM   1942  HA  MET A 138      -8.662  -3.225  -9.716  1.00 79.17           H
ATOM   1943  CB  MET A 138      -9.599  -1.600  -8.610  1.00 79.17           C
ATOM   1944 1HB  MET A 138      -9.509  -2.185  -7.695  1.00 79.17           H
ATOM   1945 2HB  MET A 138      -9.337  -0.572  -8.358  1.00 79.17           H
ATOM   1946  CG  MET A 138     -11.042  -1.654  -9.115  1.00 79.17           C
ATOM   1947 1HG  MET A 138     -11.198  -0.892  -9.879  1.00 79.17           H
ATOM   1948 2HG  MET A 138     -11.236  -2.619  -9.585  1.00 79.17           H
ATOM   1949  SD  MET A 138     -12.175  -1.399  -7.759  1.00 79.17           S
ATOM   1950  CE  MET A 138     -12.149   0.384  -7.666  1.00 79.17           C
ATOM   1951 1HE  MET A 138     -11.133   0.722  -7.464  1.00 79.17           H
ATOM   1952 2HE  MET A 138     -12.490   0.802  -8.612  1.00 79.17           H
ATOM   1953 3HE  MET A 138     -12.808   0.715  -6.863  1.00 79.17           H
ATOM   1954  HN  MET A 138      -7.178  -1.315  -8.414  1.00 79.17           H
ATOM   1955  N   CYS A 139      -8.685  -0.255 -11.169  1.00 82.93           N
ATOM   1956  CA  CYS A 139      -9.067   0.472 -12.367  1.00 82.93           C
ATOM   1957  C   CYS A 139      -8.305  -0.122 -13.553  1.00 82.93           C
ATOM   1958  O   CYS A 139      -8.852  -0.247 -14.648  1.00 82.93           O
ATOM   1959  HA  CYS A 139     -10.141   0.334 -12.489  1.00 82.93           H
ATOM   1960  CB  CYS A 139      -8.814   1.974 -12.222  1.00 82.93           C
ATOM   1961 1HB  CYS A 139      -7.794   2.149 -11.880  1.00 82.93           H
ATOM   1962 2HB  CYS A 139      -8.913   2.464 -13.191  1.00 82.93           H
ATOM   1963  SG  CYS A 139     -10.004   2.697 -11.034  1.00 82.93           S
ATOM   1964  HG  CYS A 139      -9.377   2.279  -9.938  1.00 82.93           H
ATOM   1965  HN  CYS A 139      -8.199   0.286 -10.483  1.00 82.93           H
ATOM   1966  N   ILE A 140      -7.053  -0.473 -13.296  1.00 79.26           N
ATOM   1967  CA  ILE A 140      -6.209  -1.049 -14.329  1.00 79.26           C
ATOM   1968  C   ILE A 140      -6.839  -2.350 -14.829  1.00 79.26           C
ATOM   1969  O   ILE A 140      -6.870  -2.607 -16.032  1.00 79.26           O
ATOM   1970  HA  ILE A 140      -6.177  -0.340 -15.157  1.00 79.26           H
ATOM   1971  CB  ILE A 140      -4.776  -1.215 -13.820  1.00 79.26           C
ATOM   1972  HB  ILE A 140      -4.817  -1.658 -12.825  1.00 79.26           H
ATOM   1973  CG1 ILE A 140      -4.082   0.142 -13.682  1.00 79.26           C
ATOM   1974 1HG1 ILE A 140      -3.859   0.541 -14.671  1.00 79.26           H
ATOM   1975 2HG1 ILE A 140      -4.753   0.850 -13.196  1.00 79.26           H
ATOM   1976  CG2 ILE A 140      -3.986  -2.176 -14.710  1.00 79.26           C
ATOM   1977 1HG2 ILE A 140      -4.472  -3.152 -14.713  1.00 79.26           H
ATOM   1978 2HG2 ILE A 140      -3.952  -1.784 -15.727  1.00 79.26           H
ATOM   1979 3HG2 ILE A 140      -2.971  -2.276 -14.326  1.00 79.26           H
ATOM   1980  CD1 ILE A 140      -2.790   0.017 -12.873  1.00 79.26           C
ATOM   1981 1HD1 ILE A 140      -3.021  -0.360 -11.876  1.00 79.26           H
ATOM   1982 2HD1 ILE A 140      -2.112  -0.674 -13.374  1.00 79.26           H
ATOM   1983 3HD1 ILE A 140      -2.317   0.995 -12.790  1.00 79.26           H
ATOM   1984  HN  ILE A 140      -6.616  -0.369 -12.402  1.00 79.26           H
ATOM   1985  N   SER A 141      -7.327  -3.137 -13.881  1.00 75.59           N
ATOM   1986  CA  SER A 141      -7.874  -4.444 -14.201  1.00 75.59           C
ATOM   1987  C   SER A 141      -9.127  -4.289 -15.066  1.00 75.59           C
ATOM   1988  O   SER A 141      -9.321  -5.037 -16.023  1.00 75.59           O
ATOM   1989  HA  SER A 141      -7.088  -4.958 -14.755  1.00 75.59           H
ATOM   1990  CB  SER A 141      -8.201  -5.231 -12.931  1.00 75.59           C
ATOM   1991 1HB  SER A 141      -8.947  -4.689 -12.350  1.00 75.59           H
ATOM   1992 2HB  SER A 141      -8.642  -6.190 -13.201  1.00 75.59           H
ATOM   1993  OG  SER A 141      -7.044  -5.451 -12.127  1.00 75.59           O
ATOM   1994  HG  SER A 141      -6.937  -4.704 -11.471  1.00 75.59           H
ATOM   1995  HN  SER A 141      -7.351  -2.895 -12.911  1.00 75.59           H
ATOM   1996  N   VAL A 142      -9.944  -3.314 -14.698  1.00 76.55           N
ATOM   1997  CA  VAL A 142     -11.165  -3.042 -15.437  1.00 76.55           C
ATOM   1998  C   VAL A 142     -10.807  -2.545 -16.840  1.00 76.55           C
ATOM   1999  O   VAL A 142     -11.425  -2.952 -17.822  1.00 76.55           O
ATOM   2000  HA  VAL A 142     -11.712  -3.980 -15.526  1.00 76.55           H
ATOM   2001  CB  VAL A 142     -12.039  -2.056 -14.659  1.00 76.55           C
ATOM   2002  HB  VAL A 142     -11.437  -1.174 -14.441  1.00 76.55           H
ATOM   2003  CG1 VAL A 142     -13.240  -1.610 -15.496  1.00 76.55           C
ATOM   2004 1HG1 VAL A 142     -12.889  -1.123 -16.405  1.00 76.55           H
ATOM   2005 2HG1 VAL A 142     -13.843  -2.479 -15.758  1.00 76.55           H
ATOM   2006 3HG1 VAL A 142     -13.845  -0.910 -14.919  1.00 76.55           H
ATOM   2007  CG2 VAL A 142     -12.491  -2.657 -13.327  1.00 76.55           C
ATOM   2008 1HG2 VAL A 142     -13.068  -3.563 -13.514  1.00 76.55           H
ATOM   2009 2HG2 VAL A 142     -11.618  -2.901 -12.723  1.00 76.55           H
ATOM   2010 3HG2 VAL A 142     -13.111  -1.935 -12.795  1.00 76.55           H
ATOM   2011  HN  VAL A 142      -9.784  -2.717 -13.912  1.00 76.55           H
ATOM   2012  N   ASP A 143      -9.811  -1.674 -16.888  1.00 76.64           N
ATOM   2013  CA  ASP A 143      -9.420  -1.052 -18.141  1.00 76.64           C
ATOM   2014  C   ASP A 143      -8.948  -2.132 -19.116  1.00 76.64           C
ATOM   2015  O   ASP A 143      -9.281  -2.094 -20.300  1.00 76.64           O
ATOM   2016  HA  ASP A 143     -10.312  -0.533 -18.494  1.00 76.64           H
ATOM   2017  CB  ASP A 143      -8.268  -0.067 -17.932  1.00 76.64           C
ATOM   2018 1HB  ASP A 143      -8.538   0.657 -17.164  1.00 76.64           H
ATOM   2019 2HB  ASP A 143      -7.389  -0.601 -17.572  1.00 76.64           H
ATOM   2020  CG  ASP A 143      -7.929   0.664 -19.233  1.00 76.64           C
ATOM   2021  OD1 ASP A 143      -8.871   1.232 -19.827  1.00 76.64           O
ATOM   2022  OD2 ASP A 143      -6.735   0.638 -19.604  1.00 76.64           O
ATOM   2023  HN  ASP A 143      -9.275  -1.392 -16.091  1.00 76.64           H
ATOM   2024  N   ARG A 144      -8.179  -3.070 -18.583  1.00 71.67           N
ATOM   2025  CA  ARG A 144      -7.671  -4.168 -19.388  1.00 71.67           C
ATOM   2026  C   ARG A 144      -8.829  -4.992 -19.954  1.00 71.67           C
ATOM   2027  O   ARG A 144      -8.823  -5.350 -21.131  1.00 71.67           O
ATOM   2028  HA  ARG A 144      -7.103  -3.689 -20.186  1.00 71.67           H
ATOM   2029  CB  ARG A 144      -6.761  -5.080 -18.563  1.00 71.67           C
ATOM   2030 1HB  ARG A 144      -7.179  -5.212 -17.565  1.00 71.67           H
ATOM   2031 2HB  ARG A 144      -6.716  -6.068 -19.023  1.00 71.67           H
ATOM   2032  CG  ARG A 144      -5.350  -4.497 -18.457  1.00 71.67           C
ATOM   2033 1HG  ARG A 144      -4.973  -4.264 -19.453  1.00 71.67           H
ATOM   2034 2HG  ARG A 144      -5.381  -3.560 -17.901  1.00 71.67           H
ATOM   2035  CD  ARG A 144      -4.402  -5.477 -17.763  1.00 71.67           C
ATOM   2036 1HD  ARG A 144      -4.684  -5.588 -16.716  1.00 71.67           H
ATOM   2037 2HD  ARG A 144      -4.484  -6.462 -18.222  1.00 71.67           H
ATOM   2038  NE  ARG A 144      -3.008  -4.988 -17.861  1.00 71.67           N
ATOM   2039  HE  ARG A 144      -2.862  -4.045 -18.159  1.00 71.67           H
ATOM   2040  CZ  ARG A 144      -1.930  -5.731 -17.577  1.00 71.67           C
ATOM   2041  NH1 ARG A 144      -2.067  -7.002 -17.174  1.00 71.67           N
ATOM   2042 1HH1 ARG A 144      -2.979  -7.402 -17.084  1.00 71.67           H
ATOM   2043 2HH1 ARG A 144      -1.257  -7.550 -16.964  1.00 71.67           H
ATOM   2044  NH2 ARG A 144      -0.713  -5.184 -17.702  1.00 71.67           N
ATOM   2045 1HH2 ARG A 144       0.102  -5.725 -17.494  1.00 71.67           H
ATOM   2046 2HH2 ARG A 144      -0.620  -4.235 -18.003  1.00 71.67           H
ATOM   2047  HN  ARG A 144      -7.905  -3.089 -17.622  1.00 71.67           H
ATOM   2048  N   TYR A 145      -9.795  -5.268 -19.090  1.00 71.47           N
ATOM   2049  CA  TYR A 145     -10.957  -6.043 -19.489  1.00 71.47           C
ATOM   2050  C   TYR A 145     -11.675  -5.385 -20.669  1.00 71.47           C
ATOM   2051  O   TYR A 145     -11.964  -6.041 -21.669  1.00 71.47           O
ATOM   2052  HA  TYR A 145     -10.615  -7.034 -19.789  1.00 71.47           H
ATOM   2053  CB  TYR A 145     -11.893  -6.053 -18.279  1.00 71.47           C
ATOM   2054 1HB  TYR A 145     -11.456  -6.677 -17.500  1.00 71.47           H
ATOM   2055 2HB  TYR A 145     -11.962  -5.042 -17.877  1.00 71.47           H
ATOM   2056  CG  TYR A 145     -13.303  -6.561 -18.587  1.00 71.47           C
ATOM   2057  CD1 TYR A 145     -14.389  -5.723 -18.427  1.00 71.47           C
ATOM   2058  HD1 TYR A 145     -14.241  -4.700 -18.081  1.00 71.47           H
ATOM   2059  CD2 TYR A 145     -13.490  -7.856 -19.026  1.00 71.47           C
ATOM   2060  HD2 TYR A 145     -12.633  -8.517 -19.152  1.00 71.47           H
ATOM   2061  CE1 TYR A 145     -15.716  -6.201 -18.717  1.00 71.47           C
ATOM   2062  HE1 TYR A 145     -16.581  -5.550 -18.595  1.00 71.47           H
ATOM   2063  CE2 TYR A 145     -14.817  -8.334 -19.316  1.00 71.47           C
ATOM   2064  HE2 TYR A 145     -14.979  -9.354 -19.663  1.00 71.47           H
ATOM   2065  CZ  TYR A 145     -15.864  -7.483 -19.147  1.00 71.47           C
ATOM   2066  OH  TYR A 145     -17.118  -7.934 -19.422  1.00 71.47           O
ATOM   2067  HH  TYR A 145     -17.789  -7.219 -19.226  1.00 71.47           H
ATOM   2068  HN  TYR A 145      -9.792  -4.973 -18.134  1.00 71.47           H
ATOM   2069  N   ILE A 146     -11.943  -4.097 -20.514  1.00 73.24           N
ATOM   2070  CA  ILE A 146     -12.698  -3.364 -21.516  1.00 73.24           C
ATOM   2071  C   ILE A 146     -11.924  -3.368 -22.836  1.00 73.24           C
ATOM   2072  O   ILE A 146     -12.509  -3.547 -23.902  1.00 73.24           O
ATOM   2073  HA  ILE A 146     -13.640  -3.891 -21.667  1.00 73.24           H
ATOM   2074  CB  ILE A 146     -13.040  -1.961 -21.009  1.00 73.24           C
ATOM   2075  HB  ILE A 146     -12.123  -1.495 -20.650  1.00 73.24           H
ATOM   2076  CG1 ILE A 146     -14.007  -2.027 -19.825  1.00 73.24           C
ATOM   2077 1HG1 ILE A 146     -14.985  -2.365 -20.168  1.00 73.24           H
ATOM   2078 2HG1 ILE A 146     -13.652  -2.761 -19.101  1.00 73.24           H
ATOM   2079  CG2 ILE A 146     -13.579  -1.085 -22.141  1.00 73.24           C
ATOM   2080 1HG2 ILE A 146     -12.826  -0.999 -22.924  1.00 73.24           H
ATOM   2081 2HG2 ILE A 146     -14.481  -1.538 -22.553  1.00 73.24           H
ATOM   2082 3HG2 ILE A 146     -13.814  -0.094 -21.753  1.00 73.24           H
ATOM   2083  CD1 ILE A 146     -14.141  -0.660 -19.150  1.00 73.24           C
ATOM   2084 1HD1 ILE A 146     -13.166  -0.337 -18.787  1.00 73.24           H
ATOM   2085 2HD1 ILE A 146     -14.520   0.065 -19.871  1.00 73.24           H
ATOM   2086 3HD1 ILE A 146     -14.834  -0.736 -18.312  1.00 73.24           H
ATOM   2087  HN  ILE A 146     -11.655  -3.557 -19.723  1.00 73.24           H
ATOM   2088  N   ALA A 147     -10.619  -3.169 -22.720  1.00 73.16           N
ATOM   2089  CA  ALA A 147      -9.776  -3.033 -23.896  1.00 73.16           C
ATOM   2090  C   ALA A 147      -9.812  -4.335 -24.698  1.00 73.16           C
ATOM   2091  O   ALA A 147      -9.652  -4.321 -25.918  1.00 73.16           O
ATOM   2092  HA  ALA A 147     -10.185  -2.228 -24.506  1.00 73.16           H
ATOM   2093  CB  ALA A 147      -8.357  -2.653 -23.465  1.00 73.16           C
ATOM   2094 1HB  ALA A 147      -8.383  -1.706 -22.925  1.00 73.16           H
ATOM   2095 2HB  ALA A 147      -7.954  -3.430 -22.817  1.00 73.16           H
ATOM   2096 3HB  ALA A 147      -7.725  -2.550 -24.348  1.00 73.16           H
ATOM   2097  HN  ALA A 147     -10.139  -3.102 -21.846  1.00 73.16           H
ATOM   2098  N   ILE A 148     -10.023  -5.429 -23.981  1.00 69.90           N
ATOM   2099  CA  ILE A 148     -10.028  -6.742 -24.603  1.00 69.90           C
ATOM   2100  C   ILE A 148     -11.423  -7.035 -25.157  1.00 69.90           C
ATOM   2101  O   ILE A 148     -11.563  -7.480 -26.295  1.00 69.90           O
ATOM   2102  HA  ILE A 148      -9.325  -6.712 -25.436  1.00 69.90           H
ATOM   2103  CB  ILE A 148      -9.521  -7.801 -23.622  1.00 69.90           C
ATOM   2104  HB  ILE A 148     -10.079  -7.700 -22.691  1.00 69.90           H
ATOM   2105  CG1 ILE A 148      -8.044  -7.579 -23.289  1.00 69.90           C
ATOM   2106 1HG1 ILE A 148      -7.434  -7.796 -24.166  1.00 69.90           H
ATOM   2107 2HG1 ILE A 148      -7.878  -6.531 -23.037  1.00 69.90           H
ATOM   2108  CG2 ILE A 148      -9.782  -9.212 -24.155  1.00 69.90           C
ATOM   2109 1HG2 ILE A 148     -10.853  -9.353 -24.299  1.00 69.90           H
ATOM   2110 2HG2 ILE A 148      -9.267  -9.342 -25.106  1.00 69.90           H
ATOM   2111 3HG2 ILE A 148      -9.412  -9.945 -23.438  1.00 69.90           H
ATOM   2112  CD1 ILE A 148      -7.605  -8.466 -22.122  1.00 69.90           C
ATOM   2113 1HD1 ILE A 148      -8.202  -8.229 -21.241  1.00 69.90           H
ATOM   2114 2HD1 ILE A 148      -7.750  -9.513 -22.388  1.00 69.90           H
ATOM   2115 3HD1 ILE A 148      -6.552  -8.287 -21.907  1.00 69.90           H
ATOM   2116  HN  ILE A 148     -10.189  -5.428 -22.995  1.00 69.90           H
ATOM   2117  N   ALA A 149     -12.422  -6.772 -24.326  1.00 69.89           N
ATOM   2118  CA  ALA A 149     -13.778  -7.196 -24.629  1.00 69.89           C
ATOM   2119  C   ALA A 149     -14.343  -6.323 -25.750  1.00 69.89           C
ATOM   2120  O   ALA A 149     -15.060  -6.812 -26.622  1.00 69.89           O
ATOM   2121  HA  ALA A 149     -13.734  -8.230 -24.972  1.00 69.89           H
ATOM   2122  CB  ALA A 149     -14.628  -7.135 -23.358  1.00 69.89           C
ATOM   2123 1HB  ALA A 149     -14.201  -7.795 -22.603  1.00 69.89           H
ATOM   2124 2HB  ALA A 149     -14.643  -6.113 -22.980  1.00 69.89           H
ATOM   2125 3HB  ALA A 149     -15.645  -7.453 -23.585  1.00 69.89           H
ATOM   2126  HN  ALA A 149     -12.316  -6.280 -23.462  1.00 69.89           H
ATOM   2127  N   GLN A 150     -13.999  -5.045 -25.692  1.00 70.09           N
ATOM   2128  CA  GLN A 150     -14.546  -4.079 -26.630  1.00 70.09           C
ATOM   2129  C   GLN A 150     -13.432  -3.497 -27.502  1.00 70.09           C
ATOM   2130  O   GLN A 150     -13.409  -2.295 -27.766  1.00 70.09           O
ATOM   2131  HA  GLN A 150     -15.245  -4.641 -27.249  1.00 70.09           H
ATOM   2132  CB  GLN A 150     -15.304  -2.971 -25.897  1.00 70.09           C
ATOM   2133 1HB  GLN A 150     -14.623  -2.436 -25.234  1.00 70.09           H
ATOM   2134 2HB  GLN A 150     -15.682  -2.246 -26.617  1.00 70.09           H
ATOM   2135  CG  GLN A 150     -16.467  -3.546 -25.086  1.00 70.09           C
ATOM   2136 1HG  GLN A 150     -17.001  -4.285 -25.683  1.00 70.09           H
ATOM   2137 2HG  GLN A 150     -16.081  -4.065 -24.208  1.00 70.09           H
ATOM   2138  CD  GLN A 150     -17.431  -2.441 -24.649  1.00 70.09           C
ATOM   2139  OE1 GLN A 150     -17.263  -1.275 -24.966  1.00 70.09           O
ATOM   2140  NE2 GLN A 150     -18.447  -2.872 -23.906  1.00 70.09           N
ATOM   2141 1HE2 GLN A 150     -18.526  -3.843 -23.682  1.00 70.09           H
ATOM   2142 2HE2 GLN A 150     -19.131  -2.224 -23.572  1.00 70.09           H
ATOM   2143  HN  GLN A 150     -13.361  -4.667 -25.021  1.00 70.09           H
ATOM   2144  N   ALA A 151     -12.534  -4.375 -27.925  1.00 66.17           N
ATOM   2145  CA  ALA A 151     -11.340  -3.944 -28.631  1.00 66.17           C
ATOM   2146  C   ALA A 151     -11.740  -3.033 -29.793  1.00 66.17           C
ATOM   2147  O   ALA A 151     -11.040  -2.070 -30.101  1.00 66.17           O
ATOM   2148  HA  ALA A 151     -10.727  -3.376 -27.930  1.00 66.17           H
ATOM   2149  CB  ALA A 151     -10.551  -5.169 -29.095  1.00 66.17           C
ATOM   2150 1HB  ALA A 151     -10.265  -5.767 -28.230  1.00 66.17           H
ATOM   2151 2HB  ALA A 151     -11.170  -5.769 -29.762  1.00 66.17           H
ATOM   2152 3HB  ALA A 151      -9.655  -4.846 -29.625  1.00 66.17           H
ATOM   2153  HN  ALA A 151     -12.613  -5.363 -27.792  1.00 66.17           H
ATOM   2154  N   MET A 152     -12.865  -3.370 -30.407  1.00 61.81           N
ATOM   2155  CA  MET A 152     -13.317  -2.654 -31.587  1.00 61.81           C
ATOM   2156  C   MET A 152     -13.715  -1.218 -31.238  1.00 61.81           C
ATOM   2157  O   MET A 152     -13.375  -0.283 -31.962  1.00 61.81           O
ATOM   2158  HA  MET A 152     -12.468  -2.647 -32.270  1.00 61.81           H
ATOM   2159  CB  MET A 152     -14.516  -3.381 -32.198  1.00 61.81           C
ATOM   2160 1HB  MET A 152     -15.261  -3.574 -31.426  1.00 61.81           H
ATOM   2161 2HB  MET A 152     -14.990  -2.746 -32.946  1.00 61.81           H
ATOM   2162  CG  MET A 152     -14.087  -4.702 -32.841  1.00 61.81           C
ATOM   2163 1HG  MET A 152     -13.001  -4.741 -32.919  1.00 61.81           H
ATOM   2164 2HG  MET A 152     -14.392  -5.538 -32.212  1.00 61.81           H
ATOM   2165  SD  MET A 152     -14.820  -4.859 -34.461  1.00 61.81           S
ATOM   2166  CE  MET A 152     -16.530  -5.094 -34.006  1.00 61.81           C
ATOM   2167 1HE  MET A 152     -16.622  -5.988 -33.389  1.00 61.81           H
ATOM   2168 2HE  MET A 152     -16.879  -4.228 -33.444  1.00 61.81           H
ATOM   2169 3HE  MET A 152     -17.133  -5.210 -34.906  1.00 61.81           H
ATOM   2170  HN  MET A 152     -13.462  -4.116 -30.110  1.00 61.81           H
ATOM   2171  N   ARG A 153     -14.429  -1.088 -30.129  1.00 64.12           N
ATOM   2172  CA  ARG A 153     -14.943   0.207 -29.718  1.00 64.12           C
ATOM   2173  C   ARG A 153     -13.859   1.000 -28.985  1.00 64.12           C
ATOM   2174  O   ARG A 153     -13.928   2.226 -28.906  1.00 64.12           O
ATOM   2175  HA  ARG A 153     -15.230   0.701 -30.646  1.00 64.12           H
ATOM   2176  CB  ARG A 153     -16.158   0.051 -28.802  1.00 64.12           C
ATOM   2177 1HB  ARG A 153     -15.935  -0.670 -28.015  1.00 64.12           H
ATOM   2178 2HB  ARG A 153     -16.373   1.001 -28.312  1.00 64.12           H
ATOM   2179  CG  ARG A 153     -17.385  -0.410 -29.592  1.00 64.12           C
ATOM   2180 1HG  ARG A 153     -17.540   0.248 -30.446  1.00 64.12           H
ATOM   2181 2HG  ARG A 153     -17.211  -1.411 -29.988  1.00 64.12           H
ATOM   2182  CD  ARG A 153     -18.635  -0.415 -28.710  1.00 64.12           C
ATOM   2183 1HD  ARG A 153     -18.522  -1.145 -27.908  1.00 64.12           H
ATOM   2184 2HD  ARG A 153     -18.761   0.560 -28.238  1.00 64.12           H
ATOM   2185  NE  ARG A 153     -19.828  -0.739 -29.524  1.00 64.12           N
ATOM   2186  HE  ARG A 153     -19.697  -0.900 -30.503  1.00 64.12           H
ATOM   2187  CZ  ARG A 153     -21.071  -0.831 -29.033  1.00 64.12           C
ATOM   2188  NH1 ARG A 153     -21.304  -0.625 -27.729  1.00 64.12           N
ATOM   2189 1HH1 ARG A 153     -20.547  -0.402 -27.115  1.00 64.12           H
ATOM   2190 2HH1 ARG A 153     -22.234  -0.696 -27.370  1.00 64.12           H
ATOM   2191  NH2 ARG A 153     -22.078  -1.132 -29.864  1.00 64.12           N
ATOM   2192 1HH2 ARG A 153     -23.011  -1.204 -29.514  1.00 64.12           H
ATOM   2193 2HH2 ARG A 153     -21.895  -1.284 -30.836  1.00 64.12           H
ATOM   2194  HN  ARG A 153     -14.656  -1.847 -29.519  1.00 64.12           H
ATOM   2195  N   ALA A 154     -12.883   0.268 -28.467  1.00 62.60           N
ATOM   2196  CA  ALA A 154     -11.929   0.845 -27.536  1.00 62.60           C
ATOM   2197  C   ALA A 154     -11.104   1.914 -28.255  1.00 62.60           C
ATOM   2198  O   ALA A 154     -10.579   2.829 -27.621  1.00 62.60           O
ATOM   2199  HA  ALA A 154     -12.493   1.314 -26.730  1.00 62.60           H
ATOM   2200  CB  ALA A 154     -11.057  -0.265 -26.946  1.00 62.60           C
ATOM   2201 1HB  ALA A 154     -11.688  -0.982 -26.421  1.00 62.60           H
ATOM   2202 2HB  ALA A 154     -10.520  -0.771 -27.748  1.00 62.60           H
ATOM   2203 3HB  ALA A 154     -10.341   0.168 -26.247  1.00 62.60           H
ATOM   2204  HN  ALA A 154     -12.740  -0.700 -28.674  1.00 62.60           H
ATOM   2205  N   HIS A 155     -11.014   1.764 -29.568  1.00 64.40           N
ATOM   2206  CA  HIS A 155     -10.145   2.616 -30.362  1.00 64.40           C
ATOM   2207  C   HIS A 155     -10.780   4.000 -30.511  1.00 64.40           C
ATOM   2208  O   HIS A 155     -10.127   5.015 -30.273  1.00 64.40           O
ATOM   2209  HA  HIS A 155      -9.211   2.712 -29.808  1.00 64.40           H
ATOM   2210  CB  HIS A 155      -9.825   1.962 -31.708  1.00 64.40           C
ATOM   2211 1HB  HIS A 155      -9.561   0.918 -31.539  1.00 64.40           H
ATOM   2212 2HB  HIS A 155     -10.723   1.968 -32.326  1.00 64.40           H
ATOM   2213  CG  HIS A 155      -8.705   2.634 -32.465  1.00 64.40           C
ATOM   2214  ND1 HIS A 155      -8.908   3.721 -33.297  1.00 64.40           N
ATOM   2215  HD1 HIS A 155      -9.787   4.162 -33.479  1.00 64.40           H
ATOM   2216  CD2 HIS A 155      -7.368   2.362 -32.508  1.00 64.40           C
ATOM   2217  HD2 HIS A 155      -6.864   1.562 -31.965  1.00 64.40           H
ATOM   2218  CE1 HIS A 155      -7.741   4.078 -33.812  1.00 64.40           C
ATOM   2219  HE1 HIS A 155      -7.572   4.901 -34.506  1.00 64.40           H
ATOM   2220  NE2 HIS A 155      -6.788   3.234 -33.322  1.00 64.40           N
ATOM   2221  HN  HIS A 155     -11.522   1.076 -30.088  1.00 64.40           H
ATOM   2222  N   THR A 156     -12.045   3.996 -30.904  1.00 66.81           N
ATOM   2223  CA  THR A 156     -12.739   5.237 -31.205  1.00 66.81           C
ATOM   2224  C   THR A 156     -12.960   6.048 -29.926  1.00 66.81           C
ATOM   2225  O   THR A 156     -13.161   7.260 -29.983  1.00 66.81           O
ATOM   2226  HA  THR A 156     -12.104   5.836 -31.858  1.00 66.81           H
ATOM   2227  CB  THR A 156     -14.037   4.888 -31.935  1.00 66.81           C
ATOM   2228  HB  THR A 156     -14.725   5.733 -31.931  1.00 66.81           H
ATOM   2229  OG1 THR A 156     -14.502   3.714 -31.274  1.00 66.81           O
ATOM   2230  HG1 THR A 156     -15.467   3.560 -31.489  1.00 66.81           H
ATOM   2231  CG2 THR A 156     -13.795   4.433 -33.376  1.00 66.81           C
ATOM   2232 1HG2 THR A 156     -13.161   3.546 -33.375  1.00 66.81           H
ATOM   2233 2HG2 THR A 156     -13.302   5.231 -33.931  1.00 66.81           H
ATOM   2234 3HG2 THR A 156     -14.749   4.198 -33.848  1.00 66.81           H
ATOM   2235  HN  THR A 156     -12.593   3.167 -31.018  1.00 66.81           H
ATOM   2236  N   TRP A 157     -12.915   5.346 -28.803  1.00 75.75           N
ATOM   2237  CA  TRP A 157     -13.285   5.943 -27.532  1.00 75.75           C
ATOM   2238  C   TRP A 157     -11.999   6.284 -26.777  1.00 75.75           C
ATOM   2239  O   TRP A 157     -12.029   6.535 -25.573  1.00 75.75           O
ATOM   2240  HA  TRP A 157     -13.846   6.854 -27.743  1.00 75.75           H
ATOM   2241  CB  TRP A 157     -14.216   5.021 -26.742  1.00 75.75           C
ATOM   2242 1HB  TRP A 157     -13.821   4.005 -26.780  1.00 75.75           H
ATOM   2243 2HB  TRP A 157     -14.211   5.326 -25.696  1.00 75.75           H
ATOM   2244  CG  TRP A 157     -15.659   5.010 -27.249  1.00 75.75           C
ATOM   2245  CD1 TRP A 157     -16.089   4.910 -28.514  1.00 75.75           C
ATOM   2246  HD1 TRP A 157     -15.433   4.818 -29.379  1.00 75.75           H
ATOM   2247  CD2 TRP A 157     -16.853   5.109 -26.444  1.00 75.75           C
ATOM   2248  NE1 TRP A 157     -17.467   4.936 -28.583  1.00 75.75           N
ATOM   2249  HE1 TRP A 157     -18.019   4.877 -29.415  1.00 75.75           H
ATOM   2250  CE2 TRP A 157     -17.947   5.061 -27.285  1.00 75.75           C
ATOM   2251  CE3 TRP A 157     -17.005   5.234 -25.052  1.00 75.75           C
ATOM   2252  HE3 TRP A 157     -16.157   5.274 -24.367  1.00 75.75           H
ATOM   2253  CZ2 TRP A 157     -19.268   5.133 -26.828  1.00 75.75           C
ATOM   2254  HZ2 TRP A 157     -20.115   5.093 -27.513  1.00 75.75           H
ATOM   2255  CZ3 TRP A 157     -18.332   5.305 -24.612  1.00 75.75           C
ATOM   2256  HZ3 TRP A 157     -18.506   5.403 -23.540  1.00 75.75           H
ATOM   2257  CH2 TRP A 157     -19.443   5.258 -25.445  1.00 75.75           C
ATOM   2258  HH2 TRP A 157     -20.447   5.319 -25.023  1.00 75.75           H
ATOM   2259  HN  TRP A 157     -12.633   4.387 -28.754  1.00 75.75           H
ATOM   2260  N   ARG A 158     -10.899   6.281 -27.516  1.00 73.08           N
ATOM   2261  CA  ARG A 158      -9.585   6.380 -26.903  1.00 73.08           C
ATOM   2262  C   ARG A 158      -9.448   7.706 -26.153  1.00 73.08           C
ATOM   2263  O   ARG A 158      -8.958   7.738 -25.025  1.00 73.08           O
ATOM   2264  HA  ARG A 158      -9.534   5.534 -26.216  1.00 73.08           H
ATOM   2265  CB  ARG A 158      -8.478   6.278 -27.953  1.00 73.08           C
ATOM   2266 1HB  ARG A 158      -8.643   5.400 -28.577  1.00 73.08           H
ATOM   2267 2HB  ARG A 158      -8.514   7.147 -28.610  1.00 73.08           H
ATOM   2268  CG  ARG A 158      -7.101   6.189 -27.292  1.00 73.08           C
ATOM   2269 1HG  ARG A 158      -6.915   7.091 -26.709  1.00 73.08           H
ATOM   2270 2HG  ARG A 158      -7.081   5.350 -26.597  1.00 73.08           H
ATOM   2271  CD  ARG A 158      -6.000   6.017 -28.340  1.00 73.08           C
ATOM   2272 1HD  ARG A 158      -6.197   5.132 -28.945  1.00 73.08           H
ATOM   2273 2HD  ARG A 158      -5.994   6.871 -29.017  1.00 73.08           H
ATOM   2274  NE  ARG A 158      -4.683   5.890 -27.675  1.00 73.08           N
ATOM   2275  HE  ARG A 158      -4.636   6.068 -26.692  1.00 73.08           H
ATOM   2276  CZ  ARG A 158      -3.551   5.553 -28.307  1.00 73.08           C
ATOM   2277  NH1 ARG A 158      -3.556   5.304 -29.624  1.00 73.08           N
ATOM   2278 1HH1 ARG A 158      -4.409   5.369 -30.142  1.00 73.08           H
ATOM   2279 2HH1 ARG A 158      -2.707   5.053 -30.088  1.00 73.08           H
ATOM   2280  NH2 ARG A 158      -2.414   5.469 -27.603  1.00 73.08           N
ATOM   2281 1HH2 ARG A 158      -1.561   5.218 -28.060  1.00 73.08           H
ATOM   2282 2HH2 ARG A 158      -2.419   5.656 -26.621  1.00 73.08           H
ATOM   2283  HN  ARG A 158     -10.895   6.213 -28.514  1.00 73.08           H
ATOM   2284  N   GLU A 159      -9.889   8.769 -26.810  1.00 77.33           N
ATOM   2285  CA  GLU A 159      -9.761  10.103 -26.248  1.00 77.33           C
ATOM   2286  C   GLU A 159     -10.637  10.239 -25.001  1.00 77.33           C
ATOM   2287  O   GLU A 159     -10.180  10.722 -23.966  1.00 77.33           O
ATOM   2288  HA  GLU A 159      -8.711  10.203 -25.975  1.00 77.33           H
ATOM   2289  CB  GLU A 159     -10.113  11.171 -27.285  1.00 77.33           C
ATOM   2290 1HB  GLU A 159     -11.054  10.915 -27.772  1.00 77.33           H
ATOM   2291 2HB  GLU A 159     -10.126  12.153 -26.812  1.00 77.33           H
ATOM   2292  CG  GLU A 159      -9.052  11.238 -28.386  1.00 77.33           C
ATOM   2293 1HG  GLU A 159      -8.062  11.316 -27.937  1.00 77.33           H
ATOM   2294 2HG  GLU A 159      -9.067  10.315 -28.966  1.00 77.33           H
ATOM   2295  CD  GLU A 159      -9.295  12.433 -29.310  1.00 77.33           C
ATOM   2296  OE1 GLU A 159      -8.338  12.799 -30.026  1.00 77.33           O
ATOM   2297  OE2 GLU A 159     -10.431  12.952 -29.279  1.00 77.33           O
ATOM   2298  HN  GLU A 159     -10.326   8.729 -27.709  1.00 77.33           H
ATOM   2299  N   LYS A 160     -11.882   9.806 -25.141  1.00 82.15           N
ATOM   2300  CA  LYS A 160     -12.820   9.856 -24.033  1.00 82.15           C
ATOM   2301  C   LYS A 160     -12.245   9.077 -22.848  1.00 82.15           C
ATOM   2302  O   LYS A 160     -12.316   9.533 -21.708  1.00 82.15           O
ATOM   2303  HA  LYS A 160     -12.926  10.900 -23.741  1.00 82.15           H
ATOM   2304  CB  LYS A 160     -14.200   9.367 -24.478  1.00 82.15           C
ATOM   2305 1HB  LYS A 160     -14.111   8.386 -24.943  1.00 82.15           H
ATOM   2306 2HB  LYS A 160     -14.846   9.249 -23.608  1.00 82.15           H
ATOM   2307  CG  LYS A 160     -14.838  10.349 -25.463  1.00 82.15           C
ATOM   2308 1HG  LYS A 160     -14.828  11.353 -25.039  1.00 82.15           H
ATOM   2309 2HG  LYS A 160     -14.249  10.384 -26.379  1.00 82.15           H
ATOM   2310  CD  LYS A 160     -16.276   9.941 -25.790  1.00 82.15           C
ATOM   2311 1HD  LYS A 160     -16.282   8.949 -26.242  1.00 82.15           H
ATOM   2312 2HD  LYS A 160     -16.857   9.876 -24.871  1.00 82.15           H
ATOM   2313  CE  LYS A 160     -16.927  10.945 -26.743  1.00 82.15           C
ATOM   2314 1HE  LYS A 160     -16.893  11.944 -26.307  1.00 82.15           H
ATOM   2315 2HE  LYS A 160     -16.367  10.986 -27.677  1.00 82.15           H
ATOM   2316  NZ  LYS A 160     -18.331  10.565 -27.017  1.00 82.15           N
ATOM   2317 1HZ  LYS A 160     -18.749  11.243 -27.645  1.00 82.15           H
ATOM   2318 2HZ  LYS A 160     -18.354   9.646 -27.447  1.00 82.15           H
ATOM   2319 3HZ  LYS A 160     -18.851  10.544 -26.147  1.00 82.15           H
ATOM   2320  HN  LYS A 160     -12.250   9.428 -25.990  1.00 82.15           H
ATOM   2321  N   ARG A 161     -11.688   7.916 -23.158  1.00 82.60           N
ATOM   2322  CA  ARG A 161     -11.117   7.062 -22.131  1.00 82.60           C
ATOM   2323  C   ARG A 161     -10.009   7.803 -21.379  1.00 82.60           C
ATOM   2324  O   ARG A 161      -9.842   7.620 -20.175  1.00 82.60           O
ATOM   2325  HA  ARG A 161     -11.950   6.826 -21.469  1.00 82.60           H
ATOM   2326  CB  ARG A 161     -10.542   5.780 -22.737  1.00 82.60           C
ATOM   2327 1HB  ARG A 161      -9.955   6.024 -23.623  1.00 82.60           H
ATOM   2328 2HB  ARG A 161      -9.864   5.309 -22.025  1.00 82.60           H
ATOM   2329  CG  ARG A 161     -11.658   4.802 -23.111  1.00 82.60           C
ATOM   2330 1HG  ARG A 161     -12.165   4.462 -22.208  1.00 82.60           H
ATOM   2331 2HG  ARG A 161     -12.402   5.311 -23.723  1.00 82.60           H
ATOM   2332  CD  ARG A 161     -11.100   3.598 -23.873  1.00 82.60           C
ATOM   2333 1HD  ARG A 161     -11.917   3.007 -24.284  1.00 82.60           H
ATOM   2334 2HD  ARG A 161     -10.497   3.939 -24.715  1.00 82.60           H
ATOM   2335  NE  ARG A 161     -10.277   2.764 -22.969  1.00 82.60           N
ATOM   2336  HE  ARG A 161     -10.374   2.905 -21.983  1.00 82.60           H
ATOM   2337  CZ  ARG A 161      -9.411   1.831 -23.388  1.00 82.60           C
ATOM   2338  NH1 ARG A 161      -9.240   1.600 -24.697  1.00 82.60           N
ATOM   2339 1HH1 ARG A 161      -9.762   2.126 -25.369  1.00 82.60           H
ATOM   2340 2HH1 ARG A 161      -8.592   0.903 -25.001  1.00 82.60           H
ATOM   2341  NH2 ARG A 161      -8.717   1.133 -22.478  1.00 82.60           N
ATOM   2342 1HH2 ARG A 161      -8.067   0.434 -22.774  1.00 82.60           H
ATOM   2343 2HH2 ARG A 161      -8.850   1.312 -21.503  1.00 82.60           H
ATOM   2344  HN  ARG A 161     -11.623   7.558 -24.090  1.00 82.60           H
ATOM   2345  N   LEU A 162      -9.282   8.625 -22.122  1.00 84.70           N
ATOM   2346  CA  LEU A 162      -8.161   9.354 -21.553  1.00 84.70           C
ATOM   2347  C   LEU A 162      -8.686  10.413 -20.582  1.00 84.70           C
ATOM   2348  O   LEU A 162      -8.119  10.614 -19.510  1.00 84.70           O
ATOM   2349  HA  LEU A 162      -7.559   8.639 -20.991  1.00 84.70           H
ATOM   2350  CB  LEU A 162      -7.273   9.921 -22.662  1.00 84.70           C
ATOM   2351 1HB  LEU A 162      -7.372   9.285 -23.541  1.00 84.70           H
ATOM   2352 2HB  LEU A 162      -7.652  10.906 -22.936  1.00 84.70           H
ATOM   2353  CG  LEU A 162      -5.785  10.054 -22.328  1.00 84.70           C
ATOM   2354  HG  LEU A 162      -5.620   9.639 -21.333  1.00 84.70           H
ATOM   2355  CD1 LEU A 162      -4.930   9.244 -23.304  1.00 84.70           C
ATOM   2356 1HD1 LEU A 162      -5.209   8.192 -23.244  1.00 84.70           H
ATOM   2357 2HD1 LEU A 162      -5.094   9.606 -24.318  1.00 84.70           H
ATOM   2358 3HD1 LEU A 162      -3.877   9.356 -23.044  1.00 84.70           H
ATOM   2359  CD2 LEU A 162      -5.363  11.524 -22.280  1.00 84.70           C
ATOM   2360 1HD2 LEU A 162      -5.547  11.986 -23.250  1.00 84.70           H
ATOM   2361 2HD2 LEU A 162      -5.941  12.043 -21.515  1.00 84.70           H
ATOM   2362 3HD2 LEU A 162      -4.302  11.590 -22.040  1.00 84.70           H
ATOM   2363  HN  LEU A 162      -9.448   8.797 -23.093  1.00 84.70           H
ATOM   2364  N   LEU A 163      -9.764  11.064 -20.994  1.00 87.29           N
ATOM   2365  CA  LEU A 163     -10.387  12.082 -20.164  1.00 87.29           C
ATOM   2366  C   LEU A 163     -10.872  11.445 -18.861  1.00 87.29           C
ATOM   2367  O   LEU A 163     -10.579  11.943 -17.775  1.00 87.29           O
ATOM   2368  HA  LEU A 163      -9.621  12.820 -19.924  1.00 87.29           H
ATOM   2369  CB  LEU A 163     -11.487  12.808 -20.941  1.00 87.29           C
ATOM   2370 1HB  LEU A 163     -11.063  13.175 -21.876  1.00 87.29           H
ATOM   2371 2HB  LEU A 163     -12.257  12.083 -21.204  1.00 87.29           H
ATOM   2372  CG  LEU A 163     -12.154  13.981 -20.221  1.00 87.29           C
ATOM   2373  HG  LEU A 163     -12.487  13.636 -19.242  1.00 87.29           H
ATOM   2374  CD1 LEU A 163     -11.158  15.118 -19.986  1.00 87.29           C
ATOM   2375 1HD1 LEU A 163     -10.332  14.757 -19.374  1.00 87.29           H
ATOM   2376 2HD1 LEU A 163     -10.774  15.469 -20.944  1.00 87.29           H
ATOM   2377 3HD1 LEU A 163     -11.659  15.939 -19.472  1.00 87.29           H
ATOM   2378  CD2 LEU A 163     -13.396  14.454 -20.979  1.00 87.29           C
ATOM   2379 1HD2 LEU A 163     -13.110  14.776 -21.980  1.00 87.29           H
ATOM   2380 2HD2 LEU A 163     -14.112  13.636 -21.051  1.00 87.29           H
ATOM   2381 3HD2 LEU A 163     -13.851  15.289 -20.445  1.00 87.29           H
ATOM   2382  HN  LEU A 163     -10.211  10.906 -21.875  1.00 87.29           H
ATOM   2383  N   TYR A 164     -11.607  10.352 -19.012  1.00 88.42           N
ATOM   2384  CA  TYR A 164     -12.133   9.640 -17.860  1.00 88.42           C
ATOM   2385  C   TYR A 164     -11.003   9.167 -16.944  1.00 88.42           C
ATOM   2386  O   TYR A 164     -11.138   9.192 -15.721  1.00 88.42           O
ATOM   2387  HA  TYR A 164     -12.777  10.323 -17.307  1.00 88.42           H
ATOM   2388  CB  TYR A 164     -12.865   8.418 -18.419  1.00 88.42           C
ATOM   2389 1HB  TYR A 164     -12.265   7.980 -19.216  1.00 88.42           H
ATOM   2390 2HB  TYR A 164     -12.949   7.666 -17.633  1.00 88.42           H
ATOM   2391  CG  TYR A 164     -14.262   8.724 -18.962  1.00 88.42           C
ATOM   2392  CD1 TYR A 164     -15.226   9.254 -18.128  1.00 88.42           C
ATOM   2393  HD1 TYR A 164     -14.991   9.455 -17.082  1.00 88.42           H
ATOM   2394  CD2 TYR A 164     -14.559   8.470 -20.285  1.00 88.42           C
ATOM   2395  HD2 TYR A 164     -13.798   8.051 -20.944  1.00 88.42           H
ATOM   2396  CE1 TYR A 164     -16.541   9.543 -18.639  1.00 88.42           C
ATOM   2397  HE1 TYR A 164     -17.311   9.961 -17.991  1.00 88.42           H
ATOM   2398  CE2 TYR A 164     -15.874   8.758 -20.796  1.00 88.42           C
ATOM   2399  HE2 TYR A 164     -16.122   8.562 -21.840  1.00 88.42           H
ATOM   2400  CZ  TYR A 164     -16.800   9.280 -19.948  1.00 88.42           C
ATOM   2401  OH  TYR A 164     -18.042   9.553 -20.431  1.00 88.42           O
ATOM   2402  HH  TYR A 164     -18.086   9.331 -21.405  1.00 88.42           H
ATOM   2403  HN  TYR A 164     -11.842   9.955 -19.898  1.00 88.42           H
ATOM   2404  N   SER A 165      -9.913   8.748 -17.570  1.00 89.33           N
ATOM   2405  CA  SER A 165      -8.771   8.243 -16.827  1.00 89.33           C
ATOM   2406  C   SER A 165      -8.237   9.326 -15.887  1.00 89.33           C
ATOM   2407  O   SER A 165      -7.794   9.028 -14.779  1.00 89.33           O
ATOM   2408  HA  SER A 165      -9.149   7.394 -16.257  1.00 89.33           H
ATOM   2409  CB  SER A 165      -7.665   7.768 -17.772  1.00 89.33           C
ATOM   2410 1HB  SER A 165      -6.987   7.106 -17.233  1.00 89.33           H
ATOM   2411 2HB  SER A 165      -8.105   7.184 -18.581  1.00 89.33           H
ATOM   2412  OG  SER A 165      -6.928   8.857 -18.321  1.00 89.33           O
ATOM   2413  HG  SER A 165      -7.509   9.668 -18.380  1.00 89.33           H
ATOM   2414  HN  SER A 165      -9.803   8.749 -18.564  1.00 89.33           H
ATOM   2415  N   LYS A 166      -8.297  10.560 -16.365  1.00 91.47           N
ATOM   2416  CA  LYS A 166      -7.822  11.689 -15.583  1.00 91.47           C
ATOM   2417  C   LYS A 166      -8.737  11.886 -14.373  1.00 91.47           C
ATOM   2418  O   LYS A 166      -8.262  12.029 -13.247  1.00 91.47           O
ATOM   2419  HA  LYS A 166      -6.824  11.441 -15.223  1.00 91.47           H
ATOM   2420  CB  LYS A 166      -7.690  12.933 -16.463  1.00 91.47           C
ATOM   2421 1HB  LYS A 166      -8.609  13.082 -17.030  1.00 91.47           H
ATOM   2422 2HB  LYS A 166      -7.557  13.815 -15.836  1.00 91.47           H
ATOM   2423  CG  LYS A 166      -6.507  12.801 -17.425  1.00 91.47           C
ATOM   2424 1HG  LYS A 166      -5.593  12.622 -16.859  1.00 91.47           H
ATOM   2425 2HG  LYS A 166      -6.656  11.938 -18.073  1.00 91.47           H
ATOM   2426  CD  LYS A 166      -6.349  14.063 -18.275  1.00 91.47           C
ATOM   2427 1HD  LYS A 166      -7.253  14.228 -18.860  1.00 91.47           H
ATOM   2428 2HD  LYS A 166      -6.226  14.931 -17.626  1.00 91.47           H
ATOM   2429  CE  LYS A 166      -5.144  13.946 -19.211  1.00 91.47           C
ATOM   2430 1HE  LYS A 166      -4.248  13.718 -18.633  1.00 91.47           H
ATOM   2431 2HE  LYS A 166      -5.294  13.119 -19.905  1.00 91.47           H
ATOM   2432  NZ  LYS A 166      -4.948  15.205 -19.964  1.00 91.47           N
ATOM   2433 1HZ  LYS A 166      -4.155  15.105 -20.588  1.00 91.47           H
ATOM   2434 2HZ  LYS A 166      -5.781  15.408 -20.505  1.00 91.47           H
ATOM   2435 3HZ  LYS A 166      -4.774  15.964 -19.315  1.00 91.47           H
ATOM   2436  HN  LYS A 166      -8.661  10.794 -17.266  1.00 91.47           H
ATOM   2437  N   MET A 167     -10.034  11.888 -14.645  1.00 93.06           N
ATOM   2438  CA  MET A 167     -11.018  12.113 -13.601  1.00 93.06           C
ATOM   2439  C   MET A 167     -10.950  11.015 -12.537  1.00 93.06           C
ATOM   2440  O   MET A 167     -11.024  11.298 -11.343  1.00 93.06           O
ATOM   2441  HA  MET A 167     -10.760  13.075 -13.157  1.00 93.06           H
ATOM   2442  CB  MET A 167     -12.419  12.142 -14.216  1.00 93.06           C
ATOM   2443 1HB  MET A 167     -12.588  11.229 -14.786  1.00 93.06           H
ATOM   2444 2HB  MET A 167     -13.168  12.167 -13.424  1.00 93.06           H
ATOM   2445  CG  MET A 167     -12.592  13.358 -15.128  1.00 93.06           C
ATOM   2446 1HG  MET A 167     -12.080  14.220 -14.700  1.00 93.06           H
ATOM   2447 2HG  MET A 167     -12.133  13.165 -16.098  1.00 93.06           H
ATOM   2448  SD  MET A 167     -14.327  13.723 -15.337  1.00 93.06           S
ATOM   2449  CE  MET A 167     -14.845  12.263 -16.225  1.00 93.06           C
ATOM   2450 1HE  MET A 167     -14.292  12.191 -17.161  1.00 93.06           H
ATOM   2451 2HE  MET A 167     -14.648  11.380 -15.617  1.00 93.06           H
ATOM   2452 3HE  MET A 167     -15.912  12.327 -16.438  1.00 93.06           H
ATOM   2453  HN  MET A 167     -10.413  11.739 -15.559  1.00 93.06           H
ATOM   2454  N   VAL A 168     -10.811   9.786 -13.010  1.00 93.23           N
ATOM   2455  CA  VAL A 168     -10.748   8.642 -12.116  1.00 93.23           C
ATOM   2456  C   VAL A 168      -9.550   8.799 -11.177  1.00 93.23           C
ATOM   2457  O   VAL A 168      -9.661   8.553  -9.977  1.00 93.23           O
ATOM   2458  HA  VAL A 168     -11.662   8.639 -11.521  1.00 93.23           H
ATOM   2459  CB  VAL A 168     -10.706   7.345 -12.926  1.00 93.23           C
ATOM   2460  HB  VAL A 168      -9.924   7.445 -13.679  1.00 93.23           H
ATOM   2461  CG1 VAL A 168     -10.351   6.153 -12.035  1.00 93.23           C
ATOM   2462 1HG1 VAL A 168      -9.372   6.315 -11.585  1.00 93.23           H
ATOM   2463 2HG1 VAL A 168     -11.100   6.051 -11.250  1.00 93.23           H
ATOM   2464 3HG1 VAL A 168     -10.328   5.244 -12.637  1.00 93.23           H
ATOM   2465  CG2 VAL A 168     -12.032   7.111 -13.654  1.00 93.23           C
ATOM   2466 1HG2 VAL A 168     -12.839   7.041 -12.925  1.00 93.23           H
ATOM   2467 2HG2 VAL A 168     -12.226   7.941 -14.333  1.00 93.23           H
ATOM   2468 3HG2 VAL A 168     -11.975   6.182 -14.222  1.00 93.23           H
ATOM   2469  HN  VAL A 168     -10.741   9.565 -13.983  1.00 93.23           H
ATOM   2470  N   CYS A 169      -8.433   9.209 -11.759  1.00 93.36           N
ATOM   2471  CA  CYS A 169      -7.207   9.369 -10.996  1.00 93.36           C
ATOM   2472  C   CYS A 169      -7.458  10.400  -9.894  1.00 93.36           C
ATOM   2473  O   CYS A 169      -7.101  10.177  -8.738  1.00 93.36           O
ATOM   2474  HA  CYS A 169      -6.974   8.394 -10.569  1.00 93.36           H
ATOM   2475  CB  CYS A 169      -6.031   9.767 -11.892  1.00 93.36           C
ATOM   2476 1HB  CYS A 169      -6.301  10.631 -12.498  1.00 93.36           H
ATOM   2477 2HB  CYS A 169      -5.180  10.061 -11.278  1.00 93.36           H
ATOM   2478  SG  CYS A 169      -5.566   8.366 -12.973  1.00 93.36           S
ATOM   2479  HG  CYS A 169      -6.454   8.627 -13.929  1.00 93.36           H
ATOM   2480  HN  CYS A 169      -8.357   9.430 -12.732  1.00 93.36           H
ATOM   2481  N   PHE A 170      -8.071  11.506 -10.290  1.00 95.20           N
ATOM   2482  CA  PHE A 170      -8.347  12.584  -9.356  1.00 95.20           C
ATOM   2483  C   PHE A 170      -9.235  12.102  -8.208  1.00 95.20           C
ATOM   2484  O   PHE A 170      -8.953  12.378  -7.043  1.00 95.20           O
ATOM   2485  HA  PHE A 170      -7.389  12.919  -8.957  1.00 95.20           H
ATOM   2486  CB  PHE A 170      -9.088  13.672 -10.136  1.00 95.20           C
ATOM   2487 1HB  PHE A 170      -8.486  13.962 -10.997  1.00 95.20           H
ATOM   2488 2HB  PHE A 170     -10.019  13.258 -10.522  1.00 95.20           H
ATOM   2489  CG  PHE A 170      -9.406  14.921  -9.311  1.00 95.20           C
ATOM   2490  CD1 PHE A 170     -10.649  15.090  -8.784  1.00 95.20           C
ATOM   2491  HD1 PHE A 170     -11.418  14.335  -8.949  1.00 95.20           H
ATOM   2492  CD2 PHE A 170      -8.447  15.863  -9.106  1.00 95.20           C
ATOM   2493  HD2 PHE A 170      -7.451  15.728  -9.528  1.00 95.20           H
ATOM   2494  CE1 PHE A 170     -10.944  16.249  -8.019  1.00 95.20           C
ATOM   2495  HE1 PHE A 170     -11.939  16.384  -7.597  1.00 95.20           H
ATOM   2496  CE2 PHE A 170      -8.742  17.022  -8.340  1.00 95.20           C
ATOM   2497  HE2 PHE A 170      -7.973  17.777  -8.176  1.00 95.20           H
ATOM   2498  CZ  PHE A 170      -9.984  17.191  -7.813  1.00 95.20           C
ATOM   2499  HZ  PHE A 170     -10.211  18.081  -7.226  1.00 95.20           H
ATOM   2500  HN  PHE A 170      -8.377  11.670 -11.228  1.00 95.20           H
ATOM   2501  N   THR A 171     -10.289  11.389  -8.576  1.00 95.36           N
ATOM   2502  CA  THR A 171     -11.236  10.889  -7.594  1.00 95.36           C
ATOM   2503  C   THR A 171     -10.531   9.968  -6.595  1.00 95.36           C
ATOM   2504  O   THR A 171     -10.840   9.985  -5.405  1.00 95.36           O
ATOM   2505  HA  THR A 171     -11.624  11.736  -7.028  1.00 95.36           H
ATOM   2506  CB  THR A 171     -12.381  10.208  -8.344  1.00 95.36           C
ATOM   2507  HB  THR A 171     -12.035   9.303  -8.845  1.00 95.36           H
ATOM   2508  OG1 THR A 171     -12.891  11.228  -9.199  1.00 95.36           O
ATOM   2509  HG1 THR A 171     -12.459  11.167 -10.099  1.00 95.36           H
ATOM   2510  CG2 THR A 171     -13.559   9.866  -7.430  1.00 95.36           C
ATOM   2511 1HG2 THR A 171     -13.948  10.780  -6.981  1.00 95.36           H
ATOM   2512 2HG2 THR A 171     -13.224   9.189  -6.644  1.00 95.36           H
ATOM   2513 3HG2 THR A 171     -14.344   9.384  -8.013  1.00 95.36           H
ATOM   2514  HN  THR A 171     -10.501  11.153  -9.525  1.00 95.36           H
ATOM   2515  N   ILE A 172      -9.598   9.186  -7.117  1.00 94.34           N
ATOM   2516  CA  ILE A 172      -8.876   8.230  -6.295  1.00 94.34           C
ATOM   2517  C   ILE A 172      -8.070   8.982  -5.234  1.00 94.34           C
ATOM   2518  O   ILE A 172      -8.079   8.609  -4.062  1.00 94.34           O
ATOM   2519  HA  ILE A 172      -9.617   7.609  -5.790  1.00 94.34           H
ATOM   2520  CB  ILE A 172      -8.029   7.303  -7.169  1.00 94.34           C
ATOM   2521  HB  ILE A 172      -7.524   7.909  -7.921  1.00 94.34           H
ATOM   2522  CG1 ILE A 172      -8.909   6.297  -7.915  1.00 94.34           C
ATOM   2523 1HG1 ILE A 172      -9.348   5.596  -7.205  1.00 94.34           H
ATOM   2524 2HG1 ILE A 172      -9.734   6.820  -8.399  1.00 94.34           H
ATOM   2525  CG2 ILE A 172      -6.943   6.611  -6.342  1.00 94.34           C
ATOM   2526 1HG2 ILE A 172      -6.292   7.363  -5.897  1.00 94.34           H
ATOM   2527 2HG2 ILE A 172      -7.408   6.020  -5.553  1.00 94.34           H
ATOM   2528 3HG2 ILE A 172      -6.356   5.958  -6.988  1.00 94.34           H
ATOM   2529  CD1 ILE A 172      -8.098   5.531  -8.962  1.00 94.34           C
ATOM   2530 1HD1 ILE A 172      -7.681   6.233  -9.684  1.00 94.34           H
ATOM   2531 2HD1 ILE A 172      -7.289   4.990  -8.471  1.00 94.34           H
ATOM   2532 3HD1 ILE A 172      -8.748   4.823  -9.478  1.00 94.34           H
ATOM   2533  HN  ILE A 172      -9.333   9.198  -8.082  1.00 94.34           H
ATOM   2534  N   TRP A 173      -7.392  10.028  -5.684  1.00 95.12           N
ATOM   2535  CA  TRP A 173      -6.528  10.794  -4.803  1.00 95.12           C
ATOM   2536  C   TRP A 173      -7.395  11.392  -3.693  1.00 95.12           C
ATOM   2537  O   TRP A 173      -7.032  11.336  -2.519  1.00 95.12           O
ATOM   2538  HA  TRP A 173      -5.795  10.109  -4.375  1.00 95.12           H
ATOM   2539  CB  TRP A 173      -5.746  11.851  -5.585  1.00 95.12           C
ATOM   2540 1HB  TRP A 173      -6.408  12.308  -6.321  1.00 95.12           H
ATOM   2541 2HB  TRP A 173      -5.437  12.641  -4.900  1.00 95.12           H
ATOM   2542  CG  TRP A 173      -4.509  11.306  -6.302  1.00 95.12           C
ATOM   2543  CD1 TRP A 173      -4.307  11.185  -7.621  1.00 95.12           C
ATOM   2544  HD1 TRP A 173      -5.032  11.473  -8.382  1.00 95.12           H
ATOM   2545  CD2 TRP A 173      -3.304  10.811  -5.682  1.00 95.12           C
ATOM   2546  NE1 TRP A 173      -3.064  10.650  -7.895  1.00 95.12           N
ATOM   2547  HE1 TRP A 173      -2.687  10.464  -8.802  1.00 95.12           H
ATOM   2548  CE2 TRP A 173      -2.435  10.415  -6.678  1.00 95.12           C
ATOM   2549  CE3 TRP A 173      -2.959  10.701  -4.323  1.00 95.12           C
ATOM   2550  HE3 TRP A 173      -3.627  11.007  -3.518  1.00 95.12           H
ATOM   2551  CZ2 TRP A 173      -1.166   9.882  -6.422  1.00 95.12           C
ATOM   2552  HZ2 TRP A 173      -0.498   9.577  -7.228  1.00 95.12           H
ATOM   2553  CZ3 TRP A 173      -1.687  10.167  -4.084  1.00 95.12           C
ATOM   2554  HZ3 TRP A 173      -1.369  10.060  -3.047  1.00 95.12           H
ATOM   2555  CH2 TRP A 173      -0.801   9.763  -5.076  1.00 95.12           C
ATOM   2556  HH2 TRP A 173       0.174   9.356  -4.807  1.00 95.12           H
ATOM   2557  HN  TRP A 173      -7.426  10.352  -6.629  1.00 95.12           H
ATOM   2558  N   VAL A 174      -8.524  11.950  -4.104  1.00 95.61           N
ATOM   2559  CA  VAL A 174      -9.419  12.607  -3.166  1.00 95.61           C
ATOM   2560  C   VAL A 174      -9.914  11.585  -2.140  1.00 95.61           C
ATOM   2561  O   VAL A 174      -9.929  11.862  -0.941  1.00 95.61           O
ATOM   2562  HA  VAL A 174      -8.846  13.375  -2.647  1.00 95.61           H
ATOM   2563  CB  VAL A 174     -10.558  13.294  -3.922  1.00 95.61           C
ATOM   2564  HB  VAL A 174     -11.024  12.552  -4.571  1.00 95.61           H
ATOM   2565  CG1 VAL A 174     -11.625  13.810  -2.956  1.00 95.61           C
ATOM   2566 1HG1 VAL A 174     -12.036  12.975  -2.388  1.00 95.61           H
ATOM   2567 2HG1 VAL A 174     -11.177  14.530  -2.270  1.00 95.61           H
ATOM   2568 3HG1 VAL A 174     -12.422  14.294  -3.520  1.00 95.61           H
ATOM   2569  CG2 VAL A 174     -10.025  14.423  -4.806  1.00 95.61           C
ATOM   2570 1HG2 VAL A 174      -9.522  15.164  -4.185  1.00 95.61           H
ATOM   2571 2HG2 VAL A 174      -9.320  14.016  -5.531  1.00 95.61           H
ATOM   2572 3HG2 VAL A 174     -10.856  14.894  -5.333  1.00 95.61           H
ATOM   2573  HN  VAL A 174      -8.829  11.959  -5.056  1.00 95.61           H
ATOM   2574  N   LEU A 175     -10.306  10.426  -2.648  1.00 93.56           N
ATOM   2575  CA  LEU A 175     -10.894   9.400  -1.804  1.00 93.56           C
ATOM   2576  C   LEU A 175      -9.844   8.903  -0.807  1.00 93.56           C
ATOM   2577  O   LEU A 175     -10.142   8.720   0.373  1.00 93.56           O
ATOM   2578  HA  LEU A 175     -11.708   9.862  -1.246  1.00 93.56           H
ATOM   2579  CB  LEU A 175     -11.504   8.288  -2.659  1.00 93.56           C
ATOM   2580 1HB  LEU A 175     -12.196   8.741  -3.369  1.00 93.56           H
ATOM   2581 2HB  LEU A 175     -10.707   7.825  -3.241  1.00 93.56           H
ATOM   2582  CG  LEU A 175     -12.246   7.187  -1.898  1.00 93.56           C
ATOM   2583  HG  LEU A 175     -11.576   6.787  -1.136  1.00 93.56           H
ATOM   2584  CD1 LEU A 175     -13.469   7.751  -1.172  1.00 93.56           C
ATOM   2585 1HD1 LEU A 175     -13.151   8.514  -0.462  1.00 93.56           H
ATOM   2586 2HD1 LEU A 175     -14.151   8.194  -1.899  1.00 93.56           H
ATOM   2587 3HD1 LEU A 175     -13.978   6.948  -0.639  1.00 93.56           H
ATOM   2588  CD2 LEU A 175     -12.615   6.030  -2.828  1.00 93.56           C
ATOM   2589 1HD2 LEU A 175     -13.259   6.397  -3.627  1.00 93.56           H
ATOM   2590 2HD2 LEU A 175     -11.707   5.606  -3.258  1.00 93.56           H
ATOM   2591 3HD2 LEU A 175     -13.141   5.262  -2.262  1.00 93.56           H
ATOM   2592  HN  LEU A 175     -10.228  10.184  -3.615  1.00 93.56           H
ATOM   2593  N   ALA A 176      -8.639   8.700  -1.318  1.00 93.59           N
ATOM   2594  CA  ALA A 176      -7.558   8.176  -0.499  1.00 93.59           C
ATOM   2595  C   ALA A 176      -7.235   9.177   0.612  1.00 93.59           C
ATOM   2596  O   ALA A 176      -6.961   8.784   1.745  1.00 93.59           O
ATOM   2597  HA  ALA A 176      -7.904   7.245  -0.049  1.00 93.59           H
ATOM   2598  CB  ALA A 176      -6.347   7.875  -1.385  1.00 93.59           C
ATOM   2599 1HB  ALA A 176      -6.622   7.138  -2.138  1.00 93.59           H
ATOM   2600 2HB  ALA A 176      -6.020   8.792  -1.876  1.00 93.59           H
ATOM   2601 3HB  ALA A 176      -5.537   7.483  -0.770  1.00 93.59           H
ATOM   2602  HN  ALA A 176      -8.396   8.886  -2.270  1.00 93.59           H
ATOM   2603  N   ALA A 177      -7.276  10.450   0.248  1.00 93.73           N
ATOM   2604  CA  ALA A 177      -6.956  11.508   1.191  1.00 93.73           C
ATOM   2605  C   ALA A 177      -7.955  11.472   2.349  1.00 93.73           C
ATOM   2606  O   ALA A 177      -7.565  11.561   3.512  1.00 93.73           O
ATOM   2607  HA  ALA A 177      -5.956  11.317   1.578  1.00 93.73           H
ATOM   2608  CB  ALA A 177      -6.954  12.855   0.465  1.00 93.73           C
ATOM   2609 1HB  ALA A 177      -6.208  12.839  -0.329  1.00 93.73           H
ATOM   2610 2HB  ALA A 177      -7.939  13.038   0.034  1.00 93.73           H
ATOM   2611 3HB  ALA A 177      -6.714  13.649   1.172  1.00 93.73           H
ATOM   2612  HN  ALA A 177      -7.521  10.762  -0.670  1.00 93.73           H
ATOM   2613  N   ALA A 178      -9.224  11.341   1.991  1.00 94.09           N
ATOM   2614  CA  ALA A 178     -10.287  11.360   2.981  1.00 94.09           C
ATOM   2615  C   ALA A 178     -10.133  10.155   3.911  1.00 94.09           C
ATOM   2616  O   ALA A 178     -10.372  10.259   5.113  1.00 94.09           O
ATOM   2617  HA  ALA A 178     -10.181  12.274   3.565  1.00 94.09           H
ATOM   2618  CB  ALA A 178     -11.643  11.381   2.274  1.00 94.09           C
ATOM   2619 1HB  ALA A 178     -11.713  12.271   1.649  1.00 94.09           H
ATOM   2620 2HB  ALA A 178     -11.742  10.491   1.652  1.00 94.09           H
ATOM   2621 3HB  ALA A 178     -12.440  11.395   3.017  1.00 94.09           H
ATOM   2622  HN  ALA A 178      -9.529  11.224   1.046  1.00 94.09           H
ATOM   2623  N   LEU A 179      -9.733   9.038   3.320  1.00 92.41           N
ATOM   2624  CA  LEU A 179      -9.648   7.790   4.058  1.00 92.41           C
ATOM   2625  C   LEU A 179      -8.459   7.852   5.020  1.00 92.41           C
ATOM   2626  O   LEU A 179      -8.342   7.024   5.922  1.00 92.41           O
ATOM   2627  HA  LEU A 179     -10.561   7.694   4.645  1.00 92.41           H
ATOM   2628  CB  LEU A 179      -9.600   6.601   3.097  1.00 92.41           C
ATOM   2629 1HB  LEU A 179      -8.830   6.794   2.349  1.00 92.41           H
ATOM   2630 2HB  LEU A 179      -9.286   5.719   3.656  1.00 92.41           H
ATOM   2631  CG  LEU A 179     -10.906   6.273   2.370  1.00 92.41           C
ATOM   2632  HG  LEU A 179     -11.283   7.189   1.916  1.00 92.41           H
ATOM   2633  CD1 LEU A 179     -10.666   5.272   1.238  1.00 92.41           C
ATOM   2634 1HD1 LEU A 179      -9.964   5.697   0.520  1.00 92.41           H
ATOM   2635 2HD1 LEU A 179     -10.254   4.351   1.648  1.00 92.41           H
ATOM   2636 3HD1 LEU A 179     -11.611   5.056   0.738  1.00 92.41           H
ATOM   2637  CD2 LEU A 179     -11.971   5.782   3.353  1.00 92.41           C
ATOM   2638 1HD2 LEU A 179     -11.615   4.883   3.856  1.00 92.41           H
ATOM   2639 2HD2 LEU A 179     -12.168   6.559   4.092  1.00 92.41           H
ATOM   2640 3HD2 LEU A 179     -12.889   5.556   2.810  1.00 92.41           H
ATOM   2641  HN  LEU A 179      -9.472   8.978   2.357  1.00 92.41           H
ATOM   2642  N   CYS A 180      -7.607   8.841   4.794  1.00 93.08           N
ATOM   2643  CA  CYS A 180      -6.382   8.964   5.566  1.00 93.08           C
ATOM   2644  C   CYS A 180      -6.611  10.002   6.667  1.00 93.08           C
ATOM   2645  O   CYS A 180      -5.692  10.331   7.415  1.00 93.08           O
ATOM   2646  HA  CYS A 180      -6.182   7.983   5.995  1.00 93.08           H
ATOM   2647  CB  CYS A 180      -5.189   9.327   4.680  1.00 93.08           C
ATOM   2648 1HB  CYS A 180      -5.394  10.251   4.139  1.00 93.08           H
ATOM   2649 2HB  CYS A 180      -4.309   9.508   5.297  1.00 93.08           H
ATOM   2650  SG  CYS A 180      -4.854   7.972   3.496  1.00 93.08           S
ATOM   2651  HG  CYS A 180      -5.971   8.126   2.790  1.00 93.08           H
ATOM   2652  HN  CYS A 180      -7.742   9.548   4.100  1.00 93.08           H
ATOM   2653  N   ILE A 181      -7.842  10.488   6.731  1.00 93.58           N
ATOM   2654  CA  ILE A 181      -8.203  11.485   7.725  1.00 93.58           C
ATOM   2655  C   ILE A 181      -7.900  10.939   9.122  1.00 93.58           C
ATOM   2656  O   ILE A 181      -7.284  11.621   9.939  1.00 93.58           O
ATOM   2657  HA  ILE A 181      -7.575  12.359   7.553  1.00 93.58           H
ATOM   2658  CB  ILE A 181      -9.655  11.927   7.538  1.00 93.58           C
ATOM   2659  HB  ILE A 181     -10.265  11.037   7.381  1.00 93.58           H
ATOM   2660  CG1 ILE A 181      -9.806  12.804   6.294  1.00 93.58           C
ATOM   2661 1HG1 ILE A 181      -9.256  13.735   6.432  1.00 93.58           H
ATOM   2662 2HG1 ILE A 181      -9.367  12.299   5.433  1.00 93.58           H
ATOM   2663  CG2 ILE A 181     -10.183  12.620   8.796  1.00 93.58           C
ATOM   2664 1HG2 ILE A 181     -10.133  11.931   9.639  1.00 93.58           H
ATOM   2665 2HG2 ILE A 181      -9.575  13.499   9.009  1.00 93.58           H
ATOM   2666 3HG2 ILE A 181     -11.218  12.924   8.636  1.00 93.58           H
ATOM   2667  CD1 ILE A 181     -11.279  13.112   6.015  1.00 93.58           C
ATOM   2668 1HD1 ILE A 181     -11.820  12.180   5.853  1.00 93.58           H
ATOM   2669 2HD1 ILE A 181     -11.708  13.638   6.868  1.00 93.58           H
ATOM   2670 3HD1 ILE A 181     -11.357  13.737   5.125  1.00 93.58           H
ATOM   2671  HN  ILE A 181      -8.585  10.211   6.121  1.00 93.58           H
ATOM   2672  N   PRO A 182      -8.327   9.704   9.420  1.00 91.88           N
ATOM   2673  CA  PRO A 182      -8.141   9.145  10.762  1.00 91.88           C
ATOM   2674  C   PRO A 182      -6.695   9.223  11.225  1.00 91.88           C
ATOM   2675  O   PRO A 182      -6.423   9.603  12.362  1.00 91.88           O
ATOM   2676  HA  PRO A 182      -8.705   9.727  11.491  1.00 91.88           H
ATOM   2677  CB  PRO A 182      -8.615   7.698  10.621  1.00 91.88           C
ATOM   2678 1HB  PRO A 182      -7.791   7.028  10.372  1.00 91.88           H
ATOM   2679 2HB  PRO A 182      -9.056   7.327  11.546  1.00 91.88           H
ATOM   2680  CG  PRO A 182      -9.641   7.770   9.497  1.00 91.88           C
ATOM   2681 1HG  PRO A 182      -9.811   6.795   9.040  1.00 91.88           H
ATOM   2682 2HG  PRO A 182     -10.612   8.113   9.856  1.00 91.88           H
ATOM   2683  CD  PRO A 182      -9.012   8.754   8.525  1.00 91.88           C
ATOM   2684 1HD  PRO A 182      -8.310   8.264   7.850  1.00 91.88           H
ATOM   2685 2HD  PRO A 182      -9.760   9.243   7.901  1.00 91.88           H
ATOM   2686  N   GLU A 183      -5.798   8.858  10.321  1.00 92.09           N
ATOM   2687  CA  GLU A 183      -4.381   8.833  10.641  1.00 92.09           C
ATOM   2688  C   GLU A 183      -3.892  10.240  10.994  1.00 92.09           C
ATOM   2689  O   GLU A 183      -3.061  10.406  11.885  1.00 92.09           O
ATOM   2690  HA  GLU A 183      -4.291   8.181  11.509  1.00 92.09           H
ATOM   2691  CB  GLU A 183      -3.568   8.245   9.486  1.00 92.09           C
ATOM   2692 1HB  GLU A 183      -3.987   8.576   8.535  1.00 92.09           H
ATOM   2693 2HB  GLU A 183      -2.516   8.504   9.607  1.00 92.09           H
ATOM   2694  CG  GLU A 183      -3.638   6.716   9.489  1.00 92.09           C
ATOM   2695 1HG  GLU A 183      -2.878   6.312   8.821  1.00 92.09           H
ATOM   2696 2HG  GLU A 183      -3.417   6.341  10.488  1.00 92.09           H
ATOM   2697  CD  GLU A 183      -5.021   6.230   9.050  1.00 92.09           C
ATOM   2698  OE1 GLU A 183      -5.298   5.032   9.274  1.00 92.09           O
ATOM   2699  OE2 GLU A 183      -5.769   7.068   8.501  1.00 92.09           O
ATOM   2700  HN  GLU A 183      -6.025   8.582   9.387  1.00 92.09           H
ATOM   2701  N   ILE A 184      -4.429  11.216  10.277  1.00 93.68           N
ATOM   2702  CA  ILE A 184      -4.002  12.594  10.450  1.00 93.68           C
ATOM   2703  C   ILE A 184      -4.366  13.062  11.861  1.00 93.68           C
ATOM   2704  O   ILE A 184      -3.604  13.794  12.491  1.00 93.68           O
ATOM   2705  HA  ILE A 184      -2.917  12.615  10.348  1.00 93.68           H
ATOM   2706  CB  ILE A 184      -4.578  13.477   9.341  1.00 93.68           C
ATOM   2707  HB  ILE A 184      -5.659  13.336   9.320  1.00 93.68           H
ATOM   2708  CG1 ILE A 184      -4.041  13.057   7.972  1.00 93.68           C
ATOM   2709 1HG1 ILE A 184      -2.975  13.275   7.913  1.00 93.68           H
ATOM   2710 2HG1 ILE A 184      -4.154  11.980   7.847  1.00 93.68           H
ATOM   2711  CG2 ILE A 184      -4.321  14.957   9.629  1.00 93.68           C
ATOM   2712 1HG2 ILE A 184      -4.791  15.231  10.574  1.00 93.68           H
ATOM   2713 2HG2 ILE A 184      -3.247  15.133   9.694  1.00 93.68           H
ATOM   2714 3HG2 ILE A 184      -4.740  15.562   8.826  1.00 93.68           H
ATOM   2715  CD1 ILE A 184      -4.779  13.786   6.847  1.00 93.68           C
ATOM   2716 1HD1 ILE A 184      -5.841  13.546   6.894  1.00 93.68           H
ATOM   2717 2HD1 ILE A 184      -4.644  14.861   6.960  1.00 93.68           H
ATOM   2718 3HD1 ILE A 184      -4.377  13.469   5.884  1.00 93.68           H
ATOM   2719  HN  ILE A 184      -5.143  11.078   9.590  1.00 93.68           H
ATOM   2720  N   LEU A 185      -5.529  12.621  12.315  1.00 93.26           N
ATOM   2721  CA  LEU A 185      -6.112  13.163  13.531  1.00 93.26           C
ATOM   2722  C   LEU A 185      -5.405  12.555  14.744  1.00 93.26           C
ATOM   2723  O   LEU A 185      -4.985  13.276  15.648  1.00 93.26           O
ATOM   2724  HA  LEU A 185      -5.931  14.238  13.529  1.00 93.26           H
ATOM   2725  CB  LEU A 185      -7.628  12.958  13.536  1.00 93.26           C
ATOM   2726 1HB  LEU A 185      -7.833  11.902  13.361  1.00 93.26           H
ATOM   2727 2HB  LEU A 185      -8.003  13.194  14.532  1.00 93.26           H
ATOM   2728  CG  LEU A 185      -8.419  13.778  12.516  1.00 93.26           C
ATOM   2729  HG  LEU A 185      -8.076  13.505  11.518  1.00 93.26           H
ATOM   2730  CD1 LEU A 185      -9.912  13.449  12.586  1.00 93.26           C
ATOM   2731 1HD1 LEU A 185     -10.060  12.390  12.374  1.00 93.26           H
ATOM   2732 2HD1 LEU A 185     -10.287  13.676  13.584  1.00 93.26           H
ATOM   2733 3HD1 LEU A 185     -10.450  14.046  11.850  1.00 93.26           H
ATOM   2734  CD2 LEU A 185      -8.154  15.275  12.691  1.00 93.26           C
ATOM   2735 1HD2 LEU A 185      -8.452  15.582  13.693  1.00 93.26           H
ATOM   2736 2HD2 LEU A 185      -7.091  15.474  12.551  1.00 93.26           H
ATOM   2737 3HD2 LEU A 185      -8.728  15.835  11.953  1.00 93.26           H
ATOM   2738  HN  LEU A 185      -6.071  11.909  11.868  1.00 93.26           H
ATOM   2739  N   TYR A 186      -5.295  11.234  14.725  1.00 93.07           N
ATOM   2740  CA  TYR A 186      -4.998  10.490  15.937  1.00 93.07           C
ATOM   2741  C   TYR A 186      -3.504  10.177  16.036  1.00 93.07           C
ATOM   2742  O   TYR A 186      -3.040   9.665  17.054  1.00 93.07           O
ATOM   2743  HA  TYR A 186      -5.290  11.105  16.789  1.00 93.07           H
ATOM   2744  CB  TYR A 186      -5.777   9.178  15.827  1.00 93.07           C
ATOM   2745 1HB  TYR A 186      -5.440   8.640  14.941  1.00 93.07           H
ATOM   2746 2HB  TYR A 186      -5.539   8.553  16.688  1.00 93.07           H
ATOM   2747  CG  TYR A 186      -7.294   9.358  15.750  1.00 93.07           C
ATOM   2748  CD1 TYR A 186      -7.940  10.167  16.663  1.00 93.07           C
ATOM   2749  HD1 TYR A 186      -7.369  10.677  17.439  1.00 93.07           H
ATOM   2750  CD2 TYR A 186      -8.017   8.713  14.768  1.00 93.07           C
ATOM   2751  HD2 TYR A 186      -7.507   8.074  14.047  1.00 93.07           H
ATOM   2752  CE1 TYR A 186      -9.368  10.337  16.591  1.00 93.07           C
ATOM   2753  HE1 TYR A 186      -9.890  10.973  17.306  1.00 93.07           H
ATOM   2754  CE2 TYR A 186      -9.445   8.883  14.696  1.00 93.07           C
ATOM   2755  HE2 TYR A 186     -10.028   8.379  13.925  1.00 93.07           H
ATOM   2756  CZ  TYR A 186     -10.050   9.687  15.611  1.00 93.07           C
ATOM   2757  OH  TYR A 186     -11.399   9.847  15.542  1.00 93.07           O
ATOM   2758  HH  TYR A 186     -11.754   9.410  14.716  1.00 93.07           H
ATOM   2759  HN  TYR A 186      -5.405  10.676  13.902  1.00 93.07           H
ATOM   2760  N   SER A 187      -2.793  10.497  14.965  1.00 93.22           N
ATOM   2761  CA  SER A 187      -1.345  10.368  14.963  1.00 93.22           C
ATOM   2762  C   SER A 187      -0.726  11.400  15.907  1.00 93.22           C
ATOM   2763  O   SER A 187      -0.881  12.604  15.705  1.00 93.22           O
ATOM   2764  HA  SER A 187      -1.145   9.357  15.317  1.00 93.22           H
ATOM   2765  CB  SER A 187      -0.780  10.535  13.551  1.00 93.22           C
ATOM   2766 1HB  SER A 187      -1.110  11.488  13.138  1.00 93.22           H
ATOM   2767 2HB  SER A 187       0.308  10.567  13.597  1.00 93.22           H
ATOM   2768  OG  SER A 187      -1.186   9.478  12.685  1.00 93.22           O
ATOM   2769  HG  SER A 187      -1.664   9.852  11.890  1.00 93.22           H
ATOM   2770  HN  SER A 187      -3.188  10.839  14.113  1.00 93.22           H
ATOM   2771  N   GLN A 188      -0.038  10.891  16.919  1.00 92.17           N
ATOM   2772  CA  GLN A 188       0.734  11.747  17.804  1.00 92.17           C
ATOM   2773  C   GLN A 188       1.955  10.995  18.337  1.00 92.17           C
ATOM   2774  O   GLN A 188       2.064   9.782  18.170  1.00 92.17           O
ATOM   2775  HA  GLN A 188       1.056  12.587  17.188  1.00 92.17           H
ATOM   2776  CB  GLN A 188      -0.132  12.270  18.952  1.00 92.17           C
ATOM   2777 1HB  GLN A 188       0.437  12.989  19.543  1.00 92.17           H
ATOM   2778 2HB  GLN A 188      -0.995  12.800  18.550  1.00 92.17           H
ATOM   2779  CG  GLN A 188      -0.604  11.124  19.850  1.00 92.17           C
ATOM   2780 1HG  GLN A 188      -1.153  10.394  19.255  1.00 92.17           H
ATOM   2781 2HG  GLN A 188       0.259  10.608  20.270  1.00 92.17           H
ATOM   2782  CD  GLN A 188      -1.494  11.644  20.980  1.00 92.17           C
ATOM   2783  OE1 GLN A 188      -1.969  12.767  20.964  1.00 92.17           O
ATOM   2784  NE2 GLN A 188      -1.693  10.766  21.959  1.00 92.17           N
ATOM   2785 1HE2 GLN A 188      -1.273   9.860  21.911  1.00 92.17           H
ATOM   2786 2HE2 GLN A 188      -2.261  11.013  22.744  1.00 92.17           H
ATOM   2787  HN  GLN A 188      -0.002   9.916  17.136  1.00 92.17           H
ATOM   2788  N   ILE A 189       2.845  11.748  18.968  1.00 92.13           N
ATOM   2789  CA  ILE A 189       4.014  11.157  19.597  1.00 92.13           C
ATOM   2790  C   ILE A 189       3.668  10.755  21.031  1.00 92.13           C
ATOM   2791  O   ILE A 189       3.136  11.559  21.795  1.00 92.13           O
ATOM   2792  HA  ILE A 189       4.266  10.257  19.036  1.00 92.13           H
ATOM   2793  CB  ILE A 189       5.212  12.103  19.495  1.00 92.13           C
ATOM   2794  HB  ILE A 189       4.937  13.053  19.955  1.00 92.13           H
ATOM   2795  CG1 ILE A 189       5.560  12.393  18.034  1.00 92.13           C
ATOM   2796 1HG1 ILE A 189       5.943  11.489  17.562  1.00 92.13           H
ATOM   2797 2HG1 ILE A 189       4.659  12.679  17.491  1.00 92.13           H
ATOM   2798  CG2 ILE A 189       6.411  11.555  20.273  1.00 92.13           C
ATOM   2799 1HG2 ILE A 189       6.142  11.443  21.323  1.00 92.13           H
ATOM   2800 2HG2 ILE A 189       6.696  10.586  19.864  1.00 92.13           H
ATOM   2801 3HG2 ILE A 189       7.248  12.247  20.184  1.00 92.13           H
ATOM   2802  CD1 ILE A 189       6.601  13.510  17.929  1.00 92.13           C
ATOM   2803 1HD1 ILE A 189       6.205  14.419  18.381  1.00 92.13           H
ATOM   2804 2HD1 ILE A 189       7.509  13.210  18.452  1.00 92.13           H
ATOM   2805 3HD1 ILE A 189       6.830  13.695  16.880  1.00 92.13           H
ATOM   2806  HN  ILE A 189       2.776  12.742  19.053  1.00 92.13           H
ATOM   2807  N   LYS A 190       3.984   9.509  21.355  1.00 88.77           N
ATOM   2808  CA  LYS A 190       3.827   9.027  22.717  1.00 88.77           C
ATOM   2809  C   LYS A 190       5.206   8.756  23.320  1.00 88.77           C
ATOM   2810  O   LYS A 190       6.014   8.037  22.733  1.00 88.77           O
ATOM   2811  HA  LYS A 190       3.348   9.820  23.291  1.00 88.77           H
ATOM   2812  CB  LYS A 190       2.892   7.816  22.752  1.00 88.77           C
ATOM   2813 1HB  LYS A 190       1.993   8.029  22.173  1.00 88.77           H
ATOM   2814 2HB  LYS A 190       3.379   6.963  22.281  1.00 88.77           H
ATOM   2815  CG  LYS A 190       2.508   7.462  24.190  1.00 88.77           C
ATOM   2816 1HG  LYS A 190       3.391   7.128  24.734  1.00 88.77           H
ATOM   2817 2HG  LYS A 190       2.136   8.350  24.700  1.00 88.77           H
ATOM   2818  CD  LYS A 190       1.440   6.366  24.218  1.00 88.77           C
ATOM   2819 1HD  LYS A 190       0.490   6.770  23.866  1.00 88.77           H
ATOM   2820 2HD  LYS A 190       1.718   5.565  23.534  1.00 88.77           H
ATOM   2821  CE  LYS A 190       1.270   5.803  25.630  1.00 88.77           C
ATOM   2822 1HE  LYS A 190       2.247   5.639  26.083  1.00 88.77           H
ATOM   2823 2HE  LYS A 190       0.746   6.526  26.256  1.00 88.77           H
ATOM   2824  NZ  LYS A 190       0.514   4.531  25.593  1.00 88.77           N
ATOM   2825 1HZ  LYS A 190       0.491   4.124  26.522  1.00 88.77           H
ATOM   2826 2HZ  LYS A 190      -0.434   4.710  25.279  1.00 88.77           H
ATOM   2827 3HZ  LYS A 190       0.966   3.888  24.953  1.00 88.77           H
ATOM   2828  HN  LYS A 190       4.340   8.836  20.707  1.00 88.77           H
ATOM   2829  N   GLU A 191       5.434   9.346  24.484  1.00 86.85           N
ATOM   2830  CA  GLU A 191       6.658   9.091  25.225  1.00 86.85           C
ATOM   2831  C   GLU A 191       6.431   7.986  26.259  1.00 86.85           C
ATOM   2832  O   GLU A 191       5.524   8.079  27.084  1.00 86.85           O
ATOM   2833  HA  GLU A 191       7.383   8.760  24.482  1.00 86.85           H
ATOM   2834  CB  GLU A 191       7.171  10.369  25.893  1.00 86.85           C
ATOM   2835 1HB  GLU A 191       6.352  10.866  26.412  1.00 86.85           H
ATOM   2836 2HB  GLU A 191       8.013  10.131  26.543  1.00 86.85           H
ATOM   2837  CG  GLU A 191       7.697  11.358  24.851  1.00 86.85           C
ATOM   2838 1HG  GLU A 191       8.457  10.875  24.236  1.00 86.85           H
ATOM   2839 2HG  GLU A 191       6.888  11.654  24.183  1.00 86.85           H
ATOM   2840  CD  GLU A 191       8.290  12.598  25.522  1.00 86.85           C
ATOM   2841  OE1 GLU A 191       8.757  13.482  24.772  1.00 86.85           O
ATOM   2842  OE2 GLU A 191       8.262  12.635  26.772  1.00 86.85           O
ATOM   2843  HN  GLU A 191       4.802   9.987  24.920  1.00 86.85           H
ATOM   2844  N   GLU A 192       7.272   6.965  26.180  1.00 78.98           N
ATOM   2845  CA  GLU A 192       7.226   5.881  27.147  1.00 78.98           C
ATOM   2846  C   GLU A 192       8.640   5.512  27.598  1.00 78.98           C
ATOM   2847  O   GLU A 192       9.492   5.181  26.775  1.00 78.98           O
ATOM   2848  HA  GLU A 192       6.657   6.270  27.991  1.00 78.98           H
ATOM   2849  CB  GLU A 192       6.499   4.664  26.571  1.00 78.98           C
ATOM   2850 1HB  GLU A 192       5.464   4.925  26.349  1.00 78.98           H
ATOM   2851 2HB  GLU A 192       7.044   4.286  25.706  1.00 78.98           H
ATOM   2852  CG  GLU A 192       6.456   3.520  27.587  1.00 78.98           C
ATOM   2853 1HG  GLU A 192       7.413   2.998  27.592  1.00 78.98           H
ATOM   2854 2HG  GLU A 192       6.308   3.924  28.588  1.00 78.98           H
ATOM   2855  CD  GLU A 192       5.333   2.535  27.256  1.00 78.98           C
ATOM   2856  OE1 GLU A 192       4.668   2.090  28.216  1.00 78.98           O
ATOM   2857  OE2 GLU A 192       5.165   2.250  26.051  1.00 78.98           O
ATOM   2858  HN  GLU A 192       7.974   6.872  25.474  1.00 78.98           H
ATOM   2859  N   SER A 193       8.847   5.581  28.905  1.00 74.09           N
ATOM   2860  CA  SER A 193      10.075   5.078  29.497  1.00 74.09           C
ATOM   2861  C   SER A 193      11.284   5.743  28.837  1.00 74.09           C
ATOM   2862  O   SER A 193      12.340   5.126  28.702  1.00 74.09           O
ATOM   2863  HA  SER A 193      10.018   5.346  30.552  1.00 74.09           H
ATOM   2864  CB  SER A 193      10.167   3.557  29.363  1.00 74.09           C
ATOM   2865 1HB  SER A 193      10.294   3.292  28.313  1.00 74.09           H
ATOM   2866 2HB  SER A 193      11.051   3.199  29.891  1.00 74.09           H
ATOM   2867  OG  SER A 193       9.011   2.904  29.879  1.00 74.09           O
ATOM   2868  HG  SER A 193       9.042   1.928  29.661  1.00 74.09           H
ATOM   2869  HN  SER A 193       8.194   5.972  29.555  1.00 74.09           H
ATOM   2870  N   GLY A 194      11.091   6.994  28.445  1.00 76.23           N
ATOM   2871  CA  GLY A 194      12.169   7.769  27.856  1.00 76.23           C
ATOM   2872  C   GLY A 194      12.315   7.462  26.365  1.00 76.23           C
ATOM   2873  O   GLY A 194      13.245   7.938  25.717  1.00 76.23           O
ATOM   2874 1HA  GLY A 194      11.975   8.833  27.995  1.00 76.23           H
ATOM   2875 2HA  GLY A 194      13.105   7.546  28.370  1.00 76.23           H
ATOM   2876  HN  GLY A 194      10.218   7.476  28.524  1.00 76.23           H
ATOM   2877  N   ILE A 195      11.381   6.667  25.863  1.00 83.33           N
ATOM   2878  CA  ILE A 195      11.346   6.355  24.445  1.00 83.33           C
ATOM   2879  C   ILE A 195      10.175   7.093  23.793  1.00 83.33           C
ATOM   2880  O   ILE A 195       9.028   6.930  24.205  1.00 83.33           O
ATOM   2881  HA  ILE A 195      12.273   6.724  24.006  1.00 83.33           H
ATOM   2882  CB  ILE A 195      11.315   4.840  24.229  1.00 83.33           C
ATOM   2883  HB  ILE A 195      10.410   4.448  24.694  1.00 83.33           H
ATOM   2884  CG1 ILE A 195      12.504   4.165  24.915  1.00 83.33           C
ATOM   2885 1HG1 ILE A 195      13.434   4.516  24.468  1.00 83.33           H
ATOM   2886 2HG1 ILE A 195      12.530   4.447  25.968  1.00 83.33           H
ATOM   2887  CG2 ILE A 195      11.243   4.500  22.740  1.00 83.33           C
ATOM   2888 1HG2 ILE A 195      10.339   4.932  22.311  1.00 83.33           H
ATOM   2889 2HG2 ILE A 195      12.117   4.907  22.231  1.00 83.33           H
ATOM   2890 3HG2 ILE A 195      11.222   3.417  22.615  1.00 83.33           H
ATOM   2891  CD1 ILE A 195      12.416   2.642  24.791  1.00 83.33           C
ATOM   2892 1HD1 ILE A 195      11.496   2.292  25.261  1.00 83.33           H
ATOM   2893 2HD1 ILE A 195      12.415   2.363  23.738  1.00 83.33           H
ATOM   2894 3HD1 ILE A 195      13.273   2.187  25.287  1.00 83.33           H
ATOM   2895  HN  ILE A 195      10.658   6.240  26.407  1.00 83.33           H
ATOM   2896  N   ALA A 196      10.505   7.888  22.786  1.00 89.87           N
ATOM   2897  CA  ALA A 196       9.485   8.547  21.988  1.00 89.87           C
ATOM   2898  C   ALA A 196       9.023   7.602  20.877  1.00 89.87           C
ATOM   2899  O   ALA A 196       9.843   7.059  20.138  1.00 89.87           O
ATOM   2900  HA  ALA A 196       8.641   8.765  22.642  1.00 89.87           H
ATOM   2901  CB  ALA A 196      10.038   9.865  21.440  1.00 89.87           C
ATOM   2902 1HB  ALA A 196      10.324  10.511  22.269  1.00 89.87           H
ATOM   2903 2HB  ALA A 196      10.910   9.662  20.819  1.00 89.87           H
ATOM   2904 3HB  ALA A 196       9.272  10.359  20.841  1.00 89.87           H
ATOM   2905  HN  ALA A 196      11.447   8.084  22.513  1.00 89.87           H
ATOM   2906  N   ILE A 197       7.711   7.434  20.794  1.00 89.38           N
ATOM   2907  CA  ILE A 197       7.132   6.542  19.803  1.00 89.38           C
ATOM   2908  C   ILE A 197       6.080   7.302  18.993  1.00 89.38           C
ATOM   2909  O   ILE A 197       5.182   7.922  19.561  1.00 89.38           O
ATOM   2910  HA  ILE A 197       7.933   6.238  19.130  1.00 89.38           H
ATOM   2911  CB  ILE A 197       6.596   5.275  20.472  1.00 89.38           C
ATOM   2912  HB  ILE A 197       5.846   5.567  21.207  1.00 89.38           H
ATOM   2913  CG1 ILE A 197       7.707   4.542  21.228  1.00 89.38           C
ATOM   2914 1HG1 ILE A 197       8.461   4.192  20.523  1.00 89.38           H
ATOM   2915 2HG1 ILE A 197       8.204   5.233  21.910  1.00 89.38           H
ATOM   2916  CG2 ILE A 197       5.902   4.369  19.453  1.00 89.38           C
ATOM   2917 1HG2 ILE A 197       5.068   4.904  19.000  1.00 89.38           H
ATOM   2918 2HG2 ILE A 197       6.614   4.082  18.679  1.00 89.38           H
ATOM   2919 3HG2 ILE A 197       5.531   3.475  19.955  1.00 89.38           H
ATOM   2920  CD1 ILE A 197       7.145   3.356  22.014  1.00 89.38           C
ATOM   2921 1HD1 ILE A 197       6.409   3.713  22.734  1.00 89.38           H
ATOM   2922 2HD1 ILE A 197       6.670   2.657  21.326  1.00 89.38           H
ATOM   2923 3HD1 ILE A 197       7.955   2.853  22.542  1.00 89.38           H
ATOM   2924  HN  ILE A 197       7.050   7.894  21.387  1.00 89.38           H
ATOM   2925  N   CYS A 198       6.225   7.228  17.678  1.00 91.44           N
ATOM   2926  CA  CYS A 198       5.200   7.735  16.782  1.00 91.44           C
ATOM   2927  C   CYS A 198       4.090   6.687  16.680  1.00 91.44           C
ATOM   2928  O   CYS A 198       4.302   5.603  16.140  1.00 91.44           O
ATOM   2929  HA  CYS A 198       4.823   8.656  17.227  1.00 91.44           H
ATOM   2930  CB  CYS A 198       5.774   8.094  15.410  1.00 91.44           C
ATOM   2931 1HB  CYS A 198       6.424   8.964  15.495  1.00 91.44           H
ATOM   2932 2HB  CYS A 198       6.387   7.273  15.038  1.00 91.44           H
ATOM   2933  SG  CYS A 198       4.415   8.442  14.235  1.00 91.44           S
ATOM   2934  HN  CYS A 198       7.024   6.832  17.225  1.00 91.44           H
ATOM   2935  N   THR A 199       2.929   7.047  17.209  1.00 91.19           N
ATOM   2936  CA  THR A 199       1.813   6.119  17.266  1.00 91.19           C
ATOM   2937  C   THR A 199       0.497   6.850  16.991  1.00 91.19           C
ATOM   2938  O   THR A 199       0.457   8.080  16.975  1.00 91.19           O
ATOM   2939  HA  THR A 199       1.939   5.381  16.474  1.00 91.19           H
ATOM   2940  CB  THR A 199       1.847   5.421  18.626  1.00 91.19           C
ATOM   2941  HB  THR A 199       2.864   5.126  18.887  1.00 91.19           H
ATOM   2942  OG1 THR A 199       0.912   4.354  18.493  1.00 91.19           O
ATOM   2943  HG1 THR A 199       0.999   3.724  19.265  1.00 91.19           H
ATOM   2944  CG2 THR A 199       1.266   6.288  19.745  1.00 91.19           C
ATOM   2945 1HG2 THR A 199       0.227   6.527  19.516  1.00 91.19           H
ATOM   2946 2HG2 THR A 199       1.841   7.210  19.826  1.00 91.19           H
ATOM   2947 3HG2 THR A 199       1.314   5.745  20.688  1.00 91.19           H
ATOM   2948  HN  THR A 199       2.746   7.953  17.592  1.00 91.19           H
ATOM   2949  N   MET A 200      -0.548   6.063  16.782  1.00 92.11           N
ATOM   2950  CA  MET A 200      -1.903   6.583  16.855  1.00 92.11           C
ATOM   2951  C   MET A 200      -2.474   6.430  18.266  1.00 92.11           C
ATOM   2952  O   MET A 200      -2.352   5.370  18.877  1.00 92.11           O
ATOM   2953  HA  MET A 200      -1.826   7.640  16.599  1.00 92.11           H
ATOM   2954  CB  MET A 200      -2.792   5.833  15.860  1.00 92.11           C
ATOM   2955 1HB  MET A 200      -2.727   4.761  16.046  1.00 92.11           H
ATOM   2956 2HB  MET A 200      -3.833   6.120  16.009  1.00 92.11           H
ATOM   2957  CG  MET A 200      -2.376   6.132  14.419  1.00 92.11           C
ATOM   2958 1HG  MET A 200      -2.329   7.210  14.261  1.00 92.11           H
ATOM   2959 2HG  MET A 200      -1.376   5.739  14.231  1.00 92.11           H
ATOM   2960  SD  MET A 200      -3.541   5.400  13.282  1.00 92.11           S
ATOM   2961  CE  MET A 200      -3.407   3.686  13.762  1.00 92.11           C
ATOM   2962 1HE  MET A 200      -2.380   3.349  13.621  1.00 92.11           H
ATOM   2963 2HE  MET A 200      -3.684   3.579  14.810  1.00 92.11           H
ATOM   2964 3HE  MET A 200      -4.075   3.083  13.146  1.00 92.11           H
ATOM   2965  HN  MET A 200      -0.480   5.089  16.566  1.00 92.11           H
ATOM   2966  N   VAL A 201      -3.084   7.505  18.742  1.00 92.81           N
ATOM   2967  CA  VAL A 201      -3.757   7.475  20.030  1.00 92.81           C
ATOM   2968  C   VAL A 201      -5.242   7.784  19.831  1.00 92.81           C
ATOM   2969  O   VAL A 201      -5.595   8.812  19.255  1.00 92.81           O
ATOM   2970  HA  VAL A 201      -3.659   6.465  20.428  1.00 92.81           H
ATOM   2971  CB  VAL A 201      -3.071   8.437  21.002  1.00 92.81           C
ATOM   2972  HB  VAL A 201      -3.153   9.443  20.591  1.00 92.81           H
ATOM   2973  CG1 VAL A 201      -3.766   8.427  22.365  1.00 92.81           C
ATOM   2974 1HG1 VAL A 201      -4.805   8.733  22.245  1.00 92.81           H
ATOM   2975 2HG1 VAL A 201      -3.729   7.422  22.784  1.00 92.81           H
ATOM   2976 3HG1 VAL A 201      -3.258   9.119  23.036  1.00 92.81           H
ATOM   2977  CG2 VAL A 201      -1.584   8.107  21.142  1.00 92.81           C
ATOM   2978 1HG2 VAL A 201      -1.471   7.090  21.519  1.00 92.81           H
ATOM   2979 2HG2 VAL A 201      -1.100   8.189  20.169  1.00 92.81           H
ATOM   2980 3HG2 VAL A 201      -1.120   8.805  21.838  1.00 92.81           H
ATOM   2981  HN  VAL A 201      -3.123   8.384  18.266  1.00 92.81           H
ATOM   2982  N   TYR A 202      -6.074   6.876  20.321  1.00 91.72           N
ATOM   2983  CA  TYR A 202      -7.513   7.034  20.196  1.00 91.72           C
ATOM   2984  C   TYR A 202      -8.106   7.666  21.456  1.00 91.72           C
ATOM   2985  O   TYR A 202      -7.723   7.314  22.571  1.00 91.72           O
ATOM   2986  HA  TYR A 202      -7.707   7.687  19.345  1.00 91.72           H
ATOM   2987  CB  TYR A 202      -8.079   5.622  20.033  1.00 91.72           C
ATOM   2988 1HB  TYR A 202      -7.769   5.016  20.884  1.00 91.72           H
ATOM   2989 2HB  TYR A 202      -9.168   5.673  20.058  1.00 91.72           H
ATOM   2990  CG  TYR A 202      -7.646   4.923  18.743  1.00 91.72           C
ATOM   2991  CD1 TYR A 202      -8.317   5.173  17.563  1.00 91.72           C
ATOM   2992  HD1 TYR A 202      -9.156   5.868  17.550  1.00 91.72           H
ATOM   2993  CD2 TYR A 202      -6.583   4.042  18.759  1.00 91.72           C
ATOM   2994  HD2 TYR A 202      -6.053   3.845  19.691  1.00 91.72           H
ATOM   2995  CE1 TYR A 202      -7.909   4.515  16.349  1.00 91.72           C
ATOM   2996  HE1 TYR A 202      -8.430   4.703  15.411  1.00 91.72           H
ATOM   2997  CE2 TYR A 202      -6.175   3.384  17.545  1.00 91.72           C
ATOM   2998  HE2 TYR A 202      -5.337   2.686  17.544  1.00 91.72           H
ATOM   2999  CZ  TYR A 202      -6.858   3.653  16.400  1.00 91.72           C
ATOM   3000  OH  TYR A 202      -6.472   3.031  15.253  1.00 91.72           O
ATOM   3001  HH  TYR A 202      -5.896   2.243  15.469  1.00 91.72           H
ATOM   3002  HN  TYR A 202      -5.779   6.046  20.794  1.00 91.72           H
ATOM   3003  N   PRO A 203      -9.048   8.607  21.305  1.00 83.30           N
ATOM   3004  CA  PRO A 203      -9.567   9.348  22.457  1.00 83.30           C
ATOM   3005  C   PRO A 203     -10.394   8.471  23.383  1.00 83.30           C
ATOM   3006  O   PRO A 203     -11.070   7.548  22.930  1.00 83.30           O
ATOM   3007  HA  PRO A 203      -8.743   9.712  23.072  1.00 83.30           H
ATOM   3008  CB  PRO A 203     -10.408  10.458  21.824  1.00 83.30           C
ATOM   3009 1HB  PRO A 203     -11.262  10.721  22.450  1.00 83.30           H
ATOM   3010 2HB  PRO A 203      -9.828  11.370  21.681  1.00 83.30           H
ATOM   3011  CG  PRO A 203     -10.845   9.871  20.513  1.00 83.30           C
ATOM   3012 1HG  PRO A 203     -11.743   9.264  20.632  1.00 83.30           H
ATOM   3013 2HG  PRO A 203     -11.082  10.652  19.790  1.00 83.30           H
ATOM   3014  CD  PRO A 203      -9.687   9.036  20.048  1.00 83.30           C
ATOM   3015 1HD  PRO A 203     -10.019   8.185  19.454  1.00 83.30           H
ATOM   3016 2HD  PRO A 203      -9.002   9.612  19.425  1.00 83.30           H
ATOM   3017  N   SER A 204     -10.318   8.785  24.668  1.00 72.45           N
ATOM   3018  CA  SER A 204     -10.720   7.839  25.694  1.00 72.45           C
ATOM   3019  C   SER A 204     -12.136   7.333  25.415  1.00 72.45           C
ATOM   3020  O   SER A 204     -12.433   6.158  25.627  1.00 72.45           O
ATOM   3021  HA  SER A 204     -10.002   7.021  25.630  1.00 72.45           H
ATOM   3022  CB  SER A 204     -10.647   8.472  27.085  1.00 72.45           C
ATOM   3023 1HB  SER A 204     -11.025   7.766  27.825  1.00 72.45           H
ATOM   3024 2HB  SER A 204      -9.606   8.672  27.339  1.00 72.45           H
ATOM   3025  OG  SER A 204     -11.395   9.682  27.161  1.00 72.45           O
ATOM   3026  HG  SER A 204     -12.363   9.478  27.301  1.00 72.45           H
ATOM   3027  HN  SER A 204      -9.991   9.666  25.009  1.00 72.45           H
ATOM   3028  N   ASP A 205     -12.974   8.245  24.943  1.00 72.82           N
ATOM   3029  CA  ASP A 205     -14.366   7.920  24.685  1.00 72.82           C
ATOM   3030  C   ASP A 205     -14.446   6.904  23.544  1.00 72.82           C
ATOM   3031  O   ASP A 205     -14.094   7.214  22.407  1.00 72.82           O
ATOM   3032  HA  ASP A 205     -14.746   7.521  25.626  1.00 72.82           H
ATOM   3033  CB  ASP A 205     -15.154   9.164  24.268  1.00 72.82           C
ATOM   3034 1HB  ASP A 205     -14.630   9.676  23.460  1.00 72.82           H
ATOM   3035 2HB  ASP A 205     -16.128   8.868  23.879  1.00 72.82           H
ATOM   3036  CG  ASP A 205     -15.339  10.118  25.449  1.00 72.82           C
ATOM   3037  OD1 ASP A 205     -15.446   9.603  26.583  1.00 72.82           O
ATOM   3038  OD2 ASP A 205     -15.368  11.341  25.192  1.00 72.82           O
ATOM   3039  HN  ASP A 205     -12.715   9.189  24.737  1.00 72.82           H
ATOM   3040  N   GLU A 206     -14.912   5.712  23.887  1.00 83.37           N
ATOM   3041  CA  GLU A 206     -15.124   4.677  22.890  1.00 83.37           C
ATOM   3042  C   GLU A 206     -13.851   4.461  22.070  1.00 83.37           C
ATOM   3043  O   GLU A 206     -13.915   4.019  20.923  1.00 83.37           O
ATOM   3044  HA  GLU A 206     -15.358   3.774  23.455  1.00 83.37           H
ATOM   3045  CB  GLU A 206     -16.309   5.022  21.985  1.00 83.37           C
ATOM   3046 1HB  GLU A 206     -16.097   5.941  21.439  1.00 83.37           H
ATOM   3047 2HB  GLU A 206     -16.532   4.176  21.335  1.00 83.37           H
ATOM   3048  CG  GLU A 206     -17.572   5.278  22.809  1.00 83.37           C
ATOM   3049 1HG  GLU A 206     -17.504   4.751  23.760  1.00 83.37           H
ATOM   3050 2HG  GLU A 206     -17.651   6.341  23.039  1.00 83.37           H
ATOM   3051  CD  GLU A 206     -18.821   4.820  22.054  1.00 83.37           C
ATOM   3052  OE1 GLU A 206     -19.729   4.287  22.728  1.00 83.37           O
ATOM   3053  OE2 GLU A 206     -18.841   5.013  20.819  1.00 83.37           O
ATOM   3054  HN  GLU A 206     -15.142   5.450  24.824  1.00 83.37           H
ATOM   3055  N   SER A 207     -12.725   4.782  22.689  1.00 89.02           N
ATOM   3056  CA  SER A 207     -11.436   4.586  22.047  1.00 89.02           C
ATOM   3057  C   SER A 207     -11.396   3.220  21.360  1.00 89.02           C
ATOM   3058  O   SER A 207     -10.932   3.104  20.227  1.00 89.02           O
ATOM   3059  HA  SER A 207     -11.355   5.386  21.312  1.00 89.02           H
ATOM   3060  CB  SER A 207     -10.294   4.705  23.058  1.00 89.02           C
ATOM   3061 1HB  SER A 207      -9.386   4.277  22.631  1.00 89.02           H
ATOM   3062 2HB  SER A 207     -10.089   5.758  23.251  1.00 89.02           H
ATOM   3063  OG  SER A 207     -10.596   4.048  24.285  1.00 89.02           O
ATOM   3064  HG  SER A 207     -10.904   4.715  24.964  1.00 89.02           H
ATOM   3065  HN  SER A 207     -12.684   5.169  23.610  1.00 89.02           H
ATOM   3066  N   THR A 208     -11.889   2.219  22.074  1.00 89.91           N
ATOM   3067  CA  THR A 208     -11.791   0.846  21.608  1.00 89.91           C
ATOM   3068  C   THR A 208     -12.613   0.657  20.331  1.00 89.91           C
ATOM   3069  O   THR A 208     -12.177  -0.022  19.403  1.00 89.91           O
ATOM   3070  HA  THR A 208     -10.751   0.644  21.351  1.00 89.91           H
ATOM   3071  CB  THR A 208     -12.223  -0.074  22.751  1.00 89.91           C
ATOM   3072  HB  THR A 208     -12.153  -1.121  22.455  1.00 89.91           H
ATOM   3073  OG1 THR A 208     -13.530   0.383  23.089  1.00 89.91           O
ATOM   3074  HG1 THR A 208     -14.010  -0.316  23.619  1.00 89.91           H
ATOM   3075  CG2 THR A 208     -11.408   0.152  24.025  1.00 89.91           C
ATOM   3076 1HG2 THR A 208     -11.533   1.182  24.358  1.00 89.91           H
ATOM   3077 2HG2 THR A 208     -10.354  -0.039  23.821  1.00 89.91           H
ATOM   3078 3HG2 THR A 208     -11.755  -0.526  24.804  1.00 89.91           H
ATOM   3079  HN  THR A 208     -12.348   2.333  22.956  1.00 89.91           H
ATOM   3080  N   LYS A 209     -13.787   1.270  20.325  1.00 91.01           N
ATOM   3081  CA  LYS A 209     -14.676   1.175  19.180  1.00 91.01           C
ATOM   3082  C   LYS A 209     -14.000   1.808  17.962  1.00 91.01           C
ATOM   3083  O   LYS A 209     -14.052   1.258  16.863  1.00 91.01           O
ATOM   3084  HA  LYS A 209     -14.833   0.116  18.975  1.00 91.01           H
ATOM   3085  CB  LYS A 209     -16.042   1.780  19.509  1.00 91.01           C
ATOM   3086 1HB  LYS A 209     -15.912   2.783  19.914  1.00 91.01           H
ATOM   3087 2HB  LYS A 209     -16.630   1.878  18.596  1.00 91.01           H
ATOM   3088  CG  LYS A 209     -16.797   0.912  20.517  1.00 91.01           C
ATOM   3089 1HG  LYS A 209     -16.867  -0.110  20.142  1.00 91.01           H
ATOM   3090 2HG  LYS A 209     -16.242   0.870  21.454  1.00 91.01           H
ATOM   3091  CD  LYS A 209     -18.201   1.464  20.774  1.00 91.01           C
ATOM   3092 1HD  LYS A 209     -18.136   2.514  21.059  1.00 91.01           H
ATOM   3093 2HD  LYS A 209     -18.787   1.419  19.856  1.00 91.01           H
ATOM   3094  CE  LYS A 209     -18.908   0.673  21.876  1.00 91.01           C
ATOM   3095 1HE  LYS A 209     -19.085  -0.349  21.542  1.00 91.01           H
ATOM   3096 2HE  LYS A 209     -18.269   0.615  22.757  1.00 91.01           H
ATOM   3097  NZ  LYS A 209     -20.194   1.315  22.230  1.00 91.01           N
ATOM   3098 1HZ  LYS A 209     -20.722   0.700  22.840  1.00 91.01           H
ATOM   3099 2HZ  LYS A 209     -20.014   2.192  22.708  1.00 91.01           H
ATOM   3100 3HZ  LYS A 209     -20.727   1.494  21.386  1.00 91.01           H
ATOM   3101  HN  LYS A 209     -14.133   1.823  21.083  1.00 91.01           H
ATOM   3102  N   LEU A 210     -13.382   2.956  18.198  1.00 91.86           N
ATOM   3103  CA  LEU A 210     -12.782   3.719  17.117  1.00 91.86           C
ATOM   3104  C   LEU A 210     -11.657   2.899  16.483  1.00 91.86           C
ATOM   3105  O   LEU A 210     -11.579   2.785  15.261  1.00 91.86           O
ATOM   3106  HA  LEU A 210     -13.554   3.885  16.366  1.00 91.86           H
ATOM   3107  CB  LEU A 210     -12.334   5.095  17.617  1.00 91.86           C
ATOM   3108 1HB  LEU A 210     -13.179   5.571  18.114  1.00 91.86           H
ATOM   3109 2HB  LEU A 210     -11.560   4.951  18.371  1.00 91.86           H
ATOM   3110  CG  LEU A 210     -11.797   6.053  16.552  1.00 91.86           C
ATOM   3111  HG  LEU A 210     -10.981   5.557  16.026  1.00 91.86           H
ATOM   3112  CD1 LEU A 210     -12.873   6.376  15.513  1.00 91.86           C
ATOM   3113 1HD1 LEU A 210     -13.196   5.457  15.025  1.00 91.86           H
ATOM   3114 2HD1 LEU A 210     -13.725   6.844  16.006  1.00 91.86           H
ATOM   3115 3HD1 LEU A 210     -12.465   7.059  14.768  1.00 91.86           H
ATOM   3116  CD2 LEU A 210     -11.220   7.317  17.192  1.00 91.86           C
ATOM   3117 1HD2 LEU A 210     -12.000   7.825  17.759  1.00 91.86           H
ATOM   3118 2HD2 LEU A 210     -10.404   7.045  17.861  1.00 91.86           H
ATOM   3119 3HD2 LEU A 210     -10.846   7.981  16.413  1.00 91.86           H
ATOM   3120  HN  LEU A 210     -13.289   3.364  19.106  1.00 91.86           H
ATOM   3121  N   LYS A 211     -10.813   2.348  17.343  1.00 92.81           N
ATOM   3122  CA  LYS A 211      -9.707   1.525  16.883  1.00 92.81           C
ATOM   3123  C   LYS A 211     -10.251   0.382  16.023  1.00 92.81           C
ATOM   3124  O   LYS A 211      -9.768   0.150  14.916  1.00 92.81           O
ATOM   3125  HA  LYS A 211      -9.069   2.152  16.260  1.00 92.81           H
ATOM   3126  CB  LYS A 211      -8.861   1.054  18.068  1.00 92.81           C
ATOM   3127 1HB  LYS A 211      -8.452   1.917  18.594  1.00 92.81           H
ATOM   3128 2HB  LYS A 211      -9.490   0.517  18.778  1.00 92.81           H
ATOM   3129  CG  LYS A 211      -7.720   0.147  17.601  1.00 92.81           C
ATOM   3130 1HG  LYS A 211      -8.128  -0.790  17.221  1.00 92.81           H
ATOM   3131 2HG  LYS A 211      -7.189   0.621  16.775  1.00 92.81           H
ATOM   3132  CD  LYS A 211      -6.745  -0.141  18.744  1.00 92.81           C
ATOM   3133 1HD  LYS A 211      -6.382   0.798  19.162  1.00 92.81           H
ATOM   3134 2HD  LYS A 211      -7.265  -0.666  19.546  1.00 92.81           H
ATOM   3135  CE  LYS A 211      -5.563  -0.981  18.258  1.00 92.81           C
ATOM   3136 1HE  LYS A 211      -5.906  -1.980  17.989  1.00 92.81           H
ATOM   3137 2HE  LYS A 211      -5.139  -0.536  17.358  1.00 92.81           H
ATOM   3138  NZ  LYS A 211      -4.526  -1.073  19.309  1.00 92.81           N
ATOM   3139 1HZ  LYS A 211      -3.663  -1.418  18.904  1.00 92.81           H
ATOM   3140 2HZ  LYS A 211      -4.367  -0.155  19.710  1.00 92.81           H
ATOM   3141 3HZ  LYS A 211      -4.836  -1.710  20.035  1.00 92.81           H
ATOM   3142  HN  LYS A 211     -10.875   2.456  18.335  1.00 92.81           H
ATOM   3143  N   SER A 212     -11.248  -0.301  16.565  1.00 92.49           N
ATOM   3144  CA  SER A 212     -11.800  -1.471  15.904  1.00 92.49           C
ATOM   3145  C   SER A 212     -12.331  -1.088  14.521  1.00 92.49           C
ATOM   3146  O   SER A 212     -12.122  -1.813  13.549  1.00 92.49           O
ATOM   3147  HA  SER A 212     -10.969  -2.171  15.814  1.00 92.49           H
ATOM   3148  CB  SER A 212     -12.912  -2.105  16.743  1.00 92.49           C
ATOM   3149 1HB  SER A 212     -13.697  -1.369  16.919  1.00 92.49           H
ATOM   3150 2HB  SER A 212     -13.364  -2.925  16.185  1.00 92.49           H
ATOM   3151  OG  SER A 212     -12.427  -2.590  17.992  1.00 92.49           O
ATOM   3152  HG  SER A 212     -12.464  -1.864  18.678  1.00 92.49           H
ATOM   3153  HN  SER A 212     -11.677  -0.067  17.438  1.00 92.49           H
ATOM   3154  N   ALA A 213     -13.008   0.050  14.476  1.00 91.86           N
ATOM   3155  CA  ALA A 213     -13.607   0.516  13.237  1.00 91.86           C
ATOM   3156  C   ALA A 213     -12.502   0.821  12.224  1.00 91.86           C
ATOM   3157  O   ALA A 213     -12.588   0.417  11.065  1.00 91.86           O
ATOM   3158  HA  ALA A 213     -14.233  -0.287  12.848  1.00 91.86           H
ATOM   3159  CB  ALA A 213     -14.489   1.734  13.522  1.00 91.86           C
ATOM   3160 1HB  ALA A 213     -15.275   1.456  14.224  1.00 91.86           H
ATOM   3161 2HB  ALA A 213     -13.881   2.529  13.954  1.00 91.86           H
ATOM   3162 3HB  ALA A 213     -14.938   2.083  12.593  1.00 91.86           H
ATOM   3163  HN  ALA A 213     -13.150   0.648  15.265  1.00 91.86           H
ATOM   3164  N   VAL A 214     -11.488   1.531  12.698  1.00 91.56           N
ATOM   3165  CA  VAL A 214     -10.402   1.955  11.832  1.00 91.56           C
ATOM   3166  C   VAL A 214      -9.688   0.722  11.274  1.00 91.56           C
ATOM   3167  O   VAL A 214      -9.318   0.692  10.102  1.00 91.56           O
ATOM   3168  HA  VAL A 214     -10.841   2.511  11.003  1.00 91.56           H
ATOM   3169  CB  VAL A 214      -9.465   2.897  12.590  1.00 91.56           C
ATOM   3170  HB  VAL A 214      -9.199   2.418  13.533  1.00 91.56           H
ATOM   3171  CG1 VAL A 214      -8.174   3.136  11.804  1.00 91.56           C
ATOM   3172 1HG1 VAL A 214      -7.663   2.187  11.647  1.00 91.56           H
ATOM   3173 2HG1 VAL A 214      -8.414   3.584  10.840  1.00 91.56           H
ATOM   3174 3HG1 VAL A 214      -7.526   3.809  12.366  1.00 91.56           H
ATOM   3175  CG2 VAL A 214     -10.162   4.219  12.916  1.00 91.56           C
ATOM   3176 1HG2 VAL A 214     -10.471   4.705  11.990  1.00 91.56           H
ATOM   3177 2HG2 VAL A 214     -11.039   4.026  13.534  1.00 91.56           H
ATOM   3178 3HG2 VAL A 214      -9.474   4.870  13.455  1.00 91.56           H
ATOM   3179  HN  VAL A 214     -11.403   1.815  13.653  1.00 91.56           H
ATOM   3180  N   LEU A 215      -9.517  -0.265  12.141  1.00 91.96           N
ATOM   3181  CA  LEU A 215      -8.833  -1.488  11.757  1.00 91.96           C
ATOM   3182  C   LEU A 215      -9.668  -2.227  10.710  1.00 91.96           C
ATOM   3183  O   LEU A 215      -9.136  -2.700   9.707  1.00 91.96           O
ATOM   3184  HA  LEU A 215      -7.884  -1.203  11.303  1.00 91.96           H
ATOM   3185  CB  LEU A 215      -8.509  -2.331  12.992  1.00 91.96           C
ATOM   3186 1HB  LEU A 215      -9.372  -2.311  13.658  1.00 91.96           H
ATOM   3187 2HB  LEU A 215      -8.374  -3.366  12.676  1.00 91.96           H
ATOM   3188  CG  LEU A 215      -7.274  -1.906  13.789  1.00 91.96           C
ATOM   3189  HG  LEU A 215      -7.344  -0.836  13.983  1.00 91.96           H
ATOM   3190  CD1 LEU A 215      -7.230  -2.609  15.147  1.00 91.96           C
ATOM   3191 1HD1 LEU A 215      -8.121  -2.351  15.719  1.00 91.96           H
ATOM   3192 2HD1 LEU A 215      -7.195  -3.688  14.997  1.00 91.96           H
ATOM   3193 3HD1 LEU A 215      -6.343  -2.289  15.694  1.00 91.96           H
ATOM   3194  CD2 LEU A 215      -5.995  -2.137  12.983  1.00 91.96           C
ATOM   3195 1HD2 LEU A 215      -5.905  -3.195  12.738  1.00 91.96           H
ATOM   3196 2HD2 LEU A 215      -6.035  -1.553  12.063  1.00 91.96           H
ATOM   3197 3HD2 LEU A 215      -5.132  -1.826  13.573  1.00 91.96           H
ATOM   3198  HN  LEU A 215      -9.835  -0.239  13.089  1.00 91.96           H
ATOM   3199  N   THR A 216     -10.964  -2.302  10.978  1.00 92.45           N
ATOM   3200  CA  THR A 216     -11.872  -3.005  10.089  1.00 92.45           C
ATOM   3201  C   THR A 216     -11.837  -2.385   8.691  1.00 92.45           C
ATOM   3202  O   THR A 216     -11.810  -3.100   7.691  1.00 92.45           O
ATOM   3203  HA  THR A 216     -11.529  -4.035   9.990  1.00 92.45           H
ATOM   3204  CB  THR A 216     -13.263  -2.990  10.726  1.00 92.45           C
ATOM   3205  HB  THR A 216     -13.638  -1.971  10.817  1.00 92.45           H
ATOM   3206  OG1 THR A 216     -13.091  -3.694  11.952  1.00 92.45           O
ATOM   3207  HG1 THR A 216     -13.021  -3.047  12.711  1.00 92.45           H
ATOM   3208  CG2 THR A 216     -14.273  -3.837   9.948  1.00 92.45           C
ATOM   3209 1HG2 THR A 216     -13.930  -4.871   9.915  1.00 92.45           H
ATOM   3210 2HG2 THR A 216     -14.364  -3.452   8.932  1.00 92.45           H
ATOM   3211 3HG2 THR A 216     -15.243  -3.791  10.443  1.00 92.45           H
ATOM   3212  HN  THR A 216     -11.392  -1.895  11.784  1.00 92.45           H
ATOM   3213  N   LEU A 217     -11.839  -1.060   8.666  1.00 89.38           N
ATOM   3214  CA  LEU A 217     -11.819  -0.335   7.407  1.00 89.38           C
ATOM   3215  C   LEU A 217     -10.563  -0.719   6.622  1.00 89.38           C
ATOM   3216  O   LEU A 217     -10.622  -0.923   5.411  1.00 89.38           O
ATOM   3217  HA  LEU A 217     -12.692  -0.648   6.836  1.00 89.38           H
ATOM   3218  CB  LEU A 217     -11.954   1.169   7.653  1.00 89.38           C
ATOM   3219 1HB  LEU A 217     -12.850   1.341   8.249  1.00 89.38           H
ATOM   3220 2HB  LEU A 217     -11.105   1.497   8.253  1.00 89.38           H
ATOM   3221  CG  LEU A 217     -12.030   2.049   6.404  1.00 89.38           C
ATOM   3222  HG  LEU A 217     -11.187   1.800   5.759  1.00 89.38           H
ATOM   3223  CD1 LEU A 217     -13.306   1.764   5.609  1.00 89.38           C
ATOM   3224 1HD1 LEU A 217     -13.316   0.718   5.302  1.00 89.38           H
ATOM   3225 2HD1 LEU A 217     -14.176   1.967   6.233  1.00 89.38           H
ATOM   3226 3HD1 LEU A 217     -13.335   2.402   4.726  1.00 89.38           H
ATOM   3227  CD2 LEU A 217     -11.900   3.530   6.767  1.00 89.38           C
ATOM   3228 1HD2 LEU A 217     -12.708   3.811   7.442  1.00 89.38           H
ATOM   3229 2HD2 LEU A 217     -10.941   3.701   7.257  1.00 89.38           H
ATOM   3230 3HD2 LEU A 217     -11.957   4.132   5.860  1.00 89.38           H
ATOM   3231  HN  LEU A 217     -11.853  -0.485   9.485  1.00 89.38           H
ATOM   3232  N   LYS A 218      -9.456  -0.806   7.344  1.00 88.06           N
ATOM   3233  CA  LYS A 218      -8.179  -1.112   6.723  1.00 88.06           C
ATOM   3234  C   LYS A 218      -8.241  -2.509   6.101  1.00 88.06           C
ATOM   3235  O   LYS A 218      -7.739  -2.725   4.999  1.00 88.06           O
ATOM   3236  HA  LYS A 218      -8.021  -0.386   5.925  1.00 88.06           H
ATOM   3237  CB  LYS A 218      -7.038  -0.936   7.727  1.00 88.06           C
ATOM   3238 1HB  LYS A 218      -7.301  -1.415   8.670  1.00 88.06           H
ATOM   3239 2HB  LYS A 218      -6.142  -1.435   7.356  1.00 88.06           H
ATOM   3240  CG  LYS A 218      -6.742   0.546   7.966  1.00 88.06           C
ATOM   3241 1HG  LYS A 218      -6.239   0.965   7.094  1.00 88.06           H
ATOM   3242 2HG  LYS A 218      -7.677   1.092   8.088  1.00 88.06           H
ATOM   3243  CD  LYS A 218      -5.867   0.737   9.206  1.00 88.06           C
ATOM   3244 1HD  LYS A 218      -6.356   0.292  10.073  1.00 88.06           H
ATOM   3245 2HD  LYS A 218      -4.920   0.214   9.072  1.00 88.06           H
ATOM   3246  CE  LYS A 218      -5.603   2.221   9.468  1.00 88.06           C
ATOM   3247 1HE  LYS A 218      -5.127   2.671   8.597  1.00 88.06           H
ATOM   3248 2HE  LYS A 218      -6.548   2.743   9.619  1.00 88.06           H
ATOM   3249  NZ  LYS A 218      -4.739   2.393  10.657  1.00 88.06           N
ATOM   3250 1HZ  LYS A 218      -4.501   3.372  10.764  1.00 88.06           H
ATOM   3251 2HZ  LYS A 218      -5.234   2.073  11.483  1.00 88.06           H
ATOM   3252 3HZ  LYS A 218      -3.891   1.849  10.540  1.00 88.06           H
ATOM   3253  HN  LYS A 218      -9.422  -0.672   8.335  1.00 88.06           H
ATOM   3254  N   VAL A 219      -8.861  -3.421   6.835  1.00 88.83           N
ATOM   3255  CA  VAL A 219      -8.921  -4.810   6.410  1.00 88.83           C
ATOM   3256  C   VAL A 219      -9.786  -4.916   5.152  1.00 88.83           C
ATOM   3257  O   VAL A 219      -9.409  -5.583   4.190  1.00 88.83           O
ATOM   3258  HA  VAL A 219      -7.906  -5.123   6.165  1.00 88.83           H
ATOM   3259  CB  VAL A 219      -9.424  -5.687   7.558  1.00 88.83           C
ATOM   3260  HB  VAL A 219     -10.354  -5.255   7.927  1.00 88.83           H
ATOM   3261  CG1 VAL A 219      -9.726  -7.106   7.071  1.00 88.83           C
ATOM   3262 1HG1 VAL A 219     -10.493  -7.069   6.297  1.00 88.83           H
ATOM   3263 2HG1 VAL A 219      -8.818  -7.551   6.663  1.00 88.83           H
ATOM   3264 3HG1 VAL A 219     -10.082  -7.709   7.907  1.00 88.83           H
ATOM   3265  CG2 VAL A 219      -8.422  -5.706   8.714  1.00 88.83           C
ATOM   3266 1HG2 VAL A 219      -7.469  -6.102   8.362  1.00 88.83           H
ATOM   3267 2HG2 VAL A 219      -8.278  -4.691   9.086  1.00 88.83           H
ATOM   3268 3HG2 VAL A 219      -8.804  -6.337   9.516  1.00 88.83           H
ATOM   3269  HN  VAL A 219      -9.316  -3.226   7.704  1.00 88.83           H
ATOM   3270  N   ILE A 220     -10.929  -4.249   5.201  1.00 88.39           N
ATOM   3271  CA  ILE A 220     -11.899  -4.346   4.123  1.00 88.39           C
ATOM   3272  C   ILE A 220     -11.293  -3.762   2.845  1.00 88.39           C
ATOM   3273  O   ILE A 220     -11.267  -4.424   1.808  1.00 88.39           O
ATOM   3274  HA  ILE A 220     -12.099  -5.404   3.958  1.00 88.39           H
ATOM   3275  CB  ILE A 220     -13.220  -3.692   4.531  1.00 88.39           C
ATOM   3276  HB  ILE A 220     -13.000  -2.718   4.968  1.00 88.39           H
ATOM   3277  CG1 ILE A 220     -13.932  -4.518   5.604  1.00 88.39           C
ATOM   3278 1HG1 ILE A 220     -14.234  -5.479   5.187  1.00 88.39           H
ATOM   3279 2HG1 ILE A 220     -13.244  -4.728   6.423  1.00 88.39           H
ATOM   3280  CG2 ILE A 220     -14.111  -3.448   3.310  1.00 88.39           C
ATOM   3281 1HG2 ILE A 220     -13.596  -2.789   2.611  1.00 88.39           H
ATOM   3282 2HG2 ILE A 220     -14.327  -4.398   2.822  1.00 88.39           H
ATOM   3283 3HG2 ILE A 220     -15.044  -2.983   3.629  1.00 88.39           H
ATOM   3284  CD1 ILE A 220     -15.161  -3.780   6.139  1.00 88.39           C
ATOM   3285 1HD1 ILE A 220     -14.853  -2.831   6.576  1.00 88.39           H
ATOM   3286 2HD1 ILE A 220     -15.858  -3.594   5.321  1.00 88.39           H
ATOM   3287 3HD1 ILE A 220     -15.648  -4.389   6.900  1.00 88.39           H
ATOM   3288  HN  ILE A 220     -11.197  -3.652   5.958  1.00 88.39           H
ATOM   3289  N   LEU A 221     -10.821  -2.530   2.960  1.00 83.92           N
ATOM   3290  CA  LEU A 221     -10.376  -1.786   1.794  1.00 83.92           C
ATOM   3291  C   LEU A 221      -8.990  -2.281   1.376  1.00 83.92           C
ATOM   3292  O   LEU A 221      -8.609  -2.161   0.213  1.00 83.92           O
ATOM   3293  HA  LEU A 221     -11.077  -1.997   0.986  1.00 83.92           H
ATOM   3294  CB  LEU A 221     -10.436  -0.281   2.063  1.00 83.92           C
ATOM   3295 1HB  LEU A 221      -9.851  -0.069   2.959  1.00 83.92           H
ATOM   3296 2HB  LEU A 221      -9.950   0.236   1.236  1.00 83.92           H
ATOM   3297  CG  LEU A 221     -11.834   0.312   2.248  1.00 83.92           C
ATOM   3298  HG  LEU A 221     -12.286  -0.146   3.128  1.00 83.92           H
ATOM   3299  CD1 LEU A 221     -11.760   1.818   2.510  1.00 83.92           C
ATOM   3300 1HD1 LEU A 221     -11.180   2.002   3.414  1.00 83.92           H
ATOM   3301 2HD1 LEU A 221     -11.281   2.311   1.664  1.00 83.92           H
ATOM   3302 3HD1 LEU A 221     -12.768   2.214   2.638  1.00 83.92           H
ATOM   3303  CD2 LEU A 221     -12.733  -0.019   1.055  1.00 83.92           C
ATOM   3304 1HD2 LEU A 221     -12.295   0.393   0.146  1.00 83.92           H
ATOM   3305 2HD2 LEU A 221     -12.822  -1.101   0.957  1.00 83.92           H
ATOM   3306 3HD2 LEU A 221     -13.720   0.415   1.213  1.00 83.92           H
ATOM   3307  HN  LEU A 221     -10.740  -2.041   3.829  1.00 83.92           H
ATOM   3308  N   GLY A 222      -8.275  -2.828   2.348  1.00 77.15           N
ATOM   3309  CA  GLY A 222      -6.873  -3.155   2.152  1.00 77.15           C
ATOM   3310  C   GLY A 222      -6.718  -4.503   1.444  1.00 77.15           C
ATOM   3311  O   GLY A 222      -5.761  -4.712   0.701  1.00 77.15           O
ATOM   3312 1HA  GLY A 222      -6.392  -2.374   1.562  1.00 77.15           H
ATOM   3313 2HA  GLY A 222      -6.364  -3.186   3.115  1.00 77.15           H
ATOM   3314  HN  GLY A 222      -8.637  -3.046   3.254  1.00 77.15           H
ATOM   3315  N   PHE A 223      -7.675  -5.383   1.701  1.00 78.32           N
ATOM   3316  CA  PHE A 223      -7.546  -6.770   1.287  1.00 78.32           C
ATOM   3317  C   PHE A 223      -8.772  -7.220   0.489  1.00 78.32           C
ATOM   3318  O   PHE A 223      -8.667  -7.526  -0.697  1.00 78.32           O
ATOM   3319  HA  PHE A 223      -6.660  -6.839   0.657  1.00 78.32           H
ATOM   3320  CB  PHE A 223      -7.446  -7.610   2.562  1.00 78.32           C
ATOM   3321 1HB  PHE A 223      -6.650  -7.208   3.188  1.00 78.32           H
ATOM   3322 2HB  PHE A 223      -8.375  -7.511   3.124  1.00 78.32           H
ATOM   3323  CG  PHE A 223      -7.176  -9.095   2.309  1.00 78.32           C
ATOM   3324  CD1 PHE A 223      -8.114 -10.023   2.639  1.00 78.32           C
ATOM   3325  HD1 PHE A 223      -9.058  -9.709   3.083  1.00 78.32           H
ATOM   3326  CD2 PHE A 223      -5.997  -9.487   1.755  1.00 78.32           C
ATOM   3327  HD2 PHE A 223      -5.246  -8.743   1.490  1.00 78.32           H
ATOM   3328  CE1 PHE A 223      -7.863 -11.400   2.404  1.00 78.32           C
ATOM   3329  HE1 PHE A 223      -8.615 -12.144   2.669  1.00 78.32           H
ATOM   3330  CE2 PHE A 223      -5.746 -10.864   1.520  1.00 78.32           C
ATOM   3331  HE2 PHE A 223      -4.802 -11.178   1.076  1.00 78.32           H
ATOM   3332  CZ  PHE A 223      -6.684 -11.792   1.850  1.00 78.32           C
ATOM   3333  HZ  PHE A 223      -6.492 -12.850   1.669  1.00 78.32           H
ATOM   3334  HN  PHE A 223      -8.523  -5.163   2.182  1.00 78.32           H
ATOM   3335  N   PHE A 224      -9.907  -7.245   1.173  1.00 83.07           N
ATOM   3336  CA  PHE A 224     -11.087  -7.905   0.641  1.00 83.07           C
ATOM   3337  C   PHE A 224     -11.540  -7.250  -0.665  1.00 83.07           C
ATOM   3338  O   PHE A 224     -11.839  -7.940  -1.639  1.00 83.07           O
ATOM   3339  HA  PHE A 224     -10.817  -8.944   0.450  1.00 83.07           H
ATOM   3340  CB  PHE A 224     -12.194  -7.753   1.686  1.00 83.07           C
ATOM   3341 1HB  PHE A 224     -12.128  -6.759   2.128  1.00 83.07           H
ATOM   3342 2HB  PHE A 224     -13.161  -7.816   1.187  1.00 83.07           H
ATOM   3343  CG  PHE A 224     -12.144  -8.796   2.803  1.00 83.07           C
ATOM   3344  CD1 PHE A 224     -12.582 -10.063   2.571  1.00 83.07           C
ATOM   3345  HD1 PHE A 224     -12.970 -10.334   1.590  1.00 83.07           H
ATOM   3346  CD2 PHE A 224     -11.660  -8.458   4.028  1.00 83.07           C
ATOM   3347  HD2 PHE A 224     -11.308  -7.443   4.214  1.00 83.07           H
ATOM   3348  CE1 PHE A 224     -12.535 -11.031   3.609  1.00 83.07           C
ATOM   3349  HE1 PHE A 224     -12.887 -12.046   3.423  1.00 83.07           H
ATOM   3350  CE2 PHE A 224     -11.613  -9.427   5.066  1.00 83.07           C
ATOM   3351  HE2 PHE A 224     -11.225  -9.155   6.048  1.00 83.07           H
ATOM   3352  CZ  PHE A 224     -12.052 -10.693   4.834  1.00 83.07           C
ATOM   3353  HZ  PHE A 224     -12.015 -11.436   5.630  1.00 83.07           H
ATOM   3354  HN  PHE A 224     -10.027  -6.825   2.073  1.00 83.07           H
ATOM   3355  N   LEU A 225     -11.577  -5.926  -0.644  1.00 81.97           N
ATOM   3356  CA  LEU A 225     -12.042  -5.171  -1.795  1.00 81.97           C
ATOM   3357  C   LEU A 225     -11.154  -5.487  -3.000  1.00 81.97           C
ATOM   3358  O   LEU A 225     -11.653  -5.821  -4.073  1.00 81.97           O
ATOM   3359  HA  LEU A 225     -13.056  -5.505  -2.016  1.00 81.97           H
ATOM   3360  CB  LEU A 225     -12.120  -3.680  -1.463  1.00 81.97           C
ATOM   3361 1HB  LEU A 225     -12.785  -3.552  -0.609  1.00 81.97           H
ATOM   3362 2HB  LEU A 225     -11.131  -3.346  -1.149  1.00 81.97           H
ATOM   3363  CG  LEU A 225     -12.602  -2.765  -2.590  1.00 81.97           C
ATOM   3364  HG  LEU A 225     -11.997  -2.966  -3.475  1.00 81.97           H
ATOM   3365  CD1 LEU A 225     -14.055  -3.069  -2.959  1.00 81.97           C
ATOM   3366 1HD1 LEU A 225     -14.138  -4.104  -3.289  1.00 81.97           H
ATOM   3367 2HD1 LEU A 225     -14.691  -2.913  -2.087  1.00 81.97           H
ATOM   3368 3HD1 LEU A 225     -14.373  -2.404  -3.763  1.00 81.97           H
ATOM   3369  CD2 LEU A 225     -12.397  -1.293  -2.228  1.00 81.97           C
ATOM   3370 1HD2 LEU A 225     -12.960  -1.060  -1.324  1.00 81.97           H
ATOM   3371 2HD2 LEU A 225     -11.338  -1.105  -2.054  1.00 81.97           H
ATOM   3372 3HD2 LEU A 225     -12.748  -0.665  -3.047  1.00 81.97           H
ATOM   3373  HN  LEU A 225     -11.296  -5.371   0.140  1.00 81.97           H
ATOM   3374  N   PRO A 226      -9.826  -5.390  -2.845  1.00 75.64           N
ATOM   3375  CA  PRO A 226      -8.916  -5.632  -3.967  1.00 75.64           C
ATOM   3376  C   PRO A 226      -8.899  -7.092  -4.391  1.00 75.64           C
ATOM   3377  O   PRO A 226      -8.819  -7.396  -5.580  1.00 75.64           O
ATOM   3378  HA  PRO A 226      -9.250  -5.085  -4.848  1.00 75.64           H
ATOM   3379  CB  PRO A 226      -7.555  -5.180  -3.434  1.00 75.64           C
ATOM   3380 1HB  PRO A 226      -6.742  -5.771  -3.857  1.00 75.64           H
ATOM   3381 2HB  PRO A 226      -7.353  -4.138  -3.683  1.00 75.64           H
ATOM   3382  CG  PRO A 226      -7.670  -5.381  -1.950  1.00 75.64           C
ATOM   3383 1HG  PRO A 226      -7.432  -6.408  -1.672  1.00 75.64           H
ATOM   3384 2HG  PRO A 226      -6.976  -4.737  -1.410  1.00 75.64           H
ATOM   3385  CD  PRO A 226      -9.093  -5.045  -1.614  1.00 75.64           C
ATOM   3386 1HD  PRO A 226      -9.450  -5.621  -0.759  1.00 75.64           H
ATOM   3387 2HD  PRO A 226      -9.207  -3.992  -1.359  1.00 75.64           H
ATOM   3388  N   PHE A 227      -8.977  -7.965  -3.397  1.00 78.75           N
ATOM   3389  CA  PHE A 227      -8.949  -9.395  -3.652  1.00 78.75           C
ATOM   3390  C   PHE A 227     -10.125  -9.816  -4.535  1.00 78.75           C
ATOM   3391  O   PHE A 227      -9.945 -10.545  -5.509  1.00 78.75           O
ATOM   3392  HA  PHE A 227      -8.014  -9.613  -4.167  1.00 78.75           H
ATOM   3393  CB  PHE A 227      -9.068 -10.094  -2.297  1.00 78.75           C
ATOM   3394 1HB  PHE A 227      -8.224  -9.800  -1.673  1.00 78.75           H
ATOM   3395 2HB  PHE A 227      -9.971  -9.743  -1.796  1.00 78.75           H
ATOM   3396  CG  PHE A 227      -9.112 -11.620  -2.385  1.00 78.75           C
ATOM   3397  CD1 PHE A 227     -10.299 -12.274  -2.273  1.00 78.75           C
ATOM   3398  HD1 PHE A 227     -11.219 -11.711  -2.120  1.00 78.75           H
ATOM   3399  CD2 PHE A 227      -7.964 -12.324  -2.576  1.00 78.75           C
ATOM   3400  HD2 PHE A 227      -7.012 -11.800  -2.666  1.00 78.75           H
ATOM   3401  CE1 PHE A 227     -10.340 -13.691  -2.356  1.00 78.75           C
ATOM   3402  HE1 PHE A 227     -11.291 -14.215  -2.266  1.00 78.75           H
ATOM   3403  CE2 PHE A 227      -8.004 -13.741  -2.659  1.00 78.75           C
ATOM   3404  HE2 PHE A 227      -7.084 -14.304  -2.812  1.00 78.75           H
ATOM   3405  CZ  PHE A 227      -9.191 -14.395  -2.547  1.00 78.75           C
ATOM   3406  HZ  PHE A 227      -9.223 -15.482  -2.610  1.00 78.75           H
ATOM   3407  HN  PHE A 227      -9.056  -7.709  -2.433  1.00 78.75           H
ATOM   3408  N   VAL A 228     -11.304  -9.340  -4.163  1.00 82.46           N
ATOM   3409  CA  VAL A 228     -12.515  -9.687  -4.887  1.00 82.46           C
ATOM   3410  C   VAL A 228     -12.420  -9.151  -6.317  1.00 82.46           C
ATOM   3411  O   VAL A 228     -12.715  -9.867  -7.273  1.00 82.46           O
ATOM   3412  HA  VAL A 228     -12.576 -10.775  -4.924  1.00 82.46           H
ATOM   3413  CB  VAL A 228     -13.742  -9.169  -4.135  1.00 82.46           C
ATOM   3414  HB  VAL A 228     -13.567  -8.122  -3.889  1.00 82.46           H
ATOM   3415  CG1 VAL A 228     -14.994  -9.244  -5.011  1.00 82.46           C
ATOM   3416 1HG1 VAL A 228     -14.849  -8.636  -5.904  1.00 82.46           H
ATOM   3417 2HG1 VAL A 228     -15.174 -10.279  -5.301  1.00 82.46           H
ATOM   3418 3HG1 VAL A 228     -15.852  -8.869  -4.452  1.00 82.46           H
ATOM   3419  CG2 VAL A 228     -13.944  -9.932  -2.824  1.00 82.46           C
ATOM   3420 1HG2 VAL A 228     -14.087 -10.991  -3.038  1.00 82.46           H
ATOM   3421 2HG2 VAL A 228     -13.066  -9.805  -2.191  1.00 82.46           H
ATOM   3422 3HG2 VAL A 228     -14.823  -9.544  -2.309  1.00 82.46           H
ATOM   3423  HN  VAL A 228     -11.439  -8.728  -3.383  1.00 82.46           H
ATOM   3424  N   VAL A 229     -12.007  -7.896  -6.418  1.00 75.55           N
ATOM   3425  CA  VAL A 229     -11.955  -7.227  -7.707  1.00 75.55           C
ATOM   3426  C   VAL A 229     -11.006  -7.988  -8.635  1.00 75.55           C
ATOM   3427  O   VAL A 229     -11.342  -8.257  -9.787  1.00 75.55           O
ATOM   3428  HA  VAL A 229     -12.958  -7.255  -8.132  1.00 75.55           H
ATOM   3429  CB  VAL A 229     -11.560  -5.761  -7.520  1.00 75.55           C
ATOM   3430  HB  VAL A 229     -10.691  -5.729  -6.862  1.00 75.55           H
ATOM   3431  CG1 VAL A 229     -11.162  -5.126  -8.854  1.00 75.55           C
ATOM   3432 1HG1 VAL A 229     -10.314  -5.665  -9.274  1.00 75.55           H
ATOM   3433 2HG1 VAL A 229     -12.003  -5.175  -9.545  1.00 75.55           H
ATOM   3434 3HG1 VAL A 229     -10.886  -4.084  -8.692  1.00 75.55           H
ATOM   3435  CG2 VAL A 229     -12.686  -4.971  -6.850  1.00 75.55           C
ATOM   3436 1HG2 VAL A 229     -13.580  -5.015  -7.472  1.00 75.55           H
ATOM   3437 2HG2 VAL A 229     -12.901  -5.402  -5.873  1.00 75.55           H
ATOM   3438 3HG2 VAL A 229     -12.379  -3.932  -6.729  1.00 75.55           H
ATOM   3439  HN  VAL A 229     -11.711  -7.340  -5.641  1.00 75.55           H
ATOM   3440  N   MET A 230      -9.839  -8.314  -8.097  1.00 74.97           N
ATOM   3441  CA  MET A 230      -8.832  -9.023  -8.868  1.00 74.97           C
ATOM   3442  C   MET A 230      -9.373 -10.359  -9.379  1.00 74.97           C
ATOM   3443  O   MET A 230      -9.254 -10.669 -10.564  1.00 74.97           O
ATOM   3444  HA  MET A 230      -8.596  -8.372  -9.711  1.00 74.97           H
ATOM   3445  CB  MET A 230      -7.601  -9.271  -7.994  1.00 74.97           C
ATOM   3446 1HB  MET A 230      -7.914  -9.526  -6.982  1.00 74.97           H
ATOM   3447 2HB  MET A 230      -7.043 -10.124  -8.380  1.00 74.97           H
ATOM   3448  CG  MET A 230      -6.697  -8.037  -7.958  1.00 74.97           C
ATOM   3449 1HG  MET A 230      -6.583  -7.629  -8.963  1.00 74.97           H
ATOM   3450 2HG  MET A 230      -7.155  -7.258  -7.349  1.00 74.97           H
ATOM   3451  SD  MET A 230      -5.099  -8.470  -7.292  1.00 74.97           S
ATOM   3452  CE  MET A 230      -4.186  -6.988  -7.688  1.00 74.97           C
ATOM   3453 1HE  MET A 230      -4.189  -6.836  -8.767  1.00 74.97           H
ATOM   3454 2HE  MET A 230      -4.652  -6.133  -7.199  1.00 74.97           H
ATOM   3455 3HE  MET A 230      -3.158  -7.090  -7.339  1.00 74.97           H
ATOM   3456  HN  MET A 230      -9.579  -8.102  -7.155  1.00 74.97           H
ATOM   3457  N   ALA A 231      -9.956 -11.116  -8.461  1.00 76.93           N
ATOM   3458  CA  ALA A 231     -10.462 -12.437  -8.791  1.00 76.93           C
ATOM   3459  C   ALA A 231     -11.469 -12.322  -9.936  1.00 76.93           C
ATOM   3460  O   ALA A 231     -11.440 -13.115 -10.876  1.00 76.93           O
ATOM   3461  HA  ALA A 231      -9.618 -13.043  -9.120  1.00 76.93           H
ATOM   3462  CB  ALA A 231     -11.070 -13.078  -7.541  1.00 76.93           C
ATOM   3463 1HB  ALA A 231     -10.307 -13.163  -6.768  1.00 76.93           H
ATOM   3464 2HB  ALA A 231     -11.888 -12.456  -7.176  1.00 76.93           H
ATOM   3465 3HB  ALA A 231     -11.450 -14.069  -7.789  1.00 76.93           H
ATOM   3466  HN  ALA A 231     -10.085 -10.840  -7.508  1.00 76.93           H
ATOM   3467  N   CYS A 232     -12.337 -11.328  -9.821  1.00 76.79           N
ATOM   3468  CA  CYS A 232     -13.377 -11.123 -10.814  1.00 76.79           C
ATOM   3469  C   CYS A 232     -12.709 -10.759 -12.141  1.00 76.79           C
ATOM   3470  O   CYS A 232     -13.050 -11.313 -13.185  1.00 76.79           O
ATOM   3471  HA  CYS A 232     -13.919 -12.065 -10.899  1.00 76.79           H
ATOM   3472  CB  CYS A 232     -14.382 -10.058 -10.370  1.00 76.79           C
ATOM   3473 1HB  CYS A 232     -13.855  -9.159 -10.053  1.00 76.79           H
ATOM   3474 2HB  CYS A 232     -15.019  -9.776 -11.208  1.00 76.79           H
ATOM   3475  SG  CYS A 232     -15.407 -10.699  -8.996  1.00 76.79           S
ATOM   3476  HG  CYS A 232     -14.510 -10.477  -8.039  1.00 76.79           H
ATOM   3477  HN  CYS A 232     -12.338 -10.671  -9.067  1.00 76.79           H
ATOM   3478  N   CYS A 233     -11.769  -9.828 -12.058  1.00 70.29           N
ATOM   3479  CA  CYS A 233     -11.167  -9.263 -13.254  1.00 70.29           C
ATOM   3480  C   CYS A 233     -10.418 -10.378 -13.987  1.00 70.29           C
ATOM   3481  O   CYS A 233     -10.559 -10.533 -15.199  1.00 70.29           O
ATOM   3482  HA  CYS A 233     -11.985  -8.880 -13.865  1.00 70.29           H
ATOM   3483  CB  CYS A 233     -10.253  -8.082 -12.923  1.00 70.29           C
ATOM   3484 1HB  CYS A 233      -9.594  -8.343 -12.095  1.00 70.29           H
ATOM   3485 2HB  CYS A 233      -9.616  -7.854 -13.778  1.00 70.29           H
ATOM   3486  SG  CYS A 233     -11.258  -6.617 -12.484  1.00 70.29           S
ATOM   3487  HG  CYS A 233     -11.591  -7.036 -11.267  1.00 70.29           H
ATOM   3488  HN  CYS A 233     -11.420  -9.462 -11.196  1.00 70.29           H
ATOM   3489  N   TYR A 234      -9.637 -11.125 -13.221  1.00 71.69           N
ATOM   3490  CA  TYR A 234      -8.762 -12.131 -13.799  1.00 71.69           C
ATOM   3491  C   TYR A 234      -9.564 -13.337 -14.292  1.00 71.69           C
ATOM   3492  O   TYR A 234      -9.214 -13.950 -15.299  1.00 71.69           O
ATOM   3493  HA  TYR A 234      -8.243 -11.679 -14.645  1.00 71.69           H
ATOM   3494  CB  TYR A 234      -7.831 -12.579 -12.671  1.00 71.69           C
ATOM   3495 1HB  TYR A 234      -8.409 -12.675 -11.752  1.00 71.69           H
ATOM   3496 2HB  TYR A 234      -7.441 -13.570 -12.907  1.00 71.69           H
ATOM   3497  CG  TYR A 234      -6.656 -11.632 -12.421  1.00 71.69           C
ATOM   3498  CD1 TYR A 234      -5.710 -11.430 -13.405  1.00 71.69           C
ATOM   3499  HD1 TYR A 234      -5.800 -11.946 -14.361  1.00 71.69           H
ATOM   3500  CD2 TYR A 234      -6.542 -10.978 -11.210  1.00 71.69           C
ATOM   3501  HD2 TYR A 234      -7.289 -11.137 -10.433  1.00 71.69           H
ATOM   3502  CE1 TYR A 234      -4.604 -10.538 -13.170  1.00 71.69           C
ATOM   3503  HE1 TYR A 234      -3.850 -10.370 -13.938  1.00 71.69           H
ATOM   3504  CE2 TYR A 234      -5.436 -10.087 -10.975  1.00 71.69           C
ATOM   3505  HE2 TYR A 234      -5.334  -9.564 -10.023  1.00 71.69           H
ATOM   3506  CZ  TYR A 234      -4.522  -9.911 -11.966  1.00 71.69           C
ATOM   3507  OH  TYR A 234      -3.478  -9.068 -11.743  1.00 71.69           O
ATOM   3508  HH  TYR A 234      -3.506  -8.730 -10.803  1.00 71.69           H
ATOM   3509  HN  TYR A 234      -9.595 -11.052 -12.224  1.00 71.69           H
ATOM   3510  N   THR A 235     -10.625 -13.641 -13.559  1.00 77.46           N
ATOM   3511  CA  THR A 235     -11.522 -14.715 -13.950  1.00 77.46           C
ATOM   3512  C   THR A 235     -12.079 -14.461 -15.352  1.00 77.46           C
ATOM   3513  O   THR A 235     -12.123 -15.368 -16.181  1.00 77.46           O
ATOM   3514  HA  THR A 235     -10.949 -15.642 -13.997  1.00 77.46           H
ATOM   3515  CB  THR A 235     -12.607 -14.840 -12.878  1.00 77.46           C
ATOM   3516  HB  THR A 235     -13.407 -15.502 -13.209  1.00 77.46           H
ATOM   3517  OG1 THR A 235     -12.992 -13.493 -12.616  1.00 77.46           O
ATOM   3518  HG1 THR A 235     -13.673 -13.195 -13.285  1.00 77.46           H
ATOM   3519  CG2 THR A 235     -12.054 -15.336 -11.540  1.00 77.46           C
ATOM   3520 1HG2 THR A 235     -11.301 -14.637 -11.177  1.00 77.46           H
ATOM   3521 2HG2 THR A 235     -11.602 -16.319 -11.676  1.00 77.46           H
ATOM   3522 3HG2 THR A 235     -12.865 -15.406 -10.816  1.00 77.46           H
ATOM   3523  HN  THR A 235     -10.874 -13.169 -12.713  1.00 77.46           H
ATOM   3524  N   ILE A 236     -12.492 -13.221 -15.574  1.00 74.21           N
ATOM   3525  CA  ILE A 236     -13.055 -12.838 -16.857  1.00 74.21           C
ATOM   3526  C   ILE A 236     -11.952 -12.855 -17.918  1.00 74.21           C
ATOM   3527  O   ILE A 236     -12.151 -13.371 -19.017  1.00 74.21           O
ATOM   3528  HA  ILE A 236     -13.801 -13.587 -17.124  1.00 74.21           H
ATOM   3529  CB  ILE A 236     -13.780 -11.496 -16.746  1.00 74.21           C
ATOM   3530  HB  ILE A 236     -13.070 -10.754 -16.378  1.00 74.21           H
ATOM   3531  CG1 ILE A 236     -14.921 -11.572 -15.729  1.00 74.21           C
ATOM   3532 1HG1 ILE A 236     -15.753 -12.135 -16.153  1.00 74.21           H
ATOM   3533 2HG1 ILE A 236     -14.588 -12.113 -14.843  1.00 74.21           H
ATOM   3534  CG2 ILE A 236     -14.263 -11.018 -18.116  1.00 74.21           C
ATOM   3535 1HG2 ILE A 236     -13.409 -10.899 -18.782  1.00 74.21           H
ATOM   3536 2HG2 ILE A 236     -14.951 -11.753 -18.535  1.00 74.21           H
ATOM   3537 3HG2 ILE A 236     -14.775 -10.062 -18.008  1.00 74.21           H
ATOM   3538  CD1 ILE A 236     -15.395 -10.173 -15.332  1.00 74.21           C
ATOM   3539 1HD1 ILE A 236     -14.567  -9.621 -14.887  1.00 74.21           H
ATOM   3540 2HD1 ILE A 236     -15.750  -9.644 -16.217  1.00 74.21           H
ATOM   3541 3HD1 ILE A 236     -16.207 -10.256 -14.609  1.00 74.21           H
ATOM   3542  HN  ILE A 236     -12.447 -12.487 -14.896  1.00 74.21           H
ATOM   3543  N   ILE A 237     -10.813 -12.285 -17.551  1.00 71.62           N
ATOM   3544  CA  ILE A 237      -9.695 -12.186 -18.473  1.00 71.62           C
ATOM   3545  C   ILE A 237      -9.315 -13.585 -18.960  1.00 71.62           C
ATOM   3546  O   ILE A 237      -9.158 -13.808 -20.160  1.00 71.62           O
ATOM   3547  HA  ILE A 237     -10.030 -11.601 -19.331  1.00 71.62           H
ATOM   3548  CB  ILE A 237      -8.536 -11.422 -17.830  1.00 71.62           C
ATOM   3549  HB  ILE A 237      -8.424 -11.772 -16.804  1.00 71.62           H
ATOM   3550  CG1 ILE A 237      -8.835  -9.923 -17.766  1.00 71.62           C
ATOM   3551 1HG1 ILE A 237      -8.757  -9.490 -18.763  1.00 71.62           H
ATOM   3552 2HG1 ILE A 237      -9.860  -9.767 -17.429  1.00 71.62           H
ATOM   3553  CG2 ILE A 237      -7.219 -11.714 -18.552  1.00 71.62           C
ATOM   3554 1HG2 ILE A 237      -7.005 -12.781 -18.501  1.00 71.62           H
ATOM   3555 2HG2 ILE A 237      -7.302 -11.409 -19.595  1.00 71.62           H
ATOM   3556 3HG2 ILE A 237      -6.412 -11.159 -18.074  1.00 71.62           H
ATOM   3557  CD1 ILE A 237      -7.868  -9.211 -16.818  1.00 71.62           C
ATOM   3558 1HD1 ILE A 237      -7.966  -9.630 -15.817  1.00 71.62           H
ATOM   3559 2HD1 ILE A 237      -6.846  -9.349 -17.171  1.00 71.62           H
ATOM   3560 3HD1 ILE A 237      -8.103  -8.147 -16.791  1.00 71.62           H
ATOM   3561  HN  ILE A 237     -10.649 -11.897 -16.644  1.00 71.62           H
ATOM   3562  N   ILE A 238      -9.177 -14.492 -18.004  1.00 72.50           N
ATOM   3563  CA  ILE A 238      -8.775 -15.853 -18.317  1.00 72.50           C
ATOM   3564  C   ILE A 238      -9.781 -16.467 -19.293  1.00 72.50           C
ATOM   3565  O   ILE A 238      -9.393 -17.111 -20.266  1.00 72.50           O
ATOM   3566  HA  ILE A 238      -7.804 -15.802 -18.808  1.00 72.50           H
ATOM   3567  CB  ILE A 238      -8.590 -16.665 -17.033  1.00 72.50           C
ATOM   3568  HB  ILE A 238      -9.462 -16.505 -16.399  1.00 72.50           H
ATOM   3569  CG1 ILE A 238      -7.368 -16.182 -16.250  1.00 72.50           C
ATOM   3570 1HG1 ILE A 238      -6.457 -16.515 -16.748  1.00 72.50           H
ATOM   3571 2HG1 ILE A 238      -7.345 -15.092 -16.240  1.00 72.50           H
ATOM   3572  CG2 ILE A 238      -8.520 -18.163 -17.337  1.00 72.50           C
ATOM   3573 1HG2 ILE A 238      -9.445 -18.479 -17.820  1.00 72.50           H
ATOM   3574 2HG2 ILE A 238      -7.678 -18.361 -18.000  1.00 72.50           H
ATOM   3575 3HG2 ILE A 238      -8.389 -18.717 -16.407  1.00 72.50           H
ATOM   3576  CD1 ILE A 238      -7.393 -16.709 -14.814  1.00 72.50           C
ATOM   3577 1HD1 ILE A 238      -8.293 -16.354 -14.312  1.00 72.50           H
ATOM   3578 2HD1 ILE A 238      -7.391 -17.799 -14.827  1.00 72.50           H
ATOM   3579 3HD1 ILE A 238      -6.513 -16.351 -14.279  1.00 72.50           H
ATOM   3580  HN  ILE A 238      -9.336 -14.311 -17.034  1.00 72.50           H
ATOM   3581  N   HIS A 239     -11.053 -16.245 -18.999  1.00 77.18           N
ATOM   3582  CA  HIS A 239     -12.119 -16.838 -19.789  1.00 77.18           C
ATOM   3583  C   HIS A 239     -11.998 -16.375 -21.243  1.00 77.18           C
ATOM   3584  O   HIS A 239     -12.062 -17.188 -22.164  1.00 77.18           O
ATOM   3585  HA  HIS A 239     -11.975 -17.918 -19.747  1.00 77.18           H
ATOM   3586  CB  HIS A 239     -13.486 -16.525 -19.179  1.00 77.18           C
ATOM   3587 1HB  HIS A 239     -13.479 -16.814 -18.128  1.00 77.18           H
ATOM   3588 2HB  HIS A 239     -13.650 -15.448 -19.213  1.00 77.18           H
ATOM   3589  CG  HIS A 239     -14.639 -17.216 -19.869  1.00 77.18           C
ATOM   3590  ND1 HIS A 239     -15.431 -16.590 -20.815  1.00 77.18           N
ATOM   3591  HD1 HIS A 239     -15.329 -15.647 -21.132  1.00 77.18           H
ATOM   3592  CD2 HIS A 239     -15.123 -18.485 -19.740  1.00 77.18           C
ATOM   3593  HD2 HIS A 239     -14.729 -19.253 -19.074  1.00 77.18           H
ATOM   3594  CE1 HIS A 239     -16.348 -17.452 -21.229  1.00 77.18           C
ATOM   3595  HE1 HIS A 239     -17.120 -17.257 -21.973  1.00 77.18           H
ATOM   3596  NE2 HIS A 239     -16.155 -18.625 -20.562  1.00 77.18           N
ATOM   3597  HN  HIS A 239     -11.360 -15.673 -18.238  1.00 77.18           H
ATOM   3598  N   THR A 240     -11.824 -15.072 -21.403  1.00 72.84           N
ATOM   3599  CA  THR A 240     -11.740 -14.485 -22.730  1.00 72.84           C
ATOM   3600  C   THR A 240     -10.443 -14.912 -23.420  1.00 72.84           C
ATOM   3601  O   THR A 240     -10.417 -15.106 -24.634  1.00 72.84           O
ATOM   3602  HA  THR A 240     -12.564 -14.872 -23.329  1.00 72.84           H
ATOM   3603  CB  THR A 240     -11.881 -12.969 -22.586  1.00 72.84           C
ATOM   3604  HB  THR A 240     -10.970 -12.530 -22.179  1.00 72.84           H
ATOM   3605  OG1 THR A 240     -13.053 -12.802 -21.792  1.00 72.84           O
ATOM   3606  HG1 THR A 240     -12.803 -12.721 -20.827  1.00 72.84           H
ATOM   3607  CG2 THR A 240     -12.229 -12.285 -23.910  1.00 72.84           C
ATOM   3608 1HG2 THR A 240     -13.176 -12.676 -24.283  1.00 72.84           H
ATOM   3609 2HG2 THR A 240     -11.442 -12.481 -24.638  1.00 72.84           H
ATOM   3610 3HG2 THR A 240     -12.318 -11.210 -23.752  1.00 72.84           H
ATOM   3611  HN  THR A 240     -11.742 -14.421 -20.648  1.00 72.84           H
ATOM   3612  N   LEU A 241      -9.399 -15.046 -22.616  1.00 71.50           N
ATOM   3613  CA  LEU A 241      -8.096 -15.425 -23.137  1.00 71.50           C
ATOM   3614  C   LEU A 241      -8.141 -16.884 -23.597  1.00 71.50           C
ATOM   3615  O   LEU A 241      -7.359 -17.292 -24.455  1.00 71.50           O
ATOM   3616  HA  LEU A 241      -7.896 -14.796 -24.004  1.00 71.50           H
ATOM   3617  CB  LEU A 241      -7.002 -15.138 -22.107  1.00 71.50           C
ATOM   3618 1HB  LEU A 241      -7.363 -15.451 -21.127  1.00 71.50           H
ATOM   3619 2HB  LEU A 241      -6.138 -15.759 -22.341  1.00 71.50           H
ATOM   3620  CG  LEU A 241      -6.539 -13.683 -22.008  1.00 71.50           C
ATOM   3621  HG  LEU A 241      -7.404 -13.064 -21.771  1.00 71.50           H
ATOM   3622  CD1 LEU A 241      -5.530 -13.505 -20.872  1.00 71.50           C
ATOM   3623 1HD1 LEU A 241      -5.993 -13.789 -19.927  1.00 71.50           H
ATOM   3624 2HD1 LEU A 241      -4.661 -14.137 -21.055  1.00 71.50           H
ATOM   3625 3HD1 LEU A 241      -5.216 -12.462 -20.825  1.00 71.50           H
ATOM   3626  CD2 LEU A 241      -5.986 -13.192 -23.348  1.00 71.50           C
ATOM   3627 1HD2 LEU A 241      -5.137 -13.811 -23.639  1.00 71.50           H
ATOM   3628 2HD2 LEU A 241      -6.764 -13.261 -24.109  1.00 71.50           H
ATOM   3629 3HD2 LEU A 241      -5.663 -12.156 -23.250  1.00 71.50           H
ATOM   3630  HN  LEU A 241      -9.432 -14.901 -21.627  1.00 71.50           H
ATOM   3631  N   ILE A 242      -9.063 -17.629 -23.006  1.00 74.47           N
ATOM   3632  CA  ILE A 242      -9.274 -19.011 -23.401  1.00 74.47           C
ATOM   3633  C   ILE A 242     -10.035 -19.047 -24.728  1.00 74.47           C
ATOM   3634  O   ILE A 242      -9.749 -19.876 -25.590  1.00 74.47           O
ATOM   3635  HA  ILE A 242      -8.293 -19.461 -23.554  1.00 74.47           H
ATOM   3636  CB  ILE A 242      -9.959 -19.791 -22.278  1.00 74.47           C
ATOM   3637  HB  ILE A 242     -10.790 -19.193 -21.903  1.00 74.47           H
ATOM   3638  CG1 ILE A 242      -9.002 -20.019 -21.106  1.00 74.47           C
ATOM   3639 1HG1 ILE A 242      -8.242 -20.748 -21.389  1.00 74.47           H
ATOM   3640 2HG1 ILE A 242      -8.482 -19.091 -20.871  1.00 74.47           H
ATOM   3641  CG2 ILE A 242     -10.548 -21.103 -22.801  1.00 74.47           C
ATOM   3642 1HG2 ILE A 242     -11.283 -20.888 -23.576  1.00 74.47           H
ATOM   3643 2HG2 ILE A 242      -9.750 -21.719 -23.217  1.00 74.47           H
ATOM   3644 3HG2 ILE A 242     -11.029 -21.638 -21.982  1.00 74.47           H
ATOM   3645  CD1 ILE A 242      -9.757 -20.515 -19.870  1.00 74.47           C
ATOM   3646 1HD1 ILE A 242     -10.499 -19.773 -19.576  1.00 74.47           H
ATOM   3647 2HD1 ILE A 242     -10.256 -21.456 -20.102  1.00 74.47           H
ATOM   3648 3HD1 ILE A 242      -9.053 -20.669 -19.052  1.00 74.47           H
ATOM   3649  HN  ILE A 242      -9.658 -17.304 -22.271  1.00 74.47           H
ATOM   3650  N   GLN A 243     -10.990 -18.137 -24.850  1.00 70.34           N
ATOM   3651  CA  GLN A 243     -11.938 -18.189 -25.950  1.00 70.34           C
ATOM   3652  C   GLN A 243     -11.245 -17.825 -27.265  1.00 70.34           C
ATOM   3653  O   GLN A 243     -11.473 -18.467 -28.289  1.00 70.34           O
ATOM   3654  HA  GLN A 243     -12.283 -19.222 -25.987  1.00 70.34           H
ATOM   3655  CB  GLN A 243     -13.134 -17.271 -25.688  1.00 70.34           C
ATOM   3656 1HB  GLN A 243     -12.785 -16.319 -25.287  1.00 70.34           H
ATOM   3657 2HB  GLN A 243     -13.643 -17.053 -26.627  1.00 70.34           H
ATOM   3658  CG  GLN A 243     -14.115 -17.915 -24.707  1.00 70.34           C
ATOM   3659 1HG  GLN A 243     -14.325 -18.939 -25.017  1.00 70.34           H
ATOM   3660 2HG  GLN A 243     -13.663 -17.968 -23.717  1.00 70.34           H
ATOM   3661  CD  GLN A 243     -15.421 -17.121 -24.636  1.00 70.34           C
ATOM   3662  OE1 GLN A 243     -15.491 -15.959 -25.001  1.00 70.34           O
ATOM   3663  NE2 GLN A 243     -16.448 -17.810 -24.148  1.00 70.34           N
ATOM   3664 1HE2 GLN A 243     -16.323 -18.762 -23.866  1.00 70.34           H
ATOM   3665 2HE2 GLN A 243     -17.345 -17.377 -24.062  1.00 70.34           H
ATOM   3666  HN  GLN A 243     -11.122 -17.375 -24.215  1.00 70.34           H
ATOM   3667  N   ALA A 244     -10.414 -16.796 -27.194  1.00 64.20           N
ATOM   3668  CA  ALA A 244      -9.697 -16.330 -28.369  1.00 64.20           C
ATOM   3669  C   ALA A 244      -8.677 -17.389 -28.792  1.00 64.20           C
ATOM   3670  O   ALA A 244      -8.169 -18.136 -27.957  1.00 64.20           O
ATOM   3671  HA  ALA A 244     -10.424 -16.198 -29.170  1.00 64.20           H
ATOM   3672  CB  ALA A 244      -9.045 -14.979 -28.067  1.00 64.20           C
ATOM   3673 1HB  ALA A 244      -9.816 -14.256 -27.801  1.00 64.20           H
ATOM   3674 2HB  ALA A 244      -8.348 -15.090 -27.237  1.00 64.20           H
ATOM   3675 3HB  ALA A 244      -8.508 -14.630 -28.949  1.00 64.20           H
ATOM   3676  HN  ALA A 244     -10.226 -16.285 -26.355  1.00 64.20           H
ATOM   3677  N   LYS A 245      -8.406 -17.419 -30.088  1.00 57.34           N
ATOM   3678  CA  LYS A 245      -7.664 -18.523 -30.672  1.00 57.34           C
ATOM   3679  C   LYS A 245      -6.190 -18.132 -30.796  1.00 57.34           C
ATOM   3680  O   LYS A 245      -5.361 -18.943 -31.208  1.00 57.34           O
ATOM   3681  HA  LYS A 245      -7.740 -19.367 -29.987  1.00 57.34           H
ATOM   3682  CB  LYS A 245      -8.299 -18.956 -31.996  1.00 57.34           C
ATOM   3683 1HB  LYS A 245      -8.385 -18.096 -32.660  1.00 57.34           H
ATOM   3684 2HB  LYS A 245      -7.653 -19.679 -32.494  1.00 57.34           H
ATOM   3685  CG  LYS A 245      -9.681 -19.570 -31.765  1.00 57.34           C
ATOM   3686 1HG  LYS A 245      -9.608 -20.373 -31.032  1.00 57.34           H
ATOM   3687 2HG  LYS A 245     -10.352 -18.819 -31.350  1.00 57.34           H
ATOM   3688  CD  LYS A 245     -10.262 -20.116 -33.071  1.00 57.34           C
ATOM   3689 1HD  LYS A 245     -10.416 -19.298 -33.775  1.00 57.34           H
ATOM   3690 2HD  LYS A 245      -9.552 -20.802 -33.531  1.00 57.34           H
ATOM   3691  CE  LYS A 245     -11.588 -20.837 -32.822  1.00 57.34           C
ATOM   3692 1HE  LYS A 245     -11.450 -21.615 -32.070  1.00 57.34           H
ATOM   3693 2HE  LYS A 245     -12.321 -20.136 -32.423  1.00 57.34           H
ATOM   3694  NZ  LYS A 245     -12.097 -21.436 -34.076  1.00 57.34           N
ATOM   3695 1HZ  LYS A 245     -12.971 -21.916 -33.891  1.00 57.34           H
ATOM   3696 2HZ  LYS A 245     -12.250 -20.705 -34.762  1.00 57.34           H
ATOM   3697 3HZ  LYS A 245     -11.417 -22.098 -34.434  1.00 57.34           H
ATOM   3698  HN  LYS A 245      -8.684 -16.708 -30.735  1.00 57.34           H
ATOM   3699  N   LYS A 246      -5.908 -16.890 -30.433  1.00 55.99           N
ATOM   3700  CA  LYS A 246      -4.649 -16.268 -30.807  1.00 55.99           C
ATOM   3701  C   LYS A 246      -3.533 -16.803 -29.907  1.00 55.99           C
ATOM   3702  O   LYS A 246      -3.567 -16.615 -28.692  1.00 55.99           O
ATOM   3703  HA  LYS A 246      -4.433 -16.560 -31.834  1.00 55.99           H
ATOM   3704  CB  LYS A 246      -4.777 -14.744 -30.786  1.00 55.99           C
ATOM   3705 1HB  LYS A 246      -5.266 -14.428 -29.864  1.00 55.99           H
ATOM   3706 2HB  LYS A 246      -3.785 -14.291 -30.791  1.00 55.99           H
ATOM   3707  CG  LYS A 246      -5.578 -14.245 -31.991  1.00 55.99           C
ATOM   3708 1HG  LYS A 246      -5.340 -14.850 -32.866  1.00 55.99           H
ATOM   3709 2HG  LYS A 246      -6.644 -14.367 -31.799  1.00 55.99           H
ATOM   3710  CD  LYS A 246      -5.271 -12.774 -32.282  1.00 55.99           C
ATOM   3711 1HD  LYS A 246      -5.660 -12.151 -31.476  1.00 55.99           H
ATOM   3712 2HD  LYS A 246      -4.192 -12.622 -32.309  1.00 55.99           H
ATOM   3713  CE  LYS A 246      -5.886 -12.339 -33.613  1.00 55.99           C
ATOM   3714 1HE  LYS A 246      -5.853 -13.165 -34.324  1.00 55.99           H
ATOM   3715 2HE  LYS A 246      -6.937 -12.085 -33.469  1.00 55.99           H
ATOM   3716  NZ  LYS A 246      -5.159 -11.174 -34.164  1.00 55.99           N
ATOM   3717 1HZ  LYS A 246      -5.592 -10.885 -35.035  1.00 55.99           H
ATOM   3718 2HZ  LYS A 246      -5.194 -10.408 -33.500  1.00 55.99           H
ATOM   3719 3HZ  LYS A 246      -4.193 -11.429 -34.336  1.00 55.99           H
ATOM   3720  HN  LYS A 246      -6.520 -16.312 -29.893  1.00 55.99           H
ATOM   3721  N   SER A 247      -2.571 -17.460 -30.538  1.00 54.29           N
ATOM   3722  CA  SER A 247      -1.471 -18.064 -29.805  1.00 54.29           C
ATOM   3723  C   SER A 247      -1.007 -17.123 -28.690  1.00 54.29           C
ATOM   3724  O   SER A 247      -0.792 -17.555 -27.559  1.00 54.29           O
ATOM   3725  HA  SER A 247      -1.875 -18.985 -29.384  1.00 54.29           H
ATOM   3726  CB  SER A 247      -0.305 -18.398 -30.737  1.00 54.29           C
ATOM   3727 1HB  SER A 247      -0.561 -19.271 -31.338  1.00 54.29           H
ATOM   3728 2HB  SER A 247      -0.145 -17.571 -31.428  1.00 54.29           H
ATOM   3729  OG  SER A 247       0.897 -18.654 -30.017  1.00 54.29           O
ATOM   3730  HG  SER A 247       1.644 -18.843 -30.655  1.00 54.29           H
ATOM   3731  HN  SER A 247      -2.536 -17.583 -31.530  1.00 54.29           H
ATOM   3732  N   SER A 248      -0.866 -15.856 -29.050  1.00 57.21           N
ATOM   3733  CA  SER A 248      -0.222 -14.896 -28.170  1.00 57.21           C
ATOM   3734  C   SER A 248      -0.964 -14.829 -26.834  1.00 57.21           C
ATOM   3735  O   SER A 248      -0.512 -14.169 -25.900  1.00 57.21           O
ATOM   3736  HA  SER A 248       0.792 -15.271 -28.026  1.00 57.21           H
ATOM   3737  CB  SER A 248      -0.164 -13.510 -28.815  1.00 57.21           C
ATOM   3738 1HB  SER A 248       0.489 -12.864 -28.228  1.00 57.21           H
ATOM   3739 2HB  SER A 248       0.277 -13.590 -29.809  1.00 57.21           H
ATOM   3740  OG  SER A 248      -1.455 -12.914 -28.916  1.00 57.21           O
ATOM   3741  HG  SER A 248      -1.377 -11.991 -29.293  1.00 57.21           H
ATOM   3742  HN  SER A 248      -1.183 -15.483 -29.922  1.00 57.21           H
ATOM   3743  N   LYS A 249      -2.093 -15.522 -26.786  1.00 61.83           N
ATOM   3744  CA  LYS A 249      -2.883 -15.581 -25.568  1.00 61.83           C
ATOM   3745  C   LYS A 249      -2.006 -16.082 -24.419  1.00 61.83           C
ATOM   3746  O   LYS A 249      -2.060 -15.547 -23.313  1.00 61.83           O
ATOM   3747  HA  LYS A 249      -3.206 -14.565 -25.338  1.00 61.83           H
ATOM   3748  CB  LYS A 249      -4.145 -16.418 -25.788  1.00 61.83           C
ATOM   3749 1HB  LYS A 249      -3.896 -17.318 -26.349  1.00 61.83           H
ATOM   3750 2HB  LYS A 249      -4.543 -16.742 -24.826  1.00 61.83           H
ATOM   3751  CG  LYS A 249      -5.209 -15.618 -26.543  1.00 61.83           C
ATOM   3752 1HG  LYS A 249      -5.705 -14.930 -25.858  1.00 61.83           H
ATOM   3753 2HG  LYS A 249      -4.734 -15.012 -27.314  1.00 61.83           H
ATOM   3754  CD  LYS A 249      -6.243 -16.547 -27.181  1.00 61.83           C
ATOM   3755 1HD  LYS A 249      -5.789 -17.086 -28.013  1.00 61.83           H
ATOM   3756 2HD  LYS A 249      -6.563 -17.294 -26.455  1.00 61.83           H
ATOM   3757  CE  LYS A 249      -7.456 -15.758 -27.678  1.00 61.83           C
ATOM   3758 1HE  LYS A 249      -7.176 -14.719 -27.850  1.00 61.83           H
ATOM   3759 2HE  LYS A 249      -7.792 -16.160 -28.634  1.00 61.83           H
ATOM   3760  NZ  LYS A 249      -8.557 -15.824 -26.691  1.00 61.83           N
ATOM   3761 1HZ  LYS A 249      -9.204 -15.060 -26.855  1.00 61.83           H
ATOM   3762 2HZ  LYS A 249      -9.046 -16.707 -26.789  1.00 61.83           H
ATOM   3763 3HZ  LYS A 249      -8.176 -15.750 -25.755  1.00 61.83           H
ATOM   3764  HN  LYS A 249      -2.467 -16.036 -27.557  1.00 61.83           H
ATOM   3765  N   HIS A 250      -1.217 -17.103 -24.721  1.00 64.40           N
ATOM   3766  CA  HIS A 250      -0.499 -17.826 -23.685  1.00 64.40           C
ATOM   3767  C   HIS A 250       0.434 -16.866 -22.942  1.00 64.40           C
ATOM   3768  O   HIS A 250       0.573 -16.950 -21.723  1.00 64.40           O
ATOM   3769  HA  HIS A 250      -1.249 -18.202 -22.989  1.00 64.40           H
ATOM   3770  CB  HIS A 250       0.237 -19.031 -24.274  1.00 64.40           C
ATOM   3771 1HB  HIS A 250       0.852 -18.696 -25.109  1.00 64.40           H
ATOM   3772 2HB  HIS A 250       0.915 -19.433 -23.521  1.00 64.40           H
ATOM   3773  CG  HIS A 250      -0.676 -20.135 -24.750  1.00 64.40           C
ATOM   3774  ND1 HIS A 250      -1.412 -20.925 -23.885  1.00 64.40           N
ATOM   3775  HD1 HIS A 250      -1.417 -20.852 -22.888  1.00 64.40           H
ATOM   3776  CD2 HIS A 250      -0.965 -20.572 -26.010  1.00 64.40           C
ATOM   3777  HD2 HIS A 250      -0.554 -20.165 -26.935  1.00 64.40           H
ATOM   3778  CE1 HIS A 250      -2.108 -21.795 -24.602  1.00 64.40           C
ATOM   3779  HE1 HIS A 250      -2.784 -22.554 -24.209  1.00 64.40           H
ATOM   3780  NE2 HIS A 250      -1.829 -21.575 -25.919  1.00 64.40           N
ATOM   3781  HN  HIS A 250      -1.066 -17.437 -25.651  1.00 64.40           H
ATOM   3782  N   LYS A 251       1.048 -15.977 -23.709  1.00 65.79           N
ATOM   3783  CA  LYS A 251       1.993 -15.028 -23.144  1.00 65.79           C
ATOM   3784  C   LYS A 251       1.249 -14.066 -22.216  1.00 65.79           C
ATOM   3785  O   LYS A 251       1.678 -13.830 -21.088  1.00 65.79           O
ATOM   3786  HA  LYS A 251       2.710 -15.595 -22.551  1.00 65.79           H
ATOM   3787  CB  LYS A 251       2.777 -14.328 -24.256  1.00 65.79           C
ATOM   3788 1HB  LYS A 251       3.084 -15.057 -25.005  1.00 65.79           H
ATOM   3789 2HB  LYS A 251       2.135 -13.605 -24.759  1.00 65.79           H
ATOM   3790  CG  LYS A 251       4.010 -13.618 -23.693  1.00 65.79           C
ATOM   3791 1HG  LYS A 251       3.699 -12.838 -22.998  1.00 65.79           H
ATOM   3792 2HG  LYS A 251       4.615 -14.326 -23.127  1.00 65.79           H
ATOM   3793  CD  LYS A 251       4.849 -13.004 -24.815  1.00 65.79           C
ATOM   3794 1HD  LYS A 251       5.115 -13.775 -25.538  1.00 65.79           H
ATOM   3795 2HD  LYS A 251       4.260 -12.257 -25.347  1.00 65.79           H
ATOM   3796  CE  LYS A 251       6.120 -12.358 -24.259  1.00 65.79           C
ATOM   3797 1HE  LYS A 251       5.856 -11.588 -23.533  1.00 65.79           H
ATOM   3798 2HE  LYS A 251       6.713 -13.104 -23.730  1.00 65.79           H
ATOM   3799  NZ  LYS A 251       6.920 -11.763 -25.352  1.00 65.79           N
ATOM   3800 1HZ  LYS A 251       7.790 -11.401 -24.976  1.00 65.79           H
ATOM   3801 2HZ  LYS A 251       7.123 -12.473 -26.048  1.00 65.79           H
ATOM   3802 3HZ  LYS A 251       6.398 -11.009 -25.782  1.00 65.79           H
ATOM   3803  HN  LYS A 251       0.910 -15.900 -24.696  1.00 65.79           H
ATOM   3804  N   ALA A 252       0.146 -13.537 -22.726  1.00 65.48           N
ATOM   3805  CA  ALA A 252      -0.636 -12.570 -21.974  1.00 65.48           C
ATOM   3806  C   ALA A 252      -1.151 -13.223 -20.691  1.00 65.48           C
ATOM   3807  O   ALA A 252      -1.209 -12.582 -19.643  1.00 65.48           O
ATOM   3808  HA  ALA A 252       0.023 -11.742 -21.711  1.00 65.48           H
ATOM   3809  CB  ALA A 252      -1.769 -12.036 -22.853  1.00 65.48           C
ATOM   3810 1HB  ALA A 252      -1.349 -11.556 -23.736  1.00 65.48           H
ATOM   3811 2HB  ALA A 252      -2.411 -12.863 -23.159  1.00 65.48           H
ATOM   3812 3HB  ALA A 252      -2.356 -11.311 -22.289  1.00 65.48           H
ATOM   3813  HN  ALA A 252      -0.214 -13.758 -23.632  1.00 65.48           H
ATOM   3814  N   LEU A 253      -1.513 -14.492 -20.815  1.00 71.02           N
ATOM   3815  CA  LEU A 253      -2.057 -15.229 -19.687  1.00 71.02           C
ATOM   3816  C   LEU A 253      -0.978 -15.376 -18.612  1.00 71.02           C
ATOM   3817  O   LEU A 253      -1.210 -15.056 -17.447  1.00 71.02           O
ATOM   3818  HA  LEU A 253      -2.876 -14.639 -19.275  1.00 71.02           H
ATOM   3819  CB  LEU A 253      -2.648 -16.561 -20.152  1.00 71.02           C
ATOM   3820 1HB  LEU A 253      -3.312 -16.367 -20.994  1.00 71.02           H
ATOM   3821 2HB  LEU A 253      -1.836 -17.186 -20.523  1.00 71.02           H
ATOM   3822  CG  LEU A 253      -3.424 -17.355 -19.099  1.00 71.02           C
ATOM   3823  HG  LEU A 253      -2.818 -17.407 -18.195  1.00 71.02           H
ATOM   3824  CD1 LEU A 253      -4.727 -16.644 -18.728  1.00 71.02           C
ATOM   3825 1HD1 LEU A 253      -4.501 -15.657 -18.325  1.00 71.02           H
ATOM   3826 2HD1 LEU A 253      -5.350 -16.540 -19.616  1.00 71.02           H
ATOM   3827 3HD1 LEU A 253      -5.260 -17.229 -17.978  1.00 71.02           H
ATOM   3828  CD2 LEU A 253      -3.668 -18.792 -19.564  1.00 71.02           C
ATOM   3829 1HD2 LEU A 253      -4.244 -18.781 -20.489  1.00 71.02           H
ATOM   3830 2HD2 LEU A 253      -2.711 -19.284 -19.738  1.00 71.02           H
ATOM   3831 3HD2 LEU A 253      -4.221 -19.333 -18.797  1.00 71.02           H
ATOM   3832  HN  LEU A 253      -1.440 -15.014 -21.665  1.00 71.02           H
ATOM   3833  N   LYS A 254       0.178 -15.862 -19.041  1.00 72.63           N
ATOM   3834  CA  LYS A 254       1.273 -16.112 -18.119  1.00 72.63           C
ATOM   3835  C   LYS A 254       1.585 -14.830 -17.345  1.00 72.63           C
ATOM   3836  O   LYS A 254       1.675 -14.847 -16.119  1.00 72.63           O
ATOM   3837  HA  LYS A 254       0.938 -16.870 -17.411  1.00 72.63           H
ATOM   3838  CB  LYS A 254       2.478 -16.689 -18.864  1.00 72.63           C
ATOM   3839 1HB  LYS A 254       2.181 -17.589 -19.403  1.00 72.63           H
ATOM   3840 2HB  LYS A 254       2.827 -15.974 -19.608  1.00 72.63           H
ATOM   3841  CG  LYS A 254       3.614 -17.021 -17.894  1.00 72.63           C
ATOM   3842 1HG  LYS A 254       3.975 -16.105 -17.425  1.00 72.63           H
ATOM   3843 2HG  LYS A 254       3.241 -17.662 -17.096  1.00 72.63           H
ATOM   3844  CD  LYS A 254       4.768 -17.717 -18.619  1.00 72.63           C
ATOM   3845 1HD  LYS A 254       4.406 -18.627 -19.096  1.00 72.63           H
ATOM   3846 2HD  LYS A 254       5.147 -17.071 -19.411  1.00 72.63           H
ATOM   3847  CE  LYS A 254       5.899 -18.060 -17.647  1.00 72.63           C
ATOM   3848 1HE  LYS A 254       6.330 -17.143 -17.243  1.00 72.63           H
ATOM   3849 2HE  LYS A 254       5.502 -18.624 -16.803  1.00 72.63           H
ATOM   3850  NZ  LYS A 254       6.948 -18.849 -18.330  1.00 72.63           N
ATOM   3851 1HZ  LYS A 254       7.698 -19.049 -17.678  1.00 72.63           H
ATOM   3852 2HZ  LYS A 254       6.551 -19.719 -18.666  1.00 72.63           H
ATOM   3853 3HZ  LYS A 254       7.313 -18.319 -19.113  1.00 72.63           H
ATOM   3854  HN  LYS A 254       0.371 -16.082 -19.997  1.00 72.63           H
ATOM   3855  N   VAL A 255       1.742 -13.747 -18.094  1.00 71.07           N
ATOM   3856  CA  VAL A 255       2.035 -12.458 -17.492  1.00 71.07           C
ATOM   3857  C   VAL A 255       0.990 -12.151 -16.417  1.00 71.07           C
ATOM   3858  O   VAL A 255       1.336 -11.767 -15.302  1.00 71.07           O
ATOM   3859  HA  VAL A 255       3.014 -12.531 -17.019  1.00 71.07           H
ATOM   3860  CB  VAL A 255       2.112 -11.380 -18.576  1.00 71.07           C
ATOM   3861  HB  VAL A 255       1.441 -11.670 -19.385  1.00 71.07           H
ATOM   3862  CG1 VAL A 255       1.642 -10.027 -18.038  1.00 71.07           C
ATOM   3863 1HG1 VAL A 255       0.609 -10.110 -17.699  1.00 71.07           H
ATOM   3864 2HG1 VAL A 255       2.276  -9.729 -17.203  1.00 71.07           H
ATOM   3865 3HG1 VAL A 255       1.707  -9.280 -18.829  1.00 71.07           H
ATOM   3866  CG2 VAL A 255       3.526 -11.281 -19.151  1.00 71.07           C
ATOM   3867 1HG2 VAL A 255       4.225 -11.026 -18.355  1.00 71.07           H
ATOM   3868 2HG2 VAL A 255       3.808 -12.238 -19.589  1.00 71.07           H
ATOM   3869 3HG2 VAL A 255       3.552 -10.508 -19.919  1.00 71.07           H
ATOM   3870  HN  VAL A 255       1.671 -13.742 -19.091  1.00 71.07           H
ATOM   3871  N   THR A 256      -0.268 -12.333 -16.792  1.00 70.27           N
ATOM   3872  CA  THR A 256      -1.369 -11.928 -15.935  1.00 70.27           C
ATOM   3873  C   THR A 256      -1.343 -12.715 -14.623  1.00 70.27           C
ATOM   3874  O   THR A 256      -1.538 -12.147 -13.550  1.00 70.27           O
ATOM   3875  HA  THR A 256      -1.237 -10.876 -15.679  1.00 70.27           H
ATOM   3876  CB  THR A 256      -2.670 -12.102 -16.722  1.00 70.27           C
ATOM   3877  HB  THR A 256      -2.761 -13.120 -17.101  1.00 70.27           H
ATOM   3878  OG1 THR A 256      -2.616 -11.080 -17.713  1.00 70.27           O
ATOM   3879  HG1 THR A 256      -2.557 -11.488 -18.624  1.00 70.27           H
ATOM   3880  CG2 THR A 256      -3.907 -11.753 -15.893  1.00 70.27           C
ATOM   3881 1HG2 THR A 256      -3.847 -10.714 -15.571  1.00 70.27           H
ATOM   3882 2HG2 THR A 256      -3.954 -12.403 -15.019  1.00 70.27           H
ATOM   3883 3HG2 THR A 256      -4.802 -11.894 -16.500  1.00 70.27           H
ATOM   3884  HN  THR A 256      -0.539 -12.748 -17.660  1.00 70.27           H
ATOM   3885  N   ILE A 257      -1.099 -14.011 -14.753  1.00 73.38           N
ATOM   3886  CA  ILE A 257      -1.065 -14.886 -13.593  1.00 73.38           C
ATOM   3887  C   ILE A 257       0.079 -14.459 -12.672  1.00 73.38           C
ATOM   3888  O   ILE A 257      -0.081 -14.424 -11.453  1.00 73.38           O
ATOM   3889  HA  ILE A 257      -2.006 -14.756 -13.059  1.00 73.38           H
ATOM   3890  CB  ILE A 257      -0.989 -16.350 -14.029  1.00 73.38           C
ATOM   3891  HB  ILE A 257      -0.191 -16.447 -14.765  1.00 73.38           H
ATOM   3892  CG1 ILE A 257      -2.288 -16.787 -14.711  1.00 73.38           C
ATOM   3893 1HG1 ILE A 257      -3.086 -16.852 -13.972  1.00 73.38           H
ATOM   3894 2HG1 ILE A 257      -2.590 -16.037 -15.441  1.00 73.38           H
ATOM   3895  CG2 ILE A 257      -0.628 -17.256 -12.850  1.00 73.38           C
ATOM   3896 1HG2 ILE A 257       0.341 -16.960 -12.448  1.00 73.38           H
ATOM   3897 2HG2 ILE A 257      -1.387 -17.160 -12.073  1.00 73.38           H
ATOM   3898 3HG2 ILE A 257      -0.582 -18.291 -13.187  1.00 73.38           H
ATOM   3899  CD1 ILE A 257      -2.115 -18.141 -15.403  1.00 73.38           C
ATOM   3900 1HD1 ILE A 257      -1.333 -18.066 -16.158  1.00 73.38           H
ATOM   3901 2HD1 ILE A 257      -1.838 -18.893 -14.665  1.00 73.38           H
ATOM   3902 3HD1 ILE A 257      -3.053 -18.427 -15.879  1.00 73.38           H
ATOM   3903  HN  ILE A 257      -0.927 -14.463 -15.629  1.00 73.38           H
ATOM   3904  N   THR A 258       1.209 -14.144 -13.290  1.00 75.88           N
ATOM   3905  CA  THR A 258       2.403 -13.800 -12.537  1.00 75.88           C
ATOM   3906  C   THR A 258       2.136 -12.592 -11.637  1.00 75.88           C
ATOM   3907  O   THR A 258       2.477 -12.606 -10.455  1.00 75.88           O
ATOM   3908  HA  THR A 258       2.650 -14.637 -11.884  1.00 75.88           H
ATOM   3909  CB  THR A 258       3.542 -13.575 -13.533  1.00 75.88           C
ATOM   3910  HB  THR A 258       3.323 -12.735 -14.192  1.00 75.88           H
ATOM   3911  OG1 THR A 258       3.694 -14.838 -14.177  1.00 75.88           O
ATOM   3912  HG1 THR A 258       3.052 -14.912 -14.940  1.00 75.88           H
ATOM   3913  CG2 THR A 258       4.887 -13.345 -12.843  1.00 75.88           C
ATOM   3914 1HG2 THR A 258       5.138 -14.216 -12.237  1.00 75.88           H
ATOM   3915 2HG2 THR A 258       4.822 -12.464 -12.204  1.00 75.88           H
ATOM   3916 3HG2 THR A 258       5.661 -13.191 -13.595  1.00 75.88           H
ATOM   3917  HN  THR A 258       1.315 -14.122 -14.284  1.00 75.88           H
ATOM   3918  N   VAL A 259       1.529 -11.575 -12.230  1.00 72.27           N
ATOM   3919  CA  VAL A 259       1.272 -10.336 -11.515  1.00 72.27           C
ATOM   3920  C   VAL A 259       0.370 -10.623 -10.313  1.00 72.27           C
ATOM   3921  O   VAL A 259       0.637 -10.156  -9.207  1.00 72.27           O
ATOM   3922  HA  VAL A 259       2.230  -9.961 -11.153  1.00 72.27           H
ATOM   3923  CB  VAL A 259       0.684  -9.294 -12.468  1.00 72.27           C
ATOM   3924  HB  VAL A 259      -0.177  -9.741 -12.964  1.00 72.27           H
ATOM   3925  CG1 VAL A 259       0.199  -8.062 -11.702  1.00 72.27           C
ATOM   3926 1HG1 VAL A 259      -0.571  -8.358 -10.989  1.00 72.27           H
ATOM   3927 2HG1 VAL A 259       1.036  -7.613 -11.167  1.00 72.27           H
ATOM   3928 3HG1 VAL A 259      -0.215  -7.337 -12.404  1.00 72.27           H
ATOM   3929  CG2 VAL A 259       1.697  -8.904 -13.547  1.00 72.27           C
ATOM   3930 1HG2 VAL A 259       2.586  -8.485 -13.077  1.00 72.27           H
ATOM   3931 2HG2 VAL A 259       1.973  -9.788 -14.123  1.00 72.27           H
ATOM   3932 3HG2 VAL A 259       1.253  -8.162 -14.211  1.00 72.27           H
ATOM   3933  HN  VAL A 259       1.214 -11.588 -13.179  1.00 72.27           H
ATOM   3934  N   LEU A 260      -0.679 -11.390 -10.571  1.00 73.51           N
ATOM   3935  CA  LEU A 260      -1.640 -11.717  -9.532  1.00 73.51           C
ATOM   3936  C   LEU A 260      -0.920 -12.424  -8.381  1.00 73.51           C
ATOM   3937  O   LEU A 260      -1.123 -12.085  -7.216  1.00 73.51           O
ATOM   3938  HA  LEU A 260      -2.050 -10.778  -9.158  1.00 73.51           H
ATOM   3939  CB  LEU A 260      -2.806 -12.520 -10.113  1.00 73.51           C
ATOM   3940 1HB  LEU A 260      -3.322 -11.896 -10.843  1.00 73.51           H
ATOM   3941 2HB  LEU A 260      -2.399 -13.373 -10.655  1.00 73.51           H
ATOM   3942  CG  LEU A 260      -3.835 -13.035  -9.105  1.00 73.51           C
ATOM   3943  HG  LEU A 260      -3.318 -13.670  -8.384  1.00 73.51           H
ATOM   3944  CD1 LEU A 260      -4.461 -11.880  -8.322  1.00 73.51           C
ATOM   3945 1HD1 LEU A 260      -3.682 -11.342  -7.782  1.00 73.51           H
ATOM   3946 2HD1 LEU A 260      -4.960 -11.200  -9.013  1.00 73.51           H
ATOM   3947 3HD1 LEU A 260      -5.189 -12.274  -7.612  1.00 73.51           H
ATOM   3948  CD2 LEU A 260      -4.892 -13.900  -9.794  1.00 73.51           C
ATOM   3949 1HD2 LEU A 260      -5.409 -13.309 -10.549  1.00 73.51           H
ATOM   3950 2HD2 LEU A 260      -4.409 -14.755 -10.268  1.00 73.51           H
ATOM   3951 3HD2 LEU A 260      -5.610 -14.254  -9.054  1.00 73.51           H
ATOM   3952  HN  LEU A 260      -0.876 -11.784 -11.468  1.00 73.51           H
ATOM   3953  N   THR A 261      -0.095 -13.393  -8.748  1.00 79.68           N
ATOM   3954  CA  THR A 261       0.533 -14.255  -7.761  1.00 79.68           C
ATOM   3955  C   THR A 261       1.459 -13.441  -6.855  1.00 79.68           C
ATOM   3956  O   THR A 261       1.474 -13.638  -5.641  1.00 79.68           O
ATOM   3957  HA  THR A 261      -0.247 -14.676  -7.127  1.00 79.68           H
ATOM   3958  CB  THR A 261       1.250 -15.382  -8.506  1.00 79.68           C
ATOM   3959  HB  THR A 261       2.105 -14.999  -9.063  1.00 79.68           H
ATOM   3960  OG1 THR A 261       0.226 -15.986  -9.292  1.00 79.68           O
ATOM   3961  HG1 THR A 261       0.286 -15.665 -10.237  1.00 79.68           H
ATOM   3962  CG2 THR A 261       1.711 -16.502  -7.571  1.00 79.68           C
ATOM   3963 1HG2 THR A 261       0.847 -16.931  -7.064  1.00 79.68           H
ATOM   3964 2HG2 THR A 261       2.402 -16.096  -6.831  1.00 79.68           H
ATOM   3965 3HG2 THR A 261       2.214 -17.276  -8.151  1.00 79.68           H
ATOM   3966  HN  THR A 261       0.145 -13.593  -9.698  1.00 79.68           H
ATOM   3967  N   VAL A 262       2.207 -12.543  -7.479  1.00 78.76           N
ATOM   3968  CA  VAL A 262       3.176 -11.741  -6.752  1.00 78.76           C
ATOM   3969  C   VAL A 262       2.445 -10.874  -5.725  1.00 78.76           C
ATOM   3970  O   VAL A 262       2.886 -10.754  -4.583  1.00 78.76           O
ATOM   3971  HA  VAL A 262       3.841 -12.425  -6.225  1.00 78.76           H
ATOM   3972  CB  VAL A 262       4.019 -10.923  -7.733  1.00 78.76           C
ATOM   3973  HB  VAL A 262       3.338 -10.395  -8.401  1.00 78.76           H
ATOM   3974  CG1 VAL A 262       4.858  -9.878  -6.995  1.00 78.76           C
ATOM   3975 1HG1 VAL A 262       4.200  -9.201  -6.452  1.00 78.76           H
ATOM   3976 2HG1 VAL A 262       5.526 -10.378  -6.293  1.00 78.76           H
ATOM   3977 3HG1 VAL A 262       5.448  -9.311  -7.716  1.00 78.76           H
ATOM   3978  CG2 VAL A 262       4.903 -11.833  -8.587  1.00 78.76           C
ATOM   3979 1HG2 VAL A 262       5.572 -12.401  -7.940  1.00 78.76           H
ATOM   3980 2HG2 VAL A 262       4.276 -12.521  -9.155  1.00 78.76           H
ATOM   3981 3HG2 VAL A 262       5.492 -11.226  -9.275  1.00 78.76           H
ATOM   3982  HN  VAL A 262       2.159 -12.361  -8.461  1.00 78.76           H
ATOM   3983  N   PHE A 263       1.341 -10.291  -6.168  1.00 73.77           N
ATOM   3984  CA  PHE A 263       0.560  -9.417  -5.309  1.00 73.77           C
ATOM   3985  C   PHE A 263       0.024 -10.178  -4.094  1.00 73.77           C
ATOM   3986  O   PHE A 263       0.186  -9.734  -2.959  1.00 73.77           O
ATOM   3987  HA  PHE A 263       1.221  -8.619  -4.973  1.00 73.77           H
ATOM   3988  CB  PHE A 263      -0.621  -8.912  -6.141  1.00 73.77           C
ATOM   3989 1HB  PHE A 263      -0.237  -8.388  -7.016  1.00 73.77           H
ATOM   3990 2HB  PHE A 263      -1.189  -9.768  -6.505  1.00 73.77           H
ATOM   3991  CG  PHE A 263      -1.564  -7.979  -5.379  1.00 73.77           C
ATOM   3992  CD1 PHE A 263      -2.677  -8.480  -4.778  1.00 73.77           C
ATOM   3993  HD1 PHE A 263      -2.897  -9.546  -4.840  1.00 73.77           H
ATOM   3994  CD2 PHE A 263      -1.291  -6.649  -5.302  1.00 73.77           C
ATOM   3995  HD2 PHE A 263      -0.399  -6.248  -5.783  1.00 73.77           H
ATOM   3996  CE1 PHE A 263      -3.553  -7.615  -4.071  1.00 73.77           C
ATOM   3997  HE1 PHE A 263      -4.445  -8.016  -3.590  1.00 73.77           H
ATOM   3998  CE2 PHE A 263      -2.167  -5.784  -4.594  1.00 73.77           C
ATOM   3999  HE2 PHE A 263      -1.947  -4.718  -4.533  1.00 73.77           H
ATOM   4000  CZ  PHE A 263      -3.279  -6.285  -3.994  1.00 73.77           C
ATOM   4001  HZ  PHE A 263      -3.952  -5.620  -3.451  1.00 73.77           H
ATOM   4002  HN  PHE A 263       0.979 -10.408  -7.093  1.00 73.77           H
ATOM   4003  N   VAL A 264      -0.603 -11.311  -4.375  1.00 79.44           N
ATOM   4004  CA  VAL A 264      -1.240 -12.093  -3.329  1.00 79.44           C
ATOM   4005  C   VAL A 264      -0.187 -12.516  -2.302  1.00 79.44           C
ATOM   4006  O   VAL A 264      -0.398 -12.377  -1.099  1.00 79.44           O
ATOM   4007  HA  VAL A 264      -1.971 -11.452  -2.837  1.00 79.44           H
ATOM   4008  CB  VAL A 264      -1.986 -13.279  -3.943  1.00 79.44           C
ATOM   4009  HB  VAL A 264      -1.291 -13.814  -4.591  1.00 79.44           H
ATOM   4010  CG1 VAL A 264      -2.459 -14.250  -2.859  1.00 79.44           C
ATOM   4011 1HG1 VAL A 264      -1.598 -14.627  -2.308  1.00 79.44           H
ATOM   4012 2HG1 VAL A 264      -3.130 -13.731  -2.175  1.00 79.44           H
ATOM   4013 3HG1 VAL A 264      -2.986 -15.084  -3.323  1.00 79.44           H
ATOM   4014  CG2 VAL A 264      -3.158 -12.804  -4.803  1.00 79.44           C
ATOM   4015 1HG2 VAL A 264      -3.854 -12.235  -4.186  1.00 79.44           H
ATOM   4016 2HG2 VAL A 264      -2.785 -12.171  -5.608  1.00 79.44           H
ATOM   4017 3HG2 VAL A 264      -3.671 -13.667  -5.227  1.00 79.44           H
ATOM   4018  HN  VAL A 264      -0.680 -11.694  -5.296  1.00 79.44           H
ATOM   4019  N   LEU A 265       0.924 -13.023  -2.816  1.00 83.61           N
ATOM   4020  CA  LEU A 265       1.940 -13.618  -1.963  1.00 83.61           C
ATOM   4021  C   LEU A 265       2.553 -12.533  -1.076  1.00 83.61           C
ATOM   4022  O   LEU A 265       3.003 -12.814   0.034  1.00 83.61           O
ATOM   4023  HA  LEU A 265       1.443 -14.347  -1.323  1.00 83.61           H
ATOM   4024  CB  LEU A 265       2.967 -14.379  -2.804  1.00 83.61           C
ATOM   4025 1HB  LEU A 265       3.304 -13.725  -3.609  1.00 83.61           H
ATOM   4026 2HB  LEU A 265       3.835 -14.588  -2.179  1.00 83.61           H
ATOM   4027  CG  LEU A 265       2.487 -15.694  -3.420  1.00 83.61           C
ATOM   4028  HG  LEU A 265       1.623 -15.482  -4.049  1.00 83.61           H
ATOM   4029  CD1 LEU A 265       3.564 -16.303  -4.320  1.00 83.61           C
ATOM   4030 1HD1 LEU A 265       3.801 -15.607  -5.125  1.00 83.61           H
ATOM   4031 2HD1 LEU A 265       4.461 -16.499  -3.733  1.00 83.61           H
ATOM   4032 3HD1 LEU A 265       3.196 -17.237  -4.745  1.00 83.61           H
ATOM   4033  CD2 LEU A 265       2.027 -16.671  -2.336  1.00 83.61           C
ATOM   4034 1HD2 LEU A 265       2.856 -16.883  -1.662  1.00 83.61           H
ATOM   4035 2HD2 LEU A 265       1.205 -16.229  -1.773  1.00 83.61           H
ATOM   4036 3HD2 LEU A 265       1.691 -17.598  -2.801  1.00 83.61           H
ATOM   4037  HN  LEU A 265       1.135 -13.032  -3.793  1.00 83.61           H
ATOM   4038  N   SER A 266       2.553 -11.315  -1.599  1.00 83.44           N
ATOM   4039  CA  SER A 266       3.205 -10.209  -0.919  1.00 83.44           C
ATOM   4040  C   SER A 266       2.256  -9.595   0.112  1.00 83.44           C
ATOM   4041  O   SER A 266       2.680  -9.213   1.201  1.00 83.44           O
ATOM   4042  HA  SER A 266       4.075 -10.645  -0.427  1.00 83.44           H
ATOM   4043  CB  SER A 266       3.665  -9.144  -1.917  1.00 83.44           C
ATOM   4044 1HB  SER A 266       4.110  -8.309  -1.376  1.00 83.44           H
ATOM   4045 2HB  SER A 266       4.443  -9.559  -2.558  1.00 83.44           H
ATOM   4046  OG  SER A 266       2.590  -8.668  -2.723  1.00 83.44           O
ATOM   4047  HG  SER A 266       2.529  -9.206  -3.564  1.00 83.44           H
ATOM   4048  HN  SER A 266       2.118 -11.080  -2.468  1.00 83.44           H
ATOM   4049  N   GLN A 267       0.989  -9.521  -0.268  1.00 83.76           N
ATOM   4050  CA  GLN A 267       0.024  -8.746   0.494  1.00 83.76           C
ATOM   4051  C   GLN A 267      -0.712  -9.645   1.489  1.00 83.76           C
ATOM   4052  O   GLN A 267      -1.051  -9.212   2.589  1.00 83.76           O
ATOM   4053  HA  GLN A 267       0.610  -8.000   1.031  1.00 83.76           H
ATOM   4054  CB  GLN A 267      -0.963  -8.034  -0.435  1.00 83.76           C
ATOM   4055 1HB  GLN A 267      -1.448  -8.763  -1.084  1.00 83.76           H
ATOM   4056 2HB  GLN A 267      -1.747  -7.562   0.156  1.00 83.76           H
ATOM   4057  CG  GLN A 267      -0.252  -6.979  -1.285  1.00 83.76           C
ATOM   4058 1HG  GLN A 267       0.526  -7.453  -1.883  1.00 83.76           H
ATOM   4059 2HG  GLN A 267      -0.960  -6.530  -1.981  1.00 83.76           H
ATOM   4060  CD  GLN A 267       0.367  -5.891  -0.405  1.00 83.76           C
ATOM   4061  OE1 GLN A 267      -0.195  -5.470   0.593  1.00 83.76           O
ATOM   4062  NE2 GLN A 267       1.552  -5.461  -0.829  1.00 83.76           N
ATOM   4063 1HE2 GLN A 267       1.957  -5.849  -1.656  1.00 83.76           H
ATOM   4064 2HE2 GLN A 267       2.036  -4.750  -0.320  1.00 83.76           H
ATOM   4065  HN  GLN A 267       0.620  -9.977  -1.077  1.00 83.76           H
ATOM   4066  N   PHE A 268      -0.937 -10.881   1.068  1.00 86.82           N
ATOM   4067  CA  PHE A 268      -1.796 -11.782   1.816  1.00 86.82           C
ATOM   4068  C   PHE A 268      -1.294 -11.952   3.252  1.00 86.82           C
ATOM   4069  O   PHE A 268      -2.050 -11.767   4.204  1.00 86.82           O
ATOM   4070  HA  PHE A 268      -2.793 -11.341   1.832  1.00 86.82           H
ATOM   4071  CB  PHE A 268      -1.748 -13.137   1.108  1.00 86.82           C
ATOM   4072 1HB  PHE A 268      -2.016 -12.998   0.060  1.00 86.82           H
ATOM   4073 2HB  PHE A 268      -0.725 -13.511   1.129  1.00 86.82           H
ATOM   4074  CG  PHE A 268      -2.673 -14.192   1.719  1.00 86.82           C
ATOM   4075  CD1 PHE A 268      -2.173 -15.116   2.583  1.00 86.82           C
ATOM   4076  HD1 PHE A 268      -1.114 -15.105   2.839  1.00 86.82           H
ATOM   4077  CD2 PHE A 268      -3.995 -14.205   1.399  1.00 86.82           C
ATOM   4078  HD2 PHE A 268      -4.395 -13.465   0.707  1.00 86.82           H
ATOM   4079  CE1 PHE A 268      -3.031 -16.095   3.150  1.00 86.82           C
ATOM   4080  HE1 PHE A 268      -2.631 -16.836   3.842  1.00 86.82           H
ATOM   4081  CE2 PHE A 268      -4.853 -15.184   1.966  1.00 86.82           C
ATOM   4082  HE2 PHE A 268      -5.912 -15.195   1.709  1.00 86.82           H
ATOM   4083  CZ  PHE A 268      -4.353 -16.108   2.830  1.00 86.82           C
ATOM   4084  HZ  PHE A 268      -5.012 -16.860   3.265  1.00 86.82           H
ATOM   4085  HN  PHE A 268      -0.545 -11.267   0.233  1.00 86.82           H
ATOM   4086  N   PRO A 269      -0.015 -12.307   3.433  1.00 91.18           N
ATOM   4087  CA  PRO A 269       0.510 -12.583   4.772  1.00 91.18           C
ATOM   4088  C   PRO A 269       0.240 -11.445   5.743  1.00 91.18           C
ATOM   4089  O   PRO A 269      -0.179 -11.676   6.876  1.00 91.18           O
ATOM   4090  HA  PRO A 269       0.005 -13.449   5.201  1.00 91.18           H
ATOM   4091  CB  PRO A 269       2.008 -12.787   4.540  1.00 91.18           C
ATOM   4092 1HB  PRO A 269       2.563 -11.856   4.658  1.00 91.18           H
ATOM   4093 2HB  PRO A 269       2.430 -13.500   5.248  1.00 91.18           H
ATOM   4094  CG  PRO A 269       2.076 -13.306   3.109  1.00 91.18           C
ATOM   4095 1HG  PRO A 269       3.067 -13.169   2.675  1.00 91.18           H
ATOM   4096 2HG  PRO A 269       1.864 -14.374   3.055  1.00 91.18           H
ATOM   4097  CD  PRO A 269       1.020 -12.477   2.397  1.00 91.18           C
ATOM   4098 1HD  PRO A 269       1.416 -11.517   2.065  1.00 91.18           H
ATOM   4099 2HD  PRO A 269       0.637 -12.984   1.511  1.00 91.18           H
ATOM   4100  N   TYR A 270       0.489 -10.233   5.268  1.00 91.33           N
ATOM   4101  CA  TYR A 270       0.355  -9.057   6.111  1.00 91.33           C
ATOM   4102  C   TYR A 270      -1.095  -8.864   6.558  1.00 91.33           C
ATOM   4103  O   TYR A 270      -1.357  -8.594   7.729  1.00 91.33           O
ATOM   4104  HA  TYR A 270       0.982  -9.201   6.991  1.00 91.33           H
ATOM   4105  CB  TYR A 270       0.772  -7.867   5.244  1.00 91.33           C
ATOM   4106 1HB  TYR A 270       1.836  -7.948   5.021  1.00 91.33           H
ATOM   4107 2HB  TYR A 270       0.241  -7.920   4.294  1.00 91.33           H
ATOM   4108  CG  TYR A 270       0.503  -6.505   5.887  1.00 91.33           C
ATOM   4109  CD1 TYR A 270      -0.380  -5.625   5.296  1.00 91.33           C
ATOM   4110  HD1 TYR A 270      -0.887  -5.901   4.371  1.00 91.33           H
ATOM   4111  CD2 TYR A 270       1.145  -6.156   7.058  1.00 91.33           C
ATOM   4112  HD2 TYR A 270       1.843  -6.851   7.525  1.00 91.33           H
ATOM   4113  CE1 TYR A 270      -0.633  -4.343   5.900  1.00 91.33           C
ATOM   4114  HE1 TYR A 270      -1.328  -3.639   5.444  1.00 91.33           H
ATOM   4115  CE2 TYR A 270       0.892  -4.874   7.663  1.00 91.33           C
ATOM   4116  HE2 TYR A 270       1.392  -4.585   8.587  1.00 91.33           H
ATOM   4117  CZ  TYR A 270       0.016  -4.030   7.054  1.00 91.33           C
ATOM   4118  OH  TYR A 270      -0.223  -2.820   7.625  1.00 91.33           O
ATOM   4119  HH  TYR A 270       0.042  -2.838   8.590  1.00 91.33           H
ATOM   4120  HN  TYR A 270       0.776 -10.049   4.328  1.00 91.33           H
ATOM   4121  N   ASN A 271      -2.000  -9.011   5.601  1.00 88.66           N
ATOM   4122  CA  ASN A 271      -3.406  -8.747   5.854  1.00 88.66           C
ATOM   4123  C   ASN A 271      -3.968  -9.837   6.770  1.00 88.66           C
ATOM   4124  O   ASN A 271      -4.933  -9.605   7.497  1.00 88.66           O
ATOM   4125  HA  ASN A 271      -3.434  -7.760   6.315  1.00 88.66           H
ATOM   4126  CB  ASN A 271      -4.212  -8.761   4.554  1.00 88.66           C
ATOM   4127 1HB  ASN A 271      -3.930  -9.628   3.956  1.00 88.66           H
ATOM   4128 2HB  ASN A 271      -5.274  -8.862   4.780  1.00 88.66           H
ATOM   4129  CG  ASN A 271      -3.976  -7.481   3.749  1.00 88.66           C
ATOM   4130  OD1 ASN A 271      -4.374  -6.394   4.132  1.00 88.66           O
ATOM   4131  ND2 ASN A 271      -3.307  -7.671   2.615  1.00 88.66           N
ATOM   4132 1HD2 ASN A 271      -3.008  -8.591   2.359  1.00 88.66           H
ATOM   4133 2HD2 ASN A 271      -3.103  -6.895   2.019  1.00 88.66           H
ATOM   4134  HN  ASN A 271      -1.786  -9.304   4.669  1.00 88.66           H
ATOM   4135  N   CYS A 272      -3.341 -11.002   6.705  1.00 91.57           N
ATOM   4136  CA  CYS A 272      -3.684 -12.088   7.607  1.00 91.57           C
ATOM   4137  C   CYS A 272      -3.436 -11.617   9.042  1.00 91.57           C
ATOM   4138  O   CYS A 272      -4.292 -11.780   9.909  1.00 91.57           O
ATOM   4139  HA  CYS A 272      -4.740 -12.305   7.448  1.00 91.57           H
ATOM   4140  CB  CYS A 272      -2.902 -13.362   7.281  1.00 91.57           C
ATOM   4141 1HB  CYS A 272      -1.842 -13.131   7.173  1.00 91.57           H
ATOM   4142 2HB  CYS A 272      -2.991 -14.073   8.102  1.00 91.57           H
ATOM   4143  SG  CYS A 272      -3.538 -14.109   5.737  1.00 91.57           S
ATOM   4144  HG  CYS A 272      -2.974 -13.229   4.914  1.00 91.57           H
ATOM   4145  HN  CYS A 272      -2.612 -11.209   6.052  1.00 91.57           H
ATOM   4146  N   ILE A 273      -2.260 -11.043   9.247  1.00 93.32           N
ATOM   4147  CA  ILE A 273      -1.872 -10.583  10.570  1.00 93.32           C
ATOM   4148  C   ILE A 273      -2.759  -9.404  10.975  1.00 93.32           C
ATOM   4149  O   ILE A 273      -3.173  -9.301  12.129  1.00 93.32           O
ATOM   4150  HA  ILE A 273      -2.049 -11.403  11.266  1.00 93.32           H
ATOM   4151  CB  ILE A 273      -0.375 -10.269  10.611  1.00 93.32           C
ATOM   4152  HB  ILE A 273      -0.161  -9.526   9.843  1.00 93.32           H
ATOM   4153  CG1 ILE A 273       0.455 -11.512  10.282  1.00 93.32           C
ATOM   4154 1HG1 ILE A 273       0.192 -11.876   9.288  1.00 93.32           H
ATOM   4155 2HG1 ILE A 273       1.513 -11.251  10.256  1.00 93.32           H
ATOM   4156  CG2 ILE A 273       0.020  -9.656  11.956  1.00 93.32           C
ATOM   4157 1HG2 ILE A 273      -0.535  -8.731  12.110  1.00 93.32           H
ATOM   4158 2HG2 ILE A 273      -0.213 -10.357  12.757  1.00 93.32           H
ATOM   4159 3HG2 ILE A 273       1.089  -9.443  11.958  1.00 93.32           H
ATOM   4160  CD1 ILE A 273       0.220 -12.617  11.314  1.00 93.32           C
ATOM   4161 1HD1 ILE A 273       0.507 -12.257  12.302  1.00 93.32           H
ATOM   4162 2HD1 ILE A 273      -0.834 -12.892  11.319  1.00 93.32           H
ATOM   4163 3HD1 ILE A 273       0.822 -13.488  11.056  1.00 93.32           H
ATOM   4164  HN  ILE A 273      -1.579 -10.890   8.530  1.00 93.32           H
ATOM   4165  N   LEU A 274      -3.025  -8.543  10.003  1.00 91.73           N
ATOM   4166  CA  LEU A 274      -3.843  -7.368  10.248  1.00 91.73           C
ATOM   4167  C   LEU A 274      -5.228  -7.807  10.729  1.00 91.73           C
ATOM   4168  O   LEU A 274      -5.821  -7.164  11.593  1.00 91.73           O
ATOM   4169  HA  LEU A 274      -3.366  -6.797  11.044  1.00 91.73           H
ATOM   4170  CB  LEU A 274      -3.879  -6.472   9.008  1.00 91.73           C
ATOM   4171 1HB  LEU A 274      -2.891  -6.485   8.546  1.00 91.73           H
ATOM   4172 2HB  LEU A 274      -4.572  -6.908   8.289  1.00 91.73           H
ATOM   4173  CG  LEU A 274      -4.282  -5.015   9.244  1.00 91.73           C
ATOM   4174  HG  LEU A 274      -5.075  -4.997   9.992  1.00 91.73           H
ATOM   4175  CD1 LEU A 274      -3.111  -4.206   9.806  1.00 91.73           C
ATOM   4176 1HD1 LEU A 274      -2.793  -4.639  10.754  1.00 91.73           H
ATOM   4177 2HD1 LEU A 274      -2.281  -4.229   9.100  1.00 91.73           H
ATOM   4178 3HD1 LEU A 274      -3.425  -3.175   9.964  1.00 91.73           H
ATOM   4179  CD2 LEU A 274      -4.850  -4.390   7.968  1.00 91.73           C
ATOM   4180 1HD2 LEU A 274      -4.097  -4.421   7.181  1.00 91.73           H
ATOM   4181 2HD2 LEU A 274      -5.731  -4.949   7.651  1.00 91.73           H
ATOM   4182 3HD2 LEU A 274      -5.129  -3.354   8.164  1.00 91.73           H
ATOM   4183  HN  LEU A 274      -2.692  -8.638   9.065  1.00 91.73           H
ATOM   4184  N   LEU A 275      -5.702  -8.899  10.148  1.00 92.80           N
ATOM   4185  CA  LEU A 275      -6.995  -9.446  10.524  1.00 92.80           C
ATOM   4186  C   LEU A 275      -6.955  -9.873  11.993  1.00 92.80           C
ATOM   4187  O   LEU A 275      -7.863  -9.555  12.760  1.00 92.80           O
ATOM   4188  HA  LEU A 275      -7.730  -8.649  10.416  1.00 92.80           H
ATOM   4189  CB  LEU A 275      -7.400 -10.569   9.568  1.00 92.80           C
ATOM   4190 1HB  LEU A 275      -7.445 -10.161   8.558  1.00 92.80           H
ATOM   4191 2HB  LEU A 275      -6.614 -11.324   9.572  1.00 92.80           H
ATOM   4192  CG  LEU A 275      -8.733 -11.258   9.869  1.00 92.80           C
ATOM   4193  HG  LEU A 275      -8.704 -11.621  10.897  1.00 92.80           H
ATOM   4194  CD1 LEU A 275      -9.896 -10.269   9.771  1.00 92.80           C
ATOM   4195 1HD1 LEU A 275      -9.749  -9.463  10.489  1.00 92.80           H
ATOM   4196 2HD1 LEU A 275      -9.937  -9.855   8.764  1.00 92.80           H
ATOM   4197 3HD1 LEU A 275     -10.831 -10.785   9.990  1.00 92.80           H
ATOM   4198  CD2 LEU A 275      -8.937 -12.475   8.965  1.00 92.80           C
ATOM   4199 1HD2 LEU A 275      -8.936 -12.158   7.922  1.00 92.80           H
ATOM   4200 2HD2 LEU A 275      -8.129 -13.189   9.129  1.00 92.80           H
ATOM   4201 3HD2 LEU A 275      -9.891 -12.947   9.201  1.00 92.80           H
ATOM   4202  HN  LEU A 275      -5.220  -9.407   9.434  1.00 92.80           H
ATOM   4203  N   VAL A 276      -5.895 -10.587  12.340  1.00 94.63           N
ATOM   4204  CA  VAL A 276      -5.729 -11.067  13.701  1.00 94.63           C
ATOM   4205  C   VAL A 276      -5.754  -9.878  14.664  1.00 94.63           C
ATOM   4206  O   VAL A 276      -6.435  -9.918  15.687  1.00 94.63           O
ATOM   4207  HA  VAL A 276      -6.574 -11.718  13.926  1.00 94.63           H
ATOM   4208  CB  VAL A 276      -4.449 -11.898  13.811  1.00 94.63           C
ATOM   4209  HB  VAL A 276      -3.630 -11.308  13.400  1.00 94.63           H
ATOM   4210  CG1 VAL A 276      -4.119 -12.206  15.273  1.00 94.63           C
ATOM   4211 1HG1 VAL A 276      -3.977 -11.273  15.817  1.00 94.63           H
ATOM   4212 2HG1 VAL A 276      -4.939 -12.767  15.720  1.00 94.63           H
ATOM   4213 3HG1 VAL A 276      -3.204 -12.798  15.322  1.00 94.63           H
ATOM   4214  CG2 VAL A 276      -4.559 -13.185  12.991  1.00 94.63           C
ATOM   4215 1HG2 VAL A 276      -5.394 -13.780  13.359  1.00 94.63           H
ATOM   4216 2HG2 VAL A 276      -4.725 -12.935  11.943  1.00 94.63           H
ATOM   4217 3HG2 VAL A 276      -3.636 -13.757  13.086  1.00 94.63           H
ATOM   4218  HN  VAL A 276      -5.158 -10.837  11.711  1.00 94.63           H
ATOM   4219  N   GLN A 277      -5.003  -8.849  14.302  1.00 93.41           N
ATOM   4220  CA  GLN A 277      -4.913  -7.659  15.131  1.00 93.41           C
ATOM   4221  C   GLN A 277      -6.291  -7.011  15.280  1.00 93.41           C
ATOM   4222  O   GLN A 277      -6.601  -6.436  16.322  1.00 93.41           O
ATOM   4223  HA  GLN A 277      -4.562  -8.009  16.102  1.00 93.41           H
ATOM   4224  CB  GLN A 277      -3.899  -6.667  14.559  1.00 93.41           C
ATOM   4225 1HB  GLN A 277      -4.066  -6.547  13.488  1.00 93.41           H
ATOM   4226 2HB  GLN A 277      -4.045  -5.688  15.015  1.00 93.41           H
ATOM   4227  CG  GLN A 277      -2.466  -7.142  14.807  1.00 93.41           C
ATOM   4228 1HG  GLN A 277      -2.300  -7.264  15.878  1.00 93.41           H
ATOM   4229 2HG  GLN A 277      -2.319  -8.120  14.349  1.00 93.41           H
ATOM   4230  CD  GLN A 277      -1.452  -6.149  14.237  1.00 93.41           C
ATOM   4231  OE1 GLN A 277      -1.735  -5.385  13.329  1.00 93.41           O
ATOM   4232  NE2 GLN A 277      -0.257  -6.201  14.820  1.00 93.41           N
ATOM   4233 1HE2 GLN A 277      -0.090  -6.852  15.561  1.00 93.41           H
ATOM   4234 2HE2 GLN A 277       0.474  -5.590  14.517  1.00 93.41           H
ATOM   4235  HN  GLN A 277      -4.463  -8.819  13.460  1.00 93.41           H
ATOM   4236  N   THR A 278      -7.081  -7.125  14.222  1.00 93.27           N
ATOM   4237  CA  THR A 278      -8.403  -6.524  14.207  1.00 93.27           C
ATOM   4238  C   THR A 278      -9.335  -7.262  15.172  1.00 93.27           C
ATOM   4239  O   THR A 278     -10.080  -6.634  15.922  1.00 93.27           O
ATOM   4240  HA  THR A 278      -8.319  -5.498  14.566  1.00 93.27           H
ATOM   4241  CB  THR A 278      -8.905  -6.520  12.762  1.00 93.27           C
ATOM   4242  HB  THR A 278      -9.072  -7.536  12.405  1.00 93.27           H
ATOM   4243  OG1 THR A 278      -7.919  -5.774  12.054  1.00 93.27           O
ATOM   4244  HG1 THR A 278      -7.257  -6.394  11.634  1.00 93.27           H
ATOM   4245  CG2 THR A 278     -10.186  -5.702  12.589  1.00 93.27           C
ATOM   4246 1HG2 THR A 278     -10.000  -4.669  12.882  1.00 93.27           H
ATOM   4247 2HG2 THR A 278     -10.973  -6.122  13.216  1.00 93.27           H
ATOM   4248 3HG2 THR A 278     -10.499  -5.732  11.545  1.00 93.27           H
ATOM   4249  HN  THR A 278      -6.830  -7.616  13.387  1.00 93.27           H
ATOM   4250  N   ILE A 279      -9.261  -8.583  15.120  1.00 94.30           N
ATOM   4251  CA  ILE A 279     -10.086  -9.413  15.982  1.00 94.30           C
ATOM   4252  C   ILE A 279      -9.694  -9.171  17.441  1.00 94.30           C
ATOM   4253  O   ILE A 279     -10.557  -9.093  18.315  1.00 94.30           O
ATOM   4254  HA  ILE A 279     -11.120  -9.099  15.846  1.00 94.30           H
ATOM   4255  CB  ILE A 279      -9.998 -10.880  15.558  1.00 94.30           C
ATOM   4256  HB  ILE A 279      -8.946 -11.165  15.528  1.00 94.30           H
ATOM   4257  CG1 ILE A 279     -10.559 -11.078  14.148  1.00 94.30           C
ATOM   4258 1HG1 ILE A 279     -11.646 -11.007  14.172  1.00 94.30           H
ATOM   4259 2HG1 ILE A 279     -10.202 -10.280  13.496  1.00 94.30           H
ATOM   4260  CG2 ILE A 279     -10.683 -11.789  16.580  1.00 94.30           C
ATOM   4261 1HG2 ILE A 279     -10.198 -11.676  17.549  1.00 94.30           H
ATOM   4262 2HG2 ILE A 279     -11.734 -11.512  16.665  1.00 94.30           H
ATOM   4263 3HG2 ILE A 279     -10.606 -12.826  16.254  1.00 94.30           H
ATOM   4264  CD1 ILE A 279     -10.143 -12.435  13.577  1.00 94.30           C
ATOM   4265 1HD1 ILE A 279      -9.055 -12.492  13.532  1.00 94.30           H
ATOM   4266 2HD1 ILE A 279     -10.522 -13.230  14.219  1.00 94.30           H
ATOM   4267 3HD1 ILE A 279     -10.555 -12.549  12.575  1.00 94.30           H
ATOM   4268  HN  ILE A 279      -8.654  -9.086  14.505  1.00 94.30           H
ATOM   4269  N   ASP A 280      -8.393  -9.057  17.661  1.00 94.17           N
ATOM   4270  CA  ASP A 280      -7.872  -8.889  19.007  1.00 94.17           C
ATOM   4271  C   ASP A 280      -8.251  -7.501  19.526  1.00 94.17           C
ATOM   4272  O   ASP A 280      -8.483  -7.323  20.721  1.00 94.17           O
ATOM   4273  HA  ASP A 280      -8.325  -9.691  19.591  1.00 94.17           H
ATOM   4274  CB  ASP A 280      -6.346  -9.001  19.026  1.00 94.17           C
ATOM   4275 1HB  ASP A 280      -6.037  -9.902  18.497  1.00 94.17           H
ATOM   4276 2HB  ASP A 280      -5.910  -8.154  18.495  1.00 94.17           H
ATOM   4277  CG  ASP A 280      -5.817  -9.038  20.461  1.00 94.17           C
ATOM   4278  OD1 ASP A 280      -6.334  -9.872  21.235  1.00 94.17           O
ATOM   4279  OD2 ASP A 280      -4.908  -8.231  20.751  1.00 94.17           O
ATOM   4280  HN  ASP A 280      -7.700  -9.079  16.940  1.00 94.17           H
ATOM   4281  N   ALA A 281      -8.304  -6.553  18.602  1.00 92.40           N
ATOM   4282  CA  ALA A 281      -8.694  -5.196  18.944  1.00 92.40           C
ATOM   4283  C   ALA A 281     -10.112  -5.207  19.519  1.00 92.40           C
ATOM   4284  O   ALA A 281     -10.450  -4.378  20.363  1.00 92.40           O
ATOM   4285  HA  ALA A 281      -8.005  -4.834  19.707  1.00 92.40           H
ATOM   4286  CB  ALA A 281      -8.573  -4.303  17.707  1.00 92.40           C
ATOM   4287 1HB  ALA A 281      -7.542  -4.306  17.356  1.00 92.40           H
ATOM   4288 2HB  ALA A 281      -9.226  -4.681  16.921  1.00 92.40           H
ATOM   4289 3HB  ALA A 281      -8.866  -3.285  17.964  1.00 92.40           H
ATOM   4290  HN  ALA A 281      -8.085  -6.699  17.637  1.00 92.40           H
ATOM   4291  N   TYR A 282     -10.903  -6.155  19.039  1.00 90.70           N
ATOM   4292  CA  TYR A 282     -12.286  -6.266  19.472  1.00 90.70           C
ATOM   4293  C   TYR A 282     -12.405  -7.176  20.696  1.00 90.70           C
ATOM   4294  O   TYR A 282     -13.058  -6.821  21.676  1.00 90.70           O
ATOM   4295  HA  TYR A 282     -12.637  -5.268  19.734  1.00 90.70           H
ATOM   4296  CB  TYR A 282     -13.044  -6.900  18.304  1.00 90.70           C
ATOM   4297 1HB  TYR A 282     -12.824  -6.341  17.395  1.00 90.70           H
ATOM   4298 2HB  TYR A 282     -12.674  -7.914  18.152  1.00 90.70           H
ATOM   4299  CG  TYR A 282     -14.561  -6.950  18.500  1.00 90.70           C
ATOM   4300  CD1 TYR A 282     -15.166  -8.122  18.903  1.00 90.70           C
ATOM   4301  HD1 TYR A 282     -14.564  -9.013  19.082  1.00 90.70           H
ATOM   4302  CD2 TYR A 282     -15.323  -5.821  18.274  1.00 90.70           C
ATOM   4303  HD2 TYR A 282     -14.844  -4.895  17.956  1.00 90.70           H
ATOM   4304  CE1 TYR A 282     -16.594  -8.169  19.088  1.00 90.70           C
ATOM   4305  HE1 TYR A 282     -17.085  -9.088  19.406  1.00 90.70           H
ATOM   4306  CE2 TYR A 282     -16.750  -5.868  18.458  1.00 90.70           C
ATOM   4307  HE2 TYR A 282     -17.364  -4.984  18.283  1.00 90.70           H
ATOM   4308  CZ  TYR A 282     -17.315  -7.039  18.856  1.00 90.70           C
ATOM   4309  OH  TYR A 282     -18.663  -7.083  19.031  1.00 90.70           O
ATOM   4310  HH  TYR A 282     -19.061  -6.183  18.850  1.00 90.70           H
ATOM   4311  HN  TYR A 282     -10.615  -6.837  18.367  1.00 90.70           H
ATOM   4312  N   ALA A 283     -11.764  -8.332  20.599  1.00 91.97           N
ATOM   4313  CA  ALA A 283     -12.028  -9.414  21.532  1.00 91.97           C
ATOM   4314  C   ALA A 283     -10.976  -9.391  22.643  1.00 91.97           C
ATOM   4315  O   ALA A 283     -11.187  -9.958  23.714  1.00 91.97           O
ATOM   4316  HA  ALA A 283     -13.011  -9.242  21.971  1.00 91.97           H
ATOM   4317  CB  ALA A 283     -12.050 -10.745  20.778  1.00 91.97           C
ATOM   4318 1HB  ALA A 283     -12.833 -10.720  20.020  1.00 91.97           H
ATOM   4319 2HB  ALA A 283     -11.085 -10.907  20.297  1.00 91.97           H
ATOM   4320 3HB  ALA A 283     -12.248 -11.556  21.478  1.00 91.97           H
ATOM   4321  HN  ALA A 283     -11.078  -8.534  19.901  1.00 91.97           H
ATOM   4322  N   MET A 284      -9.866  -8.730  22.349  1.00 90.30           N
ATOM   4323  CA  MET A 284      -8.763  -8.662  23.294  1.00 90.30           C
ATOM   4324  C   MET A 284      -8.434 -10.047  23.853  1.00 90.30           C
ATOM   4325  O   MET A 284      -8.323 -10.220  25.066  1.00 90.30           O
ATOM   4326  HA  MET A 284      -7.914  -8.280  22.726  1.00 90.30           H
ATOM   4327  CB  MET A 284      -9.133  -7.721  24.443  1.00 90.30           C
ATOM   4328 1HB  MET A 284     -10.045  -8.072  24.925  1.00 90.30           H
ATOM   4329 2HB  MET A 284      -8.347  -7.737  25.197  1.00 90.30           H
ATOM   4330  CG  MET A 284      -9.334  -6.291  23.938  1.00 90.30           C
ATOM   4331 1HG  MET A 284      -8.381  -5.874  23.612  1.00 90.30           H
ATOM   4332 2HG  MET A 284      -9.994  -6.292  23.070  1.00 90.30           H
ATOM   4333  SD  MET A 284     -10.032  -5.279  25.232  1.00 90.30           S
ATOM   4334  CE  MET A 284     -11.754  -5.721  25.077  1.00 90.30           C
ATOM   4335 1HE  MET A 284     -12.106  -5.467  24.077  1.00 90.30           H
ATOM   4336 2HE  MET A 284     -11.870  -6.793  25.241  1.00 90.30           H
ATOM   4337 3HE  MET A 284     -12.338  -5.175  25.818  1.00 90.30           H
ATOM   4338  HN  MET A 284      -9.714  -8.248  21.487  1.00 90.30           H
ATOM   4339  N   PHE A 285      -8.288 -10.998  22.943  1.00 91.39           N
ATOM   4340  CA  PHE A 285      -8.152 -12.392  23.332  1.00 91.39           C
ATOM   4341  C   PHE A 285      -6.683 -12.761  23.547  1.00 91.39           C
ATOM   4342  O   PHE A 285      -6.380 -13.796  24.138  1.00 91.39           O
ATOM   4343  HA  PHE A 285      -8.699 -12.522  24.266  1.00 91.39           H
ATOM   4344  CB  PHE A 285      -8.714 -13.233  22.184  1.00 91.39           C
ATOM   4345 1HB  PHE A 285      -8.853 -14.257  22.531  1.00 91.39           H
ATOM   4346 2HB  PHE A 285      -9.699 -12.851  21.915  1.00 91.39           H
ATOM   4347  CG  PHE A 285      -7.831 -13.249  20.934  1.00 91.39           C
ATOM   4348  CD1 PHE A 285      -8.008 -12.313  19.964  1.00 91.39           C
ATOM   4349  HD1 PHE A 285      -8.780 -11.551  20.077  1.00 91.39           H
ATOM   4350  CD2 PHE A 285      -6.869 -14.200  20.794  1.00 91.39           C
ATOM   4351  HD2 PHE A 285      -6.727 -14.951  21.571  1.00 91.39           H
ATOM   4352  CE1 PHE A 285      -7.189 -12.328  18.804  1.00 91.39           C
ATOM   4353  HE1 PHE A 285      -7.331 -11.578  18.027  1.00 91.39           H
ATOM   4354  CE2 PHE A 285      -6.050 -14.215  19.634  1.00 91.39           C
ATOM   4355  HE2 PHE A 285      -5.279 -14.978  19.521  1.00 91.39           H
ATOM   4356  CZ  PHE A 285      -6.227 -13.279  18.664  1.00 91.39           C
ATOM   4357  HZ  PHE A 285      -5.598 -13.290  17.774  1.00 91.39           H
ATOM   4358  HN  PHE A 285      -8.261 -10.830  21.957  1.00 91.39           H
ATOM   4359  N   ILE A 286      -5.810 -11.893  23.056  1.00 92.02           N
ATOM   4360  CA  ILE A 286      -4.381 -12.100  23.213  1.00 92.02           C
ATOM   4361  C   ILE A 286      -3.925 -11.499  24.544  1.00 92.02           C
ATOM   4362  O   ILE A 286      -3.540 -10.332  24.602  1.00 92.02           O
ATOM   4363  HA  ILE A 286      -4.208 -13.176  23.243  1.00 92.02           H
ATOM   4364  CB  ILE A 286      -3.624 -11.554  22.000  1.00 92.02           C
ATOM   4365  HB  ILE A 286      -3.782 -10.476  21.956  1.00 92.02           H
ATOM   4366  CG1 ILE A 286      -4.174 -12.144  20.700  1.00 92.02           C
ATOM   4367 1HG1 ILE A 286      -3.924 -13.204  20.644  1.00 92.02           H
ATOM   4368 2HG1 ILE A 286      -5.261 -12.072  20.694  1.00 92.02           H
ATOM   4369  CG2 ILE A 286      -2.119 -11.785  22.143  1.00 92.02           C
ATOM   4370 1HG2 ILE A 286      -1.757 -11.278  23.038  1.00 92.02           H
ATOM   4371 2HG2 ILE A 286      -1.921 -12.853  22.226  1.00 92.02           H
ATOM   4372 3HG2 ILE A 286      -1.605 -11.387  21.268  1.00 92.02           H
ATOM   4373  CD1 ILE A 286      -3.602 -11.415  19.482  1.00 92.02           C
ATOM   4374 1HD1 ILE A 286      -3.874 -10.360  19.530  1.00 92.02           H
ATOM   4375 2HD1 ILE A 286      -2.517 -11.510  19.478  1.00 92.02           H
ATOM   4376 3HD1 ILE A 286      -4.009 -11.854  18.571  1.00 92.02           H
ATOM   4377  HN  ILE A 286      -6.065 -11.063  22.561  1.00 92.02           H
ATOM   4378  N   SER A 287      -3.984 -12.322  25.580  1.00 89.99           N
ATOM   4379  CA  SER A 287      -3.567 -11.891  26.903  1.00 89.99           C
ATOM   4380  C   SER A 287      -2.114 -12.300  27.153  1.00 89.99           C
ATOM   4381  O   SER A 287      -1.469 -11.784  28.065  1.00 89.99           O
ATOM   4382  HA  SER A 287      -3.664 -10.806  26.897  1.00 89.99           H
ATOM   4383  CB  SER A 287      -4.477 -12.477  27.985  1.00 89.99           C
ATOM   4384 1HB  SER A 287      -4.147 -12.128  28.964  1.00 89.99           H
ATOM   4385 2HB  SER A 287      -5.493 -12.110  27.842  1.00 89.99           H
ATOM   4386  OG  SER A 287      -4.480 -13.902  27.967  1.00 89.99           O
ATOM   4387  HG  SER A 287      -5.100 -14.252  28.669  1.00 89.99           H
ATOM   4388  HN  SER A 287      -4.308 -13.267  25.526  1.00 89.99           H
ATOM   4389  N   ASN A 288      -1.642 -13.223  26.328  1.00 92.41           N
ATOM   4390  CA  ASN A 288      -0.326 -13.805  26.530  1.00 92.41           C
ATOM   4391  C   ASN A 288       0.728 -12.910  25.875  1.00 92.41           C
ATOM   4392  O   ASN A 288       0.650 -12.625  24.681  1.00 92.41           O
ATOM   4393  HA  ASN A 288      -0.204 -13.869  27.611  1.00 92.41           H
ATOM   4394  CB  ASN A 288      -0.233 -15.192  25.891  1.00 92.41           C
ATOM   4395 1HB  ASN A 288      -1.071 -15.806  26.222  1.00 92.41           H
ATOM   4396 2HB  ASN A 288      -0.312 -15.103  24.807  1.00 92.41           H
ATOM   4397  CG  ASN A 288       1.085 -15.877  26.257  1.00 92.41           C
ATOM   4398  OD1 ASN A 288       2.162 -15.318  26.128  1.00 92.41           O
ATOM   4399  ND2 ASN A 288       0.941 -17.116  26.719  1.00 92.41           N
ATOM   4400 1HD2 ASN A 288       0.028 -17.516  26.799  1.00 92.41           H
ATOM   4401 2HD2 ASN A 288       1.745 -17.647  26.985  1.00 92.41           H
ATOM   4402  HN  ASN A 288      -2.141 -13.571  25.535  1.00 92.41           H
ATOM   4403  N   CYS A 289       1.691 -12.494  26.685  1.00 91.55           N
ATOM   4404  CA  CYS A 289       2.687 -11.538  26.233  1.00 91.55           C
ATOM   4405  C   CYS A 289       3.546 -12.210  25.160  1.00 91.55           C
ATOM   4406  O   CYS A 289       3.934 -11.574  24.181  1.00 91.55           O
ATOM   4407  HA  CYS A 289       2.143 -10.690  25.818  1.00 91.55           H
ATOM   4408  CB  CYS A 289       3.534 -11.012  27.394  1.00 91.55           C
ATOM   4409 1HB  CYS A 289       2.891 -10.548  28.142  1.00 91.55           H
ATOM   4410 2HB  CYS A 289       4.048 -11.838  27.884  1.00 91.55           H
ATOM   4411  SG  CYS A 289       4.754  -9.795  26.778  1.00 91.55           S
ATOM   4412  HN  CYS A 289       1.795 -12.797  27.632  1.00 91.55           H
ATOM   4413  N   ALA A 290       3.817 -13.488  25.379  1.00 93.12           N
ATOM   4414  CA  ALA A 290       4.678 -14.236  24.478  1.00 93.12           C
ATOM   4415  C   ALA A 290       4.031 -14.295  23.093  1.00 93.12           C
ATOM   4416  O   ALA A 290       4.694 -14.062  22.084  1.00 93.12           O
ATOM   4417  HA  ALA A 290       5.626 -13.702  24.405  1.00 93.12           H
ATOM   4418  CB  ALA A 290       4.940 -15.627  25.059  1.00 93.12           C
ATOM   4419 1HB  ALA A 290       5.427 -15.530  26.030  1.00 93.12           H
ATOM   4420 2HB  ALA A 290       3.994 -16.155  25.179  1.00 93.12           H
ATOM   4421 3HB  ALA A 290       5.586 -16.187  24.383  1.00 93.12           H
ATOM   4422  HN  ALA A 290       3.461 -14.011  26.154  1.00 93.12           H
ATOM   4423  N   VAL A 291       2.744 -14.608  23.089  1.00 93.77           N
ATOM   4424  CA  VAL A 291       1.997 -14.691  21.846  1.00 93.77           C
ATOM   4425  C   VAL A 291       1.965 -13.313  21.182  1.00 93.77           C
ATOM   4426  O   VAL A 291       2.160 -13.198  19.973  1.00 93.77           O
ATOM   4427  HA  VAL A 291       2.526 -15.384  21.190  1.00 93.77           H
ATOM   4428  CB  VAL A 291       0.602 -15.261  22.110  1.00 93.77           C
ATOM   4429  HB  VAL A 291       0.103 -14.607  22.825  1.00 93.77           H
ATOM   4430  CG1 VAL A 291      -0.234 -15.280  20.828  1.00 93.77           C
ATOM   4431 1HG1 VAL A 291      -0.337 -14.264  20.447  1.00 93.77           H
ATOM   4432 2HG1 VAL A 291       0.261 -15.900  20.081  1.00 93.77           H
ATOM   4433 3HG1 VAL A 291      -1.221 -15.689  21.044  1.00 93.77           H
ATOM   4434  CG2 VAL A 291       0.688 -16.657  22.729  1.00 93.77           C
ATOM   4435 1HG2 VAL A 291       1.215 -17.325  22.048  1.00 93.77           H
ATOM   4436 2HG2 VAL A 291       1.228 -16.602  23.675  1.00 93.77           H
ATOM   4437 3HG2 VAL A 291      -0.318 -17.038  22.907  1.00 93.77           H
ATOM   4438  HN  VAL A 291       2.213 -14.802  23.914  1.00 93.77           H
ATOM   4439  N   SER A 292       1.717 -12.302  22.002  1.00 93.31           N
ATOM   4440  CA  SER A 292       1.613 -10.942  21.503  1.00 93.31           C
ATOM   4441  C   SER A 292       2.931 -10.522  20.848  1.00 93.31           C
ATOM   4442  O   SER A 292       2.931  -9.917  19.777  1.00 93.31           O
ATOM   4443  HA  SER A 292       0.810 -10.965  20.766  1.00 93.31           H
ATOM   4444  CB  SER A 292       1.245  -9.970  22.626  1.00 93.31           C
ATOM   4445 1HB  SER A 292       0.383 -10.355  23.171  1.00 93.31           H
ATOM   4446 2HB  SER A 292       2.069  -9.907  23.336  1.00 93.31           H
ATOM   4447  OG  SER A 292       0.948  -8.668  22.129  1.00 93.31           O
ATOM   4448  HG  SER A 292       0.062  -8.673  21.665  1.00 93.31           H
ATOM   4449  HN  SER A 292       1.588 -12.402  22.989  1.00 93.31           H
ATOM   4450  N   THR A 293       4.022 -10.861  21.519  1.00 93.15           N
ATOM   4451  CA  THR A 293       5.342 -10.498  21.033  1.00 93.15           C
ATOM   4452  C   THR A 293       5.586 -11.104  19.649  1.00 93.15           C
ATOM   4453  O   THR A 293       6.057 -10.420  18.742  1.00 93.15           O
ATOM   4454  HA  THR A 293       5.381  -9.415  20.919  1.00 93.15           H
ATOM   4455  CB  THR A 293       6.369 -10.939  22.078  1.00 93.15           C
ATOM   4456  HB  THR A 293       6.340 -12.019  22.221  1.00 93.15           H
ATOM   4457  OG1 THR A 293       6.051 -10.158  23.227  1.00 93.15           O
ATOM   4458  HG1 THR A 293       5.551 -10.714  23.891  1.00 93.15           H
ATOM   4459  CG2 THR A 293       7.793 -10.510  21.718  1.00 93.15           C
ATOM   4460 1HG2 THR A 293       7.837  -9.424  21.642  1.00 93.15           H
ATOM   4461 2HG2 THR A 293       8.075 -10.954  20.763  1.00 93.15           H
ATOM   4462 3HG2 THR A 293       8.481 -10.848  22.493  1.00 93.15           H
ATOM   4463  HN  THR A 293       4.014 -11.372  22.379  1.00 93.15           H
ATOM   4464  N   ASN A 294       5.253 -12.381  19.531  1.00 94.35           N
ATOM   4465  CA  ASN A 294       5.495 -13.106  18.295  1.00 94.35           C
ATOM   4466  C   ASN A 294       4.628 -12.512  17.183  1.00 94.35           C
ATOM   4467  O   ASN A 294       5.060 -12.421  16.035  1.00 94.35           O
ATOM   4468  HA  ASN A 294       6.561 -12.990  18.098  1.00 94.35           H
ATOM   4469  CB  ASN A 294       5.128 -14.584  18.442  1.00 94.35           C
ATOM   4470 1HB  ASN A 294       4.148 -14.674  18.909  1.00 94.35           H
ATOM   4471 2HB  ASN A 294       5.056 -15.044  17.456  1.00 94.35           H
ATOM   4472  CG  ASN A 294       6.170 -15.326  19.282  1.00 94.35           C
ATOM   4473  OD1 ASN A 294       7.291 -14.881  19.462  1.00 94.35           O
ATOM   4474  ND2 ASN A 294       5.737 -16.479  19.784  1.00 94.35           N
ATOM   4475 1HD2 ASN A 294       4.804 -16.787  19.598  1.00 94.35           H
ATOM   4476 2HD2 ASN A 294       6.345 -17.038  20.348  1.00 94.35           H
ATOM   4477  HN  ASN A 294       4.828 -12.918  20.259  1.00 94.35           H
ATOM   4478  N   ILE A 295       3.419 -12.124  17.562  1.00 93.82           N
ATOM   4479  CA  ILE A 295       2.474 -11.576  16.604  1.00 93.82           C
ATOM   4480  C   ILE A 295       3.009 -10.246  16.069  1.00 93.82           C
ATOM   4481  O   ILE A 295       2.901  -9.964  14.877  1.00 93.82           O
ATOM   4482  HA  ILE A 295       2.405 -12.279  15.775  1.00 93.82           H
ATOM   4483  CB  ILE A 295       1.080 -11.472  17.227  1.00 93.82           C
ATOM   4484  HB  ILE A 295       1.185 -11.075  18.236  1.00 93.82           H
ATOM   4485  CG1 ILE A 295       0.430 -12.852  17.350  1.00 93.82           C
ATOM   4486 1HG1 ILE A 295       0.194 -13.237  16.358  1.00 93.82           H
ATOM   4487 2HG1 ILE A 295       1.134 -13.550  17.803  1.00 93.82           H
ATOM   4488  CG2 ILE A 295       0.202 -10.493  16.445  1.00 93.82           C
ATOM   4489 1HG2 ILE A 295       0.663  -9.505  16.453  1.00 93.82           H
ATOM   4490 2HG2 ILE A 295       0.100 -10.838  15.416  1.00 93.82           H
ATOM   4491 3HG2 ILE A 295      -0.783 -10.438  16.909  1.00 93.82           H
ATOM   4492  CD1 ILE A 295      -0.845 -12.784  18.193  1.00 93.82           C
ATOM   4493 1HD1 ILE A 295      -0.601 -12.423  19.192  1.00 93.82           H
ATOM   4494 2HD1 ILE A 295      -1.555 -12.104  17.724  1.00 93.82           H
ATOM   4495 3HD1 ILE A 295      -1.286 -13.779  18.265  1.00 93.82           H
ATOM   4496  HN  ILE A 295       3.084 -12.178  18.503  1.00 93.82           H
ATOM   4497  N   ASP A 296       3.574  -9.464  16.977  1.00 93.37           N
ATOM   4498  CA  ASP A 296       4.091  -8.154  16.619  1.00 93.37           C
ATOM   4499  C   ASP A 296       5.286  -8.322  15.678  1.00 93.37           C
ATOM   4500  O   ASP A 296       5.439  -7.563  14.723  1.00 93.37           O
ATOM   4501  HA  ASP A 296       3.257  -7.637  16.146  1.00 93.37           H
ATOM   4502  CB  ASP A 296       4.568  -7.393  17.858  1.00 93.37           C
ATOM   4503 1HB  ASP A 296       5.262  -8.013  18.425  1.00 93.37           H
ATOM   4504 2HB  ASP A 296       5.114  -6.501  17.552  1.00 93.37           H
ATOM   4505  CG  ASP A 296       3.387  -6.996  18.746  1.00 93.37           C
ATOM   4506  OD1 ASP A 296       2.259  -6.962  18.208  1.00 93.37           O
ATOM   4507  OD2 ASP A 296       3.640  -6.736  19.942  1.00 93.37           O
ATOM   4508  HN  ASP A 296       3.682  -9.712  17.940  1.00 93.37           H
ATOM   4509  N   ILE A 297       6.101  -9.321  15.981  1.00 94.16           N
ATOM   4510  CA  ILE A 297       7.244  -9.636  15.140  1.00 94.16           C
ATOM   4511  C   ILE A 297       6.751 -10.058  13.754  1.00 94.16           C
ATOM   4512  O   ILE A 297       7.277  -9.604  12.739  1.00 94.16           O
ATOM   4513  HA  ILE A 297       7.832  -8.725  15.034  1.00 94.16           H
ATOM   4514  CB  ILE A 297       8.137 -10.677  15.818  1.00 94.16           C
ATOM   4515  HB  ILE A 297       7.504 -11.484  16.185  1.00 94.16           H
ATOM   4516  CG1 ILE A 297       8.855 -10.078  17.029  1.00 94.16           C
ATOM   4517 1HG1 ILE A 297       9.587  -9.343  16.696  1.00 94.16           H
ATOM   4518 2HG1 ILE A 297       8.137  -9.550  17.657  1.00 94.16           H
ATOM   4519  CG2 ILE A 297       9.118 -11.292  14.817  1.00 94.16           C
ATOM   4520 1HG2 ILE A 297       8.562 -11.778  14.016  1.00 94.16           H
ATOM   4521 2HG2 ILE A 297       9.749 -10.508  14.399  1.00 94.16           H
ATOM   4522 3HG2 ILE A 297       9.741 -12.028  15.325  1.00 94.16           H
ATOM   4523  CD1 ILE A 297       9.552 -11.167  17.847  1.00 94.16           C
ATOM   4524 1HD1 ILE A 297       8.813 -11.886  18.199  1.00 94.16           H
ATOM   4525 2HD1 ILE A 297      10.286 -11.676  17.222  1.00 94.16           H
ATOM   4526 3HD1 ILE A 297      10.054 -10.714  18.702  1.00 94.16           H
ATOM   4527  HN  ILE A 297       5.992  -9.909  16.782  1.00 94.16           H
ATOM   4528  N   CYS A 298       5.746 -10.921  13.756  1.00 93.92           N
ATOM   4529  CA  CYS A 298       5.174 -11.406  12.512  1.00 93.92           C
ATOM   4530  C   CYS A 298       4.688 -10.201  11.704  1.00 93.92           C
ATOM   4531  O   CYS A 298       4.857 -10.157  10.486  1.00 93.92           O
ATOM   4532  HA  CYS A 298       5.971 -11.930  11.984  1.00 93.92           H
ATOM   4533  CB  CYS A 298       4.051 -12.416  12.761  1.00 93.92           C
ATOM   4534 1HB  CYS A 298       3.408 -12.065  13.567  1.00 93.92           H
ATOM   4535 2HB  CYS A 298       3.428 -12.506  11.872  1.00 93.92           H
ATOM   4536  SG  CYS A 298       4.761 -14.047  13.193  1.00 93.92           S
ATOM   4537  HG  CYS A 298       5.090 -13.728  14.442  1.00 93.92           H
ATOM   4538  HN  CYS A 298       5.325 -11.287  14.586  1.00 93.92           H
ATOM   4539  N   PHE A 299       4.095  -9.253  12.415  1.00 93.83           N
ATOM   4540  CA  PHE A 299       3.579  -8.053  11.778  1.00 93.83           C
ATOM   4541  C   PHE A 299       4.694  -7.291  11.059  1.00 93.83           C
ATOM   4542  O   PHE A 299       4.527  -6.876   9.913  1.00 93.83           O
ATOM   4543  HA  PHE A 299       2.830  -8.369  11.052  1.00 93.83           H
ATOM   4544  CB  PHE A 299       3.007  -7.169  12.888  1.00 93.83           C
ATOM   4545 1HB  PHE A 299       2.221  -7.717  13.407  1.00 93.83           H
ATOM   4546 2HB  PHE A 299       3.791  -6.968  13.619  1.00 93.83           H
ATOM   4547  CG  PHE A 299       2.439  -5.837  12.392  1.00 93.83           C
ATOM   4548  CD1 PHE A 299       3.208  -4.716  12.425  1.00 93.83           C
ATOM   4549  HD1 PHE A 299       4.229  -4.766  12.805  1.00 93.83           H
ATOM   4550  CD2 PHE A 299       1.166  -5.775  11.919  1.00 93.83           C
ATOM   4551  HD2 PHE A 299       0.550  -6.674  11.893  1.00 93.83           H
ATOM   4552  CE1 PHE A 299       2.681  -3.480  11.965  1.00 93.83           C
ATOM   4553  HE1 PHE A 299       3.297  -2.581  11.992  1.00 93.83           H
ATOM   4554  CE2 PHE A 299       0.639  -4.539  11.459  1.00 93.83           C
ATOM   4555  HE2 PHE A 299      -0.382  -4.490  11.079  1.00 93.83           H
ATOM   4556  CZ  PHE A 299       1.408  -3.418  11.492  1.00 93.83           C
ATOM   4557  HZ  PHE A 299       1.003  -2.469  11.139  1.00 93.83           H
ATOM   4558  HN  PHE A 299       3.965  -9.295  13.405  1.00 93.83           H
ATOM   4559  N   GLN A 300       5.806  -7.132  11.761  1.00 92.78           N
ATOM   4560  CA  GLN A 300       6.924  -6.372  11.228  1.00 92.78           C
ATOM   4561  C   GLN A 300       7.450  -7.026   9.949  1.00 92.78           C
ATOM   4562  O   GLN A 300       7.728  -6.342   8.966  1.00 92.78           O
ATOM   4563  HA  GLN A 300       6.521  -5.385  11.000  1.00 92.78           H
ATOM   4564  CB  GLN A 300       8.036  -6.231  12.270  1.00 92.78           C
ATOM   4565 1HB  GLN A 300       8.244  -7.202  12.719  1.00 92.78           H
ATOM   4566 2HB  GLN A 300       8.955  -5.901  11.784  1.00 92.78           H
ATOM   4567  CG  GLN A 300       7.643  -5.232  13.360  1.00 92.78           C
ATOM   4568 1HG  GLN A 300       7.421  -4.265  12.909  1.00 92.78           H
ATOM   4569 2HG  GLN A 300       6.733  -5.569  13.856  1.00 92.78           H
ATOM   4570  CD  GLN A 300       8.764  -5.076  14.390  1.00 92.78           C
ATOM   4571  OE1 GLN A 300       9.814  -5.691  14.301  1.00 92.78           O
ATOM   4572  NE2 GLN A 300       8.483  -4.222  15.370  1.00 92.78           N
ATOM   4573 1HE2 GLN A 300       7.601  -3.750  15.384  1.00 92.78           H
ATOM   4574 2HE2 GLN A 300       9.153  -4.051  16.092  1.00 92.78           H
ATOM   4575  HN  GLN A 300       5.949  -7.510  12.675  1.00 92.78           H
ATOM   4576  N   VAL A 301       7.570  -8.345  10.004  1.00 93.41           N
ATOM   4577  CA  VAL A 301       8.132  -9.092   8.891  1.00 93.41           C
ATOM   4578  C   VAL A 301       7.219  -8.945   7.672  1.00 93.41           C
ATOM   4579  O   VAL A 301       7.673  -8.562   6.595  1.00 93.41           O
ATOM   4580  HA  VAL A 301       9.102  -8.654   8.658  1.00 93.41           H
ATOM   4581  CB  VAL A 301       8.355 -10.549   9.299  1.00 93.41           C
ATOM   4582  HB  VAL A 301       7.409 -10.942   9.672  1.00 93.41           H
ATOM   4583  CG1 VAL A 301       8.775 -11.397   8.097  1.00 93.41           C
ATOM   4584 1HG1 VAL A 301       7.994 -11.362   7.337  1.00 93.41           H
ATOM   4585 2HG1 VAL A 301       9.704 -11.004   7.682  1.00 93.41           H
ATOM   4586 3HG1 VAL A 301       8.928 -12.428   8.415  1.00 93.41           H
ATOM   4587  CG2 VAL A 301       9.383 -10.651  10.428  1.00 93.41           C
ATOM   4588 1HG2 VAL A 301      10.333 -10.233  10.094  1.00 93.41           H
ATOM   4589 2HG2 VAL A 301       9.027 -10.096  11.296  1.00 93.41           H
ATOM   4590 3HG2 VAL A 301       9.523 -11.698  10.699  1.00 93.41           H
ATOM   4591  HN  VAL A 301       7.292  -8.900  10.788  1.00 93.41           H
ATOM   4592  N   THR A 302       5.949  -9.259   7.882  1.00 92.24           N
ATOM   4593  CA  THR A 302       4.994  -9.285   6.788  1.00 92.24           C
ATOM   4594  C   THR A 302       4.796  -7.879   6.219  1.00 92.24           C
ATOM   4595  O   THR A 302       4.591  -7.715   5.017  1.00 92.24           O
ATOM   4596  HA  THR A 302       5.406  -9.899   5.987  1.00 92.24           H
ATOM   4597  CB  THR A 302       3.701  -9.920   7.304  1.00 92.24           C
ATOM   4598  HB  THR A 302       2.950  -9.969   6.515  1.00 92.24           H
ATOM   4599  OG1 THR A 302       3.353  -9.127   8.436  1.00 92.24           O
ATOM   4600  HG1 THR A 302       3.700  -9.554   9.271  1.00 92.24           H
ATOM   4601  CG2 THR A 302       3.925 -11.318   7.883  1.00 92.24           C
ATOM   4602 1HG2 THR A 302       4.626 -11.259   8.716  1.00 92.24           H
ATOM   4603 2HG2 THR A 302       4.334 -11.970   7.110  1.00 92.24           H
ATOM   4604 3HG2 THR A 302       2.976 -11.723   8.234  1.00 92.24           H
ATOM   4605  HN  THR A 302       5.572  -9.492   8.778  1.00 92.24           H
ATOM   4606  N   GLN A 303       4.864  -6.900   7.109  1.00 90.81           N
ATOM   4607  CA  GLN A 303       4.740  -5.510   6.705  1.00 90.81           C
ATOM   4608  C   GLN A 303       5.853  -5.143   5.721  1.00 90.81           C
ATOM   4609  O   GLN A 303       5.609  -4.454   4.731  1.00 90.81           O
ATOM   4610  HA  GLN A 303       3.771  -5.438   6.211  1.00 90.81           H
ATOM   4611  CB  GLN A 303       4.754  -4.582   7.920  1.00 90.81           C
ATOM   4612 1HB  GLN A 303       3.909  -4.814   8.570  1.00 90.81           H
ATOM   4613 2HB  GLN A 303       5.659  -4.752   8.503  1.00 90.81           H
ATOM   4614  CG  GLN A 303       4.685  -3.115   7.491  1.00 90.81           C
ATOM   4615 1HG  GLN A 303       5.639  -2.814   7.057  1.00 90.81           H
ATOM   4616 2HG  GLN A 303       3.929  -2.994   6.715  1.00 90.81           H
ATOM   4617  CD  GLN A 303       4.352  -2.211   8.679  1.00 90.81           C
ATOM   4618  OE1 GLN A 303       5.217  -1.765   9.415  1.00 90.81           O
ATOM   4619  NE2 GLN A 303       3.053  -1.966   8.825  1.00 90.81           N
ATOM   4620 1HE2 GLN A 303       2.394  -2.363   8.186  1.00 90.81           H
ATOM   4621 2HE2 GLN A 303       2.735  -1.384   9.574  1.00 90.81           H
ATOM   4622  HN  GLN A 303       5.001  -7.044   8.089  1.00 90.81           H
ATOM   4623  N   THR A 304       7.051  -5.618   6.029  1.00 90.65           N
ATOM   4624  CA  THR A 304       8.216  -5.287   5.225  1.00 90.65           C
ATOM   4625  C   THR A 304       8.102  -5.920   3.837  1.00 90.65           C
ATOM   4626  O   THR A 304       8.489  -5.311   2.840  1.00 90.65           O
ATOM   4627  HA  THR A 304       8.241  -4.207   5.083  1.00 90.65           H
ATOM   4628  CB  THR A 304       9.462  -5.730   5.994  1.00 90.65           C
ATOM   4629  HB  THR A 304       9.504  -6.816   6.075  1.00 90.65           H
ATOM   4630  OG1 THR A 304       9.377  -5.025   7.230  1.00 90.65           O
ATOM   4631  HG1 THR A 304       8.980  -5.614   7.933  1.00 90.65           H
ATOM   4632  CG2 THR A 304      10.756  -5.215   5.360  1.00 90.65           C
ATOM   4633 1HG2 THR A 304      10.742  -4.126   5.341  1.00 90.65           H
ATOM   4634 2HG2 THR A 304      10.837  -5.595   4.342  1.00 90.65           H
ATOM   4635 3HG2 THR A 304      11.609  -5.558   5.945  1.00 90.65           H
ATOM   4636  HN  THR A 304       7.232  -6.216   6.809  1.00 90.65           H
ATOM   4637  N   ILE A 305       7.571  -7.133   3.815  1.00 89.62           N
ATOM   4638  CA  ILE A 305       7.360  -7.836   2.561  1.00 89.62           C
ATOM   4639  C   ILE A 305       6.367  -7.051   1.702  1.00 89.62           C
ATOM   4640  O   ILE A 305       6.535  -6.951   0.488  1.00 89.62           O
ATOM   4641  HA  ILE A 305       8.317  -7.869   2.041  1.00 89.62           H
ATOM   4642  CB  ILE A 305       6.937  -9.283   2.823  1.00 89.62           C
ATOM   4643  HB  ILE A 305       6.093  -9.273   3.512  1.00 89.62           H
ATOM   4644  CG1 ILE A 305       8.062 -10.070   3.499  1.00 89.62           C
ATOM   4645 1HG1 ILE A 305       8.865 -10.250   2.784  1.00 89.62           H
ATOM   4646 2HG1 ILE A 305       8.486  -9.480   4.312  1.00 89.62           H
ATOM   4647  CG2 ILE A 305       6.461  -9.957   1.534  1.00 89.62           C
ATOM   4648 1HG2 ILE A 305       5.607  -9.410   1.133  1.00 89.62           H
ATOM   4649 2HG2 ILE A 305       7.270  -9.955   0.803  1.00 89.62           H
ATOM   4650 3HG2 ILE A 305       6.166 -10.984   1.749  1.00 89.62           H
ATOM   4651  CD1 ILE A 305       7.548 -11.404   4.044  1.00 89.62           C
ATOM   4652 1HD1 ILE A 305       6.762 -11.218   4.776  1.00 89.62           H
ATOM   4653 2HD1 ILE A 305       7.148 -12.001   3.224  1.00 89.62           H
ATOM   4654 3HD1 ILE A 305       8.368 -11.942   4.519  1.00 89.62           H
ATOM   4655  HN  ILE A 305       7.287  -7.633   4.633  1.00 89.62           H
ATOM   4656  N   ALA A 306       5.355  -6.514   2.366  1.00 86.69           N
ATOM   4657  CA  ALA A 306       4.304  -5.789   1.671  1.00 86.69           C
ATOM   4658  C   ALA A 306       4.898  -4.538   1.021  1.00 86.69           C
ATOM   4659  O   ALA A 306       4.455  -4.119  -0.047  1.00 86.69           O
ATOM   4660  HA  ALA A 306       3.911  -6.441   0.891  1.00 86.69           H
ATOM   4661  CB  ALA A 306       3.177  -5.458   2.651  1.00 86.69           C
ATOM   4662 1HB  ALA A 306       2.770  -6.382   3.062  1.00 86.69           H
ATOM   4663 2HB  ALA A 306       3.569  -4.842   3.461  1.00 86.69           H
ATOM   4664 3HB  ALA A 306       2.390  -4.915   2.130  1.00 86.69           H
ATOM   4665  HN  ALA A 306       5.246  -6.567   3.359  1.00 86.69           H
ATOM   4666  N   PHE A 307       5.891  -3.975   1.694  1.00 87.15           N
ATOM   4667  CA  PHE A 307       6.503  -2.741   1.232  1.00 87.15           C
ATOM   4668  C   PHE A 307       7.365  -2.988  -0.008  1.00 87.15           C
ATOM   4669  O   PHE A 307       7.470  -2.124  -0.877  1.00 87.15           O
ATOM   4670  HA  PHE A 307       5.696  -2.054   0.980  1.00 87.15           H
ATOM   4671  CB  PHE A 307       7.396  -2.232   2.366  1.00 87.15           C
ATOM   4672 1HB  PHE A 307       8.047  -3.043   2.694  1.00 87.15           H
ATOM   4673 2HB  PHE A 307       8.040  -1.442   1.980  1.00 87.15           H
ATOM   4674  CG  PHE A 307       6.623  -1.697   3.573  1.00 87.15           C
ATOM   4675  CD1 PHE A 307       5.263  -1.708   3.570  1.00 87.15           C
ATOM   4676  HD1 PHE A 307       4.724  -2.099   2.707  1.00 87.15           H
ATOM   4677  CD2 PHE A 307       7.297  -1.210   4.650  1.00 87.15           C
ATOM   4678  HD2 PHE A 307       8.387  -1.201   4.652  1.00 87.15           H
ATOM   4679  CE1 PHE A 307       4.547  -1.212   4.690  1.00 87.15           C
ATOM   4680  HE1 PHE A 307       3.457  -1.221   4.688  1.00 87.15           H
ATOM   4681  CE2 PHE A 307       6.580  -0.713   5.770  1.00 87.15           C
ATOM   4682  HE2 PHE A 307       7.120  -0.323   6.633  1.00 87.15           H
ATOM   4683  CZ  PHE A 307       5.220  -0.725   5.767  1.00 87.15           C
ATOM   4684  HZ  PHE A 307       4.670  -0.344   6.627  1.00 87.15           H
ATOM   4685  HN  PHE A 307       6.276  -4.347   2.539  1.00 87.15           H
ATOM   4686  N   PHE A 308       7.960  -4.171  -0.050  1.00 85.25           N
ATOM   4687  CA  PHE A 308       8.775  -4.559  -1.189  1.00 85.25           C
ATOM   4688  C   PHE A 308       7.946  -4.579  -2.475  1.00 85.25           C
ATOM   4689  O   PHE A 308       8.493  -4.473  -3.572  1.00 85.25           O
ATOM   4690  HA  PHE A 308       9.571  -3.820  -1.284  1.00 85.25           H
ATOM   4691  CB  PHE A 308       9.293  -5.971  -0.908  1.00 85.25           C
ATOM   4692 1HB  PHE A 308       8.702  -6.410  -0.105  1.00 85.25           H
ATOM   4693 2HB  PHE A 308       9.136  -6.587  -1.793  1.00 85.25           H
ATOM   4694  CG  PHE A 308      10.773  -6.025  -0.523  1.00 85.25           C
ATOM   4695  CD1 PHE A 308      11.729  -5.998  -1.490  1.00 85.25           C
ATOM   4696  HD1 PHE A 308      11.441  -5.938  -2.539  1.00 85.25           H
ATOM   4697  CD2 PHE A 308      11.132  -6.101   0.787  1.00 85.25           C
ATOM   4698  HD2 PHE A 308      10.366  -6.122   1.562  1.00 85.25           H
ATOM   4699  CE1 PHE A 308      13.102  -6.049  -1.132  1.00 85.25           C
ATOM   4700  HE1 PHE A 308      13.868  -6.028  -1.907  1.00 85.25           H
ATOM   4701  CE2 PHE A 308      12.505  -6.151   1.145  1.00 85.25           C
ATOM   4702  HE2 PHE A 308      12.793  -6.212   2.194  1.00 85.25           H
ATOM   4703  CZ  PHE A 308      13.461  -6.124   0.178  1.00 85.25           C
ATOM   4704  HZ  PHE A 308      14.515  -6.163   0.452  1.00 85.25           H
ATOM   4705  HN  PHE A 308       7.892  -4.857   0.674  1.00 85.25           H
ATOM   4706  N   HIS A 309       6.640  -4.715  -2.297  1.00 79.44           N
ATOM   4707  CA  HIS A 309       5.733  -4.780  -3.431  1.00 79.44           C
ATOM   4708  C   HIS A 309       5.802  -3.471  -4.219  1.00 79.44           C
ATOM   4709  O   HIS A 309       5.709  -3.474  -5.445  1.00 79.44           O
ATOM   4710  HA  HIS A 309       6.084  -5.595  -4.065  1.00 79.44           H
ATOM   4711  CB  HIS A 309       4.314  -5.123  -2.973  1.00 79.44           C
ATOM   4712 1HB  HIS A 309       4.348  -6.029  -2.367  1.00 79.44           H
ATOM   4713 2HB  HIS A 309       3.948  -4.323  -2.329  1.00 79.44           H
ATOM   4714  CG  HIS A 309       3.336  -5.327  -4.104  1.00 79.44           C
ATOM   4715  ND1 HIS A 309       2.582  -4.296  -4.639  1.00 79.44           N
ATOM   4716  HD1 HIS A 309       2.605  -3.341  -4.343  1.00 79.44           H
ATOM   4717  CD2 HIS A 309       2.996  -6.452  -4.798  1.00 79.44           C
ATOM   4718  HD2 HIS A 309       3.404  -7.449  -4.633  1.00 79.44           H
ATOM   4719  CE1 HIS A 309       1.827  -4.790  -5.609  1.00 79.44           C
ATOM   4720  HE1 HIS A 309       1.123  -4.228  -6.222  1.00 79.44           H
ATOM   4721  NE2 HIS A 309       2.084  -6.126  -5.705  1.00 79.44           N
ATOM   4722  HN  HIS A 309       6.201  -4.780  -1.401  1.00 79.44           H
ATOM   4723  N   SER A 310       5.963  -2.381  -3.482  1.00 78.72           N
ATOM   4724  CA  SER A 310       5.923  -1.059  -4.082  1.00 78.72           C
ATOM   4725  C   SER A 310       7.158  -0.844  -4.959  1.00 78.72           C
ATOM   4726  O   SER A 310       7.180   0.058  -5.796  1.00 78.72           O
ATOM   4727  HA  SER A 310       5.016  -1.044  -4.687  1.00 78.72           H
ATOM   4728  CB  SER A 310       5.837   0.030  -3.011  1.00 78.72           C
ATOM   4729 1HB  SER A 310       6.595  -0.151  -2.248  1.00 78.72           H
ATOM   4730 2HB  SER A 310       6.061   0.998  -3.459  1.00 78.72           H
ATOM   4731  OG  SER A 310       4.551   0.077  -2.399  1.00 78.72           O
ATOM   4732  HG  SER A 310       3.922   0.610  -2.965  1.00 78.72           H
ATOM   4733  HN  SER A 310       6.119  -2.393  -2.494  1.00 78.72           H
ATOM   4734  N   CYS A 311       8.155  -1.688  -4.738  1.00 81.94           N
ATOM   4735  CA  CYS A 311       9.374  -1.629  -5.527  1.00 81.94           C
ATOM   4736  C   CYS A 311       9.263  -2.648  -6.662  1.00 81.94           C
ATOM   4737  O   CYS A 311      10.031  -2.601  -7.621  1.00 81.94           O
ATOM   4738  HA  CYS A 311       9.442  -0.615  -5.922  1.00 81.94           H
ATOM   4739  CB  CYS A 311      10.617  -1.866  -4.666  1.00 81.94           C
ATOM   4740 1HB  CYS A 311      11.515  -1.636  -5.238  1.00 81.94           H
ATOM   4741 2HB  CYS A 311      10.606  -1.197  -3.806  1.00 81.94           H
ATOM   4742  SG  CYS A 311      10.664  -3.607  -4.103  1.00 81.94           S
ATOM   4743  HG  CYS A 311      11.784  -3.493  -3.395  1.00 81.94           H
ATOM   4744  HN  CYS A 311       8.140  -2.401  -4.037  1.00 81.94           H
ATOM   4745  N   LEU A 312       8.300  -3.547  -6.515  1.00 78.74           N
ATOM   4746  CA  LEU A 312       8.132  -4.628  -7.471  1.00 78.74           C
ATOM   4747  C   LEU A 312       7.270  -4.141  -8.638  1.00 78.74           C
ATOM   4748  O   LEU A 312       7.379  -4.654  -9.751  1.00 78.74           O
ATOM   4749  HA  LEU A 312       9.121  -4.881  -7.855  1.00 78.74           H
ATOM   4750  CB  LEU A 312       7.582  -5.876  -6.778  1.00 78.74           C
ATOM   4751 1HB  LEU A 312       6.705  -5.588  -6.198  1.00 78.74           H
ATOM   4752 2HB  LEU A 312       7.242  -6.572  -7.545  1.00 78.74           H
ATOM   4753  CG  LEU A 312       8.553  -6.612  -5.853  1.00 78.74           C
ATOM   4754  HG  LEU A 312       8.900  -5.911  -5.095  1.00 78.74           H
ATOM   4755  CD1 LEU A 312       7.850  -7.758  -5.122  1.00 78.74           C
ATOM   4756 1HD1 LEU A 312       7.032  -7.359  -4.523  1.00 78.74           H
ATOM   4757 2HD1 LEU A 312       7.456  -8.466  -5.850  1.00 78.74           H
ATOM   4758 3HD1 LEU A 312       8.563  -8.264  -4.471  1.00 78.74           H
ATOM   4759  CD2 LEU A 312       9.785  -7.093  -6.622  1.00 78.74           C
ATOM   4760 1HD2 LEU A 312       9.475  -7.773  -7.416  1.00 78.74           H
ATOM   4761 2HD2 LEU A 312      10.299  -6.236  -7.057  1.00 78.74           H
ATOM   4762 3HD2 LEU A 312      10.458  -7.613  -5.941  1.00 78.74           H
ATOM   4763  HN  LEU A 312       7.643  -3.544  -5.761  1.00 78.74           H
ATOM   4764  N   ASN A 313       6.432  -3.158  -8.343  1.00 73.91           N
ATOM   4765  CA  ASN A 313       5.486  -2.661  -9.327  1.00 73.91           C
ATOM   4766  C   ASN A 313       6.239  -2.269 -10.600  1.00 73.91           C
ATOM   4767  O   ASN A 313       5.941  -2.773 -11.682  1.00 73.91           O
ATOM   4768  HA  ASN A 313       4.787  -3.481  -9.492  1.00 73.91           H
ATOM   4769  CB  ASN A 313       4.753  -1.421  -8.811  1.00 73.91           C
ATOM   4770 1HB  ASN A 313       5.450  -0.783  -8.268  1.00 73.91           H
ATOM   4771 2HB  ASN A 313       4.377  -0.840  -9.652  1.00 73.91           H
ATOM   4772  CG  ASN A 313       3.592  -1.812  -7.894  1.00 73.91           C
ATOM   4773  OD1 ASN A 313       3.097  -2.927  -7.918  1.00 73.91           O
ATOM   4774  ND2 ASN A 313       3.187  -0.835  -7.088  1.00 73.91           N
ATOM   4775 1HD2 ASN A 313       3.636   0.057  -7.119  1.00 73.91           H
ATOM   4776 2HD2 ASN A 313       2.433  -0.993  -6.451  1.00 73.91           H
ATOM   4777  HN  ASN A 313       6.393  -2.704  -7.453  1.00 73.91           H
ATOM   4778  N   PRO A 314       7.224  -1.367 -10.496  1.00 73.48           N
ATOM   4779  CA  PRO A 314       7.980  -0.936 -11.674  1.00 73.48           C
ATOM   4780  C   PRO A 314       8.553  -2.108 -12.453  1.00 73.48           C
ATOM   4781  O   PRO A 314       8.469  -2.144 -13.680  1.00 73.48           O
ATOM   4782  HA  PRO A 314       7.321  -0.423 -12.375  1.00 73.48           H
ATOM   4783  CB  PRO A 314       9.082  -0.047 -11.092  1.00 73.48           C
ATOM   4784 1HB  PRO A 314       9.987  -0.617 -10.883  1.00 73.48           H
ATOM   4785 2HB  PRO A 314       9.360   0.750 -11.781  1.00 73.48           H
ATOM   4786  CG  PRO A 314       8.455   0.503  -9.817  1.00 73.48           C
ATOM   4787 1HG  PRO A 314       9.210   0.861  -9.117  1.00 73.48           H
ATOM   4788 2HG  PRO A 314       7.800   1.350 -10.021  1.00 73.48           H
ATOM   4789  CD  PRO A 314       7.691  -0.692  -9.271  1.00 73.48           C
ATOM   4790 1HD  PRO A 314       8.329  -1.343  -8.674  1.00 73.48           H
ATOM   4791 2HD  PRO A 314       6.864  -0.385  -8.630  1.00 73.48           H
ATOM   4792  N   VAL A 315       9.127  -3.045 -11.713  1.00 74.68           N
ATOM   4793  CA  VAL A 315       9.822  -4.164 -12.328  1.00 74.68           C
ATOM   4794  C   VAL A 315       8.852  -4.926 -13.232  1.00 74.68           C
ATOM   4795  O   VAL A 315       9.195  -5.278 -14.360  1.00 74.68           O
ATOM   4796  HA  VAL A 315      10.625  -3.755 -12.940  1.00 74.68           H
ATOM   4797  CB  VAL A 315      10.451  -5.046 -11.248  1.00 74.68           C
ATOM   4798  HB  VAL A 315       9.670  -5.315 -10.537  1.00 74.68           H
ATOM   4799  CG1 VAL A 315      11.004  -6.340 -11.850  1.00 74.68           C
ATOM   4800 1HG1 VAL A 315      10.194  -6.893 -12.326  1.00 74.68           H
ATOM   4801 2HG1 VAL A 315      11.765  -6.099 -12.592  1.00 74.68           H
ATOM   4802 3HG1 VAL A 315      11.445  -6.948 -11.061  1.00 74.68           H
ATOM   4803  CG2 VAL A 315      11.540  -4.288 -10.486  1.00 74.68           C
ATOM   4804 1HG2 VAL A 315      12.319  -3.976 -11.180  1.00 74.68           H
ATOM   4805 2HG2 VAL A 315      11.105  -3.409 -10.009  1.00 74.68           H
ATOM   4806 3HG2 VAL A 315      11.970  -4.938  -9.724  1.00 74.68           H
ATOM   4807  HN  VAL A 315       9.123  -3.049 -10.713  1.00 74.68           H
ATOM   4808  N   LEU A 316       7.659  -5.158 -12.705  1.00 71.35           N
ATOM   4809  CA  LEU A 316       6.653  -5.913 -13.432  1.00 71.35           C
ATOM   4810  C   LEU A 316       6.427  -5.267 -14.801  1.00 71.35           C
ATOM   4811  O   LEU A 316       6.445  -5.949 -15.824  1.00 71.35           O
ATOM   4812  HA  LEU A 316       7.046  -6.918 -13.586  1.00 71.35           H
ATOM   4813  CB  LEU A 316       5.377  -6.048 -12.598  1.00 71.35           C
ATOM   4814 1HB  LEU A 316       5.084  -5.056 -12.256  1.00 71.35           H
ATOM   4815 2HB  LEU A 316       4.579  -6.410 -13.246  1.00 71.35           H
ATOM   4816  CG  LEU A 316       5.466  -6.971 -11.381  1.00 71.35           C
ATOM   4817  HG  LEU A 316       6.324  -6.665 -10.782  1.00 71.35           H
ATOM   4818  CD1 LEU A 316       4.225  -6.833 -10.497  1.00 71.35           C
ATOM   4819 1HD1 LEU A 316       4.139  -5.804 -10.149  1.00 71.35           H
ATOM   4820 2HD1 LEU A 316       3.338  -7.098 -11.072  1.00 71.35           H
ATOM   4821 3HD1 LEU A 316       4.315  -7.500  -9.639  1.00 71.35           H
ATOM   4822  CD2 LEU A 316       5.708  -8.420 -11.809  1.00 71.35           C
ATOM   4823 1HD2 LEU A 316       4.886  -8.754 -12.441  1.00 71.35           H
ATOM   4824 2HD2 LEU A 316       6.643  -8.484 -12.365  1.00 71.35           H
ATOM   4825 3HD2 LEU A 316       5.767  -9.055 -10.924  1.00 71.35           H
ATOM   4826  HN  LEU A 316       7.376  -4.841 -11.799  1.00 71.35           H
ATOM   4827  N   TYR A 317       6.220  -3.958 -14.775  1.00 66.04           N
ATOM   4828  CA  TYR A 317       5.886  -3.229 -15.986  1.00 66.04           C
ATOM   4829  C   TYR A 317       7.054  -3.246 -16.975  1.00 66.04           C
ATOM   4830  O   TYR A 317       6.845  -3.303 -18.186  1.00 66.04           O
ATOM   4831  HA  TYR A 317       5.025  -3.715 -16.445  1.00 66.04           H
ATOM   4832  CB  TYR A 317       5.622  -1.786 -15.551  1.00 66.04           C
ATOM   4833 1HB  TYR A 317       6.536  -1.374 -15.123  1.00 66.04           H
ATOM   4834 2HB  TYR A 317       5.386  -1.189 -16.432  1.00 66.04           H
ATOM   4835  CG  TYR A 317       4.488  -1.640 -14.535  1.00 66.04           C
ATOM   4836  CD1 TYR A 317       3.291  -2.296 -14.737  1.00 66.04           C
ATOM   4837  HD1 TYR A 317       3.154  -2.919 -15.622  1.00 66.04           H
ATOM   4838  CD2 TYR A 317       4.663  -0.853 -13.415  1.00 66.04           C
ATOM   4839  HD2 TYR A 317       5.608  -0.334 -13.255  1.00 66.04           H
ATOM   4840  CE1 TYR A 317       2.224  -2.159 -13.781  1.00 66.04           C
ATOM   4841  HE1 TYR A 317       1.273  -2.672 -13.929  1.00 66.04           H
ATOM   4842  CE2 TYR A 317       3.595  -0.715 -12.458  1.00 66.04           C
ATOM   4843  HE2 TYR A 317       3.719  -0.096 -11.570  1.00 66.04           H
ATOM   4844  CZ  TYR A 317       2.429  -1.375 -12.688  1.00 66.04           C
ATOM   4845  OH  TYR A 317       1.421  -1.246 -11.784  1.00 66.04           O
ATOM   4846  HH  TYR A 317       0.592  -1.685 -12.131  1.00 66.04           H
ATOM   4847  HN  TYR A 317       6.277  -3.399 -13.947  1.00 66.04           H
ATOM   4848  N   VAL A 318       8.257  -3.194 -16.422  1.00 65.00           N
ATOM   4849  CA  VAL A 318       9.455  -3.139 -17.242  1.00 65.00           C
ATOM   4850  C   VAL A 318       9.589  -4.442 -18.032  1.00 65.00           C
ATOM   4851  O   VAL A 318       9.697  -4.421 -19.257  1.00 65.00           O
ATOM   4852  HA  VAL A 318       9.336  -2.314 -17.944  1.00 65.00           H
ATOM   4853  CB  VAL A 318      10.674  -2.843 -16.366  1.00 65.00           C
ATOM   4854  HB  VAL A 318      10.725  -3.609 -15.592  1.00 65.00           H
ATOM   4855  CG1 VAL A 318      11.966  -2.915 -17.183  1.00 65.00           C
ATOM   4856 1HG1 VAL A 318      12.074  -3.913 -17.606  1.00 65.00           H
ATOM   4857 2HG1 VAL A 318      11.928  -2.181 -17.988  1.00 65.00           H
ATOM   4858 3HG1 VAL A 318      12.817  -2.700 -16.536  1.00 65.00           H
ATOM   4859  CG2 VAL A 318      10.537  -1.485 -15.676  1.00 65.00           C
ATOM   4860 1HG2 VAL A 318      10.449  -0.701 -16.429  1.00 65.00           H
ATOM   4861 2HG2 VAL A 318       9.647  -1.485 -15.047  1.00 65.00           H
ATOM   4862 3HG2 VAL A 318      11.417  -1.299 -15.060  1.00 65.00           H
ATOM   4863  HN  VAL A 318       8.419  -3.191 -15.436  1.00 65.00           H
ATOM   4864  N   PHE A 319       9.577  -5.545 -17.298  1.00 63.93           N
ATOM   4865  CA  PHE A 319       9.913  -6.834 -17.879  1.00 63.93           C
ATOM   4866  C   PHE A 319       8.725  -7.417 -18.647  1.00 63.93           C
ATOM   4867  O   PHE A 319       8.908  -8.145 -19.621  1.00 63.93           O
ATOM   4868  HA  PHE A 319      10.743  -6.672 -18.566  1.00 63.93           H
ATOM   4869  CB  PHE A 319      10.264  -7.769 -16.720  1.00 63.93           C
ATOM   4870 1HB  PHE A 319       9.525  -7.644 -15.929  1.00 63.93           H
ATOM   4871 2HB  PHE A 319      10.192  -8.801 -17.064  1.00 63.93           H
ATOM   4872  CG  PHE A 319      11.659  -7.538 -16.135  1.00 63.93           C
ATOM   4873  CD1 PHE A 319      12.762  -7.915 -16.836  1.00 63.93           C
ATOM   4874  HD1 PHE A 319      12.652  -8.381 -17.815  1.00 63.93           H
ATOM   4875  CD2 PHE A 319      11.796  -6.957 -14.913  1.00 63.93           C
ATOM   4876  HD2 PHE A 319      10.913  -6.655 -14.351  1.00 63.93           H
ATOM   4877  CE1 PHE A 319      14.056  -7.701 -16.293  1.00 63.93           C
ATOM   4878  HE1 PHE A 319      14.940  -8.003 -16.855  1.00 63.93           H
ATOM   4879  CE2 PHE A 319      13.091  -6.743 -14.370  1.00 63.93           C
ATOM   4880  HE2 PHE A 319      13.201  -6.277 -13.391  1.00 63.93           H
ATOM   4881  CZ  PHE A 319      14.193  -7.119 -15.071  1.00 63.93           C
ATOM   4882  HZ  PHE A 319      15.187  -6.955 -14.655  1.00 63.93           H
ATOM   4883  HN  PHE A 319       9.343  -5.568 -16.326  1.00 63.93           H
ATOM   4884  N   VAL A 320       7.534  -7.074 -18.178  1.00 64.00           N
ATOM   4885  CA  VAL A 320       6.325  -7.716 -18.667  1.00 64.00           C
ATOM   4886  C   VAL A 320       5.709  -6.857 -19.774  1.00 64.00           C
ATOM   4887  O   VAL A 320       5.077  -7.380 -20.691  1.00 64.00           O
ATOM   4888  HA  VAL A 320       6.611  -8.679 -19.089  1.00 64.00           H
ATOM   4889  CB  VAL A 320       5.363  -7.974 -17.506  1.00 64.00           C
ATOM   4890  HB  VAL A 320       5.072  -7.009 -17.091  1.00 64.00           H
ATOM   4891  CG1 VAL A 320       4.095  -8.679 -17.990  1.00 64.00           C
ATOM   4892 1HG1 VAL A 320       3.592  -8.055 -18.729  1.00 64.00           H
ATOM   4893 2HG1 VAL A 320       4.361  -9.635 -18.443  1.00 64.00           H
ATOM   4894 3HG1 VAL A 320       3.429  -8.851 -17.145  1.00 64.00           H
ATOM   4895  CG2 VAL A 320       6.047  -8.775 -16.396  1.00 64.00           C
ATOM   4896 1HG2 VAL A 320       6.380  -9.734 -16.793  1.00 64.00           H
ATOM   4897 2HG2 VAL A 320       6.905  -8.218 -16.021  1.00 64.00           H
ATOM   4898 3HG2 VAL A 320       5.341  -8.945 -15.583  1.00 64.00           H
ATOM   4899  HN  VAL A 320       7.388  -6.374 -17.480  1.00 64.00           H
ATOM   4900  N   GLY A 321       5.915  -5.554 -19.652  1.00 65.31           N
ATOM   4901  CA  GLY A 321       5.361  -4.616 -20.613  1.00 65.31           C
ATOM   4902  C   GLY A 321       6.280  -4.469 -21.828  1.00 65.31           C
ATOM   4903  O   GLY A 321       7.276  -3.750 -21.774  1.00 65.31           O
ATOM   4904 1HA  GLY A 321       4.378  -4.958 -20.935  1.00 65.31           H
ATOM   4905 2HA  GLY A 321       5.221  -3.644 -20.139  1.00 65.31           H
ATOM   4906  HN  GLY A 321       6.447  -5.139 -18.914  1.00 65.31           H
ATOM   4907  N   GLU A 322       5.912  -5.163 -22.895  1.00 69.64           N
ATOM   4908  CA  GLU A 322       6.641  -5.053 -24.147  1.00 69.64           C
ATOM   4909  C   GLU A 322       6.681  -3.596 -24.612  1.00 69.64           C
ATOM   4910  O   GLU A 322       7.711  -3.121 -25.087  1.00 69.64           O
ATOM   4911  HA  GLU A 322       7.651  -5.399 -23.925  1.00 69.64           H
ATOM   4912  CB  GLU A 322       6.027  -5.954 -25.220  1.00 69.64           C
ATOM   4913 1HB  GLU A 322       4.941  -5.868 -25.195  1.00 69.64           H
ATOM   4914 2HB  GLU A 322       6.455  -5.712 -26.193  1.00 69.64           H
ATOM   4915  CG  GLU A 322       6.359  -7.424 -24.957  1.00 69.64           C
ATOM   4916 1HG  GLU A 322       7.431  -7.536 -24.796  1.00 69.64           H
ATOM   4917 2HG  GLU A 322       5.863  -7.755 -24.044  1.00 69.64           H
ATOM   4918  CD  GLU A 322       5.919  -8.304 -26.130  1.00 69.64           C
ATOM   4919  OE1 GLU A 322       6.268  -9.504 -26.101  1.00 69.64           O
ATOM   4920  OE2 GLU A 322       5.245  -7.756 -27.028  1.00 69.64           O
ATOM   4921  HN  GLU A 322       5.132  -5.789 -22.914  1.00 69.64           H
ATOM   4922  N   ARG A 323       5.548  -2.927 -24.458  1.00 71.30           N
ATOM   4923  CA  ARG A 323       5.446  -1.529 -24.838  1.00 71.30           C
ATOM   4924  C   ARG A 323       6.446  -0.688 -24.042  1.00 71.30           C
ATOM   4925  O   ARG A 323       7.185   0.112 -24.614  1.00 71.30           O
ATOM   4926  HA  ARG A 323       5.680  -1.512 -25.903  1.00 71.30           H
ATOM   4927  CB  ARG A 323       4.033  -0.993 -24.597  1.00 71.30           C
ATOM   4928 1HB  ARG A 323       3.667  -1.346 -23.633  1.00 71.30           H
ATOM   4929 2HB  ARG A 323       4.056   0.095 -24.550  1.00 71.30           H
ATOM   4930  CG  ARG A 323       3.080  -1.442 -25.706  1.00 71.30           C
ATOM   4931 1HG  ARG A 323       3.511  -1.206 -26.679  1.00 71.30           H
ATOM   4932 2HG  ARG A 323       2.955  -2.524 -25.667  1.00 71.30           H
ATOM   4933  CD  ARG A 323       1.717  -0.760 -25.567  1.00 71.30           C
ATOM   4934 1HD  ARG A 323       1.302  -0.959 -24.579  1.00 71.30           H
ATOM   4935 2HD  ARG A 323       1.831   0.320 -25.654  1.00 71.30           H
ATOM   4936  NE  ARG A 323       0.794  -1.256 -26.612  1.00 71.30           N
ATOM   4937  HE  ARG A 323       1.146  -1.921 -27.271  1.00 71.30           H
ATOM   4938  CZ  ARG A 323      -0.484  -0.870 -26.730  1.00 71.30           C
ATOM   4939  NH1 ARG A 323      -1.008   0.018 -25.875  1.00 71.30           N
ATOM   4940 1HH1 ARG A 323      -0.444   0.398 -25.141  1.00 71.30           H
ATOM   4941 2HH1 ARG A 323      -1.962   0.301 -25.970  1.00 71.30           H
ATOM   4942  NH2 ARG A 323      -1.229  -1.386 -27.717  1.00 71.30           N
ATOM   4943 1HH2 ARG A 323      -2.184  -1.108 -27.819  1.00 71.30           H
ATOM   4944 2HH2 ARG A 323      -0.831  -2.048 -28.351  1.00 71.30           H
ATOM   4945  HN  ARG A 323       4.711  -3.325 -24.082  1.00 71.30           H
ATOM   4946  N   PHE A 324       6.437  -0.898 -22.733  1.00 73.82           N
ATOM   4947  CA  PHE A 324       7.284  -0.121 -21.845  1.00 73.82           C
ATOM   4948  C   PHE A 324       8.762  -0.313 -22.191  1.00 73.82           C
ATOM   4949  O   PHE A 324       9.537   0.642 -22.174  1.00 73.82           O
ATOM   4950  HA  PHE A 324       7.016   0.927 -21.976  1.00 73.82           H
ATOM   4951  CB  PHE A 324       7.034  -0.634 -20.426  1.00 73.82           C
ATOM   4952 1HB  PHE A 324       5.959  -0.671 -20.248  1.00 73.82           H
ATOM   4953 2HB  PHE A 324       7.405  -1.656 -20.349  1.00 73.82           H
ATOM   4954  CG  PHE A 324       7.687   0.214 -19.333  1.00 73.82           C
ATOM   4955  CD1 PHE A 324       9.000   0.034 -19.026  1.00 73.82           C
ATOM   4956  HD1 PHE A 324       9.586  -0.715 -19.559  1.00 73.82           H
ATOM   4957  CD2 PHE A 324       6.956   1.149 -18.668  1.00 73.82           C
ATOM   4958  HD2 PHE A 324       5.904   1.293 -18.914  1.00 73.82           H
ATOM   4959  CE1 PHE A 324       9.607   0.821 -18.012  1.00 73.82           C
ATOM   4960  HE1 PHE A 324      10.659   0.676 -17.766  1.00 73.82           H
ATOM   4961  CE2 PHE A 324       7.563   1.936 -17.654  1.00 73.82           C
ATOM   4962  HE2 PHE A 324       6.977   2.685 -17.121  1.00 73.82           H
ATOM   4963  CZ  PHE A 324       8.875   1.755 -17.347  1.00 73.82           C
ATOM   4964  HZ  PHE A 324       9.341   2.360 -16.569  1.00 73.82           H
ATOM   4965  HN  PHE A 324       5.865  -1.582 -22.281  1.00 73.82           H
ATOM   4966  N   ARG A 325       9.109  -1.555 -22.496  1.00 74.94           N
ATOM   4967  CA  ARG A 325      10.483  -1.887 -22.832  1.00 74.94           C
ATOM   4968  C   ARG A 325      10.923  -1.120 -24.081  1.00 74.94           C
ATOM   4969  O   ARG A 325      12.057  -0.648 -24.156  1.00 74.94           O
ATOM   4970  HA  ARG A 325      11.064  -1.585 -21.961  1.00 74.94           H
ATOM   4971  CB  ARG A 325      10.642  -3.388 -23.082  1.00 74.94           C
ATOM   4972 1HB  ARG A 325       9.990  -3.943 -22.407  1.00 74.94           H
ATOM   4973 2HB  ARG A 325      10.326  -3.627 -24.097  1.00 74.94           H
ATOM   4974  CG  ARG A 325      12.093  -3.828 -22.876  1.00 74.94           C
ATOM   4975 1HG  ARG A 325      12.733  -3.337 -23.609  1.00 74.94           H
ATOM   4976 2HG  ARG A 325      12.436  -3.512 -21.891  1.00 74.94           H
ATOM   4977  CD  ARG A 325      12.229  -5.346 -23.008  1.00 74.94           C
ATOM   4978 1HD  ARG A 325      11.494  -5.842 -22.374  1.00 74.94           H
ATOM   4979 2HD  ARG A 325      12.023  -5.650 -24.034  1.00 74.94           H
ATOM   4980  NE  ARG A 325      13.595  -5.767 -22.621  1.00 74.94           N
ATOM   4981  HE  ARG A 325      14.248  -5.056 -22.361  1.00 74.94           H
ATOM   4982  CZ  ARG A 325      14.010  -7.040 -22.598  1.00 74.94           C
ATOM   4983  NH1 ARG A 325      13.177  -8.034 -22.937  1.00 74.94           N
ATOM   4984 1HH1 ARG A 325      12.238  -7.827 -23.210  1.00 74.94           H
ATOM   4985 2HH1 ARG A 325      13.495  -8.981 -22.918  1.00 74.94           H
ATOM   4986  NH2 ARG A 325      15.271  -7.306 -22.231  1.00 74.94           N
ATOM   4987 1HH2 ARG A 325      15.597  -8.251 -22.209  1.00 74.94           H
ATOM   4988 2HH2 ARG A 325      15.887  -6.559 -21.980  1.00 74.94           H
ATOM   4989  HN  ARG A 325       8.471  -2.325 -22.515  1.00 74.94           H
ATOM   4990  N   ARG A 326      10.004  -1.020 -25.030  1.00 76.46           N
ATOM   4991  CA  ARG A 326      10.255  -0.251 -26.237  1.00 76.46           C
ATOM   4992  C   ARG A 326      10.448   1.228 -25.894  1.00 76.46           C
ATOM   4993  O   ARG A 326      11.381   1.865 -26.379  1.00 76.46           O
ATOM   4994  HA  ARG A 326      11.167  -0.678 -26.655  1.00 76.46           H
ATOM   4995  CB  ARG A 326       9.100  -0.391 -27.230  1.00 76.46           C
ATOM   4996 1HB  ARG A 326       8.151  -0.263 -26.709  1.00 76.46           H
ATOM   4997 2HB  ARG A 326       9.161   0.398 -27.979  1.00 76.46           H
ATOM   4998  CG  ARG A 326       9.130  -1.758 -27.917  1.00 76.46           C
ATOM   4999 1HG  ARG A 326      10.075  -1.882 -28.446  1.00 76.46           H
ATOM   5000 2HG  ARG A 326       9.079  -2.547 -27.167  1.00 76.46           H
ATOM   5001  CD  ARG A 326       7.966  -1.903 -28.899  1.00 76.46           C
ATOM   5002 1HD  ARG A 326       7.063  -1.467 -28.473  1.00 76.46           H
ATOM   5003 2HD  ARG A 326       8.182  -1.356 -29.816  1.00 76.46           H
ATOM   5004  NE  ARG A 326       7.738  -3.333 -29.206  1.00 76.46           N
ATOM   5005  HE  ARG A 326       7.780  -3.987 -28.451  1.00 76.46           H
ATOM   5006  CZ  ARG A 326       7.481  -3.806 -30.433  1.00 76.46           C
ATOM   5007  NH1 ARG A 326       7.413  -2.975 -31.482  1.00 76.46           N
ATOM   5008 1HH1 ARG A 326       7.556  -1.994 -31.353  1.00 76.46           H
ATOM   5009 2HH1 ARG A 326       7.220  -3.336 -32.394  1.00 76.46           H
ATOM   5010  NH2 ARG A 326       7.291  -5.123 -30.595  1.00 76.46           N
ATOM   5011 1HH2 ARG A 326       7.098  -5.492 -31.504  1.00 76.46           H
ATOM   5012 2HH2 ARG A 326       7.343  -5.736 -29.807  1.00 76.46           H
ATOM   5013  HN  ARG A 326       9.103  -1.452 -24.984  1.00 76.46           H
ATOM   5014  N   ASP A 327       9.549   1.730 -25.060  1.00 78.30           N
ATOM   5015  CA  ASP A 327       9.555   3.142 -24.715  1.00 78.30           C
ATOM   5016  C   ASP A 327      10.834   3.467 -23.940  1.00 78.30           C
ATOM   5017  O   ASP A 327      11.447   4.511 -24.157  1.00 78.30           O
ATOM   5018  HA  ASP A 327       9.499   3.670 -25.667  1.00 78.30           H
ATOM   5019  CB  ASP A 327       8.361   3.497 -23.828  1.00 78.30           C
ATOM   5020 1HB  ASP A 327       8.396   2.908 -22.912  1.00 78.30           H
ATOM   5021 2HB  ASP A 327       8.421   4.546 -23.534  1.00 78.30           H
ATOM   5022  CG  ASP A 327       7.040   3.240 -24.556  1.00 78.30           C
ATOM   5023  OD1 ASP A 327       7.033   3.412 -25.794  1.00 78.30           O
ATOM   5024  OD2 ASP A 327       6.069   2.878 -23.859  1.00 78.30           O
ATOM   5025  HN  ASP A 327       8.828   1.192 -24.624  1.00 78.30           H
ATOM   5026  N   LEU A 328      11.198   2.554 -23.053  1.00 78.85           N
ATOM   5027  CA  LEU A 328      12.384   2.737 -22.233  1.00 78.85           C
ATOM   5028  C   LEU A 328      13.603   2.920 -23.140  1.00 78.85           C
ATOM   5029  O   LEU A 328      14.379   3.857 -22.962  1.00 78.85           O
ATOM   5030  HA  LEU A 328      12.244   3.651 -21.656  1.00 78.85           H
ATOM   5031  CB  LEU A 328      12.528   1.588 -21.233  1.00 78.85           C
ATOM   5032 1HB  LEU A 328      11.666   1.603 -20.566  1.00 78.85           H
ATOM   5033 2HB  LEU A 328      12.489   0.648 -21.783  1.00 78.85           H
ATOM   5034  CG  LEU A 328      13.798   1.596 -20.380  1.00 78.85           C
ATOM   5035  HG  LEU A 328      14.658   1.643 -21.048  1.00 78.85           H
ATOM   5036  CD1 LEU A 328      13.851   2.838 -19.488  1.00 78.85           C
ATOM   5037 1HD1 LEU A 328      13.842   3.733 -20.110  1.00 78.85           H
ATOM   5038 2HD1 LEU A 328      12.985   2.847 -18.826  1.00 78.85           H
ATOM   5039 3HD1 LEU A 328      14.764   2.819 -18.892  1.00 78.85           H
ATOM   5040  CD2 LEU A 328      13.924   0.304 -19.572  1.00 78.85           C
ATOM   5041 1HD2 LEU A 328      13.061   0.201 -18.913  1.00 78.85           H
ATOM   5042 2HD2 LEU A 328      13.965  -0.547 -20.252  1.00 78.85           H
ATOM   5043 3HD2 LEU A 328      14.835   0.336 -18.974  1.00 78.85           H
ATOM   5044  HN  LEU A 328      10.700   1.702 -22.890  1.00 78.85           H
ATOM   5045  N   VAL A 329      13.732   2.008 -24.093  1.00 77.79           N
ATOM   5046  CA  VAL A 329      14.871   2.026 -24.995  1.00 77.79           C
ATOM   5047  C   VAL A 329      14.840   3.312 -25.824  1.00 77.79           C
ATOM   5048  O   VAL A 329      15.883   3.904 -26.096  1.00 77.79           O
ATOM   5049  HA  VAL A 329      15.774   2.024 -24.385  1.00 77.79           H
ATOM   5050  CB  VAL A 329      14.877   0.760 -25.855  1.00 77.79           C
ATOM   5051  HB  VAL A 329      13.953   0.744 -26.434  1.00 77.79           H
ATOM   5052  CG1 VAL A 329      16.048   0.772 -26.840  1.00 77.79           C
ATOM   5053 1HG1 VAL A 329      15.963   1.639 -27.495  1.00 77.79           H
ATOM   5054 2HG1 VAL A 329      16.986   0.824 -26.288  1.00 77.79           H
ATOM   5055 3HG1 VAL A 329      16.028  -0.138 -27.439  1.00 77.79           H
ATOM   5056  CG2 VAL A 329      14.907  -0.496 -24.982  1.00 77.79           C
ATOM   5057 1HG2 VAL A 329      15.806  -0.488 -24.366  1.00 77.79           H
ATOM   5058 2HG2 VAL A 329      14.027  -0.514 -24.340  1.00 77.79           H
ATOM   5059 3HG2 VAL A 329      14.911  -1.381 -25.619  1.00 77.79           H
ATOM   5060  HN  VAL A 329      13.078   1.269 -24.253  1.00 77.79           H
ATOM   5061  N   LYS A 330      13.633   3.705 -26.203  1.00 77.86           N
[truncated: 117,320 more chars]
