# Supplementary material for: Noncanonical roles of chemokine regions in CCR9 activation revealed by structural modeling and mutational mapping
Source: Nat Commun. 2025 Aug 18;16:7695. doi: 10.1038/s41467-025-62321-9 (PMC12361432; doi:10.1038/s41467-025-62321-9)
Supplement: Supplementary file 4 — Supplementary Data 2 [file 41467_2025_62321_MOESM4_ESM.zip › CCR9_CCL25_rnk192.pdb]

SSBOND   1 CYS A   38    CYS A  289 
SSBOND   2 CYS A  119    CYS A  198 
SSBOND   3 CYS B    7    CYS B   35 
SSBOND   4 CYS B    8    CYS B   52 
ATOM      1  N   GLU A  20      -4.475  -5.118  60.770  1.00 51.94           N
ATOM      2  CA  GLU A  20      -4.562  -4.566  59.429  1.00 51.94           C
ATOM      3  C   GLU A  20      -3.244  -4.776  58.682  1.00 51.94           C
ATOM      4  O   GLU A  20      -3.235  -4.923  57.461  1.00 51.94           O
ATOM      5  HA  GLU A  20      -5.359  -5.124  58.937  1.00 51.94           H
ATOM      6  CB  GLU A  20      -4.940  -3.084  59.469  1.00 51.94           C
ATOM      7 1HB  GLU A  20      -4.555  -2.632  60.383  1.00 51.94           H
ATOM      8 2HB  GLU A  20      -4.588  -2.591  58.563  1.00 51.94           H
ATOM      9  CG  GLU A  20      -6.459  -2.905  59.495  1.00 51.94           C
ATOM     10 1HG  GLU A  20      -6.929  -3.671  58.878  1.00 51.94           H
ATOM     11 2HG  GLU A  20      -6.828  -3.044  60.512  1.00 51.94           H
ATOM     12  CD  GLU A  20      -6.857  -1.518  58.988  1.00 51.94           C
ATOM     13  OE1 GLU A  20      -8.005  -1.396  58.510  1.00 51.94           O
ATOM     14  OE2 GLU A  20      -6.003  -0.611  59.089  1.00 51.94           O
ATOM     15  HN  GLU A  20      -3.590  -5.519  61.005  1.00 51.94           H
ATOM     16  N   SER A  21      -2.162  -4.784  59.447  1.00 57.46           N
ATOM     17  CA  SER A  21      -0.837  -4.927  58.868  1.00 57.46           C
ATOM     18  C   SER A  21      -0.648  -6.349  58.337  1.00 57.46           C
ATOM     19  O   SER A  21      -0.139  -6.541  57.234  1.00 57.46           O
ATOM     20  HA  SER A  21      -0.800  -4.206  58.051  1.00 57.46           H
ATOM     21  CB  SER A  21       0.250  -4.593  59.891  1.00 57.46           C
ATOM     22 1HB  SER A  21       1.187  -4.389  59.372  1.00 57.46           H
ATOM     23 2HB  SER A  21      -0.022  -3.684  60.427  1.00 57.46           H
ATOM     24  OG  SER A  21       0.448  -5.652  60.825  1.00 57.46           O
ATOM     25  HG  SER A  21       1.158  -5.401  61.482  1.00 57.46           H
ATOM     26  HN  SER A  21      -2.181  -4.696  60.443  1.00 57.46           H
ATOM     27  N   THR A  22      -1.069  -7.310  59.147  1.00 58.37           N
ATOM     28  CA  THR A  22      -0.845  -8.709  58.828  1.00 58.37           C
ATOM     29  C   THR A  22      -1.674  -9.117  57.608  1.00 58.37           C
ATOM     30  O   THR A  22      -1.142  -9.676  56.650  1.00 58.37           O
ATOM     31  HA  THR A  22       0.203  -8.837  58.559  1.00 58.37           H
ATOM     32  CB  THR A  22      -1.157  -9.535  60.077  1.00 58.37           C
ATOM     33  HB  THR A  22      -2.223  -9.753  60.144  1.00 58.37           H
ATOM     34  OG1 THR A  22      -0.619  -8.762  61.147  1.00 58.37           O
ATOM     35  HG1 THR A  22      -0.974  -9.095  62.021  1.00 58.37           H
ATOM     36  CG2 THR A  22      -0.365 -10.843  60.127  1.00 58.37           C
ATOM     37 1HG2 THR A  22       0.702 -10.622  60.129  1.00 58.37           H
ATOM     38 2HG2 THR A  22      -0.609 -11.449  59.255  1.00 58.37           H
ATOM     39 3HG2 THR A  22      -0.624 -11.390  61.034  1.00 58.37           H
ATOM     40  HN  THR A  22      -1.553  -7.144  60.006  1.00 58.37           H
ATOM     41  N   SER A  23      -2.963  -8.821  57.682  1.00 60.60           N
ATOM     42  CA  SER A  23      -3.878  -9.183  56.613  1.00 60.60           C
ATOM     43  C   SER A  23      -3.475  -8.475  55.318  1.00 60.60           C
ATOM     44  O   SER A  23      -3.551  -9.059  54.238  1.00 60.60           O
ATOM     45  HA  SER A  23      -3.781 -10.264  56.505  1.00 60.60           H
ATOM     46  CB  SER A  23      -5.322  -8.836  56.981  1.00 60.60           C
ATOM     47 1HB  SER A  23      -5.983  -9.121  56.163  1.00 60.60           H
ATOM     48 2HB  SER A  23      -5.624  -9.418  57.852  1.00 60.60           H
ATOM     49  OG  SER A  23      -5.483  -7.448  57.260  1.00 60.60           O
ATOM     50  HG  SER A  23      -6.439  -7.250  57.473  1.00 60.60           H
ATOM     51  HN  SER A  23      -3.384  -8.343  58.454  1.00 60.60           H
ATOM     52  N   SER A  24      -3.057  -7.227  55.469  1.00 66.36           N
ATOM     53  CA  SER A  24      -2.638  -6.435  54.325  1.00 66.36           C
ATOM     54  C   SER A  24      -1.397  -7.060  53.683  1.00 66.36           C
ATOM     55  O   SER A  24      -1.148  -6.870  52.493  1.00 66.36           O
ATOM     56  HA  SER A  24      -3.480  -6.459  53.633  1.00 66.36           H
ATOM     57  CB  SER A  24      -2.353  -4.988  54.732  1.00 66.36           C
ATOM     58 1HB  SER A  24      -2.440  -4.342  53.858  1.00 66.36           H
ATOM     59 2HB  SER A  24      -3.105  -4.658  55.448  1.00 66.36           H
ATOM     60  OG  SER A  24      -1.056  -4.839  55.303  1.00 66.36           O
ATOM     61  HG  SER A  24      -0.966  -5.430  56.105  1.00 66.36           H
ATOM     62  HN  SER A  24      -3.003  -6.758  56.350  1.00 66.36           H
ATOM     63  N   MET A  25      -0.653  -7.792  54.498  1.00 68.99           N
ATOM     64  CA  MET A  25       0.551  -8.453  54.022  1.00 68.99           C
ATOM     65  C   MET A  25       0.208  -9.746  53.279  1.00 68.99           C
ATOM     66  O   MET A  25       0.795 -10.043  52.240  1.00 68.99           O
ATOM     67  HA  MET A  25       1.022  -7.747  53.339  1.00 68.99           H
ATOM     68  CB  MET A  25       1.462  -8.772  55.209  1.00 68.99           C
ATOM     69 1HB  MET A  25       1.419  -7.958  55.934  1.00 68.99           H
ATOM     70 2HB  MET A  25       1.105  -9.669  55.716  1.00 68.99           H
ATOM     71  CG  MET A  25       2.907  -8.979  54.751  1.00 68.99           C
ATOM     72 1HG  MET A  25       3.474  -9.491  55.529  1.00 68.99           H
ATOM     73 2HG  MET A  25       2.929  -9.618  53.868  1.00 68.99           H
ATOM     74  SD  MET A  25       3.662  -7.405  54.383  1.00 68.99           S
ATOM     75  CE  MET A  25       5.376  -7.897  54.292  1.00 68.99           C
ATOM     76 1HE  MET A  25       5.683  -8.323  55.248  1.00 68.99           H
ATOM     77 2HE  MET A  25       5.499  -8.642  53.506  1.00 68.99           H
ATOM     78 3HE  MET A  25       5.992  -7.026  54.068  1.00 68.99           H
ATOM     79  HN  MET A  25      -0.859  -7.935  55.466  1.00 68.99           H
ATOM     80  N   GLU A  26      -0.741 -10.480  53.841  1.00 69.21           N
ATOM     81  CA  GLU A  26      -1.186 -11.722  53.232  1.00 69.21           C
ATOM     82  C   GLU A  26      -1.851 -11.442  51.883  1.00 69.21           C
ATOM     83  O   GLU A  26      -1.584 -12.132  50.900  1.00 69.21           O
ATOM     84  HA  GLU A  26      -0.282 -12.312  53.083  1.00 69.21           H
ATOM     85  CB  GLU A  26      -2.133 -12.481  54.163  1.00 69.21           C
ATOM     86 1HB  GLU A  26      -2.882 -11.797  54.562  1.00 69.21           H
ATOM     87 2HB  GLU A  26      -2.564 -13.331  53.635  1.00 69.21           H
ATOM     88  CG  GLU A  26      -1.378 -13.057  55.363  1.00 69.21           C
ATOM     89 1HG  GLU A  26      -0.590 -13.724  55.014  1.00 69.21           H
ATOM     90 2HG  GLU A  26      -0.893 -12.250  55.913  1.00 69.21           H
ATOM     91  CD  GLU A  26      -2.325 -13.818  56.293  1.00 69.21           C
ATOM     92  OE1 GLU A  26      -1.817 -14.695  57.025  1.00 69.21           O
ATOM     93  OE2 GLU A  26      -3.534 -13.506  56.250  1.00 69.21           O
ATOM     94  HN  GLU A  26      -1.202 -10.240  54.696  1.00 69.21           H
ATOM     95  N   ASP A  27      -2.705 -10.429  51.879  1.00 69.51           N
ATOM     96  CA  ASP A  27      -3.433 -10.069  50.674  1.00 69.51           C
ATOM     97  C   ASP A  27      -2.439  -9.805  49.542  1.00 69.51           C
ATOM     98  O   ASP A  27      -2.681 -10.185  48.397  1.00 69.51           O
ATOM     99  HA  ASP A  27      -4.084 -10.919  50.468  1.00 69.51           H
ATOM    100  CB  ASP A  27      -4.256  -8.797  50.887  1.00 69.51           C
ATOM    101 1HB  ASP A  27      -3.659  -8.059  51.423  1.00 69.51           H
ATOM    102 2HB  ASP A  27      -4.512  -8.359  49.922  1.00 69.51           H
ATOM    103  CG  ASP A  27      -5.534  -9.095  51.674  1.00 69.51           C
ATOM    104  OD1 ASP A  27      -5.877 -10.294  51.766  1.00 69.51           O
ATOM    105  OD2 ASP A  27      -6.139  -8.118  52.165  1.00 69.51           O
ATOM    106  HN  ASP A  27      -2.902  -9.860  52.677  1.00 69.51           H
ATOM    107  N   TYR A  28      -1.341  -9.156  49.900  1.00 71.27           N
ATOM    108  CA  TYR A  28      -0.325  -8.807  48.922  1.00 71.27           C
ATOM    109  C   TYR A  28       0.414 -10.054  48.431  1.00 71.27           C
ATOM    110  O   TYR A  28       0.774 -10.145  47.259  1.00 71.27           O
ATOM    111  HA  TYR A  28      -0.821  -8.331  48.076  1.00 71.27           H
ATOM    112  CB  TYR A  28       0.665  -7.895  49.650  1.00 71.27           C
ATOM    113 1HB  TYR A  28       0.124  -7.045  50.064  1.00 71.27           H
ATOM    114 2HB  TYR A  28       1.094  -8.440  50.491  1.00 71.27           H
ATOM    115  CG  TYR A  28       1.800  -7.377  48.764  1.00 71.27           C
ATOM    116  CD1 TYR A  28       3.003  -8.052  48.718  1.00 71.27           C
ATOM    117  HD1 TYR A  28       3.144  -8.955  49.312  1.00 71.27           H
ATOM    118  CD2 TYR A  28       1.621  -6.234  48.012  1.00 71.27           C
ATOM    119  HD2 TYR A  28       0.671  -5.700  48.049  1.00 71.27           H
ATOM    120  CE1 TYR A  28       4.071  -7.564  47.885  1.00 71.27           C
ATOM    121  HE1 TYR A  28       5.026  -8.087  47.839  1.00 71.27           H
ATOM    122  CE2 TYR A  28       2.689  -5.746  47.179  1.00 71.27           C
ATOM    123  HE2 TYR A  28       2.561  -4.844  46.579  1.00 71.27           H
ATOM    124  CZ  TYR A  28       3.861  -6.435  47.156  1.00 71.27           C
ATOM    125  OH  TYR A  28       4.870  -5.974  46.369  1.00 71.27           O
ATOM    126  HH  TYR A  28       4.686  -5.030  46.096  1.00 71.27           H
ATOM    127  HN  TYR A  28      -1.142  -8.869  50.837  1.00 71.27           H
ATOM    128  N   VAL A  29       0.618 -10.983  49.353  1.00 68.46           N
ATOM    129  CA  VAL A  29       1.394 -12.175  49.056  1.00 68.46           C
ATOM    130  C   VAL A  29       0.558 -13.120  48.190  1.00 68.46           C
ATOM    131  O   VAL A  29       1.089 -13.792  47.308  1.00 68.46           O
ATOM    132  HA  VAL A  29       2.271 -11.863  48.488  1.00 68.46           H
ATOM    133  CB  VAL A  29       1.876 -12.824  50.355  1.00 68.46           C
ATOM    134  HB  VAL A  29       1.009 -12.966  51.000  1.00 68.46           H
ATOM    135  CG1 VAL A  29       2.493 -14.198  50.086  1.00 68.46           C
ATOM    136 1HG1 VAL A  29       1.747 -14.847  49.627  1.00 68.46           H
ATOM    137 2HG1 VAL A  29       3.343 -14.089  49.413  1.00 68.46           H
ATOM    138 3HG1 VAL A  29       2.827 -14.636  51.026  1.00 68.46           H
ATOM    139  CG2 VAL A  29       2.863 -11.914  51.088  1.00 68.46           C
ATOM    140 1HG2 VAL A  29       3.727 -11.726  50.450  1.00 68.46           H
ATOM    141 2HG2 VAL A  29       2.377 -10.968  51.329  1.00 68.46           H
ATOM    142 3HG2 VAL A  29       3.190 -12.399  52.008  1.00 68.46           H
ATOM    143  HN  VAL A  29       0.264 -10.932  50.287  1.00 68.46           H
ATOM    144  N   ASN A  30      -0.736 -13.141  48.473  1.00 71.15           N
ATOM    145  CA  ASN A  30      -1.629 -14.086  47.825  1.00 71.15           C
ATOM    146  C   ASN A  30      -2.078 -13.516  46.478  1.00 71.15           C
ATOM    147  O   ASN A  30      -2.720 -14.208  45.689  1.00 71.15           O
ATOM    148  HA  ASN A  30      -1.047 -15.002  47.717  1.00 71.15           H
ATOM    149  CB  ASN A  30      -2.878 -14.335  48.673  1.00 71.15           C
ATOM    150 1HB  ASN A  30      -3.243 -13.390  49.075  1.00 71.15           H
ATOM    151 2HB  ASN A  30      -3.672 -14.743  48.046  1.00 71.15           H
ATOM    152  CG  ASN A  30      -2.578 -15.303  49.819  1.00 71.15           C
ATOM    153  OD1 ASN A  30      -1.642 -16.083  49.779  1.00 71.15           O
ATOM    154  ND2 ASN A  30      -3.424 -15.208  50.842  1.00 71.15           N
ATOM    155 1HD2 ASN A  30      -4.172 -14.545  50.812  1.00 71.15           H
ATOM    156 2HD2 ASN A  30      -3.311 -15.799  51.640  1.00 71.15           H
ATOM    157  HN  ASN A  30      -1.175 -12.529  49.131  1.00 71.15           H
ATOM    158  N   PHE A  31      -1.722 -12.259  46.256  1.00 76.79           N
ATOM    159  CA  PHE A  31      -2.061 -11.594  45.009  1.00 76.79           C
ATOM    160  C   PHE A  31      -1.342 -12.245  43.826  1.00 76.79           C
ATOM    161  O   PHE A  31      -0.114 -12.318  43.806  1.00 76.79           O
ATOM    162  HA  PHE A  31      -3.139 -11.691  44.874  1.00 76.79           H
ATOM    163  CB  PHE A  31      -1.598 -10.142  45.136  1.00 76.79           C
ATOM    164 1HB  PHE A  31      -2.037  -9.708  46.034  1.00 76.79           H
ATOM    165 2HB  PHE A  31      -0.516 -10.127  45.271  1.00 76.79           H
ATOM    166  CG  PHE A  31      -1.959  -9.266  43.935  1.00 76.79           C
ATOM    167  CD1 PHE A  31      -1.034  -9.022  42.968  1.00 76.79           C
ATOM    168  HD1 PHE A  31      -0.035  -9.450  43.049  1.00 76.79           H
ATOM    169  CD2 PHE A  31      -3.206  -8.731  43.833  1.00 76.79           C
ATOM    170  HD2 PHE A  31      -3.947  -8.927  44.608  1.00 76.79           H
ATOM    171  CE1 PHE A  31      -1.370  -8.209  41.853  1.00 76.79           C
ATOM    172  HE1 PHE A  31      -0.628  -8.013  41.079  1.00 76.79           H
ATOM    173  CE2 PHE A  31      -3.541  -7.919  42.718  1.00 76.79           C
ATOM    174  HE2 PHE A  31      -4.540  -7.490  42.637  1.00 76.79           H
ATOM    175  CZ  PHE A  31      -2.616  -7.675  41.752  1.00 76.79           C
ATOM    176  HZ  PHE A  31      -2.874  -7.051  40.896  1.00 76.79           H
ATOM    177  HN  PHE A  31      -1.212 -11.698  46.908  1.00 76.79           H
ATOM    178  N   ASN A  32      -2.136 -12.703  42.870  1.00 74.02           N
ATOM    179  CA  ASN A  32      -1.589 -13.315  41.671  1.00 74.02           C
ATOM    180  C   ASN A  32      -1.102 -12.220  40.721  1.00 74.02           C
ATOM    181  O   ASN A  32      -1.888 -11.656  39.962  1.00 74.02           O
ATOM    182  HA  ASN A  32      -0.779 -13.955  42.021  1.00 74.02           H
ATOM    183  CB  ASN A  32      -2.651 -14.138  40.939  1.00 74.02           C
ATOM    184 1HB  ASN A  32      -3.159 -14.794  41.646  1.00 74.02           H
ATOM    185 2HB  ASN A  32      -3.408 -13.473  40.522  1.00 74.02           H
ATOM    186  CG  ASN A  32      -2.024 -14.972  39.820  1.00 74.02           C
ATOM    187  OD1 ASN A  32      -0.843 -14.879  39.530  1.00 74.02           O
ATOM    188  ND2 ASN A  32      -2.878 -15.789  39.211  1.00 74.02           N
ATOM    189 1HD2 ASN A  32      -3.836 -15.816  39.498  1.00 74.02           H
ATOM    190 2HD2 ASN A  32      -2.563 -16.376  38.465  1.00 74.02           H
ATOM    191  HN  ASN A  32      -3.135 -12.660  42.905  1.00 74.02           H
ATOM    192  N   PHE A  33       0.194 -11.950  40.795  1.00 75.77           N
ATOM    193  CA  PHE A  33       0.821 -11.031  39.861  1.00 75.77           C
ATOM    194  C   PHE A  33       1.060 -11.703  38.507  1.00 75.77           C
ATOM    195  O   PHE A  33       2.197 -11.795  38.047  1.00 75.77           O
ATOM    196  HA  PHE A  33       0.142 -10.188  39.731  1.00 75.77           H
ATOM    197  CB  PHE A  33       2.169 -10.632  40.463  1.00 75.77           C
ATOM    198 1HB  PHE A  33       2.740 -11.535  40.681  1.00 75.77           H
ATOM    199 2HB  PHE A  33       2.735 -10.068  39.722  1.00 75.77           H
ATOM    200  CG  PHE A  33       2.057  -9.797  41.741  1.00 75.77           C
ATOM    201  CD1 PHE A  33       1.955  -8.443  41.661  1.00 75.77           C
ATOM    202  HD1 PHE A  33       1.952  -7.953  40.688  1.00 75.77           H
ATOM    203  CD2 PHE A  33       2.061 -10.409  42.955  1.00 75.77           C
ATOM    204  HD2 PHE A  33       2.143 -11.494  43.019  1.00 75.77           H
ATOM    205  CE1 PHE A  33       1.851  -7.668  42.847  1.00 75.77           C
ATOM    206  HE1 PHE A  33       1.768  -6.583  42.783  1.00 75.77           H
ATOM    207  CE2 PHE A  33       1.957  -9.634  44.141  1.00 75.77           C
ATOM    208  HE2 PHE A  33       1.959 -10.124  45.114  1.00 75.77           H
ATOM    209  CZ  PHE A  33       1.854  -8.280  44.062  1.00 75.77           C
ATOM    210  HZ  PHE A  33       1.774  -7.686  44.972  1.00 75.77           H
ATOM    211  HN  PHE A  33       0.809 -12.347  41.475  1.00 75.77           H
ATOM    212  N   THR A  34      -0.031 -12.156  37.907  1.00 75.61           N
ATOM    213  CA  THR A  34      -0.002 -12.570  36.514  1.00 75.61           C
ATOM    214  C   THR A  34       0.516 -11.433  35.631  1.00 75.61           C
ATOM    215  O   THR A  34       0.083 -10.290  35.766  1.00 75.61           O
ATOM    216  HA  THR A  34       0.702 -13.397  36.416  1.00 75.61           H
ATOM    217  CB  THR A  34      -1.405 -13.045  36.132  1.00 75.61           C
ATOM    218  HB  THR A  34      -2.109 -12.213  36.124  1.00 75.61           H
ATOM    219  OG1 THR A  34      -1.688 -14.081  37.069  1.00 75.61           O
ATOM    220  HG1 THR A  34      -0.886 -14.668  37.182  1.00 75.61           H
ATOM    221  CG2 THR A  34      -1.435 -13.751  34.775  1.00 75.61           C
ATOM    222 1HG2 THR A  34      -0.782 -14.623  34.805  1.00 75.61           H
ATOM    223 2HG2 THR A  34      -1.091 -13.065  34.001  1.00 75.61           H
ATOM    224 3HG2 THR A  34      -2.454 -14.068  34.553  1.00 75.61           H
ATOM    225  HN  THR A  34      -0.921 -12.242  38.354  1.00 75.61           H
ATOM    226  N   ASP A  35       1.436 -11.786  34.745  1.00 82.64           N
ATOM    227  CA  ASP A  35       2.170 -10.786  33.988  1.00 82.64           C
ATOM    228  C   ASP A  35       1.329 -10.342  32.790  1.00 82.64           C
ATOM    229  O   ASP A  35       1.593 -10.745  31.658  1.00 82.64           O
ATOM    230  HA  ASP A  35       2.356  -9.974  34.691  1.00 82.64           H
ATOM    231  CB  ASP A  35       3.487 -11.355  33.457  1.00 82.64           C
ATOM    232 1HB  ASP A  35       3.851 -12.131  34.130  1.00 82.64           H
ATOM    233 2HB  ASP A  35       3.320 -11.826  32.488  1.00 82.64           H
ATOM    234  CG  ASP A  35       4.543 -10.256  33.320  1.00 82.64           C
ATOM    235  OD1 ASP A  35       4.297  -9.161  33.872  1.00 82.64           O
ATOM    236  OD2 ASP A  35       5.572 -10.535  32.668  1.00 82.64           O
ATOM    237  HN  ASP A  35       1.682 -12.734  34.542  1.00 82.64           H
ATOM    238  N   PHE A  36       0.334  -9.517  33.079  1.00 90.73           N
ATOM    239  CA  PHE A  36      -0.515  -8.972  32.033  1.00 90.73           C
ATOM    240  C   PHE A  36       0.141  -7.757  31.373  1.00 90.73           C
ATOM    241  O   PHE A  36      -0.288  -7.319  30.306  1.00 90.73           O
ATOM    242  HA  PHE A  36      -0.655  -9.756  31.289  1.00 90.73           H
ATOM    243  CB  PHE A  36      -1.820  -8.533  32.699  1.00 90.73           C
ATOM    244 1HB  PHE A  36      -1.585  -7.892  33.549  1.00 90.73           H
ATOM    245 2HB  PHE A  36      -2.392  -7.930  31.994  1.00 90.73           H
ATOM    246  CG  PHE A  36      -2.694  -9.693  33.180  1.00 90.73           C
ATOM    247  CD1 PHE A  36      -2.835 -10.804  32.409  1.00 90.73           C
ATOM    248  HD1 PHE A  36      -2.325 -10.868  31.448  1.00 90.73           H
ATOM    249  CD2 PHE A  36      -3.330  -9.613  34.380  1.00 90.73           C
ATOM    250  HD2 PHE A  36      -3.218  -8.722  34.998  1.00 90.73           H
ATOM    251  CE1 PHE A  36      -3.646 -11.881  32.855  1.00 90.73           C
ATOM    252  HE1 PHE A  36      -3.758 -12.771  32.237  1.00 90.73           H
ATOM    253  CE2 PHE A  36      -4.141 -10.690  34.826  1.00 90.73           C
ATOM    254  HE2 PHE A  36      -4.652 -10.626  35.788  1.00 90.73           H
ATOM    255  CZ  PHE A  36      -4.282 -11.801  34.055  1.00 90.73           C
ATOM    256  HZ  PHE A  36      -4.904 -12.627  34.398  1.00 90.73           H
ATOM    257  HN  PHE A  36       0.104  -9.221  34.007  1.00 90.73           H
ATOM    258  N   TYR A  37       1.169  -7.247  32.035  1.00 92.23           N
ATOM    259  CA  TYR A  37       1.992  -6.203  31.449  1.00 92.23           C
ATOM    260  C   TYR A  37       3.107  -6.801  30.588  1.00 92.23           C
ATOM    261  O   TYR A  37       3.952  -7.542  31.088  1.00 92.23           O
ATOM    262  HA  TYR A  37       1.352  -5.582  30.822  1.00 92.23           H
ATOM    263  CB  TYR A  37       2.620  -5.451  32.625  1.00 92.23           C
ATOM    264 1HB  TYR A  37       1.826  -5.099  33.283  1.00 92.23           H
ATOM    265 2HB  TYR A  37       3.229  -6.146  33.203  1.00 92.23           H
ATOM    266  CG  TYR A  37       3.485  -4.259  32.211  1.00 92.23           C
ATOM    267  CD1 TYR A  37       4.822  -4.444  31.922  1.00 92.23           C
ATOM    268  HD1 TYR A  37       5.261  -5.439  31.989  1.00 92.23           H
ATOM    269  CD2 TYR A  37       2.928  -2.999  32.126  1.00 92.23           C
ATOM    270  HD2 TYR A  37       1.872  -2.853  32.354  1.00 92.23           H
ATOM    271  CE1 TYR A  37       5.636  -3.322  31.533  1.00 92.23           C
ATOM    272  HE1 TYR A  37       6.693  -3.454  31.302  1.00 92.23           H
ATOM    273  CE2 TYR A  37       3.742  -1.877  31.737  1.00 92.23           C
ATOM    274  HE2 TYR A  37       3.316  -0.877  31.666  1.00 92.23           H
ATOM    275  CZ  TYR A  37       5.056  -2.094  31.459  1.00 92.23           C
ATOM    276  OH  TYR A  37       5.825  -1.034  31.091  1.00 92.23           O
ATOM    277  HH  TYR A  37       6.505  -1.323  30.417  1.00 92.23           H
ATOM    278  HN  TYR A  37       1.442  -7.535  32.953  1.00 92.23           H
ATOM    279  N   CYS A  38       3.072  -6.457  29.309  1.00 91.79           N
ATOM    280  CA  CYS A  38       4.009  -7.027  28.355  1.00 91.79           C
ATOM    281  C   CYS A  38       5.040  -5.955  27.995  1.00 91.79           C
ATOM    282  O   CYS A  38       4.696  -4.931  27.407  1.00 91.79           O
ATOM    283  HA  CYS A  38       4.486  -7.871  28.852  1.00 91.79           H
ATOM    284  CB  CYS A  38       3.294  -7.570  27.117  1.00 91.79           C
ATOM    285 1HB  CYS A  38       2.466  -8.212  27.417  1.00 91.79           H
ATOM    286 2HB  CYS A  38       2.867  -6.748  26.543  1.00 91.79           H
ATOM    287  SG  CYS A  38       4.470  -8.513  26.079  1.00 91.79           S
ATOM    288  HN  CYS A  38       2.422  -5.802  28.924  1.00 91.79           H
ATOM    289  N   GLU A  39       6.283  -6.228  28.362  1.00 90.39           N
ATOM    290  CA  GLU A  39       7.398  -5.430  27.881  1.00 90.39           C
ATOM    291  C   GLU A  39       7.761  -5.833  26.451  1.00 90.39           C
ATOM    292  O   GLU A  39       8.071  -6.994  26.189  1.00 90.39           O
ATOM    293  HA  GLU A  39       7.044  -4.399  27.897  1.00 90.39           H
ATOM    294  CB  GLU A  39       8.606  -5.559  28.811  1.00 90.39           C
ATOM    295 1HB  GLU A  39       8.771  -6.609  29.055  1.00 90.39           H
ATOM    296 2HB  GLU A  39       9.473  -5.082  28.355  1.00 90.39           H
ATOM    297  CG  GLU A  39       8.360  -4.832  30.134  1.00 90.39           C
ATOM    298 1HG  GLU A  39       8.053  -3.805  29.937  1.00 90.39           H
ATOM    299 2HG  GLU A  39       7.541  -5.312  30.670  1.00 90.39           H
ATOM    300  CD  GLU A  39       9.618  -4.836  31.005  1.00 90.39           C
ATOM    301  OE1 GLU A  39       9.520  -4.338  32.147  1.00 90.39           O
ATOM    302  OE2 GLU A  39      10.650  -5.337  30.508  1.00 90.39           O
ATOM    303  HN  GLU A  39       6.533  -6.977  28.975  1.00 90.39           H
ATOM    304  N   LYS A  40       7.711  -4.851  25.563  1.00 90.29           N
ATOM    305  CA  LYS A  40       7.903  -5.113  24.146  1.00 90.29           C
ATOM    306  C   LYS A  40       9.356  -4.816  23.769  1.00 90.29           C
ATOM    307  O   LYS A  40       9.648  -4.488  22.620  1.00 90.29           O
ATOM    308  HA  LYS A  40       7.714  -6.174  23.981  1.00 90.29           H
ATOM    309  CB  LYS A  40       6.880  -4.336  23.315  1.00 90.29           C
ATOM    310 1HB  LYS A  40       7.000  -3.267  23.490  1.00 90.29           H
ATOM    311 2HB  LYS A  40       7.064  -4.507  22.254  1.00 90.29           H
ATOM    312  CG  LYS A  40       5.453  -4.759  23.666  1.00 90.29           C
ATOM    313 1HG  LYS A  40       5.290  -4.647  24.738  1.00 90.29           H
ATOM    314 2HG  LYS A  40       4.741  -4.102  23.165  1.00 90.29           H
ATOM    315  CD  LYS A  40       5.194  -6.209  23.254  1.00 90.29           C
ATOM    316 1HD  LYS A  40       5.532  -6.367  22.230  1.00 90.29           H
ATOM    317 2HD  LYS A  40       5.773  -6.880  23.888  1.00 90.29           H
ATOM    318  CE  LYS A  40       3.707  -6.553  23.364  1.00 90.29           C
ATOM    319 1HE  LYS A  40       3.458  -6.794  24.398  1.00 90.29           H
ATOM    320 2HE  LYS A  40       3.106  -5.688  23.085  1.00 90.29           H
ATOM    321  NZ  LYS A  40       3.374  -7.699  22.489  1.00 90.29           N
ATOM    322 1HZ  LYS A  40       2.390  -7.924  22.586  1.00 90.29           H
ATOM    323 2HZ  LYS A  40       3.571  -7.456  21.524  1.00 90.29           H
ATOM    324 3HZ  LYS A  40       3.932  -8.502  22.756  1.00 90.29           H
ATOM    325  HN  LYS A  40       7.544  -3.893  25.796  1.00 90.29           H
ATOM    326  N   ASN A  41      10.228  -4.941  24.759  1.00 88.72           N
ATOM    327  CA  ASN A  41      11.633  -4.629  24.562  1.00 88.72           C
ATOM    328  C   ASN A  41      12.197  -5.514  23.449  1.00 88.72           C
ATOM    329  O   ASN A  41      12.925  -5.037  22.580  1.00 88.72           O
ATOM    330  HA  ASN A  41      11.658  -3.570  24.304  1.00 88.72           H
ATOM    331  CB  ASN A  41      12.441  -4.896  25.833  1.00 88.72           C
ATOM    332 1HB  ASN A  41      12.118  -5.835  26.283  1.00 88.72           H
ATOM    333 2HB  ASN A  41      13.495  -5.009  25.582  1.00 88.72           H
ATOM    334  CG  ASN A  41      12.270  -3.757  26.841  1.00 88.72           C
ATOM    335  OD1 ASN A  41      12.007  -2.618  26.491  1.00 88.72           O
ATOM    336  ND2 ASN A  41      12.433  -4.127  28.108  1.00 88.72           N
ATOM    337 1HD2 ASN A  41      12.648  -5.079  28.327  1.00 88.72           H
ATOM    338 2HD2 ASN A  41      12.341  -3.453  28.841  1.00 88.72           H
ATOM    339  HN  ASN A  41       9.989  -5.249  25.679  1.00 88.72           H
ATOM    340  N   ASN A  42      11.839  -6.788  23.512  1.00 91.07           N
ATOM    341  CA  ASN A  42      12.347  -7.757  22.555  1.00 91.07           C
ATOM    342  C   ASN A  42      11.884  -7.369  21.149  1.00 91.07           C
ATOM    343  O   ASN A  42      12.641  -7.489  20.187  1.00 91.07           O
ATOM    344  HA  ASN A  42      13.431  -7.722  22.660  1.00 91.07           H
ATOM    345  CB  ASN A  42      11.817  -9.160  22.857  1.00 91.07           C
ATOM    346 1HB  ASN A  42      10.733  -9.128  22.964  1.00 91.07           H
ATOM    347 2HB  ASN A  42      12.035  -9.823  22.019  1.00 91.07           H
ATOM    348  CG  ASN A  42      12.446  -9.720  24.134  1.00 91.07           C
ATOM    349  OD1 ASN A  42      13.385  -9.172  24.686  1.00 91.07           O
ATOM    350  ND2 ASN A  42      11.877 -10.840  24.571  1.00 91.07           N
ATOM    351 1HD2 ASN A  42      11.109 -11.239  24.070  1.00 91.07           H
ATOM    352 2HD2 ASN A  42      12.218 -11.284  25.400  1.00 91.07           H
ATOM    353  HN  ASN A  42      11.215  -7.161  24.199  1.00 91.07           H
ATOM    354  N   VAL A  43      10.643  -6.911  21.074  1.00 91.57           N
ATOM    355  CA  VAL A  43      10.065  -6.518  19.801  1.00 91.57           C
ATOM    356  C   VAL A  43      10.844  -5.327  19.238  1.00 91.57           C
ATOM    357  O   VAL A  43      11.147  -5.286  18.046  1.00 91.57           O
ATOM    358  HA  VAL A  43      10.171  -7.361  19.117  1.00 91.57           H
ATOM    359  CB  VAL A  43       8.572  -6.229  19.970  1.00 91.57           C
ATOM    360  HB  VAL A  43       8.469  -5.386  20.653  1.00 91.57           H
ATOM    361  CG1 VAL A  43       7.936  -5.832  18.636  1.00 91.57           C
ATOM    362 1HG1 VAL A  43       8.424  -4.936  18.253  1.00 91.57           H
ATOM    363 2HG1 VAL A  43       8.056  -6.645  17.920  1.00 91.57           H
ATOM    364 3HG1 VAL A  43       6.875  -5.632  18.785  1.00 91.57           H
ATOM    365  CG2 VAL A  43       7.848  -7.427  20.588  1.00 91.57           C
ATOM    366 1HG2 VAL A  43       7.965  -8.296  19.940  1.00 91.57           H
ATOM    367 2HG2 VAL A  43       8.276  -7.644  21.567  1.00 91.57           H
ATOM    368 3HG2 VAL A  43       6.789  -7.195  20.697  1.00 91.57           H
ATOM    369  HN  VAL A  43      10.037  -6.807  21.863  1.00 91.57           H
ATOM    370  N   ARG A  44      11.147  -4.388  20.122  1.00 90.25           N
ATOM    371  CA  ARG A  44      11.825  -3.169  19.716  1.00 90.25           C
ATOM    372  C   ARG A  44      13.255  -3.480  19.271  1.00 90.25           C
ATOM    373  O   ARG A  44      13.752  -2.892  18.311  1.00 90.25           O
ATOM    374  HA  ARG A  44      11.231  -2.783  18.887  1.00 90.25           H
ATOM    375  CB  ARG A  44      11.863  -2.153  20.859  1.00 90.25           C
ATOM    376 1HB  ARG A  44      12.248  -2.629  21.761  1.00 90.25           H
ATOM    377 2HB  ARG A  44      12.549  -1.343  20.609  1.00 90.25           H
ATOM    378  CG  ARG A  44      10.470  -1.582  21.132  1.00 90.25           C
ATOM    379 1HG  ARG A  44      10.007  -1.278  20.194  1.00 90.25           H
ATOM    380 2HG  ARG A  44       9.835  -2.355  21.565  1.00 90.25           H
ATOM    381  CD  ARG A  44      10.545  -0.385  22.082  1.00 90.25           C
ATOM    382 1HD  ARG A  44      11.355   0.279  21.781  1.00 90.25           H
ATOM    383 2HD  ARG A  44       9.622   0.193  22.025  1.00 90.25           H
ATOM    384  NE  ARG A  44      10.764  -0.852  23.469  1.00 90.25           N
ATOM    385  HE  ARG A  44      11.701  -1.053  23.754  1.00 90.25           H
ATOM    386  CZ  ARG A  44       9.785  -1.022  24.368  1.00 90.25           C
ATOM    387  NH1 ARG A  44       8.510  -0.768  24.041  1.00 90.25           N
ATOM    388 1HH1 ARG A  44       8.284  -0.449  23.121  1.00 90.25           H
ATOM    389 2HH1 ARG A  44       7.785  -0.898  24.718  1.00 90.25           H
ATOM    390  NH2 ARG A  44      10.099  -1.450  25.598  1.00 90.25           N
ATOM    391 1HH2 ARG A  44       9.380  -1.583  26.280  1.00 90.25           H
ATOM    392 2HH2 ARG A  44      11.053  -1.638  25.834  1.00 90.25           H
ATOM    393  HN  ARG A  44      10.938  -4.450  21.098  1.00 90.25           H
ATOM    394  N   GLN A  45      13.878  -4.402  19.990  1.00 91.78           N
ATOM    395  CA  GLN A  45      15.257  -4.764  19.711  1.00 91.78           C
ATOM    396  C   GLN A  45      15.369  -5.399  18.323  1.00 91.78           C
ATOM    397  O   GLN A  45      16.296  -5.099  17.573  1.00 91.78           O
ATOM    398  HA  GLN A  45      15.813  -3.827  19.735  1.00 91.78           H
ATOM    399  CB  GLN A  45      15.807  -5.701  20.788  1.00 91.78           C
ATOM    400 1HB  GLN A  45      15.644  -5.263  21.773  1.00 91.78           H
ATOM    401 2HB  GLN A  45      15.263  -6.645  20.766  1.00 91.78           H
ATOM    402  CG  GLN A  45      17.300  -5.961  20.579  1.00 91.78           C
ATOM    403 1HG  GLN A  45      17.463  -6.391  19.591  1.00 91.78           H
ATOM    404 2HG  GLN A  45      17.845  -5.018  20.610  1.00 91.78           H
ATOM    405  CD  GLN A  45      17.847  -6.908  21.649  1.00 91.78           C
ATOM    406  OE1 GLN A  45      17.113  -7.501  22.423  1.00 91.78           O
ATOM    407  NE2 GLN A  45      19.172  -7.016  21.650  1.00 91.78           N
ATOM    408 1HE2 GLN A  45      19.716  -6.501  20.987  1.00 91.78           H
ATOM    409 2HE2 GLN A  45      19.625  -7.612  22.313  1.00 91.78           H
ATOM    410  HN  GLN A  45      13.456  -4.898  20.749  1.00 91.78           H
ATOM    411  N   PHE A  46      14.412  -6.264  18.024  1.00 93.68           N
ATOM    412  CA  PHE A  46      14.362  -6.905  16.721  1.00 93.68           C
ATOM    413  C   PHE A  46      14.189  -5.870  15.608  1.00 93.68           C
ATOM    414  O   PHE A  46      14.904  -5.903  14.608  1.00 93.68           O
ATOM    415  HA  PHE A  46      15.307  -7.430  16.582  1.00 93.68           H
ATOM    416  CB  PHE A  46      13.150  -7.838  16.727  1.00 93.68           C
ATOM    417 1HB  PHE A  46      13.319  -8.632  17.455  1.00 93.68           H
ATOM    418 2HB  PHE A  46      12.276  -7.280  17.062  1.00 93.68           H
ATOM    419  CG  PHE A  46      12.844  -8.469  15.367  1.00 93.68           C
ATOM    420  CD1 PHE A  46      11.838  -7.973  14.598  1.00 93.68           C
ATOM    421  HD1 PHE A  46      11.250  -7.125  14.951  1.00 93.68           H
ATOM    422  CD2 PHE A  46      13.577  -9.527  14.927  1.00 93.68           C
ATOM    423  HD2 PHE A  46      14.383  -9.925  15.544  1.00 93.68           H
ATOM    424  CE1 PHE A  46      11.553  -8.558  13.336  1.00 93.68           C
ATOM    425  HE1 PHE A  46      10.747  -8.161  12.720  1.00 93.68           H
ATOM    426  CE2 PHE A  46      13.293 -10.112  13.665  1.00 93.68           C
ATOM    427  HE2 PHE A  46      13.881 -10.960  13.313  1.00 93.68           H
ATOM    428  CZ  PHE A  46      12.287  -9.616  12.897  1.00 93.68           C
ATOM    429  HZ  PHE A  46      12.069 -10.065  11.928  1.00 93.68           H
ATOM    430  HN  PHE A  46      13.681  -6.529  18.653  1.00 93.68           H
ATOM    431  N   ALA A  47      13.234  -4.975  15.818  1.00 92.56           N
ATOM    432  CA  ALA A  47      12.899  -3.986  14.808  1.00 92.56           C
ATOM    433  C   ALA A  47      14.142  -3.155  14.482  1.00 92.56           C
ATOM    434  O   ALA A  47      14.395  -2.840  13.321  1.00 92.56           O
ATOM    435  HA  ALA A  47      12.585  -4.521  13.912  1.00 92.56           H
ATOM    436  CB  ALA A  47      11.735  -3.126  15.303  1.00 92.56           C
ATOM    437 1HB  ALA A  47      10.869  -3.760  15.491  1.00 92.56           H
ATOM    438 2HB  ALA A  47      12.023  -2.620  16.224  1.00 92.56           H
ATOM    439 3HB  ALA A  47      11.484  -2.384  14.544  1.00 92.56           H
ATOM    440  HN  ALA A  47      12.696  -4.920  16.659  1.00 92.56           H
ATOM    441  N   SER A  48      14.884  -2.824  15.529  1.00 92.67           N
ATOM    442  CA  SER A  48      15.962  -1.858  15.405  1.00 92.67           C
ATOM    443  C   SER A  48      17.055  -2.408  14.486  1.00 92.67           C
ATOM    444  O   SER A  48      17.786  -1.644  13.858  1.00 92.67           O
ATOM    445  HA  SER A  48      15.506  -0.970  14.968  1.00 92.67           H
ATOM    446  CB  SER A  48      16.547  -1.508  16.775  1.00 92.67           C
ATOM    447 1HB  SER A  48      17.178  -0.623  16.684  1.00 92.67           H
ATOM    448 2HB  SER A  48      15.739  -1.254  17.460  1.00 92.67           H
ATOM    449  OG  SER A  48      17.311  -2.580  17.319  1.00 92.67           O
ATOM    450  HG  SER A  48      16.763  -3.416  17.337  1.00 92.67           H
ATOM    451  HN  SER A  48      14.758  -3.202  16.446  1.00 92.67           H
ATOM    452  N   HIS A  49      17.132  -3.730  14.437  1.00 93.85           N
ATOM    453  CA  HIS A  49      18.153  -4.391  13.642  1.00 93.85           C
ATOM    454  C   HIS A  49      17.588  -4.730  12.261  1.00 93.85           C
ATOM    455  O   HIS A  49      18.289  -4.621  11.256  1.00 93.85           O
ATOM    456  HA  HIS A  49      18.970  -3.679  13.526  1.00 93.85           H
ATOM    457  CB  HIS A  49      18.704  -5.617  14.375  1.00 93.85           C
ATOM    458 1HB  HIS A  49      17.873  -6.269  14.646  1.00 93.85           H
ATOM    459 2HB  HIS A  49      19.341  -6.179  13.693  1.00 93.85           H
ATOM    460  CG  HIS A  49      19.492  -5.285  15.619  1.00 93.85           C
ATOM    461  ND1 HIS A  49      18.893  -5.041  16.843  1.00 93.85           N
ATOM    462  HD1 HIS A  49      17.910  -5.058  17.027  1.00 93.85           H
ATOM    463  CD2 HIS A  49      20.836  -5.161  15.817  1.00 93.85           C
ATOM    464  HD2 HIS A  49      21.606  -5.289  15.056  1.00 93.85           H
ATOM    465  CE1 HIS A  49      19.843  -4.782  17.730  1.00 93.85           C
ATOM    466  HE1 HIS A  49      19.690  -4.551  18.784  1.00 93.85           H
ATOM    467  NE2 HIS A  49      21.046  -4.856  17.091  1.00 93.85           N
ATOM    468  HN  HIS A  49      16.514  -4.345  14.928  1.00 93.85           H
ATOM    469  N   PHE A  50      16.327  -5.136  12.256  1.00 95.06           N
ATOM    470  CA  PHE A  50      15.746  -5.759  11.080  1.00 95.06           C
ATOM    471  C   PHE A  50      15.266  -4.704  10.080  1.00 95.06           C
ATOM    472  O   PHE A  50      15.527  -4.813   8.884  1.00 95.06           O
ATOM    473  HA  PHE A  50      16.524  -6.367  10.618  1.00 95.06           H
ATOM    474  CB  PHE A  50      14.544  -6.578  11.555  1.00 95.06           C
ATOM    475 1HB  PHE A  50      14.884  -7.317  12.280  1.00 95.06           H
ATOM    476 2HB  PHE A  50      13.849  -5.918  12.074  1.00 95.06           H
ATOM    477  CG  PHE A  50      13.796  -7.297  10.429  1.00 95.06           C
ATOM    478  CD1 PHE A  50      12.566  -6.863  10.046  1.00 95.06           C
ATOM    479  HD1 PHE A  50      12.112  -6.004  10.540  1.00 95.06           H
ATOM    480  CD2 PHE A  50      14.363  -8.368   9.813  1.00 95.06           C
ATOM    481  HD2 PHE A  50      15.349  -8.715  10.120  1.00 95.06           H
ATOM    482  CE1 PHE A  50      11.872  -7.530   9.002  1.00 95.06           C
ATOM    483  HE1 PHE A  50      10.885  -7.183   8.694  1.00 95.06           H
ATOM    484  CE2 PHE A  50      13.669  -9.035   8.769  1.00 95.06           C
ATOM    485  HE2 PHE A  50      14.123  -9.894   8.274  1.00 95.06           H
ATOM    486  CZ  PHE A  50      12.438  -8.602   8.385  1.00 95.06           C
ATOM    487  HZ  PHE A  50      11.906  -9.114   7.583  1.00 95.06           H
ATOM    488  HN  PHE A  50      15.707  -5.044  13.036  1.00 95.06           H
ATOM    489  N   LEU A  51      14.572  -3.707  10.609  1.00 94.82           N
ATOM    490  CA  LEU A  51      13.751  -2.843   9.778  1.00 94.82           C
ATOM    491  C   LEU A  51      14.654  -1.899   8.982  1.00 94.82           C
ATOM    492  O   LEU A  51      14.538  -1.806   7.761  1.00 94.82           O
ATOM    493  HA  LEU A  51      13.213  -3.481   9.076  1.00 94.82           H
ATOM    494  CB  LEU A  51      12.703  -2.121  10.627  1.00 94.82           C
ATOM    495 1HB  LEU A  51      13.221  -1.530  11.383  1.00 94.82           H
ATOM    496 2HB  LEU A  51      12.167  -1.420   9.988  1.00 94.82           H
ATOM    497  CG  LEU A  51      11.679  -3.013  11.331  1.00 94.82           C
ATOM    498  HG  LEU A  51      12.212  -3.666  12.022  1.00 94.82           H
ATOM    499  CD1 LEU A  51      10.702  -2.177  12.160  1.00 94.82           C
ATOM    500 1HD1 LEU A  51      11.253  -1.616  12.915  1.00 94.82           H
ATOM    501 2HD1 LEU A  51      10.172  -1.484  11.508  1.00 94.82           H
ATOM    502 3HD1 LEU A  51       9.985  -2.836  12.650  1.00 94.82           H
ATOM    503  CD2 LEU A  51      10.954  -3.913  10.327  1.00 94.82           C
ATOM    504 1HD2 LEU A  51      10.435  -3.295   9.594  1.00 94.82           H
ATOM    505 2HD2 LEU A  51      11.680  -4.548   9.819  1.00 94.82           H
ATOM    506 3HD2 LEU A  51      10.232  -4.536  10.854  1.00 94.82           H
ATOM    507  HN  LEU A  51      14.565  -3.486  11.584  1.00 94.82           H
ATOM    508  N   PRO A  52      15.567  -1.186   9.655  1.00 95.71           N
ATOM    509  CA  PRO A  52      16.273  -0.071   9.017  1.00 95.71           C
ATOM    510  C   PRO A  52      16.927  -0.477   7.707  1.00 95.71           C
ATOM    511  O   PRO A  52      16.727   0.173   6.682  1.00 95.71           O
ATOM    512  HA  PRO A  52      15.568   0.716   8.752  1.00 95.71           H
ATOM    513  CB  PRO A  52      17.308   0.347  10.063  1.00 95.71           C
ATOM    514 1HB  PRO A  52      18.258  -0.166   9.915  1.00 95.71           H
ATOM    515 2HB  PRO A  52      17.515   1.417  10.018  1.00 95.71           H
ATOM    516  CG  PRO A  52      16.656  -0.045  11.383  1.00 95.71           C
ATOM    517 1HG  PRO A  52      17.388  -0.140  12.185  1.00 95.71           H
ATOM    518 2HG  PRO A  52      15.934   0.701  11.715  1.00 95.71           H
ATOM    519  CD  PRO A  52      15.994  -1.373  11.053  1.00 95.71           C
ATOM    520 1HD  PRO A  52      16.688  -2.207  11.152  1.00 95.71           H
ATOM    521 2HD  PRO A  52      15.154  -1.582  11.715  1.00 95.71           H
ATOM    522  N   PRO A  53      17.722  -1.556   7.708  1.00 96.53           N
ATOM    523  CA  PRO A  53      18.398  -1.996   6.485  1.00 96.53           C
ATOM    524  C   PRO A  53      17.432  -2.176   5.325  1.00 96.53           C
ATOM    525  O   PRO A  53      17.725  -1.774   4.200  1.00 96.53           O
ATOM    526  HA  PRO A  53      19.104  -1.235   6.152  1.00 96.53           H
ATOM    527  CB  PRO A  53      19.053  -3.318   6.889  1.00 96.53           C
ATOM    528 1HB  PRO A  53      18.404  -4.168   6.679  1.00 96.53           H
ATOM    529 2HB  PRO A  53      19.983  -3.487   6.346  1.00 96.53           H
ATOM    530  CG  PRO A  53      19.295  -3.150   8.384  1.00 96.53           C
ATOM    531 1HG  PRO A  53      19.426  -4.110   8.883  1.00 96.53           H
ATOM    532 2HG  PRO A  53      20.198  -2.574   8.585  1.00 96.53           H
ATOM    533  CD  PRO A  53      18.042  -2.428   8.852  1.00 96.53           C
ATOM    534 1HD  PRO A  53      17.230  -3.124   9.064  1.00 96.53           H
ATOM    535 2HD  PRO A  53      18.219  -1.861   9.766  1.00 96.53           H
ATOM    536  N   LEU A  54      16.294  -2.781   5.632  1.00 95.49           N
ATOM    537  CA  LEU A  54      15.339  -3.149   4.601  1.00 95.49           C
ATOM    538  C   LEU A  54      14.679  -1.883   4.049  1.00 95.49           C
ATOM    539  O   LEU A  54      14.507  -1.745   2.839  1.00 95.49           O
ATOM    540  HA  LEU A  54      15.896  -3.627   3.795  1.00 95.49           H
ATOM    541  CB  LEU A  54      14.343  -4.179   5.135  1.00 95.49           C
ATOM    542 1HB  LEU A  54      13.887  -3.779   6.041  1.00 95.49           H
ATOM    543 2HB  LEU A  54      13.544  -4.297   4.403  1.00 95.49           H
ATOM    544  CG  LEU A  54      14.914  -5.562   5.454  1.00 95.49           C
ATOM    545  HG  LEU A  54      15.723  -5.440   6.174  1.00 95.49           H
ATOM    546  CD1 LEU A  54      13.857  -6.455   6.107  1.00 95.49           C
ATOM    547 1HD1 LEU A  54      13.517  -5.995   7.035  1.00 95.49           H
ATOM    548 2HD1 LEU A  54      13.012  -6.573   5.429  1.00 95.49           H
ATOM    549 3HD1 LEU A  54      14.289  -7.432   6.323  1.00 95.49           H
ATOM    550  CD2 LEU A  54      15.516  -6.208   4.204  1.00 95.49           C
ATOM    551 1HD2 LEU A  54      14.743  -6.315   3.442  1.00 95.49           H
ATOM    552 2HD2 LEU A  54      16.318  -5.578   3.820  1.00 95.49           H
ATOM    553 3HD2 LEU A  54      15.914  -7.190   4.458  1.00 95.49           H
ATOM    554  HN  LEU A  54      16.022  -3.020   6.564  1.00 95.49           H
ATOM    555  N   TYR A  55      14.327  -0.991   4.964  1.00 94.67           N
ATOM    556  CA  TYR A  55      13.636   0.231   4.590  1.00 94.67           C
ATOM    557  C   TYR A  55      14.516   1.105   3.693  1.00 94.67           C
ATOM    558  O   TYR A  55      14.021   1.747   2.768  1.00 94.67           O
ATOM    559  HA  TYR A  55      12.735  -0.045   4.043  1.00 94.67           H
ATOM    560  CB  TYR A  55      13.362   0.977   5.897  1.00 94.67           C
ATOM    561 1HB  TYR A  55      14.265   0.966   6.507  1.00 94.67           H
ATOM    562 2HB  TYR A  55      13.144   2.021   5.669  1.00 94.67           H
ATOM    563  CG  TYR A  55      12.206   0.396   6.714  1.00 94.67           C
ATOM    564  CD1 TYR A  55      11.489  -0.678   6.227  1.00 94.67           C
ATOM    565  HD1 TYR A  55      11.746  -1.113   5.262  1.00 94.67           H
ATOM    566  CD2 TYR A  55      11.880   0.947   7.937  1.00 94.67           C
ATOM    567  HD2 TYR A  55      12.446   1.795   8.321  1.00 94.67           H
ATOM    568  CE1 TYR A  55      10.401  -1.225   6.996  1.00 94.67           C
ATOM    569  HE1 TYR A  55       9.826  -2.073   6.624  1.00 94.67           H
ATOM    570  CE2 TYR A  55      10.792   0.400   8.705  1.00 94.67           C
ATOM    571  HE2 TYR A  55      10.524   0.825   9.673  1.00 94.67           H
ATOM    572  CZ  TYR A  55      10.106  -0.659   8.197  1.00 94.67           C
ATOM    573  OH  TYR A  55       9.079  -1.175   8.923  1.00 94.67           O
ATOM    574  HH  TYR A  55       8.617  -1.892   8.401  1.00 94.67           H
ATOM    575  HN  TYR A  55      14.505  -1.094   5.942  1.00 94.67           H
ATOM    576  N   TRP A  56      15.805   1.101   3.998  1.00 95.89           N
ATOM    577  CA  TRP A  56      16.771   1.814   3.179  1.00 95.89           C
ATOM    578  C   TRP A  56      16.824   1.131   1.810  1.00 95.89           C
ATOM    579  O   TRP A  56      16.848   1.801   0.779  1.00 95.89           O
ATOM    580  HA  TRP A  56      16.421   2.840   3.070  1.00 95.89           H
ATOM    581  CB  TRP A  56      18.135   1.878   3.869  1.00 95.89           C
ATOM    582 1HB  TRP A  56      18.271   0.976   4.466  1.00 95.89           H
ATOM    583 2HB  TRP A  56      18.916   1.877   3.108  1.00 95.89           H
ATOM    584  CG  TRP A  56      18.320   3.101   4.768  1.00 95.89           C
ATOM    585  CD1 TRP A  56      18.445   3.133   6.102  1.00 95.89           C
ATOM    586  HD1 TRP A  56      18.430   2.250   6.741  1.00 95.89           H
ATOM    587  CD2 TRP A  56      18.397   4.478   4.342  1.00 95.89           C
ATOM    588  NE1 TRP A  56      18.596   4.424   6.565  1.00 95.89           N
ATOM    589  HE1 TRP A  56      18.707   4.702   7.519  1.00 95.89           H
ATOM    590  CE2 TRP A  56      18.566   5.268   5.461  1.00 95.89           C
ATOM    591  CE3 TRP A  56      18.326   5.037   3.054  1.00 95.89           C
ATOM    592  HE3 TRP A  56      18.193   4.435   2.156  1.00 95.89           H
ATOM    593  CZ2 TRP A  56      18.678   6.662   5.405  1.00 95.89           C
ATOM    594  HZ2 TRP A  56      18.811   7.265   6.303  1.00 95.89           H
ATOM    595  CZ3 TRP A  56      18.439   6.432   3.015  1.00 95.89           C
ATOM    596  HZ3 TRP A  56      18.390   6.917   2.040  1.00 95.89           H
ATOM    597  CH2 TRP A  56      18.610   7.241   4.132  1.00 95.89           C
ATOM    598  HH2 TRP A  56      18.690   8.322   4.017  1.00 95.89           H
ATOM    599  HN  TRP A  56      16.192   0.623   4.787  1.00 95.89           H
ATOM    600  N   LEU A  57      16.842  -0.193   1.845  1.00 96.14           N
ATOM    601  CA  LEU A  57      16.917  -0.973   0.622  1.00 96.14           C
ATOM    602  C   LEU A  57      15.686  -0.681  -0.240  1.00 96.14           C
ATOM    603  O   LEU A  57      15.812  -0.371  -1.423  1.00 96.14           O
ATOM    604  HA  LEU A  57      17.803  -0.646   0.079  1.00 96.14           H
ATOM    605  CB  LEU A  57      17.105  -2.457   0.943  1.00 96.14           C
ATOM    606 1HB  LEU A  57      18.014  -2.568   1.534  1.00 96.14           H
ATOM    607 2HB  LEU A  57      16.275  -2.781   1.571  1.00 96.14           H
ATOM    608  CG  LEU A  57      17.193  -3.398  -0.261  1.00 96.14           C
ATOM    609  HG  LEU A  57      16.346  -3.195  -0.916  1.00 96.14           H
ATOM    610  CD1 LEU A  57      18.464  -3.133  -1.071  1.00 96.14           C
ATOM    611 1HD1 LEU A  57      18.458  -2.105  -1.431  1.00 96.14           H
ATOM    612 2HD1 LEU A  57      19.338  -3.292  -0.438  1.00 96.14           H
ATOM    613 3HD1 LEU A  57      18.502  -3.816  -1.920  1.00 96.14           H
ATOM    614  CD2 LEU A  57      17.087  -4.860   0.177  1.00 96.14           C
ATOM    615 1HD2 LEU A  57      17.900  -5.094   0.864  1.00 96.14           H
ATOM    616 2HD2 LEU A  57      16.131  -5.021   0.677  1.00 96.14           H
ATOM    617 3HD2 LEU A  57      17.153  -5.507  -0.698  1.00 96.14           H
ATOM    618  HN  LEU A  57      16.807  -0.731   2.688  1.00 96.14           H
ATOM    619  N   VAL A  58      14.525  -0.792   0.388  1.00 94.98           N
ATOM    620  CA  VAL A  58      13.270  -0.618  -0.324  1.00 94.98           C
ATOM    621  C   VAL A  58      13.205   0.799  -0.897  1.00 94.98           C
ATOM    622  O   VAL A  58      12.785   0.994  -2.036  1.00 94.98           O
ATOM    623  HA  VAL A  58      13.258  -1.330  -1.149  1.00 94.98           H
ATOM    624  CB  VAL A  58      12.095  -0.944   0.600  1.00 94.98           C
ATOM    625  HB  VAL A  58      12.195  -0.334   1.498  1.00 94.98           H
ATOM    626  CG1 VAL A  58      10.762  -0.588  -0.062  1.00 94.98           C
ATOM    627 1HG1 VAL A  58      10.742   0.477  -0.290  1.00 94.98           H
ATOM    628 2HG1 VAL A  58      10.650  -1.159  -0.984  1.00 94.98           H
ATOM    629 3HG1 VAL A  58       9.943  -0.830   0.616  1.00 94.98           H
ATOM    630  CG2 VAL A  58      12.121  -2.413   1.025  1.00 94.98           C
ATOM    631 1HG2 VAL A  58      12.057  -3.048   0.141  1.00 94.98           H
ATOM    632 2HG2 VAL A  58      13.051  -2.622   1.554  1.00 94.98           H
ATOM    633 3HG2 VAL A  58      11.275  -2.618   1.681  1.00 94.98           H
ATOM    634  HN  VAL A  58      14.433  -0.995   1.363  1.00 94.98           H
ATOM    635  N   PHE A  59      13.628   1.753  -0.080  1.00 96.43           N
ATOM    636  CA  PHE A  59      13.639   3.145  -0.497  1.00 96.43           C
ATOM    637  C   PHE A  59      14.437   3.323  -1.790  1.00 96.43           C
ATOM    638  O   PHE A  59      13.932   3.880  -2.764  1.00 96.43           O
ATOM    639  HA  PHE A  59      12.604   3.440  -0.668  1.00 96.43           H
ATOM    640  CB  PHE A  59      14.317   3.941   0.620  1.00 96.43           C
ATOM    641 1HB  PHE A  59      13.694   3.896   1.514  1.00 96.43           H
ATOM    642 2HB  PHE A  59      15.265   3.465   0.868  1.00 96.43           H
ATOM    643  CG  PHE A  59      14.575   5.408   0.270  1.00 96.43           C
ATOM    644  CD1 PHE A  59      15.848   5.883   0.229  1.00 96.43           C
ATOM    645  HD1 PHE A  59      16.685   5.219   0.444  1.00 96.43           H
ATOM    646  CD2 PHE A  59      13.531   6.237   0.001  1.00 96.43           C
ATOM    647  HD2 PHE A  59      12.510   5.856   0.034  1.00 96.43           H
ATOM    648  CE1 PHE A  59      16.088   7.245  -0.096  1.00 96.43           C
ATOM    649  HE1 PHE A  59      17.109   7.626  -0.129  1.00 96.43           H
ATOM    650  CE2 PHE A  59      13.770   7.598  -0.324  1.00 96.43           C
ATOM    651  HE2 PHE A  59      12.933   8.263  -0.540  1.00 96.43           H
ATOM    652  CZ  PHE A  59      15.044   8.073  -0.366  1.00 96.43           C
ATOM    653  HZ  PHE A  59      15.228   9.119  -0.615  1.00 96.43           H
ATOM    654  HN  PHE A  59      13.958   1.588   0.850  1.00 96.43           H
ATOM    655  N   ILE A  60      15.670   2.839  -1.758  1.00 96.59           N
ATOM    656  CA  ILE A  60      16.598   3.083  -2.850  1.00 96.59           C
ATOM    657  C   ILE A  60      16.052   2.448  -4.130  1.00 96.59           C
ATOM    658  O   ILE A  60      15.937   3.114  -5.158  1.00 96.59           O
ATOM    659  HA  ILE A  60      16.654   4.162  -2.996  1.00 96.59           H
ATOM    660  CB  ILE A  60      18.002   2.604  -2.477  1.00 96.59           C
ATOM    661  HB  ILE A  60      17.924   1.589  -2.087  1.00 96.59           H
ATOM    662  CG1 ILE A  60      18.600   3.470  -1.366  1.00 96.59           C
ATOM    663 1HG1 ILE A  60      18.856   4.452  -1.763  1.00 96.59           H
ATOM    664 2HG1 ILE A  60      17.858   3.626  -0.583  1.00 96.59           H
ATOM    665  CG2 ILE A  60      18.908   2.547  -3.709  1.00 96.59           C
ATOM    666 1HG2 ILE A  60      18.485   1.856  -4.438  1.00 96.59           H
ATOM    667 2HG2 ILE A  60      18.984   3.540  -4.150  1.00 96.59           H
ATOM    668 3HG2 ILE A  60      19.900   2.203  -3.415  1.00 96.59           H
ATOM    669  CD1 ILE A  60      19.848   2.813  -0.770  1.00 96.59           C
ATOM    670 1HD1 ILE A  60      19.583   1.842  -0.352  1.00 96.59           H
ATOM    671 2HD1 ILE A  60      20.596   2.681  -1.551  1.00 96.59           H
ATOM    672 3HD1 ILE A  60      20.252   3.450   0.017  1.00 96.59           H
ATOM    673  HN  ILE A  60      16.037   2.291  -1.007  1.00 96.59           H
ATOM    674  N   VAL A  61      15.729   1.167  -4.026  1.00 94.71           N
ATOM    675  CA  VAL A  61      15.341   0.396  -5.194  1.00 94.71           C
ATOM    676  C   VAL A  61      14.018   0.936  -5.741  1.00 94.71           C
ATOM    677  O   VAL A  61      13.854   1.076  -6.952  1.00 94.71           O
ATOM    678  HA  VAL A  61      16.115   0.532  -5.950  1.00 94.71           H
ATOM    679  CB  VAL A  61      15.279  -1.092  -4.842  1.00 94.71           C
ATOM    680  HB  VAL A  61      14.568  -1.214  -4.025  1.00 94.71           H
ATOM    681  CG1 VAL A  61      14.776  -1.916  -6.029  1.00 94.71           C
ATOM    682 1HG1 VAL A  61      13.777  -1.581  -6.307  1.00 94.71           H
ATOM    683 2HG1 VAL A  61      15.452  -1.785  -6.874  1.00 94.71           H
ATOM    684 3HG1 VAL A  61      14.742  -2.970  -5.752  1.00 94.71           H
ATOM    685  CG2 VAL A  61      16.640  -1.599  -4.360  1.00 94.71           C
ATOM    686 1HG2 VAL A  61      17.380  -1.457  -5.147  1.00 94.71           H
ATOM    687 2HG2 VAL A  61      16.941  -1.042  -3.472  1.00 94.71           H
ATOM    688 3HG2 VAL A  61      16.567  -2.659  -4.116  1.00 94.71           H
ATOM    689  HN  VAL A  61      15.729   0.659  -3.164  1.00 94.71           H
ATOM    690  N   GLY A  62      13.109   1.226  -4.822  1.00 94.78           N
ATOM    691  CA  GLY A  62      11.787   1.697  -5.199  1.00 94.78           C
ATOM    692  C   GLY A  62      11.867   3.064  -5.881  1.00 94.78           C
ATOM    693  O   GLY A  62      11.191   3.304  -6.881  1.00 94.78           O
ATOM    694 1HA  GLY A  62      11.319   0.978  -5.872  1.00 94.78           H
ATOM    695 2HA  GLY A  62      11.155   1.764  -4.314  1.00 94.78           H
ATOM    696  HN  GLY A  62      13.263   1.144  -3.837  1.00 94.78           H
ATOM    697  N   ALA A  63      12.698   3.926  -5.314  1.00 95.40           N
ATOM    698  CA  ALA A  63      12.810   5.290  -5.801  1.00 95.40           C
ATOM    699  C   ALA A  63      13.338   5.273  -7.237  1.00 95.40           C
ATOM    700  O   ALA A  63      12.821   5.980  -8.100  1.00 95.40           O
ATOM    701  HA  ALA A  63      11.812   5.727  -5.795  1.00 95.40           H
ATOM    702  CB  ALA A  63      13.707   6.097  -4.860  1.00 95.40           C
ATOM    703 1HB  ALA A  63      13.273   6.102  -3.860  1.00 95.40           H
ATOM    704 2HB  ALA A  63      14.697   5.642  -4.823  1.00 95.40           H
ATOM    705 3HB  ALA A  63      13.791   7.120  -5.226  1.00 95.40           H
ATOM    706  HN  ALA A  63      13.288   3.705  -4.537  1.00 95.40           H
ATOM    707  N   LEU A  64      14.360   4.457  -7.448  1.00 93.59           N
ATOM    708  CA  LEU A  64      14.975   4.352  -8.760  1.00 93.59           C
ATOM    709  C   LEU A  64      13.950   3.804  -9.756  1.00 93.59           C
ATOM    710  O   LEU A  64      13.800   4.338 -10.854  1.00 93.59           O
ATOM    711  HA  LEU A  64      15.255   5.358  -9.072  1.00 93.59           H
ATOM    712  CB  LEU A  64      16.261   3.526  -8.685  1.00 93.59           C
ATOM    713 1HB  LEU A  64      16.032   2.577  -8.199  1.00 93.59           H
ATOM    714 2HB  LEU A  64      16.580   3.295  -9.701  1.00 93.59           H
ATOM    715  CG  LEU A  64      17.433   4.176  -7.947  1.00 93.59           C
ATOM    716  HG  LEU A  64      17.088   4.477  -6.957  1.00 93.59           H
ATOM    717  CD1 LEU A  64      18.574   3.177  -7.744  1.00 93.59           C
ATOM    718 1HD1 LEU A  64      18.217   2.331  -7.156  1.00 93.59           H
ATOM    719 2HD1 LEU A  64      18.925   2.824  -8.713  1.00 93.59           H
ATOM    720 3HD1 LEU A  64      19.394   3.665  -7.216  1.00 93.59           H
ATOM    721  CD2 LEU A  64      17.900   5.442  -8.667  1.00 93.59           C
ATOM    722 1HD2 LEU A  64      18.221   5.188  -9.677  1.00 93.59           H
ATOM    723 2HD2 LEU A  64      17.078   6.157  -8.715  1.00 93.59           H
ATOM    724 3HD2 LEU A  64      18.734   5.884  -8.121  1.00 93.59           H
ATOM    725  HN  LEU A  64      14.767   3.876  -6.743  1.00 93.59           H
ATOM    726  N   GLY A  65      13.272   2.746  -9.337  1.00 91.50           N
ATOM    727  CA  GLY A  65      12.377   2.030 -10.229  1.00 91.50           C
ATOM    728  C   GLY A  65      11.221   2.925 -10.682  1.00 91.50           C
ATOM    729  O   GLY A  65      10.946   3.033 -11.876  1.00 91.50           O
ATOM    730 1HA  GLY A  65      12.930   1.677 -11.100  1.00 91.50           H
ATOM    731 2HA  GLY A  65      11.982   1.148  -9.724  1.00 91.50           H
ATOM    732  HN  GLY A  65      13.326   2.379  -8.409  1.00 91.50           H
ATOM    733  N   ASN A  66      10.576   3.543  -9.704  1.00 93.25           N
ATOM    734  CA  ASN A  66       9.381   4.326  -9.973  1.00 93.25           C
ATOM    735  C   ASN A  66       9.770   5.599 -10.727  1.00 93.25           C
ATOM    736  O   ASN A  66       9.031   6.061 -11.594  1.00 93.25           O
ATOM    737  HA  ASN A  66       8.738   3.672 -10.562  1.00 93.25           H
ATOM    738  CB  ASN A  66       8.689   4.739  -8.672  1.00 93.25           C
ATOM    739 1HB  ASN A  66       9.430   5.109  -7.963  1.00 93.25           H
ATOM    740 2HB  ASN A  66       7.998   5.558  -8.868  1.00 93.25           H
ATOM    741  CG  ASN A  66       7.930   3.561  -8.057  1.00 93.25           C
ATOM    742  OD1 ASN A  66       6.939   3.084  -8.585  1.00 93.25           O
ATOM    743  ND2 ASN A  66       8.449   3.121  -6.915  1.00 93.25           N
ATOM    744 1HD2 ASN A  66       9.265   3.557  -6.535  1.00 93.25           H
ATOM    745 2HD2 ASN A  66       8.023   2.353  -6.435  1.00 93.25           H
ATOM    746  HN  ASN A  66      10.856   3.517  -8.744  1.00 93.25           H
ATOM    747  N   SER A  67      10.929   6.131 -10.368  1.00 92.24           N
ATOM    748  CA  SER A  67      11.443   7.319 -11.026  1.00 92.24           C
ATOM    749  C   SER A  67      11.655   7.042 -12.516  1.00 92.24           C
ATOM    750  O   SER A  67      11.394   7.903 -13.355  1.00 92.24           O
ATOM    751  HA  SER A  67      10.678   8.082 -10.884  1.00 92.24           H
ATOM    752  CB  SER A  67      12.751   7.784 -10.382  1.00 92.24           C
ATOM    753 1HB  SER A  67      13.491   6.987 -10.449  1.00 92.24           H
ATOM    754 2HB  SER A  67      13.146   8.635 -10.937  1.00 92.24           H
ATOM    755  OG  SER A  67      12.572   8.151  -9.017  1.00 92.24           O
ATOM    756  HG  SER A  67      13.023   7.486  -8.422  1.00 92.24           H
ATOM    757  HN  SER A  67      11.512   5.764  -9.643  1.00 92.24           H
ATOM    758  N   LEU A  68      12.126   5.836 -12.800  1.00 88.95           N
ATOM    759  CA  LEU A  68      12.364   5.430 -14.174  1.00 88.95           C
ATOM    760  C   LEU A  68      11.031   5.378 -14.924  1.00 88.95           C
ATOM    761  O   LEU A  68      10.953   5.772 -16.087  1.00 88.95           O
ATOM    762  HA  LEU A  68      12.990   6.193 -14.637  1.00 88.95           H
ATOM    763  CB  LEU A  68      13.145   4.116 -14.217  1.00 88.95           C
ATOM    764 1HB  LEU A  68      14.082   4.255 -13.677  1.00 88.95           H
ATOM    765 2HB  LEU A  68      12.575   3.359 -13.677  1.00 88.95           H
ATOM    766  CG  LEU A  68      13.468   3.572 -15.610  1.00 88.95           C
ATOM    767  HG  LEU A  68      12.537   3.497 -16.172  1.00 88.95           H
ATOM    768  CD1 LEU A  68      14.382   4.532 -16.375  1.00 88.95           C
ATOM    769 1HD1 LEU A  68      13.886   5.497 -16.482  1.00 88.95           H
ATOM    770 2HD1 LEU A  68      15.314   4.662 -15.826  1.00 88.95           H
ATOM    771 3HD1 LEU A  68      14.596   4.122 -17.362  1.00 88.95           H
ATOM    772  CD2 LEU A  68      14.060   2.164 -15.526  1.00 88.95           C
ATOM    773 1HD2 LEU A  68      14.978   2.190 -14.939  1.00 88.95           H
ATOM    774 2HD2 LEU A  68      13.342   1.496 -15.048  1.00 88.95           H
ATOM    775 3HD2 LEU A  68      14.280   1.801 -16.530  1.00 88.95           H
ATOM    776  HN  LEU A  68      12.344   5.145 -12.111  1.00 88.95           H
ATOM    777  N   VAL A  69      10.016   4.889 -14.227  1.00 88.01           N
ATOM    778  CA  VAL A  69       8.696   4.755 -14.821  1.00 88.01           C
ATOM    779  C   VAL A  69       8.209   6.130 -15.285  1.00 88.01           C
ATOM    780  O   VAL A  69       7.722   6.274 -16.405  1.00 88.01           O
ATOM    781  HA  VAL A  69       8.791   4.105 -15.691  1.00 88.01           H
ATOM    782  CB  VAL A  69       7.742   4.086 -13.830  1.00 88.01           C
ATOM    783  HB  VAL A  69       7.805   4.627 -12.886  1.00 88.01           H
ATOM    784  CG1 VAL A  69       6.296   4.166 -14.322  1.00 88.01           C
ATOM    785 1HG1 VAL A  69       6.007   5.212 -14.433  1.00 88.01           H
ATOM    786 2HG1 VAL A  69       6.211   3.662 -15.285  1.00 88.01           H
ATOM    787 3HG1 VAL A  69       5.638   3.683 -13.600  1.00 88.01           H
ATOM    788  CG2 VAL A  69       8.152   2.635 -13.569  1.00 88.01           C
ATOM    789 1HG2 VAL A  69       8.132   2.077 -14.505  1.00 88.01           H
ATOM    790 2HG2 VAL A  69       9.160   2.611 -13.154  1.00 88.01           H
ATOM    791 3HG2 VAL A  69       7.457   2.183 -12.862  1.00 88.01           H
ATOM    792  HN  VAL A  69      10.084   4.588 -13.276  1.00 88.01           H
ATOM    793  N   ILE A  70       8.357   7.104 -14.400  1.00 89.26           N
ATOM    794  CA  ILE A  70       7.889   8.450 -14.683  1.00 89.26           C
ATOM    795  C   ILE A  70       8.657   9.011 -15.882  1.00 89.26           C
ATOM    796  O   ILE A  70       8.067   9.626 -16.769  1.00 89.26           O
ATOM    797  HA  ILE A  70       6.835   8.380 -14.951  1.00 89.26           H
ATOM    798  CB  ILE A  70       7.981   9.325 -13.431  1.00 89.26           C
ATOM    799  HB  ILE A  70       8.995   9.253 -13.038  1.00 89.26           H
ATOM    800  CG1 ILE A  70       7.036   8.819 -12.339  1.00 89.26           C
ATOM    801 1HG1 ILE A  70       6.010   8.829 -12.707  1.00 89.26           H
ATOM    802 2HG1 ILE A  70       7.277   7.784 -12.095  1.00 89.26           H
ATOM    803  CG2 ILE A  70       7.731  10.796 -13.769  1.00 89.26           C
ATOM    804 1HG2 ILE A  70       8.477  11.135 -14.488  1.00 89.26           H
ATOM    805 2HG2 ILE A  70       6.735  10.905 -14.200  1.00 89.26           H
ATOM    806 3HG2 ILE A  70       7.802  11.394 -12.861  1.00 89.26           H
ATOM    807  CD1 ILE A  70       7.140   9.683 -11.080  1.00 89.26           C
ATOM    808 1HD1 ILE A  70       8.162   9.651 -10.701  1.00 89.26           H
ATOM    809 2HD1 ILE A  70       6.875  10.712 -11.323  1.00 89.26           H
ATOM    810 3HD1 ILE A  70       6.458   9.302 -10.320  1.00 89.26           H
ATOM    811  HN  ILE A  70       8.787   6.986 -13.504  1.00 89.26           H
ATOM    812  N   LEU A  71       9.961   8.778 -15.870  1.00 87.43           N
ATOM    813  CA  LEU A  71      10.829   9.329 -16.897  1.00 87.43           C
ATOM    814  C   LEU A  71      10.418   8.770 -18.260  1.00 87.43           C
ATOM    815  O   LEU A  71      10.298   9.515 -19.231  1.00 87.43           O
ATOM    816  HA  LEU A  71      10.678  10.409 -16.907  1.00 87.43           H
ATOM    817  CB  LEU A  71      12.298   9.081 -16.547  1.00 87.43           C
ATOM    818 1HB  LEU A  71      12.478   9.451 -15.538  1.00 87.43           H
ATOM    819 2HB  LEU A  71      12.469   8.005 -16.526  1.00 87.43           H
ATOM    820  CG  LEU A  71      13.327   9.715 -17.484  1.00 87.43           C
ATOM    821  HG  LEU A  71      12.912  10.647 -17.867  1.00 87.43           H
ATOM    822  CD1 LEU A  71      14.611  10.068 -16.731  1.00 87.43           C
ATOM    823 1HD1 LEU A  71      14.381  10.775 -15.934  1.00 87.43           H
ATOM    824 2HD1 LEU A  71      15.040   9.163 -16.301  1.00 87.43           H
ATOM    825 3HD1 LEU A  71      15.325  10.517 -17.420  1.00 87.43           H
ATOM    826  CD2 LEU A  71      13.600   8.813 -18.690  1.00 87.43           C
ATOM    827 1HD2 LEU A  71      13.985   7.853 -18.346  1.00 87.43           H
ATOM    828 2HD2 LEU A  71      12.674   8.656 -19.243  1.00 87.43           H
ATOM    829 3HD2 LEU A  71      14.335   9.288 -19.340  1.00 87.43           H
ATOM    830  HN  LEU A  71      10.424   8.225 -15.177  1.00 87.43           H
ATOM    831  N   VAL A  72      10.215   7.461 -18.290  1.00 82.76           N
ATOM    832  CA  VAL A  72       9.871   6.785 -19.529  1.00 82.76           C
ATOM    833  C   VAL A  72       8.543   7.334 -20.053  1.00 82.76           C
ATOM    834  O   VAL A  72       8.384   7.544 -21.255  1.00 82.76           O
ATOM    835  HA  VAL A  72      10.653   7.008 -20.254  1.00 82.76           H
ATOM    836  CB  VAL A  72       9.847   5.271 -19.310  1.00 82.76           C
ATOM    837  HB  VAL A  72       9.186   5.064 -18.468  1.00 82.76           H
ATOM    838  CG1 VAL A  72       9.285   4.548 -20.536  1.00 82.76           C
ATOM    839 1HG1 VAL A  72       8.267   4.890 -20.725  1.00 82.76           H
ATOM    840 2HG1 VAL A  72       9.908   4.766 -21.403  1.00 82.76           H
ATOM    841 3HG1 VAL A  72       9.279   3.474 -20.354  1.00 82.76           H
ATOM    842  CG2 VAL A  72      11.239   4.746 -18.955  1.00 82.76           C
ATOM    843 1HG2 VAL A  72      11.930   4.970 -19.767  1.00 82.76           H
ATOM    844 2HG2 VAL A  72      11.586   5.226 -18.039  1.00 82.76           H
ATOM    845 3HG2 VAL A  72      11.194   3.667 -18.804  1.00 82.76           H
ATOM    846  HN  VAL A  72      10.282   6.866 -17.488  1.00 82.76           H
ATOM    847  N   TYR A  73       7.622   7.552 -19.125  1.00 82.66           N
ATOM    848  CA  TYR A  73       6.306   8.054 -19.481  1.00 82.66           C
ATOM    849  C   TYR A  73       6.407   9.414 -20.175  1.00 82.66           C
ATOM    850  O   TYR A  73       5.685   9.680 -21.135  1.00 82.66           O
ATOM    851  HA  TYR A  73       5.846   7.339 -20.163  1.00 82.66           H
ATOM    852  CB  TYR A  73       5.548   8.223 -18.162  1.00 82.66           C
ATOM    853 1HB  TYR A  73       5.520   7.264 -17.646  1.00 82.66           H
ATOM    854 2HB  TYR A  73       6.101   8.912 -17.523  1.00 82.66           H
ATOM    855  CG  TYR A  73       4.118   8.740 -18.328  1.00 82.66           C
ATOM    856  CD1 TYR A  73       3.876  10.098 -18.374  1.00 82.66           C
ATOM    857  HD1 TYR A  73       4.704  10.802 -18.293  1.00 82.66           H
ATOM    858  CD2 TYR A  73       3.070   7.849 -18.431  1.00 82.66           C
ATOM    859  HD2 TYR A  73       3.261   6.776 -18.394  1.00 82.66           H
ATOM    860  CE1 TYR A  73       2.530  10.585 -18.530  1.00 82.66           C
ATOM    861  HE1 TYR A  73       2.325  11.655 -18.568  1.00 82.66           H
ATOM    862  CE2 TYR A  73       1.723   8.335 -18.586  1.00 82.66           C
ATOM    863  HE2 TYR A  73       0.886   7.642 -18.669  1.00 82.66           H
ATOM    864  CZ  TYR A  73       1.520   9.679 -18.628  1.00 82.66           C
ATOM    865  OH  TYR A  73       0.248  10.139 -18.776  1.00 82.66           O
ATOM    866  HH  TYR A  73      -0.371   9.377 -18.966  1.00 82.66           H
ATOM    867  HN  TYR A  73       7.763   7.391 -18.148  1.00 82.66           H
ATOM    868  N   TRP A  74       7.309  10.238 -19.663  1.00 83.54           N
ATOM    869  CA  TRP A  74       7.383  11.625 -20.090  1.00 83.54           C
ATOM    870  C   TRP A  74       7.995  11.656 -21.491  1.00 83.54           C
ATOM    871  O   TRP A  74       7.459  12.298 -22.393  1.00 83.54           O
ATOM    872  HA  TRP A  74       6.367  12.020 -20.118  1.00 83.54           H
ATOM    873  CB  TRP A  74       8.160  12.470 -19.078  1.00 83.54           C
ATOM    874 1HB  TRP A  74       8.124  11.979 -18.106  1.00 83.54           H
ATOM    875 2HB  TRP A  74       9.208  12.504 -19.378  1.00 83.54           H
ATOM    876  CG  TRP A  74       7.639  13.901 -18.931  1.00 83.54           C
ATOM    877  CD1 TRP A  74       7.138  14.698 -19.883  1.00 83.54           C
ATOM    878  HD1 TRP A  74       7.034  14.413 -20.930  1.00 83.54           H
ATOM    879  CD2 TRP A  74       7.589  14.676 -17.715  1.00 83.54           C
ATOM    880  NE1 TRP A  74       6.769  15.926 -19.373  1.00 83.54           N
ATOM    881  HE1 TRP A  74       6.372  16.686 -19.887  1.00 83.54           H
ATOM    882  CE2 TRP A  74       7.052  15.912 -18.012  1.00 83.54           C
ATOM    883  CE3 TRP A  74       7.984  14.344 -16.407  1.00 83.54           C
ATOM    884  HE3 TRP A  74       8.410  13.375 -16.147  1.00 83.54           H
ATOM    885  CZ2 TRP A  74       6.862  16.915 -17.054  1.00 83.54           C
ATOM    886  HZ2 TRP A  74       6.435  17.884 -17.314  1.00 83.54           H
ATOM    887  CZ3 TRP A  74       7.787  15.357 -15.461  1.00 83.54           C
ATOM    888  HZ3 TRP A  74       8.076  15.152 -14.431  1.00 83.54           H
ATOM    889  CH2 TRP A  74       7.248  16.607 -15.744  1.00 83.54           C
ATOM    890  HH2 TRP A  74       7.126  17.344 -14.950  1.00 83.54           H
ATOM    891  HN  TRP A  74       7.979   9.973 -18.969  1.00 83.54           H
ATOM    892  N   TYR A  75       9.111  10.955 -21.630  1.00 77.10           N
ATOM    893  CA  TYR A  75       9.915  11.059 -22.836  1.00 77.10           C
ATOM    894  C   TYR A  75       9.370  10.148 -23.938  1.00 77.10           C
ATOM    895  O   TYR A  75       9.753  10.275 -25.100  1.00 77.10           O
ATOM    896  HA  TYR A  75       9.876  12.093 -23.178  1.00 77.10           H
ATOM    897  CB  TYR A  75      11.318  10.588 -22.450  1.00 77.10           C
ATOM    898 1HB  TYR A  75      11.232   9.707 -21.813  1.00 77.10           H
ATOM    899 2HB  TYR A  75      11.848  10.280 -23.351  1.00 77.10           H
ATOM    900  CG  TYR A  75      12.151  11.646 -21.722  1.00 77.10           C
ATOM    901  CD1 TYR A  75      12.764  12.654 -22.439  1.00 77.10           C
ATOM    902  HD1 TYR A  75      12.655  12.696 -23.522  1.00 77.10           H
ATOM    903  CD2 TYR A  75      12.288  11.592 -20.350  1.00 77.10           C
ATOM    904  HD2 TYR A  75      11.804  10.796 -19.784  1.00 77.10           H
ATOM    905  CE1 TYR A  75      13.547  13.649 -21.754  1.00 77.10           C
ATOM    906  HE1 TYR A  75      14.037  14.451 -22.308  1.00 77.10           H
ATOM    907  CE2 TYR A  75      13.072  12.588 -19.666  1.00 77.10           C
ATOM    908  HE2 TYR A  75      13.189  12.557 -18.582  1.00 77.10           H
ATOM    909  CZ  TYR A  75      13.662  13.567 -20.401  1.00 77.10           C
ATOM    910  OH  TYR A  75      14.402  14.508 -19.755  1.00 77.10           O
ATOM    911  HH  TYR A  75      14.781  15.158 -20.414  1.00 77.10           H
ATOM    912  HN  TYR A  75       9.466  10.326 -20.939  1.00 77.10           H
ATOM    913  N   CYS A  76       8.485   9.248 -23.534  1.00 69.35           N
ATOM    914  CA  CYS A  76       7.825   8.369 -24.484  1.00 69.35           C
ATOM    915  C   CYS A  76       6.886   9.213 -25.348  1.00 69.35           C
ATOM    916  O   CYS A  76       5.932   9.803 -24.842  1.00 69.35           O
ATOM    917  HA  CYS A  76       8.610   7.919 -25.092  1.00 69.35           H
ATOM    918  CB  CYS A  76       7.083   7.230 -23.781  1.00 69.35           C
ATOM    919 1HB  CYS A  76       7.773   6.674 -23.146  1.00 69.35           H
ATOM    920 2HB  CYS A  76       6.309   7.637 -23.130  1.00 69.35           H
ATOM    921  SG  CYS A  76       6.333   6.112 -25.020  1.00 69.35           S
ATOM    922  HG  CYS A  76       7.481   5.713 -25.560  1.00 69.35           H
ATOM    923  HN  CYS A  76       8.218   9.115 -22.580  1.00 69.35           H
ATOM    924  N   THR A  77       7.189   9.245 -26.638  1.00 61.00           N
ATOM    925  CA  THR A  77       6.461  10.105 -27.556  1.00 61.00           C
ATOM    926  C   THR A  77       5.168   9.425 -28.012  1.00 61.00           C
ATOM    927  O   THR A  77       4.392  10.006 -28.769  1.00 61.00           O
ATOM    928  HA  THR A  77       6.176  11.012 -27.025  1.00 61.00           H
ATOM    929  CB  THR A  77       7.399  10.463 -28.711  1.00 61.00           C
ATOM    930  HB  THR A  77       6.903  11.121 -29.425  1.00 61.00           H
ATOM    931  OG1 THR A  77       7.816   9.201 -29.224  1.00 61.00           O
ATOM    932  HG1 THR A  77       8.215   9.316 -30.134  1.00 61.00           H
ATOM    933  CG2 THR A  77       8.696  11.117 -28.231  1.00 61.00           C
ATOM    934 1HG2 THR A  77       9.225  10.431 -27.569  1.00 61.00           H
ATOM    935 2HG2 THR A  77       8.462  12.035 -27.691  1.00 61.00           H
ATOM    936 3HG2 THR A  77       9.325  11.351 -29.090  1.00 61.00           H
ATOM    937  HN  THR A  77       7.914   8.698 -27.056  1.00 61.00           H
ATOM    938  N   ARG A  78       4.977   8.206 -27.532  1.00 65.78           N
ATOM    939  CA  ARG A  78       3.828   7.413 -27.936  1.00 65.78           C
ATOM    940  C   ARG A  78       2.550   7.972 -27.307  1.00 65.78           C
ATOM    941  O   ARG A  78       2.586   8.526 -26.209  1.00 65.78           O
ATOM    942  HA  ARG A  78       3.800   7.498 -29.023  1.00 65.78           H
ATOM    943  CB  ARG A  78       3.995   5.950 -27.523  1.00 65.78           C
ATOM    944 1HB  ARG A  78       3.404   5.313 -28.180  1.00 65.78           H
ATOM    945 2HB  ARG A  78       5.037   5.651 -27.641  1.00 65.78           H
ATOM    946  CG  ARG A  78       3.560   5.737 -26.071  1.00 65.78           C
ATOM    947 1HG  ARG A  78       4.043   6.475 -25.431  1.00 65.78           H
ATOM    948 2HG  ARG A  78       2.485   5.895 -25.984  1.00 65.78           H
ATOM    949  CD  ARG A  78       3.915   4.328 -25.593  1.00 65.78           C
ATOM    950 1HD  ARG A  78       3.272   3.596 -26.083  1.00 65.78           H
ATOM    951 2HD  ARG A  78       4.941   4.088 -25.872  1.00 65.78           H
ATOM    952  NE  ARG A  78       3.756   4.237 -24.125  1.00 65.78           N
ATOM    953  HE  ARG A  78       3.904   5.065 -23.585  1.00 65.78           H
ATOM    954  CZ  ARG A  78       3.427   3.113 -23.473  1.00 65.78           C
ATOM    955  NH1 ARG A  78       3.217   1.973 -24.146  1.00 65.78           N
ATOM    956 1HH1 ARG A  78       3.306   1.957 -25.141  1.00 65.78           H
ATOM    957 2HH1 ARG A  78       2.972   1.139 -23.652  1.00 65.78           H
ATOM    958  NH2 ARG A  78       3.311   3.146 -22.138  1.00 65.78           N
ATOM    959 1HH2 ARG A  78       3.066   2.317 -21.637  1.00 65.78           H
ATOM    960 2HH2 ARG A  78       3.469   4.001 -21.644  1.00 65.78           H
ATOM    961  HN  ARG A  78       5.589   7.759 -26.879  1.00 65.78           H
ATOM    962  N   VAL A  79       1.452   7.806 -28.029  1.00 68.96           N
ATOM    963  CA  VAL A  79       0.145   8.141 -27.490  1.00 68.96           C
ATOM    964  C   VAL A  79      -0.071   7.385 -26.178  1.00 68.96           C
ATOM    965  O   VAL A  79       0.097   6.167 -26.124  1.00 68.96           O
ATOM    966  HA  VAL A  79       0.139   9.211 -27.283  1.00 68.96           H
ATOM    967  CB  VAL A  79      -0.939   7.854 -28.531  1.00 68.96           C
ATOM    968  HB  VAL A  79      -1.015   6.773 -28.646  1.00 68.96           H
ATOM    969  CG1 VAL A  79      -2.300   8.373 -28.062  1.00 68.96           C
ATOM    970 1HG1 VAL A  79      -2.574   7.883 -27.128  1.00 68.96           H
ATOM    971 2HG1 VAL A  79      -2.244   9.450 -27.905  1.00 68.96           H
ATOM    972 3HG1 VAL A  79      -3.053   8.156 -28.821  1.00 68.96           H
ATOM    973  CG2 VAL A  79      -0.565   8.446 -29.891  1.00 68.96           C
ATOM    974 1HG2 VAL A  79      -0.448   9.526 -29.797  1.00 68.96           H
ATOM    975 2HG2 VAL A  79       0.373   8.008 -30.232  1.00 68.96           H
ATOM    976 3HG2 VAL A  79      -1.353   8.227 -30.612  1.00 68.96           H
ATOM    977  HN  VAL A  79       1.445   7.450 -28.963  1.00 68.96           H
ATOM    978  N   LYS A  80      -0.439   8.137 -25.151  1.00 77.16           N
ATOM    979  CA  LYS A  80      -0.667   7.555 -23.840  1.00 77.16           C
ATOM    980  C   LYS A  80      -1.927   6.688 -23.884  1.00 77.16           C
ATOM    981  O   LYS A  80      -2.765   6.849 -24.770  1.00 77.16           O
ATOM    982  HA  LYS A  80       0.185   6.914 -23.614  1.00 77.16           H
ATOM    983  CB  LYS A  80      -0.710   8.647 -22.769  1.00 77.16           C
ATOM    984 1HB  LYS A  80      -1.642   9.205 -22.850  1.00 77.16           H
ATOM    985 2HB  LYS A  80      -0.697   8.191 -21.779  1.00 77.16           H
ATOM    986  CG  LYS A  80       0.477   9.601 -22.912  1.00 77.16           C
ATOM    987 1HG  LYS A  80       0.442  10.087 -23.887  1.00 77.16           H
ATOM    988 2HG  LYS A  80       0.408  10.388 -22.161  1.00 77.16           H
ATOM    989  CD  LYS A  80       1.803   8.855 -22.755  1.00 77.16           C
ATOM    990 1HD  LYS A  80       1.873   8.437 -21.751  1.00 77.16           H
ATOM    991 2HD  LYS A  80       1.838   8.017 -23.452  1.00 77.16           H
ATOM    992  CE  LYS A  80       2.990   9.786 -23.009  1.00 77.16           C
ATOM    993 1HE  LYS A  80       2.856  10.306 -23.958  1.00 77.16           H
ATOM    994 2HE  LYS A  80       3.034  10.549 -22.232  1.00 77.16           H
ATOM    995  NZ  LYS A  80       4.256   9.019 -23.031  1.00 77.16           N
ATOM    996 1HZ  LYS A  80       5.012   9.623 -23.336  1.00 77.16           H
ATOM    997 2HZ  LYS A  80       4.456   8.670 -22.101  1.00 77.16           H
ATOM    998 3HZ  LYS A  80       4.167   8.239 -23.673  1.00 77.16           H
ATOM    999  HN  LYS A  80      -0.581   9.126 -25.205  1.00 77.16           H
ATOM   1000  N   THR A  81      -2.020   5.786 -22.917  1.00 79.19           N
ATOM   1001  CA  THR A  81      -3.236   5.012 -22.731  1.00 79.19           C
ATOM   1002  C   THR A  81      -3.777   5.202 -21.313  1.00 79.19           C
ATOM   1003  O   THR A  81      -3.105   5.779 -20.460  1.00 79.19           O
ATOM   1004  HA  THR A  81      -3.993   5.391 -23.417  1.00 79.19           H
ATOM   1005  CB  THR A  81      -2.923   3.553 -23.072  1.00 79.19           C
ATOM   1006  HB  THR A  81      -3.835   2.956 -23.096  1.00 79.19           H
ATOM   1007  OG1 THR A  81      -1.960   3.167 -22.096  1.00 79.19           O
ATOM   1008  HG1 THR A  81      -1.048   3.466 -22.377  1.00 79.19           H
ATOM   1009  CG2 THR A  81      -2.183   3.409 -24.403  1.00 79.19           C
ATOM   1010 1HG2 THR A  81      -1.239   3.951 -24.355  1.00 79.19           H
ATOM   1011 2HG2 THR A  81      -2.796   3.817 -25.206  1.00 79.19           H
ATOM   1012 3HG2 THR A  81      -1.986   2.354 -24.597  1.00 79.19           H
ATOM   1013  HN  THR A  81      -1.286   5.583 -22.270  1.00 79.19           H
ATOM   1014  N   MET A  82      -4.988   4.705 -21.105  1.00 83.11           N
ATOM   1015  CA  MET A  82      -5.601   4.755 -19.789  1.00 83.11           C
ATOM   1016  C   MET A  82      -4.741   4.026 -18.755  1.00 83.11           C
ATOM   1017  O   MET A  82      -4.524   4.531 -17.654  1.00 83.11           O
ATOM   1018  HA  MET A  82      -5.666   5.813 -19.535  1.00 83.11           H
ATOM   1019  CB  MET A  82      -6.987   4.110 -19.846  1.00 83.11           C
ATOM   1020 1HB  MET A  82      -7.633   4.686 -20.509  1.00 83.11           H
ATOM   1021 2HB  MET A  82      -6.909   3.108 -20.269  1.00 83.11           H
ATOM   1022  CG  MET A  82      -7.615   4.034 -18.453  1.00 83.11           C
ATOM   1023 1HG  MET A  82      -7.187   3.199 -17.897  1.00 83.11           H
ATOM   1024 2HG  MET A  82      -7.386   4.940 -17.892  1.00 83.11           H
ATOM   1025  SD  MET A  82      -9.383   3.832 -18.590  1.00 83.11           S
ATOM   1026  CE  MET A  82      -9.875   4.279 -16.933  1.00 83.11           C
ATOM   1027 1HE  MET A  82      -9.406   3.601 -16.220  1.00 83.11           H
ATOM   1028 2HE  MET A  82      -9.561   5.301 -16.724  1.00 83.11           H
ATOM   1029 3HE  MET A  82     -10.959   4.206 -16.844  1.00 83.11           H
ATOM   1030  HN  MET A  82      -5.546   4.276 -21.815  1.00 83.11           H
ATOM   1031  N   THR A  83      -4.273   2.849 -19.145  1.00 81.93           N
ATOM   1032  CA  THR A  83      -3.365   2.088 -18.304  1.00 81.93           C
ATOM   1033  C   THR A  83      -2.160   2.945 -17.909  1.00 81.93           C
ATOM   1034  O   THR A  83      -1.760   2.961 -16.746  1.00 81.93           O
ATOM   1035  HA  THR A  83      -3.887   1.826 -17.384  1.00 81.93           H
ATOM   1036  CB  THR A  83      -2.982   0.812 -19.056  1.00 81.93           C
ATOM   1037  HB  THR A  83      -2.467   1.048 -19.987  1.00 81.93           H
ATOM   1038  OG1 THR A  83      -4.213   0.108 -19.195  1.00 81.93           O
ATOM   1039  HG1 THR A  83      -4.979   0.710 -18.968  1.00 81.93           H
ATOM   1040  CG2 THR A  83      -2.111  -0.124 -18.215  1.00 81.93           C
ATOM   1041 1HG2 THR A  83      -2.654  -0.414 -17.315  1.00 81.93           H
ATOM   1042 2HG2 THR A  83      -1.191   0.390 -17.935  1.00 81.93           H
ATOM   1043 3HG2 THR A  83      -1.868  -1.014 -18.796  1.00 81.93           H
ATOM   1044  HN  THR A  83      -4.504   2.417 -20.017  1.00 81.93           H
ATOM   1045  N   ASP A  84      -1.616   3.637 -18.899  1.00 82.52           N
ATOM   1046  CA  ASP A  84      -0.400   4.405 -18.695  1.00 82.52           C
ATOM   1047  C   ASP A  84      -0.658   5.493 -17.650  1.00 82.52           C
ATOM   1048  O   ASP A  84       0.224   5.819 -16.857  1.00 82.52           O
ATOM   1049  HA  ASP A  84       0.345   3.681 -18.367  1.00 82.52           H
ATOM   1050  CB  ASP A  84       0.043   5.090 -19.989  1.00 82.52           C
ATOM   1051 1HB  ASP A  84      -0.722   5.795 -20.313  1.00 82.52           H
ATOM   1052 2HB  ASP A  84       0.951   5.666 -19.808  1.00 82.52           H
ATOM   1053  CG  ASP A  84       0.297   4.062 -21.094  1.00 82.52           C
ATOM   1054  OD1 ASP A  84       0.932   3.033 -20.777  1.00 82.52           O
ATOM   1055  OD2 ASP A  84      -0.150   4.329 -22.231  1.00 82.52           O
ATOM   1056  HN  ASP A  84      -1.991   3.678 -19.825  1.00 82.52           H
ATOM   1057  N   MET A  85      -1.871   6.024 -17.682  1.00 87.87           N
ATOM   1058  CA  MET A  85      -2.255   7.072 -16.752  1.00 87.87           C
ATOM   1059  C   MET A  85      -2.243   6.557 -15.311  1.00 87.87           C
ATOM   1060  O   MET A  85      -1.748   7.233 -14.410  1.00 87.87           O
ATOM   1061  HA  MET A  85      -1.508   7.857 -16.870  1.00 87.87           H
ATOM   1062  CB  MET A  85      -3.656   7.578 -17.101  1.00 87.87           C
ATOM   1063 1HB  MET A  85      -3.689   7.869 -18.151  1.00 87.87           H
ATOM   1064 2HB  MET A  85      -4.380   6.774 -16.970  1.00 87.87           H
ATOM   1065  CG  MET A  85      -4.043   8.769 -16.223  1.00 87.87           C
ATOM   1066 1HG  MET A  85      -5.047   9.109 -16.479  1.00 87.87           H
ATOM   1067 2HG  MET A  85      -4.066   8.468 -15.176  1.00 87.87           H
ATOM   1068  SD  MET A  85      -2.874  10.099 -16.448  1.00 87.87           S
ATOM   1069  CE  MET A  85      -3.246  10.556 -18.134  1.00 87.87           C
ATOM   1070 1HE  MET A  85      -3.075   9.701 -18.788  1.00 87.87           H
ATOM   1071 2HE  MET A  85      -4.288  10.866 -18.205  1.00 87.87           H
ATOM   1072 3HE  MET A  85      -2.601  11.380 -18.437  1.00 87.87           H
ATOM   1073  HN  MET A  85      -2.584   5.750 -18.328  1.00 87.87           H
ATOM   1074  N   PHE A  86      -2.793   5.364 -15.138  1.00 89.17           N
ATOM   1075  CA  PHE A  86      -2.858   4.754 -13.821  1.00 89.17           C
ATOM   1076  C   PHE A  86      -1.464   4.354 -13.332  1.00 89.17           C
ATOM   1077  O   PHE A  86      -1.156   4.485 -12.149  1.00 89.17           O
ATOM   1078  HA  PHE A  86      -3.281   5.494 -13.142  1.00 89.17           H
ATOM   1079  CB  PHE A  86      -3.719   3.496 -13.952  1.00 89.17           C
ATOM   1080 1HB  PHE A  86      -3.306   2.866 -14.740  1.00 89.17           H
ATOM   1081 2HB  PHE A  86      -3.658   2.928 -13.024  1.00 89.17           H
ATOM   1082  CG  PHE A  86      -5.190   3.779 -14.265  1.00 89.17           C
ATOM   1083  CD1 PHE A  86      -5.807   4.859 -13.714  1.00 89.17           C
ATOM   1084  HD1 PHE A  86      -5.253   5.523 -13.050  1.00 89.17           H
ATOM   1085  CD2 PHE A  86      -5.881   2.951 -15.093  1.00 89.17           C
ATOM   1086  HD2 PHE A  86      -5.387   2.085 -15.534  1.00 89.17           H
ATOM   1087  CE1 PHE A  86      -7.172   5.122 -14.004  1.00 89.17           C
ATOM   1088  HE1 PHE A  86      -7.666   5.987 -13.562  1.00 89.17           H
ATOM   1089  CE2 PHE A  86      -7.246   3.213 -15.383  1.00 89.17           C
ATOM   1090  HE2 PHE A  86      -7.800   2.549 -16.046  1.00 89.17           H
ATOM   1091  CZ  PHE A  86      -7.863   4.293 -14.832  1.00 89.17           C
ATOM   1092  HZ  PHE A  86      -8.910   4.495 -15.055  1.00 89.17           H
ATOM   1093  HN  PHE A  86      -3.189   4.819 -15.876  1.00 89.17           H
ATOM   1094  N   LEU A  87      -0.659   3.875 -14.269  1.00 86.59           N
ATOM   1095  CA  LEU A  87       0.694   3.453 -13.948  1.00 86.59           C
ATOM   1096  C   LEU A  87       1.494   4.657 -13.446  1.00 86.59           C
ATOM   1097  O   LEU A  87       2.303   4.530 -12.529  1.00 86.59           O
ATOM   1098  HA  LEU A  87       0.626   2.723 -13.142  1.00 86.59           H
ATOM   1099  CB  LEU A  87       1.333   2.746 -15.146  1.00 86.59           C
ATOM   1100 1HB  LEU A  87       1.217   3.383 -16.022  1.00 86.59           H
ATOM   1101 2HB  LEU A  87       2.403   2.653 -14.959  1.00 86.59           H
ATOM   1102  CG  LEU A  87       0.780   1.360 -15.480  1.00 86.59           C
ATOM   1103  HG  LEU A  87      -0.275   1.465 -15.735  1.00 86.59           H
ATOM   1104  CD1 LEU A  87       1.484   0.768 -16.703  1.00 86.59           C
ATOM   1105 1HD1 LEU A  87       1.331   1.422 -17.561  1.00 86.59           H
ATOM   1106 2HD1 LEU A  87       2.551   0.679 -16.499  1.00 86.59           H
ATOM   1107 3HD1 LEU A  87       1.071  -0.217 -16.918  1.00 86.59           H
ATOM   1108  CD2 LEU A  87       0.860   0.430 -14.267  1.00 86.59           C
ATOM   1109 1HD2 LEU A  87       1.900   0.326 -13.957  1.00 86.59           H
ATOM   1110 2HD2 LEU A  87       0.277   0.851 -13.448  1.00 86.59           H
ATOM   1111 3HD2 LEU A  87       0.460  -0.548 -14.532  1.00 86.59           H
ATOM   1112  HN  LEU A  87      -0.917   3.773 -15.230  1.00 86.59           H
ATOM   1113  N   LEU A  88       1.239   5.798 -14.070  1.00 89.17           N
ATOM   1114  CA  LEU A  88       1.903   7.029 -13.678  1.00 89.17           C
ATOM   1115  C   LEU A  88       1.560   7.347 -12.221  1.00 89.17           C
ATOM   1116  O   LEU A  88       2.453   7.570 -11.404  1.00 89.17           O
ATOM   1117  HA  LEU A  88       2.977   6.859 -13.751  1.00 89.17           H
ATOM   1118  CB  LEU A  88       1.556   8.158 -14.651  1.00 89.17           C
ATOM   1119 1HB  LEU A  88       1.967   7.907 -15.629  1.00 89.17           H
ATOM   1120 2HB  LEU A  88       0.472   8.196 -14.761  1.00 89.17           H
ATOM   1121  CG  LEU A  88       2.050   9.553 -14.263  1.00 89.17           C
ATOM   1122  HG  LEU A  88       1.715   9.764 -13.248  1.00 89.17           H
ATOM   1123  CD1 LEU A  88       3.579   9.611 -14.256  1.00 89.17           C
ATOM   1124 1HD1 LEU A  88       3.966   8.890 -13.535  1.00 89.17           H
ATOM   1125 2HD1 LEU A  88       3.956   9.370 -15.249  1.00 89.17           H
ATOM   1126 3HD1 LEU A  88       3.903  10.614 -13.977  1.00 89.17           H
ATOM   1127  CD2 LEU A  88       1.440  10.623 -15.172  1.00 89.17           C
ATOM   1128 1HD2 LEU A  88       1.724  10.426 -16.206  1.00 89.17           H
ATOM   1129 2HD2 LEU A  88       0.354  10.599 -15.082  1.00 89.17           H
ATOM   1130 3HD2 LEU A  88       1.808  11.605 -14.874  1.00 89.17           H
ATOM   1131  HN  LEU A  88       0.593   5.888 -14.828  1.00 89.17           H
ATOM   1132  N   ASN A  89       0.266   7.357 -11.939  1.00 92.92           N
ATOM   1133  CA  ASN A  89      -0.211   7.757 -10.626  1.00 92.92           C
ATOM   1134  C   ASN A  89       0.252   6.735  -9.586  1.00 92.92           C
ATOM   1135  O   ASN A  89       0.486   7.083  -8.430  1.00 92.92           O
ATOM   1136  HA  ASN A  89       0.214   8.746 -10.456  1.00 92.92           H
ATOM   1137  CB  ASN A  89      -1.740   7.810 -10.588  1.00 92.92           C
ATOM   1138 1HB  ASN A  89      -2.151   6.968 -11.145  1.00 92.92           H
ATOM   1139 2HB  ASN A  89      -2.085   7.711  -9.559  1.00 92.92           H
ATOM   1140  CG  ASN A  89      -2.258   9.122 -11.182  1.00 92.92           C
ATOM   1141  OD1 ASN A  89      -2.546  10.079 -10.482  1.00 92.92           O
ATOM   1142  ND2 ASN A  89      -2.360   9.112 -12.508  1.00 92.92           N
ATOM   1143 1HD2 ASN A  89      -2.108   8.293 -13.023  1.00 92.92           H
ATOM   1144 2HD2 ASN A  89      -2.690   9.924 -12.990  1.00 92.92           H
ATOM   1145  HN  ASN A  89      -0.450   7.099 -12.588  1.00 92.92           H
ATOM   1146  N   LEU A  90       0.371   5.494 -10.035  1.00 90.98           N
ATOM   1147  CA  LEU A  90       0.804   4.419  -9.159  1.00 90.98           C
ATOM   1148  C   LEU A  90       2.243   4.681  -8.710  1.00 90.98           C
ATOM   1149  O   LEU A  90       2.565   4.540  -7.531  1.00 90.98           O
ATOM   1150  HA  LEU A  90       0.160   4.435  -8.279  1.00 90.98           H
ATOM   1151  CB  LEU A  90       0.609   3.062  -9.838  1.00 90.98           C
ATOM   1152 1HB  LEU A  90      -0.414   3.009 -10.212  1.00 90.98           H
ATOM   1153 2HB  LEU A  90       1.268   3.014 -10.704  1.00 90.98           H
ATOM   1154  CG  LEU A  90       0.867   1.832  -8.966  1.00 90.98           C
ATOM   1155  HG  LEU A  90       1.836   1.955  -8.481  1.00 90.98           H
ATOM   1156  CD1 LEU A  90      -0.181   1.715  -7.857  1.00 90.98           C
ATOM   1157 1HD1 LEU A  90      -0.145   2.604  -7.228  1.00 90.98           H
ATOM   1158 2HD1 LEU A  90      -1.172   1.626  -8.303  1.00 90.98           H
ATOM   1159 3HD1 LEU A  90       0.026   0.833  -7.252  1.00 90.98           H
ATOM   1160  CD2 LEU A  90       0.945   0.563  -9.817  1.00 90.98           C
ATOM   1161 1HD2 LEU A  90       0.004   0.423 -10.348  1.00 90.98           H
ATOM   1162 2HD2 LEU A  90       1.758   0.658 -10.537  1.00 90.98           H
ATOM   1163 3HD2 LEU A  90       1.130  -0.296  -9.172  1.00 90.98           H
ATOM   1164  HN  LEU A  90       0.177   5.219 -10.977  1.00 90.98           H
ATOM   1165  N   ALA A  91       3.070   5.057  -9.674  1.00 92.11           N
ATOM   1166  CA  ALA A  91       4.476   5.303  -9.401  1.00 92.11           C
ATOM   1167  C   ALA A  91       4.606   6.509  -8.468  1.00 92.11           C
ATOM   1168  O   ALA A  91       5.474   6.534  -7.597  1.00 92.11           O
ATOM   1169  HA  ALA A  91       4.875   4.422  -8.899  1.00 92.11           H
ATOM   1170  CB  ALA A  91       5.226   5.502 -10.719  1.00 92.11           C
ATOM   1171 1HB  ALA A  91       5.126   4.606 -11.332  1.00 92.11           H
ATOM   1172 2HB  ALA A  91       4.805   6.355 -11.252  1.00 92.11           H
ATOM   1173 3HB  ALA A  91       6.280   5.686 -10.513  1.00 92.11           H
ATOM   1174  HN  ALA A  91       2.795   5.194 -10.626  1.00 92.11           H
ATOM   1175  N   ILE A  92       3.731   7.480  -8.683  1.00 94.18           N
ATOM   1176  CA  ILE A  92       3.736   8.686  -7.873  1.00 94.18           C
ATOM   1177  C   ILE A  92       3.395   8.324  -6.426  1.00 94.18           C
ATOM   1178  O   ILE A  92       4.060   8.777  -5.496  1.00 94.18           O
ATOM   1179  HA  ILE A  92       4.747   9.092  -7.898  1.00 94.18           H
ATOM   1180  CB  ILE A  92       2.809   9.742  -8.477  1.00 94.18           C
ATOM   1181  HB  ILE A  92       1.851   9.271  -8.697  1.00 94.18           H
ATOM   1182  CG1 ILE A  92       3.367  10.269  -9.801  1.00 94.18           C
ATOM   1183 1HG1 ILE A  92       4.246  10.885  -9.609  1.00 94.18           H
ATOM   1184 2HG1 ILE A  92       3.692   9.434 -10.421  1.00 94.18           H
ATOM   1185  CG2 ILE A  92       2.539  10.871  -7.479  1.00 94.18           C
ATOM   1186 1HG2 ILE A  92       2.067  10.461  -6.587  1.00 94.18           H
ATOM   1187 2HG2 ILE A  92       3.481  11.347  -7.206  1.00 94.18           H
ATOM   1188 3HG2 ILE A  92       1.878  11.608  -7.935  1.00 94.18           H
ATOM   1189  CD1 ILE A  92       2.316  11.090 -10.551  1.00 94.18           C
ATOM   1190 1HD1 ILE A  92       1.449  10.464 -10.762  1.00 94.18           H
ATOM   1191 2HD1 ILE A  92       2.012  11.938  -9.938  1.00 94.18           H
ATOM   1192 3HD1 ILE A  92       2.740  11.452 -11.488  1.00 94.18           H
ATOM   1193  HN  ILE A  92       3.028   7.453  -9.395  1.00 94.18           H
ATOM   1194  N   ALA A  93       2.359   7.511  -6.281  1.00 94.47           N
ATOM   1195  CA  ALA A  93       1.882   7.133  -4.962  1.00 94.47           C
ATOM   1196  C   ALA A  93       3.000   6.408  -4.209  1.00 94.47           C
ATOM   1197  O   ALA A  93       3.233   6.673  -3.031  1.00 94.47           O
ATOM   1198  HA  ALA A  93       1.629   8.048  -4.426  1.00 94.47           H
ATOM   1199  CB  ALA A  93       0.621   6.278  -5.100  1.00 94.47           C
ATOM   1200 1HB  ALA A  93      -0.151   6.849  -5.615  1.00 94.47           H
ATOM   1201 2HB  ALA A  93       0.852   5.380  -5.673  1.00 94.47           H
ATOM   1202 3HB  ALA A  93       0.264   5.995  -4.109  1.00 94.47           H
ATOM   1203  HN  ALA A  93       1.849   7.114  -7.044  1.00 94.47           H
ATOM   1204  N   ASP A  94       3.660   5.506  -4.921  1.00 94.21           N
ATOM   1205  CA  ASP A  94       4.722   4.714  -4.325  1.00 94.21           C
ATOM   1206  C   ASP A  94       5.847   5.642  -3.862  1.00 94.21           C
ATOM   1207  O   ASP A  94       6.374   5.484  -2.761  1.00 94.21           O
ATOM   1208  HA  ASP A  94       4.253   4.183  -3.496  1.00 94.21           H
ATOM   1209  CB  ASP A  94       5.309   3.728  -5.337  1.00 94.21           C
ATOM   1210 1HB  ASP A  94       5.432   4.222  -6.301  1.00 94.21           H
ATOM   1211 2HB  ASP A  94       6.301   3.415  -5.011  1.00 94.21           H
ATOM   1212  CG  ASP A  94       4.407   2.503  -5.496  1.00 94.21           C
ATOM   1213  OD1 ASP A  94       3.725   2.168  -4.504  1.00 94.21           O
ATOM   1214  OD2 ASP A  94       4.420   1.929  -6.606  1.00 94.21           O
ATOM   1215  HN  ASP A  94       3.481   5.315  -5.886  1.00 94.21           H
ATOM   1216  N   LEU A  95       6.182   6.590  -4.725  1.00 95.41           N
ATOM   1217  CA  LEU A  95       7.274   7.506  -4.444  1.00 95.41           C
ATOM   1218  C   LEU A  95       6.971   8.276  -3.158  1.00 95.41           C
ATOM   1219  O   LEU A  95       7.842   8.433  -2.304  1.00 95.41           O
ATOM   1220  HA  LEU A  95       8.170   6.906  -4.284  1.00 95.41           H
ATOM   1221  CB  LEU A  95       7.542   8.406  -5.652  1.00 95.41           C
ATOM   1222 1HB  LEU A  95       6.584   8.716  -6.069  1.00 95.41           H
ATOM   1223 2HB  LEU A  95       8.044   9.309  -5.303  1.00 95.41           H
ATOM   1224  CG  LEU A  95       8.380   7.791  -6.775  1.00 95.41           C
ATOM   1225  HG  LEU A  95       7.895   6.870  -7.097  1.00 95.41           H
ATOM   1226  CD1 LEU A  95       8.438   8.721  -7.988  1.00 95.41           C
ATOM   1227 1HD1 LEU A  95       7.428   8.895  -8.361  1.00 95.41           H
ATOM   1228 2HD1 LEU A  95       8.886   9.671  -7.697  1.00 95.41           H
ATOM   1229 3HD1 LEU A  95       9.040   8.260  -8.771  1.00 95.41           H
ATOM   1230  CD2 LEU A  95       9.776   7.416  -6.274  1.00 95.41           C
ATOM   1231 1HD2 LEU A  95      10.283   8.308  -5.908  1.00 95.41           H
ATOM   1232 2HD2 LEU A  95       9.689   6.690  -5.465  1.00 95.41           H
ATOM   1233 3HD2 LEU A  95      10.351   6.981  -7.092  1.00 95.41           H
ATOM   1234  HN  LEU A  95       5.721   6.737  -5.600  1.00 95.41           H
ATOM   1235  N   LEU A  96       5.733   8.738  -3.060  1.00 95.11           N
ATOM   1236  CA  LEU A  96       5.332   9.577  -1.943  1.00 95.11           C
ATOM   1237  C   LEU A  96       5.561   8.819  -0.634  1.00 95.11           C
ATOM   1238  O   LEU A  96       5.984   9.405   0.361  1.00 95.11           O
ATOM   1239  HA  LEU A  96       5.975  10.457  -1.949  1.00 95.11           H
ATOM   1240  CB  LEU A  96       3.894  10.064  -2.128  1.00 95.11           C
ATOM   1241 1HB  LEU A  96       3.272   9.208  -2.390  1.00 95.11           H
ATOM   1242 2HB  LEU A  96       3.533  10.440  -1.171  1.00 95.11           H
ATOM   1243  CG  LEU A  96       3.685  11.153  -3.183  1.00 95.11           C
ATOM   1244  HG  LEU A  96       4.004  10.759  -4.148  1.00 95.11           H
ATOM   1245  CD1 LEU A  96       2.204  11.516  -3.310  1.00 95.11           C
ATOM   1246 1HD1 LEU A  96       1.637  10.633  -3.603  1.00 95.11           H
ATOM   1247 2HD1 LEU A  96       1.837  11.883  -2.352  1.00 95.11           H
ATOM   1248 3HD1 LEU A  96       2.084  12.292  -4.066  1.00 95.11           H
ATOM   1249  CD2 LEU A  96       4.552  12.378  -2.886  1.00 95.11           C
ATOM   1250 1HD2 LEU A  96       4.287  12.782  -1.909  1.00 95.11           H
ATOM   1251 2HD2 LEU A  96       5.603  12.088  -2.886  1.00 95.11           H
ATOM   1252 3HD2 LEU A  96       4.385  13.136  -3.650  1.00 95.11           H
ATOM   1253  HN  LEU A  96       5.011   8.548  -3.726  1.00 95.11           H
ATOM   1254  N   PHE A  97       5.272   7.526  -0.677  1.00 95.78           N
ATOM   1255  CA  PHE A  97       5.430   6.684   0.496  1.00 95.78           C
ATOM   1256  C   PHE A  97       6.909   6.424   0.789  1.00 95.78           C
ATOM   1257  O   PHE A  97       7.352   6.555   1.929  1.00 95.78           O
ATOM   1258  HA  PHE A  97       4.982   7.214   1.337  1.00 95.78           H
ATOM   1259  CB  PHE A  97       4.742   5.353   0.188  1.00 95.78           C
ATOM   1260 1HB  PHE A  97       3.663   5.507   0.176  1.00 95.78           H
ATOM   1261 2HB  PHE A  97       5.028   5.031  -0.814  1.00 95.78           H
ATOM   1262  CG  PHE A  97       5.072   4.237   1.180  1.00 95.78           C
ATOM   1263  CD1 PHE A  97       5.676   3.098   0.747  1.00 95.78           C
ATOM   1264  HD1 PHE A  97       5.925   2.981  -0.308  1.00 95.78           H
ATOM   1265  CD2 PHE A  97       4.762   4.383   2.496  1.00 95.78           C
ATOM   1266  HD2 PHE A  97       4.278   5.296   2.844  1.00 95.78           H
ATOM   1267  CE1 PHE A  97       5.983   2.062   1.668  1.00 95.78           C
ATOM   1268  HE1 PHE A  97       6.467   1.149   1.321  1.00 95.78           H
ATOM   1269  CE2 PHE A  97       5.069   3.348   3.418  1.00 95.78           C
ATOM   1270  HE2 PHE A  97       4.820   3.465   4.473  1.00 95.78           H
ATOM   1271  CZ  PHE A  97       5.673   2.209   2.984  1.00 95.78           C
ATOM   1272  HZ  PHE A  97       5.909   1.414   3.692  1.00 95.78           H
ATOM   1273  HN  PHE A  97       4.935   7.056  -1.493  1.00 95.78           H
ATOM   1274  N   LEU A  98       7.632   6.061  -0.260  1.00 95.53           N
ATOM   1275  CA  LEU A  98       9.007   5.616  -0.104  1.00 95.53           C
ATOM   1276  C   LEU A  98       9.810   6.700   0.618  1.00 95.53           C
ATOM   1277  O   LEU A  98      10.686   6.395   1.425  1.00 95.53           O
ATOM   1278  HA  LEU A  98       8.992   4.724   0.521  1.00 95.53           H
ATOM   1279  CB  LEU A  98       9.596   5.212  -1.457  1.00 95.53           C
ATOM   1280 1HB  LEU A  98       9.416   6.020  -2.165  1.00 95.53           H
ATOM   1281 2HB  LEU A  98      10.676   5.119  -1.347  1.00 95.53           H
ATOM   1282  CG  LEU A  98       9.059   3.913  -2.060  1.00 95.53           C
ATOM   1283  HG  LEU A  98       7.975   3.907  -1.951  1.00 95.53           H
ATOM   1284  CD1 LEU A  98       9.363   3.837  -3.558  1.00 95.53           C
ATOM   1285 1HD1 LEU A  98       8.894   4.679  -4.067  1.00 95.53           H
ATOM   1286 2HD1 LEU A  98      10.442   3.875  -3.712  1.00 95.53           H
ATOM   1287 3HD1 LEU A  98       8.971   2.904  -3.962  1.00 95.53           H
ATOM   1288  CD2 LEU A  98       9.595   2.695  -1.305  1.00 95.53           C
ATOM   1289 1HD2 LEU A  98      10.684   2.683  -1.361  1.00 95.53           H
ATOM   1290 2HD2 LEU A  98       9.285   2.749  -0.261  1.00 95.53           H
ATOM   1291 3HD2 LEU A  98       9.198   1.785  -1.755  1.00 95.53           H
ATOM   1292  HN  LEU A  98       7.294   6.067  -1.201  1.00 95.53           H
ATOM   1293  N   VAL A  99       9.483   7.944   0.300  1.00 95.86           N
ATOM   1294  CA  VAL A  99      10.201   9.074   0.864  1.00 95.86           C
ATOM   1295  C   VAL A  99      10.038   9.069   2.386  1.00 95.86           C
ATOM   1296  O   VAL A  99      10.812   9.706   3.099  1.00 95.86           O
ATOM   1297  HA  VAL A  99      11.257   8.946   0.624  1.00 95.86           H
ATOM   1298  CB  VAL A  99       9.722  10.375   0.217  1.00 95.86           C
ATOM   1299  HB  VAL A  99       8.634  10.397   0.272  1.00 95.86           H
ATOM   1300  CG1 VAL A  99      10.255  11.593   0.974  1.00 95.86           C
ATOM   1301 1HG1 VAL A  99       9.900  11.565   2.004  1.00 95.86           H
ATOM   1302 2HG1 VAL A  99      11.345  11.579   0.964  1.00 95.86           H
ATOM   1303 3HG1 VAL A  99       9.900  12.504   0.492  1.00 95.86           H
ATOM   1304  CG2 VAL A  99      10.119  10.431  -1.260  1.00 95.86           C
ATOM   1305 1HG2 VAL A  99      11.204  10.376  -1.347  1.00 95.86           H
ATOM   1306 2HG2 VAL A  99       9.669   9.591  -1.789  1.00 95.86           H
ATOM   1307 3HG2 VAL A  99       9.766  11.365  -1.696  1.00 95.86           H
ATOM   1308  HN  VAL A  99       8.744   8.185  -0.329  1.00 95.86           H
ATOM   1309  N   THR A 100       9.026   8.342   2.838  1.00 95.19           N
ATOM   1310  CA  THR A 100       8.714   8.295   4.256  1.00 95.19           C
ATOM   1311  C   THR A 100       9.514   7.185   4.941  1.00 95.19           C
ATOM   1312  O   THR A 100       9.631   7.165   6.165  1.00 95.19           O
ATOM   1313  HA  THR A 100       9.023   9.237   4.708  1.00 95.19           H
ATOM   1314  CB  THR A 100       7.200   8.131   4.401  1.00 95.19           C
ATOM   1315  HB  THR A 100       6.878   8.366   5.416  1.00 95.19           H
ATOM   1316  OG1 THR A 100       6.952   6.795   3.971  1.00 95.19           O
ATOM   1317  HG1 THR A 100       6.912   6.759   2.973  1.00 95.19           H
ATOM   1318  CG2 THR A 100       6.419   8.993   3.407  1.00 95.19           C
ATOM   1319 1HG2 THR A 100       6.691   8.711   2.390  1.00 95.19           H
ATOM   1320 2HG2 THR A 100       6.660  10.044   3.570  1.00 95.19           H
ATOM   1321 3HG2 THR A 100       5.350   8.839   3.553  1.00 95.19           H
ATOM   1322  HN  THR A 100       8.427   7.794   2.254  1.00 95.19           H
ATOM   1323  N   LEU A 101      10.043   6.288   4.121  1.00 94.83           N
ATOM   1324  CA  LEU A 101      10.692   5.095   4.637  1.00 94.83           C
ATOM   1325  C   LEU A 101      11.925   5.500   5.448  1.00 94.83           C
ATOM   1326  O   LEU A 101      12.192   4.929   6.504  1.00 94.83           O
ATOM   1327  HA  LEU A 101       9.986   4.601   5.304  1.00 94.83           H
ATOM   1328  CB  LEU A 101      10.998   4.118   3.499  1.00 94.83           C
ATOM   1329 1HB  LEU A 101      11.496   4.667   2.700  1.00 94.83           H
ATOM   1330 2HB  LEU A 101      11.708   3.376   3.865  1.00 94.83           H
ATOM   1331  CG  LEU A 101       9.795   3.384   2.904  1.00 94.83           C
ATOM   1332  HG  LEU A 101       9.161   4.116   2.404  1.00 94.83           H
ATOM   1333  CD1 LEU A 101      10.240   2.372   1.845  1.00 94.83           C
ATOM   1334 1HD1 LEU A 101      10.763   2.892   1.043  1.00 94.83           H
ATOM   1335 2HD1 LEU A 101      10.907   1.640   2.300  1.00 94.83           H
ATOM   1336 3HD1 LEU A 101       9.365   1.864   1.439  1.00 94.83           H
ATOM   1337  CD2 LEU A 101       8.953   2.731   4.002  1.00 94.83           C
ATOM   1338 1HD2 LEU A 101       9.564   2.015   4.551  1.00 94.83           H
ATOM   1339 2HD2 LEU A 101       8.590   3.499   4.686  1.00 94.83           H
ATOM   1340 3HD2 LEU A 101       8.105   2.216   3.552  1.00 94.83           H
ATOM   1341  HN  LEU A 101      10.033   6.367   3.125  1.00 94.83           H
ATOM   1342  N   PRO A 102      12.694   6.488   4.972  1.00 94.78           N
ATOM   1343  CA  PRO A 102      13.895   6.922   5.691  1.00 94.78           C
ATOM   1344  C   PRO A 102      13.605   7.266   7.142  1.00 94.78           C
ATOM   1345  O   PRO A 102      14.388   6.935   8.031  1.00 94.78           O
ATOM   1346  HA  PRO A 102      14.622   6.111   5.730  1.00 94.78           H
ATOM   1347  CB  PRO A 102      14.368   8.144   4.901  1.00 94.78           C
ATOM   1348 1HB  PRO A 102      13.952   9.068   5.304  1.00 94.78           H
ATOM   1349 2HB  PRO A 102      15.453   8.245   4.929  1.00 94.78           H
ATOM   1350  CG  PRO A 102      13.864   7.869   3.489  1.00 94.78           C
ATOM   1351 1HG  PRO A 102      13.807   8.781   2.895  1.00 94.78           H
ATOM   1352 2HG  PRO A 102      14.525   7.192   2.948  1.00 94.78           H
ATOM   1353  CD  PRO A 102      12.494   7.258   3.731  1.00 94.78           C
ATOM   1354 1HD  PRO A 102      11.726   8.021   3.854  1.00 94.78           H
ATOM   1355 2HD  PRO A 102      12.180   6.625   2.900  1.00 94.78           H
ATOM   1356  N   PHE A 103      12.476   7.929   7.346  1.00 94.51           N
ATOM   1357  CA  PHE A 103      12.094   8.365   8.678  1.00 94.51           C
ATOM   1358  C   PHE A 103      11.749   7.170   9.569  1.00 94.51           C
ATOM   1359  O   PHE A 103      12.096   7.150  10.749  1.00 94.51           O
ATOM   1360  HA  PHE A 103      12.946   8.897   9.101  1.00 94.51           H
ATOM   1361  CB  PHE A 103      10.852   9.245   8.522  1.00 94.51           C
ATOM   1362 1HB  PHE A 103      10.084   8.682   7.992  1.00 94.51           H
ATOM   1363 2HB  PHE A 103      10.454   9.473   9.511  1.00 94.51           H
ATOM   1364  CG  PHE A 103      11.108  10.557   7.777  1.00 94.51           C
ATOM   1365  CD1 PHE A 103      11.478  11.669   8.466  1.00 94.51           C
ATOM   1366  HD1 PHE A 103      11.592  11.626   9.550  1.00 94.51           H
ATOM   1367  CD2 PHE A 103      10.966  10.610   6.426  1.00 94.51           C
ATOM   1368  HD2 PHE A 103      10.669   9.718   5.873  1.00 94.51           H
ATOM   1369  CE1 PHE A 103      11.716  12.886   7.775  1.00 94.51           C
ATOM   1370  HE1 PHE A 103      12.013  13.778   8.327  1.00 94.51           H
ATOM   1371  CE2 PHE A 103      11.204  11.827   5.734  1.00 94.51           C
ATOM   1372  HE2 PHE A 103      11.090  11.870   4.651  1.00 94.51           H
ATOM   1373  CZ  PHE A 103      11.574  12.940   6.423  1.00 94.51           C
ATOM   1374  HZ  PHE A 103      11.757  13.874   5.893  1.00 94.51           H
ATOM   1375  HN  PHE A 103      11.829   8.167   6.622  1.00 94.51           H
ATOM   1376  N   TRP A 104      11.070   6.203   8.970  1.00 92.52           N
ATOM   1377  CA  TRP A 104      10.706   4.991   9.683  1.00 92.52           C
ATOM   1378  C   TRP A 104      11.996   4.292  10.118  1.00 92.52           C
ATOM   1379  O   TRP A 104      12.062   3.722  11.206  1.00 92.52           O
ATOM   1380  HA  TRP A 104      10.126   5.281  10.560  1.00 92.52           H
ATOM   1381  CB  TRP A 104       9.803   4.100   8.827  1.00 92.52           C
ATOM   1382 1HB  TRP A 104      10.178   4.096   7.804  1.00 92.52           H
ATOM   1383 2HB  TRP A 104       9.867   3.076   9.194  1.00 92.52           H
ATOM   1384  CG  TRP A 104       8.335   4.531   8.815  1.00 92.52           C
ATOM   1385  CD1 TRP A 104       7.602   4.933   7.768  1.00 92.52           C
ATOM   1386  HD1 TRP A 104       7.978   5.007   6.748  1.00 92.52           H
ATOM   1387  CD2 TRP A 104       7.446   4.587   9.950  1.00 92.52           C
ATOM   1388  NE1 TRP A 104       6.311   5.243   8.144  1.00 92.52           N
ATOM   1389  HE1 TRP A 104       5.580   5.565   7.541  1.00 92.52           H
ATOM   1390  CE2 TRP A 104       6.213   5.026   9.513  1.00 92.52           C
ATOM   1391  CE3 TRP A 104       7.676   4.276  11.302  1.00 92.52           C
ATOM   1392  HE3 TRP A 104       8.640   3.928  11.672  1.00 92.52           H
ATOM   1393  CZ2 TRP A 104       5.113   5.194  10.363  1.00 92.52           C
ATOM   1394  HZ2 TRP A 104       4.149   5.542   9.993  1.00 92.52           H
ATOM   1395  CZ3 TRP A 104       6.567   4.450  12.139  1.00 92.52           C
ATOM   1396  HZ3 TRP A 104       6.690   4.223  13.198  1.00 92.52           H
ATOM   1397  CH2 TRP A 104       5.319   4.891  11.714  1.00 92.52           C
ATOM   1398  HH2 TRP A 104       4.504   5.001  12.430  1.00 92.52           H
ATOM   1399  HN  TRP A 104      10.770   6.238   8.016  1.00 92.52           H
ATOM   1400  N   ALA A 105      12.990   4.359   9.244  1.00 94.12           N
ATOM   1401  CA  ALA A 105      14.248   3.674   9.488  1.00 94.12           C
ATOM   1402  C   ALA A 105      14.911   4.264  10.735  1.00 94.12           C
ATOM   1403  O   ALA A 105      15.364   3.526  11.609  1.00 94.12           O
ATOM   1404  HA  ALA A 105      14.024   2.623   9.669  1.00 94.12           H
ATOM   1405  CB  ALA A 105      15.138   3.783   8.249  1.00 94.12           C
ATOM   1406 1HB  ALA A 105      14.634   3.324   7.398  1.00 94.12           H
ATOM   1407 2HB  ALA A 105      15.332   4.834   8.032  1.00 94.12           H
ATOM   1408 3HB  ALA A 105      16.082   3.269   8.432  1.00 94.12           H
ATOM   1409  HN  ALA A 105      12.946   4.868   8.385  1.00 94.12           H
ATOM   1410  N   ILE A 106      14.948   5.588  10.777  1.00 93.77           N
ATOM   1411  CA  ILE A 106      15.580   6.284  11.885  1.00 93.77           C
ATOM   1412  C   ILE A 106      14.826   5.967  13.178  1.00 93.77           C
ATOM   1413  O   ILE A 106      15.441   5.707  14.211  1.00 93.77           O
ATOM   1414  HA  ILE A 106      16.596   5.901  11.974  1.00 93.77           H
ATOM   1415  CB  ILE A 106      15.686   7.781  11.586  1.00 93.77           C
ATOM   1416  HB  ILE A 106      14.715   8.128  11.232  1.00 93.77           H
ATOM   1417  CG1 ILE A 106      16.696   8.047  10.468  1.00 93.77           C
ATOM   1418 1HG1 ILE A 106      17.707   7.889  10.842  1.00 93.77           H
ATOM   1419 2HG1 ILE A 106      16.542   7.335   9.657  1.00 93.77           H
ATOM   1420  CG2 ILE A 106      16.013   8.571  12.854  1.00 93.77           C
ATOM   1421 1HG2 ILE A 106      15.225   8.417  13.592  1.00 93.77           H
ATOM   1422 2HG2 ILE A 106      16.964   8.228  13.261  1.00 93.77           H
ATOM   1423 3HG2 ILE A 106      16.082   9.632  12.613  1.00 93.77           H
ATOM   1424  CD1 ILE A 106      16.560   9.475   9.935  1.00 93.77           C
ATOM   1425 1HD1 ILE A 106      15.555   9.621   9.539  1.00 93.77           H
ATOM   1426 2HD1 ILE A 106      16.739  10.183  10.743  1.00 93.77           H
ATOM   1427 3HD1 ILE A 106      17.290   9.637   9.141  1.00 93.77           H
ATOM   1428  HN  ILE A 106      14.556   6.180  10.074  1.00 93.77           H
ATOM   1429  N   ALA A 107      13.506   5.999  13.079  1.00 92.41           N
ATOM   1430  CA  ALA A 107      12.663   5.810  14.247  1.00 92.41           C
ATOM   1431  C   ALA A 107      12.870   4.398  14.798  1.00 92.41           C
ATOM   1432  O   ALA A 107      12.826   4.188  16.009  1.00 92.41           O
ATOM   1433  HA  ALA A 107      12.973   6.534  15.000  1.00 92.41           H
ATOM   1434  CB  ALA A 107      11.204   6.082  13.874  1.00 92.41           C
ATOM   1435 1HB  ALA A 107      11.105   7.107  13.516  1.00 92.41           H
ATOM   1436 2HB  ALA A 107      10.895   5.392  13.088  1.00 92.41           H
ATOM   1437 3HB  ALA A 107      10.572   5.941  14.750  1.00 92.41           H
ATOM   1438  HN  ALA A 107      13.013   6.149  12.222  1.00 92.41           H
ATOM   1439  N   ALA A 108      13.092   3.467  13.882  1.00 91.81           N
ATOM   1440  CA  ALA A 108      13.261   2.073  14.258  1.00 91.81           C
ATOM   1441  C   ALA A 108      14.651   1.879  14.867  1.00 91.81           C
ATOM   1442  O   ALA A 108      14.832   1.050  15.758  1.00 91.81           O
ATOM   1443  HA  ALA A 108      12.508   1.839  15.010  1.00 91.81           H
ATOM   1444  CB  ALA A 108      13.031   1.183  13.035  1.00 91.81           C
ATOM   1445 1HB  ALA A 108      12.019   1.338  12.658  1.00 91.81           H
ATOM   1446 2HB  ALA A 108      13.751   1.440  12.258  1.00 91.81           H
ATOM   1447 3HB  ALA A 108      13.157   0.138  13.317  1.00 91.81           H
ATOM   1448  HN  ALA A 108      13.157   3.651  12.902  1.00 91.81           H
ATOM   1449  N   ALA A 109      15.598   2.656  14.362  1.00 91.60           N
ATOM   1450  CA  ALA A 109      16.989   2.488  14.746  1.00 91.60           C
ATOM   1451  C   ALA A 109      17.162   2.898  16.210  1.00 91.60           C
ATOM   1452  O   ALA A 109      17.956   2.301  16.936  1.00 91.60           O
ATOM   1453  HA  ALA A 109      17.236   1.431  14.642  1.00 91.60           H
ATOM   1454  CB  ALA A 109      17.881   3.299  13.804  1.00 91.60           C
ATOM   1455 1HB  ALA A 109      17.741   2.949  12.781  1.00 91.60           H
ATOM   1456 2HB  ALA A 109      17.612   4.353  13.867  1.00 91.60           H
ATOM   1457 3HB  ALA A 109      18.924   3.172  14.092  1.00 91.60           H
ATOM   1458  HN  ALA A 109      15.427   3.389  13.703  1.00 91.60           H
ATOM   1459  N   ASP A 110      16.407   3.914  16.600  1.00 87.89           N
ATOM   1460  CA  ASP A 110      16.564   4.499  17.921  1.00 87.89           C
ATOM   1461  C   ASP A 110      15.193   4.925  18.451  1.00 87.89           C
ATOM   1462  O   ASP A 110      14.473   4.118  19.037  1.00 87.89           O
ATOM   1463  HA  ASP A 110      17.021   3.718  18.528  1.00 87.89           H
ATOM   1464  CB  ASP A 110      17.457   5.740  17.871  1.00 87.89           C
ATOM   1465 1HB  ASP A 110      18.428   5.477  17.451  1.00 87.89           H
ATOM   1466 2HB  ASP A 110      17.015   6.485  17.210  1.00 87.89           H
ATOM   1467  CG  ASP A 110      17.645   6.336  19.268  1.00 87.89           C
ATOM   1468  OD1 ASP A 110      17.332   5.615  20.240  1.00 87.89           O
ATOM   1469  OD2 ASP A 110      18.099   7.500  19.332  1.00 87.89           O
ATOM   1470  HN  ASP A 110      15.700   4.336  16.032  1.00 87.89           H
ATOM   1471  N   GLN A 111      14.874   6.191  18.226  1.00 87.96           N
ATOM   1472  CA  GLN A 111      13.592   6.726  18.651  1.00 87.96           C
ATOM   1473  C   GLN A 111      13.113   7.799  17.670  1.00 87.96           C
ATOM   1474  O   GLN A 111      13.877   8.251  16.818  1.00 87.96           O
ATOM   1475  HA  GLN A 111      12.905   5.880  18.637  1.00 87.96           H
ATOM   1476  CB  GLN A 111      13.674   7.282  20.074  1.00 87.96           C
ATOM   1477 1HB  GLN A 111      12.696   7.654  20.380  1.00 87.96           H
ATOM   1478 2HB  GLN A 111      13.941   6.483  20.766  1.00 87.96           H
ATOM   1479  CG  GLN A 111      14.705   8.409  20.164  1.00 87.96           C
ATOM   1480 1HG  GLN A 111      15.688   8.030  19.883  1.00 87.96           H
ATOM   1481 2HG  GLN A 111      14.451   9.196  19.454  1.00 87.96           H
ATOM   1482  CD  GLN A 111      14.761   8.989  21.579  1.00 87.96           C
ATOM   1483  OE1 GLN A 111      13.752   9.218  22.224  1.00 87.96           O
ATOM   1484  NE2 GLN A 111      15.995   9.213  22.023  1.00 87.96           N
ATOM   1485 1HE2 GLN A 111      16.781   9.002  21.442  1.00 87.96           H
ATOM   1486 2HE2 GLN A 111      16.136   9.591  22.938  1.00 87.96           H
ATOM   1487  HN  GLN A 111      15.473   6.845  17.765  1.00 87.96           H
ATOM   1488  N   TRP A 112      11.852   8.175  17.823  1.00 90.56           N
ATOM   1489  CA  TRP A 112      11.278   9.222  16.995  1.00 90.56           C
ATOM   1490  C   TRP A 112      11.878  10.558  17.439  1.00 90.56           C
ATOM   1491  O   TRP A 112      11.591  11.038  18.535  1.00 90.56           O
ATOM   1492  HA  TRP A 112      11.551   9.016  15.961  1.00 90.56           H
ATOM   1493  CB  TRP A 112       9.750   9.200  17.066  1.00 90.56           C
ATOM   1494 1HB  TRP A 112       9.400   8.193  16.841  1.00 90.56           H
ATOM   1495 2HB  TRP A 112       9.440   9.424  18.086  1.00 90.56           H
ATOM   1496  CG  TRP A 112       9.069  10.185  16.113  1.00 90.56           C
ATOM   1497  CD1 TRP A 112       8.660  11.435  16.373  1.00 90.56           C
ATOM   1498  HD1 TRP A 112       8.767  11.927  17.339  1.00 90.56           H
ATOM   1499  CD2 TRP A 112       8.732   9.950  14.730  1.00 90.56           C
ATOM   1500  NE1 TRP A 112       8.087  12.020  15.262  1.00 90.56           N
ATOM   1501  HE1 TRP A 112       7.708  12.944  15.209  1.00 90.56           H
ATOM   1502  CE2 TRP A 112       8.132  11.089  14.232  1.00 90.56           C
ATOM   1503  CE3 TRP A 112       8.928   8.814  13.926  1.00 90.56           C
ATOM   1504  HE3 TRP A 112       9.400   7.903  14.296  1.00 90.56           H
ATOM   1505  CZ2 TRP A 112       7.679  11.201  12.912  1.00 90.56           C
ATOM   1506  HZ2 TRP A 112       7.207  12.112  12.542  1.00 90.56           H
ATOM   1507  CZ3 TRP A 112       8.470   8.942  12.610  1.00 90.56           C
ATOM   1508  HZ3 TRP A 112       8.597   8.089  11.943  1.00 90.56           H
ATOM   1509  CH2 TRP A 112       7.863  10.081  12.093  1.00 90.56           C
ATOM   1510  HH2 TRP A 112       7.533  10.102  11.054  1.00 90.56           H
ATOM   1511  HN  TRP A 112      11.228   7.779  18.497  1.00 90.56           H
ATOM   1512  N   LYS A 113      12.699  11.121  16.565  1.00 91.58           N
ATOM   1513  CA  LYS A 113      13.442  12.323  16.902  1.00 91.58           C
ATOM   1514  C   LYS A 113      12.759  13.535  16.268  1.00 91.58           C
ATOM   1515  O   LYS A 113      13.206  14.667  16.443  1.00 91.58           O
ATOM   1516  HA  LYS A 113      13.408  12.435  17.986  1.00 91.58           H
ATOM   1517  CB  LYS A 113      14.913  12.171  16.510  1.00 91.58           C
ATOM   1518 1HB  LYS A 113      14.990  11.959  15.444  1.00 91.58           H
ATOM   1519 2HB  LYS A 113      15.439  13.109  16.687  1.00 91.58           H
ATOM   1520  CG  LYS A 113      15.581  11.048  17.307  1.00 91.58           C
ATOM   1521 1HG  LYS A 113      15.507  11.261  18.374  1.00 91.58           H
ATOM   1522 2HG  LYS A 113      15.053  10.110  17.133  1.00 91.58           H
ATOM   1523  CD  LYS A 113      17.050  10.894  16.912  1.00 91.58           C
ATOM   1524 1HD  LYS A 113      17.126  10.727  15.837  1.00 91.58           H
ATOM   1525 2HD  LYS A 113      17.588  11.816  17.130  1.00 91.58           H
ATOM   1526  CE  LYS A 113      17.700   9.729  17.661  1.00 91.58           C
ATOM   1527 1HE  LYS A 113      17.611   9.885  18.736  1.00 91.58           H
ATOM   1528 2HE  LYS A 113      17.176   8.802  17.430  1.00 91.58           H
ATOM   1529  NZ  LYS A 113      19.127   9.604  17.289  1.00 91.58           N
ATOM   1530 1HZ  LYS A 113      19.535   8.811  17.772  1.00 91.58           H
ATOM   1531 2HZ  LYS A 113      19.204   9.467  16.288  1.00 91.58           H
ATOM   1532 3HZ  LYS A 113      19.620  10.450  17.553  1.00 91.58           H
ATOM   1533  HN  LYS A 113      12.860  10.770  15.642  1.00 91.58           H
ATOM   1534  N   PHE A 114      11.685  13.257  15.543  1.00 92.81           N
ATOM   1535  CA  PHE A 114      11.066  14.268  14.704  1.00 92.81           C
ATOM   1536  C   PHE A 114       9.830  14.862  15.382  1.00 92.81           C
ATOM   1537  O   PHE A 114       9.347  14.328  16.379  1.00 92.81           O
ATOM   1538  HA  PHE A 114      11.804  15.054  14.546  1.00 92.81           H
ATOM   1539  CB  PHE A 114      10.638  13.575  13.409  1.00 92.81           C
ATOM   1540 1HB  PHE A 114       9.828  12.881  13.631  1.00 92.81           H
ATOM   1541 2HB  PHE A 114      10.240  14.322  12.723  1.00 92.81           H
ATOM   1542  CG  PHE A 114      11.766  12.812  12.710  1.00 92.81           C
ATOM   1543  CD1 PHE A 114      12.719  13.492  12.018  1.00 92.81           C
ATOM   1544  HD1 PHE A 114      12.680  14.580  11.960  1.00 92.81           H
ATOM   1545  CD2 PHE A 114      11.815  11.455  12.781  1.00 92.81           C
ATOM   1546  HD2 PHE A 114      11.051  10.910  13.336  1.00 92.81           H
ATOM   1547  CE1 PHE A 114      13.766  12.784  11.369  1.00 92.81           C
ATOM   1548  HE1 PHE A 114      14.529  13.329  10.814  1.00 92.81           H
ATOM   1549  CE2 PHE A 114      12.862  10.747  12.133  1.00 92.81           C
ATOM   1550  HE2 PHE A 114      12.901   9.660  12.190  1.00 92.81           H
ATOM   1551  CZ  PHE A 114      13.815  11.427  11.440  1.00 92.81           C
ATOM   1552  HZ  PHE A 114      14.618  10.884  10.943  1.00 92.81           H
ATOM   1553  HN  PHE A 114      11.240  12.362  15.524  1.00 92.81           H
ATOM   1554  N   GLN A 115       9.353  15.960  14.814  1.00 93.36           N
ATOM   1555  CA  GLN A 115       8.208  16.657  15.376  1.00 93.36           C
ATOM   1556  C   GLN A 115       6.925  15.866  15.116  1.00 93.36           C
ATOM   1557  O   GLN A 115       6.905  14.968  14.275  1.00 93.36           O
ATOM   1558  HA  GLN A 115       8.399  16.710  16.448  1.00 93.36           H
ATOM   1559  CB  GLN A 115       8.101  18.077  14.816  1.00 93.36           C
ATOM   1560 1HB  GLN A 115       8.116  18.044  13.727  1.00 93.36           H
ATOM   1561 2HB  GLN A 115       7.147  18.516  15.108  1.00 93.36           H
ATOM   1562  CG  GLN A 115       9.248  18.954  15.321  1.00 93.36           C
ATOM   1563 1HG  GLN A 115      10.202  18.483  15.084  1.00 93.36           H
ATOM   1564 2HG  GLN A 115       9.230  19.915  14.806  1.00 93.36           H
ATOM   1565  CD  GLN A 115       9.144  19.176  16.831  1.00 93.36           C
ATOM   1566  OE1 GLN A 115       8.090  19.045  17.433  1.00 93.36           O
ATOM   1567  NE2 GLN A 115      10.292  19.520  17.408  1.00 93.36           N
ATOM   1568 1HE2 GLN A 115      11.121  19.610  16.856  1.00 93.36           H
ATOM   1569 2HE2 GLN A 115      10.326  19.687  18.393  1.00 93.36           H
ATOM   1570  HN  GLN A 115       9.734  16.373  13.987  1.00 93.36           H
ATOM   1571  N   THR A 116       5.884  16.228  15.852  1.00 93.94           N
ATOM   1572  CA  THR A 116       4.619  15.520  15.760  1.00 93.94           C
ATOM   1573  C   THR A 116       4.060  15.610  14.338  1.00 93.94           C
ATOM   1574  O   THR A 116       3.452  14.661  13.845  1.00 93.94           O
ATOM   1575  HA  THR A 116       4.800  14.465  15.966  1.00 93.94           H
ATOM   1576  CB  THR A 116       3.678  16.093  16.821  1.00 93.94           C
ATOM   1577  HB  THR A 116       3.398  17.119  16.579  1.00 93.94           H
ATOM   1578  OG1 THR A 116       4.387  15.921  18.044  1.00 93.94           O
ATOM   1579  HG1 THR A 116       3.989  16.500  18.755  1.00 93.94           H
ATOM   1580  CG2 THR A 116       2.414  15.249  17.000  1.00 93.94           C
ATOM   1581 1HG2 THR A 116       2.692  14.241  17.307  1.00 93.94           H
ATOM   1582 2HG2 THR A 116       1.870  15.205  16.057  1.00 93.94           H
ATOM   1583 3HG2 THR A 116       1.781  15.700  17.764  1.00 93.94           H
ATOM   1584  HN  THR A 116       5.896  16.989  16.501  1.00 93.94           H
ATOM   1585  N   PHE A 117       4.285  16.760  13.720  1.00 94.90           N
ATOM   1586  CA  PHE A 117       3.821  16.983  12.361  1.00 94.90           C
ATOM   1587  C   PHE A 117       4.306  15.872  11.427  1.00 94.90           C
ATOM   1588  O   PHE A 117       3.531  15.342  10.632  1.00 94.90           O
ATOM   1589  HA  PHE A 117       2.731  16.982  12.388  1.00 94.90           H
ATOM   1590  CB  PHE A 117       4.412  18.316  11.899  1.00 94.90           C
ATOM   1591 1HB  PHE A 117       4.025  19.113  12.535  1.00 94.90           H
ATOM   1592 2HB  PHE A 117       5.492  18.291  12.040  1.00 94.90           H
ATOM   1593  CG  PHE A 117       4.111  18.658  10.438  1.00 94.90           C
ATOM   1594  CD1 PHE A 117       5.084  18.536   9.497  1.00 94.90           C
ATOM   1595  HD1 PHE A 117       6.079  18.195   9.783  1.00 94.90           H
ATOM   1596  CD2 PHE A 117       2.869  19.083  10.082  1.00 94.90           C
ATOM   1597  HD2 PHE A 117       2.089  19.181  10.836  1.00 94.90           H
ATOM   1598  CE1 PHE A 117       4.805  18.853   8.141  1.00 94.90           C
ATOM   1599  HE1 PHE A 117       5.585  18.755   7.387  1.00 94.90           H
ATOM   1600  CE2 PHE A 117       2.589  19.400   8.726  1.00 94.90           C
ATOM   1601  HE2 PHE A 117       1.594  19.741   8.440  1.00 94.90           H
ATOM   1602  CZ  PHE A 117       3.563  19.278   7.784  1.00 94.90           C
ATOM   1603  HZ  PHE A 117       3.349  19.521   6.744  1.00 94.90           H
ATOM   1604  HN  PHE A 117       4.775  17.529  14.130  1.00 94.90           H
ATOM   1605  N   MET A 118       5.586  15.554  11.553  1.00 94.70           N
ATOM   1606  CA  MET A 118       6.193  14.543  10.704  1.00 94.70           C
ATOM   1607  C   MET A 118       5.577  13.166  10.964  1.00 94.70           C
ATOM   1608  O   MET A 118       5.444  12.359  10.046  1.00 94.70           O
ATOM   1609  HA  MET A 118       5.983  14.855   9.681  1.00 94.70           H
ATOM   1610  CB  MET A 118       7.698  14.488  10.972  1.00 94.70           C
ATOM   1611 1HB  MET A 118       8.108  15.498  10.975  1.00 94.70           H
ATOM   1612 2HB  MET A 118       7.880  14.066  11.961  1.00 94.70           H
ATOM   1613  CG  MET A 118       8.413  13.645   9.913  1.00 94.70           C
ATOM   1614 1HG  MET A 118       9.479  13.600  10.132  1.00 94.70           H
ATOM   1615 2HG  MET A 118       8.038  12.621   9.938  1.00 94.70           H
ATOM   1616  SD  MET A 118       8.152  14.350   8.294  1.00 94.70           S
ATOM   1617  CE  MET A 118       9.120  15.842   8.446  1.00 94.70           C
ATOM   1618 1HE  MET A 118       8.727  16.449   9.262  1.00 94.70           H
ATOM   1619 2HE  MET A 118      10.158  15.582   8.655  1.00 94.70           H
ATOM   1620 3HE  MET A 118       9.067  16.406   7.515  1.00 94.70           H
ATOM   1621  HN  MET A 118       6.203  15.972  12.220  1.00 94.70           H
ATOM   1622  N   CYS A 119       5.217  12.942  12.219  1.00 93.66           N
ATOM   1623  CA  CYS A 119       4.604  11.683  12.608  1.00 93.66           C
ATOM   1624  C   CYS A 119       3.271  11.550  11.869  1.00 93.66           C
ATOM   1625  O   CYS A 119       2.964  10.492  11.322  1.00 93.66           O
ATOM   1626  HA  CYS A 119       5.294  10.894  12.309  1.00 93.66           H
ATOM   1627  CB  CYS A 119       4.429  11.585  14.125  1.00 93.66           C
ATOM   1628 1HB  CYS A 119       5.404  11.568  14.612  1.00 93.66           H
ATOM   1629 2HB  CYS A 119       3.902  12.464  14.496  1.00 93.66           H
ATOM   1630  SG  CYS A 119       3.492  10.071  14.549  1.00 93.66           S
ATOM   1631  HN  CYS A 119       5.338  13.600  12.962  1.00 93.66           H
ATOM   1632  N   LYS A 120       2.515  12.637  11.878  1.00 94.77           N
ATOM   1633  CA  LYS A 120       1.222  12.655  11.214  1.00 94.77           C
ATOM   1634  C   LYS A 120       1.410  12.330   9.731  1.00 94.77           C
ATOM   1635  O   LYS A 120       0.723  11.467   9.189  1.00 94.77           O
ATOM   1636  HA  LYS A 120       0.613  11.872  11.665  1.00 94.77           H
ATOM   1637  CB  LYS A 120       0.509  13.985  11.467  1.00 94.77           C
ATOM   1638 1HB  LYS A 120       1.180  14.812  11.237  1.00 94.77           H
ATOM   1639 2HB  LYS A 120      -0.348  14.075  10.799  1.00 94.77           H
ATOM   1640  CG  LYS A 120       0.042  14.089  12.920  1.00 94.77           C
ATOM   1641 1HG  LYS A 120      -0.599  13.241  13.161  1.00 94.77           H
ATOM   1642 2HG  LYS A 120       0.902  14.038  13.587  1.00 94.77           H
ATOM   1643  CD  LYS A 120      -0.719  15.395  13.159  1.00 94.77           C
ATOM   1644 1HD  LYS A 120      -0.045  16.241  13.032  1.00 94.77           H
ATOM   1645 2HD  LYS A 120      -1.509  15.501  12.415  1.00 94.77           H
ATOM   1646  CE  LYS A 120      -1.326  15.426  14.563  1.00 94.77           C
ATOM   1647 1HE  LYS A 120      -1.507  14.409  14.911  1.00 94.77           H
ATOM   1648 2HE  LYS A 120      -0.622  15.881  15.260  1.00 94.77           H
ATOM   1649  NZ  LYS A 120      -2.595  16.189  14.563  1.00 94.77           N
ATOM   1650 1HZ  LYS A 120      -2.972  16.219  15.503  1.00 94.77           H
ATOM   1651 2HZ  LYS A 120      -2.421  17.133  14.238  1.00 94.77           H
ATOM   1652 3HZ  LYS A 120      -3.261  15.736  13.946  1.00 94.77           H
ATOM   1653  HN  LYS A 120       2.772  13.494  12.326  1.00 94.77           H
ATOM   1654  N   VAL A 121       2.346  13.040   9.117  1.00 94.58           N
ATOM   1655  CA  VAL A 121       2.559  12.916   7.685  1.00 94.58           C
ATOM   1656  C   VAL A 121       2.955  11.476   7.355  1.00 94.58           C
ATOM   1657  O   VAL A 121       2.384  10.862   6.454  1.00 94.58           O
ATOM   1658  HA  VAL A 121       1.614  13.143   7.190  1.00 94.58           H
ATOM   1659  CB  VAL A 121       3.595  13.942   7.220  1.00 94.58           C
ATOM   1660  HB  VAL A 121       4.477  13.837   7.850  1.00 94.58           H
ATOM   1661  CG1 VAL A 121       4.017  13.677   5.773  1.00 94.58           C
ATOM   1662 1HG1 VAL A 121       4.453  12.681   5.698  1.00 94.58           H
ATOM   1663 2HG1 VAL A 121       3.145  13.742   5.122  1.00 94.58           H
ATOM   1664 3HG1 VAL A 121       4.753  14.420   5.468  1.00 94.58           H
ATOM   1665  CG2 VAL A 121       3.066  15.368   7.385  1.00 94.58           C
ATOM   1666 1HG2 VAL A 121       2.161  15.491   6.790  1.00 94.58           H
ATOM   1667 2HG2 VAL A 121       2.839  15.552   8.435  1.00 94.58           H
ATOM   1668 3HG2 VAL A 121       3.822  16.077   7.046  1.00 94.58           H
ATOM   1669  HN  VAL A 121       2.950  13.689   9.579  1.00 94.58           H
ATOM   1670  N   VAL A 122       3.928  10.977   8.103  1.00 93.20           N
ATOM   1671  CA  VAL A 122       4.558   9.712   7.765  1.00 93.20           C
ATOM   1672  C   VAL A 122       3.522   8.590   7.863  1.00 93.20           C
ATOM   1673  O   VAL A 122       3.465   7.715   7.000  1.00 93.20           O
ATOM   1674  HA  VAL A 122       4.904   9.781   6.734  1.00 93.20           H
ATOM   1675  CB  VAL A 122       5.777   9.479   8.660  1.00 93.20           C
ATOM   1676  HB  VAL A 122       5.478   9.670   9.691  1.00 93.20           H
ATOM   1677  CG1 VAL A 122       6.253   8.028   8.570  1.00 93.20           C
ATOM   1678 1HG1 VAL A 122       5.452   7.362   8.891  1.00 93.20           H
ATOM   1679 2HG1 VAL A 122       6.527   7.798   7.540  1.00 93.20           H
ATOM   1680 3HG1 VAL A 122       7.121   7.890   9.216  1.00 93.20           H
ATOM   1681  CG2 VAL A 122       6.907  10.450   8.310  1.00 93.20           C
ATOM   1682 1HG2 VAL A 122       7.203  10.304   7.272  1.00 93.20           H
ATOM   1683 2HG2 VAL A 122       6.562  11.474   8.450  1.00 93.20           H
ATOM   1684 3HG2 VAL A 122       7.761  10.262   8.961  1.00 93.20           H
ATOM   1685  HN  VAL A 122       4.287  11.422   8.923  1.00 93.20           H
ATOM   1686  N   ASN A 123       2.727   8.652   8.922  1.00 91.76           N
ATOM   1687  CA  ASN A 123       1.692   7.656   9.140  1.00 91.76           C
ATOM   1688  C   ASN A 123       0.666   7.737   8.008  1.00 91.76           C
ATOM   1689  O   ASN A 123       0.228   6.712   7.488  1.00 91.76           O
ATOM   1690  HA  ASN A 123       2.214   6.700   9.161  1.00 91.76           H
ATOM   1691  CB  ASN A 123       0.959   7.903  10.460  1.00 91.76           C
ATOM   1692 1HB  ASN A 123       0.885   8.975  10.644  1.00 91.76           H
ATOM   1693 2HB  ASN A 123      -0.059   7.520  10.392  1.00 91.76           H
ATOM   1694  CG  ASN A 123       1.687   7.229  11.625  1.00 91.76           C
ATOM   1695  OD1 ASN A 123       2.469   6.309  11.454  1.00 91.76           O
ATOM   1696  ND2 ASN A 123       1.387   7.738  12.817  1.00 91.76           N
ATOM   1697 1HD2 ASN A 123       0.736   8.494  12.889  1.00 91.76           H
ATOM   1698 2HD2 ASN A 123       1.812   7.364  13.642  1.00 91.76           H
ATOM   1699  HN  ASN A 123       2.783   9.364   9.622  1.00 91.76           H
ATOM   1700  N   SER A 124       0.313   8.966   7.659  1.00 93.44           N
ATOM   1701  CA  SER A 124      -0.781   9.195   6.730  1.00 93.44           C
ATOM   1702  C   SER A 124      -0.360   8.792   5.316  1.00 93.44           C
ATOM   1703  O   SER A 124      -1.160   8.243   4.559  1.00 93.44           O
ATOM   1704  HA  SER A 124      -1.595   8.562   7.082  1.00 93.44           H
ATOM   1705  CB  SER A 124      -1.227  10.658   6.755  1.00 93.44           C
ATOM   1706 1HB  SER A 124      -0.429  11.287   6.361  1.00 93.44           H
ATOM   1707 2HB  SER A 124      -2.087  10.786   6.098  1.00 93.44           H
ATOM   1708  OG  SER A 124      -1.566  11.091   8.070  1.00 93.44           O
ATOM   1709  HG  SER A 124      -0.913  11.781   8.382  1.00 93.44           H
ATOM   1710  HN  SER A 124       0.760   9.794   7.998  1.00 93.44           H
ATOM   1711  N   MET A 125       0.894   9.081   5.001  1.00 93.12           N
ATOM   1712  CA  MET A 125       1.404   8.840   3.662  1.00 93.12           C
ATOM   1713  C   MET A 125       1.349   7.351   3.314  1.00 93.12           C
ATOM   1714  O   MET A 125       1.043   6.986   2.179  1.00 93.12           O
ATOM   1715  HA  MET A 125       0.751   9.401   2.994  1.00 93.12           H
ATOM   1716  CB  MET A 125       2.850   9.332   3.570  1.00 93.12           C
ATOM   1717 1HB  MET A 125       3.407   9.001   4.447  1.00 93.12           H
ATOM   1718 2HB  MET A 125       3.334   8.890   2.699  1.00 93.12           H
ATOM   1719  CG  MET A 125       2.904  10.858   3.470  1.00 93.12           C
ATOM   1720 1HG  MET A 125       2.297  11.304   4.258  1.00 93.12           H
ATOM   1721 2HG  MET A 125       3.927  11.205   3.621  1.00 93.12           H
ATOM   1722  SD  MET A 125       2.311  11.387   1.872  1.00 93.12           S
ATOM   1723  CE  MET A 125       1.240  12.726   2.366  1.00 93.12           C
ATOM   1724 1HE  MET A 125       0.459  12.344   3.023  1.00 93.12           H
ATOM   1725 2HE  MET A 125       1.822  13.481   2.894  1.00 93.12           H
ATOM   1726 3HE  MET A 125       0.784  13.172   1.482  1.00 93.12           H
ATOM   1727  HN  MET A 125       1.556   9.471   5.641  1.00 93.12           H
ATOM   1728  N   TYR A 126       1.649   6.531   4.310  1.00 87.95           N
ATOM   1729  CA  TYR A 126       1.616   5.090   4.129  1.00 87.95           C
ATOM   1730  C   TYR A 126       0.210   4.617   3.753  1.00 87.95           C
ATOM   1731  O   TYR A 126       0.041   3.859   2.799  1.00 87.95           O
ATOM   1732  HA  TYR A 126       2.304   4.836   3.323  1.00 87.95           H
ATOM   1733  CB  TYR A 126       1.999   4.486   5.482  1.00 87.95           C
ATOM   1734 1HB  TYR A 126       3.061   4.659   5.657  1.00 87.95           H
ATOM   1735 2HB  TYR A 126       1.457   5.010   6.269  1.00 87.95           H
ATOM   1736  CG  TYR A 126       1.716   2.987   5.597  1.00 87.95           C
ATOM   1737  CD1 TYR A 126       0.963   2.506   6.649  1.00 87.95           C
ATOM   1738  HD1 TYR A 126       0.571   3.194   7.398  1.00 87.95           H
ATOM   1739  CD2 TYR A 126       2.213   2.116   4.649  1.00 87.95           C
ATOM   1740  HD2 TYR A 126       2.807   2.496   3.818  1.00 87.95           H
ATOM   1741  CE1 TYR A 126       0.696   1.095   6.757  1.00 87.95           C
ATOM   1742  HE1 TYR A 126       0.103   0.702   7.583  1.00 87.95           H
ATOM   1743  CE2 TYR A 126       1.946   0.705   4.757  1.00 87.95           C
ATOM   1744  HE2 TYR A 126       2.332   0.006   4.016  1.00 87.95           H
ATOM   1745  CZ  TYR A 126       1.201   0.264   5.806  1.00 87.95           C
ATOM   1746  OH  TYR A 126       0.948  -1.068   5.909  1.00 87.95           O
ATOM   1747  HH  TYR A 126       1.316  -1.548   5.112  1.00 87.95           H
ATOM   1748  HN  TYR A 126       1.911   6.836   5.226  1.00 87.95           H
ATOM   1749  N   LYS A 127      -0.762   5.083   4.523  1.00 89.20           N
ATOM   1750  CA  LYS A 127      -2.136   4.644   4.343  1.00 89.20           C
ATOM   1751  C   LYS A 127      -2.658   5.156   2.999  1.00 89.20           C
ATOM   1752  O   LYS A 127      -3.439   4.478   2.333  1.00 89.20           O
ATOM   1753  HA  LYS A 127      -2.129   3.554   4.318  1.00 89.20           H
ATOM   1754  CB  LYS A 127      -2.994   5.064   5.538  1.00 89.20           C
ATOM   1755 1HB  LYS A 127      -2.837   6.122   5.749  1.00 89.20           H
ATOM   1756 2HB  LYS A 127      -4.049   4.942   5.293  1.00 89.20           H
ATOM   1757  CG  LYS A 127      -2.653   4.234   6.777  1.00 89.20           C
ATOM   1758 1HG  LYS A 127      -1.610   4.396   7.052  1.00 89.20           H
ATOM   1759 2HG  LYS A 127      -3.260   4.566   7.619  1.00 89.20           H
ATOM   1760  CD  LYS A 127      -2.893   2.745   6.522  1.00 89.20           C
ATOM   1761 1HD  LYS A 127      -3.914   2.592   6.173  1.00 89.20           H
ATOM   1762 2HD  LYS A 127      -2.230   2.395   5.731  1.00 89.20           H
ATOM   1763  CE  LYS A 127      -2.656   1.926   7.793  1.00 89.20           C
ATOM   1764 1HE  LYS A 127      -1.691   2.189   8.227  1.00 89.20           H
ATOM   1765 2HE  LYS A 127      -3.416   2.168   8.536  1.00 89.20           H
ATOM   1766  NZ  LYS A 127      -2.692   0.478   7.491  1.00 89.20           N
ATOM   1767 1HZ  LYS A 127      -2.514  -0.049   8.339  1.00 89.20           H
ATOM   1768 2HZ  LYS A 127      -3.605   0.231   7.125  1.00 89.20           H
ATOM   1769 3HZ  LYS A 127      -1.981   0.259   6.801  1.00 89.20           H
ATOM   1770  HN  LYS A 127      -0.624   5.748   5.257  1.00 89.20           H
ATOM   1771  N   MET A 128      -2.207   6.350   2.641  1.00 92.21           N
ATOM   1772  CA  MET A 128      -2.596   6.947   1.375  1.00 92.21           C
ATOM   1773  C   MET A 128      -2.140   6.083   0.198  1.00 92.21           C
ATOM   1774  O   MET A 128      -2.923   5.798  -0.707  1.00 92.21           O
ATOM   1775  HA  MET A 128      -3.684   6.999   1.397  1.00 92.21           H
ATOM   1776  CB  MET A 128      -1.974   8.340   1.256  1.00 92.21           C
ATOM   1777 1HB  MET A 128      -2.208   8.924   2.147  1.00 92.21           H
ATOM   1778 2HB  MET A 128      -0.888   8.255   1.207  1.00 92.21           H
ATOM   1779  CG  MET A 128      -2.491   9.067   0.013  1.00 92.21           C
ATOM   1780 1HG  MET A 128      -2.262   8.486  -0.880  1.00 92.21           H
ATOM   1781 2HG  MET A 128      -3.576   9.162   0.062  1.00 92.21           H
ATOM   1782  SD  MET A 128      -1.744  10.684  -0.104  1.00 92.21           S
ATOM   1783  CE  MET A 128      -0.046  10.220  -0.401  1.00 92.21           C
ATOM   1784 1HE  MET A 128       0.319   9.622   0.434  1.00 92.21           H
ATOM   1785 2HE  MET A 128       0.015   9.636  -1.319  1.00 92.21           H
ATOM   1786 3HE  MET A 128       0.564  11.117  -0.500  1.00 92.21           H
ATOM   1787  HN  MET A 128      -1.589   6.904   3.199  1.00 92.21           H
ATOM   1788  N   ASN A 129      -0.876   5.689   0.249  1.00 91.02           N
ATOM   1789  CA  ASN A 129      -0.319   4.826  -0.779  1.00 91.02           C
ATOM   1790  C   ASN A 129      -1.102   3.512  -0.815  1.00 91.02           C
ATOM   1791  O   ASN A 129      -1.461   3.029  -1.888  1.00 91.02           O
ATOM   1792  HA  ASN A 129      -0.410   5.391  -1.707  1.00 91.02           H
ATOM   1793  CB  ASN A 129       1.146   4.496  -0.487  1.00 91.02           C
ATOM   1794 1HB  ASN A 129       1.756   5.392  -0.610  1.00 91.02           H
ATOM   1795 2HB  ASN A 129       1.251   4.179   0.550  1.00 91.02           H
ATOM   1796  CG  ASN A 129       1.656   3.395  -1.419  1.00 91.02           C
ATOM   1797  OD1 ASN A 129       1.545   2.212  -1.142  1.00 91.02           O
ATOM   1798  ND2 ASN A 129       2.220   3.848  -2.535  1.00 91.02           N
ATOM   1799 1HD2 ASN A 129       2.280   4.832  -2.701  1.00 91.02           H
ATOM   1800 2HD2 ASN A 129       2.585   3.204  -3.208  1.00 91.02           H
ATOM   1801  HN  ASN A 129      -0.238   5.949   0.974  1.00 91.02           H
ATOM   1802  N   PHE A 130      -1.342   2.971   0.370  1.00 86.30           N
ATOM   1803  CA  PHE A 130      -1.989   1.675   0.484  1.00 86.30           C
ATOM   1804  C   PHE A 130      -3.312   1.654  -0.285  1.00 86.30           C
ATOM   1805  O   PHE A 130      -3.532   0.783  -1.125  1.00 86.30           O
ATOM   1806  HA  PHE A 130      -1.311   0.936   0.056  1.00 86.30           H
ATOM   1807  CB  PHE A 130      -2.272   1.445   1.970  1.00 86.30           C
ATOM   1808 1HB  PHE A 130      -1.335   1.515   2.522  1.00 86.30           H
ATOM   1809 2HB  PHE A 130      -2.918   2.244   2.334  1.00 86.30           H
ATOM   1810  CG  PHE A 130      -2.930   0.098   2.277  1.00 86.30           C
ATOM   1811  CD1 PHE A 130      -4.163   0.058   2.849  1.00 86.30           C
ATOM   1812  HD1 PHE A 130      -4.682   0.986   3.090  1.00 86.30           H
ATOM   1813  CD2 PHE A 130      -2.282  -1.059   1.977  1.00 86.30           C
ATOM   1814  HD2 PHE A 130      -1.293  -1.027   1.518  1.00 86.30           H
ATOM   1815  CE1 PHE A 130      -4.773  -1.192   3.134  1.00 86.30           C
ATOM   1816  HE1 PHE A 130      -5.761  -1.224   3.594  1.00 86.30           H
ATOM   1817  CE2 PHE A 130      -2.892  -2.309   2.262  1.00 86.30           C
ATOM   1818  HE2 PHE A 130      -2.372  -3.237   2.022  1.00 86.30           H
ATOM   1819  CZ  PHE A 130      -4.125  -2.349   2.835  1.00 86.30           C
ATOM   1820  HZ  PHE A 130      -4.593  -3.309   3.053  1.00 86.30           H
ATOM   1821  HN  PHE A 130      -1.103   3.402   1.240  1.00 86.30           H
ATOM   1822  N   TYR A 131      -4.159   2.622   0.032  1.00 87.89           N
ATOM   1823  CA  TYR A 131      -5.472   2.700  -0.586  1.00 87.89           C
ATOM   1824  C   TYR A 131      -5.358   3.033  -2.075  1.00 87.89           C
ATOM   1825  O   TYR A 131      -6.024   2.417  -2.906  1.00 87.89           O
ATOM   1826  HA  TYR A 131      -5.955   1.729  -0.475  1.00 87.89           H
ATOM   1827  CB  TYR A 131      -6.206   3.839   0.124  1.00 87.89           C
ATOM   1828 1HB  TYR A 131      -5.554   4.713   0.157  1.00 87.89           H
ATOM   1829 2HB  TYR A 131      -7.081   4.116  -0.464  1.00 87.89           H
ATOM   1830  CG  TYR A 131      -6.652   3.500   1.548  1.00 87.89           C
ATOM   1831  CD1 TYR A 131      -7.440   2.391   1.778  1.00 87.89           C
ATOM   1832  HD1 TYR A 131      -7.745   1.757   0.946  1.00 87.89           H
ATOM   1833  CD2 TYR A 131      -6.265   4.303   2.601  1.00 87.89           C
ATOM   1834  HD2 TYR A 131      -5.642   5.179   2.420  1.00 87.89           H
ATOM   1835  CE1 TYR A 131      -7.860   2.072   3.118  1.00 87.89           C
ATOM   1836  HE1 TYR A 131      -8.483   1.199   3.314  1.00 87.89           H
ATOM   1837  CE2 TYR A 131      -6.685   3.984   3.941  1.00 87.89           C
ATOM   1838  HE2 TYR A 131      -6.387   4.610   4.783  1.00 87.89           H
ATOM   1839  CZ  TYR A 131      -7.461   2.884   4.134  1.00 87.89           C
ATOM   1840  OH  TYR A 131      -7.858   2.582   5.399  1.00 87.89           O
ATOM   1841  HH  TYR A 131      -7.680   3.357   6.007  1.00 87.89           H
ATOM   1842  HN  TYR A 131      -3.962   3.343   0.696  1.00 87.89           H
ATOM   1843  N   SER A 132      -4.508   4.007  -2.368  1.00 89.21           N
ATOM   1844  CA  SER A 132      -4.416   4.540  -3.716  1.00 89.21           C
ATOM   1845  C   SER A 132      -3.934   3.452  -4.678  1.00 89.21           C
ATOM   1846  O   SER A 132      -4.476   3.300  -5.771  1.00 89.21           O
ATOM   1847  HA  SER A 132      -5.428   4.855  -3.971  1.00 89.21           H
ATOM   1848  CB  SER A 132      -3.478   5.748  -3.768  1.00 89.21           C
ATOM   1849 1HB  SER A 132      -3.473   6.159  -4.778  1.00 89.21           H
ATOM   1850 2HB  SER A 132      -3.856   6.529  -3.108  1.00 89.21           H
ATOM   1851  OG  SER A 132      -2.148   5.408  -3.388  1.00 89.21           O
ATOM   1852  HG  SER A 132      -1.663   6.223  -3.073  1.00 89.21           H
ATOM   1853  HN  SER A 132      -3.891   4.429  -1.703  1.00 89.21           H
ATOM   1854  N   CYS A 133      -2.920   2.723  -4.235  1.00 84.04           N
ATOM   1855  CA  CYS A 133      -2.284   1.731  -5.085  1.00 84.04           C
ATOM   1856  C   CYS A 133      -3.318   0.656  -5.425  1.00 84.04           C
ATOM   1857  O   CYS A 133      -3.399   0.206  -6.567  1.00 84.04           O
ATOM   1858  HA  CYS A 133      -1.959   2.253  -5.985  1.00 84.04           H
ATOM   1859  CB  CYS A 133      -1.038   1.136  -4.426  1.00 84.04           C
ATOM   1860 1HB  CYS A 133      -1.249   0.891  -3.385  1.00 84.04           H
ATOM   1861 2HB  CYS A 133      -0.763   0.206  -4.923  1.00 84.04           H
ATOM   1862  SG  CYS A 133       0.348   2.328  -4.519  1.00 84.04           S
ATOM   1863  HG  CYS A 133      -0.118   3.156  -3.588  1.00 84.04           H
ATOM   1864  HN  CYS A 133      -2.535   2.801  -3.316  1.00 84.04           H
ATOM   1865  N   VAL A 134      -4.083   0.274  -4.412  1.00 82.66           N
ATOM   1866  CA  VAL A 134      -4.989  -0.854  -4.543  1.00 82.66           C
ATOM   1867  C   VAL A 134      -6.143  -0.472  -5.471  1.00 82.66           C
ATOM   1868  O   VAL A 134      -6.589  -1.284  -6.281  1.00 82.66           O
ATOM   1869  HA  VAL A 134      -4.431  -1.674  -4.996  1.00 82.66           H
ATOM   1870  CB  VAL A 134      -5.460  -1.309  -3.160  1.00 82.66           C
ATOM   1871  HB  VAL A 134      -5.889  -0.446  -2.651  1.00 82.66           H
ATOM   1872  CG1 VAL A 134      -6.550  -2.377  -3.276  1.00 82.66           C
ATOM   1873 1HG1 VAL A 134      -7.403  -1.968  -3.818  1.00 82.66           H
ATOM   1874 2HG1 VAL A 134      -6.158  -3.240  -3.813  1.00 82.66           H
ATOM   1875 3HG1 VAL A 134      -6.867  -2.682  -2.279  1.00 82.66           H
ATOM   1876  CG2 VAL A 134      -4.286  -1.814  -2.319  1.00 82.66           C
ATOM   1877 1HG2 VAL A 134      -3.814  -2.658  -2.823  1.00 82.66           H
ATOM   1878 2HG2 VAL A 134      -3.557  -1.013  -2.194  1.00 82.66           H
ATOM   1879 3HG2 VAL A 134      -4.648  -2.131  -1.342  1.00 82.66           H
ATOM   1880  HN  VAL A 134      -4.090   0.721  -3.518  1.00 82.66           H
ATOM   1881  N   LEU A 135      -6.595   0.765  -5.323  1.00 85.42           N
ATOM   1882  CA  LEU A 135      -7.656   1.281  -6.171  1.00 85.42           C
ATOM   1883  C   LEU A 135      -7.158   1.355  -7.616  1.00 85.42           C
ATOM   1884  O   LEU A 135      -7.904   1.064  -8.549  1.00 85.42           O
ATOM   1885  HA  LEU A 135      -8.483   0.572  -6.127  1.00 85.42           H
ATOM   1886  CB  LEU A 135      -8.173   2.615  -5.630  1.00 85.42           C
ATOM   1887 1HB  LEU A 135      -7.323   3.283  -5.490  1.00 85.42           H
ATOM   1888 2HB  LEU A 135      -8.813   3.068  -6.387  1.00 85.42           H
ATOM   1889  CG  LEU A 135      -8.954   2.548  -4.316  1.00 85.42           C
ATOM   1890  HG  LEU A 135      -8.364   1.981  -3.596  1.00 85.42           H
ATOM   1891  CD1 LEU A 135      -9.160   3.946  -3.728  1.00 85.42           C
ATOM   1892 1HD1 LEU A 135      -8.191   4.406  -3.536  1.00 85.42           H
ATOM   1893 2HD1 LEU A 135      -9.719   4.559  -4.436  1.00 85.42           H
ATOM   1894 3HD1 LEU A 135      -9.718   3.869  -2.795  1.00 85.42           H
ATOM   1895  CD2 LEU A 135     -10.278   1.804  -4.502  1.00 85.42           C
ATOM   1896 1HD2 LEU A 135     -10.885   2.323  -5.243  1.00 85.42           H
ATOM   1897 2HD2 LEU A 135     -10.079   0.788  -4.842  1.00 85.42           H
ATOM   1898 3HD2 LEU A 135     -10.813   1.771  -3.552  1.00 85.42           H
ATOM   1899  HN  LEU A 135      -6.248   1.409  -4.641  1.00 85.42           H
ATOM   1900  N   LEU A 136      -5.900   1.747  -7.755  1.00 87.47           N
ATOM   1901  CA  LEU A 136      -5.309   1.914  -9.072  1.00 87.47           C
ATOM   1902  C   LEU A 136      -5.207   0.549  -9.757  1.00 87.47           C
ATOM   1903  O   LEU A 136      -5.530   0.417 -10.937  1.00 87.47           O
ATOM   1904  HA  LEU A 136      -5.982   2.543  -9.655  1.00 87.47           H
ATOM   1905  CB  LEU A 136      -3.973   2.653  -8.971  1.00 87.47           C
ATOM   1906 1HB  LEU A 136      -3.405   2.223  -8.146  1.00 87.47           H
ATOM   1907 2HB  LEU A 136      -3.406   2.463  -9.882  1.00 87.47           H
ATOM   1908  CG  LEU A 136      -4.058   4.166  -8.761  1.00 87.47           C
ATOM   1909  HG  LEU A 136      -4.769   4.360  -7.958  1.00 87.47           H
ATOM   1910  CD1 LEU A 136      -2.709   4.734  -8.318  1.00 87.47           C
ATOM   1911 1HD1 LEU A 136      -2.408   4.268  -7.380  1.00 87.47           H
ATOM   1912 2HD1 LEU A 136      -1.959   4.529  -9.082  1.00 87.47           H
ATOM   1913 3HD1 LEU A 136      -2.797   5.812  -8.176  1.00 87.47           H
ATOM   1914  CD2 LEU A 136      -4.591   4.864 -10.014  1.00 87.47           C
ATOM   1915 1HD2 LEU A 136      -3.924   4.664 -10.853  1.00 87.47           H
ATOM   1916 2HD2 LEU A 136      -5.587   4.487 -10.244  1.00 87.47           H
ATOM   1917 3HD2 LEU A 136      -4.641   5.938  -9.838  1.00 87.47           H
ATOM   1918  HN  LEU A 136      -5.288   1.947  -6.990  1.00 87.47           H
ATOM   1919  N   ILE A 137      -4.756  -0.431  -8.988  1.00 80.51           N
ATOM   1920  CA  ILE A 137      -4.596  -1.778  -9.509  1.00 80.51           C
ATOM   1921  C   ILE A 137      -5.955  -2.305  -9.975  1.00 80.51           C
ATOM   1922  O   ILE A 137      -6.047  -2.971 -11.005  1.00 80.51           O
ATOM   1923  HA  ILE A 137      -3.935  -1.717 -10.374  1.00 80.51           H
ATOM   1924  CB  ILE A 137      -3.910  -2.674  -8.476  1.00 80.51           C
ATOM   1925  HB  ILE A 137      -4.377  -2.497  -7.507  1.00 80.51           H
ATOM   1926  CG1 ILE A 137      -2.429  -2.316  -8.337  1.00 80.51           C
ATOM   1927 1HG1 ILE A 137      -1.885  -2.658  -9.217  1.00 80.51           H
ATOM   1928 2HG1 ILE A 137      -2.316  -1.233  -8.293  1.00 80.51           H
ATOM   1929  CG2 ILE A 137      -4.114  -4.153  -8.812  1.00 80.51           C
ATOM   1930 1HG2 ILE A 137      -5.180  -4.381  -8.820  1.00 80.51           H
ATOM   1931 2HG2 ILE A 137      -3.690  -4.364  -9.794  1.00 80.51           H
ATOM   1932 3HG2 ILE A 137      -3.616  -4.768  -8.062  1.00 80.51           H
ATOM   1933  CD1 ILE A 137      -1.828  -2.949  -7.081  1.00 80.51           C
ATOM   1934 1HD1 ILE A 137      -2.359  -2.586  -6.201  1.00 80.51           H
ATOM   1935 2HD1 ILE A 137      -1.921  -4.034  -7.140  1.00 80.51           H
ATOM   1936 3HD1 ILE A 137      -0.774  -2.679  -7.006  1.00 80.51           H
ATOM   1937  HN  ILE A 137      -4.503  -0.317  -8.028  1.00 80.51           H
ATOM   1938  N   MET A 138      -6.977  -1.986  -9.194  1.00 80.81           N
ATOM   1939  CA  MET A 138      -8.333  -2.374  -9.540  1.00 80.81           C
ATOM   1940  C   MET A 138      -8.745  -1.781 -10.889  1.00 80.81           C
ATOM   1941  O   MET A 138      -9.297  -2.482 -11.737  1.00 80.81           O
ATOM   1942  HA  MET A 138      -8.321  -3.462  -9.602  1.00 80.81           H
ATOM   1943  CB  MET A 138      -9.296  -1.890  -8.454  1.00 80.81           C
ATOM   1944 1HB  MET A 138      -8.964  -2.252  -7.481  1.00 80.81           H
ATOM   1945 2HB  MET A 138      -9.283  -0.801  -8.410  1.00 80.81           H
ATOM   1946  CG  MET A 138     -10.720  -2.378  -8.727  1.00 80.81           C
ATOM   1947 1HG  MET A 138     -11.029  -2.082  -9.730  1.00 80.81           H
ATOM   1948 2HG  MET A 138     -10.754  -3.466  -8.691  1.00 80.81           H
ATOM   1949  SD  MET A 138     -11.842  -1.693  -7.519  1.00 80.81           S
ATOM   1950  CE  MET A 138     -11.827   0.021  -8.017  1.00 80.81           C
ATOM   1951 1HE  MET A 138     -10.811   0.410  -7.948  1.00 80.81           H
ATOM   1952 2HE  MET A 138     -12.179   0.103  -9.045  1.00 80.81           H
ATOM   1953 3HE  MET A 138     -12.481   0.595  -7.361  1.00 80.81           H
ATOM   1954  HN  MET A 138      -6.889  -1.473  -8.339  1.00 80.81           H
ATOM   1955  N   CYS A 139      -8.462  -0.496 -11.046  1.00 83.82           N
ATOM   1956  CA  CYS A 139      -8.867   0.218 -12.245  1.00 83.82           C
ATOM   1957  C   CYS A 139      -8.108  -0.372 -13.435  1.00 83.82           C
ATOM   1958  O   CYS A 139      -8.662  -0.506 -14.525  1.00 83.82           O
ATOM   1959  HA  CYS A 139      -9.940   0.062 -12.355  1.00 83.82           H
ATOM   1960  CB  CYS A 139      -8.636   1.725 -12.111  1.00 83.82           C
ATOM   1961 1HB  CYS A 139      -7.611   1.917 -11.793  1.00 83.82           H
ATOM   1962 2HB  CYS A 139      -8.766   2.208 -13.079  1.00 83.82           H
ATOM   1963  SG  CYS A 139      -9.809   2.432 -10.897  1.00 83.82           S
ATOM   1964  HG  CYS A 139      -9.149   2.029  -9.815  1.00 83.82           H
ATOM   1965  HN  CYS A 139      -7.967   0.053 -10.374  1.00 83.82           H
ATOM   1966  N   ILE A 140      -6.850  -0.708 -13.186  1.00 80.89           N
ATOM   1967  CA  ILE A 140      -6.010  -1.282 -14.223  1.00 80.89           C
ATOM   1968  C   ILE A 140      -6.633  -2.591 -14.712  1.00 80.89           C
ATOM   1969  O   ILE A 140      -6.648  -2.867 -15.910  1.00 80.89           O
ATOM   1970  HA  ILE A 140      -5.990  -0.578 -15.055  1.00 80.89           H
ATOM   1971  CB  ILE A 140      -4.572  -1.435 -13.724  1.00 80.89           C
ATOM   1972  HB  ILE A 140      -4.601  -1.881 -12.730  1.00 80.89           H
ATOM   1973  CG1 ILE A 140      -3.891  -0.071 -13.587  1.00 80.89           C
ATOM   1974 1HG1 ILE A 140      -3.673   0.331 -14.577  1.00 80.89           H
ATOM   1975 2HG1 ILE A 140      -4.569   0.630 -13.100  1.00 80.89           H
ATOM   1976  CG2 ILE A 140      -3.777  -2.385 -14.622  1.00 80.89           C
ATOM   1977 1HG2 ILE A 140      -4.252  -3.366 -14.624  1.00 80.89           H
ATOM   1978 2HG2 ILE A 140      -3.755  -1.990 -15.638  1.00 80.89           H
ATOM   1979 3HG2 ILE A 140      -2.759  -2.475 -14.245  1.00 80.89           H
ATOM   1980  CD1 ILE A 140      -2.597  -0.183 -12.780  1.00 80.89           C
ATOM   1981 1HD1 ILE A 140      -2.822  -0.562 -11.783  1.00 80.89           H
ATOM   1982 2HD1 ILE A 140      -1.912  -0.866 -13.282  1.00 80.89           H
ATOM   1983 3HD1 ILE A 140      -2.133   0.800 -12.698  1.00 80.89           H
ATOM   1984  HN  ILE A 140      -6.406  -0.593 -12.298  1.00 80.89           H
ATOM   1985  N   SER A 141      -7.134  -3.364 -13.758  1.00 76.66           N
ATOM   1986  CA  SER A 141      -7.712  -4.659 -14.071  1.00 76.66           C
ATOM   1987  C   SER A 141      -8.951  -4.480 -14.950  1.00 76.66           C
ATOM   1988  O   SER A 141      -9.152  -5.229 -15.906  1.00 76.66           O
ATOM   1989  HA  SER A 141      -6.935  -5.200 -14.610  1.00 76.66           H
ATOM   1990  CB  SER A 141      -8.073  -5.424 -12.795  1.00 76.66           C
ATOM   1991 1HB  SER A 141      -8.733  -4.812 -12.181  1.00 76.66           H
ATOM   1992 2HB  SER A 141      -8.626  -6.326 -13.057  1.00 76.66           H
ATOM   1993  OG  SER A 141      -6.917  -5.778 -12.041  1.00 76.66           O
ATOM   1994  HG  SER A 141      -6.630  -5.008 -11.472  1.00 76.66           H
ATOM   1995  HN  SER A 141      -7.147  -3.117 -12.789  1.00 76.66           H
ATOM   1996  N   VAL A 142      -9.750  -3.484 -14.597  1.00 77.75           N
ATOM   1997  CA  VAL A 142     -10.961  -3.195 -15.345  1.00 77.75           C
ATOM   1998  C   VAL A 142     -10.588  -2.761 -16.764  1.00 77.75           C
ATOM   1999  O   VAL A 142     -11.204  -3.200 -17.734  1.00 77.75           O
ATOM   2000  HA  VAL A 142     -11.541  -4.116 -15.401  1.00 77.75           H
ATOM   2001  CB  VAL A 142     -11.799  -2.152 -14.602  1.00 77.75           C
ATOM   2002  HB  VAL A 142     -11.170  -1.279 -14.428  1.00 77.75           H
ATOM   2003  CG1 VAL A 142     -12.996  -1.708 -15.445  1.00 77.75           C
ATOM   2004 1HG1 VAL A 142     -12.641  -1.271 -16.378  1.00 77.75           H
ATOM   2005 2HG1 VAL A 142     -13.626  -2.571 -15.664  1.00 77.75           H
ATOM   2006 3HG1 VAL A 142     -13.574  -0.967 -14.893  1.00 77.75           H
ATOM   2007  CG2 VAL A 142     -12.253  -2.682 -13.240  1.00 77.75           C
ATOM   2008 1HG2 VAL A 142     -12.857  -3.578 -13.383  1.00 77.75           H
ATOM   2009 2HG2 VAL A 142     -11.379  -2.925 -12.635  1.00 77.75           H
ATOM   2010 3HG2 VAL A 142     -12.846  -1.921 -12.734  1.00 77.75           H
ATOM   2011  HN  VAL A 142      -9.581  -2.882 -13.817  1.00 77.75           H
ATOM   2012  N   ASP A 143      -9.581  -1.904 -16.841  1.00 79.54           N
ATOM   2013  CA  ASP A 143      -9.175  -1.338 -18.116  1.00 79.54           C
ATOM   2014  C   ASP A 143      -8.700  -2.461 -19.039  1.00 79.54           C
ATOM   2015  O   ASP A 143      -8.986  -2.449 -20.236  1.00 79.54           O
ATOM   2016  HA  ASP A 143     -10.060  -0.830 -18.499  1.00 79.54           H
ATOM   2017  CB  ASP A 143      -8.019  -0.351 -17.938  1.00 79.54           C
ATOM   2018 1HB  ASP A 143      -8.261   0.359 -17.147  1.00 79.54           H
ATOM   2019 2HB  ASP A 143      -7.124  -0.887 -17.622  1.00 79.54           H
ATOM   2020  CG  ASP A 143      -7.736   0.402 -19.239  1.00 79.54           C
ATOM   2021  OD1 ASP A 143      -8.721   0.872 -19.848  1.00 79.54           O
ATOM   2022  OD2 ASP A 143      -6.541   0.491 -19.595  1.00 79.54           O
ATOM   2023  HN  ASP A 143      -9.047  -1.596 -16.053  1.00 79.54           H
ATOM   2024  N   ARG A 144      -7.982  -3.406 -18.449  1.00 74.74           N
ATOM   2025  CA  ARG A 144      -7.466  -4.535 -19.204  1.00 74.74           C
ATOM   2026  C   ARG A 144      -8.618  -5.362 -19.777  1.00 74.74           C
ATOM   2027  O   ARG A 144      -8.576  -5.773 -20.935  1.00 74.74           O
ATOM   2028  HA  ARG A 144      -6.869  -4.089 -20.000  1.00 74.74           H
ATOM   2029  CB  ARG A 144      -6.592  -5.431 -18.324  1.00 74.74           C
ATOM   2030 1HB  ARG A 144      -7.045  -5.534 -17.339  1.00 74.74           H
ATOM   2031 2HB  ARG A 144      -6.539  -6.431 -18.756  1.00 74.74           H
ATOM   2032  CG  ARG A 144      -5.181  -4.855 -18.185  1.00 74.74           C
ATOM   2033 1HG  ARG A 144      -4.747  -4.703 -19.174  1.00 74.74           H
ATOM   2034 2HG  ARG A 144      -5.229  -3.879 -17.704  1.00 74.74           H
ATOM   2035  CD  ARG A 144      -4.286  -5.789 -17.368  1.00 74.74           C
ATOM   2036 1HD  ARG A 144      -4.639  -5.835 -16.338  1.00 74.74           H
ATOM   2037 2HD  ARG A 144      -4.340  -6.801 -17.769  1.00 74.74           H
ATOM   2038  NE  ARG A 144      -2.887  -5.306 -17.402  1.00 74.74           N
ATOM   2039  HE  ARG A 144      -2.708  -4.418 -17.824  1.00 74.74           H
ATOM   2040  CZ  ARG A 144      -1.846  -5.986 -16.902  1.00 74.74           C
ATOM   2041  NH1 ARG A 144      -2.028  -7.182 -16.325  1.00 74.74           N
ATOM   2042 1HH1 ARG A 144      -2.946  -7.573 -16.265  1.00 74.74           H
ATOM   2043 2HH1 ARG A 144      -1.245  -7.682 -15.954  1.00 74.74           H
ATOM   2044  NH2 ARG A 144      -0.620  -5.451 -16.987  1.00 74.74           N
ATOM   2045 1HH2 ARG A 144       0.168  -5.946 -16.619  1.00 74.74           H
ATOM   2046 2HH2 ARG A 144      -0.493  -4.559 -17.419  1.00 74.74           H
ATOM   2047  HN  ARG A 144      -7.753  -3.407 -17.476  1.00 74.74           H
ATOM   2048  N   TYR A 145      -9.621  -5.581 -18.939  1.00 74.33           N
ATOM   2049  CA  TYR A 145     -10.795  -6.329 -19.356  1.00 74.33           C
ATOM   2050  C   TYR A 145     -11.444  -5.690 -20.585  1.00 74.33           C
ATOM   2051  O   TYR A 145     -11.723  -6.372 -21.569  1.00 74.33           O
ATOM   2052  HA  TYR A 145     -10.478  -7.341 -19.606  1.00 74.33           H
ATOM   2053  CB  TYR A 145     -11.776  -6.262 -18.183  1.00 74.33           C
ATOM   2054 1HB  TYR A 145     -11.418  -6.914 -17.386  1.00 74.33           H
ATOM   2055 2HB  TYR A 145     -11.783  -5.247 -17.786  1.00 74.33           H
ATOM   2056  CG  TYR A 145     -13.207  -6.662 -18.546  1.00 74.33           C
ATOM   2057  CD1 TYR A 145     -14.201  -5.706 -18.589  1.00 74.33           C
ATOM   2058  HD1 TYR A 145     -13.966  -4.665 -18.365  1.00 74.33           H
ATOM   2059  CD2 TYR A 145     -13.504  -7.980 -18.830  1.00 74.33           C
ATOM   2060  HD2 TYR A 145     -12.719  -8.735 -18.795  1.00 74.33           H
ATOM   2061  CE1 TYR A 145     -15.548  -6.082 -18.931  1.00 74.33           C
ATOM   2062  HE1 TYR A 145     -16.343  -5.337 -18.969  1.00 74.33           H
ATOM   2063  CE2 TYR A 145     -14.852  -8.356 -19.171  1.00 74.33           C
ATOM   2064  HE2 TYR A 145     -15.100  -9.393 -19.397  1.00 74.33           H
ATOM   2065  CZ  TYR A 145     -15.807  -7.389 -19.205  1.00 74.33           C
ATOM   2066  OH  TYR A 145     -17.080  -7.745 -19.527  1.00 74.33           O
ATOM   2067  HH  TYR A 145     -17.129  -8.731 -19.688  1.00 74.33           H
ATOM   2068  HN  TYR A 145      -9.640  -5.258 -17.992  1.00 74.33           H
ATOM   2069  N   ILE A 146     -11.665  -4.387 -20.488  1.00 73.59           N
ATOM   2070  CA  ILE A 146     -12.339  -3.661 -21.551  1.00 73.59           C
ATOM   2071  C   ILE A 146     -11.515  -3.767 -22.836  1.00 73.59           C
ATOM   2072  O   ILE A 146     -12.067  -3.965 -23.917  1.00 73.59           O
ATOM   2073  HA  ILE A 146     -13.301  -4.144 -21.717  1.00 73.59           H
ATOM   2074  CB  ILE A 146     -12.623  -2.221 -21.120  1.00 73.59           C
ATOM   2075  HB  ILE A 146     -11.693  -1.783 -20.756  1.00 73.59           H
ATOM   2076  CG1 ILE A 146     -13.623  -2.183 -19.963  1.00 73.59           C
ATOM   2077 1HG1 ILE A 146     -14.612  -2.469 -20.322  1.00 73.59           H
ATOM   2078 2HG1 ILE A 146     -13.336  -2.911 -19.205  1.00 73.59           H
ATOM   2079  CG2 ILE A 146     -13.087  -1.374 -22.307  1.00 73.59           C
ATOM   2080 1HG2 ILE A 146     -12.310  -1.363 -23.071  1.00 73.59           H
ATOM   2081 2HG2 ILE A 146     -14.000  -1.801 -22.723  1.00 73.59           H
ATOM   2082 3HG2 ILE A 146     -13.282  -0.356 -21.972  1.00 73.59           H
ATOM   2083  CD1 ILE A 146     -13.686  -0.787 -19.338  1.00 73.59           C
ATOM   2084 1HD1 ILE A 146     -12.702  -0.514 -18.958  1.00 73.59           H
ATOM   2085 2HD1 ILE A 146     -13.998  -0.065 -20.093  1.00 73.59           H
ATOM   2086 3HD1 ILE A 146     -14.405  -0.788 -18.519  1.00 73.59           H
ATOM   2087  HN  ILE A 146     -11.393  -3.830 -19.703  1.00 73.59           H
ATOM   2088  N   ALA A 147     -10.207  -3.629 -22.676  1.00 75.17           N
ATOM   2089  CA  ALA A 147      -9.315  -3.573 -23.821  1.00 75.17           C
ATOM   2090  C   ALA A 147      -9.357  -4.911 -24.562  1.00 75.17           C
ATOM   2091  O   ALA A 147      -9.140  -4.962 -25.771  1.00 75.17           O
ATOM   2092  HA  ALA A 147      -9.676  -2.788 -24.486  1.00 75.17           H
ATOM   2093  CB  ALA A 147      -7.904  -3.210 -23.352  1.00 75.17           C
ATOM   2094 1HB  ALA A 147      -7.924  -2.238 -22.859  1.00 75.17           H
ATOM   2095 2HB  ALA A 147      -7.549  -3.966 -22.652  1.00 75.17           H
ATOM   2096 3HB  ALA A 147      -7.235  -3.168 -24.212  1.00 75.17           H
ATOM   2097  HN  ALA A 147      -9.757  -3.557 -21.786  1.00 75.17           H
ATOM   2098  N   ILE A 148      -9.636  -5.961 -23.804  1.00 71.45           N
ATOM   2099  CA  ILE A 148      -9.615  -7.307 -24.353  1.00 71.45           C
ATOM   2100  C   ILE A 148     -11.009  -7.663 -24.873  1.00 71.45           C
ATOM   2101  O   ILE A 148     -11.156  -8.100 -26.014  1.00 71.45           O
ATOM   2102  HA  ILE A 148      -8.922  -7.305 -25.195  1.00 71.45           H
ATOM   2103  CB  ILE A 148      -9.071  -8.297 -23.321  1.00 71.45           C
ATOM   2104  HB  ILE A 148      -9.614  -8.151 -22.388  1.00 71.45           H
ATOM   2105  CG1 ILE A 148      -7.593  -8.031 -23.031  1.00 71.45           C
ATOM   2106 1HG1 ILE A 148      -6.996  -8.275 -23.909  1.00 71.45           H
ATOM   2107 2HG1 ILE A 148      -7.444  -6.970 -22.829  1.00 71.45           H
ATOM   2108  CG2 ILE A 148      -9.317  -9.741 -23.765  1.00 71.45           C
ATOM   2109 1HG2 ILE A 148     -10.388  -9.908 -23.880  1.00 71.45           H
ATOM   2110 2HG2 ILE A 148      -8.817  -9.918 -24.717  1.00 71.45           H
ATOM   2111 3HG2 ILE A 148      -8.921 -10.424 -23.014  1.00 71.45           H
ATOM   2112  CD1 ILE A 148      -7.112  -8.856 -21.835  1.00 71.45           C
ATOM   2113 1HD1 ILE A 148      -7.694  -8.591 -20.953  1.00 71.45           H
ATOM   2114 2HD1 ILE A 148      -7.240  -9.916 -22.051  1.00 71.45           H
ATOM   2115 3HD1 ILE A 148      -6.058  -8.647 -21.651  1.00 71.45           H
ATOM   2116  HN  ILE A 148      -9.874  -5.904 -22.835  1.00 71.45           H
ATOM   2117  N   ALA A 149     -11.996  -7.464 -24.012  1.00 70.91           N
ATOM   2118  CA  ALA A 149     -13.332  -7.968 -24.276  1.00 70.91           C
ATOM   2119  C   ALA A 149     -14.003  -7.091 -25.335  1.00 70.91           C
ATOM   2120  O   ALA A 149     -14.778  -7.584 -26.154  1.00 70.91           O
ATOM   2121  HA  ALA A 149     -13.234  -8.982 -24.665  1.00 70.91           H
ATOM   2122  CB  ALA A 149     -14.128  -8.016 -22.970  1.00 70.91           C
ATOM   2123 1HB  ALA A 149     -13.625  -8.675 -22.262  1.00 70.91           H
ATOM   2124 2HB  ALA A 149     -14.195  -7.013 -22.548  1.00 70.91           H
ATOM   2125 3HB  ALA A 149     -15.130  -8.394 -23.169  1.00 70.91           H
ATOM   2126  HN  ALA A 149     -11.893  -6.970 -23.149  1.00 70.91           H
ATOM   2127  N   GLN A 150     -13.681  -5.807 -25.286  1.00 73.27           N
ATOM   2128  CA  GLN A 150     -14.334  -4.838 -26.148  1.00 73.27           C
ATOM   2129  C   GLN A 150     -13.300  -4.120 -27.018  1.00 73.27           C
ATOM   2130  O   GLN A 150     -13.390  -2.910 -27.225  1.00 73.27           O
ATOM   2131  HA  GLN A 150     -15.008  -5.418 -26.778  1.00 73.27           H
ATOM   2132  CB  GLN A 150     -15.151  -3.837 -25.329  1.00 73.27           C
ATOM   2133 1HB  GLN A 150     -14.489  -3.275 -24.670  1.00 73.27           H
ATOM   2134 2HB  GLN A 150     -15.624  -3.116 -25.995  1.00 73.27           H
ATOM   2135  CG  GLN A 150     -16.220  -4.551 -24.499  1.00 73.27           C
ATOM   2136 1HG  GLN A 150     -16.743  -5.277 -25.121  1.00 73.27           H
ATOM   2137 2HG  GLN A 150     -15.746  -5.107 -23.690  1.00 73.27           H
ATOM   2138  CD  GLN A 150     -17.222  -3.551 -23.920  1.00 73.27           C
ATOM   2139  OE1 GLN A 150     -17.194  -2.366 -24.208  1.00 73.27           O
ATOM   2140  NE2 GLN A 150     -18.108  -4.093 -23.089  1.00 73.27           N
ATOM   2141 1HE2 GLN A 150     -18.077  -5.073 -22.895  1.00 73.27           H
ATOM   2142 2HE2 GLN A 150     -18.805  -3.520 -22.658  1.00 73.27           H
ATOM   2143  HN  GLN A 150     -12.989  -5.428 -24.671  1.00 73.27           H
ATOM   2144  N   ALA A 151     -12.341  -4.895 -27.503  1.00 71.60           N
ATOM   2145  CA  ALA A 151     -11.164  -4.323 -28.136  1.00 71.60           C
ATOM   2146  C   ALA A 151     -11.601  -3.281 -29.167  1.00 71.60           C
ATOM   2147  O   ALA A 151     -11.027  -2.195 -29.239  1.00 71.60           O
ATOM   2148  HA  ALA A 151     -10.577  -3.830 -27.360  1.00 71.60           H
ATOM   2149  CB  ALA A 151     -10.324  -5.441 -28.756  1.00 71.60           C
ATOM   2150 1HB  ALA A 151     -10.015  -6.138 -27.977  1.00 71.60           H
ATOM   2151 2HB  ALA A 151     -10.916  -5.969 -29.502  1.00 71.60           H
ATOM   2152 3HB  ALA A 151      -9.441  -5.011 -29.230  1.00 71.60           H
ATOM   2153  HN  ALA A 151     -12.359  -5.894 -27.470  1.00 71.60           H
ATOM   2154  N   MET A 152     -12.612  -3.648 -29.941  1.00 67.70           N
ATOM   2155  CA  MET A 152     -13.103  -2.776 -30.995  1.00 67.70           C
ATOM   2156  C   MET A 152     -13.566  -1.434 -30.425  1.00 67.70           C
ATOM   2157  O   MET A 152     -13.058  -0.383 -30.813  1.00 67.70           O
ATOM   2158  HA  MET A 152     -12.258  -2.622 -31.665  1.00 67.70           H
ATOM   2159  CB  MET A 152     -14.270  -3.454 -31.716  1.00 67.70           C
ATOM   2160 1HB  MET A 152     -14.925  -3.930 -30.987  1.00 67.70           H
ATOM   2161 2HB  MET A 152     -14.864  -2.704 -32.238  1.00 67.70           H
ATOM   2162  CG  MET A 152     -13.765  -4.498 -32.714  1.00 67.70           C
ATOM   2163 1HG  MET A 152     -12.878  -4.992 -32.318  1.00 67.70           H
ATOM   2164 2HG  MET A 152     -14.521  -5.269 -32.860  1.00 67.70           H
ATOM   2165  SD  MET A 152     -13.382  -3.717 -34.273  1.00 67.70           S
ATOM   2166  CE  MET A 152     -15.028  -3.535 -34.940  1.00 67.70           C
ATOM   2167 1HE  MET A 152     -15.491  -4.517 -35.038  1.00 67.70           H
ATOM   2168 2HE  MET A 152     -15.625  -2.917 -34.270  1.00 67.70           H
ATOM   2169 3HE  MET A 152     -14.973  -3.060 -35.920  1.00 67.70           H
ATOM   2170  HN  MET A 152     -13.092  -4.521 -29.856  1.00 67.70           H
ATOM   2171  N   ARG A 153     -14.524  -1.513 -29.514  1.00 72.11           N
ATOM   2172  CA  ARG A 153     -15.101  -0.314 -28.928  1.00 72.11           C
ATOM   2173  C   ARG A 153     -14.033   0.469 -28.162  1.00 72.11           C
ATOM   2174  O   ARG A 153     -14.058   1.699 -28.138  1.00 72.11           O
ATOM   2175  HA  ARG A 153     -15.474   0.259 -29.778  1.00 72.11           H
ATOM   2176  CB  ARG A 153     -16.249  -0.663 -27.979  1.00 72.11           C
ATOM   2177 1HB  ARG A 153     -15.940  -1.464 -27.308  1.00 72.11           H
ATOM   2178 2HB  ARG A 153     -16.485   0.200 -27.356  1.00 72.11           H
ATOM   2179  CG  ARG A 153     -17.493  -1.093 -28.757  1.00 72.11           C
ATOM   2180 1HG  ARG A 153     -17.778  -0.308 -29.458  1.00 72.11           H
ATOM   2181 2HG  ARG A 153     -17.268  -1.981 -29.348  1.00 72.11           H
ATOM   2182  CD  ARG A 153     -18.659  -1.386 -27.810  1.00 72.11           C
ATOM   2183 1HD  ARG A 153     -18.423  -2.249 -27.186  1.00 72.11           H
ATOM   2184 2HD  ARG A 153     -18.814  -0.541 -27.139  1.00 72.11           H
ATOM   2185  NE  ARG A 153     -19.890  -1.646 -28.588  1.00 72.11           N
ATOM   2186  HE  ARG A 153     -19.836  -1.590 -29.585  1.00 72.11           H
ATOM   2187  CZ  ARG A 153     -21.074  -1.953 -28.040  1.00 72.11           C
ATOM   2188  NH1 ARG A 153     -21.205  -2.042 -26.709  1.00 72.11           N
ATOM   2189 1HH1 ARG A 153     -20.416  -1.879 -26.117  1.00 72.11           H
ATOM   2190 2HH1 ARG A 153     -22.092  -2.271 -26.309  1.00 72.11           H
ATOM   2191  NH2 ARG A 153     -22.125  -2.168 -28.843  1.00 72.11           N
ATOM   2192 1HH2 ARG A 153     -23.016  -2.398 -28.450  1.00 72.11           H
ATOM   2193 2HH2 ARG A 153     -22.019  -2.100 -29.835  1.00 72.11           H
ATOM   2194  HN  ARG A 153     -14.905  -2.373 -29.176  1.00 72.11           H
ATOM   2195  N   ALA A 154     -13.122  -0.275 -27.553  1.00 72.20           N
ATOM   2196  CA  ALA A 154     -12.128   0.324 -26.679  1.00 72.20           C
ATOM   2197  C   ALA A 154     -11.228   1.252 -27.498  1.00 72.20           C
ATOM   2198  O   ALA A 154     -10.695   2.228 -26.973  1.00 72.20           O
ATOM   2199  HA  ALA A 154     -12.657   0.913 -25.930  1.00 72.20           H
ATOM   2200  CB  ALA A 154     -11.338  -0.779 -25.972  1.00 72.20           C
ATOM   2201 1HB  ALA A 154     -12.019  -1.391 -25.381  1.00 72.20           H
ATOM   2202 2HB  ALA A 154     -10.840  -1.403 -26.714  1.00 72.20           H
ATOM   2203 3HB  ALA A 154     -10.593  -0.329 -25.316  1.00 72.20           H
ATOM   2204  HN  ALA A 154     -13.056  -1.269 -27.650  1.00 72.20           H
ATOM   2205  N   HIS A 155     -11.086   0.913 -28.772  1.00 73.84           N
ATOM   2206  CA  HIS A 155     -10.255   1.700 -29.667  1.00 73.84           C
ATOM   2207  C   HIS A 155     -10.936   3.040 -29.955  1.00 73.84           C
ATOM   2208  O   HIS A 155     -10.318   4.095 -29.826  1.00 73.84           O
ATOM   2209  HA  HIS A 155      -9.317   1.885 -29.142  1.00 73.84           H
ATOM   2210  CB  HIS A 155      -9.931   0.914 -30.939  1.00 73.84           C
ATOM   2211 1HB  HIS A 155      -9.589  -0.083 -30.661  1.00 73.84           H
ATOM   2212 2HB  HIS A 155     -10.846   0.788 -31.518  1.00 73.84           H
ATOM   2213  CG  HIS A 155      -8.885   1.564 -31.812  1.00 73.84           C
ATOM   2214  ND1 HIS A 155      -9.196   2.491 -32.791  1.00 73.84           N
ATOM   2215  HD1 HIS A 155     -10.113   2.818 -33.017  1.00 73.84           H
ATOM   2216  CD2 HIS A 155      -7.529   1.411 -31.844  1.00 73.84           C
ATOM   2217  HD2 HIS A 155      -6.948   0.751 -31.200  1.00 73.84           H
ATOM   2218  CE1 HIS A 155      -8.071   2.872 -33.379  1.00 73.84           C
ATOM   2219  HE1 HIS A 155      -7.985   3.595 -34.191  1.00 73.84           H
ATOM   2220  NE2 HIS A 155      -7.040   2.201 -32.791  1.00 73.84           N
ATOM   2221  HN  HIS A 155     -11.526   0.119 -29.192  1.00 73.84           H
ATOM   2222  N   THR A 156     -12.201   2.953 -30.339  1.00 73.11           N
ATOM   2223  CA  THR A 156     -12.935   4.131 -30.770  1.00 73.11           C
ATOM   2224  C   THR A 156     -13.106   5.108 -29.606  1.00 73.11           C
ATOM   2225  O   THR A 156     -13.147   6.321 -29.809  1.00 73.11           O
ATOM   2226  HA  THR A 156     -12.347   4.642 -31.533  1.00 73.11           H
ATOM   2227  CB  THR A 156     -14.262   3.667 -31.375  1.00 73.11           C
ATOM   2228  HB  THR A 156     -15.005   3.495 -30.596  1.00 73.11           H
ATOM   2229  OG1 THR A 156     -13.909   2.525 -32.151  1.00 73.11           O
ATOM   2230  HG1 THR A 156     -14.714   1.952 -32.302  1.00 73.11           H
ATOM   2231  CG2 THR A 156     -14.817   4.658 -32.400  1.00 73.11           C
ATOM   2232 1HG2 THR A 156     -14.101   4.778 -33.213  1.00 73.11           H
ATOM   2233 2HG2 THR A 156     -14.986   5.622 -31.919  1.00 73.11           H
ATOM   2234 3HG2 THR A 156     -15.759   4.280 -32.797  1.00 73.11           H
ATOM   2235  HN  THR A 156     -12.723   2.100 -30.359  1.00 73.11           H
ATOM   2236  N   TRP A 157     -13.203   4.544 -28.411  1.00 80.06           N
ATOM   2237  CA  TRP A 157     -13.525   5.333 -27.234  1.00 80.06           C
ATOM   2238  C   TRP A 157     -12.216   5.673 -26.519  1.00 80.06           C
ATOM   2239  O   TRP A 157     -12.221   6.016 -25.338  1.00 80.06           O
ATOM   2240  HA  TRP A 157     -14.015   6.247 -27.570  1.00 80.06           H
ATOM   2241  CB  TRP A 157     -14.523   4.598 -26.337  1.00 80.06           C
ATOM   2242 1HB  TRP A 157     -14.219   3.554 -26.253  1.00 80.06           H
ATOM   2243 2HB  TRP A 157     -14.478   5.025 -25.335  1.00 80.06           H
ATOM   2244  CG  TRP A 157     -15.968   4.654 -26.836  1.00 80.06           C
ATOM   2245  CD1 TRP A 157     -16.445   4.268 -28.028  1.00 80.06           C
ATOM   2246  HD1 TRP A 157     -15.834   3.847 -28.826  1.00 80.06           H
ATOM   2247  CD2 TRP A 157     -17.112   5.142 -26.104  1.00 80.06           C
ATOM   2248  NE1 TRP A 157     -17.807   4.472 -28.117  1.00 80.06           N
ATOM   2249  HE1 TRP A 157     -18.386   4.263 -28.905  1.00 80.06           H
ATOM   2250  CE2 TRP A 157     -18.225   5.020 -26.910  1.00 80.06           C
ATOM   2251  CE3 TRP A 157     -17.203   5.669 -24.804  1.00 80.06           C
ATOM   2252  HE3 TRP A 157     -16.338   5.776 -24.148  1.00 80.06           H
ATOM   2253  CZ2 TRP A 157     -19.510   5.403 -26.506  1.00 80.06           C
ATOM   2254  HZ2 TRP A 157     -20.374   5.297 -27.161  1.00 80.06           H
ATOM   2255  CZ3 TRP A 157     -18.493   6.048 -24.415  1.00 80.06           C
ATOM   2256  HZ3 TRP A 157     -18.620   6.464 -23.415  1.00 80.06           H
ATOM   2257  CH2 TRP A 157     -19.624   5.932 -25.214  1.00 80.06           C
ATOM   2258  HH2 TRP A 157     -20.596   6.250 -24.837  1.00 80.06           H
ATOM   2259  HN  TRP A 157     -13.065   3.568 -28.240  1.00 80.06           H
ATOM   2260  N   ARG A 158     -11.126   5.567 -27.266  1.00 78.50           N
ATOM   2261  CA  ARG A 158      -9.803   5.691 -26.680  1.00 78.50           C
ATOM   2262  C   ARG A 158      -9.662   7.037 -25.966  1.00 78.50           C
ATOM   2263  O   ARG A 158      -9.159   7.100 -24.846  1.00 78.50           O
ATOM   2264  HA  ARG A 158      -9.732   4.863 -25.974  1.00 78.50           H
ATOM   2265  CB  ARG A 158      -8.714   5.571 -27.748  1.00 78.50           C
ATOM   2266 1HB  ARG A 158      -8.829   4.630 -28.285  1.00 78.50           H
ATOM   2267 2HB  ARG A 158      -8.827   6.372 -28.479  1.00 78.50           H
ATOM   2268  CG  ARG A 158      -7.320   5.640 -27.120  1.00 78.50           C
ATOM   2269 1HG  ARG A 158      -7.223   6.559 -26.542  1.00 78.50           H
ATOM   2270 2HG  ARG A 158      -7.189   4.811 -26.425  1.00 78.50           H
ATOM   2271  CD  ARG A 158      -6.232   5.589 -28.195  1.00 78.50           C
ATOM   2272 1HD  ARG A 158      -6.339   4.682 -28.789  1.00 78.50           H
ATOM   2273 2HD  ARG A 158      -6.343   6.432 -28.877  1.00 78.50           H
ATOM   2274  NE  ARG A 158      -4.894   5.624 -27.562  1.00 78.50           N
ATOM   2275  HE  ARG A 158      -4.842   5.845 -26.588  1.00 78.50           H
ATOM   2276  CZ  ARG A 158      -3.749   5.379 -28.213  1.00 78.50           C
ATOM   2277  NH1 ARG A 158      -3.760   5.078 -29.519  1.00 78.50           N
ATOM   2278 1HH1 ARG A 158      -4.627   5.035 -30.015  1.00 78.50           H
ATOM   2279 2HH1 ARG A 158      -2.901   4.896 -29.997  1.00 78.50           H
ATOM   2280  NH2 ARG A 158      -2.593   5.438 -27.539  1.00 78.50           N
ATOM   2281 1HH2 ARG A 158      -1.729   5.258 -28.009  1.00 78.50           H
ATOM   2282 2HH2 ARG A 158      -2.594   5.664 -26.564  1.00 78.50           H
ATOM   2283  HN  ARG A 158     -11.138   5.399 -28.252  1.00 78.50           H
ATOM   2284  N   GLU A 159     -10.116   8.080 -26.645  1.00 80.31           N
ATOM   2285  CA  GLU A 159      -9.957   9.431 -26.134  1.00 80.31           C
ATOM   2286  C   GLU A 159     -10.816   9.631 -24.884  1.00 80.31           C
ATOM   2287  O   GLU A 159     -10.337  10.142 -23.873  1.00 80.31           O
ATOM   2288  HA  GLU A 159      -8.902   9.521 -25.877  1.00 80.31           H
ATOM   2289  CB  GLU A 159     -10.302  10.467 -27.207  1.00 80.31           C
ATOM   2290 1HB  GLU A 159     -11.260  10.218 -27.663  1.00 80.31           H
ATOM   2291 2HB  GLU A 159     -10.278  11.466 -26.773  1.00 80.31           H
ATOM   2292  CG  GLU A 159      -9.263  10.459 -28.330  1.00 80.31           C
ATOM   2293 1HG  GLU A 159      -8.263  10.553 -27.907  1.00 80.31           H
ATOM   2294 2HG  GLU A 159      -9.299   9.505 -28.856  1.00 80.31           H
ATOM   2295  CD  GLU A 159      -9.515  11.601 -29.317  1.00 80.31           C
ATOM   2296  OE1 GLU A 159      -8.586  11.885 -30.104  1.00 80.31           O
ATOM   2297  OE2 GLU A 159     -10.629  12.164 -29.262  1.00 80.31           O
ATOM   2298  HN  GLU A 159     -10.584   8.014 -27.526  1.00 80.31           H
ATOM   2299  N   LYS A 160     -12.069   9.216 -24.993  1.00 84.41           N
ATOM   2300  CA  LYS A 160     -12.993   9.323 -23.877  1.00 84.41           C
ATOM   2301  C   LYS A 160     -12.414   8.585 -22.668  1.00 84.41           C
ATOM   2302  O   LYS A 160     -12.505   9.066 -21.540  1.00 84.41           O
ATOM   2303  HA  LYS A 160     -13.081  10.380 -23.626  1.00 84.41           H
ATOM   2304  CB  LYS A 160     -14.385   8.837 -24.285  1.00 84.41           C
ATOM   2305 1HB  LYS A 160     -14.306   7.868 -24.778  1.00 84.41           H
ATOM   2306 2HB  LYS A 160     -14.999   8.692 -23.396  1.00 84.41           H
ATOM   2307  CG  LYS A 160     -15.063   9.839 -25.221  1.00 84.41           C
ATOM   2308 1HG  LYS A 160     -15.077  10.824 -24.756  1.00 84.41           H
ATOM   2309 2HG  LYS A 160     -14.487   9.929 -26.142  1.00 84.41           H
ATOM   2310  CD  LYS A 160     -16.493   9.403 -25.548  1.00 84.41           C
ATOM   2311 1HD  LYS A 160     -16.474   8.454 -26.084  1.00 84.41           H
ATOM   2312 2HD  LYS A 160     -17.047   9.236 -24.624  1.00 84.41           H
ATOM   2313  CE  LYS A 160     -17.208  10.458 -26.394  1.00 84.41           C
ATOM   2314 1HE  LYS A 160     -17.214  11.413 -25.867  1.00 84.41           H
ATOM   2315 2HE  LYS A 160     -16.667  10.613 -27.327  1.00 84.41           H
ATOM   2316  NZ  LYS A 160     -18.597  10.037 -26.683  1.00 84.41           N
ATOM   2317 1HZ  LYS A 160     -19.056  10.747 -27.242  1.00 84.41           H
ATOM   2318 2HZ  LYS A 160     -18.585   9.160 -27.194  1.00 84.41           H
ATOM   2319 3HZ  LYS A 160     -19.101   9.914 -25.812  1.00 84.41           H
ATOM   2320  HN  LYS A 160     -12.455   8.814 -25.824  1.00 84.41           H
ATOM   2321  N   ARG A 161     -11.830   7.428 -22.946  1.00 85.29           N
ATOM   2322  CA  ARG A 161     -11.260   6.606 -21.892  1.00 85.29           C
ATOM   2323  C   ARG A 161     -10.131   7.358 -21.184  1.00 85.29           C
ATOM   2324  O   ARG A 161      -9.956   7.226 -19.974  1.00 85.29           O
ATOM   2325  HA  ARG A 161     -12.089   6.411 -21.212  1.00 85.29           H
ATOM   2326  CB  ARG A 161     -10.714   5.292 -22.454  1.00 85.29           C
ATOM   2327 1HB  ARG A 161     -10.119   5.492 -23.344  1.00 85.29           H
ATOM   2328 2HB  ARG A 161     -10.050   4.828 -21.724  1.00 85.29           H
ATOM   2329  CG  ARG A 161     -11.852   4.329 -22.800  1.00 85.29           C
ATOM   2330 1HG  ARG A 161     -12.319   3.968 -21.884  1.00 85.29           H
ATOM   2331 2HG  ARG A 161     -12.621   4.857 -23.364  1.00 85.29           H
ATOM   2332  CD  ARG A 161     -11.336   3.143 -23.618  1.00 85.29           C
ATOM   2333 1HD  ARG A 161     -12.172   2.523 -23.942  1.00 85.29           H
ATOM   2334 2HD  ARG A 161     -10.837   3.501 -24.518  1.00 85.29           H
ATOM   2335  NE  ARG A 161     -10.396   2.338 -22.806  1.00 85.29           N
ATOM   2336  HE  ARG A 161     -10.507   2.350 -21.812  1.00 85.29           H
ATOM   2337  CZ  ARG A 161      -9.406   1.595 -23.318  1.00 85.29           C
ATOM   2338  NH1 ARG A 161      -9.211   1.543 -24.643  1.00 85.29           N
ATOM   2339 1HH1 ARG A 161      -9.807   2.060 -25.257  1.00 85.29           H
ATOM   2340 2HH1 ARG A 161      -8.470   0.986 -25.018  1.00 85.29           H
ATOM   2341  NH2 ARG A 161      -8.614   0.906 -22.487  1.00 85.29           N
ATOM   2342 1HH2 ARG A 161      -7.870   0.346 -22.853  1.00 85.29           H
ATOM   2343 2HH2 ARG A 161      -8.766   0.950 -21.499  1.00 85.29           H
ATOM   2344  HN  ARG A 161     -11.744   7.052 -23.868  1.00 85.29           H
ATOM   2345  N   LEU A 162      -9.395   8.131 -21.969  1.00 86.37           N
ATOM   2346  CA  LEU A 162      -8.272   8.884 -21.437  1.00 86.37           C
ATOM   2347  C   LEU A 162      -8.797  10.013 -20.547  1.00 86.37           C
ATOM   2348  O   LEU A 162      -8.170  10.364 -19.549  1.00 86.37           O
ATOM   2349  HA  LEU A 162      -7.685   8.204 -20.820  1.00 86.37           H
ATOM   2350  CB  LEU A 162      -7.364   9.366 -22.570  1.00 86.37           C
ATOM   2351 1HB  LEU A 162      -7.144   8.517 -23.218  1.00 86.37           H
ATOM   2352 2HB  LEU A 162      -7.917  10.089 -23.169  1.00 86.37           H
ATOM   2353  CG  LEU A 162      -6.040  10.003 -22.145  1.00 86.37           C
ATOM   2354  HG  LEU A 162      -6.251  10.746 -21.375  1.00 86.37           H
ATOM   2355  CD1 LEU A 162      -5.105   8.963 -21.526  1.00 86.37           C
ATOM   2356 1HD1 LEU A 162      -5.579   8.524 -20.648  1.00 86.37           H
ATOM   2357 2HD1 LEU A 162      -4.897   8.181 -22.256  1.00 86.37           H
ATOM   2358 3HD1 LEU A 162      -4.171   9.443 -21.232  1.00 86.37           H
ATOM   2359  CD2 LEU A 162      -5.385  10.739 -23.315  1.00 86.37           C
ATOM   2360 1HD2 LEU A 162      -5.190  10.035 -24.123  1.00 86.37           H
ATOM   2361 2HD2 LEU A 162      -6.053  11.524 -23.670  1.00 86.37           H
ATOM   2362 3HD2 LEU A 162      -4.446  11.183 -22.985  1.00 86.37           H
ATOM   2363  HN  LEU A 162      -9.554   8.246 -22.949  1.00 86.37           H
ATOM   2364  N   LEU A 163      -9.942  10.551 -20.942  1.00 89.54           N
ATOM   2365  CA  LEU A 163     -10.571  11.615 -20.179  1.00 89.54           C
ATOM   2366  C   LEU A 163     -11.034  11.064 -18.829  1.00 89.54           C
ATOM   2367  O   LEU A 163     -10.725  11.634 -17.784  1.00 89.54           O
ATOM   2368  HA  LEU A 163      -9.815  12.379 -19.999  1.00 89.54           H
ATOM   2369  CB  LEU A 163     -11.690  12.268 -20.993  1.00 89.54           C
ATOM   2370 1HB  LEU A 163     -11.284  12.562 -21.961  1.00 89.54           H
ATOM   2371 2HB  LEU A 163     -12.458  11.519 -21.184  1.00 89.54           H
ATOM   2372  CG  LEU A 163     -12.356  13.491 -20.358  1.00 89.54           C
ATOM   2373  HG  LEU A 163     -12.681  13.220 -19.354  1.00 89.54           H
ATOM   2374  CD1 LEU A 163     -11.360  14.644 -20.215  1.00 89.54           C
ATOM   2375 1HD1 LEU A 163     -10.530  14.331 -19.583  1.00 89.54           H
ATOM   2376 2HD1 LEU A 163     -10.983  14.923 -21.199  1.00 89.54           H
ATOM   2377 3HD1 LEU A 163     -11.860  15.500 -19.761  1.00 89.54           H
ATOM   2378  CD2 LEU A 163     -13.603  13.904 -21.141  1.00 89.54           C
ATOM   2379 1HD2 LEU A 163     -13.325  14.151 -22.165  1.00 89.54           H
ATOM   2380 2HD2 LEU A 163     -14.318  13.081 -21.147  1.00 89.54           H
ATOM   2381 3HD2 LEU A 163     -14.057  14.776 -20.668  1.00 89.54           H
ATOM   2382  HN  LEU A 163     -10.437  10.271 -21.765  1.00 89.54           H
ATOM   2383  N   TYR A 164     -11.768   9.963 -18.896  1.00 90.03           N
ATOM   2384  CA  TYR A 164     -12.300   9.345 -17.693  1.00 90.03           C
ATOM   2385  C   TYR A 164     -11.172   8.897 -16.761  1.00 90.03           C
ATOM   2386  O   TYR A 164     -11.319   8.937 -15.541  1.00 90.03           O
ATOM   2387  HA  TYR A 164     -12.915  10.084 -17.179  1.00 90.03           H
ATOM   2388  CB  TYR A 164     -13.078   8.113 -18.161  1.00 90.03           C
ATOM   2389 1HB  TYR A 164     -12.463   7.554 -18.867  1.00 90.03           H
ATOM   2390 2HB  TYR A 164     -13.254   7.461 -17.306  1.00 90.03           H
ATOM   2391  CG  TYR A 164     -14.419   8.438 -18.822  1.00 90.03           C
ATOM   2392  CD1 TYR A 164     -15.270   9.355 -18.241  1.00 90.03           C
ATOM   2393  HD1 TYR A 164     -14.987   9.848 -17.311  1.00 90.03           H
ATOM   2394  CD2 TYR A 164     -14.776   7.813 -20.000  1.00 90.03           C
ATOM   2395  HD2 TYR A 164     -14.104   7.089 -20.459  1.00 90.03           H
ATOM   2396  CE1 TYR A 164     -16.532   9.661 -18.863  1.00 90.03           C
ATOM   2397  HE1 TYR A 164     -17.214  10.383 -18.415  1.00 90.03           H
ATOM   2398  CE2 TYR A 164     -16.039   8.119 -20.622  1.00 90.03           C
ATOM   2399  HE2 TYR A 164     -16.334   7.633 -21.552  1.00 90.03           H
ATOM   2400  CZ  TYR A 164     -16.854   9.028 -20.023  1.00 90.03           C
ATOM   2401  OH  TYR A 164     -18.046   9.317 -20.611  1.00 90.03           O
ATOM   2402  HH  TYR A 164     -18.163   8.765 -21.437  1.00 90.03           H
ATOM   2403  HN  TYR A 164     -11.998   9.495 -19.749  1.00 90.03           H
ATOM   2404  N   SER A 165     -10.072   8.482 -17.372  1.00 90.27           N
ATOM   2405  CA  SER A 165      -8.933   7.994 -16.613  1.00 90.27           C
ATOM   2406  C   SER A 165      -8.381   9.110 -15.724  1.00 90.27           C
ATOM   2407  O   SER A 165      -7.911   8.851 -14.617  1.00 90.27           O
ATOM   2408  HA  SER A 165      -9.321   7.177 -16.005  1.00 90.27           H
ATOM   2409  CB  SER A 165      -7.839   7.464 -17.542  1.00 90.27           C
ATOM   2410 1HB  SER A 165      -7.171   6.811 -16.979  1.00 90.27           H
ATOM   2411 2HB  SER A 165      -8.291   6.857 -18.326  1.00 90.27           H
ATOM   2412  OG  SER A 165      -7.084   8.518 -18.133  1.00 90.27           O
ATOM   2413  HG  SER A 165      -7.697   9.241 -18.451  1.00 90.27           H
ATOM   2414  HN  SER A 165      -9.953   8.475 -18.365  1.00 90.27           H
ATOM   2415  N   LYS A 166      -8.455  10.327 -16.242  1.00 92.56           N
ATOM   2416  CA  LYS A 166      -8.018  11.489 -15.487  1.00 92.56           C
ATOM   2417  C   LYS A 166      -8.934  11.679 -14.276  1.00 92.56           C
ATOM   2418  O   LYS A 166      -8.458  11.873 -13.158  1.00 92.56           O
ATOM   2419  HA  LYS A 166      -7.009  11.286 -15.129  1.00 92.56           H
ATOM   2420  CB  LYS A 166      -7.938  12.719 -16.395  1.00 92.56           C
ATOM   2421 1HB  LYS A 166      -8.876  12.838 -16.936  1.00 92.56           H
ATOM   2422 2HB  LYS A 166      -7.804  13.615 -15.788  1.00 92.56           H
ATOM   2423  CG  LYS A 166      -6.781  12.591 -17.388  1.00 92.56           C
ATOM   2424 1HG  LYS A 166      -5.841  12.493 -16.846  1.00 92.56           H
ATOM   2425 2HG  LYS A 166      -6.904  11.684 -17.981  1.00 92.56           H
ATOM   2426  CD  LYS A 166      -6.718  13.807 -18.315  1.00 92.56           C
ATOM   2427 1HD  LYS A 166      -7.658  13.904 -18.858  1.00 92.56           H
ATOM   2428 2HD  LYS A 166      -6.598  14.714 -17.722  1.00 92.56           H
ATOM   2429  CE  LYS A 166      -5.559  13.682 -19.306  1.00 92.56           C
ATOM   2430 1HE  LYS A 166      -4.631  13.491 -18.767  1.00 92.56           H
ATOM   2431 2HE  LYS A 166      -5.727  12.829 -19.964  1.00 92.56           H
ATOM   2432  NZ  LYS A 166      -5.428  14.918 -20.109  1.00 92.56           N
ATOM   2433 1HZ  LYS A 166      -4.669  14.811 -20.773  1.00 92.56           H
ATOM   2434 2HZ  LYS A 166      -6.293  15.089 -20.610  1.00 92.56           H
ATOM   2435 3HZ  LYS A 166      -5.233  15.701 -19.495  1.00 92.56           H
ATOM   2436  HN  LYS A 166      -8.804  10.525 -17.158  1.00 92.56           H
ATOM   2437  N   MET A 167     -10.231  11.615 -14.539  1.00 94.21           N
ATOM   2438  CA  MET A 167     -11.218  11.830 -13.494  1.00 94.21           C
ATOM   2439  C   MET A 167     -11.112  10.756 -12.410  1.00 94.21           C
ATOM   2440  O   MET A 167     -11.224  11.055 -11.222  1.00 94.21           O
ATOM   2441  HA  MET A 167     -10.988  12.808 -13.071  1.00 94.21           H
ATOM   2442  CB  MET A 167     -12.621  11.804 -14.104  1.00 94.21           C
ATOM   2443 1HB  MET A 167     -12.778  10.859 -14.623  1.00 94.21           H
ATOM   2444 2HB  MET A 167     -13.367  11.862 -13.312  1.00 94.21           H
ATOM   2445  CG  MET A 167     -12.816  12.966 -15.081  1.00 94.21           C
ATOM   2446 1HG  MET A 167     -12.642  13.914 -14.571  1.00 94.21           H
ATOM   2447 2HG  MET A 167     -12.086  12.900 -15.888  1.00 94.21           H
ATOM   2448  SD  MET A 167     -14.470  12.930 -15.750  1.00 94.21           S
ATOM   2449  CE  MET A 167     -15.398  13.436 -14.312  1.00 94.21           C
ATOM   2450 1HE  MET A 167     -15.232  12.724 -13.503  1.00 94.21           H
ATOM   2451 2HE  MET A 167     -15.069  14.426 -13.997  1.00 94.21           H
ATOM   2452 3HE  MET A 167     -16.460  13.466 -14.556  1.00 94.21           H
ATOM   2453  HN  MET A 167     -10.609  11.420 -15.444  1.00 94.21           H
ATOM   2454  N   VAL A 168     -10.898   9.528 -12.858  1.00 94.06           N
ATOM   2455  CA  VAL A 168     -10.793   8.405 -11.941  1.00 94.06           C
ATOM   2456  C   VAL A 168      -9.578   8.605 -11.034  1.00 94.06           C
ATOM   2457  O   VAL A 168      -9.660   8.396  -9.825  1.00 94.06           O
ATOM   2458  HA  VAL A 168     -11.693   8.397 -11.326  1.00 94.06           H
ATOM   2459  CB  VAL A 168     -10.745   7.092 -12.726  1.00 94.06           C
ATOM   2460  HB  VAL A 168      -9.981   7.191 -13.497  1.00 94.06           H
ATOM   2461  CG1 VAL A 168     -10.348   5.926 -11.818  1.00 94.06           C
ATOM   2462 1HG1 VAL A 168      -9.363   6.115 -11.392  1.00 94.06           H
ATOM   2463 2HG1 VAL A 168     -11.078   5.826 -11.015  1.00 94.06           H
ATOM   2464 3HG1 VAL A 168     -10.321   5.005 -12.401  1.00 94.06           H
ATOM   2465  CG2 VAL A 168     -12.080   6.818 -13.419  1.00 94.06           C
ATOM   2466 1HG2 VAL A 168     -12.871   6.749 -12.672  1.00 94.06           H
ATOM   2467 2HG2 VAL A 168     -12.304   7.630 -14.111  1.00 94.06           H
ATOM   2468 3HG2 VAL A 168     -12.018   5.879 -13.970  1.00 94.06           H
ATOM   2469  HN  VAL A 168     -10.798   9.295 -13.825  1.00 94.06           H
ATOM   2470  N   CYS A 169      -8.477   9.007 -11.653  1.00 93.72           N
ATOM   2471  CA  CYS A 169      -7.243   9.227 -10.918  1.00 93.72           C
ATOM   2472  C   CYS A 169      -7.519  10.246  -9.810  1.00 93.72           C
ATOM   2473  O   CYS A 169      -7.164  10.023  -8.654  1.00 93.72           O
ATOM   2474  HA  CYS A 169      -6.955   8.265 -10.495  1.00 93.72           H
ATOM   2475  CB  CYS A 169      -6.109   9.678 -11.839  1.00 93.72           C
ATOM   2476 1HB  CYS A 169      -6.460  10.468 -12.503  1.00 93.72           H
ATOM   2477 2HB  CYS A 169      -5.294  10.097 -11.248  1.00 93.72           H
ATOM   2478  SG  CYS A 169      -5.501   8.260 -12.824  1.00 93.72           S
ATOM   2479  HG  CYS A 169      -6.497   8.267 -13.706  1.00 93.72           H
ATOM   2480  HN  CYS A 169      -8.420   9.182 -12.636  1.00 93.72           H
ATOM   2481  N   PHE A 170      -8.149  11.343 -10.204  1.00 95.65           N
ATOM   2482  CA  PHE A 170      -8.449  12.412  -9.265  1.00 95.65           C
ATOM   2483  C   PHE A 170      -9.309  11.900  -8.108  1.00 95.65           C
ATOM   2484  O   PHE A 170      -9.038  12.201  -6.947  1.00 95.65           O
ATOM   2485  HA  PHE A 170      -7.498  12.775  -8.875  1.00 95.65           H
ATOM   2486  CB  PHE A 170      -9.231  13.477 -10.035  1.00 95.65           C
ATOM   2487 1HB  PHE A 170      -8.648  13.786 -10.903  1.00 95.65           H
ATOM   2488 2HB  PHE A 170     -10.153  13.035 -10.412  1.00 95.65           H
ATOM   2489  CG  PHE A 170      -9.578  14.715  -9.206  1.00 95.65           C
ATOM   2490  CD1 PHE A 170     -10.821  14.847  -8.669  1.00 95.65           C
ATOM   2491  HD1 PHE A 170     -11.569  14.071  -8.829  1.00 95.65           H
ATOM   2492  CD2 PHE A 170      -8.645  15.684  -9.005  1.00 95.65           C
ATOM   2493  HD2 PHE A 170      -7.649  15.578  -9.436  1.00 95.65           H
ATOM   2494  CE1 PHE A 170     -11.143  15.995  -7.899  1.00 95.65           C
ATOM   2495  HE1 PHE A 170     -12.139  16.101  -7.468  1.00 95.65           H
ATOM   2496  CE2 PHE A 170      -8.967  16.832  -8.235  1.00 95.65           C
ATOM   2497  HE2 PHE A 170      -8.219  17.608  -8.075  1.00 95.65           H
ATOM   2498  CZ  PHE A 170     -10.210  16.964  -7.698  1.00 95.65           C
ATOM   2499  HZ  PHE A 170     -10.457  17.846  -7.107  1.00 95.65           H
ATOM   2500  HN  PHE A 170      -8.453  11.508 -11.142  1.00 95.65           H
ATOM   2501  N   THR A 171     -10.331  11.135  -8.466  1.00 95.97           N
ATOM   2502  CA  THR A 171     -11.263  10.622  -7.477  1.00 95.97           C
ATOM   2503  C   THR A 171     -10.535   9.732  -6.468  1.00 95.97           C
ATOM   2504  O   THR A 171     -10.829   9.771  -5.275  1.00 95.97           O
ATOM   2505  HA  THR A 171     -11.674  11.465  -6.922  1.00 95.97           H
ATOM   2506  CB  THR A 171     -12.391   9.902  -8.220  1.00 95.97           C
ATOM   2507  HB  THR A 171     -12.031   8.977  -8.671  1.00 95.97           H
ATOM   2508  OG1 THR A 171     -12.886  10.879  -9.131  1.00 95.97           O
ATOM   2509  HG1 THR A 171     -12.467  10.752 -10.030  1.00 95.97           H
ATOM   2510  CG2 THR A 171     -13.586   9.596  -7.315  1.00 95.97           C
ATOM   2511 1HG2 THR A 171     -13.988  10.527  -6.917  1.00 95.97           H
ATOM   2512 2HG2 THR A 171     -13.265   8.957  -6.492  1.00 95.97           H
ATOM   2513 3HG2 THR A 171     -14.357   9.085  -7.892  1.00 95.97           H
ATOM   2514  HN  THR A 171     -10.525  10.867  -9.410  1.00 95.97           H
ATOM   2515  N   ILE A 172      -9.598   8.950  -6.985  1.00 94.20           N
ATOM   2516  CA  ILE A 172      -8.858   8.018  -6.152  1.00 94.20           C
ATOM   2517  C   ILE A 172      -8.049   8.798  -5.115  1.00 94.20           C
ATOM   2518  O   ILE A 172      -8.032   8.441  -3.938  1.00 94.20           O
ATOM   2519  HA  ILE A 172      -9.587   7.400  -5.627  1.00 94.20           H
ATOM   2520  CB  ILE A 172      -8.011   7.082  -7.017  1.00 94.20           C
ATOM   2521  HB  ILE A 172      -7.515   7.680  -7.782  1.00 94.20           H
ATOM   2522  CG1 ILE A 172      -8.889   6.060  -7.741  1.00 94.20           C
ATOM   2523 1HG1 ILE A 172      -9.324   5.371  -7.017  1.00 94.20           H
ATOM   2524 2HG1 ILE A 172      -9.717   6.570  -8.234  1.00 94.20           H
ATOM   2525  CG2 ILE A 172      -6.915   6.411  -6.187  1.00 94.20           C
ATOM   2526 1HG2 ILE A 172      -6.265   7.174  -5.758  1.00 94.20           H
ATOM   2527 2HG2 ILE A 172      -7.370   5.829  -5.386  1.00 94.20           H
ATOM   2528 3HG2 ILE A 172      -6.327   5.752  -6.826  1.00 94.20           H
ATOM   2529  CD1 ILE A 172      -8.078   5.275  -8.775  1.00 94.20           C
ATOM   2530 1HD1 ILE A 172      -7.664   5.965  -9.511  1.00 94.20           H
ATOM   2531 2HD1 ILE A 172      -7.266   4.747  -8.275  1.00 94.20           H
ATOM   2532 3HD1 ILE A 172      -8.726   4.556  -9.275  1.00 94.20           H
ATOM   2533  HN  ILE A 172      -9.343   8.947  -7.952  1.00 94.20           H
ATOM   2534  N   TRP A 173      -7.397   9.850  -5.589  1.00 95.52           N
ATOM   2535  CA  TRP A 173      -6.532  10.643  -4.733  1.00 95.52           C
ATOM   2536  C   TRP A 173      -7.387  11.227  -3.607  1.00 95.52           C
ATOM   2537  O   TRP A 173      -7.006  11.169  -2.439  1.00 95.52           O
ATOM   2538  HA  TRP A 173      -5.774   9.978  -4.318  1.00 95.52           H
ATOM   2539  CB  TRP A 173      -5.793  11.713  -5.539  1.00 95.52           C
ATOM   2540 1HB  TRP A 173      -6.472  12.122  -6.288  1.00 95.52           H
ATOM   2541 2HB  TRP A 173      -5.522  12.532  -4.874  1.00 95.52           H
ATOM   2542  CG  TRP A 173      -4.531  11.204  -6.239  1.00 95.52           C
ATOM   2543  CD1 TRP A 173      -4.328  11.036  -7.553  1.00 95.52           C
ATOM   2544  HD1 TRP A 173      -5.070  11.250  -8.321  1.00 95.52           H
ATOM   2545  CD2 TRP A 173      -3.299  10.802  -5.605  1.00 95.52           C
ATOM   2546  NE1 TRP A 173      -3.059  10.557  -7.811  1.00 95.52           N
ATOM   2547  HE1 TRP A 173      -2.675  10.352  -8.711  1.00 95.52           H
ATOM   2548  CE2 TRP A 173      -2.414  10.410  -6.588  1.00 95.52           C
ATOM   2549  CE3 TRP A 173      -2.944  10.771  -4.245  1.00 95.52           C
ATOM   2550  HE3 TRP A 173      -3.624  11.076  -3.450  1.00 95.52           H
ATOM   2551  CZ2 TRP A 173      -1.117   9.958  -6.317  1.00 95.52           C
ATOM   2552  HZ2 TRP A 173      -0.436   9.654  -7.112  1.00 95.52           H
ATOM   2553  CZ3 TRP A 173      -1.644  10.317  -3.990  1.00 95.52           C
ATOM   2554  HZ3 TRP A 173      -1.317  10.273  -2.951  1.00 95.52           H
ATOM   2555  CH2 TRP A 173      -0.741   9.919  -4.969  1.00 95.52           C
ATOM   2556  HH2 TRP A 173       0.255   9.577  -4.688  1.00 95.52           H
ATOM   2557  HN  TRP A 173      -7.454  10.162  -6.538  1.00 95.52           H
ATOM   2558  N   VAL A 174      -8.527  11.777  -3.998  1.00 95.97           N
ATOM   2559  CA  VAL A 174      -9.410  12.427  -3.044  1.00 95.97           C
ATOM   2560  C   VAL A 174      -9.868  11.405  -2.001  1.00 95.97           C
ATOM   2561  O   VAL A 174      -9.863  11.689  -0.805  1.00 95.97           O
ATOM   2562  HA  VAL A 174      -8.837  13.206  -2.543  1.00 95.97           H
ATOM   2563  CB  VAL A 174     -10.575  13.094  -3.779  1.00 95.97           C
ATOM   2564  HB  VAL A 174     -11.038  12.345  -4.422  1.00 95.97           H
ATOM   2565  CG1 VAL A 174     -11.635  13.587  -2.793  1.00 95.97           C
ATOM   2566 1HG1 VAL A 174     -12.020  12.743  -2.221  1.00 95.97           H
ATOM   2567 2HG1 VAL A 174     -11.189  14.314  -2.113  1.00 95.97           H
ATOM   2568 3HG1 VAL A 174     -12.451  14.057  -3.342  1.00 95.97           H
ATOM   2569  CG2 VAL A 174     -10.079  14.236  -4.669  1.00 95.97           C
ATOM   2570 1HG2 VAL A 174      -9.579  14.984  -4.054  1.00 95.97           H
ATOM   2571 2HG2 VAL A 174      -9.378  13.844  -5.406  1.00 95.97           H
ATOM   2572 3HG2 VAL A 174     -10.927  14.692  -5.180  1.00 95.97           H
ATOM   2573  HN  VAL A 174      -8.850  11.783  -4.944  1.00 95.97           H
ATOM   2574  N   LEU A 175     -10.254  10.237  -2.494  1.00 93.89           N
ATOM   2575  CA  LEU A 175     -10.823   9.213  -1.634  1.00 93.89           C
ATOM   2576  C   LEU A 175      -9.755   8.728  -0.651  1.00 93.89           C
ATOM   2577  O   LEU A 175     -10.027   8.567   0.537  1.00 93.89           O
ATOM   2578  HA  LEU A 175     -11.630   9.675  -1.065  1.00 93.89           H
ATOM   2579  CB  LEU A 175     -11.442   8.093  -2.471  1.00 93.89           C
ATOM   2580 1HB  LEU A 175     -12.079   8.545  -3.232  1.00 93.89           H
ATOM   2581 2HB  LEU A 175     -10.640   7.572  -2.995  1.00 93.89           H
ATOM   2582  CG  LEU A 175     -12.267   7.059  -1.703  1.00 93.89           C
ATOM   2583  HG  LEU A 175     -12.230   7.311  -0.643  1.00 93.89           H
ATOM   2584  CD1 LEU A 175     -13.736   7.104  -2.128  1.00 93.89           C
ATOM   2585 1HD1 LEU A 175     -14.142   8.095  -1.926  1.00 93.89           H
ATOM   2586 2HD1 LEU A 175     -13.813   6.890  -3.194  1.00 93.89           H
ATOM   2587 3HD1 LEU A 175     -14.300   6.359  -1.566  1.00 93.89           H
ATOM   2588  CD2 LEU A 175     -11.670   5.658  -1.855  1.00 93.89           C
ATOM   2589 1HD2 LEU A 175     -11.656   5.381  -2.909  1.00 93.89           H
ATOM   2590 2HD2 LEU A 175     -10.652   5.653  -1.464  1.00 93.89           H
ATOM   2591 3HD2 LEU A 175     -12.275   4.943  -1.299  1.00 93.89           H
ATOM   2592  HN  LEU A 175     -10.184   9.987  -3.459  1.00 93.89           H
ATOM   2593  N   ALA A 176      -8.562   8.509  -1.185  1.00 94.04           N
ATOM   2594  CA  ALA A 176      -7.465   7.998  -0.380  1.00 94.04           C
ATOM   2595  C   ALA A 176      -7.137   9.004   0.725  1.00 94.04           C
ATOM   2596  O   ALA A 176      -6.838   8.616   1.854  1.00 94.04           O
ATOM   2597  HA  ALA A 176      -7.794   7.064   0.076  1.00 94.04           H
ATOM   2598  CB  ALA A 176      -6.262   7.709  -1.281  1.00 94.04           C
ATOM   2599 1HB  ALA A 176      -6.539   6.967  -2.030  1.00 94.04           H
ATOM   2600 2HB  ALA A 176      -5.951   8.628  -1.777  1.00 94.04           H
ATOM   2601 3HB  ALA A 176      -5.440   7.326  -0.677  1.00 94.04           H
ATOM   2602  HN  ALA A 176      -8.340   8.674  -2.146  1.00 94.04           H
ATOM   2603  N   ALA A 177      -7.204  10.276   0.362  1.00 94.51           N
ATOM   2604  CA  ALA A 177      -6.889  11.340   1.301  1.00 94.51           C
ATOM   2605  C   ALA A 177      -7.882  11.298   2.464  1.00 94.51           C
ATOM   2606  O   ALA A 177      -7.487  11.398   3.625  1.00 94.51           O
ATOM   2607  HA  ALA A 177      -5.885  11.158   1.684  1.00 94.51           H
ATOM   2608  CB  ALA A 177      -6.902  12.685   0.571  1.00 94.51           C
ATOM   2609 1HB  ALA A 177      -6.159  12.673  -0.227  1.00 94.51           H
ATOM   2610 2HB  ALA A 177      -7.890  12.858   0.145  1.00 94.51           H
ATOM   2611 3HB  ALA A 177      -6.665  13.482   1.276  1.00 94.51           H
ATOM   2612  HN  ALA A 177      -7.468  10.584  -0.552  1.00 94.51           H
ATOM   2613  N   ALA A 178      -9.151  11.151   2.113  1.00 94.62           N
ATOM   2614  CA  ALA A 178     -10.210  11.174   3.107  1.00 94.62           C
ATOM   2615  C   ALA A 178     -10.034   9.991   4.061  1.00 94.62           C
ATOM   2616  O   ALA A 178     -10.276  10.115   5.261  1.00 94.62           O
ATOM   2617  HA  ALA A 178     -10.116  12.102   3.671  1.00 94.62           H
ATOM   2618  CB  ALA A 178     -11.569  11.160   2.405  1.00 94.62           C
ATOM   2619 1HB  ALA A 178     -11.656  12.036   1.763  1.00 94.62           H
ATOM   2620 2HB  ALA A 178     -11.657  10.257   1.802  1.00 94.62           H
ATOM   2621 3HB  ALA A 178     -12.364  11.177   3.152  1.00 94.62           H
ATOM   2622  HN  ALA A 178      -9.458  11.019   1.171  1.00 94.62           H
ATOM   2623  N   LEU A 179      -9.614   8.871   3.492  1.00 92.60           N
ATOM   2624  CA  LEU A 179      -9.501   7.640   4.256  1.00 92.60           C
ATOM   2625  C   LEU A 179      -8.310   7.745   5.211  1.00 92.60           C
ATOM   2626  O   LEU A 179      -8.182   6.949   6.139  1.00 92.60           O
ATOM   2627  HA  LEU A 179     -10.410   7.538   4.848  1.00 92.60           H
ATOM   2628  CB  LEU A 179      -9.433   6.432   3.319  1.00 92.60           C
ATOM   2629 1HB  LEU A 179      -8.656   6.616   2.577  1.00 92.60           H
ATOM   2630 2HB  LEU A 179      -9.120   5.564   3.900  1.00 92.60           H
ATOM   2631  CG  LEU A 179     -10.728   6.080   2.584  1.00 92.60           C
ATOM   2632  HG  LEU A 179     -11.062   6.962   2.039  1.00 92.60           H
ATOM   2633  CD1 LEU A 179     -10.490   4.975   1.553  1.00 92.60           C
ATOM   2634 1HD1 LEU A 179      -9.754   5.311   0.823  1.00 92.60           H
ATOM   2635 2HD1 LEU A 179     -10.119   4.082   2.057  1.00 92.60           H
ATOM   2636 3HD1 LEU A 179     -11.426   4.744   1.045  1.00 92.60           H
ATOM   2637  CD2 LEU A 179     -11.837   5.712   3.572  1.00 92.60           C
ATOM   2638 1HD2 LEU A 179     -11.525   4.852   4.164  1.00 92.60           H
ATOM   2639 2HD2 LEU A 179     -12.029   6.558   4.233  1.00 92.60           H
ATOM   2640 3HD2 LEU A 179     -12.746   5.466   3.023  1.00 92.60           H
ATOM   2641  HN  LEU A 179      -9.354   8.796   2.529  1.00 92.60           H
ATOM   2642  N   CYS A 180      -7.469   8.735   4.950  1.00 93.42           N
ATOM   2643  CA  CYS A 180      -6.244   8.898   5.715  1.00 93.42           C
ATOM   2644  C   CYS A 180      -6.497   9.936   6.811  1.00 93.42           C
ATOM   2645  O   CYS A 180      -5.583  10.299   7.549  1.00 93.42           O
ATOM   2646  HA  CYS A 180      -6.014   7.925   6.149  1.00 93.42           H
ATOM   2647  CB  CYS A 180      -5.066   9.289   4.821  1.00 93.42           C
ATOM   2648 1HB  CYS A 180      -5.300  10.204   4.276  1.00 93.42           H
ATOM   2649 2HB  CYS A 180      -4.188   9.498   5.432  1.00 93.42           H
ATOM   2650  SG  CYS A 180      -4.700   7.937   3.643  1.00 93.42           S
ATOM   2651  HG  CYS A 180      -5.810   8.075   2.923  1.00 93.42           H
ATOM   2652  HN  CYS A 180      -7.613   9.417   4.232  1.00 93.42           H
ATOM   2653  N   ILE A 181      -7.743  10.383   6.882  1.00 94.37           N
ATOM   2654  CA  ILE A 181      -8.123  11.386   7.862  1.00 94.37           C
ATOM   2655  C   ILE A 181      -7.787  10.876   9.264  1.00 94.37           C
ATOM   2656  O   ILE A 181      -7.191  11.596  10.064  1.00 94.37           O
ATOM   2657  HA  ILE A 181      -7.525  12.277   7.666  1.00 94.37           H
ATOM   2658  CB  ILE A 181      -9.591  11.778   7.685  1.00 94.37           C
ATOM   2659  HB  ILE A 181     -10.171  10.869   7.532  1.00 94.37           H
ATOM   2660  CG1 ILE A 181      -9.780  12.649   6.442  1.00 94.37           C
ATOM   2661 1HG1 ILE A 181      -9.258  13.597   6.574  1.00 94.37           H
ATOM   2662 2HG1 ILE A 181      -9.334  12.157   5.577  1.00 94.37           H
ATOM   2663  CG2 ILE A 181     -10.133  12.454   8.946  1.00 94.37           C
ATOM   2664 1HG2 ILE A 181     -10.054  11.767   9.789  1.00 94.37           H
ATOM   2665 2HG2 ILE A 181      -9.554  13.353   9.155  1.00 94.37           H
ATOM   2666 3HG2 ILE A 181     -11.179  12.722   8.794  1.00 94.37           H
ATOM   2667  CD1 ILE A 181     -11.264  12.912   6.177  1.00 94.37           C
ATOM   2668 1HD1 ILE A 181     -11.779  11.963   6.021  1.00 94.37           H
ATOM   2669 2HD1 ILE A 181     -11.701  13.425   7.033  1.00 94.37           H
ATOM   2670 3HD1 ILE A 181     -11.370  13.533   5.288  1.00 94.37           H
ATOM   2671  HN  ILE A 181      -8.483  10.072   6.287  1.00 94.37           H
ATOM   2672  N   PRO A 182      -8.160   9.631   9.587  1.00 92.71           N
ATOM   2673  CA  PRO A 182      -7.941   9.103  10.936  1.00 92.71           C
ATOM   2674  C   PRO A 182      -6.496   9.246  11.384  1.00 92.71           C
ATOM   2675  O   PRO A 182      -6.230   9.664  12.510  1.00 92.71           O
ATOM   2676  HA  PRO A 182      -8.522   9.674  11.661  1.00 92.71           H
ATOM   2677  CB  PRO A 182      -8.358   7.635  10.823  1.00 92.71           C
ATOM   2678 1HB  PRO A 182      -7.510   6.995  10.578  1.00 92.71           H
ATOM   2679 2HB  PRO A 182      -8.776   7.264  11.759  1.00 92.71           H
ATOM   2680  CG  PRO A 182      -9.396   7.648   9.708  1.00 92.71           C
ATOM   2681 1HG  PRO A 182      -9.530   6.659   9.268  1.00 92.71           H
ATOM   2682 2HG  PRO A 182     -10.376   7.958  10.070  1.00 92.71           H
ATOM   2683  CD  PRO A 182      -8.814   8.640   8.714  1.00 92.71           C
ATOM   2684 1HD  PRO A 182      -8.099   8.166   8.040  1.00 92.71           H
ATOM   2685 2HD  PRO A 182      -9.587   9.088   8.089  1.00 92.71           H
ATOM   2686  N   GLU A 183      -5.592   8.893  10.482  1.00 92.79           N
ATOM   2687  CA  GLU A 183      -4.173   8.928  10.791  1.00 92.79           C
ATOM   2688  C   GLU A 183      -3.740  10.353  11.140  1.00 92.79           C
ATOM   2689  O   GLU A 183      -2.920  10.555  12.034  1.00 92.79           O
ATOM   2690  HA  GLU A 183      -4.050   8.280  11.659  1.00 92.79           H
ATOM   2691  CB  GLU A 183      -3.346   8.372   9.630  1.00 92.79           C
ATOM   2692 1HB  GLU A 183      -3.758   8.723   8.684  1.00 92.79           H
ATOM   2693 2HB  GLU A 183      -2.297   8.636   9.767  1.00 92.79           H
ATOM   2694  CG  GLU A 183      -3.404   6.843   9.597  1.00 92.79           C
ATOM   2695 1HG  GLU A 183      -2.686   6.464   8.870  1.00 92.79           H
ATOM   2696 2HG  GLU A 183      -3.116   6.444  10.569  1.00 92.79           H
ATOM   2697  CD  GLU A 183      -4.809   6.356   9.236  1.00 92.79           C
ATOM   2698  OE1 GLU A 183      -5.107   5.189   9.568  1.00 92.79           O
ATOM   2699  OE2 GLU A 183      -5.552   7.163   8.636  1.00 92.79           O
ATOM   2700  HN  GLU A 183      -5.816   8.588   9.556  1.00 92.79           H
ATOM   2701  N   ILE A 184      -4.311  11.305  10.416  1.00 94.32           N
ATOM   2702  CA  ILE A 184      -3.914  12.695  10.560  1.00 94.32           C
ATOM   2703  C   ILE A 184      -4.305  13.191  11.954  1.00 94.32           C
ATOM   2704  O   ILE A 184      -3.571  13.961  12.571  1.00 94.32           O
ATOM   2705  HA  ILE A 184      -2.828  12.735  10.471  1.00 94.32           H
ATOM   2706  CB  ILE A 184      -4.493  13.538   9.422  1.00 94.32           C
ATOM   2707  HB  ILE A 184      -5.572  13.386   9.399  1.00 94.32           H
ATOM   2708  CG1 ILE A 184      -3.943  13.084   8.069  1.00 94.32           C
ATOM   2709 1HG1 ILE A 184      -2.875  13.294   8.017  1.00 94.32           H
ATOM   2710 2HG1 ILE A 184      -4.061  12.005   7.968  1.00 94.32           H
ATOM   2711  CG2 ILE A 184      -4.252  15.029   9.668  1.00 94.32           C
ATOM   2712 1HG2 ILE A 184      -4.731  15.326  10.601  1.00 94.32           H
ATOM   2713 2HG2 ILE A 184      -3.181  15.218   9.733  1.00 94.32           H
ATOM   2714 3HG2 ILE A 184      -4.673  15.605   8.844  1.00 94.32           H
ATOM   2715  CD1 ILE A 184      -4.663  13.791   6.919  1.00 94.32           C
ATOM   2716 1HD1 ILE A 184      -5.728  13.559   6.960  1.00 94.32           H
ATOM   2717 2HD1 ILE A 184      -4.523  14.868   7.010  1.00 94.32           H
ATOM   2718 3HD1 ILE A 184      -4.253  13.450   5.969  1.00 94.32           H
ATOM   2719  HN  ILE A 184      -5.032  11.139   9.743  1.00 94.32           H
ATOM   2720  N   LEU A 185      -5.460  12.729  12.409  1.00 94.15           N
ATOM   2721  CA  LEU A 185      -6.061  13.273  13.614  1.00 94.15           C
ATOM   2722  C   LEU A 185      -5.332  12.716  14.839  1.00 94.15           C
ATOM   2723  O   LEU A 185      -4.909  13.472  15.711  1.00 94.15           O
ATOM   2724  HA  LEU A 185      -5.920  14.353  13.591  1.00 94.15           H
ATOM   2725  CB  LEU A 185      -7.569  13.013  13.626  1.00 94.15           C
ATOM   2726 1HB  LEU A 185      -7.736  11.950  13.456  1.00 94.15           H
ATOM   2727 2HB  LEU A 185      -7.949  13.241  14.622  1.00 94.15           H
ATOM   2728  CG  LEU A 185      -8.393  13.800  12.604  1.00 94.15           C
ATOM   2729  HG  LEU A 185      -8.050  13.527  11.606  1.00 94.15           H
ATOM   2730  CD1 LEU A 185      -9.874  13.428  12.691  1.00 94.15           C
ATOM   2731 1HD1 LEU A 185      -9.993  12.363  12.491  1.00 94.15           H
ATOM   2732 2HD1 LEU A 185     -10.248  13.653  13.689  1.00 94.15           H
ATOM   2733 3HD1 LEU A 185     -10.437  14.001  11.954  1.00 94.15           H
ATOM   2734  CD2 LEU A 185      -8.170  15.305  12.762  1.00 94.15           C
ATOM   2735 1HD2 LEU A 185      -8.469  15.614  13.764  1.00 94.15           H
ATOM   2736 2HD2 LEU A 185      -7.115  15.534  12.612  1.00 94.15           H
ATOM   2737 3HD2 LEU A 185      -8.767  15.841  12.024  1.00 94.15           H
ATOM   2738  HN  LEU A 185      -5.983  11.998  11.969  1.00 94.15           H
ATOM   2739  N   TYR A 186      -5.208  11.397  14.864  1.00 93.48           N
ATOM   2740  CA  TYR A 186      -4.929  10.695  16.105  1.00 93.48           C
ATOM   2741  C   TYR A 186      -3.440  10.364  16.225  1.00 93.48           C
ATOM   2742  O   TYR A 186      -2.993   9.862  17.255  1.00 93.48           O
ATOM   2743  HA  TYR A 186      -5.216  11.346  16.932  1.00 93.48           H
ATOM   2744  CB  TYR A 186      -5.726   9.391  16.041  1.00 93.48           C
ATOM   2745 1HB  TYR A 186      -5.388   8.812  15.181  1.00 93.48           H
ATOM   2746 2HB  TYR A 186      -5.506   8.798  16.930  1.00 93.48           H
ATOM   2747  CG  TYR A 186      -7.239   9.590  15.940  1.00 93.48           C
ATOM   2748  CD1 TYR A 186      -7.881  10.450  16.808  1.00 93.48           C
ATOM   2749  HD1 TYR A 186      -7.310  10.987  17.565  1.00 93.48           H
ATOM   2750  CD2 TYR A 186      -7.962   8.911  14.981  1.00 93.48           C
ATOM   2751  HD2 TYR A 186      -7.455   8.231  14.296  1.00 93.48           H
ATOM   2752  CE1 TYR A 186      -9.306  10.638  16.713  1.00 93.48           C
ATOM   2753  HE1 TYR A 186      -9.825  11.314  17.392  1.00 93.48           H
ATOM   2754  CE2 TYR A 186      -9.387   9.099  14.886  1.00 93.48           C
ATOM   2755  HE2 TYR A 186      -9.970   8.568  14.133  1.00 93.48           H
ATOM   2756  CZ  TYR A 186      -9.988   9.953  15.757  1.00 93.48           C
ATOM   2757  OH  TYR A 186     -11.333  10.131  15.667  1.00 93.48           O
ATOM   2758  HH  TYR A 186     -11.694   9.620  14.886  1.00 93.48           H
ATOM   2759  HN  TYR A 186      -5.295  10.811  14.058  1.00 93.48           H
ATOM   2760  N   SER A 187      -2.713  10.658  15.157  1.00 93.31           N
ATOM   2761  CA  SER A 187      -1.268  10.512  15.171  1.00 93.31           C
ATOM   2762  C   SER A 187      -0.646  11.552  16.105  1.00 93.31           C
ATOM   2763  O   SER A 187      -0.804  12.754  15.894  1.00 93.31           O
ATOM   2764  HA  SER A 187      -1.083   9.504  15.545  1.00 93.31           H
ATOM   2765  CB  SER A 187      -0.686  10.647  13.763  1.00 93.31           C
ATOM   2766 1HB  SER A 187      -0.993  11.601  13.334  1.00 93.31           H
ATOM   2767 2HB  SER A 187       0.402  10.659  13.819  1.00 93.31           H
ATOM   2768  OG  SER A 187      -1.105   9.586  12.908  1.00 93.31           O
ATOM   2769  HG  SER A 187      -1.563   9.958  12.101  1.00 93.31           H
ATOM   2770  HN  SER A 187      -3.096  10.990  14.295  1.00 93.31           H
ATOM   2771  N   GLN A 188       0.049  11.053  17.117  1.00 92.43           N
ATOM   2772  CA  GLN A 188       0.827  11.916  17.988  1.00 92.43           C
ATOM   2773  C   GLN A 188       2.065  11.177  18.501  1.00 92.43           C
ATOM   2774  O   GLN A 188       2.193   9.969  18.310  1.00 92.43           O
ATOM   2775  HA  GLN A 188       1.130  12.759  17.367  1.00 92.43           H
ATOM   2776  CB  GLN A 188      -0.024  12.432  19.151  1.00 92.43           C
ATOM   2777 1HB  GLN A 188       0.546  13.160  19.729  1.00 92.43           H
ATOM   2778 2HB  GLN A 188      -0.901  12.950  18.763  1.00 92.43           H
ATOM   2779  CG  GLN A 188      -0.464  11.283  20.060  1.00 92.43           C
ATOM   2780 1HG  GLN A 188      -1.047  10.563  19.486  1.00 92.43           H
ATOM   2781 2HG  GLN A 188       0.412  10.755  20.436  1.00 92.43           H
ATOM   2782  CD  GLN A 188      -1.297  11.801  21.234  1.00 92.43           C
ATOM   2783  OE1 GLN A 188      -1.676  12.959  21.297  1.00 92.43           O
ATOM   2784  NE2 GLN A 188      -1.560  10.882  22.158  1.00 92.43           N
ATOM   2785 1HE2 GLN A 188      -1.219   9.948  22.046  1.00 92.43           H
ATOM   2786 2HE2 GLN A 188      -2.099  11.124  22.965  1.00 92.43           H
ATOM   2787  HN  GLN A 188       0.085  10.080  17.344  1.00 92.43           H
ATOM   2788  N   ILE A 189       2.944  11.934  19.141  1.00 92.04           N
ATOM   2789  CA  ILE A 189       4.130  11.353  19.747  1.00 92.04           C
ATOM   2790  C   ILE A 189       3.818  10.960  21.193  1.00 92.04           C
ATOM   2791  O   ILE A 189       3.283  11.762  21.956  1.00 92.04           O
ATOM   2792  HA  ILE A 189       4.373  10.449  19.189  1.00 92.04           H
ATOM   2793  CB  ILE A 189       5.321  12.303  19.611  1.00 92.04           C
ATOM   2794  HB  ILE A 189       5.061  13.247  20.089  1.00 92.04           H
ATOM   2795  CG1 ILE A 189       5.615  12.607  18.140  1.00 92.04           C
ATOM   2796 1HG1 ILE A 189       5.988  11.710  17.647  1.00 92.04           H
ATOM   2797 2HG1 ILE A 189       4.693  12.890  17.633  1.00 92.04           H
ATOM   2798  CG2 ILE A 189       6.549  11.751  20.338  1.00 92.04           C
ATOM   2799 1HG2 ILE A 189       6.319  11.628  21.397  1.00 92.04           H
ATOM   2800 2HG2 ILE A 189       6.821  10.786  19.911  1.00 92.04           H
ATOM   2801 3HG2 ILE A 189       7.381  12.446  20.225  1.00 92.04           H
ATOM   2802  CD1 ILE A 189       6.642  13.733  18.008  1.00 92.04           C
ATOM   2803 1HD1 ILE A 189       6.255  14.636  18.481  1.00 92.04           H
ATOM   2804 2HD1 ILE A 189       7.571  13.437  18.496  1.00 92.04           H
ATOM   2805 3HD1 ILE A 189       6.833  13.929  16.953  1.00 92.04           H
ATOM   2806  HN  ILE A 189       2.856  12.924  19.248  1.00 92.04           H
ATOM   2807  N   LYS A 190       4.168   9.726  21.525  1.00 88.93           N
ATOM   2808  CA  LYS A 190       4.029   9.252  22.892  1.00 88.93           C
ATOM   2809  C   LYS A 190       5.414   8.950  23.466  1.00 88.93           C
ATOM   2810  O   LYS A 190       6.211   8.252  22.841  1.00 88.93           O
ATOM   2811  HA  LYS A 190       3.582  10.058  23.474  1.00 88.93           H
ATOM   2812  CB  LYS A 190       3.067   8.064  22.951  1.00 88.93           C
ATOM   2813 1HB  LYS A 190       2.182   8.276  22.351  1.00 88.93           H
ATOM   2814 2HB  LYS A 190       3.542   7.184  22.516  1.00 88.93           H
ATOM   2815  CG  LYS A 190       2.652   7.766  24.393  1.00 88.93           C
ATOM   2816 1HG  LYS A 190       3.536   7.727  25.029  1.00 88.93           H
ATOM   2817 2HG  LYS A 190       2.024   8.573  24.769  1.00 88.93           H
ATOM   2818  CD  LYS A 190       1.894   6.439  24.483  1.00 88.93           C
ATOM   2819 1HD  LYS A 190       1.008   6.479  23.849  1.00 88.93           H
ATOM   2820 2HD  LYS A 190       2.521   5.632  24.104  1.00 88.93           H
ATOM   2821  CE  LYS A 190       1.483   6.139  25.926  1.00 88.93           C
ATOM   2822 1HE  LYS A 190       2.330   6.301  26.593  1.00 88.93           H
ATOM   2823 2HE  LYS A 190       0.697   6.827  26.237  1.00 88.93           H
ATOM   2824  NZ  LYS A 190       1.006   4.744  26.049  1.00 88.93           N
ATOM   2825 1HZ  LYS A 190       0.278   4.697  26.753  1.00 88.93           H
ATOM   2826 2HZ  LYS A 190       0.636   4.433  25.158  1.00 88.93           H
ATOM   2827 3HZ  LYS A 190       1.778   4.145  26.321  1.00 88.93           H
ATOM   2828  HN  LYS A 190       4.539   9.057  20.881  1.00 88.93           H
ATOM   2829  N   GLU A 191       5.660   9.492  24.650  1.00 86.35           N
ATOM   2830  CA  GLU A 191       6.893   9.206  25.362  1.00 86.35           C
ATOM   2831  C   GLU A 191       6.674   8.074  26.369  1.00 86.35           C
ATOM   2832  O   GLU A 191       5.754   8.132  27.183  1.00 86.35           O
ATOM   2833  HA  GLU A 191       7.603   8.889  24.598  1.00 86.35           H
ATOM   2834  CB  GLU A 191       7.430  10.460  26.055  1.00 86.35           C
ATOM   2835 1HB  GLU A 191       6.619  10.966  26.578  1.00 86.35           H
ATOM   2836 2HB  GLU A 191       8.262  10.192  26.707  1.00 86.35           H
ATOM   2837  CG  GLU A 191       7.986  11.455  25.035  1.00 86.35           C
ATOM   2838 1HG  GLU A 191       8.740  10.966  24.418  1.00 86.35           H
ATOM   2839 2HG  GLU A 191       7.189  11.779  24.366  1.00 86.35           H
ATOM   2840  CD  GLU A 191       8.600  12.670  25.732  1.00 86.35           C
ATOM   2841  OE1 GLU A 191       9.100  13.552  25.000  1.00 86.35           O
ATOM   2842  OE2 GLU A 191       8.555  12.691  26.981  1.00 86.35           O
ATOM   2843  HN  GLU A 191       5.035  10.115  25.120  1.00 86.35           H
ATOM   2844  N   GLU A 192       7.536   7.072  26.281  1.00 76.72           N
ATOM   2845  CA  GLU A 192       7.409   5.899  27.129  1.00 76.72           C
ATOM   2846  C   GLU A 192       8.791   5.410  27.569  1.00 76.72           C
ATOM   2847  O   GLU A 192       9.623   5.057  26.734  1.00 76.72           O
ATOM   2848  HA  GLU A 192       6.840   6.230  27.998  1.00 76.72           H
ATOM   2849  CB  GLU A 192       6.635   4.788  26.417  1.00 76.72           C
ATOM   2850 1HB  GLU A 192       5.641   5.146  26.150  1.00 76.72           H
ATOM   2851 2HB  GLU A 192       7.209   4.431  25.561  1.00 76.72           H
ATOM   2852  CG  GLU A 192       6.437   3.581  27.336  1.00 76.72           C
ATOM   2853 1HG  GLU A 192       7.163   2.807  27.087  1.00 76.72           H
ATOM   2854 2HG  GLU A 192       6.624   3.873  28.370  1.00 76.72           H
ATOM   2855  CD  GLU A 192       5.020   3.020  27.206  1.00 76.72           C
ATOM   2856  OE1 GLU A 192       4.674   2.155  28.040  1.00 76.72           O
ATOM   2857  OE2 GLU A 192       4.315   3.467  26.276  1.00 76.72           O
ATOM   2858  HN  GLU A 192       8.308   7.052  25.645  1.00 76.72           H
ATOM   2859  N   SER A 193       8.992   5.404  28.878  1.00 72.61           N
ATOM   2860  CA  SER A 193      10.210   4.852  29.446  1.00 72.61           C
ATOM   2861  C   SER A 193      11.432   5.526  28.819  1.00 72.61           C
ATOM   2862  O   SER A 193      12.475   4.896  28.651  1.00 72.61           O
ATOM   2863  HA  SER A 193      10.157   5.071  30.512  1.00 72.61           H
ATOM   2864  CB  SER A 193      10.276   3.337  29.240  1.00 72.61           C
ATOM   2865 1HB  SER A 193      10.360   3.119  28.175  1.00 72.61           H
ATOM   2866 2HB  SER A 193      11.173   2.945  29.718  1.00 72.61           H
ATOM   2867  OG  SER A 193       9.130   2.676  29.770  1.00 72.61           O
ATOM   2868  HG  SER A 193       9.154   1.705  29.531  1.00 72.61           H
ATOM   2869  HN  SER A 193       8.342   5.768  29.546  1.00 72.61           H
ATOM   2870  N   GLY A 194      11.263   6.798  28.491  1.00 77.17           N
ATOM   2871  CA  GLY A 194      12.357   7.581  27.942  1.00 77.17           C
ATOM   2872  C   GLY A 194      12.505   7.338  26.439  1.00 77.17           C
ATOM   2873  O   GLY A 194      13.465   7.800  25.823  1.00 77.17           O
ATOM   2874 1HA  GLY A 194      12.179   8.641  28.127  1.00 77.17           H
ATOM   2875 2HA  GLY A 194      13.286   7.321  28.450  1.00 77.17           H
ATOM   2876  HN  GLY A 194      10.400   7.292  28.594  1.00 77.17           H
ATOM   2877  N   ILE A 195      11.541   6.613  25.891  1.00 84.64           N
ATOM   2878  CA  ILE A 195      11.512   6.365  24.459  1.00 84.64           C
ATOM   2879  C   ILE A 195      10.336   7.122  23.839  1.00 84.64           C
ATOM   2880  O   ILE A 195       9.192   6.947  24.256  1.00 84.64           O
ATOM   2881  HA  ILE A 195      12.437   6.762  24.040  1.00 84.64           H
ATOM   2882  CB  ILE A 195      11.495   4.862  24.176  1.00 84.64           C
ATOM   2883  HB  ILE A 195      10.606   4.437  24.641  1.00 84.64           H
ATOM   2884  CG1 ILE A 195      12.707   4.172  24.803  1.00 84.64           C
ATOM   2885 1HG1 ILE A 195      13.620   4.526  24.325  1.00 84.64           H
ATOM   2886 2HG1 ILE A 195      12.777   4.438  25.858  1.00 84.64           H
ATOM   2887  CG2 ILE A 195      11.393   4.589  22.674  1.00 84.64           C
ATOM   2888 1HG2 ILE A 195      10.475   5.028  22.286  1.00 84.64           H
ATOM   2889 2HG2 ILE A 195      12.250   5.031  22.165  1.00 84.64           H
ATOM   2890 3HG2 ILE A 195      11.383   3.513  22.500  1.00 84.64           H
ATOM   2891  CD1 ILE A 195      12.607   2.651  24.662  1.00 84.64           C
ATOM   2892 1HD1 ILE A 195      11.706   2.298  25.163  1.00 84.64           H
ATOM   2893 2HD1 ILE A 195      12.562   2.387  23.605  1.00 84.64           H
ATOM   2894 3HD1 ILE A 195      13.481   2.186  25.116  1.00 84.64           H
ATOM   2895  HN  ILE A 195      10.791   6.199  26.407  1.00 84.64           H
ATOM   2896  N   ALA A 196      10.657   7.947  22.854  1.00 90.88           N
ATOM   2897  CA  ALA A 196       9.632   8.634  22.088  1.00 90.88           C
ATOM   2898  C   ALA A 196       9.128   7.711  20.976  1.00 90.88           C
ATOM   2899  O   ALA A 196       9.920   7.180  20.198  1.00 90.88           O
ATOM   2900  HA  ALA A 196       8.806   8.858  22.764  1.00 90.88           H
ATOM   2901  CB  ALA A 196      10.194   9.948  21.543  1.00 90.88           C
ATOM   2902 1HB  ALA A 196      10.511  10.579  22.374  1.00 90.88           H
ATOM   2903 2HB  ALA A 196      11.049   9.739  20.900  1.00 90.88           H
ATOM   2904 3HB  ALA A 196       9.424  10.463  20.969  1.00 90.88           H
ATOM   2905  HN  ALA A 196      11.597   8.149  22.578  1.00 90.88           H
ATOM   2906  N   ILE A 197       7.814   7.547  20.937  1.00 89.62           N
ATOM   2907  CA  ILE A 197       7.198   6.666  19.959  1.00 89.62           C
ATOM   2908  C   ILE A 197       6.136   7.442  19.177  1.00 89.62           C
ATOM   2909  O   ILE A 197       5.264   8.077  19.770  1.00 89.62           O
ATOM   2910  HA  ILE A 197       7.978   6.354  19.264  1.00 89.62           H
ATOM   2911  CB  ILE A 197       6.663   5.403  20.637  1.00 89.62           C
ATOM   2912  HB  ILE A 197       5.933   5.703  21.389  1.00 89.62           H
ATOM   2913  CG1 ILE A 197       7.781   4.655  21.364  1.00 89.62           C
ATOM   2914 1HG1 ILE A 197       8.526   4.318  20.644  1.00 89.62           H
ATOM   2915 2HG1 ILE A 197       8.287   5.332  22.053  1.00 89.62           H
ATOM   2916  CG2 ILE A 197       5.934   4.509  19.632  1.00 89.62           C
ATOM   2917 1HG2 ILE A 197       5.096   5.055  19.199  1.00 89.62           H
ATOM   2918 2HG2 ILE A 197       6.623   4.215  18.840  1.00 89.62           H
ATOM   2919 3HG2 ILE A 197       5.564   3.618  20.140  1.00 89.62           H
ATOM   2920  CD1 ILE A 197       7.227   3.454  22.134  1.00 89.62           C
ATOM   2921 1HD1 ILE A 197       6.501   3.798  22.870  1.00 89.62           H
ATOM   2922 2HD1 ILE A 197       6.744   2.769  21.438  1.00 89.62           H
ATOM   2923 3HD1 ILE A 197       8.044   2.941  22.642  1.00 89.62           H
ATOM   2924  HN  ILE A 197       7.175   8.002  21.557  1.00 89.62           H
ATOM   2925  N   CYS A 198       6.244   7.366  17.859  1.00 92.17           N
ATOM   2926  CA  CYS A 198       5.200   7.885  16.992  1.00 92.17           C
ATOM   2927  C   CYS A 198       4.091   6.835  16.893  1.00 92.17           C
ATOM   2928  O   CYS A 198       4.292   5.767  16.317  1.00 92.17           O
ATOM   2929  HA  CYS A 198       4.829   8.797  17.459  1.00 92.17           H
ATOM   2930  CB  CYS A 198       5.747   8.268  15.615  1.00 92.17           C
ATOM   2931 1HB  CYS A 198       6.391   9.144  15.701  1.00 92.17           H
ATOM   2932 2HB  CYS A 198       6.360   7.459  15.220  1.00 92.17           H
ATOM   2933  SG  CYS A 198       4.365   8.621  14.468  1.00 92.17           S
ATOM   2934  HN  CYS A 198       7.025   6.960  17.384  1.00 92.17           H
ATOM   2935  N   THR A 199       2.945   7.175  17.465  1.00 91.55           N
ATOM   2936  CA  THR A 199       1.819   6.257  17.488  1.00 91.55           C
ATOM   2937  C   THR A 199       0.508   7.016  17.273  1.00 91.55           C
ATOM   2938  O   THR A 199       0.469   8.240  17.388  1.00 91.55           O
ATOM   2939  HA  THR A 199       1.926   5.561  16.657  1.00 91.55           H
ATOM   2940  CB  THR A 199       1.865   5.487  18.809  1.00 91.55           C
ATOM   2941  HB  THR A 199       2.878   5.147  19.027  1.00 91.55           H
ATOM   2942  OG1 THR A 199       0.893   4.458  18.645  1.00 91.55           O
ATOM   2943  HG1 THR A 199       0.943   3.814  19.409  1.00 91.55           H
ATOM   2944  CG2 THR A 199       1.340   6.311  19.987  1.00 91.55           C
ATOM   2945 1HG2 THR A 199       0.304   6.593  19.799  1.00 91.55           H
ATOM   2946 2HG2 THR A 199       1.947   7.209  20.101  1.00 91.55           H
ATOM   2947 3HG2 THR A 199       1.394   5.717  20.899  1.00 91.55           H
ATOM   2948  HN  THR A 199       2.781   8.058  17.906  1.00 91.55           H
ATOM   2949  N   MET A 200      -0.533   6.258  16.964  1.00 92.04           N
ATOM   2950  CA  MET A 200      -1.887   6.780  17.038  1.00 92.04           C
ATOM   2951  C   MET A 200      -2.455   6.634  18.451  1.00 92.04           C
ATOM   2952  O   MET A 200      -2.333   5.577  19.067  1.00 92.04           O
ATOM   2953  HA  MET A 200      -1.809   7.835  16.777  1.00 92.04           H
ATOM   2954  CB  MET A 200      -2.780   6.027  16.049  1.00 92.04           C
ATOM   2955 1HB  MET A 200      -2.692   4.954  16.219  1.00 92.04           H
ATOM   2956 2HB  MET A 200      -3.823   6.293  16.219  1.00 92.04           H
ATOM   2957  CG  MET A 200      -2.394   6.353  14.604  1.00 92.04           C
ATOM   2958 1HG  MET A 200      -2.327   7.433  14.472  1.00 92.04           H
ATOM   2959 2HG  MET A 200      -1.410   5.942  14.380  1.00 92.04           H
ATOM   2960  SD  MET A 200      -3.606   5.676  13.482  1.00 92.04           S
ATOM   2961  CE  MET A 200      -3.310   3.932  13.721  1.00 92.04           C
ATOM   2962 1HE  MET A 200      -2.280   3.698  13.455  1.00 92.04           H
ATOM   2963 2HE  MET A 200      -3.483   3.675  14.767  1.00 92.04           H
ATOM   2964 3HE  MET A 200      -3.989   3.359  13.090  1.00 92.04           H
ATOM   2965  HN  MET A 200      -0.463   5.305  16.668  1.00 92.04           H
ATOM   2966  N   VAL A 201      -3.063   7.712  18.924  1.00 92.70           N
ATOM   2967  CA  VAL A 201      -3.736   7.688  20.211  1.00 92.70           C
ATOM   2968  C   VAL A 201      -5.217   8.020  20.015  1.00 92.70           C
ATOM   2969  O   VAL A 201      -5.554   9.074  19.479  1.00 92.70           O
ATOM   2970  HA  VAL A 201      -3.653   6.675  20.606  1.00 92.70           H
ATOM   2971  CB  VAL A 201      -3.035   8.636  21.186  1.00 92.70           C
ATOM   2972  HB  VAL A 201      -3.096   9.644  20.776  1.00 92.70           H
ATOM   2973  CG1 VAL A 201      -3.736   8.639  22.547  1.00 92.70           C
ATOM   2974 1HG1 VAL A 201      -4.768   8.966  22.423  1.00 92.70           H
ATOM   2975 2HG1 VAL A 201      -3.720   7.633  22.966  1.00 92.70           H
ATOM   2976 3HG1 VAL A 201      -3.217   9.321  23.220  1.00 92.70           H
ATOM   2977  CG2 VAL A 201      -1.555   8.276  21.332  1.00 92.70           C
ATOM   2978 1HG2 VAL A 201      -1.464   7.257  21.709  1.00 92.70           H
ATOM   2979 2HG2 VAL A 201      -1.066   8.349  20.361  1.00 92.70           H
ATOM   2980 3HG2 VAL A 201      -1.081   8.966  22.031  1.00 92.70           H
ATOM   2981  HN  VAL A 201      -3.101   8.589  18.444  1.00 92.70           H
ATOM   2982  N   TYR A 202      -6.061   7.100  20.459  1.00 91.94           N
ATOM   2983  CA  TYR A 202      -7.497   7.283  20.342  1.00 91.94           C
ATOM   2984  C   TYR A 202      -8.064   7.981  21.579  1.00 91.94           C
ATOM   2985  O   TYR A 202      -7.609   7.739  22.696  1.00 91.94           O
ATOM   2986  HA  TYR A 202      -7.687   7.903  19.465  1.00 91.94           H
ATOM   2987  CB  TYR A 202      -8.095   5.878  20.245  1.00 91.94           C
ATOM   2988 1HB  TYR A 202      -7.780   5.300  21.114  1.00 91.94           H
ATOM   2989 2HB  TYR A 202      -9.182   5.953  20.288  1.00 91.94           H
ATOM   2990  CG  TYR A 202      -7.701   5.120  18.976  1.00 91.94           C
ATOM   2991  CD1 TYR A 202      -8.431   5.288  17.817  1.00 91.94           C
ATOM   2992  HD1 TYR A 202      -9.288   5.961  17.806  1.00 91.94           H
ATOM   2993  CD2 TYR A 202      -6.615   4.268  18.990  1.00 91.94           C
ATOM   2994  HD2 TYR A 202      -6.038   4.135  19.906  1.00 91.94           H
ATOM   2995  CE1 TYR A 202      -8.060   4.575  16.622  1.00 91.94           C
ATOM   2996  HE1 TYR A 202      -8.627   4.698  15.700  1.00 91.94           H
ATOM   2997  CE2 TYR A 202      -6.244   3.555  17.796  1.00 91.94           C
ATOM   2998  HE2 TYR A 202      -5.389   2.879  17.793  1.00 91.94           H
ATOM   2999  CZ  TYR A 202      -6.984   3.743  16.671  1.00 91.94           C
ATOM   3000  OH  TYR A 202      -6.634   3.070  15.542  1.00 91.94           O
ATOM   3001  HH  TYR A 202      -7.353   3.158  14.854  1.00 91.94           H
ATOM   3002  HN  TYR A 202      -5.778   6.244  20.893  1.00 91.94           H
ATOM   3003  N   PRO A 203      -9.064   8.857  21.405  1.00 84.81           N
ATOM   3004  CA  PRO A 203      -9.595   9.630  22.531  1.00 84.81           C
ATOM   3005  C   PRO A 203     -10.345   8.759  23.526  1.00 84.81           C
ATOM   3006  O   PRO A 203     -10.954   7.760  23.146  1.00 84.81           O
ATOM   3007  HA  PRO A 203      -8.779  10.073  23.101  1.00 84.81           H
ATOM   3008  CB  PRO A 203     -10.516  10.653  21.865  1.00 84.81           C
ATOM   3009 1HB  PRO A 203     -11.367  10.900  22.500  1.00 84.81           H
ATOM   3010 2HB  PRO A 203      -9.994  11.587  21.656  1.00 84.81           H
ATOM   3011  CG  PRO A 203     -10.951   9.971  20.600  1.00 84.81           C
ATOM   3012 1HG  PRO A 203     -11.809   9.321  20.777  1.00 84.81           H
ATOM   3013 2HG  PRO A 203     -11.253  10.696  19.844  1.00 84.81           H
ATOM   3014  CD  PRO A 203      -9.759   9.180  20.146  1.00 84.81           C
ATOM   3015 1HD  PRO A 203     -10.056   8.279  19.609  1.00 84.81           H
ATOM   3016 2HD  PRO A 203      -9.126   9.759  19.475  1.00 84.81           H
ATOM   3017  N   SER A 204     -10.280   9.164  24.785  1.00 72.93           N
ATOM   3018  CA  SER A 204     -10.631   8.273  25.878  1.00 72.93           C
ATOM   3019  C   SER A 204     -12.056   7.749  25.688  1.00 72.93           C
ATOM   3020  O   SER A 204     -12.352   6.606  26.032  1.00 72.93           O
ATOM   3021  HA  SER A 204      -9.913   7.455  25.825  1.00 72.93           H
ATOM   3022  CB  SER A 204     -10.501   8.979  27.229  1.00 72.93           C
ATOM   3023 1HB  SER A 204     -10.991   8.382  27.998  1.00 72.93           H
ATOM   3024 2HB  SER A 204      -9.448   9.049  27.501  1.00 72.93           H
ATOM   3025  OG  SER A 204     -11.073  10.284  27.206  1.00 72.93           O
ATOM   3026  HG  SER A 204     -12.067  10.224  27.297  1.00 72.93           H
ATOM   3027  HN  SER A 204      -9.994  10.081  25.064  1.00 72.93           H
ATOM   3028  N   ASP A 205     -12.901   8.610  25.140  1.00 75.49           N
ATOM   3029  CA  ASP A 205     -14.304   8.275  24.967  1.00 75.49           C
ATOM   3030  C   ASP A 205     -14.444   7.251  23.839  1.00 75.49           C
ATOM   3031  O   ASP A 205     -14.078   7.525  22.697  1.00 75.49           O
ATOM   3032  HA  ASP A 205     -14.626   7.880  25.930  1.00 75.49           H
ATOM   3033  CB  ASP A 205     -15.123   9.510  24.587  1.00 75.49           C
ATOM   3034 1HB  ASP A 205     -14.607  10.067  23.805  1.00 75.49           H
ATOM   3035 2HB  ASP A 205     -16.085   9.202  24.177  1.00 75.49           H
ATOM   3036  CG  ASP A 205     -15.346  10.414  25.801  1.00 75.49           C
ATOM   3037  OD1 ASP A 205     -15.335   9.868  26.925  1.00 75.49           O
ATOM   3038  OD2 ASP A 205     -15.523  11.631  25.578  1.00 75.49           O
ATOM   3039  HN  ASP A 205     -12.641   9.521  24.819  1.00 75.49           H
ATOM   3040  N   GLU A 206     -14.974   6.091  24.198  1.00 84.31           N
ATOM   3041  CA  GLU A 206     -15.236   5.052  23.216  1.00 84.31           C
ATOM   3042  C   GLU A 206     -13.975   4.763  22.399  1.00 84.31           C
ATOM   3043  O   GLU A 206     -14.061   4.366  21.238  1.00 84.31           O
ATOM   3044  HA  GLU A 206     -15.512   4.170  23.795  1.00 84.31           H
ATOM   3045  CB  GLU A 206     -16.402   5.440  22.306  1.00 84.31           C
ATOM   3046 1HB  GLU A 206     -16.181   6.384  21.807  1.00 84.31           H
ATOM   3047 2HB  GLU A 206     -16.614   4.626  21.612  1.00 84.31           H
ATOM   3048  CG  GLU A 206     -17.682   5.659  23.116  1.00 84.31           C
ATOM   3049 1HG  GLU A 206     -17.443   5.685  24.179  1.00 84.31           H
ATOM   3050 2HG  GLU A 206     -18.116   6.626  22.863  1.00 84.31           H
ATOM   3051  CD  GLU A 206     -18.700   4.550  22.844  1.00 84.31           C
ATOM   3052  OE1 GLU A 206     -19.227   4.007  23.839  1.00 84.31           O
ATOM   3053  OE2 GLU A 206     -18.927   4.270  21.647  1.00 84.31           O
ATOM   3054  HN  GLU A 206     -15.222   5.856  25.138  1.00 84.31           H
ATOM   3055  N   SER A 207     -12.833   4.973  23.038  1.00 90.23           N
ATOM   3056  CA  SER A 207     -11.558   4.828  22.358  1.00 90.23           C
ATOM   3057  C   SER A 207     -11.476   3.456  21.685  1.00 90.23           C
ATOM   3058  O   SER A 207     -10.986   3.340  20.563  1.00 90.23           O
ATOM   3059  HA  SER A 207     -11.536   5.622  21.612  1.00 90.23           H
ATOM   3060  CB  SER A 207     -10.391   5.012  23.331  1.00 90.23           C
ATOM   3061 1HB  SER A 207      -9.450   4.945  22.785  1.00 90.23           H
ATOM   3062 2HB  SER A 207     -10.437   6.009  23.768  1.00 90.23           H
ATOM   3063  OG  SER A 207     -10.405   4.038  24.371  1.00 90.23           O
ATOM   3064  HG  SER A 207      -9.812   4.331  25.122  1.00 90.23           H
ATOM   3065  HN  SER A 207     -12.772   5.237  24.001  1.00 90.23           H
ATOM   3066  N   THR A 208     -11.964   2.452  22.399  1.00 90.15           N
ATOM   3067  CA  THR A 208     -11.851   1.080  21.935  1.00 90.15           C
ATOM   3068  C   THR A 208     -12.673   0.879  20.660  1.00 90.15           C
ATOM   3069  O   THR A 208     -12.202   0.263  19.705  1.00 90.15           O
ATOM   3070  HA  THR A 208     -10.809   0.889  21.678  1.00 90.15           H
ATOM   3071  CB  THR A 208     -12.272   0.157  23.081  1.00 90.15           C
ATOM   3072  HB  THR A 208     -12.198  -0.889  22.785  1.00 90.15           H
ATOM   3073  OG1 THR A 208     -13.579   0.608  23.427  1.00 90.15           O
ATOM   3074  HG1 THR A 208     -14.051  -0.092  23.964  1.00 90.15           H
ATOM   3075  CG2 THR A 208     -11.450   0.388  24.351  1.00 90.15           C
ATOM   3076 1HG2 THR A 208     -11.578   1.418  24.684  1.00 90.15           H
ATOM   3077 2HG2 THR A 208     -10.396   0.203  24.140  1.00 90.15           H
ATOM   3078 3HG2 THR A 208     -11.789  -0.292  25.132  1.00 90.15           H
ATOM   3079  HN  THR A 208     -12.428   2.564  23.278  1.00 90.15           H
ATOM   3080  N   LYS A 209     -13.886   1.409  20.687  1.00 92.01           N
ATOM   3081  CA  LYS A 209     -14.793   1.261  19.561  1.00 92.01           C
ATOM   3082  C   LYS A 209     -14.198   1.961  18.337  1.00 92.01           C
ATOM   3083  O   LYS A 209     -14.292   1.454  17.220  1.00 92.01           O
ATOM   3084  HA  LYS A 209     -14.873   0.196  19.344  1.00 92.01           H
ATOM   3085  CB  LYS A 209     -16.193   1.754  19.931  1.00 92.01           C
ATOM   3086 1HB  LYS A 209     -16.141   2.790  20.267  1.00 92.01           H
ATOM   3087 2HB  LYS A 209     -16.833   1.737  19.049  1.00 92.01           H
ATOM   3088  CG  LYS A 209     -16.807   0.886  21.031  1.00 92.01           C
ATOM   3089 1HG  LYS A 209     -16.545  -0.159  20.863  1.00 92.01           H
ATOM   3090 2HG  LYS A 209     -16.389   1.167  21.997  1.00 92.01           H
ATOM   3091  CD  LYS A 209     -18.329   1.037  21.064  1.00 92.01           C
ATOM   3092 1HD  LYS A 209     -18.604   2.048  20.762  1.00 92.01           H
ATOM   3093 2HD  LYS A 209     -18.781   0.355  20.343  1.00 92.01           H
ATOM   3094  CE  LYS A 209     -18.879   0.749  22.462  1.00 92.01           C
ATOM   3095 1HE  LYS A 209     -19.088  -0.316  22.565  1.00 92.01           H
ATOM   3096 2HE  LYS A 209     -18.129   1.000  23.213  1.00 92.01           H
ATOM   3097  NZ  LYS A 209     -20.113   1.528  22.705  1.00 92.01           N
ATOM   3098 1HZ  LYS A 209     -20.336   1.509  23.694  1.00 92.01           H
ATOM   3099 2HZ  LYS A 209     -19.970   2.488  22.409  1.00 92.01           H
ATOM   3100 3HZ  LYS A 209     -20.878   1.122  22.178  1.00 92.01           H
ATOM   3101  HN  LYS A 209     -14.252   1.931  21.457  1.00 92.01           H
ATOM   3102  N   LEU A 210     -13.599   3.116  18.589  1.00 93.06           N
ATOM   3103  CA  LEU A 210     -13.031   3.914  17.516  1.00 93.06           C
ATOM   3104  C   LEU A 210     -11.895   3.133  16.852  1.00 93.06           C
ATOM   3105  O   LEU A 210     -11.833   3.042  15.627  1.00 93.06           O
ATOM   3106  HA  LEU A 210     -13.816   4.075  16.777  1.00 93.06           H
ATOM   3107  CB  LEU A 210     -12.609   5.290  18.036  1.00 93.06           C
ATOM   3108 1HB  LEU A 210     -13.472   5.756  18.513  1.00 93.06           H
ATOM   3109 2HB  LEU A 210     -11.855   5.148  18.810  1.00 93.06           H
ATOM   3110  CG  LEU A 210     -12.052   6.260  16.993  1.00 93.06           C
ATOM   3111  HG  LEU A 210     -11.198   5.787  16.508  1.00 93.06           H
ATOM   3112  CD1 LEU A 210     -13.088   6.548  15.904  1.00 93.06           C
ATOM   3113 1HD1 LEU A 210     -13.360   5.617  15.406  1.00 93.06           H
ATOM   3114 2HD1 LEU A 210     -13.976   6.991  16.355  1.00 93.06           H
ATOM   3115 3HD1 LEU A 210     -12.666   7.240  15.175  1.00 93.06           H
ATOM   3116  CD2 LEU A 210     -11.543   7.543  17.653  1.00 93.06           C
ATOM   3117 1HD2 LEU A 210     -12.364   8.030  18.181  1.00 93.06           H
ATOM   3118 2HD2 LEU A 210     -10.751   7.297  18.360  1.00 93.06           H
ATOM   3119 3HD2 LEU A 210     -11.153   8.215  16.889  1.00 93.06           H
ATOM   3120  HN  LEU A 210     -13.499   3.506  19.504  1.00 93.06           H
ATOM   3121  N   LYS A 211     -11.024   2.590  17.690  1.00 93.05           N
ATOM   3122  CA  LYS A 211      -9.903   1.806  17.200  1.00 93.05           C
ATOM   3123  C   LYS A 211     -10.428   0.664  16.327  1.00 93.05           C
ATOM   3124  O   LYS A 211      -9.958   0.467  15.208  1.00 93.05           O
ATOM   3125  HA  LYS A 211      -9.292   2.461  16.580  1.00 93.05           H
ATOM   3126  CB  LYS A 211      -9.028   1.338  18.364  1.00 93.05           C
ATOM   3127 1HB  LYS A 211      -8.592   2.201  18.867  1.00 93.05           H
ATOM   3128 2HB  LYS A 211      -9.642   0.817  19.099  1.00 93.05           H
ATOM   3129  CG  LYS A 211      -7.914   0.411  17.874  1.00 93.05           C
ATOM   3130 1HG  LYS A 211      -8.343  -0.534  17.539  1.00 93.05           H
ATOM   3131 2HG  LYS A 211      -7.416   0.858  17.013  1.00 93.05           H
ATOM   3132  CD  LYS A 211      -6.891   0.149  18.982  1.00 93.05           C
ATOM   3133 1HD  LYS A 211      -6.502   1.097  19.354  1.00 93.05           H
ATOM   3134 2HD  LYS A 211      -7.378  -0.347  19.821  1.00 93.05           H
ATOM   3135  CE  LYS A 211      -5.738  -0.717  18.470  1.00 93.05           C
ATOM   3136 1HE  LYS A 211      -6.108  -1.707  18.205  1.00 93.05           H
ATOM   3137 2HE  LYS A 211      -5.322  -0.279  17.562  1.00 93.05           H
ATOM   3138  NZ  LYS A 211      -4.681  -0.834  19.500  1.00 93.05           N
ATOM   3139 1HZ  LYS A 211      -3.836  -1.199  19.076  1.00 93.05           H
ATOM   3140 2HZ  LYS A 211      -4.493   0.080  19.897  1.00 93.05           H
ATOM   3141 3HZ  LYS A 211      -4.992  -1.464  20.232  1.00 93.05           H
ATOM   3142  HN  LYS A 211     -11.075   2.679  18.684  1.00 93.05           H
ATOM   3143  N   SER A 212     -11.395  -0.058  16.872  1.00 91.96           N
ATOM   3144  CA  SER A 212     -11.948  -1.211  16.182  1.00 91.96           C
ATOM   3145  C   SER A 212     -12.474  -0.795  14.807  1.00 91.96           C
ATOM   3146  O   SER A 212     -12.159  -1.428  13.801  1.00 91.96           O
ATOM   3147  HA  SER A 212     -11.119  -1.911  16.079  1.00 91.96           H
ATOM   3148  CB  SER A 212     -13.064  -1.862  17.003  1.00 91.96           C
ATOM   3149 1HB  SER A 212     -12.672  -2.159  17.976  1.00 91.96           H
ATOM   3150 2HB  SER A 212     -13.852  -1.131  17.186  1.00 91.96           H
ATOM   3151  OG  SER A 212     -13.616  -3.000  16.346  1.00 91.96           O
ATOM   3152  HG  SER A 212     -12.887  -3.636  16.094  1.00 91.96           H
ATOM   3153  HN  SER A 212     -11.800   0.132  17.767  1.00 91.96           H
ATOM   3154  N   ALA A 213     -13.268   0.266  14.809  1.00 92.92           N
ATOM   3155  CA  ALA A 213     -13.913   0.720  13.588  1.00 92.92           C
ATOM   3156  C   ALA A 213     -12.843   1.069  12.551  1.00 92.92           C
ATOM   3157  O   ALA A 213     -12.956   0.689  11.387  1.00 92.92           O
ATOM   3158  HA  ALA A 213     -14.521  -0.101  13.209  1.00 92.92           H
ATOM   3159  CB  ALA A 213     -14.827   1.905  13.904  1.00 92.92           C
ATOM   3160 1HB  ALA A 213     -15.586   1.597  14.623  1.00 92.92           H
ATOM   3161 2HB  ALA A 213     -14.236   2.718  14.327  1.00 92.92           H
ATOM   3162 3HB  ALA A 213     -15.310   2.246  12.989  1.00 92.92           H
ATOM   3163  HN  ALA A 213     -13.472   0.810  15.622  1.00 92.92           H
ATOM   3164  N   VAL A 214     -11.830   1.789  13.012  1.00 91.94           N
ATOM   3165  CA  VAL A 214     -10.772   2.244  12.126  1.00 91.94           C
ATOM   3166  C   VAL A 214     -10.055   1.031  11.529  1.00 91.94           C
ATOM   3167  O   VAL A 214      -9.720   1.024  10.346  1.00 91.94           O
ATOM   3168  HA  VAL A 214     -11.239   2.807  11.318  1.00 91.94           H
ATOM   3169  CB  VAL A 214      -9.830   3.186  12.878  1.00 91.94           C
ATOM   3170  HB  VAL A 214      -9.543   2.699  13.810  1.00 91.94           H
ATOM   3171  CG1 VAL A 214      -8.555   3.444  12.071  1.00 91.94           C
ATOM   3172 1HG1 VAL A 214      -8.039   2.501  11.895  1.00 91.94           H
ATOM   3173 2HG1 VAL A 214      -8.816   3.900  11.116  1.00 91.94           H
ATOM   3174 3HG1 VAL A 214      -7.903   4.117  12.629  1.00 91.94           H
ATOM   3175  CG2 VAL A 214     -10.532   4.498  13.230  1.00 91.94           C
ATOM   3176 1HG2 VAL A 214     -10.861   4.991  12.315  1.00 91.94           H
ATOM   3177 2HG2 VAL A 214     -11.395   4.291  13.862  1.00 91.94           H
ATOM   3178 3HG2 VAL A 214      -9.839   5.149  13.764  1.00 91.94           H
ATOM   3179  HN  VAL A 214     -11.726   2.060  13.969  1.00 91.94           H
ATOM   3180  N   LEU A 215      -9.841   0.035  12.376  1.00 92.09           N
ATOM   3181  CA  LEU A 215      -9.151  -1.172  11.953  1.00 92.09           C
ATOM   3182  C   LEU A 215     -10.006  -1.907  10.919  1.00 92.09           C
ATOM   3183  O   LEU A 215      -9.500  -2.342   9.886  1.00 92.09           O
ATOM   3184  HA  LEU A 215      -8.220  -0.866  11.477  1.00 92.09           H
ATOM   3185  CB  LEU A 215      -8.780  -2.030  13.164  1.00 92.09           C
ATOM   3186 1HB  LEU A 215      -9.575  -1.942  13.904  1.00 92.09           H
ATOM   3187 2HB  LEU A 215      -8.750  -3.073  12.851  1.00 92.09           H
ATOM   3188  CG  LEU A 215      -7.451  -1.692  13.843  1.00 92.09           C
ATOM   3189  HG  LEU A 215      -7.308  -0.612  13.795  1.00 92.09           H
ATOM   3190  CD1 LEU A 215      -7.477  -2.079  15.323  1.00 92.09           C
ATOM   3191 1HD1 LEU A 215      -8.275  -1.535  15.827  1.00 92.09           H
ATOM   3192 2HD1 LEU A 215      -7.654  -3.151  15.415  1.00 92.09           H
ATOM   3193 3HD1 LEU A 215      -6.520  -1.829  15.781  1.00 92.09           H
ATOM   3194  CD2 LEU A 215      -6.277  -2.337  13.102  1.00 92.09           C
ATOM   3195 1HD2 LEU A 215      -6.402  -3.419  13.097  1.00 92.09           H
ATOM   3196 2HD2 LEU A 215      -6.250  -1.969  12.076  1.00 92.09           H
ATOM   3197 3HD2 LEU A 215      -5.345  -2.080  13.605  1.00 92.09           H
ATOM   3198  HN  LEU A 215     -10.129   0.043  13.334  1.00 92.09           H
ATOM   3199  N   THR A 216     -11.289  -2.022  11.232  1.00 92.70           N
ATOM   3200  CA  THR A 216     -12.216  -2.710  10.350  1.00 92.70           C
ATOM   3201  C   THR A 216     -12.214  -2.062   8.964  1.00 92.70           C
ATOM   3202  O   THR A 216     -12.193  -2.757   7.950  1.00 92.70           O
ATOM   3203  HA  THR A 216     -11.871  -3.737  10.223  1.00 92.70           H
ATOM   3204  CB  THR A 216     -13.592  -2.712  11.019  1.00 92.70           C
ATOM   3205  HB  THR A 216     -13.953  -1.695  11.169  1.00 92.70           H
ATOM   3206  OG1 THR A 216     -13.400  -3.479  12.205  1.00 92.70           O
ATOM   3207  HG1 THR A 216     -13.134  -2.880  12.960  1.00 92.70           H
ATOM   3208  CG2 THR A 216     -14.628  -3.509  10.224  1.00 92.70           C
ATOM   3209 1HG2 THR A 216     -14.298  -4.544  10.131  1.00 92.70           H
ATOM   3210 2HG2 THR A 216     -14.738  -3.073   9.231  1.00 92.70           H
ATOM   3211 3HG2 THR A 216     -15.586  -3.478  10.742  1.00 92.70           H
ATOM   3212  HN  THR A 216     -11.695  -1.656  12.069  1.00 92.70           H
ATOM   3213  N   LEU A 217     -12.238  -0.737   8.966  1.00 90.20           N
ATOM   3214  CA  LEU A 217     -12.275   0.012   7.721  1.00 90.20           C
ATOM   3215  C   LEU A 217     -11.035  -0.325   6.891  1.00 90.20           C
ATOM   3216  O   LEU A 217     -11.121  -0.476   5.673  1.00 90.20           O
ATOM   3217  HA  LEU A 217     -13.158  -0.312   7.171  1.00 90.20           H
ATOM   3218  CB  LEU A 217     -12.439   1.507   8.001  1.00 90.20           C
ATOM   3219 1HB  LEU A 217     -13.292   1.641   8.667  1.00 90.20           H
ATOM   3220 2HB  LEU A 217     -11.558   1.855   8.539  1.00 90.20           H
ATOM   3221  CG  LEU A 217     -12.640   2.401   6.775  1.00 90.20           C
ATOM   3222  HG  LEU A 217     -11.849   2.180   6.059  1.00 90.20           H
ATOM   3223  CD1 LEU A 217     -13.972   2.096   6.087  1.00 90.20           C
ATOM   3224 1HD1 LEU A 217     -13.985   1.055   5.766  1.00 90.20           H
ATOM   3225 2HD1 LEU A 217     -14.790   2.272   6.785  1.00 90.20           H
ATOM   3226 3HD1 LEU A 217     -14.089   2.745   5.219  1.00 90.20           H
ATOM   3227  CD2 LEU A 217     -12.512   3.879   7.148  1.00 90.20           C
ATOM   3228 1HD2 LEU A 217     -13.267   4.133   7.893  1.00 90.20           H
ATOM   3229 2HD2 LEU A 217     -11.520   4.066   7.558  1.00 90.20           H
ATOM   3230 3HD2 LEU A 217     -12.659   4.492   6.259  1.00 90.20           H
ATOM   3231  HN  LEU A 217     -12.232  -0.179   9.795  1.00 90.20           H
ATOM   3232  N   LYS A 218      -9.910  -0.434   7.583  1.00 88.48           N
ATOM   3233  CA  LYS A 218      -8.649  -0.725   6.921  1.00 88.48           C
ATOM   3234  C   LYS A 218      -8.725  -2.110   6.276  1.00 88.48           C
ATOM   3235  O   LYS A 218      -8.281  -2.296   5.144  1.00 88.48           O
ATOM   3236  HA  LYS A 218      -8.515   0.017   6.134  1.00 88.48           H
ATOM   3237  CB  LYS A 218      -7.482  -0.564   7.898  1.00 88.48           C
ATOM   3238 1HB  LYS A 218      -7.722  -1.054   8.841  1.00 88.48           H
ATOM   3239 2HB  LYS A 218      -6.598  -1.060   7.498  1.00 88.48           H
ATOM   3240  CG  LYS A 218      -7.176   0.914   8.147  1.00 88.48           C
ATOM   3241 1HG  LYS A 218      -6.697   1.343   7.267  1.00 88.48           H
ATOM   3242 2HG  LYS A 218      -8.106   1.461   8.303  1.00 88.48           H
ATOM   3243  CD  LYS A 218      -6.266   1.087   9.365  1.00 88.48           C
ATOM   3244 1HD  LYS A 218      -6.742   0.653  10.244  1.00 88.48           H
ATOM   3245 2HD  LYS A 218      -5.334   0.545   9.207  1.00 88.48           H
ATOM   3246  CE  LYS A 218      -5.966   2.566   9.619  1.00 88.48           C
ATOM   3247 1HE  LYS A 218      -5.385   2.973   8.792  1.00 88.48           H
ATOM   3248 2HE  LYS A 218      -6.898   3.130   9.663  1.00 88.48           H
ATOM   3249  NZ  LYS A 218      -5.219   2.733  10.886  1.00 88.48           N
ATOM   3250 1HZ  LYS A 218      -4.983   3.711  11.013  1.00 88.48           H
ATOM   3251 2HZ  LYS A 218      -5.794   2.420  11.661  1.00 88.48           H
ATOM   3252 3HZ  LYS A 218      -4.369   2.182  10.852  1.00 88.48           H
ATOM   3253  HN  LYS A 218      -9.852  -0.327   8.576  1.00 88.48           H
ATOM   3254  N   VAL A 219      -9.290  -3.046   7.023  1.00 89.54           N
ATOM   3255  CA  VAL A 219      -9.343  -4.428   6.579  1.00 89.54           C
ATOM   3256  C   VAL A 219     -10.241  -4.528   5.344  1.00 89.54           C
ATOM   3257  O   VAL A 219      -9.885  -5.181   4.364  1.00 89.54           O
ATOM   3258  HA  VAL A 219      -8.331  -4.724   6.301  1.00 89.54           H
ATOM   3259  CB  VAL A 219      -9.802  -5.330   7.726  1.00 89.54           C
ATOM   3260  HB  VAL A 219     -10.708  -4.898   8.150  1.00 89.54           H
ATOM   3261  CG1 VAL A 219     -10.143  -6.733   7.219  1.00 89.54           C
ATOM   3262 1HG1 VAL A 219     -10.945  -6.668   6.483  1.00 89.54           H
ATOM   3263 2HG1 VAL A 219      -9.261  -7.176   6.757  1.00 89.54           H
ATOM   3264 3HG1 VAL A 219     -10.466  -7.353   8.055  1.00 89.54           H
ATOM   3265  CG2 VAL A 219      -8.747  -5.389   8.833  1.00 89.54           C
ATOM   3266 1HG2 VAL A 219      -7.817  -5.786   8.427  1.00 89.54           H
ATOM   3267 2HG2 VAL A 219      -8.574  -4.386   9.224  1.00 89.54           H
ATOM   3268 3HG2 VAL A 219      -9.099  -6.037   9.636  1.00 89.54           H
ATOM   3269  HN  VAL A 219      -9.707  -2.873   7.916  1.00 89.54           H
ATOM   3270  N   ILE A 220     -11.388  -3.872   5.431  1.00 88.91           N
ATOM   3271  CA  ILE A 220     -12.396  -3.985   4.391  1.00 88.91           C
ATOM   3272  C   ILE A 220     -11.866  -3.353   3.102  1.00 88.91           C
ATOM   3273  O   ILE A 220     -11.803  -4.010   2.065  1.00 88.91           O
ATOM   3274  HA  ILE A 220     -12.563  -5.047   4.211  1.00 88.91           H
ATOM   3275  CB  ILE A 220     -13.725  -3.392   4.865  1.00 88.91           C
ATOM   3276  HB  ILE A 220     -13.527  -2.407   5.289  1.00 88.91           H
ATOM   3277  CG1 ILE A 220     -14.342  -4.246   5.974  1.00 88.91           C
ATOM   3278 1HG1 ILE A 220     -14.606  -5.226   5.578  1.00 88.91           H
ATOM   3279 2HG1 ILE A 220     -13.608  -4.408   6.764  1.00 88.91           H
ATOM   3280  CG2 ILE A 220     -14.687  -3.194   3.692  1.00 88.91           C
ATOM   3281 1HG2 ILE A 220     -14.240  -2.514   2.966  1.00 88.91           H
ATOM   3282 2HG2 ILE A 220     -14.883  -4.155   3.217  1.00 88.91           H
ATOM   3283 3HG2 ILE A 220     -15.623  -2.771   4.057  1.00 88.91           H
ATOM   3284  CD1 ILE A 220     -15.586  -3.573   6.557  1.00 88.91           C
ATOM   3285 1HD1 ILE A 220     -15.313  -2.603   6.973  1.00 88.91           H
ATOM   3286 2HD1 ILE A 220     -16.327  -3.434   5.769  1.00 88.91           H
ATOM   3287 3HD1 ILE A 220     -16.004  -4.201   7.343  1.00 88.91           H
ATOM   3288  HN  ILE A 220     -11.633  -3.272   6.193  1.00 88.91           H
ATOM   3289  N   LEU A 221     -11.499  -2.085   3.210  1.00 84.36           N
ATOM   3290  CA  LEU A 221     -11.204  -1.288   2.032  1.00 84.36           C
ATOM   3291  C   LEU A 221      -9.763  -1.551   1.590  1.00 84.36           C
ATOM   3292  O   LEU A 221      -9.421  -1.357   0.425  1.00 84.36           O
ATOM   3293  HA  LEU A 221     -11.874  -1.618   1.238  1.00 84.36           H
ATOM   3294  CB  LEU A 221     -11.507   0.189   2.294  1.00 84.36           C
ATOM   3295 1HB  LEU A 221     -10.932   0.509   3.163  1.00 84.36           H
ATOM   3296 2HB  LEU A 221     -11.148   0.769   1.444  1.00 84.36           H
ATOM   3297  CG  LEU A 221     -12.977   0.540   2.532  1.00 84.36           C
ATOM   3298  HG  LEU A 221     -13.310   0.024   3.432  1.00 84.36           H
ATOM   3299  CD1 LEU A 221     -13.148   2.040   2.782  1.00 84.36           C
ATOM   3300 1HD1 LEU A 221     -12.573   2.330   3.661  1.00 84.36           H
ATOM   3301 2HD1 LEU A 221     -12.792   2.596   1.914  1.00 84.36           H
ATOM   3302 3HD1 LEU A 221     -14.202   2.262   2.948  1.00 84.36           H
ATOM   3303  CD2 LEU A 221     -13.852   0.047   1.378  1.00 84.36           C
ATOM   3304 1HD2 LEU A 221     -13.527   0.516   0.449  1.00 84.36           H
ATOM   3305 2HD2 LEU A 221     -13.761  -1.035   1.290  1.00 84.36           H
ATOM   3306 3HD2 LEU A 221     -14.892   0.310   1.573  1.00 84.36           H
ATOM   3307  HN  LEU A 221     -11.401  -1.603   4.081  1.00 84.36           H
ATOM   3308  N   GLY A 222      -8.956  -1.989   2.546  1.00 79.11           N
ATOM   3309  CA  GLY A 222      -7.531  -2.146   2.308  1.00 79.11           C
ATOM   3310  C   GLY A 222      -7.242  -3.437   1.541  1.00 79.11           C
ATOM   3311  O   GLY A 222      -6.256  -3.521   0.810  1.00 79.11           O
ATOM   3312 1HA  GLY A 222      -7.156  -1.291   1.744  1.00 79.11           H
ATOM   3313 2HA  GLY A 222      -6.999  -2.157   3.260  1.00 79.11           H
ATOM   3314  HN  GLY A 222      -9.260  -2.234   3.466  1.00 79.11           H
ATOM   3315  N   PHE A 223      -8.119  -4.411   1.732  1.00 80.25           N
ATOM   3316  CA  PHE A 223      -7.851  -5.762   1.269  1.00 80.25           C
ATOM   3317  C   PHE A 223      -9.091  -6.373   0.613  1.00 80.25           C
ATOM   3318  O   PHE A 223      -9.088  -6.657  -0.584  1.00 80.25           O
ATOM   3319  HA  PHE A 223      -7.048  -5.699   0.535  1.00 80.25           H
ATOM   3320  CB  PHE A 223      -7.479  -6.591   2.500  1.00 80.25           C
ATOM   3321 1HB  PHE A 223      -6.639  -6.115   3.006  1.00 80.25           H
ATOM   3322 2HB  PHE A 223      -8.317  -6.584   3.197  1.00 80.25           H
ATOM   3323  CG  PHE A 223      -7.109  -8.042   2.184  1.00 80.25           C
ATOM   3324  CD1 PHE A 223      -7.932  -9.053   2.573  1.00 80.25           C
ATOM   3325  HD1 PHE A 223      -8.854  -8.830   3.109  1.00 80.25           H
ATOM   3326  CD2 PHE A 223      -5.959  -8.320   1.515  1.00 80.25           C
ATOM   3327  HD2 PHE A 223      -5.300  -7.510   1.204  1.00 80.25           H
ATOM   3328  CE1 PHE A 223      -7.588 -10.399   2.280  1.00 80.25           C
ATOM   3329  HE1 PHE A 223      -8.247 -11.210   2.592  1.00 80.25           H
ATOM   3330  CE2 PHE A 223      -5.615  -9.666   1.222  1.00 80.25           C
ATOM   3331  HE2 PHE A 223      -4.693  -9.890   0.686  1.00 80.25           H
ATOM   3332  CZ  PHE A 223      -6.438 -10.678   1.611  1.00 80.25           C
ATOM   3333  HZ  PHE A 223      -6.174 -11.711   1.386  1.00 80.25           H
ATOM   3334  HN  PHE A 223      -8.998  -4.289   2.193  1.00 80.25           H
ATOM   3335  N   PHE A 224     -10.121  -6.557   1.425  1.00 85.65           N
ATOM   3336  CA  PHE A 224     -11.231  -7.413   1.044  1.00 85.65           C
ATOM   3337  C   PHE A 224     -11.877  -6.929  -0.255  1.00 85.65           C
ATOM   3338  O   PHE A 224     -11.981  -7.685  -1.220  1.00 85.65           O
ATOM   3339  HA  PHE A 224     -10.830  -8.416   0.897  1.00 85.65           H
ATOM   3340  CB  PHE A 224     -12.263  -7.337   2.172  1.00 85.65           C
ATOM   3341 1HB  PHE A 224     -12.177  -6.369   2.664  1.00 85.65           H
ATOM   3342 2HB  PHE A 224     -13.262  -7.387   1.740  1.00 85.65           H
ATOM   3343  CG  PHE A 224     -12.121  -8.441   3.221  1.00 85.65           C
ATOM   3344  CD1 PHE A 224     -12.694  -9.657   3.011  1.00 85.65           C
ATOM   3345  HD1 PHE A 224     -13.254  -9.844   2.094  1.00 85.65           H
ATOM   3346  CD2 PHE A 224     -11.422  -8.208   4.364  1.00 85.65           C
ATOM   3347  HD2 PHE A 224     -10.963  -7.233   4.533  1.00 85.65           H
ATOM   3348  CE1 PHE A 224     -12.562 -10.682   3.985  1.00 85.65           C
ATOM   3349  HE1 PHE A 224     -13.021 -11.656   3.816  1.00 85.65           H
ATOM   3350  CE2 PHE A 224     -11.290  -9.233   5.338  1.00 85.65           C
ATOM   3351  HE2 PHE A 224     -10.730  -9.045   6.254  1.00 85.65           H
ATOM   3352  CZ  PHE A 224     -11.863 -10.448   5.128  1.00 85.65           C
ATOM   3353  HZ  PHE A 224     -11.762 -11.235   5.875  1.00 85.65           H
ATOM   3354  HN  PHE A 224     -10.205  -6.133   2.327  1.00 85.65           H
ATOM   3355  N   LEU A 225     -12.294  -5.671  -0.239  1.00 82.63           N
ATOM   3356  CA  LEU A 225     -12.986  -5.097  -1.380  1.00 82.63           C
ATOM   3357  C   LEU A 225     -12.110  -5.238  -2.626  1.00 82.63           C
ATOM   3358  O   LEU A 225     -12.542  -5.798  -3.633  1.00 82.63           O
ATOM   3359  HA  LEU A 225     -13.899  -5.674  -1.532  1.00 82.63           H
ATOM   3360  CB  LEU A 225     -13.406  -3.657  -1.083  1.00 82.63           C
ATOM   3361 1HB  LEU A 225     -14.188  -3.676  -0.323  1.00 82.63           H
ATOM   3362 2HB  LEU A 225     -12.554  -3.133  -0.649  1.00 82.63           H
ATOM   3363  CG  LEU A 225     -13.914  -2.846  -2.277  1.00 82.63           C
ATOM   3364  HG  LEU A 225     -13.218  -2.984  -3.104  1.00 82.63           H
ATOM   3365  CD1 LEU A 225     -15.279  -3.356  -2.745  1.00 82.63           C
ATOM   3366 1HD1 LEU A 225     -15.193  -4.401  -3.043  1.00 82.63           H
ATOM   3367 2HD1 LEU A 225     -15.998  -3.267  -1.931  1.00 82.63           H
ATOM   3368 3HD1 LEU A 225     -15.616  -2.762  -3.594  1.00 82.63           H
ATOM   3369  CD2 LEU A 225     -13.941  -1.351  -1.953  1.00 82.63           C
ATOM   3370 1HD2 LEU A 225     -14.602  -1.175  -1.104  1.00 82.63           H
ATOM   3371 2HD2 LEU A 225     -12.934  -1.015  -1.705  1.00 82.63           H
ATOM   3372 3HD2 LEU A 225     -14.306  -0.798  -2.818  1.00 82.63           H
ATOM   3373  HN  LEU A 225     -12.166  -5.050   0.534  1.00 82.63           H
ATOM   3374  N   PRO A 226     -10.869  -4.735  -2.583  1.00 76.06           N
ATOM   3375  CA  PRO A 226      -9.961  -4.867  -3.724  1.00 76.06           C
ATOM   3376  C   PRO A 226      -9.823  -6.308  -4.189  1.00 76.06           C
ATOM   3377  O   PRO A 226      -9.907  -6.590  -5.383  1.00 76.06           O
ATOM   3378  HA  PRO A 226     -10.359  -4.328  -4.584  1.00 76.06           H
ATOM   3379  CB  PRO A 226      -8.636  -4.310  -3.200  1.00 76.06           C
ATOM   3380 1HB  PRO A 226      -8.009  -5.097  -2.779  1.00 76.06           H
ATOM   3381 2HB  PRO A 226      -8.058  -3.834  -3.992  1.00 76.06           H
ATOM   3382  CG  PRO A 226      -9.070  -3.307  -2.138  1.00 76.06           C
ATOM   3383 1HG  PRO A 226      -8.265  -3.087  -1.436  1.00 76.06           H
ATOM   3384 2HG  PRO A 226      -9.362  -2.354  -2.578  1.00 76.06           H
ATOM   3385  CD  PRO A 226     -10.238  -4.009  -1.466  1.00 76.06           C
ATOM   3386 1HD  PRO A 226      -9.905  -4.690  -0.682  1.00 76.06           H
ATOM   3387 2HD  PRO A 226     -10.921  -3.299  -0.998  1.00 76.06           H
ATOM   3388  N   PHE A 227      -9.614  -7.190  -3.222  1.00 82.23           N
ATOM   3389  CA  PHE A 227      -9.376  -8.591  -3.526  1.00 82.23           C
ATOM   3390  C   PHE A 227     -10.541  -9.184  -4.321  1.00 82.23           C
ATOM   3391  O   PHE A 227     -10.330  -9.910  -5.291  1.00 82.23           O
ATOM   3392  HA  PHE A 227      -8.467  -8.642  -4.125  1.00 82.23           H
ATOM   3393  CB  PHE A 227      -9.260  -9.325  -2.189  1.00 82.23           C
ATOM   3394 1HB  PHE A 227      -8.429  -8.901  -1.625  1.00 82.23           H
ATOM   3395 2HB  PHE A 227     -10.164  -9.146  -1.608  1.00 82.23           H
ATOM   3396  CG  PHE A 227      -9.049 -10.834  -2.324  1.00 82.23           C
ATOM   3397  CD1 PHE A 227     -10.092 -11.687  -2.136  1.00 82.23           C
ATOM   3398  HD1 PHE A 227     -11.078 -11.294  -1.888  1.00 82.23           H
ATOM   3399  CD2 PHE A 227      -7.818 -11.324  -2.633  1.00 82.23           C
ATOM   3400  HD2 PHE A 227      -6.982 -10.641  -2.785  1.00 82.23           H
ATOM   3401  CE1 PHE A 227      -9.896 -13.087  -2.261  1.00 82.23           C
ATOM   3402  HE1 PHE A 227     -10.731 -13.770  -2.110  1.00 82.23           H
ATOM   3403  CE2 PHE A 227      -7.622 -12.725  -2.759  1.00 82.23           C
ATOM   3404  HE2 PHE A 227      -6.636 -13.117  -3.007  1.00 82.23           H
ATOM   3405  CZ  PHE A 227      -8.665 -13.577  -2.570  1.00 82.23           C
ATOM   3406  HZ  PHE A 227      -8.514 -14.652  -2.667  1.00 82.23           H
ATOM   3407  HN  PHE A 227      -9.604  -6.961  -2.249  1.00 82.23           H
ATOM   3408  N   VAL A 228     -11.746  -8.854  -3.879  1.00 84.65           N
ATOM   3409  CA  VAL A 228     -12.945  -9.345  -4.537  1.00 84.65           C
ATOM   3410  C   VAL A 228     -12.951  -8.876  -5.993  1.00 84.65           C
ATOM   3411  O   VAL A 228     -13.195  -9.667  -6.903  1.00 84.65           O
ATOM   3412  HA  VAL A 228     -12.907 -10.434  -4.520  1.00 84.65           H
ATOM   3413  CB  VAL A 228     -14.187  -8.902  -3.761  1.00 84.65           C
ATOM   3414  HB  VAL A 228     -14.113  -7.828  -3.594  1.00 84.65           H
ATOM   3415  CG1 VAL A 228     -15.460  -9.166  -4.567  1.00 84.65           C
ATOM   3416 1HG1 VAL A 228     -15.418  -8.612  -5.504  1.00 84.65           H
ATOM   3417 2HG1 VAL A 228     -15.542 -10.233  -4.778  1.00 84.65           H
ATOM   3418 3HG1 VAL A 228     -16.328  -8.842  -3.991  1.00 84.65           H
ATOM   3419  CG2 VAL A 228     -14.251  -9.586  -2.393  1.00 84.65           C
ATOM   3420 1HG2 VAL A 228     -14.291 -10.667  -2.529  1.00 84.65           H
ATOM   3421 2HG2 VAL A 228     -13.366  -9.325  -1.814  1.00 84.65           H
ATOM   3422 3HG2 VAL A 228     -15.143  -9.254  -1.863  1.00 84.65           H
ATOM   3423  HN  VAL A 228     -11.910  -8.263  -3.089  1.00 84.65           H
ATOM   3424  N   VAL A 229     -12.681  -7.590  -6.168  1.00 77.66           N
ATOM   3425  CA  VAL A 229     -12.794  -6.974  -7.479  1.00 77.66           C
ATOM   3426  C   VAL A 229     -11.745  -7.577  -8.414  1.00 77.66           C
ATOM   3427  O   VAL A 229     -12.036  -7.870  -9.573  1.00 77.66           O
ATOM   3428  HA  VAL A 229     -13.786  -7.206  -7.867  1.00 77.66           H
ATOM   3429  CB  VAL A 229     -12.679  -5.453  -7.353  1.00 77.66           C
ATOM   3430  HB  VAL A 229     -11.691  -5.223  -6.955  1.00 77.66           H
ATOM   3431  CG1 VAL A 229     -12.802  -4.779  -8.722  1.00 77.66           C
ATOM   3432 1HG1 VAL A 229     -12.007  -5.137  -9.376  1.00 77.66           H
ATOM   3433 2HG1 VAL A 229     -13.770  -5.021  -9.160  1.00 77.66           H
ATOM   3434 3HG1 VAL A 229     -12.717  -3.699  -8.603  1.00 77.66           H
ATOM   3435  CG2 VAL A 229     -13.720  -4.903  -6.376  1.00 77.66           C
ATOM   3436 1HG2 VAL A 229     -14.720  -5.150  -6.733  1.00 77.66           H
ATOM   3437 2HG2 VAL A 229     -13.565  -5.348  -5.393  1.00 77.66           H
ATOM   3438 3HG2 VAL A 229     -13.616  -3.820  -6.305  1.00 77.66           H
ATOM   3439  HN  VAL A 229     -12.390  -6.975  -5.435  1.00 77.66           H
ATOM   3440  N   MET A 230     -10.546  -7.745  -7.876  1.00 78.84           N
ATOM   3441  CA  MET A 230      -9.451  -8.309  -8.648  1.00 78.84           C
ATOM   3442  C   MET A 230      -9.770  -9.739  -9.088  1.00 78.84           C
ATOM   3443  O   MET A 230      -9.566 -10.096 -10.247  1.00 78.84           O
ATOM   3444  HA  MET A 230      -9.349  -7.667  -9.523  1.00 78.84           H
ATOM   3445  CB  MET A 230      -8.176  -8.307  -7.803  1.00 78.84           C
ATOM   3446 1HB  MET A 230      -8.409  -8.621  -6.786  1.00 78.84           H
ATOM   3447 2HB  MET A 230      -7.468  -9.031  -8.206  1.00 78.84           H
ATOM   3448  CG  MET A 230      -7.536  -6.918  -7.780  1.00 78.84           C
ATOM   3449 1HG  MET A 230      -7.399  -6.554  -8.799  1.00 78.84           H
ATOM   3450 2HG  MET A 230      -8.197  -6.212  -7.276  1.00 78.84           H
ATOM   3451  SD  MET A 230      -5.962  -6.984  -6.940  1.00 78.84           S
ATOM   3452  CE  MET A 230      -6.513  -7.328  -5.278  1.00 78.84           C
ATOM   3453 1HE  MET A 230      -7.163  -6.523  -4.936  1.00 78.84           H
ATOM   3454 2HE  MET A 230      -7.062  -8.269  -5.264  1.00 78.84           H
ATOM   3455 3HE  MET A 230      -5.649  -7.402  -4.617  1.00 78.84           H
ATOM   3456  HN  MET A 230     -10.317  -7.504  -6.933  1.00 78.84           H
ATOM   3457  N   ALA A 231     -10.266 -10.520  -8.139  1.00 81.39           N
ATOM   3458  CA  ALA A 231     -10.599 -11.908  -8.409  1.00 81.39           C
ATOM   3459  C   ALA A 231     -11.592 -11.973  -9.572  1.00 81.39           C
ATOM   3460  O   ALA A 231     -11.399 -12.738 -10.516  1.00 81.39           O
ATOM   3461  HA  ALA A 231      -9.681 -12.419  -8.698  1.00 81.39           H
ATOM   3462  CB  ALA A 231     -11.147 -12.559  -7.138  1.00 81.39           C
ATOM   3463 1HB  ALA A 231     -10.393 -12.513  -6.352  1.00 81.39           H
ATOM   3464 2HB  ALA A 231     -12.042 -12.027  -6.814  1.00 81.39           H
ATOM   3465 3HB  ALA A 231     -11.397 -13.600  -7.341  1.00 81.39           H
ATOM   3466  HN  ALA A 231     -10.440 -10.218  -7.202  1.00 81.39           H
ATOM   3467  N   CYS A 232     -12.632 -11.160  -9.466  1.00 80.44           N
ATOM   3468  CA  CYS A 232     -13.678 -11.147 -10.475  1.00 80.44           C
ATOM   3469  C   CYS A 232     -13.049 -10.750 -11.812  1.00 80.44           C
ATOM   3470  O   CYS A 232     -13.298 -11.390 -12.833  1.00 80.44           O
ATOM   3471  HA  CYS A 232     -14.081 -12.158 -10.521  1.00 80.44           H
ATOM   3472  CB  CYS A 232     -14.828 -10.215 -10.086  1.00 80.44           C
ATOM   3473 1HB  CYS A 232     -14.440  -9.224  -9.849  1.00 80.44           H
ATOM   3474 2HB  CYS A 232     -15.511 -10.097 -10.927  1.00 80.44           H
ATOM   3475  SG  CYS A 232     -15.724 -10.896  -8.643  1.00 80.44           S
ATOM   3476  HG  CYS A 232     -14.897 -10.409  -7.723  1.00 80.44           H
ATOM   3477  HN  CYS A 232     -12.767 -10.520  -8.709  1.00 80.44           H
ATOM   3478  N   CYS A 233     -12.247  -9.696 -11.764  1.00 73.94           N
ATOM   3479  CA  CYS A 233     -11.697  -9.118 -12.978  1.00 73.94           C
ATOM   3480  C   CYS A 233     -10.888 -10.198 -13.700  1.00 73.94           C
ATOM   3481  O   CYS A 233     -11.089 -10.437 -14.889  1.00 73.94           O
ATOM   3482  HA  CYS A 233     -12.544  -8.799 -13.584  1.00 73.94           H
ATOM   3483  CB  CYS A 233     -10.854  -7.877 -12.681  1.00 73.94           C
ATOM   3484 1HB  CYS A 233     -10.144  -8.091 -11.882  1.00 73.94           H
ATOM   3485 2HB  CYS A 233     -10.270  -7.604 -13.561  1.00 73.94           H
ATOM   3486  SG  CYS A 233     -11.939  -6.485 -12.196  1.00 73.94           S
ATOM   3487  HG  CYS A 233     -12.228  -6.950 -10.984  1.00 73.94           H
ATOM   3488  HN  CYS A 233     -11.974  -9.240 -10.917  1.00 73.94           H
ATOM   3489  N   TYR A 234      -9.991 -10.821 -12.950  1.00 77.56           N
ATOM   3490  CA  TYR A 234      -9.041 -11.750 -13.537  1.00 77.56           C
ATOM   3491  C   TYR A 234      -9.733 -13.047 -13.961  1.00 77.56           C
ATOM   3492  O   TYR A 234      -9.334 -13.677 -14.939  1.00 77.56           O
ATOM   3493  HA  TYR A 234      -8.605 -11.276 -14.416  1.00 77.56           H
ATOM   3494  CB  TYR A 234      -8.024 -12.065 -12.438  1.00 77.56           C
ATOM   3495 1HB  TYR A 234      -8.553 -12.193 -11.493  1.00 77.56           H
ATOM   3496 2HB  TYR A 234      -7.542 -13.016 -12.664  1.00 77.56           H
ATOM   3497  CG  TYR A 234      -6.947 -10.993 -12.261  1.00 77.56           C
ATOM   3498  CD1 TYR A 234      -6.142 -10.642 -13.325  1.00 77.56           C
ATOM   3499  HD1 TYR A 234      -6.274 -11.128 -14.292  1.00 77.56           H
ATOM   3500  CD2 TYR A 234      -6.780 -10.378 -11.037  1.00 77.56           C
ATOM   3501  HD2 TYR A 234      -7.416 -10.655 -10.196  1.00 77.56           H
ATOM   3502  CE1 TYR A 234      -5.128  -9.633 -13.159  1.00 77.56           C
ATOM   3503  HE1 TYR A 234      -4.485  -9.346 -13.992  1.00 77.56           H
ATOM   3504  CE2 TYR A 234      -5.766  -9.369 -10.871  1.00 77.56           C
ATOM   3505  HE2 TYR A 234      -5.624  -8.875  -9.910  1.00 77.56           H
ATOM   3506  CZ  TYR A 234      -4.990  -9.046 -11.940  1.00 77.56           C
ATOM   3507  OH  TYR A 234      -4.033  -8.093 -11.783  1.00 77.56           O
ATOM   3508  HH  TYR A 234      -4.083  -7.706 -10.863  1.00 77.56           H
ATOM   3509  HN  TYR A 234      -9.907 -10.699 -11.961  1.00 77.56           H
ATOM   3510  N   THR A 235     -10.759 -13.408 -13.204  1.00 81.69           N
ATOM   3511  CA  THR A 235     -11.582 -14.553 -13.554  1.00 81.69           C
ATOM   3512  C   THR A 235     -12.148 -14.390 -14.966  1.00 81.69           C
ATOM   3513  O   THR A 235     -12.093 -15.318 -15.772  1.00 81.69           O
ATOM   3514  HA  THR A 235     -10.949 -15.440 -13.564  1.00 81.69           H
ATOM   3515  CB  THR A 235     -12.661 -14.706 -12.481  1.00 81.69           C
ATOM   3516  HB  THR A 235     -13.266 -13.803 -12.405  1.00 81.69           H
ATOM   3517  OG1 THR A 235     -11.935 -15.059 -11.306  1.00 81.69           O
ATOM   3518  HG1 THR A 235     -11.681 -14.235 -10.800  1.00 81.69           H
ATOM   3519  CG2 THR A 235     -13.571 -15.910 -12.732  1.00 81.69           C
ATOM   3520 1HG2 THR A 235     -12.973 -16.822 -12.740  1.00 81.69           H
ATOM   3521 2HG2 THR A 235     -14.069 -15.794 -13.695  1.00 81.69           H
ATOM   3522 3HG2 THR A 235     -14.318 -15.972 -11.941  1.00 81.69           H
ATOM   3523  HN  THR A 235     -11.030 -12.933 -12.366  1.00 81.69           H
ATOM   3524  N   ILE A 236     -12.680 -13.204 -15.223  1.00 77.61           N
ATOM   3525  CA  ILE A 236     -13.305 -12.926 -16.505  1.00 77.61           C
ATOM   3526  C   ILE A 236     -12.226 -12.849 -17.587  1.00 77.61           C
ATOM   3527  O   ILE A 236     -12.414 -13.353 -18.693  1.00 77.61           O
ATOM   3528  HA  ILE A 236     -13.965 -13.762 -16.735  1.00 77.61           H
ATOM   3529  CB  ILE A 236     -14.177 -11.672 -16.415  1.00 77.61           C
ATOM   3530  HB  ILE A 236     -13.557 -10.850 -16.059  1.00 77.61           H
ATOM   3531  CG1 ILE A 236     -15.305 -11.860 -15.398  1.00 77.61           C
ATOM   3532 1HG1 ILE A 236     -16.056 -12.538 -15.804  1.00 77.61           H
ATOM   3533 2HG1 ILE A 236     -14.911 -12.326 -14.495  1.00 77.61           H
ATOM   3534  CG2 ILE A 236     -14.709 -11.274 -17.794  1.00 77.61           C
ATOM   3535 1HG2 ILE A 236     -13.871 -11.070 -18.461  1.00 77.61           H
ATOM   3536 2HG2 ILE A 236     -15.308 -12.088 -18.201  1.00 77.61           H
ATOM   3537 3HG2 ILE A 236     -15.325 -10.380 -17.701  1.00 77.61           H
ATOM   3538  CD1 ILE A 236     -15.955 -10.521 -15.047  1.00 77.61           C
ATOM   3539 1HD1 ILE A 236     -15.206  -9.855 -14.619  1.00 77.61           H
ATOM   3540 2HD1 ILE A 236     -16.369 -10.070 -15.949  1.00 77.61           H
ATOM   3541 3HD1 ILE A 236     -16.753 -10.683 -14.322  1.00 77.61           H
ATOM   3542  HN  ILE A 236     -12.689 -12.443 -14.575  1.00 77.61           H
ATOM   3543  N   ILE A 237     -11.120 -12.212 -17.231  1.00 75.29           N
ATOM   3544  CA  ILE A 237     -10.021 -12.041 -18.166  1.00 75.29           C
ATOM   3545  C   ILE A 237      -9.532 -13.415 -18.628  1.00 75.29           C
ATOM   3546  O   ILE A 237      -9.384 -13.654 -19.826  1.00 75.29           O
ATOM   3547  HA  ILE A 237     -10.409 -11.503 -19.031  1.00 75.29           H
ATOM   3548  CB  ILE A 237      -8.923 -11.173 -17.548  1.00 75.29           C
ATOM   3549  HB  ILE A 237      -8.772 -11.495 -16.518  1.00 75.29           H
ATOM   3550  CG1 ILE A 237      -9.345  -9.703 -17.504  1.00 75.29           C
ATOM   3551 1HG1 ILE A 237      -9.361  -9.296 -18.515  1.00 75.29           H
ATOM   3552 2HG1 ILE A 237     -10.359  -9.624 -17.112  1.00 75.29           H
ATOM   3553  CG2 ILE A 237      -7.594 -11.366 -18.281  1.00 75.29           C
ATOM   3554 1HG2 ILE A 237      -7.291 -12.411 -18.216  1.00 75.29           H
ATOM   3555 2HG2 ILE A 237      -7.713 -11.087 -19.328  1.00 75.29           H
ATOM   3556 3HG2 ILE A 237      -6.831 -10.738 -17.822  1.00 75.29           H
ATOM   3557  CD1 ILE A 237      -8.390  -8.884 -16.634  1.00 75.29           C
ATOM   3558 1HD1 ILE A 237      -8.395  -9.279 -15.618  1.00 75.29           H
ATOM   3559 2HD1 ILE A 237      -7.382  -8.946 -17.043  1.00 75.29           H
ATOM   3560 3HD1 ILE A 237      -8.713  -7.843 -16.620  1.00 75.29           H
ATOM   3561  HN  ILE A 237     -10.969 -11.819 -16.324  1.00 75.29           H
ATOM   3562  N   ILE A 238      -9.294 -14.282 -17.655  1.00 76.96           N
ATOM   3563  CA  ILE A 238      -8.761 -15.602 -17.943  1.00 76.96           C
ATOM   3564  C   ILE A 238      -9.720 -16.341 -18.879  1.00 76.96           C
ATOM   3565  O   ILE A 238      -9.291 -16.954 -19.855  1.00 76.96           O
ATOM   3566  HA  ILE A 238      -7.811 -15.466 -18.459  1.00 76.96           H
ATOM   3567  CB  ILE A 238      -8.467 -16.356 -16.644  1.00 76.96           C
ATOM   3568  HB  ILE A 238      -9.307 -16.208 -15.966  1.00 76.96           H
ATOM   3569  CG1 ILE A 238      -7.223 -15.792 -15.953  1.00 76.96           C
ATOM   3570 1HG1 ILE A 238      -6.332 -16.075 -16.514  1.00 76.96           H
ATOM   3571 2HG1 ILE A 238      -7.266 -14.703 -15.951  1.00 76.96           H
ATOM   3572  CG2 ILE A 238      -8.349 -17.860 -16.898  1.00 76.96           C
ATOM   3573 1HG2 ILE A 238      -9.286 -18.233 -17.313  1.00 76.96           H
ATOM   3574 2HG2 ILE A 238      -7.539 -18.048 -17.602  1.00 76.96           H
ATOM   3575 3HG2 ILE A 238      -8.140 -18.372 -15.958  1.00 76.96           H
ATOM   3576  CD1 ILE A 238      -7.114 -16.307 -14.517  1.00 76.96           C
ATOM   3577 1HD1 ILE A 238      -7.995 -16.002 -13.953  1.00 76.96           H
ATOM   3578 2HD1 ILE A 238      -7.046 -17.395 -14.525  1.00 76.96           H
ATOM   3579 3HD1 ILE A 238      -6.221 -15.891 -14.049  1.00 76.96           H
ATOM   3580  HN  ILE A 238      -9.459 -14.094 -16.687  1.00 76.96           H
ATOM   3581  N   HIS A 239     -11.000 -16.259 -18.548  1.00 81.87           N
ATOM   3582  CA  HIS A 239     -12.019 -16.945 -19.324  1.00 81.87           C
ATOM   3583  C   HIS A 239     -11.969 -16.464 -20.776  1.00 81.87           C
ATOM   3584  O   HIS A 239     -12.006 -17.272 -21.702  1.00 81.87           O
ATOM   3585  HA  HIS A 239     -11.775 -18.006 -19.293  1.00 81.87           H
ATOM   3586  CB  HIS A 239     -13.399 -16.765 -18.688  1.00 81.87           C
ATOM   3587 1HB  HIS A 239     -13.358 -17.105 -17.653  1.00 81.87           H
ATOM   3588 2HB  HIS A 239     -13.642 -15.703 -18.665  1.00 81.87           H
ATOM   3589  CG  HIS A 239     -14.506 -17.505 -19.402  1.00 81.87           C
ATOM   3590  ND1 HIS A 239     -15.311 -16.909 -20.357  1.00 81.87           N
ATOM   3591  HD1 HIS A 239     -15.248 -15.960 -20.665  1.00 81.87           H
ATOM   3592  CD2 HIS A 239     -14.931 -18.796 -19.291  1.00 81.87           C
ATOM   3593  HD2 HIS A 239     -14.512 -19.549 -18.624  1.00 81.87           H
ATOM   3594  CE1 HIS A 239     -16.178 -17.810 -20.793  1.00 81.87           C
ATOM   3595  HE1 HIS A 239     -16.947 -17.646 -21.549  1.00 81.87           H
ATOM   3596  NE2 HIS A 239     -15.942 -18.979 -20.131  1.00 81.87           N
ATOM   3597  HN  HIS A 239     -11.344 -15.738 -17.767  1.00 81.87           H
ATOM   3598  N   THR A 240     -11.884 -15.151 -20.928  1.00 74.68           N
ATOM   3599  CA  THR A 240     -11.897 -14.548 -22.250  1.00 74.68           C
ATOM   3600  C   THR A 240     -10.640 -14.944 -23.028  1.00 74.68           C
ATOM   3601  O   THR A 240     -10.707 -15.213 -24.227  1.00 74.68           O
ATOM   3602  HA  THR A 240     -12.751 -14.943 -22.800  1.00 74.68           H
ATOM   3603  CB  THR A 240     -12.054 -13.036 -22.079  1.00 74.68           C
ATOM   3604  HB  THR A 240     -11.136 -12.590 -21.696  1.00 74.68           H
ATOM   3605  OG1 THR A 240     -13.200 -12.898 -21.244  1.00 74.68           O
ATOM   3606  HG1 THR A 240     -12.917 -12.748 -20.296  1.00 74.68           H
ATOM   3607  CG2 THR A 240     -12.455 -12.338 -23.380  1.00 74.68           C
ATOM   3608 1HG2 THR A 240     -13.408 -12.738 -23.728  1.00 74.68           H
ATOM   3609 2HG2 THR A 240     -11.691 -12.513 -24.137  1.00 74.68           H
ATOM   3610 3HG2 THR A 240     -12.554 -11.267 -23.203  1.00 74.68           H
ATOM   3611  HN  THR A 240     -11.808 -14.503 -20.169  1.00 74.68           H
ATOM   3612  N   LEU A 241      -9.524 -14.967 -22.315  1.00 75.21           N
ATOM   3613  CA  LEU A 241      -8.243 -15.254 -22.939  1.00 75.21           C
ATOM   3614  C   LEU A 241      -8.236 -16.701 -23.438  1.00 75.21           C
ATOM   3615  O   LEU A 241      -7.677 -16.995 -24.493  1.00 75.21           O
ATOM   3616  HA  LEU A 241      -8.143 -14.592 -23.800  1.00 75.21           H
ATOM   3617  CB  LEU A 241      -7.095 -14.928 -21.981  1.00 75.21           C
ATOM   3618 1HB  LEU A 241      -7.356 -15.306 -20.992  1.00 75.21           H
ATOM   3619 2HB  LEU A 241      -6.210 -15.474 -22.308  1.00 75.21           H
ATOM   3620  CG  LEU A 241      -6.729 -13.448 -21.852  1.00 75.21           C
ATOM   3621  HG  LEU A 241      -7.619 -12.903 -21.537  1.00 75.21           H
ATOM   3622  CD1 LEU A 241      -5.665 -13.239 -20.773  1.00 75.21           C
ATOM   3623 1HD1 LEU A 241      -6.046 -13.590 -19.814  1.00 75.21           H
ATOM   3624 2HD1 LEU A 241      -4.768 -13.800 -21.034  1.00 75.21           H
ATOM   3625 3HD1 LEU A 241      -5.423 -12.179 -20.702  1.00 75.21           H
ATOM   3626  CD2 LEU A 241      -6.299 -12.870 -23.202  1.00 75.21           C
ATOM   3627 1HD2 LEU A 241      -5.429 -13.414 -23.569  1.00 75.21           H
ATOM   3628 2HD2 LEU A 241      -7.117 -12.967 -23.916  1.00 75.21           H
ATOM   3629 3HD2 LEU A 241      -6.044 -11.817 -23.081  1.00 75.21           H
ATOM   3630  HN  LEU A 241      -9.485 -14.794 -21.331  1.00 75.21           H
ATOM   3631  N   ILE A 242      -8.865 -17.566 -22.655  1.00 77.54           N
ATOM   3632  CA  ILE A 242      -8.928 -18.976 -22.997  1.00 77.54           C
ATOM   3633  C   ILE A 242      -9.698 -19.144 -24.308  1.00 77.54           C
ATOM   3634  O   ILE A 242      -9.301 -19.927 -25.170  1.00 77.54           O
ATOM   3635  HA  ILE A 242      -7.906 -19.321 -23.151  1.00 77.54           H
ATOM   3636  CB  ILE A 242      -9.509 -19.784 -21.835  1.00 77.54           C
ATOM   3637  HB  ILE A 242     -10.373 -19.247 -21.444  1.00 77.54           H
ATOM   3638  CG1 ILE A 242      -8.498 -19.906 -20.693  1.00 77.54           C
ATOM   3639 1HG1 ILE A 242      -7.684 -20.567 -20.992  1.00 77.54           H
ATOM   3640 2HG1 ILE A 242      -8.057 -18.931 -20.487  1.00 77.54           H
ATOM   3641  CG2 ILE A 242     -10.004 -21.151 -22.311  1.00 77.54           C
ATOM   3642 1HG2 ILE A 242     -10.780 -21.015 -23.064  1.00 77.54           H
ATOM   3643 2HG2 ILE A 242      -9.172 -21.708 -22.743  1.00 77.54           H
ATOM   3644 3HG2 ILE A 242     -10.411 -21.705 -21.465  1.00 77.54           H
ATOM   3645  CD1 ILE A 242      -9.164 -20.448 -19.427  1.00 77.54           C
ATOM   3646 1HD1 ILE A 242      -9.961 -19.772 -19.117  1.00 77.54           H
ATOM   3647 2HD1 ILE A 242      -9.583 -21.434 -19.630  1.00 77.54           H
ATOM   3648 3HD1 ILE A 242      -8.423 -20.525 -18.631  1.00 77.54           H
ATOM   3649  HN  ILE A 242      -9.324 -17.317 -21.802  1.00 77.54           H
ATOM   3650  N   GLN A 243     -10.787 -18.396 -24.418  1.00 74.33           N
ATOM   3651  CA  GLN A 243     -11.649 -18.496 -25.584  1.00 74.33           C
ATOM   3652  C   GLN A 243     -10.954 -17.901 -26.810  1.00 74.33           C
ATOM   3653  O   GLN A 243     -11.284 -18.246 -27.943  1.00 74.33           O
ATOM   3654  HA  GLN A 243     -11.812 -19.564 -25.733  1.00 74.33           H
ATOM   3655  CB  GLN A 243     -12.994 -17.814 -25.330  1.00 74.33           C
ATOM   3656 1HB  GLN A 243     -12.829 -16.801 -24.964  1.00 74.33           H
ATOM   3657 2HB  GLN A 243     -13.545 -17.729 -26.267  1.00 74.33           H
ATOM   3658  CG  GLN A 243     -13.825 -18.600 -24.314  1.00 74.33           C
ATOM   3659 1HG  GLN A 243     -13.916 -19.637 -24.637  1.00 74.33           H
ATOM   3660 2HG  GLN A 243     -13.314 -18.610 -23.351  1.00 74.33           H
ATOM   3661  CD  GLN A 243     -15.217 -17.987 -24.152  1.00 74.33           C
ATOM   3662  OE1 GLN A 243     -15.485 -16.872 -24.569  1.00 74.33           O
ATOM   3663  NE2 GLN A 243     -16.086 -18.776 -23.526  1.00 74.33           N
ATOM   3664 1HE2 GLN A 243     -15.802 -19.681 -23.209  1.00 74.33           H
ATOM   3665 2HE2 GLN A 243     -17.024 -18.464 -23.372  1.00 74.33           H
ATOM   3666  HN  GLN A 243     -11.081 -17.733 -23.730  1.00 74.33           H
ATOM   3667  N   ALA A 244     -10.005 -17.016 -26.541  1.00 70.04           N
ATOM   3668  CA  ALA A 244      -9.246 -16.386 -27.608  1.00 70.04           C
ATOM   3669  C   ALA A 244      -8.503 -17.461 -28.403  1.00 70.04           C
ATOM   3670  O   ALA A 244      -7.885 -18.352 -27.823  1.00 70.04           O
ATOM   3671  HA  ALA A 244      -9.954 -15.883 -28.267  1.00 70.04           H
ATOM   3672  CB  ALA A 244      -8.299 -15.341 -27.013  1.00 70.04           C
ATOM   3673 1HB  ALA A 244      -8.879 -14.585 -26.484  1.00 70.04           H
ATOM   3674 2HB  ALA A 244      -7.614 -15.826 -26.318  1.00 70.04           H
ATOM   3675 3HB  ALA A 244      -7.730 -14.869 -27.814  1.00 70.04           H
ATOM   3676  HN  ALA A 244      -9.753 -16.729 -25.617  1.00 70.04           H
ATOM   3677  N   LYS A 245      -8.587 -17.342 -29.720  1.00 61.43           N
ATOM   3678  CA  LYS A 245      -7.888 -18.262 -30.601  1.00 61.43           C
ATOM   3679  C   LYS A 245      -6.488 -17.719 -30.891  1.00 61.43           C
ATOM   3680  O   LYS A 245      -5.698 -18.364 -31.580  1.00 61.43           O
ATOM   3681  HA  LYS A 245      -7.789 -19.209 -30.071  1.00 61.43           H
ATOM   3682  CB  LYS A 245      -8.716 -18.532 -31.860  1.00 61.43           C
ATOM   3683 1HB  LYS A 245      -9.032 -17.587 -32.301  1.00 61.43           H
ATOM   3684 2HB  LYS A 245      -8.100 -19.040 -32.602  1.00 61.43           H
ATOM   3685  CG  LYS A 245      -9.943 -19.387 -31.536  1.00 61.43           C
ATOM   3686 1HG  LYS A 245      -9.639 -20.264 -30.966  1.00 61.43           H
ATOM   3687 2HG  LYS A 245     -10.629 -18.820 -30.907  1.00 61.43           H
ATOM   3688  CD  LYS A 245     -10.658 -19.825 -32.816  1.00 61.43           C
ATOM   3689 1HD  LYS A 245     -11.046 -18.950 -33.338  1.00 61.43           H
ATOM   3690 2HD  LYS A 245      -9.948 -20.308 -33.486  1.00 61.43           H
ATOM   3691  CE  LYS A 245     -11.806 -20.787 -32.500  1.00 61.43           C
ATOM   3692 1HE  LYS A 245     -11.434 -21.624 -31.909  1.00 61.43           H
ATOM   3693 2HE  LYS A 245     -12.558 -20.279 -31.896  1.00 61.43           H
ATOM   3694  NZ  LYS A 245     -12.420 -21.288 -33.750  1.00 61.43           N
ATOM   3695 1HZ  LYS A 245     -13.176 -21.924 -33.523  1.00 61.43           H
ATOM   3696 2HZ  LYS A 245     -12.785 -20.507 -34.284  1.00 61.43           H
ATOM   3697 3HZ  LYS A 245     -11.721 -21.776 -34.298  1.00 61.43           H
ATOM   3698  HN  LYS A 245      -9.120 -16.634 -30.185  1.00 61.43           H
ATOM   3699  N   LYS A 246      -6.221 -16.539 -30.350  1.00 61.62           N
ATOM   3700  CA  LYS A 246      -4.967 -15.858 -30.621  1.00 61.62           C
ATOM   3701  C   LYS A 246      -3.844 -16.533 -29.830  1.00 61.62           C
ATOM   3702  O   LYS A 246      -3.983 -16.776 -28.633  1.00 61.62           O
ATOM   3703  HA  LYS A 246      -4.756 -15.971 -31.684  1.00 61.62           H
ATOM   3704  CB  LYS A 246      -5.100 -14.360 -30.343  1.00 61.62           C
ATOM   3705 1HB  LYS A 246      -5.571 -14.206 -29.372  1.00 61.62           H
ATOM   3706 2HB  LYS A 246      -4.110 -13.906 -30.292  1.00 61.62           H
ATOM   3707  CG  LYS A 246      -5.927 -13.671 -31.431  1.00 61.62           C
ATOM   3708 1HG  LYS A 246      -5.535 -13.937 -32.413  1.00 61.62           H
ATOM   3709 2HG  LYS A 246      -6.956 -14.028 -31.391  1.00 61.62           H
ATOM   3710  CD  LYS A 246      -5.901 -12.151 -31.260  1.00 61.62           C
ATOM   3711 1HD  LYS A 246      -6.381 -11.879 -30.320  1.00 61.62           H
ATOM   3712 2HD  LYS A 246      -4.869 -11.806 -31.203  1.00 61.62           H
ATOM   3713  CE  LYS A 246      -6.613 -11.457 -32.423  1.00 61.62           C
ATOM   3714 1HE  LYS A 246      -6.148 -11.744 -33.366  1.00 61.62           H
ATOM   3715 2HE  LYS A 246      -7.652 -11.782 -32.467  1.00 61.62           H
ATOM   3716  NZ  LYS A 246      -6.554  -9.986 -32.262  1.00 61.62           N
ATOM   3717 1HZ  LYS A 246      -7.048  -9.543 -33.029  1.00 61.62           H
ATOM   3718 2HZ  LYS A 246      -6.989  -9.725 -31.384  1.00 61.62           H
ATOM   3719 3HZ  LYS A 246      -5.586  -9.685 -32.263  1.00 61.62           H
ATOM   3720  HN  LYS A 246      -6.844 -16.051 -29.738  1.00 61.62           H
ATOM   3721  N   SER A 247      -2.757 -16.816 -30.533  1.00 61.78           N
ATOM   3722  CA  SER A 247      -1.642 -17.529 -29.931  1.00 61.78           C
ATOM   3723  C   SER A 247      -1.047 -16.702 -28.790  1.00 61.78           C
ATOM   3724  O   SER A 247      -0.590 -17.255 -27.791  1.00 61.78           O
ATOM   3725  HA  SER A 247      -2.065 -18.458 -29.551  1.00 61.78           H
ATOM   3726  CB  SER A 247      -0.567 -17.848 -30.972  1.00 61.78           C
ATOM   3727 1HB  SER A 247       0.158 -18.539 -30.543  1.00 61.78           H
ATOM   3728 2HB  SER A 247      -1.024 -18.352 -31.823  1.00 61.78           H
ATOM   3729  OG  SER A 247       0.106 -16.674 -31.422  1.00 61.78           O
ATOM   3730  HG  SER A 247       0.801 -16.917 -32.099  1.00 61.78           H
ATOM   3731  HN  SER A 247      -2.631 -16.568 -31.493  1.00 61.78           H
ATOM   3732  N   SER A 248      -1.073 -15.390 -28.976  1.00 66.15           N
ATOM   3733  CA  SER A 248      -0.452 -14.487 -28.022  1.00 66.15           C
ATOM   3734  C   SER A 248      -1.207 -14.532 -26.692  1.00 66.15           C
ATOM   3735  O   SER A 248      -0.779 -13.924 -25.711  1.00 66.15           O
ATOM   3736  HA  SER A 248       0.566 -14.854 -27.897  1.00 66.15           H
ATOM   3737  CB  SER A 248      -0.414 -13.056 -28.563  1.00 66.15           C
ATOM   3738 1HB  SER A 248       0.127 -12.419 -27.864  1.00 66.15           H
ATOM   3739 2HB  SER A 248       0.138 -13.038 -29.503  1.00 66.15           H
ATOM   3740  OG  SER A 248      -1.722 -12.529 -28.771  1.00 66.15           O
ATOM   3741  HG  SER A 248      -1.662 -11.593 -29.118  1.00 66.15           H
ATOM   3742  HN  SER A 248      -1.506 -14.945 -29.760  1.00 66.15           H
ATOM   3743  N   LYS A 249      -2.315 -15.257 -26.701  1.00 70.09           N
ATOM   3744  CA  LYS A 249      -3.145 -15.370 -25.514  1.00 70.09           C
ATOM   3745  C   LYS A 249      -2.313 -15.953 -24.370  1.00 70.09           C
ATOM   3746  O   LYS A 249      -2.456 -15.540 -23.220  1.00 70.09           O
ATOM   3747  HA  LYS A 249      -3.457 -14.364 -25.236  1.00 70.09           H
ATOM   3748  CB  LYS A 249      -4.413 -16.169 -25.821  1.00 70.09           C
ATOM   3749 1HB  LYS A 249      -5.133 -16.043 -25.012  1.00 70.09           H
ATOM   3750 2HB  LYS A 249      -4.881 -15.782 -26.726  1.00 70.09           H
ATOM   3751  CG  LYS A 249      -4.096 -17.655 -26.000  1.00 70.09           C
ATOM   3752 1HG  LYS A 249      -3.242 -17.770 -26.668  1.00 70.09           H
ATOM   3753 2HG  LYS A 249      -3.811 -18.088 -25.042  1.00 70.09           H
ATOM   3754  CD  LYS A 249      -5.300 -18.409 -26.569  1.00 70.09           C
ATOM   3755 1HD  LYS A 249      -6.200 -18.127 -26.023  1.00 70.09           H
ATOM   3756 2HD  LYS A 249      -5.455 -18.122 -27.609  1.00 70.09           H
ATOM   3757  CE  LYS A 249      -5.094 -19.922 -26.476  1.00 70.09           C
ATOM   3758 1HE  LYS A 249      -4.359 -20.241 -27.215  1.00 70.09           H
ATOM   3759 2HE  LYS A 249      -4.692 -20.181 -25.496  1.00 70.09           H
ATOM   3760  NZ  LYS A 249      -6.372 -20.634 -26.699  1.00 70.09           N
ATOM   3761 1HZ  LYS A 249      -6.193 -21.627 -26.797  1.00 70.09           H
ATOM   3762 2HZ  LYS A 249      -6.988 -20.478 -25.909  1.00 70.09           H
ATOM   3763 3HZ  LYS A 249      -6.811 -20.284 -27.543  1.00 70.09           H
ATOM   3764  HN  LYS A 249      -2.648 -15.759 -27.499  1.00 70.09           H
ATOM   3765  N   HIS A 250      -1.463 -16.905 -24.724  1.00 73.65           N
ATOM   3766  CA  HIS A 250      -0.716 -17.651 -23.726  1.00 73.65           C
ATOM   3767  C   HIS A 250       0.221 -16.705 -22.973  1.00 73.65           C
ATOM   3768  O   HIS A 250       0.376 -16.816 -21.758  1.00 73.65           O
ATOM   3769  HA  HIS A 250      -1.447 -18.058 -23.027  1.00 73.65           H
ATOM   3770  CB  HIS A 250       0.021 -18.829 -24.367  1.00 73.65           C
ATOM   3771 1HB  HIS A 250       0.595 -18.465 -25.219  1.00 73.65           H
ATOM   3772 2HB  HIS A 250       0.737 -19.231 -23.649  1.00 73.65           H
ATOM   3773  CG  HIS A 250      -0.887 -19.944 -24.829  1.00 73.65           C
ATOM   3774  ND1 HIS A 250      -1.460 -20.853 -23.957  1.00 73.65           N
ATOM   3775  HD1 HIS A 250      -1.339 -20.869 -22.965  1.00 73.65           H
ATOM   3776  CD2 HIS A 250      -1.315 -20.285 -26.078  1.00 73.65           C
ATOM   3777  HD2 HIS A 250      -1.051 -19.774 -27.004  1.00 73.65           H
ATOM   3778  CE1 HIS A 250      -2.197 -21.700 -24.662  1.00 73.65           C
ATOM   3779  HE1 HIS A 250      -2.775 -22.533 -24.261  1.00 73.65           H
ATOM   3780  NE2 HIS A 250      -2.105 -21.346 -25.976  1.00 73.65           N
ATOM   3781  HN  HIS A 250      -1.281 -17.168 -25.672  1.00 73.65           H
ATOM   3782  N   LYS A 251       0.822 -15.795 -23.726  1.00 72.43           N
ATOM   3783  CA  LYS A 251       1.732 -14.824 -23.143  1.00 72.43           C
ATOM   3784  C   LYS A 251       0.956 -13.910 -22.193  1.00 72.43           C
ATOM   3785  O   LYS A 251       1.361 -13.709 -21.049  1.00 72.43           O
ATOM   3786  HA  LYS A 251       2.472 -15.376 -22.563  1.00 72.43           H
ATOM   3787  CB  LYS A 251       2.488 -14.072 -24.240  1.00 72.43           C
ATOM   3788 1HB  LYS A 251       2.940 -14.785 -24.930  1.00 72.43           H
ATOM   3789 2HB  LYS A 251       1.789 -13.469 -24.820  1.00 72.43           H
ATOM   3790  CG  LYS A 251       3.573 -13.174 -23.642  1.00 72.43           C
ATOM   3791 1HG  LYS A 251       3.109 -12.348 -23.103  1.00 72.43           H
ATOM   3792 2HG  LYS A 251       4.159 -13.739 -22.918  1.00 72.43           H
ATOM   3793  CD  LYS A 251       4.493 -12.624 -24.734  1.00 72.43           C
ATOM   3794 1HD  LYS A 251       4.888 -13.447 -25.330  1.00 72.43           H
ATOM   3795 2HD  LYS A 251       3.922 -11.987 -25.410  1.00 72.43           H
ATOM   3796  CE  LYS A 251       5.649 -11.827 -24.127  1.00 72.43           C
ATOM   3797 1HE  LYS A 251       5.291 -10.852 -23.795  1.00 72.43           H
ATOM   3798 2HE  LYS A 251       6.031 -12.342 -23.246  1.00 72.43           H
ATOM   3799  NZ  LYS A 251       6.735 -11.652 -25.117  1.00 72.43           N
ATOM   3800 1HZ  LYS A 251       7.496 -11.132 -24.696  1.00 72.43           H
ATOM   3801 2HZ  LYS A 251       7.070 -12.561 -25.414  1.00 72.43           H
ATOM   3802 3HZ  LYS A 251       6.381 -11.143 -25.920  1.00 72.43           H
ATOM   3803  HN  LYS A 251       0.696 -15.716 -24.715  1.00 72.43           H
ATOM   3804  N   ALA A 252      -0.146 -13.379 -22.703  1.00 71.41           N
ATOM   3805  CA  ALA A 252      -0.949 -12.442 -21.937  1.00 71.41           C
ATOM   3806  C   ALA A 252      -1.407 -13.111 -20.640  1.00 71.41           C
ATOM   3807  O   ALA A 252      -1.457 -12.471 -19.590  1.00 71.41           O
ATOM   3808  HA  ALA A 252      -0.319 -11.587 -21.692  1.00 71.41           H
ATOM   3809  CB  ALA A 252      -2.124 -11.959 -22.790  1.00 71.41           C
ATOM   3810 1HB  ALA A 252      -1.744 -11.465 -23.685  1.00 71.41           H
ATOM   3811 2HB  ALA A 252      -2.738 -12.812 -23.079  1.00 71.41           H
ATOM   3812 3HB  ALA A 252      -2.726 -11.256 -22.215  1.00 71.41           H
ATOM   3813  HN  ALA A 252      -0.491 -13.580 -23.620  1.00 71.41           H
ATOM   3814  N   LEU A 253      -1.730 -14.391 -20.754  1.00 75.36           N
ATOM   3815  CA  LEU A 253      -2.188 -15.153 -19.604  1.00 75.36           C
ATOM   3816  C   LEU A 253      -1.076 -15.201 -18.554  1.00 75.36           C
ATOM   3817  O   LEU A 253      -1.314 -14.926 -17.379  1.00 75.36           O
ATOM   3818  HA  LEU A 253      -3.041 -14.624 -19.180  1.00 75.36           H
ATOM   3819  CB  LEU A 253      -2.683 -16.534 -20.039  1.00 75.36           C
ATOM   3820 1HB  LEU A 253      -3.246 -16.421 -20.966  1.00 75.36           H
ATOM   3821 2HB  LEU A 253      -1.816 -17.154 -20.266  1.00 75.36           H
ATOM   3822  CG  LEU A 253      -3.559 -17.280 -19.031  1.00 75.36           C
ATOM   3823  HG  LEU A 253      -3.193 -17.057 -18.029  1.00 75.36           H
ATOM   3824  CD1 LEU A 253      -5.009 -16.797 -19.100  1.00 75.36           C
ATOM   3825 1HD1 LEU A 253      -5.048 -15.731 -18.875  1.00 75.36           H
ATOM   3826 2HD1 LEU A 253      -5.402 -16.971 -20.102  1.00 75.36           H
ATOM   3827 3HD1 LEU A 253      -5.609 -17.344 -18.373  1.00 75.36           H
ATOM   3828  CD2 LEU A 253      -3.450 -18.794 -19.225  1.00 75.36           C
ATOM   3829 1HD2 LEU A 253      -3.775 -19.056 -20.231  1.00 75.36           H
ATOM   3830 2HD2 LEU A 253      -2.414 -19.104 -19.085  1.00 75.36           H
ATOM   3831 3HD2 LEU A 253      -4.082 -19.301 -18.495  1.00 75.36           H
ATOM   3832  HN  LEU A 253      -1.683 -14.906 -21.610  1.00 75.36           H
ATOM   3833  N   LYS A 254       0.115 -15.553 -19.016  1.00 77.48           N
ATOM   3834  CA  LYS A 254       1.255 -15.684 -18.124  1.00 77.48           C
ATOM   3835  C   LYS A 254       1.458 -14.370 -17.368  1.00 77.48           C
ATOM   3836  O   LYS A 254       1.622 -14.370 -16.149  1.00 77.48           O
ATOM   3837  HA  LYS A 254       1.017 -16.465 -17.402  1.00 77.48           H
ATOM   3838  CB  LYS A 254       2.491 -16.145 -18.899  1.00 77.48           C
ATOM   3839 1HB  LYS A 254       2.260 -17.055 -19.452  1.00 77.48           H
ATOM   3840 2HB  LYS A 254       2.768 -15.388 -19.633  1.00 77.48           H
ATOM   3841  CG  LYS A 254       3.667 -16.400 -17.953  1.00 77.48           C
ATOM   3842 1HG  LYS A 254       3.955 -15.469 -17.466  1.00 77.48           H
ATOM   3843 2HG  LYS A 254       3.363 -17.091 -17.167  1.00 77.48           H
ATOM   3844  CD  LYS A 254       4.865 -16.976 -18.711  1.00 77.48           C
ATOM   3845 1HD  LYS A 254       4.579 -17.911 -19.194  1.00 77.48           H
ATOM   3846 2HD  LYS A 254       5.165 -16.288 -19.501  1.00 77.48           H
ATOM   3847  CE  LYS A 254       6.043 -17.224 -17.767  1.00 77.48           C
ATOM   3848 1HE  LYS A 254       6.403 -16.276 -17.368  1.00 77.48           H
ATOM   3849 2HE  LYS A 254       5.716 -17.824 -16.917  1.00 77.48           H
ATOM   3850  NZ  LYS A 254       7.140 -17.918 -18.478  1.00 77.48           N
ATOM   3851 1HZ  LYS A 254       7.920 -18.056 -17.845  1.00 77.48           H
ATOM   3852 2HZ  LYS A 254       6.811 -18.818 -18.810  1.00 77.48           H
ATOM   3853 3HZ  LYS A 254       7.440 -17.356 -19.267  1.00 77.48           H
ATOM   3854  HN  LYS A 254       0.307 -15.747 -19.978  1.00 77.48           H
ATOM   3855  N   VAL A 255       1.440 -13.281 -18.122  1.00 74.95           N
ATOM   3856  CA  VAL A 255       1.618 -11.962 -17.538  1.00 74.95           C
ATOM   3857  C   VAL A 255       0.594 -11.763 -16.419  1.00 74.95           C
ATOM   3858  O   VAL A 255       0.942 -11.320 -15.326  1.00 74.95           O
ATOM   3859  HA  VAL A 255       2.619 -11.925 -17.107  1.00 74.95           H
ATOM   3860  CB  VAL A 255       1.531 -10.891 -18.627  1.00 74.95           C
ATOM   3861  HB  VAL A 255       0.617 -11.064 -19.195  1.00 74.95           H
ATOM   3862  CG1 VAL A 255       1.444  -9.492 -18.014  1.00 74.95           C
ATOM   3863 1HG1 VAL A 255       0.556  -9.425 -17.385  1.00 74.95           H
ATOM   3864 2HG1 VAL A 255       2.332  -9.304 -17.409  1.00 74.95           H
ATOM   3865 3HG1 VAL A 255       1.383  -8.750 -18.809  1.00 74.95           H
ATOM   3866  CG2 VAL A 255       2.712 -10.994 -19.593  1.00 74.95           C
ATOM   3867 1HG2 VAL A 255       3.644 -10.859 -19.044  1.00 74.95           H
ATOM   3868 2HG2 VAL A 255       2.709 -11.975 -20.067  1.00 74.95           H
ATOM   3869 3HG2 VAL A 255       2.625 -10.221 -20.357  1.00 74.95           H
ATOM   3870  HN  VAL A 255       1.308 -13.289 -19.113  1.00 74.95           H
ATOM   3871  N   THR A 256      -0.649 -12.099 -16.731  1.00 73.13           N
ATOM   3872  CA  THR A 256      -1.751 -11.815 -15.828  1.00 73.13           C
ATOM   3873  C   THR A 256      -1.576 -12.583 -14.516  1.00 73.13           C
ATOM   3874  O   THR A 256      -1.734 -12.017 -13.435  1.00 73.13           O
ATOM   3875  HA  THR A 256      -1.729 -10.753 -15.582  1.00 73.13           H
ATOM   3876  CB  THR A 256      -3.056 -12.145 -16.555  1.00 73.13           C
ATOM   3877  HB  THR A 256      -3.113 -13.208 -16.789  1.00 73.13           H
ATOM   3878  OG1 THR A 256      -3.060 -11.266 -17.677  1.00 73.13           O
ATOM   3879  HG1 THR A 256      -2.882 -11.781 -18.515  1.00 73.13           H
ATOM   3880  CG2 THR A 256      -4.293 -11.732 -15.754  1.00 73.13           C
ATOM   3881 1HG2 THR A 256      -4.269 -10.656 -15.578  1.00 73.13           H
ATOM   3882 2HG2 THR A 256      -4.299 -12.257 -14.799  1.00 73.13           H
ATOM   3883 3HG2 THR A 256      -5.191 -11.988 -16.316  1.00 73.13           H
ATOM   3884  HN  THR A 256      -0.908 -12.556 -17.582  1.00 73.13           H
ATOM   3885  N   ILE A 257      -1.251 -13.860 -14.653  1.00 76.94           N
ATOM   3886  CA  ILE A 257      -1.110 -14.725 -13.495  1.00 76.94           C
ATOM   3887  C   ILE A 257       0.013 -14.195 -12.601  1.00 76.94           C
ATOM   3888  O   ILE A 257      -0.142 -14.117 -11.384  1.00 76.94           O
ATOM   3889  HA  ILE A 257      -2.045 -14.680 -12.937  1.00 76.94           H
ATOM   3890  CB  ILE A 257      -0.914 -16.178 -13.932  1.00 76.94           C
ATOM   3891  HB  ILE A 257      -0.123 -16.206 -14.682  1.00 76.94           H
ATOM   3892  CG1 ILE A 257      -2.180 -16.728 -14.591  1.00 76.94           C
ATOM   3893 1HG1 ILE A 257      -2.960 -16.854 -13.840  1.00 76.94           H
ATOM   3894 2HG1 ILE A 257      -2.555 -16.012 -15.322  1.00 76.94           H
ATOM   3895  CG2 ILE A 257      -0.455 -17.047 -12.759  1.00 76.94           C
ATOM   3896 1HG2 ILE A 257       0.492 -16.667 -12.374  1.00 76.94           H
ATOM   3897 2HG2 ILE A 257      -1.206 -17.018 -11.970  1.00 76.94           H
ATOM   3898 3HG2 ILE A 257      -0.323 -18.075 -13.098  1.00 76.94           H
ATOM   3899  CD1 ILE A 257      -1.904 -18.068 -15.277  1.00 76.94           C
ATOM   3900 1HD1 ILE A 257      -1.141 -17.933 -16.044  1.00 76.94           H
ATOM   3901 2HD1 ILE A 257      -1.553 -18.789 -14.539  1.00 76.94           H
ATOM   3902 3HD1 ILE A 257      -2.821 -18.436 -15.737  1.00 76.94           H
ATOM   3903  HN  ILE A 257      -1.086 -14.303 -15.535  1.00 76.94           H
ATOM   3904  N   THR A 258       1.120 -13.845 -13.241  1.00 80.97           N
ATOM   3905  CA  THR A 258       2.298 -13.406 -12.513  1.00 80.97           C
ATOM   3906  C   THR A 258       1.958 -12.212 -11.619  1.00 80.97           C
ATOM   3907  O   THR A 258       2.340 -12.178 -10.450  1.00 80.97           O
ATOM   3908  HA  THR A 258       2.618 -14.215 -11.857  1.00 80.97           H
ATOM   3909  CB  THR A 258       3.400 -13.108 -13.532  1.00 80.97           C
ATOM   3910  HB  THR A 258       3.105 -12.296 -14.197  1.00 80.97           H
ATOM   3911  OG1 THR A 258       3.639 -14.364 -14.162  1.00 80.97           O
ATOM   3912  HG1 THR A 258       3.029 -14.474 -14.947  1.00 80.97           H
ATOM   3913  CG2 THR A 258       4.734 -12.764 -12.868  1.00 80.97           C
ATOM   3914 1HG2 THR A 258       5.062 -13.604 -12.255  1.00 80.97           H
ATOM   3915 2HG2 THR A 258       4.611 -11.882 -12.239  1.00 80.97           H
ATOM   3916 3HG2 THR A 258       5.481 -12.562 -13.636  1.00 80.97           H
ATOM   3917  HN  THR A 258       1.218 -13.858 -14.236  1.00 80.97           H
ATOM   3918  N   VAL A 259       1.245 -11.260 -12.203  1.00 76.24           N
ATOM   3919  CA  VAL A 259       0.909 -10.036 -11.496  1.00 76.24           C
ATOM   3920  C   VAL A 259       0.046 -10.374 -10.279  1.00 76.24           C
ATOM   3921  O   VAL A 259       0.283  -9.865  -9.185  1.00 76.24           O
ATOM   3922  HA  VAL A 259       1.842  -9.589 -11.151  1.00 76.24           H
ATOM   3923  CB  VAL A 259       0.235  -9.048 -12.451  1.00 76.24           C
ATOM   3924  HB  VAL A 259      -0.594  -9.563 -12.935  1.00 76.24           H
ATOM   3925  CG1 VAL A 259      -0.335  -7.851 -11.688  1.00 76.24           C
ATOM   3926 1HG1 VAL A 259      -1.074  -8.199 -10.966  1.00 76.24           H
ATOM   3927 2HG1 VAL A 259       0.470  -7.336 -11.164  1.00 76.24           H
ATOM   3928 3HG1 VAL A 259      -0.809  -7.165 -12.390  1.00 76.24           H
ATOM   3929  CG2 VAL A 259       1.206  -8.591 -13.542  1.00 76.24           C
ATOM   3930 1HG2 VAL A 259       2.065  -8.102 -13.082  1.00 76.24           H
ATOM   3931 2HG2 VAL A 259       1.543  -9.455 -14.114  1.00 76.24           H
ATOM   3932 3HG2 VAL A 259       0.701  -7.890 -14.206  1.00 76.24           H
ATOM   3933  HN  VAL A 259       0.898 -11.316 -13.139  1.00 76.24           H
ATOM   3934  N   LEU A 260      -0.937 -11.232 -10.511  1.00 78.15           N
ATOM   3935  CA  LEU A 260      -1.878 -11.592  -9.465  1.00 78.15           C
ATOM   3936  C   LEU A 260      -1.127 -12.279  -8.323  1.00 78.15           C
ATOM   3937  O   LEU A 260      -1.333 -11.953  -7.155  1.00 78.15           O
ATOM   3938  HA  LEU A 260      -2.313 -10.667  -9.084  1.00 78.15           H
ATOM   3939  CB  LEU A 260      -3.024 -12.428 -10.039  1.00 78.15           C
ATOM   3940 1HB  LEU A 260      -3.533 -11.836 -10.799  1.00 78.15           H
ATOM   3941 2HB  LEU A 260      -2.597 -13.295 -10.543  1.00 78.15           H
ATOM   3942  CG  LEU A 260      -4.066 -12.919  -9.032  1.00 78.15           C
ATOM   3943  HG  LEU A 260      -3.555 -13.517  -8.277  1.00 78.15           H
ATOM   3944  CD1 LEU A 260      -4.726 -11.744  -8.308  1.00 78.15           C
ATOM   3945 1HD1 LEU A 260      -3.967 -11.173  -7.775  1.00 78.15           H
ATOM   3946 2HD1 LEU A 260      -5.220 -11.100  -9.036  1.00 78.15           H
ATOM   3947 3HD1 LEU A 260      -5.462 -12.121  -7.599  1.00 78.15           H
ATOM   3948  CD2 LEU A 260      -5.095 -13.828  -9.707  1.00 78.15           C
ATOM   3949 1HD2 LEU A 260      -5.605 -13.276 -10.497  1.00 78.15           H
ATOM   3950 2HD2 LEU A 260      -4.589 -14.693 -10.137  1.00 78.15           H
ATOM   3951 3HD2 LEU A 260      -5.824 -14.163  -8.969  1.00 78.15           H
ATOM   3952  HN  LEU A 260      -1.094 -11.677 -11.393  1.00 78.15           H
ATOM   3953  N   THR A 261      -0.273 -13.219  -8.701  1.00 83.78           N
ATOM   3954  CA  THR A 261       0.443 -14.017  -7.720  1.00 83.78           C
ATOM   3955  C   THR A 261       1.306 -13.121  -6.830  1.00 83.78           C
ATOM   3956  O   THR A 261       1.344 -13.300  -5.614  1.00 83.78           O
ATOM   3957  HA  THR A 261      -0.287 -14.503  -7.073  1.00 83.78           H
ATOM   3958  CB  THR A 261       1.246 -15.081  -8.472  1.00 83.78           C
ATOM   3959  HB  THR A 261       1.997 -14.620  -9.113  1.00 83.78           H
ATOM   3960  OG1 THR A 261       0.255 -15.854  -9.143  1.00 83.78           O
ATOM   3961  HG1 THR A 261       0.039 -15.440 -10.028  1.00 83.78           H
ATOM   3962  CG2 THR A 261       1.922 -16.079  -7.530  1.00 83.78           C
ATOM   3963 1HG2 THR A 261       1.163 -16.589  -6.936  1.00 83.78           H
ATOM   3964 2HG2 THR A 261       2.606 -15.548  -6.868  1.00 83.78           H
ATOM   3965 3HG2 THR A 261       2.478 -16.812  -8.115  1.00 83.78           H
ATOM   3966  HN  THR A 261      -0.067 -13.437  -9.655  1.00 83.78           H
ATOM   3967  N   VAL A 262       1.978 -12.176  -7.471  1.00 84.24           N
ATOM   3968  CA  VAL A 262       2.924 -11.324  -6.770  1.00 84.24           C
ATOM   3969  C   VAL A 262       2.173 -10.473  -5.743  1.00 84.24           C
ATOM   3970  O   VAL A 262       2.637 -10.298  -4.618  1.00 84.24           O
ATOM   3971  HA  VAL A 262       3.623 -11.973  -6.243  1.00 84.24           H
ATOM   3972  CB  VAL A 262       3.718 -10.487  -7.774  1.00 84.24           C
ATOM   3973  HB  VAL A 262       3.006  -9.979  -8.425  1.00 84.24           H
ATOM   3974  CG1 VAL A 262       4.549  -9.418  -7.061  1.00 84.24           C
ATOM   3975 1HG1 VAL A 262       3.887  -8.757  -6.502  1.00 84.24           H
ATOM   3976 2HG1 VAL A 262       5.247  -9.897  -6.376  1.00 84.24           H
ATOM   3977 3HG1 VAL A 262       5.103  -8.837  -7.798  1.00 84.24           H
ATOM   3978  CG2 VAL A 262       4.604 -11.376  -8.649  1.00 84.24           C
ATOM   3979 1HG2 VAL A 262       5.305 -11.923  -8.019  1.00 84.24           H
ATOM   3980 2HG2 VAL A 262       3.981 -12.082  -9.198  1.00 84.24           H
ATOM   3981 3HG2 VAL A 262       5.158 -10.755  -9.354  1.00 84.24           H
ATOM   3982  HN  VAL A 262       1.885 -11.989  -8.449  1.00 84.24           H
ATOM   3983  N   PHE A 263       1.025  -9.966  -6.169  1.00 80.39           N
ATOM   3984  CA  PHE A 263       0.209  -9.132  -5.303  1.00 80.39           C
ATOM   3985  C   PHE A 263      -0.266  -9.914  -4.077  1.00 80.39           C
ATOM   3986  O   PHE A 263      -0.096  -9.464  -2.945  1.00 80.39           O
ATOM   3987  HA  PHE A 263       0.829  -8.296  -4.981  1.00 80.39           H
ATOM   3988  CB  PHE A 263      -1.010  -8.698  -6.120  1.00 80.39           C
ATOM   3989 1HB  PHE A 263      -0.669  -8.167  -7.008  1.00 80.39           H
ATOM   3990 2HB  PHE A 263      -1.539  -9.587  -6.464  1.00 80.39           H
ATOM   3991  CG  PHE A 263      -1.988  -7.805  -5.352  1.00 80.39           C
ATOM   3992  CD1 PHE A 263      -3.014  -8.363  -4.655  1.00 80.39           C
ATOM   3993  HD1 PHE A 263      -3.140  -9.445  -4.643  1.00 80.39           H
ATOM   3994  CD2 PHE A 263      -1.830  -6.455  -5.368  1.00 80.39           C
ATOM   3995  HD2 PHE A 263      -1.008  -6.008  -5.927  1.00 80.39           H
ATOM   3996  CE1 PHE A 263      -3.921  -7.534  -3.943  1.00 80.39           C
ATOM   3997  HE1 PHE A 263      -4.743  -7.981  -3.384  1.00 80.39           H
ATOM   3998  CE2 PHE A 263      -2.737  -5.626  -4.656  1.00 80.39           C
ATOM   3999  HE2 PHE A 263      -2.611  -4.543  -4.668  1.00 80.39           H
ATOM   4000  CZ  PHE A 263      -3.763  -6.183  -3.958  1.00 80.39           C
ATOM   4001  HZ  PHE A 263      -4.460  -5.547  -3.412  1.00 80.39           H
ATOM   4002  HN  PHE A 263       0.653 -10.116  -7.085  1.00 80.39           H
ATOM   4003  N   VAL A 264      -0.852 -11.072  -4.344  1.00 84.29           N
ATOM   4004  CA  VAL A 264      -1.467 -11.860  -3.289  1.00 84.29           C
ATOM   4005  C   VAL A 264      -0.404 -12.240  -2.256  1.00 84.29           C
ATOM   4006  O   VAL A 264      -0.622 -12.094  -1.054  1.00 84.29           O
ATOM   4007  HA  VAL A 264      -2.218 -11.235  -2.807  1.00 84.29           H
ATOM   4008  CB  VAL A 264      -2.177 -13.075  -3.890  1.00 84.29           C
ATOM   4009  HB  VAL A 264      -1.464 -13.599  -4.527  1.00 84.29           H
ATOM   4010  CG1 VAL A 264      -2.629 -14.043  -2.795  1.00 84.29           C
ATOM   4011 1HG1 VAL A 264      -1.761 -14.388  -2.234  1.00 84.29           H
ATOM   4012 2HG1 VAL A 264      -3.319 -13.533  -2.122  1.00 84.29           H
ATOM   4013 3HG1 VAL A 264      -3.131 -14.897  -3.250  1.00 84.29           H
ATOM   4014  CG2 VAL A 264      -3.357 -12.644  -4.764  1.00 84.29           C
ATOM   4015 1HG2 VAL A 264      -4.071 -12.086  -4.159  1.00 84.29           H
ATOM   4016 2HG2 VAL A 264      -2.997 -12.013  -5.576  1.00 84.29           H
ATOM   4017 3HG2 VAL A 264      -3.844 -13.527  -5.178  1.00 84.29           H
ATOM   4018  HN  VAL A 264      -0.910 -11.472  -5.259  1.00 84.29           H
ATOM   4019  N   LEU A 265       0.723 -12.719  -2.762  1.00 88.71           N
ATOM   4020  CA  LEU A 265       1.753 -13.274  -1.900  1.00 88.71           C
ATOM   4021  C   LEU A 265       2.333 -12.163  -1.024  1.00 88.71           C
ATOM   4022  O   LEU A 265       2.809 -12.422   0.080  1.00 88.71           O
ATOM   4023  HA  LEU A 265       1.276 -14.011  -1.254  1.00 88.71           H
ATOM   4024  CB  LEU A 265       2.804 -14.014  -2.731  1.00 88.71           C
ATOM   4025 1HB  LEU A 265       3.135 -13.354  -3.532  1.00 88.71           H
ATOM   4026 2HB  LEU A 265       3.669 -14.206  -2.097  1.00 88.71           H
ATOM   4027  CG  LEU A 265       2.357 -15.340  -3.351  1.00 88.71           C
ATOM   4028  HG  LEU A 265       1.512 -15.141  -4.010  1.00 88.71           H
ATOM   4029  CD1 LEU A 265       3.468 -15.945  -4.211  1.00 88.71           C
ATOM   4030 1HD1 LEU A 265       3.725 -15.253  -5.013  1.00 88.71           H
ATOM   4031 2HD1 LEU A 265       4.348 -16.127  -3.593  1.00 88.71           H
ATOM   4032 3HD1 LEU A 265       3.124 -16.886  -4.639  1.00 88.71           H
ATOM   4033  CD2 LEU A 265       1.871 -16.313  -2.274  1.00 88.71           C
ATOM   4034 1HD2 LEU A 265       2.680 -16.511  -1.572  1.00 88.71           H
ATOM   4035 2HD2 LEU A 265       1.027 -15.874  -1.742  1.00 88.71           H
ATOM   4036 3HD2 LEU A 265       1.560 -17.246  -2.743  1.00 88.71           H
ATOM   4037  HN  LEU A 265       0.937 -12.731  -3.738  1.00 88.71           H
ATOM   4038  N   SER A 266       2.274 -10.947  -1.549  1.00 88.35           N
ATOM   4039  CA  SER A 266       2.891  -9.814  -0.882  1.00 88.35           C
ATOM   4040  C   SER A 266       1.920  -9.214   0.137  1.00 88.35           C
ATOM   4041  O   SER A 266       2.316  -8.867   1.248  1.00 88.35           O
ATOM   4042  HA  SER A 266       3.770 -10.217  -0.380  1.00 88.35           H
ATOM   4043  CB  SER A 266       3.325  -8.749  -1.892  1.00 88.35           C
ATOM   4044 1HB  SER A 266       3.760  -7.902  -1.362  1.00 88.35           H
ATOM   4045 2HB  SER A 266       4.104  -9.157  -2.536  1.00 88.35           H
ATOM   4046  OG  SER A 266       2.236  -8.298  -2.693  1.00 88.35           O
ATOM   4047  HG  SER A 266       2.194  -8.825  -3.542  1.00 88.35           H
ATOM   4048  HN  SER A 266       1.817 -10.733  -2.412  1.00 88.35           H
ATOM   4049  N   GLN A 267       0.666  -9.110  -0.279  1.00 87.56           N
ATOM   4050  CA  GLN A 267      -0.308  -8.332   0.468  1.00 87.56           C
ATOM   4051  C   GLN A 267      -1.035  -9.221   1.480  1.00 87.56           C
ATOM   4052  O   GLN A 267      -1.371  -8.773   2.575  1.00 87.56           O
ATOM   4053  HA  GLN A 267       0.270  -7.571   0.992  1.00 87.56           H
ATOM   4054  CB  GLN A 267      -1.301  -7.648  -0.474  1.00 87.56           C
ATOM   4055 1HB  GLN A 267      -1.784  -8.395  -1.104  1.00 87.56           H
ATOM   4056 2HB  GLN A 267      -2.087  -7.166   0.108  1.00 87.56           H
ATOM   4057  CG  GLN A 267      -0.599  -6.610  -1.351  1.00 87.56           C
ATOM   4058 1HG  GLN A 267       0.178  -7.094  -1.942  1.00 87.56           H
ATOM   4059 2HG  GLN A 267      -1.313  -6.180  -2.054  1.00 87.56           H
ATOM   4060  CD  GLN A 267       0.018  -5.499  -0.499  1.00 87.56           C
ATOM   4061  OE1 GLN A 267      -0.559  -5.030   0.469  1.00 87.56           O
ATOM   4062  NE2 GLN A 267       1.219  -5.105  -0.911  1.00 87.56           N
ATOM   4063 1HE2 GLN A 267       1.637  -5.531  -1.713  1.00 87.56           H
ATOM   4064 2HE2 GLN A 267       1.705  -4.383  -0.418  1.00 87.56           H
ATOM   4065  HN  GLN A 267       0.313  -9.545  -1.107  1.00 87.56           H
ATOM   4066  N   PHE A 268      -1.255 -10.463   1.077  1.00 90.03           N
ATOM   4067  CA  PHE A 268      -2.099 -11.361   1.847  1.00 90.03           C
ATOM   4068  C   PHE A 268      -1.573 -11.519   3.275  1.00 90.03           C
ATOM   4069  O   PHE A 268      -2.319 -11.347   4.237  1.00 90.03           O
ATOM   4070  HA  PHE A 268      -3.096 -10.922   1.875  1.00 90.03           H
ATOM   4071  CB  PHE A 268      -2.059 -12.722   1.148  1.00 90.03           C
ATOM   4072 1HB  PHE A 268      -2.354 -12.593   0.107  1.00 90.03           H
ATOM   4073 2HB  PHE A 268      -1.032 -13.087   1.145  1.00 90.03           H
ATOM   4074  CG  PHE A 268      -2.959 -13.778   1.792  1.00 90.03           C
ATOM   4075  CD1 PHE A 268      -2.414 -14.758   2.561  1.00 90.03           C
ATOM   4076  HD1 PHE A 268      -1.336 -14.791   2.719  1.00 90.03           H
ATOM   4077  CD2 PHE A 268      -4.304 -13.738   1.594  1.00 90.03           C
ATOM   4078  HD2 PHE A 268      -4.741 -12.952   0.977  1.00 90.03           H
ATOM   4079  CE1 PHE A 268      -3.249 -15.739   3.158  1.00 90.03           C
ATOM   4080  HE1 PHE A 268      -2.813 -16.525   3.775  1.00 90.03           H
ATOM   4081  CE2 PHE A 268      -5.139 -14.718   2.191  1.00 90.03           C
ATOM   4082  HE2 PHE A 268      -6.217 -14.686   2.033  1.00 90.03           H
ATOM   4083  CZ  PHE A 268      -4.594 -15.698   2.961  1.00 90.03           C
ATOM   4084  HZ  PHE A 268      -5.236 -16.451   3.420  1.00 90.03           H
ATOM   4085  HN  PHE A 268      -0.869 -10.858   0.243  1.00 90.03           H
ATOM   4086  N   PRO A 269      -0.284 -11.847   3.437  1.00 93.67           N
ATOM   4087  CA  PRO A 269       0.258 -12.141   4.766  1.00 93.67           C
ATOM   4088  C   PRO A 269      -0.032 -11.032   5.765  1.00 93.67           C
ATOM   4089  O   PRO A 269      -0.447 -11.300   6.892  1.00 93.67           O
ATOM   4090  HA  PRO A 269      -0.222 -13.028   5.179  1.00 93.67           H
ATOM   4091  CB  PRO A 269       1.759 -12.304   4.518  1.00 93.67           C
ATOM   4092 1HB  PRO A 269       2.292 -11.363   4.653  1.00 93.67           H
ATOM   4093 2HB  PRO A 269       2.203 -13.023   5.206  1.00 93.67           H
ATOM   4094  CG  PRO A 269       1.827 -12.788   3.075  1.00 93.67           C
ATOM   4095 1HG  PRO A 269       2.811 -12.617   2.637  1.00 93.67           H
ATOM   4096 2HG  PRO A 269       1.640 -13.859   2.998  1.00 93.67           H
ATOM   4097  CD  PRO A 269       0.746 -11.968   2.390  1.00 93.67           C
ATOM   4098 1HD  PRO A 269       1.116 -10.991   2.078  1.00 93.67           H
ATOM   4099 2HD  PRO A 269       0.368 -12.463   1.496  1.00 93.67           H
ATOM   4100  N   TYR A 270       0.197  -9.805   5.322  1.00 92.52           N
ATOM   4101  CA  TYR A 270       0.050  -8.654   6.196  1.00 92.52           C
ATOM   4102  C   TYR A 270      -1.404  -8.490   6.645  1.00 92.52           C
ATOM   4103  O   TYR A 270      -1.671  -8.271   7.826  1.00 92.52           O
ATOM   4104  HA  TYR A 270       0.677  -8.814   7.072  1.00 92.52           H
ATOM   4105  CB  TYR A 270       0.453  -7.436   5.362  1.00 92.52           C
ATOM   4106 1HB  TYR A 270       1.519  -7.498   5.139  1.00 92.52           H
ATOM   4107 2HB  TYR A 270      -0.074  -7.471   4.408  1.00 92.52           H
ATOM   4108  CG  TYR A 270       0.165  -6.095   6.038  1.00 92.52           C
ATOM   4109  CD1 TYR A 270      -0.789  -5.248   5.513  1.00 92.52           C
ATOM   4110  HD1 TYR A 270      -1.337  -5.534   4.615  1.00 92.52           H
ATOM   4111  CD2 TYR A 270       0.860  -5.732   7.175  1.00 92.52           C
ATOM   4112  HD2 TYR A 270       1.613  -6.401   7.590  1.00 92.52           H
ATOM   4113  CE1 TYR A 270      -1.060  -3.985   6.150  1.00 92.52           C
ATOM   4114  HE1 TYR A 270      -1.811  -3.306   5.745  1.00 92.52           H
ATOM   4115  CE2 TYR A 270       0.588  -4.470   7.812  1.00 92.52           C
ATOM   4116  HE2 TYR A 270       1.130  -4.171   8.709  1.00 92.52           H
ATOM   4117  CZ  TYR A 270      -0.358  -3.658   7.268  1.00 92.52           C
ATOM   4118  OH  TYR A 270      -0.614  -2.466   7.870  1.00 92.52           O
ATOM   4119  HH  TYR A 270       0.036  -2.311   8.613  1.00 92.52           H
ATOM   4120  HN  TYR A 270       0.478  -9.592   4.386  1.00 92.52           H
ATOM   4121  N   ASN A 271      -2.305  -8.602   5.680  1.00 90.74           N
ATOM   4122  CA  ASN A 271      -3.710  -8.334   5.934  1.00 90.74           C
ATOM   4123  C   ASN A 271      -4.280  -9.433   6.833  1.00 90.74           C
ATOM   4124  O   ASN A 271      -5.248  -9.208   7.557  1.00 90.74           O
ATOM   4125  HA  ASN A 271      -3.734  -7.353   6.408  1.00 90.74           H
ATOM   4126  CB  ASN A 271      -4.513  -8.326   4.631  1.00 90.74           C
ATOM   4127 1HB  ASN A 271      -4.237  -9.188   4.024  1.00 90.74           H
ATOM   4128 2HB  ASN A 271      -5.576  -8.419   4.854  1.00 90.74           H
ATOM   4129  CG  ASN A 271      -4.263  -7.039   3.842  1.00 90.74           C
ATOM   4130  OD1 ASN A 271      -4.665  -5.954   4.229  1.00 90.74           O
ATOM   4131  ND2 ASN A 271      -3.579  -7.220   2.716  1.00 90.74           N
ATOM   4132 1HD2 ASN A 271      -3.278  -8.137   2.455  1.00 90.74           H
ATOM   4133 2HD2 ASN A 271      -3.365  -6.438   2.129  1.00 90.74           H
ATOM   4134  HN  ASN A 271      -2.088  -8.869   4.741  1.00 90.74           H
ATOM   4135  N   CYS A 272      -3.654 -10.599   6.758  1.00 93.38           N
ATOM   4136  CA  CYS A 272      -3.994 -11.690   7.654  1.00 93.38           C
ATOM   4137  C   CYS A 272      -3.728 -11.234   9.090  1.00 93.38           C
ATOM   4138  O   CYS A 272      -4.576 -11.399   9.965  1.00 93.38           O
ATOM   4139  HA  CYS A 272      -5.054 -11.899   7.505  1.00 93.38           H
ATOM   4140  CB  CYS A 272      -3.225 -12.967   7.309  1.00 93.38           C
ATOM   4141 1HB  CYS A 272      -2.169 -12.738   7.168  1.00 93.38           H
ATOM   4142 2HB  CYS A 272      -3.290 -13.675   8.135  1.00 93.38           H
ATOM   4143  SG  CYS A 272      -3.910 -13.719   5.788  1.00 93.38           S
ATOM   4144  HG  CYS A 272      -3.341 -12.865   4.942  1.00 93.38           H
ATOM   4145  HN  CYS A 272      -2.928 -10.802   6.101  1.00 93.38           H
ATOM   4146  N   ILE A 273      -2.546 -10.668   9.287  1.00 94.00           N
ATOM   4147  CA  ILE A 273      -2.139 -10.225  10.610  1.00 94.00           C
ATOM   4148  C   ILE A 273      -3.009  -9.041  11.036  1.00 94.00           C
ATOM   4149  O   ILE A 273      -3.408  -8.944  12.196  1.00 94.00           O
ATOM   4150  HA  ILE A 273      -2.318 -11.050  11.300  1.00 94.00           H
ATOM   4151  CB  ILE A 273      -0.639  -9.928  10.638  1.00 94.00           C
ATOM   4152  HB  ILE A 273      -0.424  -9.181   9.874  1.00 94.00           H
ATOM   4153  CG1 ILE A 273       0.174 -11.177  10.291  1.00 94.00           C
ATOM   4154 1HG1 ILE A 273      -0.109 -11.536   9.302  1.00 94.00           H
ATOM   4155 2HG1 ILE A 273       1.234 -10.924  10.248  1.00 94.00           H
ATOM   4156  CG2 ILE A 273      -0.224  -9.329  11.984  1.00 94.00           C
ATOM   4157 1HG2 ILE A 273      -0.767  -8.399  12.151  1.00 94.00           H
ATOM   4158 2HG2 ILE A 273      -0.455 -10.034  12.782  1.00 94.00           H
ATOM   4159 3HG2 ILE A 273       0.847  -9.127  11.976  1.00 94.00           H
ATOM   4160  CD1 ILE A 273      -0.051 -12.282  11.325  1.00 94.00           C
ATOM   4161 1HD1 ILE A 273       0.256 -11.927  12.309  1.00 94.00           H
ATOM   4162 2HD1 ILE A 273      -1.107 -12.548  11.348  1.00 94.00           H
ATOM   4163 3HD1 ILE A 273       0.539 -13.158  11.054  1.00 94.00           H
ATOM   4164  HN  ILE A 273      -1.873 -10.512   8.564  1.00 94.00           H
ATOM   4165  N   LEU A 274      -3.278  -8.169  10.075  1.00 92.46           N
ATOM   4166  CA  LEU A 274      -4.080  -6.987  10.340  1.00 92.46           C
ATOM   4167  C   LEU A 274      -5.469  -7.416  10.817  1.00 92.46           C
ATOM   4168  O   LEU A 274      -6.064  -6.763  11.673  1.00 92.46           O
ATOM   4169  HA  LEU A 274      -3.594  -6.435  11.144  1.00 92.46           H
ATOM   4170  CB  LEU A 274      -4.107  -6.072   9.114  1.00 92.46           C
ATOM   4171 1HB  LEU A 274      -3.084  -5.943   8.759  1.00 92.46           H
ATOM   4172 2HB  LEU A 274      -4.658  -6.576   8.320  1.00 92.46           H
ATOM   4173  CG  LEU A 274      -4.723  -4.687   9.324  1.00 92.46           C
ATOM   4174  HG  LEU A 274      -5.688  -4.814   9.813  1.00 92.46           H
ATOM   4175  CD1 LEU A 274      -3.854  -3.836  10.252  1.00 92.46           C
ATOM   4176 1HD1 LEU A 274      -3.764  -4.329  11.220  1.00 92.46           H
ATOM   4177 2HD1 LEU A 274      -2.863  -3.715   9.813  1.00 92.46           H
ATOM   4178 3HD1 LEU A 274      -4.315  -2.857  10.384  1.00 92.46           H
ATOM   4179  CD2 LEU A 274      -4.982  -3.994   7.985  1.00 92.46           C
ATOM   4180 1HD2 LEU A 274      -4.041  -3.880   7.447  1.00 92.46           H
ATOM   4181 2HD2 LEU A 274      -5.669  -4.596   7.391  1.00 92.46           H
ATOM   4182 3HD2 LEU A 274      -5.419  -3.012   8.163  1.00 92.46           H
ATOM   4183  HN  LEU A 274      -2.958  -8.260   9.132  1.00 92.46           H
ATOM   4184  N   LEU A 275      -5.946  -8.511  10.243  1.00 93.94           N
ATOM   4185  CA  LEU A 275      -7.235  -9.058  10.630  1.00 93.94           C
ATOM   4186  C   LEU A 275      -7.182  -9.488  12.097  1.00 93.94           C
ATOM   4187  O   LEU A 275      -8.083  -9.174  12.873  1.00 93.94           O
ATOM   4188  HA  LEU A 275      -7.972  -8.261  10.530  1.00 93.94           H
ATOM   4189  CB  LEU A 275      -7.649 -10.179   9.675  1.00 93.94           C
ATOM   4190 1HB  LEU A 275      -7.720  -9.765   8.669  1.00 93.94           H
ATOM   4191 2HB  LEU A 275      -6.855 -10.926   9.657  1.00 93.94           H
ATOM   4192  CG  LEU A 275      -8.967 -10.885  10.001  1.00 93.94           C
ATOM   4193  HG  LEU A 275      -8.911 -11.260  11.022  1.00 93.94           H
ATOM   4194  CD1 LEU A 275     -10.142  -9.906   9.943  1.00 93.94           C
ATOM   4195 1HD1 LEU A 275      -9.985  -9.107  10.667  1.00 93.94           H
ATOM   4196 2HD1 LEU A 275     -10.211  -9.480   8.942  1.00 93.94           H
ATOM   4197 3HD1 LEU A 275     -11.066 -10.433  10.178  1.00 93.94           H
ATOM   4198  CD2 LEU A 275      -9.183 -12.093   9.087  1.00 93.94           C
ATOM   4199 1HD2 LEU A 275      -9.210 -11.763   8.049  1.00 93.94           H
ATOM   4200 2HD2 LEU A 275      -8.365 -12.801   9.222  1.00 93.94           H
ATOM   4201 3HD2 LEU A 275     -10.127 -12.576   9.340  1.00 93.94           H
ATOM   4202  HN  LEU A 275      -5.468  -9.020   9.528  1.00 93.94           H
ATOM   4203  N   VAL A 276      -6.117 -10.201  12.434  1.00 94.92           N
ATOM   4204  CA  VAL A 276      -5.938 -10.684  13.793  1.00 94.92           C
ATOM   4205  C   VAL A 276      -5.958  -9.497  14.758  1.00 94.92           C
ATOM   4206  O   VAL A 276      -6.631  -9.541  15.787  1.00 94.92           O
ATOM   4207  HA  VAL A 276      -6.780 -11.337  14.023  1.00 94.92           H
ATOM   4208  CB  VAL A 276      -4.655 -11.512  13.889  1.00 94.92           C
ATOM   4209  HB  VAL A 276      -3.837 -10.909  13.494  1.00 94.92           H
ATOM   4210  CG1 VAL A 276      -4.329 -11.849  15.346  1.00 94.92           C
ATOM   4211 1HG1 VAL A 276      -4.193 -10.927  15.911  1.00 94.92           H
ATOM   4212 2HG1 VAL A 276      -5.149 -12.423  15.778  1.00 94.92           H
ATOM   4213 3HG1 VAL A 276      -3.413 -12.438  15.386  1.00 94.92           H
ATOM   4214  CG2 VAL A 276      -4.757 -12.781  13.042  1.00 94.92           C
ATOM   4215 1HG2 VAL A 276      -5.591 -13.388  13.394  1.00 94.92           H
ATOM   4216 2HG2 VAL A 276      -4.920 -12.510  11.999  1.00 94.92           H
ATOM   4217 3HG2 VAL A 276      -3.831 -13.351  13.129  1.00 94.92           H
ATOM   4218  HN  VAL A 276      -5.386 -10.448  11.798  1.00 94.92           H
ATOM   4219  N   GLN A 277      -5.213  -8.464  14.392  1.00 93.29           N
ATOM   4220  CA  GLN A 277      -5.121  -7.276  15.223  1.00 93.29           C
ATOM   4221  C   GLN A 277      -6.496  -6.624  15.372  1.00 93.29           C
ATOM   4222  O   GLN A 277      -6.813  -6.067  16.422  1.00 93.29           O
ATOM   4223  HA  GLN A 277      -4.771  -7.628  16.193  1.00 93.29           H
ATOM   4224  CB  GLN A 277      -4.103  -6.286  14.652  1.00 93.29           C
ATOM   4225 1HB  GLN A 277      -4.271  -6.163  13.582  1.00 93.29           H
ATOM   4226 2HB  GLN A 277      -4.245  -5.308  15.111  1.00 93.29           H
ATOM   4227  CG  GLN A 277      -2.672  -6.768  14.897  1.00 93.29           C
ATOM   4228 1HG  GLN A 277      -2.520  -6.939  15.963  1.00 93.29           H
ATOM   4229 2HG  GLN A 277      -2.515  -7.723  14.396  1.00 93.29           H
ATOM   4230  CD  GLN A 277      -1.654  -5.745  14.389  1.00 93.29           C
ATOM   4231  OE1 GLN A 277      -1.935  -4.927  13.528  1.00 93.29           O
ATOM   4232  NE2 GLN A 277      -0.460  -5.835  14.968  1.00 93.29           N
ATOM   4233 1HE2 GLN A 277      -0.296  -6.530  15.669  1.00 93.29           H
ATOM   4234 2HE2 GLN A 277       0.273  -5.209  14.703  1.00 93.29           H
ATOM   4235  HN  GLN A 277      -4.681  -8.431  13.546  1.00 93.29           H
ATOM   4236  N   THR A 278      -7.278  -6.714  14.305  1.00 93.22           N
ATOM   4237  CA  THR A 278      -8.604  -6.122  14.297  1.00 93.22           C
ATOM   4238  C   THR A 278      -9.520  -6.850  15.284  1.00 93.22           C
ATOM   4239  O   THR A 278     -10.247  -6.215  16.046  1.00 93.22           O
ATOM   4240  HA  THR A 278      -8.522  -5.090  14.639  1.00 93.22           H
ATOM   4241  CB  THR A 278      -9.123  -6.143  12.858  1.00 93.22           C
ATOM   4242  HB  THR A 278      -9.279  -7.167  12.516  1.00 93.22           H
ATOM   4243  OG1 THR A 278      -8.156  -5.392  12.129  1.00 93.22           O
ATOM   4244  HG1 THR A 278      -7.485  -6.008  11.716  1.00 93.22           H
ATOM   4245  CG2 THR A 278     -10.418  -5.346  12.690  1.00 93.22           C
ATOM   4246 1HG2 THR A 278     -10.243  -4.307  12.969  1.00 93.22           H
ATOM   4247 2HG2 THR A 278     -11.191  -5.769  13.332  1.00 93.22           H
ATOM   4248 3HG2 THR A 278     -10.742  -5.394  11.651  1.00 93.22           H
ATOM   4249  HN  THR A 278      -7.018  -7.181  13.460  1.00 93.22           H
ATOM   4250  N   ILE A 279      -9.453  -8.173  15.238  1.00 94.67           N
ATOM   4251  CA  ILE A 279     -10.284  -8.994  16.102  1.00 94.67           C
ATOM   4252  C   ILE A 279      -9.889  -8.753  17.560  1.00 94.67           C
ATOM   4253  O   ILE A 279     -10.753  -8.622  18.427  1.00 94.67           O
ATOM   4254  HA  ILE A 279     -11.316  -8.672  15.965  1.00 94.67           H
ATOM   4255  CB  ILE A 279     -10.208 -10.463  15.679  1.00 94.67           C
ATOM   4256  HB  ILE A 279      -9.158 -10.754  15.642  1.00 94.67           H
ATOM   4257  CG1 ILE A 279     -10.782 -10.659  14.275  1.00 94.67           C
ATOM   4258 1HG1 ILE A 279     -11.868 -10.577  14.307  1.00 94.67           H
ATOM   4259 2HG1 ILE A 279     -10.422  -9.868  13.617  1.00 94.67           H
ATOM   4260  CG2 ILE A 279     -10.890 -11.366  16.709  1.00 94.67           C
ATOM   4261 1HG2 ILE A 279     -10.397 -11.254  17.674  1.00 94.67           H
ATOM   4262 2HG2 ILE A 279     -11.939 -11.082  16.802  1.00 94.67           H
ATOM   4263 3HG2 ILE A 279     -10.822 -12.404  16.384  1.00 94.67           H
ATOM   4264  CD1 ILE A 279     -10.385 -12.023  13.706  1.00 94.67           C
ATOM   4265 1HD1 ILE A 279      -9.298 -12.092  13.652  1.00 94.67           H
ATOM   4266 2HD1 ILE A 279     -10.767 -12.812  14.353  1.00 94.67           H
ATOM   4267 3HD1 ILE A 279     -10.806 -12.137  12.707  1.00 94.67           H
ATOM   4268  HN  ILE A 279      -8.847  -8.681  14.626  1.00 94.67           H
ATOM   4269  N   ASP A 280      -8.585  -8.702  17.787  1.00 94.32           N
ATOM   4270  CA  ASP A 280      -8.065  -8.551  19.135  1.00 94.32           C
ATOM   4271  C   ASP A 280      -8.410  -7.155  19.657  1.00 94.32           C
ATOM   4272  O   ASP A 280      -8.642  -6.975  20.852  1.00 94.32           O
ATOM   4273  HA  ASP A 280      -8.539  -9.342  19.715  1.00 94.32           H
ATOM   4274  CB  ASP A 280      -6.542  -8.701  19.158  1.00 94.32           C
ATOM   4275 1HB  ASP A 280      -6.255  -9.614  18.636  1.00 94.32           H
ATOM   4276 2HB  ASP A 280      -6.083  -7.870  18.622  1.00 94.32           H
ATOM   4277  CG  ASP A 280      -6.017  -8.741  20.594  1.00 94.32           C
ATOM   4278  OD1 ASP A 280      -6.556  -9.556  21.373  1.00 94.32           O
ATOM   4279  OD2 ASP A 280      -5.088  -7.954  20.881  1.00 94.32           O
ATOM   4280  HN  ASP A 280      -7.890  -8.761  17.070  1.00 94.32           H
ATOM   4281  N   ALA A 281      -8.434  -6.202  18.736  1.00 92.22           N
ATOM   4282  CA  ALA A 281      -8.785  -4.836  19.082  1.00 92.22           C
ATOM   4283  C   ALA A 281     -10.210  -4.805  19.638  1.00 92.22           C
ATOM   4284  O   ALA A 281     -10.540  -3.954  20.463  1.00 92.22           O
ATOM   4285  HA  ALA A 281      -8.095  -4.501  19.856  1.00 92.22           H
ATOM   4286  CB  ALA A 281      -8.620  -3.939  17.853  1.00 92.22           C
ATOM   4287 1HB  ALA A 281      -7.584  -3.974  17.515  1.00 92.22           H
ATOM   4288 2HB  ALA A 281      -9.274  -4.292  17.055  1.00 92.22           H
ATOM   4289 3HB  ALA A 281      -8.884  -2.914  18.113  1.00 92.22           H
ATOM   4290  HN  ALA A 281      -8.219  -6.352  17.771  1.00 92.22           H
ATOM   4291  N   TYR A 282     -11.016  -5.744  19.165  1.00 90.64           N
ATOM   4292  CA  TYR A 282     -12.399  -5.834  19.603  1.00 90.64           C
ATOM   4293  C   TYR A 282     -12.528  -6.746  20.825  1.00 90.64           C
ATOM   4294  O   TYR A 282     -13.149  -6.373  21.819  1.00 90.64           O
ATOM   4295  HA  TYR A 282     -12.733  -4.831  19.870  1.00 90.64           H
ATOM   4296  CB  TYR A 282     -13.172  -6.451  18.436  1.00 90.64           C
ATOM   4297 1HB  TYR A 282     -12.989  -5.860  17.539  1.00 90.64           H
ATOM   4298 2HB  TYR A 282     -12.782  -7.451  18.244  1.00 90.64           H
ATOM   4299  CG  TYR A 282     -14.681  -6.544  18.669  1.00 90.64           C
ATOM   4300  CD1 TYR A 282     -15.254  -7.753  19.009  1.00 90.64           C
ATOM   4301  HD1 TYR A 282     -14.631  -8.641  19.111  1.00 90.64           H
ATOM   4302  CD2 TYR A 282     -15.469  -5.419  18.539  1.00 90.64           C
ATOM   4303  HD2 TYR A 282     -15.017  -4.464  18.271  1.00 90.64           H
ATOM   4304  CE1 TYR A 282     -16.675  -7.840  19.228  1.00 90.64           C
ATOM   4305  HE1 TYR A 282     -17.140  -8.788  19.496  1.00 90.64           H
ATOM   4306  CE2 TYR A 282     -16.890  -5.506  18.759  1.00 90.64           C
ATOM   4307  HE2 TYR A 282     -17.524  -4.625  18.660  1.00 90.64           H
ATOM   4308  CZ  TYR A 282     -17.422  -6.712  19.092  1.00 90.64           C
ATOM   4309  OH  TYR A 282     -18.764  -6.794  19.299  1.00 90.64           O
ATOM   4310  HH  TYR A 282     -19.013  -7.726  19.565  1.00 90.64           H
ATOM   4311  HN  TYR A 282     -10.740  -6.433  18.495  1.00 90.64           H
ATOM   4312  N   ALA A 283     -11.932  -7.924  20.710  1.00 92.48           N
ATOM   4313  CA  ALA A 283     -12.226  -9.005  21.636  1.00 92.48           C
ATOM   4314  C   ALA A 283     -11.182  -9.010  22.754  1.00 92.48           C
ATOM   4315  O   ALA A 283     -11.418  -9.567  23.825  1.00 92.48           O
ATOM   4316  HA  ALA A 283     -13.208  -8.814  22.068  1.00 92.48           H
ATOM   4317  CB  ALA A 283     -12.271 -10.331  20.874  1.00 92.48           C
ATOM   4318 1HB  ALA A 283     -13.048 -10.285  20.111  1.00 92.48           H
ATOM   4319 2HB  ALA A 283     -11.306 -10.511  20.400  1.00 92.48           H
ATOM   4320 3HB  ALA A 283     -12.492 -11.141  21.569  1.00 92.48           H
ATOM   4321  HN  ALA A 283     -11.261  -8.144  20.002  1.00 92.48           H
ATOM   4322  N   MET A 284     -10.051  -8.383  22.467  1.00 91.32           N
ATOM   4323  CA  MET A 284      -8.956  -8.339  23.422  1.00 91.32           C
ATOM   4324  C   MET A 284      -8.665  -9.731  23.986  1.00 91.32           C
ATOM   4325  O   MET A 284      -8.578  -9.907  25.200  1.00 91.32           O
ATOM   4326  HA  MET A 284      -8.093  -7.978  22.863  1.00 91.32           H
ATOM   4327  CB  MET A 284      -9.315  -7.389  24.567  1.00 91.32           C
ATOM   4328 1HB  MET A 284     -10.239  -7.719  25.041  1.00 91.32           H
ATOM   4329 2HB  MET A 284      -8.536  -7.422  25.329  1.00 91.32           H
ATOM   4330  CG  MET A 284      -9.479  -5.956  24.058  1.00 91.32           C
ATOM   4331 1HG  MET A 284      -8.521  -5.574  23.707  1.00 91.32           H
ATOM   4332 2HG  MET A 284     -10.161  -5.939  23.208  1.00 91.32           H
ATOM   4333  SD  MET A 284     -10.109  -4.914  25.364  1.00 91.32           S
ATOM   4334  CE  MET A 284     -11.851  -5.281  25.242  1.00 91.32           C
ATOM   4335 1HE  MET A 284     -12.210  -5.013  24.248  1.00 91.32           H
ATOM   4336 2HE  MET A 284     -12.010  -6.347  25.409  1.00 91.32           H
ATOM   4337 3HE  MET A 284     -12.397  -4.710  25.992  1.00 91.32           H
ATOM   4338  HN  MET A 284      -9.876  -7.912  21.602  1.00 91.32           H
ATOM   4339  N   PHE A 285      -8.521 -10.685  23.077  1.00 91.84           N
ATOM   4340  CA  PHE A 285      -8.416 -12.081  23.467  1.00 91.84           C
ATOM   4341  C   PHE A 285      -6.956 -12.477  23.698  1.00 91.84           C
ATOM   4342  O   PHE A 285      -6.679 -13.523  24.282  1.00 91.84           O
ATOM   4343  HA  PHE A 285      -8.974 -12.200  24.395  1.00 91.84           H
ATOM   4344  CB  PHE A 285      -8.981 -12.911  22.313  1.00 91.84           C
ATOM   4345 1HB  PHE A 285      -9.145 -13.931  22.659  1.00 91.84           H
ATOM   4346 2HB  PHE A 285      -9.955 -12.509  22.032  1.00 91.84           H
ATOM   4347  CG  PHE A 285      -8.084 -12.946  21.074  1.00 91.84           C
ATOM   4348  CD1 PHE A 285      -8.244 -12.020  20.092  1.00 91.84           C
ATOM   4349  HD1 PHE A 285      -9.012 -11.252  20.187  1.00 91.84           H
ATOM   4350  CD2 PHE A 285      -7.126 -13.905  20.955  1.00 91.84           C
ATOM   4351  HD2 PHE A 285      -6.998 -14.648  21.743  1.00 91.84           H
ATOM   4352  CE1 PHE A 285      -7.411 -12.053  18.942  1.00 91.84           C
ATOM   4353  HE1 PHE A 285      -7.540 -11.310  18.155  1.00 91.84           H
ATOM   4354  CE2 PHE A 285      -6.293 -13.938  19.806  1.00 91.84           C
ATOM   4355  HE2 PHE A 285      -5.526 -14.706  19.710  1.00 91.84           H
ATOM   4356  CZ  PHE A 285      -6.454 -13.011  18.823  1.00 91.84           C
ATOM   4357  HZ  PHE A 285      -5.814 -13.036  17.941  1.00 91.84           H
ATOM   4358  HN  PHE A 285      -8.476 -10.517  22.092  1.00 91.84           H
ATOM   4359  N   ILE A 286      -6.062 -11.620  23.227  1.00 92.02           N
ATOM   4360  CA  ILE A 286      -4.639 -11.851  23.404  1.00 92.02           C
ATOM   4361  C   ILE A 286      -4.197 -11.279  24.752  1.00 92.02           C
ATOM   4362  O   ILE A 286      -3.890 -10.092  24.856  1.00 92.02           O
ATOM   4363  HA  ILE A 286      -4.482 -12.930  23.419  1.00 92.02           H
ATOM   4364  CB  ILE A 286      -3.854 -11.297  22.213  1.00 92.02           C
ATOM   4365  HB  ILE A 286      -4.021 -10.221  22.165  1.00 92.02           H
ATOM   4366  CG1 ILE A 286      -4.361 -11.892  20.898  1.00 92.02           C
ATOM   4367 1HG1 ILE A 286      -4.101 -12.950  20.849  1.00 92.02           H
ATOM   4368 2HG1 ILE A 286      -5.448 -11.828  20.861  1.00 92.02           H
ATOM   4369  CG2 ILE A 286      -2.351 -11.514  22.399  1.00 92.02           C
ATOM   4370 1HG2 ILE A 286      -2.019 -11.004  23.303  1.00 92.02           H
ATOM   4371 2HG2 ILE A 286      -2.145 -12.580  22.487  1.00 92.02           H
ATOM   4372 3HG2 ILE A 286      -1.817 -11.110  21.538  1.00 92.02           H
ATOM   4373  CD1 ILE A 286      -3.760 -11.158  19.697  1.00 92.02           C
ATOM   4374 1HD1 ILE A 286      -4.042 -10.106  19.736  1.00 92.02           H
ATOM   4375 2HD1 ILE A 286      -2.674 -11.245  19.724  1.00 92.02           H
ATOM   4376 3HD1 ILE A 286      -4.137 -11.601  18.775  1.00 92.02           H
ATOM   4377  HN  ILE A 286      -6.296 -10.782  22.734  1.00 92.02           H
ATOM   4378  N   SER A 287      -4.177 -12.149  25.751  1.00 90.08           N
ATOM   4379  CA  SER A 287      -3.753 -11.751  27.082  1.00 90.08           C
ATOM   4380  C   SER A 287      -2.301 -12.174  27.317  1.00 90.08           C
ATOM   4381  O   SER A 287      -1.650 -11.686  28.240  1.00 90.08           O
ATOM   4382  HA  SER A 287      -3.842 -10.665  27.101  1.00 90.08           H
ATOM   4383  CB  SER A 287      -4.662 -12.355  28.154  1.00 90.08           C
ATOM   4384 1HB  SER A 287      -4.315 -12.047  29.140  1.00 90.08           H
ATOM   4385 2HB  SER A 287      -5.672 -11.964  28.035  1.00 90.08           H
ATOM   4386  OG  SER A 287      -4.693 -13.778  28.087  1.00 90.08           O
ATOM   4387  HG  SER A 287      -5.315 -14.140  28.781  1.00 90.08           H
ATOM   4388  HN  SER A 287      -4.444 -13.109  25.662  1.00 90.08           H
ATOM   4389  N   ASN A 288      -1.836 -13.077  26.466  1.00 92.99           N
ATOM   4390  CA  ASN A 288      -0.524 -13.673  26.650  1.00 92.99           C
ATOM   4391  C   ASN A 288       0.531 -12.793  25.978  1.00 92.99           C
ATOM   4392  O   ASN A 288       0.441 -12.512  24.784  1.00 92.99           O
ATOM   4393  HA  ASN A 288      -0.388 -13.737  27.730  1.00 92.99           H
ATOM   4394  CB  ASN A 288      -0.456 -15.063  26.013  1.00 92.99           C
ATOM   4395 1HB  ASN A 288      -1.305 -15.661  26.345  1.00 92.99           H
ATOM   4396 2HB  ASN A 288      -0.535 -14.974  24.929  1.00 92.99           H
ATOM   4397  CG  ASN A 288       0.849 -15.771  26.379  1.00 92.99           C
ATOM   4398  OD1 ASN A 288       1.928 -15.203  26.330  1.00 92.99           O
ATOM   4399  ND2 ASN A 288       0.692 -17.039  26.748  1.00 92.99           N
ATOM   4400 1HD2 ASN A 288      -0.222 -17.444  26.767  1.00 92.99           H
ATOM   4401 2HD2 ASN A 288       1.488 -17.587  27.007  1.00 92.99           H
ATOM   4402  HN  ASN A 288      -2.339 -13.401  25.664  1.00 92.99           H
ATOM   4403  N   CYS A 289       1.506 -12.381  26.774  1.00 91.95           N
ATOM   4404  CA  CYS A 289       2.508 -11.439  26.305  1.00 91.95           C
ATOM   4405  C   CYS A 289       3.340 -12.124  25.219  1.00 91.95           C
ATOM   4406  O   CYS A 289       3.761 -11.483  24.258  1.00 91.95           O
ATOM   4407  HA  CYS A 289       1.967 -10.585  25.897  1.00 91.95           H
ATOM   4408  CB  CYS A 289       3.380 -10.922  27.451  1.00 91.95           C
ATOM   4409 1HB  CYS A 289       2.755 -10.450  28.210  1.00 91.95           H
ATOM   4410 2HB  CYS A 289       3.892 -11.755  27.934  1.00 91.95           H
ATOM   4411  SG  CYS A 289       4.604  -9.721  26.814  1.00 91.95           S
ATOM   4412  HN  CYS A 289       1.618 -12.680  27.722  1.00 91.95           H
ATOM   4413  N   ALA A 290       3.553 -13.418  25.410  1.00 93.99           N
ATOM   4414  CA  ALA A 290       4.373 -14.185  24.487  1.00 93.99           C
ATOM   4415  C   ALA A 290       3.711 -14.190  23.107  1.00 93.99           C
ATOM   4416  O   ALA A 290       4.377 -13.978  22.095  1.00 93.99           O
ATOM   4417  HA  ALA A 290       5.341 -13.691  24.414  1.00 93.99           H
ATOM   4418  CB  ALA A 290       4.579 -15.596  25.040  1.00 93.99           C
ATOM   4419 1HB  ALA A 290       5.078 -15.538  26.007  1.00 93.99           H
ATOM   4420 2HB  ALA A 290       3.612 -16.085  25.159  1.00 93.99           H
ATOM   4421 3HB  ALA A 290       5.194 -16.172  24.348  1.00 93.99           H
ATOM   4422  HN  ALA A 290       3.178 -13.939  26.176  1.00 93.99           H
ATOM   4423  N   VAL A 291       2.409 -14.435  23.112  1.00 94.12           N
ATOM   4424  CA  VAL A 291       1.650 -14.469  21.873  1.00 94.12           C
ATOM   4425  C   VAL A 291       1.658 -13.079  21.236  1.00 94.12           C
ATOM   4426  O   VAL A 291       1.853 -12.946  20.029  1.00 94.12           O
ATOM   4427  HA  VAL A 291       2.150 -15.166  21.200  1.00 94.12           H
ATOM   4428  CB  VAL A 291       0.239 -14.997  22.139  1.00 94.12           C
ATOM   4429  HB  VAL A 291      -0.230 -14.344  22.875  1.00 94.12           H
ATOM   4430  CG1 VAL A 291      -0.610 -14.957  20.867  1.00 94.12           C
ATOM   4431 1HG1 VAL A 291      -0.683 -13.929  20.511  1.00 94.12           H
ATOM   4432 2HG1 VAL A 291      -0.145 -15.575  20.099  1.00 94.12           H
ATOM   4433 3HG1 VAL A 291      -1.609 -15.337  21.084  1.00 94.12           H
ATOM   4434  CG2 VAL A 291       0.283 -16.410  22.724  1.00 94.12           C
ATOM   4435 1HG2 VAL A 291       0.779 -17.079  22.021  1.00 94.12           H
ATOM   4436 2HG2 VAL A 291       0.834 -16.397  23.665  1.00 94.12           H
ATOM   4437 3HG2 VAL A 291      -0.734 -16.761  22.904  1.00 94.12           H
ATOM   4438  HN  VAL A 291       1.875 -14.606  23.940  1.00 94.12           H
ATOM   4439  N   SER A 292       1.443 -12.076  22.076  1.00 93.88           N
ATOM   4440  CA  SER A 292       1.379 -10.704  21.603  1.00 93.88           C
ATOM   4441  C   SER A 292       2.706 -10.313  20.950  1.00 93.88           C
ATOM   4442  O   SER A 292       2.721  -9.672  19.901  1.00 93.88           O
ATOM   4443  HA  SER A 292       0.573 -10.689  20.869  1.00 93.88           H
ATOM   4444  CB  SER A 292       1.045  -9.743  22.745  1.00 93.88           C
ATOM   4445 1HB  SER A 292       0.175 -10.112  23.287  1.00 93.88           H
ATOM   4446 2HB  SER A 292       1.874  -9.719  23.453  1.00 93.88           H
ATOM   4447  OG  SER A 292       0.786  -8.423  22.274  1.00 93.88           O
ATOM   4448  HG  SER A 292      -0.104  -8.391  21.820  1.00 93.88           H
ATOM   4449  HN  SER A 292       1.314 -12.190  23.061  1.00 93.88           H
ATOM   4450  N   THR A 293       3.789 -10.715  21.599  1.00 93.41           N
ATOM   4451  CA  THR A 293       5.118 -10.376  21.120  1.00 93.41           C
ATOM   4452  C   THR A 293       5.343 -10.952  19.720  1.00 93.41           C
ATOM   4453  O   THR A 293       5.835 -10.258  18.831  1.00 93.41           O
ATOM   4454  HA  THR A 293       5.186  -9.292  21.034  1.00 93.41           H
ATOM   4455  CB  THR A 293       6.134 -10.872  22.151  1.00 93.41           C
ATOM   4456  HB  THR A 293       6.024 -11.943  22.322  1.00 93.41           H
ATOM   4457  OG1 THR A 293       5.909 -10.041  23.287  1.00 93.41           O
ATOM   4458  HG1 THR A 293       5.311 -10.508  23.939  1.00 93.41           H
ATOM   4459  CG2 THR A 293       7.577 -10.566  21.746  1.00 93.41           C
ATOM   4460 1HG2 THR A 293       7.704  -9.488  21.641  1.00 93.41           H
ATOM   4461 2HG2 THR A 293       7.799 -11.052  20.796  1.00 93.41           H
ATOM   4462 3HG2 THR A 293       8.257 -10.939  22.512  1.00 93.41           H
ATOM   4463  HN  THR A 293       3.769 -11.262  22.436  1.00 93.41           H
ATOM   4464  N   ASN A 294       4.972 -12.215  19.568  1.00 94.79           N
ATOM   4465  CA  ASN A 294       5.187 -12.912  18.311  1.00 94.79           C
ATOM   4466  C   ASN A 294       4.335 -12.261  17.220  1.00 94.79           C
ATOM   4467  O   ASN A 294       4.773 -12.136  16.077  1.00 94.79           O
ATOM   4468  HA  ASN A 294       6.256 -12.823  18.114  1.00 94.79           H
ATOM   4469  CB  ASN A 294       4.776 -14.381  18.419  1.00 94.79           C
ATOM   4470 1HB  ASN A 294       3.792 -14.454  18.882  1.00 94.79           H
ATOM   4471 2HB  ASN A 294       4.692 -14.813  17.422  1.00 94.79           H
ATOM   4472  CG  ASN A 294       5.793 -15.176  19.241  1.00 94.79           C
ATOM   4473  OD1 ASN A 294       6.909 -14.746  19.479  1.00 94.79           O
ATOM   4474  ND2 ASN A 294       5.345 -16.357  19.660  1.00 94.79           N
ATOM   4475 1HD2 ASN A 294       4.417 -16.650  19.429  1.00 94.79           H
ATOM   4476 2HD2 ASN A 294       5.936 -16.951  20.205  1.00 94.79           H
ATOM   4477  HN  ASN A 294       4.533 -12.759  20.283  1.00 94.79           H
ATOM   4478  N   ILE A 295       3.133 -11.864  17.610  1.00 93.75           N
ATOM   4479  CA  ILE A 295       2.198 -11.272  16.669  1.00 93.75           C
ATOM   4480  C   ILE A 295       2.769  -9.949  16.153  1.00 93.75           C
ATOM   4481  O   ILE A 295       2.667  -9.646  14.966  1.00 93.75           O
ATOM   4482  HA  ILE A 295       2.102 -11.958  15.827  1.00 93.75           H
ATOM   4483  CB  ILE A 295       0.812 -11.137  17.303  1.00 93.75           C
ATOM   4484  HB  ILE A 295       0.937 -10.782  18.326  1.00 93.75           H
ATOM   4485  CG1 ILE A 295       0.110 -12.495  17.379  1.00 93.75           C
ATOM   4486 1HG1 ILE A 295      -0.157 -12.827  16.376  1.00 93.75           H
ATOM   4487 2HG1 ILE A 295       0.792 -13.239  17.790  1.00 93.75           H
ATOM   4488  CG2 ILE A 295      -0.031 -10.097  16.563  1.00 93.75           C
ATOM   4489 1HG2 ILE A 295       0.468  -9.128  16.606  1.00 93.75           H
ATOM   4490 2HG2 ILE A 295      -0.151 -10.399  15.523  1.00 93.75           H
ATOM   4491 3HG2 ILE A 295      -1.011 -10.021  17.035  1.00 93.75           H
ATOM   4492  CD1 ILE A 295      -1.148 -12.414  18.247  1.00 93.75           C
ATOM   4493 1HD1 ILE A 295      -0.874 -12.105  19.256  1.00 93.75           H
ATOM   4494 2HD1 ILE A 295      -1.838 -11.686  17.819  1.00 93.75           H
ATOM   4495 3HD1 ILE A 295      -1.627 -13.392  18.284  1.00 93.75           H
ATOM   4496  HN  ILE A 295       2.795 -11.942  18.549  1.00 93.75           H
ATOM   4497  N   ASP A 296       3.358  -9.198  17.072  1.00 93.77           N
ATOM   4498  CA  ASP A 296       3.913  -7.899  16.732  1.00 93.77           C
ATOM   4499  C   ASP A 296       5.083  -8.086  15.764  1.00 93.77           C
ATOM   4500  O   ASP A 296       5.232  -7.324  14.811  1.00 93.77           O
ATOM   4501  HA  ASP A 296       3.088  -7.342  16.287  1.00 93.77           H
ATOM   4502  CB  ASP A 296       4.440  -7.182  17.977  1.00 93.77           C
ATOM   4503 1HB  ASP A 296       5.131  -7.834  18.511  1.00 93.77           H
ATOM   4504 2HB  ASP A 296       5.001  -6.296  17.681  1.00 93.77           H
ATOM   4505  CG  ASP A 296       3.291  -6.778  18.904  1.00 93.77           C
ATOM   4506  OD1 ASP A 296       2.153  -6.697  18.395  1.00 93.77           O
ATOM   4507  OD2 ASP A 296       3.578  -6.560  20.101  1.00 93.77           O
ATOM   4508  HN  ASP A 296       3.458  -9.463  18.031  1.00 93.77           H
ATOM   4509  N   ILE A 297       5.883  -9.105  16.043  1.00 94.39           N
ATOM   4510  CA  ILE A 297       7.008  -9.430  15.183  1.00 94.39           C
ATOM   4511  C   ILE A 297       6.490  -9.826  13.799  1.00 94.39           C
ATOM   4512  O   ILE A 297       7.017  -9.378  12.783  1.00 94.39           O
ATOM   4513  HA  ILE A 297       7.612  -8.528  15.080  1.00 94.39           H
ATOM   4514  CB  ILE A 297       7.892 -10.494  15.837  1.00 94.39           C
ATOM   4515  HB  ILE A 297       7.249 -11.296  16.199  1.00 94.39           H
ATOM   4516  CG1 ILE A 297       8.631  -9.924  17.049  1.00 94.39           C
ATOM   4517 1HG1 ILE A 297       9.359  -9.183  16.720  1.00 94.39           H
ATOM   4518 2HG1 ILE A 297       7.925  -9.409  17.701  1.00 94.39           H
ATOM   4519  CG2 ILE A 297       8.853 -11.110  14.818  1.00 94.39           C
ATOM   4520 1HG2 ILE A 297       8.281 -11.576  14.015  1.00 94.39           H
ATOM   4521 2HG2 ILE A 297       9.492 -10.331  14.404  1.00 94.39           H
ATOM   4522 3HG2 ILE A 297       9.469 -11.863  15.309  1.00 94.39           H
ATOM   4523  CD1 ILE A 297       9.339 -11.032  17.830  1.00 94.39           C
ATOM   4524 1HD1 ILE A 297       8.605 -11.758  18.178  1.00 94.39           H
ATOM   4525 2HD1 ILE A 297      10.062 -11.529  17.183  1.00 94.39           H
ATOM   4526 3HD1 ILE A 297       9.856 -10.600  18.687  1.00 94.39           H
ATOM   4527  HN  ILE A 297       5.772  -9.702  16.837  1.00 94.39           H
ATOM   4528  N   CYS A 298       5.462 -10.663  13.805  1.00 94.62           N
ATOM   4529  CA  CYS A 298       4.870 -11.129  12.563  1.00 94.62           C
ATOM   4530  C   CYS A 298       4.402  -9.910  11.766  1.00 94.62           C
ATOM   4531  O   CYS A 298       4.560  -9.863  10.547  1.00 94.62           O
ATOM   4532  HA  CYS A 298       5.652 -11.666  12.026  1.00 94.62           H
ATOM   4533  CB  CYS A 298       3.730 -12.117  12.816  1.00 94.62           C
ATOM   4534 1HB  CYS A 298       3.074 -11.736  13.598  1.00 94.62           H
ATOM   4535 2HB  CYS A 298       3.124 -12.224  11.916  1.00 94.62           H
ATOM   4536  SG  CYS A 298       4.409 -13.744  13.308  1.00 94.62           S
ATOM   4537  HG  CYS A 298       4.732 -13.390  14.548  1.00 94.62           H
ATOM   4538  HN  CYS A 298       5.036 -11.020  14.636  1.00 94.62           H
ATOM   4539  N   PHE A 299       3.836  -8.953  12.487  1.00 93.80           N
ATOM   4540  CA  PHE A 299       3.337  -7.741  11.861  1.00 93.80           C
ATOM   4541  C   PHE A 299       4.458  -6.999  11.130  1.00 93.80           C
ATOM   4542  O   PHE A 299       4.283  -6.571   9.990  1.00 93.80           O
ATOM   4543  HA  PHE A 299       2.572  -8.039  11.143  1.00 93.80           H
ATOM   4544  CB  PHE A 299       2.796  -6.849  12.981  1.00 93.80           C
ATOM   4545 1HB  PHE A 299       2.027  -7.395  13.527  1.00 93.80           H
ATOM   4546 2HB  PHE A 299       3.601  -6.641  13.686  1.00 93.80           H
ATOM   4547  CG  PHE A 299       2.211  -5.523  12.493  1.00 93.80           C
ATOM   4548  CD1 PHE A 299       2.989  -4.407  12.459  1.00 93.80           C
ATOM   4549  HD1 PHE A 299       4.029  -4.459  12.779  1.00 93.80           H
ATOM   4550  CD2 PHE A 299       0.913  -5.458  12.093  1.00 93.80           C
ATOM   4551  HD2 PHE A 299       0.289  -6.352  12.120  1.00 93.80           H
ATOM   4552  CE1 PHE A 299       2.445  -3.176  12.006  1.00 93.80           C
ATOM   4553  HE1 PHE A 299       3.069  -2.283  11.978  1.00 93.80           H
ATOM   4554  CE2 PHE A 299       0.369  -4.227  11.640  1.00 93.80           C
ATOM   4555  HE2 PHE A 299      -0.671  -4.176  11.319  1.00 93.80           H
ATOM   4556  CZ  PHE A 299       1.147  -3.112  11.606  1.00 93.80           C
ATOM   4557  HZ  PHE A 299       0.730  -2.167  11.258  1.00 93.80           H
ATOM   4558  HN  PHE A 299       3.717  -8.996  13.479  1.00 93.80           H
ATOM   4559  N   GLN A 300       5.583  -6.869  11.817  1.00 93.40           N
ATOM   4560  CA  GLN A 300       6.711  -6.133  11.272  1.00 93.40           C
ATOM   4561  C   GLN A 300       7.202  -6.792   9.982  1.00 93.40           C
ATOM   4562  O   GLN A 300       7.471  -6.110   8.995  1.00 93.40           O
ATOM   4563  HA  GLN A 300       6.329  -5.135  11.055  1.00 93.40           H
ATOM   4564  CB  GLN A 300       7.842  -6.024  12.297  1.00 93.40           C
ATOM   4565 1HB  GLN A 300       8.044  -7.006  12.726  1.00 93.40           H
ATOM   4566 2HB  GLN A 300       8.757  -5.699  11.802  1.00 93.40           H
ATOM   4567  CG  GLN A 300       7.480  -5.040  13.411  1.00 93.40           C
ATOM   4568 1HG  GLN A 300       7.277  -4.058  12.982  1.00 93.40           H
ATOM   4569 2HG  GLN A 300       6.566  -5.366  13.907  1.00 93.40           H
ATOM   4570  CD  GLN A 300       8.612  -4.930  14.435  1.00 93.40           C
ATOM   4571  OE1 GLN A 300       9.662  -5.536  14.305  1.00 93.40           O
ATOM   4572  NE2 GLN A 300       8.339  -4.126  15.458  1.00 93.40           N
ATOM   4573 1HE2 GLN A 300       7.456  -3.658  15.505  1.00 93.40           H
ATOM   4574 2HE2 GLN A 300       9.016  -3.989  16.181  1.00 93.40           H
ATOM   4575  HN  GLN A 300       5.731  -7.255  12.728  1.00 93.40           H
ATOM   4576  N   VAL A 301       7.304  -8.113  10.032  1.00 94.41           N
ATOM   4577  CA  VAL A 301       7.845  -8.864   8.912  1.00 94.41           C
ATOM   4578  C   VAL A 301       6.922  -8.704   7.702  1.00 94.41           C
ATOM   4579  O   VAL A 301       7.373  -8.342   6.617  1.00 94.41           O
ATOM   4580  HA  VAL A 301       8.819  -8.438   8.669  1.00 94.41           H
ATOM   4581  CB  VAL A 301       8.054 -10.325   9.315  1.00 94.41           C
ATOM   4582  HB  VAL A 301       7.107 -10.707   9.697  1.00 94.41           H
ATOM   4583  CG1 VAL A 301       8.450 -11.176   8.106  1.00 94.41           C
ATOM   4584 1HG1 VAL A 301       7.661 -11.130   7.356  1.00 94.41           H
ATOM   4585 2HG1 VAL A 301       9.378 -10.794   7.682  1.00 94.41           H
ATOM   4586 3HG1 VAL A 301       8.592 -12.210   8.421  1.00 94.41           H
ATOM   4587  CG2 VAL A 301       9.093 -10.443  10.432  1.00 94.41           C
ATOM   4588 1HG2 VAL A 301      10.044 -10.036  10.088  1.00 94.41           H
ATOM   4589 2HG2 VAL A 301       8.754  -9.885  11.304  1.00 94.41           H
ATOM   4590 3HG2 VAL A 301       9.223 -11.492  10.699  1.00 94.41           H
ATOM   4591  HN  VAL A 301       7.026  -8.666  10.817  1.00 94.41           H
ATOM   4592  N   THR A 302       5.647  -8.982   7.931  1.00 93.66           N
ATOM   4593  CA  THR A 302       4.678  -8.993   6.848  1.00 93.66           C
ATOM   4594  C   THR A 302       4.497  -7.584   6.280  1.00 93.66           C
ATOM   4595  O   THR A 302       4.280  -7.418   5.080  1.00 93.66           O
ATOM   4596  HA  THR A 302       5.070  -9.614   6.043  1.00 93.66           H
ATOM   4597  CB  THR A 302       3.381  -9.605   7.380  1.00 93.66           C
ATOM   4598  HB  THR A 302       2.618  -9.638   6.602  1.00 93.66           H
ATOM   4599  OG1 THR A 302       3.063  -8.809   8.519  1.00 93.66           O
ATOM   4600  HG1 THR A 302       3.422  -9.239   9.347  1.00 93.66           H
ATOM   4601  CG2 THR A 302       3.587 -11.009   7.952  1.00 93.66           C
ATOM   4602 1HG2 THR A 302       4.300 -10.964   8.776  1.00 93.66           H
ATOM   4603 2HG2 THR A 302       3.973 -11.666   7.173  1.00 93.66           H
ATOM   4604 3HG2 THR A 302       2.635 -11.396   8.316  1.00 93.66           H
ATOM   4605  HN  THR A 302       5.274  -9.196   8.833  1.00 93.66           H
ATOM   4606  N   GLN A 303       4.592  -6.606   7.168  1.00 92.32           N
ATOM   4607  CA  GLN A 303       4.496  -5.214   6.761  1.00 92.32           C
ATOM   4608  C   GLN A 303       5.622  -4.867   5.786  1.00 92.32           C
ATOM   4609  O   GLN A 303       5.400  -4.166   4.800  1.00 92.32           O
ATOM   4610  HA  GLN A 303       3.532  -5.124   6.261  1.00 92.32           H
ATOM   4611  CB  GLN A 303       4.518  -4.285   7.977  1.00 92.32           C
ATOM   4612 1HB  GLN A 303       3.651  -4.484   8.607  1.00 92.32           H
ATOM   4613 2HB  GLN A 303       5.403  -4.489   8.579  1.00 92.32           H
ATOM   4614  CG  GLN A 303       4.515  -2.817   7.545  1.00 92.32           C
ATOM   4615 1HG  GLN A 303       5.515  -2.527   7.224  1.00 92.32           H
ATOM   4616 2HG  GLN A 303       3.854  -2.688   6.688  1.00 92.32           H
ATOM   4617  CD  GLN A 303       4.058  -1.910   8.690  1.00 92.32           C
ATOM   4618  OE1 GLN A 303       4.775  -1.665   9.646  1.00 92.32           O
ATOM   4619  NE2 GLN A 303       2.828  -1.427   8.539  1.00 92.32           N
ATOM   4620 1HE2 GLN A 303       2.292  -1.667   7.730  1.00 92.32           H
ATOM   4621 2HE2 GLN A 303       2.439  -0.823   9.235  1.00 92.32           H
ATOM   4622  HN  GLN A 303       4.733  -6.751   8.147  1.00 92.32           H
ATOM   4623  N   THR A 304       6.807  -5.373   6.095  1.00 92.14           N
ATOM   4624  CA  THR A 304       7.979  -5.083   5.286  1.00 92.14           C
ATOM   4625  C   THR A 304       7.831  -5.697   3.893  1.00 92.14           C
ATOM   4626  O   THR A 304       8.189  -5.074   2.895  1.00 92.14           O
ATOM   4627  HA  THR A 304       8.047  -4.003   5.154  1.00 92.14           H
ATOM   4628  CB  THR A 304       9.211  -5.583   6.043  1.00 92.14           C
ATOM   4629  HB  THR A 304       9.205  -6.670   6.121  1.00 92.14           H
ATOM   4630  OG1 THR A 304       9.168  -4.878   7.281  1.00 92.14           O
ATOM   4631  HG1 THR A 304       8.758  -5.453   7.988  1.00 92.14           H
ATOM   4632  CG2 THR A 304      10.521  -5.125   5.398  1.00 92.14           C
ATOM   4633 1HG2 THR A 304      10.556  -4.036   5.382  1.00 92.14           H
ATOM   4634 2HG2 THR A 304      10.576  -5.505   4.378  1.00 92.14           H
ATOM   4635 3HG2 THR A 304      11.363  -5.507   5.975  1.00 92.14           H
ATOM   4636  HN  THR A 304       6.972  -5.971   6.880  1.00 92.14           H
ATOM   4637  N   ILE A 305       7.303  -6.912   3.870  1.00 92.33           N
ATOM   4638  CA  ILE A 305       7.067  -7.602   2.613  1.00 92.33           C
ATOM   4639  C   ILE A 305       6.100  -6.780   1.758  1.00 92.33           C
ATOM   4640  O   ILE A 305       6.265  -6.687   0.543  1.00 92.33           O
ATOM   4641  HA  ILE A 305       8.022  -7.664   2.090  1.00 92.33           H
ATOM   4642  CB  ILE A 305       6.597  -9.035   2.868  1.00 92.33           C
ATOM   4643  HB  ILE A 305       5.764  -9.001   3.570  1.00 92.33           H
ATOM   4644  CG1 ILE A 305       7.703  -9.868   3.518  1.00 92.33           C
ATOM   4645 1HG1 ILE A 305       8.484 -10.076   2.787  1.00 92.33           H
ATOM   4646 2HG1 ILE A 305       8.165  -9.298   4.325  1.00 92.33           H
ATOM   4647  CG2 ILE A 305       6.076  -9.678   1.581  1.00 92.33           C
ATOM   4648 1HG2 ILE A 305       5.237  -9.098   1.198  1.00 92.33           H
ATOM   4649 2HG2 ILE A 305       6.873  -9.699   0.837  1.00 92.33           H
ATOM   4650 3HG2 ILE A 305       5.748 -10.697   1.791  1.00 92.33           H
ATOM   4651  CD1 ILE A 305       7.148 -11.183   4.068  1.00 92.33           C
ATOM   4652 1HD1 ILE A 305       6.384 -10.970   4.817  1.00 92.33           H
ATOM   4653 2HD1 ILE A 305       6.708 -11.760   3.255  1.00 92.33           H
ATOM   4654 3HD1 ILE A 305       7.955 -11.755   4.525  1.00 92.33           H
ATOM   4655  HN  ILE A 305       7.038  -7.422   4.688  1.00 92.33           H
ATOM   4656  N   ALA A 306       5.112  -6.204   2.428  1.00 89.84           N
ATOM   4657  CA  ALA A 306       4.091  -5.433   1.739  1.00 89.84           C
ATOM   4658  C   ALA A 306       4.736  -4.212   1.082  1.00 89.84           C
ATOM   4659  O   ALA A 306       4.297  -3.768   0.022  1.00 89.84           O
ATOM   4660  HA  ALA A 306       3.662  -6.068   0.964  1.00 89.84           H
ATOM   4661  CB  ALA A 306       2.988  -5.049   2.727  1.00 89.84           C
ATOM   4662 1HB  ALA A 306       2.542  -5.952   3.143  1.00 89.84           H
ATOM   4663 2HB  ALA A 306       3.414  -4.450   3.532  1.00 89.84           H
ATOM   4664 3HB  ALA A 306       2.222  -4.471   2.210  1.00 89.84           H
ATOM   4665  HN  ALA A 306       5.004  -6.257   3.420  1.00 89.84           H
ATOM   4666  N   PHE A 307       5.769  -3.703   1.738  1.00 89.62           N
ATOM   4667  CA  PHE A 307       6.438  -2.502   1.266  1.00 89.62           C
ATOM   4668  C   PHE A 307       7.261  -2.792   0.009  1.00 89.62           C
ATOM   4669  O   PHE A 307       7.361  -1.948  -0.880  1.00 89.62           O
ATOM   4670  HA  PHE A 307       5.664  -1.772   1.030  1.00 89.62           H
ATOM   4671  CB  PHE A 307       7.378  -2.045   2.383  1.00 89.62           C
ATOM   4672 1HB  PHE A 307       8.002  -2.886   2.685  1.00 89.62           H
ATOM   4673 2HB  PHE A 307       8.045  -1.278   1.991  1.00 89.62           H
ATOM   4674  CG  PHE A 307       6.658  -1.493   3.615  1.00 89.62           C
ATOM   4675  CD1 PHE A 307       5.299  -1.488   3.663  1.00 89.62           C
ATOM   4676  HD1 PHE A 307       4.722  -1.876   2.823  1.00 89.62           H
ATOM   4677  CD2 PHE A 307       7.377  -1.008   4.662  1.00 89.62           C
ATOM   4678  HD2 PHE A 307       8.467  -1.013   4.624  1.00 89.62           H
ATOM   4679  CE1 PHE A 307       4.631  -0.975   4.806  1.00 89.62           C
ATOM   4680  HE1 PHE A 307       3.542  -0.971   4.844  1.00 89.62           H
ATOM   4681  CE2 PHE A 307       6.709  -0.496   5.806  1.00 89.62           C
ATOM   4682  HE2 PHE A 307       7.286  -0.107   6.645  1.00 89.62           H
ATOM   4683  CZ  PHE A 307       5.350  -0.490   5.854  1.00 89.62           C
ATOM   4684  HZ  PHE A 307       4.837  -0.097   6.732  1.00 89.62           H
ATOM   4685  HN  PHE A 307       6.147  -4.095   2.576  1.00 89.62           H
ATOM   4686  N   PHE A 308       7.830  -3.988  -0.024  1.00 90.23           N
ATOM   4687  CA  PHE A 308       8.610  -4.415  -1.174  1.00 90.23           C
ATOM   4688  C   PHE A 308       7.758  -4.414  -2.445  1.00 90.23           C
ATOM   4689  O   PHE A 308       8.289  -4.352  -3.552  1.00 90.23           O
ATOM   4690  HA  PHE A 308       9.430  -3.706  -1.289  1.00 90.23           H
ATOM   4691  CB  PHE A 308       9.081  -5.842  -0.890  1.00 90.23           C
ATOM   4692 1HB  PHE A 308       8.384  -6.313  -0.198  1.00 90.23           H
ATOM   4693 2HB  PHE A 308       9.047  -6.416  -1.816  1.00 90.23           H
ATOM   4694  CG  PHE A 308      10.493  -5.927  -0.306  1.00 90.23           C
ATOM   4695  CD1 PHE A 308      11.574  -5.853  -1.128  1.00 90.23           C
ATOM   4696  HD1 PHE A 308      11.435  -5.733  -2.202  1.00 90.23           H
ATOM   4697  CD2 PHE A 308      10.666  -6.077   1.034  1.00 90.23           C
ATOM   4698  HD2 PHE A 308       9.800  -6.137   1.693  1.00 90.23           H
ATOM   4699  CE1 PHE A 308      12.884  -5.932  -0.586  1.00 90.23           C
ATOM   4700  HE1 PHE A 308      13.751  -5.872  -1.245  1.00 90.23           H
ATOM   4701  CE2 PHE A 308      11.977  -6.156   1.576  1.00 90.23           C
ATOM   4702  HE2 PHE A 308      12.116  -6.276   2.650  1.00 90.23           H
ATOM   4703  CZ  PHE A 308      13.058  -6.081   0.754  1.00 90.23           C
ATOM   4704  HZ  PHE A 308      14.063  -6.142   1.170  1.00 90.23           H
ATOM   4705  HN  PHE A 308       7.765  -4.659   0.715  1.00 90.23           H
ATOM   4706  N   HIS A 309       6.450  -4.485  -2.242  1.00 86.68           N
ATOM   4707  CA  HIS A 309       5.520  -4.507  -3.358  1.00 86.68           C
ATOM   4708  C   HIS A 309       5.654  -3.213  -4.164  1.00 86.68           C
ATOM   4709  O   HIS A 309       5.523  -3.222  -5.387  1.00 86.68           O
ATOM   4710  HA  HIS A 309       5.808  -5.348  -3.988  1.00 86.68           H
ATOM   4711  CB  HIS A 309       4.091  -4.756  -2.870  1.00 86.68           C
ATOM   4712 1HB  HIS A 309       4.082  -5.649  -2.246  1.00 86.68           H
ATOM   4713 2HB  HIS A 309       3.784  -3.922  -2.239  1.00 86.68           H
ATOM   4714  CG  HIS A 309       3.084  -4.925  -3.982  1.00 86.68           C
ATOM   4715  ND1 HIS A 309       2.337  -3.874  -4.484  1.00 86.68           N
ATOM   4716  HD1 HIS A 309       2.383  -2.924  -4.175  1.00 86.68           H
ATOM   4717  CD2 HIS A 309       2.708  -6.033  -4.684  1.00 86.68           C
ATOM   4718  HD2 HIS A 309       3.102  -7.040  -4.543  1.00 86.68           H
ATOM   4719  CE1 HIS A 309       1.550  -4.340  -5.443  1.00 86.68           C
ATOM   4720  HE1 HIS A 309       0.842  -3.756  -6.031  1.00 86.68           H
ATOM   4721  NE2 HIS A 309       1.781  -5.678  -5.565  1.00 86.68           N
ATOM   4722  HN  HIS A 309       6.026  -4.526  -1.338  1.00 86.68           H
ATOM   4723  N   SER A 310       5.914  -2.130  -3.445  1.00 84.47           N
ATOM   4724  CA  SER A 310       5.959  -0.816  -4.062  1.00 84.47           C
ATOM   4725  C   SER A 310       7.175  -0.713  -4.986  1.00 84.47           C
ATOM   4726  O   SER A 310       7.206   0.126  -5.885  1.00 84.47           O
ATOM   4727  HA  SER A 310       5.036  -0.734  -4.635  1.00 84.47           H
ATOM   4728  CB  SER A 310       6.001   0.288  -3.004  1.00 84.47           C
ATOM   4729 1HB  SER A 310       6.808   0.085  -2.300  1.00 84.47           H
ATOM   4730 2HB  SER A 310       6.229   1.241  -3.482  1.00 84.47           H
ATOM   4731  OG  SER A 310       4.770   0.396  -2.295  1.00 84.47           O
ATOM   4732  HG  SER A 310       4.101   0.897  -2.845  1.00 84.47           H
ATOM   4733  HN  SER A 310       6.091  -2.141  -2.461  1.00 84.47           H
ATOM   4734  N   CYS A 311       8.146  -1.577  -4.731  1.00 87.25           N
ATOM   4735  CA  CYS A 311       9.347  -1.615  -5.548  1.00 87.25           C
ATOM   4736  C   CYS A 311       9.145  -2.657  -6.650  1.00 87.25           C
ATOM   4737  O   CYS A 311       9.820  -2.619  -7.677  1.00 87.25           O
ATOM   4738  HA  CYS A 311       9.468  -0.619  -5.974  1.00 87.25           H
ATOM   4739  CB  CYS A 311      10.593  -1.906  -4.709  1.00 87.25           C
ATOM   4740 1HB  CYS A 311      11.490  -1.759  -5.312  1.00 87.25           H
ATOM   4741 2HB  CYS A 311      10.652  -1.207  -3.875  1.00 87.25           H
ATOM   4742  SG  CYS A 311      10.538  -3.624  -4.081  1.00 87.25           S
ATOM   4743  HG  CYS A 311      11.665  -3.551  -3.378  1.00 87.25           H
ATOM   4744  HN  CYS A 311       8.122  -2.241  -3.983  1.00 87.25           H
ATOM   4745  N   LEU A 312       8.212  -3.564  -6.399  1.00 86.52           N
ATOM   4746  CA  LEU A 312       7.933  -4.632  -7.344  1.00 86.52           C
ATOM   4747  C   LEU A 312       6.996  -4.110  -8.435  1.00 86.52           C
ATOM   4748  O   LEU A 312       7.019  -4.598  -9.563  1.00 86.52           O
ATOM   4749  HA  LEU A 312       8.879  -4.914  -7.807  1.00 86.52           H
ATOM   4750  CB  LEU A 312       7.400  -5.867  -6.614  1.00 86.52           C
ATOM   4751 1HB  LEU A 312       6.568  -5.559  -5.980  1.00 86.52           H
ATOM   4752 2HB  LEU A 312       6.997  -6.557  -7.356  1.00 86.52           H
ATOM   4753  CG  LEU A 312       8.411  -6.624  -5.750  1.00 86.52           C
ATOM   4754  HG  LEU A 312       8.799  -5.937  -4.998  1.00 86.52           H
ATOM   4755  CD1 LEU A 312       7.738  -7.778  -5.004  1.00 86.52           C
ATOM   4756 1HD1 LEU A 312       6.952  -7.385  -4.359  1.00 86.52           H
ATOM   4757 2HD1 LEU A 312       7.305  -8.472  -5.724  1.00 86.52           H
ATOM   4758 3HD1 LEU A 312       8.479  -8.299  -4.397  1.00 86.52           H
ATOM   4759  CD2 LEU A 312       9.601  -7.098  -6.587  1.00 86.52           C
ATOM   4760 1HD2 LEU A 312       9.249  -7.763  -7.376  1.00 86.52           H
ATOM   4761 2HD2 LEU A 312      10.098  -6.236  -7.032  1.00 86.52           H
ATOM   4762 3HD2 LEU A 312      10.304  -7.633  -5.948  1.00 86.52           H
ATOM   4763  HN  LEU A 312       7.654  -3.577  -5.569  1.00 86.52           H
ATOM   4764  N   ASN A 313       6.193  -3.125  -8.059  1.00 78.96           N
ATOM   4765  CA  ASN A 313       5.213  -2.567  -8.976  1.00 78.96           C
ATOM   4766  C   ASN A 313       5.899  -2.219 -10.299  1.00 78.96           C
ATOM   4767  O   ASN A 313       5.479  -2.679 -11.359  1.00 78.96           O
ATOM   4768  HA  ASN A 313       4.455  -3.342  -9.090  1.00 78.96           H
ATOM   4769  CB  ASN A 313       4.598  -1.285  -8.411  1.00 78.96           C
ATOM   4770 1HB  ASN A 313       5.324  -0.778  -7.776  1.00 78.96           H
ATOM   4771 2HB  ASN A 313       4.356  -0.604  -9.226  1.00 78.96           H
ATOM   4772  CG  ASN A 313       3.334  -1.593  -7.605  1.00 78.96           C
ATOM   4773  OD1 ASN A 313       2.717  -2.636  -7.743  1.00 78.96           O
ATOM   4774  ND2 ASN A 313       2.985  -0.629  -6.758  1.00 78.96           N
ATOM   4775 1HD2 ASN A 313       3.535   0.203  -6.693  1.00 78.96           H
ATOM   4776 2HD2 ASN A 313       2.172  -0.737  -6.185  1.00 78.96           H
ATOM   4777  HN  ASN A 313       6.205  -2.710  -7.149  1.00 78.96           H
ATOM   4778  N   PRO A 314       6.962  -1.405 -10.261  1.00 78.59           N
ATOM   4779  CA  PRO A 314       7.686  -1.052 -11.485  1.00 78.59           C
ATOM   4780  C   PRO A 314       8.113  -2.277 -12.276  1.00 78.59           C
ATOM   4781  O   PRO A 314       7.886  -2.351 -13.483  1.00 78.59           O
ATOM   4782  HA  PRO A 314       7.035  -0.491 -12.156  1.00 78.59           H
ATOM   4783  CB  PRO A 314       8.890  -0.256 -10.977  1.00 78.59           C
ATOM   4784 1HB  PRO A 314       9.754  -0.899 -10.809  1.00 78.59           H
ATOM   4785 2HB  PRO A 314       9.197   0.507 -11.692  1.00 78.59           H
ATOM   4786  CG  PRO A 314       8.384   0.359  -9.678  1.00 78.59           C
ATOM   4787 1HG  PRO A 314       9.205   0.658  -9.025  1.00 78.59           H
ATOM   4788 2HG  PRO A 314       7.794   1.257  -9.859  1.00 78.59           H
ATOM   4789  CD  PRO A 314       7.552  -0.760  -9.074  1.00 78.59           C
ATOM   4790 1HD  PRO A 314       8.165  -1.457  -8.503  1.00 78.59           H
ATOM   4791 2HD  PRO A 314       6.792  -0.377  -8.393  1.00 78.59           H
ATOM   4792  N   VAL A 315       8.725  -3.215 -11.569  1.00 76.62           N
ATOM   4793  CA  VAL A 315       9.346  -4.357 -12.219  1.00 76.62           C
ATOM   4794  C   VAL A 315       8.293  -5.107 -13.038  1.00 76.62           C
ATOM   4795  O   VAL A 315       8.558  -5.523 -14.164  1.00 76.62           O
ATOM   4796  HA  VAL A 315      10.110  -3.976 -12.896  1.00 76.62           H
ATOM   4797  CB  VAL A 315      10.034  -5.242 -11.178  1.00 76.62           C
ATOM   4798  HB  VAL A 315       9.277  -5.576 -10.468  1.00 76.62           H
ATOM   4799  CG1 VAL A 315      10.646  -6.483 -11.831  1.00 76.62           C
ATOM   4800 1HG1 VAL A 315       9.861  -7.062 -12.317  1.00 76.62           H
ATOM   4801 2HG1 VAL A 315      11.384  -6.177 -12.572  1.00 76.62           H
ATOM   4802 3HG1 VAL A 315      11.128  -7.094 -11.068  1.00 76.62           H
ATOM   4803  CG2 VAL A 315      11.091  -4.454 -10.401  1.00 76.62           C
ATOM   4804 1HG2 VAL A 315      11.844  -4.077 -11.093  1.00 76.62           H
ATOM   4805 2HG2 VAL A 315      10.616  -3.616  -9.890  1.00 76.62           H
ATOM   4806 3HG2 VAL A 315      11.564  -5.106  -9.668  1.00 76.62           H
ATOM   4807  HN  VAL A 315       8.802  -3.204 -10.572  1.00 76.62           H
ATOM   4808  N   LEU A 316       7.120  -5.256 -12.439  1.00 75.67           N
ATOM   4809  CA  LEU A 316       6.059  -6.034 -13.056  1.00 75.67           C
ATOM   4810  C   LEU A 316       5.688  -5.406 -14.401  1.00 75.67           C
ATOM   4811  O   LEU A 316       5.620  -6.099 -15.415  1.00 75.67           O
ATOM   4812  HA  LEU A 316       6.450  -7.034 -13.238  1.00 75.67           H
ATOM   4813  CB  LEU A 316       4.875  -6.178 -12.098  1.00 75.67           C
ATOM   4814 1HB  LEU A 316       4.581  -5.184 -11.762  1.00 75.67           H
ATOM   4815 2HB  LEU A 316       4.031  -6.589 -12.653  1.00 75.67           H
ATOM   4816  CG  LEU A 316       5.112  -7.053 -10.865  1.00 75.67           C
ATOM   4817  HG  LEU A 316       5.964  -6.649 -10.319  1.00 75.67           H
ATOM   4818  CD1 LEU A 316       3.908  -7.009  -9.922  1.00 75.67           C
ATOM   4819 1HD1 LEU A 316       3.740  -5.983  -9.595  1.00 75.67           H
ATOM   4820 2HD1 LEU A 316       3.024  -7.374 -10.444  1.00 75.67           H
ATOM   4821 3HD1 LEU A 316       4.104  -7.640  -9.054  1.00 75.67           H
ATOM   4822  CD2 LEU A 316       5.472  -8.484 -11.270  1.00 75.67           C
ATOM   4823 1HD2 LEU A 316       4.656  -8.914 -11.851  1.00 75.67           H
ATOM   4824 2HD2 LEU A 316       6.380  -8.474 -11.871  1.00 75.67           H
ATOM   4825 3HD2 LEU A 316       5.635  -9.085 -10.375  1.00 75.67           H
ATOM   4826  HN  LEU A 316       6.891  -4.858 -11.551  1.00 75.67           H
ATOM   4827  N   TYR A 317       5.459  -4.102 -14.366  1.00 64.72           N
ATOM   4828  CA  TYR A 317       4.937  -3.402 -15.528  1.00 64.72           C
ATOM   4829  C   TYR A 317       6.039  -3.156 -16.561  1.00 64.72           C
ATOM   4830  O   TYR A 317       5.777  -3.141 -17.762  1.00 64.72           O
ATOM   4831  HA  TYR A 317       4.163  -4.025 -15.976  1.00 64.72           H
ATOM   4832  CB  TYR A 317       4.425  -2.055 -15.015  1.00 64.72           C
ATOM   4833 1HB  TYR A 317       5.255  -1.510 -14.566  1.00 64.72           H
ATOM   4834 2HB  TYR A 317       4.076  -1.464 -15.861  1.00 64.72           H
ATOM   4835  CG  TYR A 317       3.294  -2.169 -13.990  1.00 64.72           C
ATOM   4836  CD1 TYR A 317       2.119  -2.808 -14.327  1.00 64.72           C
ATOM   4837  HD1 TYR A 317       1.995  -3.231 -15.324  1.00 64.72           H
ATOM   4838  CD2 TYR A 317       3.451  -1.632 -12.728  1.00 64.72           C
ATOM   4839  HD2 TYR A 317       4.379  -1.128 -12.461  1.00 64.72           H
ATOM   4840  CE1 TYR A 317       1.055  -2.915 -13.363  1.00 64.72           C
ATOM   4841  HE1 TYR A 317       0.121  -3.417 -13.616  1.00 64.72           H
ATOM   4842  CE2 TYR A 317       2.387  -1.739 -11.763  1.00 64.72           C
ATOM   4843  HE2 TYR A 317       2.497  -1.320 -10.763  1.00 64.72           H
ATOM   4844  CZ  TYR A 317       1.242  -2.375 -12.128  1.00 64.72           C
ATOM   4845  OH  TYR A 317       0.237  -2.476 -11.217  1.00 64.72           O
ATOM   4846  HH  TYR A 317       0.587  -2.288 -10.300  1.00 64.72           H
ATOM   4847  HN  TYR A 317       5.623  -3.526 -13.565  1.00 64.72           H
ATOM   4848  N   VAL A 318       7.249  -2.969 -16.054  1.00 62.57           N
ATOM   4849  CA  VAL A 318       8.373  -2.628 -16.909  1.00 62.57           C
ATOM   4850  C   VAL A 318       8.784  -3.859 -17.719  1.00 62.57           C
ATOM   4851  O   VAL A 318       8.777  -3.828 -18.949  1.00 62.57           O
ATOM   4852  HA  VAL A 318       8.041  -1.851 -17.596  1.00 62.57           H
ATOM   4853  CB  VAL A 318       9.517  -2.058 -16.067  1.00 62.57           C
ATOM   4854  HB  VAL A 318       9.682  -2.732 -15.226  1.00 62.57           H
ATOM   4855  CG1 VAL A 318      10.813  -1.992 -16.876  1.00 62.57           C
ATOM   4856 1HG1 VAL A 318      11.088  -2.994 -17.206  1.00 62.57           H
ATOM   4857 2HG1 VAL A 318      10.666  -1.351 -17.746  1.00 62.57           H
ATOM   4858 3HG1 VAL A 318      11.610  -1.583 -16.254  1.00 62.57           H
ATOM   4859  CG2 VAL A 318       9.151  -0.684 -15.503  1.00 62.57           C
ATOM   4860 1HG2 VAL A 318       8.946   0.003 -16.325  1.00 62.57           H
ATOM   4861 2HG2 VAL A 318       8.265  -0.773 -14.875  1.00 62.57           H
ATOM   4862 3HG2 VAL A 318       9.981  -0.302 -14.909  1.00 62.57           H
ATOM   4863  HN  VAL A 318       7.466  -3.046 -15.081  1.00 62.57           H
ATOM   4864  N   PHE A 319       9.132  -4.915 -16.997  1.00 63.42           N
ATOM   4865  CA  PHE A 319       9.768  -6.066 -17.614  1.00 63.42           C
ATOM   4866  C   PHE A 319       8.733  -6.973 -18.281  1.00 63.42           C
ATOM   4867  O   PHE A 319       9.035  -7.648 -19.264  1.00 63.42           O
ATOM   4868  HA  PHE A 319      10.458  -5.688 -18.369  1.00 63.42           H
ATOM   4869  CB  PHE A 319      10.465  -6.844 -16.495  1.00 63.42           C
ATOM   4870 1HB  PHE A 319       9.767  -6.977 -15.670  1.00 63.42           H
ATOM   4871 2HB  PHE A 319      10.719  -7.838 -16.862  1.00 63.42           H
ATOM   4872  CG  PHE A 319      11.734  -6.171 -15.968  1.00 63.42           C
ATOM   4873  CD1 PHE A 319      12.918  -6.352 -16.612  1.00 63.42           C
ATOM   4874  HD1 PHE A 319      12.963  -6.975 -17.506  1.00 63.42           H
ATOM   4875  CD2 PHE A 319      11.679  -5.394 -14.853  1.00 63.42           C
ATOM   4876  HD2 PHE A 319      10.730  -5.249 -14.336  1.00 63.42           H
ATOM   4877  CE1 PHE A 319      14.096  -5.728 -16.122  1.00 63.42           C
ATOM   4878  HE1 PHE A 319      15.045  -5.873 -16.639  1.00 63.42           H
ATOM   4879  CE2 PHE A 319      12.857  -4.770 -14.363  1.00 63.42           C
ATOM   4880  HE2 PHE A 319      12.812  -4.146 -13.470  1.00 63.42           H
ATOM   4881  CZ  PHE A 319      14.040  -4.950 -15.008  1.00 63.42           C
ATOM   4882  HZ  PHE A 319      14.944  -4.471 -14.632  1.00 63.42           H
ATOM   4883  HN  PHE A 319       8.985  -4.990 -16.011  1.00 63.42           H
ATOM   4884  N   VAL A 320       7.533  -6.961 -17.720  1.00 66.20           N
ATOM   4885  CA  VAL A 320       6.466  -7.813 -18.216  1.00 66.20           C
ATOM   4886  C   VAL A 320       5.755  -7.111 -19.375  1.00 66.20           C
ATOM   4887  O   VAL A 320       5.147  -7.763 -20.221  1.00 66.20           O
ATOM   4888  HA  VAL A 320       6.923  -8.729 -18.588  1.00 66.20           H
ATOM   4889  CB  VAL A 320       5.519  -8.186 -17.073  1.00 66.20           C
ATOM   4890  HB  VAL A 320       4.864  -7.335 -16.889  1.00 66.20           H
ATOM   4891  CG1 VAL A 320       4.643  -9.380 -17.454  1.00 66.20           C
ATOM   4892 1HG1 VAL A 320       4.048  -9.129 -18.332  1.00 66.20           H
ATOM   4893 2HG1 VAL A 320       5.276 -10.239 -17.678  1.00 66.20           H
ATOM   4894 3HG1 VAL A 320       3.980  -9.624 -16.624  1.00 66.20           H
ATOM   4895  CG2 VAL A 320       6.298  -8.466 -15.786  1.00 66.20           C
ATOM   4896 1HG2 VAL A 320       6.988  -9.293 -15.951  1.00 66.20           H
ATOM   4897 2HG2 VAL A 320       6.858  -7.576 -15.499  1.00 66.20           H
ATOM   4898 3HG2 VAL A 320       5.601  -8.728 -14.990  1.00 66.20           H
ATOM   4899  HN  VAL A 320       7.286  -6.384 -16.941  1.00 66.20           H
ATOM   4900  N   GLY A 321       5.857  -5.789 -19.376  1.00 65.87           N
ATOM   4901  CA  GLY A 321       5.271  -4.995 -20.442  1.00 65.87           C
ATOM   4902  C   GLY A 321       6.214  -4.911 -21.644  1.00 65.87           C
ATOM   4903  O   GLY A 321       7.232  -4.224 -21.593  1.00 65.87           O
ATOM   4904 1HA  GLY A 321       4.322  -5.434 -20.749  1.00 65.87           H
ATOM   4905 2HA  GLY A 321       5.054  -3.991 -20.075  1.00 65.87           H
ATOM   4906  HN  GLY A 321       6.327  -5.264 -18.666  1.00 65.87           H
ATOM   4907  N   GLU A 322       5.840  -5.622 -22.699  1.00 69.40           N
ATOM   4908  CA  GLU A 322       6.586  -5.560 -23.944  1.00 69.40           C
ATOM   4909  C   GLU A 322       6.711  -4.110 -24.417  1.00 69.40           C
ATOM   4910  O   GLU A 322       7.788  -3.676 -24.822  1.00 69.40           O
ATOM   4911  HA  GLU A 322       7.573  -5.960 -23.711  1.00 69.40           H
ATOM   4912  CB  GLU A 322       5.932  -6.432 -25.018  1.00 69.40           C
ATOM   4913 1HB  GLU A 322       4.851  -6.297 -24.993  1.00 69.40           H
ATOM   4914 2HB  GLU A 322       6.372  -6.210 -25.990  1.00 69.40           H
ATOM   4915  CG  GLU A 322       6.196  -7.916 -24.755  1.00 69.40           C
ATOM   4916 1HG  GLU A 322       7.259  -8.073 -24.571  1.00 69.40           H
ATOM   4917 2HG  GLU A 322       5.668  -8.229 -23.854  1.00 69.40           H
ATOM   4918  CD  GLU A 322       5.746  -8.772 -25.940  1.00 69.40           C
ATOM   4919  OE1 GLU A 322       6.362  -9.843 -26.133  1.00 69.40           O
ATOM   4920  OE2 GLU A 322       4.797  -8.336 -26.627  1.00 69.40           O
ATOM   4921  HN  GLU A 322       5.046  -6.229 -22.711  1.00 69.40           H
ATOM   4922  N   ARG A 323       5.594  -3.401 -24.350  1.00 68.73           N
ATOM   4923  CA  ARG A 323       5.547  -2.032 -24.833  1.00 68.73           C
ATOM   4924  C   ARG A 323       6.577  -1.173 -24.096  1.00 68.73           C
ATOM   4925  O   ARG A 323       7.299  -0.395 -24.716  1.00 68.73           O
ATOM   4926  HA  ARG A 323       5.783  -2.102 -25.895  1.00 68.73           H
ATOM   4927  CB  ARG A 323       4.155  -1.426 -24.638  1.00 68.73           C
ATOM   4928 1HB  ARG A 323       3.806  -1.627 -23.625  1.00 68.73           H
ATOM   4929 2HB  ARG A 323       4.207  -0.343 -24.748  1.00 68.73           H
ATOM   4930  CG  ARG A 323       3.161  -2.000 -25.649  1.00 68.73           C
ATOM   4931 1HG  ARG A 323       3.566  -1.907 -26.656  1.00 68.73           H
ATOM   4932 2HG  ARG A 323       3.018  -3.064 -25.460  1.00 68.73           H
ATOM   4933  CD  ARG A 323       1.815  -1.277 -25.566  1.00 68.73           C
ATOM   4934 1HD  ARG A 323       1.409  -1.362 -24.558  1.00 68.73           H
ATOM   4935 2HD  ARG A 323       1.951  -0.214 -25.766  1.00 68.73           H
ATOM   4936  NE  ARG A 323       0.867  -1.858 -26.543  1.00 68.73           N
ATOM   4937  HE  ARG A 323       1.192  -2.603 -27.125  1.00 68.73           H
ATOM   4938  CZ  ARG A 323      -0.399  -1.447 -26.697  1.00 68.73           C
ATOM   4939  NH1 ARG A 323      -0.887  -0.451 -25.944  1.00 68.73           N
ATOM   4940 1HH1 ARG A 323      -0.306  -0.009 -25.261  1.00 68.73           H
ATOM   4941 2HH1 ARG A 323      -1.833  -0.151 -26.065  1.00 68.73           H
ATOM   4942  NH2 ARG A 323      -1.170  -2.046 -27.615  1.00 68.73           N
ATOM   4943 1HH2 ARG A 323      -2.117  -1.751 -27.742  1.00 68.73           H
ATOM   4944 2HH2 ARG A 323      -0.798  -2.788 -28.172  1.00 68.73           H
ATOM   4945  HN  ARG A 323       4.733  -3.747 -23.976  1.00 68.73           H
ATOM   4946  N   PHE A 324       6.611  -1.344 -22.783  1.00 71.71           N
ATOM   4947  CA  PHE A 324       7.459  -0.516 -21.942  1.00 71.71           C
ATOM   4948  C   PHE A 324       8.935  -0.704 -22.298  1.00 71.71           C
ATOM   4949  O   PHE A 324       9.694   0.262 -22.344  1.00 71.71           O
ATOM   4950  HA  PHE A 324       7.174   0.521 -22.117  1.00 71.71           H
ATOM   4951  CB  PHE A 324       7.233  -0.967 -20.497  1.00 71.71           C
ATOM   4952 1HB  PHE A 324       6.163  -1.089 -20.328  1.00 71.71           H
ATOM   4953 2HB  PHE A 324       7.692  -1.946 -20.357  1.00 71.71           H
ATOM   4954  CG  PHE A 324       7.794  -0.003 -19.450  1.00 71.71           C
ATOM   4955  CD1 PHE A 324       9.130   0.027 -19.199  1.00 71.71           C
ATOM   4956  HD1 PHE A 324       9.802  -0.636 -19.744  1.00 71.71           H
ATOM   4957  CD2 PHE A 324       6.956   0.825 -18.770  1.00 71.71           C
ATOM   4958  HD2 PHE A 324       5.885   0.801 -18.971  1.00 71.71           H
ATOM   4959  CE1 PHE A 324       9.650   0.922 -18.227  1.00 71.71           C
ATOM   4960  HE1 PHE A 324      10.721   0.946 -18.026  1.00 71.71           H
ATOM   4961  CE2 PHE A 324       7.476   1.720 -17.798  1.00 71.71           C
ATOM   4962  HE2 PHE A 324       6.804   2.383 -17.253  1.00 71.71           H
ATOM   4963  CZ  PHE A 324       8.812   1.749 -17.547  1.00 71.71           C
ATOM   4964  HZ  PHE A 324       9.211   2.437 -16.801  1.00 71.71           H
ATOM   4965  HN  PHE A 324       6.074  -2.032 -22.294  1.00 71.71           H
ATOM   4966  N   ARG A 325       9.298  -1.956 -22.540  1.00 72.45           N
ATOM   4967  CA  ARG A 325      10.657  -2.277 -22.939  1.00 72.45           C
ATOM   4968  C   ARG A 325      11.049  -1.474 -24.182  1.00 72.45           C
ATOM   4969  O   ARG A 325      12.148  -0.927 -24.250  1.00 72.45           O
ATOM   4970  HA  ARG A 325      11.272  -2.000 -22.083  1.00 72.45           H
ATOM   4971  CB  ARG A 325      10.805  -3.770 -23.238  1.00 72.45           C
ATOM   4972 1HB  ARG A 325      10.027  -4.085 -23.933  1.00 72.45           H
ATOM   4973 2HB  ARG A 325      11.762  -3.954 -23.727  1.00 72.45           H
ATOM   4974  CG  ARG A 325      10.715  -4.597 -21.954  1.00 72.45           C
ATOM   4975 1HG  ARG A 325      11.396  -4.191 -21.206  1.00 72.45           H
ATOM   4976 2HG  ARG A 325       9.709  -4.526 -21.541  1.00 72.45           H
ATOM   4977  CD  ARG A 325      11.060  -6.064 -22.221  1.00 72.45           C
ATOM   4978 1HD  ARG A 325      10.408  -6.463 -22.999  1.00 72.45           H
ATOM   4979 2HD  ARG A 325      12.082  -6.144 -22.590  1.00 72.45           H
ATOM   4980  NE  ARG A 325      10.907  -6.854 -20.979  1.00 72.45           N
ATOM   4981  HE  ARG A 325      10.417  -6.436 -20.215  1.00 72.45           H
ATOM   4982  CZ  ARG A 325      11.385  -8.095 -20.815  1.00 72.45           C
ATOM   4983  NH1 ARG A 325      12.050  -8.705 -21.806  1.00 72.45           N
ATOM   4984 1HH1 ARG A 325      12.193  -8.233 -22.677  1.00 72.45           H
ATOM   4985 2HH1 ARG A 325      12.404  -9.631 -21.676  1.00 72.45           H
ATOM   4986  NH2 ARG A 325      11.189  -8.718 -19.645  1.00 72.45           N
ATOM   4987 1HH2 ARG A 325      11.539  -9.644 -19.506  1.00 72.45           H
ATOM   4988 2HH2 ARG A 325      10.691  -8.256 -18.911  1.00 72.45           H
ATOM   4989  HN  ARG A 325       8.682  -2.740 -22.467  1.00 72.45           H
ATOM   4990  N   ARG A 326      10.127  -1.429 -25.133  1.00 74.98           N
ATOM   4991  CA  ARG A 326      10.353  -0.683 -26.359  1.00 74.98           C
ATOM   4992  C   ARG A 326      10.498   0.809 -26.054  1.00 74.98           C
ATOM   4993  O   ARG A 326      11.380   1.474 -26.595  1.00 74.98           O
ATOM   4994  HA  ARG A 326      11.278  -1.092 -26.767  1.00 74.98           H
ATOM   4995  CB  ARG A 326       9.203  -0.886 -27.347  1.00 74.98           C
ATOM   4996 1HB  ARG A 326       8.254  -0.675 -26.854  1.00 74.98           H
ATOM   4997 2HB  ARG A 326       9.298  -0.179 -28.171  1.00 74.98           H
ATOM   4998  CG  ARG A 326       9.193  -2.315 -27.892  1.00 74.98           C
ATOM   4999 1HG  ARG A 326      10.131  -2.516 -28.411  1.00 74.98           H
ATOM   5000 2HG  ARG A 326       9.128  -3.023 -27.066  1.00 74.98           H
ATOM   5001  CD  ARG A 326       8.019  -2.529 -28.849  1.00 74.98           C
ATOM   5002 1HD  ARG A 326       7.090  -2.216 -28.373  1.00 74.98           H
ATOM   5003 2HD  ARG A 326       8.146  -1.911 -29.738  1.00 74.98           H
ATOM   5004  NE  ARG A 326       7.933  -3.956 -29.234  1.00 74.98           N
ATOM   5005  HE  ARG A 326       8.129  -4.643 -28.534  1.00 74.98           H
ATOM   5006  CZ  ARG A 326       7.610  -4.385 -30.462  1.00 74.98           C
ATOM   5007  NH1 ARG A 326       7.337  -3.508 -31.438  1.00 74.98           N
ATOM   5008 1HH1 ARG A 326       7.374  -2.526 -31.254  1.00 74.98           H
ATOM   5009 2HH1 ARG A 326       7.096  -3.836 -32.352  1.00 74.98           H
ATOM   5010  NH2 ARG A 326       7.562  -5.703 -30.698  1.00 74.98           N
ATOM   5011 1HH2 ARG A 326       7.323  -6.039 -31.609  1.00 74.98           H
ATOM   5012 2HH2 ARG A 326       7.767  -6.350 -29.964  1.00 74.98           H
ATOM   5013  HN  ARG A 326       9.241  -1.890 -25.075  1.00 74.98           H
ATOM   5014  N   ASP A 327       9.618   1.291 -25.188  1.00 75.52           N
ATOM   5015  CA  ASP A 327       9.548   2.715 -24.907  1.00 75.52           C
ATOM   5016  C   ASP A 327      10.771   3.130 -24.087  1.00 75.52           C
ATOM   5017  O   ASP A 327      11.274   4.242 -24.235  1.00 75.52           O
ATOM   5018  HA  ASP A 327       9.517   3.198 -25.884  1.00 75.52           H
ATOM   5019  CB  ASP A 327       8.297   3.055 -24.094  1.00 75.52           C
ATOM   5020 1HB  ASP A 327       8.284   2.467 -23.177  1.00 75.52           H
ATOM   5021 2HB  ASP A 327       8.324   4.104 -23.800  1.00 75.52           H
ATOM   5022  CG  ASP A 327       7.027   2.779 -24.902  1.00 75.52           C
ATOM   5023  OD1 ASP A 327       7.065   3.034 -26.125  1.00 75.52           O
ATOM   5024  OD2 ASP A 327       6.046   2.319 -24.277  1.00 75.52           O
ATOM   5025  HN  ASP A 327       8.963   0.728 -24.684  1.00 75.52           H
ATOM   5026  N   LEU A 328      11.215   2.212 -23.241  1.00 74.72           N
ATOM   5027  CA  LEU A 328      12.424   2.432 -22.465  1.00 74.72           C
ATOM   5028  C   LEU A 328      13.607   2.625 -23.417  1.00 74.72           C
ATOM   5029  O   LEU A 328      14.369   3.581 -23.280  1.00 74.72           O
ATOM   5030  HA  LEU A 328      12.285   3.351 -21.897  1.00 74.72           H
ATOM   5031  CB  LEU A 328      12.626   1.301 -21.455  1.00 74.72           C
ATOM   5032 1HB  LEU A 328      11.781   1.301 -20.766  1.00 74.72           H
ATOM   5033 2HB  LEU A 328      12.600   0.352 -21.991  1.00 74.72           H
ATOM   5034  CG  LEU A 328      13.917   1.356 -20.635  1.00 74.72           C
ATOM   5035  HG  LEU A 328      14.757   1.429 -21.326  1.00 74.72           H
ATOM   5036  CD1 LEU A 328      13.950   2.602 -19.749  1.00 74.72           C
ATOM   5037 1HD1 LEU A 328      13.894   3.494 -20.373  1.00 74.72           H
ATOM   5038 2HD1 LEU A 328      13.102   2.585 -19.064  1.00 74.72           H
ATOM   5039 3HD1 LEU A 328      14.878   2.617 -19.177  1.00 74.72           H
ATOM   5040  CD2 LEU A 328      14.107   0.072 -19.826  1.00 74.72           C
ATOM   5041 1HD2 LEU A 328      13.266  -0.057 -19.145  1.00 74.72           H
ATOM   5042 2HD2 LEU A 328      14.160  -0.780 -20.504  1.00 74.72           H
ATOM   5043 3HD2 LEU A 328      15.032   0.137 -19.253  1.00 74.72           H
ATOM   5044  HN  LEU A 328      10.765   1.334 -23.081  1.00 74.72           H
ATOM   5045  N   VAL A 329      13.724   1.701 -24.359  1.00 75.49           N
ATOM   5046  CA  VAL A 329      14.841   1.718 -25.289  1.00 75.49           C
ATOM   5047  C   VAL A 329      14.765   2.981 -26.148  1.00 75.49           C
ATOM   5048  O   VAL A 329      15.791   3.571 -26.483  1.00 75.49           O
ATOM   5049  HA  VAL A 329      15.758   1.748 -24.700  1.00 75.49           H
ATOM   5050  CB  VAL A 329      14.851   0.431 -26.117  1.00 75.49           C
ATOM   5051  HB  VAL A 329      13.870   0.322 -26.578  1.00 75.49           H
ATOM   5052  CG1 VAL A 329      15.891   0.509 -27.237  1.00 75.49           C
ATOM   5053 1HG1 VAL A 329      15.655   1.346 -27.894  1.00 75.49           H
ATOM   5054 2HG1 VAL A 329      16.881   0.654 -26.804  1.00 75.49           H
ATOM   5055 3HG1 VAL A 329      15.877  -0.418 -27.810  1.00 75.49           H
ATOM   5056  CG2 VAL A 329      15.092  -0.791 -25.228  1.00 75.49           C
ATOM   5057 1HG2 VAL A 329      16.054  -0.691 -24.726  1.00 75.49           H
ATOM   5058 2HG2 VAL A 329      14.299  -0.861 -24.484  1.00 75.49           H
ATOM   5059 3HG2 VAL A 329      15.095  -1.691 -25.842  1.00 75.49           H
ATOM   5060  HN  VAL A 329      13.074   0.954 -24.493  1.00 75.49           H
ATOM   5061  N   LYS A 330      13.540   3.360 -26.481  1.00 75.10           N
[truncated: 117,320 more chars]
