# Supplementary material for: Noncanonical roles of chemokine regions in CCR9 activation revealed by structural modeling and mutational mapping
Source: Nat Commun. 2025 Aug 18;16:7695. doi: 10.1038/s41467-025-62321-9 (PMC12361432; doi:10.1038/s41467-025-62321-9)
Supplement: Supplementary file 4 — Supplementary Data 2 [file 41467_2025_62321_MOESM4_ESM.zip › CCR9_CCL25_rnk193.pdb]

SSBOND   1 CYS A   38    CYS A  289 
SSBOND   2 CYS A  119    CYS A  198 
SSBOND   3 CYS B    7    CYS B   35 
SSBOND   4 CYS B    8    CYS B   52 
ATOM      1  N   GLU A  20      -1.955  -3.918  61.138  1.00 47.93           N
ATOM      2  CA  GLU A  20      -2.185  -3.581  59.744  1.00 47.93           C
ATOM      3  C   GLU A  20      -0.902  -3.772  58.933  1.00 47.93           C
ATOM      4  O   GLU A  20      -0.956  -4.044  57.734  1.00 47.93           O
ATOM      5  HA  GLU A  20      -2.948  -4.279  59.399  1.00 47.93           H
ATOM      6  CB  GLU A  20      -2.714  -2.152  59.606  1.00 47.93           C
ATOM      7 1HB  GLU A  20      -2.340  -1.541  60.428  1.00 47.93           H
ATOM      8 2HB  GLU A  20      -2.454  -1.757  58.623  1.00 47.93           H
ATOM      9  CG  GLU A  20      -4.241  -2.121  59.692  1.00 47.93           C
ATOM     10 1HG  GLU A  20      -4.654  -3.005  59.206  1.00 47.93           H
ATOM     11 2HG  GLU A  20      -4.550  -2.158  60.737  1.00 47.93           H
ATOM     12  CD  GLU A  20      -4.802  -0.860  59.032  1.00 47.93           C
ATOM     13  OE1 GLU A  20      -6.025  -0.852  58.772  1.00 47.93           O
ATOM     14  OE2 GLU A  20      -3.996   0.067  58.802  1.00 47.93           O
ATOM     15  HN  GLU A  20      -1.017  -4.187  61.359  1.00 47.93           H
ATOM     16  N   SER A  21       0.222  -3.622  59.619  1.00 51.98           N
ATOM     17  CA  SER A  21       1.515  -3.692  58.960  1.00 51.98           C
ATOM     18  C   SER A  21       1.778  -5.119  58.474  1.00 51.98           C
ATOM     19  O   SER A  21       2.217  -5.322  57.343  1.00 51.98           O
ATOM     20  HA  SER A  21       1.447  -3.007  58.116  1.00 51.98           H
ATOM     21  CB  SER A  21       2.636  -3.236  59.897  1.00 51.98           C
ATOM     22 1HB  SER A  21       3.520  -2.988  59.311  1.00 51.98           H
ATOM     23 2HB  SER A  21       2.329  -2.325  60.412  1.00 51.98           H
ATOM     24  OG  SER A  21       2.968  -4.235  60.858  1.00 51.98           O
ATOM     25  HG  SER A  21       3.716  -3.915  61.439  1.00 51.98           H
ATOM     26  HN  SER A  21       0.258  -3.456  60.604  1.00 51.98           H
ATOM     27  N   THR A  22       1.499  -6.070  59.353  1.00 52.38           N
ATOM     28  CA  THR A  22       1.816  -7.461  59.076  1.00 52.38           C
ATOM     29  C   THR A  22       0.948  -7.988  57.932  1.00 52.38           C
ATOM     30  O   THR A  22       1.464  -8.528  56.954  1.00 52.38           O
ATOM     31  HA  THR A  22       2.852  -7.518  58.743  1.00 52.38           H
ATOM     32  CB  THR A  22       1.653  -8.251  60.376  1.00 52.38           C
ATOM     33  HB  THR A  22       0.599  -8.395  60.614  1.00 52.38           H
ATOM     34  OG1 THR A  22       2.403  -7.506  61.331  1.00 52.38           O
ATOM     35  HG1 THR A  22       2.175  -7.809  62.257  1.00 52.38           H
ATOM     36  CG2 THR A  22       2.356  -9.609  60.328  1.00 52.38           C
ATOM     37 1HG2 THR A  22       3.422  -9.461  60.157  1.00 52.38           H
ATOM     38 2HG2 THR A  22       1.937 -10.206  59.518  1.00 52.38           H
ATOM     39 3HG2 THR A  22       2.208 -10.128  61.275  1.00 52.38           H
ATOM     40  HN  THR A  22       1.066  -5.904  60.239  1.00 52.38           H
ATOM     41  N   SER A  23      -0.356  -7.814  58.092  1.00 53.53           N
ATOM     42  CA  SER A  23      -1.301  -8.278  57.091  1.00 53.53           C
ATOM     43  C   SER A  23      -1.034  -7.582  55.755  1.00 53.53           C
ATOM     44  O   SER A  23      -1.122  -8.205  54.698  1.00 53.53           O
ATOM     45  HA  SER A  23      -1.127  -9.351  57.005  1.00 53.53           H
ATOM     46  CB  SER A  23      -2.743  -8.031  57.539  1.00 53.53           C
ATOM     47 1HB  SER A  23      -3.428  -8.381  56.767  1.00 53.53           H
ATOM     48 2HB  SER A  23      -2.950  -8.616  58.436  1.00 53.53           H
ATOM     49  OG  SER A  23      -2.991  -6.653  57.804  1.00 53.53           O
ATOM     50  HG  SER A  23      -3.947  -6.523  58.069  1.00 53.53           H
ATOM     51  HN  SER A  23      -0.767  -7.365  58.885  1.00 53.53           H
ATOM     52  N   SER A  24      -0.713  -6.300  55.846  1.00 59.44           N
ATOM     53  CA  SER A  24      -0.428  -5.514  54.658  1.00 59.44           C
ATOM     54  C   SER A  24       0.812  -6.065  53.951  1.00 59.44           C
ATOM     55  O   SER A  24       0.937  -5.953  52.733  1.00 59.44           O
ATOM     56  HA  SER A  24      -1.308  -5.619  54.024  1.00 59.44           H
ATOM     57  CB  SER A  24      -0.227  -4.038  55.010  1.00 59.44           C
ATOM     58 1HB  SER A  24      -0.378  -3.429  54.118  1.00 59.44           H
ATOM     59 2HB  SER A  24      -0.980  -3.732  55.736  1.00 59.44           H
ATOM     60  OG  SER A  24       1.072  -3.788  55.539  1.00 59.44           O
ATOM     61  HG  SER A  24       1.294  -4.468  56.238  1.00 59.44           H
ATOM     62  HN  SER A  24      -0.647  -5.800  56.710  1.00 59.44           H
ATOM     63  N   MET A  25       1.697  -6.648  54.746  1.00 60.21           N
ATOM     64  CA  MET A  25       2.908  -7.243  54.208  1.00 60.21           C
ATOM     65  C   MET A  25       2.609  -8.589  53.544  1.00 60.21           C
ATOM     66  O   MET A  25       3.071  -8.854  52.435  1.00 60.21           O
ATOM     67  HA  MET A  25       3.277  -6.537  53.464  1.00 60.21           H
ATOM     68  CB  MET A  25       3.923  -7.445  55.335  1.00 60.21           C
ATOM     69 1HB  MET A  25       3.890  -6.594  56.015  1.00 60.21           H
ATOM     70 2HB  MET A  25       3.656  -8.328  55.917  1.00 60.21           H
ATOM     71  CG  MET A  25       5.338  -7.604  54.777  1.00 60.21           C
ATOM     72 1HG  MET A  25       6.017  -7.923  55.568  1.00 60.21           H
ATOM     73 2HG  MET A  25       5.352  -8.382  54.014  1.00 60.21           H
ATOM     74  SD  MET A  25       5.898  -6.059  54.081  1.00 60.21           S
ATOM     75  CE  MET A  25       7.615  -6.104  54.566  1.00 60.21           C
ATOM     76 1HE  MET A  25       7.684  -6.151  55.652  1.00 60.21           H
ATOM     77 2HE  MET A  25       8.092  -6.983  54.133  1.00 60.21           H
ATOM     78 3HE  MET A  25       8.117  -5.205  54.208  1.00 60.21           H
ATOM     79  HN  MET A  25       1.598  -6.716  55.739  1.00 60.21           H
ATOM     80  N   GLU A  26       1.838  -9.403  54.250  1.00 60.09           N
ATOM     81  CA  GLU A  26       1.463 -10.710  53.738  1.00 60.09           C
ATOM     82  C   GLU A  26       0.686 -10.563  52.428  1.00 60.09           C
ATOM     83  O   GLU A  26       0.978 -11.249  51.449  1.00 60.09           O
ATOM     84  HA  GLU A  26       2.403 -11.230  53.555  1.00 60.09           H
ATOM     85  CB  GLU A  26       0.650 -11.491  54.772  1.00 60.09           C
ATOM     86 1HB  GLU A  26      -0.101 -10.839  55.218  1.00 60.09           H
ATOM     87 2HB  GLU A  26       0.227 -12.383  54.310  1.00 60.09           H
ATOM     88  CG  GLU A  26       1.543 -11.981  55.915  1.00 60.09           C
ATOM     89 1HG  GLU A  26       2.353 -12.588  55.513  1.00 60.09           H
ATOM     90 2HG  GLU A  26       2.001 -11.127  56.414  1.00 60.09           H
ATOM     91  CD  GLU A  26       0.738 -12.799  56.927  1.00 60.09           C
ATOM     92  OE1 GLU A  26       1.379 -13.580  57.663  1.00 60.09           O
ATOM     93  OE2 GLU A  26      -0.499 -12.624  56.942  1.00 60.09           O
ATOM     94  HN  GLU A  26       1.473  -9.183  55.155  1.00 60.09           H
ATOM     95  N   ASP A  27      -0.287  -9.665  52.451  1.00 59.71           N
ATOM     96  CA  ASP A  27      -1.115  -9.428  51.281  1.00 59.71           C
ATOM     97  C   ASP A  27      -0.219  -9.100  50.085  1.00 59.71           C
ATOM     98  O   ASP A  27      -0.496  -9.520  48.963  1.00 59.71           O
ATOM     99  HA  ASP A  27      -1.680 -10.350  51.138  1.00 59.71           H
ATOM    100  CB  ASP A  27      -2.058  -8.244  51.504  1.00 59.71           C
ATOM    101 1HB  ASP A  27      -1.522  -7.437  52.003  1.00 59.71           H
ATOM    102 2HB  ASP A  27      -2.394  -7.857  50.542  1.00 59.71           H
ATOM    103  CG  ASP A  27      -3.268  -8.657  52.344  1.00 59.71           C
ATOM    104  OD1 ASP A  27      -3.439  -9.882  52.529  1.00 59.71           O
ATOM    105  OD2 ASP A  27      -3.994  -7.739  52.783  1.00 59.71           O
ATOM    106  HN  ASP A  27      -0.514  -9.106  53.249  1.00 59.71           H
ATOM    107  N   TYR A  28       0.839  -8.353  50.366  1.00 62.68           N
ATOM    108  CA  TYR A  28       1.763  -7.942  49.324  1.00 62.68           C
ATOM    109  C   TYR A  28       2.578  -9.133  48.813  1.00 62.68           C
ATOM    110  O   TYR A  28       2.860  -9.230  47.620  1.00 62.68           O
ATOM    111  HA  TYR A  28       1.180  -7.530  48.500  1.00 62.68           H
ATOM    112  CB  TYR A  28       2.711  -6.933  49.974  1.00 62.68           C
ATOM    113 1HB  TYR A  28       2.121  -6.181  50.498  1.00 62.68           H
ATOM    114 2HB  TYR A  28       3.312  -7.446  50.725  1.00 62.68           H
ATOM    115  CG  TYR A  28       3.645  -6.230  48.987  1.00 62.68           C
ATOM    116  CD1 TYR A  28       4.828  -6.831  48.609  1.00 62.68           C
ATOM    117  HD1 TYR A  28       5.098  -7.806  49.014  1.00 62.68           H
ATOM    118  CD2 TYR A  28       3.303  -4.995  48.474  1.00 62.68           C
ATOM    119  HD2 TYR A  28       2.369  -4.520  48.773  1.00 62.68           H
ATOM    120  CE1 TYR A  28       5.707  -6.169  47.680  1.00 62.68           C
ATOM    121  HE1 TYR A  28       6.645  -6.633  47.373  1.00 62.68           H
ATOM    122  CE2 TYR A  28       4.182  -4.333  47.545  1.00 62.68           C
ATOM    123  HE2 TYR A  28       3.925  -3.358  47.132  1.00 62.68           H
ATOM    124  CZ  TYR A  28       5.341  -4.953  47.194  1.00 62.68           C
ATOM    125  OH  TYR A  28       6.171  -4.329  46.316  1.00 62.68           O
ATOM    126  HH  TYR A  28       6.651  -5.006  45.758  1.00 62.68           H
ATOM    127  HN  TYR A  28       1.067  -8.030  51.285  1.00 62.68           H
ATOM    128  N   VAL A  29       2.932 -10.008  49.742  1.00 60.42           N
ATOM    129  CA  VAL A  29       3.748 -11.164  49.409  1.00 60.42           C
ATOM    130  C   VAL A  29       2.896 -12.182  48.649  1.00 60.42           C
ATOM    131  O   VAL A  29       3.383 -12.844  47.733  1.00 60.42           O
ATOM    132  HA  VAL A  29       4.552 -10.822  48.756  1.00 60.42           H
ATOM    133  CB  VAL A  29       4.381 -11.740  50.677  1.00 60.42           C
ATOM    134  HB  VAL A  29       3.683 -12.463  51.101  1.00 60.42           H
ATOM    135  CG1 VAL A  29       5.682 -12.478  50.354  1.00 60.42           C
ATOM    136 1HG1 VAL A  29       5.475 -13.295  49.664  1.00 60.42           H
ATOM    137 2HG1 VAL A  29       6.388 -11.785  49.895  1.00 60.42           H
ATOM    138 3HG1 VAL A  29       6.111 -12.877  51.273  1.00 60.42           H
ATOM    139  CG2 VAL A  29       4.615 -10.645  51.720  1.00 60.42           C
ATOM    140 1HG2 VAL A  29       5.284  -9.889  51.309  1.00 60.42           H
ATOM    141 2HG2 VAL A  29       3.663 -10.184  51.983  1.00 60.42           H
ATOM    142 3HG2 VAL A  29       5.066 -11.083  52.611  1.00 60.42           H
ATOM    143  HN  VAL A  29       2.672  -9.938  50.705  1.00 60.42           H
ATOM    144  N   ASN A  30       1.640 -12.277  49.058  1.00 62.11           N
ATOM    145  CA  ASN A  30       0.758 -13.306  48.533  1.00 62.11           C
ATOM    146  C   ASN A  30       0.139 -12.821  47.221  1.00 62.11           C
ATOM    147  O   ASN A  30      -0.445 -13.608  46.478  1.00 62.11           O
ATOM    148  HA  ASN A  30       1.390 -14.183  48.397  1.00 62.11           H
ATOM    149  CB  ASN A  30      -0.381 -13.606  49.510  1.00 62.11           C
ATOM    150 1HB  ASN A  30      -0.796 -12.672  49.889  1.00 62.11           H
ATOM    151 2HB  ASN A  30      -1.186 -14.124  48.988  1.00 62.11           H
ATOM    152  CG  ASN A  30       0.110 -14.462  50.679  1.00 62.11           C
ATOM    153  OD1 ASN A  30       1.149 -15.100  50.622  1.00 62.11           O
ATOM    154  ND2 ASN A  30      -0.692 -14.442  51.740  1.00 62.11           N
ATOM    155 1HD2 ASN A  30      -1.531 -13.898  51.721  1.00 62.11           H
ATOM    156 2HD2 ASN A  30      -0.457 -14.971  52.555  1.00 62.11           H
ATOM    157  HN  ASN A  30       1.224 -11.668  49.733  1.00 62.11           H
ATOM    158  N   PHE A  31       0.289 -11.528  46.975  1.00 65.06           N
ATOM    159  CA  PHE A  31      -0.189 -10.941  45.735  1.00 65.06           C
ATOM    160  C   PHE A  31       0.520 -11.558  44.528  1.00 65.06           C
ATOM    161  O   PHE A  31       1.738 -11.446  44.395  1.00 65.06           O
ATOM    162  HA  PHE A  31      -1.257 -11.146  45.671  1.00 65.06           H
ATOM    163  CB  PHE A  31       0.135  -9.447  45.793  1.00 65.06           C
ATOM    164 1HB  PHE A  31      -0.246  -9.039  46.730  1.00 65.06           H
ATOM    165 2HB  PHE A  31       1.218  -9.320  45.807  1.00 65.06           H
ATOM    166  CG  PHE A  31      -0.443  -8.639  44.629  1.00 65.06           C
ATOM    167  CD1 PHE A  31       0.353  -8.289  43.584  1.00 65.06           C
ATOM    168  HD1 PHE A  31       1.402  -8.583  43.574  1.00 65.06           H
ATOM    169  CD2 PHE A  31      -1.752  -8.271  44.641  1.00 65.06           C
ATOM    170  HD2 PHE A  31      -2.390  -8.552  45.479  1.00 65.06           H
ATOM    171  CE1 PHE A  31      -0.184  -7.539  42.503  1.00 65.06           C
ATOM    172  HE1 PHE A  31       0.454  -7.258  41.665  1.00 65.06           H
ATOM    173  CE2 PHE A  31      -2.288  -7.522  43.561  1.00 65.06           C
ATOM    174  HE2 PHE A  31      -3.338  -7.227  43.570  1.00 65.06           H
ATOM    175  CZ  PHE A  31      -1.493  -7.171  42.515  1.00 65.06           C
ATOM    176  HZ  PHE A  31      -1.905  -6.596  41.686  1.00 65.06           H
ATOM    177  HN  PHE A  31       0.727 -10.886  47.605  1.00 65.06           H
ATOM    178  N   ASN A  32      -0.272 -12.195  43.678  1.00 64.97           N
ATOM    179  CA  ASN A  32       0.263 -12.822  42.482  1.00 64.97           C
ATOM    180  C   ASN A  32       0.543 -11.747  41.430  1.00 64.97           C
ATOM    181  O   ASN A  32      -0.357 -11.340  40.698  1.00 64.97           O
ATOM    182  HA  ASN A  32       1.169 -13.333  42.808  1.00 64.97           H
ATOM    183  CB  ASN A  32      -0.736 -13.817  41.887  1.00 64.97           C
ATOM    184 1HB  ASN A  32      -1.233 -14.362  42.690  1.00 64.97           H
ATOM    185 2HB  ASN A  32      -1.510 -13.278  41.341  1.00 64.97           H
ATOM    186  CG  ASN A  32      -0.036 -14.803  40.950  1.00 64.97           C
ATOM    187  OD1 ASN A  32       1.161 -14.742  40.724  1.00 64.97           O
ATOM    188  ND2 ASN A  32      -0.848 -15.713  40.420  1.00 64.97           N
ATOM    189 1HD2 ASN A  32      -1.821 -15.709  40.647  1.00 64.97           H
ATOM    190 2HD2 ASN A  32      -0.484 -16.403  39.793  1.00 64.97           H
ATOM    191  HN  ASN A  32      -1.261 -12.285  43.797  1.00 64.97           H
ATOM    192  N   PHE A  33       1.797 -11.319  41.387  1.00 69.41           N
ATOM    193  CA  PHE A  33       2.235 -10.389  40.360  1.00 69.41           C
ATOM    194  C   PHE A  33       2.429 -11.103  39.021  1.00 69.41           C
ATOM    195  O   PHE A  33       3.548 -11.196  38.519  1.00 69.41           O
ATOM    196  HA  PHE A  33       1.458  -9.632  40.256  1.00 69.41           H
ATOM    197  CB  PHE A  33       3.578  -9.817  40.819  1.00 69.41           C
ATOM    198 1HB  PHE A  33       4.266 -10.640  41.009  1.00 69.41           H
ATOM    199 2HB  PHE A  33       4.004  -9.225  40.009  1.00 69.41           H
ATOM    200  CG  PHE A  33       3.487  -8.946  42.074  1.00 69.41           C
ATOM    201  CD1 PHE A  33       3.289  -7.606  41.958  1.00 69.41           C
ATOM    202  HD1 PHE A  33       3.196  -7.151  40.972  1.00 69.41           H
ATOM    203  CD2 PHE A  33       3.604  -9.513  43.304  1.00 69.41           C
ATOM    204  HD2 PHE A  33       3.762 -10.588  43.396  1.00 69.41           H
ATOM    205  CE1 PHE A  33       3.205  -6.798  43.123  1.00 69.41           C
ATOM    206  HE1 PHE A  33       3.047  -5.723  43.031  1.00 69.41           H
ATOM    207  CE2 PHE A  33       3.519  -8.705  44.469  1.00 69.41           C
ATOM    208  HE2 PHE A  33       3.613  -9.160  45.455  1.00 69.41           H
ATOM    209  CZ  PHE A  33       3.322  -7.365  44.354  1.00 69.41           C
ATOM    210  HZ  PHE A  33       3.257  -6.745  45.248  1.00 69.41           H
ATOM    211  HN  PHE A  33       2.505 -11.596  42.036  1.00 69.41           H
ATOM    212  N   THR A  34       1.322 -11.590  38.480  1.00 71.78           N
ATOM    213  CA  THR A  34       1.276 -11.963  37.076  1.00 71.78           C
ATOM    214  C   THR A  34       1.751 -10.803  36.200  1.00 71.78           C
ATOM    215  O   THR A  34       1.247  -9.686  36.315  1.00 71.78           O
ATOM    216  HA  THR A  34       1.970 -12.789  36.917  1.00 71.78           H
ATOM    217  CB  THR A  34      -0.148 -12.424  36.756  1.00 71.78           C
ATOM    218  HB  THR A  34      -0.816 -11.570  36.642  1.00 71.78           H
ATOM    219  OG1 THR A  34      -0.470 -13.320  37.816  1.00 71.78           O
ATOM    220  HG1 THR A  34      -1.461 -13.442  37.871  1.00 71.78           H
ATOM    221  CG2 THR A  34      -0.213 -13.294  35.499  1.00 71.78           C
ATOM    222 1HG2 THR A  34       0.403 -14.182  35.641  1.00 71.78           H
ATOM    223 2HG2 THR A  34       0.157 -12.727  34.645  1.00 71.78           H
ATOM    224 3HG2 THR A  34      -1.245 -13.593  35.318  1.00 71.78           H
ATOM    225  HN  THR A  34       0.469 -11.730  38.983  1.00 71.78           H
ATOM    226  N   ASP A  35       2.716 -11.106  35.344  1.00 81.16           N
ATOM    227  CA  ASP A  35       3.307 -10.088  34.491  1.00 81.16           C
ATOM    228  C   ASP A  35       2.336  -9.752  33.358  1.00 81.16           C
ATOM    229  O   ASP A  35       2.502 -10.222  32.233  1.00 81.16           O
ATOM    230  HA  ASP A  35       3.492  -9.238  35.147  1.00 81.16           H
ATOM    231  CB  ASP A  35       4.611 -10.585  33.865  1.00 81.16           C
ATOM    232 1HB  ASP A  35       4.666 -11.670  33.942  1.00 81.16           H
ATOM    233 2HB  ASP A  35       4.625 -10.340  32.803  1.00 81.16           H
ATOM    234  CG  ASP A  35       5.824  -9.957  34.555  1.00 81.16           C
ATOM    235  OD1 ASP A  35       5.642  -8.870  35.145  1.00 81.16           O
ATOM    236  OD2 ASP A  35       6.906 -10.577  34.475  1.00 81.16           O
ATOM    237  HN  ASP A  35       3.092 -12.025  35.228  1.00 81.16           H
ATOM    238  N   PHE A  36       1.343  -8.941  33.693  1.00 88.84           N
ATOM    239  CA  PHE A  36       0.444  -8.403  32.686  1.00 88.84           C
ATOM    240  C   PHE A  36       1.051  -7.172  32.010  1.00 88.84           C
ATOM    241  O   PHE A  36       0.573  -6.735  30.964  1.00 88.84           O
ATOM    242  HA  PHE A  36       0.287  -9.184  31.942  1.00 88.84           H
ATOM    243  CB  PHE A  36      -0.841  -7.993  33.407  1.00 88.84           C
ATOM    244 1HB  PHE A  36      -0.585  -7.341  34.242  1.00 88.84           H
ATOM    245 2HB  PHE A  36      -1.458  -7.408  32.725  1.00 88.84           H
ATOM    246  CG  PHE A  36      -1.664  -9.171  33.933  1.00 88.84           C
ATOM    247  CD1 PHE A  36      -1.814 -10.288  33.172  1.00 88.84           C
ATOM    248  HD1 PHE A  36      -1.349 -10.344  32.188  1.00 88.84           H
ATOM    249  CD2 PHE A  36      -2.244  -9.101  35.161  1.00 88.84           C
ATOM    250  HD2 PHE A  36      -2.123  -8.205  35.771  1.00 88.84           H
ATOM    251  CE1 PHE A  36      -2.577 -11.382  33.660  1.00 88.84           C
ATOM    252  HE1 PHE A  36      -2.698 -12.277  33.051  1.00 88.84           H
ATOM    253  CE2 PHE A  36      -3.007 -10.195  35.649  1.00 88.84           C
ATOM    254  HE2 PHE A  36      -3.472 -10.139  36.633  1.00 88.84           H
ATOM    255  CZ  PHE A  36      -3.158 -11.312  34.888  1.00 88.84           C
ATOM    256  HZ  PHE A  36      -3.744 -12.151  35.263  1.00 88.84           H
ATOM    257  HN  PHE A  36       1.149  -8.652  34.630  1.00 88.84           H
ATOM    258  N   TYR A  37       2.095  -6.648  32.635  1.00 91.14           N
ATOM    259  CA  TYR A  37       2.906  -5.620  32.005  1.00 91.14           C
ATOM    260  C   TYR A  37       3.992  -6.242  31.124  1.00 91.14           C
ATOM    261  O   TYR A  37       4.841  -6.986  31.613  1.00 91.14           O
ATOM    262  HA  TYR A  37       2.251  -5.009  31.383  1.00 91.14           H
ATOM    263  CB  TYR A  37       3.571  -4.849  33.146  1.00 91.14           C
ATOM    264 1HB  TYR A  37       2.797  -4.465  33.811  1.00 91.14           H
ATOM    265 2HB  TYR A  37       4.181  -5.538  33.730  1.00 91.14           H
ATOM    266  CG  TYR A  37       4.447  -3.684  32.682  1.00 91.14           C
ATOM    267  CD1 TYR A  37       5.794  -3.881  32.454  1.00 91.14           C
ATOM    268  HD1 TYR A  37       6.233  -4.867  32.605  1.00 91.14           H
ATOM    269  CD2 TYR A  37       3.891  -2.435  32.491  1.00 91.14           C
ATOM    270  HD2 TYR A  37       2.827  -2.279  32.670  1.00 91.14           H
ATOM    271  CE1 TYR A  37       6.619  -2.784  32.018  1.00 91.14           C
ATOM    272  HE1 TYR A  37       7.684  -2.926  31.834  1.00 91.14           H
ATOM    273  CE2 TYR A  37       4.715  -1.339  32.054  1.00 91.14           C
ATOM    274  HE2 TYR A  37       4.289  -0.348  31.899  1.00 91.14           H
ATOM    275  CZ  TYR A  37       6.039  -1.567  31.839  1.00 91.14           C
ATOM    276  OH  TYR A  37       6.817  -0.532  31.426  1.00 91.14           O
ATOM    277  HH  TYR A  37       7.463  -0.846  30.730  1.00 91.14           H
ATOM    278  HN  TYR A  37       2.388  -6.913  33.554  1.00 91.14           H
ATOM    279  N   CYS A  38       3.929  -5.915  29.842  1.00 91.02           N
ATOM    280  CA  CYS A  38       4.816  -6.530  28.869  1.00 91.02           C
ATOM    281  C   CYS A  38       5.828  -5.478  28.410  1.00 91.02           C
ATOM    282  O   CYS A  38       5.452  -4.463  27.826  1.00 91.02           O
ATOM    283  HA  CYS A  38       5.317  -7.353  29.378  1.00 91.02           H
ATOM    284  CB  CYS A  38       4.039  -7.126  27.693  1.00 91.02           C
ATOM    285 1HB  CYS A  38       3.246  -7.776  28.062  1.00 91.02           H
ATOM    286 2HB  CYS A  38       3.559  -6.330  27.123  1.00 91.02           H
ATOM    287  SG  CYS A  38       5.170  -8.074  26.612  1.00 91.02           S
ATOM    288  HN  CYS A  38       3.288  -5.245  29.467  1.00 91.02           H
ATOM    289  N   GLU A  39       7.092  -5.757  28.691  1.00 89.41           N
ATOM    290  CA  GLU A  39       8.174  -4.947  28.158  1.00 89.41           C
ATOM    291  C   GLU A  39       8.522  -5.394  26.737  1.00 89.41           C
ATOM    292  O   GLU A  39       8.898  -6.545  26.519  1.00 89.41           O
ATOM    293  HA  GLU A  39       7.790  -3.927  28.141  1.00 89.41           H
ATOM    294  CB  GLU A  39       9.402  -5.006  29.068  1.00 89.41           C
ATOM    295 1HB  GLU A  39       9.637  -6.044  29.301  1.00 89.41           H
ATOM    296 2HB  GLU A  39      10.230  -4.471  28.602  1.00 89.41           H
ATOM    297  CG  GLU A  39       9.132  -4.305  30.401  1.00 89.41           C
ATOM    298 1HG  GLU A  39       8.739  -3.305  30.217  1.00 89.41           H
ATOM    299 2HG  GLU A  39       8.367  -4.851  30.954  1.00 89.41           H
ATOM    300  CD  GLU A  39      10.407  -4.211  31.240  1.00 89.41           C
ATOM    301  OE1 GLU A  39      10.323  -3.615  32.335  1.00 89.41           O
ATOM    302  OE2 GLU A  39      11.438  -4.737  30.767  1.00 89.41           O
ATOM    303  HN  GLU A  39       7.381  -6.520  29.270  1.00 89.41           H
ATOM    304  N   LYS A  40       8.384  -4.461  25.806  1.00 89.61           N
ATOM    305  CA  LYS A  40       8.520  -4.784  24.396  1.00 89.61           C
ATOM    306  C   LYS A  40       9.964  -4.533  23.957  1.00 89.61           C
ATOM    307  O   LYS A  40      10.218  -4.221  22.794  1.00 89.61           O
ATOM    308  HA  LYS A  40       8.305  -5.847  24.282  1.00 89.61           H
ATOM    309  CB  LYS A  40       7.484  -4.021  23.569  1.00 89.61           C
ATOM    310 1HB  LYS A  40       7.620  -2.948  23.709  1.00 89.61           H
ATOM    311 2HB  LYS A  40       7.637  -4.226  22.510  1.00 89.61           H
ATOM    312  CG  LYS A  40       6.062  -4.417  23.971  1.00 89.61           C
ATOM    313 1HG  LYS A  40       5.938  -4.297  25.047  1.00 89.61           H
ATOM    314 2HG  LYS A  40       5.346  -3.750  23.491  1.00 89.61           H
ATOM    315  CD  LYS A  40       5.764  -5.865  23.576  1.00 89.61           C
ATOM    316 1HD  LYS A  40       6.044  -6.027  22.535  1.00 89.61           H
ATOM    317 2HD  LYS A  40       6.369  -6.542  24.179  1.00 89.61           H
ATOM    318  CE  LYS A  40       4.281  -6.191  23.767  1.00 89.61           C
ATOM    319 1HE  LYS A  40       4.082  -6.407  24.816  1.00 89.61           H
ATOM    320 2HE  LYS A  40       3.675  -5.325  23.499  1.00 89.61           H
ATOM    321  NZ  LYS A  40       3.894  -7.351  22.933  1.00 89.61           N
ATOM    322 1HZ  LYS A  40       2.913  -7.561  23.081  1.00 89.61           H
ATOM    323 2HZ  LYS A  40       4.050  -7.132  21.956  1.00 89.61           H
ATOM    324 3HZ  LYS A  40       4.455  -8.155  23.193  1.00 89.61           H
ATOM    325  HN  LYS A  40       8.184  -3.501  26.003  1.00 89.61           H
ATOM    326  N   ASN A  41      10.873  -4.678  24.910  1.00 87.62           N
ATOM    327  CA  ASN A  41      12.275  -4.392  24.657  1.00 87.62           C
ATOM    328  C   ASN A  41      12.782  -5.298  23.534  1.00 87.62           C
ATOM    329  O   ASN A  41      13.501  -4.846  22.644  1.00 87.62           O
ATOM    330  HA  ASN A  41      12.307  -3.336  24.388  1.00 87.62           H
ATOM    331  CB  ASN A  41      13.125  -4.660  25.901  1.00 87.62           C
ATOM    332 1HB  ASN A  41      12.836  -5.612  26.345  1.00 87.62           H
ATOM    333 2HB  ASN A  41      14.174  -4.745  25.618  1.00 87.62           H
ATOM    334  CG  ASN A  41      12.959  -3.540  26.930  1.00 87.62           C
ATOM    335  OD1 ASN A  41      12.572  -2.426  26.617  1.00 87.62           O
ATOM    336  ND2 ASN A  41      13.273  -3.896  28.173  1.00 87.62           N
ATOM    337 1HD2 ASN A  41      13.584  -4.828  28.362  1.00 87.62           H
ATOM    338 2HD2 ASN A  41      13.197  -3.233  28.918  1.00 87.62           H
ATOM    339  HN  ASN A  41      10.665  -4.985  25.839  1.00 87.62           H
ATOM    340  N   ASN A  42      12.387  -6.560  23.612  1.00 89.47           N
ATOM    341  CA  ASN A  42      12.835  -7.546  22.642  1.00 89.47           C
ATOM    342  C   ASN A  42      12.341  -7.145  21.250  1.00 89.47           C
ATOM    343  O   ASN A  42      13.065  -7.288  20.266  1.00 89.47           O
ATOM    344  HA  ASN A  42      13.922  -7.546  22.714  1.00 89.47           H
ATOM    345  CB  ASN A  42      12.270  -8.931  22.964  1.00 89.47           C
ATOM    346 1HB  ASN A  42      11.190  -8.867  23.090  1.00 89.47           H
ATOM    347 2HB  ASN A  42      12.454  -9.605  22.127  1.00 89.47           H
ATOM    348  CG  ASN A  42      12.905  -9.500  24.234  1.00 89.47           C
ATOM    349  OD1 ASN A  42      13.847  -8.955  24.786  1.00 89.47           O
ATOM    350  ND2 ASN A  42      12.338 -10.623  24.665  1.00 89.47           N
ATOM    351 1HD2 ASN A  42      11.568 -11.019  24.165  1.00 89.47           H
ATOM    352 2HD2 ASN A  42      12.683 -11.073  25.490  1.00 89.47           H
ATOM    353  HN  ASN A  42      11.775  -6.912  24.320  1.00 89.47           H
ATOM    354  N   VAL A  43      11.112  -6.652  21.213  1.00 90.56           N
ATOM    355  CA  VAL A  43      10.507  -6.245  19.956  1.00 90.56           C
ATOM    356  C   VAL A  43      11.292  -5.067  19.375  1.00 90.56           C
ATOM    357  O   VAL A  43      11.576  -5.035  18.178  1.00 90.56           O
ATOM    358  HA  VAL A  43      10.578  -7.087  19.268  1.00 90.56           H
ATOM    359  CB  VAL A  43       9.025  -5.929  20.166  1.00 90.56           C
ATOM    360  HB  VAL A  43       8.957  -5.064  20.827  1.00 90.56           H
ATOM    361  CG1 VAL A  43       8.349  -5.565  18.843  1.00 90.56           C
ATOM    362 1HG1 VAL A  43       8.835  -4.688  18.416  1.00 90.56           H
ATOM    363 2HG1 VAL A  43       8.433  -6.401  18.150  1.00 90.56           H
ATOM    364 3HG1 VAL A  43       7.296  -5.345  19.022  1.00 90.56           H
ATOM    365  CG2 VAL A  43       8.307  -7.097  20.846  1.00 90.56           C
ATOM    366 1HG2 VAL A  43       8.389  -7.987  20.222  1.00 90.56           H
ATOM    367 2HG2 VAL A  43       8.764  -7.290  21.816  1.00 90.56           H
ATOM    368 3HG2 VAL A  43       7.255  -6.846  20.983  1.00 90.56           H
ATOM    369  HN  VAL A  43      10.533  -6.529  22.019  1.00 90.56           H
ATOM    370  N   ARG A  44      11.622  -4.128  20.249  1.00 89.22           N
ATOM    371  CA  ARG A  44      12.306  -2.918  19.826  1.00 89.22           C
ATOM    372  C   ARG A  44      13.713  -3.251  19.327  1.00 89.22           C
ATOM    373  O   ARG A  44      14.183  -2.669  18.351  1.00 89.22           O
ATOM    374  HA  ARG A  44      11.689  -2.516  19.022  1.00 89.22           H
ATOM    375  CB  ARG A  44      12.405  -1.911  20.974  1.00 89.22           C
ATOM    376 1HB  ARG A  44      12.799  -2.404  21.862  1.00 89.22           H
ATOM    377 2HB  ARG A  44      13.108  -1.121  20.709  1.00 89.22           H
ATOM    378  CG  ARG A  44      11.037  -1.300  21.286  1.00 89.22           C
ATOM    379 1HG  ARG A  44      10.579  -0.934  20.367  1.00 89.22           H
ATOM    380 2HG  ARG A  44      10.375  -2.068  21.688  1.00 89.22           H
ATOM    381  CD  ARG A  44      11.166  -0.153  22.291  1.00 89.22           C
ATOM    382 1HD  ARG A  44      12.029   0.464  22.042  1.00 89.22           H
ATOM    383 2HD  ARG A  44      10.287   0.490  22.235  1.00 89.22           H
ATOM    384  NE  ARG A  44      11.309  -0.694  23.661  1.00 89.22           N
ATOM    385  HE  ARG A  44      11.952  -1.447  23.803  1.00 89.22           H
ATOM    386  CZ  ARG A  44      10.632  -0.238  24.723  1.00 89.22           C
ATOM    387  NH1 ARG A  44       9.757   0.769  24.591  1.00 89.22           N
ATOM    388 1HH1 ARG A  44       9.606   1.186  23.695  1.00 89.22           H
ATOM    389 2HH1 ARG A  44       9.256   1.104  25.389  1.00 89.22           H
ATOM    390  NH2 ARG A  44      10.841  -0.804  25.920  1.00 89.22           N
ATOM    391 1HH2 ARG A  44      10.344  -0.475  26.723  1.00 89.22           H
ATOM    392 2HH2 ARG A  44      11.496  -1.555  26.010  1.00 89.22           H
ATOM    393  HN  ARG A  44      11.429  -4.183  21.229  1.00 89.22           H
ATOM    394  N   GLN A  45      14.346  -4.187  20.019  1.00 90.36           N
ATOM    395  CA  GLN A  45      15.708  -4.570  19.688  1.00 90.36           C
ATOM    396  C   GLN A  45      15.757  -5.216  18.303  1.00 90.36           C
ATOM    397  O   GLN A  45      16.655  -4.933  17.512  1.00 90.36           O
ATOM    398  HA  GLN A  45      16.277  -3.640  19.683  1.00 90.36           H
ATOM    399  CB  GLN A  45      16.288  -5.506  20.751  1.00 90.36           C
ATOM    400 1HB  GLN A  45      16.175  -5.057  21.737  1.00 90.36           H
ATOM    401 2HB  GLN A  45      15.728  -6.441  20.761  1.00 90.36           H
ATOM    402  CG  GLN A  45      17.766  -5.793  20.481  1.00 90.36           C
ATOM    403 1HG  GLN A  45      17.877  -6.253  19.499  1.00 90.36           H
ATOM    404 2HG  GLN A  45      18.324  -4.857  20.460  1.00 90.36           H
ATOM    405  CD  GLN A  45      18.349  -6.717  21.552  1.00 90.36           C
ATOM    406  OE1 GLN A  45      17.655  -7.220  22.420  1.00 90.36           O
ATOM    407  NE2 GLN A  45      19.661  -6.911  21.444  1.00 90.36           N
ATOM    408 1HE2 GLN A  45      20.172  -6.467  20.708  1.00 90.36           H
ATOM    409 2HE2 GLN A  45      20.135  -7.500  22.098  1.00 90.36           H
ATOM    410  HN  GLN A  45      13.944  -4.679  20.791  1.00 90.36           H
ATOM    411  N   PHE A  46      14.778  -6.073  18.050  1.00 92.46           N
ATOM    412  CA  PHE A  46      14.661  -6.713  16.751  1.00 92.46           C
ATOM    413  C   PHE A  46      14.455  -5.676  15.645  1.00 92.46           C
ATOM    414  O   PHE A  46      15.132  -5.715  14.619  1.00 92.46           O
ATOM    415  HA  PHE A  46      15.590  -7.254  16.571  1.00 92.46           H
ATOM    416  CB  PHE A  46      13.434  -7.626  16.811  1.00 92.46           C
ATOM    417 1HB  PHE A  46      13.614  -8.411  17.546  1.00 92.46           H
ATOM    418 2HB  PHE A  46      12.581  -7.048  17.164  1.00 92.46           H
ATOM    419  CG  PHE A  46      13.074  -8.274  15.472  1.00 92.46           C
ATOM    420  CD1 PHE A  46      12.046  -7.779  14.732  1.00 92.46           C
ATOM    421  HD1 PHE A  46      11.479  -6.921  15.093  1.00 92.46           H
ATOM    422  CD2 PHE A  46      13.782  -9.344  15.023  1.00 92.46           C
ATOM    423  HD2 PHE A  46      14.606  -9.741  15.616  1.00 92.46           H
ATOM    424  CE1 PHE A  46      11.712  -8.380  13.490  1.00 92.46           C
ATOM    425  HE1 PHE A  46      10.888  -7.983  12.897  1.00 92.46           H
ATOM    426  CE2 PHE A  46      13.448  -9.946  13.780  1.00 92.46           C
ATOM    427  HE2 PHE A  46      14.015 -10.804  13.420  1.00 92.46           H
ATOM    428  CZ  PHE A  46      12.420  -9.451  13.040  1.00 92.46           C
ATOM    429  HZ  PHE A  46      12.163  -9.912  12.087  1.00 92.46           H
ATOM    430  HN  PHE A  46      14.075  -6.331  18.713  1.00 92.46           H
ATOM    431  N   ALA A  47      13.518  -4.772  15.892  1.00 91.39           N
ATOM    432  CA  ALA A  47      13.149  -3.784  14.893  1.00 91.39           C
ATOM    433  C   ALA A  47      14.385  -2.968  14.509  1.00 91.39           C
ATOM    434  O   ALA A  47      14.603  -2.681  13.333  1.00 91.39           O
ATOM    435  HA  ALA A  47      12.790  -4.319  14.013  1.00 91.39           H
ATOM    436  CB  ALA A  47      12.017  -2.908  15.434  1.00 91.39           C
ATOM    437 1HB  ALA A  47      11.154  -3.532  15.663  1.00 91.39           H
ATOM    438 2HB  ALA A  47      12.351  -2.402  16.339  1.00 91.39           H
ATOM    439 3HB  ALA A  47      11.741  -2.167  14.684  1.00 91.39           H
ATOM    440  HN  ALA A  47      13.015  -4.709  16.754  1.00 91.39           H
ATOM    441  N   SER A  48      15.162  -2.617  15.523  1.00 91.98           N
ATOM    442  CA  SER A  48      16.240  -1.659  15.344  1.00 91.98           C
ATOM    443  C   SER A  48      17.310  -2.241  14.419  1.00 91.98           C
ATOM    444  O   SER A  48      18.037  -1.499  13.761  1.00 91.98           O
ATOM    445  HA  SER A  48      15.775  -0.784  14.889  1.00 91.98           H
ATOM    446  CB  SER A  48      16.856  -1.266  16.688  1.00 91.98           C
ATOM    447 1HB  SER A  48      17.540  -0.430  16.543  1.00 91.98           H
ATOM    448 2HB  SER A  48      16.071  -0.922  17.361  1.00 91.98           H
ATOM    449  OG  SER A  48      17.555  -2.351  17.292  1.00 91.98           O
ATOM    450  HG  SER A  48      17.941  -2.063  18.169  1.00 91.98           H
ATOM    451  HN  SER A  48      15.065  -2.975  16.452  1.00 91.98           H
ATOM    452  N   HIS A  49      17.373  -3.565  14.399  1.00 92.33           N
ATOM    453  CA  HIS A  49      18.367  -4.255  13.595  1.00 92.33           C
ATOM    454  C   HIS A  49      17.768  -4.611  12.233  1.00 92.33           C
ATOM    455  O   HIS A  49      18.450  -4.538  11.212  1.00 92.33           O
ATOM    456  HA  HIS A  49      19.191  -3.556  13.448  1.00 92.33           H
ATOM    457  CB  HIS A  49      18.916  -5.474  14.338  1.00 92.33           C
ATOM    458 1HB  HIS A  49      18.082  -6.099  14.657  1.00 92.33           H
ATOM    459 2HB  HIS A  49      19.515  -6.068  13.648  1.00 92.33           H
ATOM    460  CG  HIS A  49      19.758  -5.130  15.544  1.00 92.33           C
ATOM    461  ND1 HIS A  49      19.210  -4.794  16.770  1.00 92.33           N
ATOM    462  HD1 HIS A  49      18.234  -4.744  16.980  1.00 92.33           H
ATOM    463  CD2 HIS A  49      21.112  -5.075  15.700  1.00 92.33           C
ATOM    464  HD2 HIS A  49      21.851  -5.284  14.926  1.00 92.33           H
ATOM    465  CE1 HIS A  49      20.199  -4.549  17.617  1.00 92.33           C
ATOM    466  HE1 HIS A  49      20.090  -4.258  18.662  1.00 92.33           H
ATOM    467  NE2 HIS A  49      21.377  -4.723  16.951  1.00 92.33           N
ATOM    468  HN  HIS A  49      16.761  -4.162  14.918  1.00 92.33           H
ATOM    469  N   PHE A  50      16.498  -4.989  12.261  1.00 93.80           N
ATOM    470  CA  PHE A  50      15.883  -5.630  11.112  1.00 93.80           C
ATOM    471  C   PHE A  50      15.380  -4.590  10.108  1.00 93.80           C
ATOM    472  O   PHE A  50      15.634  -4.704   8.910  1.00 93.80           O
ATOM    473  HA  PHE A  50      16.646  -6.249  10.639  1.00 93.80           H
ATOM    474  CB  PHE A  50      14.691  -6.436  11.634  1.00 93.80           C
ATOM    475 1HB  PHE A  50      15.043  -7.134  12.393  1.00 93.80           H
ATOM    476 2HB  PHE A  50      13.993  -5.757  12.124  1.00 93.80           H
ATOM    477  CG  PHE A  50      13.945  -7.217  10.550  1.00 93.80           C
ATOM    478  CD1 PHE A  50      12.709  -6.814  10.151  1.00 93.80           C
ATOM    479  HD1 PHE A  50      12.250  -5.935  10.604  1.00 93.80           H
ATOM    480  CD2 PHE A  50      14.518  -8.313   9.985  1.00 93.80           C
ATOM    481  HD2 PHE A  50      15.509  -8.636  10.304  1.00 93.80           H
ATOM    482  CE1 PHE A  50      12.016  -7.539   9.145  1.00 93.80           C
ATOM    483  HE1 PHE A  50      11.025  -7.216   8.826  1.00 93.80           H
ATOM    484  CE2 PHE A  50      13.826  -9.037   8.979  1.00 93.80           C
ATOM    485  HE2 PHE A  50      14.285  -9.916   8.526  1.00 93.80           H
ATOM    486  CZ  PHE A  50      12.589  -8.635   8.580  1.00 93.80           C
ATOM    487  HZ  PHE A  50      12.058  -9.191   7.808  1.00 93.80           H
ATOM    488  HN  PHE A  50      15.895  -4.865  13.049  1.00 93.80           H
ATOM    489  N   LEU A  51      14.675  -3.600  10.635  1.00 94.21           N
ATOM    490  CA  LEU A  51      13.846  -2.745   9.801  1.00 94.21           C
ATOM    491  C   LEU A  51      14.743  -1.820   8.977  1.00 94.21           C
ATOM    492  O   LEU A  51      14.607  -1.744   7.756  1.00 94.21           O
ATOM    493  HA  LEU A  51      13.295  -3.391   9.118  1.00 94.21           H
ATOM    494  CB  LEU A  51      12.814  -2.003  10.653  1.00 94.21           C
ATOM    495 1HB  LEU A  51      13.347  -1.380  11.372  1.00 94.21           H
ATOM    496 2HB  LEU A  51      12.251  -1.332  10.004  1.00 94.21           H
ATOM    497  CG  LEU A  51      11.821  -2.880  11.419  1.00 94.21           C
ATOM    498  HG  LEU A  51      12.383  -3.517  12.101  1.00 94.21           H
ATOM    499  CD1 LEU A  51      10.879  -2.026  12.270  1.00 94.21           C
ATOM    500 1HD1 LEU A  51      11.461  -1.449  12.988  1.00 94.21           H
ATOM    501 2HD1 LEU A  51      10.321  -1.347  11.625  1.00 94.21           H
ATOM    502 3HD1 LEU A  51      10.183  -2.674  12.803  1.00 94.21           H
ATOM    503  CD2 LEU A  51      11.056  -3.802  10.466  1.00 94.21           C
ATOM    504 1HD2 LEU A  51      10.506  -3.200   9.742  1.00 94.21           H
ATOM    505 2HD2 LEU A  51      11.760  -4.447   9.942  1.00 94.21           H
ATOM    506 3HD2 LEU A  51      10.357  -4.413  11.036  1.00 94.21           H
ATOM    507  HN  LEU A  51      14.664  -3.378  11.610  1.00 94.21           H
ATOM    508  N   PRO A  52      15.671  -1.103   9.624  1.00 95.17           N
ATOM    509  CA  PRO A  52      16.372  -0.001   8.960  1.00 95.17           C
ATOM    510  C   PRO A  52      17.002  -0.428   7.644  1.00 95.17           C
ATOM    511  O   PRO A  52      16.768   0.194   6.609  1.00 95.17           O
ATOM    512  HA  PRO A  52      15.667   0.787   8.696  1.00 95.17           H
ATOM    513  CB  PRO A  52      17.428   0.425   9.982  1.00 95.17           C
ATOM    514 1HB  PRO A  52      18.372  -0.097   9.825  1.00 95.17           H
ATOM    515 2HB  PRO A  52      17.640   1.492   9.919  1.00 95.17           H
ATOM    516  CG  PRO A  52      16.796   0.055  11.318  1.00 95.17           C
ATOM    517 1HG  PRO A  52      17.541  -0.034  12.108  1.00 95.17           H
ATOM    518 2HG  PRO A  52      16.084   0.810  11.652  1.00 95.17           H
ATOM    519  CD  PRO A  52      16.120  -1.273  11.018  1.00 95.17           C
ATOM    520 1HD  PRO A  52      16.812  -2.110  11.116  1.00 95.17           H
ATOM    521 2HD  PRO A  52      15.290  -1.468  11.697  1.00 95.17           H
ATOM    522  N   PRO A  53      17.812  -1.496   7.651  1.00 95.70           N
ATOM    523  CA  PRO A  53      18.472  -1.951   6.425  1.00 95.70           C
ATOM    524  C   PRO A  53      17.488  -2.167   5.286  1.00 95.70           C
ATOM    525  O   PRO A  53      17.760  -1.792   4.147  1.00 95.70           O
ATOM    526  HA  PRO A  53      19.161  -1.186   6.065  1.00 95.70           H
ATOM    527  CB  PRO A  53      19.153  -3.256   6.842  1.00 95.70           C
ATOM    528 1HB  PRO A  53      18.512  -4.118   6.660  1.00 95.70           H
ATOM    529 2HB  PRO A  53      20.075  -3.422   6.286  1.00 95.70           H
ATOM    530  CG  PRO A  53      19.419  -3.055   8.329  1.00 95.70           C
ATOM    531 1HG  PRO A  53      19.572  -4.003   8.845  1.00 95.70           H
ATOM    532 2HG  PRO A  53      20.318  -2.463   8.503  1.00 95.70           H
ATOM    533  CD  PRO A  53      18.164  -2.342   8.806  1.00 95.70           C
ATOM    534 1HD  PRO A  53      17.366  -3.044   9.046  1.00 95.70           H
ATOM    535 2HD  PRO A  53      18.349  -1.755   9.705  1.00 95.70           H
ATOM    536  N   LEU A  54      16.360  -2.771   5.628  1.00 95.19           N
ATOM    537  CA  LEU A  54      15.388  -3.167   4.623  1.00 95.19           C
ATOM    538  C   LEU A  54      14.720  -1.917   4.046  1.00 95.19           C
ATOM    539  O   LEU A  54      14.553  -1.802   2.833  1.00 95.19           O
ATOM    540  HA  LEU A  54      15.932  -3.668   3.822  1.00 95.19           H
ATOM    541  CB  LEU A  54      14.400  -4.180   5.203  1.00 95.19           C
ATOM    542 1HB  LEU A  54      13.964  -3.757   6.108  1.00 95.19           H
ATOM    543 2HB  LEU A  54      13.586  -4.313   4.490  1.00 95.19           H
ATOM    544  CG  LEU A  54      14.973  -5.558   5.542  1.00 95.19           C
ATOM    545  HG  LEU A  54      15.827  -5.418   6.206  1.00 95.19           H
ATOM    546  CD1 LEU A  54      13.948  -6.407   6.297  1.00 95.19           C
ATOM    547 1HD1 LEU A  54      13.672  -5.905   7.225  1.00 95.19           H
ATOM    548 2HD1 LEU A  54      13.061  -6.541   5.679  1.00 95.19           H
ATOM    549 3HD1 LEU A  54      14.381  -7.381   6.526  1.00 95.19           H
ATOM    550  CD2 LEU A  54      15.487  -6.262   4.286  1.00 95.19           C
ATOM    551 1HD2 LEU A  54      14.667  -6.390   3.579  1.00 95.19           H
ATOM    552 2HD2 LEU A  54      16.272  -5.661   3.827  1.00 95.19           H
ATOM    553 3HD2 LEU A  54      15.889  -7.239   4.556  1.00 95.19           H
ATOM    554  HN  LEU A  54      16.106  -2.990   6.570  1.00 95.19           H
ATOM    555  N   TYR A  55      14.356  -1.012   4.943  1.00 94.85           N
ATOM    556  CA  TYR A  55      13.641   0.189   4.546  1.00 94.85           C
ATOM    557  C   TYR A  55      14.510   1.074   3.650  1.00 94.85           C
ATOM    558  O   TYR A  55      14.006   1.713   2.727  1.00 94.85           O
ATOM    559  HA  TYR A  55      12.753  -0.116   3.992  1.00 94.85           H
ATOM    560  CB  TYR A  55      13.331   0.942   5.841  1.00 94.85           C
ATOM    561 1HB  TYR A  55      14.223   0.950   6.467  1.00 94.85           H
ATOM    562 2HB  TYR A  55      13.102   1.980   5.600  1.00 94.85           H
ATOM    563  CG  TYR A  55      12.169   0.352   6.642  1.00 94.85           C
ATOM    564  CD1 TYR A  55      11.524  -0.781   6.189  1.00 94.85           C
ATOM    565  HD1 TYR A  55      11.843  -1.255   5.261  1.00 94.85           H
ATOM    566  CD2 TYR A  55      11.765   0.952   7.817  1.00 94.85           C
ATOM    567  HD2 TYR A  55      12.274   1.847   8.174  1.00 94.85           H
ATOM    568  CE1 TYR A  55      10.430  -1.337   6.942  1.00 94.85           C
ATOM    569  HE1 TYR A  55       9.912  -2.232   6.596  1.00 94.85           H
ATOM    570  CE2 TYR A  55      10.671   0.397   8.570  1.00 94.85           C
ATOM    571  HE2 TYR A  55      10.342   0.861   9.500  1.00 94.85           H
ATOM    572  CZ  TYR A  55      10.058  -0.721   8.096  1.00 94.85           C
ATOM    573  OH  TYR A  55       9.025  -1.246   8.808  1.00 94.85           O
ATOM    574  HH  TYR A  55       8.643  -2.034   8.326  1.00 94.85           H
ATOM    575  HN  TYR A  55      14.543  -1.089   5.922  1.00 94.85           H
ATOM    576  N   TRP A  56      15.799   1.084   3.954  1.00 95.84           N
ATOM    577  CA  TRP A  56      16.755   1.810   3.136  1.00 95.84           C
ATOM    578  C   TRP A  56      16.824   1.126   1.769  1.00 95.84           C
ATOM    579  O   TRP A  56      16.835   1.793   0.736  1.00 95.84           O
ATOM    580  HA  TRP A  56      16.390   2.831   3.023  1.00 95.84           H
ATOM    581  CB  TRP A  56      18.116   1.898   3.830  1.00 95.84           C
ATOM    582 1HB  TRP A  56      18.278   0.987   4.406  1.00 95.84           H
ATOM    583 2HB  TRP A  56      18.898   1.938   3.071  1.00 95.84           H
ATOM    584  CG  TRP A  56      18.264   3.104   4.759  1.00 95.84           C
ATOM    585  CD1 TRP A  56      18.402   3.107   6.092  1.00 95.84           C
ATOM    586  HD1 TRP A  56      18.426   2.209   6.708  1.00 95.84           H
ATOM    587  CD2 TRP A  56      18.284   4.493   4.367  1.00 95.84           C
ATOM    588  NE1 TRP A  56      18.508   4.391   6.586  1.00 95.84           N
ATOM    589  HE1 TRP A  56      18.618   4.649   7.546  1.00 95.84           H
ATOM    590  CE2 TRP A  56      18.435   5.261   5.504  1.00 95.84           C
ATOM    591  CE3 TRP A  56      18.179   5.082   3.095  1.00 95.84           C
ATOM    592  HE3 TRP A  56      18.060   4.498   2.182  1.00 95.84           H
ATOM    593  CZ2 TRP A  56      18.493   6.659   5.483  1.00 95.84           C
ATOM    594  HZ2 TRP A  56      18.612   7.243   6.396  1.00 95.84           H
ATOM    595  CZ3 TRP A  56      18.239   6.480   3.090  1.00 95.84           C
ATOM    596  HZ3 TRP A  56      18.162   6.988   2.129  1.00 95.84           H
ATOM    597  CH2 TRP A  56      18.390   7.268   4.226  1.00 95.84           C
ATOM    598  HH2 TRP A  56      18.428   8.353   4.139  1.00 95.84           H
ATOM    599  HN  TRP A  56      16.192   0.608   4.741  1.00 95.84           H
ATOM    600  N   LEU A  57      16.870  -0.198   1.807  1.00 95.58           N
ATOM    601  CA  LEU A  57      16.956  -0.980   0.586  1.00 95.58           C
ATOM    602  C   LEU A  57      15.721  -0.708  -0.276  1.00 95.58           C
ATOM    603  O   LEU A  57      15.842  -0.405  -1.462  1.00 95.58           O
ATOM    604  HA  LEU A  57      17.838  -0.640   0.042  1.00 95.58           H
ATOM    605  CB  LEU A  57      17.166  -2.460   0.910  1.00 95.58           C
ATOM    606 1HB  LEU A  57      18.073  -2.555   1.508  1.00 95.58           H
ATOM    607 2HB  LEU A  57      16.337  -2.796   1.533  1.00 95.58           H
ATOM    608  CG  LEU A  57      17.280  -3.401  -0.291  1.00 95.58           C
ATOM    609  HG  LEU A  57      16.447  -3.197  -0.964  1.00 95.58           H
ATOM    610  CD1 LEU A  57      18.568  -3.137  -1.074  1.00 95.58           C
ATOM    611 1HD1 LEU A  57      18.571  -2.109  -1.434  1.00 95.58           H
ATOM    612 2HD1 LEU A  57      19.428  -3.297  -0.422  1.00 95.58           H
ATOM    613 3HD1 LEU A  57      18.624  -3.820  -1.922  1.00 95.58           H
ATOM    614  CD2 LEU A  57      17.162  -4.863   0.144  1.00 95.58           C
ATOM    615 1HD2 LEU A  57      17.960  -5.097   0.849  1.00 95.58           H
ATOM    616 2HD2 LEU A  57      16.196  -5.023   0.623  1.00 95.58           H
ATOM    617 3HD2 LEU A  57      17.246  -5.510  -0.729  1.00 95.58           H
ATOM    618  HN  LEU A  57      16.849  -0.734   2.651  1.00 95.58           H
ATOM    619  N   VAL A  58      14.562  -0.828   0.353  1.00 95.12           N
ATOM    620  CA  VAL A  58      13.304  -0.669  -0.358  1.00 95.12           C
ATOM    621  C   VAL A  58      13.226   0.745  -0.937  1.00 95.12           C
ATOM    622  O   VAL A  58      12.800   0.930  -2.076  1.00 95.12           O
ATOM    623  HA  VAL A  58      13.298  -1.386  -1.179  1.00 95.12           H
ATOM    624  CB  VAL A  58      12.134  -1.001   0.569  1.00 95.12           C
ATOM    625  HB  VAL A  58      12.235  -0.393   1.469  1.00 95.12           H
ATOM    626  CG1 VAL A  58      10.797  -0.648  -0.087  1.00 95.12           C
ATOM    627 1HG1 VAL A  58      10.774   0.418  -0.313  1.00 95.12           H
ATOM    628 2HG1 VAL A  58      10.685  -1.217  -1.010  1.00 95.12           H
ATOM    629 3HG1 VAL A  58       9.982  -0.894   0.593  1.00 95.12           H
ATOM    630  CG2 VAL A  58      12.167  -2.472   0.990  1.00 95.12           C
ATOM    631 1HG2 VAL A  58      12.101  -3.104   0.105  1.00 95.12           H
ATOM    632 2HG2 VAL A  58      13.099  -2.678   1.516  1.00 95.12           H
ATOM    633 3HG2 VAL A  58      11.324  -2.680   1.648  1.00 95.12           H
ATOM    634  HN  VAL A  58      14.473  -1.029   1.329  1.00 95.12           H
ATOM    635  N   PHE A  59      13.645   1.706  -0.127  1.00 96.60           N
ATOM    636  CA  PHE A  59      13.636   3.096  -0.548  1.00 96.60           C
ATOM    637  C   PHE A  59      14.442   3.284  -1.835  1.00 96.60           C
ATOM    638  O   PHE A  59      13.938   3.836  -2.812  1.00 96.60           O
ATOM    639  HA  PHE A  59      12.598   3.374  -0.728  1.00 96.60           H
ATOM    640  CB  PHE A  59      14.291   3.907   0.572  1.00 96.60           C
ATOM    641 1HB  PHE A  59      13.656   3.864   1.457  1.00 96.60           H
ATOM    642 2HB  PHE A  59      15.240   3.441   0.838  1.00 96.60           H
ATOM    643  CG  PHE A  59      14.543   5.373   0.213  1.00 96.60           C
ATOM    644  CD1 PHE A  59      15.817   5.836   0.100  1.00 96.60           C
ATOM    645  HD1 PHE A  59      16.658   5.163   0.264  1.00 96.60           H
ATOM    646  CD2 PHE A  59      13.494   6.213   0.008  1.00 96.60           C
ATOM    647  HD2 PHE A  59      12.473   5.843   0.100  1.00 96.60           H
ATOM    648  CE1 PHE A  59      16.051   7.196  -0.233  1.00 96.60           C
ATOM    649  HE1 PHE A  59      17.072   7.567  -0.324  1.00 96.60           H
ATOM    650  CE2 PHE A  59      13.728   7.574  -0.324  1.00 96.60           C
ATOM    651  HE2 PHE A  59      12.887   8.247  -0.489  1.00 96.60           H
ATOM    652  CZ  PHE A  59      15.002   8.037  -0.438  1.00 96.60           C
ATOM    653  HZ  PHE A  59      15.181   9.081  -0.694  1.00 96.60           H
ATOM    654  HN  PHE A  59      13.984   1.547   0.800  1.00 96.60           H
ATOM    655  N   ILE A  60      15.680   2.815  -1.795  1.00 96.35           N
ATOM    656  CA  ILE A  60      16.612   3.066  -2.881  1.00 96.35           C
ATOM    657  C   ILE A  60      16.078   2.424  -4.163  1.00 96.35           C
ATOM    658  O   ILE A  60      15.988   3.081  -5.199  1.00 96.35           O
ATOM    659  HA  ILE A  60      16.659   4.145  -3.029  1.00 96.35           H
ATOM    660  CB  ILE A  60      18.018   2.600  -2.499  1.00 96.35           C
ATOM    661  HB  ILE A  60      17.948   1.583  -2.113  1.00 96.35           H
ATOM    662  CG1 ILE A  60      18.599   3.468  -1.381  1.00 96.35           C
ATOM    663 1HG1 ILE A  60      18.851   4.453  -1.774  1.00 96.35           H
ATOM    664 2HG1 ILE A  60      17.848   3.617  -0.605  1.00 96.35           H
ATOM    665  CG2 ILE A  60      18.933   2.556  -3.725  1.00 96.35           C
ATOM    666 1HG2 ILE A  60      18.523   1.864  -4.460  1.00 96.35           H
ATOM    667 2HG2 ILE A  60      19.002   3.552  -4.162  1.00 96.35           H
ATOM    668 3HG2 ILE A  60      19.926   2.222  -3.425  1.00 96.35           H
ATOM    669  CD1 ILE A  60      19.845   2.820  -0.775  1.00 96.35           C
ATOM    670 1HD1 ILE A  60      19.584   1.846  -0.361  1.00 96.35           H
ATOM    671 2HD1 ILE A  60      20.602   2.694  -1.549  1.00 96.35           H
ATOM    672 3HD1 ILE A  60      20.237   3.458   0.018  1.00 96.35           H
ATOM    673  HN  ILE A  60      16.048   2.273  -1.039  1.00 96.35           H
ATOM    674  N   VAL A  61      15.739   1.148  -4.052  1.00 94.74           N
ATOM    675  CA  VAL A  61      15.339   0.375  -5.215  1.00 94.74           C
ATOM    676  C   VAL A  61      14.029   0.939  -5.770  1.00 94.74           C
ATOM    677  O   VAL A  61      13.873   1.076  -6.983  1.00 94.74           O
ATOM    678  HA  VAL A  61      16.118   0.489  -5.970  1.00 94.74           H
ATOM    679  CB  VAL A  61      15.245  -1.108  -4.852  1.00 94.74           C
ATOM    680  HB  VAL A  61      14.543  -1.206  -4.024  1.00 94.74           H
ATOM    681  CG1 VAL A  61      14.704  -1.927  -6.025  1.00 94.74           C
ATOM    682 1HG1 VAL A  61      13.710  -1.569  -6.291  1.00 94.74           H
ATOM    683 2HG1 VAL A  61      15.370  -1.819  -6.881  1.00 94.74           H
ATOM    684 3HG1 VAL A  61      14.647  -2.977  -5.740  1.00 94.74           H
ATOM    685  CG2 VAL A  61      16.599  -1.645  -4.386  1.00 94.74           C
ATOM    686 1HG2 VAL A  61      17.331  -1.527  -5.185  1.00 94.74           H
ATOM    687 2HG2 VAL A  61      16.928  -1.090  -3.507  1.00 94.74           H
ATOM    688 3HG2 VAL A  61      16.504  -2.702  -4.133  1.00 94.74           H
ATOM    689  HN  VAL A  61      15.735   0.644  -3.188  1.00 94.74           H
ATOM    690  N   GLY A  62      13.122   1.251  -4.857  1.00 95.60           N
ATOM    691  CA  GLY A  62      11.802   1.720  -5.242  1.00 95.60           C
ATOM    692  C   GLY A  62      11.880   3.106  -5.887  1.00 95.60           C
ATOM    693  O   GLY A  62      11.193   3.376  -6.870  1.00 95.60           O
ATOM    694 1HA  GLY A  62      11.351   1.016  -5.941  1.00 95.60           H
ATOM    695 2HA  GLY A  62      11.155   1.759  -4.366  1.00 95.60           H
ATOM    696  HN  GLY A  62      13.276   1.186  -3.871  1.00 95.60           H
ATOM    697  N   ALA A  63      12.723   3.947  -5.306  1.00 95.92           N
ATOM    698  CA  ALA A  63      12.860   5.315  -5.777  1.00 95.92           C
ATOM    699  C   ALA A  63      13.382   5.304  -7.215  1.00 95.92           C
ATOM    700  O   ALA A  63      12.860   6.012  -8.074  1.00 95.92           O
ATOM    701  HA  ALA A  63      11.870   5.771  -5.763  1.00 95.92           H
ATOM    702  CB  ALA A  63      13.776   6.092  -4.830  1.00 95.92           C
ATOM    703 1HB  ALA A  63      13.345   6.095  -3.829  1.00 95.92           H
ATOM    704 2HB  ALA A  63      14.757   5.618  -4.802  1.00 95.92           H
ATOM    705 3HB  ALA A  63      13.878   7.118  -5.184  1.00 95.92           H
ATOM    706  HN  ALA A  63      13.305   3.708  -4.528  1.00 95.92           H
ATOM    707  N   LEU A  64      14.407   4.492  -7.433  1.00 94.05           N
ATOM    708  CA  LEU A  64      15.017   4.393  -8.747  1.00 94.05           C
ATOM    709  C   LEU A  64      13.991   3.845  -9.741  1.00 94.05           C
ATOM    710  O   LEU A  64      13.842   4.375 -10.841  1.00 94.05           O
ATOM    711  HA  LEU A  64      15.293   5.402  -9.057  1.00 94.05           H
ATOM    712  CB  LEU A  64      16.307   3.573  -8.679  1.00 94.05           C
ATOM    713 1HB  LEU A  64      16.082   2.618  -8.205  1.00 94.05           H
ATOM    714 2HB  LEU A  64      16.630   3.355  -9.697  1.00 94.05           H
ATOM    715  CG  LEU A  64      17.474   4.219  -7.931  1.00 94.05           C
ATOM    716  HG  LEU A  64      17.128   4.504  -6.938  1.00 94.05           H
ATOM    717  CD1 LEU A  64      18.622   3.225  -7.741  1.00 94.05           C
ATOM    718 1HD1 LEU A  64      18.269   2.369  -7.166  1.00 94.05           H
ATOM    719 2HD1 LEU A  64      18.975   2.887  -8.715  1.00 94.05           H
ATOM    720 3HD1 LEU A  64      19.438   3.710  -7.207  1.00 94.05           H
ATOM    721  CD2 LEU A  64      17.935   5.498  -8.633  1.00 94.05           C
ATOM    722 1HD2 LEU A  64      18.258   5.260  -9.647  1.00 94.05           H
ATOM    723 2HD2 LEU A  64      17.109   6.209  -8.673  1.00 94.05           H
ATOM    724 3HD2 LEU A  64      18.765   5.937  -8.081  1.00 94.05           H
ATOM    725  HN  LEU A  64      14.818   3.911  -6.731  1.00 94.05           H
ATOM    726  N   GLY A  65      13.310   2.790  -9.318  1.00 92.49           N
ATOM    727  CA  GLY A  65      12.400   2.083 -10.203  1.00 92.49           C
ATOM    728  C   GLY A  65      11.262   2.996 -10.662  1.00 92.49           C
ATOM    729  O   GLY A  65      11.015   3.133 -11.859  1.00 92.49           O
ATOM    730 1HA  GLY A  65      12.946   1.712 -11.071  1.00 92.49           H
ATOM    731 2HA  GLY A  65      11.990   1.214  -9.689  1.00 92.49           H
ATOM    732  HN  GLY A  65      13.373   2.419  -8.392  1.00 92.49           H
ATOM    733  N   ASN A  66      10.598   3.598  -9.685  1.00 94.59           N
ATOM    734  CA  ASN A  66       9.389   4.357  -9.959  1.00 94.59           C
ATOM    735  C   ASN A  66       9.759   5.654 -10.681  1.00 94.59           C
ATOM    736  O   ASN A  66       8.996   6.145 -11.512  1.00 94.59           O
ATOM    737  HA  ASN A  66       8.771   3.700 -10.571  1.00 94.59           H
ATOM    738  CB  ASN A  66       8.667   4.727  -8.662  1.00 94.59           C
ATOM    739 1HB  ASN A  66       9.384   5.120  -7.941  1.00 94.59           H
ATOM    740 2HB  ASN A  66       7.945   5.520  -8.857  1.00 94.59           H
ATOM    741  CG  ASN A  66       7.950   3.513  -8.067  1.00 94.59           C
ATOM    742  OD1 ASN A  66       7.014   2.974  -8.634  1.00 94.59           O
ATOM    743  ND2 ASN A  66       8.441   3.115  -6.897  1.00 94.59           N
ATOM    744 1HD2 ASN A  66       9.212   3.601  -6.486  1.00 94.59           H
ATOM    745 2HD2 ASN A  66       8.039   2.328  -6.428  1.00 94.59           H
ATOM    746  HN  ASN A  66      10.873   3.573  -8.724  1.00 94.59           H
ATOM    747  N   SER A  67      10.929   6.172 -10.338  1.00 93.27           N
ATOM    748  CA  SER A  67      11.445   7.358 -11.000  1.00 93.27           C
ATOM    749  C   SER A  67      11.655   7.078 -12.489  1.00 93.27           C
ATOM    750  O   SER A  67      11.408   7.942 -13.328  1.00 93.27           O
ATOM    751  HA  SER A  67      10.681   8.123 -10.858  1.00 93.27           H
ATOM    752  CB  SER A  67      12.754   7.822 -10.358  1.00 93.27           C
ATOM    753 1HB  SER A  67      13.493   7.022 -10.422  1.00 93.27           H
ATOM    754 2HB  SER A  67      13.152   8.669 -10.916  1.00 93.27           H
ATOM    755  OG  SER A  67      12.577   8.194  -8.994  1.00 93.27           O
ATOM    756  HG  SER A  67      13.045   7.542  -8.397  1.00 93.27           H
ATOM    757  HN  SER A  67      11.520   5.795  -9.624  1.00 93.27           H
ATOM    758  N   LEU A  68      12.108   5.865 -12.772  1.00 89.71           N
ATOM    759  CA  LEU A  68      12.341   5.455 -14.147  1.00 89.71           C
ATOM    760  C   LEU A  68      11.007   5.408 -14.894  1.00 89.71           C
ATOM    761  O   LEU A  68      10.926   5.812 -16.052  1.00 89.71           O
ATOM    762  HA  LEU A  68      12.971   6.214 -14.611  1.00 89.71           H
ATOM    763  CB  LEU A  68      13.116   4.137 -14.188  1.00 89.71           C
ATOM    764 1HB  LEU A  68      14.030   4.257 -13.607  1.00 89.71           H
ATOM    765 2HB  LEU A  68      12.520   3.372 -13.691  1.00 89.71           H
ATOM    766  CG  LEU A  68      13.494   3.625 -15.580  1.00 89.71           C
ATOM    767  HG  LEU A  68      12.585   3.560 -16.178  1.00 89.71           H
ATOM    768  CD1 LEU A  68      14.434   4.603 -16.288  1.00 89.71           C
ATOM    769 1HD1 LEU A  68      13.940   5.569 -16.393  1.00 89.71           H
ATOM    770 2HD1 LEU A  68      15.344   4.722 -15.700  1.00 89.71           H
ATOM    771 3HD1 LEU A  68      14.686   4.214 -17.274  1.00 89.71           H
ATOM    772  CD2 LEU A  68      14.085   2.216 -15.503  1.00 89.71           C
ATOM    773 1HD2 LEU A  68      14.980   2.230 -14.881  1.00 89.71           H
ATOM    774 2HD2 LEU A  68      13.352   1.537 -15.068  1.00 89.71           H
ATOM    775 3HD2 LEU A  68      14.345   1.876 -16.506  1.00 89.71           H
ATOM    776  HN  LEU A  68      12.315   5.170 -12.083  1.00 89.71           H
ATOM    777  N   VAL A  69       9.994   4.911 -14.199  1.00 89.93           N
ATOM    778  CA  VAL A  69       8.674   4.777 -14.793  1.00 89.93           C
ATOM    779  C   VAL A  69       8.175   6.155 -15.231  1.00 89.93           C
ATOM    780  O   VAL A  69       7.678   6.313 -16.345  1.00 89.93           O
ATOM    781  HA  VAL A  69       8.773   4.143 -15.674  1.00 89.93           H
ATOM    782  CB  VAL A  69       7.728   4.082 -13.812  1.00 89.93           C
ATOM    783  HB  VAL A  69       7.780   4.613 -12.862  1.00 89.93           H
ATOM    784  CG1 VAL A  69       6.282   4.146 -14.307  1.00 89.93           C
ATOM    785 1HG1 VAL A  69       5.978   5.188 -14.408  1.00 89.93           H
ATOM    786 2HG1 VAL A  69       6.207   3.650 -15.275  1.00 89.93           H
ATOM    787 3HG1 VAL A  69       5.630   3.644 -13.592  1.00 89.93           H
ATOM    788  CG2 VAL A  69       8.159   2.635 -13.565  1.00 89.93           C
ATOM    789 1HG2 VAL A  69       8.150   2.087 -14.507  1.00 89.93           H
ATOM    790 2HG2 VAL A  69       9.166   2.622 -13.148  1.00 89.93           H
ATOM    791 3HG2 VAL A  69       7.470   2.164 -12.864  1.00 89.93           H
ATOM    792  HN  VAL A  69      10.064   4.603 -13.250  1.00 89.93           H
ATOM    793  N   ILE A  70       8.323   7.116 -14.332  1.00 91.07           N
ATOM    794  CA  ILE A  70       7.843   8.463 -14.591  1.00 91.07           C
ATOM    795  C   ILE A  70       8.598   9.049 -15.785  1.00 91.07           C
ATOM    796  O   ILE A  70       8.002   9.696 -16.645  1.00 91.07           O
ATOM    797  HA  ILE A  70       6.787   8.389 -14.852  1.00 91.07           H
ATOM    798  CB  ILE A  70       7.937   9.318 -13.325  1.00 91.07           C
ATOM    799  HB  ILE A  70       8.943   9.217 -12.919  1.00 91.07           H
ATOM    800  CG1 ILE A  70       6.965   8.819 -12.253  1.00 91.07           C
ATOM    801 1HG1 ILE A  70       5.940   8.941 -12.602  1.00 91.07           H
ATOM    802 2HG1 ILE A  70       7.120   7.753 -12.085  1.00 91.07           H
ATOM    803  CG2 ILE A  70       7.725  10.799 -13.646  1.00 91.07           C
ATOM    804 1HG2 ILE A  70       8.489  11.131 -14.350  1.00 91.07           H
ATOM    805 2HG2 ILE A  70       6.738  10.937 -14.089  1.00 91.07           H
ATOM    806 3HG2 ILE A  70       7.797  11.383 -12.729  1.00 91.07           H
ATOM    807  CD1 ILE A  70       7.158   9.582 -10.941  1.00 91.07           C
ATOM    808 1HD1 ILE A  70       8.177   9.438 -10.583  1.00 91.07           H
ATOM    809 2HD1 ILE A  70       6.978  10.644 -11.109  1.00 91.07           H
ATOM    810 3HD1 ILE A  70       6.455   9.207 -10.197  1.00 91.07           H
ATOM    811  HN  ILE A  70       8.761   6.988 -13.443  1.00 91.07           H
ATOM    812  N   LEU A  71       9.900   8.801 -15.801  1.00 87.96           N
ATOM    813  CA  LEU A  71      10.757   9.365 -16.830  1.00 87.96           C
ATOM    814  C   LEU A  71      10.368   8.780 -18.189  1.00 87.96           C
ATOM    815  O   LEU A  71      10.295   9.503 -19.182  1.00 87.96           O
ATOM    816  HA  LEU A  71      10.576  10.440 -16.852  1.00 87.96           H
ATOM    817  CB  LEU A  71      12.230   9.162 -16.471  1.00 87.96           C
ATOM    818 1HB  LEU A  71      12.418   9.638 -15.508  1.00 87.96           H
ATOM    819 2HB  LEU A  71      12.407   8.094 -16.338  1.00 87.96           H
ATOM    820  CG  LEU A  71      13.247   9.698 -17.481  1.00 87.96           C
ATOM    821  HG  LEU A  71      12.769  10.489 -18.059  1.00 87.96           H
ATOM    822  CD1 LEU A  71      14.450  10.321 -16.770  1.00 87.96           C
ATOM    823 1HD1 LEU A  71      14.113  11.145 -16.142  1.00 87.96           H
ATOM    824 2HD1 LEU A  71      14.936   9.567 -16.151  1.00 87.96           H
ATOM    825 3HD1 LEU A  71      15.157  10.693 -17.511  1.00 87.96           H
ATOM    826  CD2 LEU A  71      13.666   8.606 -18.468  1.00 87.96           C
ATOM    827 1HD2 LEU A  71      14.118   7.778 -17.923  1.00 87.96           H
ATOM    828 2HD2 LEU A  71      12.790   8.250 -19.010  1.00 87.96           H
ATOM    829 3HD2 LEU A  71      14.389   9.014 -19.175  1.00 87.96           H
ATOM    830  HN  LEU A  71      10.368   8.227 -15.129  1.00 87.96           H
ATOM    831  N   VAL A  72      10.130   7.477 -18.190  1.00 86.06           N
ATOM    832  CA  VAL A  72       9.753   6.786 -19.412  1.00 86.06           C
ATOM    833  C   VAL A  72       8.435   7.364 -19.933  1.00 86.06           C
ATOM    834  O   VAL A  72       8.273   7.561 -21.137  1.00 86.06           O
ATOM    835  HA  VAL A  72      10.534   6.972 -20.149  1.00 86.06           H
ATOM    836  CB  VAL A  72       9.686   5.278 -19.161  1.00 86.06           C
ATOM    837  HB  VAL A  72       9.043   5.110 -18.298  1.00 86.06           H
ATOM    838  CG1 VAL A  72       9.069   4.551 -20.357  1.00 86.06           C
ATOM    839 1HG1 VAL A  72       8.058   4.922 -20.525  1.00 86.06           H
ATOM    840 2HG1 VAL A  72       9.675   4.731 -21.244  1.00 86.06           H
ATOM    841 3HG1 VAL A  72       9.034   3.481 -20.152  1.00 86.06           H
ATOM    842  CG2 VAL A  72      11.071   4.716 -18.832  1.00 86.06           C
ATOM    843 1HG2 VAL A  72      11.746   4.902 -19.667  1.00 86.06           H
ATOM    844 2HG2 VAL A  72      11.457   5.203 -17.937  1.00 86.06           H
ATOM    845 3HG2 VAL A  72      10.995   3.643 -18.659  1.00 86.06           H
ATOM    846  HN  VAL A  72      10.190   6.897 -17.378  1.00 86.06           H
ATOM    847  N   TYR A  73       7.528   7.619 -19.002  1.00 85.33           N
ATOM    848  CA  TYR A  73       6.226   8.159 -19.354  1.00 85.33           C
ATOM    849  C   TYR A  73       6.365   9.514 -20.052  1.00 85.33           C
ATOM    850  O   TYR A  73       5.654   9.796 -21.015  1.00 85.33           O
ATOM    851  HA  TYR A  73       5.743   7.457 -20.033  1.00 85.33           H
ATOM    852  CB  TYR A  73       5.479   8.353 -18.033  1.00 85.33           C
ATOM    853 1HB  TYR A  73       5.419   7.395 -17.517  1.00 85.33           H
ATOM    854 2HB  TYR A  73       6.056   9.024 -17.396  1.00 85.33           H
ATOM    855  CG  TYR A  73       4.066   8.918 -18.194  1.00 85.33           C
ATOM    856  CD1 TYR A  73       3.870  10.283 -18.244  1.00 85.33           C
ATOM    857  HD1 TYR A  73       4.722  10.959 -18.169  1.00 85.33           H
ATOM    858  CD2 TYR A  73       2.988   8.062 -18.289  1.00 85.33           C
ATOM    859  HD2 TYR A  73       3.143   6.984 -18.250  1.00 85.33           H
ATOM    860  CE1 TYR A  73       2.540  10.814 -18.396  1.00 85.33           C
ATOM    861  HE1 TYR A  73       2.371  11.890 -18.437  1.00 85.33           H
ATOM    862  CE2 TYR A  73       1.658   8.593 -18.441  1.00 85.33           C
ATOM    863  HE2 TYR A  73       0.798   7.928 -18.518  1.00 85.33           H
ATOM    864  CZ  TYR A  73       1.500   9.943 -18.487  1.00 85.33           C
ATOM    865  OH  TYR A  73       0.244  10.445 -18.631  1.00 85.33           O
ATOM    866  HH  TYR A  73      -0.398   9.707 -18.839  1.00 85.33           H
ATOM    867  HN  TYR A  73       7.671   7.463 -18.025  1.00 85.33           H
ATOM    868  N   TRP A  74       7.285  10.317 -19.538  1.00 85.78           N
ATOM    869  CA  TRP A  74       7.434  11.683 -20.010  1.00 85.78           C
ATOM    870  C   TRP A  74       7.998  11.633 -21.431  1.00 85.78           C
ATOM    871  O   TRP A  74       7.450  12.251 -22.343  1.00 85.78           O
ATOM    872  HA  TRP A  74       6.446  12.143 -20.017  1.00 85.78           H
ATOM    873  CB  TRP A  74       8.301  12.503 -19.052  1.00 85.78           C
ATOM    874 1HB  TRP A  74       8.657  11.852 -18.253  1.00 85.78           H
ATOM    875 2HB  TRP A  74       9.180  12.859 -19.588  1.00 85.78           H
ATOM    876  CG  TRP A  74       7.580  13.700 -18.430  1.00 85.78           C
ATOM    877  CD1 TRP A  74       6.896  14.668 -19.057  1.00 85.78           C
ATOM    878  HD1 TRP A  74       6.763  14.723 -20.137  1.00 85.78           H
ATOM    879  CD2 TRP A  74       7.498  14.021 -17.026  1.00 85.78           C
ATOM    880  NE1 TRP A  74       6.382  15.584 -18.163  1.00 85.78           N
ATOM    881  HE1 TRP A  74       5.838  16.392 -18.390  1.00 85.78           H
ATOM    882  CE2 TRP A  74       6.760  15.178 -16.888  1.00 85.78           C
ATOM    883  CE3 TRP A  74       8.031  13.354 -15.908  1.00 85.78           C
ATOM    884  HE3 TRP A  74       8.617  12.439 -15.990  1.00 85.78           H
ATOM    885  CZ2 TRP A  74       6.487  15.771 -15.649  1.00 85.78           C
ATOM    886  HZ2 TRP A  74       5.901  16.686 -15.567  1.00 85.78           H
ATOM    887  CZ3 TRP A  74       7.749  13.959 -14.677  1.00 85.78           C
ATOM    888  HZ3 TRP A  74       8.139  13.483 -13.778  1.00 85.78           H
ATOM    889  CH2 TRP A  74       7.008  15.124 -14.522  1.00 85.78           C
ATOM    890  HH2 TRP A  74       6.832  15.533 -13.527  1.00 85.78           H
ATOM    891  HN  TRP A  74       7.919  10.048 -18.813  1.00 85.78           H
ATOM    892  N   TYR A  75       9.086  10.891 -21.576  1.00 81.48           N
ATOM    893  CA  TYR A  75       9.880  10.956 -22.792  1.00 81.48           C
ATOM    894  C   TYR A  75       9.316  10.023 -23.866  1.00 81.48           C
ATOM    895  O   TYR A  75       9.758  10.054 -25.013  1.00 81.48           O
ATOM    896  HA  TYR A  75       9.849  11.982 -23.159  1.00 81.48           H
ATOM    897  CB  TYR A  75      11.282  10.481 -22.405  1.00 81.48           C
ATOM    898 1HB  TYR A  75      11.193   9.608 -21.758  1.00 81.48           H
ATOM    899 2HB  TYR A  75      11.806  10.158 -23.305  1.00 81.48           H
ATOM    900  CG  TYR A  75      12.125  11.541 -21.694  1.00 81.48           C
ATOM    901  CD1 TYR A  75      12.742  12.536 -22.425  1.00 81.48           C
ATOM    902  HD1 TYR A  75      12.629  12.566 -23.509  1.00 81.48           H
ATOM    903  CD2 TYR A  75      12.267  11.503 -20.322  1.00 81.48           C
ATOM    904  HD2 TYR A  75      11.780  10.718 -19.745  1.00 81.48           H
ATOM    905  CE1 TYR A  75      13.535  13.535 -21.756  1.00 81.48           C
ATOM    906  HE1 TYR A  75      14.028  14.326 -22.321  1.00 81.48           H
ATOM    907  CE2 TYR A  75      13.060  12.502 -19.653  1.00 81.48           C
ATOM    908  HE2 TYR A  75      13.182  12.483 -18.570  1.00 81.48           H
ATOM    909  CZ  TYR A  75      13.655  13.468 -20.403  1.00 81.48           C
ATOM    910  OH  TYR A  75      14.404  14.411 -19.771  1.00 81.48           O
ATOM    911  HH  TYR A  75      14.784  15.050 -20.439  1.00 81.48           H
ATOM    912  HN  TYR A  75       9.426  10.255 -20.883  1.00 81.48           H
ATOM    913  N   CYS A  76       8.349   9.216 -23.455  1.00 75.38           N
ATOM    914  CA  CYS A  76       7.669   8.329 -24.384  1.00 75.38           C
ATOM    915  C   CYS A  76       6.897   9.186 -25.389  1.00 75.38           C
ATOM    916  O   CYS A  76       5.961   9.893 -25.019  1.00 75.38           O
ATOM    917  HA  CYS A  76       8.443   7.748 -24.884  1.00 75.38           H
ATOM    918  CB  CYS A  76       6.755   7.341 -23.656  1.00 75.38           C
ATOM    919 1HB  CYS A  76       7.328   6.780 -22.918  1.00 75.38           H
ATOM    920 2HB  CYS A  76       5.979   7.882 -23.115  1.00 75.38           H
ATOM    921  SG  CYS A  76       5.992   6.192 -24.859  1.00 75.38           S
ATOM    922  HG  CYS A  76       7.127   5.607 -25.231  1.00 75.38           H
ATOM    923  HN  CYS A  76       8.029   9.163 -22.509  1.00 75.38           H
ATOM    924  N   THR A  77       7.319   9.096 -26.642  1.00 67.95           N
ATOM    925  CA  THR A  77       6.782   9.963 -27.677  1.00 67.95           C
ATOM    926  C   THR A  77       5.415   9.457 -28.141  1.00 67.95           C
ATOM    927  O   THR A  77       4.716  10.141 -28.886  1.00 67.95           O
ATOM    928  HA  THR A  77       6.628  10.954 -27.249  1.00 67.95           H
ATOM    929  CB  THR A  77       7.813  10.049 -28.804  1.00 67.95           C
ATOM    930  HB  THR A  77       7.463  10.703 -29.603  1.00 67.95           H
ATOM    931  OG1 THR A  77       8.037   8.691 -29.174  1.00 67.95           O
ATOM    932  HG1 THR A  77       8.480   8.649 -30.069  1.00 67.95           H
ATOM    933  CG2 THR A  77       9.180  10.531 -28.312  1.00 67.95           C
ATOM    934 1HG2 THR A  77       9.560   9.839 -27.561  1.00 67.95           H
ATOM    935 2HG2 THR A  77       9.079  11.523 -27.874  1.00 67.95           H
ATOM    936 3HG2 THR A  77       9.874  10.573 -29.152  1.00 67.95           H
ATOM    937  HN  THR A  77       8.013   8.447 -26.953  1.00 67.95           H
ATOM    938  N   ARG A  78       5.075   8.262 -27.681  1.00 71.38           N
ATOM    939  CA  ARG A  78       3.833   7.628 -28.090  1.00 71.38           C
ATOM    940  C   ARG A  78       2.653   8.228 -27.323  1.00 71.38           C
ATOM    941  O   ARG A  78       2.789   8.594 -26.156  1.00 71.38           O
ATOM    942  HA  ARG A  78       3.753   7.835 -29.157  1.00 71.38           H
ATOM    943  CB  ARG A  78       3.878   6.119 -27.844  1.00 71.38           C
ATOM    944 1HB  ARG A  78       3.172   5.617 -28.506  1.00 71.38           H
ATOM    945 2HB  ARG A  78       4.869   5.736 -28.087  1.00 71.38           H
ATOM    946  CG  ARG A  78       3.542   5.790 -26.388  1.00 71.38           C
ATOM    947 1HG  ARG A  78       4.162   6.391 -25.723  1.00 71.38           H
ATOM    948 2HG  ARG A  78       2.505   6.056 -26.181  1.00 71.38           H
ATOM    949  CD  ARG A  78       3.761   4.305 -26.095  1.00 71.38           C
ATOM    950 1HD  ARG A  78       2.932   3.721 -26.494  1.00 71.38           H
ATOM    951 2HD  ARG A  78       4.665   3.957 -26.596  1.00 71.38           H
ATOM    952  NE  ARG A  78       3.877   4.087 -24.636  1.00 71.38           N
ATOM    953  HE  ARG A  78       4.781   4.181 -24.219  1.00 71.38           H
ATOM    954  CZ  ARG A  78       2.847   3.774 -23.839  1.00 71.38           C
ATOM    955  NH1 ARG A  78       1.614   3.636 -24.344  1.00 71.38           N
ATOM    956 1HH1 ARG A  78       1.457   3.768 -25.323  1.00 71.38           H
ATOM    957 2HH1 ARG A  78       0.850   3.402 -23.743  1.00 71.38           H
ATOM    958  NH2 ARG A  78       3.068   3.600 -22.529  1.00 71.38           N
ATOM    959 1HH2 ARG A  78       2.310   3.365 -21.921  1.00 71.38           H
ATOM    960 2HH2 ARG A  78       3.992   3.704 -22.160  1.00 71.38           H
ATOM    961  HN  ARG A  78       5.631   7.730 -27.042  1.00 71.38           H
ATOM    962  N   VAL A  79       1.523   8.311 -28.009  1.00 76.67           N
ATOM    963  CA  VAL A  79       0.289   8.733 -27.370  1.00 76.67           C
ATOM    964  C   VAL A  79       0.091   7.939 -26.077  1.00 76.67           C
ATOM    965  O   VAL A  79       0.181   6.712 -26.078  1.00 76.67           O
ATOM    966  HA  VAL A  79       0.392   9.789 -27.120  1.00 76.67           H
ATOM    967  CB  VAL A  79      -0.882   8.589 -28.345  1.00 76.67           C
ATOM    968  HB  VAL A  79      -1.043   7.525 -28.520  1.00 76.67           H
ATOM    969  CG1 VAL A  79      -2.167   9.166 -27.748  1.00 76.67           C
ATOM    970 1HG1 VAL A  79      -2.411   8.635 -26.828  1.00 76.67           H
ATOM    971 2HG1 VAL A  79      -2.022  10.224 -27.530  1.00 76.67           H
ATOM    972 3HG1 VAL A  79      -2.982   9.051 -28.462  1.00 76.67           H
ATOM    973  CG2 VAL A  79      -0.559   9.243 -29.689  1.00 76.67           C
ATOM    974 1HG2 VAL A  79      -0.359  10.304 -29.538  1.00 76.67           H
ATOM    975 2HG2 VAL A  79       0.319   8.766 -30.124  1.00 76.67           H
ATOM    976 3HG2 VAL A  79      -1.407   9.126 -30.363  1.00 76.67           H
ATOM    977  HN  VAL A  79       1.443   8.096 -28.982  1.00 76.67           H
ATOM    978  N   LYS A  80      -0.174   8.671 -25.005  1.00 81.28           N
ATOM    979  CA  LYS A  80      -0.459   8.046 -23.724  1.00 81.28           C
ATOM    980  C   LYS A  80      -1.757   7.244 -23.830  1.00 81.28           C
ATOM    981  O   LYS A  80      -2.571   7.488 -24.720  1.00 81.28           O
ATOM    982  HA  LYS A  80       0.357   7.356 -23.509  1.00 81.28           H
ATOM    983  CB  LYS A  80      -0.473   9.093 -22.609  1.00 81.28           C
ATOM    984 1HB  LYS A  80      -1.356   9.725 -22.708  1.00 81.28           H
ATOM    985 2HB  LYS A  80      -0.543   8.598 -21.641  1.00 81.28           H
ATOM    986  CG  LYS A  80       0.788   9.960 -22.655  1.00 81.28           C
ATOM    987 1HG  LYS A  80       0.795  10.549 -23.571  1.00 81.28           H
ATOM    988 2HG  LYS A  80       0.780  10.664 -21.823  1.00 81.28           H
ATOM    989  CD  LYS A  80       2.049   9.096 -22.587  1.00 81.28           C
ATOM    990 1HD  LYS A  80       1.969   8.394 -21.757  1.00 81.28           H
ATOM    991 2HD  LYS A  80       2.138   8.505 -23.498  1.00 81.28           H
ATOM    992  CE  LYS A  80       3.298   9.963 -22.411  1.00 81.28           C
ATOM    993 1HE  LYS A  80       3.172  10.905 -22.944  1.00 81.28           H
ATOM    994 2HE  LYS A  80       3.431  10.209 -21.357  1.00 81.28           H
ATOM    995  NZ  LYS A  80       4.495   9.255 -22.916  1.00 81.28           N
ATOM    996 1HZ  LYS A  80       5.329   9.759 -22.635  1.00 81.28           H
ATOM    997 2HZ  LYS A  80       4.521   8.317 -22.532  1.00 81.28           H
ATOM    998 3HZ  LYS A  80       4.456   9.205 -23.929  1.00 81.28           H
ATOM    999  HN  LYS A  80      -0.196   9.670 -25.002  1.00 81.28           H
ATOM   1000  N   THR A  81      -1.911   6.303 -22.910  1.00 82.07           N
ATOM   1001  CA  THR A  81      -3.173   5.597 -22.765  1.00 82.07           C
ATOM   1002  C   THR A  81      -3.727   5.780 -21.351  1.00 82.07           C
ATOM   1003  O   THR A  81      -3.022   6.253 -20.461  1.00 82.07           O
ATOM   1004  HA  THR A  81      -3.895   6.039 -23.452  1.00 82.07           H
ATOM   1005  CB  THR A  81      -2.941   4.132 -23.142  1.00 82.07           C
ATOM   1006  HB  THR A  81      -3.881   3.582 -23.165  1.00 82.07           H
ATOM   1007  OG1 THR A  81      -1.984   3.676 -22.190  1.00 82.07           O
ATOM   1008  HG1 THR A  81      -1.059   3.888 -22.506  1.00 82.07           H
ATOM   1009  CG2 THR A  81      -2.229   3.980 -24.488  1.00 82.07           C
ATOM   1010 1HG2 THR A  81      -1.258   4.472 -24.444  1.00 82.07           H
ATOM   1011 2HG2 THR A  81      -2.833   4.436 -25.272  1.00 82.07           H
ATOM   1012 3HG2 THR A  81      -2.089   2.921 -24.707  1.00 82.07           H
ATOM   1013  HN  THR A  81      -1.194   6.022 -22.273  1.00 82.07           H
ATOM   1014  N   MET A  82      -4.984   5.395 -21.188  1.00 85.22           N
ATOM   1015  CA  MET A  82      -5.610   5.417 -19.877  1.00 85.22           C
ATOM   1016  C   MET A  82      -4.819   4.570 -18.878  1.00 85.22           C
ATOM   1017  O   MET A  82      -4.624   4.974 -17.733  1.00 85.22           O
ATOM   1018  HA  MET A  82      -5.601   6.461 -19.565  1.00 85.22           H
ATOM   1019  CB  MET A  82      -7.038   4.879 -19.984  1.00 85.22           C
ATOM   1020 1HB  MET A  82      -7.635   5.545 -20.607  1.00 85.22           H
ATOM   1021 2HB  MET A  82      -7.029   3.906 -20.475  1.00 85.22           H
ATOM   1022  CG  MET A  82      -7.681   4.753 -18.601  1.00 85.22           C
ATOM   1023 1HG  MET A  82      -7.330   3.845 -18.109  1.00 85.22           H
ATOM   1024 2HG  MET A  82      -7.381   5.592 -17.973  1.00 85.22           H
ATOM   1025  SD  MET A  82      -9.459   4.713 -18.756  1.00 85.22           S
ATOM   1026  CE  MET A  82      -9.924   5.003 -17.057  1.00 85.22           C
ATOM   1027 1HE  MET A  82      -9.517   4.212 -16.428  1.00 85.22           H
ATOM   1028 2HE  MET A  82      -9.530   5.966 -16.732  1.00 85.22           H
ATOM   1029 3HE  MET A  82     -11.011   5.009 -16.974  1.00 85.22           H
ATOM   1030  HN  MET A  82      -5.571   5.074 -21.931  1.00 85.22           H
ATOM   1031  N   THR A  83      -4.384   3.410 -19.348  1.00 83.56           N
ATOM   1032  CA  THR A  83      -3.515   2.558 -18.554  1.00 83.56           C
ATOM   1033  C   THR A  83      -2.270   3.331 -18.112  1.00 83.56           C
ATOM   1034  O   THR A  83      -1.875   3.266 -16.950  1.00 83.56           O
ATOM   1035  HA  THR A  83      -4.050   2.270 -17.649  1.00 83.56           H
ATOM   1036  CB  THR A  83      -3.195   1.309 -19.377  1.00 83.56           C
ATOM   1037  HB  THR A  83      -2.625   1.567 -20.270  1.00 83.56           H
ATOM   1038  OG1 THR A  83      -4.467   0.712 -19.611  1.00 83.56           O
ATOM   1039  HG1 THR A  83      -5.195   1.334 -19.323  1.00 83.56           H
ATOM   1040  CG2 THR A  83      -2.431   0.257 -18.571  1.00 83.56           C
ATOM   1041 1HG2 THR A  83      -3.031  -0.051 -17.715  1.00 83.56           H
ATOM   1042 2HG2 THR A  83      -1.489   0.679 -18.222  1.00 83.56           H
ATOM   1043 3HG2 THR A  83      -2.230  -0.609 -19.203  1.00 83.56           H
ATOM   1044  HN  THR A  83      -4.616   3.050 -20.252  1.00 83.56           H
ATOM   1045  N   ASP A  84      -1.687   4.045 -19.065  1.00 84.80           N
ATOM   1046  CA  ASP A  84      -0.437   4.742 -18.818  1.00 84.80           C
ATOM   1047  C   ASP A  84      -0.653   5.800 -17.734  1.00 84.80           C
ATOM   1048  O   ASP A  84       0.230   6.041 -16.913  1.00 84.80           O
ATOM   1049  HA  ASP A  84       0.267   3.968 -18.510  1.00 84.80           H
ATOM   1050  CB  ASP A  84       0.057   5.451 -20.080  1.00 84.80           C
ATOM   1051 1HB  ASP A  84      -0.664   6.212 -20.379  1.00 84.80           H
ATOM   1052 2HB  ASP A  84       0.994   5.966 -19.869  1.00 84.80           H
ATOM   1053  CG  ASP A  84       0.261   4.456 -21.224  1.00 84.80           C
ATOM   1054  OD1 ASP A  84       0.890   3.409 -20.960  1.00 84.80           O
ATOM   1055  OD2 ASP A  84      -0.216   4.766 -22.337  1.00 84.80           O
ATOM   1056  HN  ASP A  84      -2.055   4.150 -19.989  1.00 84.80           H
ATOM   1057  N   MET A  85      -1.832   6.403 -17.767  1.00 89.62           N
ATOM   1058  CA  MET A  85      -2.176   7.429 -16.798  1.00 89.62           C
ATOM   1059  C   MET A  85      -2.200   6.856 -15.379  1.00 89.62           C
ATOM   1060  O   MET A  85      -1.689   7.475 -14.447  1.00 89.62           O
ATOM   1061  HA  MET A  85      -1.393   8.183 -16.879  1.00 89.62           H
ATOM   1062  CB  MET A  85      -3.549   8.012 -17.137  1.00 89.62           C
ATOM   1063 1HB  MET A  85      -3.560   8.345 -18.174  1.00 89.62           H
ATOM   1064 2HB  MET A  85      -4.310   7.239 -17.042  1.00 89.62           H
ATOM   1065  CG  MET A  85      -3.888   9.186 -16.215  1.00 89.62           C
ATOM   1066 1HG  MET A  85      -4.889   9.555 -16.437  1.00 89.62           H
ATOM   1067 2HG  MET A  85      -3.894   8.854 -15.177  1.00 89.62           H
ATOM   1068  SD  MET A  85      -2.695  10.496 -16.430  1.00 89.62           S
ATOM   1069  CE  MET A  85      -3.117  11.033 -18.078  1.00 89.62           C
ATOM   1070 1HE  MET A  85      -2.994  10.203 -18.774  1.00 89.62           H
ATOM   1071 2HE  MET A  85      -4.153  11.371 -18.096  1.00 89.62           H
ATOM   1072 3HE  MET A  85      -2.463  11.854 -18.372  1.00 89.62           H
ATOM   1073  HN  MET A  85      -2.545   6.201 -18.439  1.00 89.62           H
ATOM   1074  N   PHE A  86      -2.800   5.681 -15.260  1.00 90.47           N
ATOM   1075  CA  PHE A  86      -2.907   5.023 -13.969  1.00 90.47           C
ATOM   1076  C   PHE A  86      -1.539   4.538 -13.486  1.00 90.47           C
ATOM   1077  O   PHE A  86      -1.232   4.618 -12.297  1.00 90.47           O
ATOM   1078  HA  PHE A  86      -3.301   5.755 -13.264  1.00 90.47           H
ATOM   1079  CB  PHE A  86      -3.826   3.814 -14.158  1.00 90.47           C
ATOM   1080 1HB  PHE A  86      -3.424   3.186 -14.953  1.00 90.47           H
ATOM   1081 2HB  PHE A  86      -3.817   3.218 -13.245  1.00 90.47           H
ATOM   1082  CG  PHE A  86      -5.273   4.179 -14.497  1.00 90.47           C
ATOM   1083  CD1 PHE A  86      -5.864   5.246 -13.895  1.00 90.47           C
ATOM   1084  HD1 PHE A  86      -5.307   5.841 -13.171  1.00 90.47           H
ATOM   1085  CD2 PHE A  86      -5.967   3.437 -15.401  1.00 90.47           C
ATOM   1086  HD2 PHE A  86      -5.493   2.582 -15.883  1.00 90.47           H
ATOM   1087  CE1 PHE A  86      -7.206   5.585 -14.210  1.00 90.47           C
ATOM   1088  HE1 PHE A  86      -7.680   6.439 -13.728  1.00 90.47           H
ATOM   1089  CE2 PHE A  86      -7.310   3.776 -15.716  1.00 90.47           C
ATOM   1090  HE2 PHE A  86      -7.866   3.181 -16.440  1.00 90.47           H
ATOM   1091  CZ  PHE A  86      -7.901   4.842 -15.114  1.00 90.47           C
ATOM   1092  HZ  PHE A  86      -8.931   5.103 -15.356  1.00 90.47           H
ATOM   1093  HN  PHE A  86      -3.208   5.181 -16.024  1.00 90.47           H
ATOM   1094  N   LEU A  87      -0.753   4.044 -14.432  1.00 87.98           N
ATOM   1095  CA  LEU A  87       0.579   3.556 -14.119  1.00 87.98           C
ATOM   1096  C   LEU A  87       1.421   4.705 -13.563  1.00 87.98           C
ATOM   1097  O   LEU A  87       2.221   4.508 -12.649  1.00 87.98           O
ATOM   1098  HA  LEU A  87       0.475   2.797 -13.343  1.00 87.98           H
ATOM   1099  CB  LEU A  87       1.199   2.873 -15.340  1.00 87.98           C
ATOM   1100 1HB  LEU A  87       1.109   3.546 -16.192  1.00 87.98           H
ATOM   1101 2HB  LEU A  87       2.264   2.736 -15.152  1.00 87.98           H
ATOM   1102  CG  LEU A  87       0.600   1.520 -15.728  1.00 87.98           C
ATOM   1103  HG  LEU A  87      -0.459   1.663 -15.940  1.00 87.98           H
ATOM   1104  CD1 LEU A  87       1.248   0.980 -17.005  1.00 87.98           C
ATOM   1105 1HD1 LEU A  87       1.082   1.683 -17.821  1.00 87.98           H
ATOM   1106 2HD1 LEU A  87       2.319   0.855 -16.845  1.00 87.98           H
ATOM   1107 3HD1 LEU A  87       0.804   0.017 -17.258  1.00 87.98           H
ATOM   1108  CD2 LEU A  87       0.699   0.524 -14.570  1.00 87.98           C
ATOM   1109 1HD2 LEU A  87       1.745   0.379 -14.303  1.00 87.98           H
ATOM   1110 2HD2 LEU A  87       0.155   0.913 -13.710  1.00 87.98           H
ATOM   1111 3HD2 LEU A  87       0.266  -0.429 -14.873  1.00 87.98           H
ATOM   1112  HN  LEU A  87      -1.013   3.976 -15.395  1.00 87.98           H
ATOM   1113  N   LEU A  88       1.213   5.881 -14.137  1.00 91.02           N
ATOM   1114  CA  LEU A  88       1.925   7.067 -13.693  1.00 91.02           C
ATOM   1115  C   LEU A  88       1.577   7.347 -12.229  1.00 91.02           C
ATOM   1116  O   LEU A  88       2.468   7.510 -11.396  1.00 91.02           O
ATOM   1117  HA  LEU A  88       2.992   6.852 -13.759  1.00 91.02           H
ATOM   1118  CB  LEU A  88       1.641   8.244 -14.628  1.00 91.02           C
ATOM   1119 1HB  LEU A  88       2.038   8.003 -15.614  1.00 91.02           H
ATOM   1120 2HB  LEU A  88       0.561   8.345 -14.735  1.00 91.02           H
ATOM   1121  CG  LEU A  88       2.211   9.597 -14.196  1.00 91.02           C
ATOM   1122  HG  LEU A  88       1.943   9.763 -13.153  1.00 91.02           H
ATOM   1123  CD1 LEU A  88       3.739   9.599 -14.277  1.00 91.02           C
ATOM   1124 1HD1 LEU A  88       4.138   8.826 -13.621  1.00 91.02           H
ATOM   1125 2HD1 LEU A  88       4.049   9.401 -15.303  1.00 91.02           H
ATOM   1126 3HD1 LEU A  88       4.118  10.572 -13.964  1.00 91.02           H
ATOM   1127  CD2 LEU A  88       1.592  10.737 -15.008  1.00 91.02           C
ATOM   1128 1HD2 LEU A  88       1.808  10.588 -16.066  1.00 91.02           H
ATOM   1129 2HD2 LEU A  88       0.513  10.747 -14.855  1.00 91.02           H
ATOM   1130 3HD2 LEU A  88       2.015  11.687 -14.680  1.00 91.02           H
ATOM   1131  HN  LEU A  88       0.574   6.029 -14.891  1.00 91.02           H
ATOM   1132  N   ASN A  89       0.281   7.394 -11.961  1.00 94.30           N
ATOM   1133  CA  ASN A  89      -0.197   7.774 -10.642  1.00 94.30           C
ATOM   1134  C   ASN A  89       0.222   6.710  -9.626  1.00 94.30           C
ATOM   1135  O   ASN A  89       0.430   7.015  -8.453  1.00 94.30           O
ATOM   1136  HA  ASN A  89       0.257   8.744 -10.442  1.00 94.30           H
ATOM   1137  CB  ASN A  89      -1.724   7.875 -10.618  1.00 94.30           C
ATOM   1138 1HB  ASN A  89      -2.155   7.067 -11.209  1.00 94.30           H
ATOM   1139 2HB  ASN A  89      -2.084   7.750  -9.597  1.00 94.30           H
ATOM   1140  CG  ASN A  89      -2.193   9.223 -11.168  1.00 94.30           C
ATOM   1141  OD1 ASN A  89      -2.457  10.164 -10.437  1.00 94.30           O
ATOM   1142  ND2 ASN A  89      -2.282   9.265 -12.495  1.00 94.30           N
ATOM   1143 1HD2 ASN A  89      -2.051   8.457 -13.037  1.00 94.30           H
ATOM   1144 2HD2 ASN A  89      -2.580  10.104 -12.950  1.00 94.30           H
ATOM   1145  HN  ASN A  89      -0.436   7.178 -12.624  1.00 94.30           H
ATOM   1146  N   LEU A  90       0.334   5.483 -10.114  1.00 92.15           N
ATOM   1147  CA  LEU A  90       0.756   4.378  -9.270  1.00 92.15           C
ATOM   1148  C   LEU A  90       2.192   4.620  -8.800  1.00 92.15           C
ATOM   1149  O   LEU A  90       2.494   4.476  -7.617  1.00 92.15           O
ATOM   1150  HA  LEU A  90       0.104   4.367  -8.396  1.00 92.15           H
ATOM   1151  CB  LEU A  90       0.563   3.045  -9.996  1.00 92.15           C
ATOM   1152 1HB  LEU A  90      -0.396   3.072 -10.514  1.00 92.15           H
ATOM   1153 2HB  LEU A  90       1.335   2.955 -10.759  1.00 92.15           H
ATOM   1154  CG  LEU A  90       0.602   1.792  -9.119  1.00 92.15           C
ATOM   1155  HG  LEU A  90       1.391   1.918  -8.378  1.00 92.15           H
ATOM   1156  CD1 LEU A  90      -0.712   1.616  -8.355  1.00 92.15           C
ATOM   1157 1HD1 LEU A  90      -0.881   2.484  -7.717  1.00 92.15           H
ATOM   1158 2HD1 LEU A  90      -1.535   1.521  -9.064  1.00 92.15           H
ATOM   1159 3HD1 LEU A  90      -0.657   0.718  -7.740  1.00 92.15           H
ATOM   1160  CD2 LEU A  90       0.954   0.555  -9.947  1.00 92.15           C
ATOM   1161 1HD2 LEU A  90       0.204   0.413 -10.726  1.00 92.15           H
ATOM   1162 2HD2 LEU A  90       1.933   0.691 -10.406  1.00 92.15           H
ATOM   1163 3HD2 LEU A  90       0.975  -0.322  -9.299  1.00 92.15           H
ATOM   1164  HN  LEU A  90       0.143   5.240 -11.065  1.00 92.15           H
ATOM   1165  N   ALA A  91       3.039   4.984  -9.752  1.00 93.89           N
ATOM   1166  CA  ALA A  91       4.447   5.194  -9.461  1.00 93.89           C
ATOM   1167  C   ALA A  91       4.594   6.380  -8.505  1.00 93.89           C
ATOM   1168  O   ALA A  91       5.471   6.382  -7.643  1.00 93.89           O
ATOM   1169  HA  ALA A  91       4.822   4.296  -8.971  1.00 93.89           H
ATOM   1170  CB  ALA A  91       5.214   5.401 -10.769  1.00 93.89           C
ATOM   1171 1HB  ALA A  91       5.101   4.518 -11.399  1.00 93.89           H
ATOM   1172 2HB  ALA A  91       4.816   6.272 -11.289  1.00 93.89           H
ATOM   1173 3HB  ALA A  91       6.270   5.558 -10.550  1.00 93.89           H
ATOM   1174  HN  ALA A  91       2.778   5.134 -10.706  1.00 93.89           H
ATOM   1175  N   ILE A  92       3.722   7.360  -8.691  1.00 95.17           N
ATOM   1176  CA  ILE A  92       3.735   8.544  -7.849  1.00 95.17           C
ATOM   1177  C   ILE A  92       3.359   8.151  -6.419  1.00 95.17           C
ATOM   1178  O   ILE A  92       4.000   8.585  -5.463  1.00 95.17           O
ATOM   1179  HA  ILE A  92       4.755   8.930  -7.844  1.00 95.17           H
ATOM   1180  CB  ILE A  92       2.841   9.634  -8.442  1.00 95.17           C
ATOM   1181  HB  ILE A  92       1.878   9.189  -8.691  1.00 95.17           H
ATOM   1182  CG1 ILE A  92       3.435  10.183  -9.741  1.00 95.17           C
ATOM   1183 1HG1 ILE A  92       4.331  10.762  -9.520  1.00 95.17           H
ATOM   1184 2HG1 ILE A  92       3.739   9.357 -10.384  1.00 95.17           H
ATOM   1185  CG2 ILE A  92       2.576  10.742  -7.421  1.00 95.17           C
ATOM   1186 1HG2 ILE A  92       2.078  10.319  -6.548  1.00 95.17           H
ATOM   1187 2HG2 ILE A  92       3.521  11.192  -7.118  1.00 95.17           H
ATOM   1188 3HG2 ILE A  92       1.938  11.504  -7.868  1.00 95.17           H
ATOM   1189  CD1 ILE A  92       2.423  11.063 -10.478  1.00 95.17           C
ATOM   1190 1HD1 ILE A  92       1.537  10.475 -10.719  1.00 95.17           H
ATOM   1191 2HD1 ILE A  92       2.139  11.901  -9.841  1.00 95.17           H
ATOM   1192 3HD1 ILE A  92       2.870  11.440 -11.397  1.00 95.17           H
ATOM   1193  HN  ILE A  92       3.017   7.355  -9.401  1.00 95.17           H
ATOM   1194  N   ALA A  93       2.321   7.334  -6.317  1.00 95.50           N
ATOM   1195  CA  ALA A  93       1.823   6.915  -5.018  1.00 95.50           C
ATOM   1196  C   ALA A  93       2.930   6.173  -4.267  1.00 95.50           C
ATOM   1197  O   ALA A  93       3.118   6.379  -3.069  1.00 95.50           O
ATOM   1198  HA  ALA A  93       1.555   7.812  -4.460  1.00 95.50           H
ATOM   1199  CB  ALA A  93       0.569   6.058  -5.204  1.00 95.50           C
ATOM   1200 1HB  ALA A  93      -0.196   6.641  -5.716  1.00 95.50           H
ATOM   1201 2HB  ALA A  93       0.815   5.179  -5.799  1.00 95.50           H
ATOM   1202 3HB  ALA A  93       0.196   5.744  -4.229  1.00 95.50           H
ATOM   1203  HN  ALA A  93       1.825   6.960  -7.101  1.00 95.50           H
ATOM   1204  N   ASP A  94       3.634   5.325  -5.002  1.00 95.04           N
ATOM   1205  CA  ASP A  94       4.703   4.535  -4.415  1.00 95.04           C
ATOM   1206  C   ASP A  94       5.804   5.469  -3.908  1.00 95.04           C
ATOM   1207  O   ASP A  94       6.291   5.311  -2.790  1.00 95.04           O
ATOM   1208  HA  ASP A  94       4.233   3.970  -3.610  1.00 95.04           H
ATOM   1209  CB  ASP A  94       5.322   3.592  -5.448  1.00 95.04           C
ATOM   1210 1HB  ASP A  94       5.456   4.119  -6.393  1.00 95.04           H
ATOM   1211 2HB  ASP A  94       6.312   3.280  -5.115  1.00 95.04           H
ATOM   1212  CG  ASP A  94       4.440   2.361  -5.666  1.00 95.04           C
ATOM   1213  OD1 ASP A  94       3.733   1.993  -4.703  1.00 95.04           O
ATOM   1214  OD2 ASP A  94       4.493   1.816  -6.790  1.00 95.04           O
ATOM   1215  HN  ASP A  94       3.485   5.174  -5.979  1.00 95.04           H
ATOM   1216  N   LEU A  95       6.163   6.422  -4.756  1.00 95.88           N
ATOM   1217  CA  LEU A  95       7.240   7.343  -4.434  1.00 95.88           C
ATOM   1218  C   LEU A  95       6.903   8.084  -3.139  1.00 95.88           C
ATOM   1219  O   LEU A  95       7.755   8.233  -2.265  1.00 95.88           O
ATOM   1220  HA  LEU A  95       8.139   6.748  -4.268  1.00 95.88           H
ATOM   1221  CB  LEU A  95       7.524   8.270  -5.617  1.00 95.88           C
ATOM   1222 1HB  LEU A  95       6.571   8.589  -6.040  1.00 95.88           H
ATOM   1223 2HB  LEU A  95       8.020   9.165  -5.241  1.00 95.88           H
ATOM   1224  CG  LEU A  95       8.377   7.681  -6.742  1.00 95.88           C
ATOM   1225  HG  LEU A  95       7.864   6.805  -7.137  1.00 95.88           H
ATOM   1226  CD1 LEU A  95       8.528   8.676  -7.895  1.00 95.88           C
ATOM   1227 1HD1 LEU A  95       7.544   8.920  -8.294  1.00 95.88           H
ATOM   1228 2HD1 LEU A  95       9.008   9.584  -7.531  1.00 95.88           H
ATOM   1229 3HD1 LEU A  95       9.139   8.232  -8.680  1.00 95.88           H
ATOM   1230  CD2 LEU A  95       9.733   7.209  -6.211  1.00 95.88           C
ATOM   1231 1HD2 LEU A  95      10.266   8.053  -5.774  1.00 95.88           H
ATOM   1232 2HD2 LEU A  95       9.579   6.443  -5.452  1.00 95.88           H
ATOM   1233 3HD2 LEU A  95      10.320   6.795  -7.031  1.00 95.88           H
ATOM   1234  HN  LEU A  95       5.732   6.571  -5.646  1.00 95.88           H
ATOM   1235  N   LEU A  96       5.657   8.528  -3.056  1.00 95.15           N
ATOM   1236  CA  LEU A  96       5.230   9.356  -1.941  1.00 95.15           C
ATOM   1237  C   LEU A  96       5.455   8.596  -0.632  1.00 95.15           C
ATOM   1238  O   LEU A  96       5.903   9.175   0.357  1.00 95.15           O
ATOM   1239  HA  LEU A  96       5.859  10.246  -1.936  1.00 95.15           H
ATOM   1240  CB  LEU A  96       3.787   9.823  -2.141  1.00 95.15           C
ATOM   1241 1HB  LEU A  96       3.182   8.959  -2.416  1.00 95.15           H
ATOM   1242 2HB  LEU A  96       3.408  10.187  -1.187  1.00 95.15           H
ATOM   1243  CG  LEU A  96       3.575  10.914  -3.193  1.00 95.15           C
ATOM   1244  HG  LEU A  96       3.899  10.525  -4.158  1.00 95.15           H
ATOM   1245  CD1 LEU A  96       2.092  11.268  -3.323  1.00 95.15           C
ATOM   1246 1HD1 LEU A  96       1.532  10.382  -3.621  1.00 95.15           H
ATOM   1247 2HD1 LEU A  96       1.719  11.629  -2.365  1.00 95.15           H
ATOM   1248 3HD1 LEU A  96       1.970  12.046  -4.077  1.00 95.15           H
ATOM   1249  CD2 LEU A  96       4.433  12.143  -2.888  1.00 95.15           C
ATOM   1250 1HD2 LEU A  96       4.163  12.542  -1.911  1.00 95.15           H
ATOM   1251 2HD2 LEU A  96       5.486  11.859  -2.886  1.00 95.15           H
ATOM   1252 3HD2 LEU A  96       4.263  12.903  -3.651  1.00 95.15           H
ATOM   1253  HN  LEU A  96       4.947   8.331  -3.732  1.00 95.15           H
ATOM   1254  N   PHE A  97       5.133   7.312  -0.668  1.00 95.97           N
ATOM   1255  CA  PHE A  97       5.277   6.471   0.509  1.00 95.97           C
ATOM   1256  C   PHE A  97       6.751   6.189   0.805  1.00 95.97           C
ATOM   1257  O   PHE A  97       7.188   6.290   1.950  1.00 95.97           O
ATOM   1258  HA  PHE A  97       4.836   7.010   1.347  1.00 95.97           H
ATOM   1259  CB  PHE A  97       4.569   5.149   0.203  1.00 95.97           C
ATOM   1260 1HB  PHE A  97       3.493   5.322   0.183  1.00 95.97           H
ATOM   1261 2HB  PHE A  97       4.857   4.816  -0.794  1.00 95.97           H
ATOM   1262  CG  PHE A  97       4.873   4.034   1.206  1.00 95.97           C
ATOM   1263  CD1 PHE A  97       5.475   2.889   0.787  1.00 95.97           C
ATOM   1264  HD1 PHE A  97       5.741   2.766  -0.263  1.00 95.97           H
ATOM   1265  CD2 PHE A  97       4.541   4.188   2.516  1.00 95.97           C
ATOM   1266  HD2 PHE A  97       4.058   5.106   2.851  1.00 95.97           H
ATOM   1267  CE1 PHE A  97       5.757   1.854   1.717  1.00 95.97           C
ATOM   1268  HE1 PHE A  97       6.240   0.936   1.382  1.00 95.97           H
ATOM   1269  CE2 PHE A  97       4.824   3.153   3.446  1.00 95.97           C
ATOM   1270  HE2 PHE A  97       4.558   3.277   4.496  1.00 95.97           H
ATOM   1271  CZ  PHE A  97       5.426   2.008   3.027  1.00 95.97           C
ATOM   1272  HZ  PHE A  97       5.643   1.214   3.741  1.00 95.97           H
ATOM   1273  HN  PHE A  97       4.781   6.846  -1.480  1.00 95.97           H
ATOM   1274  N   LEU A  98       7.477   5.842  -0.248  1.00 96.19           N
ATOM   1275  CA  LEU A  98       8.850   5.392  -0.094  1.00 96.19           C
ATOM   1276  C   LEU A  98       9.654   6.465   0.644  1.00 96.19           C
ATOM   1277  O   LEU A  98      10.526   6.146   1.451  1.00 96.19           O
ATOM   1278  HA  LEU A  98       8.833   4.491   0.519  1.00 96.19           H
ATOM   1279  CB  LEU A  98       9.442   5.005  -1.451  1.00 96.19           C
ATOM   1280 1HB  LEU A  98       9.243   5.813  -2.156  1.00 96.19           H
ATOM   1281 2HB  LEU A  98      10.525   4.934  -1.346  1.00 96.19           H
ATOM   1282  CG  LEU A  98       8.929   3.698  -2.058  1.00 96.19           C
ATOM   1283  HG  LEU A  98       7.845   3.674  -1.951  1.00 96.19           H
ATOM   1284  CD1 LEU A  98       9.237   3.631  -3.556  1.00 96.19           C
ATOM   1285 1HD1 LEU A  98       8.754   4.466  -4.064  1.00 96.19           H
ATOM   1286 2HD1 LEU A  98      10.315   3.688  -3.708  1.00 96.19           H
ATOM   1287 3HD1 LEU A  98       8.862   2.692  -3.962  1.00 96.19           H
ATOM   1288  CD2 LEU A  98       9.485   2.488  -1.304  1.00 96.19           C
ATOM   1289 1HD2 LEU A  98      10.573   2.495  -1.358  1.00 96.19           H
ATOM   1290 2HD2 LEU A  98       9.172   2.535  -0.261  1.00 96.19           H
ATOM   1291 3HD2 LEU A  98       9.104   1.572  -1.757  1.00 96.19           H
ATOM   1292  HN  LEU A  98       7.143   5.864  -1.190  1.00 96.19           H
ATOM   1293  N   VAL A  99       9.333   7.714   0.340  1.00 95.59           N
ATOM   1294  CA  VAL A  99      10.054   8.834   0.919  1.00 95.59           C
ATOM   1295  C   VAL A  99       9.864   8.828   2.437  1.00 95.59           C
ATOM   1296  O   VAL A  99      10.615   9.477   3.163  1.00 95.59           O
ATOM   1297  HA  VAL A  99      11.112   8.694   0.697  1.00 95.59           H
ATOM   1298  CB  VAL A  99       9.602  10.142   0.266  1.00 95.59           C
ATOM   1299  HB  VAL A  99       8.513  10.175   0.301  1.00 95.59           H
ATOM   1300  CG1 VAL A  99      10.134  11.352   1.036  1.00 95.59           C
ATOM   1301 1HG1 VAL A  99       9.760  11.325   2.059  1.00 95.59           H
ATOM   1302 2HG1 VAL A  99      11.224  11.325   1.046  1.00 95.59           H
ATOM   1303 3HG1 VAL A  99       9.798  12.268   0.550  1.00 95.59           H
ATOM   1304  CG2 VAL A  99      10.026  10.196  -1.203  1.00 95.59           C
ATOM   1305 1HG2 VAL A  99      11.112  10.129  -1.270  1.00 95.59           H
ATOM   1306 2HG2 VAL A  99       9.577   9.362  -1.742  1.00 95.59           H
ATOM   1307 3HG2 VAL A  99       9.692  11.136  -1.643  1.00 95.59           H
ATOM   1308  HN  VAL A  99       8.596   7.965  -0.288  1.00 95.59           H
ATOM   1309  N   THR A 100       8.856   8.086   2.872  1.00 94.85           N
ATOM   1310  CA  THR A 100       8.531   8.021   4.287  1.00 94.85           C
ATOM   1311  C   THR A 100       9.374   6.949   4.979  1.00 94.85           C
ATOM   1312  O   THR A 100       9.501   6.947   6.203  1.00 94.85           O
ATOM   1313  HA  THR A 100       8.791   8.976   4.744  1.00 94.85           H
ATOM   1314  CB  THR A 100       7.025   7.787   4.416  1.00 94.85           C
ATOM   1315  HB  THR A 100       6.681   8.009   5.426  1.00 94.85           H
ATOM   1316  OG1 THR A 100       6.845   6.439   3.987  1.00 94.85           O
ATOM   1317  HG1 THR A 100       6.747   6.407   2.993  1.00 94.85           H
ATOM   1318  CG2 THR A 100       6.216   8.608   3.410  1.00 94.85           C
ATOM   1319 1HG2 THR A 100       6.513   8.337   2.397  1.00 94.85           H
ATOM   1320 2HG2 THR A 100       6.406   9.669   3.572  1.00 94.85           H
ATOM   1321 3HG2 THR A 100       5.154   8.404   3.544  1.00 94.85           H
ATOM   1322  HN  THR A 100       8.268   7.538   2.278  1.00 94.85           H
ATOM   1323  N   LEU A 101       9.930   6.062   4.167  1.00 94.74           N
ATOM   1324  CA  LEU A 101      10.607   4.888   4.690  1.00 94.74           C
ATOM   1325  C   LEU A 101      11.854   5.325   5.462  1.00 94.74           C
ATOM   1326  O   LEU A 101      12.145   4.791   6.531  1.00 94.74           O
ATOM   1327  HA  LEU A 101       9.924   4.400   5.386  1.00 94.74           H
ATOM   1328  CB  LEU A 101      10.897   3.891   3.566  1.00 94.74           C
ATOM   1329 1HB  LEU A 101      11.417   4.417   2.766  1.00 94.74           H
ATOM   1330 2HB  LEU A 101      11.583   3.134   3.947  1.00 94.74           H
ATOM   1331  CG  LEU A 101       9.681   3.183   2.967  1.00 94.74           C
ATOM   1332  HG  LEU A 101       9.073   3.926   2.451  1.00 94.74           H
ATOM   1333  CD1 LEU A 101      10.108   2.146   1.926  1.00 94.74           C
ATOM   1334 1HD1 LEU A 101      10.655   2.641   1.123  1.00 94.74           H
ATOM   1335 2HD1 LEU A 101      10.749   1.401   2.397  1.00 94.74           H
ATOM   1336 3HD1 LEU A 101       9.224   1.658   1.516  1.00 94.74           H
ATOM   1337  CD2 LEU A 101       8.809   2.568   4.064  1.00 94.74           C
ATOM   1338 1HD2 LEU A 101       9.393   1.842   4.628  1.00 94.74           H
ATOM   1339 2HD2 LEU A 101       8.460   3.354   4.734  1.00 94.74           H
ATOM   1340 3HD2 LEU A 101       7.951   2.071   3.610  1.00 94.74           H
ATOM   1341  HN  LEU A 101       9.923   6.136   3.169  1.00 94.74           H
ATOM   1342  N   PRO A 102      12.609   6.299   4.937  1.00 94.47           N
ATOM   1343  CA  PRO A 102      13.818   6.767   5.619  1.00 94.47           C
ATOM   1344  C   PRO A 102      13.549   7.164   7.062  1.00 94.47           C
ATOM   1345  O   PRO A 102      14.354   6.880   7.948  1.00 94.47           O
ATOM   1346  HA  PRO A 102      14.551   5.962   5.677  1.00 94.47           H
ATOM   1347  CB  PRO A 102      14.270   7.961   4.777  1.00 94.47           C
ATOM   1348 1HB  PRO A 102      13.855   8.897   5.152  1.00 94.47           H
ATOM   1349 2HB  PRO A 102      15.355   8.069   4.784  1.00 94.47           H
ATOM   1350  CG  PRO A 102      13.746   7.630   3.385  1.00 94.47           C
ATOM   1351 1HG  PRO A 102      13.673   8.519   2.758  1.00 94.47           H
ATOM   1352 2HG  PRO A 102      14.403   6.937   2.859  1.00 94.47           H
ATOM   1353  CD  PRO A 102      12.384   7.020   3.671  1.00 94.47           C
ATOM   1354 1HD  PRO A 102      11.613   7.784   3.778  1.00 94.47           H
ATOM   1355 2HD  PRO A 102      12.061   6.355   2.870  1.00 94.47           H
ATOM   1356  N   PHE A 103      12.413   7.816   7.261  1.00 93.68           N
ATOM   1357  CA  PHE A 103      12.055   8.311   8.579  1.00 93.68           C
ATOM   1358  C   PHE A 103      11.750   7.155   9.534  1.00 93.68           C
ATOM   1359  O   PHE A 103      12.110   7.205  10.709  1.00 93.68           O
ATOM   1360  HA  PHE A 103      12.908   8.875   8.955  1.00 93.68           H
ATOM   1361  CB  PHE A 103      10.796   9.163   8.410  1.00 93.68           C
ATOM   1362 1HB  PHE A 103      10.025   8.562   7.928  1.00 93.68           H
ATOM   1363 2HB  PHE A 103      10.418   9.434   9.396  1.00 93.68           H
ATOM   1364  CG  PHE A 103      11.012  10.439   7.595  1.00 93.68           C
ATOM   1365  CD1 PHE A 103      11.413  11.582   8.214  1.00 93.68           C
ATOM   1366  HD1 PHE A 103      11.579  11.588   9.291  1.00 93.68           H
ATOM   1367  CD2 PHE A 103      10.805  10.431   6.251  1.00 93.68           C
ATOM   1368  HD2 PHE A 103      10.484   9.515   5.755  1.00 93.68           H
ATOM   1369  CE1 PHE A 103      11.614  12.766   7.457  1.00 93.68           C
ATOM   1370  HE1 PHE A 103      11.935  13.682   7.953  1.00 93.68           H
ATOM   1371  CE2 PHE A 103      11.006  11.615   5.494  1.00 93.68           C
ATOM   1372  HE2 PHE A 103      10.839  11.609   4.417  1.00 93.68           H
ATOM   1373  CZ  PHE A 103      11.406  12.758   6.113  1.00 93.68           C
ATOM   1374  HZ  PHE A 103      11.561  13.667   5.532  1.00 93.68           H
ATOM   1375  HN  PHE A 103      11.745   8.008   6.542  1.00 93.68           H
ATOM   1376  N   TRP A 104      11.090   6.141   8.994  1.00 92.18           N
ATOM   1377  CA  TRP A 104      10.777   4.953   9.770  1.00 92.18           C
ATOM   1378  C   TRP A 104      12.096   4.297  10.182  1.00 92.18           C
ATOM   1379  O   TRP A 104      12.222   3.797  11.298  1.00 92.18           O
ATOM   1380  HA  TRP A 104      10.225   5.270  10.655  1.00 92.18           H
ATOM   1381  CB  TRP A 104       9.860   4.012   8.986  1.00 92.18           C
ATOM   1382 1HB  TRP A 104      10.191   3.980   7.948  1.00 92.18           H
ATOM   1383 2HB  TRP A 104       9.964   3.004   9.386  1.00 92.18           H
ATOM   1384  CG  TRP A 104       8.383   4.410   9.022  1.00 92.18           C
ATOM   1385  CD1 TRP A 104       7.581   4.701   7.989  1.00 92.18           C
ATOM   1386  HD1 TRP A 104       7.897   4.691   6.946  1.00 92.18           H
ATOM   1387  CD2 TRP A 104       7.558   4.549  10.199  1.00 92.18           C
ATOM   1388  NE1 TRP A 104       6.306   5.017   8.411  1.00 92.18           N
ATOM   1389  HE1 TRP A 104       5.534   5.268   7.827  1.00 92.18           H
ATOM   1390  CE2 TRP A 104       6.291   4.921   9.798  1.00 92.18           C
ATOM   1391  CE3 TRP A 104       7.873   4.366  11.557  1.00 92.18           C
ATOM   1392  HE3 TRP A 104       8.865   4.072  11.899  1.00 92.18           H
ATOM   1393  CZ2 TRP A 104       5.238   5.142  10.693  1.00 92.18           C
ATOM   1394  HZ2 TRP A 104       4.246   5.435  10.351  1.00 92.18           H
ATOM   1395  CZ3 TRP A 104       6.809   4.590  12.439  1.00 92.18           C
ATOM   1396  HZ3 TRP A 104       6.999   4.462  13.505  1.00 92.18           H
ATOM   1397  CH2 TRP A 104       5.528   4.965  12.051  1.00 92.18           C
ATOM   1398  HH2 TRP A 104       4.753   5.122  12.802  1.00 92.18           H
ATOM   1399  HN  TRP A 104      10.771   6.123   8.046  1.00 92.18           H
ATOM   1400  N   ALA A 105      13.045   4.319   9.257  1.00 93.72           N
ATOM   1401  CA  ALA A 105      14.321   3.660   9.479  1.00 93.72           C
ATOM   1402  C   ALA A 105      15.027   4.312  10.669  1.00 93.72           C
ATOM   1403  O   ALA A 105      15.528   3.620  11.554  1.00 93.72           O
ATOM   1404  HA  ALA A 105      14.118   2.615   9.716  1.00 93.72           H
ATOM   1405  CB  ALA A 105      15.157   3.722   8.199  1.00 93.72           C
ATOM   1406 1HB  ALA A 105      14.624   3.219   7.392  1.00 93.72           H
ATOM   1407 2HB  ALA A 105      15.329   4.764   7.928  1.00 93.72           H
ATOM   1408 3HB  ALA A 105      16.114   3.227   8.366  1.00 93.72           H
ATOM   1409  HN  ALA A 105      12.953   4.775   8.372  1.00 93.72           H
ATOM   1410  N   ILE A 106      15.044   5.637  10.653  1.00 93.29           N
ATOM   1411  CA  ILE A 106      15.714   6.389  11.700  1.00 93.29           C
ATOM   1412  C   ILE A 106      15.023   6.120  13.038  1.00 93.29           C
ATOM   1413  O   ILE A 106      15.686   5.906  14.051  1.00 93.29           O
ATOM   1414  HA  ILE A 106      16.739   6.023  11.761  1.00 93.29           H
ATOM   1415  CB  ILE A 106      15.784   7.873  11.332  1.00 93.29           C
ATOM   1416  HB  ILE A 106      14.793   8.193  11.012  1.00 93.29           H
ATOM   1417  CG1 ILE A 106      16.735   8.101  10.154  1.00 93.29           C
ATOM   1418 1HG1 ILE A 106      17.766   7.989  10.488  1.00 93.29           H
ATOM   1419 2HG1 ILE A 106      16.562   7.342   9.391  1.00 93.29           H
ATOM   1420  CG2 ILE A 106      16.163   8.722  12.547  1.00 93.29           C
ATOM   1421 1HG2 ILE A 106      15.415   8.591  13.329  1.00 93.29           H
ATOM   1422 2HG2 ILE A 106      17.138   8.408  12.920  1.00 93.29           H
ATOM   1423 3HG2 ILE A 106      16.206   9.772  12.257  1.00 93.29           H
ATOM   1424  CD1 ILE A 106      16.536   9.493   9.551  1.00 93.29           C
ATOM   1425 1HD1 ILE A 106      15.510   9.593   9.197  1.00 93.29           H
ATOM   1426 2HD1 ILE A 106      16.733  10.250  10.311  1.00 93.29           H
ATOM   1427 3HD1 ILE A 106      17.224   9.629   8.717  1.00 93.29           H
ATOM   1428  HN  ILE A 106      14.612   6.193   9.943  1.00 93.29           H
ATOM   1429  N   ALA A 107      13.699   6.139  12.998  1.00 91.52           N
ATOM   1430  CA  ALA A 107      12.911   5.998  14.211  1.00 91.52           C
ATOM   1431  C   ALA A 107      13.135   4.604  14.800  1.00 91.52           C
ATOM   1432  O   ALA A 107      13.093   4.426  16.016  1.00 91.52           O
ATOM   1433  HA  ALA A 107      13.262   6.745  14.923  1.00 91.52           H
ATOM   1434  CB  ALA A 107      11.438   6.270  13.898  1.00 91.52           C
ATOM   1435 1HB  ALA A 107      11.330   7.283  13.511  1.00 91.52           H
ATOM   1436 2HB  ALA A 107      11.088   5.556  13.153  1.00 91.52           H
ATOM   1437 3HB  ALA A 107      10.848   6.164  14.808  1.00 91.52           H
ATOM   1438  HN  ALA A 107      13.166   6.248  12.159  1.00 91.52           H
ATOM   1439  N   ALA A 108      13.366   3.651  13.909  1.00 91.17           N
ATOM   1440  CA  ALA A 108      13.571   2.273  14.323  1.00 91.17           C
ATOM   1441  C   ALA A 108      14.990   2.115  14.873  1.00 91.17           C
ATOM   1442  O   ALA A 108      15.224   1.313  15.775  1.00 91.17           O
ATOM   1443  HA  ALA A 108      12.856   2.056  15.118  1.00 91.17           H
ATOM   1444  CB  ALA A 108      13.295   1.339  13.144  1.00 91.17           C
ATOM   1445 1HB  ALA A 108      12.265   1.469  12.810  1.00 91.17           H
ATOM   1446 2HB  ALA A 108      13.974   1.576  12.325  1.00 91.17           H
ATOM   1447 3HB  ALA A 108      13.448   0.305  13.455  1.00 91.17           H
ATOM   1448  HN  ALA A 108      13.415   3.807  12.923  1.00 91.17           H
ATOM   1449  N   ALA A 109      15.900   2.894  14.305  1.00 90.36           N
ATOM   1450  CA  ALA A 109      17.305   2.780  14.656  1.00 90.36           C
ATOM   1451  C   ALA A 109      17.516   3.304  16.078  1.00 90.36           C
ATOM   1452  O   ALA A 109      18.376   2.809  16.804  1.00 90.36           O
ATOM   1453  HA  ALA A 109      17.571   1.724  14.624  1.00 90.36           H
ATOM   1454  CB  ALA A 109      18.151   3.533  13.626  1.00 90.36           C
ATOM   1455 1HB  ALA A 109      17.987   3.103  12.638  1.00 90.36           H
ATOM   1456 2HB  ALA A 109      17.862   4.584  13.618  1.00 90.36           H
ATOM   1457 3HB  ALA A 109      19.205   3.447  13.889  1.00 90.36           H
ATOM   1458  HN  ALA A 109      15.690   3.590  13.619  1.00 90.36           H
ATOM   1459  N   ASP A 110      16.715   4.299  16.432  1.00 87.05           N
ATOM   1460  CA  ASP A 110      16.876   4.969  17.711  1.00 87.05           C
ATOM   1461  C   ASP A 110      15.499   5.345  18.262  1.00 87.05           C
ATOM   1462  O   ASP A 110      14.773   4.489  18.765  1.00 87.05           O
ATOM   1463  HA  ASP A 110      17.398   4.253  18.346  1.00 87.05           H
ATOM   1464  CB  ASP A 110      17.692   6.255  17.560  1.00 87.05           C
ATOM   1465 1HB  ASP A 110      18.617   6.042  17.026  1.00 87.05           H
ATOM   1466 2HB  ASP A 110      17.135   6.975  16.960  1.00 87.05           H
ATOM   1467  CG  ASP A 110      18.014   6.863  18.927  1.00 87.05           C
ATOM   1468  OD1 ASP A 110      17.841   6.134  19.927  1.00 87.05           O
ATOM   1469  OD2 ASP A 110      18.426   8.043  18.940  1.00 87.05           O
ATOM   1470  HN  ASP A 110      15.969   4.646  15.864  1.00 87.05           H
ATOM   1471  N   GLN A 111      15.181   6.626  18.148  1.00 85.86           N
ATOM   1472  CA  GLN A 111      13.876   7.113  18.564  1.00 85.86           C
ATOM   1473  C   GLN A 111      13.353   8.148  17.566  1.00 85.86           C
ATOM   1474  O   GLN A 111      14.095   8.610  16.700  1.00 85.86           O
ATOM   1475  HA  GLN A 111      13.227   6.238  18.563  1.00 85.86           H
ATOM   1476  CB  GLN A 111      13.933   7.694  19.978  1.00 85.86           C
ATOM   1477 1HB  GLN A 111      12.945   8.052  20.268  1.00 85.86           H
ATOM   1478 2HB  GLN A 111      14.210   6.913  20.685  1.00 85.86           H
ATOM   1479  CG  GLN A 111      14.941   8.843  20.058  1.00 85.86           C
ATOM   1480 1HG  GLN A 111      15.941   8.470  19.836  1.00 85.86           H
ATOM   1481 2HG  GLN A 111      14.704   9.592  19.303  1.00 85.86           H
ATOM   1482  CD  GLN A 111      14.928   9.487  21.446  1.00 85.86           C
ATOM   1483  OE1 GLN A 111      13.888   9.729  22.037  1.00 85.86           O
ATOM   1484  NE2 GLN A 111      16.138   9.751  21.931  1.00 85.86           N
ATOM   1485 1HE2 GLN A 111      16.951   9.527  21.394  1.00 85.86           H
ATOM   1486 2HE2 GLN A 111      16.234  10.173  22.833  1.00 85.86           H
ATOM   1487  HN  GLN A 111      15.795   7.324  17.781  1.00 85.86           H
ATOM   1488  N   TRP A 112      12.081   8.482  17.721  1.00 90.33           N
ATOM   1489  CA  TRP A 112      11.452   9.460  16.849  1.00 90.33           C
ATOM   1490  C   TRP A 112      12.002  10.841  17.214  1.00 90.33           C
ATOM   1491  O   TRP A 112      11.691  11.375  18.278  1.00 90.33           O
ATOM   1492  HA  TRP A 112      11.720   9.212  15.822  1.00 90.33           H
ATOM   1493  CB  TRP A 112       9.927   9.379  16.944  1.00 90.33           C
ATOM   1494 1HB  TRP A 112       9.616   8.350  16.763  1.00 90.33           H
ATOM   1495 2HB  TRP A 112       9.623   9.631  17.959  1.00 90.33           H
ATOM   1496  CG  TRP A 112       9.194  10.298  15.964  1.00 90.33           C
ATOM   1497  CD1 TRP A 112       8.742  11.541  16.180  1.00 90.33           C
ATOM   1498  HD1 TRP A 112       8.846  12.077  17.123  1.00 90.33           H
ATOM   1499  CD2 TRP A 112       8.843   9.993  14.598  1.00 90.33           C
ATOM   1500  NE1 TRP A 112       8.128  12.058  15.057  1.00 90.33           N
ATOM   1501  HE1 TRP A 112       7.714  12.964  14.973  1.00 90.33           H
ATOM   1502  CE2 TRP A 112       8.191  11.086  14.065  1.00 90.33           C
ATOM   1503  CE3 TRP A 112       9.069   8.832  13.838  1.00 90.33           C
ATOM   1504  HE3 TRP A 112       9.581   7.956  14.236  1.00 90.33           H
ATOM   1505  CZ2 TRP A 112       7.712  11.127  12.750  1.00 90.33           C
ATOM   1506  HZ2 TRP A 112       7.200  12.003  12.352  1.00 90.33           H
ATOM   1507  CZ3 TRP A 112       8.584   8.888  12.526  1.00 90.33           C
ATOM   1508  HZ3 TRP A 112       8.732   8.014  11.893  1.00 90.33           H
ATOM   1509  CH2 TRP A 112       7.926   9.981  11.974  1.00 90.33           C
ATOM   1510  HH2 TRP A 112       7.578   9.947  10.942  1.00 90.33           H
ATOM   1511  HN  TRP A 112      11.483   8.098  18.424  1.00 90.33           H
ATOM   1512  N   LYS A 113      12.809  11.379  16.312  1.00 90.62           N
ATOM   1513  CA  LYS A 113      13.497  12.631  16.575  1.00 90.62           C
ATOM   1514  C   LYS A 113      12.754  13.773  15.878  1.00 90.62           C
ATOM   1515  O   LYS A 113      13.155  14.931  15.978  1.00 90.62           O
ATOM   1516  HA  LYS A 113      13.462  12.803  17.651  1.00 90.62           H
ATOM   1517  CB  LYS A 113      14.971  12.526  16.181  1.00 90.62           C
ATOM   1518 1HB  LYS A 113      15.052  12.228  15.135  1.00 90.62           H
ATOM   1519 2HB  LYS A 113      15.446  13.503  16.270  1.00 90.62           H
ATOM   1520  CG  LYS A 113      15.704  11.513  17.063  1.00 90.62           C
ATOM   1521 1HG  LYS A 113      15.645  11.825  18.106  1.00 90.62           H
ATOM   1522 2HG  LYS A 113      15.214  10.542  16.993  1.00 90.62           H
ATOM   1523  CD  LYS A 113      17.170  11.382  16.646  1.00 90.62           C
ATOM   1524 1HD  LYS A 113      17.229  11.111  15.592  1.00 90.62           H
ATOM   1525 2HD  LYS A 113      17.671  12.344  16.756  1.00 90.62           H
ATOM   1526  CE  LYS A 113      17.888  10.327  17.490  1.00 90.62           C
ATOM   1527 1HE  LYS A 113      17.872  10.621  18.540  1.00 90.62           H
ATOM   1528 2HE  LYS A 113      17.363   9.375  17.418  1.00 90.62           H
ATOM   1529  NZ  LYS A 113      19.287  10.164  17.036  1.00 90.62           N
ATOM   1530 1HZ  LYS A 113      19.715   9.389  17.531  1.00 90.62           H
ATOM   1531 2HZ  LYS A 113      19.299   9.977  16.040  1.00 90.62           H
ATOM   1532 3HZ  LYS A 113      19.806  11.015  17.227  1.00 90.62           H
ATOM   1533  HN  LYS A 113      12.995  10.975  15.416  1.00 90.62           H
ATOM   1534  N   PHE A 114      11.684  13.406  15.188  1.00 92.26           N
ATOM   1535  CA  PHE A 114      11.012  14.337  14.298  1.00 92.26           C
ATOM   1536  C   PHE A 114       9.777  14.943  14.970  1.00 92.26           C
ATOM   1537  O   PHE A 114       9.332  14.460  16.009  1.00 92.26           O
ATOM   1538  HA  PHE A 114      11.722  15.131  14.064  1.00 92.26           H
ATOM   1539  CB  PHE A 114      10.570  13.542  13.069  1.00 92.26           C
ATOM   1540 1HB  PHE A 114       9.782  12.847  13.361  1.00 92.26           H
ATOM   1541 2HB  PHE A 114      10.136  14.228  12.341  1.00 92.26           H
ATOM   1542  CG  PHE A 114      11.699  12.756  12.397  1.00 92.26           C
ATOM   1543  CD1 PHE A 114      12.623  13.407  11.641  1.00 92.26           C
ATOM   1544  HD1 PHE A 114      12.560  14.487  11.513  1.00 92.26           H
ATOM   1545  CD2 PHE A 114      11.777  11.408  12.557  1.00 92.26           C
ATOM   1546  HD2 PHE A 114      11.036  10.887  13.163  1.00 92.26           H
ATOM   1547  CE1 PHE A 114      13.670  12.678  11.018  1.00 92.26           C
ATOM   1548  HE1 PHE A 114      14.411  13.199  10.411  1.00 92.26           H
ATOM   1549  CE2 PHE A 114      12.825  10.679  11.933  1.00 92.26           C
ATOM   1550  HE2 PHE A 114      12.888   9.599  12.061  1.00 92.26           H
ATOM   1551  CZ  PHE A 114      13.749  11.330  11.177  1.00 92.26           C
ATOM   1552  HZ  PHE A 114      14.553  10.770  10.699  1.00 92.26           H
ATOM   1553  HN  PHE A 114      11.278  12.493  15.229  1.00 92.26           H
ATOM   1554  N   GLN A 115       9.260  15.992  14.348  1.00 92.24           N
ATOM   1555  CA  GLN A 115       8.109  16.692  14.892  1.00 92.24           C
ATOM   1556  C   GLN A 115       6.836  15.874  14.669  1.00 92.24           C
ATOM   1557  O   GLN A 115       6.825  14.942  13.866  1.00 92.24           O
ATOM   1558  HA  GLN A 115       8.306  16.787  15.960  1.00 92.24           H
ATOM   1559  CB  GLN A 115       7.977  18.089  14.281  1.00 92.24           C
ATOM   1560 1HB  GLN A 115       7.958  18.014  13.194  1.00 92.24           H
ATOM   1561 2HB  GLN A 115       7.031  18.535  14.586  1.00 92.24           H
ATOM   1562  CG  GLN A 115       9.136  18.989  14.716  1.00 92.24           C
ATOM   1563 1HG  GLN A 115      10.083  18.535  14.425  1.00 92.24           H
ATOM   1564 2HG  GLN A 115       9.070  19.947  14.201  1.00 92.24           H
ATOM   1565  CD  GLN A 115       9.116  19.215  16.229  1.00 92.24           C
ATOM   1566  OE1 GLN A 115       8.091  19.120  16.884  1.00 92.24           O
ATOM   1567  NE2 GLN A 115      10.303  19.519  16.746  1.00 92.24           N
ATOM   1568 1HE2 GLN A 115      11.106  19.582  16.153  1.00 92.24           H
ATOM   1569 2HE2 GLN A 115      10.393  19.686  17.728  1.00 92.24           H
ATOM   1570  HN  GLN A 115       9.613  16.364  13.489  1.00 92.24           H
ATOM   1571  N   THR A 116       5.793  16.252  15.394  1.00 92.67           N
ATOM   1572  CA  THR A 116       4.540  15.518  15.342  1.00 92.67           C
ATOM   1573  C   THR A 116       3.976  15.525  13.920  1.00 92.67           C
ATOM   1574  O   THR A 116       3.381  14.543  13.479  1.00 92.67           O
ATOM   1575  HA  THR A 116       4.740  14.478  15.602  1.00 92.67           H
ATOM   1576  CB  THR A 116       3.591  16.129  16.375  1.00 92.67           C
ATOM   1577  HB  THR A 116       3.259  17.118  16.061  1.00 92.67           H
ATOM   1578  OG1 THR A 116       4.329  16.085  17.593  1.00 92.67           O
ATOM   1579  HG1 THR A 116       3.911  16.693  18.268  1.00 92.67           H
ATOM   1580  CG2 THR A 116       2.372  15.244  16.646  1.00 92.67           C
ATOM   1581 1HG2 THR A 116       2.702  14.277  17.024  1.00 92.67           H
ATOM   1582 2HG2 THR A 116       1.814  15.102  15.720  1.00 92.67           H
ATOM   1583 3HG2 THR A 116       1.732  15.724  17.386  1.00 92.67           H
ATOM   1584  HN  THR A 116       5.795  17.042  16.007  1.00 92.67           H
ATOM   1585  N   PHE A 117       4.184  16.644  13.241  1.00 93.76           N
ATOM   1586  CA  PHE A 117       3.704  16.792  11.877  1.00 93.76           C
ATOM   1587  C   PHE A 117       4.169  15.626  11.003  1.00 93.76           C
ATOM   1588  O   PHE A 117       3.376  15.041  10.267  1.00 93.76           O
ATOM   1589  HA  PHE A 117       2.615  16.801  11.917  1.00 93.76           H
ATOM   1590  CB  PHE A 117       4.299  18.092  11.332  1.00 93.76           C
ATOM   1591 1HB  PHE A 117       3.927  18.926  11.927  1.00 93.76           H
ATOM   1592 2HB  PHE A 117       5.381  18.066  11.460  1.00 93.76           H
ATOM   1593  CG  PHE A 117       3.980  18.352   9.859  1.00 93.76           C
ATOM   1594  CD1 PHE A 117       4.926  18.130   8.909  1.00 93.76           C
ATOM   1595  HD1 PHE A 117       5.913  17.765   9.197  1.00 93.76           H
ATOM   1596  CD2 PHE A 117       2.749  18.807   9.500  1.00 93.76           C
ATOM   1597  HD2 PHE A 117       1.990  18.985  10.261  1.00 93.76           H
ATOM   1598  CE1 PHE A 117       4.630  18.372   7.541  1.00 93.76           C
ATOM   1599  HE1 PHE A 117       5.389  18.193   6.779  1.00 93.76           H
ATOM   1600  CE2 PHE A 117       2.453  19.048   8.132  1.00 93.76           C
ATOM   1601  HE2 PHE A 117       1.467  19.413   7.844  1.00 93.76           H
ATOM   1602  CZ  PHE A 117       3.400  18.826   7.182  1.00 93.76           C
ATOM   1603  HZ  PHE A 117       3.172  19.011   6.132  1.00 93.76           H
ATOM   1604  HN  PHE A 117       4.668  17.438  13.607  1.00 93.76           H
ATOM   1605  N   MET A 118       5.454  15.322  11.112  1.00 93.14           N
ATOM   1606  CA  MET A 118       6.046  14.269  10.304  1.00 93.14           C
ATOM   1607  C   MET A 118       5.439  12.908  10.647  1.00 93.14           C
ATOM   1608  O   MET A 118       5.276  12.058   9.773  1.00 93.14           O
ATOM   1609  HA  MET A 118       5.815  14.528   9.271  1.00 93.14           H
ATOM   1610  CB  MET A 118       7.557  14.230  10.544  1.00 93.14           C
ATOM   1611 1HB  MET A 118       7.961  15.241  10.505  1.00 93.14           H
ATOM   1612 2HB  MET A 118       7.760  13.842  11.542  1.00 93.14           H
ATOM   1613  CG  MET A 118       8.255  13.356   9.500  1.00 93.14           C
ATOM   1614 1HG  MET A 118       9.320  13.291   9.720  1.00 93.14           H
ATOM   1615 2HG  MET A 118       7.859  12.341   9.540  1.00 93.14           H
ATOM   1616  SD  MET A 118       8.011  14.040   7.869  1.00 93.14           S
ATOM   1617  CE  MET A 118       9.061  15.479   7.977  1.00 93.14           C
ATOM   1618 1HE  MET A 118       8.714  16.123   8.784  1.00 93.14           H
ATOM   1619 2HE  MET A 118      10.086  15.167   8.177  1.00 93.14           H
ATOM   1620 3HE  MET A 118       9.026  16.026   7.035  1.00 93.14           H
ATOM   1621  HN  MET A 118       6.086  15.780  11.738  1.00 93.14           H
ATOM   1622  N   CYS A 119       5.119  12.742  11.923  1.00 92.93           N
ATOM   1623  CA  CYS A 119       4.541  11.496  12.393  1.00 92.93           C
ATOM   1624  C   CYS A 119       3.184  11.308  11.712  1.00 92.93           C
ATOM   1625  O   CYS A 119       2.867  10.217  11.242  1.00 92.93           O
ATOM   1626  HA  CYS A 119       5.231  10.702  12.107  1.00 92.93           H
ATOM   1627  CB  CYS A 119       4.422  11.467  13.918  1.00 92.93           C
ATOM   1628 1HB  CYS A 119       5.413  11.514  14.370  1.00 92.93           H
ATOM   1629 2HB  CYS A 119       3.872  12.343  14.265  1.00 92.93           H
ATOM   1630  SG  CYS A 119       3.565   9.941  14.451  1.00 92.93           S
ATOM   1631  HN  CYS A 119       5.250  13.440  12.627  1.00 92.93           H
ATOM   1632  N   LYS A 120       2.419  12.390  11.679  1.00 93.49           N
ATOM   1633  CA  LYS A 120       1.097  12.354  11.077  1.00 93.49           C
ATOM   1634  C   LYS A 120       1.220  11.925   9.614  1.00 93.49           C
ATOM   1635  O   LYS A 120       0.501  11.036   9.162  1.00 93.49           O
ATOM   1636  HA  LYS A 120       0.516  11.602  11.610  1.00 93.49           H
ATOM   1637  CB  LYS A 120       0.385  13.695  11.268  1.00 93.49           C
ATOM   1638 1HB  LYS A 120       1.039  14.507  10.948  1.00 93.49           H
ATOM   1639 2HB  LYS A 120      -0.502  13.733  10.636  1.00 93.49           H
ATOM   1640  CG  LYS A 120      -0.014  13.901  12.730  1.00 93.49           C
ATOM   1641 1HG  LYS A 120      -0.645  13.074  13.058  1.00 93.49           H
ATOM   1642 2HG  LYS A 120       0.876  13.891  13.359  1.00 93.49           H
ATOM   1643  CD  LYS A 120      -0.761  15.224  12.914  1.00 93.49           C
ATOM   1644 1HD  LYS A 120      -0.086  16.057  12.717  1.00 93.49           H
ATOM   1645 2HD  LYS A 120      -1.571  15.292  12.187  1.00 93.49           H
ATOM   1646  CE  LYS A 120      -1.327  15.342  14.330  1.00 93.49           C
ATOM   1647 1HE  LYS A 120      -1.760  14.389  14.636  1.00 93.49           H
ATOM   1648 2HE  LYS A 120      -0.524  15.567  15.032  1.00 93.49           H
ATOM   1649  NZ  LYS A 120      -2.358  16.402  14.389  1.00 93.49           N
ATOM   1650 1HZ  LYS A 120      -2.707  16.482  15.338  1.00 93.49           H
ATOM   1651 2HZ  LYS A 120      -1.950  17.286  14.104  1.00 93.49           H
ATOM   1652 3HZ  LYS A 120      -3.122  16.166  13.767  1.00 93.49           H
ATOM   1653  HN  LYS A 120       2.689  13.277  12.055  1.00 93.49           H
ATOM   1654  N   VAL A 121       2.136  12.578   8.914  1.00 92.35           N
ATOM   1655  CA  VAL A 121       2.303  12.337   7.491  1.00 92.35           C
ATOM   1656  C   VAL A 121       2.712  10.879   7.270  1.00 92.35           C
ATOM   1657  O   VAL A 121       2.104  10.175   6.464  1.00 92.35           O
ATOM   1658  HA  VAL A 121       1.338  12.507   7.013  1.00 92.35           H
ATOM   1659  CB  VAL A 121       3.304  13.334   6.905  1.00 92.35           C
ATOM   1660  HB  VAL A 121       4.211  13.293   7.509  1.00 92.35           H
ATOM   1661  CG1 VAL A 121       3.679  12.956   5.470  1.00 92.35           C
ATOM   1662 1HG1 VAL A 121       4.128  11.963   5.461  1.00 92.35           H
ATOM   1663 2HG1 VAL A 121       2.783  12.955   4.849  1.00 92.35           H
ATOM   1664 3HG1 VAL A 121       4.392  13.681   5.078  1.00 92.35           H
ATOM   1665  CG2 VAL A 121       2.759  14.762   6.971  1.00 92.35           C
ATOM   1666 1HG2 VAL A 121       1.831  14.823   6.402  1.00 92.35           H
ATOM   1667 2HG2 VAL A 121       2.567  15.029   8.010  1.00 92.35           H
ATOM   1668 3HG2 VAL A 121       3.491  15.450   6.548  1.00 92.35           H
ATOM   1669  HN  VAL A 121       2.756  13.260   9.302  1.00 92.35           H
ATOM   1670  N   VAL A 122       3.739  10.468   7.999  1.00 91.78           N
ATOM   1671  CA  VAL A 122       4.411   9.214   7.707  1.00 91.78           C
ATOM   1672  C   VAL A 122       3.443   8.054   7.947  1.00 91.78           C
ATOM   1673  O   VAL A 122       3.456   7.067   7.212  1.00 91.78           O
ATOM   1674  HA  VAL A 122       4.688   9.227   6.652  1.00 91.78           H
ATOM   1675  CB  VAL A 122       5.694   9.103   8.532  1.00 91.78           C
ATOM   1676  HB  VAL A 122       5.447   9.335   9.568  1.00 91.78           H
ATOM   1677  CG1 VAL A 122       6.252   7.679   8.489  1.00 91.78           C
ATOM   1678 1HG1 VAL A 122       5.514   6.987   8.896  1.00 91.78           H
ATOM   1679 2HG1 VAL A 122       6.476   7.407   7.458  1.00 91.78           H
ATOM   1680 3HG1 VAL A 122       7.164   7.628   9.084  1.00 91.78           H
ATOM   1681  CG2 VAL A 122       6.739  10.116   8.060  1.00 91.78           C
ATOM   1682 1HG2 VAL A 122       6.980   9.929   7.014  1.00 91.78           H
ATOM   1683 2HG2 VAL A 122       6.341  11.125   8.167  1.00 91.78           H
ATOM   1684 3HG2 VAL A 122       7.641  10.015   8.664  1.00 91.78           H
ATOM   1685  HN  VAL A 122       4.111  10.976   8.776  1.00 91.78           H
ATOM   1686  N   ASN A 123       2.627   8.210   8.979  1.00 90.71           N
ATOM   1687  CA  ASN A 123       1.652   7.189   9.323  1.00 90.71           C
ATOM   1688  C   ASN A 123       0.595   7.105   8.220  1.00 90.71           C
ATOM   1689  O   ASN A 123       0.102   6.022   7.909  1.00 90.71           O
ATOM   1690  HA  ASN A 123       2.226   6.267   9.422  1.00 90.71           H
ATOM   1691  CB  ASN A 123       0.941   7.526  10.635  1.00 90.71           C
ATOM   1692 1HB  ASN A 123       0.857   8.608  10.739  1.00 90.71           H
ATOM   1693 2HB  ASN A 123      -0.074   7.129  10.615  1.00 90.71           H
ATOM   1694  CG  ASN A 123       1.697   6.950  11.833  1.00 90.71           C
ATOM   1695  OD1 ASN A 123       2.474   6.017  11.719  1.00 90.71           O
ATOM   1696  ND2 ASN A 123       1.428   7.557  12.986  1.00 90.71           N
ATOM   1697 1HD2 ASN A 123       0.779   8.318  13.011  1.00 90.71           H
ATOM   1698 2HD2 ASN A 123       1.873   7.252  13.828  1.00 90.71           H
ATOM   1699  HN  ASN A 123       2.624   9.014   9.573  1.00 90.71           H
ATOM   1700  N   SER A 124       0.280   8.263   7.658  1.00 92.63           N
ATOM   1701  CA  SER A 124      -0.857   8.373   6.760  1.00 92.63           C
ATOM   1702  C   SER A 124      -0.452   7.950   5.347  1.00 92.63           C
ATOM   1703  O   SER A 124      -1.271   7.427   4.593  1.00 92.63           O
ATOM   1704  HA  SER A 124      -1.609   7.695   7.162  1.00 92.63           H
ATOM   1705  CB  SER A 124      -1.413   9.799   6.748  1.00 92.63           C
ATOM   1706 1HB  SER A 124      -0.684  10.468   6.290  1.00 92.63           H
ATOM   1707 2HB  SER A 124      -2.310   9.834   6.130  1.00 92.63           H
ATOM   1708  OG  SER A 124      -1.723  10.262   8.060  1.00 92.63           O
ATOM   1709  HG  SER A 124      -1.121  11.023   8.305  1.00 92.63           H
ATOM   1710  HN  SER A 124       0.785   9.113   7.807  1.00 92.63           H
ATOM   1711  N   MET A 125       0.812   8.191   5.031  1.00 92.71           N
ATOM   1712  CA  MET A 125       1.280   8.057   3.662  1.00 92.71           C
ATOM   1713  C   MET A 125       1.085   6.627   3.154  1.00 92.71           C
ATOM   1714  O   MET A 125       0.721   6.419   1.998  1.00 92.71           O
ATOM   1715  HA  MET A 125       0.671   8.744   3.075  1.00 92.71           H
ATOM   1716  CB  MET A 125       2.763   8.426   3.591  1.00 92.71           C
ATOM   1717 1HB  MET A 125       3.293   7.983   4.433  1.00 92.71           H
ATOM   1718 2HB  MET A 125       3.202   8.011   2.684  1.00 92.71           H
ATOM   1719  CG  MET A 125       2.951   9.945   3.605  1.00 92.71           C
ATOM   1720 1HG  MET A 125       2.404  10.379   4.442  1.00 92.71           H
ATOM   1721 2HG  MET A 125       4.003  10.188   3.751  1.00 92.71           H
ATOM   1722  SD  MET A 125       2.371  10.646   2.070  1.00 92.71           S
ATOM   1723  CE  MET A 125       1.058  11.689   2.681  1.00 92.71           C
ATOM   1724 1HE  MET A 125       0.317  11.077   3.196  1.00 92.71           H
ATOM   1725 2HE  MET A 125       1.469  12.422   3.376  1.00 92.71           H
ATOM   1726 3HE  MET A 125       0.585  12.206   1.846  1.00 92.71           H
ATOM   1727  HN  MET A 125       1.509   8.474   5.690  1.00 92.71           H
ATOM   1728  N   TYR A 126       1.335   5.677   4.044  1.00 88.17           N
ATOM   1729  CA  TYR A 126       1.229   4.272   3.689  1.00 88.17           C
ATOM   1730  C   TYR A 126      -0.210   3.909   3.317  1.00 88.17           C
ATOM   1731  O   TYR A 126      -0.446   3.257   2.300  1.00 88.17           O
ATOM   1732  HA  TYR A 126       1.875   4.092   2.830  1.00 88.17           H
ATOM   1733  CB  TYR A 126       1.633   3.490   4.940  1.00 88.17           C
ATOM   1734 1HB  TYR A 126       2.685   3.681   5.151  1.00 88.17           H
ATOM   1735 2HB  TYR A 126       1.063   3.865   5.790  1.00 88.17           H
ATOM   1736  CG  TYR A 126       1.416   1.979   4.826  1.00 88.17           C
ATOM   1737  CD1 TYR A 126       0.576   1.334   5.710  1.00 88.17           C
ATOM   1738  HD1 TYR A 126       0.066   1.901   6.489  1.00 88.17           H
ATOM   1739  CD2 TYR A 126       2.062   1.262   3.839  1.00 88.17           C
ATOM   1740  HD2 TYR A 126       2.726   1.772   3.141  1.00 88.17           H
ATOM   1741  CE1 TYR A 126       0.372  -0.087   5.603  1.00 88.17           C
ATOM   1742  HE1 TYR A 126      -0.289  -0.609   6.294  1.00 88.17           H
ATOM   1743  CE2 TYR A 126       1.858  -0.159   3.732  1.00 88.17           C
ATOM   1744  HE2 TYR A 126       2.362  -0.737   2.957  1.00 88.17           H
ATOM   1745  CZ  TYR A 126       1.023  -0.764   4.619  1.00 88.17           C
ATOM   1746  OH  TYR A 126       0.831  -2.106   4.517  1.00 88.17           O
ATOM   1747  HH  TYR A 126       1.019  -2.409   3.583  1.00 88.17           H
ATOM   1748  HN  TYR A 126       1.606   5.855   4.990  1.00 88.17           H
ATOM   1749  N   LYS A 127      -1.134   4.345   4.160  1.00 88.27           N
ATOM   1750  CA  LYS A 127      -2.537   4.017   3.969  1.00 88.27           C
ATOM   1751  C   LYS A 127      -3.024   4.626   2.653  1.00 88.27           C
ATOM   1752  O   LYS A 127      -3.797   4.005   1.926  1.00 88.27           O
ATOM   1753  HA  LYS A 127      -2.611   2.932   3.896  1.00 88.27           H
ATOM   1754  CB  LYS A 127      -3.358   4.446   5.186  1.00 88.27           C
ATOM   1755 1HB  LYS A 127      -3.141   5.486   5.428  1.00 88.27           H
ATOM   1756 2HB  LYS A 127      -4.421   4.388   4.951  1.00 88.27           H
ATOM   1757  CG  LYS A 127      -3.049   3.561   6.396  1.00 88.27           C
ATOM   1758 1HG  LYS A 127      -1.979   3.582   6.602  1.00 88.27           H
ATOM   1759 2HG  LYS A 127      -3.551   3.957   7.278  1.00 88.27           H
ATOM   1760  CD  LYS A 127      -3.498   2.119   6.149  1.00 88.27           C
ATOM   1761 1HD  LYS A 127      -4.553   2.106   5.872  1.00 88.27           H
ATOM   1762 2HD  LYS A 127      -2.943   1.700   5.311  1.00 88.27           H
ATOM   1763  CE  LYS A 127      -3.282   1.257   7.394  1.00 88.27           C
ATOM   1764 1HE  LYS A 127      -2.242   1.327   7.716  1.00 88.27           H
ATOM   1765 2HE  LYS A 127      -3.895   1.631   8.214  1.00 88.27           H
ATOM   1766  NZ  LYS A 127      -3.626  -0.155   7.114  1.00 88.27           N
ATOM   1767 1HZ  LYS A 127      -3.525  -0.702   7.961  1.00 88.27           H
ATOM   1768 2HZ  LYS A 127      -4.585  -0.210   6.788  1.00 88.27           H
ATOM   1769 3HZ  LYS A 127      -3.005  -0.519   6.400  1.00 88.27           H
ATOM   1770  HN  LYS A 127      -0.938   4.912   4.960  1.00 88.27           H
ATOM   1771  N   MET A 128      -2.551   5.835   2.386  1.00 92.11           N
ATOM   1772  CA  MET A 128      -2.903   6.521   1.155  1.00 92.11           C
ATOM   1773  C   MET A 128      -2.389   5.756  -0.066  1.00 92.11           C
ATOM   1774  O   MET A 128      -3.106   5.604  -1.054  1.00 92.11           O
ATOM   1775  HA  MET A 128      -3.992   6.555   1.139  1.00 92.11           H
ATOM   1776  CB  MET A 128      -2.302   7.928   1.165  1.00 92.11           C
ATOM   1777 1HB  MET A 128      -2.601   8.449   2.075  1.00 92.11           H
ATOM   1778 2HB  MET A 128      -1.214   7.863   1.178  1.00 92.11           H
ATOM   1779  CG  MET A 128      -2.756   8.727  -0.058  1.00 92.11           C
ATOM   1780 1HG  MET A 128      -2.574   8.153  -0.966  1.00 92.11           H
ATOM   1781 2HG  MET A 128      -3.830   8.909  -0.006  1.00 92.11           H
ATOM   1782  SD  MET A 128      -1.879  10.280  -0.133  1.00 92.11           S
ATOM   1783  CE  MET A 128      -0.228   9.688  -0.465  1.00 92.11           C
ATOM   1784 1HE  MET A 128       0.094   9.036   0.347  1.00 92.11           H
ATOM   1785 2HE  MET A 128      -0.224   9.131  -1.402  1.00 92.11           H
ATOM   1786 3HE  MET A 128       0.453  10.535  -0.543  1.00 92.11           H
ATOM   1787  HN  MET A 128      -1.939   6.342   2.993  1.00 92.11           H
ATOM   1788  N   ASN A 129      -1.152   5.293   0.042  1.00 92.66           N
ATOM   1789  CA  ASN A 129      -0.544   4.524  -1.030  1.00 92.66           C
ATOM   1790  C   ASN A 129      -1.382   3.270  -1.290  1.00 92.66           C
ATOM   1791  O   ASN A 129      -1.767   3.002  -2.427  1.00 92.66           O
ATOM   1792  HA  ASN A 129      -0.522   5.196  -1.888  1.00 92.66           H
ATOM   1793  CB  ASN A 129       0.870   4.078  -0.654  1.00 92.66           C
ATOM   1794 1HB  ASN A 129       1.535   4.942  -0.634  1.00 92.66           H
ATOM   1795 2HB  ASN A 129       0.867   3.655   0.351  1.00 92.66           H
ATOM   1796  CG  ASN A 129       1.401   3.042  -1.647  1.00 92.66           C
ATOM   1797  OD1 ASN A 129       1.163   1.851  -1.528  1.00 92.66           O
ATOM   1798  ND2 ASN A 129       2.130   3.560  -2.631  1.00 92.66           N
ATOM   1799 1HD2 ASN A 129       2.287   4.547  -2.671  1.00 92.66           H
ATOM   1800 2HD2 ASN A 129       2.521   2.963  -3.332  1.00 92.66           H
ATOM   1801  HN  ASN A 129      -0.570   5.436   0.843  1.00 92.66           H
ATOM   1802  N   PHE A 130      -1.639   2.536  -0.218  1.00 90.33           N
ATOM   1803  CA  PHE A 130      -2.298   1.246  -0.335  1.00 90.33           C
ATOM   1804  C   PHE A 130      -3.634   1.377  -1.069  1.00 90.33           C
ATOM   1805  O   PHE A 130      -3.879   0.676  -2.049  1.00 90.33           O
ATOM   1806  HA  PHE A 130      -1.635   0.594  -0.905  1.00 90.33           H
ATOM   1807  CB  PHE A 130      -2.558   0.746   1.087  1.00 90.33           C
ATOM   1808 1HB  PHE A 130      -1.604   0.643   1.605  1.00 90.33           H
ATOM   1809 2HB  PHE A 130      -3.134   1.498   1.626  1.00 90.33           H
ATOM   1810  CG  PHE A 130      -3.303  -0.589   1.151  1.00 90.33           C
ATOM   1811  CD1 PHE A 130      -4.662  -0.607   1.205  1.00 90.33           C
ATOM   1812  HD1 PHE A 130      -5.220   0.330   1.203  1.00 90.33           H
ATOM   1813  CD2 PHE A 130      -2.607  -1.757   1.154  1.00 90.33           C
ATOM   1814  HD2 PHE A 130      -1.518  -1.743   1.111  1.00 90.33           H
ATOM   1815  CE1 PHE A 130      -5.354  -1.845   1.265  1.00 90.33           C
ATOM   1816  HE1 PHE A 130      -6.443  -1.860   1.308  1.00 90.33           H
ATOM   1817  CE2 PHE A 130      -3.299  -2.996   1.214  1.00 90.33           C
ATOM   1818  HE2 PHE A 130      -2.741  -3.932   1.216  1.00 90.33           H
ATOM   1819  CZ  PHE A 130      -4.658  -3.014   1.267  1.00 90.33           C
ATOM   1820  HZ  PHE A 130      -5.189  -3.965   1.313  1.00 90.33           H
ATOM   1821  HN  PHE A 130      -1.405   2.808   0.715  1.00 90.33           H
ATOM   1822  N   TYR A 131      -4.462   2.280  -0.566  1.00 88.96           N
ATOM   1823  CA  TYR A 131      -5.812   2.428  -1.084  1.00 88.96           C
ATOM   1824  C   TYR A 131      -5.793   2.893  -2.541  1.00 88.96           C
ATOM   1825  O   TYR A 131      -6.564   2.401  -3.364  1.00 88.96           O
ATOM   1826  HA  TYR A 131      -6.302   1.456  -1.026  1.00 88.96           H
ATOM   1827  CB  TYR A 131      -6.477   3.506  -0.226  1.00 88.96           C
ATOM   1828 1HB  TYR A 131      -5.863   4.406  -0.251  1.00 88.96           H
ATOM   1829 2HB  TYR A 131      -7.440   3.765  -0.667  1.00 88.96           H
ATOM   1830  CG  TYR A 131      -6.695   3.095   1.232  1.00 88.96           C
ATOM   1831  CD1 TYR A 131      -7.079   1.805   1.535  1.00 88.96           C
ATOM   1832  HD1 TYR A 131      -7.228   1.079   0.736  1.00 88.96           H
ATOM   1833  CD2 TYR A 131      -6.506   4.015   2.243  1.00 88.96           C
ATOM   1834  HD2 TYR A 131      -6.202   5.034   2.004  1.00 88.96           H
ATOM   1835  CE1 TYR A 131      -7.284   1.418   2.907  1.00 88.96           C
ATOM   1836  HE1 TYR A 131      -7.587   0.403   3.160  1.00 88.96           H
ATOM   1837  CE2 TYR A 131      -6.711   3.628   3.615  1.00 88.96           C
ATOM   1838  HE2 TYR A 131      -6.565   4.345   4.424  1.00 88.96           H
ATOM   1839  CZ  TYR A 131      -7.089   2.349   3.879  1.00 88.96           C
ATOM   1840  OH  TYR A 131      -7.282   1.984   5.175  1.00 88.96           O
ATOM   1841  HH  TYR A 131      -7.243   2.789   5.767  1.00 88.96           H
ATOM   1842  HN  TYR A 131      -4.225   2.903   0.180  1.00 88.96           H
ATOM   1843  N   SER A 132      -4.903   3.835  -2.817  1.00 91.37           N
ATOM   1844  CA  SER A 132      -4.787   4.386  -4.156  1.00 91.37           C
ATOM   1845  C   SER A 132      -4.325   3.300  -5.130  1.00 91.37           C
ATOM   1846  O   SER A 132      -4.818   3.220  -6.254  1.00 91.37           O
ATOM   1847  HA  SER A 132      -5.788   4.731  -4.414  1.00 91.37           H
ATOM   1848  CB  SER A 132      -3.818   5.570  -4.183  1.00 91.37           C
ATOM   1849 1HB  SER A 132      -3.697   5.916  -5.209  1.00 91.37           H
ATOM   1850 2HB  SER A 132      -4.242   6.398  -3.615  1.00 91.37           H
ATOM   1851  OG  SER A 132      -2.544   5.229  -3.644  1.00 91.37           O
ATOM   1852  HG  SER A 132      -2.443   5.621  -2.730  1.00 91.37           H
ATOM   1853  HN  SER A 132      -4.270   4.220  -2.145  1.00 91.37           H
ATOM   1854  N   CYS A 133      -3.385   2.493  -4.664  1.00 87.82           N
ATOM   1855  CA  CYS A 133      -2.830   1.434  -5.490  1.00 87.82           C
ATOM   1856  C   CYS A 133      -3.958   0.462  -5.846  1.00 87.82           C
ATOM   1857  O   CYS A 133      -4.123   0.097  -7.009  1.00 87.82           O
ATOM   1858  HA  CYS A 133      -2.433   1.911  -6.386  1.00 87.82           H
ATOM   1859  CB  CYS A 133      -1.665   0.726  -4.796  1.00 87.82           C
ATOM   1860 1HB  CYS A 133      -1.918   0.528  -3.754  1.00 87.82           H
ATOM   1861 2HB  CYS A 133      -1.482  -0.240  -5.268  1.00 87.82           H
ATOM   1862  SG  CYS A 133      -0.159   1.762  -4.887  1.00 87.82           S
ATOM   1863  HG  CYS A 133      -0.529   2.627  -3.948  1.00 87.82           H
ATOM   1864  HN  CYS A 133      -3.003   2.553  -3.742  1.00 87.82           H
ATOM   1865  N   VAL A 134      -4.704   0.072  -4.824  1.00 86.77           N
ATOM   1866  CA  VAL A 134      -5.766  -0.904  -5.002  1.00 86.77           C
ATOM   1867  C   VAL A 134      -6.739  -0.403  -6.070  1.00 86.77           C
ATOM   1868  O   VAL A 134      -7.101  -1.145  -6.982  1.00 86.77           O
ATOM   1869  HA  VAL A 134      -5.307  -1.829  -5.351  1.00 86.77           H
ATOM   1870  CB  VAL A 134      -6.445  -1.189  -3.660  1.00 86.77           C
ATOM   1871  HB  VAL A 134      -6.728  -0.233  -3.218  1.00 86.77           H
ATOM   1872  CG1 VAL A 134      -7.720  -2.012  -3.856  1.00 86.77           C
ATOM   1873 1HG1 VAL A 134      -8.415  -1.460  -4.489  1.00 86.77           H
ATOM   1874 2HG1 VAL A 134      -7.471  -2.961  -4.330  1.00 86.77           H
ATOM   1875 3HG1 VAL A 134      -8.183  -2.200  -2.887  1.00 86.77           H
ATOM   1876  CG2 VAL A 134      -5.484  -1.887  -2.696  1.00 86.77           C
ATOM   1877 1HG2 VAL A 134      -5.157  -2.832  -3.130  1.00 86.77           H
ATOM   1878 2HG2 VAL A 134      -4.618  -1.249  -2.521  1.00 86.77           H
ATOM   1879 3HG2 VAL A 134      -5.992  -2.078  -1.751  1.00 86.77           H
ATOM   1880  HN  VAL A 134      -4.594   0.410  -3.889  1.00 86.77           H
ATOM   1881  N   LEU A 135      -7.136   0.853  -5.922  1.00 87.62           N
ATOM   1882  CA  LEU A 135      -8.150   1.425  -6.792  1.00 87.62           C
ATOM   1883  C   LEU A 135      -7.592   1.541  -8.211  1.00 87.62           C
ATOM   1884  O   LEU A 135      -8.307   1.306  -9.184  1.00 87.62           O
ATOM   1885  HA  LEU A 135      -8.993   0.735  -6.807  1.00 87.62           H
ATOM   1886  CB  LEU A 135      -8.659   2.750  -6.221  1.00 87.62           C
ATOM   1887 1HB  LEU A 135      -7.805   3.411  -6.072  1.00 87.62           H
ATOM   1888 2HB  LEU A 135      -9.300   3.221  -6.966  1.00 87.62           H
ATOM   1889  CG  LEU A 135      -9.434   2.660  -4.905  1.00 87.62           C
ATOM   1890  HG  LEU A 135      -8.824   2.113  -4.186  1.00 87.62           H
ATOM   1891  CD1 LEU A 135      -9.684   4.051  -4.319  1.00 87.62           C
ATOM   1892 1HD1 LEU A 135      -8.730   4.542  -4.130  1.00 87.62           H
ATOM   1893 2HD1 LEU A 135     -10.264   4.644  -5.027  1.00 87.62           H
ATOM   1894 3HD1 LEU A 135     -10.237   3.958  -3.384  1.00 87.62           H
ATOM   1895  CD2 LEU A 135     -10.733   1.872  -5.087  1.00 87.62           C
ATOM   1896 1HD2 LEU A 135     -11.359   2.370  -5.828  1.00 87.62           H
ATOM   1897 2HD2 LEU A 135     -10.502   0.863  -5.426  1.00 87.62           H
ATOM   1898 3HD2 LEU A 135     -11.265   1.824  -4.136  1.00 87.62           H
ATOM   1899  HN  LEU A 135      -6.777   1.474  -5.226  1.00 87.62           H
ATOM   1900  N   LEU A 136      -6.319   1.903  -8.285  1.00 89.35           N
ATOM   1901  CA  LEU A 136      -5.668   2.091  -9.571  1.00 89.35           C
ATOM   1902  C   LEU A 136      -5.609   0.752 -10.308  1.00 89.35           C
ATOM   1903  O   LEU A 136      -5.874   0.688 -11.508  1.00 89.35           O
ATOM   1904  HA  LEU A 136      -6.284   2.778 -10.151  1.00 89.35           H
ATOM   1905  CB  LEU A 136      -4.301   2.753  -9.387  1.00 89.35           C
ATOM   1906 1HB  LEU A 136      -3.782   2.249  -8.571  1.00 89.35           H
ATOM   1907 2HB  LEU A 136      -3.714   2.586 -10.290  1.00 89.35           H
ATOM   1908  CG  LEU A 136      -4.317   4.255  -9.093  1.00 89.35           C
ATOM   1909  HG  LEU A 136      -5.035   4.439  -8.294  1.00 89.35           H
ATOM   1910  CD1 LEU A 136      -2.952   4.730  -8.593  1.00 89.35           C
ATOM   1911 1HD1 LEU A 136      -2.695   4.198  -7.677  1.00 89.35           H
ATOM   1912 2HD1 LEU A 136      -2.197   4.531  -9.353  1.00 89.35           H
ATOM   1913 3HD1 LEU A 136      -2.991   5.801  -8.392  1.00 89.35           H
ATOM   1914  CD2 LEU A 136      -4.789   5.047 -10.314  1.00 89.35           C
ATOM   1915 1HD2 LEU A 136      -4.114   4.862 -11.150  1.00 89.35           H
ATOM   1916 2HD2 LEU A 136      -5.797   4.733 -10.584  1.00 89.35           H
ATOM   1917 3HD2 LEU A 136      -4.791   6.111 -10.078  1.00 89.35           H
ATOM   1918  HN  LEU A 136      -5.737   2.066  -7.489  1.00 89.35           H
ATOM   1919  N   ILE A 137      -5.259  -0.284  -9.560  1.00 83.74           N
ATOM   1920  CA  ILE A 137      -5.120  -1.611 -10.137  1.00 83.74           C
ATOM   1921  C   ILE A 137      -6.468  -2.057 -10.709  1.00 83.74           C
ATOM   1922  O   ILE A 137      -6.523  -2.656 -11.781  1.00 83.74           O
ATOM   1923  HA  ILE A 137      -4.405  -1.537 -10.957  1.00 83.74           H
ATOM   1924  CB  ILE A 137      -4.535  -2.583  -9.111  1.00 83.74           C
ATOM   1925  HB  ILE A 137      -5.059  -2.439  -8.167  1.00 83.74           H
ATOM   1926  CG1 ILE A 137      -3.056  -2.286  -8.856  1.00 83.74           C
ATOM   1927 1HG1 ILE A 137      -2.469  -2.564  -9.732  1.00 83.74           H
ATOM   1928 2HG1 ILE A 137      -2.916  -1.215  -8.707  1.00 83.74           H
ATOM   1929  CG2 ILE A 137      -4.763  -4.034  -9.538  1.00 83.74           C
ATOM   1930 1HG2 ILE A 137      -5.833  -4.223  -9.628  1.00 83.74           H
ATOM   1931 2HG2 ILE A 137      -4.282  -4.210 -10.500  1.00 83.74           H
ATOM   1932 3HG2 ILE A 137      -4.337  -4.704  -8.791  1.00 83.74           H
ATOM   1933  CD1 ILE A 137      -2.547  -3.049  -7.632  1.00 83.74           C
ATOM   1934 1HD1 ILE A 137      -3.119  -2.750  -6.754  1.00 83.74           H
ATOM   1935 2HD1 ILE A 137      -2.665  -4.120  -7.795  1.00 83.74           H
ATOM   1936 3HD1 ILE A 137      -1.493  -2.820  -7.473  1.00 83.74           H
ATOM   1937  HN  ILE A 137      -5.072  -0.228  -8.580  1.00 83.74           H
ATOM   1938  N   MET A 138      -7.521  -1.748  -9.966  1.00 84.41           N
ATOM   1939  CA  MET A 138      -8.869  -2.047 -10.418  1.00 84.41           C
ATOM   1940  C   MET A 138      -9.165  -1.359 -11.752  1.00 84.41           C
ATOM   1941  O   MET A 138      -9.647  -1.994 -12.689  1.00 84.41           O
ATOM   1942  HA  MET A 138      -8.903  -3.129 -10.544  1.00 84.41           H
ATOM   1943  CB  MET A 138      -9.876  -1.577  -9.367  1.00 84.41           C
ATOM   1944 1HB  MET A 138      -9.585  -1.952  -8.386  1.00 84.41           H
ATOM   1945 2HB  MET A 138      -9.865  -0.489  -9.308  1.00 84.41           H
ATOM   1946  CG  MET A 138     -11.288  -2.060  -9.705  1.00 84.41           C
ATOM   1947 1HG  MET A 138     -11.566  -1.726 -10.704  1.00 84.41           H
ATOM   1948 2HG  MET A 138     -11.315  -3.150  -9.715  1.00 84.41           H
ATOM   1949  SD  MET A 138     -12.452  -1.432  -8.506  1.00 84.41           S
ATOM   1950  CE  MET A 138     -12.261   0.322  -8.779  1.00 84.41           C
ATOM   1951 1HE  MET A 138     -11.228   0.609  -8.585  1.00 84.41           H
ATOM   1952 2HE  MET A 138     -12.517   0.559  -9.811  1.00 84.41           H
ATOM   1953 3HE  MET A 138     -12.922   0.868  -8.106  1.00 84.41           H
ATOM   1954  HN  MET A 138      -7.463  -1.302  -9.073  1.00 84.41           H
ATOM   1955  N   CYS A 139      -8.864  -0.069 -11.796  1.00 86.85           N
ATOM   1956  CA  CYS A 139      -9.208   0.741 -12.952  1.00 86.85           C
ATOM   1957  C   CYS A 139      -8.418   0.221 -14.155  1.00 86.85           C
ATOM   1958  O   CYS A 139      -8.922   0.214 -15.277  1.00 86.85           O
ATOM   1959  HA  CYS A 139     -10.280   0.620 -13.111  1.00 86.85           H
ATOM   1960  CB  CYS A 139      -8.949   2.227 -12.699  1.00 86.85           C
ATOM   1961 1HB  CYS A 139      -7.924   2.374 -12.359  1.00 86.85           H
ATOM   1962 2HB  CYS A 139      -9.060   2.787 -13.628  1.00 86.85           H
ATOM   1963  SG  CYS A 139     -10.120   2.861 -11.444  1.00 86.85           S
ATOM   1964  HG  CYS A 139      -9.460   2.393 -10.389  1.00 86.85           H
ATOM   1965  HN  CYS A 139      -8.395   0.421 -11.061  1.00 86.85           H
ATOM   1966  N   ILE A 140      -7.193  -0.202 -13.880  1.00 84.05           N
ATOM   1967  CA  ILE A 140      -6.333  -0.735 -14.923  1.00 84.05           C
ATOM   1968  C   ILE A 140      -6.999  -1.962 -15.549  1.00 84.05           C
ATOM   1969  O   ILE A 140      -6.992  -2.123 -16.768  1.00 84.05           O
ATOM   1970  HA  ILE A 140      -6.236   0.034 -15.691  1.00 84.05           H
ATOM   1971  CB  ILE A 140      -4.931  -1.007 -14.375  1.00 84.05           C
ATOM   1972  HB  ILE A 140      -5.032  -1.498 -13.407  1.00 84.05           H
ATOM   1973  CG1 ILE A 140      -4.170   0.300 -14.142  1.00 84.05           C
ATOM   1974 1HG1 ILE A 140      -3.891   0.738 -15.100  1.00 84.05           H
ATOM   1975 2HG1 ILE A 140      -4.819   1.018 -13.640  1.00 84.05           H
ATOM   1976  CG2 ILE A 140      -4.162  -1.963 -15.289  1.00 84.05           C
ATOM   1977 1HG2 ILE A 140      -4.699  -2.909 -15.360  1.00 84.05           H
ATOM   1978 2HG2 ILE A 140      -4.069  -1.522 -16.281  1.00 84.05           H
ATOM   1979 3HG2 ILE A 140      -3.168  -2.140 -14.876  1.00 84.05           H
ATOM   1980  CD1 ILE A 140      -2.916   0.061 -13.298  1.00 84.05           C
ATOM   1981 1HD1 ILE A 140      -3.202  -0.355 -12.332  1.00 84.05           H
ATOM   1982 2HD1 ILE A 140      -2.259  -0.639 -13.815  1.00 84.05           H
ATOM   1983 3HD1 ILE A 140      -2.395   1.006 -13.147  1.00 84.05           H
ATOM   1984  HN  ILE A 140      -6.787  -0.184 -12.966  1.00 84.05           H
ATOM   1985  N   SER A 141      -7.557  -2.798 -14.685  1.00 80.50           N
ATOM   1986  CA  SER A 141      -8.110  -4.068 -15.123  1.00 80.50           C
ATOM   1987  C   SER A 141      -9.378  -3.830 -15.945  1.00 80.50           C
ATOM   1988  O   SER A 141      -9.613  -4.512 -16.942  1.00 80.50           O
ATOM   1989  HA  SER A 141      -7.335  -4.524 -15.738  1.00 80.50           H
ATOM   1990  CB  SER A 141      -8.413  -4.977 -13.930  1.00 80.50           C
ATOM   1991 1HB  SER A 141      -9.153  -4.498 -13.288  1.00 80.50           H
ATOM   1992 2HB  SER A 141      -8.856  -5.907 -14.286  1.00 80.50           H
ATOM   1993  OG  SER A 141      -7.244  -5.269 -13.170  1.00 80.50           O
ATOM   1994  HG  SER A 141      -7.098  -4.559 -12.481  1.00 80.50           H
ATOM   1995  HN  SER A 141      -7.634  -2.619 -13.704  1.00 80.50           H
ATOM   1996  N   VAL A 142     -10.163  -2.862 -15.497  1.00 81.63           N
ATOM   1997  CA  VAL A 142     -11.367  -2.480 -16.216  1.00 81.63           C
ATOM   1998  C   VAL A 142     -10.980  -1.899 -17.578  1.00 81.63           C
ATOM   1999  O   VAL A 142     -11.619  -2.194 -18.586  1.00 81.63           O
ATOM   2000  HA  VAL A 142     -11.955  -3.384 -16.375  1.00 81.63           H
ATOM   2001  CB  VAL A 142     -12.199  -1.515 -15.369  1.00 81.63           C
ATOM   2002  HB  VAL A 142     -11.561  -0.676 -15.093  1.00 81.63           H
ATOM   2003  CG1 VAL A 142     -13.381  -0.963 -16.169  1.00 81.63           C
ATOM   2004 1HG1 VAL A 142     -13.009  -0.429 -17.044  1.00 81.63           H
ATOM   2005 2HG1 VAL A 142     -14.019  -1.787 -16.490  1.00 81.63           H
ATOM   2006 3HG1 VAL A 142     -13.955  -0.280 -15.544  1.00 81.63           H
ATOM   2007  CG2 VAL A 142     -12.676  -2.188 -14.081  1.00 81.63           C
ATOM   2008 1HG2 VAL A 142     -13.290  -3.054 -14.328  1.00 81.63           H
ATOM   2009 2HG2 VAL A 142     -11.813  -2.509 -13.498  1.00 81.63           H
ATOM   2010 3HG2 VAL A 142     -13.265  -1.480 -13.498  1.00 81.63           H
ATOM   2011  HN  VAL A 142      -9.989  -2.342 -14.660  1.00 81.63           H
ATOM   2012  N   ASP A 143      -9.934  -1.085 -17.562  1.00 81.37           N
ATOM   2013  CA  ASP A 143      -9.505  -0.396 -18.767  1.00 81.37           C
ATOM   2014  C   ASP A 143      -9.056  -1.427 -19.806  1.00 81.37           C
ATOM   2015  O   ASP A 143      -9.352  -1.287 -20.991  1.00 81.37           O
ATOM   2016  HA  ASP A 143     -10.372   0.176 -19.095  1.00 81.37           H
ATOM   2017  CB  ASP A 143      -8.322   0.531 -18.480  1.00 81.37           C
ATOM   2018 1HB  ASP A 143      -8.567   1.192 -17.648  1.00 81.37           H
ATOM   2019 2HB  ASP A 143      -7.459  -0.060 -18.173  1.00 81.37           H
ATOM   2020  CG  ASP A 143      -7.965   1.363 -19.713  1.00 81.37           C
ATOM   2021  OD1 ASP A 143      -8.895   1.995 -20.259  1.00 81.37           O
ATOM   2022  OD2 ASP A 143      -6.771   1.349 -20.081  1.00 81.37           O
ATOM   2023  HN  ASP A 143      -9.387  -0.894 -16.748  1.00 81.37           H
ATOM   2024  N   ARG A 144      -8.349  -2.438 -19.322  1.00 75.81           N
ATOM   2025  CA  ARG A 144      -7.823  -3.470 -20.200  1.00 75.81           C
ATOM   2026  C   ARG A 144      -8.964  -4.314 -20.770  1.00 75.81           C
ATOM   2027  O   ARG A 144      -8.920  -4.720 -21.930  1.00 75.81           O
ATOM   2028  HA  ARG A 144      -7.304  -2.926 -20.990  1.00 75.81           H
ATOM   2029  CB  ARG A 144      -6.846  -4.381 -19.454  1.00 75.81           C
ATOM   2030 1HB  ARG A 144      -7.224  -4.582 -18.451  1.00 75.81           H
ATOM   2031 2HB  ARG A 144      -6.775  -5.341 -19.966  1.00 75.81           H
ATOM   2032  CG  ARG A 144      -5.459  -3.741 -19.363  1.00 75.81           C
ATOM   2033 1HG  ARG A 144      -5.110  -3.479 -20.362  1.00 75.81           H
ATOM   2034 2HG  ARG A 144      -5.519  -2.814 -18.793  1.00 75.81           H
ATOM   2035  CD  ARG A 144      -4.460  -4.691 -18.700  1.00 75.81           C
ATOM   2036 1HD  ARG A 144      -4.612  -4.696 -17.621  1.00 75.81           H
ATOM   2037 2HD  ARG A 144      -4.626  -5.710 -19.050  1.00 75.81           H
ATOM   2038  NE  ARG A 144      -3.076  -4.269 -19.013  1.00 75.81           N
ATOM   2039  HE  ARG A 144      -2.898  -3.291 -19.125  1.00 75.81           H
ATOM   2040  CZ  ARG A 144      -2.047  -5.114 -19.155  1.00 75.81           C
ATOM   2041  NH1 ARG A 144      -2.227  -6.435 -19.017  1.00 75.81           N
ATOM   2042 1HH1 ARG A 144      -3.135  -6.796 -18.805  1.00 75.81           H
ATOM   2043 2HH1 ARG A 144      -1.453  -7.059 -19.125  1.00 75.81           H
ATOM   2044  NH2 ARG A 144      -0.834  -4.620 -19.439  1.00 75.81           N
ATOM   2045 1HH2 ARG A 144      -0.055  -5.237 -19.549  1.00 75.81           H
ATOM   2046 2HH2 ARG A 144      -0.708  -3.633 -19.541  1.00 75.81           H
ATOM   2047  HN  ARG A 144      -8.136  -2.558 -18.353  1.00 75.81           H
ATOM   2048  N   TYR A 145      -9.958  -4.554 -19.928  1.00 76.37           N
ATOM   2049  CA  TYR A 145     -11.157  -5.249 -20.364  1.00 76.37           C
ATOM   2050  C   TYR A 145     -11.790  -4.547 -21.568  1.00 76.37           C
ATOM   2051  O   TYR A 145     -12.035  -5.174 -22.598  1.00 76.37           O
ATOM   2052  HA  TYR A 145     -10.874  -6.261 -20.651  1.00 76.37           H
ATOM   2053  CB  TYR A 145     -12.131  -5.190 -19.185  1.00 76.37           C
ATOM   2054 1HB  TYR A 145     -11.710  -5.751 -18.351  1.00 76.37           H
ATOM   2055 2HB  TYR A 145     -12.227  -4.155 -18.857  1.00 76.37           H
ATOM   2056  CG  TYR A 145     -13.523  -5.741 -19.501  1.00 76.37           C
ATOM   2057  CD1 TYR A 145     -14.614  -4.895 -19.509  1.00 76.37           C
ATOM   2058  HD1 TYR A 145     -14.484  -3.835 -19.290  1.00 76.37           H
ATOM   2059  CD2 TYR A 145     -13.688  -7.083 -19.777  1.00 76.37           C
ATOM   2060  HD2 TYR A 145     -12.827  -7.751 -19.770  1.00 76.37           H
ATOM   2061  CE1 TYR A 145     -15.925  -5.414 -19.805  1.00 76.37           C
ATOM   2062  HE1 TYR A 145     -16.795  -4.757 -19.815  1.00 76.37           H
ATOM   2063  CE2 TYR A 145     -14.999  -7.601 -20.073  1.00 76.37           C
ATOM   2064  HE2 TYR A 145     -15.143  -8.659 -20.293  1.00 76.37           H
ATOM   2065  CZ  TYR A 145     -16.052  -6.741 -20.073  1.00 76.37           C
ATOM   2066  OH  TYR A 145     -17.290  -7.230 -20.353  1.00 76.37           O
ATOM   2067  HH  TYR A 145     -17.233  -8.208 -20.554  1.00 76.37           H
ATOM   2068  HN  TYR A 145      -9.953  -4.283 -18.965  1.00 76.37           H
ATOM   2069  N   ILE A 146     -12.036  -3.257 -21.398  1.00 77.45           N
ATOM   2070  CA  ILE A 146     -12.734  -2.488 -22.415  1.00 77.45           C
ATOM   2071  C   ILE A 146     -11.906  -2.482 -23.702  1.00 77.45           C
ATOM   2072  O   ILE A 146     -12.453  -2.601 -24.797  1.00 77.45           O
ATOM   2073  HA  ILE A 146     -13.679  -2.993 -22.615  1.00 77.45           H
ATOM   2074  CB  ILE A 146     -13.070  -1.090 -21.893  1.00 77.45           C
ATOM   2075  HB  ILE A 146     -12.152  -0.635 -21.521  1.00 77.45           H
ATOM   2076  CG1 ILE A 146     -14.047  -1.163 -20.718  1.00 77.45           C
ATOM   2077 1HG1 ILE A 146     -15.035  -1.449 -21.079  1.00 77.45           H
ATOM   2078 2HG1 ILE A 146     -13.726  -1.938 -20.021  1.00 77.45           H
ATOM   2079  CG2 ILE A 146     -13.593  -0.195 -23.019  1.00 77.45           C
ATOM   2080 1HG2 ILE A 146     -12.833  -0.105 -23.795  1.00 77.45           H
ATOM   2081 2HG2 ILE A 146     -14.496  -0.636 -23.443  1.00 77.45           H
ATOM   2082 3HG2 ILE A 146     -13.824   0.793 -22.620  1.00 77.45           H
ATOM   2083  CD1 ILE A 146     -14.133   0.181 -19.991  1.00 77.45           C
ATOM   2084 1HD1 ILE A 146     -13.148   0.451 -19.610  1.00 77.45           H
ATOM   2085 2HD1 ILE A 146     -14.477   0.948 -20.685  1.00 77.45           H
ATOM   2086 3HD1 ILE A 146     -14.834   0.100 -19.161  1.00 77.45           H
ATOM   2087  HN  ILE A 146     -11.768  -2.738 -20.586  1.00 77.45           H
ATOM   2088  N   ALA A 147     -10.600  -2.342 -23.526  1.00 76.81           N
ATOM   2089  CA  ALA A 147      -9.700  -2.242 -24.662  1.00 76.81           C
ATOM   2090  C   ALA A 147      -9.785  -3.525 -25.490  1.00 76.81           C
ATOM   2091  O   ALA A 147      -9.631  -3.493 -26.710  1.00 76.81           O
ATOM   2092  HA  ALA A 147     -10.029  -1.402 -25.274  1.00 76.81           H
ATOM   2093  CB  ALA A 147      -8.280  -1.962 -24.164  1.00 76.81           C
ATOM   2094 1HB  ALA A 147      -8.268  -1.025 -23.608  1.00 76.81           H
ATOM   2095 2HB  ALA A 147      -7.956  -2.775 -23.515  1.00 76.81           H
ATOM   2096 3HB  ALA A 147      -7.604  -1.887 -25.017  1.00 76.81           H
ATOM   2097  HN  ALA A 147     -10.158  -2.297 -22.631  1.00 76.81           H
ATOM   2098  N   ILE A 148     -10.030  -4.626 -24.794  1.00 73.29           N
ATOM   2099  CA  ILE A 148      -9.972  -5.936 -25.419  1.00 73.29           C
ATOM   2100  C   ILE A 148     -11.358  -6.305 -25.951  1.00 73.29           C
ATOM   2101  O   ILE A 148     -11.481  -6.869 -27.037  1.00 73.29           O
ATOM   2102  HA  ILE A 148      -9.286  -5.865 -26.263  1.00 73.29           H
ATOM   2103  CB  ILE A 148      -9.391  -6.967 -24.450  1.00 73.29           C
ATOM   2104  HB  ILE A 148      -9.967  -6.930 -23.525  1.00 73.29           H
ATOM   2105  CG1 ILE A 148      -7.942  -6.628 -24.092  1.00 73.29           C
ATOM   2106 1HG1 ILE A 148      -7.302  -6.796 -24.958  1.00 73.29           H
ATOM   2107 2HG1 ILE A 148      -7.864  -5.571 -23.838  1.00 73.29           H
ATOM   2108  CG2 ILE A 148      -9.526  -8.384 -25.010  1.00 73.29           C
ATOM   2109 1HG2 ILE A 148     -10.580  -8.612 -25.172  1.00 73.29           H
ATOM   2110 2HG2 ILE A 148      -8.990  -8.453 -25.957  1.00 73.29           H
ATOM   2111 3HG2 ILE A 148      -9.105  -9.097 -24.301  1.00 73.29           H
ATOM   2112  CD1 ILE A 148      -7.454  -7.478 -22.918  1.00 73.29           C
ATOM   2113 1HD1 ILE A 148      -8.082  -7.290 -22.047  1.00 73.29           H
ATOM   2114 2HD1 ILE A 148      -7.510  -8.534 -23.185  1.00 73.29           H
ATOM   2115 3HD1 ILE A 148      -6.421  -7.217 -22.685  1.00 73.29           H
ATOM   2116  HN  ILE A 148     -10.265  -4.632 -23.822  1.00 73.29           H
ATOM   2117  N   ALA A 149     -12.368  -5.971 -25.160  1.00 73.65           N
ATOM   2118  CA  ALA A 149     -13.728  -6.375 -25.473  1.00 73.65           C
ATOM   2119  C   ALA A 149     -14.307  -5.426 -26.525  1.00 73.65           C
ATOM   2120  O   ALA A 149     -14.938  -5.868 -27.485  1.00 73.65           O
ATOM   2121  HA  ALA A 149     -13.689  -7.382 -25.887  1.00 73.65           H
ATOM   2122  CB  ALA A 149     -14.561  -6.401 -24.190  1.00 73.65           C
ATOM   2123 1HB  ALA A 149     -14.125  -7.111 -23.488  1.00 73.65           H
ATOM   2124 2HB  ALA A 149     -14.571  -5.407 -23.743  1.00 73.65           H
ATOM   2125 3HB  ALA A 149     -15.582  -6.703 -24.426  1.00 73.65           H
ATOM   2126  HN  ALA A 149     -12.268  -5.437 -24.321  1.00 73.65           H
ATOM   2127  N   GLN A 150     -14.073  -4.140 -26.310  1.00 74.96           N
ATOM   2128  CA  GLN A 150     -14.615  -3.122 -27.194  1.00 74.96           C
ATOM   2129  C   GLN A 150     -13.502  -2.521 -28.055  1.00 74.96           C
ATOM   2130  O   GLN A 150     -13.498  -1.319 -28.319  1.00 74.96           O
ATOM   2131  HA  GLN A 150     -15.333  -3.642 -27.827  1.00 74.96           H
ATOM   2132  CB  GLN A 150     -15.341  -2.036 -26.398  1.00 74.96           C
ATOM   2133 1HB  GLN A 150     -14.634  -1.525 -25.744  1.00 74.96           H
ATOM   2134 2HB  GLN A 150     -15.741  -1.286 -27.081  1.00 74.96           H
ATOM   2135  CG  GLN A 150     -16.476  -2.633 -25.564  1.00 74.96           C
ATOM   2136 1HG  GLN A 150     -17.037  -3.348 -26.166  1.00 74.96           H
ATOM   2137 2HG  GLN A 150     -16.061  -3.183 -24.720  1.00 74.96           H
ATOM   2138  CD  GLN A 150     -17.416  -1.538 -25.055  1.00 74.96           C
ATOM   2139  OE1 GLN A 150     -17.252  -0.363 -25.336  1.00 74.96           O
ATOM   2140  NE2 GLN A 150     -18.407  -1.989 -24.291  1.00 74.96           N
ATOM   2141 1HE2 GLN A 150     -18.485  -2.967 -24.098  1.00 74.96           H
ATOM   2142 2HE2 GLN A 150     -19.075  -1.350 -23.910  1.00 74.96           H
ATOM   2143  HN  GLN A 150     -13.525  -3.792 -25.549  1.00 74.96           H
ATOM   2144  N   ALA A 151     -12.586  -3.383 -28.469  1.00 70.40           N
ATOM   2145  CA  ALA A 151     -11.408  -2.935 -29.191  1.00 70.40           C
ATOM   2146  C   ALA A 151     -11.838  -2.035 -30.351  1.00 70.40           C
ATOM   2147  O   ALA A 151     -11.144  -1.077 -30.689  1.00 70.40           O
ATOM   2148  HA  ALA A 151     -10.796  -2.355 -28.500  1.00 70.40           H
ATOM   2149  CB  ALA A 151     -10.604  -4.149 -29.662  1.00 70.40           C
ATOM   2150 1HB  ALA A 151     -10.298  -4.739 -28.799  1.00 70.40           H
ATOM   2151 2HB  ALA A 151     -11.222  -4.760 -30.320  1.00 70.40           H
ATOM   2152 3HB  ALA A 151      -9.721  -3.812 -30.204  1.00 70.40           H
ATOM   2153  HN  ALA A 151     -12.639  -4.371 -28.318  1.00 70.40           H
ATOM   2154  N   MET A 152     -12.981  -2.374 -30.929  1.00 64.01           N
ATOM   2155  CA  MET A 152     -13.477  -1.652 -32.089  1.00 64.01           C
ATOM   2156  C   MET A 152     -13.812  -0.203 -31.730  1.00 64.01           C
ATOM   2157  O   MET A 152     -13.511   0.714 -32.491  1.00 64.01           O
ATOM   2158  HA  MET A 152     -12.666  -1.675 -32.817  1.00 64.01           H
ATOM   2159  CB  MET A 152     -14.729  -2.348 -32.627  1.00 64.01           C
ATOM   2160 1HB  MET A 152     -15.419  -2.548 -31.807  1.00 64.01           H
ATOM   2161 2HB  MET A 152     -15.244  -1.688 -33.325  1.00 64.01           H
ATOM   2162  CG  MET A 152     -14.368  -3.660 -33.328  1.00 64.01           C
ATOM   2163 1HG  MET A 152     -13.378  -3.989 -33.014  1.00 64.01           H
ATOM   2164 2HG  MET A 152     -15.071  -4.441 -33.039  1.00 64.01           H
ATOM   2165  SD  MET A 152     -14.402  -3.435 -35.098  1.00 64.01           S
ATOM   2166  CE  MET A 152     -16.157  -3.571 -35.395  1.00 64.01           C
ATOM   2167 1HE  MET A 152     -16.506  -4.550 -35.066  1.00 64.01           H
ATOM   2168 2HE  MET A 152     -16.681  -2.793 -34.839  1.00 64.01           H
ATOM   2169 3HE  MET A 152     -16.356  -3.454 -36.460  1.00 64.01           H
ATOM   2170  HN  MET A 152     -13.563  -3.126 -30.619  1.00 64.01           H
ATOM   2171  N   ARG A 153     -14.432  -0.043 -30.570  1.00 67.17           N
ATOM   2172  CA  ARG A 153     -14.883   1.269 -30.138  1.00 67.17           C
ATOM   2173  C   ARG A 153     -13.781   1.976 -29.347  1.00 67.17           C
ATOM   2174  O   ARG A 153     -13.811   3.195 -29.186  1.00 67.17           O
ATOM   2175  HA  ARG A 153     -15.109   1.804 -31.060  1.00 67.17           H
ATOM   2176  CB  ARG A 153     -16.137   1.161 -29.267  1.00 67.17           C
ATOM   2177 1HB  ARG A 153     -15.970   0.434 -28.472  1.00 67.17           H
ATOM   2178 2HB  ARG A 153     -16.334   2.120 -28.787  1.00 67.17           H
ATOM   2179  CG  ARG A 153     -17.350   0.744 -30.102  1.00 67.17           C
ATOM   2180 1HG  ARG A 153     -17.475   1.433 -30.937  1.00 67.17           H
ATOM   2181 2HG  ARG A 153     -17.180  -0.245 -30.526  1.00 67.17           H
ATOM   2182  CD  ARG A 153     -18.621   0.729 -29.251  1.00 67.17           C
ATOM   2183 1HD  ARG A 153     -18.534  -0.022 -28.465  1.00 67.17           H
ATOM   2184 2HD  ARG A 153     -18.751   1.693 -28.758  1.00 67.17           H
ATOM   2185  NE  ARG A 153     -19.796   0.435 -30.102  1.00 67.17           N
ATOM   2186  HE  ARG A 153     -19.645   0.310 -31.083  1.00 67.17           H
ATOM   2187  CZ  ARG A 153     -21.050   0.328 -29.641  1.00 67.17           C
ATOM   2188  NH1 ARG A 153     -21.310   0.487 -28.336  1.00 67.17           N
ATOM   2189 1HH1 ARG A 153     -20.567   0.687 -27.699  1.00 67.17           H
ATOM   2190 2HH1 ARG A 153     -22.249   0.405 -28.000  1.00 67.17           H
ATOM   2191  NH2 ARG A 153     -22.038   0.059 -30.505  1.00 67.17           N
ATOM   2192 1HH2 ARG A 153     -22.980  -0.025 -30.177  1.00 67.17           H
ATOM   2193 2HH2 ARG A 153     -21.835  -0.059 -31.477  1.00 67.17           H
ATOM   2194  HN  ARG A 153     -14.627  -0.788 -29.932  1.00 67.17           H
ATOM   2195  N   ALA A 154     -12.833   1.179 -28.873  1.00 64.69           N
ATOM   2196  CA  ALA A 154     -11.884   1.654 -27.881  1.00 64.69           C
ATOM   2197  C   ALA A 154     -11.036   2.774 -28.487  1.00 64.69           C
ATOM   2198  O   ALA A 154     -10.512   3.621 -27.765  1.00 64.69           O
ATOM   2199  HA  ALA A 154     -12.453   2.054 -27.042  1.00 64.69           H
ATOM   2200  CB  ALA A 154     -11.034   0.482 -27.386  1.00 64.69           C
ATOM   2201 1HB  ALA A 154     -11.681  -0.273 -26.938  1.00 64.69           H
ATOM   2202 2HB  ALA A 154     -10.494   0.045 -28.226  1.00 64.69           H
ATOM   2203 3HB  ALA A 154     -10.322   0.838 -26.641  1.00 64.69           H
ATOM   2204  HN  ALA A 154     -12.709   0.228 -29.156  1.00 64.69           H
ATOM   2205  N   HIS A 155     -10.927   2.742 -29.807  1.00 66.05           N
ATOM   2206  CA  HIS A 155     -10.048   3.663 -30.508  1.00 66.05           C
ATOM   2207  C   HIS A 155     -10.690   5.051 -30.552  1.00 66.05           C
ATOM   2208  O   HIS A 155     -10.047   6.046 -30.221  1.00 66.05           O
ATOM   2209  HA  HIS A 155      -9.126   3.716 -29.929  1.00 66.05           H
ATOM   2210  CB  HIS A 155      -9.697   3.127 -31.897  1.00 66.05           C
ATOM   2211 1HB  HIS A 155      -9.414   2.078 -31.810  1.00 66.05           H
ATOM   2212 2HB  HIS A 155     -10.587   3.166 -32.526  1.00 66.05           H
ATOM   2213  CG  HIS A 155      -8.582   3.881 -32.582  1.00 66.05           C
ATOM   2214  ND1 HIS A 155      -8.801   5.015 -33.343  1.00 66.05           N
ATOM   2215  HD1 HIS A 155      -9.689   5.442 -33.515  1.00 66.05           H
ATOM   2216  CD2 HIS A 155      -7.238   3.651 -32.612  1.00 66.05           C
ATOM   2217  HD2 HIS A 155      -6.721   2.831 -32.113  1.00 66.05           H
ATOM   2218  CE1 HIS A 155      -7.634   5.440 -33.806  1.00 66.05           C
ATOM   2219  HE1 HIS A 155      -7.475   6.314 -34.438  1.00 66.05           H
ATOM   2220  NE2 HIS A 155      -6.667   4.593 -33.352  1.00 66.05           N
ATOM   2221  HN  HIS A 155     -11.426   2.104 -30.394  1.00 66.05           H
ATOM   2222  N   THR A 156     -11.949   5.074 -30.964  1.00 70.30           N
ATOM   2223  CA  THR A 156     -12.646   6.332 -31.172  1.00 70.30           C
ATOM   2224  C   THR A 156     -12.881   7.038 -29.835  1.00 70.30           C
ATOM   2225  O   THR A 156     -13.046   8.256 -29.793  1.00 70.30           O
ATOM   2226  HA  THR A 156     -12.008   6.983 -31.770  1.00 70.30           H
ATOM   2227  CB  THR A 156     -13.936   6.036 -31.938  1.00 70.30           C
ATOM   2228  HB  THR A 156     -14.616   6.888 -31.899  1.00 70.30           H
ATOM   2229  OG1 THR A 156     -14.423   4.834 -31.348  1.00 70.30           O
ATOM   2230  HG1 THR A 156     -15.392   4.713 -31.566  1.00 70.30           H
ATOM   2231  CG2 THR A 156     -13.677   5.657 -33.397  1.00 70.30           C
ATOM   2232 1HG2 THR A 156     -13.052   4.764 -33.435  1.00 70.30           H
ATOM   2233 2HG2 THR A 156     -13.168   6.478 -33.901  1.00 70.30           H
ATOM   2234 3HG2 THR A 156     -14.626   5.457 -33.895  1.00 70.30           H
ATOM   2235  HN  THR A 156     -12.489   4.255 -31.155  1.00 70.30           H
ATOM   2236  N   TRP A 157     -12.888   6.243 -28.775  1.00 78.15           N
ATOM   2237  CA  TRP A 157     -13.260   6.747 -27.464  1.00 78.15           C
ATOM   2238  C   TRP A 157     -11.975   7.052 -26.693  1.00 78.15           C
ATOM   2239  O   TRP A 157     -12.009   7.266 -25.482  1.00 78.15           O
ATOM   2240  HA  TRP A 157     -13.834   7.662 -27.609  1.00 78.15           H
ATOM   2241  CB  TRP A 157     -14.174   5.759 -26.736  1.00 78.15           C
ATOM   2242 1HB  TRP A 157     -13.758   4.756 -26.833  1.00 78.15           H
ATOM   2243 2HB  TRP A 157     -14.179   6.000 -25.673  1.00 78.15           H
ATOM   2244  CG  TRP A 157     -15.615   5.750 -27.249  1.00 78.15           C
ATOM   2245  CD1 TRP A 157     -16.041   5.859 -28.514  1.00 78.15           C
ATOM   2246  HD1 TRP A 157     -15.383   5.972 -29.376  1.00 78.15           H
ATOM   2247  CD2 TRP A 157     -16.811   5.620 -26.451  1.00 78.15           C
ATOM   2248  NE1 TRP A 157     -17.418   5.809 -28.591  1.00 78.15           N
ATOM   2249  HE1 TRP A 157     -17.968   5.870 -29.424  1.00 78.15           H
ATOM   2250  CE2 TRP A 157     -17.901   5.660 -27.296  1.00 78.15           C
ATOM   2251  CE3 TRP A 157     -16.966   5.475 -25.061  1.00 78.15           C
ATOM   2252  HE3 TRP A 157     -16.121   5.441 -24.373  1.00 78.15           H
ATOM   2253  CZ2 TRP A 157     -19.223   5.560 -26.846  1.00 78.15           C
ATOM   2254  HZ2 TRP A 157     -20.068   5.593 -27.535  1.00 78.15           H
ATOM   2255  CZ3 TRP A 157     -18.293   5.376 -24.628  1.00 78.15           C
ATOM   2256  HZ3 TRP A 157     -18.470   5.262 -23.558  1.00 78.15           H
ATOM   2257  CH2 TRP A 157     -19.402   5.414 -25.465  1.00 78.15           C
ATOM   2258  HH2 TRP A 157     -20.406   5.331 -25.049  1.00 78.15           H
ATOM   2259  HN  TRP A 157     -12.647   5.273 -28.802  1.00 78.15           H
ATOM   2260  N   ARG A 158     -10.871   7.063 -27.426  1.00 75.11           N
ATOM   2261  CA  ARG A 158      -9.559   7.122 -26.803  1.00 75.11           C
ATOM   2262  C   ARG A 158      -9.402   8.426 -26.019  1.00 75.11           C
ATOM   2263  O   ARG A 158      -8.918   8.420 -24.889  1.00 75.11           O
ATOM   2264  HA  ARG A 158      -9.528   6.258 -26.139  1.00 75.11           H
ATOM   2265  CB  ARG A 158      -8.448   7.026 -27.850  1.00 75.11           C
ATOM   2266 1HB  ARG A 158      -8.619   6.160 -28.489  1.00 75.11           H
ATOM   2267 2HB  ARG A 158      -8.472   7.906 -28.493  1.00 75.11           H
ATOM   2268  CG  ARG A 158      -7.075   6.913 -27.184  1.00 75.11           C
ATOM   2269 1HG  ARG A 158      -6.880   7.807 -26.591  1.00 75.11           H
ATOM   2270 2HG  ARG A 158      -7.069   6.067 -26.497  1.00 75.11           H
ATOM   2271  CD  ARG A 158      -5.972   6.736 -28.229  1.00 75.11           C
ATOM   2272 1HD  ARG A 158      -6.203   5.889 -28.874  1.00 75.11           H
ATOM   2273 2HD  ARG A 158      -5.918   7.618 -28.867  1.00 75.11           H
ATOM   2274  NE  ARG A 158      -4.670   6.519 -27.558  1.00 75.11           N
ATOM   2275  HE  ARG A 158      -4.626   6.646 -26.567  1.00 75.11           H
ATOM   2276  CZ  ARG A 158      -3.547   6.162 -28.196  1.00 75.11           C
ATOM   2277  NH1 ARG A 158      -3.547   5.977 -29.523  1.00 75.11           N
ATOM   2278 1HH1 ARG A 158      -4.391   6.106 -30.045  1.00 75.11           H
ATOM   2279 2HH1 ARG A 158      -2.705   5.711 -29.991  1.00 75.11           H
ATOM   2280  NH2 ARG A 158      -2.423   5.992 -27.486  1.00 75.11           N
ATOM   2281 1HH2 ARG A 158      -1.576   5.726 -27.947  1.00 75.11           H
ATOM   2282 2HH2 ARG A 158      -2.431   6.132 -26.496  1.00 75.11           H
ATOM   2283  HN  ARG A 158     -10.863   7.033 -28.425  1.00 75.11           H
ATOM   2284  N   GLU A 159      -9.820   9.513 -26.651  1.00 78.49           N
ATOM   2285  CA  GLU A 159      -9.671  10.829 -26.055  1.00 78.49           C
ATOM   2286  C   GLU A 159     -10.537  10.944 -24.799  1.00 78.49           C
ATOM   2287  O   GLU A 159     -10.062  11.380 -23.751  1.00 78.49           O
ATOM   2288  HA  GLU A 159      -8.617  10.908 -25.786  1.00 78.49           H
ATOM   2289  CB  GLU A 159     -10.015  11.930 -27.061  1.00 78.49           C
ATOM   2290 1HB  GLU A 159     -10.967  11.703 -27.542  1.00 78.49           H
ATOM   2291 2HB  GLU A 159     -10.005  12.899 -26.563  1.00 78.49           H
ATOM   2292  CG  GLU A 159      -8.966  12.005 -28.172  1.00 78.49           C
ATOM   2293 1HG  GLU A 159      -7.971  12.076 -27.733  1.00 78.49           H
ATOM   2294 2HG  GLU A 159      -8.990  11.088 -28.762  1.00 78.49           H
ATOM   2295  CD  GLU A 159      -9.216  13.210 -29.081  1.00 78.49           C
ATOM   2296  OE1 GLU A 159      -8.277  13.561 -29.828  1.00 78.49           O
ATOM   2297  OE2 GLU A 159     -10.340  13.752 -29.009  1.00 78.49           O
ATOM   2298  HN  GLU A 159     -10.253   9.504 -27.553  1.00 78.49           H
ATOM   2299  N   LYS A 160     -11.792  10.546 -24.946  1.00 82.93           N
ATOM   2300  CA  LYS A 160     -12.725  10.585 -23.833  1.00 82.93           C
ATOM   2301  C   LYS A 160     -12.161   9.765 -22.671  1.00 82.93           C
ATOM   2302  O   LYS A 160     -12.228  10.187 -21.518  1.00 82.93           O
ATOM   2303  HA  LYS A 160     -12.809  11.624 -23.513  1.00 82.93           H
ATOM   2304  CB  LYS A 160     -14.116  10.137 -24.283  1.00 82.93           C
ATOM   2305 1HB  LYS A 160     -14.049   9.164 -24.772  1.00 82.93           H
ATOM   2306 2HB  LYS A 160     -14.762  10.012 -23.414  1.00 82.93           H
ATOM   2307  CG  LYS A 160     -14.736  11.154 -25.244  1.00 82.93           C
ATOM   2308 1HG  LYS A 160     -14.711  12.146 -24.794  1.00 82.93           H
ATOM   2309 2HG  LYS A 160     -14.144  11.203 -26.158  1.00 82.93           H
ATOM   2310  CD  LYS A 160     -16.179  10.778 -25.584  1.00 82.93           C
ATOM   2311 1HD  LYS A 160     -16.199   9.807 -26.079  1.00 82.93           H
ATOM   2312 2HD  LYS A 160     -16.760  10.680 -24.667  1.00 82.93           H
ATOM   2313  CE  LYS A 160     -16.821  11.831 -26.490  1.00 82.93           C
ATOM   2314 1HE  LYS A 160     -16.775  12.808 -26.011  1.00 82.93           H
ATOM   2315 2HE  LYS A 160     -16.261  11.907 -27.423  1.00 82.93           H
ATOM   2316  NZ  LYS A 160     -18.229  11.478 -26.778  1.00 82.93           N
ATOM   2317 1HZ  LYS A 160     -18.641  12.190 -27.372  1.00 82.93           H
ATOM   2318 2HZ  LYS A 160     -18.264  10.582 -27.251  1.00 82.93           H
ATOM   2319 3HZ  LYS A 160     -18.748  11.422 -25.908  1.00 82.93           H
ATOM   2320  HN  LYS A 160     -12.173  10.202 -25.804  1.00 82.93           H
ATOM   2321  N   ARG A 161     -11.617   8.607 -23.016  1.00 84.14           N
ATOM   2322  CA  ARG A 161     -11.062   7.712 -22.013  1.00 84.14           C
ATOM   2323  C   ARG A 161      -9.929   8.405 -21.253  1.00 84.14           C
ATOM   2324  O   ARG A 161      -9.742   8.167 -20.061  1.00 84.14           O
ATOM   2325  HA  ARG A 161     -11.897   7.484 -21.351  1.00 84.14           H
ATOM   2326  CB  ARG A 161     -10.528   6.430 -22.655  1.00 84.14           C
ATOM   2327 1HB  ARG A 161      -9.930   6.679 -23.531  1.00 84.14           H
ATOM   2328 2HB  ARG A 161      -9.869   5.916 -21.955  1.00 84.14           H
ATOM   2329  CG  ARG A 161     -11.674   5.501 -23.060  1.00 84.14           C
ATOM   2330 1HG  ARG A 161     -12.152   5.096 -22.168  1.00 84.14           H
ATOM   2331 2HG  ARG A 161     -12.433   6.068 -23.599  1.00 84.14           H
ATOM   2332  CD  ARG A 161     -11.167   4.355 -23.938  1.00 84.14           C
ATOM   2333 1HD  ARG A 161     -12.010   3.807 -24.358  1.00 84.14           H
ATOM   2334 2HD  ARG A 161     -10.596   4.754 -24.776  1.00 84.14           H
ATOM   2335  NE  ARG A 161     -10.320   3.442 -23.138  1.00 84.14           N
ATOM   2336  HE  ARG A 161     -10.355   3.521 -22.142  1.00 84.14           H
ATOM   2337  CZ  ARG A 161      -9.508   2.516 -23.666  1.00 84.14           C
ATOM   2338  NH1 ARG A 161      -9.421   2.365 -24.994  1.00 84.14           N
ATOM   2339 1HH1 ARG A 161      -9.964   2.947 -25.600  1.00 84.14           H
ATOM   2340 2HH1 ARG A 161      -8.812   1.671 -25.380  1.00 84.14           H
ATOM   2341  NH2 ARG A 161      -8.785   1.742 -22.845  1.00 84.14           N
ATOM   2342 1HH2 ARG A 161      -8.174   1.046 -23.222  1.00 84.14           H
ATOM   2343 2HH2 ARG A 161      -8.856   1.861 -21.854  1.00 84.14           H
ATOM   2344  HN  ARG A 161     -11.552   8.278 -23.958  1.00 84.14           H
ATOM   2345  N   LEU A 162      -9.203   9.246 -21.974  1.00 86.18           N
ATOM   2346  CA  LEU A 162      -8.051   9.921 -21.402  1.00 86.18           C
ATOM   2347  C   LEU A 162      -8.529  11.010 -20.440  1.00 86.18           C
ATOM   2348  O   LEU A 162      -7.869  11.296 -19.442  1.00 86.18           O
ATOM   2349  HA  LEU A 162      -7.488   9.181 -20.833  1.00 86.18           H
ATOM   2350  CB  LEU A 162      -7.129  10.439 -22.508  1.00 86.18           C
ATOM   2351 1HB  LEU A 162      -7.436   9.986 -23.451  1.00 86.18           H
ATOM   2352 2HB  LEU A 162      -7.280  11.514 -22.606  1.00 86.18           H
ATOM   2353  CG  LEU A 162      -5.634  10.177 -22.312  1.00 86.18           C
ATOM   2354  HG  LEU A 162      -5.520   9.249 -21.752  1.00 86.18           H
ATOM   2355  CD1 LEU A 162      -4.931   9.984 -23.657  1.00 86.18           C
ATOM   2356 1HD1 LEU A 162      -5.369   9.132 -24.177  1.00 86.18           H
ATOM   2357 2HD1 LEU A 162      -5.052  10.882 -24.263  1.00 86.18           H
ATOM   2358 3HD1 LEU A 162      -3.870   9.800 -23.488  1.00 86.18           H
ATOM   2359  CD2 LEU A 162      -4.988  11.288 -21.481  1.00 86.18           C
ATOM   2360 1HD2 LEU A 162      -5.112  12.243 -21.992  1.00 86.18           H
ATOM   2361 2HD2 LEU A 162      -5.466  11.334 -20.502  1.00 86.18           H
ATOM   2362 3HD2 LEU A 162      -3.926  11.077 -21.357  1.00 86.18           H
ATOM   2363  HN  LEU A 162      -9.392   9.469 -22.931  1.00 86.18           H
ATOM   2364  N   LEU A 163      -9.673  11.590 -20.773  1.00 88.69           N
ATOM   2365  CA  LEU A 163     -10.281  12.594 -19.917  1.00 88.69           C
ATOM   2366  C   LEU A 163     -10.780  11.928 -18.633  1.00 88.69           C
ATOM   2367  O   LEU A 163     -10.487  12.395 -17.533  1.00 88.69           O
ATOM   2368  HA  LEU A 163      -9.505  13.312 -19.654  1.00 88.69           H
ATOM   2369  CB  LEU A 163     -11.368  13.358 -20.676  1.00 88.69           C
ATOM   2370 1HB  LEU A 163     -10.938  13.736 -21.603  1.00 88.69           H
ATOM   2371 2HB  LEU A 163     -12.153  12.655 -20.953  1.00 88.69           H
ATOM   2372  CG  LEU A 163     -12.010  14.529 -19.929  1.00 88.69           C
ATOM   2373  HG  LEU A 163     -12.343  14.171 -18.955  1.00 88.69           H
ATOM   2374  CD1 LEU A 163     -10.993  15.644 -19.679  1.00 88.69           C
ATOM   2375 1HD1 LEU A 163     -10.169  15.256 -19.079  1.00 88.69           H
ATOM   2376 2HD1 LEU A 163     -10.608  16.006 -20.632  1.00 88.69           H
ATOM   2377 3HD1 LEU A 163     -11.476  16.463 -19.147  1.00 88.69           H
ATOM   2378  CD2 LEU A 163     -13.248  15.038 -20.670  1.00 88.69           C
ATOM   2379 1HD2 LEU A 163     -12.963  15.374 -21.667  1.00 88.69           H
ATOM   2380 2HD2 LEU A 163     -13.979  14.234 -20.753  1.00 88.69           H
ATOM   2381 3HD2 LEU A 163     -13.685  15.870 -20.118  1.00 88.69           H
ATOM   2382  HN  LEU A 163     -10.181  11.383 -21.610  1.00 88.69           H
ATOM   2383  N   TYR A 164     -11.526  10.848 -18.816  1.00 89.74           N
ATOM   2384  CA  TYR A 164     -12.081  10.122 -17.686  1.00 89.74           C
ATOM   2385  C   TYR A 164     -10.971   9.601 -16.771  1.00 89.74           C
ATOM   2386  O   TYR A 164     -11.124   9.585 -15.550  1.00 89.74           O
ATOM   2387  HA  TYR A 164     -12.714  10.808 -17.123  1.00 89.74           H
ATOM   2388  CB  TYR A 164     -12.837   8.932 -18.279  1.00 89.74           C
ATOM   2389 1HB  TYR A 164     -12.239   8.499 -19.082  1.00 89.74           H
ATOM   2390 2HB  TYR A 164     -12.945   8.164 -17.513  1.00 89.74           H
ATOM   2391  CG  TYR A 164     -14.221   9.284 -18.827  1.00 89.74           C
ATOM   2392  CD1 TYR A 164     -15.180   9.814 -17.988  1.00 89.74           C
ATOM   2393  HD1 TYR A 164     -14.952   9.981 -16.936  1.00 89.74           H
ATOM   2394  CD2 TYR A 164     -14.511   9.072 -20.159  1.00 89.74           C
ATOM   2395  HD2 TYR A 164     -13.753   8.653 -20.822  1.00 89.74           H
ATOM   2396  CE1 TYR A 164     -16.484  10.145 -18.503  1.00 89.74           C
ATOM   2397  HE1 TYR A 164     -17.250  10.564 -17.852  1.00 89.74           H
ATOM   2398  CE2 TYR A 164     -15.814   9.403 -20.675  1.00 89.74           C
ATOM   2399  HE2 TYR A 164     -16.056   9.241 -21.725  1.00 89.74           H
ATOM   2400  CZ  TYR A 164     -16.736   9.924 -19.821  1.00 89.74           C
ATOM   2401  OH  TYR A 164     -17.967  10.237 -20.308  1.00 89.74           O
ATOM   2402  HH  TYR A 164     -18.005  10.047 -21.289  1.00 89.74           H
ATOM   2403  HN  TYR A 164     -11.753  10.470 -19.713  1.00 89.74           H
ATOM   2404  N   SER A 165      -9.878   9.189 -17.395  1.00 90.82           N
ATOM   2405  CA  SER A 165      -8.761   8.625 -16.656  1.00 90.82           C
ATOM   2406  C   SER A 165      -8.174   9.677 -15.713  1.00 90.82           C
ATOM   2407  O   SER A 165      -7.743   9.353 -14.607  1.00 90.82           O
ATOM   2408  HA  SER A 165      -9.180   7.794 -16.089  1.00 90.82           H
ATOM   2409  CB  SER A 165      -7.681   8.101 -17.605  1.00 90.82           C
ATOM   2410 1HB  SER A 165      -7.022   7.421 -17.064  1.00 90.82           H
ATOM   2411 2HB  SER A 165      -8.148   7.524 -18.403  1.00 90.82           H
ATOM   2412  OG  SER A 165      -6.910   9.157 -18.172  1.00 90.82           O
ATOM   2413  HG  SER A 165      -7.504   9.925 -18.409  1.00 90.82           H
ATOM   2414  HN  SER A 165      -9.749   9.234 -18.386  1.00 90.82           H
ATOM   2415  N   LYS A 166      -8.176  10.915 -16.184  1.00 92.68           N
ATOM   2416  CA  LYS A 166      -7.691  12.023 -15.379  1.00 92.68           C
ATOM   2417  C   LYS A 166      -8.605  12.204 -14.165  1.00 92.68           C
ATOM   2418  O   LYS A 166      -8.129  12.305 -13.035  1.00 92.68           O
ATOM   2419  HA  LYS A 166      -6.695  11.758 -15.024  1.00 92.68           H
ATOM   2420  CB  LYS A 166      -7.547  13.284 -16.233  1.00 92.68           C
ATOM   2421 1HB  LYS A 166      -8.452  13.435 -16.821  1.00 92.68           H
ATOM   2422 2HB  LYS A 166      -7.437  14.155 -15.587  1.00 92.68           H
ATOM   2423  CG  LYS A 166      -6.338  13.179 -17.166  1.00 92.68           C
ATOM   2424 1HG  LYS A 166      -5.429  13.062 -16.576  1.00 92.68           H
ATOM   2425 2HG  LYS A 166      -6.431  12.289 -17.788  1.00 92.68           H
ATOM   2426  CD  LYS A 166      -6.222  14.419 -18.054  1.00 92.68           C
ATOM   2427 1HD  LYS A 166      -7.117  14.516 -18.668  1.00 92.68           H
ATOM   2428 2HD  LYS A 166      -6.163  15.312 -17.432  1.00 92.68           H
ATOM   2429  CE  LYS A 166      -4.987  14.335 -18.953  1.00 92.68           C
ATOM   2430 1HE  LYS A 166      -4.102  14.138 -18.348  1.00 92.68           H
ATOM   2431 2HE  LYS A 166      -5.091  13.502 -19.648  1.00 92.68           H
ATOM   2432  NZ  LYS A 166      -4.808  15.597 -19.707  1.00 92.68           N
ATOM   2433 1HZ  LYS A 166      -3.994  15.519 -20.307  1.00 92.68           H
ATOM   2434 2HZ  LYS A 166      -5.630  15.771 -20.274  1.00 92.68           H
ATOM   2435 3HZ  LYS A 166      -4.676  16.363 -19.056  1.00 92.68           H
ATOM   2436  HN  LYS A 166      -8.501  11.166 -17.096  1.00 92.68           H
ATOM   2437  N   MET A 167      -9.901  12.240 -14.440  1.00 94.04           N
ATOM   2438  CA  MET A 167     -10.882  12.467 -13.393  1.00 94.04           C
ATOM   2439  C   MET A 167     -10.841  11.348 -12.350  1.00 94.04           C
ATOM   2440  O   MET A 167     -10.903  11.610 -11.150  1.00 94.04           O
ATOM   2441  HA  MET A 167     -10.603  13.414 -12.931  1.00 94.04           H
ATOM   2442  CB  MET A 167     -12.280  12.539 -14.010  1.00 94.04           C
ATOM   2443 1HB  MET A 167     -12.457  11.655 -14.622  1.00 94.04           H
ATOM   2444 2HB  MET A 167     -13.031  12.535 -13.220  1.00 94.04           H
ATOM   2445  CG  MET A 167     -12.438  13.798 -14.865  1.00 94.04           C
ATOM   2446 1HG  MET A 167     -12.022  14.658 -14.341  1.00 94.04           H
ATOM   2447 2HG  MET A 167     -11.878  13.689 -15.794  1.00 94.04           H
ATOM   2448  SD  MET A 167     -14.164  14.080 -15.224  1.00 94.04           S
ATOM   2449  CE  MET A 167     -14.496  12.674 -16.272  1.00 94.04           C
ATOM   2450 1HE  MET A 167     -13.849  12.713 -17.148  1.00 94.04           H
ATOM   2451 2HE  MET A 167     -14.303  11.755 -15.719  1.00 94.04           H
ATOM   2452 3HE  MET A 167     -15.539  12.695 -16.589  1.00 94.04           H
ATOM   2453  HN  MET A 167     -10.281  12.116 -15.356  1.00 94.04           H
ATOM   2454  N   VAL A 168     -10.736  10.124 -12.847  1.00 94.25           N
ATOM   2455  CA  VAL A 168     -10.711   8.962 -11.974  1.00 94.25           C
ATOM   2456  C   VAL A 168      -9.502   9.058 -11.041  1.00 94.25           C
ATOM   2457  O   VAL A 168      -9.614   8.788  -9.846  1.00 94.25           O
ATOM   2458  HA  VAL A 168     -11.620   8.982 -11.373  1.00 94.25           H
ATOM   2459  CB  VAL A 168     -10.722   7.680 -12.809  1.00 94.25           C
ATOM   2460  HB  VAL A 168      -9.949   7.771 -13.572  1.00 94.25           H
ATOM   2461  CG1 VAL A 168     -10.389   6.461 -11.946  1.00 94.25           C
ATOM   2462 1HG1 VAL A 168      -9.398   6.585 -11.509  1.00 94.25           H
ATOM   2463 2HG1 VAL A 168     -11.128   6.367 -11.151  1.00 94.25           H
ATOM   2464 3HG1 VAL A 168     -10.404   5.564 -12.564  1.00 94.25           H
ATOM   2465  CG2 VAL A 168     -12.065   7.500 -13.519  1.00 94.25           C
ATOM   2466 1HG2 VAL A 168     -12.862   7.441 -12.778  1.00 94.25           H
ATOM   2467 2HG2 VAL A 168     -12.244   8.348 -14.179  1.00 94.25           H
ATOM   2468 3HG2 VAL A 168     -12.045   6.581 -14.105  1.00 94.25           H
ATOM   2469  HN  VAL A 168     -10.670   9.920 -13.823  1.00 94.25           H
ATOM   2470  N   CYS A 169      -8.375   9.443 -11.621  1.00 94.53           N
ATOM   2471  CA  CYS A 169      -7.144   9.563 -10.859  1.00 94.53           C
ATOM   2472  C   CYS A 169      -7.380  10.558  -9.720  1.00 94.53           C
ATOM   2473  O   CYS A 169      -7.032  10.286  -8.572  1.00 94.53           O
ATOM   2474  HA  CYS A 169      -6.920   8.571 -10.467  1.00 94.53           H
ATOM   2475  CB  CYS A 169      -5.968   9.979 -11.746  1.00 94.53           C
ATOM   2476 1HB  CYS A 169      -6.254  10.826 -12.369  1.00 94.53           H
ATOM   2477 2HB  CYS A 169      -5.133  10.306 -11.126  1.00 94.53           H
ATOM   2478  SG  CYS A 169      -5.452   8.574 -12.799  1.00 94.53           S
ATOM   2479  HG  CYS A 169      -6.432   8.700 -13.689  1.00 94.53           H
ATOM   2480  HN  CYS A 169      -8.295   9.669 -12.592  1.00 94.53           H
ATOM   2481  N   PHE A 170      -7.968  11.690 -10.078  1.00 95.92           N
ATOM   2482  CA  PHE A 170      -8.213  12.745  -9.109  1.00 95.92           C
ATOM   2483  C   PHE A 170      -9.107  12.248  -7.972  1.00 95.92           C
ATOM   2484  O   PHE A 170      -8.811  12.476  -6.800  1.00 95.92           O
ATOM   2485  HA  PHE A 170      -7.246  13.043  -8.705  1.00 95.92           H
ATOM   2486  CB  PHE A 170      -8.931  13.874  -9.850  1.00 95.92           C
ATOM   2487 1HB  PHE A 170      -8.333  14.167 -10.713  1.00 95.92           H
ATOM   2488 2HB  PHE A 170      -9.880  13.499 -10.233  1.00 95.92           H
ATOM   2489  CG  PHE A 170      -9.198  15.111  -8.990  1.00 95.92           C
ATOM   2490  CD1 PHE A 170     -10.424  15.298  -8.430  1.00 95.92           C
ATOM   2491  HD1 PHE A 170     -11.215  14.566  -8.594  1.00 95.92           H
ATOM   2492  CD2 PHE A 170      -8.211  16.024  -8.785  1.00 95.92           C
ATOM   2493  HD2 PHE A 170      -7.229  15.874  -9.234  1.00 95.92           H
ATOM   2494  CE1 PHE A 170     -10.672  16.445  -7.632  1.00 95.92           C
ATOM   2495  HE1 PHE A 170     -11.654  16.595  -7.183  1.00 95.92           H
ATOM   2496  CE2 PHE A 170      -8.460  17.172  -7.987  1.00 95.92           C
ATOM   2497  HE2 PHE A 170      -7.668  17.903  -7.823  1.00 95.92           H
ATOM   2498  CZ  PHE A 170      -9.685  17.358  -7.427  1.00 95.92           C
ATOM   2499  HZ  PHE A 170      -9.875  18.239  -6.814  1.00 95.92           H
ATOM   2500  HN  PHE A 170      -8.275  11.891 -11.008  1.00 95.92           H
ATOM   2501  N   THR A 171     -10.183  11.577  -8.357  1.00 95.95           N
ATOM   2502  CA  THR A 171     -11.136  11.069  -7.385  1.00 95.95           C
ATOM   2503  C   THR A 171     -10.451  10.097  -6.423  1.00 95.95           C
ATOM   2504  O   THR A 171     -10.747  10.087  -5.229  1.00 95.95           O
ATOM   2505  HA  THR A 171     -11.499  11.907  -6.789  1.00 95.95           H
ATOM   2506  CB  THR A 171     -12.304  10.444  -8.151  1.00 95.95           C
ATOM   2507  HB  THR A 171     -11.985   9.549  -8.685  1.00 95.95           H
ATOM   2508  OG1 THR A 171     -12.793  11.506  -8.966  1.00 95.95           O
ATOM   2509  HG1 THR A 171     -12.375  11.461  -9.873  1.00 95.95           H
ATOM   2510  CG2 THR A 171     -13.485  10.100  -7.240  1.00 95.95           C
ATOM   2511 1HG2 THR A 171     -13.847  11.008  -6.757  1.00 95.95           H
ATOM   2512 2HG2 THR A 171     -13.162   9.389  -6.480  1.00 95.95           H
ATOM   2513 3HG2 THR A 171     -14.286   9.660  -7.834  1.00 95.95           H
ATOM   2514  HN  THR A 171     -10.407  11.381  -9.312  1.00 95.95           H
ATOM   2515  N   ILE A 172      -9.547   9.304  -6.979  1.00 95.12           N
ATOM   2516  CA  ILE A 172      -8.847   8.301  -6.194  1.00 95.12           C
ATOM   2517  C   ILE A 172      -8.013   8.995  -5.115  1.00 95.12           C
ATOM   2518  O   ILE A 172      -8.009   8.573  -3.960  1.00 95.12           O
ATOM   2519  HA  ILE A 172      -9.601   7.685  -5.703  1.00 95.12           H
ATOM   2520  CB  ILE A 172      -8.033   7.380  -7.104  1.00 95.12           C
ATOM   2521  HB  ILE A 172      -7.522   7.996  -7.845  1.00 95.12           H
ATOM   2522  CG1 ILE A 172      -8.944   6.417  -7.867  1.00 95.12           C
ATOM   2523 1HG1 ILE A 172      -9.396   5.710  -7.172  1.00 95.12           H
ATOM   2524 2HG1 ILE A 172      -9.759   6.973  -8.331  1.00 95.12           H
ATOM   2525  CG2 ILE A 172      -6.953   6.640  -6.311  1.00 95.12           C
ATOM   2526 1HG2 ILE A 172      -6.279   7.364  -5.852  1.00 95.12           H
ATOM   2527 2HG2 ILE A 172      -7.423   6.037  -5.534  1.00 95.12           H
ATOM   2528 3HG2 ILE A 172      -6.389   5.993  -6.982  1.00 95.12           H
ATOM   2529  CD1 ILE A 172      -8.163   5.657  -8.941  1.00 95.12           C
ATOM   2530 1HD1 ILE A 172      -7.733   6.366  -9.648  1.00 95.12           H
ATOM   2531 2HD1 ILE A 172      -7.364   5.083  -8.471  1.00 95.12           H
ATOM   2532 3HD1 ILE A 172      -8.835   4.980  -9.468  1.00 95.12           H
ATOM   2533  HN  ILE A 172      -9.292   9.337  -7.945  1.00 95.12           H
ATOM   2534  N   TRP A 173      -7.325  10.049  -5.531  1.00 95.73           N
ATOM   2535  CA  TRP A 173      -6.435  10.764  -4.633  1.00 95.73           C
ATOM   2536  C   TRP A 173      -7.277  11.341  -3.493  1.00 95.73           C
ATOM   2537  O   TRP A 173      -6.915  11.217  -2.324  1.00 95.73           O
ATOM   2538  HA  TRP A 173      -5.715  10.047  -4.238  1.00 95.73           H
ATOM   2539  CB  TRP A 173      -5.636  11.829  -5.385  1.00 95.73           C
ATOM   2540 1HB  TRP A 173      -6.293  12.323  -6.101  1.00 95.73           H
ATOM   2541 2HB  TRP A 173      -5.308  12.590  -4.677  1.00 95.73           H
ATOM   2542  CG  TRP A 173      -4.415  11.283  -6.128  1.00 95.73           C
ATOM   2543  CD1 TRP A 173      -4.222  11.202  -7.451  1.00 95.73           C
ATOM   2544  HD1 TRP A 173      -4.946  11.530  -8.198  1.00 95.73           H
ATOM   2545  CD2 TRP A 173      -3.217  10.743  -5.531  1.00 95.73           C
ATOM   2546  NE1 TRP A 173      -2.993  10.650  -7.751  1.00 95.73           N
ATOM   2547  HE1 TRP A 173      -2.624  10.488  -8.666  1.00 95.73           H
ATOM   2548  CE2 TRP A 173      -2.362  10.363  -6.546  1.00 95.73           C
ATOM   2549  CE3 TRP A 173      -2.867  10.581  -4.179  1.00 95.73           C
ATOM   2550  HE3 TRP A 173      -3.524  10.874  -3.360  1.00 95.73           H
ATOM   2551  CZ2 TRP A 173      -1.103   9.796  -6.315  1.00 95.73           C
ATOM   2552  HZ2 TRP A 173      -0.446   9.503  -7.135  1.00 95.73           H
ATOM   2553  CZ3 TRP A 173      -1.605  10.013  -3.966  1.00 95.73           C
ATOM   2554  HZ3 TRP A 173      -1.284   9.865  -2.935  1.00 95.73           H
ATOM   2555  CH2 TRP A 173      -0.733   9.625  -4.976  1.00 95.73           C
ATOM   2556  HH2 TRP A 173       0.234   9.189  -4.727  1.00 95.73           H
ATOM   2557  HN  TRP A 173      -7.369  10.414  -6.461  1.00 95.73           H
ATOM   2558  N   VAL A 174      -8.385  11.960  -3.874  1.00 95.84           N
ATOM   2559  CA  VAL A 174      -9.247  12.615  -2.905  1.00 95.84           C
ATOM   2560  C   VAL A 174      -9.774  11.576  -1.913  1.00 95.84           C
ATOM   2561  O   VAL A 174      -9.779  11.811  -0.706  1.00 95.84           O
ATOM   2562  HA  VAL A 174      -8.641  13.341  -2.363  1.00 95.84           H
ATOM   2563  CB  VAL A 174     -10.363  13.374  -3.626  1.00 95.84           C
ATOM   2564  HB  VAL A 174     -10.862  12.677  -4.298  1.00 95.84           H
ATOM   2565  CG1 VAL A 174     -11.403  13.894  -2.632  1.00 95.84           C
ATOM   2566 1HG1 VAL A 174     -11.843  13.055  -2.093  1.00 95.84           H
ATOM   2567 2HG1 VAL A 174     -10.923  14.569  -1.923  1.00 95.84           H
ATOM   2568 3HG1 VAL A 174     -12.185  14.430  -3.171  1.00 95.84           H
ATOM   2569  CG2 VAL A 174      -9.793  14.515  -4.471  1.00 95.84           C
ATOM   2570 1HG2 VAL A 174      -9.257  15.212  -3.826  1.00 95.84           H
ATOM   2571 2HG2 VAL A 174      -9.108  14.109  -5.216  1.00 95.84           H
ATOM   2572 3HG2 VAL A 174     -10.607  15.038  -4.972  1.00 95.84           H
ATOM   2573  HN  VAL A 174      -8.695  12.019  -4.823  1.00 95.84           H
ATOM   2574  N   LEU A 175     -10.207  10.449  -2.460  1.00 93.83           N
ATOM   2575  CA  LEU A 175     -10.820   9.411  -1.650  1.00 93.83           C
ATOM   2576  C   LEU A 175      -9.787   8.864  -0.662  1.00 93.83           C
ATOM   2577  O   LEU A 175     -10.083   8.692   0.519  1.00 93.83           O
ATOM   2578  HA  LEU A 175     -11.628   9.874  -1.083  1.00 93.83           H
ATOM   2579  CB  LEU A 175     -11.448   8.337  -2.540  1.00 93.83           C
ATOM   2580 1HB  LEU A 175     -12.150   8.821  -3.219  1.00 93.83           H
ATOM   2581 2HB  LEU A 175     -10.663   7.897  -3.154  1.00 93.83           H
ATOM   2582  CG  LEU A 175     -12.181   7.208  -1.813  1.00 93.83           C
ATOM   2583  HG  LEU A 175     -11.499   6.771  -1.084  1.00 93.83           H
ATOM   2584  CD1 LEU A 175     -13.386   7.746  -1.039  1.00 93.83           C
ATOM   2585 1HD1 LEU A 175     -13.048   8.475  -0.302  1.00 93.83           H
ATOM   2586 2HD1 LEU A 175     -14.079   8.224  -1.731  1.00 93.83           H
ATOM   2587 3HD1 LEU A 175     -13.889   6.923  -0.531  1.00 93.83           H
ATOM   2588  CD2 LEU A 175     -12.576   6.095  -2.786  1.00 93.83           C
ATOM   2589 1HD2 LEU A 175     -13.234   6.501  -3.555  1.00 93.83           H
ATOM   2590 2HD2 LEU A 175     -11.680   5.686  -3.253  1.00 93.83           H
ATOM   2591 3HD2 LEU A 175     -13.095   5.305  -2.243  1.00 93.83           H
ATOM   2592  HN  LEU A 175     -10.143  10.241  -3.436  1.00 93.83           H
ATOM   2593  N   ALA A 176      -8.596   8.606  -1.183  1.00 93.59           N
ATOM   2594  CA  ALA A 176      -7.542   8.010  -0.381  1.00 93.59           C
ATOM   2595  C   ALA A 176      -7.173   8.963   0.758  1.00 93.59           C
ATOM   2596  O   ALA A 176      -6.910   8.526   1.877  1.00 93.59           O
ATOM   2597  HA  ALA A 176      -7.930   7.084   0.043  1.00 93.59           H
ATOM   2598  CB  ALA A 176      -6.345   7.679  -1.275  1.00 93.59           C
ATOM   2599 1HB  ALA A 176      -6.653   6.976  -2.049  1.00 93.59           H
ATOM   2600 2HB  ALA A 176      -5.975   8.593  -1.740  1.00 93.59           H
ATOM   2601 3HB  ALA A 176      -5.554   7.232  -0.672  1.00 93.59           H
ATOM   2602  HN  ALA A 176      -8.348   8.797  -2.133  1.00 93.59           H
ATOM   2603  N   ALA A 177      -7.165  10.247   0.433  1.00 93.56           N
ATOM   2604  CA  ALA A 177      -6.797  11.263   1.405  1.00 93.56           C
ATOM   2605  C   ALA A 177      -7.806  11.252   2.555  1.00 93.56           C
ATOM   2606  O   ALA A 177      -7.422  11.294   3.722  1.00 93.56           O
ATOM   2607  HA  ALA A 177      -5.812  11.008   1.795  1.00 93.56           H
ATOM   2608  CB  ALA A 177      -6.715  12.626   0.713  1.00 93.56           C
ATOM   2609 1HB  ALA A 177      -5.964  12.588  -0.076  1.00 93.56           H
ATOM   2610 2HB  ALA A 177      -7.685  12.872   0.280  1.00 93.56           H
ATOM   2611 3HB  ALA A 177      -6.439  13.387   1.442  1.00 93.56           H
ATOM   2612  HN  ALA A 177      -7.404  10.596  -0.473  1.00 93.56           H
ATOM   2613  N   ALA A 178      -9.077  11.196   2.184  1.00 94.07           N
ATOM   2614  CA  ALA A 178     -10.146  11.258   3.166  1.00 94.07           C
ATOM   2615  C   ALA A 178     -10.061  10.037   4.084  1.00 94.07           C
ATOM   2616  O   ALA A 178     -10.321  10.138   5.282  1.00 94.07           O
ATOM   2617  HA  ALA A 178      -9.999  12.160   3.760  1.00 94.07           H
ATOM   2618  CB  ALA A 178     -11.494  11.355   2.447  1.00 94.07           C
ATOM   2619 1HB  ALA A 178     -11.513  12.254   1.832  1.00 94.07           H
ATOM   2620 2HB  ALA A 178     -11.632  10.478   1.815  1.00 94.07           H
ATOM   2621 3HB  ALA A 178     -12.296  11.402   3.184  1.00 94.07           H
ATOM   2622  HN  ALA A 178      -9.379  11.109   1.235  1.00 94.07           H
ATOM   2623  N   LEU A 179      -9.697   8.912   3.487  1.00 91.76           N
ATOM   2624  CA  LEU A 179      -9.671   7.654   4.214  1.00 91.76           C
ATOM   2625  C   LEU A 179      -8.497   7.662   5.196  1.00 91.76           C
ATOM   2626  O   LEU A 179      -8.443   6.842   6.111  1.00 91.76           O
ATOM   2627  HA  LEU A 179     -10.597   7.586   4.784  1.00 91.76           H
ATOM   2628  CB  LEU A 179      -9.650   6.473   3.241  1.00 91.76           C
ATOM   2629 1HB  LEU A 179      -8.844   6.633   2.524  1.00 91.76           H
ATOM   2630 2HB  LEU A 179      -9.405   5.571   3.801  1.00 91.76           H
ATOM   2631  CG  LEU A 179     -10.944   6.222   2.464  1.00 91.76           C
ATOM   2632  HG  LEU A 179     -11.201   7.134   1.926  1.00 91.76           H
ATOM   2633  CD1 LEU A 179     -10.751   5.120   1.420  1.00 91.76           C
ATOM   2634 1HD1 LEU A 179      -9.973   5.418   0.717  1.00 91.76           H
ATOM   2635 2HD1 LEU A 179     -10.456   4.196   1.917  1.00 91.76           H
ATOM   2636 3HD1 LEU A 179     -11.685   4.962   0.882  1.00 91.76           H
ATOM   2637  CD2 LEU A 179     -12.103   5.915   3.413  1.00 91.76           C
ATOM   2638 1HD2 LEU A 179     -11.868   5.025   3.998  1.00 91.76           H
ATOM   2639 2HD2 LEU A 179     -12.257   6.760   4.084  1.00 91.76           H
ATOM   2640 3HD2 LEU A 179     -13.010   5.740   2.835  1.00 91.76           H
ATOM   2641  HN  LEU A 179      -9.424   8.851   2.527  1.00 91.76           H
ATOM   2642  N   CYS A 180      -7.587   8.598   4.973  1.00 92.99           N
ATOM   2643  CA  CYS A 180      -6.373   8.667   5.769  1.00 92.99           C
ATOM   2644  C   CYS A 180      -6.581   9.705   6.873  1.00 92.99           C
ATOM   2645  O   CYS A 180      -5.656  10.012   7.624  1.00 92.99           O
ATOM   2646  HA  CYS A 180      -6.221   7.675   6.194  1.00 92.99           H
ATOM   2647  CB  CYS A 180      -5.149   8.986   4.908  1.00 92.99           C
ATOM   2648 1HB  CYS A 180      -5.300   9.930   4.384  1.00 92.99           H
ATOM   2649 2HB  CYS A 180      -4.271   9.110   5.542  1.00 92.99           H
ATOM   2650  SG  CYS A 180      -4.864   7.640   3.701  1.00 92.99           S
ATOM   2651  HG  CYS A 180      -5.951   7.875   2.972  1.00 92.99           H
ATOM   2652  HN  CYS A 180      -7.668   9.300   4.265  1.00 92.99           H
ATOM   2653  N   ILE A 181      -7.801  10.218   6.938  1.00 93.52           N
ATOM   2654  CA  ILE A 181      -8.133  11.241   7.915  1.00 93.52           C
ATOM   2655  C   ILE A 181      -7.841  10.711   9.320  1.00 93.52           C
ATOM   2656  O   ILE A 181      -7.202  11.389  10.123  1.00 93.52           O
ATOM   2657  HA  ILE A 181      -7.483  12.095   7.726  1.00 93.52           H
ATOM   2658  CB  ILE A 181      -9.574  11.717   7.724  1.00 93.52           C
ATOM   2659  HB  ILE A 181     -10.202  10.843   7.551  1.00 93.52           H
ATOM   2660  CG1 ILE A 181      -9.697  12.613   6.490  1.00 93.52           C
ATOM   2661 1HG1 ILE A 181      -9.125  13.528   6.643  1.00 93.52           H
ATOM   2662 2HG1 ILE A 181      -9.265  12.109   5.626  1.00 93.52           H
ATOM   2663  CG2 ILE A 181     -10.096  12.405   8.987  1.00 93.52           C
ATOM   2664 1HG2 ILE A 181     -10.067  11.705   9.821  1.00 93.52           H
ATOM   2665 2HG2 ILE A 181      -9.470  13.268   9.215  1.00 93.52           H
ATOM   2666 3HG2 ILE A 181     -11.122  12.734   8.824  1.00 93.52           H
ATOM   2667  CD1 ILE A 181     -11.160  12.960   6.208  1.00 93.52           C
ATOM   2668 1HD1 ILE A 181     -11.723  12.044   6.032  1.00 93.52           H
ATOM   2669 2HD1 ILE A 181     -11.580  13.486   7.065  1.00 93.52           H
ATOM   2670 3HD1 ILE A 181     -11.218  13.598   5.326  1.00 93.52           H
ATOM   2671  HN  ILE A 181      -8.554   9.946   6.339  1.00 93.52           H
ATOM   2672  N   PRO A 182      -8.302   9.494   9.642  1.00 92.17           N
ATOM   2673  CA  PRO A 182      -8.134   8.958  10.995  1.00 92.17           C
ATOM   2674  C   PRO A 182      -6.688   9.005  11.459  1.00 92.17           C
ATOM   2675  O   PRO A 182      -6.407   9.406  12.587  1.00 92.17           O
ATOM   2676  HA  PRO A 182      -8.683   9.570  11.711  1.00 92.17           H
ATOM   2677  CB  PRO A 182      -8.648   7.521  10.881  1.00 92.17           C
ATOM   2678 1HB  PRO A 182      -7.843   6.825  10.648  1.00 92.17           H
ATOM   2679 2HB  PRO A 182      -9.101   7.182  11.813  1.00 92.17           H
ATOM   2680  CG  PRO A 182      -9.670   7.600   9.754  1.00 92.17           C
ATOM   2681 1HG  PRO A 182      -9.866   6.621   9.316  1.00 92.17           H
ATOM   2682 2HG  PRO A 182     -10.631   7.977  10.104  1.00 92.17           H
ATOM   2683  CD  PRO A 182      -9.011   8.547   8.764  1.00 92.17           C
ATOM   2684 1HD  PRO A 182      -8.323   8.024   8.100  1.00 92.17           H
ATOM   2685 2HD  PRO A 182      -9.745   9.044   8.129  1.00 92.17           H
ATOM   2686  N   GLU A 183      -5.800   8.588  10.568  1.00 92.25           N
ATOM   2687  CA  GLU A 183      -4.384   8.539  10.889  1.00 92.25           C
ATOM   2688  C   GLU A 183      -3.873   9.934  11.253  1.00 92.25           C
ATOM   2689  O   GLU A 183      -3.092  10.089  12.191  1.00 92.25           O
ATOM   2690  HA  GLU A 183      -4.306   7.879  11.754  1.00 92.25           H
ATOM   2691  CB  GLU A 183      -3.580   7.944   9.731  1.00 92.25           C
ATOM   2692 1HB  GLU A 183      -3.962   8.326   8.785  1.00 92.25           H
ATOM   2693 2HB  GLU A 183      -2.519   8.145   9.880  1.00 92.25           H
ATOM   2694  CG  GLU A 183      -3.728   6.422   9.685  1.00 92.25           C
ATOM   2695 1HG  GLU A 183      -2.971   5.999   9.025  1.00 92.25           H
ATOM   2696 2HG  GLU A 183      -3.553   6.006  10.677  1.00 92.25           H
ATOM   2697  CD  GLU A 183      -5.121   6.022   9.196  1.00 92.25           C
ATOM   2698  OE1 GLU A 183      -5.463   4.832   9.370  1.00 92.25           O
ATOM   2699  OE2 GLU A 183      -5.812   6.914   8.659  1.00 92.25           O
ATOM   2700  HN  GLU A 183      -6.034   8.289   9.643  1.00 92.25           H
ATOM   2701  N   ILE A 184      -4.333  10.915  10.490  1.00 93.59           N
ATOM   2702  CA  ILE A 184      -3.832  12.272  10.633  1.00 93.59           C
ATOM   2703  C   ILE A 184      -4.228  12.815  12.007  1.00 93.59           C
ATOM   2704  O   ILE A 184      -3.464  13.550  12.631  1.00 93.59           O
ATOM   2705  HA  ILE A 184      -2.745  12.226  10.580  1.00 93.59           H
ATOM   2706  CB  ILE A 184      -4.306  13.143   9.468  1.00 93.59           C
ATOM   2707  HB  ILE A 184      -5.393  13.085   9.418  1.00 93.59           H
ATOM   2708  CG1 ILE A 184      -3.764  12.620   8.136  1.00 93.59           C
ATOM   2709 1HG1 ILE A 184      -2.680  12.731   8.112  1.00 93.59           H
ATOM   2710 2HG1 ILE A 184      -3.977  11.554   8.046  1.00 93.59           H
ATOM   2711  CG2 ILE A 184      -3.942  14.611   9.697  1.00 93.59           C
ATOM   2712 1HG2 ILE A 184      -4.417  14.964  10.613  1.00 93.59           H
ATOM   2713 2HG2 ILE A 184      -2.860  14.707   9.789  1.00 93.59           H
ATOM   2714 3HG2 ILE A 184      -4.291  15.208   8.854  1.00 93.59           H
ATOM   2715  CD1 ILE A 184      -4.386  13.371   6.957  1.00 93.59           C
ATOM   2716 1HD1 ILE A 184      -5.468  13.237   6.971  1.00 93.59           H
ATOM   2717 2HD1 ILE A 184      -4.150  14.432   7.038  1.00 93.59           H
ATOM   2718 3HD1 ILE A 184      -3.983  12.979   6.023  1.00 93.59           H
ATOM   2719  HN  ILE A 184      -5.034  10.795   9.787  1.00 93.59           H
ATOM   2720  N   LEU A 185      -5.421  12.433  12.439  1.00 93.06           N
ATOM   2721  CA  LEU A 185      -6.016  13.032  13.621  1.00 93.06           C
ATOM   2722  C   LEU A 185      -5.312  12.495  14.869  1.00 93.06           C
ATOM   2723  O   LEU A 185      -4.899  13.266  15.733  1.00 93.06           O
ATOM   2724  HA  LEU A 185      -5.846  14.107  13.564  1.00 93.06           H
ATOM   2725  CB  LEU A 185      -7.531  12.813  13.628  1.00 93.06           C
ATOM   2726 1HB  LEU A 185      -7.726  11.753  13.463  1.00 93.06           H
ATOM   2727 2HB  LEU A 185      -7.909  13.056  14.621  1.00 93.06           H
ATOM   2728  CG  LEU A 185      -8.329  13.616  12.598  1.00 93.06           C
ATOM   2729  HG  LEU A 185      -7.982  13.335  11.603  1.00 93.06           H
ATOM   2730  CD1 LEU A 185      -9.818  13.274  12.671  1.00 93.06           C
ATOM   2731 1HD1 LEU A 185      -9.958  12.212  12.470  1.00 93.06           H
ATOM   2732 2HD1 LEU A 185     -10.196  13.509  13.666  1.00 93.06           H
ATOM   2733 3HD1 LEU A 185     -10.362  13.859  11.929  1.00 93.06           H
ATOM   2734  CD2 LEU A 185      -8.076  15.116  12.758  1.00 93.06           C
ATOM   2735 1HD2 LEU A 185      -8.378  15.431  13.756  1.00 93.06           H
ATOM   2736 2HD2 LEU A 185      -7.015  15.323  12.616  1.00 93.06           H
ATOM   2737 3HD2 LEU A 185      -8.655  15.663  12.014  1.00 93.06           H
ATOM   2738  HN  LEU A 185      -5.977  11.729  11.996  1.00 93.06           H
ATOM   2739  N   TYR A 186      -5.198  11.176  14.923  1.00 92.96           N
ATOM   2740  CA  TYR A 186      -4.855  10.505  16.166  1.00 92.96           C
ATOM   2741  C   TYR A 186      -3.350  10.244  16.251  1.00 92.96           C
ATOM   2742  O   TYR A 186      -2.847   9.821  17.290  1.00 92.96           O
ATOM   2743  HA  TYR A 186      -5.151  11.153  16.991  1.00 92.96           H
ATOM   2744  CB  TYR A 186      -5.592   9.165  16.139  1.00 92.96           C
ATOM   2745 1HB  TYR A 186      -5.259   8.596  15.271  1.00 92.96           H
ATOM   2746 2HB  TYR A 186      -5.314   8.590  17.022  1.00 92.96           H
ATOM   2747  CG  TYR A 186      -7.116   9.294  16.092  1.00 92.96           C
ATOM   2748  CD1 TYR A 186      -7.774  10.054  17.037  1.00 92.96           C
ATOM   2749  HD1 TYR A 186      -7.207  10.562  17.818  1.00 92.96           H
ATOM   2750  CD2 TYR A 186      -7.833   8.650  15.103  1.00 92.96           C
ATOM   2751  HD2 TYR A 186      -7.314   8.050  14.357  1.00 92.96           H
ATOM   2752  CE1 TYR A 186      -9.208  10.175  16.993  1.00 92.96           C
ATOM   2753  HE1 TYR A 186      -9.740  10.773  17.734  1.00 92.96           H
ATOM   2754  CE2 TYR A 186      -9.267   8.772  15.059  1.00 92.96           C
ATOM   2755  HE2 TYR A 186      -9.846   8.269  14.284  1.00 92.96           H
ATOM   2756  CZ  TYR A 186      -9.884   9.528  16.006  1.00 92.96           C
ATOM   2757  OH  TYR A 186     -11.238   9.643  15.964  1.00 92.96           O
ATOM   2758  HH  TYR A 186     -11.584   9.295  15.093  1.00 92.96           H
ATOM   2759  HN  TYR A 186      -5.334  10.570  14.140  1.00 92.96           H
ATOM   2760  N   SER A 187      -2.672  10.507  15.143  1.00 93.16           N
ATOM   2761  CA  SER A 187      -1.227  10.366  15.098  1.00 93.16           C
ATOM   2762  C   SER A 187      -0.571  11.416  15.997  1.00 93.16           C
ATOM   2763  O   SER A 187      -0.745  12.615  15.787  1.00 93.16           O
ATOM   2764  HA  SER A 187      -1.023   9.362  15.470  1.00 93.16           H
ATOM   2765  CB  SER A 187      -0.705  10.494  13.665  1.00 93.16           C
ATOM   2766 1HB  SER A 187      -1.069  11.424  13.229  1.00 93.16           H
ATOM   2767 2HB  SER A 187       0.383  10.553  13.680  1.00 93.16           H
ATOM   2768  OG  SER A 187      -1.109   9.397  12.850  1.00 93.16           O
ATOM   2769  HG  SER A 187      -1.646   9.728  12.074  1.00 93.16           H
ATOM   2770  HN  SER A 187      -3.094  10.810  14.288  1.00 93.16           H
ATOM   2771  N   GLN A 188       0.170  10.926  16.981  1.00 91.66           N
ATOM   2772  CA  GLN A 188       0.854  11.807  17.912  1.00 91.66           C
ATOM   2773  C   GLN A 188       2.192  11.198  18.334  1.00 91.66           C
ATOM   2774  O   GLN A 188       2.443  10.017  18.098  1.00 91.66           O
ATOM   2775  HA  GLN A 188       1.026  12.733  17.363  1.00 91.66           H
ATOM   2776  CB  GLN A 188      -0.022  12.103  19.131  1.00 91.66           C
ATOM   2777 1HB  GLN A 188      -0.272  11.171  19.639  1.00 91.66           H
ATOM   2778 2HB  GLN A 188       0.533  12.714  19.843  1.00 91.66           H
ATOM   2779  CG  GLN A 188      -1.306  12.827  18.721  1.00 91.66           C
ATOM   2780 1HG  GLN A 188      -1.065  13.648  18.046  1.00 91.66           H
ATOM   2781 2HG  GLN A 188      -1.954  12.143  18.173  1.00 91.66           H
ATOM   2782  CD  GLN A 188      -2.046  13.368  19.946  1.00 91.66           C
ATOM   2783  OE1 GLN A 188      -1.541  13.369  21.057  1.00 91.66           O
ATOM   2784  NE2 GLN A 188      -3.266  13.826  19.683  1.00 91.66           N
ATOM   2785 1HE2 GLN A 188      -3.621  13.795  18.748  1.00 91.66           H
ATOM   2786 2HE2 GLN A 188      -3.829  14.200  20.419  1.00 91.66           H
ATOM   2787  HN  GLN A 188       0.306   9.949  17.146  1.00 91.66           H
ATOM   2788  N   ILE A 189       3.018  12.031  18.950  1.00 91.87           N
ATOM   2789  CA  ILE A 189       4.238  11.550  19.576  1.00 91.87           C
ATOM   2790  C   ILE A 189       3.960  11.231  21.046  1.00 91.87           C
ATOM   2791  O   ILE A 189       3.472  12.082  21.788  1.00 91.87           O
ATOM   2792  HA  ILE A 189       4.522  10.627  19.070  1.00 91.87           H
ATOM   2793  CB  ILE A 189       5.377  12.550  19.368  1.00 91.87           C
ATOM   2794  HB  ILE A 189       5.064  13.513  19.771  1.00 91.87           H
ATOM   2795  CG1 ILE A 189       5.661  12.755  17.878  1.00 91.87           C
ATOM   2796 1HG1 ILE A 189       6.077  11.841  17.454  1.00 91.87           H
ATOM   2797 2HG1 ILE A 189       4.729  12.955  17.351  1.00 91.87           H
ATOM   2798  CG2 ILE A 189       6.629  12.122  20.136  1.00 91.87           C
ATOM   2799 1HG2 ILE A 189       6.401  12.069  21.201  1.00 91.87           H
ATOM   2800 2HG2 ILE A 189       6.955  11.143  19.785  1.00 91.87           H
ATOM   2801 3HG2 ILE A 189       7.423  12.850  19.971  1.00 91.87           H
ATOM   2802  CD1 ILE A 189       6.636  13.914  17.661  1.00 91.87           C
ATOM   2803 1HD1 ILE A 189       6.206  14.831  18.064  1.00 91.87           H
ATOM   2804 2HD1 ILE A 189       7.576  13.699  18.170  1.00 91.87           H
ATOM   2805 3HD1 ILE A 189       6.821  14.038  16.594  1.00 91.87           H
ATOM   2806  HN  ILE A 189       2.865  13.016  19.025  1.00 91.87           H
ATOM   2807  N   LYS A 190       4.283  10.003  21.423  1.00 88.51           N
ATOM   2808  CA  LYS A 190       4.188   9.598  22.816  1.00 88.51           C
ATOM   2809  C   LYS A 190       5.595   9.396  23.381  1.00 88.51           C
ATOM   2810  O   LYS A 190       6.416   8.705  22.780  1.00 88.51           O
ATOM   2811  HA  LYS A 190       3.710  10.412  23.361  1.00 88.51           H
ATOM   2812  CB  LYS A 190       3.286   8.369  22.956  1.00 88.51           C
ATOM   2813 1HB  LYS A 190       2.344   8.543  22.436  1.00 88.51           H
ATOM   2814 2HB  LYS A 190       3.759   7.511  22.479  1.00 88.51           H
ATOM   2815  CG  LYS A 190       3.012   8.056  24.428  1.00 88.51           C
ATOM   2816 1HG  LYS A 190       3.944   7.787  24.926  1.00 88.51           H
ATOM   2817 2HG  LYS A 190       2.629   8.946  24.928  1.00 88.51           H
ATOM   2818  CD  LYS A 190       2.005   6.913  24.567  1.00 88.51           C
ATOM   2819 1HD  LYS A 190       1.016   7.256  24.263  1.00 88.51           H
ATOM   2820 2HD  LYS A 190       2.279   6.098  23.896  1.00 88.51           H
ATOM   2821  CE  LYS A 190       1.953   6.399  26.007  1.00 88.51           C
ATOM   2822 1HE  LYS A 190       2.964   6.309  26.404  1.00 88.51           H
ATOM   2823 2HE  LYS A 190       1.426   7.117  26.636  1.00 88.51           H
ATOM   2824  NZ  LYS A 190       1.272   5.087  26.065  1.00 88.51           N
ATOM   2825 1HZ  LYS A 190       1.350   4.707  27.002  1.00 88.51           H
ATOM   2826 2HZ  LYS A 190       0.293   5.203  25.828  1.00 88.51           H
ATOM   2827 3HZ  LYS A 190       1.706   4.451  25.405  1.00 88.51           H
ATOM   2828  HN  LYS A 190       4.604   9.292  20.798  1.00 88.51           H
ATOM   2829  N   GLU A 191       5.830  10.012  24.531  1.00 86.78           N
ATOM   2830  CA  GLU A 191       7.085   9.823  25.238  1.00 86.78           C
ATOM   2831  C   GLU A 191       6.936   8.735  26.303  1.00 86.78           C
ATOM   2832  O   GLU A 191       6.007   8.772  27.108  1.00 86.78           O
ATOM   2833  HA  GLU A 191       7.800   9.503  24.479  1.00 86.78           H
ATOM   2834  CB  GLU A 191       7.567  11.136  25.859  1.00 86.78           C
ATOM   2835 1HB  GLU A 191       6.742  11.620  26.381  1.00 86.78           H
ATOM   2836 2HB  GLU A 191       8.429  10.945  26.498  1.00 86.78           H
ATOM   2837  CG  GLU A 191       8.040  12.112  24.779  1.00 86.78           C
ATOM   2838 1HG  GLU A 191       8.773  11.624  24.138  1.00 86.78           H
ATOM   2839 2HG  GLU A 191       7.199  12.393  24.145  1.00 86.78           H
ATOM   2840  CD  GLU A 191       8.655  13.365  25.405  1.00 86.78           C
ATOM   2841  OE1 GLU A 191       9.097  14.232  24.621  1.00 86.78           O
ATOM   2842  OE2 GLU A 191       8.669  13.428  26.654  1.00 86.78           O
ATOM   2843  HN  GLU A 191       5.182  10.629  24.977  1.00 86.78           H
ATOM   2844  N   GLU A 192       7.866   7.791  26.273  1.00 79.92           N
ATOM   2845  CA  GLU A 192       7.824   6.670  27.196  1.00 79.92           C
ATOM   2846  C   GLU A 192       9.233   6.338  27.692  1.00 79.92           C
ATOM   2847  O   GLU A 192      10.085   5.915  26.913  1.00 79.92           O
ATOM   2848  HA  GLU A 192       7.207   7.005  28.030  1.00 79.92           H
ATOM   2849  CB  GLU A 192       7.169   5.449  26.547  1.00 79.92           C
ATOM   2850 1HB  GLU A 192       6.131   5.674  26.305  1.00 79.92           H
ATOM   2851 2HB  GLU A 192       7.754   5.134  25.683  1.00 79.92           H
ATOM   2852  CG  GLU A 192       7.150   4.260  27.510  1.00 79.92           C
ATOM   2853 1HG  GLU A 192       7.957   3.572  27.260  1.00 79.92           H
ATOM   2854 2HG  GLU A 192       7.332   4.608  28.527  1.00 79.92           H
ATOM   2855  CD  GLU A 192       5.809   3.527  27.449  1.00 79.92           C
ATOM   2856  OE1 GLU A 192       5.602   2.649  28.314  1.00 79.92           O
ATOM   2857  OE2 GLU A 192       5.021   3.860  26.537  1.00 79.92           O
ATOM   2858  HN  GLU A 192       8.635   7.784  25.634  1.00 79.92           H
ATOM   2859  N   SER A 193       9.434   6.542  28.986  1.00 74.92           N
ATOM   2860  CA  SER A 193      10.682   6.153  29.620  1.00 74.92           C
ATOM   2861  C   SER A 193      11.862   6.804  28.895  1.00 74.92           C
ATOM   2862  O   SER A 193      12.931   6.206  28.781  1.00 74.92           O
ATOM   2863  HA  SER A 193      10.612   6.521  30.644  1.00 74.92           H
ATOM   2864  CB  SER A 193      10.842   4.632  29.635  1.00 74.92           C
ATOM   2865 1HB  SER A 193      10.984   4.272  28.616  1.00 74.92           H
ATOM   2866 2HB  SER A 193      11.739   4.367  30.194  1.00 74.92           H
ATOM   2867  OG  SER A 193       9.713   3.982  30.214  1.00 74.92           O
ATOM   2868  HG  SER A 193       9.808   2.990  30.129  1.00 74.92           H
ATOM   2869  HN  SER A 193       8.763   6.964  29.596  1.00 74.92           H
ATOM   2870  N   GLY A 194      11.628   8.020  28.423  1.00 76.70           N
ATOM   2871  CA  GLY A 194      12.676   8.782  27.767  1.00 76.70           C
ATOM   2872  C   GLY A 194      12.789   8.401  26.290  1.00 76.70           C
ATOM   2873  O   GLY A 194      13.691   8.864  25.593  1.00 76.70           O
ATOM   2874 1HA  GLY A 194      12.466   9.848  27.857  1.00 76.70           H
ATOM   2875 2HA  GLY A 194      13.628   8.603  28.267  1.00 76.70           H
ATOM   2876  HN  GLY A 194      10.743   8.482  28.484  1.00 76.70           H
ATOM   2877  N   ILE A 195      11.861   7.561  25.856  1.00 83.13           N
ATOM   2878  CA  ILE A 195      11.796   7.176  24.456  1.00 83.13           C
ATOM   2879  C   ILE A 195      10.585   7.846  23.803  1.00 83.13           C
ATOM   2880  O   ILE A 195       9.457   7.681  24.263  1.00 83.13           O
ATOM   2881  HA  ILE A 195      12.699   7.548  23.973  1.00 83.13           H
ATOM   2882  CB  ILE A 195      11.803   5.652  24.319  1.00 83.13           C
ATOM   2883  HB  ILE A 195      10.927   5.258  24.834  1.00 83.13           H
ATOM   2884  CG1 ILE A 195      13.035   5.047  24.996  1.00 83.13           C
ATOM   2885 1HG1 ILE A 195      13.938   5.402  24.499  1.00 83.13           H
ATOM   2886 2HG1 ILE A 195      13.087   5.383  26.031  1.00 83.13           H
ATOM   2887  CG2 ILE A 195      11.691   5.233  22.852  1.00 83.13           C
ATOM   2888 1HG2 ILE A 195      10.760   5.617  22.435  1.00 83.13           H
ATOM   2889 2HG2 ILE A 195      12.535   5.639  22.293  1.00 83.13           H
ATOM   2890 3HG2 ILE A 195      11.699   4.145  22.783  1.00 83.13           H
ATOM   2891  CD1 ILE A 195      12.989   3.518  24.951  1.00 83.13           C
ATOM   2892 1HD1 ILE A 195      12.098   3.166  25.470  1.00 83.13           H
ATOM   2893 2HD1 ILE A 195      12.962   3.186  23.914  1.00 83.13           H
ATOM   2894 3HD1 ILE A 195      13.876   3.114  25.439  1.00 83.13           H
ATOM   2895  HN  ILE A 195      11.164   7.147  26.441  1.00 83.13           H
ATOM   2896  N   ALA A 196      10.862   8.588  22.741  1.00 89.78           N
ATOM   2897  CA  ALA A 196       9.800   9.176  21.942  1.00 89.78           C
ATOM   2898  C   ALA A 196       9.319   8.156  20.909  1.00 89.78           C
ATOM   2899  O   ALA A 196      10.125   7.575  20.183  1.00 89.78           O
ATOM   2900  HA  ALA A 196       8.975   9.418  22.613  1.00 89.78           H
ATOM   2901  CB  ALA A 196      10.303  10.468  21.296  1.00 89.78           C
ATOM   2902 1HB  ALA A 196      10.604  11.170  22.073  1.00 89.78           H
ATOM   2903 2HB  ALA A 196      11.157  10.246  20.656  1.00 89.78           H
ATOM   2904 3HB  ALA A 196       9.506  10.909  20.697  1.00 89.78           H
ATOM   2905  HN  ALA A 196      11.789   8.788  22.424  1.00 89.78           H
ATOM   2906  N   ILE A 197       8.008   7.968  20.875  1.00 89.23           N
ATOM   2907  CA  ILE A 197       7.413   7.011  19.957  1.00 89.23           C
ATOM   2908  C   ILE A 197       6.313   7.703  19.149  1.00 89.23           C
ATOM   2909  O   ILE A 197       5.430   8.344  19.717  1.00 89.23           O
ATOM   2910  HA  ILE A 197       8.194   6.687  19.270  1.00 89.23           H
ATOM   2911  CB  ILE A 197       6.932   5.771  20.714  1.00 89.23           C
ATOM   2912  HB  ILE A 197       6.221   6.090  21.476  1.00 89.23           H
ATOM   2913  CG1 ILE A 197       8.093   5.086  21.437  1.00 89.23           C
ATOM   2914 1HG1 ILE A 197       8.804   4.700  20.707  1.00 89.23           H
ATOM   2915 2HG1 ILE A 197       8.627   5.815  22.047  1.00 89.23           H
ATOM   2916  CG2 ILE A 197       6.193   4.812  19.779  1.00 89.23           C
ATOM   2917 1HG2 ILE A 197       5.327   5.317  19.351  1.00 89.23           H
ATOM   2918 2HG2 ILE A 197       6.862   4.495  18.979  1.00 89.23           H
ATOM   2919 3HG2 ILE A 197       5.862   3.939  20.343  1.00 89.23           H
ATOM   2920  CD1 ILE A 197       7.590   3.943  22.321  1.00 89.23           C
ATOM   2921 1HD1 ILE A 197       6.898   4.337  23.065  1.00 89.23           H
ATOM   2922 2HD1 ILE A 197       7.079   3.205  21.704  1.00 89.23           H
ATOM   2923 3HD1 ILE A 197       8.436   3.473  22.823  1.00 89.23           H
ATOM   2924  HN  ILE A 197       7.358   8.455  21.458  1.00 89.23           H
ATOM   2925  N   CYS A 198       6.403   7.550  17.836  1.00 91.35           N
ATOM   2926  CA  CYS A 198       5.332   7.987  16.956  1.00 91.35           C
ATOM   2927  C   CYS A 198       4.241   6.914  16.959  1.00 91.35           C
ATOM   2928  O   CYS A 198       4.443   5.816  16.443  1.00 91.35           O
ATOM   2929  HA  CYS A 198       4.954   8.924  17.365  1.00 91.35           H
ATOM   2930  CB  CYS A 198       5.843   8.277  15.544  1.00 91.35           C
ATOM   2931 1HB  CYS A 198       6.486   9.157  15.555  1.00 91.35           H
ATOM   2932 2HB  CYS A 198       6.449   7.444  15.189  1.00 91.35           H
ATOM   2933  SG  CYS A 198       4.432   8.550  14.411  1.00 91.35           S
ATOM   2934  HN  CYS A 198       7.187   7.136  17.373  1.00 91.35           H
ATOM   2935  N   THR A 199       3.107   7.270  17.546  1.00 91.14           N
ATOM   2936  CA  THR A 199       2.010   6.328  17.687  1.00 91.14           C
ATOM   2937  C   THR A 199       0.672   7.027  17.437  1.00 91.14           C
ATOM   2938  O   THR A 199       0.619   8.251  17.320  1.00 91.14           O
ATOM   2939  HA  THR A 199       2.116   5.559  16.922  1.00 91.14           H
ATOM   2940  CB  THR A 199       2.111   5.689  19.073  1.00 91.14           C
ATOM   2941  HB  THR A 199       3.142   5.419  19.303  1.00 91.14           H
ATOM   2942  OG1 THR A 199       1.188   4.604  19.023  1.00 91.14           O
ATOM   2943  HG1 THR A 199       1.325   4.002  19.810  1.00 91.14           H
ATOM   2944  CG2 THR A 199       1.563   6.594  20.177  1.00 91.14           C
ATOM   2945 1HG2 THR A 199       0.512   6.809  19.983  1.00 91.14           H
ATOM   2946 2HG2 THR A 199       2.127   7.527  20.196  1.00 91.14           H
ATOM   2947 3HG2 THR A 199       1.659   6.092  21.140  1.00 91.14           H
ATOM   2948  HN  THR A 199       2.933   8.181  17.920  1.00 91.14           H
ATOM   2949  N   MET A 200      -0.376   6.220  17.361  1.00 91.99           N
ATOM   2950  CA  MET A 200      -1.730   6.741  17.447  1.00 91.99           C
ATOM   2951  C   MET A 200      -2.258   6.660  18.881  1.00 91.99           C
ATOM   2952  O   MET A 200      -2.174   5.612  19.519  1.00 91.99           O
ATOM   2953  HA  MET A 200      -1.664   7.783  17.136  1.00 91.99           H
ATOM   2954  CB  MET A 200      -2.645   5.939  16.520  1.00 91.99           C
ATOM   2955 1HB  MET A 200      -2.577   4.879  16.763  1.00 91.99           H
ATOM   2956 2HB  MET A 200      -3.682   6.237  16.680  1.00 91.99           H
ATOM   2957  CG  MET A 200      -2.267   6.157  15.054  1.00 91.99           C
ATOM   2958 1HG  MET A 200      -2.292   7.221  14.817  1.00 91.99           H
ATOM   2959 2HG  MET A 200      -1.247   5.816  14.878  1.00 91.99           H
ATOM   2960  SD  MET A 200      -3.397   5.272  13.993  1.00 91.99           S
ATOM   2961  CE  MET A 200      -3.214   3.623  14.653  1.00 91.99           C
ATOM   2962 1HE  MET A 200      -2.175   3.307  14.556  1.00 91.99           H
ATOM   2963 2HE  MET A 200      -3.499   3.619  15.705  1.00 91.99           H
ATOM   2964 3HE  MET A 200      -3.856   2.937  14.100  1.00 91.99           H
ATOM   2965  HN  MET A 200      -0.311   5.229  17.244  1.00 91.99           H
ATOM   2966  N   VAL A 201      -2.791   7.781  19.346  1.00 92.80           N
ATOM   2967  CA  VAL A 201      -3.456   7.814  20.637  1.00 92.80           C
ATOM   2968  C   VAL A 201      -4.926   8.190  20.439  1.00 92.80           C
ATOM   2969  O   VAL A 201      -5.234   9.168  19.760  1.00 92.80           O
ATOM   2970  HA  VAL A 201      -3.405   6.810  21.059  1.00 92.80           H
ATOM   2971  CB  VAL A 201      -2.718   8.764  21.582  1.00 92.80           C
ATOM   2972  HB  VAL A 201      -2.842   9.778  21.201  1.00 92.80           H
ATOM   2973  CG1 VAL A 201      -3.317   8.713  22.989  1.00 92.80           C
ATOM   2974 1HG1 VAL A 201      -4.366   9.006  22.948  1.00 92.80           H
ATOM   2975 2HG1 VAL A 201      -3.237   7.699  23.381  1.00 92.80           H
ATOM   2976 3HG1 VAL A 201      -2.773   9.398  23.640  1.00 92.80           H
ATOM   2977  CG2 VAL A 201      -1.220   8.454  21.611  1.00 92.80           C
ATOM   2978 1HG2 VAL A 201      -1.068   7.431  21.956  1.00 92.80           H
ATOM   2979 2HG2 VAL A 201      -0.806   8.566  20.609  1.00 92.80           H
ATOM   2980 3HG2 VAL A 201      -0.719   9.144  22.290  1.00 92.80           H
ATOM   2981  HN  VAL A 201      -2.773   8.653  18.857  1.00 92.80           H
ATOM   2982  N   TYR A 202      -5.794   7.393  21.044  1.00 91.44           N
ATOM   2983  CA  TYR A 202      -7.225   7.620  20.929  1.00 91.44           C
ATOM   2984  C   TYR A 202      -7.767   8.338  22.167  1.00 91.44           C
ATOM   2985  O   TYR A 202      -7.940   7.725  23.219  1.00 91.44           O
ATOM   2986  HA  TYR A 202      -7.397   8.244  20.052  1.00 91.44           H
ATOM   2987  CB  TYR A 202      -7.866   6.234  20.836  1.00 91.44           C
ATOM   2988 1HB  TYR A 202      -7.581   5.654  21.714  1.00 91.44           H
ATOM   2989 2HB  TYR A 202      -8.950   6.344  20.865  1.00 91.44           H
ATOM   2990  CG  TYR A 202      -7.479   5.453  19.579  1.00 91.44           C
ATOM   2991  CD1 TYR A 202      -8.148   5.680  18.393  1.00 91.44           C
ATOM   2992  HD1 TYR A 202      -8.951   6.415  18.353  1.00 91.44           H
ATOM   2993  CD2 TYR A 202      -6.462   4.521  19.631  1.00 91.44           C
ATOM   2994  HD2 TYR A 202      -5.934   4.342  20.567  1.00 91.44           H
ATOM   2995  CE1 TYR A 202      -7.784   4.944  17.210  1.00 91.44           C
ATOM   2996  HE1 TYR A 202      -8.304   5.114  16.267  1.00 91.44           H
ATOM   2997  CE2 TYR A 202      -6.099   3.786  18.447  1.00 91.44           C
ATOM   2998  HE2 TYR A 202      -5.298   3.048  18.474  1.00 91.44           H
ATOM   2999  CZ  TYR A 202      -6.778   4.034  17.295  1.00 91.44           C
ATOM   3000  OH  TYR A 202      -6.434   3.340  16.177  1.00 91.44           O
ATOM   3001  HH  TYR A 202      -7.204   3.316  15.539  1.00 91.44           H
ATOM   3002  HN  TYR A 202      -5.535   6.606  21.604  1.00 91.44           H
ATOM   3003  N   PRO A 203      -8.044   9.645  22.065  1.00 79.91           N
ATOM   3004  CA  PRO A 203      -8.538  10.404  23.217  1.00 79.91           C
ATOM   3005  C   PRO A 203      -9.946   9.994  23.617  1.00 79.91           C
ATOM   3006  O   PRO A 203     -10.545   9.122  22.989  1.00 79.91           O
ATOM   3007  HA  PRO A 203      -7.923  10.200  24.093  1.00 79.91           H
ATOM   3008  CB  PRO A 203      -8.482  11.858  22.744  1.00 79.91           C
ATOM   3009 1HB  PRO A 203      -9.279  12.455  23.188  1.00 79.91           H
ATOM   3010 2HB  PRO A 203      -7.540  12.333  23.017  1.00 79.91           H
ATOM   3011  CG  PRO A 203      -8.636  11.753  21.254  1.00 79.91           C
ATOM   3012 1HG  PRO A 203      -9.687  11.705  20.968  1.00 79.91           H
ATOM   3013 2HG  PRO A 203      -8.209  12.621  20.751  1.00 79.91           H
ATOM   3014  CD  PRO A 203      -7.913  10.495  20.868  1.00 79.91           C
ATOM   3015 1HD  PRO A 203      -8.362  10.028  19.992  1.00 79.91           H
ATOM   3016 2HD  PRO A 203      -6.869  10.691  20.627  1.00 79.91           H
ATOM   3017  N   SER A 204     -10.441  10.641  24.662  1.00 71.88           N
ATOM   3018  CA  SER A 204     -11.866  10.624  24.946  1.00 71.88           C
ATOM   3019  C   SER A 204     -12.238   9.336  25.683  1.00 71.88           C
ATOM   3020  O   SER A 204     -11.468   8.377  25.693  1.00 71.88           O
ATOM   3021  HA  SER A 204     -12.045  11.493  25.579  1.00 71.88           H
ATOM   3022  CB  SER A 204     -12.685  10.754  23.660  1.00 71.88           C
ATOM   3023 1HB  SER A 204     -13.652  11.202  23.890  1.00 71.88           H
ATOM   3024 2HB  SER A 204     -12.176  11.430  22.973  1.00 71.88           H
ATOM   3025  OG  SER A 204     -12.886   9.495  23.025  1.00 71.88           O
ATOM   3026  HG  SER A 204     -13.656   9.017  23.447  1.00 71.88           H
ATOM   3027  HN  SER A 204      -9.888  11.168  25.308  1.00 71.88           H
ATOM   3028  N   ASP A 205     -13.419   9.356  26.284  1.00 69.60           N
ATOM   3029  CA  ASP A 205     -14.077   8.123  26.682  1.00 69.60           C
ATOM   3030  C   ASP A 205     -14.319   7.256  25.445  1.00 69.60           C
ATOM   3031  O   ASP A 205     -14.614   7.773  24.369  1.00 69.60           O
ATOM   3032  HA  ASP A 205     -13.398   7.653  27.394  1.00 69.60           H
ATOM   3033  CB  ASP A 205     -15.432   8.407  27.333  1.00 69.60           C
ATOM   3034 1HB  ASP A 205     -16.048   8.997  26.655  1.00 69.60           H
ATOM   3035 2HB  ASP A 205     -15.959   7.469  27.508  1.00 69.60           H
ATOM   3036  CG  ASP A 205     -15.259   9.156  28.656  1.00 69.60           C
ATOM   3037  OD1 ASP A 205     -14.408   8.707  29.454  1.00 69.60           O
ATOM   3038  OD2 ASP A 205     -15.981  10.159  28.838  1.00 69.60           O
ATOM   3039  HN  ASP A 205     -13.924  10.192  26.498  1.00 69.60           H
ATOM   3040  N   GLU A 206     -14.184   5.952  25.639  1.00 84.33           N
ATOM   3041  CA  GLU A 206     -14.449   5.005  24.570  1.00 84.33           C
ATOM   3042  C   GLU A 206     -13.315   5.034  23.542  1.00 84.33           C
ATOM   3043  O   GLU A 206     -13.527   4.728  22.370  1.00 84.33           O
ATOM   3044  HA  GLU A 206     -14.487   4.028  25.051  1.00 84.33           H
ATOM   3045  CB  GLU A 206     -15.797   5.290  23.906  1.00 84.33           C
ATOM   3046 1HB  GLU A 206     -15.720   6.185  23.287  1.00 84.33           H
ATOM   3047 2HB  GLU A 206     -16.128   4.411  23.352  1.00 84.33           H
ATOM   3048  CG  GLU A 206     -16.876   5.570  24.954  1.00 84.33           C
ATOM   3049 1HG  GLU A 206     -16.675   4.988  25.853  1.00 84.33           H
ATOM   3050 2HG  GLU A 206     -16.845   6.621  25.241  1.00 84.33           H
ATOM   3051  CD  GLU A 206     -18.266   5.224  24.416  1.00 84.33           C
ATOM   3052  OE1 GLU A 206     -19.094   4.769  25.235  1.00 84.33           O
ATOM   3053  OE2 GLU A 206     -18.469   5.422  23.199  1.00 84.33           O
ATOM   3054  HN  GLU A 206     -13.901   5.543  26.506  1.00 84.33           H
ATOM   3055  N   SER A 207     -12.136   5.404  24.020  1.00 89.52           N
ATOM   3056  CA  SER A 207     -10.929   5.269  23.222  1.00 89.52           C
ATOM   3057  C   SER A 207     -10.829   3.848  22.662  1.00 89.52           C
ATOM   3058  O   SER A 207     -10.296   3.643  21.573  1.00 89.52           O
ATOM   3059  HA  SER A 207     -11.035   5.992  22.414  1.00 89.52           H
ATOM   3060  CB  SER A 207      -9.684   5.604  24.046  1.00 89.52           C
ATOM   3061 1HB  SER A 207      -8.793   5.429  23.443  1.00 89.52           H
ATOM   3062 2HB  SER A 207      -9.693   6.663  24.302  1.00 89.52           H
ATOM   3063  OG  SER A 207      -9.608   4.828  25.239  1.00 89.52           O
ATOM   3064  HG  SER A 207      -8.862   5.160  25.816  1.00 89.52           H
ATOM   3065  HN  SER A 207     -11.998   5.790  24.933  1.00 89.52           H
ATOM   3066  N   THR A 208     -11.349   2.904  23.433  1.00 90.35           N
ATOM   3067  CA  THR A 208     -11.341   1.512  23.019  1.00 90.35           C
ATOM   3068  C   THR A 208     -12.215   1.318  21.779  1.00 90.35           C
ATOM   3069  O   THR A 208     -11.779   0.727  20.793  1.00 90.35           O
ATOM   3070  HA  THR A 208     -10.323   1.243  22.737  1.00 90.35           H
ATOM   3071  CB  THR A 208     -11.781   0.661  24.212  1.00 90.35           C
ATOM   3072  HB  THR A 208     -11.793  -0.397  23.952  1.00 90.35           H
ATOM   3073  OG1 THR A 208     -13.039   1.216  24.588  1.00 90.35           O
ATOM   3074  HG1 THR A 208     -13.540   0.570  25.163  1.00 90.35           H
ATOM   3075  CG2 THR A 208     -10.897   0.875  25.442  1.00 90.35           C
ATOM   3076 1HG2 THR A 208     -10.938   1.922  25.742  1.00 90.35           H
ATOM   3077 2HG2 THR A 208      -9.868   0.607  25.201  1.00 90.35           H
ATOM   3078 3HG2 THR A 208     -11.253   0.248  26.259  1.00 90.35           H
ATOM   3079  HN  THR A 208     -11.770   3.078  24.323  1.00 90.35           H
ATOM   3080  N   LYS A 209     -13.435   1.828  21.869  1.00 90.91           N
ATOM   3081  CA  LYS A 209     -14.385   1.694  20.777  1.00 90.91           C
ATOM   3082  C   LYS A 209     -13.811   2.358  19.524  1.00 90.91           C
ATOM   3083  O   LYS A 209     -13.938   1.826  18.422  1.00 90.91           O
ATOM   3084  HA  LYS A 209     -14.507   0.629  20.579  1.00 90.91           H
ATOM   3085  CB  LYS A 209     -15.754   2.238  21.189  1.00 90.91           C
ATOM   3086 1HB  LYS A 209     -15.655   3.271  21.520  1.00 90.91           H
ATOM   3087 2HB  LYS A 209     -16.422   2.243  20.327  1.00 90.91           H
ATOM   3088  CG  LYS A 209     -16.365   1.393  22.309  1.00 90.91           C
ATOM   3089 1HG  LYS A 209     -16.250   0.335  22.075  1.00 90.91           H
ATOM   3090 2HG  LYS A 209     -15.828   1.574  23.240  1.00 90.91           H
ATOM   3091  CD  LYS A 209     -17.848   1.722  22.497  1.00 90.91           C
ATOM   3092 1HD  LYS A 209     -18.001   2.797  22.402  1.00 90.91           H
ATOM   3093 2HD  LYS A 209     -18.432   1.246  21.709  1.00 90.91           H
ATOM   3094  CE  LYS A 209     -18.345   1.249  23.864  1.00 90.91           C
ATOM   3095 1HE  LYS A 209     -18.492   0.169  23.851  1.00 90.91           H
ATOM   3096 2HE  LYS A 209     -17.592   1.459  24.624  1.00 90.91           H
ATOM   3097  NZ  LYS A 209     -19.614   1.924  24.216  1.00 90.91           N
ATOM   3098 1HZ  LYS A 209     -19.870   1.688  25.168  1.00 90.91           H
ATOM   3099 2HZ  LYS A 209     -19.497   2.928  24.136  1.00 90.91           H
ATOM   3100 3HZ  LYS A 209     -20.346   1.619  23.583  1.00 90.91           H
ATOM   3101  HN  LYS A 209     -13.776   2.324  22.667  1.00 90.91           H
ATOM   3102  N   LEU A 210     -13.192   3.510  19.734  1.00 92.11           N
ATOM   3103  CA  LEU A 210     -12.651   4.282  18.628  1.00 92.11           C
ATOM   3104  C   LEU A 210     -11.576   3.459  17.915  1.00 92.11           C
ATOM   3105  O   LEU A 210     -11.565   3.375  16.688  1.00 92.11           O
ATOM   3106  HA  LEU A 210     -13.466   4.465  17.927  1.00 92.11           H
ATOM   3107  CB  LEU A 210     -12.159   5.646  19.116  1.00 92.11           C
ATOM   3108 1HB  LEU A 210     -12.953   6.108  19.703  1.00 92.11           H
ATOM   3109 2HB  LEU A 210     -11.317   5.486  19.789  1.00 92.11           H
ATOM   3110  CG  LEU A 210     -11.727   6.632  18.028  1.00 92.11           C
ATOM   3111  HG  LEU A 210     -10.944   6.162  17.433  1.00 92.11           H
ATOM   3112  CD1 LEU A 210     -12.887   6.946  17.081  1.00 92.11           C
ATOM   3113 1HD1 LEU A 210     -13.226   6.026  16.604  1.00 92.11           H
ATOM   3114 2HD1 LEU A 210     -13.708   7.386  17.646  1.00 92.11           H
ATOM   3115 3HD1 LEU A 210     -12.553   7.649  16.318  1.00 92.11           H
ATOM   3116  CD2 LEU A 210     -11.130   7.899  18.643  1.00 92.11           C
ATOM   3117 1HD2 LEU A 210     -11.874   8.381  19.276  1.00 92.11           H
ATOM   3118 2HD2 LEU A 210     -10.258   7.636  19.242  1.00 92.11           H
ATOM   3119 3HD2 LEU A 210     -10.831   8.583  17.848  1.00 92.11           H
ATOM   3120  HN  LEU A 210     -13.058   3.917  20.638  1.00 92.11           H
ATOM   3121  N   LYS A 211     -10.697   2.873  18.715  1.00 92.98           N
ATOM   3122  CA  LYS A 211      -9.637   2.037  18.178  1.00 92.98           C
ATOM   3123  C   LYS A 211     -10.253   0.898  17.365  1.00 92.98           C
ATOM   3124  O   LYS A 211      -9.859   0.659  16.225  1.00 92.98           O
ATOM   3125  HA  LYS A 211      -9.041   2.657  17.508  1.00 92.98           H
ATOM   3126  CB  LYS A 211      -8.710   1.562  19.299  1.00 92.98           C
ATOM   3127 1HB  LYS A 211      -8.259   2.423  19.793  1.00 92.98           H
ATOM   3128 2HB  LYS A 211      -9.289   1.029  20.053  1.00 92.98           H
ATOM   3129  CG  LYS A 211      -7.611   0.648  18.751  1.00 92.98           C
ATOM   3130 1HG  LYS A 211      -8.052  -0.285  18.400  1.00 92.98           H
ATOM   3131 2HG  LYS A 211      -7.136   1.120  17.891  1.00 92.98           H
ATOM   3132  CD  LYS A 211      -6.560   0.352  19.823  1.00 92.98           C
ATOM   3133 1HD  LYS A 211      -6.164   1.288  20.217  1.00 92.98           H
ATOM   3134 2HD  LYS A 211      -7.024  -0.174  20.657  1.00 92.98           H
ATOM   3135  CE  LYS A 211      -5.419  -0.492  19.252  1.00 92.98           C
ATOM   3136 1HE  LYS A 211      -5.790  -1.480  18.979  1.00 92.98           H
ATOM   3137 2HE  LYS A 211      -5.039  -0.031  18.340  1.00 92.98           H
ATOM   3138  NZ  LYS A 211      -4.325  -0.621  20.241  1.00 92.98           N
ATOM   3139 1HZ  LYS A 211      -3.489  -0.960  19.778  1.00 92.98           H
ATOM   3140 2HZ  LYS A 211      -4.138   0.284  20.658  1.00 92.98           H
ATOM   3141 3HZ  LYS A 211      -4.600  -1.277  20.964  1.00 92.98           H
ATOM   3142  HN  LYS A 211     -10.703   2.961  19.711  1.00 92.98           H
ATOM   3143  N   SER A 212     -11.212   0.223  17.984  1.00 92.46           N
ATOM   3144  CA  SER A 212     -11.836  -0.931  17.361  1.00 92.46           C
ATOM   3145  C   SER A 212     -12.482  -0.525  16.035  1.00 92.46           C
ATOM   3146  O   SER A 212     -12.413  -1.264  15.054  1.00 92.46           O
ATOM   3147  HA  SER A 212     -11.026  -1.641  17.190  1.00 92.46           H
ATOM   3148  CB  SER A 212     -12.878  -1.562  18.288  1.00 92.46           C
ATOM   3149 1HB  SER A 212     -13.681  -0.847  18.470  1.00 92.46           H
ATOM   3150 2HB  SER A 212     -13.325  -2.426  17.796  1.00 92.46           H
ATOM   3151  OG  SER A 212     -12.311  -1.964  19.532  1.00 92.46           O
ATOM   3152  HG  SER A 212     -12.323  -1.200  20.177  1.00 92.46           H
ATOM   3153  HN  SER A 212     -11.561   0.454  18.892  1.00 92.46           H
ATOM   3154  N   ALA A 213     -13.097   0.649  16.048  1.00 92.04           N
ATOM   3155  CA  ALA A 213     -13.793   1.142  14.872  1.00 92.04           C
ATOM   3156  C   ALA A 213     -12.777   1.421  13.762  1.00 92.04           C
ATOM   3157  O   ALA A 213     -12.982   1.028  12.615  1.00 92.04           O
ATOM   3158  HA  ALA A 213     -14.476   0.361  14.539  1.00 92.04           H
ATOM   3159  CB  ALA A 213     -14.606   2.384  15.243  1.00 92.04           C
ATOM   3160 1HB  ALA A 213     -15.333   2.125  16.014  1.00 92.04           H
ATOM   3161 2HB  ALA A 213     -13.937   3.157  15.620  1.00 92.04           H
ATOM   3162 3HB  ALA A 213     -15.128   2.753  14.361  1.00 92.04           H
ATOM   3163  HN  ALA A 213     -13.123   1.257  16.841  1.00 92.04           H
ATOM   3164  N   VAL A 214     -11.703   2.098  14.143  1.00 92.37           N
ATOM   3165  CA  VAL A 214     -10.687   2.492  13.183  1.00 92.37           C
ATOM   3166  C   VAL A 214     -10.021   1.239  12.609  1.00 92.37           C
ATOM   3167  O   VAL A 214      -9.724   1.180  11.417  1.00 92.37           O
ATOM   3168  HA  VAL A 214     -11.187   3.024  12.374  1.00 92.37           H
ATOM   3169  CB  VAL A 214      -9.692   3.451  13.838  1.00 92.37           C
ATOM   3170  HB  VAL A 214      -9.343   2.993  14.763  1.00 92.37           H
ATOM   3171  CG1 VAL A 214      -8.475   3.678  12.938  1.00 92.37           C
ATOM   3172 1HG1 VAL A 214      -7.975   2.727  12.756  1.00 92.37           H
ATOM   3173 2HG1 VAL A 214      -8.800   4.105  11.989  1.00 92.37           H
ATOM   3174 3HG1 VAL A 214      -7.784   4.364  13.427  1.00 92.37           H
ATOM   3175  CG2 VAL A 214     -10.364   4.778  14.195  1.00 92.37           C
ATOM   3176 1HG2 VAL A 214     -10.754   5.244  13.290  1.00 92.37           H
ATOM   3177 2HG2 VAL A 214     -11.183   4.595  14.891  1.00 92.37           H
ATOM   3178 3HG2 VAL A 214      -9.635   5.442  14.659  1.00 92.37           H
ATOM   3179  HN  VAL A 214     -11.523   2.375  15.087  1.00 92.37           H
ATOM   3180  N   LEU A 215      -9.805   0.269  13.485  1.00 92.09           N
ATOM   3181  CA  LEU A 215      -9.155  -0.968  13.087  1.00 92.09           C
ATOM   3182  C   LEU A 215     -10.065  -1.729  12.119  1.00 92.09           C
ATOM   3183  O   LEU A 215      -9.602  -2.251  11.107  1.00 92.09           O
ATOM   3184  HA  LEU A 215      -8.239  -0.701  12.561  1.00 92.09           H
ATOM   3185  CB  LEU A 215      -8.750  -1.782  14.318  1.00 92.09           C
ATOM   3186 1HB  LEU A 215      -9.565  -1.738  15.041  1.00 92.09           H
ATOM   3187 2HB  LEU A 215      -8.644  -2.825  14.020  1.00 92.09           H
ATOM   3188  CG  LEU A 215      -7.461  -1.345  15.016  1.00 92.09           C
ATOM   3189  HG  LEU A 215      -7.522  -0.273  15.206  1.00 92.09           H
ATOM   3190  CD1 LEU A 215      -7.310  -2.037  16.372  1.00 92.09           C
ATOM   3191 1HD1 LEU A 215      -8.157  -1.779  17.008  1.00 92.09           H
ATOM   3192 2HD1 LEU A 215      -7.280  -3.117  16.227  1.00 92.09           H
ATOM   3193 3HD1 LEU A 215      -6.385  -1.708  16.846  1.00 92.09           H
ATOM   3194  CD2 LEU A 215      -6.245  -1.575  14.116  1.00 92.09           C
ATOM   3195 1HD2 LEU A 215      -6.169  -2.634  13.872  1.00 92.09           H
ATOM   3196 2HD2 LEU A 215      -6.358  -0.998  13.198  1.00 92.09           H
ATOM   3197 3HD2 LEU A 215      -5.342  -1.256  14.637  1.00 92.09           H
ATOM   3198  HN  LEU A 215     -10.066   0.318  14.449  1.00 92.09           H
ATOM   3199  N   THR A 216     -11.343  -1.766  12.466  1.00 92.26           N
ATOM   3200  CA  THR A 216     -12.325  -2.437  11.630  1.00 92.26           C
ATOM   3201  C   THR A 216     -12.329  -1.835  10.224  1.00 92.26           C
ATOM   3202  O   THR A 216     -12.348  -2.564   9.233  1.00 92.26           O
ATOM   3203  HA  THR A 216     -12.035  -3.482  11.530  1.00 92.26           H
ATOM   3204  CB  THR A 216     -13.682  -2.348  12.332  1.00 92.26           C
ATOM   3205  HB  THR A 216     -13.986  -1.309  12.462  1.00 92.26           H
ATOM   3206  OG1 THR A 216     -13.500  -3.091  13.534  1.00 92.26           O
ATOM   3207  HG1 THR A 216     -13.284  -2.472  14.289  1.00 92.26           H
ATOM   3208  CG2 THR A 216     -14.779  -3.110  11.585  1.00 92.26           C
ATOM   3209 1HG2 THR A 216     -14.505  -4.163  11.514  1.00 92.26           H
ATOM   3210 2HG2 THR A 216     -14.891  -2.696  10.583  1.00 92.26           H
ATOM   3211 3HG2 THR A 216     -15.720  -3.015  12.126  1.00 92.26           H
ATOM   3212  HN  THR A 216     -11.710  -1.350  13.298  1.00 92.26           H
ATOM   3213  N   LEU A 217     -12.309  -0.511  10.181  1.00 89.94           N
ATOM   3214  CA  LEU A 217     -12.306   0.197   8.912  1.00 89.94           C
ATOM   3215  C   LEU A 217     -11.068  -0.207   8.110  1.00 89.94           C
ATOM   3216  O   LEU A 217     -11.150  -0.427   6.902  1.00 89.94           O
ATOM   3217  HA  LEU A 217     -13.192  -0.118   8.360  1.00 89.94           H
ATOM   3218  CB  LEU A 217     -12.427   1.705   9.139  1.00 89.94           C
ATOM   3219 1HB  LEU A 217     -13.335   1.895   9.711  1.00 89.94           H
ATOM   3220 2HB  LEU A 217     -11.588   2.027   9.756  1.00 89.94           H
ATOM   3221  CG  LEU A 217     -12.460   2.573   7.879  1.00 89.94           C
ATOM   3222  HG  LEU A 217     -11.595   2.318   7.267  1.00 89.94           H
ATOM   3223  CD1 LEU A 217     -13.708   2.279   7.044  1.00 89.94           C
ATOM   3224 1HD1 LEU A 217     -13.707   1.231   6.746  1.00 89.94           H
ATOM   3225 2HD1 LEU A 217     -14.599   2.488   7.636  1.00 89.94           H
ATOM   3226 3HD1 LEU A 217     -13.706   2.910   6.155  1.00 89.94           H
ATOM   3227  CD2 LEU A 217     -12.343   4.057   8.233  1.00 89.94           C
ATOM   3228 1HD2 LEU A 217     -13.174   4.344   8.877  1.00 89.94           H
ATOM   3229 2HD2 LEU A 217     -11.402   4.233   8.754  1.00 89.94           H
ATOM   3230 3HD2 LEU A 217     -12.369   4.651   7.319  1.00 89.94           H
ATOM   3231  HN  LEU A 217     -12.295   0.075  10.991  1.00 89.94           H
ATOM   3232  N   LYS A 218      -9.948  -0.293   8.814  1.00 88.13           N
ATOM   3233  CA  LYS A 218      -8.690  -0.645   8.179  1.00 88.13           C
ATOM   3234  C   LYS A 218      -8.805  -2.045   7.571  1.00 88.13           C
ATOM   3235  O   LYS A 218      -8.282  -2.299   6.487  1.00 88.13           O
ATOM   3236  HA  LYS A 218      -8.520   0.068   7.372  1.00 88.13           H
ATOM   3237  CB  LYS A 218      -7.531  -0.497   9.166  1.00 88.13           C
ATOM   3238 1HB  LYS A 218      -7.815  -0.916  10.132  1.00 88.13           H
ATOM   3239 2HB  LYS A 218      -6.672  -1.067   8.813  1.00 88.13           H
ATOM   3240  CG  LYS A 218      -7.140   0.972   9.337  1.00 88.13           C
ATOM   3241 1HG  LYS A 218      -6.690   1.341   8.416  1.00 88.13           H
ATOM   3242 2HG  LYS A 218      -8.033   1.571   9.517  1.00 88.13           H
ATOM   3243  CD  LYS A 218      -6.159   1.148  10.498  1.00 88.13           C
ATOM   3244 1HD  LYS A 218      -6.622   0.810  11.424  1.00 88.13           H
ATOM   3245 2HD  LYS A 218      -5.281   0.523  10.334  1.00 88.13           H
ATOM   3246  CE  LYS A 218      -5.732   2.610  10.638  1.00 88.13           C
ATOM   3247 1HE  LYS A 218      -5.373   2.984   9.680  1.00 88.13           H
ATOM   3248 2HE  LYS A 218      -6.591   3.221  10.917  1.00 88.13           H
ATOM   3249  NZ  LYS A 218      -4.669   2.744  11.659  1.00 88.13           N
ATOM   3250 1HZ  LYS A 218      -4.218   3.646  11.561  1.00 88.13           H
ATOM   3251 2HZ  LYS A 218      -5.078   2.669  12.584  1.00 88.13           H
ATOM   3252 3HZ  LYS A 218      -3.984   2.007  11.532  1.00 88.13           H
ATOM   3253  HN  LYS A 218      -9.893  -0.127   9.798  1.00 88.13           H
ATOM   3254  N   VAL A 219      -9.492  -2.916   8.296  1.00 88.33           N
ATOM   3255  CA  VAL A 219      -9.613  -4.303   7.882  1.00 88.33           C
ATOM   3256  C   VAL A 219     -10.519  -4.386   6.651  1.00 88.33           C
ATOM   3257  O   VAL A 219     -10.214  -5.103   5.699  1.00 88.33           O
ATOM   3258  HA  VAL A 219      -8.618  -4.654   7.609  1.00 88.33           H
ATOM   3259  CB  VAL A 219     -10.112  -5.156   9.050  1.00 88.33           C
ATOM   3260  HB  VAL A 219     -11.007  -4.681   9.454  1.00 88.33           H
ATOM   3261  CG1 VAL A 219     -10.498  -6.559   8.579  1.00 88.33           C
ATOM   3262 1HG1 VAL A 219     -11.291  -6.488   7.834  1.00 88.33           H
ATOM   3263 2HG1 VAL A 219      -9.628  -7.046   8.137  1.00 88.33           H
ATOM   3264 3HG1 VAL A 219     -10.849  -7.144   9.429  1.00 88.33           H
ATOM   3265  CG2 VAL A 219      -9.069  -5.220  10.167  1.00 88.33           C
ATOM   3266 1HG2 VAL A 219      -8.150  -5.660   9.781  1.00 88.33           H
ATOM   3267 2HG2 VAL A 219      -8.865  -4.213  10.532  1.00 88.33           H
ATOM   3268 3HG2 VAL A 219      -9.449  -5.832  10.985  1.00 88.33           H
ATOM   3269  HN  VAL A 219      -9.959  -2.687   9.150  1.00 88.33           H
ATOM   3270  N   ILE A 220     -11.614  -3.643   6.711  1.00 87.24           N
ATOM   3271  CA  ILE A 220     -12.582  -3.648   5.627  1.00 87.24           C
ATOM   3272  C   ILE A 220     -11.903  -3.172   4.341  1.00 87.24           C
ATOM   3273  O   ILE A 220     -12.006  -3.823   3.303  1.00 87.24           O
ATOM   3274  HA  ILE A 220     -12.907  -4.678   5.484  1.00 87.24           H
ATOM   3275  CB  ILE A 220     -13.818  -2.832   6.009  1.00 87.24           C
ATOM   3276  HB  ILE A 220     -13.485  -1.878   6.417  1.00 87.24           H
ATOM   3277  CG1 ILE A 220     -14.623  -3.535   7.103  1.00 87.24           C
ATOM   3278 1HG1 ILE A 220     -15.081  -4.438   6.699  1.00 87.24           H
ATOM   3279 2HG1 ILE A 220     -13.956  -3.848   7.906  1.00 87.24           H
ATOM   3280  CG2 ILE A 220     -14.672  -2.522   4.778  1.00 87.24           C
ATOM   3281 1HG2 ILE A 220     -14.083  -1.950   4.061  1.00 87.24           H
ATOM   3282 2HG2 ILE A 220     -14.998  -3.455   4.317  1.00 87.24           H
ATOM   3283 3HG2 ILE A 220     -15.544  -1.941   5.077  1.00 87.24           H
ATOM   3284  CD1 ILE A 220     -15.709  -2.614   7.663  1.00 87.24           C
ATOM   3285 1HD1 ILE A 220     -15.245  -1.723   8.088  1.00 87.24           H
ATOM   3286 2HD1 ILE A 220     -16.388  -2.323   6.862  1.00 87.24           H
ATOM   3287 3HD1 ILE A 220     -16.266  -3.139   8.439  1.00 87.24           H
ATOM   3288  HN  ILE A 220     -11.844  -3.046   7.480  1.00 87.24           H
ATOM   3289  N   LEU A 221     -11.224  -2.039   4.452  1.00 84.08           N
ATOM   3290  CA  LEU A 221     -10.625  -1.408   3.289  1.00 84.08           C
ATOM   3291  C   LEU A 221      -9.315  -2.121   2.946  1.00 84.08           C
ATOM   3292  O   LEU A 221      -8.854  -2.066   1.807  1.00 84.08           O
ATOM   3293  HA  LEU A 221     -11.316  -1.536   2.456  1.00 84.08           H
ATOM   3294  CB  LEU A 221     -10.465   0.096   3.518  1.00 84.08           C
ATOM   3295 1HB  LEU A 221      -9.768   0.246   4.342  1.00 84.08           H
ATOM   3296 2HB  LEU A 221     -10.006   0.532   2.630  1.00 84.08           H
ATOM   3297  CG  LEU A 221     -11.749   0.868   3.826  1.00 84.08           C
ATOM   3298  HG  LEU A 221     -12.254   0.374   4.656  1.00 84.08           H
ATOM   3299  CD1 LEU A 221     -11.436   2.298   4.272  1.00 84.08           C
ATOM   3300 1HD1 LEU A 221     -10.820   2.271   5.172  1.00 84.08           H
ATOM   3301 2HD1 LEU A 221     -10.898   2.817   3.479  1.00 84.08           H
ATOM   3302 3HD1 LEU A 221     -12.366   2.824   4.485  1.00 84.08           H
ATOM   3303  CD2 LEU A 221     -12.707   0.837   2.633  1.00 84.08           C
ATOM   3304 1HD2 LEU A 221     -12.224   1.292   1.768  1.00 84.08           H
ATOM   3305 2HD2 LEU A 221     -12.967  -0.196   2.402  1.00 84.08           H
ATOM   3306 3HD2 LEU A 221     -13.611   1.394   2.879  1.00 84.08           H
ATOM   3307  HN  LEU A 221     -11.082  -1.555   5.316  1.00 84.08           H
ATOM   3308  N   GLY A 222      -8.753  -2.774   3.952  1.00 78.62           N
ATOM   3309  CA  GLY A 222      -7.415  -3.328   3.830  1.00 78.62           C
ATOM   3310  C   GLY A 222      -7.454  -4.718   3.193  1.00 78.62           C
ATOM   3311  O   GLY A 222      -6.544  -5.092   2.454  1.00 78.62           O
ATOM   3312 1HA  GLY A 222      -6.796  -2.664   3.227  1.00 78.62           H
ATOM   3313 2HA  GLY A 222      -6.952  -3.389   4.815  1.00 78.62           H
ATOM   3314  HN  GLY A 222      -9.194  -2.926   4.837  1.00 78.62           H
ATOM   3315  N   PHE A 223      -8.517  -5.447   3.501  1.00 77.81           N
ATOM   3316  CA  PHE A 223      -8.579  -6.859   3.167  1.00 77.81           C
ATOM   3317  C   PHE A 223      -9.671  -7.130   2.130  1.00 77.81           C
ATOM   3318  O   PHE A 223      -9.395  -7.658   1.054  1.00 77.81           O
ATOM   3319  HA  PHE A 223      -7.610  -7.136   2.751  1.00 77.81           H
ATOM   3320  CB  PHE A 223      -8.918  -7.610   4.456  1.00 77.81           C
ATOM   3321 1HB  PHE A 223      -8.272  -7.249   5.256  1.00 77.81           H
ATOM   3322 2HB  PHE A 223      -9.943  -7.374   4.743  1.00 77.81           H
ATOM   3323  CG  PHE A 223      -8.771  -9.129   4.348  1.00 77.81           C
ATOM   3324  CD1 PHE A 223      -9.875  -9.911   4.205  1.00 77.81           C
ATOM   3325  HD1 PHE A 223     -10.864  -9.455   4.167  1.00 77.81           H
ATOM   3326  CD2 PHE A 223      -7.536  -9.698   4.396  1.00 77.81           C
ATOM   3327  HD2 PHE A 223      -6.652  -9.072   4.511  1.00 77.81           H
ATOM   3328  CE1 PHE A 223      -9.738 -11.321   4.105  1.00 77.81           C
ATOM   3329  HE1 PHE A 223     -10.623 -11.947   3.991  1.00 77.81           H
ATOM   3330  CE2 PHE A 223      -7.400 -11.108   4.296  1.00 77.81           C
ATOM   3331  HE2 PHE A 223      -6.410 -11.564   4.334  1.00 77.81           H
ATOM   3332  CZ  PHE A 223      -8.504 -11.890   4.153  1.00 77.81           C
ATOM   3333  HZ  PHE A 223      -8.399 -12.972   4.076  1.00 77.81           H
ATOM   3334  HN  PHE A 223      -9.323  -5.088   3.971  1.00 77.81           H
ATOM   3335  N   PHE A 224     -10.890  -6.755   2.491  1.00 79.64           N
ATOM   3336  CA  PHE A 224     -12.053  -7.140   1.710  1.00 79.64           C
ATOM   3337  C   PHE A 224     -12.089  -6.391   0.376  1.00 79.64           C
ATOM   3338  O   PHE A 224     -12.430  -6.968  -0.655  1.00 79.64           O
ATOM   3339  HA  PHE A 224     -11.976  -8.211   1.521  1.00 79.64           H
ATOM   3340  CB  PHE A 224     -13.288  -6.759   2.529  1.00 79.64           C
ATOM   3341 1HB  PHE A 224     -13.162  -5.745   2.907  1.00 79.64           H
ATOM   3342 2HB  PHE A 224     -14.158  -6.748   1.872  1.00 79.64           H
ATOM   3343  CG  PHE A 224     -13.568  -7.696   3.705  1.00 79.64           C
ATOM   3344  CD1 PHE A 224     -14.238  -8.862   3.502  1.00 79.64           C
ATOM   3345  HD1 PHE A 224     -14.577  -9.128   2.501  1.00 79.64           H
ATOM   3346  CD2 PHE A 224     -13.145  -7.364   4.955  1.00 79.64           C
ATOM   3347  HD2 PHE A 224     -12.608  -6.430   5.118  1.00 79.64           H
ATOM   3348  CE1 PHE A 224     -14.498  -9.732   4.594  1.00 79.64           C
ATOM   3349  HE1 PHE A 224     -15.035 -10.666   4.431  1.00 79.64           H
ATOM   3350  CE2 PHE A 224     -13.405  -8.234   6.047  1.00 79.64           C
ATOM   3351  HE2 PHE A 224     -13.066  -7.967   7.048  1.00 79.64           H
ATOM   3352  CZ  PHE A 224     -14.075  -9.399   5.843  1.00 79.64           C
ATOM   3353  HZ  PHE A 224     -14.274 -10.067   6.682  1.00 79.64           H
ATOM   3354  HN  PHE A 224     -11.088  -6.201   3.299  1.00 79.64           H
ATOM   3355  N   LEU A 225     -11.733  -5.116   0.440  1.00 78.40           N
ATOM   3356  CA  LEU A 225     -11.753  -4.274  -0.744  1.00 78.40           C
ATOM   3357  C   LEU A 225     -10.842  -4.881  -1.812  1.00 78.40           C
ATOM   3358  O   LEU A 225     -11.270  -5.110  -2.942  1.00 78.40           O
ATOM   3359  HA  LEU A 225     -12.775  -4.269  -1.124  1.00 78.40           H
ATOM   3360  CB  LEU A 225     -11.398  -2.831  -0.381  1.00 78.40           C
ATOM   3361 1HB  LEU A 225     -12.170  -2.444   0.285  1.00 78.40           H
ATOM   3362 2HB  LEU A 225     -10.465  -2.838   0.184  1.00 78.40           H
ATOM   3363  CG  LEU A 225     -11.243  -1.862  -1.555  1.00 78.40           C
ATOM   3364  HG  LEU A 225     -10.583  -2.320  -2.291  1.00 78.40           H
ATOM   3365  CD1 LEU A 225     -12.587  -1.616  -2.243  1.00 78.40           C
ATOM   3366 1HD1 LEU A 225     -12.981  -2.560  -2.619  1.00 78.40           H
ATOM   3367 2HD1 LEU A 225     -13.289  -1.188  -1.528  1.00 78.40           H
ATOM   3368 3HD1 LEU A 225     -12.448  -0.924  -3.074  1.00 78.40           H
ATOM   3369  CD2 LEU A 225     -10.582  -0.557  -1.105  1.00 78.40           C
ATOM   3370 1HD2 LEU A 225     -11.196  -0.083  -0.340  1.00 78.40           H
ATOM   3371 2HD2 LEU A 225      -9.594  -0.772  -0.697  1.00 78.40           H
ATOM   3372 3HD2 LEU A 225     -10.484   0.113  -1.959  1.00 78.40           H
ATOM   3373  HN  LEU A 225     -11.436  -4.660   1.278  1.00 78.40           H
ATOM   3374  N   PRO A 226      -9.573  -5.152  -1.477  1.00 75.28           N
ATOM   3375  CA  PRO A 226      -8.662  -5.794  -2.427  1.00 75.28           C
ATOM   3376  C   PRO A 226      -9.237  -7.079  -3.000  1.00 75.28           C
ATOM   3377  O   PRO A 226      -9.112  -7.341  -4.195  1.00 75.28           O
ATOM   3378  HA  PRO A 226      -8.501  -5.146  -3.288  1.00 75.28           H
ATOM   3379  CB  PRO A 226      -7.401  -6.056  -1.601  1.00 75.28           C
ATOM   3380 1HB  PRO A 226      -7.416  -7.047  -1.148  1.00 75.28           H
ATOM   3381 2HB  PRO A 226      -6.501  -6.000  -2.213  1.00 75.28           H
ATOM   3382  CG  PRO A 226      -7.435  -4.955  -0.547  1.00 75.28           C
ATOM   3383 1HG  PRO A 226      -6.817  -5.202   0.316  1.00 75.28           H
ATOM   3384 2HG  PRO A 226      -7.054  -4.011  -0.936  1.00 75.28           H
ATOM   3385  CD  PRO A 226      -8.910  -4.872  -0.190  1.00 75.28           C
ATOM   3386 1HD  PRO A 226      -9.184  -5.604   0.569  1.00 75.28           H
ATOM   3387 2HD  PRO A 226      -9.176  -3.892   0.205  1.00 75.28           H
ATOM   3388  N   PHE A 227      -9.859  -7.854  -2.123  1.00 78.29           N
ATOM   3389  CA  PHE A 227     -10.379  -9.154  -2.510  1.00 78.29           C
ATOM   3390  C   PHE A 227     -11.496  -9.012  -3.546  1.00 78.29           C
ATOM   3391  O   PHE A 227     -11.523  -9.740  -4.538  1.00 78.29           O
ATOM   3392  HA  PHE A 227      -9.552  -9.717  -2.944  1.00 78.29           H
ATOM   3393  CB  PHE A 227     -10.951  -9.801  -1.247  1.00 78.29           C
ATOM   3394 1HB  PHE A 227     -10.232  -9.687  -0.435  1.00 78.29           H
ATOM   3395 2HB  PHE A 227     -11.852  -9.264  -0.952  1.00 78.29           H
ATOM   3396  CG  PHE A 227     -11.287 -11.285  -1.405  1.00 78.29           C
ATOM   3397  CD1 PHE A 227     -12.542 -11.663  -1.770  1.00 78.29           C
ATOM   3398  HD1 PHE A 227     -13.308 -10.908  -1.949  1.00 78.29           H
ATOM   3399  CD2 PHE A 227     -10.332 -12.227  -1.182  1.00 78.29           C
ATOM   3400  HD2 PHE A 227      -9.326 -11.924  -0.889  1.00 78.29           H
ATOM   3401  CE1 PHE A 227     -12.854 -13.040  -1.917  1.00 78.29           C
ATOM   3402  HE1 PHE A 227     -13.860 -13.343  -2.209  1.00 78.29           H
ATOM   3403  CE2 PHE A 227     -10.644 -13.604  -1.329  1.00 78.29           C
ATOM   3404  HE2 PHE A 227      -9.878 -14.359  -1.149  1.00 78.29           H
ATOM   3405  CZ  PHE A 227     -11.899 -13.982  -1.693  1.00 78.29           C
ATOM   3406  HZ  PHE A 227     -12.138 -15.039  -1.806  1.00 78.29           H
ATOM   3407  HN  PHE A 227     -10.010  -7.606  -1.166  1.00 78.29           H
ATOM   3408  N   VAL A 228     -12.390  -8.071  -3.280  1.00 80.56           N
ATOM   3409  CA  VAL A 228     -13.481  -7.795  -4.199  1.00 80.56           C
ATOM   3410  C   VAL A 228     -12.908  -7.359  -5.549  1.00 80.56           C
ATOM   3411  O   VAL A 228     -13.357  -7.822  -6.597  1.00 80.56           O
ATOM   3412  HA  VAL A 228     -14.038  -8.722  -4.337  1.00 80.56           H
ATOM   3413  CB  VAL A 228     -14.429  -6.760  -3.590  1.00 80.56           C
ATOM   3414  HB  VAL A 228     -13.834  -5.899  -3.285  1.00 80.56           H
ATOM   3415  CG1 VAL A 228     -15.454  -6.281  -4.620  1.00 80.56           C
ATOM   3416 1HG1 VAL A 228     -14.935  -5.827  -5.464  1.00 80.56           H
ATOM   3417 2HG1 VAL A 228     -16.041  -7.130  -4.969  1.00 80.56           H
ATOM   3418 3HG1 VAL A 228     -16.115  -5.546  -4.161  1.00 80.56           H
ATOM   3419  CG2 VAL A 228     -15.122  -7.317  -2.345  1.00 80.56           C
ATOM   3420 1HG2 VAL A 228     -15.698  -8.202  -2.615  1.00 80.56           H
ATOM   3421 2HG2 VAL A 228     -14.372  -7.585  -1.601  1.00 80.56           H
ATOM   3422 3HG2 VAL A 228     -15.790  -6.561  -1.932  1.00 80.56           H
ATOM   3423  HN  VAL A 228     -12.377  -7.504  -2.457  1.00 80.56           H
ATOM   3424  N   VAL A 229     -11.924  -6.474  -5.480  1.00 76.12           N
ATOM   3425  CA  VAL A 229     -11.284  -5.972  -6.684  1.00 76.12           C
ATOM   3426  C   VAL A 229     -10.699  -7.144  -7.473  1.00 76.12           C
ATOM   3427  O   VAL A 229     -10.886  -7.237  -8.685  1.00 76.12           O
ATOM   3428  HA  VAL A 229     -12.053  -5.491  -7.289  1.00 76.12           H
ATOM   3429  CB  VAL A 229     -10.239  -4.915  -6.319  1.00 76.12           C
ATOM   3430  HB  VAL A 229      -9.632  -5.312  -5.505  1.00 76.12           H
ATOM   3431  CG1 VAL A 229      -9.311  -4.631  -7.502  1.00 76.12           C
ATOM   3432 1HG1 VAL A 229      -8.796  -5.548  -7.788  1.00 76.12           H
ATOM   3433 2HG1 VAL A 229      -9.898  -4.265  -8.344  1.00 76.12           H
ATOM   3434 3HG1 VAL A 229      -8.578  -3.877  -7.215  1.00 76.12           H
ATOM   3435  CG2 VAL A 229     -10.907  -3.631  -5.824  1.00 76.12           C
ATOM   3436 1HG2 VAL A 229     -11.550  -3.230  -6.609  1.00 76.12           H
ATOM   3437 2HG2 VAL A 229     -11.507  -3.850  -4.941  1.00 76.12           H
ATOM   3438 3HG2 VAL A 229     -10.142  -2.897  -5.572  1.00 76.12           H
ATOM   3439  HN  VAL A 229     -11.565  -6.103  -4.624  1.00 76.12           H
ATOM   3440  N   MET A 230     -10.001  -8.011  -6.753  1.00 77.59           N
ATOM   3441  CA  MET A 230      -9.349  -9.149  -7.377  1.00 77.59           C
ATOM   3442  C   MET A 230     -10.364 -10.026  -8.114  1.00 77.59           C
ATOM   3443  O   MET A 230     -10.153 -10.389  -9.270  1.00 77.59           O
ATOM   3444  HA  MET A 230      -8.640  -8.727  -8.089  1.00 77.59           H
ATOM   3445  CB  MET A 230      -8.637  -9.980  -6.308  1.00 77.59           C
ATOM   3446 1HB  MET A 230      -9.339 -10.236  -5.514  1.00 77.59           H
ATOM   3447 2HB  MET A 230      -8.291 -10.919  -6.742  1.00 77.59           H
ATOM   3448  CG  MET A 230      -7.450  -9.215  -5.720  1.00 77.59           C
ATOM   3449 1HG  MET A 230      -7.313  -8.274  -6.253  1.00 77.59           H
ATOM   3450 2HG  MET A 230      -7.647  -8.966  -4.678  1.00 77.59           H
ATOM   3451  SD  MET A 230      -5.968 -10.203  -5.841  1.00 77.59           S
ATOM   3452  CE  MET A 230      -4.734  -8.949  -5.536  1.00 77.59           C
ATOM   3453 1HE  MET A 230      -4.811  -8.172  -6.296  1.00 77.59           H
ATOM   3454 2HE  MET A 230      -4.896  -8.512  -4.551  1.00 77.59           H
ATOM   3455 3HE  MET A 230      -3.742  -9.399  -5.575  1.00 77.59           H
ATOM   3456  HN  MET A 230      -9.878  -7.945  -5.763  1.00 77.59           H
ATOM   3457  N   ALA A 231     -11.444 -10.342  -7.413  1.00 79.93           N
ATOM   3458  CA  ALA A 231     -12.468 -11.211  -7.967  1.00 79.93           C
ATOM   3459  C   ALA A 231     -13.027 -10.583  -9.245  1.00 79.93           C
ATOM   3460  O   ALA A 231     -13.221 -11.271 -10.246  1.00 79.93           O
ATOM   3461  HA  ALA A 231     -11.997 -12.162  -8.216  1.00 79.93           H
ATOM   3462  CB  ALA A 231     -13.552 -11.458  -6.916  1.00 79.93           C
ATOM   3463 1HB  ALA A 231     -13.108 -11.932  -6.041  1.00 79.93           H
ATOM   3464 2HB  ALA A 231     -14.000 -10.507  -6.627  1.00 79.93           H
ATOM   3465 3HB  ALA A 231     -14.320 -12.110  -7.332  1.00 79.93           H
ATOM   3466  HN  ALA A 231     -11.624 -10.015  -6.486  1.00 79.93           H
ATOM   3467  N   CYS A 232     -13.272  -9.283  -9.170  1.00 80.14           N
ATOM   3468  CA  CYS A 232     -13.788  -8.550 -10.313  1.00 80.14           C
ATOM   3469  C   CYS A 232     -12.749  -8.616 -11.435  1.00 80.14           C
ATOM   3470  O   CYS A 232     -13.096  -8.831 -12.595  1.00 80.14           O
ATOM   3471  HA  CYS A 232     -14.711  -9.046 -10.612  1.00 80.14           H
ATOM   3472  CB  CYS A 232     -14.143  -7.107  -9.948  1.00 80.14           C
ATOM   3473 1HB  CYS A 232     -13.307  -6.639  -9.429  1.00 80.14           H
ATOM   3474 2HB  CYS A 232     -14.320  -6.528 -10.854  1.00 80.14           H
ATOM   3475  SG  CYS A 232     -15.633  -7.079  -8.886  1.00 80.14           S
ATOM   3476  HG  CYS A 232     -15.006  -7.399  -7.758  1.00 80.14           H
ATOM   3477  HN  CYS A 232     -13.123  -8.733  -8.348  1.00 80.14           H
ATOM   3478  N   CYS A 233     -11.496  -8.427 -11.049  1.00 76.55           N
ATOM   3479  CA  CYS A 233     -10.415  -8.370 -12.018  1.00 76.55           C
ATOM   3480  C   CYS A 233     -10.368  -9.705 -12.764  1.00 76.55           C
ATOM   3481  O   CYS A 233     -10.352  -9.732 -13.994  1.00 76.55           O
ATOM   3482  HA  CYS A 233     -10.649  -7.553 -12.700  1.00 76.55           H
ATOM   3483  CB  CYS A 233      -9.076  -8.041 -11.354  1.00 76.55           C
ATOM   3484 1HB  CYS A 233      -8.898  -8.719 -10.520  1.00 76.55           H
ATOM   3485 2HB  CYS A 233      -8.262  -8.187 -12.064  1.00 76.55           H
ATOM   3486  SG  CYS A 233      -9.082  -6.310 -10.760  1.00 76.55           S
ATOM   3487  HG  CYS A 233     -10.033  -6.479  -9.846  1.00 76.55           H
ATOM   3488  HN  CYS A 233     -11.215  -8.314 -10.095  1.00 76.55           H
ATOM   3489  N   TYR A 234     -10.346 -10.780 -11.989  1.00 76.51           N
ATOM   3490  CA  TYR A 234     -10.190 -12.108 -12.556  1.00 76.51           C
ATOM   3491  C   TYR A 234     -11.421 -12.504 -13.373  1.00 76.51           C
ATOM   3492  O   TYR A 234     -11.296 -13.090 -14.448  1.00 76.51           O
ATOM   3493  HA  TYR A 234      -9.318 -12.094 -13.211  1.00 76.51           H
ATOM   3494  CB  TYR A 234     -10.053 -13.061 -11.367  1.00 76.51           C
ATOM   3495 1HB  TYR A 234     -10.722 -12.732 -10.572  1.00 76.51           H
ATOM   3496 2HB  TYR A 234     -10.383 -14.054 -11.671  1.00 76.51           H
ATOM   3497  CG  TYR A 234      -8.632 -13.160 -10.809  1.00 76.51           C
ATOM   3498  CD1 TYR A 234      -7.602 -13.597 -11.617  1.00 76.51           C
ATOM   3499  HD1 TYR A 234      -7.802 -13.872 -12.653  1.00 76.51           H
ATOM   3500  CD2 TYR A 234      -8.380 -12.812  -9.497  1.00 76.51           C
ATOM   3501  HD2 TYR A 234      -9.193 -12.467  -8.859  1.00 76.51           H
ATOM   3502  CE1 TYR A 234      -6.265 -13.690 -11.092  1.00 76.51           C
ATOM   3503  HE1 TYR A 234      -5.442 -14.034 -11.719  1.00 76.51           H
ATOM   3504  CE2 TYR A 234      -7.042 -12.906  -8.972  1.00 76.51           C
ATOM   3505  HE2 TYR A 234      -6.829 -12.634  -7.938  1.00 76.51           H
ATOM   3506  CZ  TYR A 234      -6.051 -13.340  -9.795  1.00 76.51           C
ATOM   3507  OH  TYR A 234      -4.787 -13.428  -9.300  1.00 76.51           O
ATOM   3508  HH  TYR A 234      -4.750 -13.025  -8.385  1.00 76.51           H
ATOM   3509  HN  TYR A 234     -10.433 -10.753 -10.993  1.00 76.51           H
ATOM   3510  N   THR A 235     -12.583 -12.169 -12.832  1.00 81.97           N
ATOM   3511  CA  THR A 235     -13.835 -12.445 -13.517  1.00 81.97           C
ATOM   3512  C   THR A 235     -13.864 -11.746 -14.877  1.00 81.97           C
ATOM   3513  O   THR A 235     -14.271 -12.339 -15.875  1.00 81.97           O
ATOM   3514  HA  THR A 235     -13.893 -13.517 -13.707  1.00 81.97           H
ATOM   3515  CB  THR A 235     -14.981 -12.027 -12.594  1.00 81.97           C
ATOM   3516  HB  THR A 235     -15.939 -12.093 -13.109  1.00 81.97           H
ATOM   3517  OG1 THR A 235     -14.611 -10.725 -12.149  1.00 81.97           O
ATOM   3518  HG1 THR A 235     -14.960 -10.035 -12.782  1.00 81.97           H
ATOM   3519  CG2 THR A 235     -15.033 -12.858 -11.311  1.00 81.97           C
ATOM   3520 1HG2 THR A 235     -14.099 -12.738 -10.762  1.00 81.97           H
ATOM   3521 2HG2 THR A 235     -15.173 -13.909 -11.564  1.00 81.97           H
ATOM   3522 3HG2 THR A 235     -15.864 -12.520 -10.692  1.00 81.97           H
ATOM   3523  HN  THR A 235     -12.678 -11.717 -11.945  1.00 81.97           H
ATOM   3524  N   ILE A 236     -13.427 -10.495 -14.874  1.00 77.27           N
ATOM   3525  CA  ILE A 236     -13.293  -9.746 -16.111  1.00 77.27           C
ATOM   3526  C   ILE A 236     -12.302 -10.462 -17.031  1.00 77.27           C
ATOM   3527  O   ILE A 236     -12.569 -10.638 -18.219  1.00 77.27           O
ATOM   3528  HA  ILE A 236     -14.269  -9.736 -16.595  1.00 77.27           H
ATOM   3529  CB  ILE A 236     -12.919  -8.291 -15.819  1.00 77.27           C
ATOM   3530  HB  ILE A 236     -12.216  -8.280 -14.986  1.00 77.27           H
ATOM   3531  CG1 ILE A 236     -14.146  -7.486 -15.385  1.00 77.27           C
ATOM   3532 1HG1 ILE A 236     -14.841  -7.399 -16.220  1.00 77.27           H
ATOM   3533 2HG1 ILE A 236     -14.669  -8.014 -14.588  1.00 77.27           H
ATOM   3534  CG2 ILE A 236     -12.210  -7.656 -17.017  1.00 77.27           C
ATOM   3535 1HG2 ILE A 236     -11.300  -8.213 -17.238  1.00 77.27           H
ATOM   3536 2HG2 ILE A 236     -12.870  -7.679 -17.884  1.00 77.27           H
ATOM   3537 3HG2 ILE A 236     -11.956  -6.622 -16.782  1.00 77.27           H
ATOM   3538  CD1 ILE A 236     -13.743  -6.091 -14.902  1.00 77.27           C
ATOM   3539 1HD1 ILE A 236     -13.067  -6.183 -14.052  1.00 77.27           H
ATOM   3540 2HD1 ILE A 236     -13.242  -5.557 -15.709  1.00 77.27           H
ATOM   3541 3HD1 ILE A 236     -14.634  -5.541 -14.600  1.00 77.27           H
ATOM   3542  HN  ILE A 236     -13.168  -9.996 -14.047  1.00 77.27           H
ATOM   3543  N   ILE A 237     -11.180 -10.856 -16.447  1.00 74.30           N
ATOM   3544  CA  ILE A 237     -10.118 -11.485 -17.215  1.00 74.30           C
ATOM   3545  C   ILE A 237     -10.666 -12.734 -17.907  1.00 74.30           C
ATOM   3546  O   ILE A 237     -10.492 -12.907 -19.112  1.00 74.30           O
ATOM   3547  HA  ILE A 237      -9.805 -10.775 -17.981  1.00 74.30           H
ATOM   3548  CB  ILE A 237      -8.904 -11.757 -16.325  1.00 74.30           C
ATOM   3549  HB  ILE A 237      -9.257 -12.173 -15.382  1.00 74.30           H
ATOM   3550  CG1 ILE A 237      -8.163 -10.459 -15.997  1.00 74.30           C
ATOM   3551 1HG1 ILE A 237      -7.611 -10.119 -16.874  1.00 74.30           H
ATOM   3552 2HG1 ILE A 237      -8.882  -9.678 -15.751  1.00 74.30           H
ATOM   3553  CG2 ILE A 237      -7.981 -12.798 -16.961  1.00 74.30           C
ATOM   3554 1HG2 ILE A 237      -8.527 -13.731 -17.100  1.00 74.30           H
ATOM   3555 2HG2 ILE A 237      -7.632 -12.434 -17.927  1.00 74.30           H
ATOM   3556 3HG2 ILE A 237      -7.126 -12.973 -16.308  1.00 74.30           H
ATOM   3557  CD1 ILE A 237      -7.198 -10.659 -14.827  1.00 74.30           C
ATOM   3558 1HD1 ILE A 237      -7.756 -10.975 -13.945  1.00 74.30           H
ATOM   3559 2HD1 ILE A 237      -6.466 -11.424 -15.086  1.00 74.30           H
ATOM   3560 3HD1 ILE A 237      -6.685  -9.721 -14.614  1.00 74.30           H
ATOM   3561  HN  ILE A 237     -10.992 -10.753 -15.471  1.00 74.30           H
ATOM   3562  N   ILE A 238     -11.316 -13.574 -17.114  1.00 77.25           N
ATOM   3563  CA  ILE A 238     -11.826 -14.837 -17.620  1.00 77.25           C
ATOM   3564  C   ILE A 238     -12.781 -14.568 -18.784  1.00 77.25           C
ATOM   3565  O   ILE A 238     -12.686 -15.209 -19.830  1.00 77.25           O
ATOM   3566  HA  ILE A 238     -10.975 -15.406 -17.995  1.00 77.25           H
ATOM   3567  CB  ILE A 238     -12.451 -15.654 -16.487  1.00 77.25           C
ATOM   3568  HB  ILE A 238     -13.114 -15.000 -15.921  1.00 77.25           H
ATOM   3569  CG1 ILE A 238     -11.380 -16.160 -15.519  1.00 77.25           C
ATOM   3570 1HG1 ILE A 238     -10.840 -16.992 -15.971  1.00 77.25           H
ATOM   3571 2HG1 ILE A 238     -10.652 -15.371 -15.333  1.00 77.25           H
ATOM   3572  CG2 ILE A 238     -13.307 -16.795 -17.042  1.00 77.25           C
ATOM   3573 1HG2 ILE A 238     -14.106 -16.383 -17.658  1.00 77.25           H
ATOM   3574 2HG2 ILE A 238     -12.685 -17.455 -17.646  1.00 77.25           H
ATOM   3575 3HG2 ILE A 238     -13.740 -17.359 -16.216  1.00 77.25           H
ATOM   3576  CD1 ILE A 238     -12.004 -16.608 -14.196  1.00 77.25           C
ATOM   3577 1HD1 ILE A 238     -12.523 -15.767 -13.736  1.00 77.25           H
ATOM   3578 2HD1 ILE A 238     -12.714 -17.414 -14.384  1.00 77.25           H
ATOM   3579 3HD1 ILE A 238     -11.221 -16.963 -13.527  1.00 77.25           H
ATOM   3580  HN  ILE A 238     -11.496 -13.403 -16.146  1.00 77.25           H
ATOM   3581  N   HIS A 239     -13.679 -13.620 -18.564  1.00 79.71           N
ATOM   3582  CA  HIS A 239     -14.685 -13.296 -19.561  1.00 79.71           C
ATOM   3583  C   HIS A 239     -14.002 -12.811 -20.841  1.00 79.71           C
ATOM   3584  O   HIS A 239     -14.466 -13.098 -21.944  1.00 79.71           O
ATOM   3585  HA  HIS A 239     -15.223 -14.220 -19.774  1.00 79.71           H
ATOM   3586  CB  HIS A 239     -15.693 -12.287 -19.008  1.00 79.71           C
ATOM   3587 1HB  HIS A 239     -15.865 -12.501 -17.953  1.00 79.71           H
ATOM   3588 2HB  HIS A 239     -15.260 -11.288 -19.064  1.00 79.71           H
ATOM   3589  CG  HIS A 239     -17.020 -12.285 -19.729  1.00 79.71           C
ATOM   3590  ND1 HIS A 239     -17.233 -11.589 -20.906  1.00 79.71           N
ATOM   3591  HD1 HIS A 239     -16.556 -11.033 -21.387  1.00 79.71           H
ATOM   3592  CD2 HIS A 239     -18.199 -12.903 -19.428  1.00 79.71           C
ATOM   3593  HD2 HIS A 239     -18.382 -13.537 -18.561  1.00 79.71           H
ATOM   3594  CE1 HIS A 239     -18.487 -11.785 -21.287  1.00 79.71           C
ATOM   3595  HE1 HIS A 239     -18.958 -11.369 -22.177  1.00 79.71           H
ATOM   3596  NE2 HIS A 239     -19.084 -12.599 -20.369  1.00 79.71           N
ATOM   3597  HN  HIS A 239     -13.726 -13.078 -17.725  1.00 79.71           H
ATOM   3598  N   THR A 240     -12.911 -12.084 -20.652  1.00 74.74           N
ATOM   3599  CA  THR A 240     -12.140 -11.584 -21.778  1.00 74.74           C
ATOM   3600  C   THR A 240     -11.519 -12.746 -22.557  1.00 74.74           C
ATOM   3601  O   THR A 240     -11.584 -12.781 -23.785  1.00 74.74           O
ATOM   3602  HA  THR A 240     -12.819 -11.071 -22.459  1.00 74.74           H
ATOM   3603  CB  THR A 240     -11.107 -10.592 -21.242  1.00 74.74           C
ATOM   3604  HB  THR A 240     -10.331 -11.107 -20.674  1.00 74.74           H
ATOM   3605  OG1 THR A 240     -11.881  -9.647 -20.508  1.00 74.74           O
ATOM   3606  HG1 THR A 240     -11.806  -9.831 -19.528  1.00 74.74           H
ATOM   3607  CG2 THR A 240     -10.460  -9.761 -22.352  1.00 74.74           C
ATOM   3608 1HG2 THR A 240     -11.230  -9.194 -22.876  1.00 74.74           H
ATOM   3609 2HG2 THR A 240      -9.955 -10.424 -23.055  1.00 74.74           H
ATOM   3610 3HG2 THR A 240      -9.736  -9.074 -21.916  1.00 74.74           H
ATOM   3611  HN  THR A 240     -12.553 -11.835 -19.752  1.00 74.74           H
ATOM   3612  N   LEU A 241     -10.932 -13.670 -21.810  1.00 74.28           N
ATOM   3613  CA  LEU A 241     -10.211 -14.776 -22.417  1.00 74.28           C
ATOM   3614  C   LEU A 241     -11.175 -15.600 -23.272  1.00 74.28           C
ATOM   3615  O   LEU A 241     -10.814 -16.059 -24.355  1.00 74.28           O
ATOM   3616  HA  LEU A 241      -9.449 -14.349 -23.070  1.00 74.28           H
ATOM   3617  CB  LEU A 241      -9.484 -15.594 -21.347  1.00 74.28           C
ATOM   3618 1HB  LEU A 241     -10.180 -15.785 -20.530  1.00 74.28           H
ATOM   3619 2HB  LEU A 241      -9.221 -16.561 -21.775  1.00 74.28           H
ATOM   3620  CG  LEU A 241      -8.218 -14.963 -20.765  1.00 74.28           C
ATOM   3621  HG  LEU A 241      -8.481 -13.990 -20.348  1.00 74.28           H
ATOM   3622  CD1 LEU A 241      -7.660 -15.810 -19.620  1.00 74.28           C
ATOM   3623 1HD1 LEU A 241      -8.406 -15.888 -18.829  1.00 74.28           H
ATOM   3624 2HD1 LEU A 241      -7.416 -16.805 -19.990  1.00 74.28           H
ATOM   3625 3HD1 LEU A 241      -6.760 -15.338 -19.225  1.00 74.28           H
ATOM   3626  CD2 LEU A 241      -7.175 -14.718 -21.858  1.00 74.28           C
ATOM   3627 1HD2 LEU A 241      -6.910 -15.666 -22.326  1.00 74.28           H
ATOM   3628 2HD2 LEU A 241      -7.588 -14.045 -22.610  1.00 74.28           H
ATOM   3629 3HD2 LEU A 241      -6.285 -14.269 -21.417  1.00 74.28           H
ATOM   3630  HN  LEU A 241     -10.943 -13.671 -20.810  1.00 74.28           H
ATOM   3631  N   ILE A 242     -12.384 -15.762 -22.754  1.00 75.91           N
ATOM   3632  CA  ILE A 242     -13.394 -16.546 -23.443  1.00 75.91           C
ATOM   3633  C   ILE A 242     -13.749 -15.863 -24.766  1.00 75.91           C
ATOM   3634  O   ILE A 242     -13.928 -16.529 -25.784  1.00 75.91           O
ATOM   3635  HA  ILE A 242     -12.958 -17.520 -23.664  1.00 75.91           H
ATOM   3636  CB  ILE A 242     -14.600 -16.786 -22.533  1.00 75.91           C
ATOM   3637  HB  ILE A 242     -14.923 -15.825 -22.133  1.00 75.91           H
ATOM   3638  CG1 ILE A 242     -14.220 -17.666 -21.340  1.00 75.91           C
ATOM   3639 1HG1 ILE A 242     -14.068 -18.692 -21.674  1.00 75.91           H
ATOM   3640 2HG1 ILE A 242     -13.274 -17.324 -20.919  1.00 75.91           H
ATOM   3641  CG2 ILE A 242     -15.776 -17.367 -23.321  1.00 75.91           C
ATOM   3642 1HG2 ILE A 242     -16.065 -16.670 -24.107  1.00 75.91           H
ATOM   3643 2HG2 ILE A 242     -15.481 -18.316 -23.767  1.00 75.91           H
ATOM   3644 3HG2 ILE A 242     -16.619 -17.527 -22.649  1.00 75.91           H
ATOM   3645  CD1 ILE A 242     -15.306 -17.630 -20.263  1.00 75.91           C
ATOM   3646 1HD1 ILE A 242     -15.438 -16.606 -19.914  1.00 75.91           H
ATOM   3647 2HD1 ILE A 242     -16.244 -17.995 -20.682  1.00 75.91           H
ATOM   3648 3HD1 ILE A 242     -15.010 -18.263 -19.427  1.00 75.91           H
ATOM   3649  HN  ILE A 242     -12.675 -15.370 -21.881  1.00 75.91           H
ATOM   3650  N   GLN A 243     -13.840 -14.543 -24.707  1.00 71.20           N
ATOM   3651  CA  GLN A 243     -14.169 -13.762 -25.888  1.00 71.20           C
ATOM   3652  C   GLN A 243     -12.948 -13.639 -26.801  1.00 71.20           C
ATOM   3653  O   GLN A 243     -13.083 -13.346 -27.988  1.00 71.20           O
ATOM   3654  HA  GLN A 243     -14.956 -14.322 -26.395  1.00 71.20           H
ATOM   3655  CB  GLN A 243     -14.706 -12.382 -25.500  1.00 71.20           C
ATOM   3656 1HB  GLN A 243     -14.022 -11.906 -24.798  1.00 71.20           H
ATOM   3657 2HB  GLN A 243     -14.750 -11.745 -26.383  1.00 71.20           H
ATOM   3658  CG  GLN A 243     -16.097 -12.491 -24.872  1.00 71.20           C
ATOM   3659 1HG  GLN A 243     -16.752 -13.063 -25.529  1.00 71.20           H
ATOM   3660 2HG  GLN A 243     -16.033 -13.038 -23.931  1.00 71.20           H
ATOM   3661  CD  GLN A 243     -16.696 -11.106 -24.625  1.00 71.20           C
ATOM   3662  OE1 GLN A 243     -16.013 -10.095 -24.631  1.00 71.20           O
ATOM   3663  NE2 GLN A 243     -18.008 -11.115 -24.407  1.00 71.20           N
ATOM   3664 1HE2 GLN A 243     -18.510 -11.980 -24.415  1.00 71.20           H
ATOM   3665 2HE2 GLN A 243     -18.493 -10.258 -24.234  1.00 71.20           H
ATOM   3666  HN  GLN A 243     -13.692 -14.008 -23.875  1.00 71.20           H
ATOM   3667  N   ALA A 244     -11.783 -13.869 -26.212  1.00 63.27           N
ATOM   3668  CA  ALA A 244     -10.533 -13.670 -26.924  1.00 63.27           C
ATOM   3669  C   ALA A 244     -10.314 -14.830 -27.897  1.00 63.27           C
ATOM   3670  O   ALA A 244      -9.632 -15.800 -27.569  1.00 63.27           O
ATOM   3671  HA  ALA A 244     -10.618 -12.743 -27.491  1.00 63.27           H
ATOM   3672  CB  ALA A 244      -9.389 -13.529 -25.918  1.00 63.27           C
ATOM   3673 1HB  ALA A 244      -9.578 -12.673 -25.270  1.00 63.27           H
ATOM   3674 2HB  ALA A 244      -9.322 -14.434 -25.314  1.00 63.27           H
ATOM   3675 3HB  ALA A 244      -8.451 -13.379 -26.453  1.00 63.27           H
ATOM   3676  HN  ALA A 244     -11.687 -14.186 -25.269  1.00 63.27           H
ATOM   3677  N   LYS A 245     -10.905 -14.693 -29.075  1.00 59.06           N
ATOM   3678  CA  LYS A 245     -10.684 -15.656 -30.140  1.00 59.06           C
ATOM   3679  C   LYS A 245      -9.194 -15.691 -30.489  1.00 59.06           C
ATOM   3680  O   LYS A 245      -8.726 -16.630 -31.131  1.00 59.06           O
ATOM   3681  HA  LYS A 245     -10.973 -16.635 -29.760  1.00 59.06           H
ATOM   3682  CB  LYS A 245     -11.588 -15.349 -31.336  1.00 59.06           C
ATOM   3683 1HB  LYS A 245     -11.483 -14.301 -31.617  1.00 59.06           H
ATOM   3684 2HB  LYS A 245     -11.274 -15.941 -32.195  1.00 59.06           H
ATOM   3685  CG  LYS A 245     -13.051 -15.652 -31.008  1.00 59.06           C
ATOM   3686 1HG  LYS A 245     -13.126 -16.626 -30.526  1.00 59.06           H
ATOM   3687 2HG  LYS A 245     -13.429 -14.915 -30.299  1.00 59.06           H
ATOM   3688  CD  LYS A 245     -13.911 -15.636 -32.274  1.00 59.06           C
ATOM   3689 1HD  LYS A 245     -13.911 -14.636 -32.706  1.00 59.06           H
ATOM   3690 2HD  LYS A 245     -13.480 -16.305 -33.019  1.00 59.06           H
ATOM   3691  CE  LYS A 245     -15.347 -16.065 -31.967  1.00 59.06           C
ATOM   3692 1HE  LYS A 245     -15.342 -16.995 -31.399  1.00 59.06           H
ATOM   3693 2HE  LYS A 245     -15.831 -15.314 -31.342  1.00 59.06           H
ATOM   3694  NZ  LYS A 245     -16.114 -16.245 -33.220  1.00 59.06           N
ATOM   3695 1HZ  LYS A 245     -17.070 -16.500 -32.998  1.00 59.06           H
ATOM   3696 2HZ  LYS A 245     -16.109 -15.379 -33.747  1.00 59.06           H
ATOM   3697 3HZ  LYS A 245     -15.688 -16.980 -33.774  1.00 59.06           H
ATOM   3698  HN  LYS A 245     -11.524 -13.942 -29.306  1.00 59.06           H
ATOM   3699  N   LYS A 246      -8.492 -14.657 -30.050  1.00 58.73           N
ATOM   3700  CA  LYS A 246      -7.116 -14.454 -30.472  1.00 58.73           C
ATOM   3701  C   LYS A 246      -6.182 -14.700 -29.286  1.00 58.73           C
ATOM   3702  O   LYS A 246      -6.322 -14.071 -28.239  1.00 58.73           O
ATOM   3703  HA  LYS A 246      -6.898 -15.193 -31.243  1.00 58.73           H
ATOM   3704  CB  LYS A 246      -6.950 -13.073 -31.109  1.00 58.73           C
ATOM   3705 1HB  LYS A 246      -7.399 -12.315 -30.467  1.00 58.73           H
ATOM   3706 2HB  LYS A 246      -5.890 -12.832 -31.192  1.00 58.73           H
ATOM   3707  CG  LYS A 246      -7.599 -13.026 -32.494  1.00 58.73           C
ATOM   3708 1HG  LYS A 246      -7.393 -13.953 -33.027  1.00 58.73           H
ATOM   3709 2HG  LYS A 246      -8.682 -12.953 -32.389  1.00 58.73           H
ATOM   3710  CD  LYS A 246      -7.078 -11.837 -33.304  1.00 58.73           C
ATOM   3711 1HD  LYS A 246      -7.373 -10.906 -32.820  1.00 58.73           H
ATOM   3712 2HD  LYS A 246      -5.988 -11.856 -33.323  1.00 58.73           H
ATOM   3713  CE  LYS A 246      -7.619 -11.869 -34.734  1.00 58.73           C
ATOM   3714 1HE  LYS A 246      -7.546 -12.881 -35.135  1.00 58.73           H
ATOM   3715 2HE  LYS A 246      -8.676 -11.602 -34.736  1.00 58.73           H
ATOM   3716  NZ  LYS A 246      -6.864 -10.932 -35.596  1.00 58.73           N
ATOM   3717 1HZ  LYS A 246      -7.256 -10.942 -36.531  1.00 58.73           H
ATOM   3718 2HZ  LYS A 246      -6.927  -9.996 -35.212  1.00 58.73           H
ATOM   3719 3HZ  LYS A 246      -5.892 -11.218 -35.634  1.00 58.73           H
ATOM   3720  HN  LYS A 246      -8.847 -13.968 -29.418  1.00 58.73           H
ATOM   3721  N   SER A 247      -5.248 -15.618 -29.490  1.00 57.38           N
ATOM   3722  CA  SER A 247      -4.341 -16.013 -28.425  1.00 57.38           C
ATOM   3723  C   SER A 247      -3.613 -14.784 -27.876  1.00 57.38           C
ATOM   3724  O   SER A 247      -3.334 -14.707 -26.681  1.00 57.38           O
ATOM   3725  HA  SER A 247      -4.974 -16.458 -27.657  1.00 57.38           H
ATOM   3726  CB  SER A 247      -3.332 -17.052 -28.919  1.00 57.38           C
ATOM   3727 1HB  SER A 247      -3.856 -17.971 -29.179  1.00 57.38           H
ATOM   3728 2HB  SER A 247      -2.853 -16.689 -29.828  1.00 57.38           H
ATOM   3729  OG  SER A 247      -2.336 -17.335 -27.939  1.00 57.38           O
ATOM   3730  HG  SER A 247      -2.754 -17.773 -27.144  1.00 57.38           H
ATOM   3731  HN  SER A 247      -5.107 -16.088 -30.361  1.00 57.38           H
ATOM   3732  N   SER A 248      -3.326 -13.855 -28.776  1.00 59.30           N
ATOM   3733  CA  SER A 248      -2.474 -12.727 -28.441  1.00 59.30           C
ATOM   3734  C   SER A 248      -3.020 -12.007 -27.206  1.00 59.30           C
ATOM   3735  O   SER A 248      -2.289 -11.285 -26.530  1.00 59.30           O
ATOM   3736  HA  SER A 248      -1.495 -13.157 -28.231  1.00 59.30           H
ATOM   3737  CB  SER A 248      -2.361 -11.753 -29.616  1.00 59.30           C
ATOM   3738 1HB  SER A 248      -1.613 -10.994 -29.387  1.00 59.30           H
ATOM   3739 2HB  SER A 248      -2.011 -12.290 -30.498  1.00 59.30           H
ATOM   3740  OG  SER A 248      -3.604 -11.121 -29.907  1.00 59.30           O
ATOM   3741  HG  SER A 248      -3.489 -10.468 -30.656  1.00 59.30           H
ATOM   3742  HN  SER A 248      -3.665 -13.864 -29.717  1.00 59.30           H
ATOM   3743  N   LYS A 249      -4.301 -12.228 -26.950  1.00 62.51           N
ATOM   3744  CA  LYS A 249      -4.968 -11.566 -25.842  1.00 62.51           C
ATOM   3745  C   LYS A 249      -4.446 -12.138 -24.523  1.00 62.51           C
ATOM   3746  O   LYS A 249      -4.480 -11.466 -23.493  1.00 62.51           O
ATOM   3747  HA  LYS A 249      -4.706 -10.509 -25.887  1.00 62.51           H
ATOM   3748  CB  LYS A 249      -6.487 -11.662 -25.996  1.00 62.51           C
ATOM   3749 1HB  LYS A 249      -6.776 -12.703 -26.145  1.00 62.51           H
ATOM   3750 2HB  LYS A 249      -6.971 -11.326 -25.079  1.00 62.51           H
ATOM   3751  CG  LYS A 249      -6.974 -10.818 -27.175  1.00 62.51           C
ATOM   3752 1HG  LYS A 249      -6.721  -9.771 -27.006  1.00 62.51           H
ATOM   3753 2HG  LYS A 249      -6.459 -11.127 -28.085  1.00 62.51           H
ATOM   3754  CD  LYS A 249      -8.486 -10.960 -27.364  1.00 62.51           C
ATOM   3755 1HD  LYS A 249      -8.713 -11.939 -27.787  1.00 62.51           H
ATOM   3756 2HD  LYS A 249      -8.983 -10.907 -26.396  1.00 62.51           H
ATOM   3757  CE  LYS A 249      -9.028  -9.863 -28.283  1.00 62.51           C
ATOM   3758 1HE  LYS A 249      -8.528  -8.919 -28.067  1.00 62.51           H
ATOM   3759 2HE  LYS A 249      -8.809 -10.110 -29.322  1.00 62.51           H
ATOM   3760  NZ  LYS A 249     -10.489  -9.710 -28.101  1.00 62.51           N
ATOM   3761 1HZ  LYS A 249     -10.780  -8.803 -28.448  1.00 62.51           H
ATOM   3762 2HZ  LYS A 249     -10.972 -10.440 -28.613  1.00 62.51           H
ATOM   3763 3HZ  LYS A 249     -10.716  -9.783 -27.115  1.00 62.51           H
ATOM   3764  HN  LYS A 249      -4.880 -12.845 -27.483  1.00 62.51           H
ATOM   3765  N   HIS A 250      -3.974 -13.374 -24.596  1.00 66.00           N
ATOM   3766  CA  HIS A 250      -3.462 -14.051 -23.417  1.00 66.00           C
ATOM   3767  C   HIS A 250      -2.209 -13.330 -22.915  1.00 66.00           C
ATOM   3768  O   HIS A 250      -2.037 -13.142 -21.711  1.00 66.00           O
ATOM   3769  HA  HIS A 250      -4.239 -13.984 -22.655  1.00 66.00           H
ATOM   3770  CB  HIS A 250      -3.217 -15.533 -23.705  1.00 66.00           C
ATOM   3771 1HB  HIS A 250      -2.597 -15.622 -24.597  1.00 66.00           H
ATOM   3772 2HB  HIS A 250      -2.650 -15.964 -22.880  1.00 66.00           H
ATOM   3773  CG  HIS A 250      -4.479 -16.337 -23.904  1.00 66.00           C
ATOM   3774  ND1 HIS A 250      -5.067 -17.074 -22.890  1.00 66.00           N
ATOM   3775  HD1 HIS A 250      -4.730 -17.150 -21.951  1.00 66.00           H
ATOM   3776  CD2 HIS A 250      -5.261 -16.512 -25.008  1.00 66.00           C
ATOM   3777  HD2 HIS A 250      -5.086 -16.069 -25.989  1.00 66.00           H
ATOM   3778  CE1 HIS A 250      -6.151 -17.662 -23.374  1.00 66.00           C
ATOM   3779  HE1 HIS A 250      -6.830 -18.310 -22.820  1.00 66.00           H
ATOM   3780  NE2 HIS A 250      -6.269 -17.312 -24.687  1.00 66.00           N
ATOM   3781  HN  HIS A 250      -3.939 -13.910 -25.440  1.00 66.00           H
ATOM   3782  N   LYS A 251      -1.367 -12.945 -23.862  1.00 65.77           N
ATOM   3783  CA  LYS A 251      -0.120 -12.277 -23.529  1.00 65.77           C
ATOM   3784  C   LYS A 251      -0.424 -11.006 -22.734  1.00 65.77           C
ATOM   3785  O   LYS A 251       0.246 -10.712 -21.746  1.00 65.77           O
ATOM   3786  HA  LYS A 251       0.453 -12.953 -22.894  1.00 65.77           H
ATOM   3787  CB  LYS A 251       0.709 -12.030 -24.791  1.00 65.77           C
ATOM   3788 1HB  LYS A 251       0.071 -12.108 -25.671  1.00 65.77           H
ATOM   3789 2HB  LYS A 251       1.107 -11.015 -24.776  1.00 65.77           H
ATOM   3790  CG  LYS A 251       1.859 -13.034 -24.897  1.00 65.77           C
ATOM   3791 1HG  LYS A 251       2.386 -13.090 -23.945  1.00 65.77           H
ATOM   3792 2HG  LYS A 251       1.461 -14.028 -25.100  1.00 65.77           H
ATOM   3793  CD  LYS A 251       2.836 -12.634 -26.005  1.00 65.77           C
ATOM   3794 1HD  LYS A 251       2.353 -12.741 -26.976  1.00 65.77           H
ATOM   3795 2HD  LYS A 251       3.104 -11.583 -25.896  1.00 65.77           H
ATOM   3796  CE  LYS A 251       4.099 -13.495 -25.959  1.00 65.77           C
ATOM   3797 1HE  LYS A 251       4.404 -13.649 -24.924  1.00 65.77           H
ATOM   3798 2HE  LYS A 251       3.891 -14.479 -26.379  1.00 65.77           H
ATOM   3799  NZ  LYS A 251       5.195 -12.849 -26.714  1.00 65.77           N
ATOM   3800 1HZ  LYS A 251       6.016 -13.443 -26.694  1.00 65.77           H
ATOM   3801 2HZ  LYS A 251       4.905 -12.706 -27.675  1.00 65.77           H
ATOM   3802 3HZ  LYS A 251       5.415 -11.954 -26.291  1.00 65.77           H
ATOM   3803  HN  LYS A 251      -1.525 -13.082 -24.840  1.00 65.77           H
ATOM   3804  N   ALA A 252      -1.435 -10.285 -23.196  1.00 66.32           N
ATOM   3805  CA  ALA A 252      -1.771  -9.001 -22.604  1.00 66.32           C
ATOM   3806  C   ALA A 252      -2.168  -9.208 -21.141  1.00 66.32           C
ATOM   3807  O   ALA A 252      -1.805  -8.410 -20.277  1.00 66.32           O
ATOM   3808  HA  ALA A 252      -0.881  -8.373 -22.645  1.00 66.32           H
ATOM   3809  CB  ALA A 252      -2.881  -8.337 -23.420  1.00 66.32           C
ATOM   3810 1HB  ALA A 252      -2.539  -8.186 -24.444  1.00 66.32           H
ATOM   3811 2HB  ALA A 252      -3.763  -8.977 -23.423  1.00 66.32           H
ATOM   3812 3HB  ALA A 252      -3.133  -7.374 -22.976  1.00 66.32           H
ATOM   3813  HN  ALA A 252      -2.019 -10.564 -23.959  1.00 66.32           H
ATOM   3814  N   LEU A 253      -2.907 -10.282 -20.907  1.00 75.76           N
ATOM   3815  CA  LEU A 253      -3.524 -10.498 -19.609  1.00 75.76           C
ATOM   3816  C   LEU A 253      -2.453 -10.932 -18.606  1.00 75.76           C
ATOM   3817  O   LEU A 253      -2.628 -10.777 -17.399  1.00 75.76           O
ATOM   3818  HA  LEU A 253      -3.938  -9.544 -19.281  1.00 75.76           H
ATOM   3819  CB  LEU A 253      -4.690 -11.481 -19.727  1.00 75.76           C
ATOM   3820 1HB  LEU A 253      -4.355 -12.345 -20.301  1.00 75.76           H
ATOM   3821 2HB  LEU A 253      -4.940 -11.839 -18.728  1.00 75.76           H
ATOM   3822  CG  LEU A 253      -5.964 -10.936 -20.377  1.00 75.76           C
ATOM   3823  HG  LEU A 253      -5.674 -10.252 -21.175  1.00 75.76           H
ATOM   3824  CD1 LEU A 253      -6.777 -12.061 -21.018  1.00 75.76           C
ATOM   3825 1HD1 LEU A 253      -6.177 -12.553 -21.784  1.00 75.76           H
ATOM   3826 2HD1 LEU A 253      -7.058 -12.788 -20.255  1.00 75.76           H
ATOM   3827 3HD1 LEU A 253      -7.677 -11.646 -21.472  1.00 75.76           H
ATOM   3828  CD2 LEU A 253      -6.791 -10.132 -19.371  1.00 75.76           C
ATOM   3829 1HD2 LEU A 253      -7.072 -10.773 -18.536  1.00 75.76           H
ATOM   3830 2HD2 LEU A 253      -6.200  -9.293 -19.003  1.00 75.76           H
ATOM   3831 3HD2 LEU A 253      -7.690  -9.756 -19.859  1.00 75.76           H
ATOM   3832  HN  LEU A 253      -3.087 -10.995 -21.584  1.00 75.76           H
ATOM   3833  N   LYS A 254      -1.367 -11.468 -19.144  1.00 75.73           N
ATOM   3834  CA  LYS A 254      -0.302 -11.998 -18.309  1.00 75.73           C
ATOM   3835  C   LYS A 254       0.130 -10.930 -17.302  1.00 75.73           C
ATOM   3836  O   LYS A 254       0.275 -11.215 -16.114  1.00 75.73           O
ATOM   3837  HA  LYS A 254      -0.709 -12.846 -17.760  1.00 75.73           H
ATOM   3838  CB  LYS A 254       0.844 -12.527 -19.174  1.00 75.73           C
ATOM   3839 1HB  LYS A 254       0.453 -13.217 -19.921  1.00 75.73           H
ATOM   3840 2HB  LYS A 254       1.307 -11.701 -19.715  1.00 75.73           H
ATOM   3841  CG  LYS A 254       1.895 -13.235 -18.318  1.00 75.73           C
ATOM   3842 1HG  LYS A 254       2.345 -12.524 -17.626  1.00 75.73           H
ATOM   3843 2HG  LYS A 254       1.418 -14.008 -17.715  1.00 75.73           H
ATOM   3844  CD  LYS A 254       2.983 -13.862 -19.192  1.00 75.73           C
ATOM   3845 1HD  LYS A 254       2.533 -14.578 -19.881  1.00 75.73           H
ATOM   3846 2HD  LYS A 254       3.457 -13.091 -19.799  1.00 75.73           H
ATOM   3847  CE  LYS A 254       4.038 -14.565 -18.336  1.00 75.73           C
ATOM   3848 1HE  LYS A 254       4.540 -13.838 -17.698  1.00 75.73           H
ATOM   3849 2HE  LYS A 254       3.557 -15.288 -17.677  1.00 75.73           H
ATOM   3850  NZ  LYS A 254       5.030 -15.250 -19.194  1.00 75.73           N
ATOM   3851 1HZ  LYS A 254       5.717 -15.716 -18.611  1.00 75.73           H
ATOM   3852 2HZ  LYS A 254       4.559 -15.934 -19.775  1.00 75.73           H
ATOM   3853 3HZ  LYS A 254       5.495 -14.568 -19.784  1.00 75.73           H
ATOM   3854  HN  LYS A 254      -1.209 -11.543 -20.129  1.00 75.73           H
ATOM   3855  N   VAL A 255       0.323  -9.723 -17.814  1.00 75.57           N
ATOM   3856  CA  VAL A 255       0.821  -8.633 -16.992  1.00 75.57           C
ATOM   3857  C   VAL A 255      -0.118  -8.426 -15.803  1.00 75.57           C
ATOM   3858  O   VAL A 255       0.331  -8.328 -14.662  1.00 75.57           O
ATOM   3859  HA  VAL A 255       1.802  -8.925 -16.617  1.00 75.57           H
ATOM   3860  CB  VAL A 255       0.995  -7.374 -17.843  1.00 75.57           C
ATOM   3861  HB  VAL A 255       0.024  -7.121 -18.270  1.00 75.57           H
ATOM   3862  CG1 VAL A 255       1.453  -6.192 -16.986  1.00 75.57           C
ATOM   3863 1HG1 VAL A 255       0.710  -5.993 -16.215  1.00 75.57           H
ATOM   3864 2HG1 VAL A 255       2.408  -6.432 -16.518  1.00 75.57           H
ATOM   3865 3HG1 VAL A 255       1.569  -5.310 -17.616  1.00 75.57           H
ATOM   3866  CG2 VAL A 255       1.966  -7.622 -18.999  1.00 75.57           C
ATOM   3867 1HG2 VAL A 255       2.938  -7.911 -18.601  1.00 75.57           H
ATOM   3868 2HG2 VAL A 255       1.580  -8.421 -19.632  1.00 75.57           H
ATOM   3869 3HG2 VAL A 255       2.071  -6.711 -19.588  1.00 75.57           H
ATOM   3870  HN  VAL A 255       0.146  -9.486 -18.769  1.00 75.57           H
ATOM   3871  N   THR A 256      -1.406  -8.366 -16.110  1.00 75.72           N
ATOM   3872  CA  THR A 256      -2.402  -8.050 -15.101  1.00 75.72           C
ATOM   3873  C   THR A 256      -2.423  -9.129 -14.016  1.00 75.72           C
ATOM   3874  O   THR A 256      -2.493  -8.818 -12.828  1.00 75.72           O
ATOM   3875  HA  THR A 256      -2.117  -7.116 -14.617  1.00 75.72           H
ATOM   3876  CB  THR A 256      -3.749  -7.871 -15.805  1.00 75.72           C
ATOM   3877  HB  THR A 256      -4.080  -8.806 -16.255  1.00 75.72           H
ATOM   3878  OG1 THR A 256      -3.524  -6.796 -16.714  1.00 75.72           O
ATOM   3879  HG1 THR A 256      -3.150  -6.008 -16.226  1.00 75.72           H
ATOM   3880  CG2 THR A 256      -4.835  -7.343 -14.866  1.00 75.72           C
ATOM   3881 1HG2 THR A 256      -4.533  -6.374 -14.468  1.00 75.72           H
ATOM   3882 2HG2 THR A 256      -4.977  -8.045 -14.045  1.00 75.72           H
ATOM   3883 3HG2 THR A 256      -5.770  -7.234 -15.417  1.00 75.72           H
ATOM   3884  HN  THR A 256      -1.770  -8.528 -17.027  1.00 75.72           H
ATOM   3885  N   ILE A 257      -2.362 -10.374 -14.464  1.00 78.36           N
ATOM   3886  CA  ILE A 257      -2.412 -11.502 -13.549  1.00 78.36           C
ATOM   3887  C   ILE A 257      -1.238 -11.413 -12.571  1.00 78.36           C
ATOM   3888  O   ILE A 257      -1.418 -11.565 -11.364  1.00 78.36           O
ATOM   3889  HA  ILE A 257      -3.340 -11.422 -12.982  1.00 78.36           H
ATOM   3890  CB  ILE A 257      -2.468 -12.820 -14.324  1.00 78.36           C
ATOM   3891  HB  ILE A 257      -1.648 -12.828 -15.043  1.00 78.36           H
ATOM   3892  CG1 ILE A 257      -3.769 -12.931 -15.122  1.00 78.36           C
ATOM   3893 1HG1 ILE A 257      -4.606 -13.078 -14.440  1.00 78.36           H
ATOM   3894 2HG1 ILE A 257      -3.953 -11.999 -15.656  1.00 78.36           H
ATOM   3895  CG2 ILE A 257      -2.264 -14.014 -13.391  1.00 78.36           C
ATOM   3896 1HG2 ILE A 257      -1.290 -13.935 -12.907  1.00 78.36           H
ATOM   3897 2HG2 ILE A 257      -3.047 -14.022 -12.633  1.00 78.36           H
ATOM   3898 3HG2 ILE A 257      -2.308 -14.938 -13.968  1.00 78.36           H
ATOM   3899  CD1 ILE A 257      -3.704 -14.092 -16.117  1.00 78.36           C
ATOM   3900 1HD1 ILE A 257      -2.881 -13.929 -16.812  1.00 78.36           H
ATOM   3901 2HD1 ILE A 257      -3.544 -15.025 -15.576  1.00 78.36           H
ATOM   3902 3HD1 ILE A 257      -4.641 -14.149 -16.670  1.00 78.36           H
ATOM   3903  HN  ILE A 257      -2.279 -10.618 -15.430  1.00 78.36           H
ATOM   3904  N   THR A 258      -0.062 -11.167 -13.130  1.00 81.92           N
ATOM   3905  CA  THR A 258       1.156 -11.162 -12.338  1.00 81.92           C
ATOM   3906  C   THR A 258       1.082 -10.088 -11.252  1.00 81.92           C
ATOM   3907  O   THR A 258       1.361 -10.359 -10.085  1.00 81.92           O
ATOM   3908  HA  THR A 258       1.241 -12.124 -11.832  1.00 81.92           H
ATOM   3909  CB  THR A 258       2.339 -10.982 -13.292  1.00 81.92           C
ATOM   3910  HB  THR A 258       2.318  -9.995 -13.755  1.00 81.92           H
ATOM   3911  OG1 THR A 258       2.234 -12.085 -14.188  1.00 81.92           O
ATOM   3912  HG1 THR A 258       1.648 -11.843 -14.961  1.00 81.92           H
ATOM   3913  CG2 THR A 258       3.687 -11.191 -12.599  1.00 81.92           C
ATOM   3914 1HG2 THR A 258       3.734 -12.202 -12.193  1.00 81.92           H
ATOM   3915 2HG2 THR A 258       3.795 -10.470 -11.789  1.00 81.92           H
ATOM   3916 3HG2 THR A 258       4.492 -11.051 -13.320  1.00 81.92           H
ATOM   3917  HN  THR A 258       0.065 -10.973 -14.103  1.00 81.92           H
ATOM   3918  N   VAL A 259       0.704  -8.890 -11.674  1.00 78.82           N
ATOM   3919  CA  VAL A 259       0.641  -7.761 -10.761  1.00 78.82           C
ATOM   3920  C   VAL A 259      -0.356  -8.070  -9.643  1.00 78.82           C
ATOM   3921  O   VAL A 259      -0.092  -7.787  -8.475  1.00 78.82           O
ATOM   3922  HA  VAL A 259       1.631  -7.635 -10.324  1.00 78.82           H
ATOM   3923  CB  VAL A 259       0.297  -6.484 -11.532  1.00 78.82           C
ATOM   3924  HB  VAL A 259      -0.581  -6.688 -12.144  1.00 78.82           H
ATOM   3925  CG1 VAL A 259      -0.053  -5.343 -10.574  1.00 78.82           C
ATOM   3926 1HG1 VAL A 259      -0.913  -5.628  -9.969  1.00 78.82           H
ATOM   3927 2HG1 VAL A 259       0.798  -5.141  -9.924  1.00 78.82           H
ATOM   3928 3HG1 VAL A 259      -0.292  -4.448 -11.148  1.00 78.82           H
ATOM   3929  CG2 VAL A 259       1.441  -6.084 -12.467  1.00 78.82           C
ATOM   3930 1HG2 VAL A 259       2.343  -5.907 -11.882  1.00 78.82           H
ATOM   3931 2HG2 VAL A 259       1.622  -6.886 -13.182  1.00 78.82           H
ATOM   3932 3HG2 VAL A 259       1.170  -5.174 -13.002  1.00 78.82           H
ATOM   3933  HN  VAL A 259       0.445  -8.685 -12.618  1.00 78.82           H
ATOM   3934  N   LEU A 260      -1.481  -8.648 -10.039  1.00 79.68           N
ATOM   3935  CA  LEU A 260      -2.557  -8.913  -9.099  1.00 79.68           C
ATOM   3936  C   LEU A 260      -2.080  -9.924  -8.056  1.00 79.68           C
ATOM   3937  O   LEU A 260      -2.306  -9.742  -6.860  1.00 79.68           O
ATOM   3938  HA  LEU A 260      -2.787  -7.976  -8.592  1.00 79.68           H
ATOM   3939  CB  LEU A 260      -3.822  -9.347  -9.843  1.00 79.68           C
ATOM   3940 1HB  LEU A 260      -3.937  -8.715 -10.724  1.00 79.68           H
ATOM   3941 2HB  LEU A 260      -3.679 -10.367 -10.198  1.00 79.68           H
ATOM   3942  CG  LEU A 260      -5.124  -9.294  -9.039  1.00 79.68           C
ATOM   3943  HG  LEU A 260      -4.953  -9.783  -8.080  1.00 79.68           H
ATOM   3944  CD1 LEU A 260      -5.528  -7.848  -8.745  1.00 79.68           C
ATOM   3945 1HD1 LEU A 260      -4.742  -7.361  -8.168  1.00 79.68           H
ATOM   3946 2HD1 LEU A 260      -5.675  -7.314  -9.683  1.00 79.68           H
ATOM   3947 3HD1 LEU A 260      -6.456  -7.840  -8.173  1.00 79.68           H
ATOM   3948  CD2 LEU A 260      -6.237 -10.068  -9.748  1.00 79.68           C
ATOM   3949 1HD2 LEU A 260      -6.415  -9.630 -10.731  1.00 79.68           H
ATOM   3950 2HD2 LEU A 260      -5.939 -11.110  -9.863  1.00 79.68           H
ATOM   3951 3HD2 LEU A 260      -7.151 -10.014  -9.156  1.00 79.68           H
ATOM   3952  HN  LEU A 260      -1.662  -8.932 -10.980  1.00 79.68           H
ATOM   3953  N   THR A 261      -1.429 -10.969  -8.545  1.00 83.40           N
ATOM   3954  CA  THR A 261      -0.981 -12.046  -7.678  1.00 83.40           C
ATOM   3955  C   THR A 261       0.079 -11.537  -6.700  1.00 83.40           C
ATOM   3956  O   THR A 261       0.042 -11.862  -5.514  1.00 83.40           O
ATOM   3957  HA  THR A 261      -1.830 -12.383  -7.083  1.00 83.40           H
ATOM   3958  CB  THR A 261      -0.491 -13.193  -8.563  1.00 83.40           C
ATOM   3959  HB  THR A 261       0.375 -12.888  -9.151  1.00 83.40           H
ATOM   3960  OG1 THR A 261      -1.642 -13.569  -9.314  1.00 83.40           O
ATOM   3961  HG1 THR A 261      -1.689 -13.036 -10.159  1.00 83.40           H
ATOM   3962  CG2 THR A 261      -0.145 -14.447  -7.758  1.00 83.40           C
ATOM   3963 1HG2 THR A 261      -1.030 -14.791  -7.223  1.00 83.40           H
ATOM   3964 2HG2 THR A 261       0.644 -14.214  -7.043  1.00 83.40           H
ATOM   3965 3HG2 THR A 261       0.198 -15.230  -8.435  1.00 83.40           H
ATOM   3966  HN  THR A 261      -1.206 -11.086  -9.513  1.00 83.40           H
ATOM   3967  N   VAL A 262       1.000 -10.748  -7.233  1.00 85.33           N
ATOM   3968  CA  VAL A 262       2.106 -10.244  -6.436  1.00 85.33           C
ATOM   3969  C   VAL A 262       1.559  -9.362  -5.312  1.00 85.33           C
ATOM   3970  O   VAL A 262       2.053  -9.408  -4.186  1.00 85.33           O
ATOM   3971  HA  VAL A 262       2.611 -11.103  -5.994  1.00 85.33           H
ATOM   3972  CB  VAL A 262       3.108  -9.515  -7.334  1.00 85.33           C
ATOM   3973  HB  VAL A 262       2.558  -8.780  -7.922  1.00 85.33           H
ATOM   3974  CG1 VAL A 262       4.148  -8.766  -6.499  1.00 85.33           C
ATOM   3975 1HG1 VAL A 262       3.647  -8.032  -5.867  1.00 85.33           H
ATOM   3976 2HG1 VAL A 262       4.691  -9.474  -5.873  1.00 85.33           H
ATOM   3977 3HG1 VAL A 262       4.848  -8.256  -7.161  1.00 85.33           H
ATOM   3978  CG2 VAL A 262       3.782 -10.486  -8.306  1.00 85.33           C
ATOM   3979 1HG2 VAL A 262       4.311 -11.255  -7.742  1.00 85.33           H
ATOM   3980 2HG2 VAL A 262       3.024 -10.954  -8.935  1.00 85.33           H
ATOM   3981 3HG2 VAL A 262       4.489  -9.942  -8.931  1.00 85.33           H
ATOM   3982  HN  VAL A 262       0.999 -10.453  -8.188  1.00 85.33           H
ATOM   3983  N   PHE A 263       0.547  -8.580  -5.656  1.00 82.12           N
ATOM   3984  CA  PHE A 263      -0.074  -7.691  -4.688  1.00 82.12           C
ATOM   3985  C   PHE A 263      -0.668  -8.481  -3.520  1.00 82.12           C
ATOM   3986  O   PHE A 263      -0.428  -8.154  -2.359  1.00 82.12           O
ATOM   3987  HA  PHE A 263       0.703  -7.025  -4.316  1.00 82.12           H
ATOM   3988  CB  PHE A 263      -1.201  -6.956  -5.416  1.00 82.12           C
ATOM   3989 1HB  PHE A 263      -0.793  -6.477  -6.306  1.00 82.12           H
ATOM   3990 2HB  PHE A 263      -1.938  -7.684  -5.755  1.00 82.12           H
ATOM   3991  CG  PHE A 263      -1.907  -5.899  -4.564  1.00 82.12           C
ATOM   3992  CD1 PHE A 263      -2.976  -6.245  -3.798  1.00 82.12           C
ATOM   3993  HD1 PHE A 263      -3.330  -7.276  -3.792  1.00 82.12           H
ATOM   3994  CD2 PHE A 263      -1.464  -4.613  -4.572  1.00 82.12           C
ATOM   3995  HD2 PHE A 263      -0.607  -4.335  -5.185  1.00 82.12           H
ATOM   3996  CE1 PHE A 263      -3.630  -5.264  -3.007  1.00 82.12           C
ATOM   3997  HE1 PHE A 263      -4.487  -5.542  -2.394  1.00 82.12           H
ATOM   3998  CE2 PHE A 263      -2.119  -3.632  -3.781  1.00 82.12           C
ATOM   3999  HE2 PHE A 263      -1.764  -2.601  -3.787  1.00 82.12           H
ATOM   4000  CZ  PHE A 263      -3.188  -3.978  -3.015  1.00 82.12           C
ATOM   4001  HZ  PHE A 263      -3.690  -3.225  -2.408  1.00 82.12           H
ATOM   4002  HN  PHE A 263       0.152  -8.547  -6.574  1.00 82.12           H
ATOM   4003  N   VAL A 264      -1.432  -9.507  -3.869  1.00 81.52           N
ATOM   4004  CA  VAL A 264      -2.154 -10.275  -2.869  1.00 81.52           C
ATOM   4005  C   VAL A 264      -1.153 -10.956  -1.934  1.00 81.52           C
ATOM   4006  O   VAL A 264      -1.326 -10.941  -0.716  1.00 81.52           O
ATOM   4007  HA  VAL A 264      -2.757  -9.576  -2.289  1.00 81.52           H
ATOM   4008  CB  VAL A 264      -3.102 -11.263  -3.553  1.00 81.52           C
ATOM   4009  HB  VAL A 264      -2.851 -11.289  -4.613  1.00 81.52           H
ATOM   4010  CG1 VAL A 264      -2.918 -12.675  -2.992  1.00 81.52           C
ATOM   4011 1HG1 VAL A 264      -1.892 -13.002  -3.159  1.00 81.52           H
ATOM   4012 2HG1 VAL A 264      -3.129 -12.672  -1.923  1.00 81.52           H
ATOM   4013 3HG1 VAL A 264      -3.604 -13.357  -3.496  1.00 81.52           H
ATOM   4014  CG2 VAL A 264      -4.556 -10.807  -3.425  1.00 81.52           C
ATOM   4015 1HG2 VAL A 264      -4.824 -10.739  -2.370  1.00 81.52           H
ATOM   4016 2HG2 VAL A 264      -4.673  -9.830  -3.893  1.00 81.52           H
ATOM   4017 3HG2 VAL A 264      -5.208 -11.527  -3.919  1.00 81.52           H
ATOM   4018  HN  VAL A 264      -1.561  -9.813  -4.812  1.00 81.52           H
ATOM   4019  N   LEU A 265      -0.128 -11.537  -2.539  1.00 86.58           N
ATOM   4020  CA  LEU A 265       0.813 -12.358  -1.796  1.00 86.58           C
ATOM   4021  C   LEU A 265       1.578 -11.478  -0.805  1.00 86.58           C
ATOM   4022  O   LEU A 265       1.987 -11.944   0.258  1.00 86.58           O
ATOM   4023  HA  LEU A 265       0.235 -13.090  -1.232  1.00 86.58           H
ATOM   4024  CB  LEU A 265       1.719 -13.136  -2.752  1.00 86.58           C
ATOM   4025 1HB  LEU A 265       2.153 -12.432  -3.463  1.00 86.58           H
ATOM   4026 2HB  LEU A 265       2.543 -13.558  -2.178  1.00 86.58           H
ATOM   4027  CG  LEU A 265       1.051 -14.265  -3.539  1.00 86.58           C
ATOM   4028  HG  LEU A 265       0.213 -13.845  -4.096  1.00 86.58           H
ATOM   4029  CD1 LEU A 265       2.016 -14.868  -4.561  1.00 86.58           C
ATOM   4030 1HD1 LEU A 265       2.334 -14.095  -5.261  1.00 86.58           H
ATOM   4031 2HD1 LEU A 265       2.888 -15.270  -4.044  1.00 86.58           H
ATOM   4032 3HD1 LEU A 265       1.516 -15.668  -5.106  1.00 86.58           H
ATOM   4033  CD2 LEU A 265       0.479 -15.326  -2.596  1.00 86.58           C
ATOM   4034 1HD2 LEU A 265       1.283 -15.748  -1.993  1.00 86.58           H
ATOM   4035 2HD2 LEU A 265      -0.264 -14.868  -1.942  1.00 86.58           H
ATOM   4036 3HD2 LEU A 265       0.010 -16.117  -3.181  1.00 86.58           H
ATOM   4037  HN  LEU A 265       0.064 -11.455  -3.517  1.00 86.58           H
ATOM   4038  N   SER A 266       1.747 -10.220  -1.187  1.00 88.15           N
ATOM   4039  CA  SER A 266       2.526  -9.293  -0.385  1.00 88.15           C
ATOM   4040  C   SER A 266       1.652  -8.693   0.718  1.00 88.15           C
ATOM   4041  O   SER A 266       2.106  -8.513   1.847  1.00 88.15           O
ATOM   4042  HA  SER A 266       3.330  -9.889   0.047  1.00 88.15           H
ATOM   4043  CB  SER A 266       3.123  -8.182  -1.251  1.00 88.15           C
ATOM   4044 1HB  SER A 266       3.678  -7.488  -0.619  1.00 88.15           H
ATOM   4045 2HB  SER A 266       3.837  -8.614  -1.953  1.00 88.15           H
ATOM   4046  OG  SER A 266       2.121  -7.469  -1.971  1.00 88.15           O
ATOM   4047  HG  SER A 266       1.904  -7.950  -2.821  1.00 88.15           H
ATOM   4048  HN  SER A 266       1.364  -9.835  -2.026  1.00 88.15           H
ATOM   4049  N   GLN A 267       0.412  -8.400   0.353  1.00 87.67           N
ATOM   4050  CA  GLN A 267      -0.450  -7.600   1.206  1.00 87.67           C
ATOM   4051  C   GLN A 267      -1.215  -8.498   2.180  1.00 87.67           C
ATOM   4052  O   GLN A 267      -1.531  -8.084   3.294  1.00 87.67           O
ATOM   4053  HA  GLN A 267       0.220  -6.941   1.758  1.00 87.67           H
ATOM   4054  CB  GLN A 267      -1.413  -6.752   0.372  1.00 87.67           C
ATOM   4055 1HB  GLN A 267      -2.019  -7.400  -0.261  1.00 87.67           H
ATOM   4056 2HB  GLN A 267      -2.097  -6.218   1.030  1.00 87.67           H
ATOM   4057  CG  GLN A 267      -0.649  -5.752  -0.498  1.00 87.67           C
ATOM   4058 1HG  GLN A 267       0.019  -6.287  -1.174  1.00 87.67           H
ATOM   4059 2HG  GLN A 267      -1.350  -5.194  -1.119  1.00 87.67           H
ATOM   4060  CD  GLN A 267       0.161  -4.781   0.364  1.00 87.67           C
ATOM   4061  OE1 GLN A 267      -0.288  -4.300   1.391  1.00 87.67           O
ATOM   4062  NE2 GLN A 267       1.377  -4.522  -0.109  1.00 87.67           N
ATOM   4063 1HE2 GLN A 267       1.684  -4.951  -0.959  1.00 87.67           H
ATOM   4064 2HE2 GLN A 267       1.983  -3.898   0.385  1.00 87.67           H
ATOM   4065  HN  GLN A 267      -0.003  -8.699  -0.506  1.00 87.67           H
ATOM   4066  N   PHE A 268      -1.489  -9.712   1.725  1.00 87.73           N
ATOM   4067  CA  PHE A 268      -2.383 -10.599   2.451  1.00 87.73           C
ATOM   4068  C   PHE A 268      -1.864 -10.862   3.866  1.00 87.73           C
ATOM   4069  O   PHE A 268      -2.596 -10.695   4.840  1.00 87.73           O
ATOM   4070  HA  PHE A 268      -3.353 -10.105   2.507  1.00 87.73           H
ATOM   4071  CB  PHE A 268      -2.424 -11.920   1.681  1.00 87.73           C
ATOM   4072 1HB  PHE A 268      -2.716 -11.720   0.650  1.00 87.73           H
ATOM   4073 2HB  PHE A 268      -1.419 -12.342   1.650  1.00 87.73           H
ATOM   4074  CG  PHE A 268      -3.379 -12.957   2.275  1.00 87.73           C
ATOM   4075  CD1 PHE A 268      -2.896 -13.953   3.065  1.00 87.73           C
ATOM   4076  HD1 PHE A 268      -1.828 -14.013   3.275  1.00 87.73           H
ATOM   4077  CD2 PHE A 268      -4.711 -12.883   2.013  1.00 87.73           C
ATOM   4078  HD2 PHE A 268      -5.099 -12.085   1.379  1.00 87.73           H
ATOM   4079  CE1 PHE A 268      -3.783 -14.916   3.616  1.00 87.73           C
ATOM   4080  HE1 PHE A 268      -3.395 -15.714   4.249  1.00 87.73           H
ATOM   4081  CE2 PHE A 268      -5.598 -13.845   2.564  1.00 87.73           C
ATOM   4082  HE2 PHE A 268      -6.666 -13.786   2.354  1.00 87.73           H
ATOM   4083  CZ  PHE A 268      -5.115 -14.841   3.354  1.00 87.73           C
ATOM   4084  HZ  PHE A 268      -5.796 -15.580   3.777  1.00 87.73           H
ATOM   4085  HN  PHE A 268      -1.114 -10.090   0.879  1.00 87.73           H
ATOM   4086  N   PRO A 269      -0.597 -11.277   4.004  1.00 91.94           N
ATOM   4087  CA  PRO A 269      -0.062 -11.642   5.318  1.00 91.94           C
ATOM   4088  C   PRO A 269      -0.268 -10.544   6.350  1.00 91.94           C
ATOM   4089  O   PRO A 269      -0.666 -10.817   7.481  1.00 91.94           O
ATOM   4090  HA  PRO A 269      -0.595 -12.507   5.713  1.00 91.94           H
ATOM   4091  CB  PRO A 269       1.422 -11.895   5.048  1.00 91.94           C
ATOM   4092 1HB  PRO A 269       2.017 -10.994   5.201  1.00 91.94           H
ATOM   4093 2HB  PRO A 269       1.827 -12.659   5.711  1.00 91.94           H
ATOM   4094  CG  PRO A 269       1.444 -12.343   3.591  1.00 91.94           C
ATOM   4095 1HG  PRO A 269       2.432 -12.224   3.146  1.00 91.94           H
ATOM   4096 2HG  PRO A 269       1.187 -13.397   3.488  1.00 91.94           H
ATOM   4097  CD  PRO A 269       0.412 -11.436   2.941  1.00 91.94           C
ATOM   4098 1HD  PRO A 269       0.841 -10.478   2.650  1.00 91.94           H
ATOM   4099 2HD  PRO A 269      -0.007 -11.882   2.039  1.00 91.94           H
ATOM   4100  N   TYR A 270       0.010  -9.319   5.927  1.00 92.24           N
ATOM   4101  CA  TYR A 270      -0.045  -8.185   6.833  1.00 92.24           C
ATOM   4102  C   TYR A 270      -1.472  -7.947   7.329  1.00 92.24           C
ATOM   4103  O   TYR A 270      -1.690  -7.710   8.516  1.00 92.24           O
ATOM   4104  HA  TYR A 270       0.597  -8.405   7.687  1.00 92.24           H
ATOM   4105  CB  TYR A 270       0.408  -6.972   6.018  1.00 92.24           C
ATOM   4106 1HB  TYR A 270       1.464  -7.086   5.772  1.00 92.24           H
ATOM   4107 2HB  TYR A 270      -0.139  -6.956   5.075  1.00 92.24           H
ATOM   4108  CG  TYR A 270       0.207  -5.633   6.730  1.00 92.24           C
ATOM   4109  CD1 TYR A 270      -0.710  -4.723   6.243  1.00 92.24           C
ATOM   4110  HD1 TYR A 270      -1.290  -4.959   5.351  1.00 92.24           H
ATOM   4111  CD2 TYR A 270       0.941  -5.335   7.860  1.00 92.24           C
ATOM   4112  HD2 TYR A 270       1.665  -6.054   8.245  1.00 92.24           H
ATOM   4113  CE1 TYR A 270      -0.899  -3.463   6.914  1.00 92.24           C
ATOM   4114  HE1 TYR A 270      -1.620  -2.736   6.540  1.00 92.24           H
ATOM   4115  CE2 TYR A 270       0.751  -4.075   8.531  1.00 92.24           C
ATOM   4116  HE2 TYR A 270       1.325  -3.827   9.424  1.00 92.24           H
ATOM   4117  CZ  TYR A 270      -0.159  -3.201   8.024  1.00 92.24           C
ATOM   4118  OH  TYR A 270      -0.339  -2.011   8.658  1.00 92.24           O
ATOM   4119  HH  TYR A 270       0.239  -1.967   9.473  1.00 92.24           H
ATOM   4120  HN  TYR A 270       0.268  -9.097   4.987  1.00 92.24           H
ATOM   4121  N   ASN A 271      -2.409  -8.019   6.394  1.00 88.70           N
ATOM   4122  CA  ASN A 271      -3.800  -7.736   6.705  1.00 88.70           C
ATOM   4123  C   ASN A 271      -4.353  -8.844   7.603  1.00 88.70           C
ATOM   4124  O   ASN A 271      -5.291  -8.619   8.367  1.00 88.70           O
ATOM   4125  HA  ASN A 271      -3.791  -6.764   7.200  1.00 88.70           H
ATOM   4126  CB  ASN A 271      -4.650  -7.688   5.434  1.00 88.70           C
ATOM   4127 1HB  ASN A 271      -4.400  -8.534   4.793  1.00 88.70           H
ATOM   4128 2HB  ASN A 271      -5.704  -7.786   5.693  1.00 88.70           H
ATOM   4129  CG  ASN A 271      -4.425  -6.380   4.673  1.00 88.70           C
ATOM   4130  OD1 ASN A 271      -4.853  -5.313   5.080  1.00 88.70           O
ATOM   4131  ND2 ASN A 271      -3.731  -6.522   3.547  1.00 88.70           N
ATOM   4132 1HD2 ASN A 271      -3.408  -7.427   3.269  1.00 88.70           H
ATOM   4133 2HD2 ASN A 271      -3.532  -5.724   2.978  1.00 88.70           H
ATOM   4134  HN  ASN A 271      -2.230  -8.265   5.442  1.00 88.70           H
ATOM   4135  N   CYS A 272      -3.749 -10.017   7.481  1.00 90.76           N
ATOM   4136  CA  CYS A 272      -4.099 -11.132   8.345  1.00 90.76           C
ATOM   4137  C   CYS A 272      -3.775 -10.742   9.788  1.00 90.76           C
ATOM   4138  O   CYS A 272      -4.577 -10.973  10.692  1.00 90.76           O
ATOM   4139  HA  CYS A 272      -5.168 -11.301   8.220  1.00 90.76           H
ATOM   4140  CB  CYS A 272      -3.382 -12.418   7.927  1.00 90.76           C
ATOM   4141 1HB  CYS A 272      -2.319 -12.223   7.788  1.00 90.76           H
ATOM   4142 2HB  CYS A 272      -3.469 -13.165   8.715  1.00 90.76           H
ATOM   4143  SG  CYS A 272      -4.107 -13.062   6.374  1.00 90.76           S
ATOM   4144  HG  CYS A 272      -3.532 -12.170   5.572  1.00 90.76           H
ATOM   4145  HN  CYS A 272      -3.034 -10.211   6.810  1.00 90.76           H
ATOM   4146  N   ILE A 273      -2.598 -10.158   9.960  1.00 92.96           N
ATOM   4147  CA  ILE A 273      -2.149  -9.754  11.282  1.00 92.96           C
ATOM   4148  C   ILE A 273      -3.017  -8.596  11.778  1.00 92.96           C
ATOM   4149  O   ILE A 273      -3.356  -8.531  12.959  1.00 92.96           O
ATOM   4150  HA  ILE A 273      -2.293 -10.603  11.949  1.00 92.96           H
ATOM   4151  CB  ILE A 273      -0.653  -9.438  11.265  1.00 92.96           C
ATOM   4152  HB  ILE A 273      -0.474  -8.671  10.512  1.00 92.96           H
ATOM   4153  CG1 ILE A 273       0.163 -10.667  10.861  1.00 92.96           C
ATOM   4154 1HG1 ILE A 273      -0.146 -11.003   9.871  1.00 92.96           H
ATOM   4155 2HG1 ILE A 273       1.218 -10.402  10.793  1.00 92.96           H
ATOM   4156  CG2 ILE A 273      -0.199  -8.865  12.610  1.00 92.96           C
ATOM   4157 1HG2 ILE A 273      -0.747  -7.947  12.818  1.00 92.96           H
ATOM   4158 2HG2 ILE A 273      -0.394  -9.592  13.399  1.00 92.96           H
ATOM   4159 3HG2 ILE A 273       0.869  -8.649  12.571  1.00 92.96           H
ATOM   4160  CD1 ILE A 273      -0.019 -11.802  11.871  1.00 92.96           C
ATOM   4161 1HD1 ILE A 273       0.314 -11.470  12.854  1.00 92.96           H
ATOM   4162 2HD1 ILE A 273      -1.071 -12.081  11.918  1.00 92.96           H
ATOM   4163 3HD1 ILE A 273       0.572 -12.664  11.559  1.00 92.96           H
ATOM   4164  HN  ILE A 273      -1.958  -9.961   9.218  1.00 92.96           H
ATOM   4165  N   LEU A 274      -3.352  -7.710  10.852  1.00 91.25           N
ATOM   4166  CA  LEU A 274      -4.215  -6.584  11.170  1.00 91.25           C
ATOM   4167  C   LEU A 274      -5.543  -7.105  11.721  1.00 91.25           C
ATOM   4168  O   LEU A 274      -6.101  -6.529  12.654  1.00 91.25           O
ATOM   4169  HA  LEU A 274      -3.721  -6.004  11.949  1.00 91.25           H
ATOM   4170  CB  LEU A 274      -4.370  -5.668   9.954  1.00 91.25           C
ATOM   4171 1HB  LEU A 274      -4.463  -6.291   9.064  1.00 91.25           H
ATOM   4172 2HB  LEU A 274      -5.305  -5.117  10.056  1.00 91.25           H
ATOM   4173  CG  LEU A 274      -3.240  -4.663   9.723  1.00 91.25           C
ATOM   4174  HG  LEU A 274      -2.310  -5.217   9.601  1.00 91.25           H
ATOM   4175  CD1 LEU A 274      -3.467  -3.870   8.434  1.00 91.25           C
ATOM   4176 1HD1 LEU A 274      -3.503  -4.556   7.587  1.00 91.25           H
ATOM   4177 2HD1 LEU A 274      -4.410  -3.327   8.502  1.00 91.25           H
ATOM   4178 3HD1 LEU A 274      -2.650  -3.163   8.294  1.00 91.25           H
ATOM   4179  CD2 LEU A 274      -3.065  -3.747  10.936  1.00 91.25           C
ATOM   4180 1HD2 LEU A 274      -3.990  -3.198  11.114  1.00 91.25           H
ATOM   4181 2HD2 LEU A 274      -2.824  -4.347  11.813  1.00 91.25           H
ATOM   4182 3HD2 LEU A 274      -2.256  -3.042  10.745  1.00 91.25           H
ATOM   4183  HN  LEU A 274      -3.045  -7.751   9.901  1.00 91.25           H
ATOM   4184  N   LEU A 275      -6.012  -8.189  11.121  1.00 92.17           N
ATOM   4185  CA  LEU A 275      -7.262  -8.797  11.543  1.00 92.17           C
ATOM   4186  C   LEU A 275      -7.140  -9.246  13.000  1.00 92.17           C
ATOM   4187  O   LEU A 275      -8.018  -8.967  13.815  1.00 92.17           O
ATOM   4188  HA  LEU A 275      -8.035  -8.031  11.481  1.00 92.17           H
ATOM   4189  CB  LEU A 275      -7.662  -9.921  10.585  1.00 92.17           C
ATOM   4190 1HB  LEU A 275      -7.786  -9.496   9.589  1.00 92.17           H
ATOM   4191 2HB  LEU A 275      -6.839 -10.633  10.528  1.00 92.17           H
ATOM   4192  CG  LEU A 275      -8.937 -10.687  10.944  1.00 92.17           C
ATOM   4193  HG  LEU A 275      -8.837 -11.059  11.964  1.00 92.17           H
ATOM   4194  CD1 LEU A 275     -10.157  -9.763  10.918  1.00 92.17           C
ATOM   4195 1HD1 LEU A 275     -10.018  -8.958  11.639  1.00 92.17           H
ATOM   4196 2HD1 LEU A 275     -10.272  -9.341   9.920  1.00 92.17           H
ATOM   4197 3HD1 LEU A 275     -11.049 -10.333  11.177  1.00 92.17           H
ATOM   4198  CD2 LEU A 275      -9.121 -11.904  10.035  1.00 92.17           C
ATOM   4199 1HD2 LEU A 275      -9.190 -11.576   8.998  1.00 92.17           H
ATOM   4200 2HD2 LEU A 275      -8.268 -12.573  10.148  1.00 92.17           H
ATOM   4201 3HD2 LEU A 275     -10.034 -12.430  10.312  1.00 92.17           H
ATOM   4202  HN  LEU A 275      -5.554  -8.650  10.361  1.00 92.17           H
ATOM   4203  N   VAL A 276      -6.043  -9.933  13.285  1.00 94.08           N
ATOM   4204  CA  VAL A 276      -5.801 -10.434  14.627  1.00 94.08           C
ATOM   4205  C   VAL A 276      -5.799  -9.262  15.611  1.00 94.08           C
ATOM   4206  O   VAL A 276      -6.427  -9.332  16.666  1.00 94.08           O
ATOM   4207  HA  VAL A 276      -6.621 -11.104  14.881  1.00 94.08           H
ATOM   4208  CB  VAL A 276      -4.502 -11.242  14.657  1.00 94.08           C
ATOM   4209  HB  VAL A 276      -3.707 -10.615  14.252  1.00 94.08           H
ATOM   4210  CG1 VAL A 276      -4.121 -11.614  16.091  1.00 94.08           C
ATOM   4211 1HG1 VAL A 276      -3.981 -10.706  16.678  1.00 94.08           H
ATOM   4212 2HG1 VAL A 276      -4.916 -12.214  16.534  1.00 94.08           H
ATOM   4213 3HG1 VAL A 276      -3.194 -12.188  16.084  1.00 94.08           H
ATOM   4214  CG2 VAL A 276      -4.611 -12.489  13.777  1.00 94.08           C
ATOM   4215 1HG2 VAL A 276      -5.423 -13.119  14.140  1.00 94.08           H
ATOM   4216 2HG2 VAL A 276      -4.814 -12.191  12.749  1.00 94.08           H
ATOM   4217 3HG2 VAL A 276      -3.675 -13.045  13.817  1.00 94.08           H
ATOM   4218  HN  VAL A 276      -5.329 -10.148  12.618  1.00 94.08           H
ATOM   4219  N   GLN A 277      -5.085  -8.212  15.231  1.00 92.91           N
ATOM   4220  CA  GLN A 277      -4.971  -7.038  16.079  1.00 92.91           C
ATOM   4221  C   GLN A 277      -6.349  -6.417  16.315  1.00 92.91           C
ATOM   4222  O   GLN A 277      -6.609  -5.862  17.382  1.00 92.91           O
ATOM   4223  HA  GLN A 277      -4.562  -7.401  17.022  1.00 92.91           H
ATOM   4224  CB  GLN A 277      -4.005  -6.017  15.474  1.00 92.91           C
ATOM   4225 1HB  GLN A 277      -4.238  -5.871  14.419  1.00 92.91           H
ATOM   4226 2HB  GLN A 277      -4.136  -5.052  15.965  1.00 92.91           H
ATOM   4227  CG  GLN A 277      -2.554  -6.479  15.622  1.00 92.91           C
ATOM   4228 1HG  GLN A 277      -2.325  -6.635  16.676  1.00 92.91           H
ATOM   4229 2HG  GLN A 277      -2.421  -7.437  15.121  1.00 92.91           H
ATOM   4230  CD  GLN A 277      -1.588  -5.450  15.032  1.00 92.91           C
ATOM   4231  OE1 GLN A 277      -1.934  -4.659  14.170  1.00 92.91           O
ATOM   4232  NE2 GLN A 277      -0.361  -5.504  15.542  1.00 92.91           N
ATOM   4233 1HE2 GLN A 277      -0.143  -6.178  16.248  1.00 92.91           H
ATOM   4234 2HE2 GLN A 277       0.343  -4.871  15.220  1.00 92.91           H
ATOM   4235  HN  GLN A 277      -4.593  -8.156  14.362  1.00 92.91           H
ATOM   4236  N   THR A 278      -7.196  -6.532  15.303  1.00 92.85           N
ATOM   4237  CA  THR A 278      -8.529  -5.959  15.374  1.00 92.85           C
ATOM   4238  C   THR A 278      -9.386  -6.726  16.384  1.00 92.85           C
ATOM   4239  O   THR A 278     -10.085  -6.122  17.196  1.00 92.85           O
ATOM   4240  HA  THR A 278      -8.445  -4.936  15.739  1.00 92.85           H
ATOM   4241  CB  THR A 278      -9.116  -5.951  13.961  1.00 92.85           C
ATOM   4242  HB  THR A 278      -9.288  -6.967  13.606  1.00 92.85           H
ATOM   4243  OG1 THR A 278      -8.186  -5.183  13.203  1.00 92.85           O
ATOM   4244  HG1 THR A 278      -7.537  -5.789  12.744  1.00 92.85           H
ATOM   4245  CG2 THR A 278     -10.419  -5.153  13.873  1.00 92.85           C
ATOM   4246 1HG2 THR A 278     -10.231  -4.119  14.165  1.00 92.85           H
ATOM   4247 2HG2 THR A 278     -11.159  -5.590  14.542  1.00 92.85           H
ATOM   4248 3HG2 THR A 278     -10.792  -5.179  12.849  1.00 92.85           H
ATOM   4249  HN  THR A 278      -6.984  -7.005  14.448  1.00 92.85           H
ATOM   4250  N   ILE A 279      -9.303  -8.046  16.300  1.00 94.13           N
ATOM   4251  CA  ILE A 279     -10.064  -8.901  17.195  1.00 94.13           C
ATOM   4252  C   ILE A 279      -9.603  -8.665  18.635  1.00 94.13           C
ATOM   4253  O   ILE A 279     -10.423  -8.588  19.548  1.00 94.13           O
ATOM   4254  HA  ILE A 279     -11.111  -8.609  17.115  1.00 94.13           H
ATOM   4255  CB  ILE A 279      -9.967 -10.362  16.751  1.00 94.13           C
ATOM   4256  HB  ILE A 279      -8.912 -10.625  16.671  1.00 94.13           H
ATOM   4257  CG1 ILE A 279     -10.587 -10.557  15.366  1.00 94.13           C
ATOM   4258 1HG1 ILE A 279     -11.673 -10.510  15.440  1.00 94.13           H
ATOM   4259 2HG1 ILE A 279     -10.277  -9.745  14.707  1.00 94.13           H
ATOM   4260  CG2 ILE A 279     -10.587 -11.295  17.793  1.00 94.13           C
ATOM   4261 1HG2 ILE A 279     -10.061 -11.182  18.741  1.00 94.13           H
ATOM   4262 2HG2 ILE A 279     -11.638 -11.040  17.928  1.00 94.13           H
ATOM   4263 3HG2 ILE A 279     -10.505 -12.327  17.452  1.00 94.13           H
ATOM   4264  CD1 ILE A 279     -10.169 -11.899  14.761  1.00 94.13           C
ATOM   4265 1HD1 ILE A 279      -9.084 -11.932  14.666  1.00 94.13           H
ATOM   4266 2HD1 ILE A 279     -10.502 -12.709  15.410  1.00 94.13           H
ATOM   4267 3HD1 ILE A 279     -10.624 -12.011  13.777  1.00 94.13           H
ATOM   4268  HN  ILE A 279      -8.731  -8.529  15.638  1.00 94.13           H
ATOM   4269  N   ASP A 280      -8.292  -8.555  18.792  1.00 93.84           N
ATOM   4270  CA  ASP A 280      -7.708  -8.400  20.113  1.00 93.84           C
ATOM   4271  C   ASP A 280      -8.076  -7.023  20.671  1.00 93.84           C
ATOM   4272  O   ASP A 280      -8.257  -6.866  21.877  1.00 93.84           O
ATOM   4273  HA  ASP A 280      -8.122  -9.214  20.707  1.00 93.84           H
ATOM   4274  CB  ASP A 280      -6.182  -8.493  20.055  1.00 93.84           C
ATOM   4275 1HB  ASP A 280      -5.889  -9.389  19.508  1.00 93.84           H
ATOM   4276 2HB  ASP A 280      -5.782  -7.640  19.506  1.00 93.84           H
ATOM   4277  CG  ASP A 280      -5.580  -8.529  21.461  1.00 93.84           C
ATOM   4278  OD1 ASP A 280      -6.061  -9.358  22.263  1.00 93.84           O
ATOM   4279  OD2 ASP A 280      -4.653  -7.725  21.703  1.00 93.84           O
ATOM   4280  HN  ASP A 280      -7.635  -8.571  18.038  1.00 93.84           H
ATOM   4281  N   ALA A 281      -8.176  -6.061  19.765  1.00 92.08           N
ATOM   4282  CA  ALA A 281      -8.555  -4.711  20.147  1.00 92.08           C
ATOM   4283  C   ALA A 281      -9.945  -4.737  20.785  1.00 92.08           C
ATOM   4284  O   ALA A 281     -10.254  -3.912  21.644  1.00 92.08           O
ATOM   4285  HA  ALA A 281      -7.833  -4.359  20.884  1.00 92.08           H
ATOM   4286  CB  ALA A 281      -8.493  -3.797  18.921  1.00 92.08           C
ATOM   4287 1HB  ALA A 281      -7.478  -3.791  18.524  1.00 92.08           H
ATOM   4288 2HB  ALA A 281      -9.179  -4.165  18.159  1.00 92.08           H
ATOM   4289 3HB  ALA A 281      -8.777  -2.785  19.208  1.00 92.08           H
ATOM   4290  HN  ALA A 281      -8.004  -6.191  18.789  1.00 92.08           H
ATOM   4291  N   TYR A 282     -10.747  -5.693  20.340  1.00 90.68           N
ATOM   4292  CA  TYR A 282     -12.106  -5.823  20.839  1.00 90.68           C
ATOM   4293  C   TYR A 282     -12.158  -6.752  22.053  1.00 90.68           C
ATOM   4294  O   TYR A 282     -12.770  -6.421  23.067  1.00 90.68           O
ATOM   4295  HA  TYR A 282     -12.452  -4.832  21.134  1.00 90.68           H
ATOM   4296  CB  TYR A 282     -12.916  -6.445  19.700  1.00 90.68           C
ATOM   4297 1HB  TYR A 282     -12.747  -5.869  18.790  1.00 90.68           H
ATOM   4298 2HB  TYR A 282     -12.545  -7.453  19.512  1.00 90.68           H
ATOM   4299  CG  TYR A 282     -14.420  -6.514  19.971  1.00 90.68           C
ATOM   4300  CD1 TYR A 282     -14.992  -7.698  20.392  1.00 90.68           C
ATOM   4301  HD1 TYR A 282     -14.372  -8.583  20.530  1.00 90.68           H
ATOM   4302  CD2 TYR A 282     -15.205  -5.392  19.796  1.00 90.68           C
ATOM   4303  HD2 TYR A 282     -14.753  -4.458  19.464  1.00 90.68           H
ATOM   4304  CE1 TYR A 282     -16.408  -7.762  20.647  1.00 90.68           C
ATOM   4305  HE1 TYR A 282     -16.872  -8.691  20.979  1.00 90.68           H
ATOM   4306  CE2 TYR A 282     -16.621  -5.457  20.051  1.00 90.68           C
ATOM   4307  HE2 TYR A 282     -17.252  -4.579  19.916  1.00 90.68           H
ATOM   4308  CZ  TYR A 282     -17.152  -6.639  20.464  1.00 90.68           C
ATOM   4309  OH  TYR A 282     -18.489  -6.700  20.706  1.00 90.68           O
ATOM   4310  HH  TYR A 282     -18.738  -7.615  21.024  1.00 90.68           H
ATOM   4311  HN  TYR A 282     -10.483  -6.370  19.653  1.00 90.68           H
ATOM   4312  N   ALA A 283     -11.508  -7.897  21.910  1.00 91.67           N
ATOM   4313  CA  ALA A 283     -11.709  -8.994  22.842  1.00 91.67           C
ATOM   4314  C   ALA A 283     -10.609  -8.963  23.905  1.00 91.67           C
ATOM   4315  O   ALA A 283     -10.759  -9.549  24.976  1.00 91.67           O
ATOM   4316  HA  ALA A 283     -12.675  -8.845  23.326  1.00 91.67           H
ATOM   4317  CB  ALA A 283     -11.741 -10.317  22.074  1.00 91.67           C
ATOM   4318 1HB  ALA A 283     -12.558 -10.299  21.352  1.00 91.67           H
ATOM   4319 2HB  ALA A 283     -10.796 -10.456  21.549  1.00 91.67           H
ATOM   4320 3HB  ALA A 283     -11.893 -11.139  22.773  1.00 91.67           H
ATOM   4321  HN  ALA A 283     -10.854  -8.081  21.176  1.00 91.67           H
ATOM   4322  N   MET A 284      -9.528  -8.274  23.571  1.00 89.50           N
ATOM   4323  CA  MET A 284      -8.385  -8.196  24.466  1.00 89.50           C
ATOM   4324  C   MET A 284      -8.005  -9.581  24.992  1.00 89.50           C
ATOM   4325  O   MET A 284      -7.822  -9.763  26.195  1.00 89.50           O
ATOM   4326  HA  MET A 284      -7.570  -7.791  23.866  1.00 89.50           H
ATOM   4327  CB  MET A 284      -8.720  -7.276  25.642  1.00 89.50           C
ATOM   4328 1HB  MET A 284      -9.633  -7.619  26.128  1.00 89.50           H
ATOM   4329 2HB  MET A 284      -7.925  -7.328  26.386  1.00 89.50           H
ATOM   4330  CG  MET A 284      -8.895  -5.830  25.175  1.00 89.50           C
ATOM   4331 1HG  MET A 284      -7.953  -5.450  24.779  1.00 89.50           H
ATOM   4332 2HG  MET A 284      -9.622  -5.787  24.364  1.00 89.50           H
ATOM   4333  SD  MET A 284      -9.439  -4.810  26.535  1.00 89.50           S
ATOM   4334  CE  MET A 284     -11.208  -4.982  26.363  1.00 89.50           C
ATOM   4335 1HE  MET A 284     -11.515  -4.614  25.384  1.00 89.50           H
ATOM   4336 2HE  MET A 284     -11.482  -6.032  26.460  1.00 89.50           H
ATOM   4337 3HE  MET A 284     -11.706  -4.403  27.141  1.00 89.50           H
ATOM   4338  HN  MET A 284      -9.425  -7.776  22.710  1.00 89.50           H
ATOM   4339  N   PHE A 285      -7.898 -10.522  24.066  1.00 90.88           N
ATOM   4340  CA  PHE A 285      -7.715 -11.916  24.433  1.00 90.88           C
ATOM   4341  C   PHE A 285      -6.230 -12.256  24.572  1.00 90.88           C
ATOM   4342  O   PHE A 285      -5.876 -13.289  25.136  1.00 90.88           O
ATOM   4343  HA  PHE A 285      -8.211 -12.066  25.392  1.00 90.88           H
ATOM   4344  CB  PHE A 285      -8.315 -12.758  23.306  1.00 90.88           C
ATOM   4345 1HB  PHE A 285      -8.413 -13.788  23.648  1.00 90.88           H
ATOM   4346 2HB  PHE A 285      -9.321 -12.396  23.092  1.00 90.88           H
ATOM   4347  CG  PHE A 285      -7.497 -12.741  22.013  1.00 90.88           C
ATOM   4348  CD1 PHE A 285      -7.749 -11.804  21.061  1.00 90.88           C
ATOM   4349  HD1 PHE A 285      -8.534 -11.064  21.219  1.00 90.88           H
ATOM   4350  CD2 PHE A 285      -6.518 -13.664  21.816  1.00 90.88           C
ATOM   4351  HD2 PHE A 285      -6.316 -14.416  22.579  1.00 90.88           H
ATOM   4352  CE1 PHE A 285      -6.990 -11.788  19.861  1.00 90.88           C
ATOM   4353  HE1 PHE A 285      -7.192 -11.036  19.098  1.00 90.88           H
ATOM   4354  CE2 PHE A 285      -5.758 -13.649  20.616  1.00 90.88           C
ATOM   4355  HE2 PHE A 285      -4.973 -14.388  20.458  1.00 90.88           H
ATOM   4356  CZ  PHE A 285      -6.010 -12.711  19.664  1.00 90.88           C
ATOM   4357  HZ  PHE A 285      -5.427 -12.699  18.743  1.00 90.88           H
ATOM   4358  HN  PHE A 285      -7.935 -10.345  23.082  1.00 90.88           H
ATOM   4359  N   ILE A 286      -5.400 -11.365  24.047  1.00 91.45           N
ATOM   4360  CA  ILE A 286      -3.961 -11.542  24.132  1.00 91.45           C
ATOM   4361  C   ILE A 286      -3.452 -10.931  25.440  1.00 91.45           C
ATOM   4362  O   ILE A 286      -3.050  -9.769  25.470  1.00 91.45           O
ATOM   4363  HA  ILE A 286      -3.764 -12.614  24.153  1.00 91.45           H
ATOM   4364  CB  ILE A 286      -3.277 -10.981  22.884  1.00 91.45           C
ATOM   4365  HB  ILE A 286      -3.456  -9.906  22.851  1.00 91.45           H
ATOM   4366  CG1 ILE A 286      -3.881 -11.578  21.612  1.00 91.45           C
ATOM   4367 1HG1 ILE A 286      -3.617 -12.634  21.541  1.00 91.45           H
ATOM   4368 2HG1 ILE A 286      -4.969 -11.525  21.662  1.00 91.45           H
ATOM   4369  CG2 ILE A 286      -1.762 -11.185  22.950  1.00 91.45           C
ATOM   4370 1HG2 ILE A 286      -1.364 -10.673  23.826  1.00 91.45           H
ATOM   4371 2HG2 ILE A 286      -1.542 -12.250  23.020  1.00 91.45           H
ATOM   4372 3HG2 ILE A 286      -1.301 -10.776  22.051  1.00 91.45           H
ATOM   4373  CD1 ILE A 286      -3.385 -10.838  20.369  1.00 91.45           C
ATOM   4374 1HD1 ILE A 286      -3.672  -9.788  20.432  1.00 91.45           H
ATOM   4375 2HD1 ILE A 286      -2.299 -10.914  20.309  1.00 91.45           H
ATOM   4376 3HD1 ILE A 286      -3.830 -11.283  19.479  1.00 91.45           H
ATOM   4377  HN  ILE A 286      -5.697 -10.537  23.572  1.00 91.45           H
ATOM   4378  N   SER A 287      -3.488 -11.741  26.488  1.00 88.99           N
ATOM   4379  CA  SER A 287      -3.019 -11.300  27.790  1.00 88.99           C
ATOM   4380  C   SER A 287      -1.560 -11.716  27.989  1.00 88.99           C
ATOM   4381  O   SER A 287      -0.877 -11.194  28.869  1.00 88.99           O
ATOM   4382  HA  SER A 287      -3.108 -10.214  27.777  1.00 88.99           H
ATOM   4383  CB  SER A 287      -3.891 -11.869  28.911  1.00 88.99           C
ATOM   4384 1HB  SER A 287      -3.512 -11.528  29.874  1.00 88.99           H
ATOM   4385 2HB  SER A 287      -4.906 -11.483  28.813  1.00 88.99           H
ATOM   4386  OG  SER A 287      -3.922 -13.294  28.892  1.00 88.99           O
ATOM   4387  HG  SER A 287      -4.523 -13.632  29.617  1.00 88.99           H
ATOM   4388  HN  SER A 287      -3.829 -12.680  26.457  1.00 88.99           H
ATOM   4389  N   ASN A 288      -1.126 -12.653  27.158  1.00 91.79           N
ATOM   4390  CA  ASN A 288       0.194 -13.239  27.315  1.00 91.79           C
ATOM   4391  C   ASN A 288       1.225 -12.361  26.604  1.00 91.79           C
ATOM   4392  O   ASN A 288       1.094 -12.083  25.413  1.00 91.79           O
ATOM   4393  HA  ASN A 288       0.359 -13.289  28.391  1.00 91.79           H
ATOM   4394  CB  ASN A 288       0.253 -14.636  26.693  1.00 91.79           C
ATOM   4395 1HB  ASN A 288      -0.573 -15.240  27.068  1.00 91.79           H
ATOM   4396 2HB  ASN A 288       0.129 -14.562  25.612  1.00 91.79           H
ATOM   4397  CG  ASN A 288       1.582 -15.323  27.013  1.00 91.79           C
ATOM   4398  OD1 ASN A 288       2.656 -14.790  26.786  1.00 91.79           O
ATOM   4399  ND2 ASN A 288       1.450 -16.532  27.551  1.00 91.79           N
ATOM   4400 1HD2 ASN A 288       0.539 -16.911  27.711  1.00 91.79           H
ATOM   4401 2HD2 ASN A 288       2.263 -17.061  27.795  1.00 91.79           H
ATOM   4402  HN  ASN A 288      -1.659 -13.009  26.391  1.00 91.79           H
ATOM   4403  N   CYS A 289       2.228 -11.947  27.365  1.00 91.14           N
ATOM   4404  CA  CYS A 289       3.212 -11.005  26.860  1.00 91.14           C
ATOM   4405  C   CYS A 289       4.016 -11.695  25.757  1.00 91.14           C
ATOM   4406  O   CYS A 289       4.391 -11.065  24.770  1.00 91.14           O
ATOM   4407  HA  CYS A 289       2.656 -10.156  26.461  1.00 91.14           H
ATOM   4408  CB  CYS A 289       4.113 -10.474  27.977  1.00 91.14           C
ATOM   4409 1HB  CYS A 289       3.507 -10.001  28.750  1.00 91.14           H
ATOM   4410 2HB  CYS A 289       4.644 -11.300  28.450  1.00 91.14           H
ATOM   4411  SG  CYS A 289       5.310  -9.270  27.297  1.00 91.14           S
ATOM   4412  HN  CYS A 289       2.373 -12.245  28.309  1.00 91.14           H
ATOM   4413  N   ALA A 290       4.259 -12.982  25.963  1.00 92.86           N
ATOM   4414  CA  ALA A 290       5.062 -13.751  25.027  1.00 92.86           C
ATOM   4415  C   ALA A 290       4.347 -13.808  23.676  1.00 92.86           C
ATOM   4416  O   ALA A 290       4.965 -13.594  22.634  1.00 92.86           O
ATOM   4417  HA  ALA A 290       6.014 -13.234  24.904  1.00 92.86           H
ATOM   4418  CB  ALA A 290       5.328 -15.142  25.606  1.00 92.86           C
ATOM   4419 1HB  ALA A 290       5.863 -15.046  26.551  1.00 92.86           H
ATOM   4420 2HB  ALA A 290       4.379 -15.652  25.775  1.00 92.86           H
ATOM   4421 3HB  ALA A 290       5.930 -15.718  24.904  1.00 92.86           H
ATOM   4422  HN  ALA A 290       3.918 -13.496  26.750  1.00 92.86           H
ATOM   4423  N   VAL A 291       3.056 -14.097  23.737  1.00 93.39           N
ATOM   4424  CA  VAL A 291       2.249 -14.178  22.531  1.00 93.39           C
ATOM   4425  C   VAL A 291       2.205 -12.803  21.860  1.00 93.39           C
ATOM   4426  O   VAL A 291       2.337 -12.699  20.642  1.00 93.39           O
ATOM   4427  HA  VAL A 291       2.736 -14.882  21.856  1.00 93.39           H
ATOM   4428  CB  VAL A 291       0.860 -14.725  22.866  1.00 93.39           C
ATOM   4429  HB  VAL A 291       0.402 -14.054  23.593  1.00 93.39           H
ATOM   4430  CG1 VAL A 291      -0.033 -14.751  21.624  1.00 93.39           C
ATOM   4431 1HG1 VAL A 291      -0.141 -13.740  21.233  1.00 93.39           H
ATOM   4432 2HG1 VAL A 291       0.420 -15.389  20.865  1.00 93.39           H
ATOM   4433 3HG1 VAL A 291      -1.014 -15.144  21.891  1.00 93.39           H
ATOM   4434  CG2 VAL A 291       0.956 -16.113  23.502  1.00 93.39           C
ATOM   4435 1HG2 VAL A 291       1.443 -16.798  22.808  1.00 93.39           H
ATOM   4436 2HG2 VAL A 291       1.539 -16.052  24.421  1.00 93.39           H
ATOM   4437 3HG2 VAL A 291      -0.045 -16.478  23.730  1.00 93.39           H
ATOM   4438  HN  VAL A 291       2.562 -14.275  24.588  1.00 93.39           H
ATOM   4439  N   SER A 292       2.018 -11.783  22.685  1.00 92.88           N
ATOM   4440  CA  SER A 292       1.918 -10.423  22.183  1.00 92.88           C
ATOM   4441  C   SER A 292       3.215 -10.032  21.470  1.00 92.88           C
ATOM   4442  O   SER A 292       3.181  -9.421  20.404  1.00 92.88           O
ATOM   4443  HA  SER A 292       1.085 -10.435  21.481  1.00 92.88           H
ATOM   4444  CB  SER A 292       1.617  -9.439  23.315  1.00 92.88           C
ATOM   4445 1HB  SER A 292       0.771  -9.803  23.896  1.00 92.88           H
ATOM   4446 2HB  SER A 292       2.471  -9.392  23.991  1.00 92.88           H
ATOM   4447  OG  SER A 292       1.328  -8.133  22.824  1.00 92.88           O
ATOM   4448  HG  SER A 292       0.427  -8.122  22.392  1.00 92.88           H
ATOM   4449  HN  SER A 292       1.936 -11.875  23.677  1.00 92.88           H
ATOM   4450  N   THR A 293       4.327 -10.402  22.088  1.00 92.75           N
ATOM   4451  CA  THR A 293       5.632 -10.070  21.542  1.00 92.75           C
ATOM   4452  C   THR A 293       5.799 -10.683  20.151  1.00 92.75           C
ATOM   4453  O   THR A 293       6.255 -10.014  19.224  1.00 92.75           O
ATOM   4454  HA  THR A 293       5.690  -8.988  21.424  1.00 92.75           H
ATOM   4455  CB  THR A 293       6.694 -10.533  22.542  1.00 92.75           C
ATOM   4456  HB  THR A 293       6.604 -11.601  22.738  1.00 92.75           H
ATOM   4457  OG1 THR A 293       6.504  -9.682  23.669  1.00 92.75           O
ATOM   4458  HG1 THR A 293       5.958 -10.151  24.363  1.00 92.75           H
ATOM   4459  CG2 THR A 293       8.116 -10.218  22.073  1.00 92.75           C
ATOM   4460 1HG2 THR A 293       8.225  -9.142  21.941  1.00 92.75           H
ATOM   4461 2HG2 THR A 293       8.306 -10.721  21.125  1.00 92.75           H
ATOM   4462 3HG2 THR A 293       8.830 -10.567  22.818  1.00 92.75           H
ATOM   4463  HN  THR A 293       4.346 -10.917  22.945  1.00 92.75           H
ATOM   4464  N   ASN A 294       5.422 -11.949  20.047  1.00 93.93           N
ATOM   4465  CA  ASN A 294       5.584 -12.679  18.801  1.00 93.93           C
ATOM   4466  C   ASN A 294       4.682 -12.060  17.732  1.00 93.93           C
ATOM   4467  O   ASN A 294       5.068 -11.967  16.567  1.00 93.93           O
ATOM   4468  HA  ASN A 294       6.642 -12.594  18.555  1.00 93.93           H
ATOM   4469  CB  ASN A 294       5.183 -14.147  18.967  1.00 93.93           C
ATOM   4470 1HB  ASN A 294       4.220 -14.209  19.474  1.00 93.93           H
ATOM   4471 2HB  ASN A 294       5.057 -14.606  17.986  1.00 93.93           H
ATOM   4472  CG  ASN A 294       6.237 -14.916  19.765  1.00 93.93           C
ATOM   4473  OD1 ASN A 294       7.379 -14.506  19.892  1.00 93.93           O
ATOM   4474  ND2 ASN A 294       5.791 -16.052  20.294  1.00 93.93           N
ATOM   4475 1HD2 ASN A 294       4.842 -16.332  20.152  1.00 93.93           H
ATOM   4476 2HD2 ASN A 294       6.406 -16.627  20.835  1.00 93.93           H
ATOM   4477  HN  ASN A 294       5.012 -12.473  20.794  1.00 93.93           H
ATOM   4478  N   ILE A 295       3.498 -11.653  18.165  1.00 93.54           N
ATOM   4479  CA  ILE A 295       2.521 -11.087  17.250  1.00 93.54           C
ATOM   4480  C   ILE A 295       3.054  -9.763  16.697  1.00 93.54           C
ATOM   4481  O   ILE A 295       2.882  -9.466  15.516  1.00 93.54           O
ATOM   4482  HA  ILE A 295       2.405 -11.785  16.422  1.00 93.54           H
ATOM   4483  CB  ILE A 295       1.157 -10.963  17.933  1.00 93.54           C
ATOM   4484  HB  ILE A 295       1.311 -10.563  18.935  1.00 93.54           H
ATOM   4485  CG1 ILE A 295       0.496 -12.334  18.090  1.00 93.54           C
ATOM   4486 1HG1 ILE A 295       0.212 -12.718  17.110  1.00 93.54           H
ATOM   4487 2HG1 ILE A 295       1.210 -13.039  18.514  1.00 93.54           H
ATOM   4488  CG2 ILE A 295       0.258  -9.975  17.186  1.00 93.54           C
ATOM   4489 1HG2 ILE A 295       0.731  -8.993  17.170  1.00 93.54           H
ATOM   4490 2HG2 ILE A 295       0.107 -10.322  16.164  1.00 93.54           H
ATOM   4491 3HG2 ILE A 295      -0.705  -9.906  17.692  1.00 93.54           H
ATOM   4492  CD1 ILE A 295      -0.739 -12.247  18.988  1.00 93.54           C
ATOM   4493 1HD1 ILE A 295      -0.447 -11.885  19.974  1.00 93.54           H
ATOM   4494 2HD1 ILE A 295      -1.461 -11.559  18.548  1.00 93.54           H
ATOM   4495 3HD1 ILE A 295      -1.190 -13.235  19.083  1.00 93.54           H
ATOM   4496  HN  ILE A 295       3.203 -11.706  19.119  1.00 93.54           H
ATOM   4497  N   ASP A 296       3.690  -9.004  17.577  1.00 93.13           N
ATOM   4498  CA  ASP A 296       4.232  -7.711  17.197  1.00 93.13           C
ATOM   4499  C   ASP A 296       5.367  -7.913  16.192  1.00 93.13           C
ATOM   4500  O   ASP A 296       5.495  -7.153  15.234  1.00 93.13           O
ATOM   4501  HA  ASP A 296       3.391  -7.162  16.772  1.00 93.13           H
ATOM   4502  CB  ASP A 296       4.800  -6.973  18.411  1.00 93.13           C
ATOM   4503 1HB  ASP A 296       5.497  -7.622  18.942  1.00 93.13           H
ATOM   4504 2HB  ASP A 296       5.366  -6.102  18.080  1.00 93.13           H
ATOM   4505  CG  ASP A 296       3.683  -6.533  19.358  1.00 93.13           C
ATOM   4506  OD1 ASP A 296       2.527  -6.476  18.885  1.00 93.13           O
ATOM   4507  OD2 ASP A 296       4.009  -6.264  20.535  1.00 93.13           O
ATOM   4508  HN  ASP A 296       3.838  -9.260  18.533  1.00 93.13           H
ATOM   4509  N   ILE A 297       6.162  -8.942  16.445  1.00 94.04           N
ATOM   4510  CA  ILE A 297       7.246  -9.291  15.542  1.00 94.04           C
ATOM   4511  C   ILE A 297       6.665  -9.690  14.185  1.00 94.04           C
ATOM   4512  O   ILE A 297       7.161  -9.263  13.143  1.00 94.04           O
ATOM   4513  HA  ILE A 297       7.858  -8.399  15.407  1.00 94.04           H
ATOM   4514  CB  ILE A 297       8.141 -10.363  16.168  1.00 94.04           C
ATOM   4515  HB  ILE A 297       7.502 -11.154  16.560  1.00 94.04           H
ATOM   4516  CG1 ILE A 297       8.934  -9.796  17.347  1.00 94.04           C
ATOM   4517 1HG1 ILE A 297       9.682  -9.093  16.982  1.00 94.04           H
ATOM   4518 2HG1 ILE A 297       8.266  -9.239  18.004  1.00 94.04           H
ATOM   4519  CG2 ILE A 297       9.052 -10.998  15.116  1.00 94.04           C
ATOM   4520 1HG2 ILE A 297       8.444 -11.460  14.339  1.00 94.04           H
ATOM   4521 2HG2 ILE A 297       9.686 -10.230  14.672  1.00 94.04           H
ATOM   4522 3HG2 ILE A 297       9.677 -11.757  15.587  1.00 94.04           H
ATOM   4523  CD1 ILE A 297       9.619 -10.915  18.135  1.00 94.04           C
ATOM   4524 1HD1 ILE A 297       8.865 -11.603  18.519  1.00 94.04           H
ATOM   4525 2HD1 ILE A 297      10.303 -11.454  17.480  1.00 94.04           H
ATOM   4526 3HD1 ILE A 297      10.175 -10.484  18.967  1.00 94.04           H
ATOM   4527  HN  ILE A 297       6.076  -9.532  17.249  1.00 94.04           H
ATOM   4528  N   CYS A 298       5.621 -10.504  14.240  1.00 94.18           N
ATOM   4529  CA  CYS A 298       4.961 -10.959  13.028  1.00 94.18           C
ATOM   4530  C   CYS A 298       4.481  -9.730  12.252  1.00 94.18           C
ATOM   4531  O   CYS A 298       4.584  -9.686  11.027  1.00 94.18           O
ATOM   4532  HA  CYS A 298       5.705 -11.512  12.455  1.00 94.18           H
ATOM   4533  CB  CYS A 298       3.814 -11.923  13.336  1.00 94.18           C
ATOM   4534 1HB  CYS A 298       3.199 -11.524  14.143  1.00 94.18           H
ATOM   4535 2HB  CYS A 298       3.168 -12.023  12.463  1.00 94.18           H
ATOM   4536  SG  CYS A 298       4.482 -13.559  13.810  1.00 94.18           S
ATOM   4537  HG  CYS A 298       4.871 -13.202  15.031  1.00 94.18           H
ATOM   4538  HN  CYS A 298       5.227 -10.851  15.091  1.00 94.18           H
ATOM   4539  N   PHE A 299       3.968  -8.762  12.998  1.00 94.03           N
ATOM   4540  CA  PHE A 299       3.477  -7.534  12.396  1.00 94.03           C
ATOM   4541  C   PHE A 299       4.586  -6.825  11.615  1.00 94.03           C
ATOM   4542  O   PHE A 299       4.377  -6.404  10.478  1.00 94.03           O
ATOM   4543  HA  PHE A 299       2.672  -7.808  11.714  1.00 94.03           H
ATOM   4544  CB  PHE A 299       3.016  -6.629  13.540  1.00 94.03           C
ATOM   4545 1HB  PHE A 299       2.236  -7.142  14.104  1.00 94.03           H
ATOM   4546 2HB  PHE A 299       3.850  -6.469  14.223  1.00 94.03           H
ATOM   4547  CG  PHE A 299       2.484  -5.270  13.081  1.00 94.03           C
ATOM   4548  CD1 PHE A 299       3.323  -4.203  13.000  1.00 94.03           C
ATOM   4549  HD1 PHE A 299       4.375  -4.316  13.262  1.00 94.03           H
ATOM   4550  CD2 PHE A 299       1.171  -5.128  12.755  1.00 94.03           C
ATOM   4551  HD2 PHE A 299       0.498  -5.983  12.820  1.00 94.03           H
ATOM   4552  CE1 PHE A 299       2.829  -2.941  12.575  1.00 94.03           C
ATOM   4553  HE1 PHE A 299       3.502  -2.086  12.510  1.00 94.03           H
ATOM   4554  CE2 PHE A 299       0.677  -3.867  12.330  1.00 94.03           C
ATOM   4555  HE2 PHE A 299      -0.375  -3.753  12.069  1.00 94.03           H
ATOM   4556  CZ  PHE A 299       1.517  -2.800  12.249  1.00 94.03           C
ATOM   4557  HZ  PHE A 299       1.138  -1.831  11.922  1.00 94.03           H
ATOM   4558  HN  PHE A 299       3.885  -8.808  13.993  1.00 94.03           H
ATOM   4559  N   GLN A 300       5.740  -6.715  12.257  1.00 93.04           N
ATOM   4560  CA  GLN A 300       6.859  -6.001  11.666  1.00 93.04           C
ATOM   4561  C   GLN A 300       7.308  -6.692  10.377  1.00 93.04           C
ATOM   4562  O   GLN A 300       7.578  -6.030   9.376  1.00 93.04           O
ATOM   4563  HA  GLN A 300       6.479  -5.005  11.439  1.00 93.04           H
ATOM   4564  CB  GLN A 300       8.018  -5.882  12.657  1.00 93.04           C
ATOM   4565 1HB  GLN A 300       8.218  -6.854  13.107  1.00 93.04           H
ATOM   4566 2HB  GLN A 300       8.924  -5.583  12.130  1.00 93.04           H
ATOM   4567  CG  GLN A 300       7.700  -4.863  13.753  1.00 93.04           C
ATOM   4568 1HG  GLN A 300       7.405  -3.916  13.300  1.00 93.04           H
ATOM   4569 2HG  GLN A 300       6.853  -5.211  14.344  1.00 93.04           H
ATOM   4570  CD  GLN A 300       8.909  -4.643  14.665  1.00 93.04           C
ATOM   4571  OE1 GLN A 300       9.975  -5.201  14.470  1.00 93.04           O
ATOM   4572  NE2 GLN A 300       8.683  -3.800  15.669  1.00 93.04           N
ATOM   4573 1HE2 GLN A 300       7.783  -3.375  15.772  1.00 93.04           H
ATOM   4574 2HE2 GLN A 300       9.412  -3.591  16.320  1.00 93.04           H
ATOM   4575  HN  GLN A 300       5.916  -7.102  13.162  1.00 93.04           H
ATOM   4576  N   VAL A 301       7.375  -8.013  10.444  1.00 94.19           N
ATOM   4577  CA  VAL A 301       7.855  -8.796   9.318  1.00 94.19           C
ATOM   4578  C   VAL A 301       6.903  -8.615   8.134  1.00 94.19           C
ATOM   4579  O   VAL A 301       7.335  -8.278   7.032  1.00 94.19           O
ATOM   4580  HA  VAL A 301       8.836  -8.409   9.042  1.00 94.19           H
ATOM   4581  CB  VAL A 301       8.022 -10.260   9.732  1.00 94.19           C
ATOM   4582  HB  VAL A 301       7.075 -10.600  10.152  1.00 94.19           H
ATOM   4583  CG1 VAL A 301       8.342 -11.139   8.521  1.00 94.19           C
ATOM   4584 1HG1 VAL A 301       7.529 -11.071   7.798  1.00 94.19           H
ATOM   4585 2HG1 VAL A 301       9.269 -10.798   8.059  1.00 94.19           H
ATOM   4586 3HG1 VAL A 301       8.456 -12.174   8.843  1.00 94.19           H
ATOM   4587  CG2 VAL A 301       9.095 -10.405  10.813  1.00 94.19           C
ATOM   4588 1HG2 VAL A 301      10.048 -10.039  10.431  1.00 94.19           H
ATOM   4589 2HG2 VAL A 301       8.808  -9.824  11.690  1.00 94.19           H
ATOM   4590 3HG2 VAL A 301       9.193 -11.455  11.089  1.00 94.19           H
ATOM   4591  HN  VAL A 301       7.110  -8.547  11.247  1.00 94.19           H
ATOM   4592  N   THR A 302       5.626  -8.846   8.401  1.00 93.68           N
ATOM   4593  CA  THR A 302       4.623  -8.809   7.351  1.00 93.68           C
ATOM   4594  C   THR A 302       4.485  -7.390   6.795  1.00 93.68           C
ATOM   4595  O   THR A 302       4.233  -7.207   5.605  1.00 93.68           O
ATOM   4596  HA  THR A 302       4.961  -9.442   6.531  1.00 93.68           H
ATOM   4597  CB  THR A 302       3.319  -9.367   7.923  1.00 93.68           C
ATOM   4598  HB  THR A 302       2.530  -9.360   7.171  1.00 93.68           H
ATOM   4599  OG1 THR A 302       3.076  -8.567   9.077  1.00 93.68           O
ATOM   4600  HG1 THR A 302       3.456  -9.012   9.888  1.00 93.68           H
ATOM   4601  CG2 THR A 302       3.481 -10.783   8.479  1.00 93.68           C
ATOM   4602 1HG2 THR A 302       4.223 -10.777   9.278  1.00 93.68           H
ATOM   4603 2HG2 THR A 302       3.811 -11.450   7.682  1.00 93.68           H
ATOM   4604 3HG2 THR A 302       2.526 -11.131   8.872  1.00 93.68           H
ATOM   4605  HN  THR A 302       5.275  -9.055   9.314  1.00 93.68           H
ATOM   4606  N   GLN A 303       4.657  -6.422   7.683  1.00 92.56           N
ATOM   4607  CA  GLN A 303       4.619  -5.025   7.284  1.00 92.56           C
ATOM   4608  C   GLN A 303       5.717  -4.737   6.258  1.00 92.56           C
ATOM   4609  O   GLN A 303       5.482  -4.040   5.271  1.00 92.56           O
ATOM   4610  HA  GLN A 303       3.640  -4.880   6.829  1.00 92.56           H
ATOM   4611  CB  GLN A 303       4.749  -4.104   8.499  1.00 92.56           C
ATOM   4612 1HB  GLN A 303       3.904  -4.260   9.170  1.00 92.56           H
ATOM   4613 2HB  GLN A 303       5.650  -4.357   9.057  1.00 92.56           H
ATOM   4614  CG  GLN A 303       4.803  -2.636   8.071  1.00 92.56           C
ATOM   4615 1HG  GLN A 303       5.801  -2.397   7.704  1.00 92.56           H
ATOM   4616 2HG  GLN A 303       4.112  -2.469   7.245  1.00 92.56           H
ATOM   4617  CD  GLN A 303       4.447  -1.711   9.236  1.00 92.56           C
ATOM   4618  OE1 GLN A 303       5.249  -1.442  10.116  1.00 92.56           O
ATOM   4619  NE2 GLN A 303       3.203  -1.242   9.194  1.00 92.56           N
ATOM   4620 1HE2 GLN A 303       2.596  -1.503   8.444  1.00 92.56           H
ATOM   4621 2HE2 GLN A 303       2.876  -0.629   9.913  1.00 92.56           H
ATOM   4622  HN  GLN A 303       4.819  -6.579   8.657  1.00 92.56           H
ATOM   4623  N   THR A 304       6.892  -5.286   6.525  1.00 92.55           N
ATOM   4624  CA  THR A 304       8.046  -5.035   5.678  1.00 92.55           C
ATOM   4625  C   THR A 304       7.830  -5.640   4.290  1.00 92.55           C
ATOM   4626  O   THR A 304       8.215  -5.047   3.283  1.00 92.55           O
ATOM   4627  HA  THR A 304       8.147  -3.958   5.546  1.00 92.55           H
ATOM   4628  CB  THR A 304       9.284  -5.580   6.393  1.00 92.55           C
ATOM   4629  HB  THR A 304       9.243  -6.667   6.469  1.00 92.55           H
ATOM   4630  OG1 THR A 304       9.308  -4.877   7.632  1.00 92.55           O
ATOM   4631  HG1 THR A 304       8.896  -5.436   8.351  1.00 92.55           H
ATOM   4632  CG2 THR A 304      10.587  -5.167   5.704  1.00 92.55           C
ATOM   4633 1HG2 THR A 304      10.660  -4.080   5.688  1.00 92.55           H
ATOM   4634 2HG2 THR A 304      10.594  -5.547   4.683  1.00 92.55           H
ATOM   4635 3HG2 THR A 304      11.434  -5.580   6.252  1.00 92.55           H
ATOM   4636  HN  THR A 304       7.062  -5.892   7.302  1.00 92.55           H
ATOM   4637  N   ILE A 305       7.215  -6.814   4.279  1.00 92.57           N
ATOM   4638  CA  ILE A 305       6.900  -7.483   3.029  1.00 92.57           C
ATOM   4639  C   ILE A 305       5.934  -6.615   2.220  1.00 92.57           C
ATOM   4640  O   ILE A 305       6.071  -6.495   1.004  1.00 92.57           O
ATOM   4641  HA  ILE A 305       7.830  -7.580   2.467  1.00 92.57           H
ATOM   4642  CB  ILE A 305       6.382  -8.898   3.294  1.00 92.57           C
ATOM   4643  HB  ILE A 305       5.570  -8.834   4.017  1.00 92.57           H
ATOM   4644  CG1 ILE A 305       7.472  -9.774   3.915  1.00 92.57           C
ATOM   4645 1HG1 ILE A 305       8.229 -10.005   3.165  1.00 92.57           H
ATOM   4646 2HG1 ILE A 305       7.973  -9.226   4.713  1.00 92.57           H
ATOM   4647  CG2 ILE A 305       5.805  -9.518   2.020  1.00 92.57           C
ATOM   4648 1HG2 ILE A 305       4.979  -8.905   1.659  1.00 92.57           H
ATOM   4649 2HG2 ILE A 305       6.581  -9.567   1.256  1.00 92.57           H
ATOM   4650 3HG2 ILE A 305       5.444 -10.524   2.236  1.00 92.57           H
ATOM   4651  CD1 ILE A 305       6.883 -11.072   4.470  1.00 92.57           C
ATOM   4652 1HD1 ILE A 305       6.145 -10.837   5.236  1.00 92.57           H
ATOM   4653 2HD1 ILE A 305       6.405 -11.628   3.663  1.00 92.57           H
ATOM   4654 3HD1 ILE A 305       7.679 -11.675   4.905  1.00 92.57           H
ATOM   4655  HN  ILE A 305       6.933  -7.304   5.104  1.00 92.57           H
ATOM   4656  N   ALA A 306       4.977  -6.033   2.929  1.00 90.96           N
ATOM   4657  CA  ALA A 306       3.950  -5.233   2.284  1.00 90.96           C
ATOM   4658  C   ALA A 306       4.598  -4.016   1.621  1.00 90.96           C
ATOM   4659  O   ALA A 306       4.174  -3.591   0.547  1.00 90.96           O
ATOM   4660  HA  ALA A 306       3.483  -5.850   1.515  1.00 90.96           H
ATOM   4661  CB  ALA A 306       2.888  -4.840   3.313  1.00 90.96           C
ATOM   4662 1HB  ALA A 306       2.438  -5.740   3.732  1.00 90.96           H
ATOM   4663 2HB  ALA A 306       3.352  -4.260   4.111  1.00 90.96           H
ATOM   4664 3HB  ALA A 306       2.117  -4.240   2.829  1.00 90.96           H
ATOM   4665  HN  ALA A 306       4.898  -6.101   3.923  1.00 90.96           H
ATOM   4666  N   PHE A 307       5.615  -3.491   2.288  1.00 90.97           N
ATOM   4667  CA  PHE A 307       6.280  -2.290   1.813  1.00 90.97           C
ATOM   4668  C   PHE A 307       7.138  -2.588   0.581  1.00 90.97           C
ATOM   4669  O   PHE A 307       7.279  -1.743  -0.301  1.00 90.97           O
ATOM   4670  HA  PHE A 307       5.503  -1.573   1.547  1.00 90.97           H
ATOM   4671  CB  PHE A 307       7.187  -1.803   2.945  1.00 90.97           C
ATOM   4672 1HB  PHE A 307       7.787  -2.641   3.302  1.00 90.97           H
ATOM   4673 2HB  PHE A 307       7.880  -1.061   2.549  1.00 90.97           H
ATOM   4674  CG  PHE A 307       6.433  -1.195   4.129  1.00 90.97           C
ATOM   4675  CD1 PHE A 307       5.073  -1.191   4.139  1.00 90.97           C
ATOM   4676  HD1 PHE A 307       4.520  -1.623   3.305  1.00 90.97           H
ATOM   4677  CD2 PHE A 307       7.122  -0.656   5.170  1.00 90.97           C
ATOM   4678  HD2 PHE A 307       8.212  -0.659   5.162  1.00 90.97           H
ATOM   4679  CE1 PHE A 307       4.373  -0.626   5.238  1.00 90.97           C
ATOM   4680  HE1 PHE A 307       3.283  -0.624   5.246  1.00 90.97           H
ATOM   4681  CE2 PHE A 307       6.422  -0.091   6.269  1.00 90.97           C
ATOM   4682  HE2 PHE A 307       6.974   0.340   7.104  1.00 90.97           H
ATOM   4683  CZ  PHE A 307       5.062  -0.088   6.279  1.00 90.97           C
ATOM   4684  HZ  PHE A 307       4.524   0.346   7.123  1.00 90.97           H
ATOM   4685  HN  PHE A 307       5.984  -3.871   3.136  1.00 90.97           H
ATOM   4686  N   PHE A 308       7.688  -3.793   0.561  1.00 90.46           N
ATOM   4687  CA  PHE A 308       8.562  -4.198  -0.527  1.00 90.46           C
ATOM   4688  C   PHE A 308       7.814  -4.197  -1.861  1.00 90.46           C
ATOM   4689  O   PHE A 308       8.431  -4.120  -2.923  1.00 90.46           O
ATOM   4690  HA  PHE A 308       9.380  -3.478  -0.570  1.00 90.46           H
ATOM   4691  CB  PHE A 308       9.029  -5.622  -0.219  1.00 90.46           C
ATOM   4692 1HB  PHE A 308       9.325  -5.678   0.829  1.00 90.46           H
ATOM   4693 2HB  PHE A 308       8.190  -6.305  -0.350  1.00 90.46           H
ATOM   4694  CG  PHE A 308      10.195  -6.097  -1.089  1.00 90.46           C
ATOM   4695  CD1 PHE A 308       9.957  -6.884  -2.173  1.00 90.46           C
ATOM   4696  HD1 PHE A 308       8.937  -7.176  -2.422  1.00 90.46           H
ATOM   4697  CD2 PHE A 308      11.468  -5.733  -0.779  1.00 90.46           C
ATOM   4698  HD2 PHE A 308      11.658  -5.103   0.090  1.00 90.46           H
ATOM   4699  CE1 PHE A 308      11.039  -7.324  -2.981  1.00 90.46           C
ATOM   4700  HE1 PHE A 308      10.849  -7.955  -3.849  1.00 90.46           H
ATOM   4701  CE2 PHE A 308      12.549  -6.173  -1.586  1.00 90.46           C
ATOM   4702  HE2 PHE A 308      13.569  -5.881  -1.338  1.00 90.46           H
ATOM   4703  CZ  PHE A 308      12.312  -6.960  -2.670  1.00 90.46           C
ATOM   4704  HZ  PHE A 308      13.142  -7.298  -3.290  1.00 90.46           H
ATOM   4705  HN  PHE A 308       7.545  -4.485   1.268  1.00 90.46           H
ATOM   4706  N   HIS A 309       6.495  -4.283  -1.764  1.00 87.49           N
ATOM   4707  CA  HIS A 309       5.658  -4.325  -2.951  1.00 87.49           C
ATOM   4708  C   HIS A 309       5.881  -3.060  -3.782  1.00 87.49           C
ATOM   4709  O   HIS A 309       5.889  -3.113  -5.010  1.00 87.49           O
ATOM   4710  HA  HIS A 309       5.980  -5.191  -3.530  1.00 87.49           H
ATOM   4711  CB  HIS A 309       4.191  -4.536  -2.574  1.00 87.49           C
ATOM   4712 1HB  HIS A 309       4.105  -5.448  -1.983  1.00 87.49           H
ATOM   4713 2HB  HIS A 309       3.868  -3.712  -1.937  1.00 87.49           H
ATOM   4714  CG  HIS A 309       3.260  -4.632  -3.759  1.00 87.49           C
ATOM   4715  ND1 HIS A 309       2.662  -3.524  -4.334  1.00 87.49           N
ATOM   4716  HD1 HIS A 309       2.778  -2.577  -4.038  1.00 87.49           H
ATOM   4717  CD2 HIS A 309       2.831  -5.714  -4.470  1.00 87.49           C
ATOM   4718  HD2 HIS A 309       3.111  -6.751  -4.283  1.00 87.49           H
ATOM   4719  CE1 HIS A 309       1.909  -3.933  -5.345  1.00 87.49           C
ATOM   4720  HE1 HIS A 309       1.310  -3.297  -5.996  1.00 87.49           H
ATOM   4721  NE2 HIS A 309       2.015  -5.291  -5.427  1.00 87.49           N
ATOM   4722  HN  HIS A 309       6.000  -4.323  -0.896  1.00 87.49           H
ATOM   4723  N   SER A 310       6.058  -1.952  -3.077  1.00 87.02           N
ATOM   4724  CA  SER A 310       6.052  -0.648  -3.719  1.00 87.02           C
ATOM   4725  C   SER A 310       7.306  -0.483  -4.580  1.00 87.02           C
ATOM   4726  O   SER A 310       7.392   0.442  -5.386  1.00 87.02           O
ATOM   4727  HA  SER A 310       5.156  -0.637  -4.341  1.00 87.02           H
ATOM   4728  CB  SER A 310       5.967   0.475  -2.684  1.00 87.02           C
ATOM   4729 1HB  SER A 310       6.733   0.325  -1.923  1.00 87.02           H
ATOM   4730 2HB  SER A 310       6.180   1.429  -3.166  1.00 87.02           H
ATOM   4731  OG  SER A 310       4.686   0.533  -2.063  1.00 87.02           O
ATOM   4732  HG  SER A 310       4.015   0.914  -2.698  1.00 87.02           H
ATOM   4733  HN  SER A 310       6.202  -1.935  -2.088  1.00 87.02           H
ATOM   4734  N   CYS A 311       8.246  -1.395  -4.381  1.00 89.31           N
ATOM   4735  CA  CYS A 311       9.468  -1.395  -5.167  1.00 89.31           C
ATOM   4736  C   CYS A 311       9.337  -2.457  -6.260  1.00 89.31           C
ATOM   4737  O   CYS A 311      10.177  -2.540  -7.154  1.00 89.31           O
ATOM   4738  HA  CYS A 311       9.558  -0.400  -5.604  1.00 89.31           H
ATOM   4739  CB  CYS A 311      10.703  -1.624  -4.293  1.00 89.31           C
ATOM   4740 1HB  CYS A 311      11.607  -1.426  -4.869  1.00 89.31           H
ATOM   4741 2HB  CYS A 311      10.700  -0.927  -3.455  1.00 89.31           H
ATOM   4742  SG  CYS A 311      10.720  -3.345  -3.674  1.00 89.31           S
ATOM   4743  HG  CYS A 311      11.899  -3.261  -3.063  1.00 89.31           H
ATOM   4744  HN  CYS A 311       8.183  -2.124  -3.699  1.00 89.31           H
ATOM   4745  N   LEU A 312       8.276  -3.244  -6.152  1.00 85.95           N
ATOM   4746  CA  LEU A 312       8.112  -4.403  -7.013  1.00 85.95           C
ATOM   4747  C   LEU A 312       7.429  -3.974  -8.313  1.00 85.95           C
ATOM   4748  O   LEU A 312       7.700  -4.533  -9.375  1.00 85.95           O
ATOM   4749  HA  LEU A 312       9.108  -4.775  -7.253  1.00 85.95           H
ATOM   4750  CB  LEU A 312       7.377  -5.522  -6.272  1.00 85.95           C
ATOM   4751 1HB  LEU A 312       6.531  -5.085  -5.742  1.00 85.95           H
ATOM   4752 2HB  LEU A 312       6.969  -6.212  -7.010  1.00 85.95           H
ATOM   4753  CG  LEU A 312       8.211  -6.324  -5.271  1.00 85.95           C
ATOM   4754  HG  LEU A 312       8.524  -5.652  -4.472  1.00 85.95           H
ATOM   4755  CD1 LEU A 312       7.378  -7.434  -4.629  1.00 85.95           C
ATOM   4756 1HD1 LEU A 312       6.530  -6.994  -4.104  1.00 85.95           H
ATOM   4757 2HD1 LEU A 312       7.015  -8.110  -5.403  1.00 85.95           H
ATOM   4758 3HD1 LEU A 312       7.995  -7.989  -3.921  1.00 85.95           H
ATOM   4759  CD2 LEU A 312       9.482  -6.868  -5.927  1.00 85.95           C
ATOM   4760 1HD2 LEU A 312       9.211  -7.519  -6.758  1.00 85.95           H
ATOM   4761 2HD2 LEU A 312      10.084  -6.037  -6.298  1.00 85.95           H
ATOM   4762 3HD2 LEU A 312      10.056  -7.434  -5.194  1.00 85.95           H
ATOM   4763  HN  LEU A 312       7.538  -3.101  -5.492  1.00 85.95           H
ATOM   4764  N   ASN A 313       6.556  -2.985  -8.187  1.00 80.56           N
ATOM   4765  CA  ASN A 313       5.686  -2.610  -9.289  1.00 80.56           C
ATOM   4766  C   ASN A 313       6.536  -2.298 -10.522  1.00 80.56           C
ATOM   4767  O   ASN A 313       6.313  -2.861 -11.592  1.00 80.56           O
ATOM   4768  HA  ASN A 313       5.030  -3.468  -9.440  1.00 80.56           H
ATOM   4769  CB  ASN A 313       4.872  -1.361  -8.947  1.00 80.56           C
ATOM   4770 1HB  ASN A 313       5.511  -0.630  -8.451  1.00 80.56           H
ATOM   4771 2HB  ASN A 313       4.510  -0.896  -9.864  1.00 80.56           H
ATOM   4772  CG  ASN A 313       3.687  -1.708  -8.043  1.00 80.56           C
ATOM   4773  OD1 ASN A 313       3.177  -2.816  -8.042  1.00 80.56           O
ATOM   4774  ND2 ASN A 313       3.280  -0.701  -7.275  1.00 80.56           N
ATOM   4775 1HD2 ASN A 313       3.742   0.184  -7.324  1.00 80.56           H
ATOM   4776 2HD2 ASN A 313       2.511  -0.829  -6.649  1.00 80.56           H
ATOM   4777  HN  ASN A 313       6.439  -2.445  -7.354  1.00 80.56           H
ATOM   4778  N   PRO A 314       7.522  -1.400 -10.395  1.00 78.99           N
ATOM   4779  CA  PRO A 314       8.350  -1.021 -11.543  1.00 78.99           C
ATOM   4780  C   PRO A 314       8.957  -2.228 -12.239  1.00 78.99           C
ATOM   4781  O   PRO A 314       8.993  -2.288 -13.467  1.00 78.99           O
ATOM   4782  HA  PRO A 314       7.737  -0.533 -12.301  1.00 78.99           H
ATOM   4783  CB  PRO A 314       9.423  -0.118 -10.933  1.00 78.99           C
ATOM   4784 1HB  PRO A 314      10.310  -0.684 -10.648  1.00 78.99           H
ATOM   4785 2HB  PRO A 314       9.749   0.649 -11.636  1.00 78.99           H
ATOM   4786  CG  PRO A 314       8.728   0.488  -9.720  1.00 78.99           C
ATOM   4787 1HG  PRO A 314       9.443   0.869  -8.992  1.00 78.99           H
ATOM   4788 2HG  PRO A 314       8.093   1.331  -9.996  1.00 78.99           H
ATOM   4789  CD  PRO A 314       7.922  -0.678  -9.173  1.00 78.99           C
ATOM   4790 1HD  PRO A 314       8.518  -1.309  -8.514  1.00 78.99           H
ATOM   4791 2HD  PRO A 314       7.062  -0.341  -8.595  1.00 78.99           H
ATOM   4792  N   VAL A 315       9.423  -3.167 -11.428  1.00 80.41           N
ATOM   4793  CA  VAL A 315      10.126  -4.326 -11.951  1.00 80.41           C
ATOM   4794  C   VAL A 315       9.180  -5.132 -12.843  1.00 80.41           C
ATOM   4795  O   VAL A 315       9.570  -5.584 -13.919  1.00 80.41           O
ATOM   4796  HA  VAL A 315      10.955  -3.961 -12.558  1.00 80.41           H
ATOM   4797  CB  VAL A 315      10.708  -5.148 -10.799  1.00 80.41           C
ATOM   4798  HB  VAL A 315       9.884  -5.443 -10.149  1.00 80.41           H
ATOM   4799  CG1 VAL A 315      11.375  -6.423 -11.319  1.00 80.41           C
ATOM   4800 1HG1 VAL A 315      10.639  -7.030 -11.845  1.00 80.41           H
ATOM   4801 2HG1 VAL A 315      12.183  -6.158 -12.001  1.00 80.41           H
ATOM   4802 3HG1 VAL A 315      11.780  -6.989 -10.480  1.00 80.41           H
ATOM   4803  CG2 VAL A 315      11.687  -4.315  -9.970  1.00 80.41           C
ATOM   4804 1HG2 VAL A 315      12.505  -3.977 -10.606  1.00 80.41           H
ATOM   4805 2HG2 VAL A 315      11.168  -3.450  -9.556  1.00 80.41           H
ATOM   4806 3HG2 VAL A 315      12.086  -4.923  -9.159  1.00 80.41           H
ATOM   4807  HN  VAL A 315       9.326  -3.144 -10.433  1.00 80.41           H
ATOM   4808  N   LEU A 316       7.955  -5.287 -12.364  1.00 77.99           N
ATOM   4809  CA  LEU A 316       6.976  -6.102 -13.062  1.00 77.99           C
ATOM   4810  C   LEU A 316       6.770  -5.547 -14.473  1.00 77.99           C
ATOM   4811  O   LEU A 316       6.643  -6.308 -15.431  1.00 77.99           O
ATOM   4812  HA  LEU A 316       7.386  -7.108 -13.144  1.00 77.99           H
ATOM   4813  CB  LEU A 316       5.685  -6.205 -12.248  1.00 77.99           C
ATOM   4814 1HB  LEU A 316       5.318  -5.196 -12.056  1.00 77.99           H
ATOM   4815 2HB  LEU A 316       4.933  -6.707 -12.857  1.00 77.99           H
ATOM   4816  CG  LEU A 316       5.792  -6.941 -10.910  1.00 77.99           C
ATOM   4817  HG  LEU A 316       6.518  -6.416 -10.289  1.00 77.99           H
ATOM   4818  CD1 LEU A 316       4.457  -6.917 -10.163  1.00 77.99           C
ATOM   4819 1HD1 LEU A 316       4.166  -5.885  -9.971  1.00 77.99           H
ATOM   4820 2HD1 LEU A 316       3.693  -7.404 -10.769  1.00 77.99           H
ATOM   4821 3HD1 LEU A 316       4.562  -7.447  -9.216  1.00 77.99           H
ATOM   4822  CD2 LEU A 316       6.313  -8.365 -11.109  1.00 77.99           C
ATOM   4823 1HD2 LEU A 316       5.630  -8.915 -11.757  1.00 77.99           H
ATOM   4824 2HD2 LEU A 316       7.301  -8.330 -11.569  1.00 77.99           H
ATOM   4825 3HD2 LEU A 316       6.380  -8.866 -10.143  1.00 77.99           H
ATOM   4826  HN  LEU A 316       7.629  -4.869 -11.516  1.00 77.99           H
ATOM   4827  N   TYR A 317       6.743  -4.225 -14.556  1.00 74.74           N
ATOM   4828  CA  TYR A 317       6.503  -3.559 -15.825  1.00 74.74           C
ATOM   4829  C   TYR A 317       7.693  -3.735 -16.770  1.00 74.74           C
ATOM   4830  O   TYR A 317       7.514  -3.907 -17.975  1.00 74.74           O
ATOM   4831  HA  TYR A 317       5.619  -4.008 -16.279  1.00 74.74           H
ATOM   4832  CB  TYR A 317       6.342  -2.073 -15.498  1.00 74.74           C
ATOM   4833 1HB  TYR A 317       7.264  -1.709 -15.045  1.00 74.74           H
ATOM   4834 2HB  TYR A 317       6.204  -1.520 -16.427  1.00 74.74           H
ATOM   4835  CG  TYR A 317       5.173  -1.766 -14.560  1.00 74.74           C
ATOM   4836  CD1 TYR A 317       3.984  -2.454 -14.690  1.00 74.74           C
ATOM   4837  HD1 TYR A 317       3.878  -3.216 -15.462  1.00 74.74           H
ATOM   4838  CD2 TYR A 317       5.308  -0.800 -13.583  1.00 74.74           C
ATOM   4839  HD2 TYR A 317       6.248  -0.257 -13.480  1.00 74.74           H
ATOM   4840  CE1 TYR A 317       2.884  -2.164 -13.807  1.00 74.74           C
ATOM   4841  HE1 TYR A 317       1.940  -2.700 -13.899  1.00 74.74           H
ATOM   4842  CE2 TYR A 317       4.209  -0.511 -12.700  1.00 74.74           C
ATOM   4843  HE2 TYR A 317       4.302   0.249 -11.924  1.00 74.74           H
ATOM   4844  CZ  TYR A 317       3.051  -1.207 -12.856  1.00 74.74           C
ATOM   4845  OH  TYR A 317       2.012  -0.934 -12.021  1.00 74.74           O
ATOM   4846  HH  TYR A 317       1.270  -1.587 -12.174  1.00 74.74           H
ATOM   4847  HN  TYR A 317       6.882  -3.613 -13.778  1.00 74.74           H
ATOM   4848  N   VAL A 318       8.883  -3.687 -16.188  1.00 73.16           N
ATOM   4849  CA  VAL A 318      10.103  -3.793 -16.969  1.00 73.16           C
ATOM   4850  C   VAL A 318      10.141  -5.156 -17.664  1.00 73.16           C
ATOM   4851  O   VAL A 318      10.408  -5.239 -18.862  1.00 73.16           O
ATOM   4852  HA  VAL A 318      10.076  -3.013 -17.730  1.00 73.16           H
ATOM   4853  CB  VAL A 318      11.320  -3.544 -16.076  1.00 73.16           C
ATOM   4854  HB  VAL A 318      11.245  -4.207 -15.214  1.00 73.16           H
ATOM   4855  CG1 VAL A 318      12.619  -3.876 -16.813  1.00 73.16           C
ATOM   4856 1HG1 VAL A 318      12.611  -4.925 -17.108  1.00 73.16           H
ATOM   4857 2HG1 VAL A 318      12.703  -3.249 -17.701  1.00 73.16           H
ATOM   4858 3HG1 VAL A 318      13.467  -3.689 -16.155  1.00 73.16           H
ATOM   4859  CG2 VAL A 318      11.335  -2.103 -15.560  1.00 73.16           C
ATOM   4860 1HG2 VAL A 318      11.374  -1.415 -16.405  1.00 73.16           H
ATOM   4861 2HG2 VAL A 318      10.431  -1.915 -14.981  1.00 73.16           H
ATOM   4862 3HG2 VAL A 318      12.210  -1.953 -14.928  1.00 73.16           H
ATOM   4863  HN  VAL A 318       9.019  -3.577 -15.204  1.00 73.16           H
ATOM   4864  N   PHE A 319       9.871  -6.191 -16.882  1.00 72.34           N
ATOM   4865  CA  PHE A 319      10.115  -7.551 -17.330  1.00 72.34           C
ATOM   4866  C   PHE A 319       8.911  -8.099 -18.099  1.00 72.34           C
ATOM   4867  O   PHE A 319       9.073  -8.813 -19.088  1.00 72.34           O
ATOM   4868  HA  PHE A 319      10.983  -7.524 -17.989  1.00 72.34           H
ATOM   4869  CB  PHE A 319      10.335  -8.402 -16.078  1.00 72.34           C
ATOM   4870 1HB  PHE A 319       9.595  -8.125 -15.328  1.00 72.34           H
ATOM   4871 2HB  PHE A 319      10.160  -9.449 -16.327  1.00 72.34           H
ATOM   4872  CG  PHE A 319      11.733  -8.265 -15.471  1.00 72.34           C
ATOM   4873  CD1 PHE A 319      12.813  -8.767 -16.128  1.00 72.34           C
ATOM   4874  HD1 PHE A 319      12.682  -9.268 -17.087  1.00 72.34           H
ATOM   4875  CD2 PHE A 319      11.895  -7.640 -14.274  1.00 72.34           C
ATOM   4876  HD2 PHE A 319      11.030  -7.238 -13.747  1.00 72.34           H
ATOM   4877  CE1 PHE A 319      14.109  -8.639 -15.564  1.00 72.34           C
ATOM   4878  HE1 PHE A 319      14.975  -9.042 -16.090  1.00 72.34           H
ATOM   4879  CE2 PHE A 319      13.192  -7.512 -13.710  1.00 72.34           C
ATOM   4880  HE2 PHE A 319      13.323  -7.012 -12.750  1.00 72.34           H
ATOM   4881  CZ  PHE A 319      14.272  -8.015 -14.367  1.00 72.34           C
ATOM   4882  HZ  PHE A 319      15.268  -7.917 -13.934  1.00 72.34           H
ATOM   4883  HN  PHE A 319       9.493  -6.111 -15.960  1.00 72.34           H
ATOM   4884  N   VAL A 320       7.729  -7.744 -17.616  1.00 71.39           N
ATOM   4885  CA  VAL A 320       6.504  -8.337 -18.125  1.00 71.39           C
ATOM   4886  C   VAL A 320       5.897  -7.414 -19.183  1.00 71.39           C
ATOM   4887  O   VAL A 320       5.172  -7.870 -20.067  1.00 71.39           O
ATOM   4888  HA  VAL A 320       6.768  -9.285 -18.595  1.00 71.39           H
ATOM   4889  CB  VAL A 320       5.547  -8.632 -16.968  1.00 71.39           C
ATOM   4890  HB  VAL A 320       5.029  -7.707 -16.717  1.00 71.39           H
ATOM   4891  CG1 VAL A 320       4.493  -9.664 -17.378  1.00 71.39           C
ATOM   4892 1HG1 VAL A 320       3.917  -9.280 -18.220  1.00 71.39           H
ATOM   4893 2HG1 VAL A 320       4.987 -10.591 -17.669  1.00 71.39           H
ATOM   4894 3HG1 VAL A 320       3.826  -9.855 -16.538  1.00 71.39           H
ATOM   4895  CG2 VAL A 320       6.312  -9.094 -15.727  1.00 71.39           C
ATOM   4896 1HG2 VAL A 320       6.869 -10.002 -15.960  1.00 71.39           H
ATOM   4897 2HG2 VAL A 320       7.005  -8.313 -15.416  1.00 71.39           H
ATOM   4898 3HG2 VAL A 320       5.608  -9.297 -14.920  1.00 71.39           H
ATOM   4899  HN  VAL A 320       7.602  -7.066 -16.893  1.00 71.39           H
ATOM   4900  N   GLY A 321       6.214  -6.134 -19.058  1.00 73.32           N
ATOM   4901  CA  GLY A 321       5.638  -5.131 -19.937  1.00 73.32           C
ATOM   4902  C   GLY A 321       6.451  -4.999 -21.226  1.00 73.32           C
ATOM   4903  O   GLY A 321       7.436  -4.263 -21.271  1.00 73.32           O
ATOM   4904 1HA  GLY A 321       4.610  -5.401 -20.178  1.00 73.32           H
ATOM   4905 2HA  GLY A 321       5.603  -4.170 -19.425  1.00 73.32           H
ATOM   4906  HN  GLY A 321       6.851  -5.780 -18.374  1.00 73.32           H
ATOM   4907  N   GLU A 322       6.010  -5.724 -22.244  1.00 74.21           N
ATOM   4908  CA  GLU A 322       6.626  -5.625 -23.556  1.00 74.21           C
ATOM   4909  C   GLU A 322       6.635  -4.170 -24.030  1.00 74.21           C
ATOM   4910  O   GLU A 322       7.624  -3.703 -24.593  1.00 74.21           O
ATOM   4911  HA  GLU A 322       7.649  -5.977 -23.423  1.00 74.21           H
ATOM   4912  CB  GLU A 322       5.913  -6.527 -24.566  1.00 74.21           C
ATOM   4913 1HB  GLU A 322       4.834  -6.417 -24.459  1.00 74.21           H
ATOM   4914 2HB  GLU A 322       6.271  -6.306 -25.572  1.00 74.21           H
ATOM   4915  CG  GLU A 322       6.234  -8.000 -24.308  1.00 74.21           C
ATOM   4916 1HG  GLU A 322       7.313  -8.134 -24.238  1.00 74.21           H
ATOM   4917 2HG  GLU A 322       5.812  -8.305 -23.350  1.00 74.21           H
ATOM   4918  CD  GLU A 322       5.675  -8.887 -25.423  1.00 74.21           C
ATOM   4919  OE1 GLU A 322       5.895 -10.114 -25.336  1.00 74.21           O
ATOM   4920  OE2 GLU A 322       5.041  -8.317 -26.337  1.00 74.21           O
ATOM   4921  HN  GLU A 322       5.247  -6.368 -22.183  1.00 74.21           H
ATOM   4922  N   ARG A 323       5.522  -3.495 -23.786  1.00 75.05           N
ATOM   4923  CA  ARG A 323       5.362  -2.125 -24.243  1.00 75.05           C
ATOM   4924  C   ARG A 323       6.354  -1.207 -23.527  1.00 75.05           C
ATOM   4925  O   ARG A 323       6.987  -0.360 -24.156  1.00 75.05           O
ATOM   4926  HA  ARG A 323       5.565  -2.163 -25.313  1.00 75.05           H
ATOM   4927  CB  ARG A 323       3.939  -1.623 -23.991  1.00 75.05           C
ATOM   4928 1HB  ARG A 323       3.230  -2.437 -24.140  1.00 75.05           H
ATOM   4929 2HB  ARG A 323       3.841  -1.302 -22.954  1.00 75.05           H
ATOM   4930  CG  ARG A 323       3.594  -0.461 -24.924  1.00 75.05           C
ATOM   4931 1HG  ARG A 323       4.273   0.372 -24.741  1.00 75.05           H
ATOM   4932 2HG  ARG A 323       3.738  -0.767 -25.960  1.00 75.05           H
ATOM   4933  CD  ARG A 323       2.148  -0.003 -24.719  1.00 75.05           C
ATOM   4934 1HD  ARG A 323       1.587  -0.770 -24.186  1.00 75.05           H
ATOM   4935 2HD  ARG A 323       2.127   0.895 -24.100  1.00 75.05           H
ATOM   4936  NE  ARG A 323       1.513   0.271 -26.027  1.00 75.05           N
ATOM   4937  HE  ARG A 323       2.074   0.177 -26.849  1.00 75.05           H
ATOM   4938  CZ  ARG A 323       0.232   0.635 -26.179  1.00 75.05           C
ATOM   4939  NH1 ARG A 323      -0.566   0.775 -25.112  1.00 75.05           N
ATOM   4940 1HH1 ARG A 323      -0.207   0.607 -24.193  1.00 75.05           H
ATOM   4941 2HH1 ARG A 323      -1.520   1.047 -25.233  1.00 75.05           H
ATOM   4942  NH2 ARG A 323      -0.238   0.857 -27.414  1.00 75.05           N
ATOM   4943 1HH2 ARG A 323      -1.191   1.130 -27.544  1.00 75.05           H
ATOM   4944 2HH2 ARG A 323       0.365   0.750 -28.205  1.00 75.05           H
ATOM   4945  HN  ARG A 323       4.740  -3.868 -23.286  1.00 75.05           H
ATOM   4946  N   PHE A 324       6.459  -1.406 -22.221  1.00 77.14           N
ATOM   4947  CA  PHE A 324       7.326  -0.573 -21.405  1.00 77.14           C
ATOM   4948  C   PHE A 324       8.792  -0.748 -21.806  1.00 77.14           C
ATOM   4949  O   PHE A 324       9.544   0.223 -21.861  1.00 77.14           O
ATOM   4950  HA  PHE A 324       7.027   0.462 -21.568  1.00 77.14           H
ATOM   4951  CB  PHE A 324       7.149  -1.030 -19.955  1.00 77.14           C
ATOM   4952 1HB  PHE A 324       6.084  -1.068 -19.724  1.00 77.14           H
ATOM   4953 2HB  PHE A 324       7.533  -2.045 -19.855  1.00 77.14           H
ATOM   4954  CG  PHE A 324       7.846  -0.133 -18.930  1.00 77.14           C
ATOM   4955  CD1 PHE A 324       9.128  -0.395 -18.559  1.00 77.14           C
ATOM   4956  HD1 PHE A 324       9.658  -1.243 -18.991  1.00 77.14           H
ATOM   4957  CD2 PHE A 324       7.184   0.925 -18.391  1.00 77.14           C
ATOM   4958  HD2 PHE A 324       6.157   1.135 -18.689  1.00 77.14           H
ATOM   4959  CE1 PHE A 324       9.775   0.438 -17.608  1.00 77.14           C
ATOM   4960  HE1 PHE A 324      10.802   0.228 -17.310  1.00 77.14           H
ATOM   4961  CE2 PHE A 324       7.831   1.758 -17.440  1.00 77.14           C
ATOM   4962  HE2 PHE A 324       7.301   2.606 -17.008  1.00 77.14           H
ATOM   4963  CZ  PHE A 324       9.113   1.497 -17.069  1.00 77.14           C
ATOM   4964  HZ  PHE A 324       9.610   2.136 -16.339  1.00 77.14           H
ATOM   4965  HN  PHE A 324       5.966  -2.119 -21.723  1.00 77.14           H
ATOM   4966  N   ARG A 325       9.153  -1.994 -22.078  1.00 77.75           N
ATOM   4967  CA  ARG A 325      10.509  -2.305 -22.498  1.00 77.75           C
ATOM   4968  C   ARG A 325      10.861  -1.529 -23.769  1.00 77.75           C
ATOM   4969  O   ARG A 325      11.969  -1.009 -23.895  1.00 77.75           O
ATOM   4970  HA  ARG A 325      11.137  -1.996 -21.663  1.00 77.75           H
ATOM   4971  CB  ARG A 325      10.674  -3.803 -22.761  1.00 77.75           C
ATOM   4972 1HB  ARG A 325       9.756  -4.326 -22.494  1.00 77.75           H
ATOM   4973 2HB  ARG A 325      10.840  -3.973 -23.825  1.00 77.75           H
ATOM   4974  CG  ARG A 325      11.845  -4.375 -21.959  1.00 77.75           C
ATOM   4975 1HG  ARG A 325      12.772  -3.895 -22.271  1.00 77.75           H
ATOM   4976 2HG  ARG A 325      11.710  -4.149 -20.901  1.00 77.75           H
ATOM   4977  CD  ARG A 325      11.955  -5.888 -22.153  1.00 77.75           C
ATOM   4978 1HD  ARG A 325      10.962  -6.337 -22.151  1.00 77.75           H
ATOM   4979 2HD  ARG A 325      12.402  -6.107 -23.123  1.00 77.75           H
ATOM   4980  NE  ARG A 325      12.779  -6.478 -21.074  1.00 77.75           N
ATOM   4981  HE  ARG A 325      13.082  -5.878 -20.334  1.00 77.75           H
ATOM   4982  CZ  ARG A 325      13.143  -7.767 -21.026  1.00 77.75           C
ATOM   4983  NH1 ARG A 325      12.765  -8.617 -21.991  1.00 77.75           N
ATOM   4984 1HH1 ARG A 325      12.207  -8.291 -22.754  1.00 77.75           H
ATOM   4985 2HH1 ARG A 325      13.041  -9.577 -21.948  1.00 77.75           H
ATOM   4986  NH2 ARG A 325      13.891  -8.193 -19.999  1.00 77.75           N
ATOM   4987 1HH2 ARG A 325      14.172  -9.151 -19.949  1.00 77.75           H
ATOM   4988 2HH2 ARG A 325      14.169  -7.552 -19.284  1.00 77.75           H
ATOM   4989  HN  ARG A 325       8.539  -2.781 -22.014  1.00 77.75           H
ATOM   4990  N   ARG A 326       9.899  -1.477 -24.678  1.00 79.37           N
ATOM   4991  CA  ARG A 326      10.079  -0.737 -25.916  1.00 79.37           C
ATOM   4992  C   ARG A 326      10.269   0.752 -25.622  1.00 79.37           C
ATOM   4993  O   ARG A 326      11.177   1.383 -26.160  1.00 79.37           O
ATOM   4994  HA  ARG A 326      10.973  -1.165 -26.369  1.00 79.37           H
ATOM   4995  CB  ARG A 326       8.876  -0.917 -26.845  1.00 79.37           C
ATOM   4996 1HB  ARG A 326       7.953  -0.818 -26.273  1.00 79.37           H
ATOM   4997 2HB  ARG A 326       8.871  -0.128 -27.597  1.00 79.37           H
ATOM   4998  CG  ARG A 326       8.913  -2.284 -27.532  1.00 79.37           C
ATOM   4999 1HG  ARG A 326       9.828  -2.376 -28.117  1.00 79.37           H
ATOM   5000 2HG  ARG A 326       8.936  -3.072 -26.780  1.00 79.37           H
ATOM   5001  CD  ARG A 326       7.697  -2.474 -28.441  1.00 79.37           C
ATOM   5002 1HD  ARG A 326       6.813  -2.038 -27.975  1.00 79.37           H
ATOM   5003 2HD  ARG A 326       7.852  -1.949 -29.383  1.00 79.37           H
ATOM   5004  NE  ARG A 326       7.476  -3.915 -28.696  1.00 79.37           N
ATOM   5005  HE  ARG A 326       7.477  -4.535 -27.912  1.00 79.37           H
ATOM   5006  CZ  ARG A 326       7.276  -4.440 -29.912  1.00 79.37           C
ATOM   5007  NH1 ARG A 326       7.265  -3.656 -30.999  1.00 79.37           N
ATOM   5008 1HH1 ARG A 326       7.407  -2.670 -30.905  1.00 79.37           H
ATOM   5009 2HH1 ARG A 326       7.114  -4.056 -31.903  1.00 79.37           H
ATOM   5010  NH2 ARG A 326       7.086  -5.762 -30.026  1.00 79.37           N
ATOM   5011 1HH2 ARG A 326       6.934  -6.170 -30.926  1.00 79.37           H
ATOM   5012 2HH2 ARG A 326       7.095  -6.340 -29.210  1.00 79.37           H
ATOM   5013  HN  ARG A 326       9.012  -1.927 -24.580  1.00 79.37           H
ATOM   5014  N   ASP A 327       9.398   1.270 -24.769  1.00 80.70           N
ATOM   5015  CA  ASP A 327       9.386   2.695 -24.484  1.00 80.70           C
ATOM   5016  C   ASP A 327      10.670   3.073 -23.742  1.00 80.70           C
ATOM   5017  O   ASP A 327      11.215   4.155 -23.949  1.00 80.70           O
ATOM   5018  HA  ASP A 327       9.309   3.181 -25.456  1.00 80.70           H
ATOM   5019  CB  ASP A 327       8.198   3.069 -23.595  1.00 80.70           C
ATOM   5020 1HB  ASP A 327       8.232   2.488 -22.674  1.00 80.70           H
ATOM   5021 2HB  ASP A 327       8.268   4.119 -23.312  1.00 80.70           H
ATOM   5022  CG  ASP A 327       6.873   2.817 -24.316  1.00 80.70           C
ATOM   5023  OD1 ASP A 327       6.873   2.932 -25.561  1.00 80.70           O
ATOM   5024  OD2 ASP A 327       5.889   2.514 -23.607  1.00 80.70           O
ATOM   5025  HN  ASP A 327       8.711   0.735 -24.277  1.00 80.70           H
ATOM   5026  N   LEU A 328      11.115   2.159 -22.891  1.00 80.70           N
ATOM   5027  CA  LEU A 328      12.327   2.381 -22.121  1.00 80.70           C
ATOM   5028  C   LEU A 328      13.511   2.538 -23.077  1.00 80.70           C
ATOM   5029  O   LEU A 328      14.280   3.492 -22.968  1.00 80.70           O
ATOM   5030  HA  LEU A 328      12.200   3.314 -21.573  1.00 80.70           H
ATOM   5031  CB  LEU A 328      12.515   1.269 -21.087  1.00 80.70           C
ATOM   5032 1HB  LEU A 328      11.672   1.296 -20.397  1.00 80.70           H
ATOM   5033 2HB  LEU A 328      12.475   0.310 -21.602  1.00 80.70           H
ATOM   5034  CG  LEU A 328      13.808   1.325 -20.271  1.00 80.70           C
ATOM   5035  HG  LEU A 328      14.649   1.344 -20.964  1.00 80.70           H
ATOM   5036  CD1 LEU A 328      13.877   2.608 -19.440  1.00 80.70           C
ATOM   5037 1HD1 LEU A 328      13.845   3.472 -20.103  1.00 80.70           H
ATOM   5038 2HD1 LEU A 328      13.030   2.643 -18.755  1.00 80.70           H
ATOM   5039 3HD1 LEU A 328      14.806   2.621 -18.869  1.00 80.70           H
ATOM   5040  CD2 LEU A 328      13.964   0.072 -19.406  1.00 80.70           C
ATOM   5041 1HD2 LEU A 328      13.121  -0.003 -18.719  1.00 80.70           H
ATOM   5042 2HD2 LEU A 328      13.992  -0.810 -20.045  1.00 80.70           H
ATOM   5043 3HD2 LEU A 328      14.891   0.138 -18.836  1.00 80.70           H
ATOM   5044  HN  LEU A 328      10.663   1.283 -22.725  1.00 80.70           H
ATOM   5045  N   VAL A 329      13.622   1.587 -23.993  1.00 80.42           N
ATOM   5046  CA  VAL A 329      14.740   1.567 -24.920  1.00 80.42           C
ATOM   5047  C   VAL A 329      14.678   2.806 -25.815  1.00 80.42           C
ATOM   5048  O   VAL A 329      15.710   3.373 -26.170  1.00 80.42           O
ATOM   5049  HA  VAL A 329      15.656   1.605 -24.331  1.00 80.42           H
ATOM   5050  CB  VAL A 329      14.741   0.257 -25.712  1.00 80.42           C
ATOM   5051  HB  VAL A 329      13.763   0.150 -26.182  1.00 80.42           H
ATOM   5052  CG1 VAL A 329      15.795   0.287 -26.820  1.00 80.42           C
ATOM   5053 1HG1 VAL A 329      15.580   1.109 -27.504  1.00 80.42           H
ATOM   5054 2HG1 VAL A 329      16.781   0.429 -26.380  1.00 80.42           H
ATOM   5055 3HG1 VAL A 329      15.774  -0.655 -27.367  1.00 80.42           H
ATOM   5056  CG2 VAL A 329      14.952  -0.943 -24.787  1.00 80.42           C
ATOM   5057 1HG2 VAL A 329      15.909  -0.843 -24.275  1.00 80.42           H
ATOM   5058 2HG2 VAL A 329      14.149  -0.979 -24.050  1.00 80.42           H
ATOM   5059 3HG2 VAL A 329      14.947  -1.860 -25.375  1.00 80.42           H
ATOM   5060  HN  VAL A 329      12.965   0.841 -24.107  1.00 80.42           H
ATOM   5061  N   LYS A 330      13.456   3.191 -26.154  1.00 80.31           N
[truncated: 117,320 more chars]
