# Supplementary material for: Noncanonical roles of chemokine regions in CCR9 activation revealed by structural modeling and mutational mapping
Source: Nat Commun. 2025 Aug 18;16:7695. doi: 10.1038/s41467-025-62321-9 (PMC12361432; doi:10.1038/s41467-025-62321-9)
Supplement: Supplementary file 4 — Supplementary Data 2 [file 41467_2025_62321_MOESM4_ESM.zip › CCR9_CCL25_rnk194.pdb]

SSBOND   1 CYS A   38    CYS A  289 
SSBOND   2 CYS A  119    CYS A  198 
SSBOND   3 CYS B    7    CYS B   35 
SSBOND   4 CYS B    8    CYS B   52 
ATOM      1  N   GLU A  20      -2.795  -4.974  60.143  1.00 47.31           N
ATOM      2  CA  GLU A  20      -3.147  -4.704  58.759  1.00 47.31           C
ATOM      3  C   GLU A  20      -1.923  -4.876  57.857  1.00 47.31           C
ATOM      4  O   GLU A  20      -2.059  -5.172  56.670  1.00 47.31           O
ATOM      5  HA  GLU A  20      -3.903  -5.445  58.502  1.00 47.31           H
ATOM      6  CB  GLU A  20      -3.746  -3.304  58.609  1.00 47.31           C
ATOM      7 1HB  GLU A  20      -3.447  -2.684  59.454  1.00 47.31           H
ATOM      8 2HB  GLU A  20      -3.460  -2.884  57.645  1.00 47.31           H
ATOM      9  CG  GLU A  20      -5.275  -3.357  58.620  1.00 47.31           C
ATOM     10 1HG  GLU A  20      -5.614  -4.273  58.135  1.00 47.31           H
ATOM     11 2HG  GLU A  20      -5.633  -3.390  59.649  1.00 47.31           H
ATOM     12  CD  GLU A  20      -5.871  -2.144  57.905  1.00 47.31           C
ATOM     13  OE1 GLU A  20      -7.117  -2.038  57.910  1.00 47.31           O
ATOM     14  OE2 GLU A  20      -5.068  -1.349  57.370  1.00 47.31           O
ATOM     15  HN  GLU A  20      -1.832  -5.195  60.298  1.00 47.31           H
ATOM     16  N   SER A  21      -0.756  -4.684  58.454  1.00 51.55           N
ATOM     17  CA  SER A  21       0.485  -4.713  57.698  1.00 51.55           C
ATOM     18  C   SER A  21       0.784  -6.141  57.238  1.00 51.55           C
ATOM     19  O   SER A  21       1.234  -6.354  56.113  1.00 51.55           O
ATOM     20  HA  SER A  21       0.315  -4.063  56.840  1.00 51.55           H
ATOM     21  CB  SER A  21       1.648  -4.168  58.528  1.00 51.55           C
ATOM     22 1HB  SER A  21       2.461  -3.874  57.864  1.00 51.55           H
ATOM     23 2HB  SER A  21       1.328  -3.269  59.056  1.00 51.55           H
ATOM     24  OG  SER A  21       2.127  -5.124  59.469  1.00 51.55           O
ATOM     25  HG  SER A  21       2.897  -4.744  59.982  1.00 51.55           H
ATOM     26  HN  SER A  21      -0.650  -4.512  59.433  1.00 51.55           H
ATOM     27  N   THR A  22       0.524  -7.084  58.132  1.00 51.37           N
ATOM     28  CA  THR A  22       0.882  -8.470  57.885  1.00 51.37           C
ATOM     29  C   THR A  22       0.001  -9.061  56.783  1.00 51.37           C
ATOM     30  O   THR A  22       0.507  -9.590  55.795  1.00 51.37           O
ATOM     31  HA  THR A  22       1.910  -8.499  57.523  1.00 51.37           H
ATOM     32  CB  THR A  22       0.786  -9.227  59.211  1.00 51.37           C
ATOM     33  HB  THR A  22      -0.254  -9.360  59.509  1.00 51.37           H
ATOM     34  OG1 THR A  22       1.589  -8.462  60.107  1.00 51.37           O
ATOM     35  HG1 THR A  22       1.410  -8.741  61.050  1.00 51.37           H
ATOM     36  CG2 THR A  22       1.481 -10.589  59.159  1.00 51.37           C
ATOM     37 1HG2 THR A  22       2.537 -10.450  58.928  1.00 51.37           H
ATOM     38 2HG2 THR A  22       1.018 -11.204  58.388  1.00 51.37           H
ATOM     39 3HG2 THR A  22       1.383 -11.084  60.126  1.00 51.37           H
ATOM     40  HN  THR A  22       0.077  -6.913  59.011  1.00 51.37           H
ATOM     41  N   SER A  23      -1.303  -8.950  56.990  1.00 53.31           N
ATOM     42  CA  SER A  23      -2.260  -9.494  56.041  1.00 53.31           C
ATOM     43  C   SER A  23      -2.095  -8.813  54.681  1.00 53.31           C
ATOM     44  O   SER A  23      -2.163  -9.468  53.643  1.00 53.31           O
ATOM     45  HA  SER A  23      -2.023 -10.555  55.969  1.00 53.31           H
ATOM     46  CB  SER A  23      -3.694  -9.327  56.548  1.00 53.31           C
ATOM     47 1HB  SER A  23      -4.388  -9.730  55.811  1.00 53.31           H
ATOM     48 2HB  SER A  23      -3.826  -9.907  57.461  1.00 53.31           H
ATOM     49  OG  SER A  23      -4.014  -7.962  56.803  1.00 53.31           O
ATOM     50  HG  SER A  23      -4.959  -7.886  57.121  1.00 53.31           H
ATOM     51  HN  SER A  23      -1.707  -8.499  57.785  1.00 53.31           H
ATOM     52  N   SER A  24      -1.881  -7.506  54.732  1.00 57.19           N
ATOM     53  CA  SER A  24      -1.682  -6.733  53.518  1.00 57.19           C
ATOM     54  C   SER A  24      -0.396  -7.178  52.819  1.00 57.19           C
ATOM     55  O   SER A  24      -0.277  -7.066  51.600  1.00 57.19           O
ATOM     56  HA  SER A  24      -2.550  -6.946  52.894  1.00 57.19           H
ATOM     57  CB  SER A  24      -1.629  -5.234  53.822  1.00 57.19           C
ATOM     58 1HB  SER A  24      -1.565  -4.677  52.887  1.00 57.19           H
ATOM     59 2HB  SER A  24      -2.554  -4.931  54.312  1.00 57.19           H
ATOM     60  OG  SER A  24      -0.520  -4.897  54.652  1.00 57.19           O
ATOM     61  HG  SER A  24      -0.524  -5.464  55.475  1.00 57.19           H
ATOM     62  HN  SER A  24      -1.842  -6.978  55.580  1.00 57.19           H
ATOM     63  N   MET A  25       0.535  -7.674  53.621  1.00 57.82           N
ATOM     64  CA  MET A  25       1.779  -8.201  53.087  1.00 57.82           C
ATOM     65  C   MET A  25       1.564  -9.573  52.446  1.00 57.82           C
ATOM     66  O   MET A  25       2.066  -9.839  51.355  1.00 57.82           O
ATOM     67  HA  MET A  25       2.100  -7.485  52.331  1.00 57.82           H
ATOM     68  CB  MET A  25       2.808  -8.320  54.213  1.00 57.82           C
ATOM     69 1HB  MET A  25       2.743  -7.448  54.864  1.00 57.82           H
ATOM     70 2HB  MET A  25       2.582  -9.192  54.827  1.00 57.82           H
ATOM     71  CG  MET A  25       4.226  -8.439  53.650  1.00 57.82           C
ATOM     72 1HG  MET A  25       4.928  -8.661  54.454  1.00 57.82           H
ATOM     73 2HG  MET A  25       4.278  -9.268  52.945  1.00 57.82           H
ATOM     74  SD  MET A  25       4.690  -6.919  52.839  1.00 57.82           S
ATOM     75  CE  MET A  25       6.064  -6.426  53.866  1.00 57.82           C
ATOM     76 1HE  MET A  25       5.721  -6.293  54.892  1.00 57.82           H
ATOM     77 2HE  MET A  25       6.834  -7.196  53.837  1.00 57.82           H
ATOM     78 3HE  MET A  25       6.476  -5.487  53.496  1.00 57.82           H
ATOM     79  HN  MET A  25       0.449  -7.720  54.616  1.00 57.82           H
ATOM     80  N   GLU A  26       0.815 -10.410  53.150  1.00 57.10           N
ATOM     81  CA  GLU A  26       0.516 -11.743  52.657  1.00 57.10           C
ATOM     82  C   GLU A  26      -0.262 -11.660  51.342  1.00 57.10           C
ATOM     83  O   GLU A  26       0.091 -12.319  50.365  1.00 57.10           O
ATOM     84  HA  GLU A  26       1.484 -12.213  52.485  1.00 57.10           H
ATOM     85  CB  GLU A  26      -0.257 -12.553  53.700  1.00 57.10           C
ATOM     86 1HB  GLU A  26      -1.020 -11.925  54.161  1.00 57.10           H
ATOM     87 2HB  GLU A  26      -0.661 -13.454  53.240  1.00 57.10           H
ATOM     88  CG  GLU A  26       0.668 -13.021  54.826  1.00 57.10           C
ATOM     89 1HG  GLU A  26       1.492 -13.599  54.407  1.00 57.10           H
ATOM     90 2HG  GLU A  26       1.106 -12.157  55.325  1.00 57.10           H
ATOM     91  CD  GLU A  26      -0.094 -13.873  55.843  1.00 57.10           C
ATOM     92  OE1 GLU A  26       0.581 -14.658  56.544  1.00 57.10           O
ATOM     93  OE2 GLU A  26      -1.333 -13.720  55.896  1.00 57.10           O
ATOM     94  HN  GLU A  26       0.418 -10.189  54.041  1.00 57.10           H
ATOM     95  N   ASP A  27      -1.306 -10.844  51.359  1.00 57.75           N
ATOM     96  CA  ASP A  27      -2.127 -10.654  50.176  1.00 57.75           C
ATOM     97  C   ASP A  27      -1.236 -10.245  49.001  1.00 57.75           C
ATOM     98  O   ASP A  27      -1.461 -10.670  47.869  1.00 57.75           O
ATOM     99  HA  ASP A  27      -2.618 -11.613  50.012  1.00 57.75           H
ATOM    100  CB  ASP A  27      -3.160  -9.547  50.394  1.00 57.75           C
ATOM    101 1HB  ASP A  27      -2.701  -8.716  50.929  1.00 57.75           H
ATOM    102 2HB  ASP A  27      -3.493  -9.160  49.430  1.00 57.75           H
ATOM    103  CG  ASP A  27      -4.363 -10.067  51.184  1.00 57.75           C
ATOM    104  OD1 ASP A  27      -4.465 -11.306  51.311  1.00 57.75           O
ATOM    105  OD2 ASP A  27      -5.153  -9.214  51.642  1.00 57.75           O
ATOM    106  HN  ASP A  27      -1.592 -10.318  52.161  1.00 57.75           H
ATOM    107  N   TYR A  28      -0.243  -9.424  49.312  1.00 60.50           N
ATOM    108  CA  TYR A  28       0.656  -8.917  48.289  1.00 60.50           C
ATOM    109  C   TYR A  28       1.591 -10.019  47.787  1.00 60.50           C
ATOM    110  O   TYR A  28       1.978 -10.025  46.619  1.00 60.50           O
ATOM    111  HA  TYR A  28       0.051  -8.557  47.457  1.00 60.50           H
ATOM    112  CB  TYR A  28       1.489  -7.826  48.964  1.00 60.50           C
ATOM    113 1HB  TYR A  28       0.823  -7.163  49.516  1.00 60.50           H
ATOM    114 2HB  TYR A  28       2.155  -8.289  49.692  1.00 60.50           H
ATOM    115  CG  TYR A  28       2.324  -6.990  47.991  1.00 60.50           C
ATOM    116  CD1 TYR A  28       3.522  -7.481  47.512  1.00 60.50           C
ATOM    117  HD1 TYR A  28       3.872  -8.464  47.826  1.00 60.50           H
ATOM    118  CD2 TYR A  28       1.880  -5.745  47.594  1.00 60.50           C
ATOM    119  HD2 TYR A  28       0.934  -5.357  47.973  1.00 60.50           H
ATOM    120  CE1 TYR A  28       4.307  -6.694  46.597  1.00 60.50           C
ATOM    121  HE1 TYR A  28       5.255  -7.070  46.210  1.00 60.50           H
ATOM    122  CE2 TYR A  28       2.666  -4.959  46.679  1.00 60.50           C
ATOM    123  HE2 TYR A  28       2.327  -3.974  46.357  1.00 60.50           H
ATOM    124  CZ  TYR A  28       3.841  -5.472  46.225  1.00 60.50           C
ATOM    125  OH  TYR A  28       4.583  -4.729  45.361  1.00 60.50           O
ATOM    126  HH  TYR A  28       5.098  -5.330  44.749  1.00 60.50           H
ATOM    127  HN  TYR A  28      -0.050  -9.106  50.240  1.00 60.50           H
ATOM    128  N   VAL A  29       1.928 -10.925  48.693  1.00 58.31           N
ATOM    129  CA  VAL A  29       2.800 -12.036  48.353  1.00 58.31           C
ATOM    130  C   VAL A  29       2.005 -13.081  47.567  1.00 58.31           C
ATOM    131  O   VAL A  29       2.518 -13.670  46.617  1.00 58.31           O
ATOM    132  HA  VAL A  29       3.595 -11.647  47.716  1.00 58.31           H
ATOM    133  CB  VAL A  29       3.443 -12.603  49.620  1.00 58.31           C
ATOM    134  HB  VAL A  29       2.696 -13.208  50.134  1.00 58.31           H
ATOM    135  CG1 VAL A  29       4.627 -13.509  49.276  1.00 58.31           C
ATOM    136 1HG1 VAL A  29       4.281 -14.338  48.658  1.00 58.31           H
ATOM    137 2HG1 VAL A  29       5.376 -12.936  48.730  1.00 58.31           H
ATOM    138 3HG1 VAL A  29       5.065 -13.899  50.195  1.00 58.31           H
ATOM    139  CG2 VAL A  29       3.870 -11.480  50.568  1.00 58.31           C
ATOM    140 1HG2 VAL A  29       4.593 -10.837  50.067  1.00 58.31           H
ATOM    141 2HG2 VAL A  29       2.997 -10.893  50.852  1.00 58.31           H
ATOM    142 3HG2 VAL A  29       4.324 -11.911  51.461  1.00 58.31           H
ATOM    143  HN  VAL A  29       1.615 -10.908  49.643  1.00 58.31           H
ATOM    144  N   ASN A  30       0.766 -13.278  47.993  1.00 59.05           N
ATOM    145  CA  ASN A  30      -0.043 -14.363  47.463  1.00 59.05           C
ATOM    146  C   ASN A  30      -0.693 -13.916  46.153  1.00 59.05           C
ATOM    147  O   ASN A  30      -1.199 -14.741  45.394  1.00 59.05           O
ATOM    148  HA  ASN A  30       0.649 -15.194  47.323  1.00 59.05           H
ATOM    149  CB  ASN A  30      -1.158 -14.745  48.439  1.00 59.05           C
ATOM    150 1HB  ASN A  30      -1.618 -13.843  48.842  1.00 59.05           H
ATOM    151 2HB  ASN A  30      -1.938 -15.291  47.908  1.00 59.05           H
ATOM    152  CG  ASN A  30      -0.615 -15.603  49.583  1.00 59.05           C
ATOM    153  OD1 ASN A  30       0.451 -16.191  49.501  1.00 59.05           O
ATOM    154  ND2 ASN A  30      -1.405 -15.642  50.652  1.00 59.05           N
ATOM    155 1HD2 ASN A  30      -2.268 -15.136  50.655  1.00 59.05           H
ATOM    156 2HD2 ASN A  30      -1.137 -16.177  51.453  1.00 59.05           H
ATOM    157  HN  ASN A  30       0.316 -12.714  48.684  1.00 59.05           H
ATOM    158  N   PHE A  31      -0.659 -12.611  45.927  1.00 60.43           N
ATOM    159  CA  PHE A  31      -1.186 -12.050  44.695  1.00 60.43           C
ATOM    160  C   PHE A  31      -0.482 -12.648  43.475  1.00 60.43           C
ATOM    161  O   PHE A  31       0.726 -12.484  43.309  1.00 60.43           O
ATOM    162  HA  PHE A  31      -2.248 -12.295  44.656  1.00 60.43           H
ATOM    163  CB  PHE A  31      -0.917 -10.544  44.738  1.00 60.43           C
ATOM    164 1HB  PHE A  31      -1.254 -10.152  45.697  1.00 60.43           H
ATOM    165 2HB  PHE A  31       0.159 -10.376  44.685  1.00 60.43           H
ATOM    166  CG  PHE A  31      -1.597  -9.759  43.615  1.00 60.43           C
ATOM    167  CD1 PHE A  31      -0.889  -9.401  42.510  1.00 60.43           C
ATOM    168  HD1 PHE A  31       0.163  -9.674  42.424  1.00 60.43           H
ATOM    169  CD2 PHE A  31      -2.909  -9.418  43.721  1.00 60.43           C
ATOM    170  HD2 PHE A  31      -3.476  -9.704  44.607  1.00 60.43           H
ATOM    171  CE1 PHE A  31      -1.520  -8.672  41.468  1.00 60.43           C
ATOM    172  HE1 PHE A  31      -0.953  -8.385  40.582  1.00 60.43           H
ATOM    173  CE2 PHE A  31      -3.540  -8.688  42.679  1.00 60.43           C
ATOM    174  HE2 PHE A  31      -4.592  -8.415  42.764  1.00 60.43           H
ATOM    175  CZ  PHE A  31      -2.833  -8.331  41.574  1.00 60.43           C
ATOM    176  HZ  PHE A  31      -3.317  -7.771  40.774  1.00 60.43           H
ATOM    177  HN  PHE A  31      -0.281 -11.942  46.568  1.00 60.43           H
ATOM    178  N   ASN A  32      -1.268 -13.328  42.653  1.00 61.65           N
ATOM    179  CA  ASN A  32      -0.735 -13.951  41.453  1.00 61.65           C
ATOM    180  C   ASN A  32      -0.475 -12.874  40.398  1.00 61.65           C
ATOM    181  O   ASN A  32      -1.354 -12.560  39.597  1.00 61.65           O
ATOM    182  HA  ASN A  32       0.180 -14.451  41.772  1.00 61.65           H
ATOM    183  CB  ASN A  32      -1.727 -14.957  40.868  1.00 61.65           C
ATOM    184 1HB  ASN A  32      -2.177 -15.540  41.672  1.00 61.65           H
ATOM    185 2HB  ASN A  32      -2.537 -14.426  40.368  1.00 61.65           H
ATOM    186  CG  ASN A  32      -1.036 -15.895  39.876  1.00 61.65           C
ATOM    187  OD1 ASN A  32       0.106 -15.703  39.493  1.00 61.65           O
ATOM    188  ND2 ASN A  32      -1.790 -16.918  39.483  1.00 61.65           N
ATOM    189 1HD2 ASN A  32      -2.720 -17.018  39.836  1.00 61.65           H
ATOM    190 2HD2 ASN A  32      -1.427 -17.587  38.835  1.00 61.65           H
ATOM    191  HN  ASN A  32      -2.249 -13.457  42.796  1.00 61.65           H
ATOM    192  N   PHE A  33       0.737 -12.339  40.430  1.00 63.96           N
ATOM    193  CA  PHE A  33       1.164 -11.392  39.414  1.00 63.96           C
ATOM    194  C   PHE A  33       1.428 -12.099  38.083  1.00 63.96           C
ATOM    195  O   PHE A  33       2.553 -12.090  37.584  1.00 63.96           O
ATOM    196  HA  PHE A  33       0.358 -10.669  39.286  1.00 63.96           H
ATOM    197  CB  PHE A  33       2.467 -10.761  39.910  1.00 63.96           C
ATOM    198 1HB  PHE A  33       3.199 -11.550  40.082  1.00 63.96           H
ATOM    199 2HB  PHE A  33       2.868 -10.118  39.127  1.00 63.96           H
ATOM    200  CG  PHE A  33       2.312  -9.941  41.193  1.00 63.96           C
ATOM    201  CD1 PHE A  33       2.002  -8.619  41.121  1.00 63.96           C
ATOM    202  HD1 PHE A  33       1.865  -8.143  40.150  1.00 63.96           H
ATOM    203  CD2 PHE A  33       2.483 -10.535  42.404  1.00 63.96           C
ATOM    204  HD2 PHE A  33       2.731 -11.595  42.461  1.00 63.96           H
ATOM    205  CE1 PHE A  33       1.859  -7.858  42.311  1.00 63.96           C
ATOM    206  HE1 PHE A  33       1.611  -6.798  42.254  1.00 63.96           H
ATOM    207  CE2 PHE A  33       2.339  -9.774  43.594  1.00 63.96           C
ATOM    208  HE2 PHE A  33       2.477 -10.250  44.565  1.00 63.96           H
ATOM    209  CZ  PHE A  33       2.030  -8.451  43.523  1.00 63.96           C
ATOM    210  HZ  PHE A  33       1.920  -7.867  44.437  1.00 63.96           H
ATOM    211  HN  PHE A  33       1.419 -12.542  41.132  1.00 63.96           H
ATOM    212  N   THR A  34       0.373 -12.693  37.545  1.00 68.12           N
ATOM    213  CA  THR A  34       0.346 -13.036  36.134  1.00 68.12           C
ATOM    214  C   THR A  34       0.700 -11.816  35.281  1.00 68.12           C
ATOM    215  O   THR A  34       0.024 -10.791  35.347  1.00 68.12           O
ATOM    216  HA  THR A  34       1.112 -13.789  35.948  1.00 68.12           H
ATOM    217  CB  THR A  34      -1.032 -13.621  35.816  1.00 68.12           C
ATOM    218  HB  THR A  34      -1.789 -12.837  35.784  1.00 68.12           H
ATOM    219  OG1 THR A  34      -1.223 -14.621  36.812  1.00 68.12           O
ATOM    220  HG1 THR A  34      -0.441 -15.245  36.825  1.00 68.12           H
ATOM    221  CG2 THR A  34      -1.048 -14.399  34.498  1.00 68.12           C
ATOM    222 1HG2 THR A  34      -0.338 -15.224  34.555  1.00 68.12           H
ATOM    223 2HG2 THR A  34      -0.768 -13.735  33.681  1.00 68.12           H
ATOM    224 3HG2 THR A  34      -2.049 -14.792  34.321  1.00 68.12           H
ATOM    225  HN  THR A  34      -0.451 -12.939  38.056  1.00 68.12           H
ATOM    226  N   ASP A  35       1.760 -11.967  34.500  1.00 80.07           N
ATOM    227  CA  ASP A  35       2.398 -10.821  33.875  1.00 80.07           C
ATOM    228  C   ASP A  35       1.584 -10.393  32.652  1.00 80.07           C
ATOM    229  O   ASP A  35       1.926 -10.740  31.522  1.00 80.07           O
ATOM    230  HA  ASP A  35       2.426 -10.052  34.647  1.00 80.07           H
ATOM    231  CB  ASP A  35       3.812 -11.167  33.404  1.00 80.07           C
ATOM    232 1HB  ASP A  35       4.135 -12.101  33.866  1.00 80.07           H
ATOM    233 2HB  ASP A  35       3.811 -11.329  32.326  1.00 80.07           H
ATOM    234  CG  ASP A  35       4.796 -10.050  33.757  1.00 80.07           C
ATOM    235  OD1 ASP A  35       4.316  -9.004  34.244  1.00 80.07           O
ATOM    236  OD2 ASP A  35       6.006 -10.268  33.531  1.00 80.07           O
ATOM    237  HN  ASP A  35       2.180 -12.850  34.292  1.00 80.07           H
ATOM    238  N   PHE A  36       0.523  -9.646  32.919  1.00 88.65           N
ATOM    239  CA  PHE A  36      -0.319  -9.133  31.852  1.00 88.65           C
ATOM    240  C   PHE A  36       0.289  -7.872  31.233  1.00 88.65           C
ATOM    241  O   PHE A  36      -0.159  -7.415  30.183  1.00 88.65           O
ATOM    242  HA  PHE A  36      -0.389  -9.911  31.092  1.00 88.65           H
ATOM    243  CB  PHE A  36      -1.669  -8.779  32.478  1.00 88.65           C
ATOM    244 1HB  PHE A  36      -1.502  -8.123  33.332  1.00 88.65           H
ATOM    245 2HB  PHE A  36      -2.258  -8.216  31.754  1.00 88.65           H
ATOM    246  CG  PHE A  36      -2.479  -9.993  32.937  1.00 88.65           C
ATOM    247  CD1 PHE A  36      -2.585 -11.084  32.132  1.00 88.65           C
ATOM    248  HD1 PHE A  36      -2.092 -11.094  31.160  1.00 88.65           H
ATOM    249  CD2 PHE A  36      -3.094  -9.981  34.151  1.00 88.65           C
ATOM    250  HD2 PHE A  36      -3.009  -9.107  34.796  1.00 88.65           H
ATOM    251  CE1 PHE A  36      -3.337 -12.211  32.558  1.00 88.65           C
ATOM    252  HE1 PHE A  36      -3.422 -13.085  31.913  1.00 88.65           H
ATOM    253  CE2 PHE A  36      -3.845 -11.108  34.577  1.00 88.65           C
ATOM    254  HE2 PHE A  36      -4.338 -11.099  35.549  1.00 88.65           H
ATOM    255  CZ  PHE A  36      -3.951 -12.199  33.772  1.00 88.65           C
ATOM    256  HZ  PHE A  36      -4.528 -13.064  34.099  1.00 88.65           H
ATOM    257  HN  PHE A  36       0.236  -9.392  33.843  1.00 88.65           H
ATOM    258  N   TYR A  37       1.299  -7.347  31.911  1.00 90.93           N
ATOM    259  CA  TYR A  37       2.120  -6.295  31.335  1.00 90.93           C
ATOM    260  C   TYR A  37       3.250  -6.884  30.488  1.00 90.93           C
ATOM    261  O   TYR A  37       4.106  -7.602  31.002  1.00 90.93           O
ATOM    262  HA  TYR A  37       1.482  -5.681  30.699  1.00 90.93           H
ATOM    263  CB  TYR A  37       2.726  -5.538  32.518  1.00 90.93           C
ATOM    264 1HB  TYR A  37       1.922  -5.212  33.177  1.00 90.93           H
ATOM    265 2HB  TYR A  37       3.352  -6.222  33.092  1.00 90.93           H
ATOM    266  CG  TYR A  37       3.562  -4.321  32.115  1.00 90.93           C
ATOM    267  CD1 TYR A  37       4.910  -4.464  31.860  1.00 90.93           C
ATOM    268  HD1 TYR A  37       5.380  -5.444  31.946  1.00 90.93           H
ATOM    269  CD2 TYR A  37       2.966  -3.081  32.007  1.00 90.93           C
ATOM    270  HD2 TYR A  37       1.901  -2.968  32.208  1.00 90.93           H
ATOM    271  CE1 TYR A  37       5.697  -3.319  31.482  1.00 90.93           C
ATOM    272  HE1 TYR A  37       6.763  -3.418  31.278  1.00 90.93           H
ATOM    273  CE2 TYR A  37       3.753  -1.936  31.628  1.00 90.93           C
ATOM    274  HE2 TYR A  37       3.296  -0.950  31.539  1.00 90.93           H
ATOM    275  CZ  TYR A  37       5.079  -2.111  31.384  1.00 90.93           C
ATOM    276  OH  TYR A  37       5.822  -1.030  31.026  1.00 90.93           O
ATOM    277  HH  TYR A  37       6.532  -1.302  30.376  1.00 90.93           H
ATOM    278  HN  TYR A  37       1.559  -7.627  32.835  1.00 90.93           H
ATOM    279  N   CYS A  38       3.216  -6.558  29.204  1.00 91.00           N
ATOM    280  CA  CYS A  38       4.159  -7.134  28.260  1.00 91.00           C
ATOM    281  C   CYS A  38       5.183  -6.060  27.888  1.00 91.00           C
ATOM    282  O   CYS A  38       4.831  -5.038  27.302  1.00 91.00           O
ATOM    283  HA  CYS A  38       4.641  -7.969  28.770  1.00 91.00           H
ATOM    284  CB  CYS A  38       3.451  -7.699  27.027  1.00 91.00           C
ATOM    285 1HB  CYS A  38       2.631  -8.349  27.334  1.00 91.00           H
ATOM    286 2HB  CYS A  38       3.014  -6.888  26.445  1.00 91.00           H
ATOM    287  SG  CYS A  38       4.639  -8.638  25.999  1.00 91.00           S
ATOM    288  HN  CYS A  38       2.561  -5.914  28.808  1.00 91.00           H
ATOM    289  N   GLU A  39       6.431  -6.329  28.244  1.00 89.61           N
ATOM    290  CA  GLU A  39       7.535  -5.504  27.785  1.00 89.61           C
ATOM    291  C   GLU A  39       7.955  -5.917  26.373  1.00 89.61           C
ATOM    292  O   GLU A  39       8.361  -7.056  26.151  1.00 89.61           O
ATOM    293  HA  GLU A  39       7.148  -4.484  27.773  1.00 89.61           H
ATOM    294  CB  GLU A  39       8.717  -5.580  28.753  1.00 89.61           C
ATOM    295 1HB  GLU A  39       8.917  -6.622  29.006  1.00 89.61           H
ATOM    296 2HB  GLU A  39       9.577  -5.068  28.324  1.00 89.61           H
ATOM    297  CG  GLU A  39       8.398  -4.862  30.066  1.00 89.61           C
ATOM    298 1HG  GLU A  39       8.057  -3.848  29.856  1.00 89.61           H
ATOM    299 2HG  GLU A  39       7.582  -5.373  30.576  1.00 89.61           H
ATOM    300  CD  GLU A  39       9.626  -4.814  30.977  1.00 89.61           C
ATOM    301  OE1 GLU A  39       9.487  -4.260  32.089  1.00 89.61           O
ATOM    302  OE2 GLU A  39      10.677  -5.333  30.541  1.00 89.61           O
ATOM    303  HN  GLU A  39       6.692  -7.093  28.834  1.00 89.61           H
ATOM    304  N   LYS A  40       7.842  -4.968  25.455  1.00 89.81           N
ATOM    305  CA  LYS A  40       8.035  -5.263  24.046  1.00 89.81           C
ATOM    306  C   LYS A  40       9.488  -4.976  23.663  1.00 89.81           C
ATOM    307  O   LYS A  40       9.776  -4.632  22.518  1.00 89.81           O
ATOM    308  HA  LYS A  40       7.845  -6.328  23.906  1.00 89.81           H
ATOM    309  CB  LYS A  40       7.014  -4.506  23.195  1.00 89.81           C
ATOM    310 1HB  LYS A  40       7.103  -3.435  23.379  1.00 89.81           H
ATOM    311 2HB  LYS A  40       7.226  -4.666  22.138  1.00 89.81           H
ATOM    312  CG  LYS A  40       5.589  -4.966  23.510  1.00 89.81           C
ATOM    313 1HG  LYS A  40       5.419  -4.922  24.586  1.00 89.81           H
ATOM    314 2HG  LYS A  40       4.873  -4.287  23.046  1.00 89.81           H
ATOM    315  CD  LYS A  40       5.348  -6.391  23.007  1.00 89.81           C
ATOM    316 1HD  LYS A  40       5.659  -6.470  21.966  1.00 89.81           H
ATOM    317 2HD  LYS A  40       5.961  -7.089  23.577  1.00 89.81           H
ATOM    318  CE  LYS A  40       3.873  -6.776  23.136  1.00 89.81           C
ATOM    319 1HE  LYS A  40       3.648  -7.036  24.170  1.00 89.81           H
ATOM    320 2HE  LYS A  40       3.245  -5.924  22.877  1.00 89.81           H
ATOM    321  NZ  LYS A  40       3.557  -7.919  22.251  1.00 89.81           N
ATOM    322 1HZ  LYS A  40       2.577  -8.160  22.347  1.00 89.81           H
ATOM    323 2HZ  LYS A  40       3.750  -7.665  21.288  1.00 89.81           H
ATOM    324 3HZ  LYS A  40       4.128  -8.716  22.511  1.00 89.81           H
ATOM    325  HN  LYS A  40       7.624  -4.014  25.661  1.00 89.81           H
ATOM    326  N   ASN A  41      10.366  -5.128  24.644  1.00 88.18           N
ATOM    327  CA  ASN A  41      11.770  -4.807  24.448  1.00 88.18           C
ATOM    328  C   ASN A  41      12.339  -5.686  23.332  1.00 88.18           C
ATOM    329  O   ASN A  41      13.077  -5.205  22.474  1.00 88.18           O
ATOM    330  HA  ASN A  41      11.789  -3.747  24.194  1.00 88.18           H
ATOM    331  CB  ASN A  41      12.578  -5.075  25.719  1.00 88.18           C
ATOM    332 1HB  ASN A  41      12.306  -6.047  26.130  1.00 88.18           H
ATOM    333 2HB  ASN A  41      13.640  -5.118  25.476  1.00 88.18           H
ATOM    334  CG  ASN A  41      12.333  -3.986  26.765  1.00 88.18           C
ATOM    335  OD1 ASN A  41      11.961  -2.865  26.456  1.00 88.18           O
ATOM    336  ND2 ASN A  41      12.559  -4.376  28.016  1.00 88.18           N
ATOM    337 1HD2 ASN A  41      12.863  -5.310  28.201  1.00 88.18           H
ATOM    338 2HD2 ASN A  41      12.427  -3.734  28.771  1.00 88.18           H
ATOM    339  HN  ASN A  41      10.133  -5.463  25.556  1.00 88.18           H
ATOM    340  N   ASN A  42      11.972  -6.958  23.379  1.00 90.03           N
ATOM    341  CA  ASN A  42      12.482  -7.920  22.417  1.00 90.03           C
ATOM    342  C   ASN A  42      12.034  -7.515  21.011  1.00 90.03           C
ATOM    343  O   ASN A  42      12.798  -7.632  20.054  1.00 90.03           O
ATOM    344  HA  ASN A  42      13.565  -7.895  22.532  1.00 90.03           H
ATOM    345  CB  ASN A  42      11.940  -9.323  22.700  1.00 90.03           C
ATOM    346 1HB  ASN A  42      10.854  -9.287  22.783  1.00 90.03           H
ATOM    347 2HB  ASN A  42      12.173  -9.982  21.864  1.00 90.03           H
ATOM    348  CG  ASN A  42      12.537  -9.892  23.988  1.00 90.03           C
ATOM    349  OD1 ASN A  42      13.455  -9.341  24.573  1.00 90.03           O
ATOM    350  ND2 ASN A  42      11.967 -11.022  24.395  1.00 90.03           N
ATOM    351 1HD2 ASN A  42      11.217 -11.422  23.868  1.00 90.03           H
ATOM    352 2HD2 ASN A  42      12.288 -11.473  25.228  1.00 90.03           H
ATOM    353  HN  ASN A  42      11.341  -7.334  24.058  1.00 90.03           H
ATOM    354  N   VAL A  43      10.797  -7.046  20.931  1.00 90.96           N
ATOM    355  CA  VAL A  43      10.231  -6.643  19.655  1.00 90.96           C
ATOM    356  C   VAL A  43      11.009  -5.443  19.112  1.00 90.96           C
ATOM    357  O   VAL A  43      11.320  -5.387  17.923  1.00 90.96           O
ATOM    358  HA  VAL A  43      10.348  -7.479  18.965  1.00 90.96           H
ATOM    359  CB  VAL A  43       8.734  -6.364  19.812  1.00 90.96           C
ATOM    360  HB  VAL A  43       8.620  -5.521  20.493  1.00 90.96           H
ATOM    361  CG1 VAL A  43       8.106  -5.974  18.472  1.00 90.96           C
ATOM    362 1HG1 VAL A  43       8.591  -5.076  18.091  1.00 90.96           H
ATOM    363 2HG1 VAL A  43       8.237  -6.788  17.759  1.00 90.96           H
ATOM    364 3HG1 VAL A  43       7.043  -5.781  18.612  1.00 90.96           H
ATOM    365  CG2 VAL A  43       8.014  -7.566  20.426  1.00 90.96           C
ATOM    366 1HG2 VAL A  43       8.141  -8.435  19.781  1.00 90.96           H
ATOM    367 2HG2 VAL A  43       8.434  -7.778  21.409  1.00 90.96           H
ATOM    368 3HG2 VAL A  43       6.952  -7.341  20.526  1.00 90.96           H
ATOM    369  HN  VAL A  43      10.188  -6.939  21.717  1.00 90.96           H
ATOM    370  N   ARG A  44      11.301  -4.513  20.009  1.00 89.83           N
ATOM    371  CA  ARG A  44      11.980  -3.288  19.622  1.00 89.83           C
ATOM    372  C   ARG A  44      13.413  -3.592  19.179  1.00 89.83           C
ATOM    373  O   ARG A  44      13.912  -2.994  18.228  1.00 89.83           O
ATOM    374  HA  ARG A  44      11.390  -2.891  18.796  1.00 89.83           H
ATOM    375  CB  ARG A  44      12.013  -2.288  20.780  1.00 89.83           C
ATOM    376 1HB  ARG A  44      12.388  -2.778  21.678  1.00 89.83           H
ATOM    377 2HB  ARG A  44      12.705  -1.478  20.546  1.00 89.83           H
ATOM    378  CG  ARG A  44      10.620  -1.714  21.049  1.00 89.83           C
ATOM    379 1HG  ARG A  44      10.174  -1.380  20.112  1.00 89.83           H
ATOM    380 2HG  ARG A  44       9.973  -2.495  21.450  1.00 89.83           H
ATOM    381  CD  ARG A  44      10.690  -0.546  22.034  1.00 89.83           C
ATOM    382 1HD  ARG A  44      11.536   0.096  21.790  1.00 89.83           H
ATOM    383 2HD  ARG A  44       9.791   0.066  21.949  1.00 89.83           H
ATOM    384  NE  ARG A  44      10.824  -1.056  23.416  1.00 89.83           N
ATOM    385  HE  ARG A  44      11.620  -1.622  23.632  1.00 89.83           H
ATOM    386  CZ  ARG A  44       9.946  -0.807  24.398  1.00 89.83           C
ATOM    387  NH1 ARG A  44       8.862  -0.055  24.165  1.00 89.83           N
ATOM    388 1HH1 ARG A  44       8.703   0.326  23.254  1.00 89.83           H
ATOM    389 2HH1 ARG A  44       8.211   0.127  24.903  1.00 89.83           H
ATOM    390  NH2 ARG A  44      10.169  -1.322  25.614  1.00 89.83           N
ATOM    391 1HH2 ARG A  44       9.523  -1.146  26.358  1.00 89.83           H
ATOM    392 2HH2 ARG A  44      10.980  -1.882  25.779  1.00 89.83           H
ATOM    393  HN  ARG A  44      11.082  -4.586  20.982  1.00 89.83           H
ATOM    394  N   GLN A  45      14.033  -4.522  19.890  1.00 90.72           N
ATOM    395  CA  GLN A  45      15.417  -4.873  19.619  1.00 90.72           C
ATOM    396  C   GLN A  45      15.542  -5.501  18.229  1.00 90.72           C
ATOM    397  O   GLN A  45      16.471  -5.190  17.485  1.00 90.72           O
ATOM    398  HA  GLN A  45      15.966  -3.932  19.650  1.00 90.72           H
ATOM    399  CB  GLN A  45      15.966  -5.810  20.696  1.00 90.72           C
ATOM    400 1HB  GLN A  45      15.802  -5.373  21.681  1.00 90.72           H
ATOM    401 2HB  GLN A  45      15.424  -6.755  20.672  1.00 90.72           H
ATOM    402  CG  GLN A  45      17.460  -6.067  20.489  1.00 90.72           C
ATOM    403 1HG  GLN A  45      17.625  -6.501  19.502  1.00 90.72           H
ATOM    404 2HG  GLN A  45      18.003  -5.123  20.516  1.00 90.72           H
ATOM    405  CD  GLN A  45      18.009  -7.009  21.563  1.00 90.72           C
ATOM    406  OE1 GLN A  45      17.283  -7.546  22.383  1.00 90.72           O
ATOM    407  NE2 GLN A  45      19.327  -7.177  21.512  1.00 90.72           N
ATOM    408 1HE2 GLN A  45      19.865  -6.706  20.813  1.00 90.72           H
ATOM    409 2HE2 GLN A  45      19.780  -7.775  22.174  1.00 90.72           H
ATOM    410  HN  GLN A  45      13.607  -5.031  20.639  1.00 90.72           H
ATOM    411  N   PHE A  46      14.594  -6.374  17.922  1.00 92.75           N
ATOM    412  CA  PHE A  46      14.556  -7.008  16.615  1.00 92.75           C
ATOM    413  C   PHE A  46      14.363  -5.971  15.508  1.00 92.75           C
ATOM    414  O   PHE A  46      15.076  -5.987  14.506  1.00 92.75           O
ATOM    415  HA  PHE A  46      15.510  -7.515  16.474  1.00 92.75           H
ATOM    416  CB  PHE A  46      13.361  -7.964  16.616  1.00 92.75           C
ATOM    417 1HB  PHE A  46      13.533  -8.744  17.358  1.00 92.75           H
ATOM    418 2HB  PHE A  46      12.471  -7.417  16.929  1.00 92.75           H
ATOM    419  CG  PHE A  46      13.088  -8.620  15.262  1.00 92.75           C
ATOM    420  CD1 PHE A  46      12.076  -8.163  14.476  1.00 92.75           C
ATOM    421  HD1 PHE A  46      11.460  -7.328  14.812  1.00 92.75           H
ATOM    422  CD2 PHE A  46      13.856  -9.661  14.843  1.00 92.75           C
ATOM    423  HD2 PHE A  46      14.667 -10.028  15.473  1.00 92.75           H
ATOM    424  CE1 PHE A  46      11.822  -8.772  13.219  1.00 92.75           C
ATOM    425  HE1 PHE A  46      11.012  -8.406  12.589  1.00 92.75           H
ATOM    426  CE2 PHE A  46      13.603 -10.271  13.586  1.00 92.75           C
ATOM    427  HE2 PHE A  46      14.218 -11.105  13.250  1.00 92.75           H
ATOM    428  CZ  PHE A  46      12.591  -9.813  12.800  1.00 92.75           C
ATOM    429  HZ  PHE A  46      12.397 -10.281  11.835  1.00 92.75           H
ATOM    430  HN  PHE A  46      13.863  -6.649  18.547  1.00 92.75           H
ATOM    431  N   ALA A  47      13.395  -5.093  15.725  1.00 91.63           N
ATOM    432  CA  ALA A  47      13.041  -4.104  14.721  1.00 91.63           C
ATOM    433  C   ALA A  47      14.269  -3.250  14.397  1.00 91.63           C
ATOM    434  O   ALA A  47      14.515  -2.926  13.237  1.00 91.63           O
ATOM    435  HA  ALA A  47      12.734  -4.639  13.822  1.00 91.63           H
ATOM    436  CB  ALA A  47      11.864  -3.266  15.222  1.00 91.63           C
ATOM    437 1HB  ALA A  47      11.009  -3.915  15.409  1.00 91.63           H
ATOM    438 2HB  ALA A  47      12.145  -2.760  16.146  1.00 91.63           H
ATOM    439 3HB  ALA A  47      11.599  -2.524  14.468  1.00 91.63           H
ATOM    440  HN  ALA A  47      12.858  -5.050  16.568  1.00 91.63           H
ATOM    441  N   SER A  48      15.007  -2.911  15.444  1.00 92.14           N
ATOM    442  CA  SER A  48      16.071  -1.929  15.323  1.00 92.14           C
ATOM    443  C   SER A  48      17.179  -2.467  14.416  1.00 92.14           C
ATOM    444  O   SER A  48      17.908  -1.695  13.796  1.00 92.14           O
ATOM    445  HA  SER A  48      15.604  -1.051  14.876  1.00 92.14           H
ATOM    446  CB  SER A  48      16.639  -1.561  16.695  1.00 92.14           C
ATOM    447 1HB  SER A  48      17.292  -0.693  16.596  1.00 92.14           H
ATOM    448 2HB  SER A  48      15.825  -1.273  17.360  1.00 92.14           H
ATOM    449  OG  SER A  48      17.368  -2.638  17.277  1.00 92.14           O
ATOM    450  HG  SER A  48      17.720  -2.368  18.173  1.00 92.14           H
ATOM    451  HN  SER A  48      14.888  -3.294  16.360  1.00 92.14           H
ATOM    452  N   HIS A  49      17.271  -3.788  14.368  1.00 92.44           N
ATOM    453  CA  HIS A  49      18.300  -4.438  13.574  1.00 92.44           C
ATOM    454  C   HIS A  49      17.743  -4.775  12.189  1.00 92.44           C
ATOM    455  O   HIS A  49      18.450  -4.664  11.188  1.00 92.44           O
ATOM    456  HA  HIS A  49      19.112  -3.719  13.464  1.00 92.44           H
ATOM    457  CB  HIS A  49      18.856  -5.663  14.303  1.00 92.44           C
ATOM    458 1HB  HIS A  49      18.028  -6.317  14.577  1.00 92.44           H
ATOM    459 2HB  HIS A  49      19.492  -6.223  13.617  1.00 92.44           H
ATOM    460  CG  HIS A  49      19.649  -5.331  15.544  1.00 92.44           C
ATOM    461  ND1 HIS A  49      19.053  -5.062  16.764  1.00 92.44           N
ATOM    462  HD1 HIS A  49      18.070  -5.059  16.947  1.00 92.44           H
ATOM    463  CD2 HIS A  49      20.994  -5.228  15.742  1.00 92.44           C
ATOM    464  HD2 HIS A  49      21.763  -5.378  14.984  1.00 92.44           H
ATOM    465  CE1 HIS A  49      20.007  -4.809  17.649  1.00 92.44           C
ATOM    466  HE1 HIS A  49      19.857  -4.563  18.700  1.00 92.44           H
ATOM    467  NE2 HIS A  49      21.209  -4.912  17.013  1.00 92.44           N
ATOM    468  HN  HIS A  49      16.660  -4.409  14.857  1.00 92.44           H
ATOM    469  N   PHE A  50      16.481  -5.179  12.176  1.00 93.75           N
ATOM    470  CA  PHE A  50      15.911  -5.812  10.999  1.00 93.75           C
ATOM    471  C   PHE A  50      15.404  -4.766  10.004  1.00 93.75           C
ATOM    472  O   PHE A  50      15.682  -4.854   8.809  1.00 93.75           O
ATOM    473  HA  PHE A  50      16.701  -6.401  10.533  1.00 93.75           H
ATOM    474  CB  PHE A  50      14.729  -6.659  11.476  1.00 93.75           C
ATOM    475 1HB  PHE A  50      15.082  -7.369  12.223  1.00 93.75           H
ATOM    476 2HB  PHE A  50      14.006  -6.010  11.970  1.00 93.75           H
ATOM    477  CG  PHE A  50      14.022  -7.427  10.357  1.00 93.75           C
ATOM    478  CD1 PHE A  50      12.795  -7.028   9.928  1.00 93.75           C
ATOM    479  HD1 PHE A  50      12.315  -6.161  10.381  1.00 93.75           H
ATOM    480  CD2 PHE A  50      14.622  -8.509   9.791  1.00 93.75           C
ATOM    481  HD2 PHE A  50      15.605  -8.829  10.135  1.00 93.75           H
ATOM    482  CE1 PHE A  50      12.139  -7.741   8.890  1.00 93.75           C
ATOM    483  HE1 PHE A  50      11.156  -7.421   8.546  1.00 93.75           H
ATOM    484  CE2 PHE A  50      13.966  -9.222   8.753  1.00 93.75           C
ATOM    485  HE2 PHE A  50      14.446 -10.089   8.299  1.00 93.75           H
ATOM    486  CZ  PHE A  50      12.739  -8.823   8.324  1.00 93.75           C
ATOM    487  HZ  PHE A  50      12.236  -9.370   7.527  1.00 93.75           H
ATOM    488  HN  PHE A  50      15.854  -5.079  12.948  1.00 93.75           H
ATOM    489  N   LEU A  51      14.669  -3.799  10.534  1.00 93.98           N
ATOM    490  CA  LEU A  51      13.840  -2.946   9.700  1.00 93.98           C
ATOM    491  C   LEU A  51      14.734  -1.992   8.905  1.00 93.98           C
ATOM    492  O   LEU A  51      14.612  -1.892   7.685  1.00 93.98           O
ATOM    493  HA  LEU A  51      13.312  -3.591   8.996  1.00 93.98           H
ATOM    494  CB  LEU A  51      12.781  -2.236  10.545  1.00 93.98           C
ATOM    495 1HB  LEU A  51      13.289  -1.638  11.302  1.00 93.98           H
ATOM    496 2HB  LEU A  51      12.238  -1.542   9.903  1.00 93.98           H
ATOM    497  CG  LEU A  51      11.765  -3.140  11.246  1.00 93.98           C
ATOM    498  HG  LEU A  51      12.306  -3.799  11.925  1.00 93.98           H
ATOM    499  CD1 LEU A  51      10.792  -2.317  12.094  1.00 93.98           C
ATOM    500 1HD1 LEU A  51      11.348  -1.763  12.850  1.00 93.98           H
ATOM    501 2HD1 LEU A  51      10.254  -1.618  11.454  1.00 93.98           H
ATOM    502 3HD1 LEU A  51      10.082  -2.984  12.581  1.00 93.98           H
ATOM    503  CD2 LEU A  51      11.036  -4.030  10.238  1.00 93.98           C
ATOM    504 1HD2 LEU A  51      10.508  -3.406   9.517  1.00 93.98           H
ATOM    505 2HD2 LEU A  51      11.759  -4.656   9.716  1.00 93.98           H
ATOM    506 3HD2 LEU A  51      10.320  -4.662  10.763  1.00 93.98           H
ATOM    507  HN  LEU A  51      14.634  -3.595  11.513  1.00 93.98           H
ATOM    508  N   PRO A  52      15.646  -1.277   9.578  1.00 94.94           N
ATOM    509  CA  PRO A  52      16.340  -0.152   8.946  1.00 94.94           C
ATOM    510  C   PRO A  52      16.989  -0.543   7.628  1.00 94.94           C
ATOM    511  O   PRO A  52      16.760   0.099   6.605  1.00 94.94           O
ATOM    512  HA  PRO A  52      15.627   0.632   8.691  1.00 94.94           H
ATOM    513  CB  PRO A  52      17.378   0.265   9.989  1.00 94.94           C
ATOM    514 1HB  PRO A  52      18.331  -0.240   9.832  1.00 94.94           H
ATOM    515 2HB  PRO A  52      17.577   1.336   9.951  1.00 94.94           H
ATOM    516  CG  PRO A  52      16.735  -0.142  11.310  1.00 94.94           C
ATOM    517 1HG  PRO A  52      17.473  -0.238  12.106  1.00 94.94           H
ATOM    518 2HG  PRO A  52      16.010   0.597  11.652  1.00 94.94           H
ATOM    519  CD  PRO A  52      16.081  -1.472  10.973  1.00 94.94           C
ATOM    520 1HD  PRO A  52      16.783  -2.302  11.061  1.00 94.94           H
ATOM    521 2HD  PRO A  52      15.247  -1.692  11.638  1.00 94.94           H
ATOM    522  N   PRO A  53      17.812  -1.600   7.622  1.00 95.25           N
ATOM    523  CA  PRO A  53      18.494  -2.018   6.394  1.00 95.25           C
ATOM    524  C   PRO A  53      17.528  -2.220   5.238  1.00 95.25           C
ATOM    525  O   PRO A  53      17.813  -1.822   4.110  1.00 95.25           O
ATOM    526  HA  PRO A  53      19.178  -1.238   6.061  1.00 95.25           H
ATOM    527  CB  PRO A  53      19.186  -3.324   6.791  1.00 95.25           C
ATOM    528 1HB  PRO A  53      18.558  -4.190   6.581  1.00 95.25           H
ATOM    529 2HB  PRO A  53      20.118  -3.467   6.244  1.00 95.25           H
ATOM    530  CG  PRO A  53      19.430  -3.155   8.285  1.00 95.25           C
ATOM    531 1HG  PRO A  53      19.588  -4.113   8.781  1.00 95.25           H
ATOM    532 2HG  PRO A  53      20.319  -2.556   8.485  1.00 95.25           H
ATOM    533  CD  PRO A  53      18.160  -2.469   8.761  1.00 95.25           C
ATOM    534 1HD  PRO A  53      17.368  -3.186   8.974  1.00 95.25           H
ATOM    535 2HD  PRO A  53      18.326  -1.900   9.677  1.00 95.25           H
ATOM    536  N   LEU A  54      16.400  -2.839   5.553  1.00 94.29           N
ATOM    537  CA  LEU A  54      15.448  -3.228   4.526  1.00 94.29           C
ATOM    538  C   LEU A  54      14.764  -1.977   3.971  1.00 94.29           C
ATOM    539  O   LEU A  54      14.596  -1.843   2.760  1.00 94.29           O
ATOM    540  HA  LEU A  54      16.011  -3.700   3.721  1.00 94.29           H
ATOM    541  CB  LEU A  54      14.471  -4.273   5.068  1.00 94.29           C
ATOM    542 1HB  LEU A  54      14.001  -3.871   5.966  1.00 94.29           H
ATOM    543 2HB  LEU A  54      13.681  -4.419   4.333  1.00 94.29           H
ATOM    544  CG  LEU A  54      15.071  -5.639   5.409  1.00 94.29           C
ATOM    545  HG  LEU A  54      15.900  -5.485   6.100  1.00 94.29           H
ATOM    546  CD1 LEU A  54      14.048  -6.525   6.121  1.00 94.29           C
ATOM    547 1HD1 LEU A  54      13.730  -6.043   7.045  1.00 94.29           H
ATOM    548 2HD1 LEU A  54      13.184  -6.675   5.473  1.00 94.29           H
ATOM    549 3HD1 LEU A  54      14.500  -7.490   6.351  1.00 94.29           H
ATOM    550  CD2 LEU A  54      15.644  -6.313   4.160  1.00 94.29           C
ATOM    551 1HD2 LEU A  54      14.849  -6.453   3.427  1.00 94.29           H
ATOM    552 2HD2 LEU A  54      16.425  -5.684   3.734  1.00 94.29           H
ATOM    553 3HD2 LEU A  54      16.064  -7.282   4.431  1.00 94.29           H
ATOM    554  HN  LEU A  54      16.133  -3.075   6.487  1.00 94.29           H
ATOM    555  N   TYR A  55      14.389  -1.093   4.883  1.00 93.95           N
ATOM    556  CA  TYR A  55      13.677   0.116   4.505  1.00 93.95           C
ATOM    557  C   TYR A  55      14.545   1.009   3.616  1.00 93.95           C
ATOM    558  O   TYR A  55      14.042   1.655   2.699  1.00 93.95           O
ATOM    559  HA  TYR A  55      12.785  -0.178   3.951  1.00 93.95           H
ATOM    560  CB  TYR A  55      13.376   0.854   5.811  1.00 93.95           C
ATOM    561 1HB  TYR A  55      14.267   0.840   6.438  1.00 93.95           H
ATOM    562 2HB  TYR A  55      13.162   1.899   5.585  1.00 93.95           H
ATOM    563  CG  TYR A  55      12.204   0.269   6.601  1.00 93.95           C
ATOM    564  CD1 TYR A  55      11.542  -0.846   6.129  1.00 93.95           C
ATOM    565  HD1 TYR A  55      11.854  -1.310   5.193  1.00 93.95           H
ATOM    566  CD2 TYR A  55      11.809   0.855   7.786  1.00 93.95           C
ATOM    567  HD2 TYR A  55      12.332   1.736   8.159  1.00 93.95           H
ATOM    568  CE1 TYR A  55      10.439  -1.398   6.873  1.00 93.95           C
ATOM    569  HE1 TYR A  55       9.908  -2.278   6.511  1.00 93.95           H
ATOM    570  CE2 TYR A  55      10.707   0.304   8.530  1.00 93.95           C
ATOM    571  HE2 TYR A  55      10.384   0.757   9.468  1.00 93.95           H
ATOM    572  CZ  TYR A  55      10.076  -0.796   8.037  1.00 93.95           C
ATOM    573  OH  TYR A  55       9.035  -1.317   8.739  1.00 93.95           O
ATOM    574  HH  TYR A  55       8.623  -2.072   8.230  1.00 93.95           H
ATOM    575  HN  TYR A  55      14.563  -1.191   5.863  1.00 93.95           H
ATOM    576  N   TRP A  56      15.835   1.017   3.921  1.00 95.00           N
ATOM    577  CA  TRP A  56      16.790   1.753   3.111  1.00 95.00           C
ATOM    578  C   TRP A  56      16.863   1.082   1.738  1.00 95.00           C
ATOM    579  O   TRP A  56      16.875   1.760   0.712  1.00 95.00           O
ATOM    580  HA  TRP A  56      16.423   2.774   3.008  1.00 95.00           H
ATOM    581  CB  TRP A  56      18.150   1.837   3.808  1.00 95.00           C
ATOM    582 1HB  TRP A  56      18.317   0.917   4.368  1.00 95.00           H
ATOM    583 2HB  TRP A  56      18.932   1.896   3.051  1.00 95.00           H
ATOM    584  CG  TRP A  56      18.290   3.028   4.758  1.00 95.00           C
ATOM    585  CD1 TRP A  56      18.425   3.009   6.091  1.00 95.00           C
ATOM    586  HD1 TRP A  56      18.454   2.100   6.692  1.00 95.00           H
ATOM    587  CD2 TRP A  56      18.302   4.424   4.391  1.00 95.00           C
ATOM    588  NE1 TRP A  56      18.523   4.285   6.608  1.00 95.00           N
ATOM    589  HE1 TRP A  56      18.631   4.526   7.573  1.00 95.00           H
ATOM    590  CE2 TRP A  56      18.446   5.173   5.541  1.00 95.00           C
ATOM    591  CE3 TRP A  56      18.196   5.034   3.129  1.00 95.00           C
ATOM    592  HE3 TRP A  56      18.081   4.465   2.206  1.00 95.00           H
ATOM    593  CZ2 TRP A  56      18.497   6.572   5.544  1.00 95.00           C
ATOM    594  HZ2 TRP A  56      18.611   7.141   6.467  1.00 95.00           H
ATOM    595  CZ3 TRP A  56      18.248   6.433   3.148  1.00 95.00           C
ATOM    596  HZ3 TRP A  56      18.169   6.956   2.196  1.00 95.00           H
ATOM    597  CH2 TRP A  56      18.392   7.201   4.298  1.00 95.00           C
ATOM    598  HH2 TRP A  56      18.424   8.288   4.229  1.00 95.00           H
ATOM    599  HN  TRP A  56      16.228   0.532   4.702  1.00 95.00           H
ATOM    600  N   LEU A  57      16.909  -0.242   1.763  1.00 94.59           N
ATOM    601  CA  LEU A  57      17.006  -1.011   0.534  1.00 94.59           C
ATOM    602  C   LEU A  57      15.773  -0.740  -0.330  1.00 94.59           C
ATOM    603  O   LEU A  57      15.897  -0.427  -1.513  1.00 94.59           O
ATOM    604  HA  LEU A  57      17.888  -0.660  -0.002  1.00 94.59           H
ATOM    605  CB  LEU A  57      17.225  -2.493   0.846  1.00 94.59           C
ATOM    606 1HB  LEU A  57      18.136  -2.588   1.437  1.00 94.59           H
ATOM    607 2HB  LEU A  57      16.402  -2.838   1.470  1.00 94.59           H
ATOM    608  CG  LEU A  57      17.336  -3.423  -0.364  1.00 94.59           C
ATOM    609  HG  LEU A  57      16.476  -3.247  -1.010  1.00 94.59           H
ATOM    610  CD1 LEU A  57      18.589  -3.109  -1.184  1.00 94.59           C
ATOM    611 1HD1 LEU A  57      18.543  -2.079  -1.538  1.00 94.59           H
ATOM    612 2HD1 LEU A  57      19.474  -3.239  -0.561  1.00 94.59           H
ATOM    613 3HD1 LEU A  57      18.643  -3.784  -2.038  1.00 94.59           H
ATOM    614  CD2 LEU A  57      17.286  -4.890   0.066  1.00 94.59           C
ATOM    615 1HD2 LEU A  57      18.114  -5.099   0.744  1.00 94.59           H
ATOM    616 2HD2 LEU A  57      16.342  -5.088   0.574  1.00 94.59           H
ATOM    617 3HD2 LEU A  57      17.367  -5.530  -0.813  1.00 94.59           H
ATOM    618  HN  LEU A  57      16.882  -0.786   2.602  1.00 94.59           H
ATOM    619  N   VAL A  58      14.612  -0.870   0.295  1.00 93.62           N
ATOM    620  CA  VAL A  58      13.356  -0.706  -0.418  1.00 93.62           C
ATOM    621  C   VAL A  58      13.272   0.718  -0.973  1.00 93.62           C
ATOM    622  O   VAL A  58      12.846   0.921  -2.109  1.00 93.62           O
ATOM    623  HA  VAL A  58      13.358  -1.407  -1.252  1.00 93.62           H
ATOM    624  CB  VAL A  58      12.184  -1.061   0.498  1.00 93.62           C
ATOM    625  HB  VAL A  58      12.274  -0.462   1.405  1.00 93.62           H
ATOM    626  CG1 VAL A  58      10.848  -0.716  -0.162  1.00 93.62           C
ATOM    627 1HG1 VAL A  58      10.813   0.353  -0.375  1.00 93.62           H
ATOM    628 2HG1 VAL A  58      10.746  -1.275  -1.092  1.00 93.62           H
ATOM    629 3HG1 VAL A  58      10.031  -0.978   0.511  1.00 93.62           H
ATOM    630  CG2 VAL A  58      12.231  -2.536   0.902  1.00 93.62           C
ATOM    631 1HG2 VAL A  58      12.178  -3.159   0.009  1.00 93.62           H
ATOM    632 2HG2 VAL A  58      13.162  -2.738   1.431  1.00 93.62           H
ATOM    633 3HG2 VAL A  58      11.387  -2.761   1.553  1.00 93.62           H
ATOM    634  HN  VAL A  58      14.521  -1.082   1.267  1.00 93.62           H
ATOM    635  N   PHE A  59      13.684   1.667  -0.145  1.00 95.35           N
ATOM    636  CA  PHE A  59      13.673   3.064  -0.543  1.00 95.35           C
ATOM    637  C   PHE A  59      14.473   3.273  -1.831  1.00 95.35           C
ATOM    638  O   PHE A  59      13.965   3.841  -2.796  1.00 95.35           O
ATOM    639  HA  PHE A  59      12.634   3.344  -0.713  1.00 95.35           H
ATOM    640  CB  PHE A  59      14.334   3.856   0.587  1.00 95.35           C
ATOM    641 1HB  PHE A  59      13.707   3.792   1.477  1.00 95.35           H
ATOM    642 2HB  PHE A  59      15.287   3.390   0.835  1.00 95.35           H
ATOM    643  CG  PHE A  59      14.574   5.330   0.256  1.00 95.35           C
ATOM    644  CD1 PHE A  59      15.844   5.809   0.165  1.00 95.35           C
ATOM    645  HD1 PHE A  59      16.690   5.142   0.328  1.00 95.35           H
ATOM    646  CD2 PHE A  59      13.518   6.163   0.052  1.00 95.35           C
ATOM    647  HD2 PHE A  59      12.500   5.779   0.125  1.00 95.35           H
ATOM    648  CE1 PHE A  59      16.067   7.177  -0.143  1.00 95.35           C
ATOM    649  HE1 PHE A  59      17.085   7.560  -0.216  1.00 95.35           H
ATOM    650  CE2 PHE A  59      13.741   7.531  -0.256  1.00 95.35           C
ATOM    651  HE2 PHE A  59      12.894   8.198  -0.419  1.00 95.35           H
ATOM    652  CZ  PHE A  59      15.011   8.009  -0.346  1.00 95.35           C
ATOM    653  HZ  PHE A  59      15.182   9.059  -0.583  1.00 95.35           H
ATOM    654  HN  PHE A  59      14.019   1.494   0.782  1.00 95.35           H
ATOM    655  N   ILE A  60      15.711   2.801  -1.804  1.00 95.37           N
ATOM    656  CA  ILE A  60      16.637   3.068  -2.892  1.00 95.37           C
ATOM    657  C   ILE A  60      16.099   2.439  -4.179  1.00 95.37           C
ATOM    658  O   ILE A  60      15.993   3.110  -5.204  1.00 95.37           O
ATOM    659  HA  ILE A  60      16.680   4.149  -3.027  1.00 95.37           H
ATOM    660  CB  ILE A  60      18.046   2.602  -2.522  1.00 95.37           C
ATOM    661  HB  ILE A  60      17.981   1.580  -2.149  1.00 95.37           H
ATOM    662  CG1 ILE A  60      18.629   3.457  -1.394  1.00 95.37           C
ATOM    663 1HG1 ILE A  60      18.884   4.445  -1.778  1.00 95.37           H
ATOM    664 2HG1 ILE A  60      17.878   3.601  -0.617  1.00 95.37           H
ATOM    665  CG2 ILE A  60      18.956   2.578  -3.751  1.00 95.37           C
ATOM    666 1HG2 ILE A  60      18.546   1.893  -4.494  1.00 95.37           H
ATOM    667 2HG2 ILE A  60      19.020   3.580  -4.176  1.00 95.37           H
ATOM    668 3HG2 ILE A  60      19.952   2.243  -3.460  1.00 95.37           H
ATOM    669  CD1 ILE A  60      19.873   2.800  -0.794  1.00 95.37           C
ATOM    670 1HD1 ILE A  60      19.608   1.822  -0.390  1.00 95.37           H
ATOM    671 2HD1 ILE A  60      20.630   2.680  -1.569  1.00 95.37           H
ATOM    672 3HD1 ILE A  60      20.266   3.429   0.005  1.00 95.37           H
ATOM    673  HN  ILE A  60      16.083   2.248  -1.058  1.00 95.37           H
ATOM    674  N   VAL A  61      15.775   1.158  -4.083  1.00 93.32           N
ATOM    675  CA  VAL A  61      15.389   0.394  -5.257  1.00 93.32           C
ATOM    676  C   VAL A  61      14.068   0.940  -5.804  1.00 93.32           C
ATOM    677  O   VAL A  61      13.909   1.093  -7.014  1.00 93.32           O
ATOM    678  HA  VAL A  61      16.165   0.534  -6.010  1.00 93.32           H
ATOM    679  CB  VAL A  61      15.325  -1.095  -4.915  1.00 93.32           C
ATOM    680  HB  VAL A  61      14.625  -1.219  -4.088  1.00 93.32           H
ATOM    681  CG1 VAL A  61      14.801  -1.909  -6.100  1.00 93.32           C
ATOM    682 1HG1 VAL A  61      13.799  -1.566  -6.361  1.00 93.32           H
ATOM    683 2HG1 VAL A  61      15.465  -1.775  -6.954  1.00 93.32           H
ATOM    684 3HG1 VAL A  61      14.765  -2.964  -5.829  1.00 93.32           H
ATOM    685  CG2 VAL A  61      16.690  -1.612  -4.456  1.00 93.32           C
ATOM    686 1HG2 VAL A  61      17.420  -1.468  -5.253  1.00 93.32           H
ATOM    687 2HG2 VAL A  61      17.007  -1.063  -3.570  1.00 93.32           H
ATOM    688 3HG2 VAL A  61      16.616  -2.673  -4.219  1.00 93.32           H
ATOM    689  HN  VAL A  61      15.773   0.644  -3.225  1.00 93.32           H
ATOM    690  N   GLY A  62      13.154   1.217  -4.886  1.00 93.67           N
ATOM    691  CA  GLY A  62      11.831   1.682  -5.264  1.00 93.67           C
ATOM    692  C   GLY A  62      11.900   3.067  -5.911  1.00 93.67           C
ATOM    693  O   GLY A  62      11.217   3.328  -6.901  1.00 93.67           O
ATOM    694 1HA  GLY A  62      11.377   0.975  -5.957  1.00 93.67           H
ATOM    695 2HA  GLY A  62      11.189   1.721  -4.383  1.00 93.67           H
ATOM    696  HN  GLY A  62      13.306   1.129  -3.901  1.00 93.67           H
ATOM    697  N   ALA A  63      12.731   3.917  -5.327  1.00 94.37           N
ATOM    698  CA  ALA A  63      12.845   5.290  -5.790  1.00 94.37           C
ATOM    699  C   ALA A  63      13.372   5.298  -7.226  1.00 94.37           C
ATOM    700  O   ALA A  63      12.855   6.020  -8.077  1.00 94.37           O
ATOM    701  HA  ALA A  63      11.847   5.728  -5.776  1.00 94.37           H
ATOM    702  CB  ALA A  63      13.742   6.078  -4.834  1.00 94.37           C
ATOM    703 1HB  ALA A  63      13.308   6.067  -3.835  1.00 94.37           H
ATOM    704 2HB  ALA A  63      14.732   5.622  -4.806  1.00 94.37           H
ATOM    705 3HB  ALA A  63      13.827   7.108  -5.182  1.00 94.37           H
ATOM    706  HN  ALA A  63      13.319   3.682  -4.553  1.00 94.37           H
ATOM    707  N   LEU A  64      14.396   4.487  -7.451  1.00 92.21           N
ATOM    708  CA  LEU A  64      15.007   4.400  -8.766  1.00 92.21           C
ATOM    709  C   LEU A  64      13.980   3.866  -9.767  1.00 92.21           C
ATOM    710  O   LEU A  64      13.829   4.413 -10.858  1.00 92.21           O
ATOM    711  HA  LEU A  64      15.286   5.411  -9.064  1.00 92.21           H
ATOM    712  CB  LEU A  64      16.294   3.574  -8.706  1.00 92.21           C
ATOM    713 1HB  LEU A  64      16.068   2.621  -8.227  1.00 92.21           H
ATOM    714 2HB  LEU A  64      16.608   3.352  -9.726  1.00 92.21           H
ATOM    715  CG  LEU A  64      17.470   4.218  -7.968  1.00 92.21           C
ATOM    716  HG  LEU A  64      17.131   4.508  -6.974  1.00 92.21           H
ATOM    717  CD1 LEU A  64      18.614   3.219  -7.783  1.00 92.21           C
ATOM    718 1HD1 LEU A  64      18.261   2.367  -7.203  1.00 92.21           H
ATOM    719 2HD1 LEU A  64      18.958   2.877  -8.759  1.00 92.21           H
ATOM    720 3HD1 LEU A  64      19.436   3.703  -7.257  1.00 92.21           H
ATOM    721  CD2 LEU A  64      17.931   5.493  -8.678  1.00 92.21           C
ATOM    722 1HD2 LEU A  64      18.245   5.249  -9.693  1.00 92.21           H
ATOM    723 2HD2 LEU A  64      17.108   6.206  -8.714  1.00 92.21           H
ATOM    724 3HD2 LEU A  64      18.767   5.930  -8.134  1.00 92.21           H
ATOM    725  HN  LEU A  64      14.805   3.897  -6.755  1.00 92.21           H
ATOM    726  N   GLY A  65      13.301   2.804  -9.359  1.00 89.70           N
ATOM    727  CA  GLY A  65      12.395   2.106 -10.256  1.00 89.70           C
ATOM    728  C   GLY A  65      11.252   3.020 -10.702  1.00 89.70           C
ATOM    729  O   GLY A  65      10.999   3.165 -11.897  1.00 89.70           O
ATOM    730 1HA  GLY A  65      12.943   1.750 -11.128  1.00 89.70           H
ATOM    731 2HA  GLY A  65      11.988   1.227  -9.755  1.00 89.70           H
ATOM    732  HN  GLY A  65      13.362   2.421  -8.438  1.00 89.70           H
ATOM    733  N   ASN A  66      10.593   3.614  -9.718  1.00 92.21           N
ATOM    734  CA  ASN A  66       9.391   4.386  -9.981  1.00 92.21           C
ATOM    735  C   ASN A  66       9.770   5.684 -10.697  1.00 92.21           C
ATOM    736  O   ASN A  66       9.017   6.178 -11.534  1.00 92.21           O
ATOM    737  HA  ASN A  66       8.764   3.739 -10.595  1.00 92.21           H
ATOM    738  CB  ASN A  66       8.677   4.755  -8.679  1.00 92.21           C
ATOM    739 1HB  ASN A  66       9.403   5.120  -7.953  1.00 92.21           H
ATOM    740 2HB  ASN A  66       7.974   5.568  -8.863  1.00 92.21           H
ATOM    741  CG  ASN A  66       7.932   3.550  -8.101  1.00 92.21           C
ATOM    742  OD1 ASN A  66       6.960   3.064  -8.656  1.00 92.21           O
ATOM    743  ND2 ASN A  66       8.440   3.097  -6.959  1.00 92.21           N
ATOM    744 1HD2 ASN A  66       9.240   3.541  -6.556  1.00 92.21           H
ATOM    745 2HD2 ASN A  66       8.022   2.311  -6.503  1.00 92.21           H
ATOM    746  HN  ASN A  66      10.868   3.574  -8.757  1.00 92.21           H
ATOM    747  N   SER A  67      10.938   6.199 -10.341  1.00 91.48           N
ATOM    748  CA  SER A  67      11.454   7.396 -10.982  1.00 91.48           C
ATOM    749  C   SER A  67      11.659   7.142 -12.477  1.00 91.48           C
ATOM    750  O   SER A  67      11.400   8.018 -13.300  1.00 91.48           O
ATOM    751  HA  SER A  67      10.693   8.159 -10.825  1.00 91.48           H
ATOM    752  CB  SER A  67      12.766   7.845 -10.336  1.00 91.48           C
ATOM    753 1HB  SER A  67      13.500   7.042 -10.410  1.00 91.48           H
ATOM    754 2HB  SER A  67      13.169   8.696 -10.885  1.00 91.48           H
ATOM    755  OG  SER A  67      12.592   8.203  -8.968  1.00 91.48           O
ATOM    756  HG  SER A  67      13.041   7.532  -8.378  1.00 91.48           H
ATOM    757  HN  SER A  67      11.526   5.813  -9.630  1.00 91.48           H
ATOM    758  N   LEU A  68      12.122   5.939 -12.782  1.00 87.20           N
ATOM    759  CA  LEU A  68      12.361   5.557 -14.164  1.00 87.20           C
ATOM    760  C   LEU A  68      11.028   5.512 -14.914  1.00 87.20           C
ATOM    761  O   LEU A  68      10.951   5.915 -16.073  1.00 87.20           O
ATOM    762  HA  LEU A  68      12.984   6.330 -14.613  1.00 87.20           H
ATOM    763  CB  LEU A  68      13.148   4.247 -14.229  1.00 87.20           C
ATOM    764 1HB  LEU A  68      14.063   4.366 -13.649  1.00 87.20           H
ATOM    765 2HB  LEU A  68      12.561   3.469 -13.742  1.00 87.20           H
ATOM    766  CG  LEU A  68      13.526   3.760 -15.630  1.00 87.20           C
ATOM    767  HG  LEU A  68      12.617   3.709 -16.230  1.00 87.20           H
ATOM    768  CD1 LEU A  68      14.467   4.750 -16.319  1.00 87.20           C
ATOM    769 1HD1 LEU A  68      13.975   5.719 -16.407  1.00 87.20           H
ATOM    770 2HD1 LEU A  68      15.377   4.857 -15.729  1.00 87.20           H
ATOM    771 3HD1 LEU A  68      14.719   4.380 -17.313  1.00 87.20           H
ATOM    772  CD2 LEU A  68      14.115   2.349 -15.580  1.00 87.20           C
ATOM    773 1HD2 LEU A  68      15.010   2.351 -14.958  1.00 87.20           H
ATOM    774 2HD2 LEU A  68      13.380   1.663 -15.158  1.00 87.20           H
ATOM    775 3HD2 LEU A  68      14.374   2.028 -16.589  1.00 87.20           H
ATOM    776  HN  LEU A  68      12.333   5.233 -12.107  1.00 87.20           H
ATOM    777  N   VAL A  69      10.013   5.018 -14.221  1.00 86.88           N
ATOM    778  CA  VAL A  69       8.695   4.882 -14.819  1.00 86.88           C
ATOM    779  C   VAL A  69       8.188   6.261 -15.245  1.00 86.88           C
ATOM    780  O   VAL A  69       7.708   6.431 -16.365  1.00 86.88           O
ATOM    781  HA  VAL A  69       8.799   4.257 -15.706  1.00 86.88           H
ATOM    782  CB  VAL A  69       7.751   4.172 -13.847  1.00 86.88           C
ATOM    783  HB  VAL A  69       7.802   4.691 -12.890  1.00 86.88           H
ATOM    784  CG1 VAL A  69       6.304   4.239 -14.341  1.00 86.88           C
ATOM    785 1HG1 VAL A  69       5.998   5.281 -14.428  1.00 86.88           H
ATOM    786 2HG1 VAL A  69       6.231   3.756 -15.315  1.00 86.88           H
ATOM    787 3HG1 VAL A  69       5.654   3.726 -13.632  1.00 86.88           H
ATOM    788  CG2 VAL A  69       8.186   2.723 -13.619  1.00 86.88           C
ATOM    789 1HG2 VAL A  69       8.178   2.187 -14.568  1.00 86.88           H
ATOM    790 2HG2 VAL A  69       9.193   2.707 -13.202  1.00 86.88           H
ATOM    791 3HG2 VAL A  69       7.498   2.242 -12.924  1.00 86.88           H
ATOM    792  HN  VAL A  69      10.079   4.715 -13.271  1.00 86.88           H
ATOM    793  N   ILE A  70       8.313   7.211 -14.330  1.00 88.63           N
ATOM    794  CA  ILE A  70       7.836   8.560 -14.582  1.00 88.63           C
ATOM    795  C   ILE A  70       8.591   9.149 -15.775  1.00 88.63           C
ATOM    796  O   ILE A  70       7.994   9.793 -16.636  1.00 88.63           O
ATOM    797  HA  ILE A  70       6.780   8.490 -14.843  1.00 88.63           H
ATOM    798  CB  ILE A  70       7.934   9.409 -13.313  1.00 88.63           C
ATOM    799  HB  ILE A  70       8.949   9.329 -12.926  1.00 88.63           H
ATOM    800  CG1 ILE A  70       6.994   8.881 -12.227  1.00 88.63           C
ATOM    801 1HG1 ILE A  70       5.961   8.950 -12.570  1.00 88.63           H
ATOM    802 2HG1 ILE A  70       7.199   7.827 -12.044  1.00 88.63           H
ATOM    803  CG2 ILE A  70       7.682  10.886 -13.620  1.00 88.63           C
ATOM    804 1HG2 ILE A  70       8.425  11.240 -14.335  1.00 88.63           H
ATOM    805 2HG2 ILE A  70       6.685  11.005 -14.044  1.00 88.63           H
ATOM    806 3HG2 ILE A  70       7.758  11.467 -12.701  1.00 88.63           H
ATOM    807  CD1 ILE A  70       7.159   9.672 -10.927  1.00 88.63           C
ATOM    808 1HD1 ILE A  70       8.186   9.581 -10.575  1.00 88.63           H
ATOM    809 2HD1 ILE A  70       6.929  10.722 -11.109  1.00 88.63           H
ATOM    810 3HD1 ILE A  70       6.479   9.276 -10.173  1.00 88.63           H
ATOM    811  HN  ILE A  70       8.730   7.071 -13.432  1.00 88.63           H
ATOM    812  N   LEU A  71       9.894   8.907 -15.788  1.00 85.96           N
ATOM    813  CA  LEU A  71      10.753   9.488 -16.806  1.00 85.96           C
ATOM    814  C   LEU A  71      10.365   8.928 -18.175  1.00 85.96           C
ATOM    815  O   LEU A  71      10.289   9.669 -19.154  1.00 85.96           O
ATOM    816  HA  LEU A  71      10.574  10.564 -16.809  1.00 85.96           H
ATOM    817  CB  LEU A  71      12.226   9.276 -16.449  1.00 85.96           C
ATOM    818 1HB  LEU A  71      12.394   9.658 -15.442  1.00 85.96           H
ATOM    819 2HB  LEU A  71      12.420   8.204 -16.420  1.00 85.96           H
ATOM    820  CG  LEU A  71      13.244   9.925 -17.388  1.00 85.96           C
ATOM    821  HG  LEU A  71      12.773  10.789 -17.857  1.00 85.96           H
ATOM    822  CD1 LEU A  71      14.457  10.439 -16.611  1.00 85.96           C
ATOM    823 1HD1 LEU A  71      14.133  11.180 -15.880  1.00 85.96           H
ATOM    824 2HD1 LEU A  71      14.938   9.607 -16.096  1.00 85.96           H
ATOM    825 3HD1 LEU A  71      15.165  10.896 -17.302  1.00 85.96           H
ATOM    826  CD2 LEU A  71      13.646   8.965 -18.510  1.00 85.96           C
ATOM    827 1HD2 LEU A  71      14.091   8.069 -18.078  1.00 85.96           H
ATOM    828 2HD2 LEU A  71      12.763   8.691 -19.087  1.00 85.96           H
ATOM    829 3HD2 LEU A  71      14.370   9.452 -19.163  1.00 85.96           H
ATOM    830  HN  LEU A  71      10.362   8.328 -15.120  1.00 85.96           H
ATOM    831  N   VAL A  72      10.129   7.624 -18.201  1.00 82.82           N
ATOM    832  CA  VAL A  72       9.771   6.953 -19.438  1.00 82.82           C
ATOM    833  C   VAL A  72       8.457   7.532 -19.966  1.00 82.82           C
ATOM    834  O   VAL A  72       8.319   7.776 -21.164  1.00 82.82           O
ATOM    835  HA  VAL A  72      10.560   7.155 -20.163  1.00 82.82           H
ATOM    836  CB  VAL A  72       9.710   5.440 -19.214  1.00 82.82           C
ATOM    837  HB  VAL A  72       9.055   5.253 -18.363  1.00 82.82           H
ATOM    838  CG1 VAL A  72       9.115   4.729 -20.431  1.00 82.82           C
ATOM    839 1HG1 VAL A  72       8.104   5.097 -20.608  1.00 82.82           H
ATOM    840 2HG1 VAL A  72       9.733   4.928 -21.306  1.00 82.82           H
ATOM    841 3HG1 VAL A  72       9.084   3.656 -20.245  1.00 82.82           H
ATOM    842  CG2 VAL A  72      11.093   4.881 -18.874  1.00 82.82           C
ATOM    843 1HG2 VAL A  72      11.780   5.085 -19.696  1.00 82.82           H
ATOM    844 2HG2 VAL A  72      11.463   5.354 -17.965  1.00 82.82           H
ATOM    845 3HG2 VAL A  72      11.021   3.804 -18.720  1.00 82.82           H
ATOM    846  HN  VAL A  72      10.179   7.031 -17.397  1.00 82.82           H
ATOM    847  N   TYR A  73       7.525   7.735 -19.046  1.00 82.25           N
ATOM    848  CA  TYR A  73       6.226   8.279 -19.405  1.00 82.25           C
ATOM    849  C   TYR A  73       6.367   9.669 -20.028  1.00 82.25           C
ATOM    850  O   TYR A  73       5.637  10.014 -20.956  1.00 82.25           O
ATOM    851  HA  TYR A  73       5.769   7.607 -20.131  1.00 82.25           H
ATOM    852  CB  TYR A  73       5.443   8.397 -18.096  1.00 82.25           C
ATOM    853 1HB  TYR A  73       5.396   7.416 -17.622  1.00 82.25           H
ATOM    854 2HB  TYR A  73       5.987   9.053 -17.417  1.00 82.25           H
ATOM    855  CG  TYR A  73       4.020   8.932 -18.268  1.00 82.25           C
ATOM    856  CD1 TYR A  73       3.793  10.292 -18.299  1.00 82.25           C
ATOM    857  HD1 TYR A  73       4.628  10.986 -18.201  1.00 82.25           H
ATOM    858  CD2 TYR A  73       2.963   8.053 -18.392  1.00 82.25           C
ATOM    859  HD2 TYR A  73       3.142   6.978 -18.368  1.00 82.25           H
ATOM    860  CE1 TYR A  73       2.454  10.796 -18.462  1.00 82.25           C
ATOM    861  HE1 TYR A  73       2.261  11.868 -18.488  1.00 82.25           H
ATOM    862  CE2 TYR A  73       1.623   8.556 -18.555  1.00 82.25           C
ATOM    863  HE2 TYR A  73       0.780   7.873 -18.654  1.00 82.25           H
ATOM    864  CZ  TYR A  73       1.435   9.903 -18.581  1.00 82.25           C
ATOM    865  OH  TYR A  73       0.170  10.378 -18.735  1.00 82.25           O
ATOM    866  HH  TYR A  73      -0.441   9.639 -19.019  1.00 82.25           H
ATOM    867  HN  TYR A  73       7.646   7.534 -18.074  1.00 82.25           H
ATOM    868  N   TRP A  74       7.311  10.429 -19.493  1.00 83.50           N
ATOM    869  CA  TRP A  74       7.465  11.819 -19.888  1.00 83.50           C
ATOM    870  C   TRP A  74       7.988  11.847 -21.325  1.00 83.50           C
ATOM    871  O   TRP A  74       7.422  12.524 -22.183  1.00 83.50           O
ATOM    872  HA  TRP A  74       6.483  12.290 -19.839  1.00 83.50           H
ATOM    873  CB  TRP A  74       8.368  12.570 -18.908  1.00 83.50           C
ATOM    874 1HB  TRP A  74       8.180  12.201 -17.900  1.00 83.50           H
ATOM    875 2HB  TRP A  74       9.408  12.344 -19.141  1.00 83.50           H
ATOM    876  CG  TRP A  74       8.176  14.088 -18.923  1.00 83.50           C
ATOM    877  CD1 TRP A  74       8.525  14.955 -19.884  1.00 83.50           C
ATOM    878  HD1 TRP A  74       9.012  14.672 -20.817  1.00 83.50           H
ATOM    879  CD2 TRP A  74       7.571  14.889 -17.886  1.00 83.50           C
ATOM    880  NE1 TRP A  74       8.191  16.249 -19.543  1.00 83.50           N
ATOM    881  HE1 TRP A  74       8.351  17.067 -20.096  1.00 83.50           H
ATOM    882  CE2 TRP A  74       7.592  16.208 -18.289  1.00 83.50           C
ATOM    883  CE3 TRP A  74       7.024  14.510 -16.647  1.00 83.50           C
ATOM    884  HE3 TRP A  74       6.995  13.476 -16.306  1.00 83.50           H
ATOM    885  CZ2 TRP A  74       7.081  17.256 -17.514  1.00 83.50           C
ATOM    886  HZ2 TRP A  74       7.110  18.290 -17.855  1.00 83.50           H
ATOM    887  CZ3 TRP A  74       6.517  15.569 -15.884  1.00 83.50           C
ATOM    888  HZ3 TRP A  74       6.081  15.331 -14.914  1.00 83.50           H
ATOM    889  CH2 TRP A  74       6.531  16.902 -16.276  1.00 83.50           C
ATOM    890  HH2 TRP A  74       6.116  17.670 -15.623  1.00 83.50           H
ATOM    891  HN  TRP A  74       7.962  10.111 -18.804  1.00 83.50           H
ATOM    892  N   TYR A  75       9.063  11.105 -21.544  1.00 78.85           N
ATOM    893  CA  TYR A  75       9.806  11.212 -22.789  1.00 78.85           C
ATOM    894  C   TYR A  75       9.199  10.314 -23.869  1.00 78.85           C
ATOM    895  O   TYR A  75       9.584  10.392 -25.034  1.00 78.85           O
ATOM    896  HA  TYR A  75       9.759  12.249 -23.120  1.00 78.85           H
ATOM    897  CB  TYR A  75      11.223  10.728 -22.477  1.00 78.85           C
ATOM    898 1HB  TYR A  75      11.163   9.831 -21.861  1.00 78.85           H
ATOM    899 2HB  TYR A  75      11.712  10.442 -23.408  1.00 78.85           H
ATOM    900  CG  TYR A  75      12.091  11.764 -21.759  1.00 78.85           C
ATOM    901  CD1 TYR A  75      12.611  12.833 -22.460  1.00 78.85           C
ATOM    902  HD1 TYR A  75      12.403  12.939 -23.525  1.00 78.85           H
ATOM    903  CD2 TYR A  75      12.354  11.629 -20.411  1.00 78.85           C
ATOM    904  HD2 TYR A  75      11.943  10.785 -19.857  1.00 78.85           H
ATOM    905  CE1 TYR A  75      13.427  13.808 -21.785  1.00 78.85           C
ATOM    906  HE1 TYR A  75      13.844  14.657 -22.327  1.00 78.85           H
ATOM    907  CE2 TYR A  75      13.170  12.605 -19.736  1.00 78.85           C
ATOM    908  HE2 TYR A  75      13.386  12.510 -18.672  1.00 78.85           H
ATOM    909  CZ  TYR A  75      13.667  13.646 -20.456  1.00 78.85           C
ATOM    910  OH  TYR A  75      14.438  14.567 -19.819  1.00 78.85           O
ATOM    911  HH  TYR A  75      14.735  15.270 -20.465  1.00 78.85           H
ATOM    912  HN  TYR A  75       9.427  10.441 -20.891  1.00 78.85           H
ATOM    913  N   CYS A  76       8.261   9.481 -23.442  1.00 70.63           N
ATOM    914  CA  CYS A  76       7.556   8.611 -24.368  1.00 70.63           C
ATOM    915  C   CYS A  76       6.736   9.484 -25.319  1.00 70.63           C
ATOM    916  O   CYS A  76       5.798  10.158 -24.896  1.00 70.63           O
ATOM    917  HA  CYS A  76       8.317   8.052 -24.913  1.00 70.63           H
ATOM    918  CB  CYS A  76       6.683   7.592 -23.633  1.00 70.63           C
ATOM    919 1HB  CYS A  76       7.299   6.979 -22.975  1.00 70.63           H
ATOM    920 2HB  CYS A  76       5.960   8.109 -23.001  1.00 70.63           H
ATOM    921  SG  CYS A  76       5.809   6.529 -24.840  1.00 70.63           S
ATOM    922  HG  CYS A  76       6.905   6.002 -25.379  1.00 70.63           H
ATOM    923  HN  CYS A  76       7.982   9.396 -22.486  1.00 70.63           H
ATOM    924  N   THR A  77       7.120   9.445 -26.587  1.00 63.29           N
ATOM    925  CA  THR A  77       6.521  10.323 -27.577  1.00 63.29           C
ATOM    926  C   THR A  77       5.181   9.757 -28.052  1.00 63.29           C
ATOM    927  O   THR A  77       4.460  10.409 -28.805  1.00 63.29           O
ATOM    928  HA  THR A  77       6.314  11.283 -27.105  1.00 63.29           H
ATOM    929  CB  THR A  77       7.533  10.519 -28.708  1.00 63.29           C
ATOM    930  HB  THR A  77       7.131  11.175 -29.480  1.00 63.29           H
ATOM    931  OG1 THR A  77       7.844   9.194 -29.129  1.00 63.29           O
ATOM    932  HG1 THR A  77       8.280   9.214 -30.029  1.00 63.29           H
ATOM    933  CG2 THR A  77       8.868  11.075 -28.210  1.00 63.29           C
ATOM    934 1HG2 THR A  77       9.303  10.384 -27.487  1.00 63.29           H
ATOM    935 2HG2 THR A  77       8.704  12.043 -27.735  1.00 63.29           H
ATOM    936 3HG2 THR A  77       9.549  11.195 -29.053  1.00 63.29           H
ATOM    937  HN  THR A  77       7.825   8.829 -26.938  1.00 63.29           H
ATOM    938  N   ARG A  78       4.889   8.550 -27.590  1.00 66.69           N
ATOM    939  CA  ARG A  78       3.700   7.846 -28.038  1.00 66.69           C
ATOM    940  C   ARG A  78       2.458   8.403 -27.340  1.00 66.69           C
ATOM    941  O   ARG A  78       2.539   8.883 -26.211  1.00 66.69           O
ATOM    942  HA  ARG A  78       3.659   8.024 -29.113  1.00 66.69           H
ATOM    943  CB  ARG A  78       3.807   6.346 -27.753  1.00 66.69           C
ATOM    944 1HB  ARG A  78       3.222   5.790 -28.485  1.00 66.69           H
ATOM    945 2HB  ARG A  78       4.843   6.025 -27.862  1.00 66.69           H
ATOM    946  CG  ARG A  78       3.312   6.020 -26.342  1.00 66.69           C
ATOM    947 1HG  ARG A  78       3.823   6.654 -25.618  1.00 66.69           H
ATOM    948 2HG  ARG A  78       2.248   6.243 -26.266  1.00 66.69           H
ATOM    949  CD  ARG A  78       3.557   4.549 -26.002  1.00 66.69           C
ATOM    950 1HD  ARG A  78       3.079   3.911 -26.745  1.00 66.69           H
ATOM    951 2HD  ARG A  78       4.624   4.332 -26.035  1.00 66.69           H
ATOM    952  NE  ARG A  78       3.021   4.244 -24.656  1.00 66.69           N
ATOM    953  HE  ARG A  78       2.541   4.973 -24.167  1.00 66.69           H
ATOM    954  CZ  ARG A  78       3.139   3.054 -24.052  1.00 66.69           C
ATOM    955  NH1 ARG A  78       3.773   2.042 -24.661  1.00 66.69           N
ATOM    956 1HH1 ARG A  78       4.162   2.172 -25.573  1.00 66.69           H
ATOM    957 2HH1 ARG A  78       3.857   1.157 -24.203  1.00 66.69           H
ATOM    958  NH2 ARG A  78       2.615   2.891 -22.830  1.00 66.69           N
ATOM    959 1HH2 ARG A  78       2.694   2.009 -22.365  1.00 66.69           H
ATOM    960 2HH2 ARG A  78       2.144   3.651 -22.382  1.00 66.69           H
ATOM    961  HN  ARG A  78       5.447   8.056 -26.924  1.00 66.69           H
ATOM    962  N   VAL A  79       1.337   8.321 -28.041  1.00 72.21           N
ATOM    963  CA  VAL A  79       0.054   8.649 -27.443  1.00 72.21           C
ATOM    964  C   VAL A  79      -0.111   7.866 -26.139  1.00 72.21           C
ATOM    965  O   VAL A  79      -0.052   6.637 -26.137  1.00 72.21           O
ATOM    966  HA  VAL A  79       0.061   9.714 -27.213  1.00 72.21           H
ATOM    967  CB  VAL A  79      -1.073   8.387 -28.444  1.00 72.21           C
ATOM    968  HB  VAL A  79      -1.103   7.315 -28.643  1.00 72.21           H
ATOM    969  CG1 VAL A  79      -2.428   8.794 -27.863  1.00 72.21           C
ATOM    970 1HG1 VAL A  79      -2.624   8.219 -26.958  1.00 72.21           H
ATOM    971 2HG1 VAL A  79      -2.416   9.857 -27.622  1.00 72.21           H
ATOM    972 3HG1 VAL A  79      -3.212   8.597 -28.595  1.00 72.21           H
ATOM    973  CG2 VAL A  79      -0.807   9.103 -29.769  1.00 72.21           C
ATOM    974 1HG2 VAL A  79      -0.738  10.177 -29.594  1.00 72.21           H
ATOM    975 2HG2 VAL A  79       0.130   8.744 -30.195  1.00 72.21           H
ATOM    976 3HG2 VAL A  79      -1.623   8.900 -30.463  1.00 72.21           H
ATOM    977  HN  VAL A  79       1.296   8.036 -28.999  1.00 72.21           H
ATOM    978  N   LYS A  80      -0.315   8.609 -25.061  1.00 77.78           N
ATOM    979  CA  LYS A  80      -0.573   7.998 -23.768  1.00 77.78           C
ATOM    980  C   LYS A  80      -1.843   7.149 -23.854  1.00 77.78           C
ATOM    981  O   LYS A  80      -2.720   7.421 -24.672  1.00 77.78           O
ATOM    982  HA  LYS A  80       0.267   7.341 -23.544  1.00 77.78           H
ATOM    983  CB  LYS A  80      -0.618   9.064 -22.671  1.00 77.78           C
ATOM    984 1HB  LYS A  80      -1.518   9.669 -22.784  1.00 77.78           H
ATOM    985 2HB  LYS A  80      -0.679   8.584 -21.695  1.00 77.78           H
ATOM    986  CG  LYS A  80       0.618   9.963 -22.728  1.00 77.78           C
ATOM    987 1HG  LYS A  80       0.658  10.472 -23.691  1.00 77.78           H
ATOM    988 2HG  LYS A  80       0.546  10.735 -21.963  1.00 77.78           H
ATOM    989  CD  LYS A  80       1.897   9.149 -22.521  1.00 77.78           C
ATOM    990 1HD  LYS A  80       1.868   8.661 -21.547  1.00 77.78           H
ATOM    991 2HD  LYS A  80       1.957   8.361 -23.272  1.00 77.78           H
ATOM    992  CE  LYS A  80       3.136  10.042 -22.613  1.00 77.78           C
ATOM    993 1HE  LYS A  80       3.035  10.729 -23.453  1.00 77.78           H
ATOM    994 2HE  LYS A  80       3.221  10.651 -21.712  1.00 77.78           H
ATOM    995  NZ  LYS A  80       4.356   9.221 -22.781  1.00 77.78           N
ATOM    996 1HZ  LYS A  80       5.173   9.783 -22.568  1.00 77.78           H
ATOM    997 2HZ  LYS A  80       4.318   8.427 -22.151  1.00 77.78           H
ATOM    998 3HZ  LYS A  80       4.412   8.891 -23.738  1.00 77.78           H
ATOM    999  HN  LYS A  80      -0.305   9.609 -25.061  1.00 77.78           H
ATOM   1000  N   THR A  81      -1.900   6.139 -22.999  1.00 78.92           N
ATOM   1001  CA  THR A  81      -3.117   5.360 -22.842  1.00 78.92           C
ATOM   1002  C   THR A  81      -3.702   5.560 -21.443  1.00 78.92           C
ATOM   1003  O   THR A  81      -3.046   6.121 -20.566  1.00 78.92           O
ATOM   1004  HA  THR A  81      -3.855   5.729 -23.553  1.00 78.92           H
ATOM   1005  CB  THR A  81      -2.787   3.900 -23.159  1.00 78.92           C
ATOM   1006  HB  THR A  81      -3.688   3.286 -23.149  1.00 78.92           H
ATOM   1007  OG1 THR A  81      -1.794   3.551 -22.198  1.00 78.92           O
ATOM   1008  HG1 THR A  81      -0.893   3.847 -22.515  1.00 78.92           H
ATOM   1009  CG2 THR A  81      -2.076   3.739 -24.505  1.00 78.92           C
ATOM   1010 1HG2 THR A  81      -1.141   4.299 -24.490  1.00 78.92           H
ATOM   1011 2HG2 THR A  81      -2.715   4.120 -25.301  1.00 78.92           H
ATOM   1012 3HG2 THR A  81      -1.865   2.684 -24.680  1.00 78.92           H
ATOM   1013  HN  THR A  81      -1.137   5.852 -22.421  1.00 78.92           H
ATOM   1014  N   MET A  82      -4.929   5.091 -21.276  1.00 82.39           N
ATOM   1015  CA  MET A  82      -5.562   5.096 -19.968  1.00 82.39           C
ATOM   1016  C   MET A  82      -4.716   4.332 -18.947  1.00 82.39           C
ATOM   1017  O   MET A  82      -4.554   4.778 -17.812  1.00 82.39           O
ATOM   1018  HA  MET A  82      -5.632   6.145 -19.681  1.00 82.39           H
ATOM   1019  CB  MET A  82      -6.946   4.453 -20.068  1.00 82.39           C
ATOM   1020 1HB  MET A  82      -7.575   5.036 -20.741  1.00 82.39           H
ATOM   1021 2HB  MET A  82      -6.858   3.456 -20.499  1.00 82.39           H
ATOM   1022  CG  MET A  82      -7.609   4.363 -18.692  1.00 82.39           C
ATOM   1023 1HG  MET A  82      -7.247   3.482 -18.162  1.00 82.39           H
ATOM   1024 2HG  MET A  82      -7.338   5.231 -18.091  1.00 82.39           H
ATOM   1025  SD  MET A  82      -9.383   4.278 -18.873  1.00 82.39           S
ATOM   1026  CE  MET A  82      -9.881   4.535 -17.178  1.00 82.39           C
ATOM   1027 1HE  MET A  82      -9.461   3.747 -16.553  1.00 82.39           H
ATOM   1028 2HE  MET A  82      -9.516   5.503 -16.835  1.00 82.39           H
ATOM   1029 3HE  MET A  82     -10.968   4.512 -17.112  1.00 82.39           H
ATOM   1030  HN  MET A  82      -5.488   4.712 -22.014  1.00 82.39           H
ATOM   1031  N   THR A  83      -4.199   3.195 -19.387  1.00 79.68           N
ATOM   1032  CA  THR A  83      -3.320   2.398 -18.548  1.00 79.68           C
ATOM   1033  C   THR A  83      -2.104   3.220 -18.119  1.00 79.68           C
ATOM   1034  O   THR A  83      -1.716   3.199 -16.951  1.00 79.68           O
ATOM   1035  HA  THR A  83      -3.861   2.130 -17.641  1.00 79.68           H
ATOM   1036  CB  THR A  83      -2.954   1.128 -19.319  1.00 79.68           C
ATOM   1037  HB  THR A  83      -2.137   1.317 -20.015  1.00 79.68           H
ATOM   1038  OG1 THR A  83      -4.182   0.715 -19.911  1.00 79.68           O
ATOM   1039  HG1 THR A  83      -4.940   0.883 -19.280  1.00 79.68           H
ATOM   1040  CG2 THR A  83      -2.578  -0.031 -18.393  1.00 79.68           C
ATOM   1041 1HG2 THR A  83      -3.420  -0.264 -17.742  1.00 79.68           H
ATOM   1042 2HG2 THR A  83      -1.718   0.254 -17.786  1.00 79.68           H
ATOM   1043 3HG2 THR A  83      -2.327  -0.907 -18.991  1.00 79.68           H
ATOM   1044  HN  THR A  83      -4.372   2.817 -20.297  1.00 79.68           H
ATOM   1045  N   ASP A  84      -1.535   3.925 -19.085  1.00 82.03           N
ATOM   1046  CA  ASP A  84      -0.325   4.693 -18.840  1.00 82.03           C
ATOM   1047  C   ASP A  84      -0.595   5.725 -17.744  1.00 82.03           C
ATOM   1048  O   ASP A  84       0.273   5.998 -16.916  1.00 82.03           O
ATOM   1049  HA  ASP A  84       0.425   3.958 -18.546  1.00 82.03           H
ATOM   1050  CB  ASP A  84       0.116   5.443 -20.098  1.00 82.03           C
ATOM   1051 1HB  ASP A  84      -0.679   6.115 -20.423  1.00 82.03           H
ATOM   1052 2HB  ASP A  84       0.984   6.062 -19.871  1.00 82.03           H
ATOM   1053  CG  ASP A  84       0.459   4.468 -21.226  1.00 82.03           C
ATOM   1054  OD1 ASP A  84       1.064   3.422 -20.907  1.00 82.03           O
ATOM   1055  OD2 ASP A  84       0.109   4.791 -22.382  1.00 82.03           O
ATOM   1056  HN  ASP A  84      -1.885   3.977 -20.020  1.00 82.03           H
ATOM   1057  N   MET A  85      -1.802   6.271 -17.773  1.00 87.28           N
ATOM   1058  CA  MET A  85      -2.186   7.290 -16.812  1.00 87.28           C
ATOM   1059  C   MET A  85      -2.191   6.728 -15.389  1.00 87.28           C
ATOM   1060  O   MET A  85      -1.689   7.365 -14.464  1.00 87.28           O
ATOM   1061  HA  MET A  85      -1.433   8.073 -16.898  1.00 87.28           H
ATOM   1062  CB  MET A  85      -3.580   7.818 -17.157  1.00 87.28           C
ATOM   1063 1HB  MET A  85      -3.613   8.111 -18.207  1.00 87.28           H
ATOM   1064 2HB  MET A  85      -4.317   7.026 -17.024  1.00 87.28           H
ATOM   1065  CG  MET A  85      -3.947   9.015 -16.277  1.00 87.28           C
ATOM   1066 1HG  MET A  85      -4.959   9.349 -16.506  1.00 87.28           H
ATOM   1067 2HG  MET A  85      -3.938   8.721 -15.227  1.00 87.28           H
ATOM   1068  SD  MET A  85      -2.790  10.347 -16.546  1.00 87.28           S
ATOM   1069  CE  MET A  85      -3.201  10.781 -18.228  1.00 87.28           C
ATOM   1070 1HE  MET A  85      -3.042   9.918 -18.875  1.00 87.28           H
ATOM   1071 2HE  MET A  85      -4.247  11.085 -18.279  1.00 87.28           H
ATOM   1072 3HE  MET A  85      -2.567  11.604 -18.557  1.00 87.28           H
ATOM   1073  HN  MET A  85      -2.510   6.028 -18.437  1.00 87.28           H
ATOM   1074  N   PHE A  86      -2.764   5.540 -15.258  1.00 87.54           N
ATOM   1075  CA  PHE A  86      -2.852   4.891 -13.961  1.00 87.54           C
ATOM   1076  C   PHE A  86      -1.470   4.452 -13.473  1.00 87.54           C
ATOM   1077  O   PHE A  86      -1.172   4.539 -12.283  1.00 87.54           O
ATOM   1078  HA  PHE A  86      -3.269   5.617 -13.263  1.00 87.54           H
ATOM   1079  CB  PHE A  86      -3.733   3.653 -14.140  1.00 87.54           C
ATOM   1080 1HB  PHE A  86      -3.313   3.031 -14.931  1.00 87.54           H
ATOM   1081 2HB  PHE A  86      -3.705   3.064 -13.223  1.00 87.54           H
ATOM   1082  CG  PHE A  86      -5.191   3.970 -14.480  1.00 87.54           C
ATOM   1083  CD1 PHE A  86      -5.817   5.017 -13.880  1.00 87.54           C
ATOM   1084  HD1 PHE A  86      -5.280   5.631 -13.157  1.00 87.54           H
ATOM   1085  CD2 PHE A  86      -5.861   3.204 -15.383  1.00 87.54           C
ATOM   1086  HD2 PHE A  86      -5.359   2.364 -15.864  1.00 87.54           H
ATOM   1087  CE1 PHE A  86      -7.169   5.312 -14.195  1.00 87.54           C
ATOM   1088  HE1 PHE A  86      -7.671   6.151 -13.714  1.00 87.54           H
ATOM   1089  CE2 PHE A  86      -7.213   3.498 -15.698  1.00 87.54           C
ATOM   1090  HE2 PHE A  86      -7.750   2.885 -16.422  1.00 87.54           H
ATOM   1091  CZ  PHE A  86      -7.839   4.546 -15.098  1.00 87.54           C
ATOM   1092  HZ  PHE A  86      -8.878   4.772 -15.340  1.00 87.54           H
ATOM   1093  HN  PHE A  86      -3.163   5.025 -16.017  1.00 87.54           H
ATOM   1094  N   LEU A  87      -0.663   3.992 -14.417  1.00 84.38           N
ATOM   1095  CA  LEU A  87       0.681   3.540 -14.098  1.00 84.38           C
ATOM   1096  C   LEU A  87       1.494   4.716 -13.553  1.00 84.38           C
ATOM   1097  O   LEU A  87       2.300   4.548 -12.639  1.00 84.38           O
ATOM   1098  HA  LEU A  87       0.595   2.787 -13.314  1.00 84.38           H
ATOM   1099  CB  LEU A  87       1.320   2.861 -15.311  1.00 84.38           C
ATOM   1100 1HB  LEU A  87       1.241   3.535 -16.164  1.00 84.38           H
ATOM   1101 2HB  LEU A  87       2.383   2.726 -15.109  1.00 84.38           H
ATOM   1102  CG  LEU A  87       0.730   1.507 -15.709  1.00 84.38           C
ATOM   1103  HG  LEU A  87      -0.318   1.655 -15.972  1.00 84.38           H
ATOM   1104  CD1 LEU A  87       1.432   0.946 -16.948  1.00 84.38           C
ATOM   1105 1HD1 LEU A  87       1.310   1.639 -17.780  1.00 84.38           H
ATOM   1106 2HD1 LEU A  87       2.493   0.815 -16.736  1.00 84.38           H
ATOM   1107 3HD1 LEU A  87       0.993  -0.017 -17.209  1.00 84.38           H
ATOM   1108  CD2 LEU A  87       0.766   0.526 -14.536  1.00 84.38           C
ATOM   1109 1HD2 LEU A  87       1.798   0.377 -14.218  1.00 84.38           H
ATOM   1110 2HD2 LEU A  87       0.185   0.930 -13.706  1.00 84.38           H
ATOM   1111 3HD2 LEU A  87       0.340  -0.429 -14.847  1.00 84.38           H
ATOM   1112  HN  LEU A  87      -0.913   3.925 -15.383  1.00 84.38           H
ATOM   1113  N   LEU A  88       1.254   5.881 -14.137  1.00 88.58           N
ATOM   1114  CA  LEU A  88       1.938   7.089 -13.707  1.00 88.58           C
ATOM   1115  C   LEU A  88       1.578   7.382 -12.249  1.00 88.58           C
ATOM   1116  O   LEU A  88       2.462   7.560 -11.412  1.00 88.58           O
ATOM   1117  HA  LEU A  88       3.009   6.896 -13.766  1.00 88.58           H
ATOM   1118  CB  LEU A  88       1.632   8.246 -14.660  1.00 88.58           C
ATOM   1119 1HB  LEU A  88       2.032   7.996 -15.643  1.00 88.58           H
ATOM   1120 2HB  LEU A  88       0.551   8.326 -14.767  1.00 88.58           H
ATOM   1121  CG  LEU A  88       2.179   9.615 -14.250  1.00 88.58           C
ATOM   1122  HG  LEU A  88       1.907   9.794 -13.210  1.00 88.58           H
ATOM   1123  CD1 LEU A  88       3.707   9.640 -14.328  1.00 88.58           C
ATOM   1124 1HD1 LEU A  88       4.118   8.885 -13.658  1.00 88.58           H
ATOM   1125 2HD1 LEU A  88       4.022   9.429 -15.350  1.00 88.58           H
ATOM   1126 3HD1 LEU A  88       4.070  10.625 -14.032  1.00 88.58           H
ATOM   1127  CD2 LEU A  88       1.544  10.730 -15.083  1.00 88.58           C
ATOM   1128 1HD2 LEU A  88       1.765  10.567 -16.138  1.00 88.58           H
ATOM   1129 2HD2 LEU A  88       0.465  10.726 -14.932  1.00 88.58           H
ATOM   1130 3HD2 LEU A  88       1.951  11.693 -14.771  1.00 88.58           H
ATOM   1131  HN  LEU A  88       0.606   6.007 -14.889  1.00 88.58           H
ATOM   1132  N   ASN A  89       0.280   7.423 -11.990  1.00 92.19           N
ATOM   1133  CA  ASN A  89      -0.210   7.815 -10.679  1.00 92.19           C
ATOM   1134  C   ASN A  89       0.230   6.777  -9.644  1.00 92.19           C
ATOM   1135  O   ASN A  89       0.442   7.108  -8.479  1.00 92.19           O
ATOM   1136  HA  ASN A  89       0.223   8.798 -10.493  1.00 92.19           H
ATOM   1137  CB  ASN A  89      -1.738   7.883 -10.659  1.00 92.19           C
ATOM   1138 1HB  ASN A  89      -2.151   7.051 -11.229  1.00 92.19           H
ATOM   1139 2HB  ASN A  89      -2.098   7.778  -9.636  1.00 92.19           H
ATOM   1140  CG  ASN A  89      -2.235   9.206 -11.247  1.00 92.19           C
ATOM   1141  OD1 ASN A  89      -2.479  10.174 -10.545  1.00 92.19           O
ATOM   1142  ND2 ASN A  89      -2.371   9.193 -12.569  1.00 92.19           N
ATOM   1143 1HD2 ASN A  89      -2.154   8.365 -13.087  1.00 92.19           H
ATOM   1144 2HD2 ASN A  89      -2.691  10.012 -13.047  1.00 92.19           H
ATOM   1145  HN  ASN A  89      -0.431   7.195 -12.655  1.00 92.19           H
ATOM   1146  N   LEU A  90       0.354   5.542 -10.107  1.00 89.40           N
ATOM   1147  CA  LEU A  90       0.780   4.456  -9.241  1.00 89.40           C
ATOM   1148  C   LEU A  90       2.221   4.704  -8.791  1.00 89.40           C
ATOM   1149  O   LEU A  90       2.539   4.572  -7.610  1.00 89.40           O
ATOM   1150  HA  LEU A  90       0.137   4.469  -8.361  1.00 89.40           H
ATOM   1151  CB  LEU A  90       0.575   3.107  -9.931  1.00 89.40           C
ATOM   1152 1HB  LEU A  90      -0.427   3.088 -10.359  1.00 89.40           H
ATOM   1153 2HB  LEU A  90       1.277   3.036 -10.762  1.00 89.40           H
ATOM   1154  CG  LEU A  90       0.745   1.869  -9.049  1.00 89.40           C
ATOM   1155  HG  LEU A  90       1.632   2.009  -8.431  1.00 89.40           H
ATOM   1156  CD1 LEU A  90      -0.445   1.704  -8.101  1.00 89.40           C
ATOM   1157 1HD1 LEU A  90      -0.523   2.582  -7.460  1.00 89.40           H
ATOM   1158 2HD1 LEU A  90      -1.360   1.596  -8.682  1.00 89.40           H
ATOM   1159 3HD1 LEU A  90      -0.298   0.816  -7.485  1.00 89.40           H
ATOM   1160  CD2 LEU A  90       0.979   0.618  -9.898  1.00 89.40           C
ATOM   1161 1HD2 LEU A  90       0.125   0.462 -10.558  1.00 89.40           H
ATOM   1162 2HD2 LEU A  90       1.881   0.747 -10.495  1.00 89.40           H
ATOM   1163 3HD2 LEU A  90       1.096  -0.248  -9.245  1.00 89.40           H
ATOM   1164  HN  LEU A  90       0.169   5.278 -11.054  1.00 89.40           H
ATOM   1165  N   ALA A  91       3.056   5.060  -9.757  1.00 91.50           N
ATOM   1166  CA  ALA A  91       4.466   5.280  -9.485  1.00 91.50           C
ATOM   1167  C   ALA A  91       4.618   6.475  -8.541  1.00 91.50           C
ATOM   1168  O   ALA A  91       5.501   6.485  -7.685  1.00 91.50           O
ATOM   1169  HA  ALA A  91       4.852   4.387  -8.993  1.00 91.50           H
ATOM   1170  CB  ALA A  91       5.216   5.480 -10.803  1.00 91.50           C
ATOM   1171 1HB  ALA A  91       5.100   4.592 -11.425  1.00 91.50           H
ATOM   1172 2HB  ALA A  91       4.808   6.345 -11.326  1.00 91.50           H
ATOM   1173 3HB  ALA A  91       6.273   5.645 -10.598  1.00 91.50           H
ATOM   1174  HN  ALA A  91       2.783   5.197 -10.709  1.00 91.50           H
ATOM   1175  N   ILE A  92       3.743   7.452  -8.729  1.00 93.56           N
ATOM   1176  CA  ILE A  92       3.759   8.641  -7.894  1.00 93.56           C
ATOM   1177  C   ILE A  92       3.403   8.255  -6.457  1.00 93.56           C
ATOM   1178  O   ILE A  92       4.065   8.684  -5.513  1.00 93.56           O
ATOM   1179  HA  ILE A  92       4.776   9.034  -7.904  1.00 93.56           H
ATOM   1180  CB  ILE A  92       2.851   9.722  -8.484  1.00 93.56           C
ATOM   1181  HB  ILE A  92       1.887   9.268  -8.717  1.00 93.56           H
ATOM   1182  CG1 ILE A  92       3.423  10.264  -9.795  1.00 93.56           C
ATOM   1183 1HG1 ILE A  92       4.318  10.852  -9.589  1.00 93.56           H
ATOM   1184 2HG1 ILE A  92       3.727   9.435 -10.434  1.00 93.56           H
ATOM   1185  CG2 ILE A  92       2.592  10.836  -7.467  1.00 93.56           C
ATOM   1186 1HG2 ILE A  92       2.109  10.417  -6.584  1.00 93.56           H
ATOM   1187 2HG2 ILE A  92       3.539  11.293  -7.181  1.00 93.56           H
ATOM   1188 3HG2 ILE A  92       1.944  11.590  -7.912  1.00 93.56           H
ATOM   1189  CD1 ILE A  92       2.395  11.128 -10.527  1.00 93.56           C
ATOM   1190 1HD1 ILE A  92       1.512  10.530 -10.752  1.00 93.56           H
ATOM   1191 2HD1 ILE A  92       2.112  11.970  -9.894  1.00 93.56           H
ATOM   1192 3HD1 ILE A  92       2.828  11.501 -11.455  1.00 93.56           H
ATOM   1193  HN  ILE A  92       3.035   7.440  -9.434  1.00 93.56           H
ATOM   1194  N   ALA A  93       2.357   7.450  -6.336  1.00 93.63           N
ATOM   1195  CA  ALA A  93       1.875   7.041  -5.028  1.00 93.63           C
ATOM   1196  C   ALA A  93       2.992   6.308  -4.283  1.00 93.63           C
ATOM   1197  O   ALA A  93       3.228   6.563  -3.103  1.00 93.63           O
ATOM   1198  HA  ALA A  93       1.612   7.943  -4.475  1.00 93.63           H
ATOM   1199  CB  ALA A  93       0.621   6.180  -5.192  1.00 93.63           C
ATOM   1200 1HB  ALA A  93      -0.152   6.757  -5.701  1.00 93.63           H
ATOM   1201 2HB  ALA A  93       0.862   5.296  -5.783  1.00 93.63           H
ATOM   1202 3HB  ALA A  93       0.260   5.873  -4.211  1.00 93.63           H
ATOM   1203  HN  ALA A  93       1.844   7.080  -7.111  1.00 93.63           H
ATOM   1204  N   ASP A  94       3.651   5.412  -5.004  1.00 93.07           N
ATOM   1205  CA  ASP A  94       4.701   4.600  -4.411  1.00 93.07           C
ATOM   1206  C   ASP A  94       5.829   5.511  -3.923  1.00 93.07           C
ATOM   1207  O   ASP A  94       6.348   5.327  -2.823  1.00 93.07           O
ATOM   1208  HA  ASP A  94       4.219   4.060  -3.596  1.00 93.07           H
ATOM   1209  CB  ASP A  94       5.288   3.626  -5.434  1.00 93.07           C
ATOM   1210 1HB  ASP A  94       5.402   4.128  -6.395  1.00 93.07           H
ATOM   1211 2HB  ASP A  94       6.283   3.316  -5.116  1.00 93.07           H
ATOM   1212  CG  ASP A  94       4.392   2.397  -5.597  1.00 93.07           C
ATOM   1213  OD1 ASP A  94       3.693   2.070  -4.615  1.00 93.07           O
ATOM   1214  OD2 ASP A  94       4.427   1.812  -6.702  1.00 93.07           O
ATOM   1215  HN  ASP A  94       3.478   5.237  -5.973  1.00 93.07           H
ATOM   1216  N   LEU A  95       6.176   6.473  -4.765  1.00 94.25           N
ATOM   1217  CA  LEU A  95       7.258   7.390  -4.449  1.00 94.25           C
ATOM   1218  C   LEU A  95       6.939   8.120  -3.143  1.00 94.25           C
ATOM   1219  O   LEU A  95       7.803   8.263  -2.280  1.00 94.25           O
ATOM   1220  HA  LEU A  95       8.158   6.793  -4.299  1.00 94.25           H
ATOM   1221  CB  LEU A  95       7.527   8.327  -5.627  1.00 94.25           C
ATOM   1222 1HB  LEU A  95       6.570   8.656  -6.031  1.00 94.25           H
ATOM   1223 2HB  LEU A  95       8.036   9.215  -5.251  1.00 94.25           H
ATOM   1224  CG  LEU A  95       8.359   7.745  -6.772  1.00 94.25           C
ATOM   1225  HG  LEU A  95       7.831   6.878  -7.170  1.00 94.25           H
ATOM   1226  CD1 LEU A  95       8.500   8.752  -7.915  1.00 94.25           C
ATOM   1227 1HD1 LEU A  95       7.512   9.010  -8.297  1.00 94.25           H
ATOM   1228 2HD1 LEU A  95       8.994   9.652  -7.547  1.00 94.25           H
ATOM   1229 3HD1 LEU A  95       9.095   8.312  -8.715  1.00 94.25           H
ATOM   1230  CD2 LEU A  95       9.718   7.254  -6.269  1.00 94.25           C
ATOM   1231 1HD2 LEU A  95      10.265   8.088  -5.829  1.00 94.25           H
ATOM   1232 2HD2 LEU A  95       9.568   6.480  -5.516  1.00 94.25           H
ATOM   1233 3HD2 LEU A  95      10.288   6.845  -7.102  1.00 94.25           H
ATOM   1234  HN  LEU A  95       5.732   6.632  -5.647  1.00 94.25           H
ATOM   1235  N   LEU A  96       5.694   8.562  -3.039  1.00 93.42           N
ATOM   1236  CA  LEU A  96       5.280   9.373  -1.907  1.00 93.42           C
ATOM   1237  C   LEU A  96       5.498   8.585  -0.614  1.00 93.42           C
ATOM   1238  O   LEU A  96       5.934   9.144   0.392  1.00 93.42           O
ATOM   1239  HA  LEU A  96       5.920  10.255  -1.886  1.00 93.42           H
ATOM   1240  CB  LEU A  96       3.842   9.862  -2.095  1.00 93.42           C
ATOM   1241 1HB  LEU A  96       3.223   9.008  -2.371  1.00 93.42           H
ATOM   1242 2HB  LEU A  96       3.475  10.224  -1.135  1.00 93.42           H
ATOM   1243  CG  LEU A  96       3.639  10.963  -3.137  1.00 93.42           C
ATOM   1244  HG  LEU A  96       3.979  10.588  -4.102  1.00 93.42           H
ATOM   1245  CD1 LEU A  96       2.156  11.312  -3.284  1.00 93.42           C
ATOM   1246 1HD1 LEU A  96       1.605  10.426  -3.599  1.00 93.42           H
ATOM   1247 2HD1 LEU A  96       1.768  11.660  -2.327  1.00 93.42           H
ATOM   1248 3HD1 LEU A  96       2.040  12.097  -4.030  1.00 93.42           H
ATOM   1249  CD2 LEU A  96       4.487  12.193  -2.807  1.00 93.42           C
ATOM   1250 1HD2 LEU A  96       4.201  12.580  -1.828  1.00 93.42           H
ATOM   1251 2HD2 LEU A  96       5.541  11.915  -2.793  1.00 93.42           H
ATOM   1252 3HD2 LEU A  96       4.323  12.961  -3.563  1.00 93.42           H
ATOM   1253  HN  LEU A  96       4.976   8.375  -3.710  1.00 93.42           H
ATOM   1254  N   PHE A  97       5.184   7.300  -0.682  1.00 94.19           N
ATOM   1255  CA  PHE A  97       5.335   6.431   0.473  1.00 94.19           C
ATOM   1256  C   PHE A  97       6.812   6.167   0.773  1.00 94.19           C
ATOM   1257  O   PHE A  97       7.240   6.248   1.923  1.00 94.19           O
ATOM   1258  HA  PHE A  97       4.879   6.939   1.322  1.00 94.19           H
ATOM   1259  CB  PHE A  97       4.653   5.105   0.127  1.00 94.19           C
ATOM   1260 1HB  PHE A  97       3.572   5.250   0.142  1.00 94.19           H
ATOM   1261 2HB  PHE A  97       4.923   4.824  -0.890  1.00 94.19           H
ATOM   1262  CG  PHE A  97       5.012   3.956   1.071  1.00 94.19           C
ATOM   1263  CD1 PHE A  97       5.613   2.838   0.583  1.00 94.19           C
ATOM   1264  HD1 PHE A  97       5.840   2.761  -0.480  1.00 94.19           H
ATOM   1265  CD2 PHE A  97       4.729   4.052   2.398  1.00 94.19           C
ATOM   1266  HD2 PHE A  97       4.247   4.948   2.789  1.00 94.19           H
ATOM   1267  CE1 PHE A  97       5.946   1.771   1.459  1.00 94.19           C
ATOM   1268  HE1 PHE A  97       6.428   0.875   1.068  1.00 94.19           H
ATOM   1269  CE2 PHE A  97       5.063   2.985   3.274  1.00 94.19           C
ATOM   1270  HE2 PHE A  97       4.836   3.062   4.337  1.00 94.19           H
ATOM   1271  CZ  PHE A  97       5.664   1.867   2.786  1.00 94.19           C
ATOM   1272  HZ  PHE A  97       5.920   1.049   3.459  1.00 94.19           H
ATOM   1273  HN  PHE A  97       4.834   6.852  -1.505  1.00 94.19           H
ATOM   1274  N   LEU A  98       7.551   5.858  -0.283  1.00 94.54           N
ATOM   1275  CA  LEU A  98       8.929   5.425  -0.130  1.00 94.54           C
ATOM   1276  C   LEU A  98       9.714   6.495   0.633  1.00 94.54           C
ATOM   1277  O   LEU A  98      10.581   6.173   1.444  1.00 94.54           O
ATOM   1278  HA  LEU A  98       8.921   4.512   0.465  1.00 94.54           H
ATOM   1279  CB  LEU A  98       9.534   5.073  -1.491  1.00 94.54           C
ATOM   1280 1HB  LEU A  98       9.332   5.893  -2.179  1.00 94.54           H
ATOM   1281 2HB  LEU A  98      10.617   5.010  -1.379  1.00 94.54           H
ATOM   1282  CG  LEU A  98       9.038   3.774  -2.129  1.00 94.54           C
ATOM   1283  HG  LEU A  98       7.955   3.732  -2.019  1.00 94.54           H
ATOM   1284  CD1 LEU A  98       9.342   3.748  -3.628  1.00 94.54           C
ATOM   1285 1HD1 LEU A  98       8.846   4.588  -4.114  1.00 94.54           H
ATOM   1286 2HD1 LEU A  98      10.419   3.825  -3.782  1.00 94.54           H
ATOM   1287 3HD1 LEU A  98       8.979   2.814  -4.057  1.00 94.54           H
ATOM   1288  CD2 LEU A  98       9.613   2.554  -1.406  1.00 94.54           C
ATOM   1289 1HD2 LEU A  98      10.701   2.578  -1.463  1.00 94.54           H
ATOM   1290 2HD2 LEU A  98       9.303   2.571  -0.362  1.00 94.54           H
ATOM   1291 3HD2 LEU A  98       9.245   1.644  -1.880  1.00 94.54           H
ATOM   1292  HN  LEU A  98       7.223   5.899  -1.226  1.00 94.54           H
ATOM   1293  N   VAL A  99       9.380   7.745   0.346  1.00 94.51           N
ATOM   1294  CA  VAL A  99      10.078   8.864   0.957  1.00 94.51           C
ATOM   1295  C   VAL A  99       9.878   8.818   2.473  1.00 94.51           C
ATOM   1296  O   VAL A  99      10.618   9.457   3.220  1.00 94.51           O
ATOM   1297  HA  VAL A  99      11.140   8.748   0.739  1.00 94.51           H
ATOM   1298  CB  VAL A  99       9.607  10.178   0.331  1.00 94.51           C
ATOM   1299  HB  VAL A  99       8.517  10.193   0.363  1.00 94.51           H
ATOM   1300  CG1 VAL A  99      10.117  11.379   1.129  1.00 94.51           C
ATOM   1301 1HG1 VAL A  99       9.740  11.324   2.150  1.00 94.51           H
ATOM   1302 2HG1 VAL A  99      11.207  11.370   1.143  1.00 94.51           H
ATOM   1303 3HG1 VAL A  99       9.768  12.300   0.663  1.00 94.51           H
ATOM   1304  CG2 VAL A  99      10.035  10.272  -1.135  1.00 94.51           C
ATOM   1305 1HG2 VAL A  99      11.122  10.224  -1.200  1.00 94.51           H
ATOM   1306 2HG2 VAL A  99       9.600   9.443  -1.694  1.00 94.51           H
ATOM   1307 3HG2 VAL A  99       9.687  11.216  -1.555  1.00 94.51           H
ATOM   1308  HN  VAL A  99       8.650   7.997  -0.289  1.00 94.51           H
ATOM   1309  N   THR A 100       8.874   8.057   2.883  1.00 93.99           N
ATOM   1310  CA  THR A 100       8.538   7.956   4.293  1.00 93.99           C
ATOM   1311  C   THR A 100       9.403   6.893   4.973  1.00 93.99           C
ATOM   1312  O   THR A 100       9.553   6.898   6.194  1.00 93.99           O
ATOM   1313  HA  THR A 100       8.768   8.909   4.769  1.00 93.99           H
ATOM   1314  CB  THR A 100       7.037   7.680   4.402  1.00 93.99           C
ATOM   1315  HB  THR A 100       6.671   7.912   5.402  1.00 93.99           H
ATOM   1316  OG1 THR A 100       6.904   6.319   4.000  1.00 93.99           O
ATOM   1317  HG1 THR A 100       6.797   6.266   3.007  1.00 93.99           H
ATOM   1318  CG2 THR A 100       6.221   8.456   3.367  1.00 93.99           C
ATOM   1319 1HG2 THR A 100       6.542   8.173   2.365  1.00 93.99           H
ATOM   1320 2HG2 THR A 100       6.377   9.526   3.509  1.00 93.99           H
ATOM   1321 3HG2 THR A 100       5.163   8.224   3.489  1.00 93.99           H
ATOM   1322  HN  THR A 100       8.297   7.516   2.271  1.00 93.99           H
ATOM   1323  N   LEU A 101       9.949   6.007   4.153  1.00 93.85           N
ATOM   1324  CA  LEU A 101      10.628   4.830   4.668  1.00 93.85           C
ATOM   1325  C   LEU A 101      11.858   5.265   5.467  1.00 93.85           C
ATOM   1326  O   LEU A 101      12.140   4.713   6.529  1.00 93.85           O
ATOM   1327  HA  LEU A 101       9.938   4.325   5.344  1.00 93.85           H
ATOM   1328  CB  LEU A 101      10.945   3.855   3.533  1.00 93.85           C
ATOM   1329 1HB  LEU A 101      11.455   4.404   2.741  1.00 93.85           H
ATOM   1330 2HB  LEU A 101      11.647   3.109   3.906  1.00 93.85           H
ATOM   1331  CG  LEU A 101       9.747   3.126   2.920  1.00 93.85           C
ATOM   1332  HG  LEU A 101       9.117   3.863   2.422  1.00 93.85           H
ATOM   1333  CD1 LEU A 101      10.200   2.125   1.856  1.00 93.85           C
ATOM   1334 1HD1 LEU A 101      10.731   2.653   1.063  1.00 93.85           H
ATOM   1335 2HD1 LEU A 101      10.864   1.388   2.309  1.00 93.85           H
ATOM   1336 3HD1 LEU A 101       9.329   1.621   1.437  1.00 93.85           H
ATOM   1337  CD2 LEU A 101       8.896   2.463   4.005  1.00 93.85           C
ATOM   1338 1HD2 LEU A 101       9.502   1.741   4.552  1.00 93.85           H
ATOM   1339 2HD2 LEU A 101       8.528   3.224   4.693  1.00 93.85           H
ATOM   1340 3HD2 LEU A 101       8.052   1.952   3.543  1.00 93.85           H
ATOM   1341  HN  LEU A 101       9.933   6.084   3.156  1.00 93.85           H
ATOM   1342  N   PRO A 102      12.610   6.258   4.973  1.00 93.99           N
ATOM   1343  CA  PRO A 102      13.806   6.723   5.681  1.00 93.99           C
ATOM   1344  C   PRO A 102      13.515   7.084   7.129  1.00 93.99           C
ATOM   1345  O   PRO A 102      14.303   6.772   8.020  1.00 93.99           O
ATOM   1346  HA  PRO A 102      14.546   5.924   5.730  1.00 93.99           H
ATOM   1347  CB  PRO A 102      14.256   7.941   4.872  1.00 93.99           C
ATOM   1348 1HB  PRO A 102      13.827   8.863   5.262  1.00 93.99           H
ATOM   1349 2HB  PRO A 102      15.339   8.059   4.894  1.00 93.99           H
ATOM   1350  CG  PRO A 102      13.752   7.636   3.466  1.00 93.99           C
ATOM   1351 1HG  PRO A 102      13.678   8.538   2.858  1.00 93.99           H
ATOM   1352 2HG  PRO A 102      14.422   6.962   2.933  1.00 93.99           H
ATOM   1353  CD  PRO A 102      12.392   7.006   3.722  1.00 93.99           C
ATOM   1354 1HD  PRO A 102      11.612   7.759   3.836  1.00 93.99           H
ATOM   1355 2HD  PRO A 102      12.086   6.357   2.902  1.00 93.99           H
ATOM   1356  N   PHE A 103      12.380   7.738   7.326  1.00 93.76           N
ATOM   1357  CA  PHE A 103      12.007   8.208   8.649  1.00 93.76           C
ATOM   1358  C   PHE A 103      11.696   7.034   9.580  1.00 93.76           C
ATOM   1359  O   PHE A 103      12.049   7.060  10.758  1.00 93.76           O
ATOM   1360  HA  PHE A 103      12.854   8.768   9.045  1.00 93.76           H
ATOM   1361  CB  PHE A 103      10.746   9.059   8.483  1.00 93.76           C
ATOM   1362 1HB  PHE A 103       9.991   8.473   7.958  1.00 93.76           H
ATOM   1363 2HB  PHE A 103      10.342   9.288   9.469  1.00 93.76           H
ATOM   1364  CG  PHE A 103      10.975  10.368   7.724  1.00 93.76           C
ATOM   1365  CD1 PHE A 103      11.359  11.485   8.397  1.00 93.76           C
ATOM   1366  HD1 PHE A 103      11.505  11.448   9.477  1.00 93.76           H
ATOM   1367  CD2 PHE A 103      10.793  10.414   6.377  1.00 93.76           C
ATOM   1368  HD2 PHE A 103      10.485   9.518   5.838  1.00 93.76           H
ATOM   1369  CE1 PHE A 103      11.571  12.700   7.693  1.00 93.76           C
ATOM   1370  HE1 PHE A 103      11.879  13.596   8.232  1.00 93.76           H
ATOM   1371  CE2 PHE A 103      11.005  11.628   5.673  1.00 93.76           C
ATOM   1372  HE2 PHE A 103      10.860  11.665   4.594  1.00 93.76           H
ATOM   1373  CZ  PHE A 103      11.390  12.746   6.346  1.00 93.76           C
ATOM   1374  HZ  PHE A 103      11.553  13.678   5.806  1.00 93.76           H
ATOM   1375  HN  PHE A 103      11.723   7.948   6.602  1.00 93.76           H
ATOM   1376  N   TRP A 104      11.038   6.031   9.016  1.00 92.66           N
ATOM   1377  CA  TRP A 104      10.704   4.836   9.772  1.00 92.66           C
ATOM   1378  C   TRP A 104      12.011   4.142  10.161  1.00 92.66           C
ATOM   1379  O   TRP A 104      12.118   3.576  11.248  1.00 92.66           O
ATOM   1380  HA  TRP A 104      10.167   5.147  10.668  1.00 92.66           H
ATOM   1381  CB  TRP A 104       9.761   3.931   8.978  1.00 92.66           C
ATOM   1382 1HB  TRP A 104      10.140   3.831   7.961  1.00 92.66           H
ATOM   1383 2HB  TRP A 104       9.771   2.935   9.421  1.00 92.66           H
ATOM   1384  CG  TRP A 104       8.317   4.433   8.922  1.00 92.66           C
ATOM   1385  CD1 TRP A 104       7.609   4.791   7.842  1.00 92.66           C
ATOM   1386  HD1 TRP A 104       7.993   4.768   6.822  1.00 92.66           H
ATOM   1387  CD2 TRP A 104       7.427   4.619  10.043  1.00 92.66           C
ATOM   1388  NE1 TRP A 104       6.334   5.194   8.183  1.00 92.66           N
ATOM   1389  HE1 TRP A 104       5.623   5.506   7.553  1.00 92.66           H
ATOM   1390  CE2 TRP A 104       6.220   5.086   9.564  1.00 92.66           C
ATOM   1391  CE3 TRP A 104       7.636   4.401  11.416  1.00 92.66           C
ATOM   1392  HE3 TRP A 104       8.579   4.033  11.819  1.00 92.66           H
ATOM   1393  CZ2 TRP A 104       5.127   5.374  10.390  1.00 92.66           C
ATOM   1394  HZ2 TRP A 104       4.183   5.741   9.988  1.00 92.66           H
ATOM   1395  CZ3 TRP A 104       6.534   4.694  12.229  1.00 92.66           C
ATOM   1396  HZ3 TRP A 104       6.642   4.542  13.303  1.00 92.66           H
ATOM   1397  CH2 TRP A 104       5.312   5.164  11.762  1.00 92.66           C
ATOM   1398  HH2 TRP A 104       4.501   5.368  12.461  1.00 92.66           H
ATOM   1399  HN  TRP A 104      10.735   6.027   8.063  1.00 92.66           H
ATOM   1400  N   ALA A 105      12.973   4.209   9.252  1.00 93.66           N
ATOM   1401  CA  ALA A 105      14.247   3.542   9.459  1.00 93.66           C
ATOM   1402  C   ALA A 105      14.943   4.149  10.679  1.00 93.66           C
ATOM   1403  O   ALA A 105      15.438   3.423  11.541  1.00 93.66           O
ATOM   1404  HA  ALA A 105      14.042   2.489   9.655  1.00 93.66           H
ATOM   1405  CB  ALA A 105      15.094   3.651   8.190  1.00 93.66           C
ATOM   1406 1HB  ALA A 105      14.567   3.179   7.360  1.00 93.66           H
ATOM   1407 2HB  ALA A 105      15.268   4.702   7.959  1.00 93.66           H
ATOM   1408 3HB  ALA A 105      16.049   3.150   8.346  1.00 93.66           H
ATOM   1409  HN  ALA A 105      12.893   4.707   8.389  1.00 93.66           H
ATOM   1410  N   ILE A 106      14.960   5.473  10.713  1.00 93.23           N
ATOM   1411  CA  ILE A 106      15.615   6.186  11.797  1.00 93.23           C
ATOM   1412  C   ILE A 106      14.898   5.874  13.112  1.00 93.23           C
ATOM   1413  O   ILE A 106      15.543   5.624  14.130  1.00 93.23           O
ATOM   1414  HA  ILE A 106      16.636   5.812  11.863  1.00 93.23           H
ATOM   1415  CB  ILE A 106      15.698   7.681  11.481  1.00 93.23           C
ATOM   1416  HB  ILE A 106      14.712   8.018  11.163  1.00 93.23           H
ATOM   1417  CG1 ILE A 106      16.662   7.943  10.322  1.00 93.23           C
ATOM   1418 1HG1 ILE A 106      17.690   7.818  10.663  1.00 93.23           H
ATOM   1419 2HG1 ILE A 106      16.497   7.209   9.534  1.00 93.23           H
ATOM   1420  CG2 ILE A 106      16.070   8.484  12.729  1.00 93.23           C
ATOM   1421 1HG2 ILE A 106      15.313   8.332  13.498  1.00 93.23           H
ATOM   1422 2HG2 ILE A 106      17.039   8.151  13.101  1.00 93.23           H
ATOM   1423 3HG2 ILE A 106      16.123   9.543  12.476  1.00 93.23           H
ATOM   1424  CD1 ILE A 106      16.473   9.354   9.761  1.00 93.23           C
ATOM   1425 1HD1 ILE A 106      15.452   9.467   9.398  1.00 93.23           H
ATOM   1426 2HD1 ILE A 106      16.663  10.086  10.546  1.00 93.23           H
ATOM   1427 3HD1 ILE A 106      17.170   9.514   8.938  1.00 93.23           H
ATOM   1428  HN  ILE A 106      14.537   6.056  10.019  1.00 93.23           H
ATOM   1429  N   ALA A 107      13.575   5.900  13.049  1.00 91.71           N
ATOM   1430  CA  ALA A 107      12.766   5.724  14.243  1.00 91.71           C
ATOM   1431  C   ALA A 107      12.973   4.311  14.791  1.00 91.71           C
ATOM   1432  O   ALA A 107      12.910   4.095  16.001  1.00 91.71           O
ATOM   1433  HA  ALA A 107      13.107   6.446  14.985  1.00 91.71           H
ATOM   1434  CB  ALA A 107      11.300   6.013  13.913  1.00 91.71           C
ATOM   1435 1HB  ALA A 107      11.203   7.038  13.556  1.00 91.71           H
ATOM   1436 2HB  ALA A 107      10.960   5.325  13.139  1.00 91.71           H
ATOM   1437 3HB  ALA A 107      10.693   5.881  14.809  1.00 91.71           H
ATOM   1438  HN  ALA A 107      13.058   6.038  12.205  1.00 91.71           H
ATOM   1439  N   ALA A 108      13.216   3.385  13.875  1.00 91.45           N
ATOM   1440  CA  ALA A 108      13.415   1.996  14.250  1.00 91.45           C
ATOM   1441  C   ALA A 108      14.823   1.824  14.824  1.00 91.45           C
ATOM   1442  O   ALA A 108      15.036   1.011  15.722  1.00 91.45           O
ATOM   1443  HA  ALA A 108      12.685   1.752  15.022  1.00 91.45           H
ATOM   1444  CB  ALA A 108      13.167   1.098  13.036  1.00 91.45           C
ATOM   1445 1HB  ALA A 108      12.144   1.237  12.685  1.00 91.45           H
ATOM   1446 2HB  ALA A 108      13.863   1.363  12.240  1.00 91.45           H
ATOM   1447 3HB  ALA A 108      13.317   0.056  13.317  1.00 91.45           H
ATOM   1448  HN  ALA A 108      13.277   3.571  12.895  1.00 91.45           H
ATOM   1449  N   ALA A 109      15.748   2.602  14.281  1.00 90.57           N
ATOM   1450  CA  ALA A 109      17.148   2.465  14.643  1.00 90.57           C
ATOM   1451  C   ALA A 109      17.342   2.912  16.094  1.00 90.57           C
ATOM   1452  O   ALA A 109      18.181   2.366  16.809  1.00 90.57           O
ATOM   1453  HA  ALA A 109      17.411   1.410  14.559  1.00 90.57           H
ATOM   1454  CB  ALA A 109      18.010   3.267  13.666  1.00 90.57           C
ATOM   1455 1HB  ALA A 109      17.858   2.890  12.654  1.00 90.57           H
ATOM   1456 2HB  ALA A 109      17.725   4.318  13.709  1.00 90.57           H
ATOM   1457 3HB  ALA A 109      19.060   3.163  13.938  1.00 90.57           H
ATOM   1458  HN  ALA A 109      15.554   3.315  13.607  1.00 90.57           H
ATOM   1459  N   ASP A 110      16.552   3.901  16.485  1.00 87.14           N
ATOM   1460  CA  ASP A 110      16.698   4.500  17.800  1.00 87.14           C
ATOM   1461  C   ASP A 110      15.315   4.857  18.350  1.00 87.14           C
ATOM   1462  O   ASP A 110      14.610   3.995  18.871  1.00 87.14           O
ATOM   1463  HA  ASP A 110      17.205   3.747  18.404  1.00 87.14           H
ATOM   1464  CB  ASP A 110      17.525   5.786  17.732  1.00 87.14           C
ATOM   1465 1HB  ASP A 110      18.461   5.593  17.207  1.00 87.14           H
ATOM   1466 2HB  ASP A 110      16.987   6.539  17.157  1.00 87.14           H
ATOM   1467  CG  ASP A 110      17.822   6.322  19.134  1.00 87.14           C
ATOM   1468  OD1 ASP A 110      17.632   5.542  20.092  1.00 87.14           O
ATOM   1469  OD2 ASP A 110      18.233   7.500  19.215  1.00 87.14           O
ATOM   1470  HN  ASP A 110      15.824   4.292  15.921  1.00 87.14           H
ATOM   1471  N   GLN A 111      14.970   6.129  18.215  1.00 85.95           N
ATOM   1472  CA  GLN A 111      13.648   6.590  18.602  1.00 85.95           C
ATOM   1473  C   GLN A 111      13.164   7.680  17.643  1.00 85.95           C
ATOM   1474  O   GLN A 111      13.937   8.182  16.828  1.00 85.95           O
ATOM   1475  HA  GLN A 111      13.001   5.716  18.524  1.00 85.95           H
ATOM   1476  CB  GLN A 111      13.643   7.090  20.048  1.00 85.95           C
ATOM   1477 1HB  GLN A 111      12.648   7.451  20.309  1.00 85.95           H
ATOM   1478 2HB  GLN A 111      13.869   6.265  20.723  1.00 85.95           H
ATOM   1479  CG  GLN A 111      14.666   8.211  20.244  1.00 85.95           C
ATOM   1480 1HG  GLN A 111      15.668   7.834  20.040  1.00 85.95           H
ATOM   1481 2HG  GLN A 111      14.475   9.011  19.529  1.00 85.95           H
ATOM   1482  CD  GLN A 111      14.604   8.767  21.668  1.00 85.95           C
ATOM   1483  OE1 GLN A 111      13.552   8.868  22.278  1.00 85.95           O
ATOM   1484  NE2 GLN A 111      15.786   9.121  22.163  1.00 85.95           N
ATOM   1485 1HE2 GLN A 111      16.612   9.013  21.609  1.00 85.95           H
ATOM   1486 2HE2 GLN A 111      15.850   9.496  23.088  1.00 85.95           H
ATOM   1487  HN  GLN A 111      15.575   6.837  17.850  1.00 85.95           H
ATOM   1488  N   TRP A 112      11.889   8.015  17.774  1.00 90.32           N
ATOM   1489  CA  TRP A 112      11.297   9.047  16.939  1.00 90.32           C
ATOM   1490  C   TRP A 112      11.854  10.398  17.391  1.00 90.32           C
ATOM   1491  O   TRP A 112      11.509  10.888  18.465  1.00 90.32           O
ATOM   1492  HA  TRP A 112      11.590   8.849  15.907  1.00 90.32           H
ATOM   1493  CB  TRP A 112       9.769   8.983  16.989  1.00 90.32           C
ATOM   1494 1HB  TRP A 112       9.450   7.970  16.744  1.00 90.32           H
ATOM   1495 2HB  TRP A 112       9.441   9.183  18.008  1.00 90.32           H
ATOM   1496  CG  TRP A 112       9.074   9.964  16.043  1.00 90.32           C
ATOM   1497  CD1 TRP A 112       8.644  11.204  16.311  1.00 90.32           C
ATOM   1498  HD1 TRP A 112       8.741  11.691  17.282  1.00 90.32           H
ATOM   1499  CD2 TRP A 112       8.745   9.735  14.656  1.00 90.32           C
ATOM   1500  NE1 TRP A 112       8.063  11.789  15.204  1.00 90.32           N
ATOM   1501  HE1 TRP A 112       7.670  12.707  15.157  1.00 90.32           H
ATOM   1502  CE2 TRP A 112       8.127  10.867  14.166  1.00 90.32           C
ATOM   1503  CE3 TRP A 112       8.962   8.608  13.844  1.00 90.32           C
ATOM   1504  HE3 TRP A 112       9.447   7.702  14.208  1.00 90.32           H
ATOM   1505  CZ2 TRP A 112       7.674  10.982  12.846  1.00 90.32           C
ATOM   1506  HZ2 TRP A 112       7.189  11.888  12.482  1.00 90.32           H
ATOM   1507  CZ3 TRP A 112       8.504   8.739  12.527  1.00 90.32           C
ATOM   1508  HZ3 TRP A 112       8.647   7.894  11.855  1.00 90.32           H
ATOM   1509  CH2 TRP A 112       7.880   9.872  12.018  1.00 90.32           C
ATOM   1510  HH2 TRP A 112       7.552   9.896  10.979  1.00 90.32           H
ATOM   1511  HN  TRP A 112      11.265   7.596  18.433  1.00 90.32           H
ATOM   1512  N   LYS A 113      12.707  10.963  16.548  1.00 90.62           N
ATOM   1513  CA  LYS A 113      13.408  12.186  16.900  1.00 90.62           C
ATOM   1514  C   LYS A 113      12.689  13.380  16.269  1.00 90.62           C
ATOM   1515  O   LYS A 113      13.094  14.525  16.462  1.00 90.62           O
ATOM   1516  HA  LYS A 113      13.362  12.288  17.984  1.00 90.62           H
ATOM   1517  CB  LYS A 113      14.886  12.085  16.517  1.00 90.62           C
ATOM   1518 1HB  LYS A 113      14.976  11.858  15.455  1.00 90.62           H
ATOM   1519 2HB  LYS A 113      15.374  13.046  16.679  1.00 90.62           H
ATOM   1520  CG  LYS A 113      15.592  11.003  17.337  1.00 90.62           C
ATOM   1521 1HG  LYS A 113      15.510  11.235  18.399  1.00 90.62           H
ATOM   1522 2HG  LYS A 113      15.098  10.043  17.181  1.00 90.62           H
ATOM   1523  CD  LYS A 113      17.067  10.893  16.945  1.00 90.62           C
ATOM   1524 1HD  LYS A 113      17.149  10.697  15.876  1.00 90.62           H
ATOM   1525 2HD  LYS A 113      17.569  11.842  17.135  1.00 90.62           H
ATOM   1526  CE  LYS A 113      17.761   9.777  17.729  1.00 90.62           C
ATOM   1527 1HE  LYS A 113      17.696   9.981  18.798  1.00 90.62           H
ATOM   1528 2HE  LYS A 113      17.250   8.830  17.553  1.00 90.62           H
ATOM   1529  NZ  LYS A 113      19.180   9.665  17.324  1.00 90.62           N
ATOM   1530 1HZ  LYS A 113      19.605   8.875  17.798  1.00 90.62           H
ATOM   1531 2HZ  LYS A 113      19.236   9.528  16.321  1.00 90.62           H
ATOM   1532 3HZ  LYS A 113      19.671  10.515  17.577  1.00 90.62           H
ATOM   1533  HN  LYS A 113      12.920  10.599  15.641  1.00 90.62           H
ATOM   1534  N   PHE A 114      11.636  13.072  15.527  1.00 92.22           N
ATOM   1535  CA  PHE A 114      10.984  14.073  14.699  1.00 92.22           C
ATOM   1536  C   PHE A 114       9.751  14.645  15.401  1.00 92.22           C
ATOM   1537  O   PHE A 114       9.284  14.091  16.394  1.00 92.22           O
ATOM   1538  HA  PHE A 114      11.707  14.871  14.529  1.00 92.22           H
ATOM   1539  CB  PHE A 114      10.545  13.372  13.412  1.00 92.22           C
ATOM   1540 1HB  PHE A 114       9.750  12.665  13.648  1.00 92.22           H
ATOM   1541 2HB  PHE A 114      10.122  14.113  12.734  1.00 92.22           H
ATOM   1542  CG  PHE A 114      11.672  12.628  12.693  1.00 92.22           C
ATOM   1543  CD1 PHE A 114      12.590  13.322  11.967  1.00 92.22           C
ATOM   1544  HD1 PHE A 114      12.523  14.408  11.898  1.00 92.22           H
ATOM   1545  CD2 PHE A 114      11.756  11.274  12.779  1.00 92.22           C
ATOM   1546  HD2 PHE A 114      11.020  10.718  13.360  1.00 92.22           H
ATOM   1547  CE1 PHE A 114      13.636  12.631  11.300  1.00 92.22           C
ATOM   1548  HE1 PHE A 114      14.372  13.187  10.718  1.00 92.22           H
ATOM   1549  CE2 PHE A 114      12.802  10.583  12.111  1.00 92.22           C
ATOM   1550  HE2 PHE A 114      12.870   9.497  12.180  1.00 92.22           H
ATOM   1551  CZ  PHE A 114      13.720  11.277  11.386  1.00 92.22           C
ATOM   1552  HZ  PHE A 114      14.523  10.747  10.874  1.00 92.22           H
ATOM   1553  HN  PHE A 114      11.229  12.159  15.486  1.00 92.22           H
ATOM   1554  N   GLN A 115       9.258  15.748  14.855  1.00 92.32           N
ATOM   1555  CA  GLN A 115       8.110  16.422  15.437  1.00 92.32           C
ATOM   1556  C   GLN A 115       6.827  15.649  15.123  1.00 92.32           C
ATOM   1557  O   GLN A 115       6.817  14.783  14.249  1.00 92.32           O
ATOM   1558  HA  GLN A 115       8.287  16.422  16.512  1.00 92.32           H
ATOM   1559  CB  GLN A 115       8.014  17.867  14.944  1.00 92.32           C
ATOM   1560 1HB  GLN A 115       8.025  17.885  13.854  1.00 92.32           H
ATOM   1561 2HB  GLN A 115       7.065  18.301  15.260  1.00 92.32           H
ATOM   1562  CG  GLN A 115       9.172  18.708  15.484  1.00 92.32           C
ATOM   1563 1HG  GLN A 115      10.120  18.263  15.184  1.00 92.32           H
ATOM   1564 2HG  GLN A 115       9.135  19.706  15.048  1.00 92.32           H
ATOM   1565  CD  GLN A 115       9.110  18.810  17.010  1.00 92.32           C
ATOM   1566  OE1 GLN A 115       8.065  18.670  17.625  1.00 92.32           O
ATOM   1567  NE2 GLN A 115      10.283  19.061  17.583  1.00 92.32           N
ATOM   1568 1HE2 GLN A 115      11.103  19.165  17.020  1.00 92.32           H
ATOM   1569 2HE2 GLN A 115      10.346  19.146  18.578  1.00 92.32           H
ATOM   1570  HN  GLN A 115       9.630  16.180  14.033  1.00 92.32           H
ATOM   1571  N   THR A 116       5.775  15.990  15.853  1.00 92.84           N
ATOM   1572  CA  THR A 116       4.507  15.295  15.709  1.00 92.84           C
ATOM   1573  C   THR A 116       3.982  15.433  14.278  1.00 92.84           C
ATOM   1574  O   THR A 116       3.376  14.506  13.744  1.00 92.84           O
ATOM   1575  HA  THR A 116       4.675  14.233  15.887  1.00 92.84           H
ATOM   1576  CB  THR A 116       3.545  15.844  16.765  1.00 92.84           C
ATOM   1577  HB  THR A 116       3.255  16.868  16.532  1.00 92.84           H
ATOM   1578  OG1 THR A 116       4.241  15.667  17.995  1.00 92.84           O
ATOM   1579  HG1 THR A 116       3.823  16.228  18.709  1.00 92.84           H
ATOM   1580  CG2 THR A 116       2.291  14.981  16.918  1.00 92.84           C
ATOM   1581 1HG2 THR A 116       2.578  13.973  17.218  1.00 92.84           H
ATOM   1582 2HG2 THR A 116       1.759  14.940  15.968  1.00 92.84           H
ATOM   1583 3HG2 THR A 116       1.642  15.415  17.680  1.00 92.84           H
ATOM   1584  HN  THR A 116       5.779  16.725  16.531  1.00 92.84           H
ATOM   1585  N   PHE A 117       4.235  16.598  13.699  1.00 94.14           N
ATOM   1586  CA  PHE A 117       3.804  16.865  12.338  1.00 94.14           C
ATOM   1587  C   PHE A 117       4.282  15.767  11.385  1.00 94.14           C
ATOM   1588  O   PHE A 117       3.507  15.263  10.574  1.00 94.14           O
ATOM   1589  HA  PHE A 117       2.714  16.890  12.342  1.00 94.14           H
ATOM   1590  CB  PHE A 117       4.436  18.195  11.922  1.00 94.14           C
ATOM   1591 1HB  PHE A 117       4.074  18.981  12.585  1.00 94.14           H
ATOM   1592 2HB  PHE A 117       5.515  18.132  12.060  1.00 94.14           H
ATOM   1593  CG  PHE A 117       4.145  18.597  10.474  1.00 94.14           C
ATOM   1594  CD1 PHE A 117       5.104  18.450   9.522  1.00 94.14           C
ATOM   1595  HD1 PHE A 117       6.081  18.046   9.790  1.00 94.14           H
ATOM   1596  CD2 PHE A 117       2.926  19.100  10.140  1.00 94.14           C
ATOM   1597  HD2 PHE A 117       2.157  19.218  10.903  1.00 94.14           H
ATOM   1598  CE1 PHE A 117       4.834  18.822   8.178  1.00 94.14           C
ATOM   1599  HE1 PHE A 117       5.604  18.705   7.415  1.00 94.14           H
ATOM   1600  CE2 PHE A 117       2.656  19.473   8.796  1.00 94.14           C
ATOM   1601  HE2 PHE A 117       1.680  19.876   8.529  1.00 94.14           H
ATOM   1602  CZ  PHE A 117       3.616  19.326   7.844  1.00 94.14           C
ATOM   1603  HZ  PHE A 117       3.409  19.612   6.813  1.00 94.14           H
ATOM   1604  HN  PHE A 117       4.724  17.349  14.143  1.00 94.14           H
ATOM   1605  N   MET A 118       5.557  15.429  11.515  1.00 93.68           N
ATOM   1606  CA  MET A 118       6.159  14.434  10.645  1.00 93.68           C
ATOM   1607  C   MET A 118       5.521  13.060  10.860  1.00 93.68           C
ATOM   1608  O   MET A 118       5.379  12.283   9.917  1.00 93.68           O
ATOM   1609  HA  MET A 118       5.966  14.776   9.629  1.00 93.68           H
ATOM   1610  CB  MET A 118       7.660  14.349  10.928  1.00 93.68           C
ATOM   1611 1HB  MET A 118       8.084  15.353  10.967  1.00 93.68           H
ATOM   1612 2HB  MET A 118       7.825  13.896  11.906  1.00 93.68           H
ATOM   1613  CG  MET A 118       8.376  13.530   9.853  1.00 93.68           C
ATOM   1614 1HG  MET A 118       9.437  13.448  10.091  1.00 93.68           H
ATOM   1615 2HG  MET A 118       7.976  12.516   9.830  1.00 93.68           H
ATOM   1616  SD  MET A 118       8.169  14.303   8.257  1.00 93.68           S
ATOM   1617  CE  MET A 118       9.216  15.733   8.467  1.00 93.68           C
ATOM   1618 1HE  MET A 118       8.850  16.332   9.301  1.00 93.68           H
ATOM   1619 2HE  MET A 118      10.237  15.409   8.673  1.00 93.68           H
ATOM   1620 3HE  MET A 118       9.202  16.331   7.556  1.00 93.68           H
ATOM   1621  HN  MET A 118       6.173  15.823  12.198  1.00 93.68           H
ATOM   1622  N   CYS A 119       5.154  12.802  12.107  1.00 93.12           N
ATOM   1623  CA  CYS A 119       4.527  11.538  12.456  1.00 93.12           C
ATOM   1624  C   CYS A 119       3.192  11.444  11.716  1.00 93.12           C
ATOM   1625  O   CYS A 119       2.872  10.408  11.135  1.00 93.12           O
ATOM   1626  HA  CYS A 119       5.207  10.751  12.131  1.00 93.12           H
ATOM   1627  CB  CYS A 119       4.352  11.393  13.969  1.00 93.12           C
ATOM   1628 1HB  CYS A 119       5.327  11.378  14.457  1.00 93.12           H
ATOM   1629 2HB  CYS A 119       3.811  12.252  14.366  1.00 93.12           H
ATOM   1630  SG  CYS A 119       3.441   9.852  14.349  1.00 93.12           S
ATOM   1631  HN  CYS A 119       5.278  13.437  12.869  1.00 93.12           H
ATOM   1632  N   LYS A 120       2.448  12.539  11.761  1.00 94.06           N
ATOM   1633  CA  LYS A 120       1.159  12.596  11.093  1.00 94.06           C
ATOM   1634  C   LYS A 120       1.350  12.318   9.600  1.00 94.06           C
ATOM   1635  O   LYS A 120       0.660  11.475   9.029  1.00 94.06           O
ATOM   1636  HA  LYS A 120       0.537  11.806  11.514  1.00 94.06           H
ATOM   1637  CB  LYS A 120       0.461  13.926  11.386  1.00 94.06           C
ATOM   1638 1HB  LYS A 120       1.144  14.752  11.184  1.00 94.06           H
ATOM   1639 2HB  LYS A 120      -0.392  14.048  10.719  1.00 94.06           H
ATOM   1640  CG  LYS A 120      -0.008  13.990  12.841  1.00 94.06           C
ATOM   1641 1HG  LYS A 120      -0.661  13.143  13.054  1.00 94.06           H
ATOM   1642 2HG  LYS A 120       0.850  13.905  13.508  1.00 94.06           H
ATOM   1643  CD  LYS A 120      -0.751  15.297  13.121  1.00 94.06           C
ATOM   1644 1HD  LYS A 120      -0.068  16.139  13.009  1.00 94.06           H
ATOM   1645 2HD  LYS A 120      -1.546  15.433  12.387  1.00 94.06           H
ATOM   1646  CE  LYS A 120      -1.346  15.299  14.530  1.00 94.06           C
ATOM   1647 1HE  LYS A 120      -1.745  14.312  14.764  1.00 94.06           H
ATOM   1648 2HE  LYS A 120      -0.565  15.509  15.261  1.00 94.06           H
ATOM   1649  NZ  LYS A 120      -2.420  16.312  14.638  1.00 94.06           N
ATOM   1650 1HZ  LYS A 120      -2.785  16.318  15.584  1.00 94.06           H
ATOM   1651 2HZ  LYS A 120      -2.045  17.228  14.415  1.00 94.06           H
ATOM   1652 3HZ  LYS A 120      -3.165  16.086  13.989  1.00 94.06           H
ATOM   1653  HN  LYS A 120       2.712  13.375  12.241  1.00 94.06           H
ATOM   1654  N   VAL A 121       2.289  13.044   9.012  1.00 93.45           N
ATOM   1655  CA  VAL A 121       2.507  12.964   7.577  1.00 93.45           C
ATOM   1656  C   VAL A 121       2.879  11.529   7.201  1.00 93.45           C
ATOM   1657  O   VAL A 121       2.314  10.962   6.267  1.00 93.45           O
ATOM   1658  HA  VAL A 121       1.568  13.223   7.087  1.00 93.45           H
ATOM   1659  CB  VAL A 121       3.562  13.987   7.150  1.00 93.45           C
ATOM   1660  HB  VAL A 121       4.433  13.858   7.793  1.00 93.45           H
ATOM   1661  CG1 VAL A 121       4.004  13.748   5.705  1.00 93.45           C
ATOM   1662 1HG1 VAL A 121       4.430  12.749   5.616  1.00 93.45           H
ATOM   1663 2HG1 VAL A 121       3.143  13.837   5.043  1.00 93.45           H
ATOM   1664 3HG1 VAL A 121       4.754  14.489   5.428  1.00 93.45           H
ATOM   1665  CG2 VAL A 121       3.047  15.416   7.337  1.00 93.45           C
ATOM   1666 1HG2 VAL A 121       2.153  15.562   6.731  1.00 93.45           H
ATOM   1667 2HG2 VAL A 121       2.805  15.580   8.387  1.00 93.45           H
ATOM   1668 3HG2 VAL A 121       3.817  16.122   7.027  1.00 93.45           H
ATOM   1669  HN  VAL A 121       2.894  13.675   9.496  1.00 93.45           H
ATOM   1670  N   VAL A 122       3.827  10.982   7.947  1.00 93.03           N
ATOM   1671  CA  VAL A 122       4.431   9.712   7.580  1.00 93.03           C
ATOM   1672  C   VAL A 122       3.369   8.612   7.638  1.00 93.03           C
ATOM   1673  O   VAL A 122       3.279   7.783   6.735  1.00 93.03           O
ATOM   1674  HA  VAL A 122       4.786   9.802   6.553  1.00 93.03           H
ATOM   1675  CB  VAL A 122       5.637   9.427   8.476  1.00 93.03           C
ATOM   1676  HB  VAL A 122       5.353   9.654   9.503  1.00 93.03           H
ATOM   1677  CG1 VAL A 122       6.030   7.950   8.413  1.00 93.03           C
ATOM   1678 1HG1 VAL A 122       5.193   7.337   8.748  1.00 93.03           H
ATOM   1679 2HG1 VAL A 122       6.287   7.686   7.387  1.00 93.03           H
ATOM   1680 3HG1 VAL A 122       6.890   7.775   9.059  1.00 93.03           H
ATOM   1681  CG2 VAL A 122       6.819  10.325   8.106  1.00 93.03           C
ATOM   1682 1HG2 VAL A 122       7.103  10.144   7.070  1.00 93.03           H
ATOM   1683 2HG2 VAL A 122       6.534  11.370   8.227  1.00 93.03           H
ATOM   1684 3HG2 VAL A 122       7.664  10.102   8.759  1.00 93.03           H
ATOM   1685  HN  VAL A 122       4.183  11.391   8.788  1.00 93.03           H
ATOM   1686  N   ASN A 123       2.592   8.641   8.711  1.00 91.97           N
ATOM   1687  CA  ASN A 123       1.545   7.652   8.903  1.00 91.97           C
ATOM   1688  C   ASN A 123       0.509   7.789   7.785  1.00 91.97           C
ATOM   1689  O   ASN A 123       0.044   6.789   7.239  1.00 91.97           O
ATOM   1690  HA  ASN A 123       2.054   6.688   8.884  1.00 91.97           H
ATOM   1691  CB  ASN A 123       0.829   7.860  10.239  1.00 91.97           C
ATOM   1692 1HB  ASN A 123       0.773   8.925  10.464  1.00 91.97           H
ATOM   1693 2HB  ASN A 123      -0.196   7.496  10.167  1.00 91.97           H
ATOM   1694  CG  ASN A 123       1.557   7.132  11.371  1.00 91.97           C
ATOM   1695  OD1 ASN A 123       2.296   6.184  11.160  1.00 91.97           O
ATOM   1696  ND2 ASN A 123       1.308   7.626  12.580  1.00 91.97           N
ATOM   1697 1HD2 ASN A 123       0.691   8.406  12.684  1.00 91.97           H
ATOM   1698 2HD2 ASN A 123       1.738   7.218  13.385  1.00 91.97           H
ATOM   1699  HN  ASN A 123       2.668   9.322   9.439  1.00 91.97           H
ATOM   1700  N   SER A 124       0.177   9.034   7.479  1.00 92.96           N
ATOM   1701  CA  SER A 124      -0.912   9.314   6.558  1.00 92.96           C
ATOM   1702  C   SER A 124      -0.501   8.940   5.133  1.00 92.96           C
ATOM   1703  O   SER A 124      -1.302   8.395   4.375  1.00 92.96           O
ATOM   1704  HA  SER A 124      -1.741   8.690   6.894  1.00 92.96           H
ATOM   1705  CB  SER A 124      -1.324  10.786   6.624  1.00 92.96           C
ATOM   1706 1HB  SER A 124      -0.517  11.406   6.233  1.00 92.96           H
ATOM   1707 2HB  SER A 124      -2.190  10.948   5.982  1.00 92.96           H
ATOM   1708  OG  SER A 124      -1.636  11.194   7.953  1.00 92.96           O
ATOM   1709  HG  SER A 124      -0.974  11.877   8.264  1.00 92.96           H
ATOM   1710  HN  SER A 124       0.637   9.842   7.846  1.00 92.96           H
ATOM   1711  N   MET A 125       0.746   9.249   4.810  1.00 92.13           N
ATOM   1712  CA  MET A 125       1.257   9.001   3.473  1.00 92.13           C
ATOM   1713  C   MET A 125       1.239   7.506   3.147  1.00 92.13           C
ATOM   1714  O   MET A 125       0.948   7.117   2.017  1.00 92.13           O
ATOM   1715  HA  MET A 125       0.586   9.534   2.799  1.00 92.13           H
ATOM   1716  CB  MET A 125       2.688   9.530   3.366  1.00 92.13           C
ATOM   1717 1HB  MET A 125       3.256   9.232   4.248  1.00 92.13           H
ATOM   1718 2HB  MET A 125       3.182   9.083   2.503  1.00 92.13           H
ATOM   1719  CG  MET A 125       2.701  11.054   3.236  1.00 92.13           C
ATOM   1720 1HG  MET A 125       2.054  11.498   3.992  1.00 92.13           H
ATOM   1721 2HG  MET A 125       3.707  11.434   3.414  1.00 92.13           H
ATOM   1722  SD  MET A 125       2.150  11.532   1.606  1.00 92.13           S
ATOM   1723  CE  MET A 125       1.382  13.098   1.986  1.00 92.13           C
ATOM   1724 1HE  MET A 125       0.572  12.942   2.699  1.00 92.13           H
ATOM   1725 2HE  MET A 125       2.122  13.771   2.418  1.00 92.13           H
ATOM   1726 3HE  MET A 125       0.981  13.537   1.072  1.00 92.13           H
ATOM   1727  HN  MET A 125       1.402   9.659   5.444  1.00 92.13           H
ATOM   1728  N   TYR A 126       1.553   6.709   4.157  1.00 89.11           N
ATOM   1729  CA  TYR A 126       1.543   5.264   4.002  1.00 89.11           C
ATOM   1730  C   TYR A 126       0.148   4.763   3.624  1.00 89.11           C
ATOM   1731  O   TYR A 126       0.001   3.963   2.702  1.00 89.11           O
ATOM   1732  HA  TYR A 126       2.242   5.007   3.206  1.00 89.11           H
ATOM   1733  CB  TYR A 126       1.926   4.691   5.368  1.00 89.11           C
ATOM   1734 1HB  TYR A 126       2.978   4.903   5.558  1.00 89.11           H
ATOM   1735 2HB  TYR A 126       1.352   5.205   6.140  1.00 89.11           H
ATOM   1736  CG  TYR A 126       1.692   3.184   5.498  1.00 89.11           C
ATOM   1737  CD1 TYR A 126       0.957   2.688   6.555  1.00 89.11           C
ATOM   1738  HD1 TYR A 126       0.542   3.370   7.297  1.00 89.11           H
ATOM   1739  CD2 TYR A 126       2.218   2.321   4.558  1.00 89.11           C
ATOM   1740  HD2 TYR A 126       2.799   2.713   3.723  1.00 89.11           H
ATOM   1741  CE1 TYR A 126       0.737   1.270   6.677  1.00 89.11           C
ATOM   1742  HE1 TYR A 126       0.158   0.866   7.507  1.00 89.11           H
ATOM   1743  CE2 TYR A 126       1.998   0.903   4.680  1.00 89.11           C
ATOM   1744  HE2 TYR A 126       2.408   0.211   3.944  1.00 89.11           H
ATOM   1745  CZ  TYR A 126       1.269   0.448   5.733  1.00 89.11           C
ATOM   1746  OH  TYR A 126       1.061  -0.891   5.849  1.00 89.11           O
ATOM   1747  HH  TYR A 126       0.568  -1.089   6.696  1.00 89.11           H
ATOM   1748  HN  TYR A 126       1.811   7.035   5.067  1.00 89.11           H
ATOM   1749  N   LYS A 127      -0.841   5.255   4.356  1.00 88.55           N
ATOM   1750  CA  LYS A 127      -2.208   4.798   4.171  1.00 88.55           C
ATOM   1751  C   LYS A 127      -2.726   5.287   2.817  1.00 88.55           C
ATOM   1752  O   LYS A 127      -3.481   4.585   2.147  1.00 88.55           O
ATOM   1753  HA  LYS A 127      -2.189   3.708   4.161  1.00 88.55           H
ATOM   1754  CB  LYS A 127      -3.080   5.224   5.354  1.00 88.55           C
ATOM   1755 1HB  LYS A 127      -2.930   6.285   5.558  1.00 88.55           H
ATOM   1756 2HB  LYS A 127      -4.132   5.096   5.099  1.00 88.55           H
ATOM   1757  CG  LYS A 127      -2.748   4.406   6.603  1.00 88.55           C
ATOM   1758 1HG  LYS A 127      -1.684   4.489   6.824  1.00 88.55           H
ATOM   1759 2HG  LYS A 127      -3.284   4.813   7.461  1.00 88.55           H
ATOM   1760  CD  LYS A 127      -3.122   2.935   6.411  1.00 88.55           C
ATOM   1761 1HD  LYS A 127      -4.195   2.848   6.244  1.00 88.55           H
ATOM   1762 2HD  LYS A 127      -2.628   2.544   5.521  1.00 88.55           H
ATOM   1763  CE  LYS A 127      -2.720   2.104   7.631  1.00 88.55           C
ATOM   1764 1HE  LYS A 127      -1.678   2.297   7.883  1.00 88.55           H
ATOM   1765 2HE  LYS A 127      -3.317   2.400   8.493  1.00 88.55           H
ATOM   1766  NZ  LYS A 127      -2.911   0.661   7.361  1.00 88.55           N
ATOM   1767 1HZ  LYS A 127      -2.734   0.132   8.207  1.00 88.55           H
ATOM   1768 2HZ  LYS A 127      -3.864   0.498   7.054  1.00 88.55           H
ATOM   1769 3HZ  LYS A 127      -2.267   0.365   6.635  1.00 88.55           H
ATOM   1770  HN  LYS A 127      -0.720   5.951   5.064  1.00 88.55           H
ATOM   1771  N   MET A 128      -2.299   6.488   2.455  1.00 90.92           N
ATOM   1772  CA  MET A 128      -2.723   7.086   1.201  1.00 90.92           C
ATOM   1773  C   MET A 128      -2.235   6.262   0.008  1.00 90.92           C
ATOM   1774  O   MET A 128      -2.987   6.025  -0.937  1.00 90.92           O
ATOM   1775  HA  MET A 128      -3.813   7.087   1.230  1.00 90.92           H
ATOM   1776  CB  MET A 128      -2.168   8.508   1.100  1.00 90.92           C
ATOM   1777 1HB  MET A 128      -2.438   9.072   1.993  1.00 90.92           H
ATOM   1778 2HB  MET A 128      -1.079   8.476   1.060  1.00 90.92           H
ATOM   1779  CG  MET A 128      -2.709   9.221  -0.141  1.00 90.92           C
ATOM   1780 1HG  MET A 128      -2.444   8.659  -1.037  1.00 90.92           H
ATOM   1781 2HG  MET A 128      -3.797   9.263  -0.102  1.00 90.92           H
ATOM   1782  SD  MET A 128      -2.039  10.873  -0.238  1.00 90.92           S
ATOM   1783  CE  MET A 128      -0.310  10.493  -0.471  1.00 90.92           C
ATOM   1784 1HE  MET A 128       0.053   9.916   0.380  1.00 90.92           H
ATOM   1785 2HE  MET A 128      -0.186   9.910  -1.384  1.00 90.92           H
ATOM   1786 3HE  MET A 128       0.258  11.419  -0.551  1.00 90.92           H
ATOM   1787  HN  MET A 128      -1.676   7.048   3.001  1.00 90.92           H
ATOM   1788  N   ASN A 129      -0.979   5.847   0.090  1.00 89.56           N
ATOM   1789  CA  ASN A 129      -0.410   4.979  -0.927  1.00 89.56           C
ATOM   1790  C   ASN A 129      -1.219   3.682  -0.994  1.00 89.56           C
ATOM   1791  O   ASN A 129      -1.594   3.235  -2.078  1.00 89.56           O
ATOM   1792  HA  ASN A 129      -0.461   5.550  -1.853  1.00 89.56           H
ATOM   1793  CB  ASN A 129       1.038   4.615  -0.593  1.00 89.56           C
ATOM   1794 1HB  ASN A 129       1.680   5.482  -0.750  1.00 89.56           H
ATOM   1795 2HB  ASN A 129       1.116   4.348   0.461  1.00 89.56           H
ATOM   1796  CG  ASN A 129       1.524   3.450  -1.458  1.00 89.56           C
ATOM   1797  OD1 ASN A 129       1.332   2.288  -1.143  1.00 89.56           O
ATOM   1798  ND2 ASN A 129       2.163   3.826  -2.562  1.00 89.56           N
ATOM   1799 1HD2 ASN A 129       2.287   4.798  -2.761  1.00 89.56           H
ATOM   1800 2HD2 ASN A 129       2.520   3.137  -3.192  1.00 89.56           H
ATOM   1801  HN  ASN A 129      -0.356   6.094   0.831  1.00 89.56           H
ATOM   1802  N   PHE A 130      -1.466   3.114   0.177  1.00 86.18           N
ATOM   1803  CA  PHE A 130      -2.083   1.801   0.257  1.00 86.18           C
ATOM   1804  C   PHE A 130      -3.415   1.774  -0.497  1.00 86.18           C
ATOM   1805  O   PHE A 130      -3.632   0.916  -1.351  1.00 86.18           O
ATOM   1806  HA  PHE A 130      -1.395   1.091  -0.201  1.00 86.18           H
ATOM   1807  CB  PHE A 130      -2.343   1.518   1.738  1.00 86.18           C
ATOM   1808 1HB  PHE A 130      -1.411   1.639   2.290  1.00 86.18           H
ATOM   1809 2HB  PHE A 130      -3.040   2.263   2.123  1.00 86.18           H
ATOM   1810  CG  PHE A 130      -2.906   0.123   2.016  1.00 86.18           C
ATOM   1811  CD1 PHE A 130      -4.186  -0.019   2.452  1.00 86.18           C
ATOM   1812  HD1 PHE A 130      -4.812   0.861   2.604  1.00 86.18           H
ATOM   1813  CD2 PHE A 130      -2.126  -0.975   1.826  1.00 86.18           C
ATOM   1814  HD2 PHE A 130      -1.100  -0.861   1.477  1.00 86.18           H
ATOM   1815  CE1 PHE A 130      -4.709  -1.314   2.710  1.00 86.18           C
ATOM   1816  HE1 PHE A 130      -5.735  -1.428   3.060  1.00 86.18           H
ATOM   1817  CE2 PHE A 130      -2.649  -2.270   2.084  1.00 86.18           C
ATOM   1818  HE2 PHE A 130      -2.024  -3.150   1.933  1.00 86.18           H
ATOM   1819  CZ  PHE A 130      -3.929  -2.412   2.521  1.00 86.18           C
ATOM   1820  HZ  PHE A 130      -4.330  -3.406   2.718  1.00 86.18           H
ATOM   1821  HN  PHE A 130      -1.251   3.534   1.059  1.00 86.18           H
ATOM   1822  N   TYR A 131      -4.272   2.725  -0.153  1.00 87.11           N
ATOM   1823  CA  TYR A 131      -5.606   2.771  -0.725  1.00 87.11           C
ATOM   1824  C   TYR A 131      -5.555   3.151  -2.206  1.00 87.11           C
ATOM   1825  O   TYR A 131      -6.256   2.561  -3.027  1.00 87.11           O
ATOM   1826  HA  TYR A 131      -6.050   1.780  -0.627  1.00 87.11           H
ATOM   1827  CB  TYR A 131      -6.356   3.862   0.042  1.00 87.11           C
ATOM   1828 1HB  TYR A 131      -5.760   4.774   0.033  1.00 87.11           H
ATOM   1829 2HB  TYR A 131      -7.287   4.085  -0.479  1.00 87.11           H
ATOM   1830  CG  TYR A 131      -6.677   3.494   1.493  1.00 87.11           C
ATOM   1831  CD1 TYR A 131      -7.240   2.269   1.785  1.00 87.11           C
ATOM   1832  HD1 TYR A 131      -7.457   1.563   0.984  1.00 87.11           H
ATOM   1833  CD2 TYR A 131      -6.402   4.388   2.508  1.00 87.11           C
ATOM   1834  HD2 TYR A 131      -5.957   5.356   2.277  1.00 87.11           H
ATOM   1835  CE1 TYR A 131      -7.541   1.923   3.150  1.00 87.11           C
ATOM   1836  HE1 TYR A 131      -7.986   0.958   3.395  1.00 87.11           H
ATOM   1837  CE2 TYR A 131      -6.703   4.042   3.873  1.00 87.11           C
ATOM   1838  HE2 TYR A 131      -6.492   4.738   4.684  1.00 87.11           H
ATOM   1839  CZ  TYR A 131      -7.258   2.826   4.127  1.00 87.11           C
ATOM   1840  OH  TYR A 131      -7.542   2.499   5.416  1.00 87.11           O
ATOM   1841  HH  TYR A 131      -7.430   3.300   6.004  1.00 87.11           H
ATOM   1842  HN  TYR A 131      -4.067   3.452   0.503  1.00 87.11           H
ATOM   1843  N   SER A 132      -4.717   4.134  -2.504  1.00 89.82           N
ATOM   1844  CA  SER A 132      -4.636   4.664  -3.854  1.00 89.82           C
ATOM   1845  C   SER A 132      -4.148   3.578  -4.815  1.00 89.82           C
ATOM   1846  O   SER A 132      -4.660   3.451  -5.926  1.00 89.82           O
ATOM   1847  HA  SER A 132      -5.651   4.970  -4.106  1.00 89.82           H
ATOM   1848  CB  SER A 132      -3.708   5.880  -3.913  1.00 89.82           C
ATOM   1849 1HB  SER A 132      -3.633   6.228  -4.943  1.00 89.82           H
ATOM   1850 2HB  SER A 132      -4.141   6.694  -3.332  1.00 89.82           H
ATOM   1851  OG  SER A 132      -2.406   5.583  -3.416  1.00 89.82           O
ATOM   1852  HG  SER A 132      -2.278   6.005  -2.519  1.00 89.82           H
ATOM   1853  HN  SER A 132      -4.104   4.565  -1.842  1.00 89.82           H
ATOM   1854  N   CYS A 133      -3.163   2.821  -4.351  1.00 83.80           N
ATOM   1855  CA  CYS A 133      -2.583   1.766  -5.165  1.00 83.80           C
ATOM   1856  C   CYS A 133      -3.672   0.732  -5.457  1.00 83.80           C
ATOM   1857  O   CYS A 133      -3.839   0.307  -6.599  1.00 83.80           O
ATOM   1858  HA  CYS A 133      -2.238   2.236  -6.086  1.00 83.80           H
ATOM   1859  CB  CYS A 133      -1.364   1.137  -4.489  1.00 83.80           C
ATOM   1860 1HB  CYS A 133      -1.580   0.940  -3.439  1.00 83.80           H
ATOM   1861 2HB  CYS A 133      -1.136   0.177  -4.953  1.00 83.80           H
ATOM   1862  SG  CYS A 133       0.078   2.255  -4.631  1.00 83.80           S
ATOM   1863  HG  CYS A 133      -0.321   3.114  -3.697  1.00 83.80           H
ATOM   1864  HN  CYS A 133      -2.764   2.920  -3.440  1.00 83.80           H
ATOM   1865  N   VAL A 134      -4.384   0.356  -4.405  1.00 82.24           N
ATOM   1866  CA  VAL A 134      -5.427  -0.649  -4.527  1.00 82.24           C
ATOM   1867  C   VAL A 134      -6.436  -0.204  -5.588  1.00 82.24           C
ATOM   1868  O   VAL A 134      -6.795  -0.981  -6.471  1.00 82.24           O
ATOM   1869  HA  VAL A 134      -4.955  -1.574  -4.857  1.00 82.24           H
ATOM   1870  CB  VAL A 134      -6.069  -0.905  -3.162  1.00 82.24           C
ATOM   1871  HB  VAL A 134      -6.200   0.057  -2.667  1.00 82.24           H
ATOM   1872  CG1 VAL A 134      -7.450  -1.545  -3.317  1.00 82.24           C
ATOM   1873 1HG1 VAL A 134      -8.097  -0.879  -3.888  1.00 82.24           H
ATOM   1874 2HG1 VAL A 134      -7.353  -2.496  -3.841  1.00 82.24           H
ATOM   1875 3HG1 VAL A 134      -7.883  -1.716  -2.332  1.00 82.24           H
ATOM   1876  CG2 VAL A 134      -5.161  -1.766  -2.282  1.00 82.24           C
ATOM   1877 1HG2 VAL A 134      -4.984  -2.725  -2.770  1.00 82.24           H
ATOM   1878 2HG2 VAL A 134      -4.210  -1.255  -2.130  1.00 82.24           H
ATOM   1879 3HG2 VAL A 134      -5.641  -1.933  -1.318  1.00 82.24           H
ATOM   1880  HN  VAL A 134      -4.259   0.726  -3.484  1.00 82.24           H
ATOM   1881  N   LEU A 135      -6.864   1.043  -5.465  1.00 84.91           N
ATOM   1882  CA  LEU A 135      -7.911   1.563  -6.328  1.00 84.91           C
ATOM   1883  C   LEU A 135      -7.397   1.622  -7.768  1.00 84.91           C
ATOM   1884  O   LEU A 135      -8.142   1.349  -8.709  1.00 84.91           O
ATOM   1885  HA  LEU A 135      -8.746   0.863  -6.288  1.00 84.91           H
ATOM   1886  CB  LEU A 135      -8.422   2.906  -5.802  1.00 84.91           C
ATOM   1887 1HB  LEU A 135      -7.569   3.573  -5.678  1.00 84.91           H
ATOM   1888 2HB  LEU A 135      -9.066   3.350  -6.561  1.00 84.91           H
ATOM   1889  CG  LEU A 135      -9.194   2.859  -4.482  1.00 84.91           C
ATOM   1890  HG  LEU A 135      -8.597   2.306  -3.757  1.00 84.91           H
ATOM   1891  CD1 LEU A 135      -9.400   4.266  -3.918  1.00 84.91           C
ATOM   1892 1HD1 LEU A 135      -8.431   4.732  -3.740  1.00 84.91           H
ATOM   1893 2HD1 LEU A 135      -9.965   4.865  -4.632  1.00 84.91           H
ATOM   1894 3HD1 LEU A 135      -9.951   4.204  -2.979  1.00 84.91           H
ATOM   1895  CD2 LEU A 135     -10.517   2.108  -4.647  1.00 84.91           C
ATOM   1896 1HD2 LEU A 135     -11.131   2.613  -5.393  1.00 84.91           H
ATOM   1897 2HD2 LEU A 135     -10.317   1.087  -4.971  1.00 84.91           H
ATOM   1898 3HD2 LEU A 135     -11.045   2.090  -3.693  1.00 84.91           H
ATOM   1899  HN  LEU A 135      -6.509   1.693  -4.793  1.00 84.91           H
ATOM   1900  N   LEU A 136      -6.128   1.979  -7.895  1.00 86.50           N
ATOM   1901  CA  LEU A 136      -5.516   2.113  -9.206  1.00 86.50           C
ATOM   1902  C   LEU A 136      -5.458   0.740  -9.880  1.00 86.50           C
ATOM   1903  O   LEU A 136      -5.781   0.610 -11.059  1.00 86.50           O
ATOM   1904  HA  LEU A 136      -6.157   2.763  -9.802  1.00 86.50           H
ATOM   1905  CB  LEU A 136      -4.154   2.801  -9.094  1.00 86.50           C
ATOM   1906 1HB  LEU A 136      -3.616   2.363  -8.254  1.00 86.50           H
ATOM   1907 2HB  LEU A 136      -3.580   2.575  -9.993  1.00 86.50           H
ATOM   1908  CG  LEU A 136      -4.183   4.320  -8.909  1.00 86.50           C
ATOM   1909  HG  LEU A 136      -4.894   4.553  -8.117  1.00 86.50           H
ATOM   1910  CD1 LEU A 136      -2.817   4.843  -8.459  1.00 86.50           C
ATOM   1911 1HD1 LEU A 136      -2.545   4.380  -7.510  1.00 86.50           H
ATOM   1912 2HD1 LEU A 136      -2.068   4.597  -9.211  1.00 86.50           H
ATOM   1913 3HD1 LEU A 136      -2.866   5.925  -8.335  1.00 86.50           H
ATOM   1914  CD2 LEU A 136      -4.674   5.018 -10.179  1.00 86.50           C
ATOM   1915 1HD2 LEU A 136      -4.006   4.779 -11.006  1.00 86.50           H
ATOM   1916 2HD2 LEU A 136      -5.682   4.675 -10.415  1.00 86.50           H
ATOM   1917 3HD2 LEU A 136      -4.685   6.096 -10.019  1.00 86.50           H
ATOM   1918  HN  LEU A 136      -5.522   2.176  -7.124  1.00 86.50           H
ATOM   1919  N   ILE A 137      -5.043  -0.248  -9.101  1.00 77.95           N
ATOM   1920  CA  ILE A 137      -4.887  -1.596  -9.622  1.00 77.95           C
ATOM   1921  C   ILE A 137      -6.244  -2.113 -10.103  1.00 77.95           C
ATOM   1922  O   ILE A 137      -6.327  -2.785 -11.130  1.00 77.95           O
ATOM   1923  HA  ILE A 137      -4.215  -1.539 -10.478  1.00 77.95           H
ATOM   1924  CB  ILE A 137      -4.219  -2.498  -8.582  1.00 77.95           C
ATOM   1925  HB  ILE A 137      -4.719  -2.345  -7.626  1.00 77.95           H
ATOM   1926  CG1 ILE A 137      -2.750  -2.117  -8.389  1.00 77.95           C
ATOM   1927 1HG1 ILE A 137      -2.173  -2.423  -9.262  1.00 77.95           H
ATOM   1928 2HG1 ILE A 137      -2.658  -1.034  -8.310  1.00 77.95           H
ATOM   1929  CG2 ILE A 137      -4.385  -3.974  -8.948  1.00 77.95           C
ATOM   1930 1HG2 ILE A 137      -5.446  -4.219  -8.994  1.00 77.95           H
ATOM   1931 2HG2 ILE A 137      -3.927  -4.161  -9.920  1.00 77.95           H
ATOM   1932 3HG2 ILE A 137      -3.901  -4.593  -8.193  1.00 77.95           H
ATOM   1933  CD1 ILE A 137      -2.173  -2.776  -7.134  1.00 77.95           C
ATOM   1934 1HD1 ILE A 137      -2.736  -2.449  -6.260  1.00 77.95           H
ATOM   1935 2HD1 ILE A 137      -2.244  -3.860  -7.227  1.00 77.95           H
ATOM   1936 3HD1 ILE A 137      -1.128  -2.489  -7.021  1.00 77.95           H
ATOM   1937  HN  ILE A 137      -4.817  -0.140  -8.133  1.00 77.95           H
ATOM   1938  N   MET A 138      -7.274  -1.779  -9.339  1.00 78.96           N
ATOM   1939  CA  MET A 138      -8.633  -2.112  -9.728  1.00 78.96           C
ATOM   1940  C   MET A 138      -8.975  -1.513 -11.094  1.00 78.96           C
ATOM   1941  O   MET A 138      -9.474  -2.212 -11.974  1.00 78.96           O
ATOM   1942  HA  MET A 138      -8.665  -3.200  -9.782  1.00 78.96           H
ATOM   1943  CB  MET A 138      -9.610  -1.579  -8.678  1.00 78.96           C
ATOM   1944 1HB  MET A 138      -9.481  -2.127  -7.745  1.00 78.96           H
ATOM   1945 2HB  MET A 138      -9.387  -0.533  -8.466  1.00 78.96           H
ATOM   1946  CG  MET A 138     -11.057  -1.710  -9.158  1.00 78.96           C
ATOM   1947 1HG  MET A 138     -11.242  -1.013  -9.975  1.00 78.96           H
ATOM   1948 2HG  MET A 138     -11.229  -2.713  -9.549  1.00 78.96           H
ATOM   1949  SD  MET A 138     -12.180  -1.382  -7.810  1.00 78.96           S
ATOM   1950  CE  MET A 138     -12.137   0.403  -7.799  1.00 78.96           C
ATOM   1951 1HE  MET A 138     -11.117   0.741  -7.618  1.00 78.96           H
ATOM   1952 2HE  MET A 138     -12.480   0.780  -8.762  1.00 78.96           H
ATOM   1953 3HE  MET A 138     -12.789   0.777  -7.010  1.00 78.96           H
ATOM   1954  HN  MET A 138      -7.190  -1.292  -8.470  1.00 78.96           H
ATOM   1955  N   CYS A 139      -8.692  -0.226 -11.227  1.00 82.77           N
ATOM   1956  CA  CYS A 139      -9.078   0.505 -12.422  1.00 82.77           C
ATOM   1957  C   CYS A 139      -8.311  -0.078 -13.610  1.00 82.77           C
ATOM   1958  O   CYS A 139      -8.856  -0.202 -14.706  1.00 82.77           O
ATOM   1959  HA  CYS A 139     -10.151   0.360 -12.545  1.00 82.77           H
ATOM   1960  CB  CYS A 139      -8.837   2.008 -12.269  1.00 82.77           C
ATOM   1961 1HB  CYS A 139      -7.819   2.188 -11.922  1.00 82.77           H
ATOM   1962 2HB  CYS A 139      -8.935   2.501 -13.236  1.00 82.77           H
ATOM   1963  SG  CYS A 139     -10.035   2.717 -11.081  1.00 82.77           S
ATOM   1964  HG  CYS A 139      -9.409   2.298  -9.985  1.00 82.77           H
ATOM   1965  HN  CYS A 139      -8.210   0.315 -10.538  1.00 82.77           H
ATOM   1966  N   ILE A 140      -7.057  -0.420 -13.354  1.00 79.29           N
ATOM   1967  CA  ILE A 140      -6.210  -0.991 -14.388  1.00 79.29           C
ATOM   1968  C   ILE A 140      -6.845  -2.283 -14.905  1.00 79.29           C
ATOM   1969  O   ILE A 140      -6.863  -2.531 -16.109  1.00 79.29           O
ATOM   1970  HA  ILE A 140      -6.168  -0.274 -15.208  1.00 79.29           H
ATOM   1971  CB  ILE A 140      -4.781  -1.172 -13.871  1.00 79.29           C
ATOM   1972  HB  ILE A 140      -4.832  -1.613 -12.875  1.00 79.29           H
ATOM   1973  CG1 ILE A 140      -4.073   0.178 -13.732  1.00 79.29           C
ATOM   1974 1HG1 ILE A 140      -3.839   0.572 -14.721  1.00 79.29           H
ATOM   1975 2HG1 ILE A 140      -4.740   0.894 -13.253  1.00 79.29           H
ATOM   1976  CG2 ILE A 140      -3.997  -2.143 -14.756  1.00 79.29           C
ATOM   1977 1HG2 ILE A 140      -4.493  -3.113 -14.759  1.00 79.29           H
ATOM   1978 2HG2 ILE A 140      -3.954  -1.753 -15.773  1.00 79.29           H
ATOM   1979 3HG2 ILE A 140      -2.985  -2.253 -14.366  1.00 79.29           H
ATOM   1980  CD1 ILE A 140      -2.788   0.041 -12.914  1.00 79.29           C
ATOM   1981 1HD1 ILE A 140      -3.029  -0.331 -11.918  1.00 79.29           H
ATOM   1982 2HD1 ILE A 140      -2.114  -0.658 -13.410  1.00 79.29           H
ATOM   1983 3HD1 ILE A 140      -2.305   1.014 -12.831  1.00 79.29           H
ATOM   1984  HN  ILE A 140      -6.619  -0.313 -12.461  1.00 79.29           H
ATOM   1985  N   SER A 141      -7.351  -3.072 -13.968  1.00 75.52           N
ATOM   1986  CA  SER A 141      -7.869  -4.389 -14.299  1.00 75.52           C
ATOM   1987  C   SER A 141      -9.144  -4.256 -15.133  1.00 75.52           C
ATOM   1988  O   SER A 141      -9.358  -5.020 -16.073  1.00 75.52           O
ATOM   1989  HA  SER A 141      -7.082  -4.872 -14.878  1.00 75.52           H
ATOM   1990  CB  SER A 141      -8.145  -5.205 -13.034  1.00 75.52           C
ATOM   1991 1HB  SER A 141      -8.925  -4.717 -12.451  1.00 75.52           H
ATOM   1992 2HB  SER A 141      -8.524  -6.189 -13.313  1.00 75.52           H
ATOM   1993  OG  SER A 141      -6.977  -5.357 -12.232  1.00 75.52           O
ATOM   1994  HG  SER A 141      -6.948  -4.644 -11.532  1.00 75.52           H
ATOM   1995  HN  SER A 141      -7.411  -2.825 -13.001  1.00 75.52           H
ATOM   1996  N   VAL A 142      -9.959  -3.279 -14.759  1.00 76.16           N
ATOM   1997  CA  VAL A 142     -11.176  -2.995 -15.500  1.00 76.16           C
ATOM   1998  C   VAL A 142     -10.811  -2.496 -16.900  1.00 76.16           C
ATOM   1999  O   VAL A 142     -11.425  -2.900 -17.886  1.00 76.16           O
ATOM   2000  HA  VAL A 142     -11.730  -3.929 -15.594  1.00 76.16           H
ATOM   2001  CB  VAL A 142     -12.044  -2.005 -14.721  1.00 76.16           C
ATOM   2002  HB  VAL A 142     -11.438  -1.125 -14.505  1.00 76.16           H
ATOM   2003  CG1 VAL A 142     -13.246  -1.556 -15.554  1.00 76.16           C
ATOM   2004 1HG1 VAL A 142     -12.895  -1.071 -16.465  1.00 76.16           H
ATOM   2005 2HG1 VAL A 142     -13.852  -2.423 -15.814  1.00 76.16           H
ATOM   2006 3HG1 VAL A 142     -13.846  -0.853 -14.976  1.00 76.16           H
ATOM   2007  CG2 VAL A 142     -12.495  -2.604 -13.387  1.00 76.16           C
ATOM   2008 1HG2 VAL A 142     -13.075  -3.508 -13.571  1.00 76.16           H
ATOM   2009 2HG2 VAL A 142     -11.620  -2.851 -12.785  1.00 76.16           H
ATOM   2010 3HG2 VAL A 142     -13.110  -1.880 -12.853  1.00 76.16           H
ATOM   2011  HN  VAL A 142      -9.798  -2.690 -13.967  1.00 76.16           H
ATOM   2012  N   ASP A 143      -9.813  -1.626 -16.941  1.00 76.51           N
ATOM   2013  CA  ASP A 143      -9.418  -0.999 -18.191  1.00 76.51           C
ATOM   2014  C   ASP A 143      -8.943  -2.075 -19.170  1.00 76.51           C
ATOM   2015  O   ASP A 143      -9.272  -2.031 -20.354  1.00 76.51           O
ATOM   2016  HA  ASP A 143     -10.309  -0.479 -18.544  1.00 76.51           H
ATOM   2017  CB  ASP A 143      -8.267  -0.015 -17.975  1.00 76.51           C
ATOM   2018 1HB  ASP A 143      -8.543   0.712 -17.211  1.00 76.51           H
ATOM   2019 2HB  ASP A 143      -7.392  -0.549 -17.605  1.00 76.51           H
ATOM   2020  CG  ASP A 143      -7.915   0.712 -19.274  1.00 76.51           C
ATOM   2021  OD1 ASP A 143      -8.853   1.272 -19.883  1.00 76.51           O
ATOM   2022  OD2 ASP A 143      -6.717   0.693 -19.629  1.00 76.51           O
ATOM   2023  HN  ASP A 143      -9.279  -1.349 -16.143  1.00 76.51           H
ATOM   2024  N   ARG A 144      -8.176  -3.016 -18.638  1.00 71.51           N
ATOM   2025  CA  ARG A 144      -7.669  -4.112 -19.445  1.00 71.51           C
ATOM   2026  C   ARG A 144      -8.828  -4.929 -20.019  1.00 71.51           C
ATOM   2027  O   ARG A 144      -8.822  -5.277 -21.199  1.00 71.51           O
ATOM   2028  HA  ARG A 144      -7.096  -3.633 -20.238  1.00 71.51           H
ATOM   2029  CB  ARG A 144      -6.766  -5.032 -18.620  1.00 71.51           C
ATOM   2030 1HB  ARG A 144      -7.176  -5.144 -17.616  1.00 71.51           H
ATOM   2031 2HB  ARG A 144      -6.745  -6.025 -19.068  1.00 71.51           H
ATOM   2032  CG  ARG A 144      -5.344  -4.473 -18.536  1.00 71.51           C
ATOM   2033 1HG  ARG A 144      -4.974  -4.262 -19.539  1.00 71.51           H
ATOM   2034 2HG  ARG A 144      -5.352  -3.528 -17.994  1.00 71.51           H
ATOM   2035  CD  ARG A 144      -4.408  -5.461 -17.838  1.00 71.51           C
ATOM   2036 1HD  ARG A 144      -4.629  -5.492 -16.771  1.00 71.51           H
ATOM   2037 2HD  ARG A 144      -4.570  -6.466 -18.227  1.00 71.51           H
ATOM   2038  NE  ARG A 144      -2.999  -5.059 -18.050  1.00 71.51           N
ATOM   2039  HE  ARG A 144      -2.822  -4.145 -18.415  1.00 71.51           H
ATOM   2040  CZ  ARG A 144      -1.946  -5.843 -17.783  1.00 71.51           C
ATOM   2041  NH1 ARG A 144      -2.123  -7.077 -17.292  1.00 71.51           N
ATOM   2042 1HH1 ARG A 144      -3.047  -7.419 -17.122  1.00 71.51           H
ATOM   2043 2HH1 ARG A 144      -1.332  -7.655 -17.095  1.00 71.51           H
ATOM   2044  NH2 ARG A 144      -0.712  -5.374 -18.014  1.00 71.51           N
ATOM   2045 1HH2 ARG A 144       0.085  -5.946 -17.820  1.00 71.51           H
ATOM   2046 2HH2 ARG A 144      -0.588  -4.452 -18.380  1.00 71.51           H
ATOM   2047  HN  ARG A 144      -7.902  -3.036 -17.676  1.00 71.51           H
ATOM   2048  N   TYR A 145      -9.796  -5.210 -19.159  1.00 71.14           N
ATOM   2049  CA  TYR A 145     -10.958  -5.981 -19.565  1.00 71.14           C
ATOM   2050  C   TYR A 145     -11.672  -5.316 -20.744  1.00 71.14           C
ATOM   2051  O   TYR A 145     -11.958  -5.967 -21.748  1.00 71.14           O
ATOM   2052  HA  TYR A 145     -10.616  -6.971 -19.869  1.00 71.14           H
ATOM   2053  CB  TYR A 145     -11.898  -5.997 -18.358  1.00 71.14           C
ATOM   2054 1HB  TYR A 145     -11.473  -6.640 -17.588  1.00 71.14           H
ATOM   2055 2HB  TYR A 145     -11.951  -4.991 -17.939  1.00 71.14           H
ATOM   2056  CG  TYR A 145     -13.315  -6.476 -18.678  1.00 71.14           C
ATOM   2057  CD1 TYR A 145     -14.382  -5.612 -18.544  1.00 71.14           C
ATOM   2058  HD1 TYR A 145     -14.216  -4.588 -18.211  1.00 71.14           H
ATOM   2059  CD2 TYR A 145     -13.525  -7.773 -19.100  1.00 71.14           C
ATOM   2060  HD2 TYR A 145     -12.682  -8.456 -19.205  1.00 71.14           H
ATOM   2061  CE1 TYR A 145     -15.716  -6.064 -18.846  1.00 71.14           C
ATOM   2062  HE1 TYR A 145     -16.568  -5.391 -18.745  1.00 71.14           H
ATOM   2063  CE2 TYR A 145     -14.859  -8.225 -19.401  1.00 71.14           C
ATOM   2064  HE2 TYR A 145     -15.039  -9.247 -19.735  1.00 71.14           H
ATOM   2065  CZ  TYR A 145     -15.889  -7.348 -19.259  1.00 71.14           C
ATOM   2066  OH  TYR A 145     -17.148  -7.774 -19.544  1.00 71.14           O
ATOM   2067  HH  TYR A 145     -17.132  -8.740 -19.801  1.00 71.14           H
ATOM   2068  HN  TYR A 145      -9.794  -4.922 -18.201  1.00 71.14           H
ATOM   2069  N   ILE A 146     -11.940  -4.029 -20.582  1.00 72.86           N
ATOM   2070  CA  ILE A 146     -12.688  -3.288 -21.584  1.00 72.86           C
ATOM   2071  C   ILE A 146     -11.909  -3.292 -22.901  1.00 72.86           C
ATOM   2072  O   ILE A 146     -12.491  -3.468 -23.970  1.00 72.86           O
ATOM   2073  HA  ILE A 146     -13.631  -3.811 -21.740  1.00 72.86           H
ATOM   2074  CB  ILE A 146     -13.025  -1.886 -21.073  1.00 72.86           C
ATOM   2075  HB  ILE A 146     -12.106  -1.424 -20.712  1.00 72.86           H
ATOM   2076  CG1 ILE A 146     -13.992  -1.952 -19.889  1.00 72.86           C
ATOM   2077 1HG1 ILE A 146     -14.971  -2.285 -20.233  1.00 72.86           H
ATOM   2078 2HG1 ILE A 146     -13.640  -2.690 -19.168  1.00 72.86           H
ATOM   2079  CG2 ILE A 146     -13.561  -1.005 -22.203  1.00 72.86           C
ATOM   2080 1HG2 ILE A 146     -12.808  -0.919 -22.986  1.00 72.86           H
ATOM   2081 2HG2 ILE A 146     -14.465  -1.453 -22.615  1.00 72.86           H
ATOM   2082 3HG2 ILE A 146     -13.793  -0.014 -21.812  1.00 72.86           H
ATOM   2083  CD1 ILE A 146     -14.121  -0.588 -19.209  1.00 72.86           C
ATOM   2084 1HD1 ILE A 146     -13.144  -0.270 -18.845  1.00 72.86           H
ATOM   2085 2HD1 ILE A 146     -14.496   0.142 -19.927  1.00 72.86           H
ATOM   2086 3HD1 ILE A 146     -14.814  -0.663 -18.371  1.00 72.86           H
ATOM   2087  HN  ILE A 146     -11.656  -3.494 -19.786  1.00 72.86           H
ATOM   2088  N   ALA A 147     -10.604  -3.094 -22.780  1.00 72.91           N
ATOM   2089  CA  ALA A 147      -9.756  -2.960 -23.953  1.00 72.91           C
ATOM   2090  C   ALA A 147      -9.799  -4.260 -24.759  1.00 72.91           C
ATOM   2091  O   ALA A 147      -9.648  -4.243 -25.979  1.00 72.91           O
ATOM   2092  HA  ALA A 147     -10.158  -2.151 -24.562  1.00 72.91           H
ATOM   2093  CB  ALA A 147      -8.337  -2.591 -23.517  1.00 72.91           C
ATOM   2094 1HB  ALA A 147      -8.358  -1.646 -22.974  1.00 72.91           H
ATOM   2095 2HB  ALA A 147      -7.940  -3.373 -22.869  1.00 72.91           H
ATOM   2096 3HB  ALA A 147      -7.701  -2.491 -24.396  1.00 72.91           H
ATOM   2097  HN  ALA A 147     -10.127  -3.026 -21.904  1.00 72.91           H
ATOM   2098  N   ILE A 148     -10.004  -5.356 -24.043  1.00 69.76           N
ATOM   2099  CA  ILE A 148     -10.010  -6.668 -24.668  1.00 69.76           C
ATOM   2100  C   ILE A 148     -11.406  -6.958 -25.221  1.00 69.76           C
ATOM   2101  O   ILE A 148     -11.547  -7.402 -26.360  1.00 69.76           O
ATOM   2102  HA  ILE A 148      -9.308  -6.636 -25.502  1.00 69.76           H
ATOM   2103  CB  ILE A 148      -9.502  -7.730 -23.691  1.00 69.76           C
ATOM   2104  HB  ILE A 148     -10.068  -7.638 -22.763  1.00 69.76           H
ATOM   2105  CG1 ILE A 148      -8.030  -7.499 -23.346  1.00 69.76           C
ATOM   2106 1HG1 ILE A 148      -7.411  -7.704 -24.220  1.00 69.76           H
ATOM   2107 2HG1 ILE A 148      -7.874  -6.452 -23.084  1.00 69.76           H
ATOM   2108  CG2 ILE A 148      -9.750  -9.138 -24.234  1.00 69.76           C
ATOM   2109 1HG2 ILE A 148     -10.819  -9.286 -24.387  1.00 69.76           H
ATOM   2110 2HG2 ILE A 148      -9.227  -9.259 -25.183  1.00 69.76           H
ATOM   2111 3HG2 ILE A 148      -9.380  -9.874 -23.520  1.00 69.76           H
ATOM   2112  CD1 ILE A 148      -7.592  -8.392 -22.183  1.00 69.76           C
ATOM   2113 1HD1 ILE A 148      -8.196  -8.166 -21.304  1.00 69.76           H
ATOM   2114 2HD1 ILE A 148      -7.727  -9.438 -22.458  1.00 69.76           H
ATOM   2115 3HD1 ILE A 148      -6.541  -8.207 -21.959  1.00 69.76           H
ATOM   2116  HN  ILE A 148     -10.164  -5.358 -23.056  1.00 69.76           H
ATOM   2117  N   ALA A 149     -12.404  -6.696 -24.390  1.00 69.48           N
ATOM   2118  CA  ALA A 149     -13.761  -7.118 -24.692  1.00 69.48           C
ATOM   2119  C   ALA A 149     -14.329  -6.235 -25.805  1.00 69.48           C
ATOM   2120  O   ALA A 149     -15.053  -6.716 -26.675  1.00 69.48           O
ATOM   2121  HA  ALA A 149     -13.718  -8.149 -25.043  1.00 69.48           H
ATOM   2122  CB  ALA A 149     -14.607  -7.066 -23.418  1.00 69.48           C
ATOM   2123 1HB  ALA A 149     -14.178  -7.732 -22.670  1.00 69.48           H
ATOM   2124 2HB  ALA A 149     -14.621  -6.047 -23.032  1.00 69.48           H
ATOM   2125 3HB  ALA A 149     -15.625  -7.383 -23.646  1.00 69.48           H
ATOM   2126  HN  ALA A 149     -12.296  -6.206 -23.524  1.00 69.48           H
ATOM   2127  N   GLN A 150     -13.977  -4.959 -25.742  1.00 68.94           N
ATOM   2128  CA  GLN A 150     -14.525  -3.986 -26.672  1.00 68.94           C
ATOM   2129  C   GLN A 150     -13.414  -3.410 -27.553  1.00 68.94           C
ATOM   2130  O   GLN A 150     -13.411  -2.218 -27.854  1.00 68.94           O
ATOM   2131  HA  GLN A 150     -15.235  -4.539 -27.286  1.00 68.94           H
ATOM   2132  CB  GLN A 150     -15.266  -2.873 -25.927  1.00 68.94           C
ATOM   2133 1HB  GLN A 150     -14.574  -2.347 -25.271  1.00 68.94           H
ATOM   2134 2HB  GLN A 150     -15.645  -2.143 -26.642  1.00 68.94           H
ATOM   2135  CG  GLN A 150     -16.425  -3.441 -25.106  1.00 68.94           C
ATOM   2136 1HG  GLN A 150     -16.988  -4.153 -25.709  1.00 68.94           H
ATOM   2137 2HG  GLN A 150     -16.034  -3.989 -24.249  1.00 68.94           H
ATOM   2138  CD  GLN A 150     -17.354  -2.325 -24.624  1.00 68.94           C
ATOM   2139  OE1 GLN A 150     -17.159  -1.155 -24.907  1.00 68.94           O
ATOM   2140  NE2 GLN A 150     -18.372  -2.752 -23.883  1.00 68.94           N
ATOM   2141 1HE2 GLN A 150     -18.475  -3.727 -23.687  1.00 68.94           H
ATOM   2142 2HE2 GLN A 150     -19.036  -2.097 -23.520  1.00 68.94           H
ATOM   2143  HN  GLN A 150     -13.333  -4.589 -25.074  1.00 68.94           H
ATOM   2144  N   ALA A 151     -12.497  -4.285 -27.941  1.00 65.36           N
ATOM   2145  CA  ALA A 151     -11.322  -3.858 -28.681  1.00 65.36           C
ATOM   2146  C   ALA A 151     -11.758  -3.013 -29.880  1.00 65.36           C
ATOM   2147  O   ALA A 151     -11.073  -2.063 -30.256  1.00 65.36           O
ATOM   2148  HA  ALA A 151     -10.716  -3.244 -28.016  1.00 65.36           H
ATOM   2149  CB  ALA A 151     -10.508  -5.085 -29.098  1.00 65.36           C
ATOM   2150 1HB  ALA A 151     -10.198  -5.634 -28.209  1.00 65.36           H
ATOM   2151 2HB  ALA A 151     -11.120  -5.730 -29.729  1.00 65.36           H
ATOM   2152 3HB  ALA A 151      -9.626  -4.764 -29.653  1.00 65.36           H
ATOM   2153  HN  ALA A 151     -12.549  -5.267 -27.759  1.00 65.36           H
ATOM   2154  N   MET A 152     -12.895  -3.390 -30.447  1.00 61.32           N
ATOM   2155  CA  MET A 152     -13.387  -2.734 -31.646  1.00 61.32           C
ATOM   2156  C   MET A 152     -13.745  -1.273 -31.365  1.00 61.32           C
ATOM   2157  O   MET A 152     -13.430  -0.389 -32.160  1.00 61.32           O
ATOM   2158  HA  MET A 152     -12.567  -2.782 -32.364  1.00 61.32           H
ATOM   2159  CB  MET A 152     -14.623  -3.473 -32.162  1.00 61.32           C
ATOM   2160 1HB  MET A 152     -15.312  -3.656 -31.338  1.00 61.32           H
ATOM   2161 2HB  MET A 152     -15.149  -2.849 -32.884  1.00 61.32           H
ATOM   2162  CG  MET A 152     -14.235  -4.801 -32.815  1.00 61.32           C
ATOM   2163 1HG  MET A 152     -13.208  -5.058 -32.555  1.00 61.32           H
ATOM   2164 2HG  MET A 152     -14.870  -5.602 -32.435  1.00 61.32           H
ATOM   2165  SD  MET A 152     -14.402  -4.681 -34.589  1.00 61.32           S
ATOM   2166  CE  MET A 152     -16.175  -4.818 -34.743  1.00 61.32           C
ATOM   2167 1HE  MET A 152     -16.503  -5.773 -34.331  1.00 61.32           H
ATOM   2168 2HE  MET A 152     -16.651  -4.004 -34.197  1.00 61.32           H
ATOM   2169 3HE  MET A 152     -16.453  -4.762 -35.795  1.00 61.32           H
ATOM   2170  HN  MET A 152     -13.475  -4.127 -30.100  1.00 61.32           H
ATOM   2171  N   ARG A 153     -14.399  -1.065 -30.232  1.00 63.40           N
ATOM   2172  CA  ARG A 153     -14.895   0.256 -29.885  1.00 63.40           C
ATOM   2173  C   ARG A 153     -13.817   1.050 -29.146  1.00 63.40           C
ATOM   2174  O   ARG A 153     -13.893   2.275 -29.060  1.00 63.40           O
ATOM   2175  HA  ARG A 153     -15.139   0.721 -30.840  1.00 63.40           H
ATOM   2176  CB  ARG A 153     -16.144   0.162 -29.006  1.00 63.40           C
ATOM   2177 1HB  ARG A 153     -15.963  -0.531 -28.185  1.00 63.40           H
ATOM   2178 2HB  ARG A 153     -16.354   1.135 -28.562  1.00 63.40           H
ATOM   2179  CG  ARG A 153     -17.353  -0.306 -29.819  1.00 63.40           C
ATOM   2180 1HG  ARG A 153     -17.480   0.336 -30.690  1.00 63.40           H
ATOM   2181 2HG  ARG A 153     -17.178  -1.316 -30.190  1.00 63.40           H
ATOM   2182  CD  ARG A 153     -18.626  -0.282 -28.971  1.00 63.40           C
ATOM   2183 1HD  ARG A 153     -18.536  -0.986 -28.144  1.00 63.40           H
ATOM   2184 2HD  ARG A 153     -18.763   0.707 -28.533  1.00 63.40           H
ATOM   2185  NE  ARG A 153     -19.797  -0.631 -29.806  1.00 63.40           N
ATOM   2186  HE  ARG A 153     -19.642  -0.817 -30.776  1.00 63.40           H
ATOM   2187  CZ  ARG A 153     -21.052  -0.712 -29.343  1.00 63.40           C
ATOM   2188  NH1 ARG A 153     -21.318  -0.473 -28.052  1.00 63.40           N
ATOM   2189 1HH1 ARG A 153     -20.577  -0.231 -27.425  1.00 63.40           H
ATOM   2190 2HH1 ARG A 153     -22.257  -0.536 -27.714  1.00 63.40           H
ATOM   2191  NH2 ARG A 153     -22.037  -1.037 -30.191  1.00 63.40           N
ATOM   2192 1HH2 ARG A 153     -22.979  -1.103 -29.862  1.00 63.40           H
ATOM   2193 2HH2 ARG A 153     -21.830  -1.214 -31.153  1.00 63.40           H
ATOM   2194  HN  ARG A 153     -14.591  -1.779 -29.558  1.00 63.40           H
ATOM   2195  N   ALA A 154     -12.839   0.321 -28.630  1.00 61.77           N
ATOM   2196  CA  ALA A 154     -11.902   0.892 -27.677  1.00 61.77           C
ATOM   2197  C   ALA A 154     -11.099   2.001 -28.359  1.00 61.77           C
ATOM   2198  O   ALA A 154     -10.604   2.911 -27.696  1.00 61.77           O
ATOM   2199  HA  ALA A 154     -12.482   1.324 -26.860  1.00 61.77           H
ATOM   2200  CB  ALA A 154     -11.008  -0.215 -27.114  1.00 61.77           C
ATOM   2201 1HB  ALA A 154     -11.625  -0.962 -26.615  1.00 61.77           H
ATOM   2202 2HB  ALA A 154     -10.456  -0.685 -27.928  1.00 61.77           H
ATOM   2203 3HB  ALA A 154     -10.306   0.214 -26.399  1.00 61.77           H
ATOM   2204  HN  ALA A 154     -12.681  -0.641 -28.853  1.00 61.77           H
ATOM   2205  N   HIS A 155     -10.994   1.888 -29.675  1.00 63.63           N
ATOM   2206  CA  HIS A 155     -10.124   2.769 -30.434  1.00 63.63           C
ATOM   2207  C   HIS A 155     -10.763   4.155 -30.541  1.00 63.63           C
ATOM   2208  O   HIS A 155     -10.114   5.164 -30.270  1.00 63.63           O
ATOM   2209  HA  HIS A 155      -9.193   2.850 -29.873  1.00 63.63           H
ATOM   2210  CB  HIS A 155      -9.793   2.162 -31.799  1.00 63.63           C
ATOM   2211 1HB  HIS A 155      -9.536   1.111 -31.666  1.00 63.63           H
ATOM   2212 2HB  HIS A 155     -10.685   2.195 -32.426  1.00 63.63           H
ATOM   2213  CG  HIS A 155      -8.662   2.854 -32.522  1.00 63.63           C
ATOM   2214  ND1 HIS A 155      -8.851   3.976 -33.310  1.00 63.63           N
ATOM   2215  HD1 HIS A 155      -9.725   4.431 -33.479  1.00 63.63           H
ATOM   2216  CD2 HIS A 155      -7.328   2.573 -32.566  1.00 63.63           C
ATOM   2217  HD2 HIS A 155      -6.834   1.748 -32.054  1.00 63.63           H
ATOM   2218  CE1 HIS A 155      -7.677   4.344 -33.802  1.00 63.63           C
ATOM   2219  HE1 HIS A 155      -7.497   5.193 -34.461  1.00 63.63           H
ATOM   2220  NE2 HIS A 155      -6.735   3.472 -33.341  1.00 63.63           N
ATOM   2221  HN  HIS A 155     -11.489   1.211 -30.219  1.00 63.63           H
ATOM   2222  N   THR A 156     -12.028   4.159 -30.936  1.00 65.96           N
ATOM   2223  CA  THR A 156     -12.725   5.406 -31.199  1.00 65.96           C
ATOM   2224  C   THR A 156     -12.950   6.177 -29.896  1.00 65.96           C
ATOM   2225  O   THR A 156     -13.172   7.386 -29.917  1.00 65.96           O
ATOM   2226  HA  THR A 156     -12.092   6.027 -31.833  1.00 65.96           H
ATOM   2227  CB  THR A 156     -14.022   5.075 -31.940  1.00 65.96           C
ATOM   2228  HB  THR A 156     -14.704   5.926 -31.930  1.00 65.96           H
ATOM   2229  OG1 THR A 156     -14.500   3.897 -31.296  1.00 65.96           O
ATOM   2230  HG1 THR A 156     -15.465   3.755 -31.515  1.00 65.96           H
ATOM   2231  CG2 THR A 156     -13.775   4.636 -33.385  1.00 65.96           C
ATOM   2232 1HG2 THR A 156     -13.148   3.745 -33.391  1.00 65.96           H
ATOM   2233 2HG2 THR A 156     -13.274   5.437 -33.927  1.00 65.96           H
ATOM   2234 3HG2 THR A 156     -14.728   4.413 -33.865  1.00 65.96           H
ATOM   2235  HN  THR A 156     -12.573   3.332 -31.076  1.00 65.96           H
ATOM   2236  N   TRP A 157     -12.884   5.444 -28.794  1.00 73.91           N
ATOM   2237  CA  TRP A 157     -13.253   6.000 -27.503  1.00 73.91           C
ATOM   2238  C   TRP A 157     -11.966   6.346 -26.752  1.00 73.91           C
ATOM   2239  O   TRP A 157     -11.993   6.595 -25.548  1.00 73.91           O
ATOM   2240  HA  TRP A 157     -13.834   6.904 -27.683  1.00 73.91           H
ATOM   2241  CB  TRP A 157     -14.156   5.037 -26.730  1.00 73.91           C
ATOM   2242 1HB  TRP A 157     -13.727   4.036 -26.777  1.00 73.91           H
ATOM   2243 2HB  TRP A 157     -14.167   5.329 -25.680  1.00 73.91           H
ATOM   2244  CG  TRP A 157     -15.596   4.985 -27.244  1.00 73.91           C
ATOM   2245  CD1 TRP A 157     -16.017   4.966 -28.516  1.00 73.91           C
ATOM   2246  HD1 TRP A 157     -15.355   4.987 -29.382  1.00 73.91           H
ATOM   2247  CD2 TRP A 157     -16.794   4.944 -26.442  1.00 73.91           C
ATOM   2248  NE1 TRP A 157     -17.394   4.917 -28.592  1.00 73.91           N
ATOM   2249  HE1 TRP A 157     -17.940   4.896 -29.430  1.00 73.91           H
ATOM   2250  CE2 TRP A 157     -17.882   4.904 -27.291  1.00 73.91           C
ATOM   2251  CE3 TRP A 157     -16.955   4.942 -25.045  1.00 73.91           C
ATOM   2252  HE3 TRP A 157     -16.113   4.974 -24.354  1.00 73.91           H
ATOM   2253  CZ2 TRP A 157     -19.206   4.858 -26.839  1.00 73.91           C
ATOM   2254  HZ2 TRP A 157     -20.048   4.827 -27.530  1.00 73.91           H
ATOM   2255  CZ3 TRP A 157     -18.284   4.897 -24.609  1.00 73.91           C
ATOM   2256  HZ3 TRP A 157     -18.465   4.893 -23.535  1.00 73.91           H
ATOM   2257  CH2 TRP A 157     -19.390   4.855 -25.451  1.00 73.91           C
ATOM   2258  HH2 TRP A 157     -20.396   4.821 -25.032  1.00 73.91           H
ATOM   2259  HN  TRP A 157     -12.585   4.490 -28.774  1.00 73.91           H
ATOM   2260  N   ARG A 158     -10.868   6.352 -27.494  1.00 72.13           N
ATOM   2261  CA  ARG A 158      -9.553   6.450 -26.885  1.00 72.13           C
ATOM   2262  C   ARG A 158      -9.413   7.777 -26.136  1.00 72.13           C
ATOM   2263  O   ARG A 158      -8.905   7.811 -25.016  1.00 72.13           O
ATOM   2264  HA  ARG A 158      -9.500   5.605 -26.198  1.00 72.13           H
ATOM   2265  CB  ARG A 158      -8.448   6.348 -27.938  1.00 72.13           C
ATOM   2266 1HB  ARG A 158      -8.627   5.481 -28.575  1.00 72.13           H
ATOM   2267 2HB  ARG A 158      -8.473   7.226 -28.583  1.00 72.13           H
ATOM   2268  CG  ARG A 158      -7.072   6.229 -27.280  1.00 72.13           C
ATOM   2269 1HG  ARG A 158      -6.875   7.116 -26.679  1.00 72.13           H
ATOM   2270 2HG  ARG A 158      -7.062   5.376 -26.602  1.00 72.13           H
ATOM   2271  CD  ARG A 158      -5.974   6.064 -28.333  1.00 72.13           C
ATOM   2272 1HD  ARG A 158      -6.201   5.215 -28.977  1.00 72.13           H
ATOM   2273 2HD  ARG A 158      -5.934   6.947 -28.971  1.00 72.13           H
ATOM   2274  NE  ARG A 158      -4.666   5.860 -27.671  1.00 72.13           N
ATOM   2275  HE  ARG A 158      -4.613   6.000 -26.682  1.00 72.13           H
ATOM   2276  CZ  ARG A 158      -3.547   5.500 -28.314  1.00 72.13           C
ATOM   2277  NH1 ARG A 158      -3.558   5.298 -29.639  1.00 72.13           N
ATOM   2278 1HH1 ARG A 158      -4.407   5.417 -30.155  1.00 72.13           H
ATOM   2279 2HH1 ARG A 158      -2.719   5.030 -30.111  1.00 72.13           H
ATOM   2280  NH2 ARG A 158      -2.416   5.344 -27.613  1.00 72.13           N
ATOM   2281 1HH2 ARG A 158      -1.572   5.075 -28.077  1.00 72.13           H
ATOM   2282 2HH2 ARG A 158      -2.415   5.496 -26.624  1.00 72.13           H
ATOM   2283  HN  ARG A 158     -10.868   6.290 -28.492  1.00 72.13           H
ATOM   2284  N   GLU A 159      -9.871   8.837 -26.785  1.00 76.57           N
ATOM   2285  CA  GLU A 159      -9.747  10.171 -26.222  1.00 76.57           C
ATOM   2286  C   GLU A 159     -10.621  10.304 -24.974  1.00 76.57           C
ATOM   2287  O   GLU A 159     -10.160  10.777 -23.936  1.00 76.57           O
ATOM   2288  HA  GLU A 159      -8.696  10.274 -25.951  1.00 76.57           H
ATOM   2289  CB  GLU A 159     -10.104  11.239 -27.258  1.00 76.57           C
ATOM   2290 1HB  GLU A 159     -11.048  10.983 -27.739  1.00 76.57           H
ATOM   2291 2HB  GLU A 159     -10.114  12.221 -26.785  1.00 76.57           H
ATOM   2292  CG  GLU A 159      -9.049  11.304 -28.364  1.00 76.57           C
ATOM   2293 1HG  GLU A 159      -8.057  11.398 -27.921  1.00 76.57           H
ATOM   2294 2HG  GLU A 159      -9.057  10.375 -28.934  1.00 76.57           H
ATOM   2295  CD  GLU A 159      -9.309  12.486 -29.301  1.00 76.57           C
ATOM   2296  OE1 GLU A 159      -8.367  12.839 -30.043  1.00 76.57           O
ATOM   2297  OE2 GLU A 159     -10.443  13.008 -29.253  1.00 76.57           O
ATOM   2298  HN  GLU A 159     -10.320   8.795 -27.678  1.00 76.57           H
ATOM   2299  N   LYS A 160     -11.868   9.878 -25.115  1.00 81.30           N
ATOM   2300  CA  LYS A 160     -12.806   9.928 -24.007  1.00 81.30           C
ATOM   2301  C   LYS A 160     -12.232   9.148 -22.823  1.00 81.30           C
ATOM   2302  O   LYS A 160     -12.325   9.592 -21.679  1.00 81.30           O
ATOM   2303  HA  LYS A 160     -12.911  10.973 -23.714  1.00 81.30           H
ATOM   2304  CB  LYS A 160     -14.187   9.442 -24.452  1.00 81.30           C
ATOM   2305 1HB  LYS A 160     -14.100   8.457 -24.910  1.00 81.30           H
ATOM   2306 2HB  LYS A 160     -14.836   9.333 -23.583  1.00 81.30           H
ATOM   2307  CG  LYS A 160     -14.818  10.419 -25.446  1.00 81.30           C
ATOM   2308 1HG  LYS A 160     -14.798  11.428 -25.034  1.00 81.30           H
ATOM   2309 2HG  LYS A 160     -14.231  10.439 -26.365  1.00 81.30           H
ATOM   2310  CD  LYS A 160     -16.261  10.021 -25.765  1.00 81.30           C
ATOM   2311 1HD  LYS A 160     -16.278   9.022 -26.200  1.00 81.30           H
ATOM   2312 2HD  LYS A 160     -16.842   9.978 -24.844  1.00 81.30           H
ATOM   2313  CE  LYS A 160     -16.902  11.017 -26.734  1.00 81.30           C
ATOM   2314 1HE  LYS A 160     -16.852  12.023 -26.317  1.00 81.30           H
ATOM   2315 2HE  LYS A 160     -16.346  11.032 -27.671  1.00 81.30           H
ATOM   2316  NZ  LYS A 160     -18.313  10.651 -26.994  1.00 81.30           N
ATOM   2317 1HZ  LYS A 160     -18.724  11.324 -27.631  1.00 81.30           H
ATOM   2318 2HZ  LYS A 160     -18.352   9.726 -27.407  1.00 81.30           H
ATOM   2319 3HZ  LYS A 160     -18.829  10.653 -26.121  1.00 81.30           H
ATOM   2320  HN  LYS A 160     -12.238   9.506 -25.966  1.00 81.30           H
ATOM   2321  N   ARG A 161     -11.650   8.000 -23.138  1.00 82.29           N
ATOM   2322  CA  ARG A 161     -11.090   7.139 -22.110  1.00 82.29           C
ATOM   2323  C   ARG A 161      -9.973   7.866 -21.359  1.00 82.29           C
ATOM   2324  O   ARG A 161      -9.797   7.668 -20.158  1.00 82.29           O
ATOM   2325  HA  ARG A 161     -11.926   6.914 -21.448  1.00 82.29           H
ATOM   2326  CB  ARG A 161     -10.532   5.850 -22.717  1.00 82.29           C
ATOM   2327 1HB  ARG A 161      -9.944   6.086 -23.603  1.00 82.29           H
ATOM   2328 2HB  ARG A 161      -9.858   5.371 -22.006  1.00 82.29           H
ATOM   2329  CG  ARG A 161     -11.660   4.885 -23.088  1.00 82.29           C
ATOM   2330 1HG  ARG A 161     -12.164   4.543 -22.183  1.00 82.29           H
ATOM   2331 2HG  ARG A 161     -12.405   5.406 -23.690  1.00 82.29           H
ATOM   2332  CD  ARG A 161     -11.120   3.682 -23.863  1.00 82.29           C
ATOM   2333 1HD  ARG A 161     -11.947   3.103 -24.274  1.00 82.29           H
ATOM   2334 2HD  ARG A 161     -10.519   4.022 -24.706  1.00 82.29           H
ATOM   2335  NE  ARG A 161     -10.302   2.830 -22.970  1.00 82.29           N
ATOM   2336  HE  ARG A 161     -10.373   2.982 -21.984  1.00 82.29           H
ATOM   2337  CZ  ARG A 161      -9.474   1.869 -23.401  1.00 82.29           C
ATOM   2338  NH1 ARG A 161      -9.340   1.623 -24.711  1.00 82.29           N
ATOM   2339 1HH1 ARG A 161      -9.861   2.158 -25.376  1.00 82.29           H
ATOM   2340 2HH1 ARG A 161      -8.720   0.904 -25.024  1.00 82.29           H
ATOM   2341  NH2 ARG A 161      -8.781   1.158 -22.501  1.00 82.29           N
ATOM   2342 1HH2 ARG A 161      -8.158   0.437 -22.805  1.00 82.29           H
ATOM   2343 2HH2 ARG A 161      -8.886   1.348 -21.525  1.00 82.29           H
ATOM   2344  HN  ARG A 161     -11.559   7.657 -24.072  1.00 82.29           H
ATOM   2345  N   LEU A 162      -9.248   8.693 -22.098  1.00 84.20           N
ATOM   2346  CA  LEU A 162      -8.135   9.430 -21.523  1.00 84.20           C
ATOM   2347  C   LEU A 162      -8.674  10.492 -20.562  1.00 84.20           C
ATOM   2348  O   LEU A 162      -8.081  10.746 -19.515  1.00 84.20           O
ATOM   2349  HA  LEU A 162      -7.534   8.722 -20.952  1.00 84.20           H
ATOM   2350  CB  LEU A 162      -7.240   9.997 -22.627  1.00 84.20           C
ATOM   2351 1HB  LEU A 162      -7.194   9.271 -23.438  1.00 84.20           H
ATOM   2352 2HB  LEU A 162      -7.715  10.893 -23.027  1.00 84.20           H
ATOM   2353  CG  LEU A 162      -5.810  10.352 -22.215  1.00 84.20           C
ATOM   2354  HG  LEU A 162      -5.784  10.461 -21.130  1.00 84.20           H
ATOM   2355  CD1 LEU A 162      -4.840   9.227 -22.579  1.00 84.20           C
ATOM   2356 1HD1 LEU A 162      -5.134   8.312 -22.065  1.00 84.20           H
ATOM   2357 2HD1 LEU A 162      -4.862   9.062 -23.656  1.00 84.20           H
ATOM   2358 3HD1 LEU A 162      -3.830   9.505 -22.275  1.00 84.20           H
ATOM   2359  CD2 LEU A 162      -5.384  11.693 -22.814  1.00 84.20           C
ATOM   2360 1HD2 LEU A 162      -5.430  11.636 -23.902  1.00 84.20           H
ATOM   2361 2HD2 LEU A 162      -6.054  12.478 -22.463  1.00 84.20           H
ATOM   2362 3HD2 LEU A 162      -4.364  11.921 -22.506  1.00 84.20           H
ATOM   2363  HN  LEU A 162      -9.409   8.862 -23.070  1.00 84.20           H
ATOM   2364  N   LEU A 163      -9.794  11.083 -20.952  1.00 86.71           N
ATOM   2365  CA  LEU A 163     -10.424  12.106 -20.135  1.00 86.71           C
ATOM   2366  C   LEU A 163     -10.926  11.475 -18.834  1.00 86.71           C
ATOM   2367  O   LEU A 163     -10.663  11.990 -17.749  1.00 86.71           O
ATOM   2368  HA  LEU A 163      -9.661  12.844 -19.889  1.00 86.71           H
ATOM   2369  CB  LEU A 163     -11.514  12.829 -20.928  1.00 86.71           C
ATOM   2370 1HB  LEU A 163     -11.077  13.197 -21.856  1.00 86.71           H
ATOM   2371 2HB  LEU A 163     -12.279  12.102 -21.203  1.00 86.71           H
ATOM   2372  CG  LEU A 163     -12.196  14.000 -20.218  1.00 86.71           C
ATOM   2373  HG  LEU A 163     -12.567  13.647 -19.256  1.00 86.71           H
ATOM   2374  CD1 LEU A 163     -11.197  15.124 -19.932  1.00 86.71           C
ATOM   2375 1HD1 LEU A 163     -10.397  14.746 -19.295  1.00 86.71           H
ATOM   2376 2HD1 LEU A 163     -10.775  15.482 -20.871  1.00 86.71           H
ATOM   2377 3HD1 LEU A 163     -11.707  15.944 -19.427  1.00 86.71           H
ATOM   2378  CD2 LEU A 163     -13.404  14.496 -21.014  1.00 86.71           C
ATOM   2379 1HD2 LEU A 163     -13.079  14.827 -22.000  1.00 86.71           H
ATOM   2380 2HD2 LEU A 163     -14.126  13.686 -21.122  1.00 86.71           H
ATOM   2381 3HD2 LEU A 163     -13.870  15.329 -20.486  1.00 86.71           H
ATOM   2382  HN  LEU A 163     -10.268  10.875 -21.808  1.00 86.71           H
ATOM   2383  N   TYR A 164     -11.640  10.369 -18.987  1.00 87.97           N
ATOM   2384  CA  TYR A 164     -12.177   9.660 -17.838  1.00 87.97           C
ATOM   2385  C   TYR A 164     -11.055   9.186 -16.913  1.00 87.97           C
ATOM   2386  O   TYR A 164     -11.204   9.203 -15.692  1.00 87.97           O
ATOM   2387  HA  TYR A 164     -12.824  10.347 -17.292  1.00 87.97           H
ATOM   2388  CB  TYR A 164     -12.909   8.440 -18.400  1.00 87.97           C
ATOM   2389 1HB  TYR A 164     -12.311   8.008 -19.203  1.00 87.97           H
ATOM   2390 2HB  TYR A 164     -12.986   7.684 -17.619  1.00 87.97           H
ATOM   2391  CG  TYR A 164     -14.310   8.745 -18.934  1.00 87.97           C
ATOM   2392  CD1 TYR A 164     -15.276   9.251 -18.089  1.00 87.97           C
ATOM   2393  HD1 TYR A 164     -15.041   9.433 -17.040  1.00 87.97           H
ATOM   2394  CD2 TYR A 164     -14.607   8.514 -20.262  1.00 87.97           C
ATOM   2395  HD2 TYR A 164     -13.844   8.115 -20.930  1.00 87.97           H
ATOM   2396  CE1 TYR A 164     -16.594   9.538 -18.592  1.00 87.97           C
ATOM   2397  HE1 TYR A 164     -17.366   9.938 -17.934  1.00 87.97           H
ATOM   2398  CE2 TYR A 164     -15.925   8.802 -20.765  1.00 87.97           C
ATOM   2399  HE2 TYR A 164     -16.174   8.624 -21.812  1.00 87.97           H
ATOM   2400  CZ  TYR A 164     -16.854   9.299 -19.905  1.00 87.97           C
ATOM   2401  OH  TYR A 164     -18.099   9.571 -20.380  1.00 87.97           O
ATOM   2402  HH  TYR A 164     -18.142   9.371 -21.359  1.00 87.97           H
ATOM   2403  HN  TYR A 164     -11.852   9.959 -19.874  1.00 87.97           H
ATOM   2404  N   SER A 165      -9.957   8.775 -17.529  1.00 89.13           N
ATOM   2405  CA  SER A 165      -8.831   8.247 -16.779  1.00 89.13           C
ATOM   2406  C   SER A 165      -8.253   9.332 -15.868  1.00 89.13           C
ATOM   2407  O   SER A 165      -7.812   9.045 -14.756  1.00 89.13           O
ATOM   2408  HA  SER A 165      -9.238   7.427 -16.186  1.00 89.13           H
ATOM   2409  CB  SER A 165      -7.748   7.709 -17.716  1.00 89.13           C
ATOM   2410 1HB  SER A 165      -7.095   7.031 -17.165  1.00 89.13           H
ATOM   2411 2HB  SER A 165      -8.213   7.127 -18.511  1.00 89.13           H
ATOM   2412  OG  SER A 165      -6.969   8.756 -18.288  1.00 89.13           O
ATOM   2413  HG  SER A 165      -7.565   9.500 -18.590  1.00 89.13           H
ATOM   2414  HN  SER A 165      -9.830   8.799 -18.521  1.00 89.13           H
ATOM   2415  N   LYS A 166      -8.274  10.557 -16.374  1.00 91.15           N
ATOM   2416  CA  LYS A 166      -7.806  11.694 -15.600  1.00 91.15           C
ATOM   2417  C   LYS A 166      -8.721  11.894 -14.390  1.00 91.15           C
ATOM   2418  O   LYS A 166      -8.245  12.029 -13.264  1.00 91.15           O
ATOM   2419  HA  LYS A 166      -6.805  11.455 -15.240  1.00 91.15           H
ATOM   2420  CB  LYS A 166      -7.683  12.933 -16.489  1.00 91.15           C
ATOM   2421 1HB  LYS A 166      -8.591  13.052 -17.081  1.00 91.15           H
ATOM   2422 2HB  LYS A 166      -7.590  13.824 -15.868  1.00 91.15           H
ATOM   2423  CG  LYS A 166      -6.472  12.824 -17.418  1.00 91.15           C
ATOM   2424 1HG  LYS A 166      -5.563  12.721 -16.826  1.00 91.15           H
ATOM   2425 2HG  LYS A 166      -6.558  11.925 -18.029  1.00 91.15           H
ATOM   2426  CD  LYS A 166      -6.362  14.053 -18.323  1.00 91.15           C
ATOM   2427 1HD  LYS A 166      -7.260  14.139 -18.936  1.00 91.15           H
ATOM   2428 2HD  LYS A 166      -6.306  14.954 -17.713  1.00 91.15           H
ATOM   2429  CE  LYS A 166      -5.129  13.962 -19.224  1.00 91.15           C
ATOM   2430 1HE  LYS A 166      -4.242  13.777 -18.619  1.00 91.15           H
ATOM   2431 2HE  LYS A 166      -5.231  13.117 -19.906  1.00 91.15           H
ATOM   2432  NZ  LYS A 166      -4.959  15.212 -19.997  1.00 91.15           N
ATOM   2433 1HZ  LYS A 166      -4.146  15.130 -20.598  1.00 91.15           H
ATOM   2434 2HZ  LYS A 166      -5.784  15.375 -20.563  1.00 91.15           H
ATOM   2435 3HZ  LYS A 166      -4.829  15.989 -19.358  1.00 91.15           H
ATOM   2436  HN  LYS A 166      -8.603  10.777 -17.292  1.00 91.15           H
ATOM   2437  N   MET A 167     -10.017  11.906 -14.664  1.00 92.84           N
ATOM   2438  CA  MET A 167     -11.000  12.140 -13.620  1.00 92.84           C
ATOM   2439  C   MET A 167     -10.934  11.048 -12.550  1.00 92.84           C
ATOM   2440  O   MET A 167     -11.000  11.339 -11.357  1.00 92.84           O
ATOM   2441  HA  MET A 167     -10.740  13.104 -13.182  1.00 92.84           H
ATOM   2442  CB  MET A 167     -12.401  12.168 -14.235  1.00 92.84           C
ATOM   2443 1HB  MET A 167     -12.562  11.265 -14.824  1.00 92.84           H
ATOM   2444 2HB  MET A 167     -13.150  12.170 -13.443  1.00 92.84           H
ATOM   2445  CG  MET A 167     -12.586  13.401 -15.122  1.00 92.84           C
ATOM   2446 1HG  MET A 167     -12.163  14.279 -14.632  1.00 92.84           H
ATOM   2447 2HG  MET A 167     -12.046  13.269 -16.060  1.00 92.84           H
ATOM   2448  SD  MET A 167     -14.321  13.664 -15.449  1.00 92.84           S
ATOM   2449  CE  MET A 167     -14.681  12.200 -16.405  1.00 92.84           C
ATOM   2450 1HE  MET A 167     -14.058  12.188 -17.300  1.00 92.84           H
ATOM   2451 2HE  MET A 167     -14.472  11.314 -15.805  1.00 92.84           H
ATOM   2452 3HE  MET A 167     -15.732  12.204 -16.694  1.00 92.84           H
ATOM   2453  HN  MET A 167     -10.397  11.761 -15.578  1.00 92.84           H
ATOM   2454  N   VAL A 168     -10.805   9.815 -13.016  1.00 93.03           N
ATOM   2455  CA  VAL A 168     -10.753   8.676 -12.116  1.00 93.03           C
ATOM   2456  C   VAL A 168      -9.553   8.826 -11.179  1.00 93.03           C
ATOM   2457  O   VAL A 168      -9.661   8.576  -9.980  1.00 93.03           O
ATOM   2458  HA  VAL A 168     -11.666   8.685 -11.520  1.00 93.03           H
ATOM   2459  CB  VAL A 168     -10.725   7.374 -12.919  1.00 93.03           C
ATOM   2460  HB  VAL A 168      -9.949   7.465 -13.679  1.00 93.03           H
ATOM   2461  CG1 VAL A 168     -10.369   6.185 -12.024  1.00 93.03           C
ATOM   2462 1HG1 VAL A 168      -9.385   6.345 -11.582  1.00 93.03           H
ATOM   2463 2HG1 VAL A 168     -11.112   6.091 -11.232  1.00 93.03           H
ATOM   2464 3HG1 VAL A 168     -10.356   5.273 -12.620  1.00 93.03           H
ATOM   2465  CG2 VAL A 168     -12.058   7.142 -13.634  1.00 93.03           C
ATOM   2466 1HG2 VAL A 168     -12.859   7.081 -12.898  1.00 93.03           H
ATOM   2467 2HG2 VAL A 168     -12.253   7.970 -14.316  1.00 93.03           H
ATOM   2468 3HG2 VAL A 168     -12.010   6.210 -14.197  1.00 93.03           H
ATOM   2469  HN  VAL A 168     -10.737   9.588 -13.988  1.00 93.03           H
ATOM   2470  N   CYS A 169      -8.435   9.235 -11.762  1.00 93.29           N
ATOM   2471  CA  CYS A 169      -7.208   9.391 -11.001  1.00 93.29           C
ATOM   2472  C   CYS A 169      -7.456  10.417  -9.894  1.00 93.29           C
ATOM   2473  O   CYS A 169      -7.100  10.189  -8.739  1.00 93.29           O
ATOM   2474  HA  CYS A 169      -6.975   8.414 -10.578  1.00 93.29           H
ATOM   2475  CB  CYS A 169      -6.033   9.791 -11.897  1.00 93.29           C
ATOM   2476 1HB  CYS A 169      -6.304  10.658 -12.499  1.00 93.29           H
ATOM   2477 2HB  CYS A 169      -5.180  10.082 -11.284  1.00 93.29           H
ATOM   2478  SG  CYS A 169      -5.573   8.394 -12.985  1.00 93.29           S
ATOM   2479  HG  CYS A 169      -6.460   8.662 -13.939  1.00 93.29           H
ATOM   2480  HN  CYS A 169      -8.361   9.456 -12.735  1.00 93.29           H
ATOM   2481  N   PHE A 170      -8.067  11.526 -10.285  1.00 95.17           N
ATOM   2482  CA  PHE A 170      -8.340  12.601  -9.346  1.00 95.17           C
ATOM   2483  C   PHE A 170      -9.228  12.115  -8.199  1.00 95.17           C
ATOM   2484  O   PHE A 170      -8.943  12.382  -7.033  1.00 95.17           O
ATOM   2485  HA  PHE A 170      -7.382  12.933  -8.946  1.00 95.17           H
ATOM   2486  CB  PHE A 170      -9.080  13.694 -10.121  1.00 95.17           C
ATOM   2487 1HB  PHE A 170      -8.478  13.987 -10.980  1.00 95.17           H
ATOM   2488 2HB  PHE A 170     -10.012  13.282 -10.509  1.00 95.17           H
ATOM   2489  CG  PHE A 170      -9.398  14.939  -9.290  1.00 95.17           C
ATOM   2490  CD1 PHE A 170     -10.640  15.104  -8.760  1.00 95.17           C
ATOM   2491  HD1 PHE A 170     -11.408  14.349  -8.927  1.00 95.17           H
ATOM   2492  CD2 PHE A 170      -8.439  15.880  -9.081  1.00 95.17           C
ATOM   2493  HD2 PHE A 170      -7.444  15.747  -9.506  1.00 95.17           H
ATOM   2494  CE1 PHE A 170     -10.934  16.259  -7.989  1.00 95.17           C
ATOM   2495  HE1 PHE A 170     -11.929  16.392  -7.564  1.00 95.17           H
ATOM   2496  CE2 PHE A 170      -8.734  17.035  -8.310  1.00 95.17           C
ATOM   2497  HE2 PHE A 170      -7.965  17.790  -8.143  1.00 95.17           H
ATOM   2498  CZ  PHE A 170      -9.975  17.201  -7.780  1.00 95.17           C
ATOM   2499  HZ  PHE A 170     -10.201  18.087  -7.188  1.00 95.17           H
ATOM   2500  HN  PHE A 170      -8.372  11.696 -11.222  1.00 95.17           H
ATOM   2501  N   THR A 171     -10.286  11.409  -8.571  1.00 95.26           N
ATOM   2502  CA  THR A 171     -11.234  10.909  -7.590  1.00 95.26           C
ATOM   2503  C   THR A 171     -10.534   9.981  -6.595  1.00 95.26           C
ATOM   2504  O   THR A 171     -10.843   9.994  -5.405  1.00 95.26           O
ATOM   2505  HA  THR A 171     -11.619  11.756  -7.021  1.00 95.26           H
ATOM   2506  CB  THR A 171     -12.384  10.236  -8.343  1.00 95.26           C
ATOM   2507  HB  THR A 171     -12.043   9.330  -8.845  1.00 95.26           H
ATOM   2508  OG1 THR A 171     -12.885  11.260  -9.198  1.00 95.26           O
ATOM   2509  HG1 THR A 171     -12.456  11.195 -10.098  1.00 95.26           H
ATOM   2510  CG2 THR A 171     -13.565   9.900  -7.431  1.00 95.26           C
ATOM   2511 1HG2 THR A 171     -13.949  10.816  -6.981  1.00 95.26           H
ATOM   2512 2HG2 THR A 171     -13.235   9.221  -6.645  1.00 95.26           H
ATOM   2513 3HG2 THR A 171     -14.352   9.425  -8.015  1.00 95.26           H
ATOM   2514  HN  THR A 171     -10.499  11.178  -9.520  1.00 95.26           H
ATOM   2515  N   ILE A 172      -9.603   9.197  -7.121  1.00 94.37           N
ATOM   2516  CA  ILE A 172      -8.884   8.237  -6.301  1.00 94.37           C
ATOM   2517  C   ILE A 172      -8.076   8.984  -5.239  1.00 94.37           C
ATOM   2518  O   ILE A 172      -8.087   8.609  -4.067  1.00 94.37           O
ATOM   2519  HA  ILE A 172      -9.625   7.616  -5.798  1.00 94.37           H
ATOM   2520  CB  ILE A 172      -8.038   7.311  -7.178  1.00 94.37           C
ATOM   2521  HB  ILE A 172      -7.533   7.919  -7.929  1.00 94.37           H
ATOM   2522  CG1 ILE A 172      -8.920   6.310  -7.927  1.00 94.37           C
ATOM   2523 1HG1 ILE A 172      -9.361   5.608  -7.219  1.00 94.37           H
ATOM   2524 2HG1 ILE A 172      -9.744   6.835  -8.410  1.00 94.37           H
ATOM   2525  CG2 ILE A 172      -6.953   6.616  -6.355  1.00 94.37           C
ATOM   2526 1HG2 ILE A 172      -6.300   7.366  -5.907  1.00 94.37           H
ATOM   2527 2HG2 ILE A 172      -7.418   6.023  -5.567  1.00 94.37           H
ATOM   2528 3HG2 ILE A 172      -6.367   5.964  -7.002  1.00 94.37           H
ATOM   2529  CD1 ILE A 172      -8.111   5.544  -8.976  1.00 94.37           C
ATOM   2530 1HD1 ILE A 172      -7.692   6.247  -9.696  1.00 94.37           H
ATOM   2531 2HD1 ILE A 172      -7.302   5.001  -8.486  1.00 94.37           H
ATOM   2532 3HD1 ILE A 172      -8.761   4.839  -9.493  1.00 94.37           H
ATOM   2533  HN  ILE A 172      -9.340   9.211  -8.085  1.00 94.37           H
ATOM   2534  N   TRP A 173      -7.394  10.029  -5.685  1.00 95.14           N
ATOM   2535  CA  TRP A 173      -6.527  10.790  -4.802  1.00 95.14           C
ATOM   2536  C   TRP A 173      -7.391  11.388  -3.690  1.00 95.14           C
ATOM   2537  O   TRP A 173      -7.030  11.324  -2.516  1.00 95.14           O
ATOM   2538  HA  TRP A 173      -5.797  10.101  -4.377  1.00 95.14           H
ATOM   2539  CB  TRP A 173      -5.741  11.846  -5.581  1.00 95.14           C
ATOM   2540 1HB  TRP A 173      -6.400  12.303  -6.320  1.00 95.14           H
ATOM   2541 2HB  TRP A 173      -5.434  12.636  -4.895  1.00 95.14           H
ATOM   2542  CG  TRP A 173      -4.502  11.300  -6.294  1.00 95.14           C
ATOM   2543  CD1 TRP A 173      -4.296  11.175  -7.612  1.00 95.14           C
ATOM   2544  HD1 TRP A 173      -5.020  11.460  -8.376  1.00 95.14           H
ATOM   2545  CD2 TRP A 173      -3.298  10.807  -5.669  1.00 95.14           C
ATOM   2546  NE1 TRP A 173      -3.053  10.639  -7.881  1.00 95.14           N
ATOM   2547  HE1 TRP A 173      -2.673  10.452  -8.787  1.00 95.14           H
ATOM   2548  CE2 TRP A 173      -2.427  10.408  -6.662  1.00 95.14           C
ATOM   2549  CE3 TRP A 173      -2.957  10.701  -4.309  1.00 95.14           C
ATOM   2550  HE3 TRP A 173      -3.627  11.008  -3.506  1.00 95.14           H
ATOM   2551  CZ2 TRP A 173      -1.158   9.877  -6.401  1.00 95.14           C
ATOM   2552  HZ2 TRP A 173      -0.488   9.570  -7.204  1.00 95.14           H
ATOM   2553  CZ3 TRP A 173      -1.685  10.168  -4.065  1.00 95.14           C
ATOM   2554  HZ3 TRP A 173      -1.370  10.063  -3.027  1.00 95.14           H
ATOM   2555  CH2 TRP A 173      -0.797   9.762  -5.054  1.00 95.14           C
ATOM   2556  HH2 TRP A 173       0.178   9.356  -4.781  1.00 95.14           H
ATOM   2557  HN  TRP A 173      -7.427  10.356  -6.629  1.00 95.14           H
ATOM   2558  N   VAL A 174      -8.517  11.955  -4.100  1.00 95.58           N
ATOM   2559  CA  VAL A 174      -9.409  12.612  -3.160  1.00 95.58           C
ATOM   2560  C   VAL A 174      -9.906  11.590  -2.136  1.00 95.58           C
ATOM   2561  O   VAL A 174      -9.920  11.864  -0.937  1.00 95.58           O
ATOM   2562  HA  VAL A 174      -8.832  13.378  -2.640  1.00 95.58           H
ATOM   2563  CB  VAL A 174     -10.545  13.305  -3.914  1.00 95.58           C
ATOM   2564  HB  VAL A 174     -11.018  12.566  -4.560  1.00 95.58           H
ATOM   2565  CG1 VAL A 174     -11.607  13.830  -2.945  1.00 95.58           C
ATOM   2566 1HG1 VAL A 174     -12.021  12.998  -2.375  1.00 95.58           H
ATOM   2567 2HG1 VAL A 174     -11.152  14.547  -2.261  1.00 95.58           H
ATOM   2568 3HG1 VAL A 174     -12.403  14.318  -3.507  1.00 95.58           H
ATOM   2569  CG2 VAL A 174     -10.009  14.431  -4.801  1.00 95.58           C
ATOM   2570 1HG2 VAL A 174      -9.499  15.169  -4.182  1.00 95.58           H
ATOM   2571 2HG2 VAL A 174      -9.308  14.018  -5.527  1.00 95.58           H
ATOM   2572 3HG2 VAL A 174     -10.837  14.906  -5.325  1.00 95.58           H
ATOM   2573  HN  VAL A 174      -8.821  11.970  -5.052  1.00 95.58           H
ATOM   2574  N   LEU A 175     -10.303  10.433  -2.646  1.00 93.58           N
ATOM   2575  CA  LEU A 175     -10.892   9.406  -1.804  1.00 93.58           C
ATOM   2576  C   LEU A 175      -9.843   8.906  -0.809  1.00 93.58           C
ATOM   2577  O   LEU A 175     -10.139   8.724   0.371  1.00 93.58           O
ATOM   2578  HA  LEU A 175     -11.705   9.869  -1.245  1.00 93.58           H
ATOM   2579  CB  LEU A 175     -11.505   8.297  -2.661  1.00 93.58           C
ATOM   2580 1HB  LEU A 175     -12.201   8.752  -3.366  1.00 93.58           H
ATOM   2581 2HB  LEU A 175     -10.710   7.839  -3.250  1.00 93.58           H
ATOM   2582  CG  LEU A 175     -12.241   7.192  -1.902  1.00 93.58           C
ATOM   2583  HG  LEU A 175     -11.565   6.785  -1.150  1.00 93.58           H
ATOM   2584  CD1 LEU A 175     -13.457   7.752  -1.161  1.00 93.58           C
ATOM   2585 1HD1 LEU A 175     -13.131   8.508  -0.448  1.00 93.58           H
ATOM   2586 2HD1 LEU A 175     -14.144   8.200  -1.878  1.00 93.58           H
ATOM   2587 3HD1 LEU A 175     -13.962   6.945  -0.630  1.00 93.58           H
ATOM   2588  CD2 LEU A 175     -12.619   6.042  -2.837  1.00 93.58           C
ATOM   2589 1HD2 LEU A 175     -13.270   6.415  -3.628  1.00 93.58           H
ATOM   2590 2HD2 LEU A 175     -11.716   5.621  -3.279  1.00 93.58           H
ATOM   2591 3HD2 LEU A 175     -13.141   5.270  -2.272  1.00 93.58           H
ATOM   2592  HN  LEU A 175     -10.227  10.194  -3.614  1.00 93.58           H
ATOM   2593  N   ALA A 176      -8.639   8.696  -1.322  1.00 93.70           N
ATOM   2594  CA  ALA A 176      -7.561   8.164  -0.507  1.00 93.70           C
ATOM   2595  C   ALA A 176      -7.231   9.160   0.608  1.00 93.70           C
ATOM   2596  O   ALA A 176      -6.961   8.762   1.740  1.00 93.70           O
ATOM   2597  HA  ALA A 176      -7.910   7.234  -0.059  1.00 93.70           H
ATOM   2598  CB  ALA A 176      -6.352   7.861  -1.394  1.00 93.70           C
ATOM   2599 1HB  ALA A 176      -6.631   7.127  -2.150  1.00 93.70           H
ATOM   2600 2HB  ALA A 176      -6.020   8.777  -1.882  1.00 93.70           H
ATOM   2601 3HB  ALA A 176      -5.543   7.462  -0.782  1.00 93.70           H
ATOM   2602  HN  ALA A 176      -8.397   8.884  -2.274  1.00 93.70           H
ATOM   2603  N   ALA A 177      -7.262  10.434   0.247  1.00 93.84           N
ATOM   2604  CA  ALA A 177      -6.935  11.488   1.193  1.00 93.84           C
ATOM   2605  C   ALA A 177      -7.939  11.460   2.348  1.00 93.84           C
ATOM   2606  O   ALA A 177      -7.553  11.549   3.512  1.00 93.84           O
ATOM   2607  HA  ALA A 177      -5.938  11.285   1.584  1.00 93.84           H
ATOM   2608  CB  ALA A 177      -6.916  12.836   0.470  1.00 93.84           C
ATOM   2609 1HB  ALA A 177      -6.167  12.813  -0.322  1.00 93.84           H
ATOM   2610 2HB  ALA A 177      -7.897  13.029   0.036  1.00 93.84           H
ATOM   2611 3HB  ALA A 177      -6.671  13.626   1.180  1.00 93.84           H
ATOM   2612  HN  ALA A 177      -7.506  10.750  -0.670  1.00 93.84           H
ATOM   2613  N   ALA A 178      -9.207  11.336   1.985  1.00 94.17           N
ATOM   2614  CA  ALA A 178     -10.274  11.361   2.971  1.00 94.17           C
ATOM   2615  C   ALA A 178     -10.131  10.155   3.902  1.00 94.17           C
ATOM   2616  O   ALA A 178     -10.375  10.261   5.103  1.00 94.17           O
ATOM   2617  HA  ALA A 178     -10.164  12.275   3.555  1.00 94.17           H
ATOM   2618  CB  ALA A 178     -11.627  11.391   2.259  1.00 94.17           C
ATOM   2619 1HB  ALA A 178     -11.689  12.282   1.634  1.00 94.17           H
ATOM   2620 2HB  ALA A 178     -11.730  10.503   1.636  1.00 94.17           H
ATOM   2621 3HB  ALA A 178     -12.427  11.410   2.999  1.00 94.17           H
ATOM   2622  HN  ALA A 178      -9.509  11.220   1.039  1.00 94.17           H
ATOM   2623  N   LEU A 179      -9.736   9.037   3.312  1.00 92.42           N
ATOM   2624  CA  LEU A 179      -9.655   7.789   4.051  1.00 92.42           C
ATOM   2625  C   LEU A 179      -8.477   7.854   5.026  1.00 92.42           C
ATOM   2626  O   LEU A 179      -8.388   7.050   5.952  1.00 92.42           O
ATOM   2627  HA  LEU A 179     -10.575   7.690   4.628  1.00 92.42           H
ATOM   2628  CB  LEU A 179      -9.594   6.599   3.091  1.00 92.42           C
ATOM   2629 1HB  LEU A 179      -8.822   6.798   2.347  1.00 92.42           H
ATOM   2630 2HB  LEU A 179      -9.277   5.720   3.652  1.00 92.42           H
ATOM   2631  CG  LEU A 179     -10.893   6.261   2.358  1.00 92.42           C
ATOM   2632  HG  LEU A 179     -11.275   7.174   1.900  1.00 92.42           H
ATOM   2633  CD1 LEU A 179     -10.642   5.260   1.229  1.00 92.42           C
ATOM   2634 1HD1 LEU A 179      -9.939   5.687   0.514  1.00 92.42           H
ATOM   2635 2HD1 LEU A 179     -10.225   4.342   1.644  1.00 92.42           H
ATOM   2636 3HD1 LEU A 179     -11.582   5.037   0.725  1.00 92.42           H
ATOM   2637  CD2 LEU A 179     -11.961   5.766   3.336  1.00 92.42           C
ATOM   2638 1HD2 LEU A 179     -11.602   4.870   3.843  1.00 92.42           H
ATOM   2639 2HD2 LEU A 179     -12.167   6.543   4.073  1.00 92.42           H
ATOM   2640 3HD2 LEU A 179     -12.875   5.533   2.789  1.00 92.42           H
ATOM   2641  HN  LEU A 179      -9.475   8.974   2.348  1.00 92.42           H
ATOM   2642  N   CYS A 180      -7.602   8.819   4.783  1.00 93.19           N
ATOM   2643  CA  CYS A 180      -6.383   8.938   5.564  1.00 93.19           C
ATOM   2644  C   CYS A 180      -6.619   9.969   6.669  1.00 93.19           C
ATOM   2645  O   CYS A 180      -5.702  10.301   7.419  1.00 93.19           O
ATOM   2646  HA  CYS A 180      -6.186   7.953   5.988  1.00 93.19           H
ATOM   2647  CB  CYS A 180      -5.183   9.305   4.688  1.00 93.19           C
ATOM   2648 1HB  CYS A 180      -5.383  10.234   4.154  1.00 93.19           H
ATOM   2649 2HB  CYS A 180      -4.306   9.478   5.312  1.00 93.19           H
ATOM   2650  SG  CYS A 180      -4.845   7.959   3.494  1.00 93.19           S
ATOM   2651  HG  CYS A 180      -5.967   8.108   2.796  1.00 93.19           H
ATOM   2652  HN  CYS A 180      -7.716   9.510   4.069  1.00 93.19           H
ATOM   2653  N   ILE A 181      -7.853  10.447   6.735  1.00 93.58           N
ATOM   2654  CA  ILE A 181      -8.218  11.442   7.729  1.00 93.58           C
ATOM   2655  C   ILE A 181      -7.917  10.895   9.126  1.00 93.58           C
ATOM   2656  O   ILE A 181      -7.304  11.578   9.944  1.00 93.58           O
ATOM   2657  HA  ILE A 181      -7.593  12.318   7.559  1.00 93.58           H
ATOM   2658  CB  ILE A 181      -9.672  11.879   7.539  1.00 93.58           C
ATOM   2659  HB  ILE A 181     -10.278  10.989   7.371  1.00 93.58           H
ATOM   2660  CG1 ILE A 181      -9.821  12.767   6.302  1.00 93.58           C
ATOM   2661 1HG1 ILE A 181      -9.276  13.699   6.451  1.00 93.58           H
ATOM   2662 2HG1 ILE A 181      -9.376  12.272   5.439  1.00 93.58           H
ATOM   2663  CG2 ILE A 181     -10.209  12.559   8.801  1.00 93.58           C
ATOM   2664 1HG2 ILE A 181     -10.159  11.863   9.638  1.00 93.58           H
ATOM   2665 2HG2 ILE A 181      -9.605  13.439   9.024  1.00 93.58           H
ATOM   2666 3HG2 ILE A 181     -11.244  12.860   8.639  1.00 93.58           H
ATOM   2667  CD1 ILE A 181     -11.294  13.071   6.019  1.00 93.58           C
ATOM   2668 1HD1 ILE A 181     -11.830  12.138   5.847  1.00 93.58           H
ATOM   2669 2HD1 ILE A 181     -11.729  13.588   6.875  1.00 93.58           H
ATOM   2670 3HD1 ILE A 181     -11.371  13.703   5.135  1.00 93.58           H
ATOM   2671  HN  ILE A 181      -8.594  10.166   6.125  1.00 93.58           H
ATOM   2672  N   PRO A 182      -8.341   9.659   9.422  1.00 91.75           N
ATOM   2673  CA  PRO A 182      -8.156   9.099  10.763  1.00 91.75           C
ATOM   2674  C   PRO A 182      -6.711   9.179  11.227  1.00 91.75           C
ATOM   2675  O   PRO A 182      -6.440   9.563  12.364  1.00 91.75           O
ATOM   2676  HA  PRO A 182      -8.722   9.679  11.493  1.00 91.75           H
ATOM   2677  CB  PRO A 182      -8.627   7.651  10.620  1.00 91.75           C
ATOM   2678 1HB  PRO A 182      -7.802   6.984  10.370  1.00 91.75           H
ATOM   2679 2HB  PRO A 182      -9.068   7.279  11.544  1.00 91.75           H
ATOM   2680  CG  PRO A 182      -9.653   7.723   9.495  1.00 91.75           C
ATOM   2681 1HG  PRO A 182      -9.820   6.748   9.037  1.00 91.75           H
ATOM   2682 2HG  PRO A 182     -10.624   8.064   9.854  1.00 91.75           H
ATOM   2683  CD  PRO A 182      -9.024   8.709   8.525  1.00 91.75           C
ATOM   2684 1HD  PRO A 182      -8.321   8.221   7.850  1.00 91.75           H
ATOM   2685 2HD  PRO A 182      -9.773   9.198   7.901  1.00 91.75           H
ATOM   2686  N   GLU A 183      -5.812   8.811  10.326  1.00 92.09           N
ATOM   2687  CA  GLU A 183      -4.395   8.790  10.646  1.00 92.09           C
ATOM   2688  C   GLU A 183      -3.915  10.195  11.017  1.00 92.09           C
ATOM   2689  O   GLU A 183      -3.096  10.356  11.921  1.00 92.09           O
ATOM   2690  HA  GLU A 183      -4.303   8.128  11.507  1.00 92.09           H
ATOM   2691  CB  GLU A 183      -3.578   8.220   9.485  1.00 92.09           C
ATOM   2692 1HB  GLU A 183      -3.995   8.565   8.539  1.00 92.09           H
ATOM   2693 2HB  GLU A 183      -2.527   8.479   9.613  1.00 92.09           H
ATOM   2694  CG  GLU A 183      -3.646   6.692   9.466  1.00 92.09           C
ATOM   2695 1HG  GLU A 183      -2.889   6.299   8.787  1.00 92.09           H
ATOM   2696 2HG  GLU A 183      -3.418   6.301  10.458  1.00 92.09           H
ATOM   2697  CD  GLU A 183      -5.031   6.210   9.028  1.00 92.09           C
ATOM   2698  OE1 GLU A 183      -5.317   5.016   9.263  1.00 92.09           O
ATOM   2699  OE2 GLU A 183      -5.772   7.046   8.468  1.00 92.09           O
ATOM   2700  HN  GLU A 183      -6.039   8.531   9.393  1.00 92.09           H
ATOM   2701  N   ILE A 184      -4.444  11.175  10.300  1.00 93.72           N
ATOM   2702  CA  ILE A 184      -4.014  12.551  10.481  1.00 93.72           C
ATOM   2703  C   ILE A 184      -4.383  13.015  11.892  1.00 93.72           C
ATOM   2704  O   ILE A 184      -3.624  13.745  12.528  1.00 93.72           O
ATOM   2705  HA  ILE A 184      -2.928  12.570  10.385  1.00 93.72           H
ATOM   2706  CB  ILE A 184      -4.582  13.441   9.373  1.00 93.72           C
ATOM   2707  HB  ILE A 184      -5.663  13.305   9.347  1.00 93.72           H
ATOM   2708  CG1 ILE A 184      -4.041  13.023   8.004  1.00 93.72           C
ATOM   2709 1HG1 ILE A 184      -2.973  13.236   7.951  1.00 93.72           H
ATOM   2710 2HG1 ILE A 184      -4.159  11.947   7.875  1.00 93.72           H
ATOM   2711  CG2 ILE A 184      -4.318  14.919   9.667  1.00 93.72           C
ATOM   2712 1HG2 ILE A 184      -4.791  15.191  10.611  1.00 93.72           H
ATOM   2713 2HG2 ILE A 184      -3.244  15.090   9.736  1.00 93.72           H
ATOM   2714 3HG2 ILE A 184      -4.732  15.528   8.864  1.00 93.72           H
ATOM   2715  CD1 ILE A 184      -4.770  13.760   6.879  1.00 93.72           C
ATOM   2716 1HD1 ILE A 184      -5.834  13.526   6.921  1.00 93.72           H
ATOM   2717 2HD1 ILE A 184      -4.630  14.835   6.997  1.00 93.72           H
ATOM   2718 3HD1 ILE A 184      -4.366  13.445   5.917  1.00 93.72           H
ATOM   2719  HN  ILE A 184      -5.152  11.042   9.607  1.00 93.72           H
ATOM   2720  N   LEU A 185      -5.549  12.572  12.339  1.00 93.21           N
ATOM   2721  CA  LEU A 185      -6.134  13.105  13.557  1.00 93.21           C
ATOM   2722  C   LEU A 185      -5.429  12.493  14.769  1.00 93.21           C
ATOM   2723  O   LEU A 185      -5.020  13.209  15.681  1.00 93.21           O
ATOM   2724  HA  LEU A 185      -5.956  14.181  13.561  1.00 93.21           H
ATOM   2725  CB  LEU A 185      -7.650  12.897  13.559  1.00 93.21           C
ATOM   2726 1HB  LEU A 185      -7.852  11.841  13.380  1.00 93.21           H
ATOM   2727 2HB  LEU A 185      -8.028  13.130  14.554  1.00 93.21           H
ATOM   2728  CG  LEU A 185      -8.441  13.719  12.539  1.00 93.21           C
ATOM   2729  HG  LEU A 185      -8.093  13.451  11.541  1.00 93.21           H
ATOM   2730  CD1 LEU A 185      -9.933  13.384  12.603  1.00 93.21           C
ATOM   2731 1HD1 LEU A 185     -10.077  12.326  12.386  1.00 93.21           H
ATOM   2732 2HD1 LEU A 185     -10.312  13.606  13.600  1.00 93.21           H
ATOM   2733 3HD1 LEU A 185     -10.471  13.982  11.868  1.00 93.21           H
ATOM   2734  CD2 LEU A 185      -8.181  15.216  12.720  1.00 93.21           C
ATOM   2735 1HD2 LEU A 185      -8.484  15.518  13.723  1.00 93.21           H
ATOM   2736 2HD2 LEU A 185      -7.119  15.419  12.585  1.00 93.21           H
ATOM   2737 3HD2 LEU A 185      -8.755  15.777  11.983  1.00 93.21           H
ATOM   2738  HN  LEU A 185      -6.089  11.863  11.886  1.00 93.21           H
ATOM   2739  N   TYR A 186      -5.306  11.174  14.737  1.00 93.03           N
ATOM   2740  CA  TYR A 186      -4.992  10.423  15.941  1.00 93.03           C
ATOM   2741  C   TYR A 186      -3.493  10.129  16.028  1.00 93.03           C
ATOM   2742  O   TYR A 186      -3.014   9.624  17.042  1.00 93.03           O
ATOM   2743  HA  TYR A 186      -5.288  11.025  16.800  1.00 93.03           H
ATOM   2744  CB  TYR A 186      -5.753   9.100  15.823  1.00 93.03           C
ATOM   2745 1HB  TYR A 186      -5.407   8.572  14.935  1.00 93.03           H
ATOM   2746 2HB  TYR A 186      -5.508   8.474  16.682  1.00 93.03           H
ATOM   2747  CG  TYR A 186      -7.272   9.261  15.745  1.00 93.03           C
ATOM   2748  CD1 TYR A 186      -7.929  10.065  16.654  1.00 93.03           C
ATOM   2749  HD1 TYR A 186      -7.365  10.585  17.428  1.00 93.03           H
ATOM   2750  CD2 TYR A 186      -7.986   8.602  14.764  1.00 93.03           C
ATOM   2751  HD2 TYR A 186      -7.467   7.968  14.046  1.00 93.03           H
ATOM   2752  CE1 TYR A 186      -9.359  10.217  16.580  1.00 93.03           C
ATOM   2753  HE1 TYR A 186      -9.890  10.848  17.292  1.00 93.03           H
ATOM   2754  CE2 TYR A 186      -9.416   8.754  14.690  1.00 93.03           C
ATOM   2755  HE2 TYR A 186      -9.992   8.239  13.921  1.00 93.03           H
ATOM   2756  CZ  TYR A 186     -10.032   9.554  15.601  1.00 93.03           C
ATOM   2757  OH  TYR A 186     -11.383   9.697  15.531  1.00 93.03           O
ATOM   2758  HH  TYR A 186     -11.727   9.282  14.689  1.00 93.03           H
ATOM   2759  HN  TYR A 186      -5.418  10.621  13.911  1.00 93.03           H
ATOM   2760  N   SER A 187      -2.794  10.458  14.952  1.00 93.22           N
ATOM   2761  CA  SER A 187      -1.349  10.308  14.923  1.00 93.22           C
ATOM   2762  C   SER A 187      -0.702  11.280  15.910  1.00 93.22           C
ATOM   2763  O   SER A 187      -0.859  12.494  15.786  1.00 93.22           O
ATOM   2764  HA  SER A 187      -1.161   9.277  15.222  1.00 93.22           H
ATOM   2765  CB  SER A 187      -0.800  10.538  13.513  1.00 93.22           C
ATOM   2766 1HB  SER A 187      -1.128  11.513  13.151  1.00 93.22           H
ATOM   2767 2HB  SER A 187       0.289  10.561  13.548  1.00 93.22           H
ATOM   2768  OG  SER A 187      -1.225   9.527  12.603  1.00 93.22           O
ATOM   2769  HG  SER A 187      -1.727   9.940  11.843  1.00 93.22           H
ATOM   2770  HN  SER A 187      -3.198  10.821  14.112  1.00 93.22           H
ATOM   2771  N   GLN A 188       0.013  10.711  16.870  1.00 92.13           N
ATOM   2772  CA  GLN A 188       0.679  11.512  17.883  1.00 92.13           C
ATOM   2773  C   GLN A 188       1.997  10.856  18.297  1.00 92.13           C
ATOM   2774  O   GLN A 188       2.241   9.692  17.981  1.00 92.13           O
ATOM   2775  HA  GLN A 188       0.877  12.473  17.408  1.00 92.13           H
ATOM   2776  CB  GLN A 188      -0.230  11.730  19.094  1.00 92.13           C
ATOM   2777 1HB  GLN A 188      -0.510  10.766  19.521  1.00 92.13           H
ATOM   2778 2HB  GLN A 188       0.312  12.275  19.867  1.00 92.13           H
ATOM   2779  CG  GLN A 188      -1.489  12.506  18.703  1.00 92.13           C
ATOM   2780 1HG  GLN A 188      -1.213  13.380  18.113  1.00 92.13           H
ATOM   2781 2HG  GLN A 188      -2.124  11.882  18.073  1.00 92.13           H
ATOM   2782  CD  GLN A 188      -2.269  12.947  19.943  1.00 92.13           C
ATOM   2783  OE1 GLN A 188      -1.800  12.860  21.066  1.00 92.13           O
ATOM   2784  NE2 GLN A 188      -3.482  13.423  19.678  1.00 92.13           N
ATOM   2785 1HE2 GLN A 188      -3.807  13.466  18.734  1.00 92.13           H
ATOM   2786 2HE2 GLN A 188      -4.070  13.737  20.424  1.00 92.13           H
ATOM   2787  HN  GLN A 188       0.141   9.723  16.961  1.00 92.13           H
ATOM   2788  N   ILE A 189       2.812  11.630  18.998  1.00 92.09           N
ATOM   2789  CA  ILE A 189       4.015  11.091  19.609  1.00 92.09           C
ATOM   2790  C   ILE A 189       3.708  10.677  21.050  1.00 92.09           C
ATOM   2791  O   ILE A 189       3.207  11.478  21.837  1.00 92.09           O
ATOM   2792  HA  ILE A 189       4.297  10.201  19.047  1.00 92.09           H
ATOM   2793  CB  ILE A 189       5.170  12.088  19.489  1.00 92.09           C
ATOM   2794  HB  ILE A 189       4.857  13.030  19.939  1.00 92.09           H
ATOM   2795  CG1 ILE A 189       5.496  12.374  18.022  1.00 92.09           C
ATOM   2796 1HG1 ILE A 189       5.904  11.478  17.554  1.00 92.09           H
ATOM   2797 2HG1 ILE A 189       4.582  12.625  17.484  1.00 92.09           H
ATOM   2798  CG2 ILE A 189       6.396  11.602  20.264  1.00 92.09           C
ATOM   2799 1HG2 ILE A 189       6.139  11.491  21.318  1.00 92.09           H
ATOM   2800 2HG2 ILE A 189       6.721  10.641  19.866  1.00 92.09           H
ATOM   2801 3HG2 ILE A 189       7.202  12.329  20.162  1.00 92.09           H
ATOM   2802  CD1 ILE A 189       6.499  13.523  17.897  1.00 92.09           C
ATOM   2803 1HD1 ILE A 189       6.078  14.423  18.344  1.00 92.09           H
ATOM   2804 2HD1 ILE A 189       7.421  13.258  18.415  1.00 92.09           H
ATOM   2805 3HD1 ILE A 189       6.714  13.706  16.844  1.00 92.09           H
ATOM   2806  HN  ILE A 189       2.662  12.607  19.150  1.00 92.09           H
ATOM   2807  N   LYS A 190       4.022   9.425  21.351  1.00 88.65           N
ATOM   2808  CA  LYS A 190       3.885   8.926  22.709  1.00 88.65           C
ATOM   2809  C   LYS A 190       5.275   8.712  23.311  1.00 88.65           C
ATOM   2810  O   LYS A 190       6.113   8.031  22.721  1.00 88.65           O
ATOM   2811  HA  LYS A 190       3.372   9.692  23.289  1.00 88.65           H
ATOM   2812  CB  LYS A 190       3.005   7.674  22.733  1.00 88.65           C
ATOM   2813 1HB  LYS A 190       2.119   7.836  22.119  1.00 88.65           H
ATOM   2814 2HB  LYS A 190       3.547   6.836  22.296  1.00 88.65           H
ATOM   2815  CG  LYS A 190       2.584   7.328  24.163  1.00 88.65           C
ATOM   2816 1HG  LYS A 190       3.470   7.161  24.776  1.00 88.65           H
ATOM   2817 2HG  LYS A 190       2.047   8.169  24.602  1.00 88.65           H
ATOM   2818  CD  LYS A 190       1.698   6.081  24.187  1.00 88.65           C
ATOM   2819 1HD  LYS A 190       0.750   6.295  23.693  1.00 88.65           H
ATOM   2820 2HD  LYS A 190       2.177   5.279  23.624  1.00 88.65           H
ATOM   2821  CE  LYS A 190       1.439   5.620  25.623  1.00 88.65           C
ATOM   2822 1HE  LYS A 190       2.371   5.634  26.189  1.00 88.65           H
ATOM   2823 2HE  LYS A 190       0.756   6.311  26.115  1.00 88.65           H
ATOM   2824  NZ  LYS A 190       0.867   4.255  25.633  1.00 88.65           N
ATOM   2825 1HZ  LYS A 190       0.916   3.875  26.572  1.00 88.65           H
ATOM   2826 2HZ  LYS A 190      -0.101   4.293  25.334  1.00 88.65           H
ATOM   2827 3HZ  LYS A 190       1.393   3.663  25.001  1.00 88.65           H
ATOM   2828  HN  LYS A 190       4.362   8.759  20.688  1.00 88.65           H
ATOM   2829  N   GLU A 191       5.478   9.306  24.478  1.00 86.71           N
ATOM   2830  CA  GLU A 191       6.706   9.092  25.223  1.00 86.71           C
ATOM   2831  C   GLU A 191       6.509   7.992  26.268  1.00 86.71           C
ATOM   2832  O   GLU A 191       5.578   8.052  27.070  1.00 86.71           O
ATOM   2833  HA  GLU A 191       7.442   8.773  24.484  1.00 86.71           H
ATOM   2834  CB  GLU A 191       7.184  10.390  25.877  1.00 86.71           C
ATOM   2835 1HB  GLU A 191       6.347  10.878  26.378  1.00 86.71           H
ATOM   2836 2HB  GLU A 191       8.021  10.180  26.543  1.00 86.71           H
ATOM   2837  CG  GLU A 191       7.705  11.374  24.828  1.00 86.71           C
ATOM   2838 1HG  GLU A 191       8.462  10.887  24.212  1.00 86.71           H
ATOM   2839 2HG  GLU A 191       6.892  11.665  24.162  1.00 86.71           H
ATOM   2840  CD  GLU A 191       8.300  12.618  25.490  1.00 86.71           C
ATOM   2841  OE1 GLU A 191       8.756  13.501  24.732  1.00 86.71           O
ATOM   2842  OE2 GLU A 191       8.286  12.657  26.739  1.00 86.71           O
ATOM   2843  HN  GLU A 191       4.821   9.922  24.913  1.00 86.71           H
ATOM   2844  N   GLU A 192       7.400   7.012  26.225  1.00 78.30           N
ATOM   2845  CA  GLU A 192       7.304   5.873  27.123  1.00 78.30           C
ATOM   2846  C   GLU A 192       8.697   5.447  27.590  1.00 78.30           C
ATOM   2847  O   GLU A 192       9.537   5.061  26.779  1.00 78.30           O
ATOM   2848  HA  GLU A 192       6.719   6.224  27.973  1.00 78.30           H
ATOM   2849  CB  GLU A 192       6.570   4.709  26.454  1.00 78.30           C
ATOM   2850 1HB  GLU A 192       5.562   5.020  26.179  1.00 78.30           H
ATOM   2851 2HB  GLU A 192       7.154   4.343  25.610  1.00 78.30           H
ATOM   2852  CG  GLU A 192       6.420   3.530  27.418  1.00 78.30           C
ATOM   2853 1HG  GLU A 192       7.205   2.798  27.227  1.00 78.30           H
ATOM   2854 2HG  GLU A 192       6.549   3.875  28.444  1.00 78.30           H
ATOM   2855  CD  GLU A 192       5.049   2.868  27.266  1.00 78.30           C
ATOM   2856  OE1 GLU A 192       4.733   2.015  28.123  1.00 78.30           O
ATOM   2857  OE2 GLU A 192       4.349   3.230  26.295  1.00 78.30           O
ATOM   2858  HN  GLU A 192       8.175   6.988  25.594  1.00 78.30           H
ATOM   2859  N   SER A 193       8.899   5.532  28.897  1.00 73.71           N
ATOM   2860  CA  SER A 193      10.123   5.032  29.499  1.00 73.71           C
ATOM   2861  C   SER A 193      11.338   5.680  28.830  1.00 73.71           C
ATOM   2862  O   SER A 193      12.384   5.048  28.690  1.00 73.71           O
ATOM   2863  HA  SER A 193      10.067   5.319  30.549  1.00 73.71           H
ATOM   2864  CB  SER A 193      10.208   3.508  29.391  1.00 73.71           C
ATOM   2865 1HB  SER A 193      10.330   3.225  28.346  1.00 73.71           H
ATOM   2866 2HB  SER A 193      11.092   3.156  29.922  1.00 73.71           H
ATOM   2867  OG  SER A 193       9.050   2.870  29.923  1.00 73.71           O
ATOM   2868  HG  SER A 193       9.088   1.888  29.743  1.00 73.71           H
ATOM   2869  HN  SER A 193       8.245   5.932  29.539  1.00 73.71           H
ATOM   2870  N   GLY A 194      11.158   6.931  28.434  1.00 75.86           N
ATOM   2871  CA  GLY A 194      12.246   7.694  27.847  1.00 75.86           C
ATOM   2872  C   GLY A 194      12.382   7.394  26.353  1.00 75.86           C
ATOM   2873  O   GLY A 194      13.321   7.856  25.706  1.00 75.86           O
ATOM   2874 1HA  GLY A 194      12.068   8.760  27.992  1.00 75.86           H
ATOM   2875 2HA  GLY A 194      13.179   7.455  28.356  1.00 75.86           H
ATOM   2876  HN  GLY A 194      10.290   7.422  28.510  1.00 75.86           H
ATOM   2877  N   ILE A 195      11.432   6.621  25.848  1.00 83.31           N
ATOM   2878  CA  ILE A 195      11.391   6.316  24.428  1.00 83.31           C
ATOM   2879  C   ILE A 195      10.210   7.048  23.787  1.00 83.31           C
ATOM   2880  O   ILE A 195       9.069   6.890  24.218  1.00 83.31           O
ATOM   2881  HA  ILE A 195      12.312   6.694  23.986  1.00 83.31           H
ATOM   2882  CB  ILE A 195      11.369   4.802  24.206  1.00 83.31           C
ATOM   2883  HB  ILE A 195      10.470   4.401  24.673  1.00 83.31           H
ATOM   2884  CG1 ILE A 195      12.567   4.132  24.882  1.00 83.31           C
ATOM   2885 1HG1 ILE A 195      13.492   4.490  24.429  1.00 83.31           H
ATOM   2886 2HG1 ILE A 195      12.598   4.412  25.935  1.00 83.31           H
ATOM   2887  CG2 ILE A 195      11.292   4.468  22.715  1.00 83.31           C
ATOM   2888 1HG2 ILE A 195      10.382   4.896  22.293  1.00 83.31           H
ATOM   2889 2HG2 ILE A 195      12.160   4.885  22.203  1.00 83.31           H
ATOM   2890 3HG2 ILE A 195      11.278   3.386  22.585  1.00 83.31           H
ATOM   2891  CD1 ILE A 195      12.487   2.609  24.755  1.00 83.31           C
ATOM   2892 1HD1 ILE A 195      11.573   2.253  25.230  1.00 83.31           H
ATOM   2893 2HD1 ILE A 195      12.481   2.333  23.701  1.00 83.31           H
ATOM   2894 3HD1 ILE A 195      13.350   2.158  25.244  1.00 83.31           H
ATOM   2895  HN  ILE A 195      10.700   6.208  26.390  1.00 83.31           H
ATOM   2896  N   ALA A 196      10.525   7.834  22.768  1.00 89.89           N
ATOM   2897  CA  ALA A 196       9.493   8.488  21.981  1.00 89.89           C
ATOM   2898  C   ALA A 196       9.033   7.545  20.867  1.00 89.89           C
ATOM   2899  O   ALA A 196       9.853   7.011  20.123  1.00 89.89           O
ATOM   2900  HA  ALA A 196       8.652   8.694  22.642  1.00 89.89           H
ATOM   2901  CB  ALA A 196      10.029   9.814  21.438  1.00 89.89           C
ATOM   2902 1HB  ALA A 196      10.315  10.459  22.269  1.00 89.89           H
ATOM   2903 2HB  ALA A 196      10.900   9.624  20.810  1.00 89.89           H
ATOM   2904 3HB  ALA A 196       9.255  10.304  20.847  1.00 89.89           H
ATOM   2905  HN  ALA A 196      11.462   8.026  22.479  1.00 89.89           H
ATOM   2906  N   ILE A 197       7.722   7.369  20.789  1.00 89.34           N
ATOM   2907  CA  ILE A 197       7.144   6.489  19.789  1.00 89.34           C
ATOM   2908  C   ILE A 197       6.075   7.250  19.001  1.00 89.34           C
ATOM   2909  O   ILE A 197       5.187   7.866  19.588  1.00 89.34           O
ATOM   2910  HA  ILE A 197       7.942   6.205  19.102  1.00 89.34           H
ATOM   2911  CB  ILE A 197       6.628   5.204  20.440  1.00 89.34           C
ATOM   2912  HB  ILE A 197       5.897   5.476  21.201  1.00 89.34           H
ATOM   2913  CG1 ILE A 197       7.760   4.456  21.148  1.00 89.34           C
ATOM   2914 1HG1 ILE A 197       8.491   4.116  20.414  1.00 89.34           H
ATOM   2915 2HG1 ILE A 197       8.280   5.133  21.826  1.00 89.34           H
ATOM   2916  CG2 ILE A 197       5.909   4.321  19.418  1.00 89.34           C
ATOM   2917 1HG2 ILE A 197       5.062   4.865  19.000  1.00 89.34           H
ATOM   2918 2HG2 ILE A 197       6.600   4.055  18.618  1.00 89.34           H
ATOM   2919 3HG2 ILE A 197       5.553   3.414  19.907  1.00 89.34           H
ATOM   2920  CD1 ILE A 197       7.220   3.257  21.931  1.00 89.34           C
ATOM   2921 1HD1 ILE A 197       6.507   3.604  22.679  1.00 89.34           H
ATOM   2922 2HD1 ILE A 197       6.722   2.571  21.246  1.00 89.34           H
ATOM   2923 3HD1 ILE A 197       8.045   2.744  22.424  1.00 89.34           H
ATOM   2924  HN  ILE A 197       7.061   7.816  21.392  1.00 89.34           H
ATOM   2925  N   CYS A 198       6.197   7.183  17.683  1.00 91.46           N
ATOM   2926  CA  CYS A 198       5.155   7.693  16.809  1.00 91.46           C
ATOM   2927  C   CYS A 198       4.047   6.642  16.718  1.00 91.46           C
ATOM   2928  O   CYS A 198       4.250   5.567  16.156  1.00 91.46           O
ATOM   2929  HA  CYS A 198       4.783   8.610  17.267  1.00 91.46           H
ATOM   2930  CB  CYS A 198       5.705   8.063  15.430  1.00 91.46           C
ATOM   2931 1HB  CYS A 198       6.349   8.939  15.509  1.00 91.46           H
ATOM   2932 2HB  CYS A 198       6.319   7.250  15.044  1.00 91.46           H
ATOM   2933  SG  CYS A 198       4.325   8.406  14.277  1.00 91.46           S
ATOM   2934  HN  CYS A 198       6.988   6.790  17.214  1.00 91.46           H
ATOM   2935  N   THR A 199       2.898   6.990  17.280  1.00 91.19           N
ATOM   2936  CA  THR A 199       1.783   6.060  17.341  1.00 91.19           C
ATOM   2937  C   THR A 199       0.470   6.780  17.028  1.00 91.19           C
ATOM   2938  O   THR A 199       0.448   8.001  16.877  1.00 91.19           O
ATOM   2939  HA  THR A 199       1.924   5.303  16.569  1.00 91.19           H
ATOM   2940  CB  THR A 199       1.798   5.394  18.718  1.00 91.19           C
ATOM   2941  HB  THR A 199       2.808   5.091  18.993  1.00 91.19           H
ATOM   2942  OG1 THR A 199       0.848   4.339  18.604  1.00 91.19           O
ATOM   2943  HG1 THR A 199       0.975   3.682  19.347  1.00 91.19           H
ATOM   2944  CG2 THR A 199       1.222   6.297  19.811  1.00 91.19           C
ATOM   2945 1HG2 THR A 199       0.188   6.546  19.569  1.00 91.19           H
ATOM   2946 2HG2 THR A 199       1.810   7.212  19.874  1.00 91.19           H
ATOM   2947 3HG2 THR A 199       1.256   5.776  20.768  1.00 91.19           H
ATOM   2948  HN  THR A 199       2.724   7.886  17.687  1.00 91.19           H
ATOM   2949  N   MET A 200      -0.593   5.994  16.940  1.00 92.12           N
ATOM   2950  CA  MET A 200      -1.936   6.546  16.971  1.00 92.12           C
ATOM   2951  C   MET A 200      -2.562   6.388  18.359  1.00 92.12           C
ATOM   2952  O   MET A 200      -2.493   5.315  18.956  1.00 92.12           O
ATOM   2953  HA  MET A 200      -1.825   7.604  16.734  1.00 92.12           H
ATOM   2954  CB  MET A 200      -2.806   5.832  15.935  1.00 92.12           C
ATOM   2955 1HB  MET A 200      -2.780   4.757  16.111  1.00 92.12           H
ATOM   2956 2HB  MET A 200      -3.843   6.148  16.045  1.00 92.12           H
ATOM   2957  CG  MET A 200      -2.324   6.133  14.514  1.00 92.12           C
ATOM   2958 1HG  MET A 200      -2.248   7.210  14.367  1.00 92.12           H
ATOM   2959 2HG  MET A 200      -1.326   5.720  14.365  1.00 92.12           H
ATOM   2960  SD  MET A 200      -3.456   5.434  13.324  1.00 92.12           S
ATOM   2961  CE  MET A 200      -3.326   3.705  13.751  1.00 92.12           C
ATOM   2962 1HE  MET A 200      -2.294   3.377  13.627  1.00 92.12           H
ATOM   2963 2HE  MET A 200      -3.630   3.563  14.788  1.00 92.12           H
ATOM   2964 3HE  MET A 200      -3.974   3.120  13.099  1.00 92.12           H
ATOM   2965  HN  MET A 200      -0.546   4.999  16.849  1.00 92.12           H
ATOM   2966  N   VAL A 201      -3.158   7.473  18.831  1.00 92.83           N
ATOM   2967  CA  VAL A 201      -3.847   7.451  20.110  1.00 92.83           C
ATOM   2968  C   VAL A 201      -5.334   7.735  19.889  1.00 92.83           C
ATOM   2969  O   VAL A 201      -5.693   8.737  19.272  1.00 92.83           O
ATOM   2970  HA  VAL A 201      -3.740   6.449  20.525  1.00 92.83           H
ATOM   2971  CB  VAL A 201      -3.187   8.437  21.077  1.00 92.83           C
ATOM   2972  HB  VAL A 201      -3.347   9.443  20.690  1.00 92.83           H
ATOM   2973  CG1 VAL A 201      -3.829   8.358  22.463  1.00 92.83           C
ATOM   2974 1HG1 VAL A 201      -4.889   8.600  22.387  1.00 92.83           H
ATOM   2975 2HG1 VAL A 201      -3.714   7.349  22.860  1.00 92.83           H
ATOM   2976 3HG1 VAL A 201      -3.341   9.069  23.130  1.00 92.83           H
ATOM   2977  CG2 VAL A 201      -1.678   8.199  21.157  1.00 92.83           C
ATOM   2978 1HG2 VAL A 201      -1.488   7.185  21.508  1.00 92.83           H
ATOM   2979 2HG2 VAL A 201      -1.236   8.330  20.168  1.00 92.83           H
ATOM   2980 3HG2 VAL A 201      -1.234   8.913  21.850  1.00 92.83           H
ATOM   2981  HN  VAL A 201      -3.176   8.353  18.356  1.00 92.83           H
ATOM   2982  N   TYR A 202      -6.159   6.836  20.405  1.00 91.67           N
ATOM   2983  CA  TYR A 202      -7.597   6.958  20.239  1.00 91.67           C
ATOM   2984  C   TYR A 202      -8.244   7.561  21.488  1.00 91.67           C
ATOM   2985  O   TYR A 202      -7.921   7.171  22.609  1.00 91.67           O
ATOM   2986  HA  TYR A 202      -7.784   7.614  19.389  1.00 91.67           H
ATOM   2987  CB  TYR A 202      -8.122   5.534  20.046  1.00 91.67           C
ATOM   2988 1HB  TYR A 202      -7.830   4.930  20.905  1.00 91.67           H
ATOM   2989 2HB  TYR A 202      -9.211   5.558  20.029  1.00 91.67           H
ATOM   2990  CG  TYR A 202      -7.621   4.854  18.770  1.00 91.67           C
ATOM   2991  CD1 TYR A 202      -8.274   5.067  17.573  1.00 91.67           C
ATOM   2992  HD1 TYR A 202      -9.146   5.720  17.536  1.00 91.67           H
ATOM   2993  CD2 TYR A 202      -6.517   4.028  18.816  1.00 91.67           C
ATOM   2994  HD2 TYR A 202      -6.001   3.859  19.762  1.00 91.67           H
ATOM   2995  CE1 TYR A 202      -7.802   4.427  16.372  1.00 91.67           C
ATOM   2996  HE1 TYR A 202      -8.308   4.587  15.420  1.00 91.67           H
ATOM   2997  CE2 TYR A 202      -6.045   3.388  17.615  1.00 91.67           C
ATOM   2998  HE2 TYR A 202      -5.174   2.733  17.638  1.00 91.67           H
ATOM   2999  CZ  TYR A 202      -6.711   3.619  16.452  1.00 91.67           C
ATOM   3000  OH  TYR A 202      -6.266   3.015  15.318  1.00 91.67           O
ATOM   3001  HH  TYR A 202      -6.984   3.022  14.623  1.00 91.67           H
ATOM   3002  HN  TYR A 202      -5.860   6.037  20.926  1.00 91.67           H
ATOM   3003  N   PRO A 203      -9.164   8.520  21.318  1.00 82.99           N
ATOM   3004  CA  PRO A 203      -9.696   9.266  22.462  1.00 82.99           C
ATOM   3005  C   PRO A 203     -10.560   8.401  23.364  1.00 82.99           C
ATOM   3006  O   PRO A 203     -11.164   7.432  22.907  1.00 82.99           O
ATOM   3007  HA  PRO A 203      -8.880   9.612  23.097  1.00 82.99           H
ATOM   3008  CB  PRO A 203     -10.501  10.395  21.815  1.00 82.99           C
ATOM   3009 1HB  PRO A 203     -11.364  10.670  22.422  1.00 82.99           H
ATOM   3010 2HB  PRO A 203      -9.900  11.296  21.690  1.00 82.99           H
ATOM   3011  CG  PRO A 203     -10.918   9.821  20.491  1.00 82.99           C
ATOM   3012 1HG  PRO A 203     -11.830   9.232  20.587  1.00 82.99           H
ATOM   3013 2HG  PRO A 203     -11.123  10.610  19.767  1.00 82.99           H
ATOM   3014  CD  PRO A 203      -9.765   8.968  20.049  1.00 82.99           C
ATOM   3015 1HD  PRO A 203     -10.099   8.125  19.444  1.00 82.99           H
ATOM   3016 2HD  PRO A 203      -9.055   9.533  19.446  1.00 82.99           H
ATOM   3017  N   SER A 204     -10.598   8.778  24.633  1.00 72.56           N
ATOM   3018  CA  SER A 204     -10.860   7.817  25.692  1.00 72.56           C
ATOM   3019  C   SER A 204     -12.172   7.080  25.415  1.00 72.56           C
ATOM   3020  O   SER A 204     -12.206   5.850  25.403  1.00 72.56           O
ATOM   3021  HA  SER A 204     -10.019   7.124  25.668  1.00 72.56           H
ATOM   3022  CB  SER A 204     -10.915   8.504  27.058  1.00 72.56           C
ATOM   3023 1HB  SER A 204     -11.244   7.788  27.811  1.00 72.56           H
ATOM   3024 2HB  SER A 204      -9.914   8.828  27.342  1.00 72.56           H
ATOM   3025  OG  SER A 204     -11.793   9.626  27.056  1.00 72.56           O
ATOM   3026  HG  SER A 204     -12.721   9.335  27.289  1.00 72.56           H
ATOM   3027  HN  SER A 204     -10.452   9.718  24.942  1.00 72.56           H
ATOM   3028  N   ASP A 205     -13.220   7.862  25.200  1.00 69.42           N
ATOM   3029  CA  ASP A 205     -14.559   7.436  25.567  1.00 69.42           C
ATOM   3030  C   ASP A 205     -14.929   6.185  24.767  1.00 69.42           C
ATOM   3031  O   ASP A 205     -15.497   5.240  25.314  1.00 69.42           O
ATOM   3032  HA  ASP A 205     -14.516   7.248  26.639  1.00 69.42           H
ATOM   3033  CB  ASP A 205     -15.589   8.522  25.248  1.00 69.42           C
ATOM   3034 1HB  ASP A 205     -15.471   8.849  24.215  1.00 69.42           H
ATOM   3035 2HB  ASP A 205     -16.595   8.112  25.339  1.00 69.42           H
ATOM   3036  CG  ASP A 205     -15.433   9.719  26.188  1.00 69.42           C
ATOM   3037  OD1 ASP A 205     -14.678   9.571  27.174  1.00 69.42           O
ATOM   3038  OD2 ASP A 205     -16.071  10.754  25.900  1.00 69.42           O
ATOM   3039  HN  ASP A 205     -13.164   8.769  24.783  1.00 69.42           H
ATOM   3040  N   GLU A 206     -14.592   6.219  23.486  1.00 84.07           N
ATOM   3041  CA  GLU A 206     -14.879   5.098  22.607  1.00 84.07           C
ATOM   3042  C   GLU A 206     -13.610   4.663  21.871  1.00 84.07           C
ATOM   3043  O   GLU A 206     -13.668   4.267  20.708  1.00 84.07           O
ATOM   3044  HA  GLU A 206     -15.220   4.296  23.262  1.00 84.07           H
ATOM   3045  CB  GLU A 206     -15.993   5.447  21.619  1.00 84.07           C
ATOM   3046 1HB  GLU A 206     -15.741   6.367  21.091  1.00 84.07           H
ATOM   3047 2HB  GLU A 206     -16.171   4.603  20.953  1.00 84.07           H
ATOM   3048  CG  GLU A 206     -17.313   5.705  22.350  1.00 84.07           C
ATOM   3049 1HG  GLU A 206     -17.281   5.247  23.338  1.00 84.07           H
ATOM   3050 2HG  GLU A 206     -17.447   6.777  22.499  1.00 84.07           H
ATOM   3051  CD  GLU A 206     -18.496   5.143  21.559  1.00 84.07           C
ATOM   3052  OE1 GLU A 206     -19.402   4.584  22.214  1.00 84.07           O
ATOM   3053  OE2 GLU A 206     -18.468   5.285  20.318  1.00 84.07           O
ATOM   3054  HN  GLU A 206     -14.133   6.992  23.049  1.00 84.07           H
ATOM   3055  N   SER A 207     -12.494   4.750  22.580  1.00 89.33           N
ATOM   3056  CA  SER A 207     -11.199   4.496  21.971  1.00 89.33           C
ATOM   3057  C   SER A 207     -11.200   3.124  21.294  1.00 89.33           C
ATOM   3058  O   SER A 207     -10.713   2.980  20.174  1.00 89.33           O
ATOM   3059  HA  SER A 207     -11.067   5.287  21.233  1.00 89.33           H
ATOM   3060  CB  SER A 207     -10.078   4.575  23.009  1.00 89.33           C
ATOM   3061 1HB  SER A 207      -9.148   4.219  22.565  1.00 89.33           H
ATOM   3062 2HB  SER A 207      -9.918   5.615  23.292  1.00 89.33           H
ATOM   3063  OG  SER A 207     -10.372   3.807  24.173  1.00 89.33           O
ATOM   3064  HG  SER A 207      -9.720   4.023  24.899  1.00 89.33           H
ATOM   3065  HN  SER A 207     -12.465   4.990  23.550  1.00 89.33           H
ATOM   3066  N   THR A 208     -11.753   2.150  22.002  1.00 90.23           N
ATOM   3067  CA  THR A 208     -11.726   0.775  21.533  1.00 90.23           C
ATOM   3068  C   THR A 208     -12.540   0.635  20.245  1.00 90.23           C
ATOM   3069  O   THR A 208     -12.060   0.073  19.262  1.00 90.23           O
ATOM   3070  HA  THR A 208     -10.696   0.515  21.291  1.00 90.23           H
ATOM   3071  CB  THR A 208     -12.226  -0.122  22.668  1.00 90.23           C
ATOM   3072  HB  THR A 208     -12.202  -1.171  22.374  1.00 90.23           H
ATOM   3073  OG1 THR A 208     -13.514   0.400  22.981  1.00 90.23           O
ATOM   3074  HG1 THR A 208     -14.039  -0.274  23.501  1.00 90.23           H
ATOM   3075  CG2 THR A 208     -11.424   0.065  23.958  1.00 90.23           C
ATOM   3076 1HG2 THR A 208     -11.504   1.101  24.289  1.00 90.23           H
ATOM   3077 2HG2 THR A 208     -10.378  -0.178  23.774  1.00 90.23           H
ATOM   3078 3HG2 THR A 208     -11.820  -0.594  24.730  1.00 90.23           H
ATOM   3079  HN  THR A 208     -12.213   2.288  22.880  1.00 90.23           H
ATOM   3080  N   LYS A 209     -13.757   1.155  20.292  1.00 91.13           N
ATOM   3081  CA  LYS A 209     -14.648   1.080  19.147  1.00 91.13           C
ATOM   3082  C   LYS A 209     -13.967   1.716  17.934  1.00 91.13           C
ATOM   3083  O   LYS A 209     -14.020   1.172  16.832  1.00 91.13           O
ATOM   3084  HA  LYS A 209     -14.818   0.024  18.934  1.00 91.13           H
ATOM   3085  CB  LYS A 209     -16.007   1.697  19.484  1.00 91.13           C
ATOM   3086 1HB  LYS A 209     -15.865   2.701  19.885  1.00 91.13           H
ATOM   3087 2HB  LYS A 209     -16.599   1.799  18.574  1.00 91.13           H
ATOM   3088  CG  LYS A 209     -16.763   0.838  20.499  1.00 91.13           C
ATOM   3089 1HG  LYS A 209     -16.844  -0.183  20.128  1.00 91.13           H
ATOM   3090 2HG  LYS A 209     -16.203   0.795  21.433  1.00 91.13           H
ATOM   3091  CD  LYS A 209     -18.161   1.403  20.761  1.00 91.13           C
ATOM   3092 1HD  LYS A 209     -18.089   2.463  21.006  1.00 91.13           H
ATOM   3093 2HD  LYS A 209     -18.764   1.325  19.857  1.00 91.13           H
ATOM   3094  CE  LYS A 209     -18.848   0.656  21.906  1.00 91.13           C
ATOM   3095 1HE  LYS A 209     -19.061  -0.369  21.603  1.00 91.13           H
ATOM   3096 2HE  LYS A 209     -18.180   0.602  22.766  1.00 91.13           H
ATOM   3097  NZ  LYS A 209     -20.105   1.337  22.289  1.00 91.13           N
ATOM   3098 1HZ  LYS A 209     -20.545   0.831  23.049  1.00 91.13           H
ATOM   3099 2HZ  LYS A 209     -19.898   2.284  22.588  1.00 91.13           H
ATOM   3100 3HZ  LYS A 209     -20.731   1.363  21.493  1.00 91.13           H
ATOM   3101  HN  LYS A 209     -14.136   1.621  21.092  1.00 91.13           H
ATOM   3102  N   LEU A 210     -13.342   2.859  18.177  1.00 92.07           N
ATOM   3103  CA  LEU A 210     -12.741   3.627  17.101  1.00 92.07           C
ATOM   3104  C   LEU A 210     -11.605   2.817  16.474  1.00 92.07           C
ATOM   3105  O   LEU A 210     -11.507   2.721  15.251  1.00 92.07           O
ATOM   3106  HA  LEU A 210     -13.510   3.786  16.344  1.00 92.07           H
ATOM   3107  CB  LEU A 210     -12.308   5.006  17.604  1.00 92.07           C
ATOM   3108 1HB  LEU A 210     -13.157   5.471  18.104  1.00 92.07           H
ATOM   3109 2HB  LEU A 210     -11.531   4.869  18.356  1.00 92.07           H
ATOM   3110  CG  LEU A 210     -11.785   5.974  16.540  1.00 92.07           C
ATOM   3111  HG  LEU A 210     -10.976   5.483  16.000  1.00 92.07           H
ATOM   3112  CD1 LEU A 210     -12.874   6.306  15.518  1.00 92.07           C
ATOM   3113 1HD1 LEU A 210     -13.202   5.391  15.026  1.00 92.07           H
ATOM   3114 2HD1 LEU A 210     -13.720   6.769  16.026  1.00 92.07           H
ATOM   3115 3HD1 LEU A 210     -12.475   6.996  14.774  1.00 92.07           H
ATOM   3116  CD2 LEU A 210     -11.200   7.232  17.185  1.00 92.07           C
ATOM   3117 1HD2 LEU A 210     -11.973   7.736  17.766  1.00 92.07           H
ATOM   3118 2HD2 LEU A 210     -10.375   6.954  17.841  1.00 92.07           H
ATOM   3119 3HD2 LEU A 210     -10.835   7.903  16.407  1.00 92.07           H
ATOM   3120  HN  LEU A 210     -13.244   3.259  19.088  1.00 92.07           H
ATOM   3121  N   LYS A 211     -10.775   2.254  17.340  1.00 92.94           N
ATOM   3122  CA  LYS A 211      -9.658   1.442  16.886  1.00 92.94           C
ATOM   3123  C   LYS A 211     -10.184   0.299  16.016  1.00 92.94           C
ATOM   3124  O   LYS A 211      -9.687   0.074  14.914  1.00 92.94           O
ATOM   3125  HA  LYS A 211      -9.020   2.078  16.272  1.00 92.94           H
ATOM   3126  CB  LYS A 211      -8.819   0.974  18.077  1.00 92.94           C
ATOM   3127 1HB  LYS A 211      -8.423   1.837  18.611  1.00 92.94           H
ATOM   3128 2HB  LYS A 211      -9.449   0.427  18.778  1.00 92.94           H
ATOM   3129  CG  LYS A 211      -7.665   0.080  17.616  1.00 92.94           C
ATOM   3130 1HG  LYS A 211      -8.061  -0.853  17.216  1.00 92.94           H
ATOM   3131 2HG  LYS A 211      -7.122   0.569  16.807  1.00 92.94           H
ATOM   3132  CD  LYS A 211      -6.708  -0.218  18.772  1.00 92.94           C
ATOM   3133 1HD  LYS A 211      -6.352   0.716  19.205  1.00 92.94           H
ATOM   3134 2HD  LYS A 211      -7.238  -0.753  19.559  1.00 92.94           H
ATOM   3135  CE  LYS A 211      -5.516  -1.052  18.295  1.00 92.94           C
ATOM   3136 1HE  LYS A 211      -5.850  -2.054  18.026  1.00 92.94           H
ATOM   3137 2HE  LYS A 211      -5.089  -0.606  17.397  1.00 92.94           H
ATOM   3138  NZ  LYS A 211      -4.485  -1.134  19.353  1.00 92.94           N
ATOM   3139 1HZ  LYS A 211      -3.615  -1.466  18.952  1.00 92.94           H
ATOM   3140 2HZ  LYS A 211      -4.342  -0.215  19.758  1.00 92.94           H
ATOM   3141 3HZ  LYS A 211      -4.792  -1.777  20.075  1.00 92.94           H
ATOM   3142  HN  LYS A 211     -10.856   2.345  18.332  1.00 92.94           H
ATOM   3143  N   SER A 212     -11.182  -0.393  16.545  1.00 92.61           N
ATOM   3144  CA  SER A 212     -11.749  -1.538  15.852  1.00 92.61           C
ATOM   3145  C   SER A 212     -12.244  -1.118  14.467  1.00 92.61           C
ATOM   3146  O   SER A 212     -11.947  -1.777  13.472  1.00 92.61           O
ATOM   3147  HA  SER A 212     -10.933  -2.256  15.765  1.00 92.61           H
ATOM   3148  CB  SER A 212     -12.890  -2.160  16.658  1.00 92.61           C
ATOM   3149 1HB  SER A 212     -13.692  -1.431  16.773  1.00 92.61           H
ATOM   3150 2HB  SER A 212     -13.304  -3.005  16.108  1.00 92.61           H
ATOM   3151  OG  SER A 212     -12.459  -2.597  17.944  1.00 92.61           O
ATOM   3152  HG  SER A 212     -12.495  -1.838  18.594  1.00 92.61           H
ATOM   3153  HN  SER A 212     -11.602  -0.184  17.428  1.00 92.61           H
ATOM   3154  N   ALA A 213     -12.991  -0.024  14.447  1.00 91.97           N
ATOM   3155  CA  ALA A 213     -13.604   0.441  13.215  1.00 91.97           C
ATOM   3156  C   ALA A 213     -12.509   0.780  12.201  1.00 91.97           C
ATOM   3157  O   ALA A 213     -12.606   0.411  11.032  1.00 91.97           O
ATOM   3158  HA  ALA A 213     -14.214  -0.371  12.820  1.00 91.97           H
ATOM   3159  CB  ALA A 213     -14.511   1.637  13.515  1.00 91.97           C
ATOM   3160 1HB  ALA A 213     -15.289   1.336  14.217  1.00 91.97           H
ATOM   3161 2HB  ALA A 213     -13.918   2.441  13.952  1.00 91.97           H
ATOM   3162 3HB  ALA A 213     -14.971   1.986  12.590  1.00 91.97           H
ATOM   3163  HN  ALA A 213     -13.179   0.539  15.252  1.00 91.97           H
ATOM   3164  N   VAL A 214     -11.493   1.477  12.687  1.00 91.71           N
ATOM   3165  CA  VAL A 214     -10.408   1.917  11.826  1.00 91.71           C
ATOM   3166  C   VAL A 214      -9.690   0.694  11.253  1.00 91.71           C
ATOM   3167  O   VAL A 214      -9.315   0.683  10.082  1.00 91.71           O
ATOM   3168  HA  VAL A 214     -10.848   2.483  11.005  1.00 91.71           H
ATOM   3169  CB  VAL A 214      -9.474   2.852  12.598  1.00 91.71           C
ATOM   3170  HB  VAL A 214      -9.214   2.365  13.538  1.00 91.71           H
ATOM   3171  CG1 VAL A 214      -8.179   3.097  11.821  1.00 91.71           C
ATOM   3172 1HG1 VAL A 214      -7.668   2.148  11.658  1.00 91.71           H
ATOM   3173 2HG1 VAL A 214      -8.414   3.553  10.859  1.00 91.71           H
ATOM   3174 3HG1 VAL A 214      -7.534   3.765  12.392  1.00 91.71           H
ATOM   3175  CG2 VAL A 214     -10.172   4.172  12.931  1.00 91.71           C
ATOM   3176 1HG2 VAL A 214     -10.476   4.666  12.008  1.00 91.71           H
ATOM   3177 2HG2 VAL A 214     -11.052   3.974  13.543  1.00 91.71           H
ATOM   3178 3HG2 VAL A 214      -9.486   4.818  13.479  1.00 91.71           H
ATOM   3179  HN  VAL A 214     -11.404   1.741  13.647  1.00 91.71           H
ATOM   3180  N   LEU A 215      -9.520  -0.306  12.105  1.00 92.10           N
ATOM   3181  CA  LEU A 215      -8.820  -1.516  11.709  1.00 92.10           C
ATOM   3182  C   LEU A 215      -9.653  -2.263  10.665  1.00 92.10           C
ATOM   3183  O   LEU A 215      -9.125  -2.708   9.647  1.00 92.10           O
ATOM   3184  HA  LEU A 215      -7.880  -1.214  11.249  1.00 92.10           H
ATOM   3185  CB  LEU A 215      -8.473  -2.361  12.937  1.00 92.10           C
ATOM   3186 1HB  LEU A 215      -9.337  -2.372  13.602  1.00 92.10           H
ATOM   3187 2HB  LEU A 215      -8.309  -3.388  12.611  1.00 92.10           H
ATOM   3188  CG  LEU A 215      -7.252  -1.908  13.739  1.00 92.10           C
ATOM   3189  HG  LEU A 215      -7.355  -0.842  13.945  1.00 92.10           H
ATOM   3190  CD1 LEU A 215      -7.185  -2.625  15.089  1.00 92.10           C
ATOM   3191 1HD1 LEU A 215      -8.084  -2.401  15.664  1.00 92.10           H
ATOM   3192 2HD1 LEU A 215      -7.117  -3.701  14.926  1.00 92.10           H
ATOM   3193 3HD1 LEU A 215      -6.308  -2.284  15.638  1.00 92.10           H
ATOM   3194  CD2 LEU A 215      -5.966  -2.089  12.930  1.00 92.10           C
ATOM   3195 1HD2 LEU A 215      -5.844  -3.141  12.672  1.00 92.10           H
ATOM   3196 2HD2 LEU A 215      -6.025  -1.496  12.017  1.00 92.10           H
ATOM   3197 3HD2 LEU A 215      -5.113  -1.759  13.523  1.00 92.10           H
ATOM   3198  HN  LEU A 215      -9.849  -0.298  13.049  1.00 92.10           H
ATOM   3199  N   THR A 216     -10.942  -2.375  10.953  1.00 92.50           N
ATOM   3200  CA  THR A 216     -11.852  -3.065  10.054  1.00 92.50           C
ATOM   3201  C   THR A 216     -11.822  -2.420   8.667  1.00 92.50           C
ATOM   3202  O   THR A 216     -11.795  -3.117   7.654  1.00 92.50           O
ATOM   3203  HA  THR A 216     -11.506  -4.092   9.936  1.00 92.50           H
ATOM   3204  CB  THR A 216     -13.241  -3.064  10.695  1.00 92.50           C
ATOM   3205  HB  THR A 216     -13.610  -2.046  10.823  1.00 92.50           H
ATOM   3206  OG1 THR A 216     -13.069  -3.811  11.896  1.00 92.50           O
ATOM   3207  HG1 THR A 216     -12.801  -3.202  12.643  1.00 92.50           H
ATOM   3208  CG2 THR A 216     -14.257  -3.878   9.892  1.00 92.50           C
ATOM   3209 1HG2 THR A 216     -13.920  -4.912   9.822  1.00 92.50           H
ATOM   3210 2HG2 THR A 216     -14.349  -3.458   8.890  1.00 92.50           H
ATOM   3211 3HG2 THR A 216     -15.226  -3.844  10.391  1.00 92.50           H
ATOM   3212  HN  THR A 216     -11.364  -2.007  11.781  1.00 92.50           H
ATOM   3213  N   LEU A 217     -11.829  -1.095   8.665  1.00 89.20           N
ATOM   3214  CA  LEU A 217     -11.819  -0.348   7.419  1.00 89.20           C
ATOM   3215  C   LEU A 217     -10.563  -0.707   6.624  1.00 89.20           C
ATOM   3216  O   LEU A 217     -10.623  -0.881   5.407  1.00 89.20           O
ATOM   3217  HA  LEU A 217     -12.692  -0.659   6.845  1.00 89.20           H
ATOM   3218  CB  LEU A 217     -11.967   1.151   7.692  1.00 89.20           C
ATOM   3219 1HB  LEU A 217     -12.867   1.304   8.288  1.00 89.20           H
ATOM   3220 2HB  LEU A 217     -11.123   1.474   8.300  1.00 89.20           H
ATOM   3221  CG  LEU A 217     -12.047   2.052   6.458  1.00 89.20           C
ATOM   3222  HG  LEU A 217     -11.196   1.827   5.815  1.00 89.20           H
ATOM   3223  CD1 LEU A 217     -13.313   1.764   5.649  1.00 89.20           C
ATOM   3224 1HD1 LEU A 217     -13.307   0.724   5.322  1.00 89.20           H
ATOM   3225 2HD1 LEU A 217     -14.190   1.945   6.271  1.00 89.20           H
ATOM   3226 3HD1 LEU A 217     -13.344   2.419   4.778  1.00 89.20           H
ATOM   3227  CD2 LEU A 217     -11.939   3.527   6.849  1.00 89.20           C
ATOM   3228 1HD2 LEU A 217     -12.756   3.785   7.523  1.00 89.20           H
ATOM   3229 2HD2 LEU A 217     -10.987   3.702   7.349  1.00 89.20           H
ATOM   3230 3HD2 LEU A 217     -11.998   4.146   5.953  1.00 89.20           H
ATOM   3231  HN  LEU A 217     -11.840  -0.535   9.494  1.00 89.20           H
ATOM   3232  N   LYS A 218      -9.454  -0.807   7.343  1.00 88.24           N
ATOM   3233  CA  LYS A 218      -8.180  -1.109   6.714  1.00 88.24           C
ATOM   3234  C   LYS A 218      -8.241  -2.505   6.091  1.00 88.24           C
ATOM   3235  O   LYS A 218      -7.746  -2.718   4.986  1.00 88.24           O
ATOM   3236  HA  LYS A 218      -8.028  -0.381   5.916  1.00 88.24           H
ATOM   3237  CB  LYS A 218      -7.034  -0.930   7.713  1.00 88.24           C
ATOM   3238 1HB  LYS A 218      -7.291  -1.412   8.656  1.00 88.24           H
ATOM   3239 2HB  LYS A 218      -6.138  -1.424   7.336  1.00 88.24           H
ATOM   3240  CG  LYS A 218      -6.743   0.552   7.954  1.00 88.24           C
ATOM   3241 1HG  LYS A 218      -6.215   0.967   7.095  1.00 88.24           H
ATOM   3242 2HG  LYS A 218      -7.681   1.100   8.047  1.00 88.24           H
ATOM   3243  CD  LYS A 218      -5.904   0.748   9.218  1.00 88.24           C
ATOM   3244 1HD  LYS A 218      -6.418   0.306  10.072  1.00 88.24           H
ATOM   3245 2HD  LYS A 218      -4.953   0.225   9.112  1.00 88.24           H
ATOM   3246  CE  LYS A 218      -5.649   2.233   9.483  1.00 88.24           C
ATOM   3247 1HE  LYS A 218      -5.120   2.673   8.637  1.00 88.24           H
ATOM   3248 2HE  LYS A 218      -6.598   2.761   9.575  1.00 88.24           H
ATOM   3249  NZ  LYS A 218      -4.854   2.410  10.719  1.00 88.24           N
ATOM   3250 1HZ  LYS A 218      -4.652   3.395  10.852  1.00 88.24           H
ATOM   3251 2HZ  LYS A 218      -5.382   2.063  11.512  1.00 88.24           H
ATOM   3252 3HZ  LYS A 218      -3.985   1.894  10.639  1.00 88.24           H
ATOM   3253  HN  LYS A 218      -9.418  -0.686   8.335  1.00 88.24           H
ATOM   3254  N   VAL A 219      -8.852  -3.421   6.829  1.00 88.97           N
ATOM   3255  CA  VAL A 219      -8.903  -4.810   6.406  1.00 88.97           C
ATOM   3256  C   VAL A 219      -9.781  -4.927   5.159  1.00 88.97           C
ATOM   3257  O   VAL A 219      -9.418  -5.609   4.202  1.00 88.97           O
ATOM   3258  HA  VAL A 219      -7.887  -5.113   6.150  1.00 88.97           H
ATOM   3259  CB  VAL A 219      -9.384  -5.691   7.561  1.00 88.97           C
ATOM   3260  HB  VAL A 219     -10.332  -5.289   7.916  1.00 88.97           H
ATOM   3261  CG1 VAL A 219      -9.628  -7.126   7.091  1.00 88.97           C
ATOM   3262 1HG1 VAL A 219     -10.388  -7.128   6.309  1.00 88.97           H
ATOM   3263 2HG1 VAL A 219      -8.700  -7.542   6.696  1.00 88.97           H
ATOM   3264 3HG1 VAL A 219      -9.969  -7.731   7.931  1.00 88.97           H
ATOM   3265  CG2 VAL A 219      -8.393  -5.657   8.726  1.00 88.97           C
ATOM   3266 1HG2 VAL A 219      -7.422  -6.022   8.389  1.00 88.97           H
ATOM   3267 2HG2 VAL A 219      -8.290  -4.633   9.087  1.00 88.97           H
ATOM   3268 3HG2 VAL A 219      -8.759  -6.291   9.533  1.00 88.97           H
ATOM   3269  HN  VAL A 219      -9.306  -3.227   7.698  1.00 88.97           H
ATOM   3270  N   ILE A 220     -10.920  -4.252   5.210  1.00 88.31           N
ATOM   3271  CA  ILE A 220     -11.894  -4.345   4.137  1.00 88.31           C
ATOM   3272  C   ILE A 220     -11.291  -3.767   2.855  1.00 88.31           C
ATOM   3273  O   ILE A 220     -11.263  -4.433   1.822  1.00 88.31           O
ATOM   3274  HA  ILE A 220     -12.101  -5.403   3.974  1.00 88.31           H
ATOM   3275  CB  ILE A 220     -13.211  -3.685   4.549  1.00 88.31           C
ATOM   3276  HB  ILE A 220     -12.983  -2.715   4.991  1.00 88.31           H
ATOM   3277  CG1 ILE A 220     -13.927  -4.512   5.619  1.00 88.31           C
ATOM   3278 1HG1 ILE A 220     -14.229  -5.472   5.200  1.00 88.31           H
ATOM   3279 2HG1 ILE A 220     -13.242  -4.724   6.440  1.00 88.31           H
ATOM   3280  CG2 ILE A 220     -14.101  -3.429   3.332  1.00 88.31           C
ATOM   3281 1HG2 ILE A 220     -13.583  -2.770   2.635  1.00 88.31           H
ATOM   3282 2HG2 ILE A 220     -14.324  -4.375   2.839  1.00 88.31           H
ATOM   3283 3HG2 ILE A 220     -15.031  -2.959   3.654  1.00 88.31           H
ATOM   3284  CD1 ILE A 220     -15.156  -3.773   6.152  1.00 88.31           C
ATOM   3285 1HD1 ILE A 220     -14.848  -2.824   6.592  1.00 88.31           H
ATOM   3286 2HD1 ILE A 220     -15.850  -3.585   5.333  1.00 88.31           H
ATOM   3287 3HD1 ILE A 220     -15.647  -4.383   6.911  1.00 88.31           H
ATOM   3288  HN  ILE A 220     -11.180  -3.651   5.966  1.00 88.31           H
ATOM   3289  N   LEU A 221     -10.824  -2.532   2.964  1.00 83.61           N
ATOM   3290  CA  LEU A 221     -10.385  -1.792   1.793  1.00 83.61           C
ATOM   3291  C   LEU A 221      -8.996  -2.281   1.377  1.00 83.61           C
ATOM   3292  O   LEU A 221      -8.600  -2.128   0.223  1.00 83.61           O
ATOM   3293  HA  LEU A 221     -11.084  -2.011   0.987  1.00 83.61           H
ATOM   3294  CB  LEU A 221     -10.453  -0.286   2.054  1.00 83.61           C
ATOM   3295 1HB  LEU A 221      -9.882  -0.067   2.957  1.00 83.61           H
ATOM   3296 2HB  LEU A 221      -9.957   0.229   1.231  1.00 83.61           H
ATOM   3297  CG  LEU A 221     -11.855   0.304   2.217  1.00 83.61           C
ATOM   3298  HG  LEU A 221     -12.322  -0.160   3.085  1.00 83.61           H
ATOM   3299  CD1 LEU A 221     -11.789   1.809   2.488  1.00 83.61           C
ATOM   3300 1HD1 LEU A 221     -11.226   1.988   3.404  1.00 83.61           H
ATOM   3301 2HD1 LEU A 221     -11.295   2.307   1.654  1.00 83.61           H
ATOM   3302 3HD1 LEU A 221     -12.799   2.202   2.599  1.00 83.61           H
ATOM   3303  CD2 LEU A 221     -12.731  -0.022   1.005  1.00 83.61           C
ATOM   3304 1HD2 LEU A 221     -12.277   0.396   0.106  1.00 83.61           H
ATOM   3305 2HD2 LEU A 221     -12.816  -1.103   0.899  1.00 83.61           H
ATOM   3306 3HD2 LEU A 221     -13.722   0.409   1.146  1.00 83.61           H
ATOM   3307  HN  LEU A 221     -10.743  -2.039   3.830  1.00 83.61           H
ATOM   3308  N   GLY A 222      -8.295  -2.861   2.340  1.00 77.01           N
ATOM   3309  CA  GLY A 222      -6.892  -3.190   2.151  1.00 77.01           C
ATOM   3310  C   GLY A 222      -6.735  -4.557   1.482  1.00 77.01           C
ATOM   3311  O   GLY A 222      -5.774  -4.787   0.750  1.00 77.01           O
ATOM   3312 1HA  GLY A 222      -6.415  -2.424   1.538  1.00 77.01           H
ATOM   3313 2HA  GLY A 222      -6.382  -3.191   3.114  1.00 77.01           H
ATOM   3314  HN  GLY A 222      -8.669  -3.105   3.235  1.00 77.01           H
ATOM   3315  N   PHE A 223      -7.693  -5.429   1.758  1.00 78.84           N
ATOM   3316  CA  PHE A 223      -7.574  -6.822   1.362  1.00 78.84           C
ATOM   3317  C   PHE A 223      -8.788  -7.264   0.541  1.00 78.84           C
ATOM   3318  O   PHE A 223      -8.661  -7.574  -0.642  1.00 78.84           O
ATOM   3319  HA  PHE A 223      -6.675  -6.909   0.753  1.00 78.84           H
ATOM   3320  CB  PHE A 223      -7.515  -7.649   2.648  1.00 78.84           C
ATOM   3321 1HB  PHE A 223      -6.736  -7.242   3.293  1.00 78.84           H
ATOM   3322 2HB  PHE A 223      -8.459  -7.542   3.181  1.00 78.84           H
ATOM   3323  CG  PHE A 223      -7.241  -9.137   2.418  1.00 78.84           C
ATOM   3324  CD1 PHE A 223      -8.182 -10.060   2.753  1.00 78.84           C
ATOM   3325  HD1 PHE A 223      -9.130  -9.741   3.185  1.00 78.84           H
ATOM   3326  CD2 PHE A 223      -6.058  -9.536   1.880  1.00 78.84           C
ATOM   3327  HD2 PHE A 223      -5.304  -8.795   1.612  1.00 78.84           H
ATOM   3328  CE1 PHE A 223      -7.928 -11.441   2.540  1.00 78.84           C
ATOM   3329  HE1 PHE A 223      -8.682 -12.181   2.809  1.00 78.84           H
ATOM   3330  CE2 PHE A 223      -5.804 -10.917   1.667  1.00 78.84           C
ATOM   3331  HE2 PHE A 223      -4.856 -11.236   1.235  1.00 78.84           H
ATOM   3332  CZ  PHE A 223      -6.745 -11.840   2.002  1.00 78.84           C
ATOM   3333  HZ  PHE A 223      -6.550 -12.900   1.838  1.00 78.84           H
ATOM   3334  HN  PHE A 223      -8.537  -5.198   2.242  1.00 78.84           H
ATOM   3335  N   PHE A 224      -9.936  -7.278   1.203  1.00 83.00           N
ATOM   3336  CA  PHE A 224     -11.110  -7.932   0.650  1.00 83.00           C
ATOM   3337  C   PHE A 224     -11.543  -7.268  -0.658  1.00 83.00           C
ATOM   3338  O   PHE A 224     -11.837  -7.951  -1.638  1.00 83.00           O
ATOM   3339  HA  PHE A 224     -10.840  -8.970   0.456  1.00 83.00           H
ATOM   3340  CB  PHE A 224     -12.231  -7.784   1.680  1.00 83.00           C
ATOM   3341 1HB  PHE A 224     -12.178  -6.788   2.119  1.00 83.00           H
ATOM   3342 2HB  PHE A 224     -13.191  -7.855   1.169  1.00 83.00           H
ATOM   3343  CG  PHE A 224     -12.188  -8.823   2.802  1.00 83.00           C
ATOM   3344  CD1 PHE A 224     -12.563 -10.107   2.554  1.00 83.00           C
ATOM   3345  HD1 PHE A 224     -12.894 -10.395   1.557  1.00 83.00           H
ATOM   3346  CD2 PHE A 224     -11.774  -8.464   4.047  1.00 83.00           C
ATOM   3347  HD2 PHE A 224     -11.474  -7.435   4.245  1.00 83.00           H
ATOM   3348  CE1 PHE A 224     -12.522 -11.072   3.595  1.00 83.00           C
ATOM   3349  HE1 PHE A 224     -12.823 -12.100   3.397  1.00 83.00           H
ATOM   3350  CE2 PHE A 224     -11.734  -9.428   5.088  1.00 83.00           C
ATOM   3351  HE2 PHE A 224     -11.402  -9.140   6.085  1.00 83.00           H
ATOM   3352  CZ  PHE A 224     -12.109 -10.712   4.840  1.00 83.00           C
ATOM   3353  HZ  PHE A 224     -12.078 -11.453   5.639  1.00 83.00           H
ATOM   3354  HN  PHE A 224     -10.071  -6.854   2.098  1.00 83.00           H
ATOM   3355  N   LEU A 225     -11.569  -5.943  -0.631  1.00 81.30           N
ATOM   3356  CA  LEU A 225     -12.007  -5.180  -1.788  1.00 81.30           C
ATOM   3357  C   LEU A 225     -11.100  -5.500  -2.978  1.00 81.30           C
ATOM   3358  O   LEU A 225     -11.584  -5.824  -4.062  1.00 81.30           O
ATOM   3359  HA  LEU A 225     -13.020  -5.503  -2.028  1.00 81.30           H
ATOM   3360  CB  LEU A 225     -12.076  -3.689  -1.451  1.00 81.30           C
ATOM   3361 1HB  LEU A 225     -12.760  -3.558  -0.612  1.00 81.30           H
ATOM   3362 2HB  LEU A 225     -11.091  -3.367  -1.112  1.00 81.30           H
ATOM   3363  CG  LEU A 225     -12.522  -2.765  -2.585  1.00 81.30           C
ATOM   3364  HG  LEU A 225     -11.904  -2.973  -3.459  1.00 81.30           H
ATOM   3365  CD1 LEU A 225     -13.973  -3.044  -2.982  1.00 81.30           C
ATOM   3366 1HD1 LEU A 225     -14.066  -4.077  -3.316  1.00 81.30           H
ATOM   3367 2HD1 LEU A 225     -14.623  -2.880  -2.122  1.00 81.30           H
ATOM   3368 3HD1 LEU A 225     -14.264  -2.373  -3.790  1.00 81.30           H
ATOM   3369  CD2 LEU A 225     -12.301  -1.297  -2.216  1.00 81.30           C
ATOM   3370 1HD2 LEU A 225     -12.877  -1.056  -1.322  1.00 81.30           H
ATOM   3371 2HD2 LEU A 225     -11.242  -1.126  -2.022  1.00 81.30           H
ATOM   3372 3HD2 LEU A 225     -12.626  -0.662  -3.040  1.00 81.30           H
ATOM   3373  HN  LEU A 225     -11.299  -5.394   0.160  1.00 81.30           H
ATOM   3374  N   PRO A 226      -9.775  -5.416  -2.799  1.00 75.18           N
ATOM   3375  CA  PRO A 226      -8.847  -5.671  -3.904  1.00 75.18           C
ATOM   3376  C   PRO A 226      -8.838  -7.132  -4.324  1.00 75.18           C
ATOM   3377  O   PRO A 226      -8.725  -7.440  -5.510  1.00 75.18           O
ATOM   3378  HA  PRO A 226      -9.159  -5.122  -4.792  1.00 75.18           H
ATOM   3379  CB  PRO A 226      -7.491  -5.233  -3.347  1.00 75.18           C
ATOM   3380 1HB  PRO A 226      -6.677  -5.833  -3.753  1.00 75.18           H
ATOM   3381 2HB  PRO A 226      -7.273  -4.194  -3.593  1.00 75.18           H
ATOM   3382  CG  PRO A 226      -7.635  -5.429  -1.865  1.00 75.18           C
ATOM   3383 1HG  PRO A 226      -7.414  -6.458  -1.580  1.00 75.18           H
ATOM   3384 2HG  PRO A 226      -6.944  -4.791  -1.313  1.00 75.18           H
ATOM   3385  CD  PRO A 226      -9.061  -5.077  -1.555  1.00 75.18           C
ATOM   3386 1HD  PRO A 226      -9.440  -5.647  -0.706  1.00 75.18           H
ATOM   3387 2HD  PRO A 226      -9.168  -4.022  -1.305  1.00 75.18           H
ATOM   3388  N   PHE A 227      -8.960  -8.001  -3.332  1.00 78.69           N
ATOM   3389  CA  PHE A 227      -8.953  -9.432  -3.585  1.00 78.69           C
ATOM   3390  C   PHE A 227     -10.122  -9.835  -4.486  1.00 78.69           C
ATOM   3391  O   PHE A 227      -9.938 -10.569  -5.456  1.00 78.69           O
ATOM   3392  HA  PHE A 227      -8.014  -9.667  -4.084  1.00 78.69           H
ATOM   3393  CB  PHE A 227      -9.107 -10.126  -2.230  1.00 78.69           C
ATOM   3394 1HB  PHE A 227      -8.270  -9.844  -1.591  1.00 78.69           H
ATOM   3395 2HB  PHE A 227     -10.014  -9.762  -1.747  1.00 78.69           H
ATOM   3396  CG  PHE A 227      -9.171 -11.653  -2.317  1.00 78.69           C
ATOM   3397  CD1 PHE A 227     -10.370 -12.289  -2.230  1.00 78.69           C
ATOM   3398  HD1 PHE A 227     -11.285 -11.711  -2.099  1.00 78.69           H
ATOM   3399  CD2 PHE A 227      -8.029 -12.373  -2.481  1.00 78.69           C
ATOM   3400  HD2 PHE A 227      -7.069 -11.863  -2.551  1.00 78.69           H
ATOM   3401  CE1 PHE A 227     -10.429 -13.705  -2.311  1.00 78.69           C
ATOM   3402  HE1 PHE A 227     -11.390 -14.215  -2.241  1.00 78.69           H
ATOM   3403  CE2 PHE A 227      -8.089 -13.789  -2.562  1.00 78.69           C
ATOM   3404  HE2 PHE A 227      -7.174 -14.367  -2.693  1.00 78.69           H
ATOM   3405  CZ  PHE A 227      -9.288 -14.426  -2.475  1.00 78.69           C
ATOM   3406  HZ  PHE A 227      -9.333 -15.513  -2.537  1.00 78.69           H
ATOM   3407  HN  PHE A 227      -9.062  -7.742  -2.371  1.00 78.69           H
ATOM   3408  N   VAL A 228     -11.298  -9.336  -4.135  1.00 82.20           N
ATOM   3409  CA  VAL A 228     -12.502  -9.661  -4.881  1.00 82.20           C
ATOM   3410  C   VAL A 228     -12.374  -9.121  -6.307  1.00 82.20           C
ATOM   3411  O   VAL A 228     -12.661  -9.828  -7.271  1.00 82.20           O
ATOM   3412  HA  VAL A 228     -12.579 -10.748  -4.924  1.00 82.20           H
ATOM   3413  CB  VAL A 228     -13.733  -9.127  -4.147  1.00 82.20           C
ATOM   3414  HB  VAL A 228     -13.545  -8.083  -3.893  1.00 82.20           H
ATOM   3415  CG1 VAL A 228     -14.971  -9.176  -5.045  1.00 82.20           C
ATOM   3416 1HG1 VAL A 228     -14.801  -8.567  -5.932  1.00 82.20           H
ATOM   3417 2HG1 VAL A 228     -15.162 -10.207  -5.343  1.00 82.20           H
ATOM   3418 3HG1 VAL A 228     -15.832  -8.791  -4.498  1.00 82.20           H
ATOM   3419  CG2 VAL A 228     -13.970  -9.892  -2.844  1.00 82.20           C
ATOM   3420 1HG2 VAL A 228     -14.126 -10.948  -3.066  1.00 82.20           H
ATOM   3421 2HG2 VAL A 228     -13.101  -9.782  -2.195  1.00 82.20           H
ATOM   3422 3HG2 VAL A 228     -14.851  -9.492  -2.342  1.00 82.20           H
ATOM   3423  HN  VAL A 228     -11.436  -8.722  -3.358  1.00 82.20           H
ATOM   3424  N   VAL A 229     -11.944  -7.871  -6.395  1.00 74.67           N
ATOM   3425  CA  VAL A 229     -11.844  -7.203  -7.682  1.00 74.67           C
ATOM   3426  C   VAL A 229     -10.898  -7.992  -8.589  1.00 74.67           C
ATOM   3427  O   VAL A 229     -11.227  -8.272  -9.741  1.00 74.67           O
ATOM   3428  HA  VAL A 229     -12.838  -7.200  -8.129  1.00 74.67           H
ATOM   3429  CB  VAL A 229     -11.410  -5.749  -7.485  1.00 74.67           C
ATOM   3430  HB  VAL A 229     -10.561  -5.743  -6.801  1.00 74.67           H
ATOM   3431  CG1 VAL A 229     -10.952  -5.129  -8.807  1.00 74.67           C
ATOM   3432 1HG1 VAL A 229     -10.109  -5.696  -9.201  1.00 74.67           H
ATOM   3433 2HG1 VAL A 229     -11.773  -5.154  -9.523  1.00 74.67           H
ATOM   3434 3HG1 VAL A 229     -10.649  -4.096  -8.638  1.00 74.67           H
ATOM   3435  CG2 VAL A 229     -12.530  -4.923  -6.850  1.00 74.67           C
ATOM   3436 1HG2 VAL A 229     -13.406  -4.941  -7.499  1.00 74.67           H
ATOM   3437 2HG2 VAL A 229     -12.788  -5.346  -5.879  1.00 74.67           H
ATOM   3438 3HG2 VAL A 229     -12.195  -3.894  -6.721  1.00 74.67           H
ATOM   3439  HN  VAL A 229     -11.666  -7.318  -5.610  1.00 74.67           H
ATOM   3440  N   MET A 230      -9.742  -8.328  -8.036  1.00 74.41           N
ATOM   3441  CA  MET A 230      -8.732  -9.049  -8.792  1.00 74.41           C
ATOM   3442  C   MET A 230      -9.286 -10.375  -9.320  1.00 74.41           C
ATOM   3443  O   MET A 230      -9.169 -10.671 -10.508  1.00 74.41           O
ATOM   3444  HA  MET A 230      -8.470  -8.399  -9.627  1.00 74.41           H
ATOM   3445  CB  MET A 230      -7.522  -9.321  -7.897  1.00 74.41           C
ATOM   3446 1HB  MET A 230      -7.858  -9.576  -6.892  1.00 74.41           H
ATOM   3447 2HB  MET A 230      -6.971 -10.182  -8.276  1.00 74.41           H
ATOM   3448  CG  MET A 230      -6.598  -8.103  -7.838  1.00 74.41           C
ATOM   3449 1HG  MET A 230      -6.498  -7.664  -8.831  1.00 74.41           H
ATOM   3450 2HG  MET A 230      -7.032  -7.338  -7.194  1.00 74.41           H
ATOM   3451  SD  MET A 230      -4.994  -8.582  -7.220  1.00 74.41           S
ATOM   3452  CE  MET A 230      -4.038  -7.153  -7.699  1.00 74.41           C
ATOM   3453 1HE  MET A 230      -4.078  -7.036  -8.782  1.00 74.41           H
ATOM   3454 2HE  MET A 230      -4.449  -6.264  -7.222  1.00 74.41           H
ATOM   3455 3HE  MET A 230      -3.002  -7.287  -7.387  1.00 74.41           H
ATOM   3456  HN  MET A 230      -9.491  -8.115  -7.092  1.00 74.41           H
ATOM   3457  N   ALA A 231      -9.876 -11.137  -8.410  1.00 76.95           N
ATOM   3458  CA  ALA A 231     -10.406 -12.444  -8.759  1.00 76.95           C
ATOM   3459  C   ALA A 231     -11.389 -12.297  -9.922  1.00 76.95           C
ATOM   3460  O   ALA A 231     -11.357 -13.082 -10.869  1.00 76.95           O
ATOM   3461  HA  ALA A 231      -9.569 -13.067  -9.078  1.00 76.95           H
ATOM   3462  CB  ALA A 231     -11.052 -13.079  -7.526  1.00 76.95           C
ATOM   3463 1HB  ALA A 231     -10.305 -13.187  -6.740  1.00 76.95           H
ATOM   3464 2HB  ALA A 231     -11.862 -12.441  -7.172  1.00 76.95           H
ATOM   3465 3HB  ALA A 231     -11.449 -14.059  -7.788  1.00 76.95           H
ATOM   3466  HN  ALA A 231      -9.994 -10.874  -7.453  1.00 76.95           H
ATOM   3467  N   CYS A 232     -12.238 -11.286  -9.814  1.00 75.87           N
ATOM   3468  CA  CYS A 232     -13.257 -11.053 -10.823  1.00 75.87           C
ATOM   3469  C   CYS A 232     -12.559 -10.709 -12.140  1.00 75.87           C
ATOM   3470  O   CYS A 232     -12.883 -11.273 -13.184  1.00 75.87           O
ATOM   3471  HA  CYS A 232     -13.824 -11.980 -10.916  1.00 75.87           H
ATOM   3472  CB  CYS A 232     -14.238  -9.960 -10.394  1.00 75.87           C
ATOM   3473 1HB  CYS A 232     -13.690  -9.082 -10.053  1.00 75.87           H
ATOM   3474 2HB  CYS A 232     -14.842  -9.648 -11.246  1.00 75.87           H
ATOM   3475  SG  CYS A 232     -15.320 -10.580  -9.055  1.00 75.87           S
ATOM   3476  HG  CYS A 232     -14.441 -10.403  -8.073  1.00 75.87           H
ATOM   3477  HN  CYS A 232     -12.238 -10.635  -9.055  1.00 75.87           H
ATOM   3478  N   CYS A 233     -11.613  -9.786 -12.048  1.00 69.16           N
ATOM   3479  CA  CYS A 233     -10.985  -9.237 -13.237  1.00 69.16           C
ATOM   3480  C   CYS A 233     -10.227 -10.363 -13.944  1.00 69.16           C
ATOM   3481  O   CYS A 233     -10.340 -10.526 -15.158  1.00 69.16           O
ATOM   3482  HA  CYS A 233     -11.788  -8.856 -13.868  1.00 69.16           H
ATOM   3483  CB  CYS A 233     -10.070  -8.058 -12.901  1.00 69.16           C
ATOM   3484 1HB  CYS A 233      -9.396  -8.329 -12.088  1.00 69.16           H
ATOM   3485 2HB  CYS A 233      -9.448  -7.812 -13.762  1.00 69.16           H
ATOM   3486  SG  CYS A 233     -11.073  -6.604 -12.421  1.00 69.16           S
ATOM   3487  HG  CYS A 233     -11.381  -7.044 -11.204  1.00 69.16           H
ATOM   3488  HN  CYS A 233     -11.277  -9.414 -11.182  1.00 69.16           H
ATOM   3489  N   TYR A 234      -9.472 -11.112 -13.153  1.00 71.71           N
ATOM   3490  CA  TYR A 234      -8.595 -12.131 -13.703  1.00 71.71           C
ATOM   3491  C   TYR A 234      -9.397 -13.331 -14.210  1.00 71.71           C
ATOM   3492  O   TYR A 234      -9.028 -13.953 -15.205  1.00 71.71           O
ATOM   3493  HA  TYR A 234      -8.048 -11.691 -14.536  1.00 71.71           H
ATOM   3494  CB  TYR A 234      -7.699 -12.584 -12.547  1.00 71.71           C
ATOM   3495 1HB  TYR A 234      -8.295 -12.633 -11.636  1.00 71.71           H
ATOM   3496 2HB  TYR A 234      -7.345 -13.594 -12.750  1.00 71.71           H
ATOM   3497  CG  TYR A 234      -6.493 -11.675 -12.302  1.00 71.71           C
ATOM   3498  CD1 TYR A 234      -5.445 -11.662 -13.201  1.00 71.71           C
ATOM   3499  HD1 TYR A 234      -5.478 -12.298 -14.085  1.00 71.71           H
ATOM   3500  CD2 TYR A 234      -6.452 -10.870 -11.183  1.00 71.71           C
ATOM   3501  HD2 TYR A 234      -7.280 -10.880 -10.473  1.00 71.71           H
ATOM   3502  CE1 TYR A 234      -4.310 -10.807 -12.970  1.00 71.71           C
ATOM   3503  HE1 TYR A 234      -3.476 -10.786 -13.671  1.00 71.71           H
ATOM   3504  CE2 TYR A 234      -5.317 -10.014 -10.952  1.00 71.71           C
ATOM   3505  HE2 TYR A 234      -5.272  -9.373 -10.072  1.00 71.71           H
ATOM   3506  CZ  TYR A 234      -4.302 -10.025 -11.857  1.00 71.71           C
ATOM   3507  OH  TYR A 234      -3.230  -9.217 -11.639  1.00 71.71           O
ATOM   3508  HH  TYR A 234      -3.354  -8.705 -10.789  1.00 71.71           H
ATOM   3509  HN  TYR A 234      -9.454 -11.031 -12.157  1.00 71.71           H
ATOM   3510  N   THR A 235     -10.480 -13.619 -13.503  1.00 77.60           N
ATOM   3511  CA  THR A 235     -11.385 -14.678 -13.919  1.00 77.60           C
ATOM   3512  C   THR A 235     -11.914 -14.405 -15.328  1.00 77.60           C
ATOM   3513  O   THR A 235     -11.951 -15.304 -16.166  1.00 77.60           O
ATOM   3514  HA  THR A 235     -10.824 -15.611 -13.963  1.00 77.60           H
ATOM   3515  CB  THR A 235     -12.490 -14.795 -12.867  1.00 77.60           C
ATOM   3516  HB  THR A 235     -13.277 -15.470 -13.203  1.00 77.60           H
ATOM   3517  OG1 THR A 235     -12.892 -13.448 -12.634  1.00 77.60           O
ATOM   3518  HG1 THR A 235     -13.595 -13.183 -13.294  1.00 77.60           H
ATOM   3519  CG2 THR A 235     -11.960 -15.265 -11.511  1.00 77.60           C
ATOM   3520 1HG2 THR A 235     -11.221 -14.553 -11.143  1.00 77.60           H
ATOM   3521 2HG2 THR A 235     -11.496 -16.245 -11.621  1.00 77.60           H
ATOM   3522 3HG2 THR A 235     -12.784 -15.331 -10.801  1.00 77.60           H
ATOM   3523  HN  THR A 235     -10.743 -13.144 -12.663  1.00 77.60           H
ATOM   3524  N   ILE A 236     -12.312 -13.160 -15.546  1.00 73.80           N
ATOM   3525  CA  ILE A 236     -12.855 -12.762 -16.833  1.00 73.80           C
ATOM   3526  C   ILE A 236     -11.744 -12.797 -17.884  1.00 73.80           C
ATOM   3527  O   ILE A 236     -11.944 -13.302 -18.987  1.00 73.80           O
ATOM   3528  HA  ILE A 236     -13.614 -13.495 -17.108  1.00 73.80           H
ATOM   3529  CB  ILE A 236     -13.555 -11.406 -16.723  1.00 73.80           C
ATOM   3530  HB  ILE A 236     -12.842 -10.685 -16.324  1.00 73.80           H
ATOM   3531  CG1 ILE A 236     -14.727 -11.472 -15.742  1.00 73.80           C
ATOM   3532 1HG1 ILE A 236     -15.555 -12.016 -16.196  1.00 73.80           H
ATOM   3533 2HG1 ILE A 236     -14.430 -12.027 -14.852  1.00 73.80           H
ATOM   3534  CG2 ILE A 236     -13.988 -10.899 -18.100  1.00 73.80           C
ATOM   3535 1HG2 ILE A 236     -13.111 -10.789 -18.739  1.00 73.80           H
ATOM   3536 2HG2 ILE A 236     -14.678 -11.613 -18.550  1.00 73.80           H
ATOM   3537 3HG2 ILE A 236     -14.483  -9.933 -17.993  1.00 73.80           H
ATOM   3538  CD1 ILE A 236     -15.189 -10.068 -15.344  1.00 73.80           C
ATOM   3539 1HD1 ILE A 236     -14.365  -9.536 -14.869  1.00 73.80           H
ATOM   3540 2HD1 ILE A 236     -15.508  -9.525 -16.234  1.00 73.80           H
ATOM   3541 3HD1 ILE A 236     -16.023 -10.144 -14.647  1.00 73.80           H
ATOM   3542  HN  ILE A 236     -12.267 -12.431 -14.862  1.00 73.80           H
ATOM   3543  N   ILE A 237     -10.596 -12.254 -17.504  1.00 71.24           N
ATOM   3544  CA  ILE A 237      -9.472 -12.164 -18.419  1.00 71.24           C
ATOM   3545  C   ILE A 237      -9.099 -13.567 -18.902  1.00 71.24           C
ATOM   3546  O   ILE A 237      -8.941 -13.793 -20.101  1.00 71.24           O
ATOM   3547  HA  ILE A 237      -9.796 -11.578 -19.279  1.00 71.24           H
ATOM   3548  CB  ILE A 237      -8.310 -11.409 -17.769  1.00 71.24           C
ATOM   3549  HB  ILE A 237      -8.188 -11.782 -16.752  1.00 71.24           H
ATOM   3550  CG1 ILE A 237      -8.617  -9.913 -17.667  1.00 71.24           C
ATOM   3551 1HG1 ILE A 237      -8.561  -9.459 -18.657  1.00 71.24           H
ATOM   3552 2HG1 ILE A 237      -9.636  -9.771 -17.309  1.00 71.24           H
ATOM   3553  CG2 ILE A 237      -6.999 -11.677 -18.509  1.00 71.24           C
ATOM   3554 1HG2 ILE A 237      -6.779 -12.744 -18.485  1.00 71.24           H
ATOM   3555 2HG2 ILE A 237      -7.093 -11.349 -19.545  1.00 71.24           H
ATOM   3556 3HG2 ILE A 237      -6.190 -11.128 -18.026  1.00 71.24           H
ATOM   3557  CD1 ILE A 237      -7.636  -9.215 -16.723  1.00 71.24           C
ATOM   3558 1HD1 ILE A 237      -7.712  -9.656 -15.729  1.00 71.24           H
ATOM   3559 2HD1 ILE A 237      -6.620  -9.340 -17.099  1.00 71.24           H
ATOM   3560 3HD1 ILE A 237      -7.876  -8.154 -16.670  1.00 71.24           H
ATOM   3561  HN  ILE A 237     -10.430 -11.880 -16.591  1.00 71.24           H
ATOM   3562  N   ILE A 238      -8.971 -14.473 -17.944  1.00 72.78           N
ATOM   3563  CA  ILE A 238      -8.580 -15.838 -18.252  1.00 72.78           C
ATOM   3564  C   ILE A 238      -9.588 -16.444 -19.231  1.00 72.78           C
ATOM   3565  O   ILE A 238      -9.203 -17.095 -20.201  1.00 72.78           O
ATOM   3566  HA  ILE A 238      -7.607 -15.797 -18.741  1.00 72.78           H
ATOM   3567  CB  ILE A 238      -8.408 -16.650 -16.967  1.00 72.78           C
ATOM   3568  HB  ILE A 238      -9.276 -16.472 -16.332  1.00 72.78           H
ATOM   3569  CG1 ILE A 238      -7.175 -16.187 -16.188  1.00 72.78           C
ATOM   3570 1HG1 ILE A 238      -6.272 -16.529 -16.693  1.00 72.78           H
ATOM   3571 2HG1 ILE A 238      -7.138 -15.098 -16.172  1.00 72.78           H
ATOM   3572  CG2 ILE A 238      -8.367 -18.150 -17.267  1.00 72.78           C
ATOM   3573 1HG2 ILE A 238      -9.298 -18.450 -17.747  1.00 72.78           H
ATOM   3574 2HG2 ILE A 238      -7.530 -18.365 -17.931  1.00 72.78           H
ATOM   3575 3HG2 ILE A 238      -8.244 -18.703 -16.336  1.00 72.78           H
ATOM   3576  CD1 ILE A 238      -7.199 -16.723 -14.755  1.00 72.78           C
ATOM   3577 1HD1 ILE A 238      -8.091 -16.359 -14.246  1.00 72.78           H
ATOM   3578 2HD1 ILE A 238      -7.211 -17.813 -14.775  1.00 72.78           H
ATOM   3579 3HD1 ILE A 238      -6.312 -16.380 -14.223  1.00 72.78           H
ATOM   3580  HN  ILE A 238      -9.128 -14.288 -16.974  1.00 72.78           H
ATOM   3581  N   HIS A 239     -10.860 -16.207 -18.944  1.00 77.16           N
ATOM   3582  CA  HIS A 239     -11.928 -16.788 -19.740  1.00 77.16           C
ATOM   3583  C   HIS A 239     -11.784 -16.339 -21.195  1.00 77.16           C
ATOM   3584  O   HIS A 239     -11.850 -17.159 -22.110  1.00 77.16           O
ATOM   3585  HA  HIS A 239     -11.804 -17.869 -19.688  1.00 77.16           H
ATOM   3586  CB  HIS A 239     -13.295 -16.445 -19.146  1.00 77.16           C
ATOM   3587 1HB  HIS A 239     -13.310 -16.745 -18.098  1.00 77.16           H
ATOM   3588 2HB  HIS A 239     -13.431 -15.364 -19.170  1.00 77.16           H
ATOM   3589  CG  HIS A 239     -14.455 -17.099 -19.858  1.00 77.16           C
ATOM   3590  ND1 HIS A 239     -15.235 -16.434 -20.788  1.00 77.16           N
ATOM   3591  HD1 HIS A 239     -15.119 -15.484 -21.077  1.00 77.16           H
ATOM   3592  CD2 HIS A 239     -14.958 -18.364 -19.768  1.00 77.16           C
ATOM   3593  HD2 HIS A 239     -14.577 -19.157 -19.124  1.00 77.16           H
ATOM   3594  CE1 HIS A 239     -16.163 -17.271 -21.230  1.00 77.16           C
ATOM   3595  HE1 HIS A 239     -16.930 -17.043 -21.970  1.00 77.16           H
ATOM   3596  NE2 HIS A 239     -15.990 -18.466 -20.596  1.00 77.16           N
ATOM   3597  HN  HIS A 239     -11.163 -15.632 -18.184  1.00 77.16           H
ATOM   3598  N   THR A 240     -11.592 -15.039 -21.365  1.00 72.42           N
ATOM   3599  CA  THR A 240     -11.486 -14.465 -22.695  1.00 72.42           C
ATOM   3600  C   THR A 240     -10.181 -14.903 -23.363  1.00 72.42           C
ATOM   3601  O   THR A 240     -10.134 -15.096 -24.576  1.00 72.42           O
ATOM   3602  HA  THR A 240     -12.302 -14.855 -23.304  1.00 72.42           H
ATOM   3603  CB  THR A 240     -11.624 -12.947 -22.568  1.00 72.42           C
ATOM   3604  HB  THR A 240     -10.715 -12.506 -22.159  1.00 72.42           H
ATOM   3605  OG1 THR A 240     -12.800 -12.770 -21.783  1.00 72.42           O
ATOM   3606  HG1 THR A 240     -12.557 -12.687 -20.816  1.00 72.42           H
ATOM   3607  CG2 THR A 240     -11.962 -12.276 -23.901  1.00 72.42           C
ATOM   3608 1HG2 THR A 240     -12.907 -12.668 -24.276  1.00 72.42           H
ATOM   3609 2HG2 THR A 240     -11.171 -12.481 -24.622  1.00 72.42           H
ATOM   3610 3HG2 THR A 240     -12.049 -11.199 -23.753  1.00 72.42           H
ATOM   3611  HN  THR A 240     -11.508 -14.384 -20.614  1.00 72.42           H
ATOM   3612  N   LEU A 241      -9.152 -15.045 -22.540  1.00 71.44           N
ATOM   3613  CA  LEU A 241      -7.844 -15.439 -23.038  1.00 71.44           C
ATOM   3614  C   LEU A 241      -7.884 -16.910 -23.456  1.00 71.44           C
ATOM   3615  O   LEU A 241      -7.032 -17.366 -24.216  1.00 71.44           O
ATOM   3616  HA  LEU A 241      -7.636 -14.835 -23.921  1.00 71.44           H
ATOM   3617  CB  LEU A 241      -6.760 -15.121 -22.006  1.00 71.44           C
ATOM   3618 1HB  LEU A 241      -7.125 -15.418 -21.023  1.00 71.44           H
ATOM   3619 2HB  LEU A 241      -5.889 -15.739 -22.223  1.00 71.44           H
ATOM   3620  CG  LEU A 241      -6.311 -13.660 -21.933  1.00 71.44           C
ATOM   3621  HG  LEU A 241      -7.180 -13.047 -21.695  1.00 71.44           H
ATOM   3622  CD1 LEU A 241      -5.291 -13.456 -20.812  1.00 71.44           C
ATOM   3623 1HD1 LEU A 241      -5.740 -13.731 -19.857  1.00 71.44           H
ATOM   3624 2HD1 LEU A 241      -4.417 -14.082 -20.996  1.00 71.44           H
ATOM   3625 3HD1 LEU A 241      -4.988 -12.409 -20.782  1.00 71.44           H
ATOM   3626  CD2 LEU A 241      -5.779 -13.183 -23.286  1.00 71.44           C
ATOM   3627 1HD2 LEU A 241      -4.927 -13.796 -23.579  1.00 71.44           H
ATOM   3628 2HD2 LEU A 241      -6.564 -13.269 -24.037  1.00 71.44           H
ATOM   3629 3HD2 LEU A 241      -5.466 -12.141 -23.206  1.00 71.44           H
ATOM   3630  HN  LEU A 241      -9.201 -14.897 -21.552  1.00 71.44           H
ATOM   3631  N   ILE A 242      -8.882 -17.612 -22.939  1.00 74.29           N
ATOM   3632  CA  ILE A 242      -9.118 -18.987 -23.344  1.00 74.29           C
ATOM   3633  C   ILE A 242      -9.865 -19.001 -24.679  1.00 74.29           C
ATOM   3634  O   ILE A 242      -9.559 -19.806 -25.557  1.00 74.29           O
ATOM   3635  HA  ILE A 242      -8.145 -19.457 -23.488  1.00 74.29           H
ATOM   3636  CB  ILE A 242      -9.833 -19.758 -22.232  1.00 74.29           C
ATOM   3637  HB  ILE A 242     -10.657 -19.145 -21.867  1.00 74.29           H
ATOM   3638  CG1 ILE A 242      -8.896 -20.007 -21.048  1.00 74.29           C
ATOM   3639 1HG1 ILE A 242      -8.148 -20.752 -21.322  1.00 74.29           H
ATOM   3640 2HG1 ILE A 242      -8.359 -19.090 -20.806  1.00 74.29           H
ATOM   3641  CG2 ILE A 242     -10.438 -21.057 -22.767  1.00 74.29           C
ATOM   3642 1HG2 ILE A 242     -11.159 -20.826 -23.551  1.00 74.29           H
ATOM   3643 2HG2 ILE A 242      -9.647 -21.686 -23.175  1.00 74.29           H
ATOM   3644 3HG2 ILE A 242     -10.940 -21.585 -21.956  1.00 74.29           H
ATOM   3645  CD1 ILE A 242      -9.676 -20.488 -19.823  1.00 74.29           C
ATOM   3646 1HD1 ILE A 242     -10.406 -19.730 -19.538  1.00 74.29           H
ATOM   3647 2HD1 ILE A 242     -10.192 -21.417 -20.063  1.00 74.29           H
ATOM   3648 3HD1 ILE A 242      -8.986 -20.657 -18.996  1.00 74.29           H
ATOM   3649  HN  ILE A 242      -9.522 -17.256 -22.258  1.00 74.29           H
ATOM   3650  N   GLN A 243     -10.830 -18.100 -24.790  1.00 70.13           N
ATOM   3651  CA  GLN A 243     -11.778 -18.150 -25.890  1.00 70.13           C
ATOM   3652  C   GLN A 243     -11.083 -17.792 -27.206  1.00 70.13           C
ATOM   3653  O   GLN A 243     -11.293 -18.452 -28.222  1.00 70.13           O
ATOM   3654  HA  GLN A 243     -12.127 -19.182 -25.925  1.00 70.13           H
ATOM   3655  CB  GLN A 243     -12.969 -17.226 -25.630  1.00 70.13           C
ATOM   3656 1HB  GLN A 243     -12.615 -16.270 -25.244  1.00 70.13           H
ATOM   3657 2HB  GLN A 243     -13.485 -17.019 -26.568  1.00 70.13           H
ATOM   3658  CG  GLN A 243     -13.944 -17.856 -24.634  1.00 70.13           C
ATOM   3659 1HG  GLN A 243     -14.143 -18.889 -24.918  1.00 70.13           H
ATOM   3660 2HG  GLN A 243     -13.492 -17.879 -23.642  1.00 70.13           H
ATOM   3661  CD  GLN A 243     -15.258 -17.073 -24.582  1.00 70.13           C
ATOM   3662  OE1 GLN A 243     -15.337 -15.918 -24.966  1.00 70.13           O
ATOM   3663  NE2 GLN A 243     -16.281 -17.765 -24.088  1.00 70.13           N
ATOM   3664 1HE2 GLN A 243     -16.148 -18.710 -23.791  1.00 70.13           H
ATOM   3665 2HE2 GLN A 243     -17.182 -17.339 -24.014  1.00 70.13           H
ATOM   3666  HN  GLN A 243     -10.969 -17.347 -24.146  1.00 70.13           H
ATOM   3667  N   ALA A 244     -10.270 -16.748 -27.144  1.00 63.20           N
ATOM   3668  CA  ALA A 244      -9.547 -16.291 -28.319  1.00 63.20           C
ATOM   3669  C   ALA A 244      -8.549 -17.368 -28.748  1.00 63.20           C
ATOM   3670  O   ALA A 244      -8.028 -18.106 -27.913  1.00 63.20           O
ATOM   3671  HA  ALA A 244     -10.273 -16.142 -29.118  1.00 63.20           H
ATOM   3672  CB  ALA A 244      -8.867 -14.955 -28.013  1.00 63.20           C
ATOM   3673 1HB  ALA A 244      -9.622 -14.217 -27.742  1.00 63.20           H
ATOM   3674 2HB  ALA A 244      -8.170 -15.083 -27.185  1.00 63.20           H
ATOM   3675 3HB  ALA A 244      -8.325 -14.613 -28.895  1.00 63.20           H
ATOM   3676  HN  ALA A 244     -10.102 -16.218 -26.312  1.00 63.20           H
ATOM   3677  N   LYS A 245      -8.311 -17.425 -30.050  1.00 56.92           N
ATOM   3678  CA  LYS A 245      -7.634 -18.568 -30.639  1.00 56.92           C
ATOM   3679  C   LYS A 245      -6.142 -18.258 -30.775  1.00 56.92           C
ATOM   3680  O   LYS A 245      -5.357 -19.123 -31.158  1.00 56.92           O
ATOM   3681  HA  LYS A 245      -7.752 -19.406 -29.952  1.00 56.92           H
ATOM   3682  CB  LYS A 245      -8.302 -18.966 -31.957  1.00 56.92           C
ATOM   3683 1HB  LYS A 245      -8.378 -18.095 -32.608  1.00 56.92           H
ATOM   3684 2HB  LYS A 245      -7.684 -19.698 -32.476  1.00 56.92           H
ATOM   3685  CG  LYS A 245      -9.695 -19.549 -31.711  1.00 56.92           C
ATOM   3686 1HG  LYS A 245      -9.630 -20.367 -30.994  1.00 56.92           H
ATOM   3687 2HG  LYS A 245     -10.339 -18.789 -31.270  1.00 56.92           H
ATOM   3688  CD  LYS A 245     -10.315 -20.056 -33.015  1.00 56.92           C
ATOM   3689 1HD  LYS A 245     -10.481 -19.218 -33.693  1.00 56.92           H
ATOM   3690 2HD  LYS A 245      -9.622 -20.734 -33.512  1.00 56.92           H
ATOM   3691  CE  LYS A 245     -11.640 -20.774 -32.750  1.00 56.92           C
ATOM   3692 1HE  LYS A 245     -11.491 -21.564 -32.013  1.00 56.92           H
ATOM   3693 2HE  LYS A 245     -12.361 -20.075 -32.327  1.00 56.92           H
ATOM   3694  NZ  LYS A 245     -12.176 -21.352 -34.002  1.00 56.92           N
ATOM   3695 1HZ  LYS A 245     -13.050 -21.828 -33.808  1.00 56.92           H
ATOM   3696 2HZ  LYS A 245     -12.337 -20.610 -34.675  1.00 56.92           H
ATOM   3697 3HZ  LYS A 245     -11.508 -22.014 -34.382  1.00 56.92           H
ATOM   3698  HN  LYS A 245      -8.572 -16.709 -30.698  1.00 56.92           H
ATOM   3699  N   LYS A 246      -5.797 -17.019 -30.454  1.00 55.30           N
ATOM   3700  CA  LYS A 246      -4.514 -16.471 -30.861  1.00 55.30           C
ATOM   3701  C   LYS A 246      -3.422 -16.989 -29.923  1.00 55.30           C
ATOM   3702  O   LYS A 246      -3.517 -16.831 -28.707  1.00 55.30           O
ATOM   3703  HA  LYS A 246      -4.307 -16.837 -31.867  1.00 55.30           H
ATOM   3704  CB  LYS A 246      -4.585 -14.945 -30.940  1.00 55.30           C
ATOM   3705 1HB  LYS A 246      -5.075 -14.553 -30.049  1.00 55.30           H
ATOM   3706 2HB  LYS A 246      -3.576 -14.531 -30.956  1.00 55.30           H
ATOM   3707  CG  LYS A 246      -5.347 -14.495 -32.188  1.00 55.30           C
ATOM   3708 1HG  LYS A 246      -5.166 -15.197 -33.001  1.00 55.30           H
ATOM   3709 2HG  LYS A 246      -6.418 -14.506 -31.988  1.00 55.30           H
ATOM   3710  CD  LYS A 246      -4.917 -13.090 -32.615  1.00 55.30           C
ATOM   3711 1HD  LYS A 246      -5.291 -12.358 -31.899  1.00 55.30           H
ATOM   3712 2HD  LYS A 246      -3.830 -13.019 -32.605  1.00 55.30           H
ATOM   3713  CE  LYS A 246      -5.443 -12.757 -34.013  1.00 55.30           C
ATOM   3714 1HE  LYS A 246      -5.682 -13.678 -34.546  1.00 55.30           H
ATOM   3715 2HE  LYS A 246      -6.367 -12.185 -33.934  1.00 55.30           H
ATOM   3716  NZ  LYS A 246      -4.436 -11.984 -34.774  1.00 55.30           N
ATOM   3717 1HZ  LYS A 246      -4.812 -11.746 -35.686  1.00 55.30           H
ATOM   3718 2HZ  LYS A 246      -4.210 -11.135 -34.269  1.00 55.30           H
ATOM   3719 3HZ  LYS A 246      -3.598 -12.542 -34.890  1.00 55.30           H
ATOM   3720  HN  LYS A 246      -6.374 -16.396 -29.926  1.00 55.30           H
ATOM   3721  N   SER A 247      -2.410 -17.597 -30.524  1.00 53.71           N
ATOM   3722  CA  SER A 247      -1.340 -18.208 -29.754  1.00 53.71           C
ATOM   3723  C   SER A 247      -0.847 -17.236 -28.680  1.00 53.71           C
ATOM   3724  O   SER A 247      -0.605 -17.634 -27.542  1.00 53.71           O
ATOM   3725  HA  SER A 247      -1.783 -19.092 -29.296  1.00 53.71           H
ATOM   3726  CB  SER A 247      -0.181 -18.630 -30.660  1.00 53.71           C
ATOM   3727 1HB  SER A 247      -0.467 -19.518 -31.223  1.00 53.71           H
ATOM   3728 2HB  SER A 247       0.018 -17.842 -31.386  1.00 53.71           H
ATOM   3729  OG  SER A 247       1.005 -18.901 -29.918  1.00 53.71           O
ATOM   3730  HG  SER A 247       0.866 -19.697 -29.328  1.00 53.71           H
ATOM   3731  HN  SER A 247      -2.314 -17.675 -31.517  1.00 53.71           H
ATOM   3732  N   SER A 248      -0.714 -15.980 -29.080  1.00 56.12           N
ATOM   3733  CA  SER A 248      -0.067 -14.990 -28.235  1.00 56.12           C
ATOM   3734  C   SER A 248      -0.784 -14.905 -26.886  1.00 56.12           C
ATOM   3735  O   SER A 248      -0.313 -14.233 -25.970  1.00 56.12           O
ATOM   3736  HA  SER A 248       0.955 -15.346 -28.104  1.00 56.12           H
ATOM   3737  CB  SER A 248      -0.046 -13.618 -28.912  1.00 56.12           C
ATOM   3738 1HB  SER A 248       0.598 -12.945 -28.346  1.00 56.12           H
ATOM   3739 2HB  SER A 248       0.387 -13.712 -29.908  1.00 56.12           H
ATOM   3740  OG  SER A 248      -1.350 -13.052 -29.014  1.00 56.12           O
ATOM   3741  HG  SER A 248      -1.296 -12.138 -29.415  1.00 56.12           H
ATOM   3742  HN  SER A 248      -1.037 -15.637 -29.962  1.00 56.12           H
ATOM   3743  N   LYS A 249      -1.911 -15.597 -26.807  1.00 61.44           N
ATOM   3744  CA  LYS A 249      -2.697 -15.610 -25.584  1.00 61.44           C
ATOM   3745  C   LYS A 249      -1.835 -16.136 -24.435  1.00 61.44           C
ATOM   3746  O   LYS A 249      -1.890 -15.613 -23.323  1.00 61.44           O
ATOM   3747  HA  LYS A 249      -2.975 -14.579 -25.364  1.00 61.44           H
ATOM   3748  CB  LYS A 249      -3.995 -16.394 -25.790  1.00 61.44           C
ATOM   3749 1HB  LYS A 249      -3.782 -17.326 -26.313  1.00 61.44           H
ATOM   3750 2HB  LYS A 249      -4.418 -16.662 -24.822  1.00 61.44           H
ATOM   3751  CG  LYS A 249      -5.010 -15.574 -26.588  1.00 61.44           C
ATOM   3752 1HG  LYS A 249      -5.434 -14.795 -25.953  1.00 61.44           H
ATOM   3753 2HG  LYS A 249      -4.509 -15.073 -27.415  1.00 61.44           H
ATOM   3754  CD  LYS A 249      -6.131 -16.465 -27.127  1.00 61.44           C
ATOM   3755 1HD  LYS A 249      -5.798 -16.963 -28.038  1.00 61.44           H
ATOM   3756 2HD  LYS A 249      -6.360 -17.246 -26.403  1.00 61.44           H
ATOM   3757  CE  LYS A 249      -7.390 -15.646 -27.419  1.00 61.44           C
ATOM   3758 1HE  LYS A 249      -7.152 -14.583 -27.399  1.00 61.44           H
ATOM   3759 2HE  LYS A 249      -7.755 -15.873 -28.420  1.00 61.44           H
ATOM   3760  NZ  LYS A 249      -8.444 -15.943 -26.422  1.00 61.44           N
ATOM   3761 1HZ  LYS A 249      -9.130 -15.196 -26.423  1.00 61.44           H
ATOM   3762 2HZ  LYS A 249      -8.897 -16.818 -26.660  1.00 61.44           H
ATOM   3763 3HZ  LYS A 249      -8.026 -16.018 -25.501  1.00 61.44           H
ATOM   3764  HN  LYS A 249      -2.288 -16.140 -27.557  1.00 61.44           H
ATOM   3765  N   HIS A 250      -1.059 -17.165 -24.743  1.00 64.05           N
ATOM   3766  CA  HIS A 250      -0.342 -17.896 -23.712  1.00 64.05           C
ATOM   3767  C   HIS A 250       0.596 -16.944 -22.967  1.00 64.05           C
ATOM   3768  O   HIS A 250       0.733 -17.030 -21.748  1.00 64.05           O
ATOM   3769  HA  HIS A 250      -1.091 -18.272 -23.016  1.00 64.05           H
ATOM   3770  CB  HIS A 250       0.388 -19.101 -24.308  1.00 64.05           C
ATOM   3771 1HB  HIS A 250       0.980 -18.769 -25.161  1.00 64.05           H
ATOM   3772 2HB  HIS A 250       1.086 -19.493 -23.569  1.00 64.05           H
ATOM   3773  CG  HIS A 250      -0.529 -20.215 -24.754  1.00 64.05           C
ATOM   3774  ND1 HIS A 250      -1.217 -21.021 -23.864  1.00 64.05           N
ATOM   3775  HD1 HIS A 250      -1.182 -20.955 -22.867  1.00 64.05           H
ATOM   3776  CD2 HIS A 250      -0.865 -20.647 -26.004  1.00 64.05           C
ATOM   3777  HD2 HIS A 250      -0.499 -20.229 -26.942  1.00 64.05           H
ATOM   3778  CE1 HIS A 250      -1.930 -21.896 -24.558  1.00 64.05           C
ATOM   3779  HE1 HIS A 250      -2.579 -22.667 -24.142  1.00 64.05           H
ATOM   3780  NE2 HIS A 250      -1.710 -21.663 -25.884  1.00 64.05           N
ATOM   3781  HN  HIS A 250      -0.918 -17.500 -25.674  1.00 64.05           H
ATOM   3782  N   LYS A 251       1.218 -16.059 -23.732  1.00 65.65           N
ATOM   3783  CA  LYS A 251       2.165 -15.113 -23.164  1.00 65.65           C
ATOM   3784  C   LYS A 251       1.419 -14.139 -22.249  1.00 65.65           C
ATOM   3785  O   LYS A 251       1.839 -13.898 -21.119  1.00 65.65           O
ATOM   3786  HA  LYS A 251       2.872 -15.681 -22.560  1.00 65.65           H
ATOM   3787  CB  LYS A 251       2.965 -14.426 -24.272  1.00 65.65           C
ATOM   3788 1HB  LYS A 251       3.271 -15.162 -25.015  1.00 65.65           H
ATOM   3789 2HB  LYS A 251       2.335 -13.700 -24.784  1.00 65.65           H
ATOM   3790  CG  LYS A 251       4.200 -13.725 -23.701  1.00 65.65           C
ATOM   3791 1HG  LYS A 251       3.891 -12.942 -23.009  1.00 65.65           H
ATOM   3792 2HG  LYS A 251       4.796 -14.438 -23.131  1.00 65.65           H
ATOM   3793  CD  LYS A 251       5.051 -13.119 -24.819  1.00 65.65           C
ATOM   3794 1HD  LYS A 251       5.322 -13.894 -25.536  1.00 65.65           H
ATOM   3795 2HD  LYS A 251       4.470 -12.373 -25.360  1.00 65.65           H
ATOM   3796  CE  LYS A 251       6.319 -12.474 -24.254  1.00 65.65           C
ATOM   3797 1HE  LYS A 251       6.051 -11.718 -23.516  1.00 65.65           H
ATOM   3798 2HE  LYS A 251       6.917 -13.225 -23.739  1.00 65.65           H
ATOM   3799  NZ  LYS A 251       7.114 -11.857 -25.339  1.00 65.65           N
ATOM   3800 1HZ  LYS A 251       7.976 -11.485 -24.957  1.00 65.65           H
ATOM   3801 2HZ  LYS A 251       7.329 -12.557 -26.040  1.00 65.65           H
ATOM   3802 3HZ  LYS A 251       6.581 -11.106 -25.764  1.00 65.65           H
ATOM   3803  HN  LYS A 251       1.085 -15.981 -24.720  1.00 65.65           H
ATOM   3804  N   ALA A 252       0.325 -13.605 -22.773  1.00 64.90           N
ATOM   3805  CA  ALA A 252      -0.456 -12.626 -22.036  1.00 64.90           C
ATOM   3806  C   ALA A 252      -0.994 -13.269 -20.756  1.00 64.90           C
ATOM   3807  O   ALA A 252      -1.051 -12.624 -19.710  1.00 64.90           O
ATOM   3808  HA  ALA A 252       0.208 -11.805 -21.769  1.00 64.90           H
ATOM   3809  CB  ALA A 252      -1.573 -12.086 -22.932  1.00 64.90           C
ATOM   3810 1HB  ALA A 252      -1.136 -11.614 -23.812  1.00 64.90           H
ATOM   3811 2HB  ALA A 252      -2.219 -12.907 -23.242  1.00 64.90           H
ATOM   3812 3HB  ALA A 252      -2.159 -11.352 -22.379  1.00 64.90           H
ATOM   3813  HN  ALA A 252      -0.028 -13.831 -23.681  1.00 64.90           H
ATOM   3814  N   LEU A 253      -1.376 -14.531 -20.881  1.00 71.34           N
ATOM   3815  CA  LEU A 253      -1.933 -15.260 -19.754  1.00 71.34           C
ATOM   3816  C   LEU A 253      -0.861 -15.415 -18.673  1.00 71.34           C
ATOM   3817  O   LEU A 253      -1.096 -15.091 -17.510  1.00 71.34           O
ATOM   3818  HA  LEU A 253      -2.748 -14.660 -19.348  1.00 71.34           H
ATOM   3819  CB  LEU A 253      -2.535 -16.587 -20.218  1.00 71.34           C
ATOM   3820 1HB  LEU A 253      -3.182 -16.391 -21.073  1.00 71.34           H
ATOM   3821 2HB  LEU A 253      -1.725 -17.226 -20.572  1.00 71.34           H
ATOM   3822  CG  LEU A 253      -3.338 -17.362 -19.172  1.00 71.34           C
ATOM   3823  HG  LEU A 253      -2.752 -17.405 -18.254  1.00 71.34           H
ATOM   3824  CD1 LEU A 253      -4.646 -16.640 -18.840  1.00 71.34           C
ATOM   3825 1HD1 LEU A 253      -4.423 -15.648 -18.446  1.00 71.34           H
ATOM   3826 2HD1 LEU A 253      -5.248 -16.545 -19.743  1.00 71.34           H
ATOM   3827 3HD1 LEU A 253      -5.197 -17.212 -18.094  1.00 71.34           H
ATOM   3828  CD2 LEU A 253      -3.578 -18.804 -19.623  1.00 71.34           C
ATOM   3829 1HD2 LEU A 253      -4.134 -18.804 -20.560  1.00 71.34           H
ATOM   3830 2HD2 LEU A 253      -2.621 -19.304 -19.768  1.00 71.34           H
ATOM   3831 3HD2 LEU A 253      -4.152 -19.332 -18.861  1.00 71.34           H
ATOM   3832  HN  LEU A 253      -1.310 -15.054 -21.731  1.00 71.34           H
ATOM   3833  N   LYS A 254       0.293 -15.911 -19.095  1.00 72.85           N
ATOM   3834  CA  LYS A 254       1.383 -16.162 -18.169  1.00 72.85           C
ATOM   3835  C   LYS A 254       1.708 -14.875 -17.409  1.00 72.85           C
ATOM   3836  O   LYS A 254       1.800 -14.880 -16.182  1.00 72.85           O
ATOM   3837  HA  LYS A 254       1.039 -16.908 -17.453  1.00 72.85           H
ATOM   3838  CB  LYS A 254       2.584 -16.761 -18.904  1.00 72.85           C
ATOM   3839 1HB  LYS A 254       2.275 -17.654 -19.447  1.00 72.85           H
ATOM   3840 2HB  LYS A 254       2.953 -16.051 -19.645  1.00 72.85           H
ATOM   3841  CG  LYS A 254       3.706 -17.115 -17.926  1.00 72.85           C
ATOM   3842 1HG  LYS A 254       4.064 -16.210 -17.435  1.00 72.85           H
ATOM   3843 2HG  LYS A 254       3.318 -17.769 -17.144  1.00 72.85           H
ATOM   3844  CD  LYS A 254       4.865 -17.804 -18.647  1.00 72.85           C
ATOM   3845 1HD  LYS A 254       4.501 -18.694 -19.161  1.00 72.85           H
ATOM   3846 2HD  LYS A 254       5.270 -17.140 -19.410  1.00 72.85           H
ATOM   3847  CE  LYS A 254       5.970 -18.193 -17.663  1.00 72.85           C
ATOM   3848 1HE  LYS A 254       6.391 -17.297 -17.206  1.00 72.85           H
ATOM   3849 2HE  LYS A 254       5.552 -18.795 -16.856  1.00 72.85           H
ATOM   3850  NZ  LYS A 254       7.037 -18.952 -18.354  1.00 72.85           N
ATOM   3851 1HZ  LYS A 254       7.770 -19.182 -17.692  1.00 72.85           H
ATOM   3852 2HZ  LYS A 254       6.649 -19.806 -18.739  1.00 72.85           H
ATOM   3853 3HZ  LYS A 254       7.422 -18.387 -19.103  1.00 72.85           H
ATOM   3854  HN  LYS A 254       0.487 -16.140 -20.049  1.00 72.85           H
ATOM   3855  N   VAL A 255       1.872 -13.802 -18.169  1.00 71.41           N
ATOM   3856  CA  VAL A 255       2.168 -12.506 -17.581  1.00 71.41           C
ATOM   3857  C   VAL A 255       1.130 -12.191 -16.503  1.00 71.41           C
ATOM   3858  O   VAL A 255       1.484 -11.815 -15.386  1.00 71.41           O
ATOM   3859  HA  VAL A 255       3.151 -12.574 -17.114  1.00 71.41           H
ATOM   3860  CB  VAL A 255       2.237 -11.439 -18.675  1.00 71.41           C
ATOM   3861  HB  VAL A 255       1.578 -11.748 -19.487  1.00 71.41           H
ATOM   3862  CG1 VAL A 255       1.740 -10.088 -18.155  1.00 71.41           C
ATOM   3863 1HG1 VAL A 255       0.706 -10.184 -17.825  1.00 71.41           H
ATOM   3864 2HG1 VAL A 255       2.362  -9.771 -17.318  1.00 71.41           H
ATOM   3865 3HG1 VAL A 255       1.800  -9.348 -18.953  1.00 71.41           H
ATOM   3866  CG2 VAL A 255       3.654 -11.322 -19.239  1.00 71.41           C
ATOM   3867 1HG2 VAL A 255       4.342 -11.047 -18.439  1.00 71.41           H
ATOM   3868 2HG2 VAL A 255       3.956 -12.279 -19.665  1.00 71.41           H
ATOM   3869 3HG2 VAL A 255       3.675 -10.556 -20.015  1.00 71.41           H
ATOM   3870  HN  VAL A 255       1.806 -13.808 -19.167  1.00 71.41           H
ATOM   3871  N   THR A 256      -0.131 -12.356 -16.874  1.00 70.28           N
ATOM   3872  CA  THR A 256      -1.225 -11.921 -16.022  1.00 70.28           C
ATOM   3873  C   THR A 256      -1.218 -12.701 -14.706  1.00 70.28           C
ATOM   3874  O   THR A 256      -1.375 -12.118 -13.634  1.00 70.28           O
ATOM   3875  HA  THR A 256      -1.070 -10.872 -15.773  1.00 70.28           H
ATOM   3876  CB  THR A 256      -2.527 -12.072 -16.811  1.00 70.28           C
ATOM   3877  HB  THR A 256      -2.649 -13.094 -17.169  1.00 70.28           H
ATOM   3878  OG1 THR A 256      -2.438 -11.073 -17.823  1.00 70.28           O
ATOM   3879  HG1 THR A 256      -2.356 -11.502 -18.722  1.00 70.28           H
ATOM   3880  CG2 THR A 256      -3.756 -11.667 -15.995  1.00 70.28           C
ATOM   3881 1HG2 THR A 256      -3.665 -10.624 -15.694  1.00 70.28           H
ATOM   3882 2HG2 THR A 256      -3.827 -12.297 -15.108  1.00 70.28           H
ATOM   3883 3HG2 THR A 256      -4.653 -11.793 -16.602  1.00 70.28           H
ATOM   3884  HN  THR A 256      -0.409 -12.777 -17.737  1.00 70.28           H
ATOM   3885  N   ILE A 257      -1.035 -14.008 -14.830  1.00 73.54           N
ATOM   3886  CA  ILE A 257      -1.004 -14.873 -13.663  1.00 73.54           C
ATOM   3887  C   ILE A 257       0.134 -14.436 -12.739  1.00 73.54           C
ATOM   3888  O   ILE A 257      -0.051 -14.328 -11.528  1.00 73.54           O
ATOM   3889  HA  ILE A 257      -1.948 -14.742 -13.134  1.00 73.54           H
ATOM   3890  CB  ILE A 257      -0.923 -16.341 -14.087  1.00 73.54           C
ATOM   3891  HB  ILE A 257      -0.119 -16.442 -14.815  1.00 73.54           H
ATOM   3892  CG1 ILE A 257      -2.215 -16.785 -14.776  1.00 73.54           C
ATOM   3893 1HG1 ILE A 257      -3.022 -16.839 -14.045  1.00 73.54           H
ATOM   3894 2HG1 ILE A 257      -2.508 -16.043 -15.519  1.00 73.54           H
ATOM   3895  CG2 ILE A 257      -0.572 -17.236 -12.897  1.00 73.54           C
ATOM   3896 1HG2 ILE A 257       0.394 -16.936 -12.489  1.00 73.54           H
ATOM   3897 2HG2 ILE A 257      -1.338 -17.136 -12.128  1.00 73.54           H
ATOM   3898 3HG2 ILE A 257      -0.521 -18.274 -13.226  1.00 73.54           H
ATOM   3899  CD1 ILE A 257      -2.037 -18.147 -15.449  1.00 73.54           C
ATOM   3900 1HD1 ILE A 257      -1.247 -18.083 -16.196  1.00 73.54           H
ATOM   3901 2HD1 ILE A 257      -1.768 -18.891 -14.698  1.00 73.54           H
ATOM   3902 3HD1 ILE A 257      -2.970 -18.439 -15.931  1.00 73.54           H
ATOM   3903  HN  ILE A 257      -0.910 -14.474 -15.705  1.00 73.54           H
ATOM   3904  N   THR A 258       1.287 -14.195 -13.346  1.00 76.14           N
ATOM   3905  CA  THR A 258       2.481 -13.872 -12.584  1.00 76.14           C
ATOM   3906  C   THR A 258       2.233 -12.652 -11.696  1.00 76.14           C
ATOM   3907  O   THR A 258       2.593 -12.652 -10.520  1.00 76.14           O
ATOM   3908  HA  THR A 258       2.703 -14.710 -11.922  1.00 76.14           H
ATOM   3909  CB  THR A 258       3.635 -13.682 -13.571  1.00 76.14           C
ATOM   3910  HB  THR A 258       3.446 -12.835 -14.231  1.00 76.14           H
ATOM   3911  OG1 THR A 258       3.755 -14.948 -14.213  1.00 76.14           O
ATOM   3912  HG1 THR A 258       3.152 -14.986 -15.010  1.00 76.14           H
ATOM   3913  CG2 THR A 258       4.980 -13.490 -12.868  1.00 76.14           C
ATOM   3914 1HG2 THR A 258       5.201 -14.368 -12.260  1.00 76.14           H
ATOM   3915 2HG2 THR A 258       4.935 -12.608 -12.230  1.00 76.14           H
ATOM   3916 3HG2 THR A 258       5.764 -13.359 -13.614  1.00 76.14           H
ATOM   3917  HN  THR A 258       1.412 -14.219 -14.338  1.00 76.14           H
ATOM   3918  N   VAL A 259       1.619 -11.640 -12.292  1.00 72.34           N
ATOM   3919  CA  VAL A 259       1.372 -10.394 -11.588  1.00 72.34           C
ATOM   3920  C   VAL A 259       0.463 -10.663 -10.387  1.00 72.34           C
ATOM   3921  O   VAL A 259       0.716 -10.168  -9.290  1.00 72.34           O
ATOM   3922  HA  VAL A 259       2.332 -10.025 -11.226  1.00 72.34           H
ATOM   3923  CB  VAL A 259       0.798  -9.353 -12.551  1.00 72.34           C
ATOM   3924  HB  VAL A 259      -0.068  -9.795 -13.045  1.00 72.34           H
ATOM   3925  CG1 VAL A 259       0.324  -8.110 -11.796  1.00 72.34           C
ATOM   3926 1HG1 VAL A 259      -0.451  -8.391 -11.083  1.00 72.34           H
ATOM   3927 2HG1 VAL A 259       1.164  -7.666 -11.263  1.00 72.34           H
ATOM   3928 3HG1 VAL A 259      -0.080  -7.387 -12.505  1.00 72.34           H
ATOM   3929  CG2 VAL A 259       1.817  -8.984 -13.631  1.00 72.34           C
ATOM   3930 1HG2 VAL A 259       2.709  -8.570 -13.162  1.00 72.34           H
ATOM   3931 2HG2 VAL A 259       2.085  -9.875 -14.198  1.00 72.34           H
ATOM   3932 3HG2 VAL A 259       1.383  -8.243 -14.302  1.00 72.34           H
ATOM   3933  HN  VAL A 259       1.293 -11.663 -13.238  1.00 72.34           H
ATOM   3934  N   LEU A 260      -0.576 -11.447 -10.636  1.00 73.62           N
ATOM   3935  CA  LEU A 260      -1.540 -11.763  -9.596  1.00 73.62           C
ATOM   3936  C   LEU A 260      -0.825 -12.466  -8.440  1.00 73.62           C
ATOM   3937  O   LEU A 260      -0.990 -12.089  -7.281  1.00 73.62           O
ATOM   3938  HA  LEU A 260      -1.946 -10.821  -9.228  1.00 73.62           H
ATOM   3939  CB  LEU A 260      -2.708 -12.564 -10.174  1.00 73.62           C
ATOM   3940 1HB  LEU A 260      -3.210 -11.949 -10.921  1.00 73.62           H
ATOM   3941 2HB  LEU A 260      -2.305 -13.433 -10.695  1.00 73.62           H
ATOM   3942  CG  LEU A 260      -3.753 -13.049  -9.167  1.00 73.62           C
ATOM   3943  HG  LEU A 260      -3.256 -13.694  -8.443  1.00 73.62           H
ATOM   3944  CD1 LEU A 260      -4.351 -11.875  -8.390  1.00 73.62           C
ATOM   3945 1HD1 LEU A 260      -3.560 -11.355  -7.850  1.00 73.62           H
ATOM   3946 2HD1 LEU A 260      -4.830 -11.185  -9.086  1.00 73.62           H
ATOM   3947 3HD1 LEU A 260      -5.091 -12.247  -7.682  1.00 73.62           H
ATOM   3948  CD2 LEU A 260      -4.830 -13.889  -9.856  1.00 73.62           C
ATOM   3949 1HD2 LEU A 260      -5.330 -13.287 -10.616  1.00 73.62           H
ATOM   3950 2HD2 LEU A 260      -4.369 -14.757 -10.326  1.00 73.62           H
ATOM   3951 3HD2 LEU A 260      -5.560 -14.220  -9.118  1.00 73.62           H
ATOM   3952  HN  LEU A 260      -0.763 -11.861 -11.526  1.00 73.62           H
ATOM   3953  N   THR A 261      -0.044 -13.476  -8.796  1.00 79.34           N
ATOM   3954  CA  THR A 261       0.585 -14.324  -7.797  1.00 79.34           C
ATOM   3955  C   THR A 261       1.509 -13.497  -6.902  1.00 79.34           C
ATOM   3956  O   THR A 261       1.529 -13.681  -5.686  1.00 79.34           O
ATOM   3957  HA  THR A 261      -0.195 -14.737  -7.157  1.00 79.34           H
ATOM   3958  CB  THR A 261       1.303 -15.461  -8.527  1.00 79.34           C
ATOM   3959  HB  THR A 261       2.134 -15.078  -9.121  1.00 79.34           H
ATOM   3960  OG1 THR A 261       0.269 -16.110  -9.262  1.00 79.34           O
ATOM   3961  HG1 THR A 261       0.172 -15.686 -10.162  1.00 79.34           H
ATOM   3962  CG2 THR A 261       1.815 -16.540  -7.570  1.00 79.34           C
ATOM   3963 1HG2 THR A 261       0.974 -16.969  -7.025  1.00 79.34           H
ATOM   3964 2HG2 THR A 261       2.517 -16.096  -6.865  1.00 79.34           H
ATOM   3965 3HG2 THR A 261       2.316 -17.322  -8.140  1.00 79.34           H
ATOM   3966  HN  THR A 261       0.159 -13.718  -9.745  1.00 79.34           H
ATOM   3967  N   VAL A 262       2.252 -12.602  -7.538  1.00 79.02           N
ATOM   3968  CA  VAL A 262       3.229 -11.797  -6.824  1.00 79.02           C
ATOM   3969  C   VAL A 262       2.508 -10.920  -5.799  1.00 79.02           C
ATOM   3970  O   VAL A 262       2.955 -10.797  -4.659  1.00 79.02           O
ATOM   3971  HA  VAL A 262       3.894 -12.480  -6.296  1.00 79.02           H
ATOM   3972  CB  VAL A 262       4.068 -10.991  -7.817  1.00 79.02           C
ATOM   3973  HB  VAL A 262       3.384 -10.468  -8.486  1.00 79.02           H
ATOM   3974  CG1 VAL A 262       4.913  -9.940  -7.094  1.00 79.02           C
ATOM   3975 1HG1 VAL A 262       4.259  -9.257  -6.553  1.00 79.02           H
ATOM   3976 2HG1 VAL A 262       5.584 -10.435  -6.391  1.00 79.02           H
ATOM   3977 3HG1 VAL A 262       5.500  -9.381  -7.823  1.00 79.02           H
ATOM   3978  CG2 VAL A 262       4.946 -11.911  -8.668  1.00 79.02           C
ATOM   3979 1HG2 VAL A 262       5.617 -12.474  -8.019  1.00 79.02           H
ATOM   3980 2HG2 VAL A 262       4.314 -12.603  -9.225  1.00 79.02           H
ATOM   3981 3HG2 VAL A 262       5.531 -11.312  -9.365  1.00 79.02           H
ATOM   3982  HN  VAL A 262       2.194 -12.425  -8.520  1.00 79.02           H
ATOM   3983  N   PHE A 263       1.406 -10.332  -6.240  1.00 73.54           N
ATOM   3984  CA  PHE A 263       0.633  -9.450  -5.382  1.00 73.54           C
ATOM   3985  C   PHE A 263       0.088 -10.206  -4.168  1.00 73.54           C
ATOM   3986  O   PHE A 263       0.250  -9.762  -3.033  1.00 73.54           O
ATOM   3987  HA  PHE A 263       1.302  -8.659  -5.045  1.00 73.54           H
ATOM   3988  CB  PHE A 263      -0.542  -8.933  -6.215  1.00 73.54           C
ATOM   3989 1HB  PHE A 263      -0.152  -8.413  -7.090  1.00 73.54           H
ATOM   3990 2HB  PHE A 263      -1.118  -9.783  -6.579  1.00 73.54           H
ATOM   3991  CG  PHE A 263      -1.477  -7.990  -5.454  1.00 73.54           C
ATOM   3992  CD1 PHE A 263      -2.573  -8.486  -4.820  1.00 73.54           C
ATOM   3993  HD1 PHE A 263      -2.785  -9.555  -4.853  1.00 73.54           H
ATOM   3994  CD2 PHE A 263      -1.211  -6.657  -5.413  1.00 73.54           C
ATOM   3995  HD2 PHE A 263      -0.333  -6.260  -5.921  1.00 73.54           H
ATOM   3996  CE1 PHE A 263      -3.440  -7.611  -4.114  1.00 73.54           C
ATOM   3997  HE1 PHE A 263      -4.319  -8.008  -3.605  1.00 73.54           H
ATOM   3998  CE2 PHE A 263      -2.079  -5.782  -4.707  1.00 73.54           C
ATOM   3999  HE2 PHE A 263      -1.866  -4.714  -4.673  1.00 73.54           H
ATOM   4000  CZ  PHE A 263      -3.175  -6.278  -4.072  1.00 73.54           C
ATOM   4001  HZ  PHE A 263      -3.841  -5.606  -3.530  1.00 73.54           H
ATOM   4002  HN  PHE A 263       1.041 -10.450  -7.164  1.00 73.54           H
ATOM   4003  N   VAL A 264      -0.546 -11.334  -4.449  1.00 78.93           N
ATOM   4004  CA  VAL A 264      -1.199 -12.106  -3.405  1.00 78.93           C
ATOM   4005  C   VAL A 264      -0.159 -12.537  -2.370  1.00 78.93           C
ATOM   4006  O   VAL A 264      -0.380 -12.400  -1.168  1.00 78.93           O
ATOM   4007  HA  VAL A 264      -1.927 -11.455  -2.921  1.00 78.93           H
ATOM   4008  CB  VAL A 264      -1.954 -13.285  -4.021  1.00 78.93           C
ATOM   4009  HB  VAL A 264      -1.258 -13.835  -4.655  1.00 78.93           H
ATOM   4010  CG1 VAL A 264      -2.457 -14.240  -2.937  1.00 78.93           C
ATOM   4011 1HG1 VAL A 264      -1.610 -14.626  -2.370  1.00 78.93           H
ATOM   4012 2HG1 VAL A 264      -3.130 -13.706  -2.266  1.00 78.93           H
ATOM   4013 3HG1 VAL A 264      -2.991 -15.069  -3.402  1.00 78.93           H
ATOM   4014  CG2 VAL A 264      -3.107 -12.799  -4.901  1.00 78.93           C
ATOM   4015 1HG2 VAL A 264      -3.803 -12.215  -4.299  1.00 78.93           H
ATOM   4016 2HG2 VAL A 264      -2.713 -12.178  -5.706  1.00 78.93           H
ATOM   4017 3HG2 VAL A 264      -3.627 -13.657  -5.326  1.00 78.93           H
ATOM   4018  HN  VAL A 264      -0.618 -11.722  -5.369  1.00 78.93           H
ATOM   4019  N   LEU A 265       0.954 -13.050  -2.874  1.00 83.30           N
ATOM   4020  CA  LEU A 265       1.961 -13.646  -2.012  1.00 83.30           C
ATOM   4021  C   LEU A 265       2.577 -12.560  -1.129  1.00 83.30           C
ATOM   4022  O   LEU A 265       3.017 -12.836  -0.014  1.00 83.30           O
ATOM   4023  HA  LEU A 265       1.456 -14.368  -1.370  1.00 83.30           H
ATOM   4024  CB  LEU A 265       2.987 -14.419  -2.842  1.00 83.30           C
ATOM   4025 1HB  LEU A 265       3.341 -13.770  -3.643  1.00 83.30           H
ATOM   4026 2HB  LEU A 265       3.846 -14.640  -2.208  1.00 83.30           H
ATOM   4027  CG  LEU A 265       2.498 -15.728  -3.465  1.00 83.30           C
ATOM   4028  HG  LEU A 265       1.642 -15.505  -4.102  1.00 83.30           H
ATOM   4029  CD1 LEU A 265       3.575 -16.349  -4.356  1.00 83.30           C
ATOM   4030 1HD1 LEU A 265       3.828 -15.654  -5.157  1.00 83.30           H
ATOM   4031 2HD1 LEU A 265       4.465 -16.556  -3.761  1.00 83.30           H
ATOM   4032 3HD1 LEU A 265       3.201 -17.278  -4.786  1.00 83.30           H
ATOM   4033  CD2 LEU A 265       2.016 -16.701  -2.387  1.00 83.30           C
ATOM   4034 1HD2 LEU A 265       2.837 -16.924  -1.705  1.00 83.30           H
ATOM   4035 2HD2 LEU A 265       1.194 -16.250  -1.831  1.00 83.30           H
ATOM   4036 3HD2 LEU A 265       1.673 -17.623  -2.856  1.00 83.30           H
ATOM   4037  HN  LEU A 265       1.172 -13.063  -3.850  1.00 83.30           H
ATOM   4038  N   SER A 266       2.590 -11.346  -1.660  1.00 83.49           N
ATOM   4039  CA  SER A 266       3.246 -10.240  -0.984  1.00 83.49           C
ATOM   4040  C   SER A 266       2.300  -9.619   0.045  1.00 83.49           C
ATOM   4041  O   SER A 266       2.725  -9.238   1.134  1.00 83.49           O
ATOM   4042  HA  SER A 266       4.114 -10.677  -0.491  1.00 83.49           H
ATOM   4043  CB  SER A 266       3.711  -9.180  -1.986  1.00 83.49           C
ATOM   4044 1HB  SER A 266       4.155  -8.343  -1.448  1.00 83.49           H
ATOM   4045 2HB  SER A 266       4.490  -9.599  -2.622  1.00 83.49           H
ATOM   4046  OG  SER A 266       2.639  -8.707  -2.798  1.00 83.49           O
ATOM   4047  HG  SER A 266       2.598  -9.231  -3.649  1.00 83.49           H
ATOM   4048  HN  SER A 266       2.163 -11.114  -2.534  1.00 83.49           H
ATOM   4049  N   GLN A 267       1.034  -9.537  -0.337  1.00 83.76           N
ATOM   4050  CA  GLN A 267       0.072  -8.757   0.423  1.00 83.76           C
ATOM   4051  C   GLN A 267      -0.666  -9.651   1.421  1.00 83.76           C
ATOM   4052  O   GLN A 267      -1.006  -9.214   2.520  1.00 83.76           O
ATOM   4053  HA  GLN A 267       0.661  -8.012   0.959  1.00 83.76           H
ATOM   4054  CB  GLN A 267      -0.913  -8.044  -0.506  1.00 83.76           C
ATOM   4055 1HB  GLN A 267      -1.399  -8.772  -1.155  1.00 83.76           H
ATOM   4056 2HB  GLN A 267      -1.697  -7.570   0.084  1.00 83.76           H
ATOM   4057  CG  GLN A 267      -0.200  -6.990  -1.356  1.00 83.76           C
ATOM   4058 1HG  GLN A 267       0.577  -7.466  -1.955  1.00 83.76           H
ATOM   4059 2HG  GLN A 267      -0.907  -6.539  -2.052  1.00 83.76           H
ATOM   4060  CD  GLN A 267       0.421  -5.904  -0.476  1.00 83.76           C
ATOM   4061  OE1 GLN A 267      -0.146  -5.472   0.515  1.00 83.76           O
ATOM   4062  NE2 GLN A 267       1.614  -5.487  -0.891  1.00 83.76           N
ATOM   4063 1HE2 GLN A 267       2.024  -5.883  -1.712  1.00 83.76           H
ATOM   4064 2HE2 GLN A 267       2.101  -4.778  -0.381  1.00 83.76           H
ATOM   4065  HN  GLN A 267       0.663  -9.990  -1.148  1.00 83.76           H
ATOM   4066  N   PHE A 268      -0.892 -10.888   1.004  1.00 86.59           N
ATOM   4067  CA  PHE A 268      -1.755 -11.785   1.754  1.00 86.59           C
ATOM   4068  C   PHE A 268      -1.252 -11.958   3.188  1.00 86.59           C
ATOM   4069  O   PHE A 268      -2.010 -11.781   4.141  1.00 86.59           O
ATOM   4070  HA  PHE A 268      -2.749 -11.338   1.771  1.00 86.59           H
ATOM   4071  CB  PHE A 268      -1.716 -13.141   1.045  1.00 86.59           C
ATOM   4072 1HB  PHE A 268      -1.990 -13.001  -0.000  1.00 86.59           H
ATOM   4073 2HB  PHE A 268      -0.693 -13.516   1.058  1.00 86.59           H
ATOM   4074  CG  PHE A 268      -2.638 -14.193   1.664  1.00 86.59           C
ATOM   4075  CD1 PHE A 268      -2.133 -15.119   2.523  1.00 86.59           C
ATOM   4076  HD1 PHE A 268      -1.072 -15.111   2.771  1.00 86.59           H
ATOM   4077  CD2 PHE A 268      -3.962 -14.203   1.354  1.00 86.59           C
ATOM   4078  HD2 PHE A 268      -4.367 -13.461   0.665  1.00 86.59           H
ATOM   4079  CE1 PHE A 268      -2.989 -16.096   3.096  1.00 86.59           C
ATOM   4080  HE1 PHE A 268      -2.585 -16.838   3.785  1.00 86.59           H
ATOM   4081  CE2 PHE A 268      -4.818 -15.180   1.928  1.00 86.59           C
ATOM   4082  HE2 PHE A 268      -5.880 -15.188   1.680  1.00 86.59           H
ATOM   4083  CZ  PHE A 268      -4.314 -16.106   2.787  1.00 86.59           C
ATOM   4084  HZ  PHE A 268      -4.971 -16.856   3.228  1.00 86.59           H
ATOM   4085  HN  PHE A 268      -0.499 -11.279   0.172  1.00 86.59           H
ATOM   4086  N   PRO A 269       0.029 -12.306   3.368  1.00 91.13           N
ATOM   4087  CA  PRO A 269       0.555 -12.585   4.707  1.00 91.13           C
ATOM   4088  C   PRO A 269       0.277 -11.453   5.683  1.00 91.13           C
ATOM   4089  O   PRO A 269      -0.145 -11.693   6.813  1.00 91.13           O
ATOM   4090  HA  PRO A 269       0.056 -13.456   5.131  1.00 91.13           H
ATOM   4091  CB  PRO A 269       2.054 -12.779   4.474  1.00 91.13           C
ATOM   4092 1HB  PRO A 269       2.604 -11.845   4.597  1.00 91.13           H
ATOM   4093 2HB  PRO A 269       2.481 -13.493   5.179  1.00 91.13           H
ATOM   4094  CG  PRO A 269       2.126 -13.291   3.040  1.00 91.13           C
ATOM   4095 1HG  PRO A 269       3.116 -13.145   2.608  1.00 91.13           H
ATOM   4096 2HG  PRO A 269       1.920 -14.359   2.981  1.00 91.13           H
ATOM   4097  CD  PRO A 269       1.065 -12.464   2.332  1.00 91.13           C
ATOM   4098 1HD  PRO A 269       1.455 -11.500   2.005  1.00 91.13           H
ATOM   4099 2HD  PRO A 269       0.686 -12.969   1.443  1.00 91.13           H
ATOM   4100  N   TYR A 270       0.524 -10.238   5.216  1.00 91.54           N
ATOM   4101  CA  TYR A 270       0.388  -9.068   6.066  1.00 91.54           C
ATOM   4102  C   TYR A 270      -1.065  -8.878   6.508  1.00 91.54           C
ATOM   4103  O   TYR A 270      -1.332  -8.622   7.682  1.00 91.54           O
ATOM   4104  HA  TYR A 270       1.011  -9.217   6.948  1.00 91.54           H
ATOM   4105  CB  TYR A 270       0.808  -7.872   5.209  1.00 91.54           C
ATOM   4106 1HB  TYR A 270       1.877  -7.940   5.008  1.00 91.54           H
ATOM   4107 2HB  TYR A 270       0.299  -7.931   4.247  1.00 91.54           H
ATOM   4108  CG  TYR A 270       0.508  -6.514   5.846  1.00 91.54           C
ATOM   4109  CD1 TYR A 270      -0.411  -5.666   5.262  1.00 91.54           C
ATOM   4110  HD1 TYR A 270      -0.923  -5.964   4.348  1.00 91.54           H
ATOM   4111  CD2 TYR A 270       1.157  -6.136   7.004  1.00 91.54           C
ATOM   4112  HD2 TYR A 270       1.883  -6.806   7.465  1.00 91.54           H
ATOM   4113  CE1 TYR A 270      -0.693  -4.387   5.862  1.00 91.54           C
ATOM   4114  HE1 TYR A 270      -1.416  -3.708   5.411  1.00 91.54           H
ATOM   4115  CE2 TYR A 270       0.876  -4.858   7.604  1.00 91.54           C
ATOM   4116  HE2 TYR A 270       1.381  -4.548   8.518  1.00 91.54           H
ATOM   4117  CZ  TYR A 270      -0.036  -4.046   7.003  1.00 91.54           C
ATOM   4118  OH  TYR A 270      -0.302  -2.839   7.569  1.00 91.54           O
ATOM   4119  HH  TYR A 270       0.040  -2.819   8.509  1.00 91.54           H
ATOM   4120  HN  TYR A 270       0.813 -10.047   4.278  1.00 91.54           H
ATOM   4121  N   ASN A 271      -1.965  -9.009   5.545  1.00 88.62           N
ATOM   4122  CA  ASN A 271      -3.372  -8.747   5.795  1.00 88.62           C
ATOM   4123  C   ASN A 271      -3.933  -9.833   6.716  1.00 88.62           C
ATOM   4124  O   ASN A 271      -4.894  -9.597   7.446  1.00 88.62           O
ATOM   4125  HA  ASN A 271      -3.403  -7.758   6.251  1.00 88.62           H
ATOM   4126  CB  ASN A 271      -4.176  -8.769   4.494  1.00 88.62           C
ATOM   4127 1HB  ASN A 271      -3.888  -9.636   3.898  1.00 88.62           H
ATOM   4128 2HB  ASN A 271      -5.237  -8.876   4.719  1.00 88.62           H
ATOM   4129  CG  ASN A 271      -3.947  -7.490   3.686  1.00 88.62           C
ATOM   4130  OD1 ASN A 271      -4.356  -6.405   4.065  1.00 88.62           O
ATOM   4131  ND2 ASN A 271      -3.273  -7.677   2.555  1.00 88.62           N
ATOM   4132 1HD2 ASN A 271      -2.966  -8.595   2.302  1.00 88.62           H
ATOM   4133 2HD2 ASN A 271      -3.074  -6.901   1.958  1.00 88.62           H
ATOM   4134  HN  ASN A 271      -1.747  -9.289   4.610  1.00 88.62           H
ATOM   4135  N   CYS A 272      -3.309 -11.000   6.650  1.00 91.36           N
ATOM   4136  CA  CYS A 272      -3.662 -12.089   7.545  1.00 91.36           C
ATOM   4137  C   CYS A 272      -3.407 -11.632   8.982  1.00 91.36           C
ATOM   4138  O   CYS A 272      -4.263 -11.795   9.851  1.00 91.36           O
ATOM   4139  HA  CYS A 272      -4.721 -12.294   7.386  1.00 91.36           H
ATOM   4140  CB  CYS A 272      -2.894 -13.369   7.209  1.00 91.36           C
ATOM   4141 1HB  CYS A 272      -1.837 -13.144   7.072  1.00 91.36           H
ATOM   4142 2HB  CYS A 272      -2.965 -14.074   8.037  1.00 91.36           H
ATOM   4143  SG  CYS A 272      -3.573 -14.125   5.687  1.00 91.36           S
ATOM   4144  HG  CYS A 272      -3.012 -13.264   4.842  1.00 91.36           H
ATOM   4145  HN  CYS A 272      -2.575 -11.207   6.002  1.00 91.36           H
ATOM   4146  N   ILE A 273      -2.226 -11.068   9.189  1.00 93.43           N
ATOM   4147  CA  ILE A 273      -1.834 -10.616  10.514  1.00 93.43           C
ATOM   4148  C   ILE A 273      -2.714  -9.434  10.926  1.00 93.43           C
ATOM   4149  O   ILE A 273      -3.125  -9.334  12.081  1.00 93.43           O
ATOM   4150  HA  ILE A 273      -2.014 -11.438  11.206  1.00 93.43           H
ATOM   4151  CB  ILE A 273      -0.335 -10.311  10.554  1.00 93.43           C
ATOM   4152  HB  ILE A 273      -0.119  -9.561   9.793  1.00 93.43           H
ATOM   4153  CG1 ILE A 273       0.487 -11.554  10.209  1.00 93.43           C
ATOM   4154 1HG1 ILE A 273       0.225 -11.902   9.210  1.00 93.43           H
ATOM   4155 2HG1 ILE A 273       1.547 -11.300  10.191  1.00 93.43           H
ATOM   4156  CG2 ILE A 273       0.067  -9.714  11.904  1.00 93.43           C
ATOM   4157 1HG2 ILE A 273      -0.483  -8.788  12.070  1.00 93.43           H
ATOM   4158 2HG2 ILE A 273      -0.167 -10.423  12.699  1.00 93.43           H
ATOM   4159 3HG2 ILE A 273       1.137  -9.507  11.906  1.00 93.43           H
ATOM   4160  CD1 ILE A 273       0.242 -12.672  11.225  1.00 93.43           C
ATOM   4161 1HD1 ILE A 273       0.528 -12.329  12.219  1.00 93.43           H
ATOM   4162 2HD1 ILE A 273      -0.814 -12.940  11.223  1.00 93.43           H
ATOM   4163 3HD1 ILE A 273       0.839 -13.544  10.956  1.00 93.43           H
ATOM   4164  HN  ILE A 273      -1.544 -10.918   8.473  1.00 93.43           H
ATOM   4165  N   LEU A 274      -2.976  -8.567   9.958  1.00 91.88           N
ATOM   4166  CA  LEU A 274      -3.783  -7.386  10.211  1.00 91.88           C
ATOM   4167  C   LEU A 274      -5.179  -7.815  10.668  1.00 91.88           C
ATOM   4168  O   LEU A 274      -5.786  -7.163  11.515  1.00 91.88           O
ATOM   4169  HA  LEU A 274      -3.309  -6.833  11.022  1.00 91.88           H
ATOM   4170  CB  LEU A 274      -3.792  -6.471   8.984  1.00 91.88           C
ATOM   4171 1HB  LEU A 274      -2.772  -6.387   8.611  1.00 91.88           H
ATOM   4172 2HB  LEU A 274      -4.379  -6.951   8.202  1.00 91.88           H
ATOM   4173  CG  LEU A 274      -4.343  -5.060   9.204  1.00 91.88           C
ATOM   4174  HG  LEU A 274      -5.284  -5.142   9.747  1.00 91.88           H
ATOM   4175  CD1 LEU A 274      -3.392  -4.229  10.068  1.00 91.88           C
ATOM   4176 1HD1 LEU A 274      -3.268  -4.711  11.038  1.00 91.88           H
ATOM   4177 2HD1 LEU A 274      -2.424  -4.154   9.574  1.00 91.88           H
ATOM   4178 3HD1 LEU A 274      -3.808  -3.231  10.208  1.00 91.88           H
ATOM   4179  CD2 LEU A 274      -4.649  -4.378   7.869  1.00 91.88           C
ATOM   4180 1HD2 LEU A 274      -3.735  -4.308   7.279  1.00 91.88           H
ATOM   4181 2HD2 LEU A 274      -5.390  -4.961   7.324  1.00 91.88           H
ATOM   4182 3HD2 LEU A 274      -5.038  -3.377   8.054  1.00 91.88           H
ATOM   4183  HN  LEU A 274      -2.649  -8.662   9.018  1.00 91.88           H
ATOM   4184  N   LEU A 275      -5.647  -8.910  10.086  1.00 92.91           N
ATOM   4185  CA  LEU A 275      -6.941  -9.458  10.454  1.00 92.91           C
ATOM   4186  C   LEU A 275      -6.907  -9.894  11.920  1.00 92.91           C
ATOM   4187  O   LEU A 275      -7.816  -9.578  12.686  1.00 92.91           O
ATOM   4188  HA  LEU A 275      -7.676  -8.660  10.348  1.00 92.91           H
ATOM   4189  CB  LEU A 275      -7.344 -10.575   9.489  1.00 92.91           C
ATOM   4190 1HB  LEU A 275      -7.394 -10.159   8.483  1.00 92.91           H
ATOM   4191 2HB  LEU A 275      -6.554 -11.326   9.484  1.00 92.91           H
ATOM   4192  CG  LEU A 275      -8.671 -11.274   9.789  1.00 92.91           C
ATOM   4193  HG  LEU A 275      -8.637 -11.648  10.812  1.00 92.91           H
ATOM   4194  CD1 LEU A 275      -9.840 -10.290   9.705  1.00 92.91           C
ATOM   4195 1HD1 LEU A 275      -9.694  -9.491  10.432  1.00 92.91           H
ATOM   4196 2HD1 LEU A 275      -9.887  -9.866   8.702  1.00 92.91           H
ATOM   4197 3HD1 LEU A 275     -10.771 -10.814   9.923  1.00 92.91           H
ATOM   4198  CD2 LEU A 275      -8.873 -12.483   8.873  1.00 92.91           C
ATOM   4199 1HD2 LEU A 275      -8.878 -12.155   7.834  1.00 92.91           H
ATOM   4200 2HD2 LEU A 275      -8.061 -13.194   9.026  1.00 92.91           H
ATOM   4201 3HD2 LEU A 275      -9.824 -12.962   9.108  1.00 92.91           H
ATOM   4202  HN  LEU A 275      -5.159  -9.418   9.376  1.00 92.91           H
ATOM   4203  N   VAL A 276      -5.849 -10.612  12.266  1.00 94.63           N
ATOM   4204  CA  VAL A 276      -5.689 -11.101  13.625  1.00 94.63           C
ATOM   4205  C   VAL A 276      -5.714  -9.918  14.594  1.00 94.63           C
ATOM   4206  O   VAL A 276      -6.392  -9.965  15.620  1.00 94.63           O
ATOM   4207  HA  VAL A 276      -6.536 -11.752  13.843  1.00 94.63           H
ATOM   4208  CB  VAL A 276      -4.411 -11.936  13.733  1.00 94.63           C
ATOM   4209  HB  VAL A 276      -3.589 -11.345  13.328  1.00 94.63           H
ATOM   4210  CG1 VAL A 276      -4.086 -12.254  15.194  1.00 94.63           C
ATOM   4211 1HG1 VAL A 276      -3.944 -11.324  15.745  1.00 94.63           H
ATOM   4212 2HG1 VAL A 276      -4.909 -12.816  15.635  1.00 94.63           H
ATOM   4213 3HG1 VAL A 276      -3.173 -12.847  15.242  1.00 94.63           H
ATOM   4214  CG2 VAL A 276      -4.521 -13.217  12.905  1.00 94.63           C
ATOM   4215 1HG2 VAL A 276      -5.359 -13.813  13.267  1.00 94.63           H
ATOM   4216 2HG2 VAL A 276      -4.683 -12.961  11.858  1.00 94.63           H
ATOM   4217 3HG2 VAL A 276      -3.599 -13.792  13.000  1.00 94.63           H
ATOM   4218  HN  VAL A 276      -5.112 -10.860  11.638  1.00 94.63           H
ATOM   4219  N   GLN A 277      -4.967  -8.884  14.236  1.00 93.40           N
ATOM   4220  CA  GLN A 277      -4.882  -7.697  15.070  1.00 93.40           C
ATOM   4221  C   GLN A 277      -6.261  -7.051  15.215  1.00 93.40           C
ATOM   4222  O   GLN A 277      -6.584  -6.498  16.265  1.00 93.40           O
ATOM   4223  HA  GLN A 277      -4.535  -8.050  16.041  1.00 93.40           H
ATOM   4224  CB  GLN A 277      -3.866  -6.702  14.505  1.00 93.40           C
ATOM   4225 1HB  GLN A 277      -4.032  -6.576  13.435  1.00 93.40           H
ATOM   4226 2HB  GLN A 277      -4.013  -5.726  14.967  1.00 93.40           H
ATOM   4227  CG  GLN A 277      -2.434  -7.180  14.752  1.00 93.40           C
ATOM   4228 1HG  GLN A 277      -2.272  -7.315  15.822  1.00 93.40           H
ATOM   4229 2HG  GLN A 277      -2.285  -8.152  14.282  1.00 93.40           H
ATOM   4230  CD  GLN A 277      -1.419  -6.179  14.199  1.00 93.40           C
ATOM   4231  OE1 GLN A 277      -1.706  -5.389  13.314  1.00 93.40           O
ATOM   4232  NE2 GLN A 277      -0.218  -6.256  14.766  1.00 93.40           N
ATOM   4233 1HE2 GLN A 277      -0.049  -6.927  15.488  1.00 93.40           H
ATOM   4234 2HE2 GLN A 277       0.514  -5.642  14.472  1.00 93.40           H
ATOM   4235  HN  GLN A 277      -4.427  -8.850  13.395  1.00 93.40           H
ATOM   4236  N   THR A 278      -7.037  -7.142  14.145  1.00 93.34           N
ATOM   4237  CA  THR A 278      -8.364  -6.548  14.130  1.00 93.34           C
ATOM   4238  C   THR A 278      -9.290  -7.288  15.097  1.00 93.34           C
ATOM   4239  O   THR A 278     -10.033  -6.661  15.851  1.00 93.34           O
ATOM   4240  HA  THR A 278      -8.284  -5.521  14.485  1.00 93.34           H
ATOM   4241  CB  THR A 278      -8.867  -6.552  12.685  1.00 93.34           C
ATOM   4242  HB  THR A 278      -9.028  -7.570  12.331  1.00 93.34           H
ATOM   4243  OG1 THR A 278      -7.885  -5.802  11.974  1.00 93.34           O
ATOM   4244  HG1 THR A 278      -7.214  -6.420  11.564  1.00 93.34           H
ATOM   4245  CG2 THR A 278     -10.153  -5.741  12.511  1.00 93.34           C
ATOM   4246 1HG2 THR A 278      -9.972  -4.706  12.801  1.00 93.34           H
ATOM   4247 2HG2 THR A 278     -10.936  -6.163  13.140  1.00 93.34           H
ATOM   4248 3HG2 THR A 278     -10.466  -5.777  11.467  1.00 93.34           H
ATOM   4249  HN  THR A 278      -6.774  -7.610  13.301  1.00 93.34           H
ATOM   4250  N   ILE A 279      -9.215  -8.609  15.045  1.00 94.38           N
ATOM   4251  CA  ILE A 279     -10.039  -9.441  15.905  1.00 94.38           C
ATOM   4252  C   ILE A 279      -9.650  -9.201  17.365  1.00 94.38           C
ATOM   4253  O   ILE A 279     -10.514  -9.104  18.234  1.00 94.38           O
ATOM   4254  HA  ILE A 279     -11.074  -9.127  15.768  1.00 94.38           H
ATOM   4255  CB  ILE A 279      -9.951 -10.907  15.478  1.00 94.38           C
ATOM   4256  HB  ILE A 279      -8.899 -11.191  15.447  1.00 94.38           H
ATOM   4257  CG1 ILE A 279     -10.513 -11.103  14.069  1.00 94.38           C
ATOM   4258 1HG1 ILE A 279     -11.600 -11.028  14.093  1.00 94.38           H
ATOM   4259 2HG1 ILE A 279     -10.154 -10.307  13.416  1.00 94.38           H
ATOM   4260  CG2 ILE A 279     -10.635 -11.818  16.500  1.00 94.38           C
ATOM   4261 1HG2 ILE A 279     -10.149 -11.706  17.469  1.00 94.38           H
ATOM   4262 2HG2 ILE A 279     -11.686 -11.542  16.586  1.00 94.38           H
ATOM   4263 3HG2 ILE A 279     -10.557 -12.854  16.171  1.00 94.38           H
ATOM   4264  CD1 ILE A 279     -10.103 -12.462  13.498  1.00 94.38           C
ATOM   4265 1HD1 ILE A 279      -9.015 -12.523  13.453  1.00 94.38           H
ATOM   4266 2HD1 ILE A 279     -10.485 -13.255  14.140  1.00 94.38           H
ATOM   4267 3HD1 ILE A 279     -10.515 -12.575  12.496  1.00 94.38           H
ATOM   4268  HN  ILE A 279      -8.606  -9.111  14.431  1.00 94.38           H
ATOM   4269  N   ASP A 280      -8.347  -9.111  17.589  1.00 94.16           N
ATOM   4270  CA  ASP A 280      -7.829  -8.953  18.938  1.00 94.16           C
ATOM   4271  C   ASP A 280      -8.203  -7.565  19.463  1.00 94.16           C
ATOM   4272  O   ASP A 280      -8.440  -7.393  20.658  1.00 94.16           O
ATOM   4273  HA  ASP A 280      -8.286  -9.755  19.517  1.00 94.16           H
ATOM   4274  CB  ASP A 280      -6.303  -9.071  18.959  1.00 94.16           C
ATOM   4275 1HB  ASP A 280      -5.998  -9.977  18.436  1.00 94.16           H
ATOM   4276 2HB  ASP A 280      -5.862  -8.230  18.423  1.00 94.16           H
ATOM   4277  CG  ASP A 280      -5.776  -9.101  20.395  1.00 94.16           C
ATOM   4278  OD1 ASP A 280      -6.303  -9.923  21.176  1.00 94.16           O
ATOM   4279  OD2 ASP A 280      -4.857  -8.302  20.679  1.00 94.16           O
ATOM   4280  HN  ASP A 280      -7.652  -9.146  16.871  1.00 94.16           H
ATOM   4281  N   ALA A 281      -8.244  -6.611  18.545  1.00 92.47           N
ATOM   4282  CA  ALA A 281      -8.627  -5.253  18.893  1.00 92.47           C
ATOM   4283  C   ALA A 281     -10.050  -5.257  19.453  1.00 92.47           C
ATOM   4284  O   ALA A 281     -10.395  -4.423  20.289  1.00 92.47           O
ATOM   4285  HA  ALA A 281      -7.942  -4.903  19.665  1.00 92.47           H
ATOM   4286  CB  ALA A 281      -8.487  -4.352  17.664  1.00 92.47           C
ATOM   4287 1HB  ALA A 281      -7.452  -4.361  17.323  1.00 92.47           H
ATOM   4288 2HB  ALA A 281      -9.135  -4.720  16.868  1.00 92.47           H
ATOM   4289 3HB  ALA A 281      -8.774  -3.334  17.926  1.00 92.47           H
ATOM   4290  HN  ALA A 281      -8.022  -6.753  17.580  1.00 92.47           H
ATOM   4291  N   TYR A 282     -10.839  -6.206  18.971  1.00 90.76           N
ATOM   4292  CA  TYR A 282     -12.226  -6.313  19.394  1.00 90.76           C
ATOM   4293  C   TYR A 282     -12.358  -7.230  20.612  1.00 90.76           C
ATOM   4294  O   TYR A 282     -13.029  -6.884  21.583  1.00 90.76           O
ATOM   4295  HA  TYR A 282     -12.574  -5.315  19.659  1.00 90.76           H
ATOM   4296  CB  TYR A 282     -12.978  -6.937  18.217  1.00 90.76           C
ATOM   4297 1HB  TYR A 282     -12.762  -6.363  17.315  1.00 90.76           H
ATOM   4298 2HB  TYR A 282     -12.600  -7.946  18.050  1.00 90.76           H
ATOM   4299  CG  TYR A 282     -14.494  -7.002  18.411  1.00 90.76           C
ATOM   4300  CD1 TYR A 282     -15.090  -8.185  18.799  1.00 90.76           C
ATOM   4301  HD1 TYR A 282     -14.481  -9.073  18.966  1.00 90.76           H
ATOM   4302  CD2 TYR A 282     -15.266  -5.877  18.200  1.00 90.76           C
ATOM   4303  HD2 TYR A 282     -14.795  -4.943  17.894  1.00 90.76           H
ATOM   4304  CE1 TYR A 282     -16.517  -8.245  18.982  1.00 90.76           C
ATOM   4305  HE1 TYR A 282     -17.001  -9.173  19.288  1.00 90.76           H
ATOM   4306  CE2 TYR A 282     -16.693  -5.938  18.383  1.00 90.76           C
ATOM   4307  HE2 TYR A 282     -17.314  -5.057  18.220  1.00 90.76           H
ATOM   4308  CZ  TYR A 282     -17.248  -7.119  18.766  1.00 90.76           C
ATOM   4309  OH  TYR A 282     -18.596  -7.176  18.939  1.00 90.76           O
ATOM   4310  HH  TYR A 282     -18.862  -8.089  19.250  1.00 90.76           H
ATOM   4311  HN  TYR A 282     -10.547  -6.892  18.305  1.00 90.76           H
ATOM   4312  N   ALA A 283     -11.708  -8.380  20.520  1.00 91.85           N
ATOM   4313  CA  ALA A 283     -11.972  -9.465  21.450  1.00 91.85           C
ATOM   4314  C   ALA A 283     -10.923  -9.443  22.564  1.00 91.85           C
ATOM   4315  O   ALA A 283     -11.134 -10.018  23.630  1.00 91.85           O
ATOM   4316  HA  ALA A 283     -12.956  -9.297  21.886  1.00 91.85           H
ATOM   4317  CB  ALA A 283     -11.989 -10.794  20.692  1.00 91.85           C
ATOM   4318 1HB  ALA A 283     -12.771 -10.769  19.932  1.00 91.85           H
ATOM   4319 2HB  ALA A 283     -11.023 -10.953  20.214  1.00 91.85           H
ATOM   4320 3HB  ALA A 283     -12.188 -11.608  21.390  1.00 91.85           H
ATOM   4321  HN  ALA A 283     -11.013  -8.577  19.828  1.00 91.85           H
ATOM   4322  N   MET A 284      -9.817  -8.773  22.278  1.00 89.91           N
ATOM   4323  CA  MET A 284      -8.720  -8.698  23.228  1.00 89.91           C
ATOM   4324  C   MET A 284      -8.388 -10.081  23.793  1.00 89.91           C
ATOM   4325  O   MET A 284      -8.275 -10.250  25.006  1.00 89.91           O
ATOM   4326  HA  MET A 284      -7.869  -8.314  22.666  1.00 89.91           H
ATOM   4327  CB  MET A 284      -9.101  -7.758  24.374  1.00 89.91           C
ATOM   4328 1HB  MET A 284     -10.013  -8.112  24.852  1.00 89.91           H
ATOM   4329 2HB  MET A 284      -8.318  -7.768  25.132  1.00 89.91           H
ATOM   4330  CG  MET A 284      -9.307  -6.330  23.864  1.00 89.91           C
ATOM   4331 1HG  MET A 284      -8.358  -5.915  23.524  1.00 89.91           H
ATOM   4332 2HG  MET A 284      -9.978  -6.334  23.006  1.00 89.91           H
ATOM   4333  SD  MET A 284      -9.986  -5.311  25.163  1.00 89.91           S
ATOM   4334  CE  MET A 284     -11.712  -5.748  25.029  1.00 89.91           C
ATOM   4335 1HE  MET A 284     -12.075  -5.496  24.033  1.00 89.91           H
ATOM   4336 2HE  MET A 284     -11.830  -6.818  25.199  1.00 89.91           H
ATOM   4337 3HE  MET A 284     -12.285  -5.197  25.775  1.00 89.91           H
ATOM   4338  HN  MET A 284      -9.663  -8.288  21.417  1.00 89.91           H
ATOM   4339  N   PHE A 285      -8.241 -11.036  22.885  1.00 91.13           N
ATOM   4340  CA  PHE A 285      -8.112 -12.429  23.278  1.00 91.13           C
ATOM   4341  C   PHE A 285      -6.645 -12.802  23.499  1.00 91.13           C
ATOM   4342  O   PHE A 285      -6.346 -13.835  24.096  1.00 91.13           O
ATOM   4343  HA  PHE A 285      -8.661 -12.554  24.211  1.00 91.13           H
ATOM   4344  CB  PHE A 285      -8.673 -13.271  22.131  1.00 91.13           C
ATOM   4345 1HB  PHE A 285      -8.815 -14.294  22.480  1.00 91.13           H
ATOM   4346 2HB  PHE A 285      -9.657 -12.888  21.859  1.00 91.13           H
ATOM   4347  CG  PHE A 285      -7.788 -13.292  20.883  1.00 91.13           C
ATOM   4348  CD1 PHE A 285      -7.971 -12.367  19.904  1.00 91.13           C
ATOM   4349  HD1 PHE A 285      -8.749 -11.610  20.007  1.00 91.13           H
ATOM   4350  CD2 PHE A 285      -6.817 -14.236  20.754  1.00 91.13           C
ATOM   4351  HD2 PHE A 285      -6.670 -14.978  21.539  1.00 91.13           H
ATOM   4352  CE1 PHE A 285      -7.149 -12.386  18.746  1.00 91.13           C
ATOM   4353  HE1 PHE A 285      -7.296 -11.645  17.961  1.00 91.13           H
ATOM   4354  CE2 PHE A 285      -5.995 -14.255  19.596  1.00 91.13           C
ATOM   4355  HE2 PHE A 285      -5.217 -15.012  19.493  1.00 91.13           H
ATOM   4356  CZ  PHE A 285      -6.179 -13.330  18.617  1.00 91.13           C
ATOM   4357  HZ  PHE A 285      -5.548 -13.345  17.728  1.00 91.13           H
ATOM   4358  HN  PHE A 285      -8.210 -10.870  21.900  1.00 91.13           H
ATOM   4359  N   ILE A 286      -5.767 -11.940  23.006  1.00 91.66           N
ATOM   4360  CA  ILE A 286      -4.339 -12.155  23.162  1.00 91.66           C
ATOM   4361  C   ILE A 286      -3.880 -11.562  24.495  1.00 91.66           C
ATOM   4362  O   ILE A 286      -3.488 -10.398  24.559  1.00 91.66           O
ATOM   4363  HA  ILE A 286      -4.171 -13.232  23.187  1.00 91.66           H
ATOM   4364  CB  ILE A 286      -3.579 -11.607  21.952  1.00 91.66           C
ATOM   4365  HB  ILE A 286      -3.733 -10.528  21.912  1.00 91.66           H
ATOM   4366  CG1 ILE A 286      -4.130 -12.190  20.649  1.00 91.66           C
ATOM   4367 1HG1 ILE A 286      -3.888 -13.251  20.590  1.00 91.66           H
ATOM   4368 2HG1 ILE A 286      -5.217 -12.110  20.641  1.00 91.66           H
ATOM   4369  CG2 ILE A 286      -2.075 -11.844  22.095  1.00 91.66           C
ATOM   4370 1HG2 ILE A 286      -1.712 -11.342  22.992  1.00 91.66           H
ATOM   4371 2HG2 ILE A 286      -1.881 -12.914  22.174  1.00 91.66           H
ATOM   4372 3HG2 ILE A 286      -1.559 -11.445  21.222  1.00 91.66           H
ATOM   4373  CD1 ILE A 286      -3.551 -11.461  19.434  1.00 91.66           C
ATOM   4374 1HD1 ILE A 286      -3.816 -10.405  19.484  1.00 91.66           H
ATOM   4375 2HD1 ILE A 286      -2.466 -11.564  19.432  1.00 91.66           H
ATOM   4376 3HD1 ILE A 286      -3.959 -11.896  18.521  1.00 91.66           H
ATOM   4377  HN  ILE A 286      -6.018 -11.110  22.509  1.00 91.66           H
ATOM   4378  N   SER A 287      -3.946 -12.390  25.528  1.00 89.89           N
ATOM   4379  CA  SER A 287      -3.534 -11.964  26.855  1.00 89.89           C
ATOM   4380  C   SER A 287      -2.080 -12.369  27.107  1.00 89.89           C
ATOM   4381  O   SER A 287      -1.438 -11.852  28.019  1.00 89.89           O
ATOM   4382  HA  SER A 287      -3.635 -10.879  26.855  1.00 89.89           H
ATOM   4383  CB  SER A 287      -4.445 -12.560  27.931  1.00 89.89           C
ATOM   4384 1HB  SER A 287      -4.104 -12.235  28.914  1.00 89.89           H
ATOM   4385 2HB  SER A 287      -5.457 -12.177  27.802  1.00 89.89           H
ATOM   4386  OG  SER A 287      -4.467 -13.984  27.884  1.00 89.89           O
ATOM   4387  HG  SER A 287      -5.090 -14.339  28.581  1.00 89.89           H
ATOM   4388  HN  SER A 287      -4.272 -13.333  25.469  1.00 89.89           H
ATOM   4389  N   ASN A 288      -1.604 -13.290  26.281  1.00 91.96           N
ATOM   4390  CA  ASN A 288      -0.287 -13.868  26.485  1.00 91.96           C
ATOM   4391  C   ASN A 288       0.765 -12.971  25.829  1.00 91.96           C
ATOM   4392  O   ASN A 288       0.688 -12.689  24.634  1.00 91.96           O
ATOM   4393  HA  ASN A 288      -0.165 -13.930  27.566  1.00 91.96           H
ATOM   4394  CB  ASN A 288      -0.190 -15.255  25.847  1.00 91.96           C
ATOM   4395 1HB  ASN A 288      -1.029 -15.869  26.174  1.00 91.96           H
ATOM   4396 2HB  ASN A 288      -0.262 -15.167  24.763  1.00 91.96           H
ATOM   4397  CG  ASN A 288       1.126 -15.940  26.222  1.00 91.96           C
ATOM   4398  OD1 ASN A 288       2.202 -15.376  26.112  1.00 91.96           O
ATOM   4399  ND2 ASN A 288       0.980 -17.184  26.670  1.00 91.96           N
ATOM   4400 1HD2 ASN A 288       0.067 -17.588  26.735  1.00 91.96           H
ATOM   4401 2HD2 ASN A 288       1.783 -17.715  26.940  1.00 91.96           H
ATOM   4402  HN  ASN A 288      -2.102 -13.640  25.487  1.00 91.96           H
ATOM   4403  N   CYS A 289       1.725 -12.549  26.639  1.00 91.22           N
ATOM   4404  CA  CYS A 289       2.720 -11.592  26.185  1.00 91.22           C
ATOM   4405  C   CYS A 289       3.585 -12.268  25.120  1.00 91.22           C
ATOM   4406  O   CYS A 289       3.992 -11.630  24.150  1.00 91.22           O
ATOM   4407  HA  CYS A 289       2.173 -10.749  25.763  1.00 91.22           H
ATOM   4408  CB  CYS A 289       3.559 -11.056  27.347  1.00 91.22           C
ATOM   4409 1HB  CYS A 289       2.912 -10.591  28.090  1.00 91.22           H
ATOM   4410 2HB  CYS A 289       4.075 -11.878  27.843  1.00 91.22           H
ATOM   4411  SG  CYS A 289       4.776  -9.837  26.729  1.00 91.22           S
ATOM   4412  HN  CYS A 289       1.828 -12.849  27.587  1.00 91.22           H
ATOM   4413  N   ALA A 290       3.842 -13.549  25.336  1.00 92.81           N
ATOM   4414  CA  ALA A 290       4.703 -14.302  24.440  1.00 92.81           C
ATOM   4415  C   ALA A 290       4.061 -14.362  23.053  1.00 92.81           C
ATOM   4416  O   ALA A 290       4.730 -14.139  22.045  1.00 92.81           O
ATOM   4417  HA  ALA A 290       5.653 -13.772  24.370  1.00 92.81           H
ATOM   4418  CB  ALA A 290       4.957 -15.693  25.025  1.00 92.81           C
ATOM   4419 1HB  ALA A 290       5.441 -15.595  25.997  1.00 92.81           H
ATOM   4420 2HB  ALA A 290       4.009 -16.217  25.142  1.00 92.81           H
ATOM   4421 3HB  ALA A 290       5.604 -16.257  24.353  1.00 92.81           H
ATOM   4422  HN  ALA A 290       3.473 -14.071  26.105  1.00 92.81           H
ATOM   4423  N   VAL A 291       2.771 -14.663  23.045  1.00 93.56           N
ATOM   4424  CA  VAL A 291       2.029 -14.747  21.799  1.00 93.56           C
ATOM   4425  C   VAL A 291       1.997 -13.369  21.136  1.00 93.56           C
ATOM   4426  O   VAL A 291       2.201 -13.252  19.928  1.00 93.56           O
ATOM   4427  HA  VAL A 291       2.561 -15.439  21.145  1.00 93.56           H
ATOM   4428  CB  VAL A 291       0.634 -15.318  22.057  1.00 93.56           C
ATOM   4429  HB  VAL A 291       0.130 -14.663  22.768  1.00 93.56           H
ATOM   4430  CG1 VAL A 291      -0.195 -15.344  20.772  1.00 93.56           C
ATOM   4431 1HG1 VAL A 291      -0.299 -14.330  20.386  1.00 93.56           H
ATOM   4432 2HG1 VAL A 291       0.305 -15.966  20.029  1.00 93.56           H
ATOM   4433 3HG1 VAL A 291      -1.183 -15.754  20.984  1.00 93.56           H
ATOM   4434  CG2 VAL A 291       0.719 -16.712  22.683  1.00 93.56           C
ATOM   4435 1HG2 VAL A 291       1.251 -17.382  22.007  1.00 93.56           H
ATOM   4436 2HG2 VAL A 291       1.254 -16.653  23.631  1.00 93.56           H
ATOM   4437 3HG2 VAL A 291      -0.287 -17.095  22.856  1.00 93.56           H
ATOM   4438  HN  VAL A 291       2.235 -14.848  23.869  1.00 93.56           H
ATOM   4439  N   SER A 292       1.740 -12.359  21.954  1.00 93.12           N
ATOM   4440  CA  SER A 292       1.643 -10.998  21.456  1.00 93.12           C
ATOM   4441  C   SER A 292       2.967 -10.580  20.813  1.00 93.12           C
ATOM   4442  O   SER A 292       2.977  -9.956  19.753  1.00 93.12           O
ATOM   4443  HA  SER A 292       0.846 -11.019  20.712  1.00 93.12           H
ATOM   4444  CB  SER A 292       1.267 -10.027  22.577  1.00 93.12           C
ATOM   4445 1HB  SER A 292       0.389 -10.403  23.103  1.00 93.12           H
ATOM   4446 2HB  SER A 292       2.078  -9.980  23.304  1.00 93.12           H
ATOM   4447  OG  SER A 292       0.998  -8.718  22.082  1.00 93.12           O
ATOM   4448  HG  SER A 292       0.122  -8.707  21.601  1.00 93.12           H
ATOM   4449  HN  SER A 292       1.600 -12.460  22.939  1.00 93.12           H
ATOM   4450  N   THR A 293       4.052 -10.940  21.483  1.00 92.91           N
ATOM   4451  CA  THR A 293       5.378 -10.578  21.009  1.00 92.91           C
ATOM   4452  C   THR A 293       5.630 -11.176  19.623  1.00 92.91           C
ATOM   4453  O   THR A 293       6.115 -10.488  18.726  1.00 92.91           O
ATOM   4454  HA  THR A 293       5.421  -9.494  20.902  1.00 92.91           H
ATOM   4455  CB  THR A 293       6.394 -11.029  22.060  1.00 92.91           C
ATOM   4456  HB  THR A 293       6.306 -12.098  22.254  1.00 92.91           H
ATOM   4457  OG1 THR A 293       6.142 -10.178  23.175  1.00 92.91           O
ATOM   4458  HG1 THR A 293       5.539 -10.639  23.827  1.00 92.91           H
ATOM   4459  CG2 THR A 293       7.834 -10.701  21.660  1.00 92.91           C
ATOM   4460 1HG2 THR A 293       7.939  -9.623  21.531  1.00 92.91           H
ATOM   4461 2HG2 THR A 293       8.075 -11.203  20.723  1.00 92.91           H
ATOM   4462 3HG2 THR A 293       8.515 -11.042  22.440  1.00 92.91           H
ATOM   4463  HN  THR A 293       4.037 -11.467  22.332  1.00 92.91           H
ATOM   4464  N   ASN A 294       5.290 -12.449  19.492  1.00 94.16           N
ATOM   4465  CA  ASN A 294       5.528 -13.164  18.250  1.00 94.16           C
ATOM   4466  C   ASN A 294       4.666 -12.553  17.143  1.00 94.16           C
ATOM   4467  O   ASN A 294       5.108 -12.435  16.001  1.00 94.16           O
ATOM   4468  HA  ASN A 294       6.595 -13.054  18.056  1.00 94.16           H
ATOM   4469  CB  ASN A 294       5.151 -14.640  18.382  1.00 94.16           C
ATOM   4470 1HB  ASN A 294       4.166 -14.728  18.841  1.00 94.16           H
ATOM   4471 2HB  ASN A 294       5.082 -15.092  17.392  1.00 94.16           H
ATOM   4472  CG  ASN A 294       6.181 -15.396  19.223  1.00 94.16           C
ATOM   4473  OD1 ASN A 294       7.310 -14.969  19.400  1.00 94.16           O
ATOM   4474  ND2 ASN A 294       5.730 -16.540  19.731  1.00 94.16           N
ATOM   4475 1HD2 ASN A 294       4.792 -16.833  19.548  1.00 94.16           H
ATOM   4476 2HD2 ASN A 294       6.330 -17.107  20.296  1.00 94.16           H
ATOM   4477  HN  ASN A 294       4.860 -12.991  20.215  1.00 94.16           H
ATOM   4478  N   ILE A 295       3.452 -12.181  17.519  1.00 93.69           N
ATOM   4479  CA  ILE A 295       2.507 -11.632  16.562  1.00 93.69           C
ATOM   4480  C   ILE A 295       3.040 -10.299  16.033  1.00 93.69           C
ATOM   4481  O   ILE A 295       2.935 -10.013  14.841  1.00 93.69           O
ATOM   4482  HA  ILE A 295       2.440 -12.332  15.729  1.00 93.69           H
ATOM   4483  CB  ILE A 295       1.112 -11.533  17.182  1.00 93.69           C
ATOM   4484  HB  ILE A 295       1.215 -11.143  18.195  1.00 93.69           H
ATOM   4485  CG1 ILE A 295       0.462 -12.914  17.294  1.00 93.69           C
ATOM   4486 1HG1 ILE A 295       0.230 -13.292  16.299  1.00 93.69           H
ATOM   4487 2HG1 ILE A 295       1.165 -13.615  17.746  1.00 93.69           H
ATOM   4488  CG2 ILE A 295       0.235 -10.549  16.406  1.00 93.69           C
ATOM   4489 1HG2 ILE A 295       0.695  -9.561  16.422  1.00 93.69           H
ATOM   4490 2HG2 ILE A 295       0.135 -10.886  15.374  1.00 93.69           H
ATOM   4491 3HG2 ILE A 295      -0.751 -10.498  16.868  1.00 93.69           H
ATOM   4492  CD1 ILE A 295      -0.815 -12.853  18.133  1.00 93.69           C
ATOM   4493 1HD1 ILE A 295      -0.575 -12.497  19.135  1.00 93.69           H
ATOM   4494 2HD1 ILE A 295      -1.525 -12.170  17.666  1.00 93.69           H
ATOM   4495 3HD1 ILE A 295      -1.257 -13.847  18.197  1.00 93.69           H
ATOM   4496  HN  ILE A 295       3.111 -12.250  18.457  1.00 93.69           H
ATOM   4497  N   ASP A 296       3.601  -9.519  16.945  1.00 93.29           N
ATOM   4498  CA  ASP A 296       4.119  -8.208  16.592  1.00 93.29           C
ATOM   4499  C   ASP A 296       5.312  -8.373  15.647  1.00 93.29           C
ATOM   4500  O   ASP A 296       5.466  -7.608  14.697  1.00 93.29           O
ATOM   4501  HA  ASP A 296       3.285  -7.687  16.122  1.00 93.29           H
ATOM   4502  CB  ASP A 296       4.600  -7.453  17.833  1.00 93.29           C
ATOM   4503 1HB  ASP A 296       5.281  -8.083  18.405  1.00 93.29           H
ATOM   4504 2HB  ASP A 296       5.162  -6.569  17.530  1.00 93.29           H
ATOM   4505  CG  ASP A 296       3.420  -7.038  18.713  1.00 93.29           C
ATOM   4506  OD1 ASP A 296       2.292  -7.014  18.176  1.00 93.29           O
ATOM   4507  OD2 ASP A 296       3.673  -6.753  19.904  1.00 93.29           O
ATOM   4508  HN  ASP A 296       3.704  -9.768  17.908  1.00 93.29           H
ATOM   4509  N   ILE A 297       6.125  -9.377  15.943  1.00 94.13           N
ATOM   4510  CA  ILE A 297       7.267  -9.688  15.100  1.00 94.13           C
ATOM   4511  C   ILE A 297       6.773 -10.112  13.715  1.00 94.13           C
ATOM   4512  O   ILE A 297       7.305  -9.667  12.699  1.00 94.13           O
ATOM   4513  HA  ILE A 297       7.852  -8.774  14.992  1.00 94.13           H
ATOM   4514  CB  ILE A 297       8.166 -10.724  15.776  1.00 94.13           C
ATOM   4515  HB  ILE A 297       7.536 -11.535  16.144  1.00 94.13           H
ATOM   4516  CG1 ILE A 297       8.881 -10.123  16.987  1.00 94.13           C
ATOM   4517 1HG1 ILE A 297       9.612  -9.386  16.654  1.00 94.13           H
ATOM   4518 2HG1 ILE A 297       8.162  -9.597  17.615  1.00 94.13           H
ATOM   4519  CG2 ILE A 297       9.149 -11.335  14.775  1.00 94.13           C
ATOM   4520 1HG2 ILE A 297       8.594 -11.823  13.973  1.00 94.13           H
ATOM   4521 2HG2 ILE A 297       9.776 -10.548  14.356  1.00 94.13           H
ATOM   4522 3HG2 ILE A 297       9.775 -12.068  15.282  1.00 94.13           H
ATOM   4523  CD1 ILE A 297       9.582 -11.209  17.806  1.00 94.13           C
ATOM   4524 1HD1 ILE A 297       8.845 -11.931  18.158  1.00 94.13           H
ATOM   4525 2HD1 ILE A 297      10.318 -11.716  17.182  1.00 94.13           H
ATOM   4526 3HD1 ILE A 297      10.083 -10.754  18.661  1.00 94.13           H
ATOM   4527  HN  ILE A 297       6.013  -9.971  16.739  1.00 94.13           H
ATOM   4528  N   CYS A 298       5.761 -10.968  13.720  1.00 93.99           N
ATOM   4529  CA  CYS A 298       5.187 -11.454  12.477  1.00 93.99           C
ATOM   4530  C   CYS A 298       4.703 -10.249  11.667  1.00 93.99           C
ATOM   4531  O   CYS A 298       4.872 -10.207  10.449  1.00 93.99           O
ATOM   4532  HA  CYS A 298       5.982 -11.981  11.949  1.00 93.99           H
ATOM   4533  CB  CYS A 298       4.062 -12.460  12.729  1.00 93.99           C
ATOM   4534 1HB  CYS A 298       3.392 -12.084  13.501  1.00 93.99           H
ATOM   4535 2HB  CYS A 298       3.467 -12.587  11.824  1.00 93.99           H
ATOM   4536  SG  CYS A 298       4.766 -14.069  13.243  1.00 93.99           S
ATOM   4537  HG  CYS A 298       5.074 -13.696  14.482  1.00 93.99           H
ATOM   4538  HN  CYS A 298       5.336 -11.327  14.550  1.00 93.99           H
ATOM   4539  N   PHE A 299       4.112  -9.299  12.376  1.00 93.92           N
ATOM   4540  CA  PHE A 299       3.602  -8.097  11.739  1.00 93.92           C
ATOM   4541  C   PHE A 299       4.721  -7.339  11.022  1.00 93.92           C
ATOM   4542  O   PHE A 299       4.562  -6.930   9.873  1.00 93.92           O
ATOM   4543  HA  PHE A 299       2.853  -8.410  11.010  1.00 93.92           H
ATOM   4544  CB  PHE A 299       3.030  -7.211  12.847  1.00 93.92           C
ATOM   4545 1HB  PHE A 299       2.248  -7.761  13.371  1.00 93.92           H
ATOM   4546 2HB  PHE A 299       3.816  -7.003  13.574  1.00 93.92           H
ATOM   4547  CG  PHE A 299       2.454  -5.884  12.348  1.00 93.92           C
ATOM   4548  CD1 PHE A 299       3.219  -4.760  12.368  1.00 93.92           C
ATOM   4549  HD1 PHE A 299       4.243  -4.804  12.739  1.00 93.92           H
ATOM   4550  CD2 PHE A 299       1.176  -5.829  11.885  1.00 93.92           C
ATOM   4551  HD2 PHE A 299       0.563  -6.730  11.869  1.00 93.92           H
ATOM   4552  CE1 PHE A 299       2.684  -3.529  11.905  1.00 93.92           C
ATOM   4553  HE1 PHE A 299       3.297  -2.628  11.921  1.00 93.92           H
ATOM   4554  CE2 PHE A 299       0.641  -4.598  11.422  1.00 93.92           C
ATOM   4555  HE2 PHE A 299      -0.383  -4.554  11.051  1.00 93.92           H
ATOM   4556  CZ  PHE A 299       1.407  -3.474  11.442  1.00 93.92           C
ATOM   4557  HZ  PHE A 299       0.996  -2.529  11.086  1.00 93.92           H
ATOM   4558  HN  PHE A 299       3.980  -9.341  13.367  1.00 93.92           H
ATOM   4559  N   GLN A 300       5.829  -7.175  11.730  1.00 93.00           N
ATOM   4560  CA  GLN A 300       6.949  -6.415  11.202  1.00 93.00           C
ATOM   4561  C   GLN A 300       7.474  -7.066   9.921  1.00 93.00           C
ATOM   4562  O   GLN A 300       7.751  -6.378   8.939  1.00 93.00           O
ATOM   4563  HA  GLN A 300       6.549  -5.427  10.978  1.00 93.00           H
ATOM   4564  CB  GLN A 300       8.061  -6.282  12.244  1.00 93.00           C
ATOM   4565 1HB  GLN A 300       8.268  -7.256  12.687  1.00 93.00           H
ATOM   4566 2HB  GLN A 300       8.980  -5.949  11.761  1.00 93.00           H
ATOM   4567  CG  GLN A 300       7.668  -5.290  13.341  1.00 93.00           C
ATOM   4568 1HG  GLN A 300       7.490  -4.308  12.902  1.00 93.00           H
ATOM   4569 2HG  GLN A 300       6.733  -5.606  13.804  1.00 93.00           H
ATOM   4570  CD  GLN A 300       8.762  -5.188  14.406  1.00 93.00           C
ATOM   4571  OE1 GLN A 300       9.785  -5.850  14.347  1.00 93.00           O
ATOM   4572  NE2 GLN A 300       8.490  -4.323  15.379  1.00 93.00           N
ATOM   4573 1HE2 GLN A 300       7.632  -3.811  15.368  1.00 93.00           H
ATOM   4574 2HE2 GLN A 300       9.145  -4.186  16.123  1.00 93.00           H
ATOM   4575  HN  GLN A 300       5.967  -7.549  12.647  1.00 93.00           H
ATOM   4576  N   VAL A 301       7.596  -8.384   9.971  1.00 93.51           N
ATOM   4577  CA  VAL A 301       8.164  -9.127   8.859  1.00 93.51           C
ATOM   4578  C   VAL A 301       7.252  -8.988   7.639  1.00 93.51           C
ATOM   4579  O   VAL A 301       7.704  -8.601   6.562  1.00 93.51           O
ATOM   4580  HA  VAL A 301       9.131  -8.681   8.626  1.00 93.51           H
ATOM   4581  CB  VAL A 301       8.399 -10.582   9.267  1.00 93.51           C
ATOM   4582  HB  VAL A 301       7.456 -10.983   9.639  1.00 93.51           H
ATOM   4583  CG1 VAL A 301       8.826 -11.427   8.065  1.00 93.51           C
ATOM   4584 1HG1 VAL A 301       8.045 -11.399   7.305  1.00 93.51           H
ATOM   4585 2HG1 VAL A 301       9.751 -11.027   7.650  1.00 93.51           H
ATOM   4586 3HG1 VAL A 301       8.987 -12.457   8.383  1.00 93.51           H
ATOM   4587  CG2 VAL A 301       9.427 -10.676  10.396  1.00 93.51           C
ATOM   4588 1HG2 VAL A 301      10.373 -10.250  10.062  1.00 93.51           H
ATOM   4589 2HG2 VAL A 301       9.066 -10.124  11.264  1.00 93.51           H
ATOM   4590 3HG2 VAL A 301       9.575 -11.722  10.667  1.00 93.51           H
ATOM   4591  HN  VAL A 301       7.314  -8.942  10.752  1.00 93.51           H
ATOM   4592  N   THR A 302       5.984  -9.311   7.848  1.00 92.44           N
ATOM   4593  CA  THR A 302       5.030  -9.344   6.753  1.00 92.44           C
ATOM   4594  C   THR A 302       4.827  -7.941   6.179  1.00 92.44           C
ATOM   4595  O   THR A 302       4.617  -7.781   4.978  1.00 92.44           O
ATOM   4596  HA  THR A 302       5.445  -9.959   5.954  1.00 92.44           H
ATOM   4597  CB  THR A 302       3.739  -9.982   7.270  1.00 92.44           C
ATOM   4598  HB  THR A 302       2.987 -10.034   6.482  1.00 92.44           H
ATOM   4599  OG1 THR A 302       3.389  -9.190   8.402  1.00 92.44           O
ATOM   4600  HG1 THR A 302       3.738  -9.615   9.237  1.00 92.44           H
ATOM   4601  CG2 THR A 302       3.967 -11.380   7.849  1.00 92.44           C
ATOM   4602 1HG2 THR A 302       4.668 -11.318   8.682  1.00 92.44           H
ATOM   4603 2HG2 THR A 302       4.377 -12.030   7.077  1.00 92.44           H
ATOM   4604 3HG2 THR A 302       3.019 -11.786   8.202  1.00 92.44           H
ATOM   4605  HN  THR A 302       5.607  -9.547   8.744  1.00 92.44           H
ATOM   4606  N   GLN A 303       4.896  -6.958   7.066  1.00 91.12           N
ATOM   4607  CA  GLN A 303       4.760  -5.570   6.657  1.00 91.12           C
ATOM   4608  C   GLN A 303       5.875  -5.194   5.679  1.00 91.12           C
ATOM   4609  O   GLN A 303       5.628  -4.516   4.682  1.00 91.12           O
ATOM   4610  HA  GLN A 303       3.793  -5.509   6.158  1.00 91.12           H
ATOM   4611  CB  GLN A 303       4.758  -4.639   7.871  1.00 91.12           C
ATOM   4612 1HB  GLN A 303       3.938  -4.907   8.538  1.00 91.12           H
ATOM   4613 2HB  GLN A 303       5.682  -4.767   8.434  1.00 91.12           H
ATOM   4614  CG  GLN A 303       4.615  -3.178   7.440  1.00 91.12           C
ATOM   4615 1HG  GLN A 303       5.504  -2.868   6.890  1.00 91.12           H
ATOM   4616 2HG  GLN A 303       3.768  -3.076   6.761  1.00 91.12           H
ATOM   4617  CD  GLN A 303       4.416  -2.266   8.653  1.00 91.12           C
ATOM   4618  OE1 GLN A 303       5.347  -1.919   9.361  1.00 91.12           O
ATOM   4619  NE2 GLN A 303       3.153  -1.899   8.852  1.00 91.12           N
ATOM   4620 1HE2 GLN A 303       2.435  -2.220   8.233  1.00 91.12           H
ATOM   4621 2HE2 GLN A 303       2.921  -1.303   9.620  1.00 91.12           H
ATOM   4622  HN  GLN A 303       5.042  -7.098   8.045  1.00 91.12           H
ATOM   4623  N   THR A 304       7.077  -5.649   5.998  1.00 90.94           N
ATOM   4624  CA  THR A 304       8.242  -5.313   5.196  1.00 90.94           C
ATOM   4625  C   THR A 304       8.135  -5.949   3.809  1.00 90.94           C
ATOM   4626  O   THR A 304       8.526  -5.342   2.812  1.00 90.94           O
ATOM   4627  HA  THR A 304       8.260  -4.233   5.053  1.00 90.94           H
ATOM   4628  CB  THR A 304       9.489  -5.747   5.969  1.00 90.94           C
ATOM   4629  HB  THR A 304       9.541  -6.833   6.046  1.00 90.94           H
ATOM   4630  OG1 THR A 304       9.391  -5.047   7.207  1.00 90.94           O
ATOM   4631  HG1 THR A 304       8.995  -5.642   7.906  1.00 90.94           H
ATOM   4632  CG2 THR A 304      10.780  -5.216   5.342  1.00 90.94           C
ATOM   4633 1HG2 THR A 304      10.756  -4.127   5.328  1.00 90.94           H
ATOM   4634 2HG2 THR A 304      10.870  -5.591   4.323  1.00 90.94           H
ATOM   4635 3HG2 THR A 304      11.634  -5.553   5.930  1.00 90.94           H
ATOM   4636  HN  THR A 304       7.262  -6.236   6.786  1.00 90.94           H
ATOM   4637  N   ILE A 305       7.604  -7.162   3.788  1.00 90.16           N
ATOM   4638  CA  ILE A 305       7.393  -7.866   2.534  1.00 90.16           C
ATOM   4639  C   ILE A 305       6.401  -7.080   1.674  1.00 90.16           C
ATOM   4640  O   ILE A 305       6.567  -6.984   0.459  1.00 90.16           O
ATOM   4641  HA  ILE A 305       8.350  -7.899   2.013  1.00 90.16           H
ATOM   4642  CB  ILE A 305       6.970  -9.312   2.796  1.00 90.16           C
ATOM   4643  HB  ILE A 305       6.126  -9.301   3.486  1.00 90.16           H
ATOM   4644  CG1 ILE A 305       8.095 -10.100   3.469  1.00 90.16           C
ATOM   4645 1HG1 ILE A 305       8.895 -10.283   2.752  1.00 90.16           H
ATOM   4646 2HG1 ILE A 305       8.522  -9.510   4.280  1.00 90.16           H
ATOM   4647  CG2 ILE A 305       6.490  -9.985   1.508  1.00 90.16           C
ATOM   4648 1HG2 ILE A 305       5.637  -9.437   1.108  1.00 90.16           H
ATOM   4649 2HG2 ILE A 305       7.298  -9.984   0.775  1.00 90.16           H
ATOM   4650 3HG2 ILE A 305       6.195 -11.012   1.722  1.00 90.16           H
ATOM   4651  CD1 ILE A 305       7.580 -11.432   4.018  1.00 90.16           C
ATOM   4652 1HD1 ILE A 305       6.797 -11.244   4.752  1.00 90.16           H
ATOM   4653 2HD1 ILE A 305       7.176 -12.029   3.200  1.00 90.16           H
ATOM   4654 3HD1 ILE A 305       8.400 -11.972   4.491  1.00 90.16           H
ATOM   4655  HN  ILE A 305       7.321  -7.663   4.606  1.00 90.16           H
ATOM   4656  N   ALA A 306       5.391  -6.538   2.339  1.00 87.37           N
ATOM   4657  CA  ALA A 306       4.340  -5.814   1.644  1.00 87.37           C
ATOM   4658  C   ALA A 306       4.933  -4.562   0.995  1.00 87.37           C
ATOM   4659  O   ALA A 306       4.486  -4.140  -0.071  1.00 87.37           O
ATOM   4660  HA  ALA A 306       3.948  -6.467   0.863  1.00 87.37           H
ATOM   4661  CB  ALA A 306       3.212  -5.485   2.624  1.00 87.37           C
ATOM   4662 1HB  ALA A 306       2.806  -6.410   3.034  1.00 87.37           H
ATOM   4663 2HB  ALA A 306       3.603  -4.869   3.433  1.00 87.37           H
ATOM   4664 3HB  ALA A 306       2.424  -4.942   2.102  1.00 87.37           H
ATOM   4665  HN  ALA A 306       5.284  -6.587   3.332  1.00 87.37           H
ATOM   4666  N   PHE A 307       5.929  -4.002   1.665  1.00 88.00           N
ATOM   4667  CA  PHE A 307       6.537  -2.764   1.207  1.00 88.00           C
ATOM   4668  C   PHE A 307       7.399  -3.002  -0.034  1.00 88.00           C
ATOM   4669  O   PHE A 307       7.514  -2.128  -0.892  1.00 88.00           O
ATOM   4670  HA  PHE A 307       5.726  -2.079   0.958  1.00 88.00           H
ATOM   4671  CB  PHE A 307       7.427  -2.256   2.343  1.00 88.00           C
ATOM   4672 1HB  PHE A 307       8.081  -3.065   2.668  1.00 88.00           H
ATOM   4673 2HB  PHE A 307       8.068  -1.462   1.961  1.00 88.00           H
ATOM   4674  CG  PHE A 307       6.652  -1.728   3.552  1.00 88.00           C
ATOM   4675  CD1 PHE A 307       5.292  -1.744   3.549  1.00 88.00           C
ATOM   4676  HD1 PHE A 307       4.754  -2.133   2.684  1.00 88.00           H
ATOM   4677  CD2 PHE A 307       7.324  -1.243   4.631  1.00 88.00           C
ATOM   4678  HD2 PHE A 307       8.414  -1.230   4.634  1.00 88.00           H
ATOM   4679  CE1 PHE A 307       4.574  -1.254   4.671  1.00 88.00           C
ATOM   4680  HE1 PHE A 307       3.484  -1.266   4.668  1.00 88.00           H
ATOM   4681  CE2 PHE A 307       6.605  -0.753   5.753  1.00 88.00           C
ATOM   4682  HE2 PHE A 307       7.143  -0.363   6.617  1.00 88.00           H
ATOM   4683  CZ  PHE A 307       5.245  -0.768   5.749  1.00 88.00           C
ATOM   4684  HZ  PHE A 307       4.693  -0.392   6.611  1.00 88.00           H
ATOM   4685  HN  PHE A 307       6.320  -4.380   2.504  1.00 88.00           H
ATOM   4686  N   PHE A 308       7.984  -4.190  -0.089  1.00 85.85           N
ATOM   4687  CA  PHE A 308       8.798  -4.571  -1.232  1.00 85.85           C
ATOM   4688  C   PHE A 308       7.971  -4.565  -2.519  1.00 85.85           C
ATOM   4689  O   PHE A 308       8.522  -4.463  -3.614  1.00 85.85           O
ATOM   4690  HA  PHE A 308       9.601  -3.839  -1.315  1.00 85.85           H
ATOM   4691  CB  PHE A 308       9.301  -5.991  -0.969  1.00 85.85           C
ATOM   4692 1HB  PHE A 308       8.684  -6.447  -0.194  1.00 85.85           H
ATOM   4693 2HB  PHE A 308       9.168  -6.586  -1.872  1.00 85.85           H
ATOM   4694  CG  PHE A 308      10.768  -6.063  -0.540  1.00 85.85           C
ATOM   4695  CD1 PHE A 308      11.753  -6.004  -1.476  1.00 85.85           C
ATOM   4696  HD1 PHE A 308      11.498  -5.906  -2.531  1.00 85.85           H
ATOM   4697  CD2 PHE A 308      11.087  -6.185   0.776  1.00 85.85           C
ATOM   4698  HD2 PHE A 308      10.297  -6.232   1.526  1.00 85.85           H
ATOM   4699  CE1 PHE A 308      13.115  -6.070  -1.078  1.00 85.85           C
ATOM   4700  HE1 PHE A 308      13.904  -6.023  -1.828  1.00 85.85           H
ATOM   4701  CE2 PHE A 308      12.448  -6.251   1.174  1.00 85.85           C
ATOM   4702  HE2 PHE A 308      12.704  -6.349   2.229  1.00 85.85           H
ATOM   4703  CZ  PHE A 308      13.434  -6.192   0.238  1.00 85.85           C
ATOM   4704  HZ  PHE A 308      14.479  -6.243   0.543  1.00 85.85           H
ATOM   4705  HN  PHE A 308       7.910  -4.884   0.627  1.00 85.85           H
ATOM   4706  N   HIS A 309       6.662  -4.676  -2.345  1.00 80.28           N
ATOM   4707  CA  HIS A 309       5.757  -4.714  -3.481  1.00 80.28           C
ATOM   4708  C   HIS A 309       5.851  -3.399  -4.257  1.00 80.28           C
ATOM   4709  O   HIS A 309       5.772  -3.391  -5.484  1.00 80.28           O
ATOM   4710  HA  HIS A 309       6.093  -5.529  -4.122  1.00 80.28           H
ATOM   4711  CB  HIS A 309       4.331  -5.035  -3.028  1.00 80.28           C
ATOM   4712 1HB  HIS A 309       4.348  -5.941  -2.423  1.00 80.28           H
ATOM   4713 2HB  HIS A 309       3.975  -4.229  -2.386  1.00 80.28           H
ATOM   4714  CG  HIS A 309       3.354  -5.223  -4.164  1.00 80.28           C
ATOM   4715  ND1 HIS A 309       2.619  -4.181  -4.701  1.00 80.28           N
ATOM   4716  HD1 HIS A 309       2.655  -3.226  -4.406  1.00 80.28           H
ATOM   4717  CD2 HIS A 309       2.999  -6.342  -4.859  1.00 80.28           C
ATOM   4718  HD2 HIS A 309       3.391  -7.346  -4.692  1.00 80.28           H
ATOM   4719  CE1 HIS A 309       1.859  -4.662  -5.674  1.00 80.28           C
ATOM   4720  HE1 HIS A 309       1.167  -4.089  -6.290  1.00 80.28           H
ATOM   4721  NE2 HIS A 309       2.096  -6.002  -5.770  1.00 80.28           N
ATOM   4722  HN  HIS A 309       6.221  -4.739  -1.450  1.00 80.28           H
ATOM   4723  N   SER A 310       6.019  -2.318  -3.509  1.00 80.38           N
ATOM   4724  CA  SER A 310       5.994  -0.990  -4.097  1.00 80.38           C
ATOM   4725  C   SER A 310       7.236  -0.778  -4.964  1.00 80.38           C
ATOM   4726  O   SER A 310       7.272   0.131  -5.792  1.00 80.38           O
ATOM   4727  HA  SER A 310       5.092  -0.962  -4.708  1.00 80.38           H
ATOM   4728  CB  SER A 310       5.911   0.090  -3.016  1.00 80.38           C
ATOM   4729 1HB  SER A 310       6.676  -0.093  -2.262  1.00 80.38           H
ATOM   4730 2HB  SER A 310       6.125   1.063  -3.458  1.00 80.38           H
ATOM   4731  OG  SER A 310       4.630   0.123  -2.392  1.00 80.38           O
ATOM   4732  HG  SER A 310       3.986   0.635  -2.961  1.00 80.38           H
ATOM   4733  HN  SER A 310       6.170  -2.340  -2.520  1.00 80.38           H
ATOM   4734  N   CYS A 311       8.225  -1.633  -4.745  1.00 83.45           N
ATOM   4735  CA  CYS A 311       9.449  -1.578  -5.526  1.00 83.45           C
ATOM   4736  C   CYS A 311       9.344  -2.602  -6.657  1.00 83.45           C
ATOM   4737  O   CYS A 311      10.108  -2.550  -7.620  1.00 83.45           O
ATOM   4738  HA  CYS A 311       9.520  -0.566  -5.925  1.00 83.45           H
ATOM   4739  CB  CYS A 311      10.686  -1.812  -4.656  1.00 83.45           C
ATOM   4740 1HB  CYS A 311      11.588  -1.595  -5.227  1.00 83.45           H
ATOM   4741 2HB  CYS A 311      10.676  -1.133  -3.804  1.00 83.45           H
ATOM   4742  SG  CYS A 311      10.719  -3.546  -4.071  1.00 83.45           S
ATOM   4743  HG  CYS A 311      11.835  -3.430  -3.356  1.00 83.45           H
ATOM   4744  HN  CYS A 311       8.199  -2.352  -4.050  1.00 83.45           H
ATOM   4745  N   LEU A 312       8.392  -3.511  -6.503  1.00 79.83           N
ATOM   4746  CA  LEU A 312       8.226  -4.591  -7.460  1.00 79.83           C
ATOM   4747  C   LEU A 312       7.366  -4.105  -8.628  1.00 79.83           C
ATOM   4748  O   LEU A 312       7.495  -4.600  -9.747  1.00 79.83           O
ATOM   4749  HA  LEU A 312       9.216  -4.844  -7.842  1.00 79.83           H
ATOM   4750  CB  LEU A 312       7.675  -5.840  -6.769  1.00 79.83           C
ATOM   4751 1HB  LEU A 312       6.816  -5.548  -6.166  1.00 79.83           H
ATOM   4752 2HB  LEU A 312       7.310  -6.524  -7.535  1.00 79.83           H
ATOM   4753  CG  LEU A 312       8.657  -6.599  -5.873  1.00 79.83           C
ATOM   4754  HG  LEU A 312       9.059  -5.901  -5.139  1.00 79.83           H
ATOM   4755  CD1 LEU A 312       7.945  -7.710  -5.099  1.00 79.83           C
ATOM   4756 1HD1 LEU A 312       7.166  -7.275  -4.473  1.00 79.83           H
ATOM   4757 2HD1 LEU A 312       7.497  -8.413  -5.801  1.00 79.83           H
ATOM   4758 3HD1 LEU A 312       8.666  -8.234  -4.470  1.00 79.83           H
ATOM   4759  CD2 LEU A 312       9.839  -7.132  -6.684  1.00 79.83           C
ATOM   4760 1HD2 LEU A 312       9.474  -7.810  -7.456  1.00 79.83           H
ATOM   4761 2HD2 LEU A 312      10.365  -6.299  -7.151  1.00 79.83           H
ATOM   4762 3HD2 LEU A 312      10.521  -7.668  -6.024  1.00 79.83           H
ATOM   4763  HN  LEU A 312       7.742  -3.516  -5.743  1.00 79.83           H
ATOM   4764  N   ASN A 313       6.508  -3.141  -8.328  1.00 74.82           N
ATOM   4765  CA  ASN A 313       5.558  -2.652  -9.313  1.00 74.82           C
ATOM   4766  C   ASN A 313       6.307  -2.265 -10.589  1.00 74.82           C
ATOM   4767  O   ASN A 313       6.006  -2.773 -11.668  1.00 74.82           O
ATOM   4768  HA  ASN A 313       4.861  -3.475  -9.472  1.00 74.82           H
ATOM   4769  CB  ASN A 313       4.823  -1.411  -8.801  1.00 74.82           C
ATOM   4770 1HB  ASN A 313       5.512  -0.786  -8.233  1.00 74.82           H
ATOM   4771 2HB  ASN A 313       4.475  -0.816  -9.645  1.00 74.82           H
ATOM   4772  CG  ASN A 313       3.635  -1.802  -7.920  1.00 74.82           C
ATOM   4773  OD1 ASN A 313       3.139  -2.916  -7.960  1.00 74.82           O
ATOM   4774  ND2 ASN A 313       3.208  -0.826  -7.124  1.00 74.82           N
ATOM   4775 1HD2 ASN A 313       3.660   0.066  -7.140  1.00 74.82           H
ATOM   4776 2HD2 ASN A 313       2.435  -0.984  -6.510  1.00 74.82           H
ATOM   4777  HN  ASN A 313       6.455  -2.698  -7.433  1.00 74.82           H
ATOM   4778  N   PRO A 314       7.293  -1.362 -10.491  1.00 74.69           N
ATOM   4779  CA  PRO A 314       8.047  -0.936 -11.673  1.00 74.69           C
ATOM   4780  C   PRO A 314       8.619  -2.113 -12.447  1.00 74.69           C
ATOM   4781  O   PRO A 314       8.533  -2.155 -13.673  1.00 74.69           O
ATOM   4782  HA  PRO A 314       7.386  -0.428 -12.375  1.00 74.69           H
ATOM   4783  CB  PRO A 314       9.149  -0.045 -11.097  1.00 74.69           C
ATOM   4784 1HB  PRO A 314      10.055  -0.613 -10.887  1.00 74.69           H
ATOM   4785 2HB  PRO A 314       9.426   0.749 -11.791  1.00 74.69           H
ATOM   4786  CG  PRO A 314       8.524   0.512  -9.824  1.00 74.69           C
ATOM   4787 1HG  PRO A 314       9.280   0.874  -9.127  1.00 74.69           H
ATOM   4788 2HG  PRO A 314       7.869   1.358 -10.031  1.00 74.69           H
ATOM   4789  CD  PRO A 314       7.761  -0.680  -9.271  1.00 74.69           C
ATOM   4790 1HD  PRO A 314       8.401  -1.328  -8.671  1.00 74.69           H
ATOM   4791 2HD  PRO A 314       6.936  -0.371  -8.630  1.00 74.69           H
ATOM   4792  N   VAL A 315       9.193  -3.047 -11.702  1.00 75.44           N
ATOM   4793  CA  VAL A 315       9.895  -4.163 -12.312  1.00 75.44           C
ATOM   4794  C   VAL A 315       8.927  -4.941 -13.206  1.00 75.44           C
ATOM   4795  O   VAL A 315       9.273  -5.312 -14.327  1.00 75.44           O
ATOM   4796  HA  VAL A 315      10.692  -3.752 -12.932  1.00 75.44           H
ATOM   4797  CB  VAL A 315      10.538  -5.032 -11.229  1.00 75.44           C
ATOM   4798  HB  VAL A 315       9.753  -5.347 -10.543  1.00 75.44           H
ATOM   4799  CG1 VAL A 315      11.166  -6.288 -11.835  1.00 75.44           C
ATOM   4800 1HG1 VAL A 315      10.396  -6.872 -12.340  1.00 75.44           H
ATOM   4801 2HG1 VAL A 315      11.933  -6.001 -12.554  1.00 75.44           H
ATOM   4802 3HG1 VAL A 315      11.616  -6.888 -11.044  1.00 75.44           H
ATOM   4803  CG2 VAL A 315      11.570  -4.235 -10.428  1.00 75.44           C
ATOM   4804 1HG2 VAL A 315      12.352  -3.876 -11.098  1.00 75.44           H
ATOM   4805 2HG2 VAL A 315      11.082  -3.385  -9.951  1.00 75.44           H
ATOM   4806 3HG2 VAL A 315      12.012  -4.876  -9.666  1.00 75.44           H
ATOM   4807  HN  VAL A 315       9.185  -3.048 -10.702  1.00 75.44           H
ATOM   4808  N   LEU A 316       7.733  -5.165 -12.677  1.00 71.88           N
ATOM   4809  CA  LEU A 316       6.727  -5.927 -13.396  1.00 71.88           C
ATOM   4810  C   LEU A 316       6.491  -5.287 -14.766  1.00 71.88           C
ATOM   4811  O   LEU A 316       6.504  -5.974 -15.786  1.00 71.88           O
ATOM   4812  HA  LEU A 316       7.124  -6.931 -13.548  1.00 71.88           H
ATOM   4813  CB  LEU A 316       5.456  -6.065 -12.555  1.00 71.88           C
ATOM   4814 1HB  LEU A 316       5.143  -5.070 -12.239  1.00 71.88           H
ATOM   4815 2HB  LEU A 316       4.665  -6.462 -13.190  1.00 71.88           H
ATOM   4816  CG  LEU A 316       5.568  -6.952 -11.313  1.00 71.88           C
ATOM   4817  HG  LEU A 316       6.406  -6.596 -10.713  1.00 71.88           H
ATOM   4818  CD1 LEU A 316       4.312  -6.840 -10.445  1.00 71.88           C
ATOM   4819 1HD1 LEU A 316       4.182  -5.806 -10.126  1.00 71.88           H
ATOM   4820 2HD1 LEU A 316       3.443  -7.155 -11.023  1.00 71.88           H
ATOM   4821 3HD1 LEU A 316       4.418  -7.480  -9.569  1.00 71.88           H
ATOM   4822  CD2 LEU A 316       5.871  -8.401 -11.699  1.00 71.88           C
ATOM   4823 1HD2 LEU A 316       5.070  -8.784 -12.331  1.00 71.88           H
ATOM   4824 2HD2 LEU A 316       6.814  -8.442 -12.243  1.00 71.88           H
ATOM   4825 3HD2 LEU A 316       5.945  -9.009 -10.797  1.00 71.88           H
ATOM   4826  HN  LEU A 316       7.451  -4.836 -11.776  1.00 71.88           H
ATOM   4827  N   TYR A 317       6.280  -3.979 -14.744  1.00 66.43           N
ATOM   4828  CA  TYR A 317       5.942  -3.255 -15.957  1.00 66.43           C
ATOM   4829  C   TYR A 317       7.101  -3.288 -16.956  1.00 66.43           C
ATOM   4830  O   TYR A 317       6.882  -3.366 -18.164  1.00 66.43           O
ATOM   4831  HA  TYR A 317       5.073  -3.737 -16.405  1.00 66.43           H
ATOM   4832  CB  TYR A 317       5.694  -1.808 -15.529  1.00 66.43           C
ATOM   4833 1HB  TYR A 317       6.613  -1.402 -15.106  1.00 66.43           H
ATOM   4834 2HB  TYR A 317       5.460  -1.213 -16.413  1.00 66.43           H
ATOM   4835  CG  TYR A 317       4.565  -1.645 -14.509  1.00 66.43           C
ATOM   4836  CD1 TYR A 317       3.368  -2.307 -14.694  1.00 66.43           C
ATOM   4837  HD1 TYR A 317       3.227  -2.946 -15.566  1.00 66.43           H
ATOM   4838  CD2 TYR A 317       4.744  -0.837 -13.405  1.00 66.43           C
ATOM   4839  HD2 TYR A 317       5.689  -0.314 -13.260  1.00 66.43           H
ATOM   4840  CE1 TYR A 317       2.306  -2.154 -13.734  1.00 66.43           C
ATOM   4841  HE1 TYR A 317       1.355  -2.672 -13.867  1.00 66.43           H
ATOM   4842  CE2 TYR A 317       3.681  -0.684 -12.446  1.00 66.43           C
ATOM   4843  HE2 TYR A 317       3.809  -0.048 -11.569  1.00 66.43           H
ATOM   4844  CZ  TYR A 317       2.515  -1.350 -12.657  1.00 66.43           C
ATOM   4845  OH  TYR A 317       1.511  -1.206 -11.750  1.00 66.43           O
ATOM   4846  HH  TYR A 317       0.677  -1.638 -12.092  1.00 66.43           H
ATOM   4847  HN  TYR A 317       6.338  -3.418 -13.918  1.00 66.43           H
ATOM   4848  N   VAL A 318       8.309  -3.226 -16.415  1.00 65.18           N
ATOM   4849  CA  VAL A 318       9.499  -3.170 -17.245  1.00 65.18           C
ATOM   4850  C   VAL A 318       9.638  -4.482 -18.020  1.00 65.18           C
ATOM   4851  O   VAL A 318       9.734  -4.476 -19.246  1.00 65.18           O
ATOM   4852  HA  VAL A 318       9.366  -2.355 -17.957  1.00 65.18           H
ATOM   4853  CB  VAL A 318      10.724  -2.851 -16.385  1.00 65.18           C
ATOM   4854  HB  VAL A 318      10.804  -3.621 -15.618  1.00 65.18           H
ATOM   4855  CG1 VAL A 318      12.005  -2.885 -17.220  1.00 65.18           C
ATOM   4856 1HG1 VAL A 318      12.130  -3.878 -17.653  1.00 65.18           H
ATOM   4857 2HG1 VAL A 318      11.937  -2.147 -18.019  1.00 65.18           H
ATOM   4858 3HG1 VAL A 318      12.859  -2.655 -16.584  1.00 65.18           H
ATOM   4859  CG2 VAL A 318      10.563  -1.502 -15.682  1.00 65.18           C
ATOM   4860 1HG2 VAL A 318      10.446  -0.716 -16.427  1.00 65.18           H
ATOM   4861 2HG2 VAL A 318       9.682  -1.529 -15.040  1.00 65.18           H
ATOM   4862 3HG2 VAL A 318      11.447  -1.300 -15.077  1.00 65.18           H
ATOM   4863  HN  VAL A 318       8.480  -3.215 -15.429  1.00 65.18           H
ATOM   4864  N   PHE A 319       9.644  -5.576 -17.272  1.00 63.98           N
ATOM   4865  CA  PHE A 319       9.988  -6.869 -17.839  1.00 63.98           C
ATOM   4866  C   PHE A 319       8.801  -7.469 -18.595  1.00 63.98           C
ATOM   4867  O   PHE A 319       8.985  -8.180 -19.582  1.00 63.98           O
ATOM   4868  HA  PHE A 319      10.815  -6.708 -18.532  1.00 63.98           H
ATOM   4869  CB  PHE A 319      10.351  -7.787 -16.671  1.00 63.98           C
ATOM   4870 1HB  PHE A 319       9.638  -7.629 -15.862  1.00 63.98           H
ATOM   4871 2HB  PHE A 319      10.245  -8.824 -16.990  1.00 63.98           H
ATOM   4872  CG  PHE A 319      11.767  -7.578 -16.130  1.00 63.98           C
ATOM   4873  CD1 PHE A 319      12.837  -8.038 -16.832  1.00 63.98           C
ATOM   4874  HD1 PHE A 319      12.687  -8.556 -17.779  1.00 63.98           H
ATOM   4875  CD2 PHE A 319      11.955  -6.931 -14.949  1.00 63.98           C
ATOM   4876  HD2 PHE A 319      11.098  -6.562 -14.387  1.00 63.98           H
ATOM   4877  CE1 PHE A 319      14.152  -7.843 -16.331  1.00 63.98           C
ATOM   4878  HE1 PHE A 319      15.010  -8.212 -16.893  1.00 63.98           H
ATOM   4879  CE2 PHE A 319      13.270  -6.737 -14.448  1.00 63.98           C
ATOM   4880  HE2 PHE A 319      13.421  -6.218 -13.501  1.00 63.98           H
ATOM   4881  CZ  PHE A 319      14.340  -7.197 -15.149  1.00 63.98           C
ATOM   4882  HZ  PHE A 319      15.349  -7.047 -14.764  1.00 63.98           H
ATOM   4883  HN  PHE A 319       9.420  -5.588 -16.297  1.00 63.98           H
ATOM   4884  N   VAL A 320       7.610  -7.161 -18.103  1.00 64.01           N
ATOM   4885  CA  VAL A 320       6.408  -7.819 -18.587  1.00 64.01           C
ATOM   4886  C   VAL A 320       5.795  -6.985 -19.714  1.00 64.01           C
ATOM   4887  O   VAL A 320       5.189  -7.530 -20.635  1.00 64.01           O
ATOM   4888  HA  VAL A 320       6.702  -8.788 -18.988  1.00 64.01           H
ATOM   4889  CB  VAL A 320       5.441  -8.060 -17.426  1.00 64.01           C
ATOM   4890  HB  VAL A 320       5.145  -7.089 -17.029  1.00 64.01           H
ATOM   4891  CG1 VAL A 320       4.177  -8.776 -17.906  1.00 64.01           C
ATOM   4892 1HG1 VAL A 320       3.676  -8.165 -18.658  1.00 64.01           H
ATOM   4893 2HG1 VAL A 320       4.447  -9.738 -18.341  1.00 64.01           H
ATOM   4894 3HG1 VAL A 320       3.506  -8.935 -17.062  1.00 64.01           H
ATOM   4895  CG2 VAL A 320       6.119  -8.841 -16.300  1.00 64.01           C
ATOM   4896 1HG2 VAL A 320       6.457  -9.806 -16.679  1.00 64.01           H
ATOM   4897 2HG2 VAL A 320       6.975  -8.276 -15.930  1.00 64.01           H
ATOM   4898 3HG2 VAL A 320       5.409  -8.999 -15.488  1.00 64.01           H
ATOM   4899  HN  VAL A 320       7.460  -6.478 -17.388  1.00 64.01           H
ATOM   4900  N   GLY A 321       5.972  -5.677 -19.603  1.00 65.21           N
ATOM   4901  CA  GLY A 321       5.417  -4.760 -20.584  1.00 65.21           C
ATOM   4902  C   GLY A 321       6.350  -4.613 -21.787  1.00 65.21           C
ATOM   4903  O   GLY A 321       7.322  -3.861 -21.735  1.00 65.21           O
ATOM   4904 1HA  GLY A 321       4.444  -5.123 -20.916  1.00 65.21           H
ATOM   4905 2HA  GLY A 321       5.253  -3.785 -20.125  1.00 65.21           H
ATOM   4906  HN  GLY A 321       6.484  -5.243 -18.861  1.00 65.21           H
ATOM   4907  N   GLU A 322       6.023  -5.344 -22.843  1.00 69.05           N
ATOM   4908  CA  GLU A 322       6.739  -5.207 -24.099  1.00 69.05           C
ATOM   4909  C   GLU A 322       6.729  -3.748 -24.560  1.00 69.05           C
ATOM   4910  O   GLU A 322       7.745  -3.232 -25.022  1.00 69.05           O
ATOM   4911  HA  GLU A 322       7.761  -5.520 -23.886  1.00 69.05           H
ATOM   4912  CB  GLU A 322       6.147  -6.125 -25.171  1.00 69.05           C
ATOM   4913 1HB  GLU A 322       5.060  -6.054 -25.155  1.00 69.05           H
ATOM   4914 2HB  GLU A 322       6.581  -5.883 -26.142  1.00 69.05           H
ATOM   4915  CG  GLU A 322       6.498  -7.588 -24.895  1.00 69.05           C
ATOM   4916 1HG  GLU A 322       7.576  -7.690 -24.767  1.00 69.05           H
ATOM   4917 2HG  GLU A 322       6.035  -7.907 -23.961  1.00 69.05           H
ATOM   4918  CD  GLU A 322       6.027  -8.490 -26.037  1.00 69.05           C
ATOM   4919  OE1 GLU A 322       6.443  -9.669 -26.038  1.00 69.05           O
ATOM   4920  OE2 GLU A 322       5.262  -7.981 -26.884  1.00 69.05           O
ATOM   4921  HN  GLU A 322       5.285  -6.019 -22.849  1.00 69.05           H
ATOM   4922  N   ARG A 323       5.568  -3.125 -24.418  1.00 70.73           N
ATOM   4923  CA  ARG A 323       5.416  -1.731 -24.801  1.00 70.73           C
ATOM   4924  C   ARG A 323       6.405  -0.857 -24.028  1.00 70.73           C
ATOM   4925  O   ARG A 323       7.114  -0.045 -24.619  1.00 70.73           O
ATOM   4926  HA  ARG A 323       5.627  -1.711 -25.870  1.00 70.73           H
ATOM   4927  CB  ARG A 323       3.992  -1.239 -24.532  1.00 70.73           C
ATOM   4928 1HB  ARG A 323       3.572  -1.778 -23.683  1.00 70.73           H
ATOM   4929 2HB  ARG A 323       4.014  -0.184 -24.260  1.00 70.73           H
ATOM   4930  CG  ARG A 323       3.102  -1.437 -25.760  1.00 70.73           C
ATOM   4931 1HG  ARG A 323       3.560  -0.958 -26.626  1.00 70.73           H
ATOM   4932 2HG  ARG A 323       3.023  -2.499 -25.989  1.00 70.73           H
ATOM   4933  CD  ARG A 323       1.707  -0.854 -25.526  1.00 70.73           C
ATOM   4934 1HD  ARG A 323       1.329  -1.172 -24.555  1.00 70.73           H
ATOM   4935 2HD  ARG A 323       1.757   0.235 -25.507  1.00 70.73           H
ATOM   4936  NE  ARG A 323       0.787  -1.299 -26.596  1.00 70.73           N
ATOM   4937  HE  ARG A 323       1.143  -1.921 -27.292  1.00 70.73           H
ATOM   4938  CZ  ARG A 323      -0.495  -0.919 -26.691  1.00 70.73           C
ATOM   4939  NH1 ARG A 323      -1.026  -0.085 -25.785  1.00 70.73           N
ATOM   4940 1HH1 ARG A 323      -0.465   0.258 -25.032  1.00 70.73           H
ATOM   4941 2HH1 ARG A 323      -1.983   0.193 -25.863  1.00 70.73           H
ATOM   4942  NH2 ARG A 323      -1.238  -1.385 -27.704  1.00 70.73           N
ATOM   4943 1HH2 ARG A 323      -2.196  -1.111 -27.789  1.00 70.73           H
ATOM   4944 2HH2 ARG A 323      -0.834  -2.006 -28.375  1.00 70.73           H
ATOM   4945  HN  ARG A 323       4.744  -3.555 -24.051  1.00 70.73           H
ATOM   4946  N   PHE A 324       6.421  -1.054 -22.717  1.00 73.13           N
ATOM   4947  CA  PHE A 324       7.261  -0.247 -21.850  1.00 73.13           C
ATOM   4948  C   PHE A 324       8.740  -0.422 -22.200  1.00 73.13           C
ATOM   4949  O   PHE A 324       9.497   0.548 -22.218  1.00 73.13           O
ATOM   4950  HA  PHE A 324       6.975   0.794 -21.999  1.00 73.13           H
ATOM   4951  CB  PHE A 324       7.028  -0.736 -20.419  1.00 73.13           C
ATOM   4952 1HB  PHE A 324       5.955  -0.774 -20.229  1.00 73.13           H
ATOM   4953 2HB  PHE A 324       7.403  -1.756 -20.329  1.00 73.13           H
ATOM   4954  CG  PHE A 324       7.690   0.133 -19.348  1.00 73.13           C
ATOM   4955  CD1 PHE A 324       9.006  -0.039 -19.051  1.00 73.13           C
ATOM   4956  HD1 PHE A 324       9.589  -0.796 -19.577  1.00 73.13           H
ATOM   4957  CD2 PHE A 324       6.963   1.077 -18.692  1.00 73.13           C
ATOM   4958  HD2 PHE A 324       5.908   1.214 -18.930  1.00 73.13           H
ATOM   4959  CE1 PHE A 324       9.621   0.767 -18.057  1.00 73.13           C
ATOM   4960  HE1 PHE A 324      10.676   0.629 -17.820  1.00 73.13           H
ATOM   4961  CE2 PHE A 324       7.578   1.883 -17.698  1.00 73.13           C
ATOM   4962  HE2 PHE A 324       6.995   2.639 -17.173  1.00 73.13           H
ATOM   4963  CZ  PHE A 324       8.894   1.711 -17.402  1.00 73.13           C
ATOM   4964  HZ  PHE A 324       9.366   2.330 -16.639  1.00 73.13           H
ATOM   4965  HN  PHE A 324       5.875  -1.749 -22.250  1.00 73.13           H
ATOM   4966  N   ARG A 325       9.108  -1.666 -22.471  1.00 74.45           N
ATOM   4967  CA  ARG A 325      10.487  -1.983 -22.802  1.00 74.45           C
ATOM   4968  C   ARG A 325      10.925  -1.210 -24.047  1.00 74.45           C
ATOM   4969  O   ARG A 325      12.054  -0.727 -24.117  1.00 74.45           O
ATOM   4970  HA  ARG A 325      11.061  -1.676 -21.927  1.00 74.45           H
ATOM   4971  CB  ARG A 325      10.662  -3.482 -23.052  1.00 74.45           C
ATOM   4972 1HB  ARG A 325      10.072  -4.046 -22.330  1.00 74.45           H
ATOM   4973 2HB  ARG A 325      10.283  -3.736 -24.042  1.00 74.45           H
ATOM   4974  CG  ARG A 325      12.134  -3.888 -22.944  1.00 74.45           C
ATOM   4975 1HG  ARG A 325      12.709  -3.395 -23.727  1.00 74.45           H
ATOM   4976 2HG  ARG A 325      12.539  -3.549 -21.990  1.00 74.45           H
ATOM   4977  CD  ARG A 325      12.294  -5.405 -23.062  1.00 74.45           C
ATOM   4978 1HD  ARG A 325      11.700  -5.903 -22.296  1.00 74.45           H
ATOM   4979 2HD  ARG A 325      11.919  -5.744 -24.027  1.00 74.45           H
ATOM   4980  NE  ARG A 325      13.720  -5.776 -22.916  1.00 74.45           N
ATOM   4981  HE  ARG A 325      14.387  -5.039 -22.804  1.00 74.45           H
ATOM   4982  CZ  ARG A 325      14.172  -7.037 -22.925  1.00 74.45           C
ATOM   4983  NH1 ARG A 325      13.323  -8.063 -23.071  1.00 74.45           N
ATOM   4984 1HH1 ARG A 325      12.344  -7.891 -23.175  1.00 74.45           H
ATOM   4985 2HH1 ARG A 325      13.669  -9.001 -23.077  1.00 74.45           H
ATOM   4986  NH2 ARG A 325      15.487  -7.256 -22.784  1.00 74.45           N
ATOM   4987 1HH2 ARG A 325      15.841  -8.191 -22.789  1.00 74.45           H
ATOM   4988 2HH2 ARG A 325      16.114  -6.485 -22.676  1.00 74.45           H
ATOM   4989  HN  ARG A 325       8.484  -2.447 -22.466  1.00 74.45           H
ATOM   4990  N   ARG A 326      10.009  -1.118 -25.000  1.00 75.76           N
ATOM   4991  CA  ARG A 326      10.259  -0.345 -26.205  1.00 75.76           C
ATOM   4992  C   ARG A 326      10.439   1.134 -25.860  1.00 75.76           C
ATOM   4993  O   ARG A 326      11.374   1.777 -26.335  1.00 75.76           O
ATOM   4994  HA  ARG A 326      11.174  -0.765 -26.621  1.00 75.76           H
ATOM   4995  CB  ARG A 326       9.107  -0.492 -27.202  1.00 75.76           C
ATOM   4996 1HB  ARG A 326       8.155  -0.390 -26.680  1.00 75.76           H
ATOM   4997 2HB  ARG A 326       9.154   0.309 -27.939  1.00 75.76           H
ATOM   4998  CG  ARG A 326       9.164  -1.848 -27.909  1.00 75.76           C
ATOM   4999 1HG  ARG A 326      10.116  -1.951 -28.429  1.00 75.76           H
ATOM   5000 2HG  ARG A 326       9.114  -2.649 -27.172  1.00 75.76           H
ATOM   5001  CD  ARG A 326       8.014  -1.993 -28.908  1.00 75.76           C
ATOM   5002 1HD  ARG A 326       7.074  -1.705 -28.438  1.00 75.76           H
ATOM   5003 2HD  ARG A 326       8.167  -1.321 -29.752  1.00 75.76           H
ATOM   5004  NE  ARG A 326       7.931  -3.392 -29.384  1.00 75.76           N
ATOM   5005  HE  ARG A 326       8.162  -4.121 -28.740  1.00 75.76           H
ATOM   5006  CZ  ARG A 326       7.567  -3.743 -30.625  1.00 75.76           C
ATOM   5007  NH1 ARG A 326       7.247  -2.808 -31.530  1.00 75.76           N
ATOM   5008 1HH1 ARG A 326       7.279  -1.840 -31.281  1.00 75.76           H
ATOM   5009 2HH1 ARG A 326       6.976  -3.078 -32.454  1.00 75.76           H
ATOM   5010  NH2 ARG A 326       7.527  -5.043 -30.947  1.00 75.76           N
ATOM   5011 1HH2 ARG A 326       7.257  -5.322 -31.869  1.00 75.76           H
ATOM   5012 2HH2 ARG A 326       7.767  -5.735 -30.266  1.00 75.76           H
ATOM   5013  HN  ARG A 326       9.113  -1.558 -24.958  1.00 75.76           H
ATOM   5014  N   ASP A 327       9.530   1.631 -25.034  1.00 77.11           N
ATOM   5015  CA  ASP A 327       9.503   3.049 -24.716  1.00 77.11           C
ATOM   5016  C   ASP A 327      10.743   3.407 -23.896  1.00 77.11           C
ATOM   5017  O   ASP A 327      11.283   4.504 -24.026  1.00 77.11           O
ATOM   5018  HA  ASP A 327       9.479   3.558 -25.680  1.00 77.11           H
ATOM   5019  CB  ASP A 327       8.268   3.404 -23.885  1.00 77.11           C
ATOM   5020 1HB  ASP A 327       8.276   2.836 -22.955  1.00 77.11           H
ATOM   5021 2HB  ASP A 327       8.298   4.459 -23.616  1.00 77.11           H
ATOM   5022  CG  ASP A 327       6.982   3.106 -24.660  1.00 77.11           C
ATOM   5023  OD1 ASP A 327       7.007   3.295 -25.895  1.00 77.11           O
ATOM   5024  OD2 ASP A 327       6.004   2.696 -23.999  1.00 77.11           O
ATOM   5025  HN  ASP A 327       8.822   1.084 -24.587  1.00 77.11           H
ATOM   5026  N   LEU A 328      11.159   2.460 -23.068  1.00 78.27           N
ATOM   5027  CA  LEU A 328      12.345   2.649 -22.249  1.00 78.27           C
ATOM   5028  C   LEU A 328      13.561   2.841 -23.158  1.00 78.27           C
ATOM   5029  O   LEU A 328      14.316   3.799 -22.997  1.00 78.27           O
ATOM   5030  HA  LEU A 328      12.200   3.561 -21.670  1.00 78.27           H
ATOM   5031  CB  LEU A 328      12.498   1.498 -21.252  1.00 78.27           C
ATOM   5032 1HB  LEU A 328      11.635   1.504 -20.586  1.00 78.27           H
ATOM   5033 2HB  LEU A 328      12.467   0.559 -21.805  1.00 78.27           H
ATOM   5034  CG  LEU A 328      13.767   1.515 -20.398  1.00 78.27           C
ATOM   5035  HG  LEU A 328      14.627   1.574 -21.065  1.00 78.27           H
ATOM   5036  CD1 LEU A 328      13.806   2.751 -19.498  1.00 78.27           C
ATOM   5037 1HD1 LEU A 328      13.788   3.650 -20.114  1.00 78.27           H
ATOM   5038 2HD1 LEU A 328      12.940   2.747 -18.837  1.00 78.27           H
ATOM   5039 3HD1 LEU A 328      14.718   2.738 -18.902  1.00 78.27           H
ATOM   5040  CD2 LEU A 328      13.906   0.218 -19.598  1.00 78.27           C
ATOM   5041 1HD2 LEU A 328      13.043   0.103 -18.941  1.00 78.27           H
ATOM   5042 2HD2 LEU A 328      13.956  -0.628 -20.283  1.00 78.27           H
ATOM   5043 3HD2 LEU A 328      14.816   0.256 -18.999  1.00 78.27           H
ATOM   5044  HN  LEU A 328      10.702   1.578 -22.951  1.00 78.27           H
ATOM   5045  N   VAL A 329      13.714   1.914 -24.092  1.00 77.23           N
ATOM   5046  CA  VAL A 329      14.855   1.939 -24.992  1.00 77.23           C
ATOM   5047  C   VAL A 329      14.809   3.217 -25.831  1.00 77.23           C
ATOM   5048  O   VAL A 329      15.845   3.817 -26.112  1.00 77.23           O
ATOM   5049  HA  VAL A 329      15.756   1.953 -24.379  1.00 77.23           H
ATOM   5050  CB  VAL A 329      14.879   0.667 -25.841  1.00 77.23           C
ATOM   5051  HB  VAL A 329      13.957   0.633 -26.422  1.00 77.23           H
ATOM   5052  CG1 VAL A 329      16.052   0.686 -26.824  1.00 77.23           C
ATOM   5053 1HG1 VAL A 329      15.957   1.547 -27.486  1.00 77.23           H
ATOM   5054 2HG1 VAL A 329      16.988   0.754 -26.270  1.00 77.23           H
ATOM   5055 3HG1 VAL A 329      16.046  -0.230 -27.415  1.00 77.23           H
ATOM   5056  CG2 VAL A 329      14.924  -0.582 -24.958  1.00 77.23           C
ATOM   5057 1HG2 VAL A 329      15.821  -0.557 -24.340  1.00 77.23           H
ATOM   5058 2HG2 VAL A 329      14.042  -0.606 -24.318  1.00 77.23           H
ATOM   5059 3HG2 VAL A 329      14.940  -1.472 -25.587  1.00 77.23           H
ATOM   5060  HN  VAL A 329      13.076   1.158 -24.239  1.00 77.23           H
ATOM   5061  N   LYS A 330      13.597   3.597 -26.208  1.00 76.92           N
[truncated: 117,320 more chars]
