# Supplementary material for: Noncanonical roles of chemokine regions in CCR9 activation revealed by structural modeling and mutational mapping
Source: Nat Commun. 2025 Aug 18;16:7695. doi: 10.1038/s41467-025-62321-9 (PMC12361432; doi:10.1038/s41467-025-62321-9)
Supplement: Supplementary file 4 — Supplementary Data 2 [file 41467_2025_62321_MOESM4_ESM.zip › CCR9_CCL25_rnk195.pdb]

SSBOND   1 CYS A   38    CYS A  289 
SSBOND   2 CYS A  119    CYS A  198 
SSBOND   3 CYS B    7    CYS B   35 
SSBOND   4 CYS B    8    CYS B   52 
ATOM      1  N   GLU A  20      -3.894  -4.749  60.698  1.00 45.47           N
ATOM      2  CA  GLU A  20      -4.063  -4.455  59.285  1.00 45.47           C
ATOM      3  C   GLU A  20      -2.761  -4.724  58.527  1.00 45.47           C
ATOM      4  O   GLU A  20      -2.780  -4.969  57.322  1.00 45.47           O
ATOM      5  HA  GLU A  20      -4.841  -5.136  58.938  1.00 45.47           H
ATOM      6  CB  GLU A  20      -4.531  -3.013  59.077  1.00 45.47           C
ATOM      7 1HB  GLU A  20      -4.047  -2.361  59.804  1.00 45.47           H
ATOM      8 2HB  GLU A  20      -4.352  -2.714  58.044  1.00 45.47           H
ATOM      9  CG  GLU A  20      -6.038  -2.887  59.306  1.00 45.47           C
ATOM     10 1HG  GLU A  20      -6.547  -3.757  58.891  1.00 45.47           H
ATOM     11 2HG  GLU A  20      -6.247  -2.876  60.376  1.00 45.47           H
ATOM     12  CD  GLU A  20      -6.587  -1.613  58.661  1.00 45.47           C
ATOM     13  OE1 GLU A  20      -7.815  -1.576  58.432  1.00 45.47           O
ATOM     14  OE2 GLU A  20      -5.765  -0.704  58.411  1.00 45.47           O
ATOM     15  HN  GLU A  20      -2.975  -5.042  60.961  1.00 45.47           H
ATOM     16  N   SER A  21      -1.663  -4.668  59.265  1.00 52.53           N
ATOM     17  CA  SER A  21      -0.346  -4.756  58.656  1.00 52.53           C
ATOM     18  C   SER A  21      -0.098  -6.177  58.148  1.00 52.53           C
ATOM     19  O   SER A  21       0.394  -6.366  57.037  1.00 52.53           O
ATOM     20  HA  SER A  21      -0.366  -4.051  57.825  1.00 52.53           H
ATOM     21  CB  SER A  21       0.747  -4.347  59.645  1.00 52.53           C
ATOM     22 1HB  SER A  21       1.669  -4.142  59.101  1.00 52.53           H
ATOM     23 2HB  SER A  21       0.458  -3.421  60.142  1.00 52.53           H
ATOM     24  OG  SER A  21       0.986  -5.355  60.623  1.00 52.53           O
ATOM     25  HG  SER A  21       1.698  -5.054  61.257  1.00 52.53           H
ATOM     26  HN  SER A  21      -1.662  -4.566  60.260  1.00 52.53           H
ATOM     27  N   THR A  22      -0.450  -7.141  58.986  1.00 53.69           N
ATOM     28  CA  THR A  22      -0.188  -8.536  58.676  1.00 53.69           C
ATOM     29  C   THR A  22      -1.026  -8.982  57.476  1.00 53.69           C
ATOM     30  O   THR A  22      -0.490  -9.511  56.503  1.00 53.69           O
ATOM     31  HA  THR A  22       0.859  -8.633  58.389  1.00 53.69           H
ATOM     32  CB  THR A  22      -0.450  -9.359  59.939  1.00 53.69           C
ATOM     33  HB  THR A  22      -1.163 -10.159  59.741  1.00 53.69           H
ATOM     34  OG1 THR A  22      -0.862  -8.393  60.903  1.00 53.69           O
ATOM     35  HG1 THR A  22      -1.266  -8.852  61.695  1.00 53.69           H
ATOM     36  CG2 THR A  22       0.832  -9.951  60.528  1.00 53.69           C
ATOM     37 1HG2 THR A  22       1.518  -9.145  60.789  1.00 53.69           H
ATOM     38 2HG2 THR A  22       1.301 -10.605  59.793  1.00 53.69           H
ATOM     39 3HG2 THR A  22       0.589 -10.525  61.423  1.00 53.69           H
ATOM     40  HN  THR A  22      -0.906  -6.981  59.862  1.00 53.69           H
ATOM     41  N   SER A  23      -2.326  -8.752  57.584  1.00 55.47           N
ATOM     42  CA  SER A  23      -3.249  -9.165  56.540  1.00 55.47           C
ATOM     43  C   SER A  23      -2.898  -8.466  55.225  1.00 55.47           C
ATOM     44  O   SER A  23      -2.992  -9.065  54.155  1.00 55.47           O
ATOM     45  HA  SER A  23      -3.116 -10.243  56.448  1.00 55.47           H
ATOM     46  CB  SER A  23      -4.696  -8.862  56.933  1.00 55.47           C
ATOM     47 1HB  SER A  23      -5.364  -9.192  56.137  1.00 55.47           H
ATOM     48 2HB  SER A  23      -4.957  -9.432  57.825  1.00 55.47           H
ATOM     49  OG  SER A  23      -4.903  -7.474  57.180  1.00 55.47           O
ATOM     50  HG  SER A  23      -5.859  -7.308  57.419  1.00 55.47           H
ATOM     51  HN  SER A  23      -2.750  -8.294  58.365  1.00 55.47           H
ATOM     52  N   SER A  24      -2.500  -7.208  55.348  1.00 60.98           N
ATOM     53  CA  SER A  24      -2.108  -6.430  54.186  1.00 60.98           C
ATOM     54  C   SER A  24      -0.854  -7.033  53.550  1.00 60.98           C
ATOM     55  O   SER A  24      -0.613  -6.858  52.357  1.00 60.98           O
ATOM     56  HA  SER A  24      -2.952  -6.492  53.499  1.00 60.98           H
ATOM     57  CB  SER A  24      -1.862  -4.967  54.560  1.00 60.98           C
ATOM     58 1HB  SER A  24      -2.010  -4.338  53.682  1.00 60.98           H
ATOM     59 2HB  SER A  24      -2.596  -4.654  55.303  1.00 60.98           H
ATOM     60  OG  SER A  24      -0.549  -4.760  55.074  1.00 60.98           O
ATOM     61  HG  SER A  24      -0.414  -5.312  55.897  1.00 60.98           H
ATOM     62  HN  SER A  24      -2.443  -6.722  56.221  1.00 60.98           H
ATOM     63  N   MET A  25      -0.088  -7.731  54.376  1.00 64.13           N
ATOM     64  CA  MET A  25       1.132  -8.366  53.909  1.00 64.13           C
ATOM     65  C   MET A  25       0.824  -9.679  53.185  1.00 64.13           C
ATOM     66  O   MET A  25       1.420  -9.976  52.151  1.00 64.13           O
ATOM     67  HA  MET A  25       1.584  -7.658  53.214  1.00 64.13           H
ATOM     68  CB  MET A  25       2.052  -8.643  55.099  1.00 64.13           C
ATOM     69 1HB  MET A  25       1.964  -7.837  55.827  1.00 64.13           H
ATOM     70 2HB  MET A  25       1.740  -9.560  55.600  1.00 64.13           H
ATOM     71  CG  MET A  25       3.508  -8.773  54.648  1.00 64.13           C
ATOM     72 1HG  MET A  25       4.086  -9.305  55.404  1.00 64.13           H
ATOM     73 2HG  MET A  25       3.563  -9.362  53.733  1.00 64.13           H
ATOM     74  SD  MET A  25       4.209  -7.154  54.374  1.00 64.13           S
ATOM     75  CE  MET A  25       5.943  -7.573  54.318  1.00 64.13           C
ATOM     76 1HE  MET A  25       6.238  -8.029  55.263  1.00 64.13           H
ATOM     77 2HE  MET A  25       6.121  -8.276  53.504  1.00 64.13           H
ATOM     78 3HE  MET A  25       6.530  -6.669  54.152  1.00 64.13           H
ATOM     79  HN  MET A  25      -0.289  -7.865  55.347  1.00 64.13           H
ATOM     80  N   GLU A  26      -0.106 -10.429  53.757  1.00 65.37           N
ATOM     81  CA  GLU A  26      -0.511 -11.695  53.172  1.00 65.37           C
ATOM     82  C   GLU A  26      -1.194 -11.462  51.822  1.00 65.37           C
ATOM     83  O   GLU A  26      -0.901 -12.152  50.847  1.00 65.37           O
ATOM     84  HA  GLU A  26       0.412 -12.256  53.027  1.00 65.37           H
ATOM     85  CB  GLU A  26      -1.426 -12.471  54.121  1.00 65.37           C
ATOM     86 1HB  GLU A  26      -2.183 -11.802  54.530  1.00 65.37           H
ATOM     87 2HB  GLU A  26      -1.847 -13.333  53.604  1.00 65.37           H
ATOM     88  CG  GLU A  26      -0.639 -13.025  55.310  1.00 65.37           C
ATOM     89 1HG  GLU A  26       0.177 -13.652  54.951  1.00 65.37           H
ATOM     90 2HG  GLU A  26      -0.188 -12.203  55.867  1.00 65.37           H
ATOM     91  CD  GLU A  26      -1.545 -13.839  56.237  1.00 65.37           C
ATOM     92  OE1 GLU A  26      -0.995 -14.705  56.951  1.00 65.37           O
ATOM     93  OE2 GLU A  26      -2.766 -13.576  56.210  1.00 65.37           O
ATOM     94  HN  GLU A  26      -0.579 -10.184  54.604  1.00 65.37           H
ATOM     95  N   ASP A  27      -2.091 -10.487  51.809  1.00 61.27           N
ATOM     96  CA  ASP A  27      -2.837 -10.172  50.603  1.00 61.27           C
ATOM     97  C   ASP A  27      -1.857  -9.876  49.465  1.00 61.27           C
ATOM     98  O   ASP A  27      -2.090 -10.269  48.323  1.00 61.27           O
ATOM     99  HA  ASP A  27      -3.450 -11.051  50.407  1.00 61.27           H
ATOM    100  CB  ASP A  27      -3.714  -8.934  50.805  1.00 61.27           C
ATOM    101 1HB  ASP A  27      -3.157  -8.175  51.355  1.00 61.27           H
ATOM    102 2HB  ASP A  27      -3.969  -8.503  49.837  1.00 61.27           H
ATOM    103  CG  ASP A  27      -4.993  -9.288  51.566  1.00 61.27           C
ATOM    104  OD1 ASP A  27      -5.264 -10.502  51.688  1.00 61.27           O
ATOM    105  OD2 ASP A  27      -5.671  -8.335  52.009  1.00 61.27           O
ATOM    106  HN  ASP A  27      -2.310  -9.918  52.602  1.00 61.27           H
ATOM    107  N   TYR A  28      -0.782  -9.187  49.817  1.00 66.03           N
ATOM    108  CA  TYR A  28       0.227  -8.822  48.837  1.00 66.03           C
ATOM    109  C   TYR A  28       1.035 -10.046  48.401  1.00 66.03           C
ATOM    110  O   TYR A  28       1.465 -10.133  47.251  1.00 66.03           O
ATOM    111  HA  TYR A  28      -0.282  -8.404  47.969  1.00 66.03           H
ATOM    112  CB  TYR A  28       1.160  -7.834  49.540  1.00 66.03           C
ATOM    113 1HB  TYR A  28       0.580  -6.971  49.867  1.00 66.03           H
ATOM    114 2HB  TYR A  28       1.563  -8.305  50.437  1.00 66.03           H
ATOM    115  CG  TYR A  28       2.322  -7.349  48.671  1.00 66.03           C
ATOM    116  CD1 TYR A  28       3.568  -7.930  48.798  1.00 66.03           C
ATOM    117  HD1 TYR A  28       3.723  -8.734  49.517  1.00 66.03           H
ATOM    118  CD2 TYR A  28       2.125  -6.331  47.761  1.00 66.03           C
ATOM    119  HD2 TYR A  28       1.141  -5.872  47.661  1.00 66.03           H
ATOM    120  CE1 TYR A  28       4.661  -7.474  47.980  1.00 66.03           C
ATOM    121  HE1 TYR A  28       5.650  -7.924  48.070  1.00 66.03           H
ATOM    122  CE2 TYR A  28       3.219  -5.875  46.943  1.00 66.03           C
ATOM    123  HE2 TYR A  28       3.077  -5.072  46.219  1.00 66.03           H
ATOM    124  CZ  TYR A  28       4.433  -6.469  47.092  1.00 66.03           C
ATOM    125  OH  TYR A  28       5.466  -6.038  46.320  1.00 66.03           O
ATOM    126  HH  TYR A  28       5.147  -5.336  45.683  1.00 66.03           H
ATOM    127  HN  TYR A  28      -0.595  -8.879  50.750  1.00 66.03           H
ATOM    128  N   VAL A  29       1.218 -10.961  49.342  1.00 63.50           N
ATOM    129  CA  VAL A  29       2.028 -12.140  49.091  1.00 63.50           C
ATOM    130  C   VAL A  29       1.231 -13.130  48.238  1.00 63.50           C
ATOM    131  O   VAL A  29       1.794 -13.813  47.384  1.00 63.50           O
ATOM    132  HA  VAL A  29       2.907 -11.823  48.530  1.00 63.50           H
ATOM    133  CB  VAL A  29       2.503 -12.740  50.416  1.00 63.50           C
ATOM    134  HB  VAL A  29       1.631 -12.871  51.056  1.00 63.50           H
ATOM    135  CG1 VAL A  29       3.136 -14.116  50.199  1.00 63.50           C
ATOM    136 1HG1 VAL A  29       2.403 -14.788  49.754  1.00 63.50           H
ATOM    137 2HG1 VAL A  29       3.993 -14.021  49.532  1.00 63.50           H
ATOM    138 3HG1 VAL A  29       3.465 -14.520  51.157  1.00 63.50           H
ATOM    139  CG2 VAL A  29       3.473 -11.796  51.129  1.00 63.50           C
ATOM    140 1HG2 VAL A  29       4.341 -11.620  50.494  1.00 63.50           H
ATOM    141 2HG2 VAL A  29       2.974 -10.849  51.333  1.00 63.50           H
ATOM    142 3HG2 VAL A  29       3.795 -12.247  52.068  1.00 63.50           H
ATOM    143  HN  VAL A  29       0.824 -10.906  50.259  1.00 63.50           H
ATOM    144  N   ASN A  30      -0.067 -13.175  48.500  1.00 66.71           N
ATOM    145  CA  ASN A  30      -0.924 -14.163  47.866  1.00 66.71           C
ATOM    146  C   ASN A  30      -1.391 -13.632  46.510  1.00 66.71           C
ATOM    147  O   ASN A  30      -1.990 -14.365  45.724  1.00 66.71           O
ATOM    148  HA  ASN A  30      -0.309 -15.058  47.774  1.00 66.71           H
ATOM    149  CB  ASN A  30      -2.164 -14.443  48.717  1.00 66.71           C
ATOM    150 1HB  ASN A  30      -2.596 -13.502  49.058  1.00 66.71           H
ATOM    151 2HB  ASN A  30      -2.921 -14.940  48.110  1.00 66.71           H
ATOM    152  CG  ASN A  30      -1.816 -15.317  49.923  1.00 66.71           C
ATOM    153  OD1 ASN A  30      -0.811 -16.010  49.952  1.00 66.71           O
ATOM    154  ND2 ASN A  30      -2.698 -15.247  50.916  1.00 66.71           N
ATOM    155 1HD2 ASN A  30      -3.502 -14.658  50.829  1.00 66.71           H
ATOM    156 2HD2 ASN A  30      -2.558 -15.782  51.748  1.00 66.71           H
ATOM    157  HN  ASN A  30      -0.533 -12.554  49.130  1.00 66.71           H
ATOM    158  N   PHE A  31      -1.101 -12.360  46.276  1.00 71.90           N
ATOM    159  CA  PHE A  31      -1.457 -11.731  45.016  1.00 71.90           C
ATOM    160  C   PHE A  31      -0.697 -12.368  43.850  1.00 71.90           C
ATOM    161  O   PHE A  31       0.533 -12.380  43.839  1.00 71.90           O
ATOM    162  HA  PHE A  31      -2.527 -11.877  44.872  1.00 71.90           H
ATOM    163  CB  PHE A  31      -1.059 -10.257  45.124  1.00 71.90           C
ATOM    164 1HB  PHE A  31      -1.517  -9.832  46.017  1.00 71.90           H
ATOM    165 2HB  PHE A  31       0.021 -10.192  45.257  1.00 71.90           H
ATOM    166  CG  PHE A  31      -1.460  -9.414  43.912  1.00 71.90           C
ATOM    167  CD1 PHE A  31      -0.562  -9.183  42.917  1.00 71.90           C
ATOM    168  HD1 PHE A  31       0.443  -9.599  42.982  1.00 71.90           H
ATOM    169  CD2 PHE A  31      -2.715  -8.895  43.830  1.00 71.90           C
ATOM    170  HD2 PHE A  31      -3.434  -9.080  44.628  1.00 71.90           H
ATOM    171  CE1 PHE A  31      -0.935  -8.400  41.792  1.00 71.90           C
ATOM    172  HE1 PHE A  31      -0.215  -8.215  40.995  1.00 71.90           H
ATOM    173  CE2 PHE A  31      -3.087  -8.112  42.705  1.00 71.90           C
ATOM    174  HE2 PHE A  31      -4.093  -7.696  42.640  1.00 71.90           H
ATOM    175  CZ  PHE A  31      -2.189  -7.881  41.710  1.00 71.90           C
ATOM    176  HZ  PHE A  31      -2.476  -7.281  40.847  1.00 71.90           H
ATOM    177  HN  PHE A  31      -0.631 -11.765  46.928  1.00 71.90           H
ATOM    178  N   ASN A  32      -1.461 -12.881  42.898  1.00 68.46           N
ATOM    179  CA  ASN A  32      -0.876 -13.472  41.706  1.00 68.46           C
ATOM    180  C   ASN A  32      -0.442 -12.359  40.751  1.00 68.46           C
ATOM    181  O   ASN A  32      -1.259 -11.826  40.002  1.00 68.46           O
ATOM    182  HA  ASN A  32      -0.035 -14.066  42.064  1.00 68.46           H
ATOM    183  CB  ASN A  32      -1.890 -14.355  40.975  1.00 68.46           C
ATOM    184 1HB  ASN A  32      -2.410 -14.989  41.693  1.00 68.46           H
ATOM    185 2HB  ASN A  32      -2.644 -13.730  40.497  1.00 68.46           H
ATOM    186  CG  ASN A  32      -1.200 -15.226  39.923  1.00 68.46           C
ATOM    187  OD1 ASN A  32       0.006 -15.191  39.745  1.00 68.46           O
ATOM    188  ND2 ASN A  32      -2.031 -16.006  39.237  1.00 68.46           N
ATOM    189 1HD2 ASN A  32      -3.011 -15.986  39.433  1.00 68.46           H
ATOM    190 2HD2 ASN A  32      -1.675 -16.613  38.526  1.00 68.46           H
ATOM    191  HN  ASN A  32      -2.461 -12.898  42.931  1.00 68.46           H
ATOM    192  N   PHE A  33       0.843 -12.042  40.808  1.00 70.78           N
ATOM    193  CA  PHE A  33       1.417 -11.078  39.885  1.00 70.78           C
ATOM    194  C   PHE A  33       1.685 -11.716  38.521  1.00 70.78           C
ATOM    195  O   PHE A  33       2.807 -11.667  38.018  1.00 70.78           O
ATOM    196  HA  PHE A  33       0.695 -10.270  39.771  1.00 70.78           H
ATOM    197  CB  PHE A  33       2.745 -10.617  40.489  1.00 70.78           C
ATOM    198 1HB  PHE A  33       3.376 -11.489  40.663  1.00 70.78           H
ATOM    199 2HB  PHE A  33       3.264  -9.989  39.765  1.00 70.78           H
ATOM    200  CG  PHE A  33       2.598  -9.843  41.800  1.00 70.78           C
ATOM    201  CD1 PHE A  33       2.372  -8.502  41.777  1.00 70.78           C
ATOM    202  HD1 PHE A  33       2.296  -7.979  40.824  1.00 70.78           H
ATOM    203  CD2 PHE A  33       2.692 -10.496  42.990  1.00 70.78           C
ATOM    204  HD2 PHE A  33       2.873 -11.570  43.009  1.00 70.78           H
ATOM    205  CE1 PHE A  33       2.235  -7.783  42.994  1.00 70.78           C
ATOM    206  HE1 PHE A  33       2.054  -6.709  42.975  1.00 70.78           H
ATOM    207  CE2 PHE A  33       2.554  -9.777  44.207  1.00 70.78           C
ATOM    208  HE2 PHE A  33       2.630 -10.300  45.160  1.00 70.78           H
ATOM    209  CZ  PHE A  33       2.329  -8.436  44.183  1.00 70.78           C
ATOM    210  HZ  PHE A  33       2.223  -7.885  45.118  1.00 70.78           H
ATOM    211  HN  PHE A  33       1.486 -12.431  41.467  1.00 70.78           H
ATOM    212  N   THR A  34       0.636 -12.299  37.960  1.00 71.72           N
ATOM    213  CA  THR A  34       0.646 -12.664  36.553  1.00 71.72           C
ATOM    214  C   THR A  34       1.101 -11.480  35.698  1.00 71.72           C
ATOM    215  O   THR A  34       0.582 -10.374  35.837  1.00 71.72           O
ATOM    216  HA  THR A  34       1.376 -13.461  36.410  1.00 71.72           H
ATOM    217  CB  THR A  34      -0.749 -13.177  36.188  1.00 71.72           C
ATOM    218  HB  THR A  34      -1.468 -12.359  36.159  1.00 71.72           H
ATOM    219  OG1 THR A  34      -1.010 -14.191  37.154  1.00 71.72           O
ATOM    220  HG1 THR A  34      -0.251 -14.842  37.180  1.00 71.72           H
ATOM    221  CG2 THR A  34      -0.767 -13.922  34.852  1.00 71.72           C
ATOM    222 1HG2 THR A  34      -0.097 -14.780  34.905  1.00 71.72           H
ATOM    223 2HG2 THR A  34      -0.438 -13.251  34.058  1.00 71.72           H
ATOM    224 3HG2 THR A  34      -1.780 -14.264  34.641  1.00 71.72           H
ATOM    225  HN  THR A  34      -0.207 -12.522  38.448  1.00 71.72           H
ATOM    226  N   ASP A  35       2.066 -11.753  34.833  1.00 80.98           N
ATOM    227  CA  ASP A  35       2.730 -10.693  34.093  1.00 80.98           C
ATOM    228  C   ASP A  35       1.864 -10.290  32.898  1.00 80.98           C
ATOM    229  O   ASP A  35       2.149 -10.670  31.764  1.00 80.98           O
ATOM    230  HA  ASP A  35       2.857  -9.880  34.809  1.00 80.98           H
ATOM    231  CB  ASP A  35       4.086 -11.159  33.559  1.00 80.98           C
ATOM    232 1HB  ASP A  35       4.492 -11.931  34.212  1.00 80.98           H
ATOM    233 2HB  ASP A  35       3.957 -11.610  32.575  1.00 80.98           H
ATOM    234  CG  ASP A  35       5.070  -9.991  33.466  1.00 80.98           C
ATOM    235  OD1 ASP A  35       4.702  -8.899  33.950  1.00 80.98           O
ATOM    236  OD2 ASP A  35       6.168 -10.217  32.914  1.00 80.98           O
ATOM    237  HN  ASP A  35       2.395 -12.676  34.634  1.00 80.98           H
ATOM    238  N   PHE A  36       0.822  -9.526  33.194  1.00 89.98           N
ATOM    239  CA  PHE A  36      -0.051  -9.016  32.151  1.00 89.98           C
ATOM    240  C   PHE A  36       0.554  -7.778  31.485  1.00 89.98           C
ATOM    241  O   PHE A  36       0.084  -7.340  30.437  1.00 89.98           O
ATOM    242  HA  PHE A  36      -0.165  -9.806  31.409  1.00 89.98           H
ATOM    243  CB  PHE A  36      -1.369  -8.625  32.823  1.00 89.98           C
ATOM    244 1HB  PHE A  36      -1.154  -7.979  33.674  1.00 89.98           H
ATOM    245 2HB  PHE A  36      -1.963  -8.040  32.121  1.00 89.98           H
ATOM    246  CG  PHE A  36      -2.200  -9.817  33.303  1.00 89.98           C
ATOM    247  CD1 PHE A  36      -2.322 -10.920  32.518  1.00 89.98           C
ATOM    248  HD1 PHE A  36      -1.828 -10.956  31.547  1.00 89.98           H
ATOM    249  CD2 PHE A  36      -2.816  -9.772  34.514  1.00 89.98           C
ATOM    250  HD2 PHE A  36      -2.718  -8.888  35.143  1.00 89.98           H
ATOM    251  CE1 PHE A  36      -3.094 -12.026  32.963  1.00 89.98           C
ATOM    252  HE1 PHE A  36      -3.192 -12.911  32.334  1.00 89.98           H
ATOM    253  CE2 PHE A  36      -3.588 -10.878  34.959  1.00 89.98           C
ATOM    254  HE2 PHE A  36      -4.082 -10.843  35.930  1.00 89.98           H
ATOM    255  CZ  PHE A  36      -3.710 -11.982  34.174  1.00 89.98           C
ATOM    256  HZ  PHE A  36      -4.302 -12.831  34.516  1.00 89.98           H
ATOM    257  HN  PHE A  36       0.573  -9.256  34.124  1.00 89.98           H
ATOM    258  N   TYR A  37       1.589  -7.250  32.122  1.00 91.19           N
ATOM    259  CA  TYR A  37       2.370  -6.180  31.523  1.00 91.19           C
ATOM    260  C   TYR A  37       3.496  -6.744  30.655  1.00 91.19           C
ATOM    261  O   TYR A  37       4.416  -7.384  31.163  1.00 91.19           O
ATOM    262  HA  TYR A  37       1.703  -5.586  30.899  1.00 91.19           H
ATOM    263  CB  TYR A  37       2.982  -5.401  32.689  1.00 91.19           C
ATOM    264 1HB  TYR A  37       2.180  -5.051  33.339  1.00 91.19           H
ATOM    265 2HB  TYR A  37       3.599  -6.077  33.281  1.00 91.19           H
ATOM    266  CG  TYR A  37       3.831  -4.203  32.259  1.00 91.19           C
ATOM    267  CD1 TYR A  37       5.183  -4.361  32.035  1.00 91.19           C
ATOM    268  HD1 TYR A  37       5.646  -5.339  32.164  1.00 91.19           H
ATOM    269  CD2 TYR A  37       3.244  -2.965  32.096  1.00 91.19           C
ATOM    270  HD2 TYR A  37       2.175  -2.840  32.273  1.00 91.19           H
ATOM    271  CE1 TYR A  37       5.982  -3.233  31.631  1.00 91.19           C
ATOM    272  HE1 TYR A  37       7.051  -3.344  31.450  1.00 91.19           H
ATOM    273  CE2 TYR A  37       4.043  -1.837  31.692  1.00 91.19           C
ATOM    274  HE2 TYR A  37       3.592  -0.854  31.559  1.00 91.19           H
ATOM    275  CZ  TYR A  37       5.373  -2.027  31.479  1.00 91.19           C
ATOM    276  OH  TYR A  37       6.127  -0.962  31.097  1.00 91.19           O
ATOM    277  HH  TYR A  37       6.832  -1.256  30.451  1.00 91.19           H
ATOM    278  HN  TYR A  37       1.895  -7.540  33.029  1.00 91.19           H
ATOM    279  N   CYS A  38       3.388  -6.485  29.360  1.00 91.49           N
ATOM    280  CA  CYS A  38       4.318  -7.058  28.402  1.00 91.49           C
ATOM    281  C   CYS A  38       5.329  -5.979  28.010  1.00 91.49           C
ATOM    282  O   CYS A  38       4.961  -4.962  27.424  1.00 91.49           O
ATOM    283  HA  CYS A  38       4.814  -7.889  28.905  1.00 91.49           H
ATOM    284  CB  CYS A  38       3.593  -7.631  27.183  1.00 91.49           C
ATOM    285 1HB  CYS A  38       2.788  -8.291  27.505  1.00 91.49           H
ATOM    286 2HB  CYS A  38       3.135  -6.825  26.610  1.00 91.49           H
ATOM    287  SG  CYS A  38       4.772  -8.554  26.130  1.00 91.49           S
ATOM    288  HN  CYS A  38       2.682  -5.898  28.964  1.00 91.49           H
ATOM    289  N   GLU A  39       6.584  -6.238  28.348  1.00 89.87           N
ATOM    290  CA  GLU A  39       7.676  -5.413  27.860  1.00 89.87           C
ATOM    291  C   GLU A  39       8.081  -5.848  26.450  1.00 89.87           C
ATOM    292  O   GLU A  39       8.412  -7.011  26.227  1.00 89.87           O
ATOM    293  HA  GLU A  39       7.283  -4.397  27.835  1.00 89.87           H
ATOM    294  CB  GLU A  39       8.871  -5.465  28.814  1.00 89.87           C
ATOM    295 1HB  GLU A  39       9.095  -6.502  29.066  1.00 89.87           H
ATOM    296 2HB  GLU A  39       9.716  -4.936  28.374  1.00 89.87           H
ATOM    297  CG  GLU A  39       8.554  -4.750  30.129  1.00 89.87           C
ATOM    298 1HG  GLU A  39       8.190  -3.744  29.922  1.00 89.87           H
ATOM    299 2HG  GLU A  39       7.754  -5.277  30.650  1.00 89.87           H
ATOM    300  CD  GLU A  39       9.792  -4.677  31.026  1.00 89.87           C
ATOM    301  OE1 GLU A  39       9.653  -4.130  32.141  1.00 89.87           O
ATOM    302  OE2 GLU A  39      10.848  -5.170  30.575  1.00 89.87           O
ATOM    303  HN  GLU A  39       6.858  -6.994  28.943  1.00 89.87           H
ATOM    304  N   LYS A  40       8.041  -4.890  25.536  1.00 89.23           N
ATOM    305  CA  LYS A  40       8.237  -5.191  24.128  1.00 89.23           C
ATOM    306  C   LYS A  40       9.692  -4.908  23.747  1.00 89.23           C
ATOM    307  O   LYS A  40       9.989  -4.616  22.590  1.00 89.23           O
ATOM    308  HA  LYS A  40       8.046  -6.255  23.991  1.00 89.23           H
ATOM    309  CB  LYS A  40       7.219  -4.435  23.272  1.00 89.23           C
ATOM    310 1HB  LYS A  40       7.333  -3.362  23.426  1.00 89.23           H
ATOM    311 2HB  LYS A  40       7.412  -4.627  22.216  1.00 89.23           H
ATOM    312  CG  LYS A  40       5.790  -4.856  23.619  1.00 89.23           C
ATOM    313 1HG  LYS A  40       5.626  -4.749  24.691  1.00 89.23           H
ATOM    314 2HG  LYS A  40       5.081  -4.195  23.121  1.00 89.23           H
ATOM    315  CD  LYS A  40       5.528  -6.304  23.199  1.00 89.23           C
ATOM    316 1HD  LYS A  40       5.848  -6.451  22.168  1.00 89.23           H
ATOM    317 2HD  LYS A  40       6.121  -6.979  23.817  1.00 89.23           H
ATOM    318  CE  LYS A  40       4.044  -6.654  23.333  1.00 89.23           C
ATOM    319 1HE  LYS A  40       3.814  -6.894  24.371  1.00 89.23           H
ATOM    320 2HE  LYS A  40       3.435  -5.791  23.063  1.00 89.23           H
ATOM    321  NZ  LYS A  40       3.702  -7.802  22.464  1.00 89.23           N
ATOM    322 1HZ  LYS A  40       2.720  -8.030  22.577  1.00 89.23           H
ATOM    323 2HZ  LYS A  40       3.883  -7.558  21.496  1.00 89.23           H
ATOM    324 3HZ  LYS A  40       4.267  -8.602  22.723  1.00 89.23           H
ATOM    325  HN  LYS A  40       7.879  -3.925  25.743  1.00 89.23           H
ATOM    326  N   ASN A  41      10.560  -5.003  24.744  1.00 88.56           N
ATOM    327  CA  ASN A  41      11.962  -4.674  24.549  1.00 88.56           C
ATOM    328  C   ASN A  41      12.544  -5.571  23.455  1.00 88.56           C
ATOM    329  O   ASN A  41      13.274  -5.100  22.584  1.00 88.56           O
ATOM    330  HA  ASN A  41      11.973  -3.619  24.274  1.00 88.56           H
ATOM    331  CB  ASN A  41      12.765  -4.908  25.830  1.00 88.56           C
ATOM    332 1HB  ASN A  41      12.459  -5.848  26.289  1.00 88.56           H
ATOM    333 2HB  ASN A  41      13.824  -5.002  25.587  1.00 88.56           H
ATOM    334  CG  ASN A  41      12.564  -3.760  26.821  1.00 88.56           C
ATOM    335  OD1 ASN A  41      12.202  -2.652  26.462  1.00 88.56           O
ATOM    336  ND2 ASN A  41      12.819  -4.086  28.085  1.00 88.56           N
ATOM    337 1HD2 ASN A  41      13.114  -5.014  28.312  1.00 88.56           H
ATOM    338 2HD2 ASN A  41      12.717  -3.402  28.808  1.00 88.56           H
ATOM    339  HN  ASN A  41      10.319  -5.297  25.669  1.00 88.56           H
ATOM    340  N   ASN A  42      12.199  -6.848  23.535  1.00 90.44           N
ATOM    341  CA  ASN A  42      12.727  -7.826  22.599  1.00 90.44           C
ATOM    342  C   ASN A  42      12.278  -7.463  21.182  1.00 90.44           C
ATOM    343  O   ASN A  42      13.049  -7.588  20.232  1.00 90.44           O
ATOM    344  HA  ASN A  42      13.810  -7.780  22.717  1.00 90.44           H
ATOM    345  CB  ASN A  42      12.206  -9.229  22.916  1.00 90.44           C
ATOM    346 1HB  ASN A  42      11.119  -9.206  23.001  1.00 90.44           H
ATOM    347 2HB  ASN A  42      12.446  -9.904  22.094  1.00 90.44           H
ATOM    348  CG  ASN A  42      12.814  -9.760  24.215  1.00 90.44           C
ATOM    349  OD1 ASN A  42      13.749  -9.201  24.766  1.00 90.44           O
ATOM    350  ND2 ASN A  42      12.235 -10.866  24.671  1.00 90.44           N
ATOM    351 1HD2 ASN A  42      11.472 -11.274  24.170  1.00 90.44           H
ATOM    352 2HD2 ASN A  42      12.562 -11.290  25.516  1.00 90.44           H
ATOM    353  HN  ASN A  42      11.572  -7.216  24.222  1.00 90.44           H
ATOM    354  N   VAL A  43      11.032  -7.022  21.085  1.00 90.91           N
ATOM    355  CA  VAL A  43      10.466  -6.657  19.797  1.00 90.91           C
ATOM    356  C   VAL A  43      11.223  -5.452  19.235  1.00 90.91           C
ATOM    357  O   VAL A  43      11.567  -5.427  18.054  1.00 90.91           O
ATOM    358  HA  VAL A  43      10.605  -7.503  19.125  1.00 90.91           H
ATOM    359  CB  VAL A  43       8.963  -6.406  19.939  1.00 90.91           C
ATOM    360  HB  VAL A  43       8.829  -5.518  20.557  1.00 90.91           H
ATOM    361  CG1 VAL A  43       8.323  -6.132  18.577  1.00 90.91           C
ATOM    362 1HG1 VAL A  43       8.783  -5.251  18.129  1.00 90.91           H
ATOM    363 2HG1 VAL A  43       8.473  -6.992  17.925  1.00 90.91           H
ATOM    364 3HG1 VAL A  43       7.255  -5.957  18.707  1.00 90.91           H
ATOM    365  CG2 VAL A  43       8.276  -7.577  20.643  1.00 90.91           C
ATOM    366 1HG2 VAL A  43       8.425  -8.488  20.063  1.00 90.91           H
ATOM    367 2HG2 VAL A  43       8.704  -7.705  21.637  1.00 90.91           H
ATOM    368 3HG2 VAL A  43       7.209  -7.372  20.731  1.00 90.91           H
ATOM    369  HN  VAL A  43      10.416  -6.912  21.864  1.00 90.91           H
ATOM    370  N   ARG A  44      11.460  -4.483  20.107  1.00 89.68           N
ATOM    371  CA  ARG A  44      12.118  -3.253  19.698  1.00 89.68           C
ATOM    372  C   ARG A  44      13.554  -3.541  19.256  1.00 89.68           C
ATOM    373  O   ARG A  44      14.046  -2.939  18.303  1.00 89.68           O
ATOM    374  HA  ARG A  44      11.519  -2.880  18.867  1.00 89.68           H
ATOM    375  CB  ARG A  44      12.137  -2.234  20.839  1.00 89.68           C
ATOM    376 1HB  ARG A  44      12.476  -2.715  21.756  1.00 89.68           H
ATOM    377 2HB  ARG A  44      12.851  -1.442  20.612  1.00 89.68           H
ATOM    378  CG  ARG A  44      10.749  -1.629  21.057  1.00 89.68           C
ATOM    379 1HG  ARG A  44      10.376  -1.217  20.119  1.00 89.68           H
ATOM    380 2HG  ARG A  44      10.052  -2.409  21.362  1.00 89.68           H
ATOM    381  CD  ARG A  44      10.790  -0.530  22.121  1.00 89.68           C
ATOM    382 1HD  ARG A  44      11.805  -0.144  22.218  1.00 89.68           H
ATOM    383 2HD  ARG A  44      10.159   0.305  21.818  1.00 89.68           H
ATOM    384  NE  ARG A  44      10.328  -1.067  23.421  1.00 89.68           N
ATOM    385  HE  ARG A  44       9.609  -1.762  23.412  1.00 89.68           H
ATOM    386  CZ  ARG A  44      10.813  -0.680  24.608  1.00 89.68           C
ATOM    387  NH1 ARG A  44      11.777   0.248  24.680  1.00 89.68           N
ATOM    388 1HH1 ARG A  44      12.141   0.657  23.843  1.00 89.68           H
ATOM    389 2HH1 ARG A  44      12.134   0.531  25.570  1.00 89.68           H
ATOM    390  NH2 ARG A  44      10.319  -1.234  25.724  1.00 89.68           N
ATOM    391 1HH2 ARG A  44      10.670  -0.957  26.618  1.00 89.68           H
ATOM    392 2HH2 ARG A  44       9.600  -1.926  25.662  1.00 89.68           H
ATOM    393  HN  ARG A  44      11.211  -4.528  21.074  1.00 89.68           H
ATOM    394  N   GLN A  45      14.186  -4.461  19.970  1.00 91.56           N
ATOM    395  CA  GLN A  45      15.564  -4.818  19.680  1.00 91.56           C
ATOM    396  C   GLN A  45      15.666  -5.455  18.292  1.00 91.56           C
ATOM    397  O   GLN A  45      16.583  -5.150  17.531  1.00 91.56           O
ATOM    398  HA  GLN A  45      16.116  -3.879  19.697  1.00 91.56           H
ATOM    399  CB  GLN A  45      16.127  -5.751  20.754  1.00 91.56           C
ATOM    400 1HB  GLN A  45      15.978  -5.309  21.739  1.00 91.56           H
ATOM    401 2HB  GLN A  45      15.582  -6.695  20.743  1.00 91.56           H
ATOM    402  CG  GLN A  45      17.617  -6.013  20.526  1.00 91.56           C
ATOM    403 1HG  GLN A  45      17.770  -6.420  19.526  1.00 91.56           H
ATOM    404 2HG  GLN A  45      18.167  -5.073  20.575  1.00 91.56           H
ATOM    405  CD  GLN A  45      18.168  -6.988  21.569  1.00 91.56           C
ATOM    406  OE1 GLN A  45      17.436  -7.646  22.289  1.00 91.56           O
ATOM    407  NE2 GLN A  45      19.496  -7.044  21.609  1.00 91.56           N
ATOM    408 1HE2 GLN A  45      20.039  -6.477  20.989  1.00 91.56           H
ATOM    409 2HE2 GLN A  45      19.952  -7.652  22.258  1.00 91.56           H
ATOM    410  HN  GLN A  45      13.773  -4.958  20.734  1.00 91.56           H
ATOM    411  N   PHE A  46      14.711  -6.328  18.005  1.00 93.24           N
ATOM    412  CA  PHE A  46      14.653  -6.973  16.704  1.00 93.24           C
ATOM    413  C   PHE A  46      14.454  -5.943  15.590  1.00 93.24           C
ATOM    414  O   PHE A  46      15.173  -5.956  14.592  1.00 93.24           O
ATOM    415  HA  PHE A  46      15.603  -7.487  16.556  1.00 93.24           H
ATOM    416  CB  PHE A  46      13.452  -7.920  16.728  1.00 93.24           C
ATOM    417 1HB  PHE A  46      13.640  -8.712  17.452  1.00 93.24           H
ATOM    418 2HB  PHE A  46      12.576  -7.371  17.076  1.00 93.24           H
ATOM    419  CG  PHE A  46      13.133  -8.554  15.372  1.00 93.24           C
ATOM    420  CD1 PHE A  46      12.112  -8.066  14.617  1.00 93.24           C
ATOM    421  HD1 PHE A  46      11.521  -7.224  14.978  1.00 93.24           H
ATOM    422  CD2 PHE A  46      13.870  -9.604  14.923  1.00 93.24           C
ATOM    423  HD2 PHE A  46      14.688  -9.995  15.528  1.00 93.24           H
ATOM    424  CE1 PHE A  46      11.815  -8.655  13.359  1.00 93.24           C
ATOM    425  HE1 PHE A  46      10.997  -8.264  12.754  1.00 93.24           H
ATOM    426  CE2 PHE A  46      13.573 -10.193  13.665  1.00 93.24           C
ATOM    427  HE2 PHE A  46      14.164 -11.035  13.304  1.00 93.24           H
ATOM    428  CZ  PHE A  46      12.552  -9.705  12.910  1.00 93.24           C
ATOM    429  HZ  PHE A  46      12.325 -10.157  11.944  1.00 93.24           H
ATOM    430  HN  PHE A  46      13.988  -6.596  18.642  1.00 93.24           H
ATOM    431  N   ALA A  47      13.475  -5.075  15.799  1.00 92.13           N
ATOM    432  CA  ALA A  47      13.106  -4.104  14.782  1.00 92.13           C
ATOM    433  C   ALA A  47      14.323  -3.241  14.442  1.00 92.13           C
ATOM    434  O   ALA A  47      14.555  -2.921  13.277  1.00 92.13           O
ATOM    435  HA  ALA A  47      12.802  -4.655  13.892  1.00 92.13           H
ATOM    436  CB  ALA A  47      11.921  -3.273  15.276  1.00 92.13           C
ATOM    437 1HB  ALA A  47      11.074  -3.929  15.476  1.00 92.13           H
ATOM    438 2HB  ALA A  47      12.200  -2.751  16.192  1.00 92.13           H
ATOM    439 3HB  ALA A  47      11.645  -2.545  14.514  1.00 92.13           H
ATOM    440  HN  ALA A  47      12.939  -5.028  16.642  1.00 92.13           H
ATOM    441  N   SER A  48      15.067  -2.889  15.480  1.00 92.65           N
ATOM    442  CA  SER A  48      16.122  -1.900  15.343  1.00 92.65           C
ATOM    443  C   SER A  48      17.213  -2.424  14.406  1.00 92.65           C
ATOM    444  O   SER A  48      17.937  -1.642  13.792  1.00 92.65           O
ATOM    445  HA  SER A  48      15.640  -1.021  14.914  1.00 92.65           H
ATOM    446  CB  SER A  48      16.721  -1.540  16.704  1.00 92.65           C
ATOM    447 1HB  SER A  48      17.335  -0.645  16.605  1.00 92.65           H
ATOM    448 2HB  SER A  48      15.918  -1.299  17.401  1.00 92.65           H
ATOM    449  OG  SER A  48      17.509  -2.600  17.238  1.00 92.65           O
ATOM    450  HG  SER A  48      16.982  -3.449  17.243  1.00 92.65           H
ATOM    451  HN  SER A  48      14.959  -3.266  16.400  1.00 92.65           H
ATOM    452  N   HIS A  49      17.294  -3.744  14.325  1.00 94.13           N
ATOM    453  CA  HIS A  49      18.312  -4.382  13.507  1.00 94.13           C
ATOM    454  C   HIS A  49      17.719  -4.749  12.145  1.00 94.13           C
ATOM    455  O   HIS A  49      18.395  -4.646  11.123  1.00 94.13           O
ATOM    456  HA  HIS A  49      19.104  -3.648  13.364  1.00 94.13           H
ATOM    457  CB  HIS A  49      18.917  -5.585  14.234  1.00 94.13           C
ATOM    458 1HB  HIS A  49      18.114  -6.265  14.521  1.00 94.13           H
ATOM    459 2HB  HIS A  49      19.562  -6.128  13.542  1.00 94.13           H
ATOM    460  CG  HIS A  49      19.714  -5.222  15.464  1.00 94.13           C
ATOM    461  ND1 HIS A  49      19.134  -5.047  16.708  1.00 94.13           N
ATOM    462  HD1 HIS A  49      18.161  -5.138  16.918  1.00 94.13           H
ATOM    463  CD2 HIS A  49      21.051  -5.005  15.628  1.00 94.13           C
ATOM    464  HD2 HIS A  49      21.806  -5.062  14.844  1.00 94.13           H
ATOM    465  CE1 HIS A  49      20.088  -4.737  17.574  1.00 94.13           C
ATOM    466  HE1 HIS A  49      19.949  -4.538  18.637  1.00 94.13           H
ATOM    467  NE2 HIS A  49      21.275  -4.711  16.902  1.00 94.13           N
ATOM    468  HN  HIS A  49      16.682  -4.373  14.805  1.00 94.13           H
ATOM    469  N   PHE A  50      16.463  -5.169  12.175  1.00 95.10           N
ATOM    470  CA  PHE A  50      15.858  -5.802  11.016  1.00 95.10           C
ATOM    471  C   PHE A  50      15.352  -4.756  10.021  1.00 95.10           C
ATOM    472  O   PHE A  50      15.601  -4.864   8.821  1.00 95.10           O
ATOM    473  HA  PHE A  50      16.627  -6.411  10.541  1.00 95.10           H
ATOM    474  CB  PHE A  50      14.670  -6.622  11.524  1.00 95.10           C
ATOM    475 1HB  PHE A  50      15.028  -7.352  12.249  1.00 95.10           H
ATOM    476 2HB  PHE A  50      13.983  -5.959  12.051  1.00 95.10           H
ATOM    477  CG  PHE A  50      13.902  -7.354  10.421  1.00 95.10           C
ATOM    478  CD1 PHE A  50      12.666  -6.924  10.052  1.00 95.10           C
ATOM    479  HD1 PHE A  50      12.222  -6.058  10.541  1.00 95.10           H
ATOM    480  CD2 PHE A  50      14.457  -8.436   9.810  1.00 95.10           C
ATOM    481  HD2 PHE A  50      15.447  -8.781  10.107  1.00 95.10           H
ATOM    482  CE1 PHE A  50      11.954  -7.604   9.029  1.00 95.10           C
ATOM    483  HE1 PHE A  50      10.963  -7.260   8.733  1.00 95.10           H
ATOM    484  CE2 PHE A  50      13.745  -9.116   8.787  1.00 95.10           C
ATOM    485  HE2 PHE A  50      14.189  -9.983   8.298  1.00 95.10           H
ATOM    486  CZ  PHE A  50      12.509  -8.686   8.418  1.00 95.10           C
ATOM    487  HZ  PHE A  50      11.962  -9.207   7.632  1.00 95.10           H
ATOM    488  HN  PHE A  50      15.864  -5.083  12.971  1.00 95.10           H
ATOM    489  N   LEU A  51      14.652  -3.766  10.556  1.00 94.60           N
ATOM    490  CA  LEU A  51      13.824  -2.904   9.731  1.00 94.60           C
ATOM    491  C   LEU A  51      14.720  -1.966   8.921  1.00 94.60           C
ATOM    492  O   LEU A  51      14.595  -1.883   7.700  1.00 94.60           O
ATOM    493  HA  LEU A  51      13.276  -3.543   9.038  1.00 94.60           H
ATOM    494  CB  LEU A  51      12.788  -2.175  10.589  1.00 94.60           C
ATOM    495 1HB  LEU A  51      13.315  -1.606  11.355  1.00 94.60           H
ATOM    496 2HB  LEU A  51      12.265  -1.455   9.960  1.00 94.60           H
ATOM    497  CG  LEU A  51      11.746  -3.059  11.278  1.00 94.60           C
ATOM    498  HG  LEU A  51      12.264  -3.713  11.980  1.00 94.60           H
ATOM    499  CD1 LEU A  51      10.761  -2.215  12.089  1.00 94.60           C
ATOM    500 1HD1 LEU A  51      11.303  -1.656  12.851  1.00 94.60           H
ATOM    501 2HD1 LEU A  51      10.246  -1.520  11.426  1.00 94.60           H
ATOM    502 3HD1 LEU A  51      10.032  -2.868  12.569  1.00 94.60           H
ATOM    503  CD2 LEU A  51      11.033  -3.957  10.265  1.00 94.60           C
ATOM    504 1HD2 LEU A  51      10.530  -3.339   9.522  1.00 94.60           H
ATOM    505 2HD2 LEU A  51      11.763  -4.598   9.771  1.00 94.60           H
ATOM    506 3HD2 LEU A  51      10.298  -4.575  10.782  1.00 94.60           H
ATOM    507  HN  LEU A  51      14.645  -3.551  11.533  1.00 94.60           H
ATOM    508  N   PRO A  52      15.637  -1.245   9.581  1.00 95.72           N
ATOM    509  CA  PRO A  52      16.329  -0.129   8.933  1.00 95.72           C
ATOM    510  C   PRO A  52      16.971  -0.535   7.616  1.00 95.72           C
ATOM    511  O   PRO A  52      16.752   0.109   6.590  1.00 95.72           O
ATOM    512  HA  PRO A  52      15.617   0.654   8.673  1.00 95.72           H
ATOM    513  CB  PRO A  52      17.374   0.298   9.965  1.00 95.72           C
ATOM    514 1HB  PRO A  52      18.325  -0.211   9.808  1.00 95.72           H
ATOM    515 2HB  PRO A  52      17.575   1.368   9.915  1.00 95.72           H
ATOM    516  CG  PRO A  52      16.739  -0.094  11.294  1.00 95.72           C
ATOM    517 1HG  PRO A  52      17.481  -0.183  12.087  1.00 95.72           H
ATOM    518 2HG  PRO A  52      16.017   0.649  11.632  1.00 95.72           H
ATOM    519  CD  PRO A  52      16.080  -1.426  10.975  1.00 95.72           C
ATOM    520 1HD  PRO A  52      16.781  -2.256  11.068  1.00 95.72           H
ATOM    521 2HD  PRO A  52      15.249  -1.638  11.648  1.00 95.72           H
ATOM    522  N   PRO A  53      17.774  -1.607   7.611  1.00 96.85           N
ATOM    523  CA  PRO A  53      18.442  -2.044   6.383  1.00 96.85           C
ATOM    524  C   PRO A  53      17.467  -2.234   5.232  1.00 96.85           C
ATOM    525  O   PRO A  53      17.750  -1.838   4.103  1.00 96.85           O
ATOM    526  HA  PRO A  53      19.139  -1.277   6.042  1.00 96.85           H
ATOM    527  CB  PRO A  53      19.112  -3.360   6.783  1.00 96.85           C
ATOM    528 1HB  PRO A  53      18.469  -4.215   6.581  1.00 96.85           H
ATOM    529 2HB  PRO A  53      20.039  -3.522   6.232  1.00 96.85           H
ATOM    530  CG  PRO A  53      19.367  -3.186   8.276  1.00 96.85           C
ATOM    531 1HG  PRO A  53      19.511  -4.144   8.776  1.00 96.85           H
ATOM    532 2HG  PRO A  53      20.268  -2.602   8.467  1.00 96.85           H
ATOM    533  CD  PRO A  53      18.112  -2.474   8.754  1.00 96.85           C
ATOM    534 1HD  PRO A  53      17.308  -3.176   8.975  1.00 96.85           H
ATOM    535 2HD  PRO A  53      18.293  -1.904   9.665  1.00 96.85           H
ATOM    536  N   LEU A  54      16.335  -2.842   5.553  1.00 96.11           N
ATOM    537  CA  LEU A  54      15.375  -3.225   4.532  1.00 96.11           C
ATOM    538  C   LEU A  54      14.693  -1.971   3.983  1.00 96.11           C
ATOM    539  O   LEU A  54      14.517  -1.834   2.773  1.00 96.11           O
ATOM    540  HA  LEU A  54      15.931  -3.698   3.722  1.00 96.11           H
ATOM    541  CB  LEU A  54      14.398  -4.267   5.078  1.00 96.11           C
ATOM    542 1HB  LEU A  54      13.932  -3.863   5.977  1.00 96.11           H
ATOM    543 2HB  LEU A  54      13.604  -4.412   4.345  1.00 96.11           H
ATOM    544  CG  LEU A  54      14.995  -5.634   5.418  1.00 96.11           C
ATOM    545  HG  LEU A  54      15.808  -5.485   6.129  1.00 96.11           H
ATOM    546  CD1 LEU A  54      13.959  -6.532   6.098  1.00 96.11           C
ATOM    547 1HD1 LEU A  54      13.619  -6.060   7.020  1.00 96.11           H
ATOM    548 2HD1 LEU A  54      13.111  -6.678   5.430  1.00 96.11           H
ATOM    549 3HD1 LEU A  54      14.410  -7.497   6.328  1.00 96.11           H
ATOM    550  CD2 LEU A  54      15.598  -6.293   4.176  1.00 96.11           C
ATOM    551 1HD2 LEU A  54      14.821  -6.429   3.423  1.00 96.11           H
ATOM    552 2HD2 LEU A  54      16.386  -5.658   3.773  1.00 96.11           H
ATOM    553 3HD2 LEU A  54      16.015  -7.263   4.445  1.00 96.11           H
ATOM    554  HN  LEU A  54      16.069  -3.072   6.490  1.00 96.11           H
ATOM    555  N   TYR A  55      14.328  -1.085   4.899  1.00 95.34           N
ATOM    556  CA  TYR A  55      13.620   0.128   4.527  1.00 95.34           C
ATOM    557  C   TYR A  55      14.488   1.016   3.632  1.00 95.34           C
ATOM    558  O   TYR A  55      13.984   1.652   2.708  1.00 95.34           O
ATOM    559  HA  TYR A  55      12.723  -0.160   3.979  1.00 95.34           H
ATOM    560  CB  TYR A  55      13.334   0.867   5.835  1.00 95.34           C
ATOM    561 1HB  TYR A  55      14.236   0.864   6.447  1.00 95.34           H
ATOM    562 2HB  TYR A  55      13.106   1.909   5.610  1.00 95.34           H
ATOM    563  CG  TYR A  55      12.182   0.272   6.647  1.00 95.34           C
ATOM    564  CD1 TYR A  55      11.468  -0.799   6.149  1.00 95.34           C
ATOM    565  HD1 TYR A  55      11.725  -1.221   5.177  1.00 95.34           H
ATOM    566  CD2 TYR A  55      11.857   0.806   7.877  1.00 95.34           C
ATOM    567  HD2 TYR A  55      12.420   1.651   8.271  1.00 95.34           H
ATOM    568  CE1 TYR A  55      10.384  -1.360   6.913  1.00 95.34           C
ATOM    569  HE1 TYR A  55       9.812  -2.205   6.531  1.00 95.34           H
ATOM    570  CE2 TYR A  55      10.772   0.245   8.641  1.00 95.34           C
ATOM    571  HE2 TYR A  55      10.505   0.657   9.615  1.00 95.34           H
ATOM    572  CZ  TYR A  55      10.089  -0.810   8.122  1.00 95.34           C
ATOM    573  OH  TYR A  55       9.065  -1.339   8.843  1.00 95.34           O
ATOM    574  HH  TYR A  55       8.604  -2.049   8.312  1.00 95.34           H
ATOM    575  HN  TYR A  55      14.508  -1.187   5.877  1.00 95.34           H
ATOM    576  N   TRP A  56      15.776   1.031   3.939  1.00 96.89           N
ATOM    577  CA  TRP A  56      16.731   1.762   3.123  1.00 96.89           C
ATOM    578  C   TRP A  56      16.793   1.089   1.751  1.00 96.89           C
ATOM    579  O   TRP A  56      16.818   1.766   0.724  1.00 96.89           O
ATOM    580  HA  TRP A  56      16.369   2.785   3.022  1.00 96.89           H
ATOM    581  CB  TRP A  56      18.095   1.839   3.813  1.00 96.89           C
ATOM    582 1HB  TRP A  56      18.251   0.928   4.391  1.00 96.89           H
ATOM    583 2HB  TRP A  56      18.874   1.871   3.051  1.00 96.89           H
ATOM    584  CG  TRP A  56      18.257   3.047   4.738  1.00 96.89           C
ATOM    585  CD1 TRP A  56      18.373   3.054   6.073  1.00 96.89           C
ATOM    586  HD1 TRP A  56      18.366   2.158   6.694  1.00 96.89           H
ATOM    587  CD2 TRP A  56      18.316   4.433   4.341  1.00 96.89           C
ATOM    588  NE1 TRP A  56      18.502   4.337   6.563  1.00 96.89           N
ATOM    589  HE1 TRP A  56      18.602   4.597   7.524  1.00 96.89           H
ATOM    590  CE2 TRP A  56      18.466   5.203   5.476  1.00 96.89           C
ATOM    591  CE3 TRP A  56      18.246   5.017   3.064  1.00 96.89           C
ATOM    592  HE3 TRP A  56      18.127   4.431   2.152  1.00 96.89           H
ATOM    593  CZ2 TRP A  56      18.558   6.599   5.449  1.00 96.89           C
ATOM    594  HZ2 TRP A  56      18.677   7.185   6.361  1.00 96.89           H
ATOM    595  CZ3 TRP A  56      18.339   6.414   3.054  1.00 96.89           C
ATOM    596  HZ3 TRP A  56      18.290   6.918   2.089  1.00 96.89           H
ATOM    597  CH2 TRP A  56      18.490   7.203   4.188  1.00 96.89           C
ATOM    598  HH2 TRP A  56      18.556   8.287   4.096  1.00 96.89           H
ATOM    599  HN  TRP A  56      16.169   0.557   4.727  1.00 96.89           H
ATOM    600  N   LEU A  57      16.815  -0.235   1.777  1.00 96.83           N
ATOM    601  CA  LEU A  57      16.896  -1.007   0.548  1.00 96.83           C
ATOM    602  C   LEU A  57      15.669  -0.711  -0.317  1.00 96.83           C
ATOM    603  O   LEU A  57      15.799  -0.381  -1.494  1.00 96.83           O
ATOM    604  HA  LEU A  57      17.785  -0.674   0.011  1.00 96.83           H
ATOM    605  CB  LEU A  57      17.086  -2.493   0.859  1.00 96.83           C
ATOM    606 1HB  LEU A  57      18.015  -2.611   1.417  1.00 96.83           H
ATOM    607 2HB  LEU A  57      16.277  -2.812   1.517  1.00 96.83           H
ATOM    608  CG  LEU A  57      17.126  -3.431  -0.348  1.00 96.83           C
ATOM    609  HG  LEU A  57      16.239  -3.245  -0.954  1.00 96.83           H
ATOM    610  CD1 LEU A  57      18.344  -3.142  -1.228  1.00 96.83           C
ATOM    611 1HD1 LEU A  57      18.297  -2.114  -1.586  1.00 96.83           H
ATOM    612 2HD1 LEU A  57      19.254  -3.284  -0.645  1.00 96.83           H
ATOM    613 3HD1 LEU A  57      18.347  -3.824  -2.078  1.00 96.83           H
ATOM    614  CD2 LEU A  57      17.072  -4.895   0.094  1.00 96.83           C
ATOM    615 1HD2 LEU A  57      17.926  -5.113   0.734  1.00 96.83           H
ATOM    616 2HD2 LEU A  57      16.149  -5.074   0.646  1.00 96.83           H
ATOM    617 3HD2 LEU A  57      17.101  -5.541  -0.784  1.00 96.83           H
ATOM    618  HN  LEU A  57      16.779  -0.779   2.615  1.00 96.83           H
ATOM    619  N   VAL A  58      14.504  -0.842   0.302  1.00 95.81           N
ATOM    620  CA  VAL A  58      13.253  -0.677  -0.418  1.00 95.81           C
ATOM    621  C   VAL A  58      13.175   0.745  -0.978  1.00 95.81           C
ATOM    622  O   VAL A  58      12.761   0.945  -2.119  1.00 95.81           O
ATOM    623  HA  VAL A  58      13.255  -1.381  -1.249  1.00 95.81           H
ATOM    624  CB  VAL A  58      12.075  -1.025   0.495  1.00 95.81           C
ATOM    625  HB  VAL A  58      12.159  -0.419   1.397  1.00 95.81           H
ATOM    626  CG1 VAL A  58      10.742  -0.687  -0.177  1.00 95.81           C
ATOM    627 1HG1 VAL A  58      10.708   0.380  -0.400  1.00 95.81           H
ATOM    628 2HG1 VAL A  58      10.647  -1.255  -1.102  1.00 95.81           H
ATOM    629 3HG1 VAL A  58       9.922  -0.944   0.493  1.00 95.81           H
ATOM    630  CG2 VAL A  58      12.121  -2.497   0.912  1.00 95.81           C
ATOM    631 1HG2 VAL A  58      12.073  -3.127   0.024  1.00 95.81           H
ATOM    632 2HG2 VAL A  58      13.049  -2.693   1.448  1.00 95.81           H
ATOM    633 3HG2 VAL A  58      11.272  -2.717   1.560  1.00 95.81           H
ATOM    634  HN  VAL A  58      14.408  -1.056   1.274  1.00 95.81           H
ATOM    635  N   PHE A  59      13.579   1.696  -0.149  1.00 97.08           N
ATOM    636  CA  PHE A  59      13.585   3.091  -0.556  1.00 97.08           C
ATOM    637  C   PHE A  59      14.393   3.284  -1.840  1.00 97.08           C
ATOM    638  O   PHE A  59      13.893   3.843  -2.815  1.00 97.08           O
ATOM    639  HA  PHE A  59      12.549   3.380  -0.734  1.00 97.08           H
ATOM    640  CB  PHE A  59      14.246   3.884   0.574  1.00 97.08           C
ATOM    641 1HB  PHE A  59      13.600   3.856   1.451  1.00 97.08           H
ATOM    642 2HB  PHE A  59      15.179   3.393   0.850  1.00 97.08           H
ATOM    643  CG  PHE A  59      14.539   5.343   0.220  1.00 97.08           C
ATOM    644  CD1 PHE A  59      15.824   5.786   0.171  1.00 97.08           C
ATOM    645  HD1 PHE A  59      16.645   5.101   0.382  1.00 97.08           H
ATOM    646  CD2 PHE A  59      13.515   6.198  -0.044  1.00 97.08           C
ATOM    647  HD2 PHE A  59      12.485   5.843  -0.004  1.00 97.08           H
ATOM    648  CE1 PHE A  59      16.096   7.141  -0.157  1.00 97.08           C
ATOM    649  HE1 PHE A  59      17.126   7.495  -0.197  1.00 97.08           H
ATOM    650  CE2 PHE A  59      13.787   7.553  -0.372  1.00 97.08           C
ATOM    651  HE2 PHE A  59      12.966   8.238  -0.584  1.00 97.08           H
ATOM    652  CZ  PHE A  59      15.072   7.995  -0.422  1.00 97.08           C
ATOM    653  HZ  PHE A  59      15.281   9.035  -0.673  1.00 97.08           H
ATOM    654  HN  PHE A  59      13.898   1.527   0.784  1.00 97.08           H
ATOM    655  N   ILE A  60      15.630   2.811  -1.799  1.00 97.32           N
ATOM    656  CA  ILE A  60      16.566   3.067  -2.881  1.00 97.32           C
ATOM    657  C   ILE A  60      16.025   2.453  -4.174  1.00 97.32           C
ATOM    658  O   ILE A  60      15.917   3.135  -5.192  1.00 97.32           O
ATOM    659  HA  ILE A  60      16.626   4.148  -3.011  1.00 97.32           H
ATOM    660  CB  ILE A  60      17.966   2.578  -2.506  1.00 97.32           C
ATOM    661  HB  ILE A  60      17.881   1.562  -2.120  1.00 97.32           H
ATOM    662  CG1 ILE A  60      18.567   3.436  -1.391  1.00 97.32           C
ATOM    663 1HG1 ILE A  60      18.843   4.413  -1.789  1.00 97.32           H
ATOM    664 2HG1 ILE A  60      17.820   3.607  -0.616  1.00 97.32           H
ATOM    665  CG2 ILE A  60      18.874   2.518  -3.736  1.00 97.32           C
ATOM    666 1HG2 ILE A  60      18.448   1.833  -4.469  1.00 97.32           H
ATOM    667 2HG2 ILE A  60      18.957   3.513  -4.175  1.00 97.32           H
ATOM    668 3HG2 ILE A  60      19.863   2.167  -3.442  1.00 97.32           H
ATOM    669  CD1 ILE A  60      19.797   2.761  -0.782  1.00 97.32           C
ATOM    670 1HD1 ILE A  60      19.512   1.795  -0.364  1.00 97.32           H
ATOM    671 2HD1 ILE A  60      20.551   2.614  -1.555  1.00 97.32           H
ATOM    672 3HD1 ILE A  60      20.204   3.392   0.008  1.00 97.32           H
ATOM    673  HN  ILE A  60      15.995   2.262  -1.047  1.00 97.32           H
ATOM    674  N   VAL A  61      15.699   1.171  -4.091  1.00 95.74           N
ATOM    675  CA  VAL A  61      15.316   0.419  -5.274  1.00 95.74           C
ATOM    676  C   VAL A  61      14.004   0.980  -5.826  1.00 95.74           C
ATOM    677  O   VAL A  61      13.850   1.129  -7.037  1.00 95.74           O
ATOM    678  HA  VAL A  61      16.098   0.557  -6.020  1.00 95.74           H
ATOM    679  CB  VAL A  61      15.236  -1.072  -4.942  1.00 95.74           C
ATOM    680  HB  VAL A  61      14.516  -1.198  -4.132  1.00 95.74           H
ATOM    681  CG1 VAL A  61      14.735  -1.876  -6.144  1.00 95.74           C
ATOM    682 1HG1 VAL A  61      13.742  -1.526  -6.426  1.00 95.74           H
ATOM    683 2HG1 VAL A  61      15.419  -1.740  -6.981  1.00 95.74           H
ATOM    684 3HG1 VAL A  61      14.688  -2.932  -5.880  1.00 95.74           H
ATOM    685  CG2 VAL A  61      16.587  -1.599  -4.455  1.00 95.74           C
ATOM    686 1HG2 VAL A  61      17.336  -1.454  -5.234  1.00 95.74           H
ATOM    687 2HG2 VAL A  61      16.886  -1.057  -3.558  1.00 95.74           H
ATOM    688 3HG2 VAL A  61      16.502  -2.661  -4.226  1.00 95.74           H
ATOM    689  HN  VAL A  61      15.695   0.649  -3.238  1.00 95.74           H
ATOM    690  N   GLY A  62      13.092   1.275  -4.912  1.00 95.86           N
ATOM    691  CA  GLY A  62      11.776   1.757  -5.296  1.00 95.86           C
ATOM    692  C   GLY A  62      11.866   3.142  -5.941  1.00 95.86           C
ATOM    693  O   GLY A  62      11.195   3.412  -6.935  1.00 95.86           O
ATOM    694 1HA  GLY A  62      11.317   1.057  -5.993  1.00 95.86           H
ATOM    695 2HA  GLY A  62      11.131   1.803  -4.418  1.00 95.86           H
ATOM    696  HN  GLY A  62      13.239   1.189  -3.926  1.00 95.86           H
ATOM    697  N   ALA A  63      12.702   3.982  -5.348  1.00 96.72           N
ATOM    698  CA  ALA A  63      12.841   5.352  -5.813  1.00 96.72           C
ATOM    699  C   ALA A  63      13.368   5.346  -7.250  1.00 96.72           C
ATOM    700  O   ALA A  63      12.853   6.064  -8.106  1.00 96.72           O
ATOM    701  HA  ALA A  63      11.852   5.809  -5.800  1.00 96.72           H
ATOM    702  CB  ALA A  63      13.755   6.124  -4.860  1.00 96.72           C
ATOM    703 1HB  ALA A  63      13.322   6.123  -3.860  1.00 96.72           H
ATOM    704 2HB  ALA A  63      14.736   5.649  -4.832  1.00 96.72           H
ATOM    705 3HB  ALA A  63      13.859   7.152  -5.210  1.00 96.72           H
ATOM    706  HN  ALA A  63      13.276   3.741  -4.565  1.00 96.72           H
ATOM    707  N   LEU A  64      14.387   4.529  -7.470  1.00 95.31           N
ATOM    708  CA  LEU A  64      15.001   4.434  -8.783  1.00 95.31           C
ATOM    709  C   LEU A  64      13.977   3.889  -9.781  1.00 95.31           C
ATOM    710  O   LEU A  64      13.808   4.442 -10.867  1.00 95.31           O
ATOM    711  HA  LEU A  64      15.277   5.444  -9.089  1.00 95.31           H
ATOM    712  CB  LEU A  64      16.290   3.613  -8.715  1.00 95.31           C
ATOM    713 1HB  LEU A  64      16.062   2.653  -8.253  1.00 95.31           H
ATOM    714 2HB  LEU A  64      16.620   3.407  -9.733  1.00 95.31           H
ATOM    715  CG  LEU A  64      17.452   4.252  -7.951  1.00 95.31           C
ATOM    716  HG  LEU A  64      17.099   4.520  -6.955  1.00 95.31           H
ATOM    717  CD1 LEU A  64      18.602   3.259  -7.772  1.00 95.31           C
ATOM    718 1HD1 LEU A  64      18.250   2.392  -7.212  1.00 95.31           H
ATOM    719 2HD1 LEU A  64      18.961   2.938  -8.749  1.00 95.31           H
ATOM    720 3HD1 LEU A  64      19.414   3.738  -7.226  1.00 95.31           H
ATOM    721  CD2 LEU A  64      17.911   5.544  -8.631  1.00 95.31           C
ATOM    722 1HD2 LEU A  64      18.239   5.323  -9.646  1.00 95.31           H
ATOM    723 2HD2 LEU A  64      17.083   6.251  -8.663  1.00 95.31           H
ATOM    724 3HD2 LEU A  64      18.737   5.977  -8.067  1.00 95.31           H
ATOM    725  HN  LEU A  64      14.793   3.940  -6.770  1.00 95.31           H
ATOM    726  N   GLY A  65      13.320   2.812  -9.377  1.00 93.28           N
ATOM    727  CA  GLY A  65      12.425   2.100 -10.274  1.00 93.28           C
ATOM    728  C   GLY A  65      11.278   3.003 -10.733  1.00 93.28           C
ATOM    729  O   GLY A  65      11.020   3.125 -11.930  1.00 93.28           O
ATOM    730 1HA  GLY A  65      12.981   1.744 -11.141  1.00 93.28           H
ATOM    731 2HA  GLY A  65      12.022   1.222  -9.770  1.00 93.28           H
ATOM    732  HN  GLY A  65      13.392   2.425  -8.458  1.00 93.28           H
ATOM    733  N   ASN A  66      10.620   3.612  -9.758  1.00 94.17           N
ATOM    734  CA  ASN A  66       9.406   4.362 -10.029  1.00 94.17           C
ATOM    735  C   ASN A  66       9.766   5.666 -10.744  1.00 94.17           C
ATOM    736  O   ASN A  66       8.999   6.157 -11.572  1.00 94.17           O
ATOM    737  HA  ASN A  66       8.794   3.704 -10.645  1.00 94.17           H
ATOM    738  CB  ASN A  66       8.678   4.720  -8.732  1.00 94.17           C
ATOM    739 1HB  ASN A  66       9.389   5.125  -8.011  1.00 94.17           H
ATOM    740 2HB  ASN A  66       7.943   5.501  -8.926  1.00 94.17           H
ATOM    741  CG  ASN A  66       7.983   3.494  -8.137  1.00 94.17           C
ATOM    742  OD1 ASN A  66       7.091   2.907  -8.727  1.00 94.17           O
ATOM    743  ND2 ASN A  66       8.439   3.142  -6.938  1.00 94.17           N
ATOM    744 1HD2 ASN A  66       9.174   3.666  -6.509  1.00 94.17           H
ATOM    745 2HD2 ASN A  66       8.048   2.351  -6.467  1.00 94.17           H
ATOM    746  HN  ASN A  66      10.904   3.599  -8.799  1.00 94.17           H
ATOM    747  N   SER A  67      10.933   6.190 -10.399  1.00 94.18           N
ATOM    748  CA  SER A  67      11.442   7.381 -11.058  1.00 94.18           C
ATOM    749  C   SER A  67      11.663   7.103 -12.546  1.00 94.18           C
ATOM    750  O   SER A  67      11.420   7.968 -13.386  1.00 94.18           O
ATOM    751  HA  SER A  67      10.670   8.139 -10.921  1.00 94.18           H
ATOM    752  CB  SER A  67      12.743   7.857 -10.407  1.00 94.18           C
ATOM    753 1HB  SER A  67      13.489   7.064 -10.468  1.00 94.18           H
ATOM    754 2HB  SER A  67      13.136   8.708 -10.963  1.00 94.18           H
ATOM    755  OG  SER A  67      12.554   8.226  -9.044  1.00 94.18           O
ATOM    756  HG  SER A  67      13.032   7.583  -8.446  1.00 94.18           H
ATOM    757  HN  SER A  67      11.525   5.816  -9.686  1.00 94.18           H
ATOM    758  N   LEU A  68      12.122   5.892 -12.826  1.00 91.27           N
ATOM    759  CA  LEU A  68      12.353   5.479 -14.200  1.00 91.27           C
ATOM    760  C   LEU A  68      11.019   5.439 -14.948  1.00 91.27           C
ATOM    761  O   LEU A  68      10.940   5.842 -16.107  1.00 91.27           O
ATOM    762  HA  LEU A  68      12.987   6.234 -14.666  1.00 91.27           H
ATOM    763  CB  LEU A  68      13.121   4.157 -14.240  1.00 91.27           C
ATOM    764 1HB  LEU A  68      14.050   4.282 -13.685  1.00 91.27           H
ATOM    765 2HB  LEU A  68      12.534   3.403 -13.715  1.00 91.27           H
ATOM    766  CG  LEU A  68      13.459   3.619 -15.632  1.00 91.27           C
ATOM    767  HG  LEU A  68      12.536   3.556 -16.208  1.00 91.27           H
ATOM    768  CD1 LEU A  68      14.391   4.577 -16.378  1.00 91.27           C
ATOM    769 1HD1 LEU A  68      13.905   5.546 -16.486  1.00 91.27           H
ATOM    770 2HD1 LEU A  68      15.317   4.695 -15.814  1.00 91.27           H
ATOM    771 3HD1 LEU A  68      14.616   4.171 -17.364  1.00 91.27           H
ATOM    772  CD2 LEU A  68      14.038   2.205 -15.549  1.00 91.27           C
ATOM    773 1HD2 LEU A  68      14.948   2.220 -14.949  1.00 91.27           H
ATOM    774 2HD2 LEU A  68      13.308   1.541 -15.086  1.00 91.27           H
ATOM    775 3HD2 LEU A  68      14.270   1.848 -16.552  1.00 91.27           H
ATOM    776  HN  LEU A  68      12.334   5.200 -12.136  1.00 91.27           H
ATOM    777  N   VAL A  69      10.002   4.949 -14.253  1.00 90.58           N
ATOM    778  CA  VAL A  69       8.685   4.811 -14.851  1.00 90.58           C
ATOM    779  C   VAL A  69       8.193   6.184 -15.313  1.00 90.58           C
ATOM    780  O   VAL A  69       7.707   6.328 -16.434  1.00 90.58           O
ATOM    781  HA  VAL A  69       8.785   4.163 -15.721  1.00 90.58           H
ATOM    782  CB  VAL A  69       7.731   4.136 -13.863  1.00 90.58           C
ATOM    783  HB  VAL A  69       7.767   4.693 -12.928  1.00 90.58           H
ATOM    784  CG1 VAL A  69       6.291   4.174 -14.379  1.00 90.58           C
ATOM    785 1HG1 VAL A  69       5.981   5.211 -14.512  1.00 90.58           H
ATOM    786 2HG1 VAL A  69       6.233   3.652 -15.334  1.00 90.58           H
ATOM    787 3HG1 VAL A  69       5.634   3.688 -13.658  1.00 90.58           H
ATOM    788  CG2 VAL A  69       8.170   2.699 -13.572  1.00 90.58           C
ATOM    789 1HG2 VAL A  69       8.177   2.126 -14.499  1.00 90.58           H
ATOM    790 2HG2 VAL A  69       9.172   2.706 -13.141  1.00 90.58           H
ATOM    791 3HG2 VAL A  69       7.475   2.243 -12.867  1.00 90.58           H
ATOM    792  HN  VAL A  69      10.068   4.649 -13.301  1.00 90.58           H
ATOM    793  N   ILE A  70       8.337   7.158 -14.426  1.00 91.34           N
ATOM    794  CA  ILE A  70       7.862   8.502 -14.707  1.00 91.34           C
ATOM    795  C   ILE A  70       8.633   9.072 -15.900  1.00 91.34           C
ATOM    796  O   ILE A  70       8.045   9.693 -16.784  1.00 91.34           O
ATOM    797  HA  ILE A  70       6.809   8.426 -14.982  1.00 91.34           H
ATOM    798  CB  ILE A  70       7.940   9.372 -13.451  1.00 91.34           C
ATOM    799  HB  ILE A  70       8.955   9.314 -13.059  1.00 91.34           H
ATOM    800  CG1 ILE A  70       7.004   8.847 -12.361  1.00 91.34           C
ATOM    801 1HG1 ILE A  70       5.970   8.915 -12.701  1.00 91.34           H
ATOM    802 2HG1 ILE A  70       7.210   7.793 -12.177  1.00 91.34           H
ATOM    803  CG2 ILE A  70       7.667  10.840 -13.783  1.00 91.34           C
ATOM    804 1HG2 ILE A  70       8.408  11.194 -14.500  1.00 91.34           H
ATOM    805 2HG2 ILE A  70       6.670  10.936 -14.213  1.00 91.34           H
ATOM    806 3HG2 ILE A  70       7.729  11.436 -12.873  1.00 91.34           H
ATOM    807  CD1 ILE A  70       7.173   9.640 -11.064  1.00 91.34           C
ATOM    808 1HD1 ILE A  70       8.201   9.550 -10.714  1.00 91.34           H
ATOM    809 2HD1 ILE A  70       6.942  10.690 -11.247  1.00 91.34           H
ATOM    810 3HD1 ILE A  70       6.495   9.246 -10.306  1.00 91.34           H
ATOM    811  HN  ILE A  70       8.768   7.041 -13.532  1.00 91.34           H
ATOM    812  N   LEU A  71       9.938   8.841 -15.885  1.00 89.19           N
ATOM    813  CA  LEU A  71      10.807   9.394 -16.909  1.00 89.19           C
ATOM    814  C   LEU A  71      10.432   8.798 -18.267  1.00 89.19           C
ATOM    815  O   LEU A  71      10.379   9.510 -19.268  1.00 89.19           O
ATOM    816  HA  LEU A  71      10.630  10.469 -16.943  1.00 89.19           H
ATOM    817  CB  LEU A  71      12.276   9.189 -16.532  1.00 89.19           C
ATOM    818 1HB  LEU A  71      12.458   9.683 -15.578  1.00 89.19           H
ATOM    819 2HB  LEU A  71      12.446   8.124 -16.378  1.00 89.19           H
ATOM    820  CG  LEU A  71      13.305   9.700 -17.543  1.00 89.19           C
ATOM    821  HG  LEU A  71      12.837  10.481 -18.142  1.00 89.19           H
ATOM    822  CD1 LEU A  71      14.504  10.331 -16.833  1.00 89.19           C
ATOM    823 1HD1 LEU A  71      14.166  11.169 -16.225  1.00 89.19           H
ATOM    824 2HD1 LEU A  71      14.981   9.587 -16.194  1.00 89.19           H
ATOM    825 3HD1 LEU A  71      15.220  10.685 -17.575  1.00 89.19           H
ATOM    826  CD2 LEU A  71      13.728   8.587 -18.504  1.00 89.19           C
ATOM    827 1HD2 LEU A  71      14.171   7.767 -17.939  1.00 89.19           H
ATOM    828 2HD2 LEU A  71      12.855   8.224 -19.047  1.00 89.19           H
ATOM    829 3HD2 LEU A  71      14.460   8.977 -19.212  1.00 89.19           H
ATOM    830  HN  LEU A  71      10.400   8.289 -15.191  1.00 89.19           H
ATOM    831  N   VAL A  72      10.180   7.497 -18.257  1.00 85.83           N
ATOM    832  CA  VAL A  72       9.823   6.795 -19.478  1.00 85.83           C
ATOM    833  C   VAL A  72       8.517   7.372 -20.029  1.00 85.83           C
ATOM    834  O   VAL A  72       8.394   7.598 -21.232  1.00 85.83           O
ATOM    835  HA  VAL A  72      10.617   6.970 -20.203  1.00 85.83           H
ATOM    836  CB  VAL A  72       9.746   5.290 -19.213  1.00 85.83           C
ATOM    837  HB  VAL A  72       9.094   5.134 -18.353  1.00 85.83           H
ATOM    838  CG1 VAL A  72       9.135   4.553 -20.406  1.00 85.83           C
ATOM    839 1HG1 VAL A  72       8.127   4.928 -20.588  1.00 85.83           H
ATOM    840 2HG1 VAL A  72       9.750   4.721 -21.291  1.00 85.83           H
ATOM    841 3HG1 VAL A  72       9.092   3.486 -20.191  1.00 85.83           H
ATOM    842  CG2 VAL A  72      11.124   4.723 -18.866  1.00 85.83           C
ATOM    843 1HG2 VAL A  72      11.808   4.897 -19.696  1.00 85.83           H
ATOM    844 2HG2 VAL A  72      11.505   5.217 -17.972  1.00 85.83           H
ATOM    845 3HG2 VAL A  72      11.041   3.652 -18.682  1.00 85.83           H
ATOM    846  HN  VAL A  72      10.218   6.926 -17.437  1.00 85.83           H
ATOM    847  N   TYR A  73       7.576   7.593 -19.123  1.00 84.45           N
ATOM    848  CA  TYR A  73       6.276   8.117 -19.507  1.00 84.45           C
ATOM    849  C   TYR A  73       6.414   9.479 -20.190  1.00 84.45           C
ATOM    850  O   TYR A  73       5.721   9.760 -21.167  1.00 84.45           O
ATOM    851  HA  TYR A  73       5.823   7.413 -20.205  1.00 84.45           H
ATOM    852  CB  TYR A  73       5.490   8.289 -18.206  1.00 84.45           C
ATOM    853 1HB  TYR A  73       5.419   7.323 -17.706  1.00 84.45           H
ATOM    854 2HB  TYR A  73       6.046   8.951 -17.542  1.00 84.45           H
ATOM    855  CG  TYR A  73       4.081   8.852 -18.401  1.00 84.45           C
ATOM    856  CD1 TYR A  73       3.881  10.217 -18.430  1.00 84.45           C
ATOM    857  HD1 TYR A  73       4.727  10.894 -18.314  1.00 84.45           H
ATOM    858  CD2 TYR A  73       3.009   7.994 -18.547  1.00 84.45           C
ATOM    859  HD2 TYR A  73       3.167   6.916 -18.524  1.00 84.45           H
ATOM    860  CE1 TYR A  73       2.554  10.747 -18.613  1.00 84.45           C
ATOM    861  HE1 TYR A  73       2.382  11.823 -18.637  1.00 84.45           H
ATOM    862  CE2 TYR A  73       1.683   8.524 -18.730  1.00 84.45           C
ATOM    863  HE2 TYR A  73       0.828   7.858 -18.847  1.00 84.45           H
ATOM    864  CZ  TYR A  73       1.521   9.874 -18.754  1.00 84.45           C
ATOM    865  OH  TYR A  73       0.268  10.374 -18.927  1.00 84.45           O
ATOM    866  HH  TYR A  73      -0.364   9.638 -19.166  1.00 84.45           H
ATOM    867  HN  TYR A  73       7.690   7.422 -18.145  1.00 84.45           H
ATOM    868  N   TRP A  74       7.312  10.289 -19.649  1.00 85.06           N
ATOM    869  CA  TRP A  74       7.434  11.669 -20.085  1.00 85.06           C
ATOM    870  C   TRP A  74       8.006  11.668 -21.504  1.00 85.06           C
ATOM    871  O   TRP A  74       7.441  12.285 -22.406  1.00 85.06           O
ATOM    872  HA  TRP A  74       6.436  12.108 -20.086  1.00 85.06           H
ATOM    873  CB  TRP A  74       8.277  12.483 -19.102  1.00 85.06           C
ATOM    874 1HB  TRP A  74       8.003  12.201 -18.085  1.00 85.06           H
ATOM    875 2HB  TRP A  74       9.326  12.219 -19.233  1.00 85.06           H
ATOM    876  CG  TRP A  74       8.124  13.997 -19.255  1.00 85.06           C
ATOM    877  CD1 TRP A  74       8.766  14.810 -20.105  1.00 85.06           C
ATOM    878  HD1 TRP A  74       9.512  14.476 -20.827  1.00 85.06           H
ATOM    879  CD2 TRP A  74       7.242  14.853 -18.498  1.00 85.06           C
ATOM    880  NE1 TRP A  74       8.364  16.121 -19.953  1.00 85.06           N
ATOM    881  HE1 TRP A  74       8.700  16.907 -20.472  1.00 85.06           H
ATOM    882  CE2 TRP A  74       7.408  16.148 -18.944  1.00 85.06           C
ATOM    883  CE3 TRP A  74       6.334  14.543 -17.470  1.00 85.06           C
ATOM    884  HE3 TRP A  74       6.184  13.529 -17.101  1.00 85.06           H
ATOM    885  CZ2 TRP A  74       6.700  17.237 -18.420  1.00 85.06           C
ATOM    886  HZ2 TRP A  74       6.850  18.251 -18.790  1.00 85.06           H
ATOM    887  CZ3 TRP A  74       5.634  15.642 -16.957  1.00 85.06           C
ATOM    888  HZ3 TRP A  74       4.917  15.457 -16.157  1.00 85.06           H
ATOM    889  CH2 TRP A  74       5.790  16.952 -17.395  1.00 85.06           C
ATOM    890  HH2 TRP A  74       5.206  17.753 -16.943  1.00 85.06           H
ATOM    891  HN  TRP A  74       7.947  10.016 -18.927  1.00 85.06           H
ATOM    892  N   TYR A  75       9.121  10.968 -21.658  1.00 80.60           N
ATOM    893  CA  TYR A  75       9.906  11.070 -22.876  1.00 80.60           C
ATOM    894  C   TYR A  75       9.350  10.152 -23.966  1.00 80.60           C
ATOM    895  O   TYR A  75       9.772  10.224 -25.119  1.00 80.60           O
ATOM    896  HA  TYR A  75       9.858  12.102 -23.222  1.00 80.60           H
ATOM    897  CB  TYR A  75      11.317  10.607 -22.507  1.00 80.60           C
ATOM    898 1HB  TYR A  75      11.245   9.743 -21.847  1.00 80.60           H
ATOM    899 2HB  TYR A  75      11.828  10.276 -23.412  1.00 80.60           H
ATOM    900  CG  TYR A  75      12.166  11.682 -21.825  1.00 80.60           C
ATOM    901  CD1 TYR A  75      12.774  12.664 -22.580  1.00 80.60           C
ATOM    902  HD1 TYR A  75      12.650  12.674 -23.663  1.00 80.60           H
ATOM    903  CD2 TYR A  75      12.323  11.669 -20.454  1.00 80.60           C
ATOM    904  HD2 TYR A  75      11.843  10.893 -19.857  1.00 80.60           H
ATOM    905  CE1 TYR A  75      13.573  13.675 -21.937  1.00 80.60           C
ATOM    906  HE1 TYR A  75      14.058  14.457 -22.522  1.00 80.60           H
ATOM    907  CE2 TYR A  75      13.122  12.680 -19.811  1.00 80.60           C
ATOM    908  HE2 TYR A  75      13.255  12.682 -18.729  1.00 80.60           H
ATOM    909  CZ  TYR A  75      13.707  13.633 -20.584  1.00 80.60           C
ATOM    910  OH  TYR A  75      14.461  14.589 -19.978  1.00 80.60           O
ATOM    911  HH  TYR A  75      14.831  15.218 -20.661  1.00 80.60           H
ATOM    912  HN  TYR A  75       9.487  10.342 -20.970  1.00 80.60           H
ATOM    913  N   CYS A  76       8.411   9.308 -23.562  1.00 73.70           N
ATOM    914  CA  CYS A  76       7.770   8.399 -24.497  1.00 73.70           C
ATOM    915  C   CYS A  76       6.970   9.228 -25.502  1.00 73.70           C
ATOM    916  O   CYS A  76       6.038   9.938 -25.125  1.00 73.70           O
ATOM    917  HA  CYS A  76       8.568   7.850 -24.996  1.00 73.70           H
ATOM    918  CB  CYS A  76       6.893   7.373 -23.776  1.00 73.70           C
ATOM    919 1HB  CYS A  76       7.491   6.809 -23.061  1.00 73.70           H
ATOM    920 2HB  CYS A  76       6.115   7.883 -23.208  1.00 73.70           H
ATOM    921  SG  CYS A  76       6.134   6.235 -24.991  1.00 73.70           S
ATOM    922  HG  CYS A  76       7.273   5.670 -25.383  1.00 73.70           H
ATOM    923  HN  CYS A  76       8.088   9.241 -22.618  1.00 73.70           H
ATOM    924  N   THR A  77       7.362   9.112 -26.763  1.00 66.86           N
ATOM    925  CA  THR A  77       6.777   9.935 -27.808  1.00 66.86           C
ATOM    926  C   THR A  77       5.437   9.350 -28.259  1.00 66.86           C
ATOM    927  O   THR A  77       4.709   9.978 -29.027  1.00 66.86           O
ATOM    928  HA  THR A  77       6.572  10.922 -27.393  1.00 66.86           H
ATOM    929  CB  THR A  77       7.799  10.058 -28.940  1.00 66.86           C
ATOM    930  HB  THR A  77       7.428  10.711 -29.729  1.00 66.86           H
ATOM    931  OG1 THR A  77       8.054   8.710 -29.325  1.00 66.86           O
ATOM    932  HG1 THR A  77       8.493   8.689 -30.224  1.00 66.86           H
ATOM    933  CG2 THR A  77       9.156  10.569 -28.451  1.00 66.86           C
ATOM    934 1HG2 THR A  77       9.558   9.879 -27.709  1.00 66.86           H
ATOM    935 2HG2 THR A  77       9.032  11.555 -28.001  1.00 66.86           H
ATOM    936 3HG2 THR A  77       9.843  10.638 -29.294  1.00 66.86           H
ATOM    937  HN  THR A  77       8.064   8.471 -27.073  1.00 66.86           H
ATOM    938  N   ARG A  78       5.152   8.155 -27.764  1.00 68.92           N
ATOM    939  CA  ARG A  78       3.944   7.451 -28.158  1.00 68.92           C
ATOM    940  C   ARG A  78       2.732   8.020 -27.416  1.00 68.92           C
ATOM    941  O   ARG A  78       2.843   8.432 -26.263  1.00 68.92           O
ATOM    942  HA  ARG A  78       3.860   7.619 -29.231  1.00 68.92           H
ATOM    943  CB  ARG A  78       4.057   5.954 -27.862  1.00 68.92           C
ATOM    944 1HB  ARG A  78       3.427   5.394 -28.552  1.00 68.92           H
ATOM    945 2HB  ARG A  78       5.083   5.624 -28.027  1.00 68.92           H
ATOM    946  CG  ARG A  78       3.643   5.647 -26.421  1.00 68.92           C
ATOM    947 1HG  ARG A  78       4.222   6.263 -25.733  1.00 68.92           H
ATOM    948 2HG  ARG A  78       2.595   5.907 -26.277  1.00 68.92           H
ATOM    949  CD  ARG A  78       3.857   4.168 -26.093  1.00 68.92           C
ATOM    950 1HD  ARG A  78       3.018   3.579 -26.464  1.00 68.92           H
ATOM    951 2HD  ARG A  78       4.752   3.801 -26.596  1.00 68.92           H
ATOM    952  NE  ARG A  78       3.992   3.989 -24.630  1.00 68.92           N
ATOM    953  HE  ARG A  78       4.908   4.040 -24.233  1.00 68.92           H
ATOM    954  CZ  ARG A  78       2.962   3.763 -23.803  1.00 68.92           C
ATOM    955  NH1 ARG A  78       1.712   3.685 -24.279  1.00 68.92           N
ATOM    956 1HH1 ARG A  78       1.542   3.795 -25.258  1.00 68.92           H
ATOM    957 2HH1 ARG A  78       0.949   3.515 -23.655  1.00 68.92           H
ATOM    958  NH2 ARG A  78       3.201   3.615 -22.493  1.00 68.92           N
ATOM    959 1HH2 ARG A  78       2.443   3.446 -21.862  1.00 68.92           H
ATOM    960 2HH2 ARG A  78       4.137   3.675 -22.145  1.00 68.92           H
ATOM    961  HN  ARG A  78       5.729   7.670 -27.107  1.00 68.92           H
ATOM    962  N   VAL A  79       1.603   8.024 -28.109  1.00 75.41           N
ATOM    963  CA  VAL A  79       0.353   8.447 -27.500  1.00 75.41           C
ATOM    964  C   VAL A  79       0.153   7.697 -26.182  1.00 75.41           C
ATOM    965  O   VAL A  79       0.311   6.478 -26.127  1.00 75.41           O
ATOM    966  HA  VAL A  79       0.435   9.513 -27.288  1.00 75.41           H
ATOM    967  CB  VAL A  79      -0.802   8.246 -28.484  1.00 75.41           C
ATOM    968  HB  VAL A  79      -0.970   7.175 -28.590  1.00 75.41           H
ATOM    969  CG1 VAL A  79      -2.092   8.873 -27.949  1.00 75.41           C
ATOM    970 1HG1 VAL A  79      -2.356   8.407 -27.000  1.00 75.41           H
ATOM    971 2HG1 VAL A  79      -1.941   9.942 -27.800  1.00 75.41           H
ATOM    972 3HG1 VAL A  79      -2.896   8.716 -28.668  1.00 75.41           H
ATOM    973  CG2 VAL A  79      -0.451   8.806 -29.864  1.00 75.41           C
ATOM    974 1HG2 VAL A  79      -0.244   9.873 -29.781  1.00 75.41           H
ATOM    975 2HG2 VAL A  79       0.430   8.294 -30.250  1.00 75.41           H
ATOM    976 3HG2 VAL A  79      -1.289   8.650 -30.543  1.00 75.41           H
ATOM    977  HN  VAL A  79       1.533   7.745 -29.067  1.00 75.41           H
ATOM    978  N   LYS A  80      -0.192   8.456 -25.152  1.00 78.30           N
ATOM    979  CA  LYS A  80      -0.469   7.872 -23.851  1.00 78.30           C
ATOM    980  C   LYS A  80      -1.761   7.056 -23.928  1.00 78.30           C
ATOM    981  O   LYS A  80      -2.576   7.261 -24.826  1.00 78.30           O
ATOM    982  HA  LYS A  80       0.353   7.195 -23.615  1.00 78.30           H
ATOM    983  CB  LYS A  80      -0.488   8.955 -22.771  1.00 78.30           C
ATOM    984 1HB  LYS A  80      -1.398   9.548 -22.862  1.00 78.30           H
ATOM    985 2HB  LYS A  80      -0.509   8.490 -21.785  1.00 78.30           H
ATOM    986  CG  LYS A  80       0.735   9.866 -22.885  1.00 78.30           C
ATOM    987 1HG  LYS A  80       0.716  10.387 -23.843  1.00 78.30           H
ATOM    988 2HG  LYS A  80       0.700  10.628 -22.107  1.00 78.30           H
ATOM    989  CD  LYS A  80       2.031   9.062 -22.762  1.00 78.30           C
ATOM    990 1HD  LYS A  80       2.044   8.531 -21.810  1.00 78.30           H
ATOM    991 2HD  LYS A  80       2.072   8.308 -23.548  1.00 78.30           H
ATOM    992  CE  LYS A  80       3.255   9.976 -22.859  1.00 78.30           C
ATOM    993 1HE  LYS A  80       3.100  10.717 -23.643  1.00 78.30           H
ATOM    994 2HE  LYS A  80       3.384  10.522 -21.925  1.00 78.30           H
ATOM    995  NZ  LYS A  80       4.471   9.184 -23.150  1.00 78.30           N
ATOM    996 1HZ  LYS A  80       5.251   9.811 -23.314  1.00 78.30           H
ATOM    997 2HZ  LYS A  80       4.680   8.583 -22.360  1.00 78.30           H
ATOM    998 3HZ  LYS A  80       4.315   8.616 -23.975  1.00 78.30           H
ATOM    999  HN  LYS A  80      -0.282   9.451 -25.197  1.00 78.30           H
ATOM   1000  N   THR A  81      -1.908   6.149 -22.974  1.00 79.65           N
ATOM   1001  CA  THR A  81      -3.156   5.422 -22.818  1.00 79.65           C
ATOM   1002  C   THR A  81      -3.707   5.604 -21.402  1.00 79.65           C
ATOM   1003  O   THR A  81      -3.010   6.105 -20.521  1.00 79.65           O
ATOM   1004  HA  THR A  81      -3.889   5.847 -23.504  1.00 79.65           H
ATOM   1005  CB  THR A  81      -2.901   3.959 -23.187  1.00 79.65           C
ATOM   1006  HB  THR A  81      -3.836   3.401 -23.237  1.00 79.65           H
ATOM   1007  OG1 THR A  81      -1.968   3.511 -22.207  1.00 79.65           O
ATOM   1008  HG1 THR A  81      -1.040   3.765 -22.477  1.00 79.65           H
ATOM   1009  CG2 THR A  81      -2.148   3.812 -24.512  1.00 79.65           C
ATOM   1010 1HG2 THR A  81      -1.183   4.314 -24.439  1.00 79.65           H
ATOM   1011 2HG2 THR A  81      -2.733   4.264 -25.313  1.00 79.65           H
ATOM   1012 3HG2 THR A  81      -1.993   2.755 -24.726  1.00 79.65           H
ATOM   1013  HN  THR A  81      -1.194   5.909 -22.316  1.00 79.65           H
ATOM   1014  N   MET A  82      -4.952   5.187 -21.228  1.00 81.14           N
ATOM   1015  CA  MET A  82      -5.573   5.212 -19.914  1.00 81.14           C
ATOM   1016  C   MET A  82      -4.750   4.409 -18.904  1.00 81.14           C
ATOM   1017  O   MET A  82      -4.534   4.857 -17.779  1.00 81.14           O
ATOM   1018  HA  MET A  82      -5.597   6.261 -19.621  1.00 81.14           H
ATOM   1019  CB  MET A  82      -6.983   4.626 -20.005  1.00 81.14           C
ATOM   1020 1HB  MET A  82      -7.594   5.240 -20.667  1.00 81.14           H
ATOM   1021 2HB  MET A  82      -6.940   3.629 -20.444  1.00 81.14           H
ATOM   1022  CG  MET A  82      -7.636   4.553 -18.623  1.00 81.14           C
ATOM   1023 1HG  MET A  82      -7.260   3.686 -18.079  1.00 81.14           H
ATOM   1024 2HG  MET A  82      -7.371   5.434 -18.039  1.00 81.14           H
ATOM   1025  SD  MET A  82      -9.410   4.443 -18.790  1.00 81.14           S
ATOM   1026  CE  MET A  82      -9.902   4.788 -17.109  1.00 81.14           C
ATOM   1027 1HE  MET A  82      -9.473   4.039 -16.444  1.00 81.14           H
ATOM   1028 2HE  MET A  82      -9.544   5.777 -16.822  1.00 81.14           H
ATOM   1029 3HE  MET A  82     -10.989   4.760 -17.036  1.00 81.14           H
ATOM   1030  HN  MET A  82      -5.533   4.838 -21.963  1.00 81.14           H
ATOM   1031  N   THR A  83      -4.314   3.237 -19.342  1.00 81.36           N
ATOM   1032  CA  THR A  83      -3.441   2.411 -18.526  1.00 81.36           C
ATOM   1033  C   THR A  83      -2.208   3.207 -18.091  1.00 81.36           C
ATOM   1034  O   THR A  83      -1.818   3.165 -16.925  1.00 81.36           O
ATOM   1035  HA  THR A  83      -3.978   2.134 -17.619  1.00 81.36           H
ATOM   1036  CB  THR A  83      -3.100   1.151 -19.324  1.00 81.36           C
ATOM   1037  HB  THR A  83      -2.505   1.396 -20.204  1.00 81.36           H
ATOM   1038  OG1 THR A  83      -4.367   0.553 -19.585  1.00 81.36           O
ATOM   1039  HG1 THR A  83      -5.097   1.107 -19.184  1.00 81.36           H
ATOM   1040  CG2 THR A  83      -2.362   0.107 -18.483  1.00 81.36           C
ATOM   1041 1HG2 THR A  83      -2.986  -0.188 -17.640  1.00 81.36           H
ATOM   1042 2HG2 THR A  83      -1.429   0.533 -18.114  1.00 81.36           H
ATOM   1043 3HG2 THR A  83      -2.145  -0.766 -19.098  1.00 81.36           H
ATOM   1044  HN  THR A  83      -4.548   2.852 -20.234  1.00 81.36           H
ATOM   1045  N   ASP A  84      -1.629   3.912 -19.052  1.00 83.06           N
ATOM   1046  CA  ASP A  84      -0.387   4.627 -18.811  1.00 83.06           C
ATOM   1047  C   ASP A  84      -0.618   5.694 -17.739  1.00 83.06           C
ATOM   1048  O   ASP A  84       0.260   5.954 -16.918  1.00 83.06           O
ATOM   1049  HA  ASP A  84       0.325   3.865 -18.494  1.00 83.06           H
ATOM   1050  CB  ASP A  84       0.099   5.329 -20.080  1.00 83.06           C
ATOM   1051 1HB  ASP A  84      -0.617   6.097 -20.372  1.00 83.06           H
ATOM   1052 2HB  ASP A  84       1.045   5.833 -19.881  1.00 83.06           H
ATOM   1053  CG  ASP A  84       0.279   4.330 -21.225  1.00 83.06           C
ATOM   1054  OD1 ASP A  84       0.953   3.305 -20.983  1.00 83.06           O
ATOM   1055  OD2 ASP A  84      -0.262   4.613 -22.316  1.00 83.06           O
ATOM   1056  HN  ASP A  84      -1.994   3.999 -19.979  1.00 83.06           H
ATOM   1057  N   MET A  85      -1.804   6.283 -17.782  1.00 87.70           N
ATOM   1058  CA  MET A  85      -2.158   7.323 -16.830  1.00 87.70           C
ATOM   1059  C   MET A  85      -2.175   6.776 -15.401  1.00 87.70           C
ATOM   1060  O   MET A  85      -1.670   7.417 -14.481  1.00 87.70           O
ATOM   1061  HA  MET A  85      -1.383   8.084 -16.926  1.00 87.70           H
ATOM   1062  CB  MET A  85      -3.537   7.886 -17.178  1.00 87.70           C
ATOM   1063 1HB  MET A  85      -3.548   8.215 -18.217  1.00 87.70           H
ATOM   1064 2HB  MET A  85      -4.288   7.102 -17.084  1.00 87.70           H
ATOM   1065  CG  MET A  85      -3.898   9.058 -16.263  1.00 87.70           C
ATOM   1066 1HG  MET A  85      -4.901   9.416 -16.495  1.00 87.70           H
ATOM   1067 2HG  MET A  85      -3.910   8.728 -15.224  1.00 87.70           H
ATOM   1068  SD  MET A  85      -2.716  10.380 -16.469  1.00 87.70           S
ATOM   1069  CE  MET A  85      -3.118  10.899 -18.128  1.00 87.70           C
ATOM   1070 1HE  MET A  85      -2.974  10.066 -18.815  1.00 87.70           H
ATOM   1071 2HE  MET A  85      -4.158  11.225 -18.165  1.00 87.70           H
ATOM   1072 3HE  MET A  85      -2.468  11.725 -18.418  1.00 87.70           H
ATOM   1073  HN  MET A  85      -2.515   6.061 -18.449  1.00 87.70           H
ATOM   1074  N   PHE A  86      -2.761   5.596 -15.261  1.00 88.95           N
ATOM   1075  CA  PHE A  86      -2.855   4.958 -13.959  1.00 88.95           C
ATOM   1076  C   PHE A  86      -1.481   4.486 -13.478  1.00 88.95           C
ATOM   1077  O   PHE A  86      -1.166   4.587 -12.294  1.00 88.95           O
ATOM   1078  HA  PHE A  86      -3.247   5.700 -13.263  1.00 88.95           H
ATOM   1079  CB  PHE A  86      -3.770   3.743 -14.121  1.00 88.95           C
ATOM   1080 1HB  PHE A  86      -3.380   3.111 -14.919  1.00 88.95           H
ATOM   1081 2HB  PHE A  86      -3.741   3.153 -13.205  1.00 88.95           H
ATOM   1082  CG  PHE A  86      -5.225   4.097 -14.437  1.00 88.95           C
ATOM   1083  CD1 PHE A  86      -5.808   5.171 -13.841  1.00 88.95           C
ATOM   1084  HD1 PHE A  86      -5.239   5.780 -13.139  1.00 88.95           H
ATOM   1085  CD2 PHE A  86      -5.935   3.336 -15.313  1.00 88.95           C
ATOM   1086  HD2 PHE A  86      -5.468   2.475 -15.790  1.00 88.95           H
ATOM   1087  CE1 PHE A  86      -7.158   5.500 -14.134  1.00 88.95           C
ATOM   1088  HE1 PHE A  86      -7.625   6.361 -13.657  1.00 88.95           H
ATOM   1089  CE2 PHE A  86      -7.285   3.665 -15.606  1.00 88.95           C
ATOM   1090  HE2 PHE A  86      -7.854   3.056 -16.308  1.00 88.95           H
ATOM   1091  CZ  PHE A  86      -7.868   4.740 -15.010  1.00 88.95           C
ATOM   1092  HZ  PHE A  86      -8.904   4.992 -15.235  1.00 88.95           H
ATOM   1093  HN  PHE A  86      -3.166   5.079 -16.015  1.00 88.95           H
ATOM   1094  N   LEU A  87      -0.701   3.982 -14.423  1.00 86.92           N
ATOM   1095  CA  LEU A  87       0.634   3.499 -14.111  1.00 86.92           C
ATOM   1096  C   LEU A  87       1.482   4.659 -13.586  1.00 86.92           C
ATOM   1097  O   LEU A  87       2.302   4.477 -12.688  1.00 86.92           O
ATOM   1098  HA  LEU A  87       0.536   2.757 -13.319  1.00 86.92           H
ATOM   1099  CB  LEU A  87       1.244   2.791 -15.323  1.00 86.92           C
ATOM   1100 1HB  LEU A  87       1.168   3.456 -16.183  1.00 86.92           H
ATOM   1101 2HB  LEU A  87       2.305   2.636 -15.132  1.00 86.92           H
ATOM   1102  CG  LEU A  87       0.619   1.446 -15.698  1.00 86.92           C
ATOM   1103  HG  LEU A  87      -0.438   1.606 -15.908  1.00 86.92           H
ATOM   1104  CD1 LEU A  87       1.254   0.882 -16.971  1.00 86.92           C
ATOM   1105 1HD1 LEU A  87       1.099   1.581 -17.794  1.00 86.92           H
ATOM   1106 2HD1 LEU A  87       2.323   0.740 -16.812  1.00 86.92           H
ATOM   1107 3HD1 LEU A  87       0.792  -0.074 -17.215  1.00 86.92           H
ATOM   1108  CD2 LEU A  87       0.702   0.459 -14.531  1.00 86.92           C
ATOM   1109 1HD2 LEU A  87       1.747   0.298 -14.265  1.00 86.92           H
ATOM   1110 2HD2 LEU A  87       0.168   0.865 -13.673  1.00 86.92           H
ATOM   1111 3HD2 LEU A  87       0.252  -0.489 -14.824  1.00 86.92           H
ATOM   1112  HN  LEU A  87      -0.966   3.902 -15.383  1.00 86.92           H
ATOM   1113  N   LEU A  88       1.255   5.828 -14.169  1.00 90.06           N
ATOM   1114  CA  LEU A  88       1.960   7.025 -13.745  1.00 90.06           C
ATOM   1115  C   LEU A  88       1.615   7.325 -12.285  1.00 90.06           C
ATOM   1116  O   LEU A  88       2.506   7.507 -11.457  1.00 90.06           O
ATOM   1117  HA  LEU A  88       3.028   6.816 -13.811  1.00 90.06           H
ATOM   1118  CB  LEU A  88       1.667   8.186 -14.697  1.00 90.06           C
ATOM   1119 1HB  LEU A  88       2.099   7.950 -15.670  1.00 90.06           H
ATOM   1120 2HB  LEU A  88       0.587   8.252 -14.836  1.00 90.06           H
ATOM   1121  CG  LEU A  88       2.182   9.559 -14.261  1.00 90.06           C
ATOM   1122  HG  LEU A  88       1.834   9.747 -13.245  1.00 90.06           H
ATOM   1123  CD1 LEU A  88       3.711   9.585 -14.227  1.00 90.06           C
ATOM   1124 1HD1 LEU A  88       4.072   8.836 -13.522  1.00 90.06           H
ATOM   1125 2HD1 LEU A  88       4.100   9.366 -15.221  1.00 90.06           H
ATOM   1126 3HD1 LEU A  88       4.050  10.572 -13.913  1.00 90.06           H
ATOM   1127  CD2 LEU A  88       1.609  10.667 -15.147  1.00 90.06           C
ATOM   1128 1HD2 LEU A  88       1.906  10.495 -16.181  1.00 90.06           H
ATOM   1129 2HD2 LEU A  88       0.521  10.662 -15.076  1.00 90.06           H
ATOM   1130 3HD2 LEU A  88       1.991  11.632 -14.815  1.00 90.06           H
ATOM   1131  HN  LEU A  88       0.605   5.963 -14.917  1.00 90.06           H
ATOM   1132  N   ASN A  89       0.319   7.367 -12.014  1.00 92.95           N
ATOM   1133  CA  ASN A  89      -0.158   7.757 -10.698  1.00 92.95           C
ATOM   1134  C   ASN A  89       0.268   6.704  -9.673  1.00 92.95           C
ATOM   1135  O   ASN A  89       0.477   7.020  -8.503  1.00 92.95           O
ATOM   1136  HA  ASN A  89       0.293   8.731 -10.506  1.00 92.95           H
ATOM   1137  CB  ASN A  89      -1.685   7.852 -10.671  1.00 92.95           C
ATOM   1138 1HB  ASN A  89      -2.114   7.036 -11.252  1.00 92.95           H
ATOM   1139 2HB  ASN A  89      -2.042   7.737  -9.648  1.00 92.95           H
ATOM   1140  CG  ASN A  89      -2.161   9.193 -11.234  1.00 92.95           C
ATOM   1141  OD1 ASN A  89      -2.407  10.146 -10.514  1.00 92.95           O
ATOM   1142  ND2 ASN A  89      -2.276   9.212 -12.559  1.00 92.95           N
ATOM   1143 1HD2 ASN A  89      -2.058   8.395 -13.092  1.00 92.95           H
ATOM   1144 2HD2 ASN A  89      -2.581  10.045 -13.023  1.00 92.95           H
ATOM   1145  HN  ASN A  89      -0.398   7.142 -12.673  1.00 92.95           H
ATOM   1146  N   LEU A  90       0.384   5.473 -10.150  1.00 91.61           N
ATOM   1147  CA  LEU A  90       0.809   4.377  -9.297  1.00 91.61           C
ATOM   1148  C   LEU A  90       2.245   4.626  -8.830  1.00 91.61           C
ATOM   1149  O   LEU A  90       2.555   4.462  -7.651  1.00 91.61           O
ATOM   1150  HA  LEU A  90       0.158   4.372  -8.422  1.00 91.61           H
ATOM   1151  CB  LEU A  90       0.619   3.037 -10.011  1.00 91.61           C
ATOM   1152 1HB  LEU A  90      -0.316   3.076 -10.571  1.00 91.61           H
ATOM   1153 2HB  LEU A  90       1.422   2.919 -10.738  1.00 91.61           H
ATOM   1154  CG  LEU A  90       0.592   1.797  -9.115  1.00 91.61           C
ATOM   1155  HG  LEU A  90       1.351   1.919  -8.342  1.00 91.61           H
ATOM   1156  CD1 LEU A  90      -0.757   1.661  -8.407  1.00 91.61           C
ATOM   1157 1HD1 LEU A  90      -0.934   2.542  -7.789  1.00 91.61           H
ATOM   1158 2HD1 LEU A  90      -1.550   1.572  -9.149  1.00 91.61           H
ATOM   1159 3HD1 LEU A  90      -0.748   0.771  -7.776  1.00 91.61           H
ATOM   1160  CD2 LEU A  90       0.953   0.540  -9.908  1.00 91.61           C
ATOM   1161 1HD2 LEU A  90       0.235   0.402 -10.717  1.00 91.61           H
ATOM   1162 2HD2 LEU A  90       1.954   0.648 -10.326  1.00 91.61           H
ATOM   1163 3HD2 LEU A  90       0.927  -0.327  -9.248  1.00 91.61           H
ATOM   1164  HN  LEU A  90       0.193   5.221 -11.099  1.00 91.61           H
ATOM   1165  N   ALA A  91       3.081   5.020  -9.779  1.00 93.67           N
ATOM   1166  CA  ALA A  91       4.486   5.253  -9.489  1.00 93.67           C
ATOM   1167  C   ALA A  91       4.614   6.439  -8.530  1.00 93.67           C
ATOM   1168  O   ALA A  91       5.474   6.441  -7.651  1.00 93.67           O
ATOM   1169  HA  ALA A  91       4.877   4.360  -9.002  1.00 93.67           H
ATOM   1170  CB  ALA A  91       5.248   5.476 -10.797  1.00 93.67           C
ATOM   1171 1HB  ALA A  91       5.149   4.593 -11.429  1.00 93.67           H
ATOM   1172 2HB  ALA A  91       4.835   6.342 -11.314  1.00 93.67           H
ATOM   1173 3HB  ALA A  91       6.301   5.651 -10.578  1.00 93.67           H
ATOM   1174  HN  ALA A  91       2.814   5.178 -10.730  1.00 93.67           H
ATOM   1175  N   ILE A  92       3.745   7.419  -8.733  1.00 95.17           N
ATOM   1176  CA  ILE A  92       3.748   8.607  -7.896  1.00 95.17           C
ATOM   1177  C   ILE A  92       3.385   8.216  -6.462  1.00 95.17           C
ATOM   1178  O   ILE A  92       4.040   8.644  -5.513  1.00 95.17           O
ATOM   1179  HA  ILE A  92       4.763   9.006  -7.899  1.00 95.17           H
ATOM   1180  CB  ILE A  92       2.837   9.683  -8.490  1.00 95.17           C
ATOM   1181  HB  ILE A  92       1.878   9.224  -8.730  1.00 95.17           H
ATOM   1182  CG1 ILE A  92       3.415  10.231  -9.796  1.00 95.17           C
ATOM   1183 1HG1 ILE A  92       4.300  10.831  -9.583  1.00 95.17           H
ATOM   1184 2HG1 ILE A  92       3.736   9.405 -10.431  1.00 95.17           H
ATOM   1185  CG2 ILE A  92       2.565  10.793  -7.473  1.00 95.17           C
ATOM   1186 1HG2 ILE A  92       2.079  10.370  -6.594  1.00 95.17           H
ATOM   1187 2HG2 ILE A  92       3.507  11.256  -7.179  1.00 95.17           H
ATOM   1188 3HG2 ILE A  92       1.915  11.545  -7.921  1.00 95.17           H
ATOM   1189  CD1 ILE A  92       2.383  11.081 -10.539  1.00 95.17           C
ATOM   1190 1HD1 ILE A  92       1.510  10.471 -10.772  1.00 95.17           H
ATOM   1191 2HD1 ILE A  92       2.083  11.920  -9.910  1.00 95.17           H
ATOM   1192 3HD1 ILE A  92       2.820  11.458 -11.463  1.00 95.17           H
ATOM   1193  HN  ILE A  92       3.050   7.410  -9.452  1.00 95.17           H
ATOM   1194  N   ALA A  93       2.341   7.407  -6.350  1.00 95.05           N
ATOM   1195  CA  ALA A  93       1.853   6.992  -5.045  1.00 95.05           C
ATOM   1196  C   ALA A  93       2.970   6.263  -4.296  1.00 95.05           C
ATOM   1197  O   ALA A  93       3.201   6.520  -3.115  1.00 95.05           O
ATOM   1198  HA  ALA A  93       1.582   7.891  -4.491  1.00 95.05           H
ATOM   1199  CB  ALA A  93       0.605   6.125  -5.219  1.00 95.05           C
ATOM   1200 1HB  ALA A  93      -0.168   6.699  -5.731  1.00 95.05           H
ATOM   1201 2HB  ALA A  93       0.854   5.244  -5.811  1.00 95.05           H
ATOM   1202 3HB  ALA A  93       0.239   5.814  -4.241  1.00 95.05           H
ATOM   1203  HN  ALA A  93       1.834   7.038  -7.128  1.00 95.05           H
ATOM   1204  N   ASP A  94       3.634   5.368  -5.013  1.00 94.02           N
ATOM   1205  CA  ASP A  94       4.696   4.573  -4.420  1.00 94.02           C
ATOM   1206  C   ASP A  94       5.803   5.502  -3.918  1.00 94.02           C
ATOM   1207  O   ASP A  94       6.306   5.332  -2.808  1.00 94.02           O
ATOM   1208  HA  ASP A  94       4.220   4.017  -3.612  1.00 94.02           H
ATOM   1209  CB  ASP A  94       5.308   3.619  -5.447  1.00 94.02           C
ATOM   1210 1HB  ASP A  94       5.431   4.134  -6.400  1.00 94.02           H
ATOM   1211 2HB  ASP A  94       6.303   3.315  -5.119  1.00 94.02           H
ATOM   1212  CG  ASP A  94       4.429   2.382  -5.640  1.00 94.02           C
ATOM   1213  OD1 ASP A  94       3.723   2.031  -4.669  1.00 94.02           O
ATOM   1214  OD2 ASP A  94       4.481   1.816  -6.753  1.00 94.02           O
ATOM   1215  HN  ASP A  94       3.457   5.184  -5.980  1.00 94.02           H
ATOM   1216  N   LEU A  95       6.152   6.464  -4.760  1.00 96.31           N
ATOM   1217  CA  LEU A  95       7.229   7.384  -4.440  1.00 96.31           C
ATOM   1218  C   LEU A  95       6.901   8.114  -3.136  1.00 96.31           C
ATOM   1219  O   LEU A  95       7.757   8.250  -2.264  1.00 96.31           O
ATOM   1220  HA  LEU A  95       8.131   6.791  -4.286  1.00 96.31           H
ATOM   1221  CB  LEU A  95       7.500   8.322  -5.618  1.00 96.31           C
ATOM   1222 1HB  LEU A  95       6.543   8.652  -6.022  1.00 96.31           H
ATOM   1223 2HB  LEU A  95       8.009   9.209  -5.241  1.00 96.31           H
ATOM   1224  CG  LEU A  95       8.332   7.739  -6.762  1.00 96.31           C
ATOM   1225  HG  LEU A  95       7.812   6.864  -7.151  1.00 96.31           H
ATOM   1226  CD1 LEU A  95       8.457   8.739  -7.914  1.00 96.31           C
ATOM   1227 1HD1 LEU A  95       7.465   8.984  -8.292  1.00 96.31           H
ATOM   1228 2HD1 LEU A  95       8.943   9.647  -7.556  1.00 96.31           H
ATOM   1229 3HD1 LEU A  95       9.053   8.299  -8.713  1.00 96.31           H
ATOM   1230  CD2 LEU A  95       9.699   7.267  -6.261  1.00 96.31           C
ATOM   1231 1HD2 LEU A  95      10.239   8.110  -5.831  1.00 96.31           H
ATOM   1232 2HD2 LEU A  95       9.561   6.498  -5.502  1.00 96.31           H
ATOM   1233 3HD2 LEU A  95      10.269   6.857  -7.095  1.00 96.31           H
ATOM   1234  HN  LEU A  95       5.712   6.619  -5.645  1.00 96.31           H
ATOM   1235  N   LEU A  96       5.658   8.564  -3.044  1.00 95.78           N
ATOM   1236  CA  LEU A  96       5.238   9.378  -1.916  1.00 95.78           C
ATOM   1237  C   LEU A  96       5.464   8.599  -0.619  1.00 95.78           C
ATOM   1238  O   LEU A  96       5.885   9.168   0.387  1.00 95.78           O
ATOM   1239  HA  LEU A  96       5.871  10.266  -1.900  1.00 95.78           H
ATOM   1240  CB  LEU A  96       3.796   9.853  -2.105  1.00 95.78           C
ATOM   1241 1HB  LEU A  96       3.189   8.998  -2.402  1.00 95.78           H
ATOM   1242 2HB  LEU A  96       3.418  10.194  -1.141  1.00 95.78           H
ATOM   1243  CG  LEU A  96       3.587  10.972  -3.128  1.00 95.78           C
ATOM   1244  HG  LEU A  96       3.882  10.597  -4.108  1.00 95.78           H
ATOM   1245  CD1 LEU A  96       2.111  11.364  -3.218  1.00 95.78           C
ATOM   1246 1HD1 LEU A  96       1.523  10.497  -3.522  1.00 95.78           H
ATOM   1247 2HD1 LEU A  96       1.768  11.712  -2.244  1.00 95.78           H
ATOM   1248 3HD1 LEU A  96       1.991  12.160  -3.952  1.00 95.78           H
ATOM   1249  CD2 LEU A  96       4.481  12.174  -2.816  1.00 95.78           C
ATOM   1250 1HD2 LEU A  96       4.242  12.558  -1.824  1.00 95.78           H
ATOM   1251 2HD2 LEU A  96       5.527  11.866  -2.843  1.00 95.78           H
ATOM   1252 3HD2 LEU A  96       4.313  12.954  -3.558  1.00 95.78           H
ATOM   1253  HN  LEU A  96       4.946   8.382  -3.722  1.00 95.78           H
ATOM   1254  N   PHE A  97       5.174   7.307  -0.684  1.00 95.44           N
ATOM   1255  CA  PHE A  97       5.332   6.446   0.476  1.00 95.44           C
ATOM   1256  C   PHE A  97       6.812   6.193   0.773  1.00 95.44           C
ATOM   1257  O   PHE A  97       7.247   6.308   1.918  1.00 95.44           O
ATOM   1258  HA  PHE A  97       4.875   6.957   1.323  1.00 95.44           H
ATOM   1259  CB  PHE A  97       4.657   5.115   0.139  1.00 95.44           C
ATOM   1260 1HB  PHE A  97       3.577   5.257   0.137  1.00 95.44           H
ATOM   1261 2HB  PHE A  97       4.941   4.820  -0.871  1.00 95.44           H
ATOM   1262  CG  PHE A  97       5.006   3.979   1.103  1.00 95.44           C
ATOM   1263  CD1 PHE A  97       5.625   2.860   0.639  1.00 95.44           C
ATOM   1264  HD1 PHE A  97       5.874   2.773  -0.418  1.00 95.44           H
ATOM   1265  CD2 PHE A  97       4.696   4.087   2.422  1.00 95.44           C
ATOM   1266  HD2 PHE A  97       4.199   4.984   2.793  1.00 95.44           H
ATOM   1267  CE1 PHE A  97       5.949   1.806   1.534  1.00 95.44           C
ATOM   1268  HE1 PHE A  97       6.445   0.909   1.163  1.00 95.44           H
ATOM   1269  CE2 PHE A  97       5.020   3.033   3.317  1.00 95.44           C
ATOM   1270  HE2 PHE A  97       4.771   3.120   4.375  1.00 95.44           H
ATOM   1271  CZ  PHE A  97       5.639   1.915   2.854  1.00 95.44           C
ATOM   1272  HZ  PHE A  97       5.888   1.105   3.540  1.00 95.44           H
ATOM   1273  HN  PHE A  97       4.838   6.851  -1.507  1.00 95.44           H
ATOM   1274  N   LEU A  98       7.544   5.853  -0.277  1.00 96.32           N
ATOM   1275  CA  LEU A  98       8.924   5.425  -0.121  1.00 96.32           C
ATOM   1276  C   LEU A  98       9.711   6.513   0.612  1.00 96.32           C
ATOM   1277  O   LEU A  98      10.601   6.213   1.405  1.00 96.32           O
ATOM   1278  HA  LEU A  98       8.919   4.527   0.497  1.00 96.32           H
ATOM   1279  CB  LEU A  98       9.522   5.040  -1.475  1.00 96.32           C
ATOM   1280 1HB  LEU A  98       9.336   5.853  -2.177  1.00 96.32           H
ATOM   1281 2HB  LEU A  98      10.603   4.957  -1.362  1.00 96.32           H
ATOM   1282  CG  LEU A  98       9.001   3.741  -2.094  1.00 96.32           C
ATOM   1283  HG  LEU A  98       7.917   3.721  -1.982  1.00 96.32           H
ATOM   1284  CD1 LEU A  98       9.302   3.688  -3.593  1.00 96.32           C
ATOM   1285 1HD1 LEU A  98       8.821   4.530  -4.090  1.00 96.32           H
ATOM   1286 2HD1 LEU A  98      10.380   3.741  -3.749  1.00 96.32           H
ATOM   1287 3HD1 LEU A  98       8.921   2.754  -4.007  1.00 96.32           H
ATOM   1288  CD2 LEU A  98       9.554   2.521  -1.354  1.00 96.32           C
ATOM   1289 1HD2 LEU A  98      10.642   2.523  -1.412  1.00 96.32           H
ATOM   1290 2HD2 LEU A  98       9.245   2.559  -0.310  1.00 96.32           H
ATOM   1291 3HD2 LEU A  98       9.167   1.611  -1.814  1.00 96.32           H
ATOM   1292  HN  LEU A  98       7.210   5.867  -1.220  1.00 96.32           H
ATOM   1293  N   VAL A  99       9.354   7.755   0.320  1.00 96.72           N
ATOM   1294  CA  VAL A  99      10.052   8.890   0.898  1.00 96.72           C
ATOM   1295  C   VAL A  99       9.888   8.864   2.419  1.00 96.72           C
ATOM   1296  O   VAL A  99      10.640   9.517   3.140  1.00 96.72           O
ATOM   1297  HA  VAL A  99      11.110   8.783   0.658  1.00 96.72           H
ATOM   1298  CB  VAL A  99       9.552  10.191   0.266  1.00 96.72           C
ATOM   1299  HB  VAL A  99       8.462  10.181   0.297  1.00 96.72           H
ATOM   1300  CG1 VAL A  99      10.033  11.407   1.059  1.00 96.72           C
ATOM   1301 1HG1 VAL A  99       9.657  11.347   2.080  1.00 96.72           H
ATOM   1302 2HG1 VAL A  99      11.123  11.423   1.074  1.00 96.72           H
ATOM   1303 3HG1 VAL A  99       9.664  12.318   0.588  1.00 96.72           H
ATOM   1304  CG2 VAL A  99       9.979  10.287  -1.200  1.00 96.72           C
ATOM   1305 1HG2 VAL A  99      11.067  10.264  -1.263  1.00 96.72           H
ATOM   1306 2HG2 VAL A  99       9.565   9.446  -1.756  1.00 96.72           H
ATOM   1307 3HG2 VAL A  99       9.610  11.221  -1.625  1.00 96.72           H
ATOM   1308  HN  VAL A  99       8.604   7.991  -0.298  1.00 96.72           H
ATOM   1309  N   THR A 100       8.898   8.101   2.862  1.00 95.95           N
ATOM   1310  CA  THR A 100       8.586   8.029   4.279  1.00 95.95           C
ATOM   1311  C   THR A 100       9.419   6.938   4.955  1.00 95.95           C
ATOM   1312  O   THR A 100       9.539   6.912   6.178  1.00 95.95           O
ATOM   1313  HA  THR A 100       8.865   8.976   4.741  1.00 95.95           H
ATOM   1314  CB  THR A 100       7.077   7.817   4.421  1.00 95.95           C
ATOM   1315  HB  THR A 100       6.748   8.030   5.438  1.00 95.95           H
ATOM   1316  OG1 THR A 100       6.872   6.479   3.975  1.00 95.95           O
ATOM   1317  HG1 THR A 100       6.811   6.457   2.977  1.00 95.95           H
ATOM   1318  CG2 THR A 100       6.272   8.666   3.436  1.00 95.95           C
ATOM   1319 1HG2 THR A 100       6.553   8.405   2.416  1.00 95.95           H
ATOM   1320 2HG2 THR A 100       6.480   9.722   3.611  1.00 95.95           H
ATOM   1321 3HG2 THR A 100       5.208   8.477   3.578  1.00 95.95           H
ATOM   1322  HN  THR A 100       8.317   7.541   2.272  1.00 95.95           H
ATOM   1323  N   LEU A 101       9.973   6.064   4.127  1.00 95.70           N
ATOM   1324  CA  LEU A 101      10.658   4.886   4.632  1.00 95.70           C
ATOM   1325  C   LEU A 101      11.882   5.321   5.440  1.00 95.70           C
ATOM   1326  O   LEU A 101      12.170   4.753   6.492  1.00 95.70           O
ATOM   1327  HA  LEU A 101       9.970   4.368   5.300  1.00 95.70           H
ATOM   1328  CB  LEU A 101      10.986   3.925   3.487  1.00 95.70           C
ATOM   1329 1HB  LEU A 101      11.487   4.488   2.699  1.00 95.70           H
ATOM   1330 2HB  LEU A 101      11.698   3.185   3.853  1.00 95.70           H
ATOM   1331  CG  LEU A 101       9.797   3.186   2.870  1.00 95.70           C
ATOM   1332  HG  LEU A 101       9.154   3.920   2.384  1.00 95.70           H
ATOM   1333  CD1 LEU A 101      10.261   2.206   1.790  1.00 95.70           C
ATOM   1334 1HD1 LEU A 101      10.780   2.752   1.003  1.00 95.70           H
ATOM   1335 2HD1 LEU A 101      10.937   1.474   2.231  1.00 95.70           H
ATOM   1336 3HD1 LEU A 101       9.396   1.694   1.368  1.00 95.70           H
ATOM   1337  CD2 LEU A 101       8.960   2.496   3.949  1.00 95.70           C
ATOM   1338 1HD2 LEU A 101       9.580   1.776   4.484  1.00 95.70           H
ATOM   1339 2HD2 LEU A 101       8.583   3.242   4.649  1.00 95.70           H
ATOM   1340 3HD2 LEU A 101       8.122   1.979   3.483  1.00 95.70           H
ATOM   1341  HN  LEU A 101       9.958   6.150   3.131  1.00 95.70           H
ATOM   1342  N   PRO A 102      12.623   6.332   4.965  1.00 95.82           N
ATOM   1343  CA  PRO A 102      13.810   6.800   5.684  1.00 95.82           C
ATOM   1344  C   PRO A 102      13.511   7.134   7.136  1.00 95.82           C
ATOM   1345  O   PRO A 102      14.297   6.813   8.026  1.00 95.82           O
ATOM   1346  HA  PRO A 102      14.561   6.010   5.722  1.00 95.82           H
ATOM   1347  CB  PRO A 102      14.247   8.036   4.896  1.00 95.82           C
ATOM   1348 1HB  PRO A 102      13.805   8.947   5.300  1.00 95.82           H
ATOM   1349 2HB  PRO A 102      15.329   8.169   4.924  1.00 95.82           H
ATOM   1350  CG  PRO A 102      13.752   7.748   3.484  1.00 95.82           C
ATOM   1351 1HG  PRO A 102      13.667   8.659   2.891  1.00 95.82           H
ATOM   1352 2HG  PRO A 102      14.432   7.091   2.942  1.00 95.82           H
ATOM   1353  CD  PRO A 102      12.400   7.097   3.725  1.00 95.82           C
ATOM   1354 1HD  PRO A 102      11.610   7.838   3.849  1.00 95.82           H
ATOM   1355 2HD  PRO A 102      12.105   6.457   2.893  1.00 95.82           H
ATOM   1356  N   PHE A 103      12.369   7.776   7.339  1.00 95.08           N
ATOM   1357  CA  PHE A 103      11.982   8.210   8.671  1.00 95.08           C
ATOM   1358  C   PHE A 103      11.646   7.012   9.562  1.00 95.08           C
ATOM   1359  O   PHE A 103      11.978   7.002  10.746  1.00 95.08           O
ATOM   1360  HA  PHE A 103      12.828   8.749   9.094  1.00 95.08           H
ATOM   1361  CB  PHE A 103      10.732   9.078   8.512  1.00 95.08           C
ATOM   1362 1HB  PHE A 103       9.968   8.505   7.986  1.00 95.08           H
ATOM   1363 2HB  PHE A 103      10.334   9.308   9.500  1.00 95.08           H
ATOM   1364  CG  PHE A 103      10.976  10.387   7.759  1.00 95.08           C
ATOM   1365  CD1 PHE A 103      11.347  11.504   8.440  1.00 95.08           C
ATOM   1366  HD1 PHE A 103      11.471  11.467   9.523  1.00 95.08           H
ATOM   1367  CD2 PHE A 103      10.821  10.435   6.409  1.00 95.08           C
ATOM   1368  HD2 PHE A 103      10.524   9.539   5.863  1.00 95.08           H
ATOM   1369  CE1 PHE A 103      11.573  12.720   7.742  1.00 95.08           C
ATOM   1370  HE1 PHE A 103      11.871  13.615   8.288  1.00 95.08           H
ATOM   1371  CE2 PHE A 103      11.048  11.650   5.710  1.00 95.08           C
ATOM   1372  HE2 PHE A 103      10.924  11.688   4.628  1.00 95.08           H
ATOM   1373  CZ  PHE A 103      11.419  12.767   6.391  1.00 95.08           C
ATOM   1374  HZ  PHE A 103      11.593  13.700   5.855  1.00 95.08           H
ATOM   1375  HN  PHE A 103      11.717   7.999   6.615  1.00 95.08           H
ATOM   1376  N   TRP A 104      10.991   6.031   8.958  1.00 93.03           N
ATOM   1377  CA  TRP A 104      10.645   4.813   9.671  1.00 93.03           C
ATOM   1378  C   TRP A 104      11.945   4.136  10.109  1.00 93.03           C
ATOM   1379  O   TRP A 104      12.019   3.574  11.201  1.00 93.03           O
ATOM   1380  HA  TRP A 104      10.058   5.094  10.545  1.00 93.03           H
ATOM   1381  CB  TRP A 104       9.760   3.908   8.811  1.00 93.03           C
ATOM   1382 1HB  TRP A 104      10.136   3.915   7.788  1.00 93.03           H
ATOM   1383 2HB  TRP A 104       9.844   2.883   9.174  1.00 93.03           H
ATOM   1384  CG  TRP A 104       8.284   4.309   8.800  1.00 93.03           C
ATOM   1385  CD1 TRP A 104       7.545   4.705   7.754  1.00 93.03           C
ATOM   1386  HD1 TRP A 104       7.921   4.793   6.735  1.00 93.03           H
ATOM   1387  CD2 TRP A 104       7.392   4.339   9.934  1.00 93.03           C
ATOM   1388  NE1 TRP A 104       6.247   4.986   8.130  1.00 93.03           N
ATOM   1389  HE1 TRP A 104       5.511   5.298   7.529  1.00 93.03           H
ATOM   1390  CE2 TRP A 104       6.151   4.756   9.498  1.00 93.03           C
ATOM   1391  CE3 TRP A 104       7.626   4.023  11.284  1.00 93.03           C
ATOM   1392  HE3 TRP A 104       8.597   3.691  11.653  1.00 93.03           H
ATOM   1393  CZ2 TRP A 104       5.047   4.897  10.347  1.00 93.03           C
ATOM   1394  HZ2 TRP A 104       4.077   5.229   9.978  1.00 93.03           H
ATOM   1395  CZ3 TRP A 104       6.513   4.168  12.120  1.00 93.03           C
ATOM   1396  HZ3 TRP A 104       6.640   3.936  13.178  1.00 93.03           H
ATOM   1397  CH2 TRP A 104       5.257   4.588  11.697  1.00 93.03           C
ATOM   1398  HH2 TRP A 104       4.439   4.676  12.412  1.00 93.03           H
ATOM   1399  HN  TRP A 104      10.699   6.059   8.002  1.00 93.03           H
ATOM   1400  N   ALA A 105      12.938   4.211   9.235  1.00 94.56           N
ATOM   1401  CA  ALA A 105      14.205   3.543   9.482  1.00 94.56           C
ATOM   1402  C   ALA A 105      14.864   4.150  10.722  1.00 94.56           C
ATOM   1403  O   ALA A 105      15.328   3.426  11.600  1.00 94.56           O
ATOM   1404  HA  ALA A 105      13.993   2.491   9.673  1.00 94.56           H
ATOM   1405  CB  ALA A 105      15.090   3.651   8.239  1.00 94.56           C
ATOM   1406 1HB  ALA A 105      14.588   3.178   7.394  1.00 94.56           H
ATOM   1407 2HB  ALA A 105      15.272   4.701   8.012  1.00 94.56           H
ATOM   1408 3HB  ALA A 105      16.039   3.149   8.424  1.00 94.56           H
ATOM   1409  HN  ALA A 105      12.888   4.717   8.374  1.00 94.56           H
ATOM   1410  N   ILE A 106      14.884   5.475  10.753  1.00 94.17           N
ATOM   1411  CA  ILE A 106      15.516   6.188  11.850  1.00 94.17           C
ATOM   1412  C   ILE A 106      14.771   5.877  13.150  1.00 94.17           C
ATOM   1413  O   ILE A 106      15.394   5.639  14.184  1.00 94.17           O
ATOM   1414  HA  ILE A 106      16.536   5.815  11.939  1.00 94.17           H
ATOM   1415  CB  ILE A 106      15.606   7.683  11.536  1.00 94.17           C
ATOM   1416  HB  ILE A 106      14.630   8.018  11.186  1.00 94.17           H
ATOM   1417  CG1 ILE A 106      16.606   7.947  10.409  1.00 94.17           C
ATOM   1418 1HG1 ILE A 106      17.622   7.823  10.783  1.00 94.17           H
ATOM   1419 2HG1 ILE A 106      16.467   7.212   9.616  1.00 94.17           H
ATOM   1420  CG2 ILE A 106      15.935   8.488  12.795  1.00 94.17           C
ATOM   1421 1HG2 ILE A 106      15.154   8.334  13.539  1.00 94.17           H
ATOM   1422 2HG2 ILE A 106      16.892   8.157  13.198  1.00 94.17           H
ATOM   1423 3HG2 ILE A 106      15.993   9.547  12.543  1.00 94.17           H
ATOM   1424  CD1 ILE A 106      16.433   9.357   9.842  1.00 94.17           C
ATOM   1425 1HD1 ILE A 106      15.423   9.469   9.447  1.00 94.17           H
ATOM   1426 2HD1 ILE A 106      16.597  10.089  10.633  1.00 94.17           H
ATOM   1427 3HD1 ILE A 106      17.156   9.518   9.042  1.00 94.17           H
ATOM   1428  HN  ILE A 106      14.480   6.057  10.048  1.00 94.17           H
ATOM   1429  N   ALA A 107      13.450   5.888  13.056  1.00 92.73           N
ATOM   1430  CA  ALA A 107      12.614   5.701  14.229  1.00 92.73           C
ATOM   1431  C   ALA A 107      12.834   4.294  14.788  1.00 92.73           C
ATOM   1432  O   ALA A 107      12.763   4.085  15.998  1.00 92.73           O
ATOM   1433  HA  ALA A 107      12.923   6.432  14.976  1.00 92.73           H
ATOM   1434  CB  ALA A 107      11.151   5.960  13.861  1.00 92.73           C
ATOM   1435 1HB  ALA A 107      11.044   6.982  13.497  1.00 92.73           H
ATOM   1436 2HB  ALA A 107      10.844   5.263  13.082  1.00 92.73           H
ATOM   1437 3HB  ALA A 107      10.525   5.820  14.742  1.00 92.73           H
ATOM   1438  HN  ALA A 107      12.952   6.021  12.199  1.00 92.73           H
ATOM   1439  N   ALA A 108      13.097   3.365  13.880  1.00 91.89           N
ATOM   1440  CA  ALA A 108      13.292   1.978  14.264  1.00 91.89           C
ATOM   1441  C   ALA A 108      14.690   1.810  14.862  1.00 91.89           C
ATOM   1442  O   ALA A 108      14.894   0.983  15.749  1.00 91.89           O
ATOM   1443  HA  ALA A 108      12.549   1.736  15.025  1.00 91.89           H
ATOM   1444  CB  ALA A 108      13.065   1.075  13.049  1.00 91.89           C
ATOM   1445 1HB  ALA A 108      12.048   1.211  12.681  1.00 91.89           H
ATOM   1446 2HB  ALA A 108      13.774   1.338  12.264  1.00 91.89           H
ATOM   1447 3HB  ALA A 108      13.212   0.034  13.338  1.00 91.89           H
ATOM   1448  HN  ALA A 108      13.176   3.548  12.900  1.00 91.89           H
ATOM   1449  N   ALA A 109      15.616   2.609  14.352  1.00 91.73           N
ATOM   1450  CA  ALA A 109      17.012   2.476  14.735  1.00 91.73           C
ATOM   1451  C   ALA A 109      17.184   2.933  16.185  1.00 91.73           C
ATOM   1452  O   ALA A 109      18.023   2.402  16.911  1.00 91.73           O
ATOM   1453  HA  ALA A 109      17.277   1.421  14.661  1.00 91.73           H
ATOM   1454  CB  ALA A 109      17.886   3.273  13.765  1.00 91.73           C
ATOM   1455 1HB  ALA A 109      17.748   2.890  12.753  1.00 91.73           H
ATOM   1456 2HB  ALA A 109      17.599   4.324  13.797  1.00 91.73           H
ATOM   1457 3HB  ALA A 109      18.932   3.173  14.052  1.00 91.73           H
ATOM   1458  HN  ALA A 109      15.427   3.334  13.691  1.00 91.73           H
ATOM   1459  N   ASP A 110      16.376   3.912  16.563  1.00 87.91           N
ATOM   1460  CA  ASP A 110      16.515   4.535  17.869  1.00 87.91           C
ATOM   1461  C   ASP A 110      15.133   4.937  18.387  1.00 87.91           C
ATOM   1462  O   ASP A 110      14.434   4.128  18.995  1.00 87.91           O
ATOM   1463  HA  ASP A 110      16.993   3.782  18.496  1.00 87.91           H
ATOM   1464  CB  ASP A 110      17.376   5.797  17.788  1.00 87.91           C
ATOM   1465 1HB  ASP A 110      18.350   5.551  17.366  1.00 87.91           H
ATOM   1466 2HB  ASP A 110      16.910   6.517  17.115  1.00 87.91           H
ATOM   1467  CG  ASP A 110      17.557   6.427  19.171  1.00 87.91           C
ATOM   1468  OD1 ASP A 110      17.182   5.753  20.155  1.00 87.91           O
ATOM   1469  OD2 ASP A 110      18.066   7.568  19.213  1.00 87.91           O
ATOM   1470  HN  ASP A 110      15.639   4.279  15.996  1.00 87.91           H
ATOM   1471  N   GLN A 111      14.779   6.187  18.127  1.00 88.62           N
ATOM   1472  CA  GLN A 111      13.496   6.709  18.565  1.00 88.62           C
ATOM   1473  C   GLN A 111      13.006   7.792  17.602  1.00 88.62           C
ATOM   1474  O   GLN A 111      13.748   8.228  16.723  1.00 88.62           O
ATOM   1475  HA  GLN A 111      12.815   5.858  18.542  1.00 88.62           H
ATOM   1476  CB  GLN A 111      13.581   7.245  19.995  1.00 88.62           C
ATOM   1477 1HB  GLN A 111      12.598   7.587  20.318  1.00 88.62           H
ATOM   1478 2HB  GLN A 111      13.878   6.443  20.671  1.00 88.62           H
ATOM   1479  CG  GLN A 111      14.585   8.396  20.090  1.00 88.62           C
ATOM   1480 1HG  GLN A 111      15.570   8.052  19.775  1.00 88.62           H
ATOM   1481 2HG  GLN A 111      14.293   9.195  19.408  1.00 88.62           H
ATOM   1482  CD  GLN A 111      14.662   8.940  21.518  1.00 88.62           C
ATOM   1483  OE1 GLN A 111      13.663   9.122  22.195  1.00 88.62           O
ATOM   1484  NE2 GLN A 111      15.900   9.187  21.937  1.00 88.62           N
ATOM   1485 1HE2 GLN A 111      16.676   9.015  21.331  1.00 88.62           H
ATOM   1486 2HE2 GLN A 111      16.054   9.545  22.858  1.00 88.62           H
ATOM   1487  HN  GLN A 111      15.352   6.838  17.627  1.00 88.62           H
ATOM   1488  N   TRP A 112      11.760   8.195  17.799  1.00 91.35           N
ATOM   1489  CA  TRP A 112      11.162   9.219  16.959  1.00 91.35           C
ATOM   1490  C   TRP A 112      11.760  10.569  17.361  1.00 91.35           C
ATOM   1491  O   TRP A 112      11.435  11.105  18.419  1.00 91.35           O
ATOM   1492  HA  TRP A 112      11.418   8.991  15.924  1.00 91.35           H
ATOM   1493  CB  TRP A 112       9.636   9.188  17.058  1.00 91.35           C
ATOM   1494 1HB  TRP A 112       9.292   8.166  16.894  1.00 91.35           H
ATOM   1495 2HB  TRP A 112       9.342   9.463  18.071  1.00 91.35           H
ATOM   1496  CG  TRP A 112       8.928  10.114  16.068  1.00 91.35           C
ATOM   1497  CD1 TRP A 112       8.497  11.366  16.273  1.00 91.35           C
ATOM   1498  HD1 TRP A 112       8.601  11.904  17.215  1.00 91.35           H
ATOM   1499  CD2 TRP A 112       8.586   9.810  14.699  1.00 91.35           C
ATOM   1500  NE1 TRP A 112       7.904  11.889  15.142  1.00 91.35           N
ATOM   1501  HE1 TRP A 112       7.507  12.802  15.049  1.00 91.35           H
ATOM   1502  CE2 TRP A 112       7.960  10.912  14.154  1.00 91.35           C
ATOM   1503  CE3 TRP A 112       8.799   8.641  13.947  1.00 91.35           C
ATOM   1504  HE3 TRP A 112       9.291   7.758  14.354  1.00 91.35           H
ATOM   1505  CZ2 TRP A 112       7.495  10.955  12.834  1.00 91.35           C
ATOM   1506  HZ2 TRP A 112       7.003  11.838  12.427  1.00 91.35           H
ATOM   1507  CZ3 TRP A 112       8.329   8.700  12.629  1.00 91.35           C
ATOM   1508  HZ3 TRP A 112       8.468   7.820  12.002  1.00 91.35           H
ATOM   1509  CH2 TRP A 112       7.696   9.802  12.066  1.00 91.35           C
ATOM   1510  HH2 TRP A 112       7.358   9.769  11.030  1.00 91.35           H
ATOM   1511  HN  TRP A 112      11.163   7.836  18.517  1.00 91.35           H
ATOM   1512  N   LYS A 113      12.622  11.079  16.494  1.00 91.93           N
ATOM   1513  CA  LYS A 113      13.355  12.297  16.797  1.00 91.93           C
ATOM   1514  C   LYS A 113      12.656  13.486  16.135  1.00 91.93           C
ATOM   1515  O   LYS A 113      13.129  14.618  16.227  1.00 91.93           O
ATOM   1516  HA  LYS A 113      13.325  12.436  17.878  1.00 91.93           H
ATOM   1517  CB  LYS A 113      14.826  12.149  16.401  1.00 91.93           C
ATOM   1518 1HB  LYS A 113      14.898  11.896  15.343  1.00 91.93           H
ATOM   1519 2HB  LYS A 113      15.340  13.101  16.536  1.00 91.93           H
ATOM   1520  CG  LYS A 113      15.514  11.069  17.238  1.00 91.93           C
ATOM   1521 1HG  LYS A 113      15.475  11.342  18.293  1.00 91.93           H
ATOM   1522 2HG  LYS A 113      14.977  10.126  17.133  1.00 91.93           H
ATOM   1523  CD  LYS A 113      16.970  10.885  16.806  1.00 91.93           C
ATOM   1524 1HD  LYS A 113      17.010  10.640  15.745  1.00 91.93           H
ATOM   1525 2HD  LYS A 113      17.513  11.820  16.938  1.00 91.93           H
ATOM   1526  CE  LYS A 113      17.646   9.777  17.616  1.00 91.93           C
ATOM   1527 1HE  LYS A 113      17.648  10.041  18.674  1.00 91.93           H
ATOM   1528 2HE  LYS A 113      17.079   8.851  17.521  1.00 91.93           H
ATOM   1529  NZ  LYS A 113      19.034   9.566  17.148  1.00 91.93           N
ATOM   1530 1HZ  LYS A 113      19.446   8.788  17.652  1.00 91.93           H
ATOM   1531 2HZ  LYS A 113      19.029   9.362  16.155  1.00 91.93           H
ATOM   1532 3HZ  LYS A 113      19.579  10.405  17.318  1.00 91.93           H
ATOM   1533  HN  LYS A 113      12.823  10.676  15.601  1.00 91.93           H
ATOM   1534  N   PHE A 114      11.542  13.188  15.483  1.00 93.82           N
ATOM   1535  CA  PHE A 114      10.895  14.164  14.622  1.00 93.82           C
ATOM   1536  C   PHE A 114       9.658  14.758  15.299  1.00 93.82           C
ATOM   1537  O   PHE A 114       9.209  14.257  16.329  1.00 93.82           O
ATOM   1538  HA  PHE A 114      11.619  14.957  14.432  1.00 93.82           H
ATOM   1539  CB  PHE A 114      10.463  13.425  13.354  1.00 93.82           C
ATOM   1540 1HB  PHE A 114       9.645  12.748  13.601  1.00 93.82           H
ATOM   1541 2HB  PHE A 114      10.073  14.149  12.639  1.00 93.82           H
ATOM   1542  CG  PHE A 114      11.584  12.625  12.688  1.00 93.82           C
ATOM   1543  CD1 PHE A 114      12.549  13.268  11.978  1.00 93.82           C
ATOM   1544  HD1 PHE A 114      12.524  14.354  11.884  1.00 93.82           H
ATOM   1545  CD2 PHE A 114      11.615  11.270  12.805  1.00 93.82           C
ATOM   1546  HD2 PHE A 114      10.842  10.755  13.373  1.00 93.82           H
ATOM   1547  CE1 PHE A 114      13.590  12.526  11.359  1.00 93.82           C
ATOM   1548  HE1 PHE A 114      14.363  13.042  10.790  1.00 93.82           H
ATOM   1549  CE2 PHE A 114      12.656  10.528  12.186  1.00 93.82           C
ATOM   1550  HE2 PHE A 114      12.680   9.442  12.280  1.00 93.82           H
ATOM   1551  CZ  PHE A 114      13.621  11.171  11.476  1.00 93.82           C
ATOM   1552  HZ  PHE A 114      14.419  10.601  11.001  1.00 93.82           H
ATOM   1553  HN  PHE A 114      11.083  12.301  15.536  1.00 93.82           H
ATOM   1554  N   GLN A 115       9.142  15.817  14.693  1.00 94.29           N
ATOM   1555  CA  GLN A 115       7.988  16.506  15.244  1.00 94.29           C
ATOM   1556  C   GLN A 115       6.716  15.691  14.998  1.00 94.29           C
ATOM   1557  O   GLN A 115       6.716  14.762  14.191  1.00 94.29           O
ATOM   1558  HA  GLN A 115       8.178  16.580  16.314  1.00 94.29           H
ATOM   1559  CB  GLN A 115       7.859  17.914  14.659  1.00 94.29           C
ATOM   1560 1HB  GLN A 115       7.848  17.859  13.570  1.00 94.29           H
ATOM   1561 2HB  GLN A 115       6.909  18.353  14.965  1.00 94.29           H
ATOM   1562  CG  GLN A 115       9.012  18.807  15.119  1.00 94.29           C
ATOM   1563 1HG  GLN A 115       9.119  18.739  16.202  1.00 94.29           H
ATOM   1564 2HG  GLN A 115       9.947  18.453  14.685  1.00 94.29           H
ATOM   1565  CD  GLN A 115       8.774  20.263  14.714  1.00 94.29           C
ATOM   1566  OE1 GLN A 115       7.859  20.587  13.976  1.00 94.29           O
ATOM   1567  NE2 GLN A 115       9.647  21.119  15.238  1.00 94.29           N
ATOM   1568 1HE2 GLN A 115      10.375  20.788  15.837  1.00 94.29           H
ATOM   1569 2HE2 GLN A 115       9.574  22.095  15.032  1.00 94.29           H
ATOM   1570  HN  GLN A 115       9.499  16.203  13.842  1.00 94.29           H
ATOM   1571  N   THR A 116       5.663  16.069  15.708  1.00 94.40           N
ATOM   1572  CA  THR A 116       4.402  15.354  15.613  1.00 94.40           C
ATOM   1573  C   THR A 116       3.857  15.418  14.185  1.00 94.40           C
ATOM   1574  O   THR A 116       3.262  14.458  13.700  1.00 94.40           O
ATOM   1575  HA  THR A 116       4.584  14.303  15.839  1.00 94.40           H
ATOM   1576  CB  THR A 116       3.446  15.941  16.655  1.00 94.40           C
ATOM   1577  HB  THR A 116       3.086  16.921  16.343  1.00 94.40           H
ATOM   1578  OG1 THR A 116       4.197  15.919  17.866  1.00 94.40           O
ATOM   1579  HG1 THR A 116       3.767  16.513  18.546  1.00 94.40           H
ATOM   1580  CG2 THR A 116       2.254  15.025  16.938  1.00 94.40           C
ATOM   1581 1HG2 THR A 116       2.613  14.067  17.314  1.00 94.40           H
ATOM   1582 2HG2 THR A 116       1.691  14.866  16.018  1.00 94.40           H
ATOM   1583 3HG2 THR A 116       1.608  15.489  17.683  1.00 94.40           H
ATOM   1584  HN  THR A 116       5.662  16.846  16.337  1.00 94.40           H
ATOM   1585  N   PHE A 117       4.081  16.561  13.552  1.00 95.45           N
ATOM   1586  CA  PHE A 117       3.614  16.766  12.191  1.00 95.45           C
ATOM   1587  C   PHE A 117       4.105  15.647  11.269  1.00 95.45           C
ATOM   1588  O   PHE A 117       3.327  15.090  10.496  1.00 95.45           O
ATOM   1589  HA  PHE A 117       2.525  16.760  12.218  1.00 95.45           H
ATOM   1590  CB  PHE A 117       4.198  18.097  11.714  1.00 95.45           C
ATOM   1591 1HB  PHE A 117       3.804  18.899  12.337  1.00 95.45           H
ATOM   1592 2HB  PHE A 117       5.278  18.081  11.859  1.00 95.45           H
ATOM   1593  CG  PHE A 117       3.900  18.417  10.248  1.00 95.45           C
ATOM   1594  CD1 PHE A 117       4.878  18.288   9.311  1.00 95.45           C
ATOM   1595  HD1 PHE A 117       5.874  17.957   9.605  1.00 95.45           H
ATOM   1596  CD2 PHE A 117       2.657  18.831   9.881  1.00 95.45           C
ATOM   1597  HD2 PHE A 117       1.874  18.934  10.632  1.00 95.45           H
ATOM   1598  CE1 PHE A 117       4.601  18.585   7.950  1.00 95.45           C
ATOM   1599  HE1 PHE A 117       5.385  18.482   7.200  1.00 95.45           H
ATOM   1600  CE2 PHE A 117       2.381  19.128   8.520  1.00 95.45           C
ATOM   1601  HE2 PHE A 117       1.385  19.459   8.226  1.00 95.45           H
ATOM   1602  CZ  PHE A 117       3.358  18.999   7.584  1.00 95.45           C
ATOM   1603  HZ  PHE A 117       3.146  19.227   6.539  1.00 95.45           H
ATOM   1604  HN  PHE A 117       4.570  17.336  13.952  1.00 95.45           H
ATOM   1605  N   MET A 118       5.392  15.353  11.381  1.00 95.07           N
ATOM   1606  CA  MET A 118       6.002  14.333  10.545  1.00 95.07           C
ATOM   1607  C   MET A 118       5.393  12.958  10.826  1.00 95.07           C
ATOM   1608  O   MET A 118       5.255  12.139   9.918  1.00 95.07           O
ATOM   1609  HA  MET A 118       5.789  14.630   9.518  1.00 95.07           H
ATOM   1610  CB  MET A 118       7.508  14.289  10.810  1.00 95.07           C
ATOM   1611 1HB  MET A 118       7.911  15.302  10.808  1.00 95.07           H
ATOM   1612 2HB  MET A 118       7.694  13.874  11.801  1.00 95.07           H
ATOM   1613  CG  MET A 118       8.226  13.446   9.755  1.00 95.07           C
ATOM   1614 1HG  MET A 118       9.294  13.410   9.971  1.00 95.07           H
ATOM   1615 2HG  MET A 118       7.860  12.420   9.786  1.00 95.07           H
ATOM   1616  SD  MET A 118       7.956  14.140   8.132  1.00 95.07           S
ATOM   1617  CE  MET A 118       8.937  15.625   8.263  1.00 95.07           C
ATOM   1618 1HE  MET A 118       8.557  16.241   9.077  1.00 95.07           H
ATOM   1619 2HE  MET A 118       9.975  15.358   8.463  1.00 95.07           H
ATOM   1620 3HE  MET A 118       8.880  16.182   7.328  1.00 95.07           H
ATOM   1621  HN  MET A 118       6.013  15.797  12.027  1.00 95.07           H
ATOM   1622  N   CYS A 119       5.045  12.747  12.086  1.00 93.66           N
ATOM   1623  CA  CYS A 119       4.451  11.486  12.497  1.00 93.66           C
ATOM   1624  C   CYS A 119       3.115  11.325  11.769  1.00 93.66           C
ATOM   1625  O   CYS A 119       2.823  10.259  11.228  1.00 93.66           O
ATOM   1626  HA  CYS A 119       5.148  10.701  12.205  1.00 93.66           H
ATOM   1627  CB  CYS A 119       4.286  11.407  14.016  1.00 93.66           C
ATOM   1628 1HB  CYS A 119       5.264  11.411  14.497  1.00 93.66           H
ATOM   1629 2HB  CYS A 119       3.749  12.283  14.378  1.00 93.66           H
ATOM   1630  SG  CYS A 119       3.375   9.886  14.469  1.00 93.66           S
ATOM   1631  HN  CYS A 119       5.163  13.417  12.819  1.00 93.66           H
ATOM   1632  N   LYS A 120       2.338  12.398  11.779  1.00 94.81           N
ATOM   1633  CA  LYS A 120       1.037  12.387  11.133  1.00 94.81           C
ATOM   1634  C   LYS A 120       1.211  12.037   9.653  1.00 94.81           C
ATOM   1635  O   LYS A 120       0.514  11.168   9.132  1.00 94.81           O
ATOM   1636  HA  LYS A 120       0.444  11.604  11.605  1.00 94.81           H
ATOM   1637  CB  LYS A 120       0.310  13.712  11.369  1.00 94.81           C
ATOM   1638 1HB  LYS A 120       0.963  14.543  11.103  1.00 94.81           H
ATOM   1639 2HB  LYS A 120      -0.563  13.773  10.719  1.00 94.81           H
ATOM   1640  CG  LYS A 120      -0.125  13.845  12.830  1.00 94.81           C
ATOM   1641 1HG  LYS A 120      -0.765  13.006  13.101  1.00 94.81           H
ATOM   1642 2HG  LYS A 120       0.749  13.801  13.479  1.00 94.81           H
ATOM   1643  CD  LYS A 120      -0.873  15.159  13.062  1.00 94.81           C
ATOM   1644 1HD  LYS A 120      -0.202  16.000  12.887  1.00 94.81           H
ATOM   1645 2HD  LYS A 120      -1.689  15.249  12.345  1.00 94.81           H
ATOM   1646  CE  LYS A 120      -1.428  15.231  14.486  1.00 94.81           C
ATOM   1647 1HE  LYS A 120      -1.667  14.228  14.840  1.00 94.81           H
ATOM   1648 2HE  LYS A 120      -0.671  15.635  15.158  1.00 94.81           H
ATOM   1649  NZ  LYS A 120      -2.641  16.079  14.528  1.00 94.81           N
ATOM   1650 1HZ  LYS A 120      -2.979  16.137  15.482  1.00 94.81           H
ATOM   1651 2HZ  LYS A 120      -2.415  17.008  14.192  1.00 94.81           H
ATOM   1652 3HZ  LYS A 120      -3.358  15.672  13.938  1.00 94.81           H
ATOM   1653  HN  LYS A 120       2.585  13.262  12.218  1.00 94.81           H
ATOM   1654  N   VAL A 121       2.145  12.731   9.019  1.00 94.88           N
ATOM   1655  CA  VAL A 121       2.350  12.577   7.589  1.00 94.88           C
ATOM   1656  C   VAL A 121       2.769  11.136   7.290  1.00 94.88           C
ATOM   1657  O   VAL A 121       2.201  10.491   6.411  1.00 94.88           O
ATOM   1658  HA  VAL A 121       1.397  12.774   7.097  1.00 94.88           H
ATOM   1659  CB  VAL A 121       3.363  13.610   7.092  1.00 94.88           C
ATOM   1660  HB  VAL A 121       4.251  13.537   7.719  1.00 94.88           H
ATOM   1661  CG1 VAL A 121       3.780  13.318   5.649  1.00 94.88           C
ATOM   1662 1HG1 VAL A 121       4.235  12.329   5.596  1.00 94.88           H
ATOM   1663 2HG1 VAL A 121       2.903  13.350   5.003  1.00 94.88           H
ATOM   1664 3HG1 VAL A 121       4.501  14.067   5.321  1.00 94.88           H
ATOM   1665  CG2 VAL A 121       2.809  15.030   7.226  1.00 94.88           C
ATOM   1666 1HG2 VAL A 121       1.898  15.122   6.634  1.00 94.88           H
ATOM   1667 2HG2 VAL A 121       2.585  15.236   8.272  1.00 94.88           H
ATOM   1668 3HG2 VAL A 121       3.549  15.744   6.865  1.00 94.88           H
ATOM   1669  HN  VAL A 121       2.753  13.387   9.465  1.00 94.88           H
ATOM   1670  N   VAL A 122       3.760  10.675   8.039  1.00 93.54           N
ATOM   1671  CA  VAL A 122       4.414   9.417   7.723  1.00 93.54           C
ATOM   1672  C   VAL A 122       3.402   8.276   7.844  1.00 93.54           C
ATOM   1673  O   VAL A 122       3.373   7.375   7.007  1.00 93.54           O
ATOM   1674  HA  VAL A 122       4.755   9.474   6.689  1.00 93.54           H
ATOM   1675  CB  VAL A 122       5.641   9.225   8.616  1.00 93.54           C
ATOM   1676  HB  VAL A 122       5.343   9.435   9.644  1.00 93.54           H
ATOM   1677  CG1 VAL A 122       6.143   7.781   8.557  1.00 93.54           C
ATOM   1678 1HG1 VAL A 122       5.355   7.109   8.897  1.00 93.54           H
ATOM   1679 2HG1 VAL A 122       6.415   7.533   7.531  1.00 93.54           H
ATOM   1680 3HG1 VAL A 122       7.015   7.673   9.201  1.00 93.54           H
ATOM   1681  CG2 VAL A 122       6.752  10.208   8.239  1.00 93.54           C
ATOM   1682 1HG2 VAL A 122       7.046  10.044   7.203  1.00 93.54           H
ATOM   1683 2HG2 VAL A 122       6.390  11.229   8.357  1.00 93.54           H
ATOM   1684 3HG2 VAL A 122       7.612  10.050   8.890  1.00 93.54           H
ATOM   1685  HN  VAL A 122       4.115  11.144   8.848  1.00 93.54           H
ATOM   1686  N   ASN A 123       2.597   8.351   8.894  1.00 92.43           N
ATOM   1687  CA  ASN A 123       1.590   7.333   9.139  1.00 92.43           C
ATOM   1688  C   ASN A 123       0.552   7.368   8.015  1.00 92.43           C
ATOM   1689  O   ASN A 123       0.081   6.323   7.567  1.00 92.43           O
ATOM   1690  HA  ASN A 123       2.136   6.391   9.172  1.00 92.43           H
ATOM   1691  CB  ASN A 123       0.863   7.584  10.462  1.00 92.43           C
ATOM   1692 1HB  ASN A 123       0.742   8.656  10.616  1.00 92.43           H
ATOM   1693 2HB  ASN A 123      -0.138   7.153  10.418  1.00 92.43           H
ATOM   1694  CG  ASN A 123       1.635   6.978  11.635  1.00 92.43           C
ATOM   1695  OD1 ASN A 123       2.476   6.109  11.476  1.00 92.43           O
ATOM   1696  ND2 ASN A 123       1.303   7.484  12.820  1.00 92.43           N
ATOM   1697 1HD2 ASN A 123       0.603   8.196  12.881  1.00 92.43           H
ATOM   1698 2HD2 ASN A 123       1.752   7.152  13.649  1.00 92.43           H
ATOM   1699  HN  ASN A 123       2.625   9.088   9.569  1.00 92.43           H
ATOM   1700  N   SER A 124       0.226   8.580   7.592  1.00 93.51           N
ATOM   1701  CA  SER A 124      -0.876   8.778   6.665  1.00 93.51           C
ATOM   1702  C   SER A 124      -0.454   8.364   5.254  1.00 93.51           C
ATOM   1703  O   SER A 124      -1.256   7.819   4.497  1.00 93.51           O
ATOM   1704  HA  SER A 124      -1.678   8.135   7.029  1.00 93.51           H
ATOM   1705  CB  SER A 124      -1.347  10.233   6.672  1.00 93.51           C
ATOM   1706 1HB  SER A 124      -0.554  10.873   6.285  1.00 93.51           H
ATOM   1707 2HB  SER A 124      -2.200  10.342   6.002  1.00 93.51           H
ATOM   1708  OG  SER A 124      -1.713  10.670   7.979  1.00 93.51           O
ATOM   1709  HG  SER A 124      -1.097  11.398   8.280  1.00 93.51           H
ATOM   1710  HN  SER A 124       0.698   9.416   7.871  1.00 93.51           H
ATOM   1711  N   MET A 125       0.805   8.638   4.943  1.00 93.41           N
ATOM   1712  CA  MET A 125       1.291   8.480   3.583  1.00 93.41           C
ATOM   1713  C   MET A 125       1.198   7.020   3.133  1.00 93.41           C
ATOM   1714  O   MET A 125       0.869   6.742   1.982  1.00 93.41           O
ATOM   1715  HA  MET A 125       0.641   9.099   2.965  1.00 93.41           H
ATOM   1716  CB  MET A 125       2.745   8.948   3.503  1.00 93.41           C
ATOM   1717 1HB  MET A 125       3.289   8.609   4.385  1.00 93.41           H
ATOM   1718 2HB  MET A 125       3.230   8.495   2.637  1.00 93.41           H
ATOM   1719  CG  MET A 125       2.826  10.472   3.401  1.00 93.41           C
ATOM   1720 1HG  MET A 125       2.300  10.929   4.238  1.00 93.41           H
ATOM   1721 2HG  MET A 125       3.866  10.794   3.464  1.00 93.41           H
ATOM   1722  SD  MET A 125       2.111  11.019   1.859  1.00 93.41           S
ATOM   1723  CE  MET A 125       1.617  12.672   2.317  1.00 93.41           C
ATOM   1724 1HE  MET A 125       0.907  12.624   3.142  1.00 93.41           H
ATOM   1725 2HE  MET A 125       2.494  13.242   2.625  1.00 93.41           H
ATOM   1726 3HE  MET A 125       1.149  13.161   1.463  1.00 93.41           H
ATOM   1727  HN  MET A 125       1.485   8.962   5.600  1.00 93.41           H
ATOM   1728  N   TYR A 126       1.494   6.127   4.067  1.00 86.94           N
ATOM   1729  CA  TYR A 126       1.424   4.703   3.788  1.00 86.94           C
ATOM   1730  C   TYR A 126       0.001   4.287   3.414  1.00 86.94           C
ATOM   1731  O   TYR A 126      -0.203   3.561   2.442  1.00 86.94           O
ATOM   1732  HA  TYR A 126       2.089   4.491   2.950  1.00 86.94           H
ATOM   1733  CB  TYR A 126       1.825   3.999   5.086  1.00 86.94           C
ATOM   1734 1HB  TYR A 126       2.887   4.165   5.265  1.00 86.94           H
ATOM   1735 2HB  TYR A 126       1.287   4.458   5.917  1.00 86.94           H
ATOM   1736  CG  TYR A 126       1.550   2.494   5.089  1.00 86.94           C
ATOM   1737  CD1 TYR A 126       0.742   1.942   6.062  1.00 86.94           C
ATOM   1738  HD1 TYR A 126       0.299   2.578   6.829  1.00 86.94           H
ATOM   1739  CD2 TYR A 126       2.110   1.689   4.118  1.00 86.94           C
ATOM   1740  HD2 TYR A 126       2.748   2.125   3.350  1.00 86.94           H
ATOM   1741  CE1 TYR A 126       0.483   0.526   6.064  1.00 86.94           C
ATOM   1742  HE1 TYR A 126      -0.153   0.077   6.827  1.00 86.94           H
ATOM   1743  CE2 TYR A 126       1.851   0.273   4.121  1.00 86.94           C
ATOM   1744  HE2 TYR A 126       2.287  -0.375   3.360  1.00 86.94           H
ATOM   1745  CZ  TYR A 126       1.050  -0.239   5.093  1.00 86.94           C
ATOM   1746  OH  TYR A 126       0.806  -1.577   5.096  1.00 86.94           O
ATOM   1747  HH  TYR A 126       1.287  -2.014   4.335  1.00 86.94           H
ATOM   1748  HN  TYR A 126       1.777   6.363   4.996  1.00 86.94           H
ATOM   1749  N   LYS A 127      -0.949   4.763   4.207  1.00 87.69           N
ATOM   1750  CA  LYS A 127      -2.342   4.401   4.007  1.00 87.69           C
ATOM   1751  C   LYS A 127      -2.829   4.979   2.677  1.00 87.69           C
ATOM   1752  O   LYS A 127      -3.596   4.338   1.961  1.00 87.69           O
ATOM   1753  HA  LYS A 127      -2.392   3.314   3.950  1.00 87.69           H
ATOM   1754  CB  LYS A 127      -3.184   4.831   5.210  1.00 87.69           C
ATOM   1755 1HB  LYS A 127      -2.985   5.877   5.443  1.00 87.69           H
ATOM   1756 2HB  LYS A 127      -4.243   4.756   4.962  1.00 87.69           H
ATOM   1757  CG  LYS A 127      -2.878   3.963   6.432  1.00 87.69           C
ATOM   1758 1HG  LYS A 127      -1.816   4.022   6.667  1.00 87.69           H
ATOM   1759 2HG  LYS A 127      -3.418   4.345   7.298  1.00 87.69           H
ATOM   1760  CD  LYS A 127      -3.270   2.506   6.181  1.00 87.69           C
ATOM   1761 1HD  LYS A 127      -4.318   2.453   5.885  1.00 87.69           H
ATOM   1762 2HD  LYS A 127      -2.685   2.105   5.354  1.00 87.69           H
ATOM   1763  CE  LYS A 127      -3.045   1.654   7.433  1.00 87.69           C
ATOM   1764 1HE  LYS A 127      -2.019   1.774   7.781  1.00 87.69           H
ATOM   1765 2HE  LYS A 127      -3.697   1.998   8.236  1.00 87.69           H
ATOM   1766  NZ  LYS A 127      -3.313   0.228   7.144  1.00 87.69           N
ATOM   1767 1HZ  LYS A 127      -3.173  -0.320   7.986  1.00 87.69           H
ATOM   1768 2HZ  LYS A 127      -4.270   0.121   6.827  1.00 87.69           H
ATOM   1769 3HZ  LYS A 127      -2.679  -0.096   6.421  1.00 87.69           H
ATOM   1770  HN  LYS A 127      -0.779   5.384   4.972  1.00 87.69           H
ATOM   1771  N   MET A 128      -2.363   6.185   2.386  1.00 92.13           N
ATOM   1772  CA  MET A 128      -2.722   6.847   1.143  1.00 92.13           C
ATOM   1773  C   MET A 128      -2.247   6.038  -0.066  1.00 92.13           C
ATOM   1774  O   MET A 128      -3.007   5.818  -1.007  1.00 92.13           O
ATOM   1775  HA  MET A 128      -3.810   6.904   1.146  1.00 92.13           H
ATOM   1776  CB  MET A 128      -2.091   8.240   1.105  1.00 92.13           C
ATOM   1777 1HB  MET A 128      -2.395   8.805   1.987  1.00 92.13           H
ATOM   1778 2HB  MET A 128      -1.005   8.153   1.141  1.00 92.13           H
ATOM   1779  CG  MET A 128      -2.506   8.996  -0.159  1.00 92.13           C
ATOM   1780 1HG  MET A 128      -2.183   8.447  -1.043  1.00 92.13           H
ATOM   1781 2HG  MET A 128      -3.592   9.069  -0.208  1.00 92.13           H
ATOM   1782  SD  MET A 128      -1.785  10.628  -0.158  1.00 92.13           S
ATOM   1783  CE  MET A 128      -2.919  11.468   0.935  1.00 92.13           C
ATOM   1784 1HE  MET A 128      -3.925  11.428   0.516  1.00 92.13           H
ATOM   1785 2HE  MET A 128      -2.912  10.980   1.910  1.00 92.13           H
ATOM   1786 3HE  MET A 128      -2.613  12.508   1.047  1.00 92.13           H
ATOM   1787  HN  MET A 128      -1.751   6.707   2.981  1.00 92.13           H
ATOM   1788  N   ASN A 129      -0.992   5.617   0.000  1.00 90.88           N
ATOM   1789  CA  ASN A 129      -0.419   4.805  -1.060  1.00 90.88           C
ATOM   1790  C   ASN A 129      -1.241   3.525  -1.217  1.00 90.88           C
ATOM   1791  O   ASN A 129      -1.601   3.147  -2.331  1.00 90.88           O
ATOM   1792  HA  ASN A 129      -0.450   5.433  -1.950  1.00 90.88           H
ATOM   1793  CB  ASN A 129       1.021   4.405  -0.729  1.00 90.88           C
ATOM   1794 1HB  ASN A 129       1.676   5.270  -0.833  1.00 90.88           H
ATOM   1795 2HB  ASN A 129       1.082   4.081   0.310  1.00 90.88           H
ATOM   1796  CG  ASN A 129       1.502   3.281  -1.649  1.00 90.88           C
ATOM   1797  OD1 ASN A 129       1.309   2.105  -1.388  1.00 90.88           O
ATOM   1798  ND2 ASN A 129       2.138   3.707  -2.737  1.00 90.88           N
ATOM   1799 1HD2 ASN A 129       2.263   4.687  -2.891  1.00 90.88           H
ATOM   1800 2HD2 ASN A 129       2.491   3.047  -3.400  1.00 90.88           H
ATOM   1801  HN  ASN A 129      -0.373   5.821   0.758  1.00 90.88           H
ATOM   1802  N   PHE A 130      -1.515   2.892  -0.086  1.00 86.02           N
ATOM   1803  CA  PHE A 130      -2.127   1.575  -0.094  1.00 86.02           C
ATOM   1804  C   PHE A 130      -3.482   1.605  -0.804  1.00 86.02           C
ATOM   1805  O   PHE A 130      -3.739   0.795  -1.694  1.00 86.02           O
ATOM   1806  HA  PHE A 130      -1.453   0.907  -0.631  1.00 86.02           H
ATOM   1807  CB  PHE A 130      -2.339   1.170   1.366  1.00 86.02           C
ATOM   1808 1HB  PHE A 130      -1.377   1.179   1.878  1.00 86.02           H
ATOM   1809 2HB  PHE A 130      -2.966   1.918   1.852  1.00 86.02           H
ATOM   1810  CG  PHE A 130      -2.983  -0.206   1.544  1.00 86.02           C
ATOM   1811  CD1 PHE A 130      -4.220  -0.312   2.099  1.00 86.02           C
ATOM   1812  HD1 PHE A 130      -4.753   0.584   2.417  1.00 86.02           H
ATOM   1813  CD2 PHE A 130      -2.318  -1.324   1.146  1.00 86.02           C
ATOM   1814  HD2 PHE A 130      -1.327  -1.240   0.702  1.00 86.02           H
ATOM   1815  CE1 PHE A 130      -4.818  -1.590   2.263  1.00 86.02           C
ATOM   1816  HE1 PHE A 130      -5.809  -1.674   2.708  1.00 86.02           H
ATOM   1817  CE2 PHE A 130      -2.916  -2.602   1.311  1.00 86.02           C
ATOM   1818  HE2 PHE A 130      -2.383  -3.498   0.993  1.00 86.02           H
ATOM   1819  CZ  PHE A 130      -4.153  -2.707   1.866  1.00 86.02           C
ATOM   1820  HZ  PHE A 130      -4.612  -3.688   1.992  1.00 86.02           H
ATOM   1821  HN  PHE A 130      -1.325   3.264   0.823  1.00 86.02           H
ATOM   1822  N   TYR A 131      -4.313   2.547  -0.385  1.00 87.19           N
ATOM   1823  CA  TYR A 131      -5.651   2.667  -0.941  1.00 87.19           C
ATOM   1824  C   TYR A 131      -5.598   3.077  -2.414  1.00 87.19           C
ATOM   1825  O   TYR A 131      -6.308   2.513  -3.244  1.00 87.19           O
ATOM   1826  HA  TYR A 131      -6.137   1.695  -0.859  1.00 87.19           H
ATOM   1827  CB  TYR A 131      -6.342   3.773  -0.140  1.00 87.19           C
ATOM   1828 1HB  TYR A 131      -5.713   4.662  -0.150  1.00 87.19           H
ATOM   1829 2HB  TYR A 131      -7.276   4.037  -0.637  1.00 87.19           H
ATOM   1830  CG  TYR A 131      -6.644   3.395   1.311  1.00 87.19           C
ATOM   1831  CD1 TYR A 131      -7.170   2.154   1.606  1.00 87.19           C
ATOM   1832  HD1 TYR A 131      -7.372   1.443   0.805  1.00 87.19           H
ATOM   1833  CD2 TYR A 131      -6.389   4.295   2.326  1.00 87.19           C
ATOM   1834  HD2 TYR A 131      -5.973   5.275   2.093  1.00 87.19           H
ATOM   1835  CE1 TYR A 131      -7.454   1.798   2.972  1.00 87.19           C
ATOM   1836  HE1 TYR A 131      -7.870   0.821   3.219  1.00 87.19           H
ATOM   1837  CE2 TYR A 131      -6.672   3.939   3.692  1.00 87.19           C
ATOM   1838  HE2 TYR A 131      -6.476   4.641   4.503  1.00 87.19           H
ATOM   1839  CZ  TYR A 131      -7.191   2.708   3.948  1.00 87.19           C
ATOM   1840  OH  TYR A 131      -7.458   2.372   5.238  1.00 87.19           O
ATOM   1841  HH  TYR A 131      -7.394   3.181   5.823  1.00 87.19           H
ATOM   1842  HN  TYR A 131      -4.087   3.220   0.319  1.00 87.19           H
ATOM   1843  N   SER A 132      -4.749   4.056  -2.693  1.00 90.40           N
ATOM   1844  CA  SER A 132      -4.646   4.596  -4.037  1.00 90.40           C
ATOM   1845  C   SER A 132      -4.184   3.506  -5.006  1.00 90.40           C
ATOM   1846  O   SER A 132      -4.717   3.382  -6.107  1.00 90.40           O
ATOM   1847  HA  SER A 132      -5.652   4.932  -4.291  1.00 90.40           H
ATOM   1848  CB  SER A 132      -3.686   5.787  -4.080  1.00 90.40           C
ATOM   1849 1HB  SER A 132      -3.590   6.138  -5.108  1.00 90.40           H
ATOM   1850 2HB  SER A 132      -4.102   6.610  -3.499  1.00 90.40           H
ATOM   1851  OG  SER A 132      -2.398   5.452  -3.572  1.00 90.40           O
ATOM   1852  HG  SER A 132      -2.261   5.879  -2.678  1.00 90.40           H
ATOM   1853  HN  SER A 132      -4.141   4.477  -2.020  1.00 90.40           H
ATOM   1854  N   CYS A 133      -3.196   2.743  -4.560  1.00 85.43           N
ATOM   1855  CA  CYS A 133      -2.636   1.686  -5.384  1.00 85.43           C
ATOM   1856  C   CYS A 133      -3.738   0.662  -5.665  1.00 85.43           C
ATOM   1857  O   CYS A 133      -3.911   0.227  -6.803  1.00 85.43           O
ATOM   1858  HA  CYS A 133      -2.299   2.155  -6.308  1.00 85.43           H
ATOM   1859  CB  CYS A 133      -1.414   1.043  -4.726  1.00 85.43           C
ATOM   1860 1HB  CYS A 133      -1.607   0.874  -3.667  1.00 85.43           H
ATOM   1861 2HB  CYS A 133      -1.220   0.068  -5.174  1.00 85.43           H
ATOM   1862  SG  CYS A 133       0.048   2.126  -4.929  1.00 85.43           S
ATOM   1863  HG  CYS A 133      -0.318   3.025  -4.020  1.00 85.43           H
ATOM   1864  HN  CYS A 133      -2.781   2.838  -3.655  1.00 85.43           H
ATOM   1865  N   VAL A 134      -4.454   0.306  -4.609  1.00 82.74           N
ATOM   1866  CA  VAL A 134      -5.532  -0.662  -4.727  1.00 82.74           C
ATOM   1867  C   VAL A 134      -6.501  -0.208  -5.820  1.00 82.74           C
ATOM   1868  O   VAL A 134      -6.849  -0.984  -6.708  1.00 82.74           O
ATOM   1869  HA  VAL A 134      -5.089  -1.613  -5.024  1.00 82.74           H
ATOM   1870  CB  VAL A 134      -6.210  -0.858  -3.370  1.00 82.74           C
ATOM   1871  HB  VAL A 134      -6.149   0.084  -2.825  1.00 82.74           H
ATOM   1872  CG1 VAL A 134      -7.690  -1.205  -3.542  1.00 82.74           C
ATOM   1873 1HG1 VAL A 134      -8.194  -0.397  -4.071  1.00 82.74           H
ATOM   1874 2HG1 VAL A 134      -7.782  -2.128  -4.115  1.00 82.74           H
ATOM   1875 3HG1 VAL A 134      -8.148  -1.339  -2.562  1.00 82.74           H
ATOM   1876  CG2 VAL A 134      -5.488  -1.925  -2.545  1.00 82.74           C
ATOM   1877 1HG2 VAL A 134      -5.504  -2.873  -3.084  1.00 82.74           H
ATOM   1878 2HG2 VAL A 134      -4.455  -1.619  -2.379  1.00 82.74           H
ATOM   1879 3HG2 VAL A 134      -5.991  -2.045  -1.585  1.00 82.74           H
ATOM   1880  HN  VAL A 134      -4.308   0.665  -3.687  1.00 82.74           H
ATOM   1881  N   LEU A 135      -6.911   1.048  -5.718  1.00 86.29           N
ATOM   1882  CA  LEU A 135      -7.949   1.570  -6.591  1.00 86.29           C
ATOM   1883  C   LEU A 135      -7.412   1.656  -8.021  1.00 86.29           C
ATOM   1884  O   LEU A 135      -8.140   1.398  -8.978  1.00 86.29           O
ATOM   1885  HA  LEU A 135      -8.776   0.860  -6.575  1.00 86.29           H
ATOM   1886  CB  LEU A 135      -8.483   2.899  -6.054  1.00 86.29           C
ATOM   1887 1HB  LEU A 135      -7.644   3.584  -5.934  1.00 86.29           H
ATOM   1888 2HB  LEU A 135      -9.144   3.333  -6.804  1.00 86.29           H
ATOM   1889  CG  LEU A 135      -9.242   2.830  -4.726  1.00 86.29           C
ATOM   1890  HG  LEU A 135      -8.652   2.238  -4.027  1.00 86.29           H
ATOM   1891  CD1 LEU A 135      -9.404   4.223  -4.115  1.00 86.29           C
ATOM   1892 1HD1 LEU A 135      -8.421   4.657  -3.933  1.00 86.29           H
ATOM   1893 2HD1 LEU A 135      -9.961   4.859  -4.802  1.00 86.29           H
ATOM   1894 3HD1 LEU A 135      -9.946   4.145  -3.172  1.00 86.29           H
ATOM   1895  CD2 LEU A 135     -10.586   2.119  -4.899  1.00 86.29           C
ATOM   1896 1HD2 LEU A 135     -11.194   2.664  -5.621  1.00 86.29           H
ATOM   1897 2HD2 LEU A 135     -10.416   1.104  -5.258  1.00 86.29           H
ATOM   1898 3HD2 LEU A 135     -11.104   2.084  -3.941  1.00 86.29           H
ATOM   1899  HN  LEU A 135      -6.547   1.704  -5.056  1.00 86.29           H
ATOM   1900  N   LEU A 136      -6.142   2.020  -8.121  1.00 87.47           N
ATOM   1901  CA  LEU A 136      -5.509   2.181  -9.419  1.00 87.47           C
ATOM   1902  C   LEU A 136      -5.439   0.822 -10.118  1.00 87.47           C
ATOM   1903  O   LEU A 136      -5.742   0.715 -11.306  1.00 87.47           O
ATOM   1904  HA  LEU A 136      -6.141   2.842 -10.011  1.00 87.47           H
ATOM   1905  CB  LEU A 136      -4.149   2.867  -9.271  1.00 87.47           C
ATOM   1906 1HB  LEU A 136      -3.610   2.388  -8.454  1.00 87.47           H
ATOM   1907 2HB  LEU A 136      -3.574   2.688 -10.180  1.00 87.47           H
ATOM   1908  CG  LEU A 136      -4.183   4.374  -9.010  1.00 87.47           C
ATOM   1909  HG  LEU A 136      -4.907   4.567  -8.217  1.00 87.47           H
ATOM   1910  CD1 LEU A 136      -2.826   4.875  -8.514  1.00 87.47           C
ATOM   1911 1HD1 LEU A 136      -2.567   4.365  -7.586  1.00 87.47           H
ATOM   1912 2HD1 LEU A 136      -2.065   4.668  -9.266  1.00 87.47           H
ATOM   1913 3HD1 LEU A 136      -2.878   5.949  -8.336  1.00 87.47           H
ATOM   1914  CD2 LEU A 136      -4.657   5.135 -10.249  1.00 87.47           C
ATOM   1915 1HD2 LEU A 136      -3.977   4.939 -11.078  1.00 87.47           H
ATOM   1916 2HD2 LEU A 136      -5.661   4.804 -10.517  1.00 87.47           H
ATOM   1917 3HD2 LEU A 136      -4.672   6.203 -10.036  1.00 87.47           H
ATOM   1918  HN  LEU A 136      -5.550   2.205  -7.336  1.00 87.47           H
ATOM   1919  N   ILE A 137      -5.039  -0.183  -9.353  1.00 80.48           N
ATOM   1920  CA  ILE A 137      -4.893  -1.524  -9.893  1.00 80.48           C
ATOM   1921  C   ILE A 137      -6.251  -2.017 -10.396  1.00 80.48           C
ATOM   1922  O   ILE A 137      -6.337  -2.641 -11.452  1.00 80.48           O
ATOM   1923  HA  ILE A 137      -4.212  -1.462 -10.741  1.00 80.48           H
ATOM   1924  CB  ILE A 137      -4.247  -2.450  -8.860  1.00 80.48           C
ATOM   1925  HB  ILE A 137      -4.745  -2.294  -7.903  1.00 80.48           H
ATOM   1926  CG1 ILE A 137      -2.770  -2.105  -8.663  1.00 80.48           C
ATOM   1927 1HG1 ILE A 137      -2.201  -2.408  -9.543  1.00 80.48           H
ATOM   1928 2HG1 ILE A 137      -2.654  -1.025  -8.565  1.00 80.48           H
ATOM   1929  CG2 ILE A 137      -4.447  -3.918  -9.240  1.00 80.48           C
ATOM   1930 1HG2 ILE A 137      -5.514  -4.139  -9.288  1.00 80.48           H
ATOM   1931 2HG2 ILE A 137      -3.993  -4.108 -10.212  1.00 80.48           H
ATOM   1932 3HG2 ILE A 137      -3.978  -4.555  -8.489  1.00 80.48           H
ATOM   1933  CD1 ILE A 137      -2.206  -2.798  -7.421  1.00 80.48           C
ATOM   1934 1HD1 ILE A 137      -2.761  -2.474  -6.541  1.00 80.48           H
ATOM   1935 2HD1 ILE A 137      -2.301  -3.878  -7.533  1.00 80.48           H
ATOM   1936 3HD1 ILE A 137      -1.154  -2.536  -7.305  1.00 80.48           H
ATOM   1937  HN  ILE A 137      -4.817  -0.092  -8.382  1.00 80.48           H
ATOM   1938  N   MET A 138      -7.280  -1.717  -9.616  1.00 80.22           N
ATOM   1939  CA  MET A 138      -8.638  -2.055 -10.007  1.00 80.22           C
ATOM   1940  C   MET A 138      -8.999  -1.413 -11.348  1.00 80.22           C
ATOM   1941  O   MET A 138      -9.533  -2.077 -12.235  1.00 80.22           O
ATOM   1942  HA  MET A 138      -8.655  -3.141 -10.100  1.00 80.22           H
ATOM   1943  CB  MET A 138      -9.614  -1.573  -8.931  1.00 80.22           C
ATOM   1944 1HB  MET A 138      -9.517  -2.196  -8.042  1.00 80.22           H
ATOM   1945 2HB  MET A 138      -9.361  -0.555  -8.635  1.00 80.22           H
ATOM   1946  CG  MET A 138     -11.056  -1.620  -9.438  1.00 80.22           C
ATOM   1947 1HG  MET A 138     -11.177  -0.937 -10.279  1.00 80.22           H
ATOM   1948 2HG  MET A 138     -11.290  -2.620  -9.803  1.00 80.22           H
ATOM   1949  SD  MET A 138     -12.180  -1.172  -8.125  1.00 80.22           S
ATOM   1950  CE  MET A 138     -12.132   0.606  -8.268  1.00 80.22           C
ATOM   1951 1HE  MET A 138     -11.111   0.956  -8.116  1.00 80.22           H
ATOM   1952 2HE  MET A 138     -12.472   0.900  -9.262  1.00 80.22           H
ATOM   1953 3HE  MET A 138     -12.784   1.049  -7.516  1.00 80.22           H
ATOM   1954  HN  MET A 138      -7.197  -1.253  -8.734  1.00 80.22           H
ATOM   1955  N   CYS A 139      -8.694  -0.128 -11.453  1.00 83.95           N
ATOM   1956  CA  CYS A 139      -9.055   0.633 -12.638  1.00 83.95           C
ATOM   1957  C   CYS A 139      -8.294   0.053 -13.832  1.00 83.95           C
ATOM   1958  O   CYS A 139      -8.839  -0.049 -14.930  1.00 83.95           O
ATOM   1959  HA  CYS A 139     -10.131   0.514 -12.770  1.00 83.95           H
ATOM   1960  CB  CYS A 139      -8.780   2.127 -12.457  1.00 83.95           C
ATOM   1961 1HB  CYS A 139      -7.757   2.278 -12.114  1.00 83.95           H
ATOM   1962 2HB  CYS A 139      -8.875   2.641 -13.413  1.00 83.95           H
ATOM   1963  SG  CYS A 139      -9.955   2.837 -11.247  1.00 83.95           S
ATOM   1964  HG  CYS A 139      -9.333   2.380 -10.164  1.00 83.95           H
ATOM   1965  HN  CYS A 139      -8.210   0.392 -10.749  1.00 83.95           H
ATOM   1966  N   ILE A 140      -7.046  -0.312 -13.576  1.00 81.05           N
ATOM   1967  CA  ILE A 140      -6.210  -0.895 -14.612  1.00 81.05           C
ATOM   1968  C   ILE A 140      -6.863  -2.179 -15.126  1.00 81.05           C
ATOM   1969  O   ILE A 140      -6.871  -2.437 -16.329  1.00 81.05           O
ATOM   1970  HA  ILE A 140      -6.160  -0.180 -15.433  1.00 81.05           H
ATOM   1971  CB  ILE A 140      -4.782  -1.094 -14.099  1.00 81.05           C
ATOM   1972  HB  ILE A 140      -4.835  -1.545 -13.108  1.00 81.05           H
ATOM   1973  CG1 ILE A 140      -4.062   0.247 -13.947  1.00 81.05           C
ATOM   1974 1HG1 ILE A 140      -3.809   0.641 -14.931  1.00 81.05           H
ATOM   1975 2HG1 ILE A 140      -4.727   0.970 -13.475  1.00 81.05           H
ATOM   1976  CG2 ILE A 140      -4.008  -2.063 -14.995  1.00 81.05           C
ATOM   1977 1HG2 ILE A 140      -4.513  -3.029 -15.008  1.00 81.05           H
ATOM   1978 2HG2 ILE A 140      -3.962  -1.663 -16.008  1.00 81.05           H
ATOM   1979 3HG2 ILE A 140      -2.996  -2.186 -14.608  1.00 81.05           H
ATOM   1980  CD1 ILE A 140      -2.790   0.094 -13.110  1.00 81.05           C
ATOM   1981 1HD1 ILE A 140      -3.049  -0.277 -12.119  1.00 81.05           H
ATOM   1982 2HD1 ILE A 140      -2.117  -0.611 -13.598  1.00 81.05           H
ATOM   1983 3HD1 ILE A 140      -2.298   1.062 -13.018  1.00 81.05           H
ATOM   1984  HN  ILE A 140      -6.606  -0.215 -12.683  1.00 81.05           H
ATOM   1985  N   SER A 141      -7.396  -2.950 -14.189  1.00 75.08           N
ATOM   1986  CA  SER A 141      -7.953  -4.251 -14.518  1.00 75.08           C
ATOM   1987  C   SER A 141      -9.190  -4.082 -15.403  1.00 75.08           C
ATOM   1988  O   SER A 141      -9.378  -4.829 -16.362  1.00 75.08           O
ATOM   1989  HA  SER A 141      -7.164  -4.775 -15.059  1.00 75.08           H
ATOM   1990  CB  SER A 141      -8.309  -5.034 -13.253  1.00 75.08           C
ATOM   1991 1HB  SER A 141      -9.083  -4.500 -12.702  1.00 75.08           H
ATOM   1992 2HB  SER A 141      -8.726  -6.002 -13.531  1.00 75.08           H
ATOM   1993  OG  SER A 141      -7.177  -5.230 -12.410  1.00 75.08           O
ATOM   1994  HG  SER A 141      -7.097  -4.472 -11.763  1.00 75.08           H
ATOM   1995  HN  SER A 141      -7.450  -2.700 -13.223  1.00 75.08           H
ATOM   1996  N   VAL A 142     -10.000  -3.096 -15.050  1.00 77.55           N
ATOM   1997  CA  VAL A 142     -11.196  -2.797 -15.821  1.00 77.55           C
ATOM   1998  C   VAL A 142     -10.791  -2.314 -17.215  1.00 77.55           C
ATOM   1999  O   VAL A 142     -11.383  -2.722 -18.213  1.00 77.55           O
ATOM   2000  HA  VAL A 142     -11.762  -3.723 -15.921  1.00 77.55           H
ATOM   2001  CB  VAL A 142     -12.065  -1.789 -15.067  1.00 77.55           C
ATOM   2002  HB  VAL A 142     -11.453  -0.913 -14.851  1.00 77.55           H
ATOM   2003  CG1 VAL A 142     -13.247  -1.335 -15.926  1.00 77.55           C
ATOM   2004 1HG1 VAL A 142     -12.876  -0.864 -16.837  1.00 77.55           H
ATOM   2005 2HG1 VAL A 142     -13.860  -2.198 -16.187  1.00 77.55           H
ATOM   2006 3HG1 VAL A 142     -13.849  -0.618 -15.367  1.00 77.55           H
ATOM   2007  CG2 VAL A 142     -12.546  -2.366 -13.735  1.00 77.55           C
ATOM   2008 1HG2 VAL A 142     -13.134  -3.265 -13.919  1.00 77.55           H
ATOM   2009 2HG2 VAL A 142     -11.684  -2.616 -13.115  1.00 77.55           H
ATOM   2010 3HG2 VAL A 142     -13.162  -1.629 -13.220  1.00 77.55           H
ATOM   2011  HN  VAL A 142      -9.852  -2.507 -14.255  1.00 77.55           H
ATOM   2012  N   ASP A 143      -9.786  -1.451 -17.238  1.00 77.79           N
ATOM   2013  CA  ASP A 143      -9.356  -0.837 -18.483  1.00 77.79           C
ATOM   2014  C   ASP A 143      -8.847  -1.922 -19.434  1.00 77.79           C
ATOM   2015  O   ASP A 143      -9.105  -1.871 -20.635  1.00 77.79           O
ATOM   2016  HA  ASP A 143     -10.238  -0.325 -18.869  1.00 77.79           H
ATOM   2017  CB  ASP A 143      -8.216   0.155 -18.243  1.00 77.79           C
ATOM   2018 1HB  ASP A 143      -8.485   0.835 -17.435  1.00 77.79           H
ATOM   2019 2HB  ASP A 143      -7.323  -0.382 -17.924  1.00 77.79           H
ATOM   2020  CG  ASP A 143      -7.910   0.956 -19.510  1.00 77.79           C
ATOM   2021  OD1 ASP A 143      -8.877   1.503 -20.083  1.00 77.79           O
ATOM   2022  OD2 ASP A 143      -6.716   1.003 -19.877  1.00 77.79           O
ATOM   2023  HN  ASP A 143      -9.269  -1.172 -16.429  1.00 77.79           H
ATOM   2024  N   ARG A 144      -8.132  -2.878 -18.860  1.00 73.01           N
ATOM   2025  CA  ARG A 144      -7.600  -3.984 -19.638  1.00 73.01           C
ATOM   2026  C   ARG A 144      -8.741  -4.790 -20.263  1.00 73.01           C
ATOM   2027  O   ARG A 144      -8.679  -5.153 -21.437  1.00 73.01           O
ATOM   2028  HA  ARG A 144      -6.985  -3.515 -20.406  1.00 73.01           H
ATOM   2029  CB  ARG A 144      -6.748  -4.911 -18.768  1.00 73.01           C
ATOM   2030 1HB  ARG A 144      -7.193  -4.995 -17.777  1.00 73.01           H
ATOM   2031 2HB  ARG A 144      -6.737  -5.912 -19.199  1.00 73.01           H
ATOM   2032  CG  ARG A 144      -5.316  -4.385 -18.647  1.00 73.01           C
ATOM   2033 1HG  ARG A 144      -4.885  -4.264 -19.640  1.00 73.01           H
ATOM   2034 2HG  ARG A 144      -5.325  -3.400 -18.180  1.00 73.01           H
ATOM   2035  CD  ARG A 144      -4.450  -5.339 -17.822  1.00 73.01           C
ATOM   2036 1HD  ARG A 144      -4.704  -5.253 -16.765  1.00 73.01           H
ATOM   2037 2HD  ARG A 144      -4.650  -6.370 -18.114  1.00 73.01           H
ATOM   2038  NE  ARG A 144      -3.018  -5.025 -18.024  1.00 73.01           N
ATOM   2039  HE  ARG A 144      -2.787  -4.234 -18.590  1.00 73.01           H
ATOM   2040  CZ  ARG A 144      -2.012  -5.735 -17.495  1.00 73.01           C
ATOM   2041  NH1 ARG A 144      -2.263  -6.805 -16.728  1.00 73.01           N
ATOM   2042 1HH1 ARG A 144      -3.207  -7.079 -16.546  1.00 73.01           H
ATOM   2043 2HH1 ARG A 144      -1.506  -7.329 -16.338  1.00 73.01           H
ATOM   2044  NH2 ARG A 144      -0.750  -5.359 -17.745  1.00 73.01           N
ATOM   2045 1HH2 ARG A 144       0.012  -5.878 -17.359  1.00 73.01           H
ATOM   2046 2HH2 ARG A 144      -0.571  -4.559 -18.319  1.00 73.01           H
ATOM   2047  HN  ARG A 144      -7.915  -2.905 -17.884  1.00 73.01           H
ATOM   2048  N   TYR A 145      -9.756  -5.046 -19.451  1.00 71.60           N
ATOM   2049  CA  TYR A 145     -10.916  -5.789 -19.914  1.00 71.60           C
ATOM   2050  C   TYR A 145     -11.565  -5.100 -21.116  1.00 71.60           C
ATOM   2051  O   TYR A 145     -11.822  -5.736 -22.137  1.00 71.60           O
ATOM   2052  HA  TYR A 145     -10.582  -6.783 -20.211  1.00 71.60           H
ATOM   2053  CB  TYR A 145     -11.906  -5.794 -18.748  1.00 71.60           C
ATOM   2054 1HB  TYR A 145     -11.514  -6.430 -17.954  1.00 71.60           H
ATOM   2055 2HB  TYR A 145     -11.979  -4.785 -18.341  1.00 71.60           H
ATOM   2056  CG  TYR A 145     -13.308  -6.278 -19.124  1.00 71.60           C
ATOM   2057  CD1 TYR A 145     -14.381  -5.415 -19.044  1.00 71.60           C
ATOM   2058  HD1 TYR A 145     -14.230  -4.387 -18.712  1.00 71.60           H
ATOM   2059  CD2 TYR A 145     -13.499  -7.579 -19.544  1.00 71.60           C
ATOM   2060  HD2 TYR A 145     -12.651  -8.261 -19.608  1.00 71.60           H
ATOM   2061  CE1 TYR A 145     -15.701  -5.870 -19.398  1.00 71.60           C
ATOM   2062  HE1 TYR A 145     -16.557  -5.198 -19.339  1.00 71.60           H
ATOM   2063  CE2 TYR A 145     -14.818  -8.035 -19.899  1.00 71.60           C
ATOM   2064  HE2 TYR A 145     -14.983  -9.060 -20.232  1.00 71.60           H
ATOM   2065  CZ  TYR A 145     -15.854  -7.158 -19.808  1.00 71.60           C
ATOM   2066  OH  TYR A 145     -17.100  -7.588 -20.143  1.00 71.60           O
ATOM   2067  HH  TYR A 145     -17.071  -8.556 -20.395  1.00 71.60           H
ATOM   2068  HN  TYR A 145      -9.795  -4.755 -18.495  1.00 71.60           H
ATOM   2069  N   ILE A 146     -11.812  -3.808 -20.955  1.00 73.90           N
ATOM   2070  CA  ILE A 146     -12.486  -3.040 -21.988  1.00 73.90           C
ATOM   2071  C   ILE A 146     -11.658  -3.085 -23.273  1.00 73.90           C
ATOM   2072  O   ILE A 146     -12.207  -3.221 -24.365  1.00 73.90           O
ATOM   2073  HA  ILE A 146     -13.445  -3.521 -22.178  1.00 73.90           H
ATOM   2074  CB  ILE A 146     -12.780  -1.622 -21.495  1.00 73.90           C
ATOM   2075  HB  ILE A 146     -11.859  -1.203 -21.090  1.00 73.90           H
ATOM   2076  CG1 ILE A 146     -13.807  -1.638 -20.361  1.00 73.90           C
ATOM   2077 1HG1 ILE A 146     -14.786  -1.912 -20.755  1.00 73.90           H
ATOM   2078 2HG1 ILE A 146     -13.534  -2.397 -19.629  1.00 73.90           H
ATOM   2079  CG2 ILE A 146     -13.217  -0.719 -22.651  1.00 73.90           C
ATOM   2080 1HG2 ILE A 146     -12.422  -0.673 -23.395  1.00 73.90           H
ATOM   2081 2HG2 ILE A 146     -14.119  -1.125 -23.108  1.00 73.90           H
ATOM   2082 3HG2 ILE A 146     -13.420   0.283 -22.273  1.00 73.90           H
ATOM   2083  CD1 ILE A 146     -13.892  -0.271 -19.679  1.00 73.90           C
ATOM   2084 1HD1 ILE A 146     -12.918  -0.011 -19.264  1.00 73.90           H
ATOM   2085 2HD1 ILE A 146     -14.189   0.482 -20.409  1.00 73.90           H
ATOM   2086 3HD1 ILE A 146     -14.629  -0.310 -18.876  1.00 73.90           H
ATOM   2087  HN  ILE A 146     -11.559  -3.288 -20.139  1.00 73.90           H
ATOM   2088  N   ALA A 147     -10.349  -2.967 -23.101  1.00 74.40           N
ATOM   2089  CA  ALA A 147      -9.448  -2.888 -24.238  1.00 74.40           C
ATOM   2090  C   ALA A 147      -9.518  -4.196 -25.030  1.00 74.40           C
ATOM   2091  O   ALA A 147      -9.309  -4.203 -26.242  1.00 74.40           O
ATOM   2092  HA  ALA A 147      -9.787  -2.070 -24.874  1.00 74.40           H
ATOM   2093  CB  ALA A 147      -8.033  -2.578 -23.748  1.00 74.40           C
ATOM   2094 1HB  ALA A 147      -8.032  -1.626 -23.217  1.00 74.40           H
ATOM   2095 2HB  ALA A 147      -7.700  -3.369 -23.075  1.00 74.40           H
ATOM   2096 3HB  ALA A 147      -7.357  -2.519 -24.601  1.00 74.40           H
ATOM   2097  HN  ALA A 147      -9.905  -2.926 -22.206  1.00 74.40           H
ATOM   2098  N   ILE A 148      -9.812  -5.270 -24.312  1.00 69.89           N
ATOM   2099  CA  ILE A 148      -9.861  -6.588 -24.923  1.00 69.89           C
ATOM   2100  C   ILE A 148     -11.253  -6.819 -25.514  1.00 69.89           C
ATOM   2101  O   ILE A 148     -11.381  -7.219 -26.671  1.00 69.89           O
ATOM   2102  HA  ILE A 148      -9.134  -6.599 -25.735  1.00 69.89           H
ATOM   2103  CB  ILE A 148      -9.433  -7.660 -23.918  1.00 69.89           C
ATOM   2104  HB  ILE A 148     -10.012  -7.523 -23.005  1.00 69.89           H
ATOM   2105  CG1 ILE A 148      -7.958  -7.505 -23.545  1.00 69.89           C
ATOM   2106 1HG1 ILE A 148      -7.334  -7.756 -24.403  1.00 69.89           H
ATOM   2107 2HG1 ILE A 148      -7.750  -6.465 -23.294  1.00 69.89           H
ATOM   2108  CG2 ILE A 148      -9.747  -9.061 -24.446  1.00 69.89           C
ATOM   2109 1HG2 ILE A 148     -10.819  -9.153 -24.619  1.00 69.89           H
ATOM   2110 2HG2 ILE A 148      -9.212  -9.226 -25.381  1.00 69.89           H
ATOM   2111 3HG2 ILE A 148      -9.433  -9.804 -23.713  1.00 69.89           H
ATOM   2112  CD1 ILE A 148      -7.594  -8.403 -22.362  1.00 69.89           C
ATOM   2113 1HD1 ILE A 148      -8.202  -8.133 -21.499  1.00 69.89           H
ATOM   2114 2HD1 ILE A 148      -7.780  -9.445 -22.626  1.00 69.89           H
ATOM   2115 3HD1 ILE A 148      -6.539  -8.273 -22.118  1.00 69.89           H
ATOM   2116  HN  ILE A 148     -10.014  -5.250 -23.333  1.00 69.89           H
ATOM   2117  N   ALA A 149     -12.260  -6.559 -24.694  1.00 70.06           N
ATOM   2118  CA  ALA A 149     -13.618  -6.956 -25.027  1.00 70.06           C
ATOM   2119  C   ALA A 149     -14.158  -6.038 -26.125  1.00 70.06           C
ATOM   2120  O   ALA A 149     -14.900  -6.481 -27.001  1.00 70.06           O
ATOM   2121  HA  ALA A 149     -13.582  -7.978 -25.405  1.00 70.06           H
ATOM   2122  CB  ALA A 149     -14.482  -6.927 -23.765  1.00 70.06           C
ATOM   2123 1HB  ALA A 149     -14.072  -7.617 -23.028  1.00 70.06           H
ATOM   2124 2HB  ALA A 149     -14.490  -5.918 -23.353  1.00 70.06           H
ATOM   2125 3HB  ALA A 149     -15.501  -7.225 -24.015  1.00 70.06           H
ATOM   2126  HN  ALA A 149     -12.161  -6.087 -23.819  1.00 70.06           H
ATOM   2127  N   GLN A 150     -13.766  -4.775 -26.043  1.00 72.78           N
ATOM   2128  CA  GLN A 150     -14.317  -3.761 -26.925  1.00 72.78           C
ATOM   2129  C   GLN A 150     -13.197  -3.064 -27.699  1.00 72.78           C
ATOM   2130  O   GLN A 150     -13.201  -1.842 -27.839  1.00 72.78           O
ATOM   2131  HA  GLN A 150     -14.965  -4.300 -27.617  1.00 72.78           H
ATOM   2132  CB  GLN A 150     -15.154  -2.748 -26.141  1.00 72.78           C
ATOM   2133 1HB  GLN A 150     -14.523  -2.232 -25.417  1.00 72.78           H
ATOM   2134 2HB  GLN A 150     -15.545  -1.990 -26.820  1.00 72.78           H
ATOM   2135  CG  GLN A 150     -16.311  -3.437 -25.416  1.00 72.78           C
ATOM   2136 1HG  GLN A 150     -16.781  -4.162 -26.080  1.00 72.78           H
ATOM   2137 2HG  GLN A 150     -15.930  -3.992 -24.558  1.00 72.78           H
ATOM   2138  CD  GLN A 150     -17.351  -2.417 -24.948  1.00 72.78           C
ATOM   2139  OE1 GLN A 150     -17.254  -1.229 -25.209  1.00 72.78           O
ATOM   2140  NE2 GLN A 150     -18.349  -2.945 -24.245  1.00 72.78           N
ATOM   2141 1HE2 GLN A 150     -18.369  -3.928 -24.066  1.00 72.78           H
ATOM   2142 2HE2 GLN A 150     -19.079  -2.358 -23.895  1.00 72.78           H
ATOM   2143  HN  GLN A 150     -13.085  -4.442 -25.390  1.00 72.78           H
ATOM   2144  N   ALA A 151     -12.264  -3.871 -28.182  1.00 66.45           N
ATOM   2145  CA  ALA A 151     -11.027  -3.342 -28.731  1.00 66.45           C
ATOM   2146  C   ALA A 151     -11.352  -2.223 -29.723  1.00 66.45           C
ATOM   2147  O   ALA A 151     -10.689  -1.187 -29.735  1.00 66.45           O
ATOM   2148  HA  ALA A 151     -10.448  -2.927 -27.906  1.00 66.45           H
ATOM   2149  CB  ALA A 151     -10.226  -4.476 -29.373  1.00 66.45           C
ATOM   2150 1HB  ALA A 151      -9.996  -5.230 -28.620  1.00 66.45           H
ATOM   2151 2HB  ALA A 151     -10.814  -4.929 -30.172  1.00 66.45           H
ATOM   2152 3HB  ALA A 151      -9.298  -4.079 -29.785  1.00 66.45           H
ATOM   2153  HN  ALA A 151     -12.342  -4.868 -28.202  1.00 66.45           H
ATOM   2154  N   MET A 152     -12.372  -2.471 -30.532  1.00 68.70           N
ATOM   2155  CA  MET A 152     -12.744  -1.532 -31.576  1.00 68.70           C
ATOM   2156  C   MET A 152     -13.216  -0.205 -30.977  1.00 68.70           C
ATOM   2157  O   MET A 152     -12.714   0.857 -31.340  1.00 68.70           O
ATOM   2158  HA  MET A 152     -11.840  -1.372 -32.163  1.00 68.70           H
ATOM   2159  CB  MET A 152     -13.863  -2.134 -32.429  1.00 68.70           C
ATOM   2160 1HB  MET A 152     -14.593  -2.623 -31.785  1.00 68.70           H
ATOM   2161 2HB  MET A 152     -14.388  -1.339 -32.960  1.00 68.70           H
ATOM   2162  CG  MET A 152     -13.304  -3.143 -33.434  1.00 68.70           C
ATOM   2163 1HG  MET A 152     -12.293  -3.434 -33.145  1.00 68.70           H
ATOM   2164 2HG  MET A 152     -13.910  -4.049 -33.427  1.00 68.70           H
ATOM   2165  SD  MET A 152     -13.289  -2.431 -35.071  1.00 68.70           S
ATOM   2166  CE  MET A 152     -14.952  -2.819 -35.592  1.00 68.70           C
ATOM   2167 1HE  MET A 152     -15.093  -3.900 -35.580  1.00 68.70           H
ATOM   2168 2HE  MET A 152     -15.664  -2.352 -34.912  1.00 68.70           H
ATOM   2169 3HE  MET A 152     -15.113  -2.443 -36.602  1.00 68.70           H
ATOM   2170  HN  MET A 152     -12.938  -3.294 -30.482  1.00 68.70           H
ATOM   2171  N   ARG A 153     -14.176  -0.311 -30.070  1.00 69.25           N
ATOM   2172  CA  ARG A 153     -14.751   0.870 -29.448  1.00 69.25           C
ATOM   2173  C   ARG A 153     -13.698   1.590 -28.602  1.00 69.25           C
ATOM   2174  O   ARG A 153     -13.712   2.815 -28.498  1.00 69.25           O
ATOM   2175  HA  ARG A 153     -15.077   1.493 -30.280  1.00 69.25           H
ATOM   2176  CB  ARG A 153     -15.942   0.501 -28.561  1.00 69.25           C
ATOM   2177 1HB  ARG A 153     -15.667  -0.320 -27.900  1.00 69.25           H
ATOM   2178 2HB  ARG A 153     -16.203   1.348 -27.926  1.00 69.25           H
ATOM   2179  CG  ARG A 153     -17.151   0.099 -29.408  1.00 69.25           C
ATOM   2180 1HG  ARG A 153     -17.402   0.906 -30.097  1.00 69.25           H
ATOM   2181 2HG  ARG A 153     -16.902  -0.772 -30.014  1.00 69.25           H
ATOM   2182  CD  ARG A 153     -18.359  -0.216 -28.523  1.00 69.25           C
ATOM   2183 1HD  ARG A 153     -18.160  -1.105 -27.924  1.00 69.25           H
ATOM   2184 2HD  ARG A 153     -18.535   0.604 -27.828  1.00 69.25           H
ATOM   2185  NE  ARG A 153     -19.559  -0.432 -29.363  1.00 69.25           N
ATOM   2186  HE  ARG A 153     -19.455  -0.363 -30.355  1.00 69.25           H
ATOM   2187  CZ  ARG A 153     -20.775  -0.714 -28.877  1.00 69.25           C
ATOM   2188  NH1 ARG A 153     -20.972  -0.818 -27.555  1.00 69.25           N
ATOM   2189 1HH1 ARG A 153     -20.208  -0.685 -26.924  1.00 69.25           H
ATOM   2190 2HH1 ARG A 153     -21.883  -1.028 -27.201  1.00 69.25           H
ATOM   2191  NH2 ARG A 153     -21.792  -0.890 -29.732  1.00 69.25           N
ATOM   2192 1HH2 ARG A 153     -22.706  -1.101 -29.385  1.00 69.25           H
ATOM   2193 2HH2 ARG A 153     -21.636  -0.811 -30.716  1.00 69.25           H
ATOM   2194  HN  ARG A 153     -14.560  -1.180 -29.760  1.00 69.25           H
ATOM   2195  N   ALA A 154     -12.811   0.797 -28.019  1.00 69.48           N
ATOM   2196  CA  ALA A 154     -11.800   1.335 -27.125  1.00 69.48           C
ATOM   2197  C   ALA A 154     -10.901   2.300 -27.900  1.00 69.48           C
ATOM   2198  O   ALA A 154     -10.338   3.229 -27.323  1.00 69.48           O
ATOM   2199  HA  ALA A 154     -12.313   1.885 -26.336  1.00 69.48           H
ATOM   2200  CB  ALA A 154     -11.012   0.185 -26.493  1.00 69.48           C
ATOM   2201 1HB  ALA A 154     -11.692  -0.454 -25.929  1.00 69.48           H
ATOM   2202 2HB  ALA A 154     -10.530  -0.399 -27.277  1.00 69.48           H
ATOM   2203 3HB  ALA A 154     -10.254   0.590 -25.822  1.00 69.48           H
ATOM   2204  HN  ALA A 154     -12.775  -0.194 -28.149  1.00 69.48           H
ATOM   2205  N   HIS A 155     -10.794   2.047 -29.196  1.00 70.50           N
ATOM   2206  CA  HIS A 155      -9.912   2.833 -30.042  1.00 70.50           C
ATOM   2207  C   HIS A 155     -10.540   4.202 -30.308  1.00 70.50           C
ATOM   2208  O   HIS A 155      -9.884   5.231 -30.151  1.00 70.50           O
ATOM   2209  HA  HIS A 155      -8.985   2.970 -29.485  1.00 70.50           H
ATOM   2210  CB  HIS A 155      -9.575   2.075 -31.328  1.00 70.50           C
ATOM   2211 1HB  HIS A 155      -9.259   1.065 -31.070  1.00 70.50           H
ATOM   2212 2HB  HIS A 155     -10.480   1.982 -31.930  1.00 70.50           H
ATOM   2213  CG  HIS A 155      -8.498   2.728 -32.161  1.00 70.50           C
ATOM   2214  ND1 HIS A 155      -8.775   3.653 -33.153  1.00 70.50           N
ATOM   2215  HD1 HIS A 155      -9.684   3.976 -33.414  1.00 70.50           H
ATOM   2216  CD2 HIS A 155      -7.142   2.580 -32.140  1.00 70.50           C
ATOM   2217  HD2 HIS A 155      -6.584   1.923 -31.474  1.00 70.50           H
ATOM   2218  CE1 HIS A 155      -7.630   4.037 -33.698  1.00 70.50           C
ATOM   2219  HE1 HIS A 155      -7.515   4.759 -34.506  1.00 70.50           H
ATOM   2220  NE2 HIS A 155      -6.619   3.371 -33.069  1.00 70.50           N
ATOM   2221  HN  HIS A 155     -11.297   1.323 -29.668  1.00 70.50           H
ATOM   2222  N   THR A 156     -11.803   4.171 -30.705  1.00 72.81           N
ATOM   2223  CA  THR A 156     -12.496   5.388 -31.093  1.00 72.81           C
ATOM   2224  C   THR A 156     -12.663   6.314 -29.886  1.00 72.81           C
ATOM   2225  O   THR A 156     -12.641   7.535 -30.028  1.00 72.81           O
ATOM   2226  HA  THR A 156     -11.880   5.918 -31.819  1.00 72.81           H
ATOM   2227  CB  THR A 156     -13.824   4.991 -31.741  1.00 72.81           C
ATOM   2228  HB  THR A 156     -14.600   5.723 -31.521  1.00 72.81           H
ATOM   2229  OG1 THR A 156     -14.066   3.673 -31.256  1.00 72.81           O
ATOM   2230  HG1 THR A 156     -15.026   3.428 -31.397  1.00 72.81           H
ATOM   2231  CG2 THR A 156     -13.705   4.814 -33.256  1.00 72.81           C
ATOM   2232 1HG2 THR A 156     -12.977   4.032 -33.475  1.00 72.81           H
ATOM   2233 2HG2 THR A 156     -13.379   5.751 -33.707  1.00 72.81           H
ATOM   2234 3HG2 THR A 156     -14.675   4.532 -33.666  1.00 72.81           H
ATOM   2235  HN  THR A 156     -12.350   3.336 -30.765  1.00 72.81           H
ATOM   2236  N   TRP A 157     -12.826   5.696 -28.725  1.00 76.51           N
ATOM   2237  CA  TRP A 157     -13.181   6.438 -27.527  1.00 76.51           C
ATOM   2238  C   TRP A 157     -11.894   6.727 -26.751  1.00 76.51           C
ATOM   2239  O   TRP A 157     -11.935   6.997 -25.552  1.00 76.51           O
ATOM   2240  HA  TRP A 157     -13.646   7.373 -27.839  1.00 76.51           H
ATOM   2241  CB  TRP A 157     -14.220   5.678 -26.699  1.00 76.51           C
ATOM   2242 1HB  TRP A 157     -13.907   4.638 -26.609  1.00 76.51           H
ATOM   2243 2HB  TRP A 157     -14.241   6.093 -25.691  1.00 76.51           H
ATOM   2244  CG  TRP A 157     -15.633   5.721 -27.283  1.00 76.51           C
ATOM   2245  CD1 TRP A 157     -16.027   5.382 -28.518  1.00 76.51           C
ATOM   2246  HD1 TRP A 157     -15.357   5.016 -29.296  1.00 76.51           H
ATOM   2247  CD2 TRP A 157     -16.833   6.144 -26.600  1.00 76.51           C
ATOM   2248  NE1 TRP A 157     -17.386   5.555 -28.681  1.00 76.51           N
ATOM   2249  HE1 TRP A 157     -17.911   5.370 -29.512  1.00 76.51           H
ATOM   2250  CE2 TRP A 157     -17.892   6.032 -27.478  1.00 76.51           C
ATOM   2251  CE3 TRP A 157     -17.016   6.604 -25.285  1.00 76.51           C
ATOM   2252  HE3 TRP A 157     -16.197   6.701 -24.573  1.00 76.51           H
ATOM   2253  CZ2 TRP A 157     -19.209   6.363 -27.136  1.00 76.51           C
ATOM   2254  HZ2 TRP A 157     -20.028   6.266 -27.848  1.00 76.51           H
ATOM   2255  CZ3 TRP A 157     -18.338   6.931 -24.959  1.00 76.51           C
ATOM   2256  HZ3 TRP A 157     -18.537   7.294 -23.950  1.00 76.51           H
ATOM   2257  CH2 TRP A 157     -19.416   6.824 -25.831  1.00 76.51           C
ATOM   2258  HH2 TRP A 157     -20.417   7.099 -25.499  1.00 76.51           H
ATOM   2259  HN  TRP A 157     -12.720   4.710 -28.596  1.00 76.51           H
ATOM   2260  N   ARG A 158     -10.781   6.660 -27.468  1.00 76.62           N
ATOM   2261  CA  ARG A 158      -9.477   6.706 -26.830  1.00 76.62           C
ATOM   2262  C   ARG A 158      -9.317   8.009 -26.042  1.00 76.62           C
ATOM   2263  O   ARG A 158      -8.861   7.995 -24.900  1.00 76.62           O
ATOM   2264  HA  ARG A 158      -9.460   5.842 -26.166  1.00 76.62           H
ATOM   2265  CB  ARG A 158      -8.354   6.603 -27.864  1.00 76.62           C
ATOM   2266 1HB  ARG A 158      -8.490   5.704 -28.465  1.00 76.62           H
ATOM   2267 2HB  ARG A 158      -8.404   7.452 -28.546  1.00 76.62           H
ATOM   2268  CG  ARG A 158      -6.984   6.568 -27.185  1.00 76.62           C
ATOM   2269 1HG  ARG A 158      -6.851   7.464 -26.578  1.00 76.62           H
ATOM   2270 2HG  ARG A 158      -6.932   5.714 -26.508  1.00 76.62           H
ATOM   2271  CD  ARG A 158      -5.861   6.474 -28.219  1.00 76.62           C
ATOM   2272 1HD  ARG A 158      -6.027   5.617 -28.872  1.00 76.62           H
ATOM   2273 2HD  ARG A 158      -5.863   7.361 -28.852  1.00 76.62           H
ATOM   2274  NE  ARG A 158      -4.554   6.344 -27.537  1.00 76.62           N
ATOM   2275  HE  ARG A 158      -4.516   6.534 -26.556  1.00 76.62           H
ATOM   2276  CZ  ARG A 158      -3.418   5.987 -28.152  1.00 76.62           C
ATOM   2277  NH1 ARG A 158      -3.410   5.720 -29.465  1.00 76.62           N
ATOM   2278 1HH1 ARG A 158      -4.256   5.787 -29.994  1.00 76.62           H
ATOM   2279 2HH1 ARG A 158      -2.558   5.455 -29.917  1.00 76.62           H
ATOM   2280  NH2 ARG A 158      -2.290   5.901 -27.434  1.00 76.62           N
ATOM   2281 1HH2 ARG A 158      -1.434   5.636 -27.878  1.00 76.62           H
ATOM   2282 2HH2 ARG A 158      -2.304   6.101 -26.455  1.00 76.62           H
ATOM   2283  HN  ARG A 158     -10.762   6.575 -28.464  1.00 76.62           H
ATOM   2284  N   GLU A 159      -9.702   9.102 -26.684  1.00 79.24           N
ATOM   2285  CA  GLU A 159      -9.522  10.418 -26.095  1.00 79.24           C
ATOM   2286  C   GLU A 159     -10.425  10.579 -24.871  1.00 79.24           C
ATOM   2287  O   GLU A 159      -9.975  11.029 -23.818  1.00 79.24           O
ATOM   2288  HA  GLU A 159      -8.476  10.459 -25.792  1.00 79.24           H
ATOM   2289  CB  GLU A 159      -9.789  11.520 -27.123  1.00 79.24           C
ATOM   2290 1HB  GLU A 159     -10.705  11.296 -27.671  1.00 79.24           H
ATOM   2291 2HB  GLU A 159      -9.811  12.489 -26.625  1.00 79.24           H
ATOM   2292  CG  GLU A 159      -8.663  11.591 -28.156  1.00 79.24           C
ATOM   2293 1HG  GLU A 159      -7.698  11.565 -27.649  1.00 79.24           H
ATOM   2294 2HG  GLU A 159      -8.705  10.717 -28.806  1.00 79.24           H
ATOM   2295  CD  GLU A 159      -8.770  12.865 -28.996  1.00 79.24           C
ATOM   2296  OE1 GLU A 159      -7.727  13.263 -29.559  1.00 79.24           O
ATOM   2297  OE2 GLU A 159      -9.892  13.412 -29.057  1.00 79.24           O
ATOM   2298  HN  GLU A 159     -10.129   9.098 -27.589  1.00 79.24           H
ATOM   2299  N   LYS A 160     -11.683  10.204 -25.049  1.00 82.91           N
ATOM   2300  CA  LYS A 160     -12.648  10.281 -23.965  1.00 82.91           C
ATOM   2301  C   LYS A 160     -12.138   9.465 -22.776  1.00 82.91           C
ATOM   2302  O   LYS A 160     -12.227   9.907 -21.631  1.00 82.91           O
ATOM   2303  HA  LYS A 160     -12.717  11.326 -23.663  1.00 82.91           H
ATOM   2304  CB  LYS A 160     -14.035   9.857 -24.452  1.00 82.91           C
ATOM   2305 1HB  LYS A 160     -13.961   8.922 -25.007  1.00 82.91           H
ATOM   2306 2HB  LYS A 160     -14.683   9.669 -23.596  1.00 82.91           H
ATOM   2307  CG  LYS A 160     -14.657  10.936 -25.341  1.00 82.91           C
ATOM   2308 1HG  LYS A 160     -14.625  11.898 -24.829  1.00 82.91           H
ATOM   2309 2HG  LYS A 160     -14.071  11.042 -26.255  1.00 82.91           H
ATOM   2310  CD  LYS A 160     -16.104  10.588 -25.695  1.00 82.91           C
ATOM   2311 1HD  LYS A 160     -16.130   9.662 -26.269  1.00 82.91           H
ATOM   2312 2HD  LYS A 160     -16.673  10.412 -24.782  1.00 82.91           H
ATOM   2313  CE  LYS A 160     -16.758  11.713 -26.500  1.00 82.91           C
ATOM   2314 1HE  LYS A 160     -16.704  12.647 -25.941  1.00 82.91           H
ATOM   2315 2HE  LYS A 160     -16.212  11.867 -27.431  1.00 82.91           H
ATOM   2316  NZ  LYS A 160     -18.171  11.386 -26.795  1.00 82.91           N
ATOM   2317 1HZ  LYS A 160     -18.585  12.137 -27.336  1.00 82.91           H
ATOM   2318 2HZ  LYS A 160     -18.214  10.523 -27.326  1.00 82.91           H
ATOM   2319 3HZ  LYS A 160     -18.680  11.274 -25.926  1.00 82.91           H
ATOM   2320  HN  LYS A 160     -12.045   9.853 -25.913  1.00 82.91           H
ATOM   2321  N   ARG A 161     -11.615   8.288 -23.087  1.00 82.55           N
ATOM   2322  CA  ARG A 161     -11.104   7.400 -22.057  1.00 82.55           C
ATOM   2323  C   ARG A 161      -9.961   8.073 -21.295  1.00 82.55           C
ATOM   2324  O   ARG A 161      -9.823   7.890 -20.086  1.00 82.55           O
ATOM   2325  HA  ARG A 161     -11.955   7.214 -21.402  1.00 82.55           H
ATOM   2326  CB  ARG A 161     -10.601   6.087 -22.660  1.00 82.55           C
ATOM   2327 1HB  ARG A 161      -9.938   6.299 -23.499  1.00 82.55           H
ATOM   2328 2HB  ARG A 161     -10.015   5.543 -21.920  1.00 82.55           H
ATOM   2329  CG  ARG A 161     -11.769   5.219 -23.133  1.00 82.55           C
ATOM   2330 1HG  ARG A 161     -12.333   4.861 -22.271  1.00 82.55           H
ATOM   2331 2HG  ARG A 161     -12.452   5.818 -23.735  1.00 82.55           H
ATOM   2332  CD  ARG A 161     -11.270   4.027 -23.952  1.00 82.55           C
ATOM   2333 1HD  ARG A 161     -12.108   3.541 -24.451  1.00 82.55           H
ATOM   2334 2HD  ARG A 161     -10.590   4.370 -24.732  1.00 82.55           H
ATOM   2335  NE  ARG A 161     -10.578   3.060 -23.070  1.00 82.55           N
ATOM   2336  HE  ARG A 161     -10.755   3.113 -22.087  1.00 82.55           H
ATOM   2337  CZ  ARG A 161      -9.730   2.119 -23.506  1.00 82.55           C
ATOM   2338  NH1 ARG A 161      -9.456   2.002 -24.812  1.00 82.55           N
ATOM   2339 1HH1 ARG A 161      -9.886   2.621 -25.470  1.00 82.55           H
ATOM   2340 2HH1 ARG A 161      -8.822   1.297 -25.129  1.00 82.55           H
ATOM   2341  NH2 ARG A 161      -9.160   1.296 -22.615  1.00 82.55           N
ATOM   2342 1HH2 ARG A 161      -8.525   0.588 -22.924  1.00 82.55           H
ATOM   2343 2HH2 ARG A 161      -9.369   1.389 -21.642  1.00 82.55           H
ATOM   2344  HN  ARG A 161     -11.537   7.940 -24.021  1.00 82.55           H
ATOM   2345  N   LEU A 162      -9.170   8.839 -22.033  1.00 84.11           N
ATOM   2346  CA  LEU A 162      -8.042   9.539 -21.442  1.00 84.11           C
ATOM   2347  C   LEU A 162      -8.560  10.604 -20.474  1.00 84.11           C
ATOM   2348  O   LEU A 162      -8.020  10.770 -19.381  1.00 84.11           O
ATOM   2349  HA  LEU A 162      -7.464   8.809 -20.876  1.00 84.11           H
ATOM   2350  CB  LEU A 162      -7.125  10.095 -22.534  1.00 84.11           C
ATOM   2351 1HB  LEU A 162      -7.002   9.330 -23.301  1.00 84.11           H
ATOM   2352 2HB  LEU A 162      -7.625  10.941 -23.005  1.00 84.11           H
ATOM   2353  CG  LEU A 162      -5.737  10.548 -22.077  1.00 84.11           C
ATOM   2354  HG  LEU A 162      -5.840  11.043 -21.111  1.00 84.11           H
ATOM   2355  CD1 LEU A 162      -4.808   9.349 -21.874  1.00 84.11           C
ATOM   2356 1HD1 LEU A 162      -5.228   8.689 -21.115  1.00 84.11           H
ATOM   2357 2HD1 LEU A 162      -4.707   8.805 -22.813  1.00 84.11           H
ATOM   2358 3HD1 LEU A 162      -3.829   9.700 -21.549  1.00 84.11           H
ATOM   2359  CD2 LEU A 162      -5.147  11.572 -23.049  1.00 84.11           C
ATOM   2360 1HD2 LEU A 162      -5.061  11.125 -24.039  1.00 84.11           H
ATOM   2361 2HD2 LEU A 162      -5.801  12.443 -23.099  1.00 84.11           H
ATOM   2362 3HD2 LEU A 162      -4.161  11.877 -22.701  1.00 84.11           H
ATOM   2363  HN  LEU A 162      -9.290   8.983 -23.015  1.00 84.11           H
ATOM   2364  N   LEU A 163      -9.601  11.299 -20.909  1.00 86.68           N
ATOM   2365  CA  LEU A 163     -10.197  12.345 -20.095  1.00 86.68           C
ATOM   2366  C   LEU A 163     -10.708  11.737 -18.787  1.00 86.68           C
ATOM   2367  O   LEU A 163     -10.382  12.221 -17.704  1.00 86.68           O
ATOM   2368  HA  LEU A 163      -9.411  13.062 -19.858  1.00 86.68           H
ATOM   2369  CB  LEU A 163     -11.270  13.094 -20.886  1.00 86.68           C
ATOM   2370 1HB  LEU A 163     -10.898  13.262 -21.896  1.00 86.68           H
ATOM   2371 2HB  LEU A 163     -12.146  12.450 -20.972  1.00 86.68           H
ATOM   2372  CG  LEU A 163     -11.716  14.438 -20.306  1.00 86.68           C
ATOM   2373  HG  LEU A 163     -11.574  14.407 -19.226  1.00 86.68           H
ATOM   2374  CD1 LEU A 163     -10.851  15.580 -20.843  1.00 86.68           C
ATOM   2375 1HD1 LEU A 163      -9.810  15.408 -20.568  1.00 86.68           H
ATOM   2376 2HD1 LEU A 163     -10.937  15.622 -21.929  1.00 86.68           H
ATOM   2377 3HD1 LEU A 163     -11.188  16.524 -20.415  1.00 86.68           H
ATOM   2378  CD2 LEU A 163     -13.205  14.679 -20.560  1.00 86.68           C
ATOM   2379 1HD2 LEU A 163     -13.395  14.681 -21.634  1.00 86.68           H
ATOM   2380 2HD2 LEU A 163     -13.787  13.885 -20.090  1.00 86.68           H
ATOM   2381 3HD2 LEU A 163     -13.495  15.641 -20.138  1.00 86.68           H
ATOM   2382  HN  LEU A 163     -10.035  11.157 -21.799  1.00 86.68           H
ATOM   2383  N   TYR A 164     -11.502  10.686 -18.930  1.00 87.64           N
ATOM   2384  CA  TYR A 164     -12.074  10.017 -17.774  1.00 87.64           C
ATOM   2385  C   TYR A 164     -10.977   9.482 -16.852  1.00 87.64           C
ATOM   2386  O   TYR A 164     -11.134   9.477 -15.632  1.00 87.64           O
ATOM   2387  HA  TYR A 164     -12.675  10.744 -17.228  1.00 87.64           H
ATOM   2388  CB  TYR A 164     -12.880   8.839 -18.325  1.00 87.64           C
ATOM   2389 1HB  TYR A 164     -12.264   8.293 -19.040  1.00 87.64           H
ATOM   2390 2HB  TYR A 164     -13.105   8.152 -17.509  1.00 87.64           H
ATOM   2391  CG  TYR A 164     -14.188   9.244 -19.007  1.00 87.64           C
ATOM   2392  CD1 TYR A 164     -15.048  10.125 -18.381  1.00 87.64           C
ATOM   2393  HD1 TYR A 164     -14.794  10.531 -17.402  1.00 87.64           H
ATOM   2394  CD2 TYR A 164     -14.509   8.730 -20.246  1.00 87.64           C
ATOM   2395  HD2 TYR A 164     -13.830   8.034 -20.740  1.00 87.64           H
ATOM   2396  CE1 TYR A 164     -16.279  10.507 -19.023  1.00 87.64           C
ATOM   2397  HE1 TYR A 164     -16.967  11.201 -18.540  1.00 87.64           H
ATOM   2398  CE2 TYR A 164     -15.740   9.112 -20.888  1.00 87.64           C
ATOM   2399  HE2 TYR A 164     -16.006   8.713 -21.867  1.00 87.64           H
ATOM   2400  CZ  TYR A 164     -16.565   9.981 -20.244  1.00 87.64           C
ATOM   2401  OH  TYR A 164     -17.728  10.342 -20.850  1.00 87.64           O
ATOM   2402  HH  TYR A 164     -18.240  10.968 -20.262  1.00 87.64           H
ATOM   2403  HN  TYR A 164     -11.754  10.292 -19.814  1.00 87.64           H
ATOM   2404  N   SER A 165      -9.890   9.044 -17.470  1.00 87.43           N
ATOM   2405  CA  SER A 165      -8.769   8.504 -16.720  1.00 87.43           C
ATOM   2406  C   SER A 165      -8.213   9.568 -15.772  1.00 87.43           C
ATOM   2407  O   SER A 165      -7.788   9.254 -14.661  1.00 87.43           O
ATOM   2408  HA  SER A 165      -9.176   7.664 -16.156  1.00 87.43           H
ATOM   2409  CB  SER A 165      -7.669   8.002 -17.658  1.00 87.43           C
ATOM   2410 1HB  SER A 165      -7.015   7.318 -17.116  1.00 87.43           H
ATOM   2411 2HB  SER A 165      -8.119   7.434 -18.472  1.00 87.43           H
ATOM   2412  OG  SER A 165      -6.896   9.071 -18.195  1.00 87.43           O
ATOM   2413  HG  SER A 165      -7.429   9.918 -18.183  1.00 87.43           H
ATOM   2414  HN  SER A 165      -9.769   9.053 -18.463  1.00 87.43           H
ATOM   2415  N   LYS A 166      -8.233  10.805 -16.245  1.00 89.79           N
ATOM   2416  CA  LYS A 166      -7.740  11.918 -15.451  1.00 89.79           C
ATOM   2417  C   LYS A 166      -8.660  12.125 -14.246  1.00 89.79           C
ATOM   2418  O   LYS A 166      -8.188  12.269 -13.119  1.00 89.79           O
ATOM   2419  HA  LYS A 166      -6.750  11.647 -15.087  1.00 89.79           H
ATOM   2420  CB  LYS A 166      -7.577  13.166 -16.321  1.00 89.79           C
ATOM   2421 1HB  LYS A 166      -8.499  13.354 -16.871  1.00 89.79           H
ATOM   2422 2HB  LYS A 166      -7.402  14.035 -15.688  1.00 89.79           H
ATOM   2423  CG  LYS A 166      -6.416  13.001 -17.303  1.00 89.79           C
ATOM   2424 1HG  LYS A 166      -5.493  12.819 -16.753  1.00 89.79           H
ATOM   2425 2HG  LYS A 166      -6.589  12.129 -17.934  1.00 89.79           H
ATOM   2426  CD  LYS A 166      -6.256  14.247 -18.178  1.00 89.79           C
ATOM   2427 1HD  LYS A 166      -7.164  14.406 -18.760  1.00 89.79           H
ATOM   2428 2HD  LYS A 166      -6.125  15.125 -17.546  1.00 89.79           H
ATOM   2429  CE  LYS A 166      -5.059  14.106 -19.120  1.00 89.79           C
ATOM   2430 1HE  LYS A 166      -4.164  13.865 -18.546  1.00 89.79           H
ATOM   2431 2HE  LYS A 166      -5.227  13.279 -19.810  1.00 89.79           H
ATOM   2432  NZ  LYS A 166      -4.847  15.358 -19.880  1.00 89.79           N
ATOM   2433 1HZ  LYS A 166      -4.062  15.241 -20.512  1.00 89.79           H
ATOM   2434 2HZ  LYS A 166      -5.681  15.575 -20.413  1.00 89.79           H
ATOM   2435 3HZ  LYS A 166      -4.651  16.115 -19.235  1.00 89.79           H
ATOM   2436  HN  LYS A 166      -8.577  11.052 -17.151  1.00 89.79           H
ATOM   2437  N   MET A 167      -9.955  12.134 -14.524  1.00 92.85           N
ATOM   2438  CA  MET A 167     -10.943  12.351 -13.481  1.00 92.85           C
ATOM   2439  C   MET A 167     -10.878  11.245 -12.426  1.00 92.85           C
ATOM   2440  O   MET A 167     -10.931  11.521 -11.228  1.00 92.85           O
ATOM   2441  HA  MET A 167     -10.687  13.309 -13.029  1.00 92.85           H
ATOM   2442  CB  MET A 167     -12.341  12.384 -14.101  1.00 92.85           C
ATOM   2443 1HB  MET A 167     -12.511  11.471 -14.673  1.00 92.85           H
ATOM   2444 2HB  MET A 167     -13.093  12.409 -13.312  1.00 92.85           H
ATOM   2445  CG  MET A 167     -12.509  13.601 -15.012  1.00 92.85           C
ATOM   2446 1HG  MET A 167     -12.288  14.514 -14.458  1.00 92.85           H
ATOM   2447 2HG  MET A 167     -11.798  13.550 -15.837  1.00 92.85           H
ATOM   2448  SD  MET A 167     -14.175  13.663 -15.649  1.00 92.85           S
ATOM   2449  CE  MET A 167     -15.057  14.121 -14.166  1.00 92.85           C
ATOM   2450 1HE  MET A 167     -14.903  13.360 -13.402  1.00 92.85           H
ATOM   2451 2HE  MET A 167     -14.685  15.080 -13.804  1.00 92.85           H
ATOM   2452 3HE  MET A 167     -16.121  14.204 -14.387  1.00 92.85           H
ATOM   2453  HN  MET A 167     -10.331  11.997 -15.441  1.00 92.85           H
ATOM   2454  N   VAL A 168     -10.765  10.016 -12.909  1.00 91.77           N
ATOM   2455  CA  VAL A 168     -10.729   8.865 -12.023  1.00 91.77           C
ATOM   2456  C   VAL A 168      -9.518   8.979 -11.094  1.00 91.77           C
ATOM   2457  O   VAL A 168      -9.629   8.740  -9.893  1.00 91.77           O
ATOM   2458  HA  VAL A 168     -11.637   8.885 -11.420  1.00 91.77           H
ATOM   2459  CB  VAL A 168     -10.733   7.574 -12.844  1.00 91.77           C
ATOM   2460  HB  VAL A 168      -9.962   7.660 -13.609  1.00 91.77           H
ATOM   2461  CG1 VAL A 168     -10.392   6.366 -11.968  1.00 91.77           C
ATOM   2462 1HG1 VAL A 168      -9.401   6.501 -11.533  1.00 91.77           H
ATOM   2463 2HG1 VAL A 168     -11.129   6.276 -11.170  1.00 91.77           H
ATOM   2464 3HG1 VAL A 168     -10.402   5.462 -12.576  1.00 91.77           H
ATOM   2465  CG2 VAL A 168     -12.076   7.377 -13.549  1.00 91.77           C
ATOM   2466 1HG2 VAL A 168     -12.872   7.322 -12.807  1.00 91.77           H
ATOM   2467 2HG2 VAL A 168     -12.262   8.217 -14.219  1.00 91.77           H
ATOM   2468 3HG2 VAL A 168     -12.052   6.452 -14.125  1.00 91.77           H
ATOM   2469  HN  VAL A 168     -10.698   9.802 -13.883  1.00 91.77           H
ATOM   2470  N   CYS A 169      -8.391   9.343 -11.686  1.00 91.19           N
ATOM   2471  CA  CYS A 169      -7.160   9.486 -10.927  1.00 91.19           C
ATOM   2472  C   CYS A 169      -7.404  10.491  -9.800  1.00 91.19           C
ATOM   2473  O   CYS A 169      -7.058  10.233  -8.648  1.00 91.19           O
ATOM   2474  HA  CYS A 169      -6.924   8.501 -10.524  1.00 91.19           H
ATOM   2475  CB  CYS A 169      -5.990   9.905 -11.821  1.00 91.19           C
ATOM   2476 1HB  CYS A 169      -6.287  10.739 -12.456  1.00 91.19           H
ATOM   2477 2HB  CYS A 169      -5.159  10.252 -11.207  1.00 91.19           H
ATOM   2478  SG  CYS A 169      -5.455   8.493 -12.854  1.00 91.19           S
ATOM   2479  HG  CYS A 169      -6.425   8.606 -13.757  1.00 91.19           H
ATOM   2480  HN  CYS A 169      -8.310   9.539 -12.663  1.00 91.19           H
ATOM   2481  N   PHE A 170      -8.000  11.615 -10.170  1.00 93.80           N
ATOM   2482  CA  PHE A 170      -8.253  12.678  -9.213  1.00 93.80           C
ATOM   2483  C   PHE A 170      -9.152  12.189  -8.075  1.00 93.80           C
ATOM   2484  O   PHE A 170      -8.864  12.431  -6.904  1.00 93.80           O
ATOM   2485  HA  PHE A 170      -7.289  12.984  -8.806  1.00 93.80           H
ATOM   2486  CB  PHE A 170      -8.971  13.798  -9.968  1.00 93.80           C
ATOM   2487 1HB  PHE A 170      -8.357  14.102 -10.816  1.00 93.80           H
ATOM   2488 2HB  PHE A 170      -9.905  13.408 -10.374  1.00 93.80           H
ATOM   2489  CG  PHE A 170      -9.279  15.028  -9.112  1.00 93.80           C
ATOM   2490  CD1 PHE A 170     -10.522  15.200  -8.590  1.00 93.80           C
ATOM   2491  HD1 PHE A 170     -11.300  14.460  -8.780  1.00 93.80           H
ATOM   2492  CD2 PHE A 170      -8.308  15.951  -8.874  1.00 93.80           C
ATOM   2493  HD2 PHE A 170      -7.311  15.814  -9.293  1.00 93.80           H
ATOM   2494  CE1 PHE A 170     -10.808  16.342  -7.795  1.00 93.80           C
ATOM   2495  HE1 PHE A 170     -11.805  16.479  -7.376  1.00 93.80           H
ATOM   2496  CE2 PHE A 170      -8.593  17.093  -8.079  1.00 93.80           C
ATOM   2497  HE2 PHE A 170      -7.815  17.832  -7.889  1.00 93.80           H
ATOM   2498  CZ  PHE A 170      -9.837  17.264  -7.557  1.00 93.80           C
ATOM   2499  HZ  PHE A 170     -10.056  18.140  -6.947  1.00 93.80           H
ATOM   2500  HN  PHE A 170      -8.306  11.804 -11.103  1.00 93.80           H
ATOM   2501  N   THR A 171     -10.222  11.510  -8.460  1.00 94.88           N
ATOM   2502  CA  THR A 171     -11.175  11.001  -7.488  1.00 94.88           C
ATOM   2503  C   THR A 171     -10.483  10.047  -6.512  1.00 94.88           C
ATOM   2504  O   THR A 171     -10.783  10.049  -5.319  1.00 94.88           O
ATOM   2505  HA  THR A 171     -11.550  11.840  -6.903  1.00 94.88           H
ATOM   2506  CB  THR A 171     -12.331  10.354  -8.253  1.00 94.88           C
ATOM   2507  HB  THR A 171     -11.995   9.468  -8.791  1.00 94.88           H
ATOM   2508  OG1 THR A 171     -12.844  11.408  -9.064  1.00 94.88           O
ATOM   2509  HG1 THR A 171     -12.418  11.381  -9.968  1.00 94.88           H
ATOM   2510  CG2 THR A 171     -13.502   9.983  -7.341  1.00 94.88           C
ATOM   2511 1HG2 THR A 171     -13.883  10.881  -6.854  1.00 94.88           H
ATOM   2512 2HG2 THR A 171     -13.163   9.275  -6.584  1.00 94.88           H
ATOM   2513 3HG2 THR A 171     -14.295   9.527  -7.934  1.00 94.88           H
ATOM   2514  HN  THR A 171     -10.443  11.306  -9.414  1.00 94.88           H
ATOM   2515  N   ILE A 172      -9.571   9.255  -7.055  1.00 93.33           N
ATOM   2516  CA  ILE A 172      -8.863   8.271  -6.254  1.00 93.33           C
ATOM   2517  C   ILE A 172      -8.026   8.988  -5.193  1.00 93.33           C
ATOM   2518  O   ILE A 172      -8.026   8.596  -4.028  1.00 93.33           O
ATOM   2519  HA  ILE A 172      -9.611   7.661  -5.749  1.00 93.33           H
ATOM   2520  CB  ILE A 172      -8.048   7.336  -7.151  1.00 93.33           C
ATOM   2521  HB  ILE A 172      -7.523   7.943  -7.889  1.00 93.33           H
ATOM   2522  CG1 ILE A 172      -8.962   6.381  -7.921  1.00 93.33           C
ATOM   2523 1HG1 ILE A 172      -9.457   5.705  -7.224  1.00 93.33           H
ATOM   2524 2HG1 ILE A 172      -9.745   6.947  -8.425  1.00 93.33           H
ATOM   2525  CG2 ILE A 172      -6.986   6.588  -6.343  1.00 93.33           C
ATOM   2526 1HG2 ILE A 172      -6.309   7.306  -5.880  1.00 93.33           H
ATOM   2527 2HG2 ILE A 172      -7.471   5.994  -5.568  1.00 93.33           H
ATOM   2528 3HG2 ILE A 172      -6.422   5.931  -7.005  1.00 93.33           H
ATOM   2529  CD1 ILE A 172      -8.168   5.571  -8.948  1.00 93.33           C
ATOM   2530 1HD1 ILE A 172      -7.695   6.249  -9.658  1.00 93.33           H
ATOM   2531 2HD1 ILE A 172      -7.403   4.987  -8.438  1.00 93.33           H
ATOM   2532 3HD1 ILE A 172      -8.842   4.900  -9.481  1.00 93.33           H
ATOM   2533  HN  ILE A 172      -9.313   9.278  -8.021  1.00 93.33           H
ATOM   2534  N   TRP A 173      -7.333  10.028  -5.636  1.00 94.00           N
ATOM   2535  CA  TRP A 173      -6.440  10.761  -4.755  1.00 94.00           C
ATOM   2536  C   TRP A 173      -7.276  11.345  -3.614  1.00 94.00           C
ATOM   2537  O   TRP A 173      -6.897  11.244  -2.448  1.00 94.00           O
ATOM   2538  HA  TRP A 173      -5.709  10.056  -4.359  1.00 94.00           H
ATOM   2539  CB  TRP A 173      -5.659  11.825  -5.528  1.00 94.00           C
ATOM   2540 1HB  TRP A 173      -6.314  12.270  -6.277  1.00 94.00           H
ATOM   2541 2HB  TRP A 173      -5.372  12.622  -4.842  1.00 94.00           H
ATOM   2542  CG  TRP A 173      -4.403  11.294  -6.222  1.00 94.00           C
ATOM   2543  CD1 TRP A 173      -4.183  11.153  -7.536  1.00 94.00           C
ATOM   2544  HD1 TRP A 173      -4.906  11.411  -8.310  1.00 94.00           H
ATOM   2545  CD2 TRP A 173      -3.194  10.836  -5.580  1.00 94.00           C
ATOM   2546  NE1 TRP A 173      -2.927  10.639  -7.787  1.00 94.00           N
ATOM   2547  HE1 TRP A 173      -2.535  10.446  -8.687  1.00 94.00           H
ATOM   2548  CE2 TRP A 173      -2.307  10.440  -6.559  1.00 94.00           C
ATOM   2549  CE3 TRP A 173      -2.862  10.759  -4.216  1.00 94.00           C
ATOM   2550  HE3 TRP A 173      -3.545  11.065  -3.423  1.00 94.00           H
ATOM   2551  CZ2 TRP A 173      -1.029   9.940  -6.280  1.00 94.00           C
ATOM   2552  HZ2 TRP A 173      -0.346   9.634  -7.072  1.00 94.00           H
ATOM   2553  CZ3 TRP A 173      -1.582  10.256  -3.953  1.00 94.00           C
ATOM   2554  HZ3 TRP A 173      -1.274  10.175  -2.911  1.00 94.00           H
ATOM   2555  CH2 TRP A 173      -0.677   9.854  -4.928  1.00 94.00           C
ATOM   2556  HH2 TRP A 173       0.303   9.473  -4.641  1.00 94.00           H
ATOM   2557  HN  TRP A 173      -7.374  10.368  -6.575  1.00 94.00           H
ATOM   2558  N   VAL A 174      -8.397  11.942  -3.990  1.00 95.39           N
ATOM   2559  CA  VAL A 174      -9.256  12.600  -3.020  1.00 95.39           C
ATOM   2560  C   VAL A 174      -9.764  11.567  -2.012  1.00 95.39           C
ATOM   2561  O   VAL A 174      -9.745  11.809  -0.806  1.00 95.39           O
ATOM   2562  HA  VAL A 174      -8.652  13.337  -2.492  1.00 95.39           H
ATOM   2563  CB  VAL A 174     -10.386  13.340  -3.738  1.00 95.39           C
ATOM   2564  HB  VAL A 174     -10.880  12.632  -4.403  1.00 95.39           H
ATOM   2565  CG1 VAL A 174     -11.426  13.853  -2.741  1.00 95.39           C
ATOM   2566 1HG1 VAL A 174     -11.852  13.011  -2.194  1.00 95.39           H
ATOM   2567 2HG1 VAL A 174     -10.950  14.538  -2.040  1.00 95.39           H
ATOM   2568 3HG1 VAL A 174     -12.218  14.375  -3.278  1.00 95.39           H
ATOM   2569  CG2 VAL A 174      -9.836  14.483  -4.594  1.00 95.39           C
ATOM   2570 1HG2 VAL A 174      -9.305  15.190  -3.957  1.00 95.39           H
ATOM   2571 2HG2 VAL A 174      -9.151  14.081  -5.341  1.00 95.39           H
ATOM   2572 3HG2 VAL A 174     -10.660  14.992  -5.093  1.00 95.39           H
ATOM   2573  HN  VAL A 174      -8.719  11.982  -4.935  1.00 95.39           H
ATOM   2574  N   LEU A 175     -10.206  10.436  -2.543  1.00 92.92           N
ATOM   2575  CA  LEU A 175     -10.826   9.414  -1.718  1.00 92.92           C
ATOM   2576  C   LEU A 175      -9.782   8.835  -0.761  1.00 92.92           C
ATOM   2577  O   LEU A 175     -10.072   8.601   0.412  1.00 92.92           O
ATOM   2578  HA  LEU A 175     -11.604   9.897  -1.129  1.00 92.92           H
ATOM   2579  CB  LEU A 175     -11.509   8.361  -2.593  1.00 92.92           C
ATOM   2580 1HB  LEU A 175     -12.173   8.871  -3.291  1.00 92.92           H
ATOM   2581 2HB  LEU A 175     -10.745   7.860  -3.189  1.00 92.92           H
ATOM   2582  CG  LEU A 175     -12.317   7.294  -1.851  1.00 92.92           C
ATOM   2583  HG  LEU A 175     -12.427   7.609  -0.814  1.00 92.92           H
ATOM   2584  CD1 LEU A 175     -13.725   7.167  -2.437  1.00 92.92           C
ATOM   2585 1HD1 LEU A 175     -14.243   8.122  -2.349  1.00 92.92           H
ATOM   2586 2HD1 LEU A 175     -13.657   6.886  -3.488  1.00 92.92           H
ATOM   2587 3HD1 LEU A 175     -14.278   6.402  -1.892  1.00 92.92           H
ATOM   2588  CD2 LEU A 175     -11.578   5.955  -1.841  1.00 92.92           C
ATOM   2589 1HD2 LEU A 175     -11.416   5.621  -2.866  1.00 92.92           H
ATOM   2590 2HD2 LEU A 175     -10.616   6.075  -1.341  1.00 92.92           H
ATOM   2591 3HD2 LEU A 175     -12.174   5.215  -1.307  1.00 92.92           H
ATOM   2592  HN  LEU A 175     -10.145  10.215  -3.517  1.00 92.92           H
ATOM   2593  N   ALA A 176      -8.590   8.619  -1.296  1.00 92.82           N
ATOM   2594  CA  ALA A 176      -7.507   8.053  -0.509  1.00 92.82           C
ATOM   2595  C   ALA A 176      -7.154   9.012   0.629  1.00 92.82           C
ATOM   2596  O   ALA A 176      -6.866   8.579   1.744  1.00 92.82           O
ATOM   2597  HA  ALA A 176      -7.861   7.114  -0.085  1.00 92.82           H
ATOM   2598  CB  ALA A 176      -6.312   7.764  -1.419  1.00 92.82           C
ATOM   2599 1HB  ALA A 176      -6.607   7.055  -2.193  1.00 92.82           H
ATOM   2600 2HB  ALA A 176      -5.976   8.691  -1.884  1.00 92.82           H
ATOM   2601 3HB  ALA A 176      -5.500   7.339  -0.829  1.00 92.82           H
ATOM   2602  HN  ALA A 176      -8.358   8.824  -2.247  1.00 92.82           H
ATOM   2603  N   ALA A 177      -7.189  10.298   0.310  1.00 93.57           N
ATOM   2604  CA  ALA A 177      -6.844  11.320   1.283  1.00 93.57           C
ATOM   2605  C   ALA A 177      -7.841  11.272   2.442  1.00 93.57           C
ATOM   2606  O   ALA A 177      -7.447  11.319   3.607  1.00 93.57           O
ATOM   2607  HA  ALA A 177      -5.848  11.095   1.662  1.00 93.57           H
ATOM   2608  CB  ALA A 177      -6.813  12.688   0.597  1.00 93.57           C
ATOM   2609 1HB  ALA A 177      -6.068  12.678  -0.199  1.00 93.57           H
ATOM   2610 2HB  ALA A 177      -7.794  12.905   0.175  1.00 93.57           H
ATOM   2611 3HB  ALA A 177      -6.554  13.455   1.327  1.00 93.57           H
ATOM   2612  HN  ALA A 177      -7.447  10.643  -0.593  1.00 93.57           H
ATOM   2613  N   ALA A 178      -9.113  11.180   2.084  1.00 93.73           N
ATOM   2614  CA  ALA A 178     -10.174  11.204   3.076  1.00 93.73           C
ATOM   2615  C   ALA A 178     -10.038   9.985   3.991  1.00 93.73           C
ATOM   2616  O   ALA A 178     -10.292  10.074   5.191  1.00 93.73           O
ATOM   2617  HA  ALA A 178     -10.053  12.109   3.670  1.00 93.73           H
ATOM   2618  CB  ALA A 178     -11.532  11.255   2.372  1.00 93.73           C
ATOM   2619 1HB  ALA A 178     -11.588  12.154   1.758  1.00 93.73           H
ATOM   2620 2HB  ALA A 178     -11.646  10.375   1.739  1.00 93.73           H
ATOM   2621 3HB  ALA A 178     -12.327  11.273   3.116  1.00 93.73           H
ATOM   2622  HN  ALA A 178      -9.422  11.091   1.137  1.00 93.73           H
ATOM   2623  N   LEU A 179      -9.638   8.875   3.389  1.00 91.67           N
ATOM   2624  CA  LEU A 179      -9.545   7.620   4.116  1.00 91.67           C
ATOM   2625  C   LEU A 179      -8.352   7.677   5.072  1.00 91.67           C
ATOM   2626  O   LEU A 179      -8.197   6.809   5.930  1.00 91.67           O
ATOM   2627  HA  LEU A 179     -10.456   7.517   4.707  1.00 91.67           H
ATOM   2628  CB  LEU A 179      -9.500   6.439   3.145  1.00 91.67           C
ATOM   2629 1HB  LEU A 179      -8.725   6.634   2.403  1.00 91.67           H
ATOM   2630 2HB  LEU A 179      -9.196   5.551   3.698  1.00 91.67           H
ATOM   2631  CG  LEU A 179     -10.804   6.126   2.409  1.00 91.67           C
ATOM   2632  HG  LEU A 179     -11.125   7.026   1.884  1.00 91.67           H
ATOM   2633  CD1 LEU A 179     -10.590   5.040   1.352  1.00 91.67           C
ATOM   2634 1HD1 LEU A 179      -9.851   5.380   0.626  1.00 91.67           H
ATOM   2635 2HD1 LEU A 179     -10.233   4.130   1.834  1.00 91.67           H
ATOM   2636 3HD1 LEU A 179     -11.532   4.837   0.844  1.00 91.67           H
ATOM   2637  CD2 LEU A 179     -11.915   5.756   3.394  1.00 91.67           C
ATOM   2638 1HD2 LEU A 179     -11.616   4.877   3.965  1.00 91.67           H
ATOM   2639 2HD2 LEU A 179     -12.089   6.590   4.074  1.00 91.67           H
ATOM   2640 3HD2 LEU A 179     -12.830   5.538   2.844  1.00 91.67           H
ATOM   2641  HN  LEU A 179      -9.380   8.824   2.424  1.00 91.67           H
ATOM   2642  N   CYS A 180      -7.538   8.707   4.891  1.00 92.39           N
ATOM   2643  CA  CYS A 180      -6.324   8.849   5.677  1.00 92.39           C
ATOM   2644  C   CYS A 180      -6.601   9.831   6.817  1.00 92.39           C
ATOM   2645  O   CYS A 180      -5.702  10.159   7.590  1.00 92.39           O
ATOM   2646  HA  CYS A 180      -6.087   7.859   6.068  1.00 92.39           H
ATOM   2647  CB  CYS A 180      -5.141   9.294   4.815  1.00 92.39           C
ATOM   2648 1HB  CYS A 180      -5.378  10.233   4.315  1.00 92.39           H
ATOM   2649 2HB  CYS A 180      -4.271   9.478   5.444  1.00 92.39           H
ATOM   2650  SG  CYS A 180      -4.752   8.006   3.573  1.00 92.39           S
ATOM   2651  HG  CYS A 180      -5.894   8.113   2.900  1.00 92.39           H
ATOM   2652  HN  CYS A 180      -7.697   9.435   4.225  1.00 92.39           H
ATOM   2653  N   ILE A 181      -7.848  10.273   6.884  1.00 93.43           N
ATOM   2654  CA  ILE A 181      -8.247  11.236   7.897  1.00 93.43           C
ATOM   2655  C   ILE A 181      -7.932  10.671   9.284  1.00 93.43           C
ATOM   2656  O   ILE A 181      -7.336  11.354  10.115  1.00 93.43           O
ATOM   2657  HA  ILE A 181      -7.649  12.135   7.747  1.00 93.43           H
ATOM   2658  CB  ILE A 181      -9.713  11.631   7.713  1.00 93.43           C
ATOM   2659  HB  ILE A 181     -10.289  10.726   7.520  1.00 93.43           H
ATOM   2660  CG1 ILE A 181      -9.886  12.544   6.497  1.00 93.43           C
ATOM   2661 1HG1 ILE A 181      -9.389  13.497   6.680  1.00 93.43           H
ATOM   2662 2HG1 ILE A 181      -9.405  12.095   5.629  1.00 93.43           H
ATOM   2663  CG2 ILE A 181     -10.276  12.261   8.988  1.00 93.43           C
ATOM   2664 1HG2 ILE A 181     -10.207  11.546   9.808  1.00 93.43           H
ATOM   2665 2HG2 ILE A 181      -9.702  13.154   9.236  1.00 93.43           H
ATOM   2666 3HG2 ILE A 181     -11.320  12.533   8.829  1.00 93.43           H
ATOM   2667  CD1 ILE A 181     -11.368  12.785   6.199  1.00 93.43           C
ATOM   2668 1HD1 ILE A 181     -11.856  11.832   5.993  1.00 93.43           H
ATOM   2669 2HD1 ILE A 181     -11.840  13.256   7.061  1.00 93.43           H
ATOM   2670 3HD1 ILE A 181     -11.462  13.437   5.331  1.00 93.43           H
ATOM   2671  HN  ILE A 181      -8.578   9.985   6.265  1.00 93.43           H
ATOM   2672  N   PRO A 182      -8.325   9.419   9.557  1.00 91.33           N
ATOM   2673  CA  PRO A 182      -8.134   8.843  10.891  1.00 91.33           C
ATOM   2674  C   PRO A 182      -6.695   8.955  11.367  1.00 91.33           C
ATOM   2675  O   PRO A 182      -6.444   9.334  12.510  1.00 91.33           O
ATOM   2676  HA  PRO A 182      -8.721   9.396  11.625  1.00 91.33           H
ATOM   2677  CB  PRO A 182      -8.565   7.385  10.720  1.00 91.33           C
ATOM   2678 1HB  PRO A 182      -7.720   6.744  10.467  1.00 91.33           H
ATOM   2679 2HB  PRO A 182      -9.003   6.986  11.635  1.00 91.33           H
ATOM   2680  CG  PRO A 182      -9.584   7.447   9.589  1.00 91.33           C
ATOM   2681 1HG  PRO A 182      -9.721   6.476   9.114  1.00 91.33           H
ATOM   2682 2HG  PRO A 182     -10.566   7.756   9.945  1.00 91.33           H
ATOM   2683  CD  PRO A 182      -8.974   8.466   8.639  1.00 91.33           C
ATOM   2684 1HD  PRO A 182      -8.253   8.008   7.962  1.00 91.33           H
ATOM   2685 2HD  PRO A 182      -9.732   8.944   8.018  1.00 91.33           H
ATOM   2686  N   GLU A 183      -5.781   8.618  10.470  1.00 91.93           N
ATOM   2687  CA  GLU A 183      -4.367   8.623  10.804  1.00 91.93           C
ATOM   2688  C   GLU A 183      -3.917  10.034  11.190  1.00 91.93           C
ATOM   2689  O   GLU A 183      -3.132  10.206  12.121  1.00 91.93           O
ATOM   2690  HA  GLU A 183      -4.269   7.956  11.661  1.00 91.93           H
ATOM   2691  CB  GLU A 183      -3.527   8.078   9.646  1.00 91.93           C
ATOM   2692 1HB  GLU A 183      -3.915   8.459   8.701  1.00 91.93           H
ATOM   2693 2HB  GLU A 183      -2.477   8.318   9.809  1.00 91.93           H
ATOM   2694  CG  GLU A 183      -3.615   6.552   9.576  1.00 91.93           C
ATOM   2695 1HG  GLU A 183      -2.864   6.173   8.883  1.00 91.93           H
ATOM   2696 2HG  GLU A 183      -3.390   6.126  10.554  1.00 91.93           H
ATOM   2697  CD  GLU A 183      -5.006   6.103   9.126  1.00 91.93           C
ATOM   2698  OE1 GLU A 183      -5.319   4.914   9.350  1.00 91.93           O
ATOM   2699  OE2 GLU A 183      -5.726   6.959   8.567  1.00 91.93           O
ATOM   2700  HN  GLU A 183      -5.992   8.346   9.531  1.00 91.93           H
ATOM   2701  N   ILE A 184      -4.436  11.007  10.456  1.00 94.20           N
ATOM   2702  CA  ILE A 184      -4.008  12.385  10.630  1.00 94.20           C
ATOM   2703  C   ILE A 184      -4.414  12.868  12.024  1.00 94.20           C
ATOM   2704  O   ILE A 184      -3.684  13.627  12.659  1.00 94.20           O
ATOM   2705  HA  ILE A 184      -2.920  12.400  10.563  1.00 94.20           H
ATOM   2706  CB  ILE A 184      -4.544  13.260   9.495  1.00 94.20           C
ATOM   2707  HB  ILE A 184      -5.625  13.127   9.443  1.00 94.20           H
ATOM   2708  CG1 ILE A 184      -3.968  12.822   8.147  1.00 94.20           C
ATOM   2709 1HG1 ILE A 184      -2.898  13.028   8.121  1.00 94.20           H
ATOM   2710 2HG1 ILE A 184      -4.089  11.746   8.028  1.00 94.20           H
ATOM   2711  CG2 ILE A 184      -4.285  14.741   9.776  1.00 94.20           C
ATOM   2712 1HG2 ILE A 184      -4.782  15.028  10.703  1.00 94.20           H
ATOM   2713 2HG2 ILE A 184      -3.212  14.911   9.871  1.00 94.20           H
ATOM   2714 3HG2 ILE A 184      -4.676  15.341   8.954  1.00 94.20           H
ATOM   2715  CD1 ILE A 184      -4.662  13.549   6.993  1.00 94.20           C
ATOM   2716 1HD1 ILE A 184      -5.728  13.322   7.008  1.00 94.20           H
ATOM   2717 2HD1 ILE A 184      -4.518  14.624   7.102  1.00 94.20           H
ATOM   2718 3HD1 ILE A 184      -4.234  13.220   6.046  1.00 94.20           H
ATOM   2719  HN  ILE A 184      -5.134  10.867   9.754  1.00 94.20           H
ATOM   2720  N   LEU A 185      -5.579  12.409  12.459  1.00 93.59           N
ATOM   2721  CA  LEU A 185      -6.188  12.937  13.668  1.00 93.59           C
ATOM   2722  C   LEU A 185      -5.466  12.364  14.889  1.00 93.59           C
ATOM   2723  O   LEU A 185      -5.045  13.110  15.772  1.00 93.59           O
ATOM   2724  HA  LEU A 185      -6.047  14.018  13.659  1.00 93.59           H
ATOM   2725  CB  LEU A 185      -7.695  12.676  13.666  1.00 93.59           C
ATOM   2726 1HB  LEU A 185      -7.861  11.620  13.456  1.00 93.59           H
ATOM   2727 2HB  LEU A 185      -8.077  12.866  14.669  1.00 93.59           H
ATOM   2728  CG  LEU A 185      -8.517  13.500  12.673  1.00 93.59           C
ATOM   2729  HG  LEU A 185      -8.164  13.275  11.667  1.00 93.59           H
ATOM   2730  CD1 LEU A 185      -9.996  13.112  12.730  1.00 93.59           C
ATOM   2731 1HD1 LEU A 185     -10.104  12.056  12.482  1.00 93.59           H
ATOM   2732 2HD1 LEU A 185     -10.380  13.290  13.735  1.00 93.59           H
ATOM   2733 3HD1 LEU A 185     -10.558  13.712  12.015  1.00 93.59           H
ATOM   2734  CD2 LEU A 185      -8.309  14.999  12.900  1.00 93.59           C
ATOM   2735 1HD2 LEU A 185      -8.620  15.260  13.912  1.00 93.59           H
ATOM   2736 2HD2 LEU A 185      -7.255  15.244  12.768  1.00 93.59           H
ATOM   2737 3HD2 LEU A 185      -8.905  15.561  12.181  1.00 93.59           H
ATOM   2738  HN  LEU A 185      -6.103  11.691  12.001  1.00 93.59           H
ATOM   2739  N   TYR A 186      -5.344  11.045  14.900  1.00 92.41           N
ATOM   2740  CA  TYR A 186      -5.027  10.333  16.126  1.00 92.41           C
ATOM   2741  C   TYR A 186      -3.524  10.069  16.234  1.00 92.41           C
ATOM   2742  O   TYR A 186      -3.043   9.610  17.269  1.00 92.41           O
ATOM   2743  HA  TYR A 186      -5.341  10.953  16.966  1.00 92.41           H
ATOM   2744  CB  TYR A 186      -5.763   8.995  16.039  1.00 92.41           C
ATOM   2745 1HB  TYR A 186      -5.407   8.452  15.163  1.00 92.41           H
ATOM   2746 2HB  TYR A 186      -5.508   8.393  16.912  1.00 92.41           H
ATOM   2747  CG  TYR A 186      -7.285   9.126  15.956  1.00 92.41           C
ATOM   2748  CD1 TYR A 186      -7.959   9.929  16.853  1.00 92.41           C
ATOM   2749  HD1 TYR A 186      -7.406  10.469  17.622  1.00 92.41           H
ATOM   2750  CD2 TYR A 186      -7.984   8.441  14.983  1.00 92.41           C
ATOM   2751  HD2 TYR A 186      -7.452   7.806  14.274  1.00 92.41           H
ATOM   2752  CE1 TYR A 186      -9.391  10.052  16.775  1.00 92.41           C
ATOM   2753  HE1 TYR A 186      -9.936  10.683  17.478  1.00 92.41           H
ATOM   2754  CE2 TYR A 186      -9.417   8.564  14.904  1.00 92.41           C
ATOM   2755  HE2 TYR A 186      -9.981   8.029  14.141  1.00 92.41           H
ATOM   2756  CZ  TYR A 186     -10.050   9.364  15.804  1.00 92.41           C
ATOM   2757  OH  TYR A 186     -11.403   9.480  15.730  1.00 92.41           O
ATOM   2758  HH  TYR A 186     -11.734  10.082  16.456  1.00 92.41           H
ATOM   2759  HN  TYR A 186      -5.458  10.466  14.093  1.00 92.41           H
ATOM   2760  N   SER A 187      -2.823  10.370  15.151  1.00 93.06           N
ATOM   2761  CA  SER A 187      -1.374  10.264  15.143  1.00 93.06           C
ATOM   2762  C   SER A 187      -0.767  11.319  16.071  1.00 93.06           C
ATOM   2763  O   SER A 187      -0.956  12.516  15.863  1.00 93.06           O
ATOM   2764  HA  SER A 187      -1.156   9.261  15.510  1.00 93.06           H
ATOM   2765  CB  SER A 187      -0.818  10.421  13.726  1.00 93.06           C
ATOM   2766 1HB  SER A 187      -1.169  11.361  13.301  1.00 93.06           H
ATOM   2767 2HB  SER A 187       0.270  10.476  13.768  1.00 93.06           H
ATOM   2768  OG  SER A 187      -1.206   9.343  12.878  1.00 93.06           O
ATOM   2769  HG  SER A 187      -1.713   9.693  12.091  1.00 93.06           H
ATOM   2770  HN  SER A 187      -3.229  10.681  14.291  1.00 93.06           H
ATOM   2771  N   GLN A 188      -0.051  10.835  17.075  1.00 92.37           N
ATOM   2772  CA  GLN A 188       0.692  11.719  17.958  1.00 92.37           C
ATOM   2773  C   GLN A 188       1.962  11.026  18.456  1.00 92.37           C
ATOM   2774  O   GLN A 188       2.150   9.831  18.233  1.00 92.37           O
ATOM   2775  HA  GLN A 188       0.957  12.582  17.348  1.00 92.37           H
ATOM   2776  CB  GLN A 188      -0.177  12.180  19.130  1.00 92.37           C
ATOM   2777 1HB  GLN A 188       0.362  12.923  19.717  1.00 92.37           H
ATOM   2778 2HB  GLN A 188      -1.077  12.665  18.751  1.00 92.37           H
ATOM   2779  CG  GLN A 188      -0.564  10.999  20.023  1.00 92.37           C
ATOM   2780 1HG  GLN A 188      -1.100  10.254  19.435  1.00 92.37           H
ATOM   2781 2HG  GLN A 188       0.335  10.517  20.405  1.00 92.37           H
ATOM   2782  CD  GLN A 188      -1.438  11.460  21.191  1.00 92.37           C
ATOM   2783  OE1 GLN A 188      -2.062  12.508  21.158  1.00 92.37           O
ATOM   2784  NE2 GLN A 188      -1.448  10.620  22.223  1.00 92.37           N
ATOM   2785 1HE2 GLN A 188      -0.914   9.776  22.186  1.00 92.37           H
ATOM   2786 2HE2 GLN A 188      -1.991  10.833  23.035  1.00 92.37           H
ATOM   2787  HN  GLN A 188       0.027   9.861  17.288  1.00 92.37           H
ATOM   2788  N   ILE A 189       2.800  11.806  19.123  1.00 91.98           N
ATOM   2789  CA  ILE A 189       4.006  11.265  19.727  1.00 91.98           C
ATOM   2790  C   ILE A 189       3.710  10.861  21.172  1.00 91.98           C
ATOM   2791  O   ILE A 189       3.190  11.660  21.950  1.00 91.98           O
ATOM   2792  HA  ILE A 189       4.279  10.370  19.167  1.00 91.98           H
ATOM   2793  CB  ILE A 189       5.165  12.255  19.590  1.00 91.98           C
ATOM   2794  HB  ILE A 189       4.874  13.190  20.069  1.00 91.98           H
ATOM   2795  CG1 ILE A 189       5.445  12.570  18.119  1.00 91.98           C
ATOM   2796 1HG1 ILE A 189       5.824  11.679  17.618  1.00 91.98           H
ATOM   2797 2HG1 ILE A 189       4.517  12.847  17.619  1.00 91.98           H
ATOM   2798  CG2 ILE A 189       6.411  11.744  20.315  1.00 91.98           C
ATOM   2799 1HG2 ILE A 189       6.188  11.612  21.373  1.00 91.98           H
ATOM   2800 2HG2 ILE A 189       6.715  10.789  19.886  1.00 91.98           H
ATOM   2801 3HG2 ILE A 189       7.219  12.467  20.201  1.00 91.98           H
ATOM   2802  CD1 ILE A 189       6.461  13.707  17.986  1.00 91.98           C
ATOM   2803 1HD1 ILE A 189       6.069  14.603  18.467  1.00 91.98           H
ATOM   2804 2HD1 ILE A 189       7.396  13.416  18.466  1.00 91.98           H
ATOM   2805 3HD1 ILE A 189       6.643  13.910  16.931  1.00 91.98           H
ATOM   2806  HN  ILE A 189       2.667  12.789  19.252  1.00 91.98           H
ATOM   2807  N   LYS A 190       4.054   9.622  21.489  1.00 87.58           N
ATOM   2808  CA  LYS A 190       3.926   9.135  22.852  1.00 87.58           C
ATOM   2809  C   LYS A 190       5.320   8.885  23.433  1.00 87.58           C
ATOM   2810  O   LYS A 190       6.154   8.242  22.798  1.00 87.58           O
ATOM   2811  HA  LYS A 190       3.445   9.919  23.436  1.00 87.58           H
ATOM   2812  CB  LYS A 190       3.011   7.909  22.900  1.00 87.58           C
ATOM   2813 1HB  LYS A 190       2.086   8.120  22.364  1.00 87.58           H
ATOM   2814 2HB  LYS A 190       3.491   7.073  22.391  1.00 87.58           H
ATOM   2815  CG  LYS A 190       2.693   7.519  24.345  1.00 87.58           C
ATOM   2816 1HG  LYS A 190       3.621   7.362  24.896  1.00 87.58           H
ATOM   2817 2HG  LYS A 190       2.164   8.334  24.838  1.00 87.58           H
ATOM   2818  CD  LYS A 190       1.843   6.247  24.395  1.00 87.58           C
ATOM   2819 1HD  LYS A 190       0.864   6.443  23.956  1.00 87.58           H
ATOM   2820 2HD  LYS A 190       2.312   5.468  23.793  1.00 87.58           H
ATOM   2821  CE  LYS A 190       1.674   5.757  25.834  1.00 87.58           C
ATOM   2822 1HE  LYS A 190       2.638   5.764  26.342  1.00 87.58           H
ATOM   2823 2HE  LYS A 190       1.020   6.435  26.381  1.00 87.58           H
ATOM   2824  NZ  LYS A 190       1.108   4.389  25.852  1.00 87.58           N
ATOM   2825 1HZ  LYS A 190       1.275   3.966  26.758  1.00 87.58           H
ATOM   2826 2HZ  LYS A 190       0.110   4.435  25.679  1.00 87.58           H
ATOM   2827 3HZ  LYS A 190       1.551   3.831  25.131  1.00 87.58           H
ATOM   2828  HN  LYS A 190       4.413   8.956  20.835  1.00 87.58           H
ATOM   2829  N   GLU A 191       5.528   9.408  24.632  1.00 84.50           N
ATOM   2830  CA  GLU A 191       6.768   9.163  25.350  1.00 84.50           C
ATOM   2831  C   GLU A 191       6.585   8.020  26.351  1.00 84.50           C
ATOM   2832  O   GLU A 191       5.656   8.039  27.156  1.00 84.50           O
ATOM   2833  HA  GLU A 191       7.492   8.874  24.587  1.00 84.50           H
ATOM   2834  CB  GLU A 191       7.256  10.432  26.050  1.00 84.50           C
ATOM   2835 1HB  GLU A 191       6.424  10.908  26.569  1.00 84.50           H
ATOM   2836 2HB  GLU A 191       8.092  10.191  26.707  1.00 84.50           H
ATOM   2837  CG  GLU A 191       7.784  11.449  25.036  1.00 84.50           C
ATOM   2838 1HG  GLU A 191       8.556  10.988  24.421  1.00 84.50           H
ATOM   2839 2HG  GLU A 191       6.979  11.750  24.365  1.00 84.50           H
ATOM   2840  CD  GLU A 191       8.354  12.681  25.742  1.00 84.50           C
ATOM   2841  OE1 GLU A 191       8.831  13.581  25.016  1.00 84.50           O
ATOM   2842  OE2 GLU A 191       8.301  12.695  26.990  1.00 84.50           O
ATOM   2843  HN  GLU A 191       4.870   9.987  25.112  1.00 84.50           H
ATOM   2844  N   GLU A 192       7.486   7.052  26.267  1.00 76.58           N
ATOM   2845  CA  GLU A 192       7.384   5.861  27.093  1.00 76.58           C
ATOM   2846  C   GLU A 192       8.769   5.436  27.584  1.00 76.58           C
ATOM   2847  O   GLU A 192       9.631   5.074  26.785  1.00 76.58           O
ATOM   2848  HA  GLU A 192       6.763   6.149  27.941  1.00 76.58           H
ATOM   2849  CB  GLU A 192       6.699   4.724  26.333  1.00 76.58           C
ATOM   2850 1HB  GLU A 192       5.676   5.009  26.090  1.00 76.58           H
ATOM   2851 2HB  GLU A 192       7.292   4.458  25.458  1.00 76.58           H
ATOM   2852  CG  GLU A 192       6.613   3.463  27.195  1.00 76.58           C
ATOM   2853 1HG  GLU A 192       7.314   2.715  26.824  1.00 76.58           H
ATOM   2854 2HG  GLU A 192       6.907   3.696  28.218  1.00 76.58           H
ATOM   2855  CD  GLU A 192       5.195   2.888  27.185  1.00 76.58           C
ATOM   2856  OE1 GLU A 192       4.798   2.339  28.236  1.00 76.58           O
ATOM   2857  OE2 GLU A 192       4.539   3.012  26.128  1.00 76.58           O
ATOM   2858  HN  GLU A 192       8.273   7.073  25.650  1.00 76.58           H
ATOM   2859  N   SER A 193       8.940   5.494  28.897  1.00 73.14           N
ATOM   2860  CA  SER A 193      10.177   5.043  29.512  1.00 73.14           C
ATOM   2861  C   SER A 193      11.372   5.735  28.853  1.00 73.14           C
ATOM   2862  O   SER A 193      12.425   5.125  28.672  1.00 73.14           O
ATOM   2863  HA  SER A 193      10.099   5.329  30.561  1.00 73.14           H
ATOM   2864  CB  SER A 193      10.321   3.523  29.408  1.00 73.14           C
ATOM   2865 1HB  SER A 193      11.375   3.253  29.472  1.00 73.14           H
ATOM   2866 2HB  SER A 193       9.819   3.053  30.254  1.00 73.14           H
ATOM   2867  OG  SER A 193       9.776   3.017  28.193  1.00 73.14           O
ATOM   2868  HG  SER A 193       9.751   2.018  28.219  1.00 73.14           H
ATOM   2869  HN  SER A 193       8.253   5.841  29.536  1.00 73.14           H
ATOM   2870  N   GLY A 194      11.169   6.999  28.512  1.00 76.82           N
ATOM   2871  CA  GLY A 194      12.245   7.810  27.969  1.00 76.82           C
ATOM   2872  C   GLY A 194      12.402   7.576  26.465  1.00 76.82           C
ATOM   2873  O   GLY A 194      13.352   8.063  25.854  1.00 76.82           O
ATOM   2874 1HA  GLY A 194      12.042   8.864  28.157  1.00 76.82           H
ATOM   2875 2HA  GLY A 194      13.179   7.570  28.478  1.00 76.82           H
ATOM   2876  HN  GLY A 194      10.290   7.468  28.602  1.00 76.82           H
ATOM   2877  N   ILE A 195      11.456   6.831  25.913  1.00 84.29           N
ATOM   2878  CA  ILE A 195      11.463   6.549  24.487  1.00 84.29           C
ATOM   2879  C   ILE A 195      10.267   7.240  23.829  1.00 84.29           C
ATOM   2880  O   ILE A 195       9.124   7.023  24.227  1.00 84.29           O
ATOM   2881  HA  ILE A 195      12.378   6.974  24.074  1.00 84.29           H
ATOM   2882  CB  ILE A 195      11.513   5.040  24.240  1.00 84.29           C
ATOM   2883  HB  ILE A 195      10.684   4.578  24.775  1.00 84.29           H
ATOM   2884  CG1 ILE A 195      12.803   4.435  24.798  1.00 84.29           C
ATOM   2885 1HG1 ILE A 195      13.648   4.733  24.177  1.00 84.29           H
ATOM   2886 2HG1 ILE A 195      12.990   4.827  25.798  1.00 84.29           H
ATOM   2887  CG2 ILE A 195      11.327   4.721  22.755  1.00 84.29           C
ATOM   2888 1HG2 ILE A 195      10.360   5.098  22.421  1.00 84.29           H
ATOM   2889 2HG2 ILE A 195      12.121   5.196  22.179  1.00 84.29           H
ATOM   2890 3HG2 ILE A 195      11.367   3.642  22.607  1.00 84.29           H
ATOM   2891  CD1 ILE A 195      12.715   2.909  24.851  1.00 84.29           C
ATOM   2892 1HD1 ILE A 195      11.885   2.615  25.494  1.00 84.29           H
ATOM   2893 2HD1 ILE A 195      12.553   2.519  23.847  1.00 84.29           H
ATOM   2894 3HD1 ILE A 195      13.645   2.505  25.252  1.00 84.29           H
ATOM   2895  HN  ILE A 195      10.697   6.424  26.420  1.00 84.29           H
ATOM   2896  N   ALA A 196      10.573   8.060  22.834  1.00 90.40           N
ATOM   2897  CA  ALA A 196       9.533   8.715  22.059  1.00 90.40           C
ATOM   2898  C   ALA A 196       9.059   7.773  20.950  1.00 90.40           C
ATOM   2899  O   ALA A 196       9.871   7.234  20.199  1.00 90.40           O
ATOM   2900  HA  ALA A 196       8.699   8.921  22.729  1.00 90.40           H
ATOM   2901  CB  ALA A 196      10.064  10.041  21.510  1.00 90.40           C
ATOM   2902 1HB  ALA A 196      10.360  10.685  22.339  1.00 90.40           H
ATOM   2903 2HB  ALA A 196      10.927   9.851  20.872  1.00 90.40           H
ATOM   2904 3HB  ALA A 196       9.284  10.532  20.929  1.00 90.40           H
ATOM   2905  HN  ALA A 196      11.508   8.277  22.555  1.00 90.40           H
ATOM   2906  N   ILE A 197       7.747   7.604  20.881  1.00 89.26           N
ATOM   2907  CA  ILE A 197       7.158   6.701  19.907  1.00 89.26           C
ATOM   2908  C   ILE A 197       6.087   7.447  19.109  1.00 89.26           C
ATOM   2909  O   ILE A 197       5.211   8.088  19.688  1.00 89.26           O
ATOM   2910  HA  ILE A 197       7.950   6.399  19.222  1.00 89.26           H
ATOM   2911  CB  ILE A 197       6.644   5.434  20.592  1.00 89.26           C
ATOM   2912  HB  ILE A 197       5.923   5.727  21.356  1.00 89.26           H
ATOM   2913  CG1 ILE A 197       7.780   4.696  21.303  1.00 89.26           C
ATOM   2914 1HG1 ILE A 197       8.504   4.342  20.569  1.00 89.26           H
ATOM   2915 2HG1 ILE A 197       8.307   5.383  21.965  1.00 89.26           H
ATOM   2916  CG2 ILE A 197       5.908   4.533  19.598  1.00 89.26           C
ATOM   2917 1HG2 ILE A 197       5.059   5.073  19.179  1.00 89.26           H
ATOM   2918 2HG2 ILE A 197       6.588   4.245  18.796  1.00 89.26           H
ATOM   2919 3HG2 ILE A 197       5.553   3.640  20.112  1.00 89.26           H
ATOM   2920  CD1 ILE A 197       7.244   3.512  22.110  1.00 89.26           C
ATOM   2921 1HD1 ILE A 197       6.539   3.872  22.859  1.00 89.26           H
ATOM   2922 2HD1 ILE A 197       6.739   2.815  21.441  1.00 89.26           H
ATOM   2923 3HD1 ILE A 197       8.072   3.004  22.605  1.00 89.26           H
ATOM   2924  HN  ILE A 197       7.091   8.070  21.476  1.00 89.26           H
ATOM   2925  N   CYS A 198       6.192   7.339  17.793  1.00 91.84           N
ATOM   2926  CA  CYS A 198       5.134   7.812  16.916  1.00 91.84           C
ATOM   2927  C   CYS A 198       4.057   6.728  16.835  1.00 91.84           C
ATOM   2928  O   CYS A 198       4.276   5.674  16.240  1.00 91.84           O
ATOM   2929  HA  CYS A 198       4.735   8.720  17.369  1.00 91.84           H
ATOM   2930  CB  CYS A 198       5.670   8.189  15.534  1.00 91.84           C
ATOM   2931 1HB  CYS A 198       6.292   9.081  15.607  1.00 91.84           H
ATOM   2932 2HB  CYS A 198       6.304   7.389  15.150  1.00 91.84           H
ATOM   2933  SG  CYS A 198       4.279   8.489  14.383  1.00 91.84           S
ATOM   2934  HN  CYS A 198       6.980   6.938  17.326  1.00 91.84           H
ATOM   2935  N   THR A 199       2.917   7.024  17.441  1.00 91.32           N
ATOM   2936  CA  THR A 199       1.809   6.084  17.452  1.00 91.32           C
ATOM   2937  C   THR A 199       0.483   6.821  17.250  1.00 91.32           C
ATOM   2938  O   THR A 199       0.433   8.047  17.323  1.00 91.32           O
ATOM   2939  HA  THR A 199       1.928   5.403  16.609  1.00 91.32           H
ATOM   2940  CB  THR A 199       1.872   5.294  18.760  1.00 91.32           C
ATOM   2941  HB  THR A 199       2.888   4.955  18.962  1.00 91.32           H
ATOM   2942  OG1 THR A 199       0.903   4.263  18.591  1.00 91.32           O
ATOM   2943  HG1 THR A 199       1.011   3.571  19.304  1.00 91.32           H
ATOM   2944  CG2 THR A 199       1.356   6.098  19.956  1.00 91.32           C
ATOM   2945 1HG2 THR A 199       0.317   6.379  19.783  1.00 91.32           H
ATOM   2946 2HG2 THR A 199       1.961   6.997  20.077  1.00 91.32           H
ATOM   2947 3HG2 THR A 199       1.423   5.490  20.858  1.00 91.32           H
ATOM   2948  HN  THR A 199       2.744   7.886  17.917  1.00 91.32           H
ATOM   2949  N   MET A 200      -0.559   6.040  17.001  1.00 91.40           N
ATOM   2950  CA  MET A 200      -1.916   6.548  17.105  1.00 91.40           C
ATOM   2951  C   MET A 200      -2.443   6.413  18.536  1.00 91.40           C
ATOM   2952  O   MET A 200      -2.273   5.372  19.168  1.00 91.40           O
ATOM   2953  HA  MET A 200      -1.858   7.601  16.830  1.00 91.40           H
ATOM   2954  CB  MET A 200      -2.826   5.773  16.151  1.00 91.40           C
ATOM   2955 1HB  MET A 200      -2.735   4.704  16.343  1.00 91.40           H
ATOM   2956 2HB  MET A 200      -3.866   6.042  16.335  1.00 91.40           H
ATOM   2957  CG  MET A 200      -2.468   6.066  14.693  1.00 91.40           C
ATOM   2958 1HG  MET A 200      -2.520   7.139  14.506  1.00 91.40           H
ATOM   2959 2HG  MET A 200      -1.443   5.757  14.492  1.00 91.40           H
ATOM   2960  SD  MET A 200      -3.589   5.204  13.603  1.00 91.40           S
ATOM   2961  CE  MET A 200      -3.341   3.528  14.167  1.00 91.40           C
ATOM   2962 1HE  MET A 200      -2.295   3.252  14.035  1.00 91.40           H
ATOM   2963 2HE  MET A 200      -3.605   3.457  15.222  1.00 91.40           H
ATOM   2964 3HE  MET A 200      -3.970   2.853  13.587  1.00 91.40           H
ATOM   2965  HN  MET A 200      -0.486   5.080  16.732  1.00 91.40           H
ATOM   2966  N   VAL A 201      -3.072   7.481  19.003  1.00 91.82           N
ATOM   2967  CA  VAL A 201      -3.712   7.461  20.308  1.00 91.82           C
ATOM   2968  C   VAL A 201      -5.202   7.772  20.145  1.00 91.82           C
ATOM   2969  O   VAL A 201      -5.567   8.784  19.549  1.00 91.82           O
ATOM   2970  HA  VAL A 201      -3.606   6.454  20.711  1.00 91.82           H
ATOM   2971  CB  VAL A 201      -3.000   8.429  21.255  1.00 91.82           C
ATOM   2972  HB  VAL A 201      -3.072   9.430  20.829  1.00 91.82           H
ATOM   2973  CG1 VAL A 201      -3.679   8.453  22.626  1.00 91.82           C
ATOM   2974 1HG1 VAL A 201      -4.714   8.773  22.513  1.00 91.82           H
ATOM   2975 2HG1 VAL A 201      -3.652   7.454  23.062  1.00 91.82           H
ATOM   2976 3HG1 VAL A 201      -3.152   9.148  23.280  1.00 91.82           H
ATOM   2977  CG2 VAL A 201      -1.516   8.078  21.383  1.00 91.82           C
ATOM   2978 1HG2 VAL A 201      -1.415   7.066  21.776  1.00 91.82           H
ATOM   2979 2HG2 VAL A 201      -1.043   8.137  20.403  1.00 91.82           H
ATOM   2980 3HG2 VAL A 201      -1.034   8.781  22.062  1.00 91.82           H
ATOM   2981  HN  VAL A 201      -3.148   8.347  18.509  1.00 91.82           H
ATOM   2982  N   TYR A 202      -6.021   6.882  20.685  1.00 90.79           N
ATOM   2983  CA  TYR A 202      -7.463   7.037  20.589  1.00 90.79           C
ATOM   2984  C   TYR A 202      -8.024   7.723  21.837  1.00 90.79           C
ATOM   2985  O   TYR A 202      -7.580   7.452  22.951  1.00 90.79           O
ATOM   2986  HA  TYR A 202      -7.677   7.655  19.717  1.00 90.79           H
ATOM   2987  CB  TYR A 202      -8.035   5.621  20.499  1.00 90.79           C
ATOM   2988 1HB  TYR A 202      -7.700   5.049  21.364  1.00 90.79           H
ATOM   2989 2HB  TYR A 202      -9.122   5.675  20.554  1.00 90.79           H
ATOM   2990  CG  TYR A 202      -7.640   4.871  19.226  1.00 90.79           C
ATOM   2991  CD1 TYR A 202      -8.364   5.052  18.065  1.00 90.79           C
ATOM   2992  HD1 TYR A 202      -9.217   5.730  18.055  1.00 90.79           H
ATOM   2993  CD2 TYR A 202      -6.559   4.012  19.238  1.00 90.79           C
ATOM   2994  HD2 TYR A 202      -5.987   3.869  20.155  1.00 90.79           H
ATOM   2995  CE1 TYR A 202      -7.992   4.345  16.867  1.00 90.79           C
ATOM   2996  HE1 TYR A 202      -8.555   4.479  15.943  1.00 90.79           H
ATOM   2997  CE2 TYR A 202      -6.187   3.306  18.040  1.00 90.79           C
ATOM   2998  HE2 TYR A 202      -5.336   2.625  18.036  1.00 90.79           H
ATOM   2999  CZ  TYR A 202      -6.922   3.507  16.913  1.00 90.79           C
ATOM   3000  OH  TYR A 202      -6.570   2.840  15.781  1.00 90.79           O
ATOM   3001  HH  TYR A 202      -7.310   2.891  15.111  1.00 90.79           H
ATOM   3002  HN  TYR A 202      -5.716   6.068  21.179  1.00 90.79           H
ATOM   3003  N   PRO A 203      -9.007   8.619  21.674  1.00 82.41           N
ATOM   3004  CA  PRO A 203      -9.521   9.390  22.809  1.00 82.41           C
ATOM   3005  C   PRO A 203     -10.286   8.523  23.795  1.00 82.41           C
ATOM   3006  O   PRO A 203     -10.904   7.532  23.408  1.00 82.41           O
ATOM   3007  HA  PRO A 203      -8.696   9.812  23.382  1.00 82.41           H
ATOM   3008  CB  PRO A 203     -10.424  10.438  22.155  1.00 82.41           C
ATOM   3009 1HB  PRO A 203     -11.269  10.694  22.795  1.00 82.41           H
ATOM   3010 2HB  PRO A 203      -9.884  11.364  21.956  1.00 82.41           H
ATOM   3011  CG  PRO A 203     -10.874   9.777  20.884  1.00 82.41           C
ATOM   3012 1HG  PRO A 203     -11.744   9.143  21.056  1.00 82.41           H
ATOM   3013 2HG  PRO A 203     -11.163  10.516  20.136  1.00 82.41           H
ATOM   3014  CD  PRO A 203      -9.698   8.969  20.420  1.00 82.41           C
ATOM   3015 1HD  PRO A 203     -10.013   8.080  19.873  1.00 82.41           H
ATOM   3016 2HD  PRO A 203      -9.055   9.543  19.753  1.00 82.41           H
ATOM   3017  N   SER A 204     -10.224   8.922  25.057  1.00 70.35           N
ATOM   3018  CA  SER A 204     -10.572   8.024  26.145  1.00 70.35           C
ATOM   3019  C   SER A 204     -11.948   7.404  25.890  1.00 70.35           C
ATOM   3020  O   SER A 204     -12.137   6.204  26.087  1.00 70.35           O
ATOM   3021  HA  SER A 204      -9.800   7.255  26.143  1.00 70.35           H
ATOM   3022  CB  SER A 204     -10.560   8.755  27.489  1.00 70.35           C
ATOM   3023 1HB  SER A 204     -11.036   8.131  28.245  1.00 70.35           H
ATOM   3024 2HB  SER A 204      -9.530   8.912  27.807  1.00 70.35           H
ATOM   3025  OG  SER A 204     -11.231  10.011  27.419  1.00 70.35           O
ATOM   3026  HG  SER A 204     -12.213   9.882  27.557  1.00 70.35           H
ATOM   3027  HN  SER A 204      -9.942   9.839  25.340  1.00 70.35           H
ATOM   3028  N   ASP A 205     -12.872   8.248  25.457  1.00 71.75           N
ATOM   3029  CA  ASP A 205     -14.261   7.840  25.335  1.00 71.75           C
ATOM   3030  C   ASP A 205     -14.401   6.868  24.162  1.00 71.75           C
ATOM   3031  O   ASP A 205     -14.104   7.220  23.021  1.00 71.75           O
ATOM   3032  HA  ASP A 205     -14.509   7.378  26.291  1.00 71.75           H
ATOM   3033  CB  ASP A 205     -15.167   9.043  25.064  1.00 71.75           C
ATOM   3034 1HB  ASP A 205     -14.785   9.605  24.211  1.00 71.75           H
ATOM   3035 2HB  ASP A 205     -16.165   8.698  24.796  1.00 71.75           H
ATOM   3036  CG  ASP A 205     -15.248   9.956  26.288  1.00 71.75           C
ATOM   3037  OD1 ASP A 205     -14.974   9.445  27.396  1.00 71.75           O
ATOM   3038  OD2 ASP A 205     -15.581  11.144  26.090  1.00 71.75           O
ATOM   3039  HN  ASP A 205     -12.685   9.195  25.193  1.00 71.75           H
ATOM   3040  N   GLU A 206     -14.853   5.665  24.482  1.00 82.70           N
ATOM   3041  CA  GLU A 206     -15.093   4.659  23.462  1.00 82.70           C
ATOM   3042  C   GLU A 206     -13.823   4.421  22.642  1.00 82.70           C
ATOM   3043  O   GLU A 206     -13.893   3.984  21.495  1.00 82.70           O
ATOM   3044  HA  GLU A 206     -15.358   3.752  24.005  1.00 82.70           H
ATOM   3045  CB  GLU A 206     -16.261   5.061  22.559  1.00 82.70           C
ATOM   3046 1HB  GLU A 206     -16.029   6.000  22.056  1.00 82.70           H
ATOM   3047 2HB  GLU A 206     -16.489   4.248  21.870  1.00 82.70           H
ATOM   3048  CG  GLU A 206     -17.530   5.301  23.378  1.00 82.70           C
ATOM   3049 1HG  GLU A 206     -17.292   5.272  24.441  1.00 82.70           H
ATOM   3050 2HG  GLU A 206     -17.922   6.296  23.166  1.00 82.70           H
ATOM   3051  CD  GLU A 206     -18.595   4.250  23.060  1.00 82.70           C
ATOM   3052  OE1 GLU A 206     -19.076   3.619  24.026  1.00 82.70           O
ATOM   3053  OE2 GLU A 206     -18.904   4.100  21.858  1.00 82.70           O
ATOM   3054  HN  GLU A 206     -15.055   5.374  25.418  1.00 82.70           H
ATOM   3055  N   SER A 207     -12.691   4.720  23.264  1.00 88.40           N
ATOM   3056  CA  SER A 207     -11.408   4.547  22.605  1.00 88.40           C
ATOM   3057  C   SER A 207     -11.355   3.184  21.912  1.00 88.40           C
ATOM   3058  O   SER A 207     -10.954   3.089  20.753  1.00 88.40           O
ATOM   3059  HA  SER A 207     -11.348   5.352  21.873  1.00 88.40           H
ATOM   3060  CB  SER A 207     -10.255   4.680  23.603  1.00 88.40           C
ATOM   3061 1HB  SER A 207      -9.366   4.200  23.195  1.00 88.40           H
ATOM   3062 2HB  SER A 207     -10.013   5.735  23.739  1.00 88.40           H
ATOM   3063  OG  SER A 207     -10.571   4.100  24.865  1.00 88.40           O
ATOM   3064  HG  SER A 207     -10.860   4.811  25.506  1.00 88.40           H
ATOM   3065  HN  SER A 207     -12.643   5.074  24.198  1.00 88.40           H
ATOM   3066  N   THR A 208     -11.764   2.164  22.651  1.00 89.30           N
ATOM   3067  CA  THR A 208     -11.642   0.797  22.173  1.00 89.30           C
ATOM   3068  C   THR A 208     -12.511   0.586  20.932  1.00 89.30           C
ATOM   3069  O   THR A 208     -12.083  -0.051  19.970  1.00 89.30           O
ATOM   3070  HA  THR A 208     -10.608   0.630  21.871  1.00 89.30           H
ATOM   3071  CB  THR A 208     -11.994  -0.141  23.328  1.00 89.30           C
ATOM   3072  HB  THR A 208     -11.955  -1.183  23.010  1.00 89.30           H
ATOM   3073  OG1 THR A 208     -13.268   0.318  23.773  1.00 89.30           O
ATOM   3074  HG1 THR A 208     -13.706  -0.382  24.337  1.00 89.30           H
ATOM   3075  CG2 THR A 208     -11.083   0.056  24.542  1.00 89.30           C
ATOM   3076 1HG2 THR A 208     -11.174   1.080  24.902  1.00 89.30           H
ATOM   3077 2HG2 THR A 208     -10.049  -0.138  24.255  1.00 89.30           H
ATOM   3078 3HG2 THR A 208     -11.376  -0.635  25.332  1.00 89.30           H
ATOM   3079  HN  THR A 208     -12.173   2.259  23.558  1.00 89.30           H
ATOM   3080  N   LYS A 209     -13.717   1.133  20.993  1.00 91.23           N
ATOM   3081  CA  LYS A 209     -14.654   1.004  19.890  1.00 91.23           C
ATOM   3082  C   LYS A 209     -14.064   1.670  18.645  1.00 91.23           C
ATOM   3083  O   LYS A 209     -14.150   1.126  17.546  1.00 91.23           O
ATOM   3084  HA  LYS A 209     -14.776  -0.060  19.687  1.00 91.23           H
ATOM   3085  CB  LYS A 209     -16.027   1.550  20.287  1.00 91.23           C
ATOM   3086 1HB  LYS A 209     -15.915   2.537  20.735  1.00 91.23           H
ATOM   3087 2HB  LYS A 209     -16.645   1.672  19.398  1.00 91.23           H
ATOM   3088  CG  LYS A 209     -16.725   0.612  21.275  1.00 91.23           C
ATOM   3089 1HG  LYS A 209     -16.995  -0.316  20.772  1.00 91.23           H
ATOM   3090 2HG  LYS A 209     -16.038   0.350  22.080  1.00 91.23           H
ATOM   3091  CD  LYS A 209     -17.979   1.266  21.859  1.00 91.23           C
ATOM   3092 1HD  LYS A 209     -17.692   2.076  22.529  1.00 91.23           H
ATOM   3093 2HD  LYS A 209     -18.569   1.709  21.057  1.00 91.23           H
ATOM   3094  CE  LYS A 209     -18.827   0.244  22.618  1.00 91.23           C
ATOM   3095 1HE  LYS A 209     -19.098  -0.577  21.955  1.00 91.23           H
ATOM   3096 2HE  LYS A 209     -18.245  -0.185  23.435  1.00 91.23           H
ATOM   3097  NZ  LYS A 209     -20.050   0.881  23.155  1.00 91.23           N
ATOM   3098 1HZ  LYS A 209     -20.659   0.170  23.543  1.00 91.23           H
ATOM   3099 2HZ  LYS A 209     -19.796   1.542  23.880  1.00 91.23           H
ATOM   3100 3HZ  LYS A 209     -20.533   1.368  22.407  1.00 91.23           H
ATOM   3101  HN  LYS A 209     -14.055   1.654  21.776  1.00 91.23           H
ATOM   3102  N   LEU A 210     -13.478   2.839  18.860  1.00 92.28           N
ATOM   3103  CA  LEU A 210     -12.934   3.617  17.760  1.00 92.28           C
ATOM   3104  C   LEU A 210     -11.813   2.825  17.085  1.00 92.28           C
ATOM   3105  O   LEU A 210     -11.772   2.721  15.860  1.00 92.28           O
ATOM   3106  HA  LEU A 210     -13.736   3.765  17.037  1.00 92.28           H
ATOM   3107  CB  LEU A 210     -12.502   5.002  18.246  1.00 92.28           C
ATOM   3108 1HB  LEU A 210     -13.356   5.480  18.726  1.00 92.28           H
ATOM   3109 2HB  LEU A 210     -11.736   4.874  19.011  1.00 92.28           H
ATOM   3110  CG  LEU A 210     -11.959   5.950  17.174  1.00 92.28           C
ATOM   3111  HG  LEU A 210     -11.126   5.457  16.673  1.00 92.28           H
ATOM   3112  CD1 LEU A 210     -13.020   6.239  16.110  1.00 92.28           C
ATOM   3113 1HD1 LEU A 210     -13.320   5.306  15.633  1.00 92.28           H
ATOM   3114 2HD1 LEU A 210     -13.888   6.703  16.579  1.00 92.28           H
ATOM   3115 3HD1 LEU A 210     -12.608   6.915  15.361  1.00 92.28           H
ATOM   3116  CD2 LEU A 210     -11.412   7.233  17.803  1.00 92.28           C
ATOM   3117 1HD2 LEU A 210     -12.210   7.740  18.346  1.00 92.28           H
ATOM   3118 2HD2 LEU A 210     -10.605   6.985  18.491  1.00 92.28           H
ATOM   3119 3HD2 LEU A 210     -11.033   7.888  17.019  1.00 92.28           H
ATOM   3120  HN  LEU A 210     -13.372   3.254  19.764  1.00 92.28           H
ATOM   3121  N   LYS A 211     -10.932   2.285  17.914  1.00 92.20           N
ATOM   3122  CA  LYS A 211      -9.830   1.480  17.415  1.00 92.20           C
ATOM   3123  C   LYS A 211     -10.384   0.340  16.558  1.00 92.20           C
ATOM   3124  O   LYS A 211      -9.972   0.162  15.413  1.00 92.20           O
ATOM   3125  HA  LYS A 211      -9.218   2.122  16.781  1.00 92.20           H
ATOM   3126  CB  LYS A 211      -8.945   1.008  18.570  1.00 92.20           C
ATOM   3127 1HB  LYS A 211      -8.544   1.870  19.103  1.00 92.20           H
ATOM   3128 2HB  LYS A 211      -9.543   0.442  19.284  1.00 92.20           H
ATOM   3129  CG  LYS A 211      -7.794   0.138  18.059  1.00 92.20           C
ATOM   3130 1HG  LYS A 211      -8.188  -0.802  17.674  1.00 92.20           H
ATOM   3131 2HG  LYS A 211      -7.296   0.639  17.229  1.00 92.20           H
ATOM   3132  CD  LYS A 211      -6.784  -0.144  19.172  1.00 92.20           C
ATOM   3133 1HD  LYS A 211      -6.454   0.796  19.616  1.00 92.20           H
ATOM   3134 2HD  LYS A 211      -7.261  -0.720  19.965  1.00 92.20           H
ATOM   3135  CE  LYS A 211      -5.575  -0.912  18.634  1.00 92.20           C
ATOM   3136 1HE  LYS A 211      -5.886  -1.900  18.294  1.00 92.20           H
ATOM   3137 2HE  LYS A 211      -5.163  -0.392  17.769  1.00 92.20           H
ATOM   3138  NZ  LYS A 211      -4.537  -1.044  19.681  1.00 92.20           N
ATOM   3139 1HZ  LYS A 211      -3.676  -1.380  19.263  1.00 92.20           H
ATOM   3140 2HZ  LYS A 211      -4.374  -0.141  20.111  1.00 92.20           H
ATOM   3141 3HZ  LYS A 211      -4.850  -1.703  20.385  1.00 92.20           H
ATOM   3142  HN  LYS A 211     -10.962   2.390  18.908  1.00 92.20           H
ATOM   3143  N   SER A 212     -11.310  -0.403  17.147  1.00 91.80           N
ATOM   3144  CA  SER A 212     -11.873  -1.564  16.479  1.00 91.80           C
ATOM   3145  C   SER A 212     -12.439  -1.161  15.116  1.00 91.80           C
ATOM   3146  O   SER A 212     -12.240  -1.863  14.126  1.00 91.80           O
ATOM   3147  HA  SER A 212     -11.042  -2.259  16.358  1.00 91.80           H
ATOM   3148  CB  SER A 212     -12.962  -2.217  17.334  1.00 91.80           C
ATOM   3149 1HB  SER A 212     -12.579  -2.388  18.340  1.00 91.80           H
ATOM   3150 2HB  SER A 212     -13.808  -1.535  17.426  1.00 91.80           H
ATOM   3151  OG  SER A 212     -13.407  -3.452  16.779  1.00 91.80           O
ATOM   3152  HG  SER A 212     -12.626  -4.053  16.613  1.00 91.80           H
ATOM   3153  HN  SER A 212     -11.675  -0.222  18.060  1.00 91.80           H
ATOM   3154  N   ALA A 213     -13.132  -0.032  15.109  1.00 92.37           N
ATOM   3155  CA  ALA A 213     -13.787   0.436  13.899  1.00 92.37           C
ATOM   3156  C   ALA A 213     -12.727   0.782  12.852  1.00 92.37           C
ATOM   3157  O   ALA A 213     -12.844   0.388  11.692  1.00 92.37           O
ATOM   3158  HA  ALA A 213     -14.408  -0.377  13.522  1.00 92.37           H
ATOM   3159  CB  ALA A 213     -14.686   1.628  14.234  1.00 92.37           C
ATOM   3160 1HB  ALA A 213     -15.440   1.322  14.960  1.00 92.37           H
ATOM   3161 2HB  ALA A 213     -14.082   2.432  14.655  1.00 92.37           H
ATOM   3162 3HB  ALA A 213     -15.178   1.979  13.326  1.00 92.37           H
ATOM   3163  HN  ALA A 213     -13.250   0.557  15.908  1.00 92.37           H
ATOM   3164  N   VAL A 214     -11.717   1.514  13.298  1.00 90.55           N
ATOM   3165  CA  VAL A 214     -10.674   1.976  12.398  1.00 90.55           C
ATOM   3166  C   VAL A 214      -9.954   0.768  11.795  1.00 90.55           C
ATOM   3167  O   VAL A 214      -9.645   0.756  10.605  1.00 90.55           O
ATOM   3168  HA  VAL A 214     -11.155   2.535  11.595  1.00 90.55           H
ATOM   3169  CB  VAL A 214      -9.729   2.927  13.137  1.00 90.55           C
ATOM   3170  HB  VAL A 214      -9.422   2.441  14.063  1.00 90.55           H
ATOM   3171  CG1 VAL A 214      -8.471   3.202  12.311  1.00 90.55           C
ATOM   3172 1HG1 VAL A 214      -7.948   2.264  12.123  1.00 90.55           H
ATOM   3173 2HG1 VAL A 214      -8.753   3.657  11.361  1.00 90.55           H
ATOM   3174 3HG1 VAL A 214      -7.818   3.880  12.859  1.00 90.55           H
ATOM   3175  CG2 VAL A 214     -10.440   4.231  13.504  1.00 90.55           C
ATOM   3176 1HG2 VAL A 214     -10.790   4.722  12.596  1.00 90.55           H
ATOM   3177 2HG2 VAL A 214     -11.291   4.012  14.149  1.00 90.55           H
ATOM   3178 3HG2 VAL A 214      -9.746   4.888  14.028  1.00 90.55           H
ATOM   3179  HN  VAL A 214     -11.606   1.792  14.252  1.00 90.55           H
ATOM   3180  N   LEU A 215      -9.709  -0.219  12.644  1.00 91.27           N
ATOM   3181  CA  LEU A 215      -9.020  -1.423  12.213  1.00 91.27           C
ATOM   3182  C   LEU A 215      -9.885  -2.161  11.189  1.00 91.27           C
ATOM   3183  O   LEU A 215      -9.384  -2.618  10.163  1.00 91.27           O
ATOM   3184  HA  LEU A 215      -8.096  -1.114  11.726  1.00 91.27           H
ATOM   3185  CB  LEU A 215      -8.631  -2.279  13.420  1.00 91.27           C
ATOM   3186 1HB  LEU A 215      -9.361  -2.109  14.212  1.00 91.27           H
ATOM   3187 2HB  LEU A 215      -8.708  -3.329  13.136  1.00 91.27           H
ATOM   3188  CG  LEU A 215      -7.234  -2.036  13.993  1.00 91.27           C
ATOM   3189  HG  LEU A 215      -6.805  -1.169  13.490  1.00 91.27           H
ATOM   3190  CD1 LEU A 215      -7.302  -1.704  15.485  1.00 91.27           C
ATOM   3191 1HD1 LEU A 215      -7.901  -0.805  15.630  1.00 91.27           H
ATOM   3192 2HD1 LEU A 215      -7.760  -2.536  16.021  1.00 91.27           H
ATOM   3193 3HD1 LEU A 215      -6.295  -1.536  15.866  1.00 91.27           H
ATOM   3194  CD2 LEU A 215      -6.311  -3.224  13.711  1.00 91.27           C
ATOM   3195 1HD2 LEU A 215      -6.725  -4.122  14.170  1.00 91.27           H
ATOM   3196 2HD2 LEU A 215      -6.227  -3.371  12.635  1.00 91.27           H
ATOM   3197 3HD2 LEU A 215      -5.324  -3.025  14.129  1.00 91.27           H
ATOM   3198  HN  LEU A 215      -9.972  -0.205  13.609  1.00 91.27           H
ATOM   3199  N   THR A 216     -11.169  -2.255  11.503  1.00 92.44           N
ATOM   3200  CA  THR A 216     -12.102  -2.953  10.636  1.00 92.44           C
ATOM   3201  C   THR A 216     -12.117  -2.316   9.245  1.00 92.44           C
ATOM   3202  O   THR A 216     -12.098  -3.019   8.236  1.00 92.44           O
ATOM   3203  HA  THR A 216     -11.756  -3.979  10.514  1.00 92.44           H
ATOM   3204  CB  THR A 216     -13.472  -2.953  11.319  1.00 92.44           C
ATOM   3205  HB  THR A 216     -13.856  -1.938  11.421  1.00 92.44           H
ATOM   3206  OG1 THR A 216     -13.250  -3.653  12.541  1.00 92.44           O
ATOM   3207  HG1 THR A 216     -13.198  -3.006  13.301  1.00 92.44           H
ATOM   3208  CG2 THR A 216     -14.496  -3.814  10.577  1.00 92.44           C
ATOM   3209 1HG2 THR A 216     -14.142  -4.844  10.534  1.00 92.44           H
ATOM   3210 2HG2 THR A 216     -14.626  -3.432   9.564  1.00 92.44           H
ATOM   3211 3HG2 THR A 216     -15.450  -3.779  11.103  1.00 92.44           H
ATOM   3212  HN  THR A 216     -11.571  -1.865  12.331  1.00 92.44           H
ATOM   3213  N   LEU A 217     -12.151  -0.992   9.236  1.00 88.87           N
ATOM   3214  CA  LEU A 217     -12.196  -0.253   7.986  1.00 88.87           C
ATOM   3215  C   LEU A 217     -10.957  -0.590   7.154  1.00 88.87           C
ATOM   3216  O   LEU A 217     -11.048  -0.765   5.940  1.00 88.87           O
ATOM   3217  HA  LEU A 217     -13.079  -0.586   7.441  1.00 88.87           H
ATOM   3218  CB  LEU A 217     -12.368   1.244   8.254  1.00 88.87           C
ATOM   3219 1HB  LEU A 217     -13.237   1.380   8.898  1.00 88.87           H
ATOM   3220 2HB  LEU A 217     -11.500   1.595   8.812  1.00 88.87           H
ATOM   3221  CG  LEU A 217     -12.540   2.131   7.019  1.00 88.87           C
ATOM   3222  HG  LEU A 217     -11.724   1.917   6.329  1.00 88.87           H
ATOM   3223  CD1 LEU A 217     -13.845   1.808   6.290  1.00 88.87           C
ATOM   3224 1HD1 LEU A 217     -13.836   0.766   5.972  1.00 88.87           H
ATOM   3225 2HD1 LEU A 217     -14.688   1.976   6.960  1.00 88.87           H
ATOM   3226 3HD1 LEU A 217     -13.942   2.453   5.416  1.00 88.87           H
ATOM   3227  CD2 LEU A 217     -12.441   3.612   7.390  1.00 88.87           C
ATOM   3228 1HD2 LEU A 217     -13.223   3.859   8.110  1.00 88.87           H
ATOM   3229 2HD2 LEU A 217     -11.465   3.812   7.832  1.00 88.87           H
ATOM   3230 3HD2 LEU A 217     -12.567   4.220   6.495  1.00 88.87           H
ATOM   3231  HN  LEU A 217     -12.147  -0.426  10.061  1.00 88.87           H
ATOM   3232  N   LYS A 218      -9.826  -0.670   7.841  1.00 86.44           N
ATOM   3233  CA  LYS A 218      -8.562  -0.931   7.174  1.00 86.44           C
ATOM   3234  C   LYS A 218      -8.616  -2.309   6.511  1.00 86.44           C
ATOM   3235  O   LYS A 218      -8.137  -2.483   5.392  1.00 86.44           O
ATOM   3236  HA  LYS A 218      -8.442  -0.178   6.395  1.00 86.44           H
ATOM   3237  CB  LYS A 218      -7.396  -0.763   8.150  1.00 86.44           C
ATOM   3238 1HB  LYS A 218      -7.620  -1.280   9.083  1.00 86.44           H
ATOM   3239 2HB  LYS A 218      -6.501  -1.227   7.736  1.00 86.44           H
ATOM   3240  CG  LYS A 218      -7.126   0.717   8.432  1.00 86.44           C
ATOM   3241 1HG  LYS A 218      -6.694   1.186   7.548  1.00 86.44           H
ATOM   3242 2HG  LYS A 218      -8.067   1.229   8.637  1.00 86.44           H
ATOM   3243  CD  LYS A 218      -6.179   0.884   9.621  1.00 86.44           C
ATOM   3244 1HD  LYS A 218      -6.589   0.373  10.493  1.00 86.44           H
ATOM   3245 2HD  LYS A 218      -5.221   0.413   9.397  1.00 86.44           H
ATOM   3246  CE  LYS A 218      -5.962   2.363   9.946  1.00 86.44           C
ATOM   3247 1HE  LYS A 218      -5.669   2.900   9.043  1.00 86.44           H
ATOM   3248 2HE  LYS A 218      -6.896   2.807  10.291  1.00 86.44           H
ATOM   3249  NZ  LYS A 218      -4.918   2.519  10.984  1.00 86.44           N
ATOM   3250 1HZ  LYS A 218      -4.598   3.481  10.999  1.00 86.44           H
ATOM   3251 2HZ  LYS A 218      -5.304   2.277  11.889  1.00 86.44           H
ATOM   3252 3HZ  LYS A 218      -4.139   1.906  10.773  1.00 86.44           H
ATOM   3253  HN  LYS A 218      -9.766  -0.560   8.833  1.00 86.44           H
ATOM   3254  N   VAL A 219      -9.202  -3.254   7.231  1.00 87.85           N
ATOM   3255  CA  VAL A 219      -9.259  -4.628   6.760  1.00 87.85           C
ATOM   3256  C   VAL A 219     -10.140  -4.697   5.511  1.00 87.85           C
ATOM   3257  O   VAL A 219      -9.775  -5.335   4.524  1.00 87.85           O
ATOM   3258  HA  VAL A 219      -8.246  -4.925   6.491  1.00 87.85           H
ATOM   3259  CB  VAL A 219      -9.741  -5.547   7.884  1.00 87.85           C
ATOM   3260  HB  VAL A 219     -10.648  -5.114   8.306  1.00 87.85           H
ATOM   3261  CG1 VAL A 219     -10.090  -6.936   7.344  1.00 87.85           C
ATOM   3262 1HG1 VAL A 219     -10.882  -6.848   6.601  1.00 87.85           H
ATOM   3263 2HG1 VAL A 219      -9.207  -7.379   6.884  1.00 87.85           H
ATOM   3264 3HG1 VAL A 219     -10.430  -7.569   8.164  1.00 87.85           H
ATOM   3265  CG2 VAL A 219      -8.700  -5.639   9.001  1.00 87.85           C
ATOM   3266 1HG2 VAL A 219      -7.769  -6.038   8.599  1.00 87.85           H
ATOM   3267 2HG2 VAL A 219      -8.522  -4.646   9.414  1.00 87.85           H
ATOM   3268 3HG2 VAL A 219      -9.068  -6.299   9.787  1.00 87.85           H
ATOM   3269  HN  VAL A 219      -9.633  -3.094   8.120  1.00 87.85           H
ATOM   3270  N   ILE A 220     -11.284  -4.033   5.595  1.00 88.19           N
ATOM   3271  CA  ILE A 220     -12.271  -4.105   4.531  1.00 88.19           C
ATOM   3272  C   ILE A 220     -11.701  -3.457   3.268  1.00 88.19           C
ATOM   3273  O   ILE A 220     -11.673  -4.077   2.206  1.00 88.19           O
ATOM   3274  HA  ILE A 220     -12.453  -5.160   4.325  1.00 88.19           H
ATOM   3275  CB  ILE A 220     -13.598  -3.498   4.989  1.00 88.19           C
ATOM   3276  HB  ILE A 220     -13.391  -2.530   5.447  1.00 88.19           H
ATOM   3277  CG1 ILE A 220     -14.261  -4.370   6.057  1.00 88.19           C
ATOM   3278 1HG1 ILE A 220     -14.575  -5.316   5.615  1.00 88.19           H
ATOM   3279 2HG1 ILE A 220     -13.538  -4.608   6.838  1.00 88.19           H
ATOM   3280  CG2 ILE A 220     -14.525  -3.245   3.799  1.00 88.19           C
ATOM   3281 1HG2 ILE A 220     -14.046  -2.554   3.105  1.00 88.19           H
ATOM   3282 2HG2 ILE A 220     -14.729  -4.187   3.290  1.00 88.19           H
ATOM   3283 3HG2 ILE A 220     -15.461  -2.813   4.153  1.00 88.19           H
ATOM   3284  CD1 ILE A 220     -15.470  -3.662   6.671  1.00 88.19           C
ATOM   3285 1HD1 ILE A 220     -15.148  -2.729   7.133  1.00 88.19           H
ATOM   3286 2HD1 ILE A 220     -16.201  -3.448   5.891  1.00 88.19           H
ATOM   3287 3HD1 ILE A 220     -15.922  -4.304   7.426  1.00 88.19           H
ATOM   3288  HN  ILE A 220     -11.539  -3.455   6.369  1.00 88.19           H
ATOM   3289  N   LEU A 221     -11.261  -2.217   3.425  1.00 82.99           N
ATOM   3290  CA  LEU A 221     -10.868  -1.411   2.281  1.00 82.99           C
ATOM   3291  C   LEU A 221      -9.489  -1.861   1.795  1.00 82.99           C
ATOM   3292  O   LEU A 221      -9.138  -1.655   0.634  1.00 82.99           O
ATOM   3293  HA  LEU A 221     -11.591  -1.598   1.486  1.00 82.99           H
ATOM   3294  CB  LEU A 221     -10.945   0.078   2.622  1.00 82.99           C
ATOM   3295 1HB  LEU A 221     -10.306   0.266   3.485  1.00 82.99           H
ATOM   3296 2HB  LEU A 221     -10.529   0.643   1.788  1.00 82.99           H
ATOM   3297  CG  LEU A 221     -12.340   0.625   2.928  1.00 82.99           C
ATOM   3298  HG  LEU A 221     -12.720   0.116   3.813  1.00 82.99           H
ATOM   3299  CD1 LEU A 221     -12.284   2.119   3.253  1.00 82.99           C
ATOM   3300 1HD1 LEU A 221     -11.649   2.278   4.124  1.00 82.99           H
ATOM   3301 2HD1 LEU A 221     -11.875   2.662   2.401  1.00 82.99           H
ATOM   3302 3HD1 LEU A 221     -13.290   2.482   3.466  1.00 82.99           H
ATOM   3303  CD2 LEU A 221     -13.310   0.324   1.783  1.00 82.99           C
ATOM   3304 1HD2 LEU A 221     -12.945   0.788   0.866  1.00 82.99           H
ATOM   3305 2HD2 LEU A 221     -13.381  -0.754   1.641  1.00 82.99           H
ATOM   3306 3HD2 LEU A 221     -14.294   0.724   2.026  1.00 82.99           H
ATOM   3307  HN  LEU A 221     -11.171  -1.763   4.311  1.00 82.99           H
ATOM   3308  N   GLY A 222      -8.744  -2.467   2.708  1.00 75.04           N
ATOM   3309  CA  GLY A 222      -7.352  -2.790   2.444  1.00 75.04           C
ATOM   3310  C   GLY A 222      -7.232  -4.097   1.658  1.00 75.04           C
ATOM   3311  O   GLY A 222      -6.375  -4.224   0.785  1.00 75.04           O
ATOM   3312 1HA  GLY A 222      -6.887  -1.980   1.883  1.00 75.04           H
ATOM   3313 2HA  GLY A 222      -6.810  -2.877   3.386  1.00 75.04           H
ATOM   3314  HN  GLY A 222      -9.076  -2.735   3.613  1.00 75.04           H
ATOM   3315  N   PHE A 223      -8.104  -5.036   1.996  1.00 76.40           N
ATOM   3316  CA  PHE A 223      -7.950  -6.403   1.529  1.00 76.40           C
ATOM   3317  C   PHE A 223      -9.166  -6.843   0.711  1.00 76.40           C
ATOM   3318  O   PHE A 223      -9.056  -7.089  -0.489  1.00 76.40           O
ATOM   3319  HA  PHE A 223      -7.061  -6.431   0.899  1.00 76.40           H
ATOM   3320  CB  PHE A 223      -7.837  -7.290   2.770  1.00 76.40           C
ATOM   3321 1HB  PHE A 223      -7.032  -6.914   3.401  1.00 76.40           H
ATOM   3322 2HB  PHE A 223      -8.759  -7.209   3.347  1.00 76.40           H
ATOM   3323  CG  PHE A 223      -7.576  -8.765   2.459  1.00 76.40           C
ATOM   3324  CD1 PHE A 223      -8.499  -9.705   2.795  1.00 76.40           C
ATOM   3325  HD1 PHE A 223      -9.426  -9.408   3.286  1.00 76.40           H
ATOM   3326  CD2 PHE A 223      -6.419  -9.136   1.847  1.00 76.40           C
ATOM   3327  HD2 PHE A 223      -5.679  -8.383   1.578  1.00 76.40           H
ATOM   3328  CE1 PHE A 223      -8.256 -11.074   2.506  1.00 76.40           C
ATOM   3329  HE1 PHE A 223      -8.997 -11.827   2.776  1.00 76.40           H
ATOM   3330  CE2 PHE A 223      -6.176 -10.505   1.559  1.00 76.40           C
ATOM   3331  HE2 PHE A 223      -5.249 -10.803   1.068  1.00 76.40           H
ATOM   3332  CZ  PHE A 223      -7.100 -11.445   1.894  1.00 76.40           C
ATOM   3333  HZ  PHE A 223      -6.914 -12.496   1.673  1.00 76.40           H
ATOM   3334  HN  PHE A 223      -8.902  -4.875   2.578  1.00 76.40           H
ATOM   3335  N   PHE A 224     -10.299  -6.927   1.393  1.00 84.05           N
ATOM   3336  CA  PHE A 224     -11.454  -7.618   0.844  1.00 84.05           C
ATOM   3337  C   PHE A 224     -11.978  -6.903  -0.403  1.00 84.05           C
ATOM   3338  O   PHE A 224     -12.254  -7.540  -1.418  1.00 84.05           O
ATOM   3339  HA  PHE A 224     -11.131  -8.624   0.576  1.00 84.05           H
ATOM   3340  CB  PHE A 224     -12.539  -7.600   1.922  1.00 84.05           C
ATOM   3341 1HB  PHE A 224     -12.548  -6.620   2.399  1.00 84.05           H
ATOM   3342 2HB  PHE A 224     -13.511  -7.732   1.446  1.00 84.05           H
ATOM   3343  CG  PHE A 224     -12.365  -8.674   2.998  1.00 84.05           C
ATOM   3344  CD1 PHE A 224     -12.700  -9.965   2.732  1.00 84.05           C
ATOM   3345  HD1 PHE A 224     -13.092 -10.235   1.752  1.00 84.05           H
ATOM   3346  CD2 PHE A 224     -11.875  -8.337   4.222  1.00 84.05           C
ATOM   3347  HD2 PHE A 224     -11.607  -7.302   4.435  1.00 84.05           H
ATOM   3348  CE1 PHE A 224     -12.538 -10.961   3.731  1.00 84.05           C
ATOM   3349  HE1 PHE A 224     -12.806 -11.995   3.518  1.00 84.05           H
ATOM   3350  CE2 PHE A 224     -11.713  -9.333   5.221  1.00 84.05           C
ATOM   3351  HE2 PHE A 224     -11.320  -9.063   6.201  1.00 84.05           H
ATOM   3352  CZ  PHE A 224     -12.048 -10.624   4.954  1.00 84.05           C
ATOM   3353  HZ  PHE A 224     -11.924 -11.388   5.721  1.00 84.05           H
ATOM   3354  HN  PHE A 224     -10.434  -6.535   2.303  1.00 84.05           H
ATOM   3355  N   LEU A 225     -12.099  -5.589  -0.285  1.00 82.40           N
ATOM   3356  CA  LEU A 225     -12.681  -4.792  -1.353  1.00 82.40           C
ATOM   3357  C   LEU A 225     -11.853  -4.973  -2.627  1.00 82.40           C
ATOM   3358  O   LEU A 225     -12.400  -5.258  -3.691  1.00 82.40           O
ATOM   3359  HA  LEU A 225     -13.685  -5.175  -1.536  1.00 82.40           H
ATOM   3360  CB  LEU A 225     -12.825  -3.334  -0.915  1.00 82.40           C
ATOM   3361 1HB  LEU A 225     -13.449  -3.303  -0.021  1.00 82.40           H
ATOM   3362 2HB  LEU A 225     -11.841  -2.961  -0.630  1.00 82.40           H
ATOM   3363  CG  LEU A 225     -13.421  -2.378  -1.951  1.00 82.40           C
ATOM   3364  HG  LEU A 225     -12.850  -2.476  -2.874  1.00 82.40           H
ATOM   3365  CD1 LEU A 225     -14.869  -2.753  -2.274  1.00 82.40           C
ATOM   3366 1HD1 LEU A 225     -14.902  -3.767  -2.673  1.00 82.40           H
ATOM   3367 2HD1 LEU A 225     -15.469  -2.702  -1.365  1.00 82.40           H
ATOM   3368 3HD1 LEU A 225     -15.269  -2.059  -3.012  1.00 82.40           H
ATOM   3369  CD2 LEU A 225     -13.294  -0.924  -1.493  1.00 82.40           C
ATOM   3370 1HD2 LEU A 225     -13.825  -0.792  -0.550  1.00 82.40           H
ATOM   3371 2HD2 LEU A 225     -12.242  -0.677  -1.355  1.00 82.40           H
ATOM   3372 3HD2 LEU A 225     -13.726  -0.267  -2.248  1.00 82.40           H
ATOM   3373  HN  LEU A 225     -11.808  -5.070   0.518  1.00 82.40           H
ATOM   3374  N   PRO A 226     -10.526  -4.811  -2.543  1.00 75.72           N
ATOM   3375  CA  PRO A 226      -9.671  -4.961  -3.724  1.00 75.72           C
ATOM   3376  C   PRO A 226      -9.606  -6.400  -4.209  1.00 75.72           C
ATOM   3377  O   PRO A 226      -9.635  -6.655  -5.412  1.00 75.72           O
ATOM   3378  HA  PRO A 226     -10.084  -4.398  -4.561  1.00 75.72           H
ATOM   3379  CB  PRO A 226      -8.306  -4.459  -3.249  1.00 75.72           C
ATOM   3380 1HB  PRO A 226      -7.491  -4.989  -3.741  1.00 75.72           H
ATOM   3381 2HB  PRO A 226      -8.172  -3.399  -3.464  1.00 75.72           H
ATOM   3382  CG  PRO A 226      -8.324  -4.724  -1.771  1.00 75.72           C
ATOM   3383 1HG  PRO A 226      -8.019  -5.747  -1.550  1.00 75.72           H
ATOM   3384 2HG  PRO A 226      -7.633  -4.066  -1.244  1.00 75.72           H
ATOM   3385  CD  PRO A 226      -9.741  -4.478  -1.341  1.00 75.72           C
ATOM   3386 1HD  PRO A 226     -10.018  -5.104  -0.493  1.00 75.72           H
ATOM   3387 2HD  PRO A 226      -9.893  -3.442  -1.037  1.00 75.72           H
ATOM   3388  N   PHE A 227      -9.517  -7.311  -3.251  1.00 80.22           N
ATOM   3389  CA  PHE A 227      -9.372  -8.721  -3.570  1.00 80.22           C
ATOM   3390  C   PHE A 227     -10.558  -9.221  -4.397  1.00 80.22           C
ATOM   3391  O   PHE A 227     -10.374  -9.925  -5.389  1.00 80.22           O
ATOM   3392  HA  PHE A 227      -8.455  -8.829  -4.149  1.00 80.22           H
ATOM   3393  CB  PHE A 227      -9.337  -9.479  -2.241  1.00 80.22           C
ATOM   3394 1HB  PHE A 227      -8.474  -9.145  -1.666  1.00 80.22           H
ATOM   3395 2HB  PHE A 227     -10.224  -9.219  -1.663  1.00 80.22           H
ATOM   3396  CG  PHE A 227      -9.273 -11.000  -2.393  1.00 80.22           C
ATOM   3397  CD1 PHE A 227     -10.393 -11.750  -2.209  1.00 80.22           C
ATOM   3398  HD1 PHE A 227     -11.336 -11.267  -1.952  1.00 80.22           H
ATOM   3399  CD2 PHE A 227      -8.097 -11.602  -2.713  1.00 80.22           C
ATOM   3400  HD2 PHE A 227      -7.199 -11.001  -2.861  1.00 80.22           H
ATOM   3401  CE1 PHE A 227     -10.333 -13.161  -2.350  1.00 80.22           C
ATOM   3402  HE1 PHE A 227     -11.230 -13.762  -2.202  1.00 80.22           H
ATOM   3403  CE2 PHE A 227      -8.037 -13.014  -2.855  1.00 80.22           C
ATOM   3404  HE2 PHE A 227      -7.094 -13.496  -3.111  1.00 80.22           H
ATOM   3405  CZ  PHE A 227      -9.157 -13.763  -2.670  1.00 80.22           C
ATOM   3406  HZ  PHE A 227      -9.111 -14.847  -2.779  1.00 80.22           H
ATOM   3407  HN  PHE A 227      -9.544  -7.099  -2.274  1.00 80.22           H
ATOM   3408  N   VAL A 228     -11.748  -8.838  -3.959  1.00 83.79           N
ATOM   3409  CA  VAL A 228     -12.965  -9.268  -4.626  1.00 83.79           C
ATOM   3410  C   VAL A 228     -12.980  -8.720  -6.054  1.00 83.79           C
ATOM   3411  O   VAL A 228     -13.295  -9.444  -6.997  1.00 83.79           O
ATOM   3412  HA  VAL A 228     -12.949 -10.358  -4.668  1.00 83.79           H
ATOM   3413  CB  VAL A 228     -14.187  -8.844  -3.809  1.00 83.79           C
ATOM   3414  HB  VAL A 228     -14.075  -7.788  -3.563  1.00 83.79           H
ATOM   3415  CG1 VAL A 228     -15.473  -9.002  -4.624  1.00 83.79           C
ATOM   3416 1HG1 VAL A 228     -15.416  -8.380  -5.517  1.00 83.79           H
ATOM   3417 2HG1 VAL A 228     -15.592 -10.046  -4.914  1.00 83.79           H
ATOM   3418 3HG1 VAL A 228     -16.326  -8.693  -4.020  1.00 83.79           H
ATOM   3419  CG2 VAL A 228     -14.269  -9.626  -2.497  1.00 83.79           C
ATOM   3420 1HG2 VAL A 228     -14.347 -10.692  -2.714  1.00 83.79           H
ATOM   3421 2HG2 VAL A 228     -13.372  -9.440  -1.906  1.00 83.79           H
ATOM   3422 3HG2 VAL A 228     -15.147  -9.305  -1.937  1.00 83.79           H
ATOM   3423  HN  VAL A 228     -11.888  -8.246  -3.166  1.00 83.79           H
ATOM   3424  N   VAL A 229     -12.636  -7.446  -6.169  1.00 76.64           N
ATOM   3425  CA  VAL A 229     -12.755  -6.750  -7.439  1.00 76.64           C
ATOM   3426  C   VAL A 229     -11.768  -7.354  -8.440  1.00 76.64           C
ATOM   3427  O   VAL A 229     -12.115  -7.583  -9.598  1.00 76.64           O
ATOM   3428  HA  VAL A 229     -13.769  -6.908  -7.807  1.00 76.64           H
ATOM   3429  CB  VAL A 229     -12.554  -5.247  -7.233  1.00 76.64           C
ATOM   3430  HB  VAL A 229     -11.547  -5.094  -6.844  1.00 76.64           H
ATOM   3431  CG1 VAL A 229     -12.665  -4.493  -8.559  1.00 76.64           C
ATOM   3432 1HG1 VAL A 229     -11.903  -4.856  -9.249  1.00 76.64           H
ATOM   3433 2HG1 VAL A 229     -13.653  -4.657  -8.989  1.00 76.64           H
ATOM   3434 3HG1 VAL A 229     -12.518  -3.427  -8.384  1.00 76.64           H
ATOM   3435  CG2 VAL A 229     -13.544  -4.698  -6.204  1.00 76.64           C
ATOM   3436 1HG2 VAL A 229     -14.562  -4.869  -6.552  1.00 76.64           H
ATOM   3437 2HG2 VAL A 229     -13.396  -5.204  -5.250  1.00 76.64           H
ATOM   3438 3HG2 VAL A 229     -13.379  -3.628  -6.077  1.00 76.64           H
ATOM   3439  HN  VAL A 229     -12.283  -6.892  -5.415  1.00 76.64           H
ATOM   3440  N   MET A 230     -10.557  -7.594  -7.958  1.00 77.12           N
ATOM   3441  CA  MET A 230      -9.520  -8.174  -8.794  1.00 77.12           C
ATOM   3442  C   MET A 230      -9.936  -9.555  -9.305  1.00 77.12           C
ATOM   3443  O   MET A 230      -9.775  -9.857 -10.487  1.00 77.12           O
ATOM   3444  HA  MET A 230      -9.403  -7.488  -9.634  1.00 77.12           H
ATOM   3445  CB  MET A 230      -8.225  -8.296  -7.990  1.00 77.12           C
ATOM   3446 1HB  MET A 230      -8.442  -8.708  -7.005  1.00 77.12           H
ATOM   3447 2HB  MET A 230      -7.549  -8.993  -8.486  1.00 77.12           H
ATOM   3448  CG  MET A 230      -7.542  -6.935  -7.840  1.00 77.12           C
ATOM   3449 1HG  MET A 230      -7.502  -6.431  -8.806  1.00 77.12           H
ATOM   3450 2HG  MET A 230      -8.123  -6.299  -7.172  1.00 77.12           H
ATOM   3451  SD  MET A 230      -5.891  -7.148  -7.196  1.00 77.12           S
ATOM   3452  CE  MET A 230      -5.772  -5.697  -6.162  1.00 77.12           C
ATOM   3453 1HE  MET A 230      -5.897  -4.804  -6.774  1.00 77.12           H
ATOM   3454 2HE  MET A 230      -6.552  -5.729  -5.401  1.00 77.12           H
ATOM   3455 3HE  MET A 230      -4.795  -5.674  -5.680  1.00 77.12           H
ATOM   3456  HN  MET A 230     -10.282  -7.400  -7.016  1.00 77.12           H
ATOM   3457  N   ALA A 231     -10.463 -10.355  -8.390  1.00 80.75           N
ATOM   3458  CA  ALA A 231     -10.873 -11.708  -8.726  1.00 80.75           C
ATOM   3459  C   ALA A 231     -11.907 -11.658  -9.853  1.00 80.75           C
ATOM   3460  O   ALA A 231     -11.819 -12.419 -10.815  1.00 80.75           O
ATOM   3461  HA  ALA A 231      -9.991 -12.244  -9.078  1.00 80.75           H
ATOM   3462  CB  ALA A 231     -11.407 -12.406  -7.474  1.00 80.75           C
ATOM   3463 1HB  ALA A 231     -10.625 -12.441  -6.716  1.00 80.75           H
ATOM   3464 2HB  ALA A 231     -12.263 -11.852  -7.087  1.00 80.75           H
ATOM   3465 3HB  ALA A 231     -11.714 -13.421  -7.726  1.00 80.75           H
ATOM   3466  HN  ALA A 231     -10.611 -10.093  -7.437  1.00 80.75           H
ATOM   3467  N   CYS A 232     -12.864 -10.755  -9.695  1.00 81.68           N
ATOM   3468  CA  CYS A 232     -13.935 -10.622 -10.668  1.00 81.68           C
ATOM   3469  C   CYS A 232     -13.320 -10.195 -12.003  1.00 81.68           C
ATOM   3470  O   CYS A 232     -13.719 -10.685 -13.058  1.00 81.68           O
ATOM   3471  HA  CYS A 232     -14.404 -11.602 -10.754  1.00 81.68           H
ATOM   3472  CB  CYS A 232     -15.010  -9.641 -10.195  1.00 81.68           C
ATOM   3473 1HB  CYS A 232     -14.547  -8.706  -9.880  1.00 81.68           H
ATOM   3474 2HB  CYS A 232     -15.683  -9.402 -11.018  1.00 81.68           H
ATOM   3475  SG  CYS A 232     -15.954 -10.369  -8.807  1.00 81.68           S
ATOM   3476  HG  CYS A 232     -15.093 -10.021  -7.855  1.00 81.68           H
ATOM   3477  HN  CYS A 232     -12.914 -10.124  -8.921  1.00 81.68           H
ATOM   3478  N   CYS A 233     -12.360  -9.286 -11.912  1.00 74.24           N
ATOM   3479  CA  CYS A 233     -11.771  -8.699 -13.104  1.00 74.24           C
ATOM   3480  C   CYS A 233     -11.047  -9.804 -13.876  1.00 74.24           C
ATOM   3481  O   CYS A 233     -11.223  -9.938 -15.086  1.00 74.24           O
ATOM   3482  HA  CYS A 233     -12.593  -8.291 -13.691  1.00 74.24           H
ATOM   3483  CB  CYS A 233     -10.837  -7.538 -12.759  1.00 74.24           C
ATOM   3484 1HB  CYS A 233     -10.113  -7.853 -12.008  1.00 74.24           H
ATOM   3485 2HB  CYS A 233     -10.271  -7.241 -13.642  1.00 74.24           H
ATOM   3486  SG  CYS A 233     -11.807  -6.118 -12.133  1.00 74.24           S
ATOM   3487  HG  CYS A 233     -12.061  -6.640 -10.936  1.00 74.24           H
ATOM   3488  HN  CYS A 233     -11.986  -8.952 -11.047  1.00 74.24           H
ATOM   3489  N   TYR A 234     -10.249 -10.567 -13.145  1.00 75.69           N
ATOM   3490  CA  TYR A 234      -9.375 -11.547 -13.767  1.00 75.69           C
ATOM   3491  C   TYR A 234     -10.173 -12.748 -14.279  1.00 75.69           C
ATOM   3492  O   TYR A 234      -9.825 -13.340 -15.299  1.00 75.69           O
ATOM   3493  HA  TYR A 234      -8.875 -11.067 -14.608  1.00 75.69           H
ATOM   3494  CB  TYR A 234      -8.419 -12.017 -12.668  1.00 75.69           C
ATOM   3495 1HB  TYR A 234      -8.973 -12.111 -11.735  1.00 75.69           H
ATOM   3496 2HB  TYR A 234      -8.051 -13.011 -12.922  1.00 75.69           H
ATOM   3497  CG  TYR A 234      -7.224 -11.089 -12.444  1.00 75.69           C
ATOM   3498  CD1 TYR A 234      -6.321 -10.867 -13.465  1.00 75.69           C
ATOM   3499  HD1 TYR A 234      -6.459 -11.354 -14.430  1.00 75.69           H
ATOM   3500  CD2 TYR A 234      -7.049 -10.472 -11.222  1.00 75.69           C
ATOM   3501  HD2 TYR A 234      -7.762 -10.647 -10.416  1.00 75.69           H
ATOM   3502  CE1 TYR A 234      -5.196  -9.993 -13.254  1.00 75.69           C
ATOM   3503  HE1 TYR A 234      -4.476  -9.810 -14.051  1.00 75.69           H
ATOM   3504  CE2 TYR A 234      -5.924  -9.598 -11.011  1.00 75.69           C
ATOM   3505  HE2 TYR A 234      -5.774  -9.105 -10.051  1.00 75.69           H
ATOM   3506  CZ  TYR A 234      -5.053  -9.402 -12.038  1.00 75.69           C
ATOM   3507  OH  TYR A 234      -3.991  -8.576 -11.839  1.00 75.69           O
ATOM   3508  HH  TYR A 234      -3.970  -8.269 -10.887  1.00 75.69           H
ATOM   3509  HN  TYR A 234     -10.193 -10.524 -12.147  1.00 75.69           H
ATOM   3510  N   THR A 235     -11.230 -13.071 -13.547  1.00 83.20           N
ATOM   3511  CA  THR A 235     -12.120 -14.146 -13.952  1.00 83.20           C
ATOM   3512  C   THR A 235     -12.706 -13.860 -15.336  1.00 83.20           C
ATOM   3513  O   THR A 235     -12.773 -14.751 -16.181  1.00 83.20           O
ATOM   3514  HA  THR A 235     -11.536 -15.062 -14.035  1.00 83.20           H
ATOM   3515  CB  THR A 235     -13.183 -14.314 -12.864  1.00 83.20           C
ATOM   3516  HB  THR A 235     -13.913 -15.072 -13.148  1.00 83.20           H
ATOM   3517  OG1 THR A 235     -13.701 -12.999 -12.679  1.00 83.20           O
ATOM   3518  HG1 THR A 235     -14.588 -13.043 -12.219  1.00 83.20           H
ATOM   3519  CG2 THR A 235     -12.579 -14.670 -11.505  1.00 83.20           C
ATOM   3520 1HG2 THR A 235     -11.899 -13.878 -11.190  1.00 83.20           H
ATOM   3521 2HG2 THR A 235     -12.030 -15.609 -11.586  1.00 83.20           H
ATOM   3522 3HG2 THR A 235     -13.376 -14.778 -10.769  1.00 83.20           H
ATOM   3523  HN  THR A 235     -11.480 -12.613 -12.694  1.00 83.20           H
ATOM   3524  N   ILE A 236     -13.117 -12.615 -15.524  1.00 80.37           N
ATOM   3525  CA  ILE A 236     -13.693 -12.200 -16.792  1.00 80.37           C
ATOM   3526  C   ILE A 236     -12.610 -12.225 -17.872  1.00 80.37           C
ATOM   3527  O   ILE A 236     -12.835 -12.730 -18.971  1.00 80.37           O
ATOM   3528  HA  ILE A 236     -14.460 -12.928 -17.056  1.00 80.37           H
ATOM   3529  CB  ILE A 236     -14.386 -10.843 -16.648  1.00 80.37           C
ATOM   3530  HB  ILE A 236     -13.669 -10.137 -16.229  1.00 80.37           H
ATOM   3531  CG1 ILE A 236     -15.560 -10.928 -15.670  1.00 80.37           C
ATOM   3532 1HG1 ILE A 236     -16.371 -11.501 -16.120  1.00 80.37           H
ATOM   3533 2HG1 ILE A 236     -15.252 -11.464 -14.772  1.00 80.37           H
ATOM   3534  CG2 ILE A 236     -14.814 -10.299 -18.012  1.00 80.37           C
ATOM   3535 1HG2 ILE A 236     -13.936 -10.177 -18.646  1.00 80.37           H
ATOM   3536 2HG2 ILE A 236     -15.507 -10.997 -18.481  1.00 80.37           H
ATOM   3537 3HG2 ILE A 236     -15.303  -9.334 -17.880  1.00 80.37           H
ATOM   3538  CD1 ILE A 236     -16.060  -9.533 -15.292  1.00 80.37           C
ATOM   3539 1HD1 ILE A 236     -15.253  -8.973 -14.821  1.00 80.37           H
ATOM   3540 2HD1 ILE A 236     -16.390  -9.010 -16.190  1.00 80.37           H
ATOM   3541 3HD1 ILE A 236     -16.895  -9.623 -14.597  1.00 80.37           H
ATOM   3542  HN  ILE A 236     -13.061 -11.897 -14.830  1.00 80.37           H
ATOM   3543  N   ILE A 237     -11.456 -11.675 -17.521  1.00 76.16           N
ATOM   3544  CA  ILE A 237     -10.358 -11.573 -18.467  1.00 76.16           C
ATOM   3545  C   ILE A 237      -9.994 -12.971 -18.973  1.00 76.16           C
ATOM   3546  O   ILE A 237      -9.855 -13.183 -20.176  1.00 76.16           O
ATOM   3547  HA  ILE A 237     -10.708 -10.981 -19.312  1.00 76.16           H
ATOM   3548  CB  ILE A 237      -9.181 -10.820 -17.842  1.00 76.16           C
ATOM   3549  HB  ILE A 237      -9.042 -11.187 -16.825  1.00 76.16           H
ATOM   3550  CG1 ILE A 237      -9.478  -9.323 -17.746  1.00 76.16           C
ATOM   3551 1HG1 ILE A 237      -9.498  -8.887 -18.745  1.00 76.16           H
ATOM   3552 2HG1 ILE A 237     -10.467  -9.171 -17.313  1.00 76.16           H
ATOM   3553  CG2 ILE A 237      -7.884 -11.100 -18.604  1.00 76.16           C
ATOM   3554 1HG2 ILE A 237      -7.670 -12.168 -18.576  1.00 76.16           H
ATOM   3555 2HG2 ILE A 237      -7.995 -10.779 -19.640  1.00 76.16           H
ATOM   3556 3HG2 ILE A 237      -7.065 -10.553 -18.139  1.00 76.16           H
ATOM   3557  CD1 ILE A 237      -8.427  -8.609 -16.894  1.00 76.16           C
ATOM   3558 1HD1 ILE A 237      -8.427  -9.031 -15.888  1.00 76.16           H
ATOM   3559 2HD1 ILE A 237      -7.443  -8.742 -17.343  1.00 76.16           H
ATOM   3560 3HD1 ILE A 237      -8.662  -7.546 -16.842  1.00 76.16           H
ATOM   3561  HN  ILE A 237     -11.267 -11.304 -16.612  1.00 76.16           H
ATOM   3562  N   ILE A 238      -9.852 -13.889 -18.028  1.00 76.58           N
ATOM   3563  CA  ILE A 238      -9.472 -15.251 -18.359  1.00 76.58           C
ATOM   3564  C   ILE A 238     -10.511 -15.849 -19.310  1.00 76.58           C
ATOM   3565  O   ILE A 238     -10.158 -16.511 -20.284  1.00 76.58           O
ATOM   3566  HA  ILE A 238      -8.514 -15.206 -18.879  1.00 76.58           H
ATOM   3567  CB  ILE A 238      -9.257 -16.073 -17.087  1.00 76.58           C
ATOM   3568  HB  ILE A 238     -10.106 -15.904 -16.424  1.00 76.58           H
ATOM   3569  CG1 ILE A 238      -8.004 -15.612 -16.341  1.00 76.58           C
ATOM   3570 1HG1 ILE A 238      -7.115 -15.945 -16.876  1.00 76.58           H
ATOM   3571 2HG1 ILE A 238      -7.971 -14.522 -16.316  1.00 76.58           H
ATOM   3572  CG2 ILE A 238      -9.220 -17.570 -17.400  1.00 76.58           C
ATOM   3573 1HG2 ILE A 238     -10.164 -17.870 -17.855  1.00 76.58           H
ATOM   3574 2HG2 ILE A 238      -8.402 -17.776 -18.091  1.00 76.58           H
ATOM   3575 3HG2 ILE A 238      -9.066 -18.130 -16.478  1.00 76.58           H
ATOM   3576  CD1 ILE A 238      -7.982 -16.160 -14.913  1.00 76.58           C
ATOM   3577 1HD1 ILE A 238      -8.860 -15.805 -14.373  1.00 76.58           H
ATOM   3578 2HD1 ILE A 238      -7.991 -17.250 -14.942  1.00 76.58           H
ATOM   3579 3HD1 ILE A 238      -7.081 -15.817 -14.405  1.00 76.58           H
ATOM   3580  HN  ILE A 238      -9.991 -13.714 -17.053  1.00 76.58           H
ATOM   3581  N   HIS A 239     -11.772 -15.594 -18.992  1.00 81.54           N
ATOM   3582  CA  HIS A 239     -12.866 -16.136 -19.780  1.00 81.54           C
ATOM   3583  C   HIS A 239     -12.767 -15.621 -21.217  1.00 81.54           C
ATOM   3584  O   HIS A 239     -12.893 -16.392 -22.167  1.00 81.54           O
ATOM   3585  HA  HIS A 239     -12.744 -17.219 -19.782  1.00 81.54           H
ATOM   3586  CB  HIS A 239     -14.214 -15.819 -19.128  1.00 81.54           C
ATOM   3587 1HB  HIS A 239     -14.200 -16.175 -18.098  1.00 81.54           H
ATOM   3588 2HB  HIS A 239     -14.342 -14.737 -19.090  1.00 81.54           H
ATOM   3589  CG  HIS A 239     -15.398 -16.427 -19.840  1.00 81.54           C
ATOM   3590  ND1 HIS A 239     -16.129 -15.744 -20.797  1.00 81.54           N
ATOM   3591  HD1 HIS A 239     -15.958 -14.809 -21.107  1.00 81.54           H
ATOM   3592  CD2 HIS A 239     -15.970 -17.661 -19.727  1.00 81.54           C
ATOM   3593  HD2 HIS A 239     -15.641 -18.456 -19.058  1.00 81.54           H
ATOM   3594  CE1 HIS A 239     -17.096 -16.540 -21.231  1.00 81.54           C
ATOM   3595  HE1 HIS A 239     -17.840 -16.290 -21.987  1.00 81.54           H
ATOM   3596  NE2 HIS A 239     -16.995 -17.727 -20.567  1.00 81.54           N
ATOM   3597  HN  HIS A 239     -12.050 -15.031 -18.214  1.00 81.54           H
ATOM   3598  N   THR A 240     -12.543 -14.320 -21.332  1.00 76.51           N
ATOM   3599  CA  THR A 240     -12.460 -13.687 -22.637  1.00 76.51           C
ATOM   3600  C   THR A 240     -11.238 -14.200 -23.402  1.00 76.51           C
ATOM   3601  O   THR A 240     -11.303 -14.413 -24.612  1.00 76.51           O
ATOM   3602  HA  THR A 240     -13.340 -13.971 -23.214  1.00 76.51           H
ATOM   3603  CB  THR A 240     -12.453 -12.171 -22.428  1.00 76.51           C
ATOM   3604  HB  THR A 240     -11.509 -11.842 -21.994  1.00 76.51           H
ATOM   3605  OG1 THR A 240     -13.613 -11.925 -21.638  1.00 76.51           O
ATOM   3606  HG1 THR A 240     -13.379 -11.960 -20.666  1.00 76.51           H
ATOM   3607  CG2 THR A 240     -12.715 -11.400 -23.724  1.00 76.51           C
ATOM   3608 1HG2 THR A 240     -13.690 -11.680 -24.122  1.00 76.51           H
ATOM   3609 2HG2 THR A 240     -11.941 -11.642 -24.453  1.00 76.51           H
ATOM   3610 3HG2 THR A 240     -12.699 -10.330 -23.519  1.00 76.51           H
ATOM   3611  HN  THR A 240     -12.419 -13.703 -20.555  1.00 76.51           H
ATOM   3612  N   LEU A 241     -10.152 -14.383 -22.665  1.00 74.39           N
ATOM   3613  CA  LEU A 241      -8.905 -14.822 -23.266  1.00 74.39           C
ATOM   3614  C   LEU A 241      -9.077 -16.242 -23.809  1.00 74.39           C
ATOM   3615  O   LEU A 241      -8.541 -16.577 -24.864  1.00 74.39           O
ATOM   3616  HA  LEU A 241      -8.693 -14.156 -24.103  1.00 74.39           H
ATOM   3617  CB  LEU A 241      -7.751 -14.680 -22.271  1.00 74.39           C
ATOM   3618 1HB  LEU A 241      -8.093 -15.030 -21.297  1.00 74.39           H
ATOM   3619 2HB  LEU A 241      -6.945 -15.344 -22.583  1.00 74.39           H
ATOM   3620  CG  LEU A 241      -7.179 -13.271 -22.105  1.00 74.39           C
ATOM   3621  HG  LEU A 241      -7.995 -12.601 -21.834  1.00 74.39           H
ATOM   3622  CD1 LEU A 241      -6.159 -13.225 -20.965  1.00 74.39           C
ATOM   3623 1HD1 LEU A 241      -6.642 -13.519 -20.033  1.00 74.39           H
ATOM   3624 2HD1 LEU A 241      -5.340 -13.911 -21.182  1.00 74.39           H
ATOM   3625 3HD1 LEU A 241      -5.768 -12.212 -20.868  1.00 74.39           H
ATOM   3626  CD2 LEU A 241      -6.591 -12.759 -23.421  1.00 74.39           C
ATOM   3627 1HD2 LEU A 241      -5.792 -13.425 -23.746  1.00 74.39           H
ATOM   3628 2HD2 LEU A 241      -7.372 -12.731 -24.181  1.00 74.39           H
ATOM   3629 3HD2 LEU A 241      -6.192 -11.755 -23.274  1.00 74.39           H
ATOM   3630  HN  LEU A 241     -10.117 -14.238 -21.676  1.00 74.39           H
ATOM   3631  N   ILE A 242      -9.828 -17.040 -23.063  1.00 75.24           N
ATOM   3632  CA  ILE A 242     -10.090 -18.412 -23.464  1.00 75.24           C
ATOM   3633  C   ILE A 242     -10.903 -18.413 -24.760  1.00 75.24           C
ATOM   3634  O   ILE A 242     -10.681 -19.247 -25.636  1.00 75.24           O
ATOM   3635  HA  ILE A 242      -9.128 -18.884 -23.660  1.00 75.24           H
ATOM   3636  CB  ILE A 242     -10.751 -19.186 -22.323  1.00 75.24           C
ATOM   3637  HB  ILE A 242     -11.539 -18.564 -21.898  1.00 75.24           H
ATOM   3638  CG1 ILE A 242      -9.750 -19.473 -21.202  1.00 75.24           C
ATOM   3639 1HG1 ILE A 242      -9.045 -20.239 -21.527  1.00 75.24           H
ATOM   3640 2HG1 ILE A 242      -9.169 -18.575 -20.990  1.00 75.24           H
ATOM   3641  CG2 ILE A 242     -11.415 -20.465 -22.839  1.00 75.24           C
ATOM   3642 1HG2 ILE A 242     -12.177 -20.207 -23.574  1.00 75.24           H
ATOM   3643 2HG2 ILE A 242     -10.662 -21.102 -23.305  1.00 75.24           H
ATOM   3644 3HG2 ILE A 242     -11.877 -20.996 -22.007  1.00 75.24           H
ATOM   3645  CD1 ILE A 242     -10.465 -19.937 -19.932  1.00 75.24           C
ATOM   3646 1HD1 ILE A 242     -11.151 -19.158 -19.597  1.00 75.24           H
ATOM   3647 2HD1 ILE A 242     -11.025 -20.848 -20.142  1.00 75.24           H
ATOM   3648 3HD1 ILE A 242      -9.730 -20.133 -19.152  1.00 75.24           H
ATOM   3649  HN  ILE A 242     -10.252 -16.763 -22.201  1.00 75.24           H
ATOM   3650  N   GLN A 243     -11.829 -17.468 -24.841  1.00 74.17           N
ATOM   3651  CA  GLN A 243     -12.703 -17.374 -25.998  1.00 74.17           C
ATOM   3652  C   GLN A 243     -11.925 -16.856 -27.210  1.00 74.17           C
ATOM   3653  O   GLN A 243     -12.217 -17.229 -28.345  1.00 74.17           O
ATOM   3654  HA  GLN A 243     -13.046 -18.391 -26.186  1.00 74.17           H
ATOM   3655  CB  GLN A 243     -13.912 -16.484 -25.702  1.00 74.17           C
ATOM   3656 1HB  GLN A 243     -13.577 -15.544 -25.264  1.00 74.17           H
ATOM   3657 2HB  GLN A 243     -14.423 -16.238 -26.632  1.00 74.17           H
ATOM   3658  CG  GLN A 243     -14.884 -17.180 -24.747  1.00 74.17           C
ATOM   3659 1HG  GLN A 243     -15.142 -18.164 -25.139  1.00 74.17           H
ATOM   3660 2HG  GLN A 243     -14.402 -17.338 -23.783  1.00 74.17           H
ATOM   3661  CD  GLN A 243     -16.155 -16.350 -24.558  1.00 74.17           C
ATOM   3662  OE1 GLN A 243     -16.206 -15.168 -24.855  1.00 74.17           O
ATOM   3663  NE2 GLN A 243     -17.177 -17.034 -24.049  1.00 74.17           N
ATOM   3664 1HE2 GLN A 243     -17.069 -18.003 -23.828  1.00 74.17           H
ATOM   3665 2HE2 GLN A 243     -18.052 -16.578 -23.889  1.00 74.17           H
ATOM   3666  HN  GLN A 243     -11.987 -16.777 -24.135  1.00 74.17           H
ATOM   3667  N   ALA A 244     -10.950 -16.005 -26.927  1.00 67.24           N
ATOM   3668  CA  ALA A 244     -10.122 -15.439 -27.979  1.00 67.24           C
ATOM   3669  C   ALA A 244      -9.346 -16.562 -28.670  1.00 67.24           C
ATOM   3670  O   ALA A 244      -8.768 -17.422 -28.007  1.00 67.24           O
ATOM   3671  HA  ALA A 244     -10.783 -14.966 -28.704  1.00 67.24           H
ATOM   3672  CB  ALA A 244      -9.199 -14.374 -27.384  1.00 67.24           C
ATOM   3673 1HB  ALA A 244      -9.799 -13.585 -26.931  1.00 67.24           H
ATOM   3674 2HB  ALA A 244      -8.562 -14.827 -26.625  1.00 67.24           H
ATOM   3675 3HB  ALA A 244      -8.578 -13.950 -28.173  1.00 67.24           H
ATOM   3676  HN  ALA A 244     -10.723 -15.702 -26.001  1.00 67.24           H
ATOM   3677  N   LYS A 245      -9.358 -16.518 -29.994  1.00 59.54           N
ATOM   3678  CA  LYS A 245      -8.750 -17.575 -30.784  1.00 59.54           C
ATOM   3679  C   LYS A 245      -7.251 -17.303 -30.924  1.00 59.54           C
ATOM   3680  O   LYS A 245      -6.490 -18.185 -31.320  1.00 59.54           O
ATOM   3681  HA  LYS A 245      -8.882 -18.509 -30.237  1.00 59.54           H
ATOM   3682  CB  LYS A 245      -9.474 -17.728 -32.123  1.00 59.54           C
ATOM   3683 1HB  LYS A 245      -9.696 -16.744 -32.536  1.00 59.54           H
ATOM   3684 2HB  LYS A 245      -8.824 -18.234 -32.837  1.00 59.54           H
ATOM   3685  CG  LYS A 245     -10.772 -18.522 -31.957  1.00 59.54           C
ATOM   3686 1HG  LYS A 245     -10.577 -19.429 -31.385  1.00 59.54           H
ATOM   3687 2HG  LYS A 245     -11.491 -17.934 -31.386  1.00 59.54           H
ATOM   3688  CD  LYS A 245     -11.369 -18.888 -33.317  1.00 59.54           C
ATOM   3689 1HD  LYS A 245     -11.630 -17.979 -33.860  1.00 59.54           H
ATOM   3690 2HD  LYS A 245     -10.625 -19.414 -33.915  1.00 59.54           H
ATOM   3691  CE  LYS A 245     -12.612 -19.765 -33.152  1.00 59.54           C
ATOM   3692 1HE  LYS A 245     -12.370 -20.639 -32.547  1.00 59.54           H
ATOM   3693 2HE  LYS A 245     -13.386 -19.213 -32.619  1.00 59.54           H
ATOM   3694  NZ  LYS A 245     -13.122 -20.195 -34.473  1.00 59.54           N
ATOM   3695 1HZ  LYS A 245     -13.940 -20.780 -34.346  1.00 59.54           H
ATOM   3696 2HZ  LYS A 245     -13.372 -19.378 -35.020  1.00 59.54           H
ATOM   3697 3HZ  LYS A 245     -12.403 -20.719 -34.959  1.00 59.54           H
ATOM   3698  HN  LYS A 245      -9.773 -15.779 -30.525  1.00 59.54           H
ATOM   3699  N   LYS A 246      -6.870 -16.078 -30.590  1.00 57.71           N
ATOM   3700  CA  LYS A 246      -5.525 -15.609 -30.874  1.00 57.71           C
ATOM   3701  C   LYS A 246      -4.530 -16.355 -29.982  1.00 57.71           C
ATOM   3702  O   LYS A 246      -4.753 -16.495 -28.780  1.00 57.71           O
ATOM   3703  HA  LYS A 246      -5.306 -15.853 -31.913  1.00 57.71           H
ATOM   3704  CB  LYS A 246      -5.449 -14.087 -30.740  1.00 57.71           C
ATOM   3705 1HB  LYS A 246      -6.010 -13.766 -29.862  1.00 57.71           H
ATOM   3706 2HB  LYS A 246      -4.414 -13.783 -30.585  1.00 57.71           H
ATOM   3707  CG  LYS A 246      -6.006 -13.399 -31.988  1.00 57.71           C
ATOM   3708 1HG  LYS A 246      -5.512 -13.792 -32.876  1.00 57.71           H
ATOM   3709 2HG  LYS A 246      -7.068 -13.624 -32.088  1.00 57.71           H
ATOM   3710  CD  LYS A 246      -5.805 -11.884 -31.914  1.00 57.71           C
ATOM   3711 1HD  LYS A 246      -6.428 -11.469 -31.122  1.00 57.71           H
ATOM   3712 2HD  LYS A 246      -4.770 -11.663 -31.655  1.00 57.71           H
ATOM   3713  CE  LYS A 246      -6.157 -11.219 -33.247  1.00 57.71           C
ATOM   3714 1HE  LYS A 246      -5.534 -11.631 -34.041  1.00 57.71           H
ATOM   3715 2HE  LYS A 246      -7.192 -11.437 -33.507  1.00 57.71           H
ATOM   3716  NZ  LYS A 246      -5.958  -9.754 -33.163  1.00 57.71           N
ATOM   3717 1HZ  LYS A 246      -6.214  -9.328 -34.047  1.00 57.71           H
ATOM   3718 2HZ  LYS A 246      -6.541  -9.376 -32.425  1.00 57.71           H
ATOM   3719 3HZ  LYS A 246      -4.985  -9.556 -32.961  1.00 57.71           H
ATOM   3720  HN  LYS A 246      -7.463 -15.413 -30.135  1.00 57.71           H
ATOM   3721  N   SER A 247      -3.454 -16.814 -30.604  1.00 56.93           N
ATOM   3722  CA  SER A 247      -2.491 -17.653 -29.913  1.00 56.93           C
ATOM   3723  C   SER A 247      -1.891 -16.894 -28.727  1.00 56.93           C
ATOM   3724  O   SER A 247      -1.543 -17.496 -27.713  1.00 56.93           O
ATOM   3725  HA  SER A 247      -3.058 -18.518 -29.566  1.00 56.93           H
ATOM   3726  CB  SER A 247      -1.384 -18.117 -30.861  1.00 56.93           C
ATOM   3727 1HB  SER A 247      -0.873 -18.978 -30.429  1.00 56.93           H
ATOM   3728 2HB  SER A 247      -1.826 -18.448 -31.801  1.00 56.93           H
ATOM   3729  OG  SER A 247      -0.436 -17.085 -31.121  1.00 56.93           O
ATOM   3730  HG  SER A 247       0.288 -17.428 -31.719  1.00 56.93           H
ATOM   3731  HN  SER A 247      -3.237 -16.621 -31.561  1.00 56.93           H
ATOM   3732  N   SER A 248      -1.788 -15.584 -28.895  1.00 60.47           N
ATOM   3733  CA  SER A 248      -1.018 -14.769 -27.971  1.00 60.47           C
ATOM   3734  C   SER A 248      -1.720 -14.712 -26.613  1.00 60.47           C
ATOM   3735  O   SER A 248      -1.201 -14.123 -25.666  1.00 60.47           O
ATOM   3736  HA  SER A 248      -0.053 -15.268 -27.882  1.00 60.47           H
ATOM   3737  CB  SER A 248      -0.812 -13.357 -28.522  1.00 60.47           C
ATOM   3738 1HB  SER A 248      -0.134 -12.808 -27.869  1.00 60.47           H
ATOM   3739 2HB  SER A 248      -0.336 -13.415 -29.501  1.00 60.47           H
ATOM   3740  OG  SER A 248      -2.041 -12.644 -28.635  1.00 60.47           O
ATOM   3741  HG  SER A 248      -1.871 -11.723 -28.985  1.00 60.47           H
ATOM   3742  HN  SER A 248      -2.219 -15.081 -29.645  1.00 60.47           H
ATOM   3743  N   LYS A 249      -2.890 -15.332 -26.561  1.00 64.21           N
ATOM   3744  CA  LYS A 249      -3.648 -15.397 -25.324  1.00 64.21           C
ATOM   3745  C   LYS A 249      -2.759 -15.964 -24.215  1.00 64.21           C
ATOM   3746  O   LYS A 249      -2.750 -15.449 -23.098  1.00 64.21           O
ATOM   3747  HA  LYS A 249      -3.926 -14.378 -25.057  1.00 64.21           H
ATOM   3748  CB  LYS A 249      -4.946 -16.180 -25.531  1.00 64.21           C
ATOM   3749 1HB  LYS A 249      -4.993 -17.009 -24.824  1.00 64.21           H
ATOM   3750 2HB  LYS A 249      -5.801 -15.536 -25.324  1.00 64.21           H
ATOM   3751  CG  LYS A 249      -5.040 -16.717 -26.961  1.00 64.21           C
ATOM   3752 1HG  LYS A 249      -5.269 -15.901 -27.645  1.00 64.21           H
ATOM   3753 2HG  LYS A 249      -4.077 -17.127 -27.263  1.00 64.21           H
ATOM   3754  CD  LYS A 249      -6.118 -17.798 -27.071  1.00 64.21           C
ATOM   3755 1HD  LYS A 249      -5.896 -18.609 -26.377  1.00 64.21           H
ATOM   3756 2HD  LYS A 249      -7.083 -17.385 -26.780  1.00 64.21           H
ATOM   3757  CE  LYS A 249      -6.200 -18.347 -28.496  1.00 64.21           C
ATOM   3758 1HE  LYS A 249      -6.349 -17.528 -29.200  1.00 64.21           H
ATOM   3759 2HE  LYS A 249      -5.259 -18.828 -28.762  1.00 64.21           H
ATOM   3760  NZ  LYS A 249      -7.310 -19.319 -28.614  1.00 64.21           N
ATOM   3761 1HZ  LYS A 249      -7.342 -19.683 -29.560  1.00 64.21           H
ATOM   3762 2HZ  LYS A 249      -7.162 -20.082 -27.963  1.00 64.21           H
ATOM   3763 3HZ  LYS A 249      -8.187 -18.857 -28.401  1.00 64.21           H
ATOM   3764  HN  LYS A 249      -3.319 -15.784 -27.344  1.00 64.21           H
ATOM   3765  N   HIS A 250      -2.033 -17.016 -24.562  1.00 70.47           N
ATOM   3766  CA  HIS A 250      -1.308 -17.786 -23.566  1.00 70.47           C
ATOM   3767  C   HIS A 250      -0.305 -16.881 -22.848  1.00 70.47           C
ATOM   3768  O   HIS A 250      -0.144 -16.969 -21.632  1.00 70.47           O
ATOM   3769  HA  HIS A 250      -2.045 -18.140 -22.846  1.00 70.47           H
ATOM   3770  CB  HIS A 250      -0.650 -19.013 -24.201  1.00 70.47           C
ATOM   3771 1HB  HIS A 250      -0.087 -18.697 -25.079  1.00 70.47           H
ATOM   3772 2HB  HIS A 250       0.068 -19.434 -23.497  1.00 70.47           H
ATOM   3773  CG  HIS A 250      -1.626 -20.092 -24.608  1.00 70.47           C
ATOM   3774  ND1 HIS A 250      -2.211 -20.955 -23.698  1.00 70.47           N
ATOM   3775  HD1 HIS A 250      -2.055 -20.957 -22.710  1.00 70.47           H
ATOM   3776  CD2 HIS A 250      -2.114 -20.436 -25.834  1.00 70.47           C
ATOM   3777  HD2 HIS A 250      -1.859 -19.956 -26.779  1.00 70.47           H
ATOM   3778  CE1 HIS A 250      -3.011 -21.779 -24.358  1.00 70.47           C
ATOM   3779  HE1 HIS A 250      -3.614 -22.574 -23.921  1.00 70.47           H
ATOM   3780  NE2 HIS A 250      -2.949 -21.456 -25.682  1.00 70.47           N
ATOM   3781  HN  HIS A 250      -1.936 -17.343 -25.502  1.00 70.47           H
ATOM   3782  N   LYS A 251       0.344 -16.032 -23.631  1.00 70.20           N
ATOM   3783  CA  LYS A 251       1.336 -15.120 -23.087  1.00 70.20           C
ATOM   3784  C   LYS A 251       0.649 -14.126 -22.149  1.00 70.20           C
ATOM   3785  O   LYS A 251       1.102 -13.912 -21.026  1.00 70.20           O
ATOM   3786  HA  LYS A 251       2.041 -15.714 -22.504  1.00 70.20           H
ATOM   3787  CB  LYS A 251       2.128 -14.455 -24.214  1.00 70.20           C
ATOM   3788 1HB  LYS A 251       2.446 -15.209 -24.935  1.00 70.20           H
ATOM   3789 2HB  LYS A 251       1.488 -13.754 -24.749  1.00 70.20           H
ATOM   3790  CG  LYS A 251       3.352 -13.720 -23.665  1.00 70.20           C
ATOM   3791 1HG  LYS A 251       3.030 -12.902 -23.020  1.00 70.20           H
ATOM   3792 2HG  LYS A 251       3.942 -14.399 -23.048  1.00 70.20           H
ATOM   3793  CD  LYS A 251       4.218 -13.171 -24.800  1.00 70.20           C
ATOM   3794 1HD  LYS A 251       4.454 -13.972 -25.502  1.00 70.20           H
ATOM   3795 2HD  LYS A 251       3.661 -12.416 -25.355  1.00 70.20           H
ATOM   3796  CE  LYS A 251       5.513 -12.563 -24.258  1.00 70.20           C
ATOM   3797 1HE  LYS A 251       5.283 -11.694 -23.641  1.00 70.20           H
ATOM   3798 2HE  LYS A 251       6.020 -13.284 -23.617  1.00 70.20           H
ATOM   3799  NZ  LYS A 251       6.405 -12.167 -25.370  1.00 70.20           N
ATOM   3800 1HZ  LYS A 251       7.304 -11.881 -24.998  1.00 70.20           H
ATOM   3801 2HZ  LYS A 251       6.534 -12.954 -25.997  1.00 70.20           H
ATOM   3802 3HZ  LYS A 251       5.989 -11.395 -25.879  1.00 70.20           H
ATOM   3803  HN  LYS A 251       0.201 -15.961 -24.618  1.00 70.20           H
ATOM   3804  N   ALA A 252      -0.434 -13.546 -22.644  1.00 68.88           N
ATOM   3805  CA  ALA A 252      -1.158 -12.541 -21.885  1.00 68.88           C
ATOM   3806  C   ALA A 252      -1.666 -13.160 -20.581  1.00 68.88           C
ATOM   3807  O   ALA A 252      -1.663 -12.508 -19.538  1.00 68.88           O
ATOM   3808  HA  ALA A 252      -0.461 -11.737 -21.648  1.00 68.88           H
ATOM   3809  CB  ALA A 252      -2.292 -11.973 -22.741  1.00 68.88           C
ATOM   3810 1HB  ALA A 252      -1.877 -11.519 -23.640  1.00 68.88           H
ATOM   3811 2HB  ALA A 252      -2.974 -12.777 -23.021  1.00 68.88           H
ATOM   3812 3HB  ALA A 252      -2.835 -11.219 -22.171  1.00 68.88           H
ATOM   3813  HN  ALA A 252      -0.817 -13.752 -23.545  1.00 68.88           H
ATOM   3814  N   LEU A 253      -2.089 -14.411 -20.683  1.00 73.83           N
ATOM   3815  CA  LEU A 253      -2.622 -15.117 -19.530  1.00 73.83           C
ATOM   3816  C   LEU A 253      -1.522 -15.266 -18.476  1.00 73.83           C
ATOM   3817  O   LEU A 253      -1.731 -14.947 -17.307  1.00 73.83           O
ATOM   3818  HA  LEU A 253      -3.420 -14.504 -19.111  1.00 73.83           H
ATOM   3819  CB  LEU A 253      -3.248 -16.446 -19.958  1.00 73.83           C
ATOM   3820 1HB  LEU A 253      -3.823 -16.278 -20.868  1.00 73.83           H
ATOM   3821 2HB  LEU A 253      -2.445 -17.138 -20.211  1.00 73.83           H
ATOM   3822  CG  LEU A 253      -4.159 -17.120 -18.930  1.00 73.83           C
ATOM   3823  HG  LEU A 253      -3.753 -16.928 -17.936  1.00 73.83           H
ATOM   3824  CD1 LEU A 253      -5.566 -16.520 -18.967  1.00 73.83           C
ATOM   3825 1HD1 LEU A 253      -5.513 -15.455 -18.742  1.00 73.83           H
ATOM   3826 2HD1 LEU A 253      -5.995 -16.661 -19.959  1.00 73.83           H
ATOM   3827 3HD1 LEU A 253      -6.193 -17.017 -18.227  1.00 73.83           H
ATOM   3828  CD2 LEU A 253      -4.177 -18.638 -19.125  1.00 73.83           C
ATOM   3829 1HD2 LEU A 253      -4.545 -18.871 -20.124  1.00 73.83           H
ATOM   3830 2HD2 LEU A 253      -3.168 -19.031 -19.008  1.00 73.83           H
ATOM   3831 3HD2 LEU A 253      -4.832 -19.092 -18.381  1.00 73.83           H
ATOM   3832  HN  LEU A 253      -2.073 -14.940 -21.532  1.00 73.83           H
ATOM   3833  N   LYS A 254      -0.375 -15.752 -18.929  1.00 75.34           N
ATOM   3834  CA  LYS A 254       0.740 -15.997 -18.030  1.00 75.34           C
ATOM   3835  C   LYS A 254       1.083 -14.705 -17.286  1.00 75.34           C
ATOM   3836  O   LYS A 254       1.219 -14.706 -16.063  1.00 75.34           O
ATOM   3837  HA  LYS A 254       0.415 -16.739 -17.301  1.00 75.34           H
ATOM   3838  CB  LYS A 254       1.921 -16.599 -18.794  1.00 75.34           C
ATOM   3839 1HB  LYS A 254       1.598 -17.495 -19.324  1.00 75.34           H
ATOM   3840 2HB  LYS A 254       2.270 -15.892 -19.547  1.00 75.34           H
ATOM   3841  CG  LYS A 254       3.068 -16.948 -17.843  1.00 75.34           C
ATOM   3842 1HG  LYS A 254       3.438 -16.040 -17.366  1.00 75.34           H
ATOM   3843 2HG  LYS A 254       2.702 -17.599 -17.050  1.00 75.34           H
ATOM   3844  CD  LYS A 254       4.210 -17.639 -18.592  1.00 75.34           C
ATOM   3845 1HD  LYS A 254       3.837 -18.539 -19.080  1.00 75.34           H
ATOM   3846 2HD  LYS A 254       4.584 -16.982 -19.377  1.00 75.34           H
ATOM   3847  CE  LYS A 254       5.349 -18.003 -17.638  1.00 75.34           C
ATOM   3848 1HE  LYS A 254       5.779 -17.096 -17.213  1.00 75.34           H
ATOM   3849 2HE  LYS A 254       4.961 -18.592 -16.807  1.00 75.34           H
ATOM   3850  NZ  LYS A 254       6.396 -18.769 -18.350  1.00 75.34           N
ATOM   3851 1HZ  LYS A 254       7.151 -18.987 -17.709  1.00 75.34           H
ATOM   3852 2HZ  LYS A 254       5.999 -19.630 -18.710  1.00 75.34           H
ATOM   3853 3HZ  LYS A 254       6.756 -18.215 -19.120  1.00 75.34           H
ATOM   3854  HN  LYS A 254      -0.202 -15.976 -19.888  1.00 75.34           H
ATOM   3855  N   VAL A 255       1.213 -13.634 -18.055  1.00 72.81           N
ATOM   3856  CA  VAL A 255       1.549 -12.340 -17.485  1.00 72.81           C
ATOM   3857  C   VAL A 255       0.529 -11.984 -16.402  1.00 72.81           C
ATOM   3858  O   VAL A 255       0.901 -11.565 -15.307  1.00 72.81           O
ATOM   3859  HA  VAL A 255       2.533 -12.429 -17.024  1.00 72.81           H
ATOM   3860  CB  VAL A 255       1.638 -11.287 -18.592  1.00 72.81           C
ATOM   3861  HB  VAL A 255       0.833 -11.479 -19.302  1.00 72.81           H
ATOM   3862  CG1 VAL A 255       1.440  -9.879 -18.026  1.00 72.81           C
ATOM   3863 1HG1 VAL A 255       0.459  -9.811 -17.557  1.00 72.81           H
ATOM   3864 2HG1 VAL A 255       2.212  -9.673 -17.286  1.00 72.81           H
ATOM   3865 3HG1 VAL A 255       1.507  -9.151 -18.834  1.00 72.81           H
ATOM   3866  CG2 VAL A 255       2.965 -11.394 -19.345  1.00 72.81           C
ATOM   3867 1HG2 VAL A 255       3.791 -11.241 -18.651  1.00 72.81           H
ATOM   3868 2HG2 VAL A 255       3.048 -12.383 -19.796  1.00 72.81           H
ATOM   3869 3HG2 VAL A 255       3.001 -10.635 -20.126  1.00 72.81           H
ATOM   3870  HN  VAL A 255       1.094 -13.640 -19.047  1.00 72.81           H
ATOM   3871  N   THR A 256      -0.738 -12.164 -16.745  1.00 73.44           N
ATOM   3872  CA  THR A 256      -1.818 -11.748 -15.866  1.00 73.44           C
ATOM   3873  C   THR A 256      -1.741 -12.498 -14.535  1.00 73.44           C
ATOM   3874  O   THR A 256      -1.855 -11.892 -13.470  1.00 73.44           O
ATOM   3875  HA  THR A 256      -1.691 -10.688 -15.644  1.00 73.44           H
ATOM   3876  CB  THR A 256      -3.139 -11.960 -16.608  1.00 73.44           C
ATOM   3877  HB  THR A 256      -3.252 -13.001 -16.911  1.00 73.44           H
ATOM   3878  OG1 THR A 256      -3.098 -11.011 -17.670  1.00 73.44           O
ATOM   3879  HG1 THR A 256      -3.059 -11.484 -18.550  1.00 73.44           H
ATOM   3880  CG2 THR A 256      -4.352 -11.537 -15.776  1.00 73.44           C
ATOM   3881 1HG2 THR A 256      -4.272 -10.478 -15.530  1.00 73.44           H
ATOM   3882 2HG2 THR A 256      -4.385 -12.122 -14.857  1.00 73.44           H
ATOM   3883 3HG2 THR A 256      -5.263 -11.709 -16.349  1.00 73.44           H
ATOM   3884  HN  THR A 256      -1.030 -12.585 -17.604  1.00 73.44           H
ATOM   3885  N   ILE A 257      -1.548 -13.805 -14.638  1.00 76.60           N
ATOM   3886  CA  ILE A 257      -1.499 -14.649 -13.457  1.00 76.60           C
ATOM   3887  C   ILE A 257      -0.328 -14.215 -12.573  1.00 76.60           C
ATOM   3888  O   ILE A 257      -0.471 -14.109 -11.356  1.00 76.60           O
ATOM   3889  HA  ILE A 257      -2.425 -14.493 -12.905  1.00 76.60           H
ATOM   3890  CB  ILE A 257      -1.453 -16.126 -13.856  1.00 76.60           C
ATOM   3891  HB  ILE A 257      -0.674 -16.252 -14.609  1.00 76.60           H
ATOM   3892  CG1 ILE A 257      -2.773 -16.563 -14.494  1.00 76.60           C
ATOM   3893 1HG1 ILE A 257      -3.547 -16.624 -13.729  1.00 76.60           H
ATOM   3894 2HG1 ILE A 257      -3.097 -15.814 -15.217  1.00 76.60           H
ATOM   3895  CG2 ILE A 257      -1.074 -17.005 -12.662  1.00 76.60           C
ATOM   3896 1HG2 ILE A 257      -0.091 -16.712 -12.293  1.00 76.60           H
ATOM   3897 2HG2 ILE A 257      -1.812 -16.880 -11.870  1.00 76.60           H
ATOM   3898 3HG2 ILE A 257      -1.048 -18.049 -12.974  1.00 76.60           H
ATOM   3899  CD1 ILE A 257      -2.624 -17.919 -15.187  1.00 76.60           C
ATOM   3900 1HD1 ILE A 257      -1.866 -17.847 -15.967  1.00 76.60           H
ATOM   3901 2HD1 ILE A 257      -2.324 -18.670 -14.456  1.00 76.60           H
ATOM   3902 3HD1 ILE A 257      -3.577 -18.206 -15.632  1.00 76.60           H
ATOM   3903  HN  ILE A 257      -1.427 -14.285 -15.507  1.00 76.60           H
ATOM   3904  N   THR A 258       0.803 -13.974 -13.219  1.00 78.02           N
ATOM   3905  CA  THR A 258       2.024 -13.655 -12.499  1.00 78.02           C
ATOM   3906  C   THR A 258       1.813 -12.430 -11.607  1.00 78.02           C
ATOM   3907  O   THR A 258       2.204 -12.432 -10.441  1.00 78.02           O
ATOM   3908  HA  THR A 258       2.263 -14.492 -11.842  1.00 78.02           H
ATOM   3909  CB  THR A 258       3.145 -13.475 -13.524  1.00 78.02           C
ATOM   3910  HB  THR A 258       2.931 -12.639 -14.191  1.00 78.02           H
ATOM   3911  OG1 THR A 258       3.251 -14.750 -14.151  1.00 78.02           O
ATOM   3912  HG1 THR A 258       2.614 -14.807 -14.920  1.00 78.02           H
ATOM   3913  CG2 THR A 258       4.511 -13.267 -12.868  1.00 78.02           C
ATOM   3914 1HG2 THR A 258       4.755 -14.134 -12.254  1.00 78.02           H
ATOM   3915 2HG2 THR A 258       4.481 -12.375 -12.242  1.00 78.02           H
ATOM   3916 3HG2 THR A 258       5.270 -13.144 -13.640  1.00 78.02           H
ATOM   3917  HN  THR A 258       0.893 -13.993 -14.215  1.00 78.02           H
ATOM   3918  N   VAL A 259       1.194 -11.414 -12.189  1.00 74.07           N
ATOM   3919  CA  VAL A 259       0.996 -10.157 -11.487  1.00 74.07           C
ATOM   3920  C   VAL A 259       0.100 -10.394 -10.270  1.00 74.07           C
ATOM   3921  O   VAL A 259       0.374  -9.885  -9.184  1.00 74.07           O
ATOM   3922  HA  VAL A 259       1.971  -9.815 -11.143  1.00 74.07           H
ATOM   3923  CB  VAL A 259       0.435  -9.105 -12.446  1.00 74.07           C
ATOM   3924  HB  VAL A 259      -0.453  -9.522 -12.920  1.00 74.07           H
ATOM   3925  CG1 VAL A 259       0.015  -7.843 -11.690  1.00 74.07           C
ATOM   3926 1HG1 VAL A 259      -0.754  -8.095 -10.961  1.00 74.07           H
ATOM   3927 2HG1 VAL A 259       0.879  -7.422 -11.176  1.00 74.07           H
ATOM   3928 3HG1 VAL A 259      -0.380  -7.111 -12.396  1.00 74.07           H
ATOM   3929  CG2 VAL A 259       1.444  -8.774 -13.548  1.00 74.07           C
ATOM   3930 1HG2 VAL A 259       2.358  -8.386 -13.098  1.00 74.07           H
ATOM   3931 2HG2 VAL A 259       1.673  -9.677 -14.114  1.00 74.07           H
ATOM   3932 3HG2 VAL A 259       1.021  -8.024 -14.215  1.00 74.07           H
ATOM   3933  HN  VAL A 259       0.832 -11.439 -13.121  1.00 74.07           H
ATOM   3934  N   LEU A 260      -0.954 -11.167 -10.491  1.00 76.27           N
ATOM   3935  CA  LEU A 260      -1.917 -11.438  -9.438  1.00 76.27           C
ATOM   3936  C   LEU A 260      -1.216 -12.158  -8.284  1.00 76.27           C
ATOM   3937  O   LEU A 260      -1.398 -11.799  -7.122  1.00 76.27           O
ATOM   3938  HA  LEU A 260      -2.284 -10.478  -9.075  1.00 76.27           H
ATOM   3939  CB  LEU A 260      -3.121 -12.200  -9.997  1.00 76.27           C
ATOM   3940 1HB  LEU A 260      -3.597 -11.581 -10.758  1.00 76.27           H
ATOM   3941 2HB  LEU A 260      -2.757 -13.097 -10.498  1.00 76.27           H
ATOM   3942  CG  LEU A 260      -4.184 -12.615  -8.978  1.00 76.27           C
ATOM   3943  HG  LEU A 260      -3.703 -13.219  -8.209  1.00 76.27           H
ATOM   3944  CD1 LEU A 260      -4.783 -11.391  -8.282  1.00 76.27           C
ATOM   3945 1HD1 LEU A 260      -3.994 -10.846  -7.762  1.00 76.27           H
ATOM   3946 2HD1 LEU A 260      -5.245 -10.740  -9.024  1.00 76.27           H
ATOM   3947 3HD1 LEU A 260      -5.536 -11.714  -7.563  1.00 76.27           H
ATOM   3948  CD2 LEU A 260      -5.259 -13.486  -9.631  1.00 76.27           C
ATOM   3949 1HD2 LEU A 260      -5.742 -12.927 -10.433  1.00 76.27           H
ATOM   3950 2HD2 LEU A 260      -4.799 -14.385 -10.041  1.00 76.27           H
ATOM   3951 3HD2 LEU A 260      -6.002 -13.766  -8.885  1.00 76.27           H
ATOM   3952  HN  LEU A 260      -1.153 -11.602 -11.369  1.00 76.27           H
ATOM   3953  N   THR A 261      -0.428 -13.160  -8.645  1.00 83.05           N
ATOM   3954  CA  THR A 261       0.226 -13.993  -7.651  1.00 83.05           C
ATOM   3955  C   THR A 261       1.154 -13.150  -6.775  1.00 83.05           C
ATOM   3956  O   THR A 261       1.183 -13.315  -5.557  1.00 83.05           O
ATOM   3957  HA  THR A 261      -0.539 -14.411  -6.996  1.00 83.05           H
ATOM   3958  CB  THR A 261       0.946 -15.127  -8.384  1.00 83.05           C
ATOM   3959  HB  THR A 261       1.737 -14.736  -9.023  1.00 83.05           H
ATOM   3960  OG1 THR A 261      -0.100 -15.825  -9.056  1.00 83.05           O
ATOM   3961  HG1 THR A 261      -0.262 -15.417  -9.954  1.00 83.05           H
ATOM   3962  CG2 THR A 261       1.531 -16.166  -7.425  1.00 83.05           C
ATOM   3963 1HG2 THR A 261       0.729 -16.605  -6.832  1.00 83.05           H
ATOM   3964 2HG2 THR A 261       2.250 -15.684  -6.763  1.00 83.05           H
ATOM   3965 3HG2 THR A 261       2.030 -16.948  -7.997  1.00 83.05           H
ATOM   3966  HN  THR A 261      -0.235 -13.405  -9.595  1.00 83.05           H
ATOM   3967  N   VAL A 262       1.890 -12.264  -7.430  1.00 81.34           N
ATOM   3968  CA  VAL A 262       2.876 -11.451  -6.738  1.00 81.34           C
ATOM   3969  C   VAL A 262       2.168 -10.562  -5.714  1.00 81.34           C
ATOM   3970  O   VAL A 262       2.635 -10.417  -4.585  1.00 81.34           O
ATOM   3971  HA  VAL A 262       3.548 -12.128  -6.210  1.00 81.34           H
ATOM   3972  CB  VAL A 262       3.702 -10.656  -7.750  1.00 81.34           C
ATOM   3973  HB  VAL A 262       3.011 -10.136  -8.413  1.00 81.34           H
ATOM   3974  CG1 VAL A 262       4.562  -9.602  -7.049  1.00 81.34           C
ATOM   3975 1HG1 VAL A 262       3.918  -8.912  -6.504  1.00 81.34           H
ATOM   3976 2HG1 VAL A 262       5.241 -10.093  -6.352  1.00 81.34           H
ATOM   3977 3HG1 VAL A 262       5.139  -9.051  -7.791  1.00 81.34           H
ATOM   3978  CG2 VAL A 262       4.565 -11.586  -8.606  1.00 81.34           C
ATOM   3979 1HG2 VAL A 262       5.244 -12.146  -7.963  1.00 81.34           H
ATOM   3980 2HG2 VAL A 262       3.923 -12.281  -9.148  1.00 81.34           H
ATOM   3981 3HG2 VAL A 262       5.142 -10.995  -9.317  1.00 81.34           H
ATOM   3982  HN  VAL A 262       1.822 -12.099  -8.414  1.00 81.34           H
ATOM   3983  N   PHE A 263       1.053  -9.991  -6.144  1.00 77.54           N
ATOM   3984  CA  PHE A 263       0.292  -9.096  -5.288  1.00 77.54           C
ATOM   3985  C   PHE A 263      -0.231  -9.832  -4.053  1.00 77.54           C
ATOM   3986  O   PHE A 263      -0.048  -9.371  -2.927  1.00 77.54           O
ATOM   3987  HA  PHE A 263       0.965  -8.298  -4.975  1.00 77.54           H
ATOM   3988  CB  PHE A 263      -0.898  -8.595  -6.110  1.00 77.54           C
ATOM   3989 1HB  PHE A 263      -0.524  -8.087  -6.998  1.00 77.54           H
ATOM   3990 2HB  PHE A 263      -1.476  -9.453  -6.453  1.00 77.54           H
ATOM   3991  CG  PHE A 263      -1.824  -7.646  -5.348  1.00 77.54           C
ATOM   3992  CD1 PHE A 263      -2.964  -8.120  -4.777  1.00 77.54           C
ATOM   3993  HD1 PHE A 263      -3.217  -9.176  -4.862  1.00 77.54           H
ATOM   3994  CD2 PHE A 263      -1.508  -6.327  -5.242  1.00 77.54           C
ATOM   3995  HD2 PHE A 263      -0.595  -5.947  -5.700  1.00 77.54           H
ATOM   3996  CE1 PHE A 263      -3.824  -7.238  -4.070  1.00 77.54           C
ATOM   3997  HE1 PHE A 263      -4.737  -7.618  -3.612  1.00 77.54           H
ATOM   3998  CE2 PHE A 263      -2.368  -5.445  -4.535  1.00 77.54           C
ATOM   3999  HE2 PHE A 263      -2.115  -4.389  -4.450  1.00 77.54           H
ATOM   4000  CZ  PHE A 263      -3.508  -5.920  -3.964  1.00 77.54           C
ATOM   4001  HZ  PHE A 263      -4.167  -5.243  -3.421  1.00 77.54           H
ATOM   4002  HN  PHE A 263       0.669 -10.130  -7.057  1.00 77.54           H
ATOM   4003  N   VAL A 264      -0.870 -10.965  -4.304  1.00 82.85           N
ATOM   4004  CA  VAL A 264      -1.511 -11.716  -3.238  1.00 82.85           C
ATOM   4005  C   VAL A 264      -0.456 -12.142  -2.215  1.00 82.85           C
ATOM   4006  O   VAL A 264      -0.649 -11.973  -1.012  1.00 82.85           O
ATOM   4007  HA  VAL A 264      -2.224 -11.051  -2.751  1.00 82.85           H
ATOM   4008  CB  VAL A 264      -2.287 -12.897  -3.823  1.00 82.85           C
ATOM   4009  HB  VAL A 264      -1.605 -13.466  -4.456  1.00 82.85           H
ATOM   4010  CG1 VAL A 264      -2.787 -13.827  -2.716  1.00 82.85           C
ATOM   4011 1HG1 VAL A 264      -1.936 -14.212  -2.153  1.00 82.85           H
ATOM   4012 2HG1 VAL A 264      -3.445 -13.274  -2.046  1.00 82.85           H
ATOM   4013 3HG1 VAL A 264      -3.335 -14.659  -3.160  1.00 82.85           H
ATOM   4014  CG2 VAL A 264      -3.445 -12.413  -4.697  1.00 82.85           C
ATOM   4015 1HG2 VAL A 264      -4.127 -11.811  -4.096  1.00 82.85           H
ATOM   4016 2HG2 VAL A 264      -3.055 -11.811  -5.518  1.00 82.85           H
ATOM   4017 3HG2 VAL A 264      -3.980 -13.273  -5.101  1.00 82.85           H
ATOM   4018  HN  VAL A 264      -0.953 -11.370  -5.215  1.00 82.85           H
ATOM   4019  N   LEU A 265       0.637 -12.685  -2.730  1.00 87.96           N
ATOM   4020  CA  LEU A 265       1.649 -13.283  -1.876  1.00 87.96           C
ATOM   4021  C   LEU A 265       2.293 -12.194  -1.015  1.00 87.96           C
ATOM   4022  O   LEU A 265       2.750 -12.465   0.094  1.00 87.96           O
ATOM   4023  HA  LEU A 265       1.145 -13.991  -1.218  1.00 87.96           H
ATOM   4024  CB  LEU A 265       2.654 -14.079  -2.713  1.00 87.96           C
ATOM   4025 1HB  LEU A 265       3.007 -13.442  -3.523  1.00 87.96           H
ATOM   4026 2HB  LEU A 265       3.517 -14.307  -2.088  1.00 87.96           H
ATOM   4027  CG  LEU A 265       2.137 -15.386  -3.317  1.00 87.96           C
ATOM   4028  HG  LEU A 265       1.292 -15.152  -3.965  1.00 87.96           H
ATOM   4029  CD1 LEU A 265       3.205 -16.047  -4.190  1.00 87.96           C
ATOM   4030 1HD1 LEU A 265       3.481 -15.372  -5.000  1.00 87.96           H
ATOM   4031 2HD1 LEU A 265       4.085 -16.266  -3.584  1.00 87.96           H
ATOM   4032 3HD1 LEU A 265       2.812 -16.974  -4.607  1.00 87.96           H
ATOM   4033  CD2 LEU A 265       1.623 -16.329  -2.227  1.00 87.96           C
ATOM   4034 1HD2 LEU A 265       2.433 -16.560  -1.535  1.00 87.96           H
ATOM   4035 2HD2 LEU A 265       0.808 -15.848  -1.685  1.00 87.96           H
ATOM   4036 3HD2 LEU A 265       1.261 -17.250  -2.684  1.00 87.96           H
ATOM   4037  HN  LEU A 265       0.836 -12.720  -3.710  1.00 87.96           H
ATOM   4038  N   SER A 266       2.307 -10.986  -1.559  1.00 86.85           N
ATOM   4039  CA  SER A 266       2.972  -9.876  -0.898  1.00 86.85           C
ATOM   4040  C   SER A 266       2.046  -9.261   0.153  1.00 86.85           C
ATOM   4041  O   SER A 266       2.490  -8.899   1.241  1.00 86.85           O
ATOM   4042  HA  SER A 266       3.854 -10.309  -0.425  1.00 86.85           H
ATOM   4043  CB  SER A 266       3.407  -8.814  -1.910  1.00 86.85           C
ATOM   4044 1HB  SER A 266       3.856  -7.973  -1.381  1.00 86.85           H
ATOM   4045 2HB  SER A 266       4.175  -9.227  -2.563  1.00 86.85           H
ATOM   4046  OG  SER A 266       2.314  -8.349  -2.698  1.00 86.85           O
ATOM   4047  HG  SER A 266       2.276  -8.853  -3.560  1.00 86.85           H
ATOM   4048  HN  SER A 266       1.875 -10.761  -2.432  1.00 86.85           H
ATOM   4049  N   GLN A 267       0.775  -9.163  -0.209  1.00 85.98           N
ATOM   4050  CA  GLN A 267      -0.165  -8.374   0.567  1.00 85.98           C
ATOM   4051  C   GLN A 267      -0.905  -9.263   1.569  1.00 85.98           C
ATOM   4052  O   GLN A 267      -1.224  -8.827   2.674  1.00 85.98           O
ATOM   4053  HA  GLN A 267       0.441  -7.642   1.100  1.00 85.98           H
ATOM   4054  CB  GLN A 267      -1.150  -7.640  -0.345  1.00 85.98           C
ATOM   4055 1HB  GLN A 267      -1.686  -8.361  -0.962  1.00 85.98           H
ATOM   4056 2HB  GLN A 267      -1.895  -7.122   0.259  1.00 85.98           H
ATOM   4057  CG  GLN A 267      -0.423  -6.635  -1.241  1.00 85.98           C
ATOM   4058 1HG  GLN A 267       0.302  -7.157  -1.865  1.00 85.98           H
ATOM   4059 2HG  GLN A 267      -1.137  -6.157  -1.912  1.00 85.98           H
ATOM   4060  CD  GLN A 267       0.289  -5.570  -0.404  1.00 85.98           C
ATOM   4061  OE1 GLN A 267      -0.231  -5.063   0.576  1.00 85.98           O
ATOM   4062  NE2 GLN A 267       1.506  -5.261  -0.844  1.00 85.98           N
ATOM   4063 1HE2 GLN A 267       1.875  -5.715  -1.655  1.00 85.98           H
ATOM   4064 2HE2 GLN A 267       2.052  -4.575  -0.363  1.00 85.98           H
ATOM   4065  HN  GLN A 267       0.388  -9.610  -1.015  1.00 85.98           H
ATOM   4066  N   PHE A 268      -1.155 -10.494   1.146  1.00 88.43           N
ATOM   4067  CA  PHE A 268      -2.029 -11.379   1.897  1.00 88.43           C
ATOM   4068  C   PHE A 268      -1.522 -11.566   3.329  1.00 88.43           C
ATOM   4069  O   PHE A 268      -2.268 -11.368   4.286  1.00 88.43           O
ATOM   4070  HA  PHE A 268      -3.016 -10.917   1.921  1.00 88.43           H
ATOM   4071  CB  PHE A 268      -2.015 -12.733   1.184  1.00 88.43           C
ATOM   4072 1HB  PHE A 268      -2.321 -12.589   0.148  1.00 88.43           H
ATOM   4073 2HB  PHE A 268      -0.993 -13.111   1.164  1.00 88.43           H
ATOM   4074  CG  PHE A 268      -2.920 -13.785   1.827  1.00 88.43           C
ATOM   4075  CD1 PHE A 268      -2.382 -14.757   2.611  1.00 88.43           C
ATOM   4076  HD1 PHE A 268      -1.306 -14.787   2.781  1.00 88.43           H
ATOM   4077  CD2 PHE A 268      -4.263 -13.748   1.615  1.00 88.43           C
ATOM   4078  HD2 PHE A 268      -4.694 -12.968   0.986  1.00 88.43           H
ATOM   4079  CE1 PHE A 268      -3.223 -15.734   3.207  1.00 88.43           C
ATOM   4080  HE1 PHE A 268      -2.792 -16.514   3.835  1.00 88.43           H
ATOM   4081  CE2 PHE A 268      -5.104 -14.724   2.211  1.00 88.43           C
ATOM   4082  HE2 PHE A 268      -6.180 -14.694   2.041  1.00 88.43           H
ATOM   4083  CZ  PHE A 268      -4.566 -15.697   2.995  1.00 88.43           C
ATOM   4084  HZ  PHE A 268      -5.211 -16.446   3.453  1.00 88.43           H
ATOM   4085  HN  PHE A 268      -0.774 -10.886   0.309  1.00 88.43           H
ATOM   4086  N   PRO A 269      -0.249 -11.948   3.500  1.00 93.11           N
ATOM   4087  CA  PRO A 269       0.270 -12.268   4.833  1.00 93.11           C
ATOM   4088  C   PRO A 269       0.020 -11.150   5.832  1.00 93.11           C
ATOM   4089  O   PRO A 269      -0.394 -11.405   6.963  1.00 93.11           O
ATOM   4090  HA  PRO A 269      -0.250 -13.135   5.239  1.00 93.11           H
ATOM   4091  CB  PRO A 269       1.765 -12.493   4.595  1.00 93.11           C
ATOM   4092 1HB  PRO A 269       2.336 -11.575   4.737  1.00 93.11           H
ATOM   4093 2HB  PRO A 269       2.174 -13.232   5.284  1.00 93.11           H
ATOM   4094  CG  PRO A 269       1.824 -12.976   3.151  1.00 93.11           C
ATOM   4095 1HG  PRO A 269       2.817 -12.845   2.721  1.00 93.11           H
ATOM   4096 2HG  PRO A 269       1.592 -14.038   3.069  1.00 93.11           H
ATOM   4097  CD  PRO A 269       0.783 -12.109   2.460  1.00 93.11           C
ATOM   4098 1HD  PRO A 269       1.196 -11.148   2.153  1.00 93.11           H
ATOM   4099 2HD  PRO A 269       0.391 -12.586   1.562  1.00 93.11           H
ATOM   4100  N   TYR A 270       0.279  -9.930   5.385  1.00 91.43           N
ATOM   4101  CA  TYR A 270       0.161  -8.773   6.256  1.00 91.43           C
ATOM   4102  C   TYR A 270      -1.289  -8.567   6.700  1.00 91.43           C
ATOM   4103  O   TYR A 270      -1.552  -8.301   7.871  1.00 91.43           O
ATOM   4104  HA  TYR A 270       0.780  -8.950   7.136  1.00 91.43           H
ATOM   4105  CB  TYR A 270       0.603  -7.570   5.421  1.00 91.43           C
ATOM   4106 1HB  TYR A 270       1.674  -7.645   5.232  1.00 91.43           H
ATOM   4107 2HB  TYR A 270       0.105  -7.610   4.453  1.00 91.43           H
ATOM   4108  CG  TYR A 270       0.309  -6.218   6.074  1.00 91.43           C
ATOM   4109  CD1 TYR A 270      -0.624  -5.370   5.514  1.00 91.43           C
ATOM   4110  HD1 TYR A 270      -1.152  -5.663   4.606  1.00 91.43           H
ATOM   4111  CD2 TYR A 270       0.977  -5.847   7.223  1.00 91.43           C
ATOM   4112  HD2 TYR A 270       1.714  -6.517   7.666  1.00 91.43           H
ATOM   4113  CE1 TYR A 270      -0.901  -4.097   6.128  1.00 91.43           C
ATOM   4114  HE1 TYR A 270      -1.636  -3.417   5.696  1.00 91.43           H
ATOM   4115  CE2 TYR A 270       0.700  -4.574   7.838  1.00 91.43           C
ATOM   4116  HE2 TYR A 270       1.220  -4.268   8.745  1.00 91.43           H
ATOM   4117  CZ  TYR A 270      -0.225  -3.762   7.260  1.00 91.43           C
ATOM   4118  OH  TYR A 270      -0.487  -2.560   7.840  1.00 91.43           O
ATOM   4119  HH  TYR A 270      -0.079  -2.525   8.752  1.00 91.43           H
ATOM   4120  HN  TYR A 270       0.566  -9.727   4.449  1.00 91.43           H
ATOM   4121  N   ASN A 271      -2.192  -8.696   5.739  1.00 89.93           N
ATOM   4122  CA  ASN A 271      -3.601  -8.454   5.998  1.00 89.93           C
ATOM   4123  C   ASN A 271      -4.142  -9.551   6.917  1.00 89.93           C
ATOM   4124  O   ASN A 271      -5.097  -9.329   7.659  1.00 89.93           O
ATOM   4125  HA  ASN A 271      -3.642  -7.467   6.459  1.00 89.93           H
ATOM   4126  CB  ASN A 271      -4.412  -8.481   4.702  1.00 89.93           C
ATOM   4127 1HB  ASN A 271      -4.122  -9.345   4.104  1.00 89.93           H
ATOM   4128 2HB  ASN A 271      -5.471  -8.595   4.933  1.00 89.93           H
ATOM   4129  CG  ASN A 271      -4.197  -7.199   3.893  1.00 89.93           C
ATOM   4130  OD1 ASN A 271      -4.603  -6.116   4.279  1.00 89.93           O
ATOM   4131  ND2 ASN A 271      -3.538  -7.383   2.753  1.00 89.93           N
ATOM   4132 1HD2 ASN A 271      -3.232  -8.300   2.495  1.00 89.93           H
ATOM   4133 2HD2 ASN A 271      -3.347  -6.606   2.154  1.00 89.93           H
ATOM   4134  HN  ASN A 271      -1.975  -8.961   4.799  1.00 89.93           H
ATOM   4135  N   CYS A 272      -3.507 -10.711   6.837  1.00 92.97           N
ATOM   4136  CA  CYS A 272      -3.841 -11.809   7.729  1.00 92.97           C
ATOM   4137  C   CYS A 272      -3.575 -11.358   9.167  1.00 92.97           C
ATOM   4138  O   CYS A 272      -4.424 -11.527  10.041  1.00 92.97           O
ATOM   4139  HA  CYS A 272      -4.899 -12.024   7.580  1.00 92.97           H
ATOM   4140  CB  CYS A 272      -3.064 -13.080   7.377  1.00 92.97           C
ATOM   4141 1HB  CYS A 272      -2.001 -12.853   7.288  1.00 92.97           H
ATOM   4142 2HB  CYS A 272      -3.168 -13.813   8.177  1.00 92.97           H
ATOM   4143  SG  CYS A 272      -3.687 -13.778   5.804  1.00 92.97           S
ATOM   4144  HG  CYS A 272      -3.101 -12.884   5.013  1.00 92.97           H
ATOM   4145  HN  CYS A 272      -2.779 -10.907   6.180  1.00 92.97           H
ATOM   4146  N   ILE A 273      -2.393 -10.794   9.367  1.00 93.32           N
ATOM   4147  CA  ILE A 273      -1.988 -10.357  10.692  1.00 93.32           C
ATOM   4148  C   ILE A 273      -2.874  -9.191  11.134  1.00 93.32           C
ATOM   4149  O   ILE A 273      -3.264  -9.108  12.297  1.00 93.32           O
ATOM   4150  HA  ILE A 273      -2.150 -11.191  11.375  1.00 93.32           H
ATOM   4151  CB  ILE A 273      -0.492 -10.037  10.717  1.00 93.32           C
ATOM   4152  HB  ILE A 273      -0.292  -9.283   9.955  1.00 93.32           H
ATOM   4153  CG1 ILE A 273       0.339 -11.271  10.361  1.00 93.32           C
ATOM   4154 1HG1 ILE A 273       0.065 -11.624   9.366  1.00 93.32           H
ATOM   4155 2HG1 ILE A 273       1.395 -11.005  10.325  1.00 93.32           H
ATOM   4156  CG2 ILE A 273      -0.081  -9.438  12.063  1.00 93.32           C
ATOM   4157 1HG2 ILE A 273      -0.638  -8.518  12.237  1.00 93.32           H
ATOM   4158 2HG2 ILE A 273      -0.299 -10.151  12.859  1.00 93.32           H
ATOM   4159 3HG2 ILE A 273       0.987  -9.220  12.053  1.00 93.32           H
ATOM   4160  CD1 ILE A 273       0.124 -12.390  11.381  1.00 93.32           C
ATOM   4161 1HD1 ILE A 273       0.422 -12.042  12.370  1.00 93.32           H
ATOM   4162 2HD1 ILE A 273      -0.929 -12.671  11.397  1.00 93.32           H
ATOM   4163 3HD1 ILE A 273       0.726 -13.256  11.104  1.00 93.32           H
ATOM   4164  HN  ILE A 273      -1.720 -10.634   8.645  1.00 93.32           H
ATOM   4165  N   LEU A 274      -3.166  -8.318  10.181  1.00 91.74           N
ATOM   4166  CA  LEU A 274      -3.998  -7.159  10.456  1.00 91.74           C
ATOM   4167  C   LEU A 274      -5.366  -7.627  10.956  1.00 91.74           C
ATOM   4168  O   LEU A 274      -5.958  -7.001  11.834  1.00 91.74           O
ATOM   4169  HA  LEU A 274      -3.516  -6.592  11.252  1.00 91.74           H
ATOM   4170  CB  LEU A 274      -4.071  -6.247   9.230  1.00 91.74           C
ATOM   4171 1HB  LEU A 274      -3.096  -6.250   8.742  1.00 91.74           H
ATOM   4172 2HB  LEU A 274      -4.782  -6.677   8.524  1.00 91.74           H
ATOM   4173  CG  LEU A 274      -4.473  -4.796   9.496  1.00 91.74           C
ATOM   4174  HG  LEU A 274      -5.189  -4.785  10.318  1.00 91.74           H
ATOM   4175  CD1 LEU A 274      -3.267  -3.964   9.937  1.00 91.74           C
ATOM   4176 1HD1 LEU A 274      -2.850  -4.385  10.852  1.00 91.74           H
ATOM   4177 2HD1 LEU A 274      -2.510  -3.979   9.153  1.00 91.74           H
ATOM   4178 3HD1 LEU A 274      -3.581  -2.937  10.120  1.00 91.74           H
ATOM   4179  CD2 LEU A 274      -5.174  -4.189   8.279  1.00 91.74           C
ATOM   4180 1HD2 LEU A 274      -4.500  -4.213   7.423  1.00 91.74           H
ATOM   4181 2HD2 LEU A 274      -6.071  -4.764   8.052  1.00 91.74           H
ATOM   4182 3HD2 LEU A 274      -5.449  -3.156   8.496  1.00 91.74           H
ATOM   4183  HN  LEU A 274      -2.844  -8.392   9.237  1.00 91.74           H
ATOM   4184  N   LEU A 275      -5.829  -8.725  10.377  1.00 93.86           N
ATOM   4185  CA  LEU A 275      -7.108  -9.295  10.765  1.00 93.86           C
ATOM   4186  C   LEU A 275      -7.042  -9.735  12.228  1.00 93.86           C
ATOM   4187  O   LEU A 275      -7.954  -9.458  13.006  1.00 93.86           O
ATOM   4188  HA  LEU A 275      -7.857  -8.508  10.675  1.00 93.86           H
ATOM   4189  CB  LEU A 275      -7.510 -10.414   9.803  1.00 93.86           C
ATOM   4190 1HB  LEU A 275      -7.596  -9.993   8.801  1.00 93.86           H
ATOM   4191 2HB  LEU A 275      -6.704 -11.147   9.772  1.00 93.86           H
ATOM   4192  CG  LEU A 275      -8.814 -11.145  10.132  1.00 93.86           C
ATOM   4193  HG  LEU A 275      -8.755 -11.501  11.160  1.00 93.86           H
ATOM   4194  CD1 LEU A 275     -10.010 -10.196  10.049  1.00 93.86           C
ATOM   4195 1HD1 LEU A 275      -9.878  -9.381  10.760  1.00 93.86           H
ATOM   4196 2HD1 LEU A 275     -10.083  -9.789   9.040  1.00 93.86           H
ATOM   4197 3HD1 LEU A 275     -10.924 -10.741  10.287  1.00 93.86           H
ATOM   4198  CD2 LEU A 275      -8.994 -12.374   9.238  1.00 93.86           C
ATOM   4199 1HD2 LEU A 275      -9.021 -12.063   8.194  1.00 93.86           H
ATOM   4200 2HD2 LEU A 275      -8.160 -13.060   9.391  1.00 93.86           H
ATOM   4201 3HD2 LEU A 275      -9.928 -12.875   9.493  1.00 93.86           H
ATOM   4202  HN  LEU A 275      -5.346  -9.223   9.656  1.00 93.86           H
ATOM   4203  N   VAL A 276      -5.954 -10.415  12.560  1.00 94.55           N
ATOM   4204  CA  VAL A 276      -5.763 -10.908  13.914  1.00 94.55           C
ATOM   4205  C   VAL A 276      -5.794  -9.729  14.890  1.00 94.55           C
ATOM   4206  O   VAL A 276      -6.470  -9.786  15.916  1.00 94.55           O
ATOM   4207  HA  VAL A 276      -6.595 -11.574  14.142  1.00 94.55           H
ATOM   4208  CB  VAL A 276      -4.469 -11.720  13.998  1.00 94.55           C
ATOM   4209  HB  VAL A 276      -3.661 -11.103  13.605  1.00 94.55           H
ATOM   4210  CG1 VAL A 276      -4.133 -12.068  15.449  1.00 94.55           C
ATOM   4211 1HG1 VAL A 276      -4.008 -11.150  16.023  1.00 94.55           H
ATOM   4212 2HG1 VAL A 276      -4.944 -12.656  15.878  1.00 94.55           H
ATOM   4213 3HG1 VAL A 276      -3.209 -12.645  15.480  1.00 94.55           H
ATOM   4214  CG2 VAL A 276      -4.558 -12.982  13.137  1.00 94.55           C
ATOM   4215 1HG2 VAL A 276      -5.383 -13.603  13.486  1.00 94.55           H
ATOM   4216 2HG2 VAL A 276      -4.728 -12.702  12.098  1.00 94.55           H
ATOM   4217 3HG2 VAL A 276      -3.625 -13.540  13.215  1.00 94.55           H
ATOM   4218  HN  VAL A 276      -5.213 -10.630  11.924  1.00 94.55           H
ATOM   4219  N   GLN A 277      -5.053  -8.689  14.535  1.00 92.89           N
ATOM   4220  CA  GLN A 277      -4.978  -7.504  15.372  1.00 92.89           C
ATOM   4221  C   GLN A 277      -6.366  -6.884  15.540  1.00 92.89           C
ATOM   4222  O   GLN A 277      -6.678  -6.325  16.591  1.00 92.89           O
ATOM   4223  HA  GLN A 277      -4.610  -7.854  16.337  1.00 92.89           H
ATOM   4224  CB  GLN A 277      -3.989  -6.489  14.797  1.00 92.89           C
ATOM   4225 1HB  GLN A 277      -4.176  -6.357  13.731  1.00 92.89           H
ATOM   4226 2HB  GLN A 277      -4.142  -5.518  15.270  1.00 92.89           H
ATOM   4227  CG  GLN A 277      -2.545  -6.946  15.014  1.00 92.89           C
ATOM   4228 1HG  GLN A 277      -2.362  -7.091  16.079  1.00 92.89           H
ATOM   4229 2HG  GLN A 277      -2.388  -7.909  14.530  1.00 92.89           H
ATOM   4230  CD  GLN A 277      -1.556  -5.920  14.456  1.00 92.89           C
ATOM   4231  OE1 GLN A 277      -1.868  -5.131  13.580  1.00 92.89           O
ATOM   4232  NE2 GLN A 277      -0.348  -5.976  15.011  1.00 92.89           N
ATOM   4233 1HE2 GLN A 277      -0.157  -6.649  15.727  1.00 92.89           H
ATOM   4234 2HE2 GLN A 277       0.369  -5.346  14.714  1.00 92.89           H
ATOM   4235  HN  GLN A 277      -4.513  -8.648  13.695  1.00 92.89           H
ATOM   4236  N   THR A 278      -7.163  -7.002  14.488  1.00 93.43           N
ATOM   4237  CA  THR A 278      -8.506  -6.446  14.500  1.00 93.43           C
ATOM   4238  C   THR A 278      -9.390  -7.208  15.490  1.00 93.43           C
ATOM   4239  O   THR A 278     -10.115  -6.600  16.275  1.00 93.43           O
ATOM   4240  HA  THR A 278      -8.448  -5.416  14.851  1.00 93.43           H
ATOM   4241  CB  THR A 278      -9.040  -6.469  13.067  1.00 93.43           C
ATOM   4242  HB  THR A 278      -9.196  -7.492  12.726  1.00 93.43           H
ATOM   4243  OG1 THR A 278      -8.083  -5.714  12.328  1.00 93.43           O
ATOM   4244  HG1 THR A 278      -7.157  -6.008  12.567  1.00 93.43           H
ATOM   4245  CG2 THR A 278     -10.339  -5.675  12.913  1.00 93.43           C
ATOM   4246 1HG2 THR A 278     -10.165  -4.636  13.190  1.00 93.43           H
ATOM   4247 2HG2 THR A 278     -11.104  -6.101  13.563  1.00 93.43           H
ATOM   4248 3HG2 THR A 278     -10.674  -5.724  11.877  1.00 93.43           H
ATOM   4249  HN  THR A 278      -6.906  -7.467  13.641  1.00 93.43           H
ATOM   4250  N   ILE A 279      -9.300  -8.528  15.420  1.00 94.96           N
ATOM   4251  CA  ILE A 279     -10.101  -9.380  16.282  1.00 94.96           C
ATOM   4252  C   ILE A 279      -9.703  -9.140  17.740  1.00 94.96           C
ATOM   4253  O   ILE A 279     -10.561  -9.067  18.618  1.00 94.96           O
ATOM   4254  HA  ILE A 279     -11.142  -9.085  16.156  1.00 94.96           H
ATOM   4255  CB  ILE A 279      -9.987 -10.842  15.846  1.00 94.96           C
ATOM   4256  HB  ILE A 279      -8.930 -11.099  15.784  1.00 94.96           H
ATOM   4257  CG1 ILE A 279     -10.585 -11.047  14.453  1.00 94.96           C
ATOM   4258 1HG1 ILE A 279     -11.672 -11.010  14.511  1.00 94.96           H
ATOM   4259 2HG1 ILE A 279     -10.273 -10.234  13.797  1.00 94.96           H
ATOM   4260  CG2 ILE A 279     -10.619 -11.774  16.883  1.00 94.96           C
ATOM   4261 1HG2 ILE A 279     -10.108 -11.653  17.838  1.00 94.96           H
ATOM   4262 2HG2 ILE A 279     -11.673 -11.525  17.001  1.00 94.96           H
ATOM   4263 3HG2 ILE A 279     -10.524 -12.807  16.548  1.00 94.96           H
ATOM   4264  CD1 ILE A 279     -10.145 -12.386  13.859  1.00 94.96           C
ATOM   4265 1HD1 ILE A 279      -9.058 -12.409  13.780  1.00 94.96           H
ATOM   4266 2HD1 ILE A 279     -10.479 -13.198  14.505  1.00 94.96           H
ATOM   4267 3HD1 ILE A 279     -10.583 -12.506  12.868  1.00 94.96           H
ATOM   4268  HN  ILE A 279      -8.695  -9.015  14.789  1.00 94.96           H
ATOM   4269  N   ASP A 280      -8.400  -9.024  17.953  1.00 93.92           N
ATOM   4270  CA  ASP A 280      -7.872  -8.869  19.298  1.00 93.92           C
ATOM   4271  C   ASP A 280      -8.261  -7.491  19.838  1.00 93.92           C
ATOM   4272  O   ASP A 280      -8.505  -7.335  21.033  1.00 93.92           O
ATOM   4273  HA  ASP A 280      -8.314  -9.682  19.875  1.00 93.92           H
ATOM   4274  CB  ASP A 280      -6.346  -8.966  19.306  1.00 93.92           C
ATOM   4275 1HB  ASP A 280      -6.032  -9.859  18.766  1.00 93.92           H
ATOM   4276 2HB  ASP A 280      -5.921  -8.111  18.780  1.00 93.92           H
ATOM   4277  CG  ASP A 280      -5.806  -9.011  20.737  1.00 93.92           C
ATOM   4278  OD1 ASP A 280      -6.310  -9.856  21.507  1.00 93.92           O
ATOM   4279  OD2 ASP A 280      -4.902  -8.198  21.028  1.00 93.92           O
ATOM   4280  HN  ASP A 280      -7.712  -9.035  17.228  1.00 93.92           H
ATOM   4281  N   ALA A 281      -8.307  -6.527  18.930  1.00 91.91           N
ATOM   4282  CA  ALA A 281      -8.705  -5.177  19.292  1.00 91.91           C
ATOM   4283  C   ALA A 281     -10.124  -5.204  19.864  1.00 91.91           C
ATOM   4284  O   ALA A 281     -10.477  -4.372  20.698  1.00 91.91           O
ATOM   4285  HA  ALA A 281      -8.019  -4.823  20.062  1.00 91.91           H
ATOM   4286  CB  ALA A 281      -8.587  -4.265  18.069  1.00 91.91           C
ATOM   4287 1HB  ALA A 281      -7.555  -4.257  17.720  1.00 91.91           H
ATOM   4288 2HB  ALA A 281      -9.237  -4.634  17.276  1.00 91.91           H
ATOM   4289 3HB  ALA A 281      -8.886  -3.252  18.341  1.00 91.91           H
ATOM   4290  HN  ALA A 281      -8.078  -6.655  17.965  1.00 91.91           H
ATOM   4291  N   TYR A 282     -10.899  -6.170  19.393  1.00 90.78           N
ATOM   4292  CA  TYR A 282     -12.273  -6.313  19.842  1.00 90.78           C
ATOM   4293  C   TYR A 282     -12.359  -7.232  21.062  1.00 90.78           C
ATOM   4294  O   TYR A 282     -12.979  -6.883  22.065  1.00 90.78           O
ATOM   4295  HA  TYR A 282     -12.642  -5.324  20.115  1.00 90.78           H
ATOM   4296  CB  TYR A 282     -13.033  -6.955  18.680  1.00 90.78           C
ATOM   4297 1HB  TYR A 282     -12.877  -6.356  17.783  1.00 90.78           H
ATOM   4298 2HB  TYR A 282     -12.609  -7.940  18.483  1.00 90.78           H
ATOM   4299  CG  TYR A 282     -14.536  -7.102  18.924  1.00 90.78           C
ATOM   4300  CD1 TYR A 282     -15.063  -8.332  19.261  1.00 90.78           C
ATOM   4301  HD1 TYR A 282     -14.409  -9.199  19.353  1.00 90.78           H
ATOM   4302  CD2 TYR A 282     -15.364  -6.005  18.807  1.00 90.78           C
ATOM   4303  HD2 TYR A 282     -14.948  -5.033  18.540  1.00 90.78           H
ATOM   4304  CE1 TYR A 282     -16.478  -8.470  19.490  1.00 90.78           C
ATOM   4305  HE1 TYR A 282     -16.908  -9.436  19.757  1.00 90.78           H
ATOM   4306  CE2 TYR A 282     -16.779  -6.143  19.036  1.00 90.78           C
ATOM   4307  HE2 TYR A 282     -17.445  -5.284  18.947  1.00 90.78           H
ATOM   4308  CZ  TYR A 282     -17.266  -7.369  19.367  1.00 90.78           C
ATOM   4309  OH  TYR A 282     -18.602  -7.500  19.583  1.00 90.78           O
ATOM   4310  HH  TYR A 282     -19.053  -6.612  19.485  1.00 90.78           H
ATOM   4311  HN  TYR A 282     -10.603  -6.846  18.718  1.00 90.78           H
ATOM   4312  N   ALA A 283     -11.727  -8.390  20.936  1.00 92.37           N
ATOM   4313  CA  ALA A 283     -11.975  -9.483  21.861  1.00 92.37           C
ATOM   4314  C   ALA A 283     -10.929  -9.446  22.978  1.00 92.37           C
ATOM   4315  O   ALA A 283     -11.137 -10.018  24.047  1.00 92.37           O
ATOM   4316  HA  ALA A 283     -12.963  -9.332  22.296  1.00 92.37           H
ATOM   4317  CB  ALA A 283     -11.967 -10.809  21.099  1.00 92.37           C
ATOM   4318 1HB  ALA A 283     -12.747 -10.795  20.338  1.00 92.37           H
ATOM   4319 2HB  ALA A 283     -10.997 -10.950  20.623  1.00 92.37           H
ATOM   4320 3HB  ALA A 283     -12.153 -11.629  21.794  1.00 92.37           H
ATOM   4321  HN  ALA A 283     -11.058  -8.587  20.219  1.00 92.37           H
ATOM   4322  N   MET A 284      -9.828  -8.767  22.692  1.00 89.84           N
ATOM   4323  CA  MET A 284      -8.734  -8.679  23.645  1.00 89.84           C
ATOM   4324  C   MET A 284      -8.382 -10.059  24.205  1.00 89.84           C
ATOM   4325  O   MET A 284      -8.272 -10.231  25.418  1.00 89.84           O
ATOM   4326  HA  MET A 284      -7.889  -8.280  23.085  1.00 89.84           H
ATOM   4327  CB  MET A 284      -9.131  -7.748  24.792  1.00 89.84           C
ATOM   4328 1HB  MET A 284     -10.073  -8.082  25.227  1.00 89.84           H
ATOM   4329 2HB  MET A 284      -8.381  -7.798  25.581  1.00 89.84           H
ATOM   4330  CG  MET A 284      -9.271  -6.305  24.304  1.00 89.84           C
ATOM   4331 1HG  MET A 284      -8.295  -5.913  24.018  1.00 89.84           H
ATOM   4332 2HG  MET A 284      -9.901  -6.272  23.415  1.00 89.84           H
ATOM   4333  SD  MET A 284      -9.981  -5.291  25.591  1.00 89.84           S
ATOM   4334  CE  MET A 284     -11.714  -5.465  25.201  1.00 89.84           C
ATOM   4335 1HE  MET A 284     -11.899  -5.095  24.193  1.00 89.84           H
ATOM   4336 2HE  MET A 284     -11.996  -6.516  25.260  1.00 89.84           H
ATOM   4337 3HE  MET A 284     -12.306  -4.890  25.914  1.00 89.84           H
ATOM   4338  HN  MET A 284      -9.677  -8.285  21.829  1.00 89.84           H
ATOM   4339  N   PHE A 285      -8.215 -11.007  23.294  1.00 90.99           N
ATOM   4340  CA  PHE A 285      -8.053 -12.397  23.683  1.00 90.99           C
ATOM   4341  C   PHE A 285      -6.576 -12.740  23.888  1.00 90.99           C
ATOM   4342  O   PHE A 285      -6.250 -13.752  24.507  1.00 90.99           O
ATOM   4343  HA  PHE A 285      -8.590 -12.536  24.621  1.00 90.99           H
ATOM   4344  CB  PHE A 285      -8.607 -13.249  22.539  1.00 90.99           C
ATOM   4345 1HB  PHE A 285      -8.740 -14.272  22.892  1.00 90.99           H
ATOM   4346 2HB  PHE A 285      -9.595 -12.875  22.267  1.00 90.99           H
ATOM   4347  CG  PHE A 285      -7.723 -13.267  21.291  1.00 90.99           C
ATOM   4348  CD1 PHE A 285      -7.907 -12.339  20.314  1.00 90.99           C
ATOM   4349  HD1 PHE A 285      -8.685 -11.582  20.420  1.00 90.99           H
ATOM   4350  CD2 PHE A 285      -6.753 -14.210  21.158  1.00 90.99           C
ATOM   4351  HD2 PHE A 285      -6.605 -14.954  21.941  1.00 90.99           H
ATOM   4352  CE1 PHE A 285      -7.087 -12.355  19.155  1.00 90.99           C
ATOM   4353  HE1 PHE A 285      -7.234 -11.611  18.372  1.00 90.99           H
ATOM   4354  CE2 PHE A 285      -5.932 -14.227  19.999  1.00 90.99           C
ATOM   4355  HE2 PHE A 285      -5.154 -14.983  19.893  1.00 90.99           H
ATOM   4356  CZ  PHE A 285      -6.116 -13.299  19.022  1.00 90.99           C
ATOM   4357  HZ  PHE A 285      -5.486 -13.311  18.133  1.00 90.99           H
ATOM   4358  HN  PHE A 285      -8.190 -10.837  22.309  1.00 90.99           H
ATOM   4359  N   ILE A 286      -5.722 -11.877  23.357  1.00 91.68           N
ATOM   4360  CA  ILE A 286      -4.287 -12.063  23.495  1.00 91.68           C
ATOM   4361  C   ILE A 286      -3.822 -11.447  24.816  1.00 91.68           C
ATOM   4362  O   ILE A 286      -3.461 -10.272  24.863  1.00 91.68           O
ATOM   4363  HA  ILE A 286      -4.099 -13.136  23.530  1.00 91.68           H
ATOM   4364  CB  ILE A 286      -3.556 -11.515  22.268  1.00 91.68           C
ATOM   4365  HB  ILE A 286      -3.743 -10.442  22.210  1.00 91.68           H
ATOM   4366  CG1 ILE A 286      -4.099 -12.139  20.981  1.00 91.68           C
ATOM   4367 1HG1 ILE A 286      -3.810 -13.188  20.932  1.00 91.68           H
ATOM   4368 2HG1 ILE A 286      -5.188 -12.107  20.990  1.00 91.68           H
ATOM   4369  CG2 ILE A 286      -2.043 -11.703  22.403  1.00 91.68           C
ATOM   4370 1HG2 ILE A 286      -1.688 -11.173  23.287  1.00 91.68           H
ATOM   4371 2HG2 ILE A 286      -1.816 -12.764  22.499  1.00 91.68           H
ATOM   4372 3HG2 ILE A 286      -1.548 -11.304  21.517  1.00 91.68           H
ATOM   4373  CD1 ILE A 286      -3.571 -11.401  19.749  1.00 91.68           C
ATOM   4374 1HD1 ILE A 286      -3.882 -10.357  19.790  1.00 91.68           H
ATOM   4375 2HD1 ILE A 286      -2.483 -11.455  19.732  1.00 91.68           H
ATOM   4376 3HD1 ILE A 286      -3.973 -11.864  18.848  1.00 91.68           H
ATOM   4377  HN  ILE A 286      -5.995 -11.065  22.842  1.00 91.68           H
ATOM   4378  N   SER A 287      -3.845 -12.268  25.856  1.00 89.20           N
ATOM   4379  CA  SER A 287      -3.399 -11.827  27.166  1.00 89.20           C
ATOM   4380  C   SER A 287      -1.941 -12.236  27.388  1.00 89.20           C
ATOM   4381  O   SER A 287      -1.270 -11.703  28.271  1.00 89.20           O
ATOM   4382  HA  SER A 287      -3.494 -10.741  27.154  1.00 89.20           H
ATOM   4383  CB  SER A 287      -4.285 -12.404  28.272  1.00 89.20           C
ATOM   4384 1HB  SER A 287      -3.915 -12.073  29.243  1.00 89.20           H
ATOM   4385 2HB  SER A 287      -5.297 -12.012  28.167  1.00 89.20           H
ATOM   4386  OG  SER A 287      -4.323 -13.828  28.239  1.00 89.20           O
ATOM   4387  HG  SER A 287      -4.933 -14.171  28.953  1.00 89.20           H
ATOM   4388  HN  SER A 287      -4.160 -13.216  25.813  1.00 89.20           H
ATOM   4389  N   ASN A 288      -1.493 -13.178  26.571  1.00 92.48           N
ATOM   4390  CA  ASN A 288      -0.175 -13.762  26.753  1.00 92.48           C
ATOM   4391  C   ASN A 288       0.867 -12.885  26.058  1.00 92.48           C
ATOM   4392  O   ASN A 288       0.775 -12.639  24.856  1.00 92.48           O
ATOM   4393  HA  ASN A 288      -0.029 -13.808  27.832  1.00 92.48           H
ATOM   4394  CB  ASN A 288      -0.103 -15.161  26.137  1.00 92.48           C
ATOM   4395 1HB  ASN A 288      -0.942 -15.761  26.488  1.00 92.48           H
ATOM   4396 2HB  ASN A 288      -0.194 -15.090  25.053  1.00 92.48           H
ATOM   4397  CG  ASN A 288       1.213 -15.853  26.500  1.00 92.48           C
ATOM   4398  OD1 ASN A 288       2.264 -15.239  26.586  1.00 92.48           O
ATOM   4399  ND2 ASN A 288       1.097 -17.161  26.708  1.00 92.48           N
ATOM   4400 1HD2 ASN A 288       0.204 -17.604  26.622  1.00 92.48           H
ATOM   4401 2HD2 ASN A 288       1.902 -17.702  26.951  1.00 92.48           H
ATOM   4402  HN  ASN A 288      -2.013 -13.541  25.798  1.00 92.48           H
ATOM   4403  N   CYS A 289       1.836 -12.437  26.843  1.00 91.68           N
ATOM   4404  CA  CYS A 289       2.827 -11.497  26.347  1.00 91.68           C
ATOM   4405  C   CYS A 289       3.648 -12.194  25.261  1.00 91.68           C
ATOM   4406  O   CYS A 289       4.051 -11.566  24.283  1.00 91.68           O
ATOM   4407  HA  CYS A 289       2.278 -10.651  25.934  1.00 91.68           H
ATOM   4408  CB  CYS A 289       3.711 -10.960  27.474  1.00 91.68           C
ATOM   4409 1HB  CYS A 289       3.094 -10.488  28.238  1.00 91.68           H
ATOM   4410 2HB  CYS A 289       4.240 -11.783  27.956  1.00 91.68           H
ATOM   4411  SG  CYS A 289       4.912  -9.752  26.806  1.00 91.68           S
ATOM   4412  HN  CYS A 289       1.949 -12.704  27.800  1.00 91.68           H
ATOM   4413  N   ALA A 290       3.871 -13.484  25.468  1.00 93.59           N
ATOM   4414  CA  ALA A 290       4.690 -14.258  24.551  1.00 93.59           C
ATOM   4415  C   ALA A 290       4.022 -14.285  23.175  1.00 93.59           C
ATOM   4416  O   ALA A 290       4.685 -14.103  22.155  1.00 93.59           O
ATOM   4417  HA  ALA A 290       5.656 -13.760  24.467  1.00 93.59           H
ATOM   4418  CB  ALA A 290       4.907 -15.662  25.121  1.00 93.59           C
ATOM   4419 1HB  ALA A 290       5.411 -15.589  26.085  1.00 93.59           H
ATOM   4420 2HB  ALA A 290       3.943 -16.154  25.251  1.00 93.59           H
ATOM   4421 3HB  ALA A 290       5.521 -16.242  24.433  1.00 93.59           H
ATOM   4422  HN  ALA A 290       3.505 -13.997  26.244  1.00 93.59           H
ATOM   4423  N   VAL A 291       2.717 -14.513  23.191  1.00 93.72           N
ATOM   4424  CA  VAL A 291       1.953 -14.574  21.956  1.00 93.72           C
ATOM   4425  C   VAL A 291       1.949 -13.194  21.295  1.00 93.72           C
ATOM   4426  O   VAL A 291       2.148 -13.080  20.087  1.00 93.72           O
ATOM   4427  HA  VAL A 291       2.454 -15.279  21.294  1.00 93.72           H
ATOM   4428  CB  VAL A 291       0.546 -15.105  22.237  1.00 93.72           C
ATOM   4429  HB  VAL A 291       0.074 -14.439  22.960  1.00 93.72           H
ATOM   4430  CG1 VAL A 291      -0.307 -15.099  20.967  1.00 93.72           C
ATOM   4431 1HG1 VAL A 291      -0.387 -14.080  20.588  1.00 93.72           H
ATOM   4432 2HG1 VAL A 291       0.161 -15.731  20.212  1.00 93.72           H
ATOM   4433 3HG1 VAL A 291      -1.302 -15.481  21.195  1.00 93.72           H
ATOM   4434  CG2 VAL A 291       0.601 -16.504  22.854  1.00 93.72           C
ATOM   4435 1HG2 VAL A 291       1.101 -17.185  22.165  1.00 93.72           H
ATOM   4436 2HG2 VAL A 291       1.154 -16.467  23.792  1.00 93.72           H
ATOM   4437 3HG2 VAL A 291      -0.412 -16.858  23.043  1.00 93.72           H
ATOM   4438  HN  VAL A 291       2.184 -14.655  24.025  1.00 93.72           H
ATOM   4439  N   SER A 292       1.722 -12.180  22.117  1.00 92.58           N
ATOM   4440  CA  SER A 292       1.653 -10.816  21.621  1.00 92.58           C
ATOM   4441  C   SER A 292       2.981 -10.429  20.967  1.00 92.58           C
ATOM   4442  O   SER A 292       2.996  -9.795  19.913  1.00 92.58           O
ATOM   4443  HA  SER A 292       0.849 -10.817  20.885  1.00 92.58           H
ATOM   4444  CB  SER A 292       1.311  -9.837  22.747  1.00 92.58           C
ATOM   4445 1HB  SER A 292       0.417 -10.181  23.267  1.00 92.58           H
ATOM   4446 2HB  SER A 292       2.120  -9.827  23.477  1.00 92.58           H
ATOM   4447  OG  SER A 292       1.096  -8.516  22.259  1.00 92.58           O
ATOM   4448  HG  SER A 292       0.227  -8.470  21.767  1.00 92.58           H
ATOM   4449  HN  SER A 292       1.586 -12.278  23.103  1.00 92.58           H
ATOM   4450  N   THR A 293       4.063 -10.827  21.619  1.00 92.66           N
ATOM   4451  CA  THR A 293       5.393 -10.497  21.134  1.00 92.66           C
ATOM   4452  C   THR A 293       5.612 -11.084  19.739  1.00 92.66           C
ATOM   4453  O   THR A 293       6.100 -10.397  18.842  1.00 92.66           O
ATOM   4454  HA  THR A 293       5.465  -9.413  21.040  1.00 92.66           H
ATOM   4455  CB  THR A 293       6.408 -10.989  22.168  1.00 92.66           C
ATOM   4456  HB  THR A 293       6.290 -12.057  22.352  1.00 92.66           H
ATOM   4457  OG1 THR A 293       6.195 -10.143  23.294  1.00 92.66           O
ATOM   4458  HG1 THR A 293       5.614 -10.605  23.964  1.00 92.66           H
ATOM   4459  CG2 THR A 293       7.852 -10.700  21.752  1.00 92.66           C
ATOM   4460 1HG2 THR A 293       7.988  -9.626  21.634  1.00 92.66           H
ATOM   4461 2HG2 THR A 293       8.066 -11.200  20.808  1.00 92.66           H
ATOM   4462 3HG2 THR A 293       8.532 -11.070  22.520  1.00 92.66           H
ATOM   4463  HN  THR A 293       4.042 -11.365  22.462  1.00 92.66           H
ATOM   4464  N   ASN A 294       5.242 -12.349  19.599  1.00 94.26           N
ATOM   4465  CA  ASN A 294       5.451 -13.055  18.346  1.00 94.26           C
ATOM   4466  C   ASN A 294       4.583 -12.421  17.257  1.00 94.26           C
ATOM   4467  O   ASN A 294       5.011 -12.299  16.110  1.00 94.26           O
ATOM   4468  HA  ASN A 294       6.517 -12.960  18.138  1.00 94.26           H
ATOM   4469  CB  ASN A 294       5.054 -14.527  18.471  1.00 94.26           C
ATOM   4470 1HB  ASN A 294       4.081 -14.605  18.957  1.00 94.26           H
ATOM   4471 2HB  ASN A 294       4.949 -14.965  17.478  1.00 94.26           H
ATOM   4472  CG  ASN A 294       6.095 -15.310  19.273  1.00 94.26           C
ATOM   4473  OD1 ASN A 294       7.222 -14.882  19.461  1.00 94.26           O
ATOM   4474  ND2 ASN A 294       5.657 -16.479  19.732  1.00 94.26           N
ATOM   4475 1HD2 ASN A 294       4.720 -16.772  19.542  1.00 94.26           H
ATOM   4476 2HD2 ASN A 294       6.264 -17.065  20.269  1.00 94.26           H
ATOM   4477  HN  ASN A 294       4.808 -12.887  20.320  1.00 94.26           H
ATOM   4478  N   ILE A 295       3.380 -12.036  17.654  1.00 93.11           N
ATOM   4479  CA  ILE A 295       2.431 -11.460  16.717  1.00 93.11           C
ATOM   4480  C   ILE A 295       2.984 -10.136  16.185  1.00 93.11           C
ATOM   4481  O   ILE A 295       2.856  -9.838  14.999  1.00 93.11           O
ATOM   4482  HA  ILE A 295       2.335 -12.154  15.882  1.00 93.11           H
ATOM   4483  CB  ILE A 295       1.049 -11.334  17.362  1.00 93.11           C
ATOM   4484  HB  ILE A 295       1.180 -10.965  18.379  1.00 93.11           H
ATOM   4485  CG1 ILE A 295       0.363 -12.698  17.460  1.00 93.11           C
ATOM   4486 1HG1 ILE A 295       0.093 -13.046  16.463  1.00 93.11           H
ATOM   4487 2HG1 ILE A 295       1.058 -13.429  17.875  1.00 93.11           H
ATOM   4488  CG2 ILE A 295       0.188 -10.312  16.617  1.00 93.11           C
ATOM   4489 1HG2 ILE A 295       0.676  -9.337  16.643  1.00 93.11           H
ATOM   4490 2HG2 ILE A 295       0.062 -10.628  15.582  1.00 93.11           H
ATOM   4491 3HG2 ILE A 295      -0.789 -10.242  17.097  1.00 93.11           H
ATOM   4492  CD1 ILE A 295      -0.889 -12.620  18.336  1.00 93.11           C
ATOM   4493 1HD1 ILE A 295      -0.611 -12.296  19.339  1.00 93.11           H
ATOM   4494 2HD1 ILE A 295      -1.590 -11.907  17.905  1.00 93.11           H
ATOM   4495 3HD1 ILE A 295      -1.356 -13.603  18.389  1.00 93.11           H
ATOM   4496  HN  ILE A 295       3.051 -12.111  18.596  1.00 93.11           H
ATOM   4497  N   ASP A 296       3.588  -9.379  17.089  1.00 93.06           N
ATOM   4498  CA  ASP A 296       4.133  -8.080  16.733  1.00 93.06           C
ATOM   4499  C   ASP A 296       5.296  -8.269  15.757  1.00 93.06           C
ATOM   4500  O   ASP A 296       5.433  -7.516  14.795  1.00 93.06           O
ATOM   4501  HA  ASP A 296       3.302  -7.532  16.289  1.00 93.06           H
ATOM   4502  CB  ASP A 296       4.666  -7.349  17.967  1.00 93.06           C
ATOM   4503 1HB  ASP A 296       5.322  -8.011  18.531  1.00 93.06           H
ATOM   4504 2HB  ASP A 296       5.266  -6.494  17.657  1.00 93.06           H
ATOM   4505  CG  ASP A 296       3.518  -6.876  18.862  1.00 93.06           C
ATOM   4506  OD1 ASP A 296       2.381  -6.825  18.346  1.00 93.06           O
ATOM   4507  OD2 ASP A 296       3.805  -6.576  20.041  1.00 93.06           O
ATOM   4508  HN  ASP A 296       3.707  -9.639  18.047  1.00 93.06           H
ATOM   4509  N   ILE A 297       6.105  -9.280  16.040  1.00 93.85           N
ATOM   4510  CA  ILE A 297       7.220  -9.612  15.169  1.00 93.85           C
ATOM   4511  C   ILE A 297       6.686  -9.998  13.789  1.00 93.85           C
ATOM   4512  O   ILE A 297       7.209  -9.550  12.769  1.00 93.85           O
ATOM   4513  HA  ILE A 297       7.831  -8.716  15.065  1.00 93.85           H
ATOM   4514  CB  ILE A 297       8.099 -10.687  15.811  1.00 93.85           C
ATOM   4515  HB  ILE A 297       7.452 -11.487  16.171  1.00 93.85           H
ATOM   4516  CG1 ILE A 297       8.848 -10.131  17.024  1.00 93.85           C
ATOM   4517 1HG1 ILE A 297       9.606  -9.421  16.694  1.00 93.85           H
ATOM   4518 2HG1 ILE A 297       8.155  -9.584  17.664  1.00 93.85           H
ATOM   4519  CG2 ILE A 297       9.051 -11.303  14.784  1.00 93.85           C
ATOM   4520 1HG2 ILE A 297       8.472 -11.759  13.980  1.00 93.85           H
ATOM   4521 2HG2 ILE A 297       9.694 -10.526  14.372  1.00 93.85           H
ATOM   4522 3HG2 ILE A 297       9.664 -12.064  15.267  1.00 93.85           H
ATOM   4523  CD1 ILE A 297       9.509 -11.256  17.824  1.00 93.85           C
ATOM   4524 1HD1 ILE A 297       8.745 -11.951  18.173  1.00 93.85           H
ATOM   4525 2HD1 ILE A 297      10.218 -11.785  17.188  1.00 93.85           H
ATOM   4526 3HD1 ILE A 297      10.034 -10.833  18.680  1.00 93.85           H
ATOM   4527  HN  ILE A 297       6.008  -9.866  16.845  1.00 93.85           H
ATOM   4528  N   CYS A 298       5.652 -10.827  13.800  1.00 94.13           N
ATOM   4529  CA  CYS A 298       5.044 -11.281  12.561  1.00 94.13           C
ATOM   4530  C   CYS A 298       4.569 -10.054  11.780  1.00 94.13           C
ATOM   4531  O   CYS A 298       4.700 -10.002  10.558  1.00 94.13           O
ATOM   4532  HA  CYS A 298       5.819 -11.815  12.009  1.00 94.13           H
ATOM   4533  CB  CYS A 298       3.905 -12.270  12.819  1.00 94.13           C
ATOM   4534 1HB  CYS A 298       3.249 -11.886  13.600  1.00 94.13           H
ATOM   4535 2HB  CYS A 298       3.299 -12.382  11.920  1.00 94.13           H
ATOM   4536  SG  CYS A 298       4.587 -13.893  13.318  1.00 94.13           S
ATOM   4537  HG  CYS A 298       4.902 -13.535  14.560  1.00 94.13           H
ATOM   4538  HN  CYS A 298       5.231 -11.185  14.633  1.00 94.13           H
ATOM   4539  N   PHE A 299       4.027  -9.097  12.518  1.00 92.54           N
ATOM   4540  CA  PHE A 299       3.521  -7.878  11.909  1.00 92.54           C
ATOM   4541  C   PHE A 299       4.627  -7.146  11.147  1.00 92.54           C
ATOM   4542  O   PHE A 299       4.434  -6.742  10.002  1.00 92.54           O
ATOM   4543  HA  PHE A 299       2.733  -8.167  11.213  1.00 92.54           H
ATOM   4544  CB  PHE A 299       3.022  -6.984  13.046  1.00 92.54           C
ATOM   4545 1HB  PHE A 299       2.267  -7.525  13.616  1.00 92.54           H
ATOM   4546 2HB  PHE A 299       3.850  -6.781  13.725  1.00 92.54           H
ATOM   4547  CG  PHE A 299       2.430  -5.653  12.576  1.00 92.54           C
ATOM   4548  CD1 PHE A 299       3.206  -4.537  12.543  1.00 92.54           C
ATOM   4549  HD1 PHE A 299       4.251  -4.591  12.851  1.00 92.54           H
ATOM   4550  CD2 PHE A 299       1.127  -5.587  12.192  1.00 92.54           C
ATOM   4551  HD2 PHE A 299       0.505  -6.481  12.219  1.00 92.54           H
ATOM   4552  CE1 PHE A 299       2.657  -3.303  12.108  1.00 92.54           C
ATOM   4553  HE1 PHE A 299       3.279  -2.408  12.081  1.00 92.54           H
ATOM   4554  CE2 PHE A 299       0.577  -4.352  11.757  1.00 92.54           C
ATOM   4555  HE2 PHE A 299      -0.467  -4.299  11.449  1.00 92.54           H
ATOM   4556  CZ  PHE A 299       1.354  -3.236  11.724  1.00 92.54           C
ATOM   4557  HZ  PHE A 299       0.932  -2.288  11.389  1.00 92.54           H
ATOM   4558  HN  PHE A 299       3.931  -9.143  13.512  1.00 92.54           H
ATOM   4559  N   GLN A 300       5.762  -6.997  11.814  1.00 92.60           N
ATOM   4560  CA  GLN A 300       6.879  -6.268  11.238  1.00 92.60           C
ATOM   4561  C   GLN A 300       7.355  -6.953   9.955  1.00 92.60           C
ATOM   4562  O   GLN A 300       7.606  -6.291   8.950  1.00 92.60           O
ATOM   4563  HA  GLN A 300       6.489  -5.277  11.004  1.00 92.60           H
ATOM   4564  CB  GLN A 300       8.023  -6.132  12.244  1.00 92.60           C
ATOM   4565 1HB  GLN A 300       8.263  -7.109  12.662  1.00 92.60           H
ATOM   4566 2HB  GLN A 300       8.919  -5.775  11.736  1.00 92.60           H
ATOM   4567  CG  GLN A 300       7.651  -5.166  13.371  1.00 92.60           C
ATOM   4568 1HG  GLN A 300       7.015  -4.372  12.978  1.00 92.60           H
ATOM   4569 2HG  GLN A 300       7.071  -5.692  14.129  1.00 92.60           H
ATOM   4570  CD  GLN A 300       8.902  -4.558  14.008  1.00 92.60           C
ATOM   4571  OE1 GLN A 300      10.016  -5.013  13.807  1.00 92.60           O
ATOM   4572  NE2 GLN A 300       8.656  -3.507  14.786  1.00 92.60           N
ATOM   4573 1HE2 GLN A 300       7.718  -3.184  14.909  1.00 92.60           H
ATOM   4574 2HE2 GLN A 300       9.410  -3.040  15.248  1.00 92.60           H
ATOM   4575  HN  GLN A 300       5.925  -7.363  12.730  1.00 92.60           H
ATOM   4576  N   VAL A 301       7.465  -8.272  10.033  1.00 94.44           N
ATOM   4577  CA  VAL A 301       7.996  -9.045   8.923  1.00 94.44           C
ATOM   4578  C   VAL A 301       7.078  -8.883   7.710  1.00 94.44           C
ATOM   4579  O   VAL A 301       7.534  -8.530   6.624  1.00 94.44           O
ATOM   4580  HA  VAL A 301       8.976  -8.638   8.677  1.00 94.44           H
ATOM   4581  CB  VAL A 301       8.180 -10.504   9.343  1.00 94.44           C
ATOM   4582  HB  VAL A 301       7.228 -10.864   9.733  1.00 94.44           H
ATOM   4583  CG1 VAL A 301       8.557 -11.377   8.144  1.00 94.44           C
ATOM   4584 1HG1 VAL A 301       7.766 -11.326   7.395  1.00 94.44           H
ATOM   4585 2HG1 VAL A 301       9.490 -11.017   7.712  1.00 94.44           H
ATOM   4586 3HG1 VAL A 301       8.682 -12.409   8.471  1.00 94.44           H
ATOM   4587  CG2 VAL A 301       9.221 -10.627  10.458  1.00 94.44           C
ATOM   4588 1HG2 VAL A 301      10.177 -10.241  10.106  1.00 94.44           H
ATOM   4589 2HG2 VAL A 301       8.894 -10.052  11.325  1.00 94.44           H
ATOM   4590 3HG2 VAL A 301       9.332 -11.674  10.738  1.00 94.44           H
ATOM   4591  HN  VAL A 301       7.200  -8.809  10.834  1.00 94.44           H
ATOM   4592  N   THR A 302       5.799  -9.150   7.936  1.00 93.93           N
ATOM   4593  CA  THR A 302       4.834  -9.162   6.849  1.00 93.93           C
ATOM   4594  C   THR A 302       4.649  -7.752   6.285  1.00 93.93           C
ATOM   4595  O   THR A 302       4.422  -7.584   5.088  1.00 93.93           O
ATOM   4596  HA  THR A 302       5.231  -9.779   6.044  1.00 93.93           H
ATOM   4597  CB  THR A 302       3.538  -9.781   7.376  1.00 93.93           C
ATOM   4598  HB  THR A 302       2.776  -9.811   6.596  1.00 93.93           H
ATOM   4599  OG1 THR A 302       3.217  -8.995   8.520  1.00 93.93           O
ATOM   4600  HG1 THR A 302       3.557  -9.440   9.348  1.00 93.93           H
ATOM   4601  CG2 THR A 302       3.747 -11.189   7.938  1.00 93.93           C
ATOM   4602 1HG2 THR A 302       4.459 -11.148   8.763  1.00 93.93           H
ATOM   4603 2HG2 THR A 302       4.136 -11.839   7.154  1.00 93.93           H
ATOM   4604 3HG2 THR A 302       2.796 -11.581   8.298  1.00 93.93           H
ATOM   4605  HN  THR A 302       5.422  -9.355   8.839  1.00 93.93           H
ATOM   4606  N   GLN A 303       4.753  -6.775   7.174  1.00 92.27           N
ATOM   4607  CA  GLN A 303       4.648  -5.383   6.771  1.00 92.27           C
ATOM   4608  C   GLN A 303       5.757  -5.033   5.777  1.00 92.27           C
ATOM   4609  O   GLN A 303       5.513  -4.349   4.784  1.00 92.27           O
ATOM   4610  HA  GLN A 303       3.675  -5.294   6.287  1.00 92.27           H
ATOM   4611  CB  GLN A 303       4.690  -4.456   7.987  1.00 92.27           C
ATOM   4612 1HB  GLN A 303       3.859  -4.686   8.654  1.00 92.27           H
ATOM   4613 2HB  GLN A 303       5.607  -4.629   8.550  1.00 92.27           H
ATOM   4614  CG  GLN A 303       4.617  -2.988   7.561  1.00 92.27           C
ATOM   4615 1HG  GLN A 303       5.573  -2.680   7.139  1.00 92.27           H
ATOM   4616 2HG  GLN A 303       3.869  -2.871   6.776  1.00 92.27           H
ATOM   4617  CD  GLN A 303       4.264  -2.089   8.748  1.00 92.27           C
ATOM   4618  OE1 GLN A 303       5.119  -1.624   9.483  1.00 92.27           O
ATOM   4619  NE2 GLN A 303       2.960  -1.872   8.892  1.00 92.27           N
ATOM   4620 1HE2 GLN A 303       2.310  -2.284   8.254  1.00 92.27           H
ATOM   4621 2HE2 GLN A 303       2.629  -1.296   9.640  1.00 92.27           H
ATOM   4622  HN  GLN A 303       4.905  -6.922   8.151  1.00 92.27           H
ATOM   4623  N   THR A 304       6.952  -5.519   6.077  1.00 93.34           N
ATOM   4624  CA  THR A 304       8.110  -5.225   5.250  1.00 93.34           C
ATOM   4625  C   THR A 304       7.936  -5.828   3.855  1.00 93.34           C
ATOM   4626  O   THR A 304       8.269  -5.195   2.855  1.00 93.34           O
ATOM   4627  HA  THR A 304       8.176  -4.144   5.125  1.00 93.34           H
ATOM   4628  CB  THR A 304       9.355  -5.732   5.981  1.00 93.34           C
ATOM   4629  HB  THR A 304       9.346  -6.819   6.055  1.00 93.34           H
ATOM   4630  OG1 THR A 304       9.340  -5.030   7.221  1.00 93.34           O
ATOM   4631  HG1 THR A 304       8.902  -5.589   7.925  1.00 93.34           H
ATOM   4632  CG2 THR A 304      10.653  -5.277   5.310  1.00 93.34           C
ATOM   4633 1HG2 THR A 304      10.692  -4.188   5.297  1.00 93.34           H
ATOM   4634 2HG2 THR A 304      10.686  -5.655   4.289  1.00 93.34           H
ATOM   4635 3HG2 THR A 304      11.505  -5.664   5.869  1.00 93.34           H
ATOM   4636  HN  THR A 304       7.136  -6.103   6.868  1.00 93.34           H
ATOM   4637  N   ILE A 305       7.414  -7.046   3.833  1.00 93.06           N
ATOM   4638  CA  ILE A 305       7.172  -7.734   2.576  1.00 93.06           C
ATOM   4639  C   ILE A 305       6.207  -6.906   1.725  1.00 93.06           C
ATOM   4640  O   ILE A 305       6.373  -6.808   0.510  1.00 93.06           O
ATOM   4641  HA  ILE A 305       8.125  -7.800   2.051  1.00 93.06           H
ATOM   4642  CB  ILE A 305       6.694  -9.165   2.831  1.00 93.06           C
ATOM   4643  HB  ILE A 305       5.853  -9.126   3.524  1.00 93.06           H
ATOM   4644  CG1 ILE A 305       7.791  -9.997   3.499  1.00 93.06           C
ATOM   4645 1HG1 ILE A 305       8.580 -10.210   2.778  1.00 93.06           H
ATOM   4646 2HG1 ILE A 305       8.244  -9.426   4.309  1.00 93.06           H
ATOM   4647  CG2 ILE A 305       6.188  -9.812   1.541  1.00 93.06           C
ATOM   4648 1HG2 ILE A 305       5.355  -9.231   1.146  1.00 93.06           H
ATOM   4649 2HG2 ILE A 305       6.993  -9.838   0.807  1.00 93.06           H
ATOM   4650 3HG2 ILE A 305       5.855 -10.829   1.751  1.00 93.06           H
ATOM   4651  CD1 ILE A 305       7.226 -11.310   4.047  1.00 93.06           C
ATOM   4652 1HD1 ILE A 305       6.454 -11.092   4.785  1.00 93.06           H
ATOM   4653 2HD1 ILE A 305       6.795 -11.889   3.230  1.00 93.06           H
ATOM   4654 3HD1 ILE A 305       8.026 -11.882   4.515  1.00 93.06           H
ATOM   4655  HN  ILE A 305       7.159  -7.560   4.652  1.00 93.06           H
ATOM   4656  N   ALA A 306       5.219  -6.332   2.396  1.00 90.32           N
ATOM   4657  CA  ALA A 306       4.191  -5.569   1.709  1.00 90.32           C
ATOM   4658  C   ALA A 306       4.826  -4.342   1.052  1.00 90.32           C
ATOM   4659  O   ALA A 306       4.394  -3.911  -0.016  1.00 90.32           O
ATOM   4660  HA  ALA A 306       3.767  -6.207   0.933  1.00 90.32           H
ATOM   4661  CB  ALA A 306       3.086  -5.195   2.698  1.00 90.32           C
ATOM   4662 1HB  ALA A 306       2.648  -6.102   3.114  1.00 90.32           H
ATOM   4663 2HB  ALA A 306       3.507  -4.593   3.503  1.00 90.32           H
ATOM   4664 3HB  ALA A 306       2.315  -4.623   2.182  1.00 90.32           H
ATOM   4665  HN  ALA A 306       5.116  -6.381   3.390  1.00 90.32           H
ATOM   4666  N   PHE A 307       5.841  -3.812   1.719  1.00 91.57           N
ATOM   4667  CA  PHE A 307       6.478  -2.588   1.264  1.00 91.57           C
ATOM   4668  C   PHE A 307       7.311  -2.838   0.005  1.00 91.57           C
ATOM   4669  O   PHE A 307       7.422  -1.964  -0.854  1.00 91.57           O
ATOM   4670  HA  PHE A 307       5.685  -1.876   1.038  1.00 91.57           H
ATOM   4671  CB  PHE A 307       7.404  -2.121   2.389  1.00 91.57           C
ATOM   4672 1HB  PHE A 307       8.031  -2.957   2.701  1.00 91.57           H
ATOM   4673 2HB  PHE A 307       8.071  -1.351   2.001  1.00 91.57           H
ATOM   4674  CG  PHE A 307       6.669  -1.570   3.612  1.00 91.57           C
ATOM   4675  CD1 PHE A 307       5.310  -1.582   3.651  1.00 91.57           C
ATOM   4676  HD1 PHE A 307       4.744  -1.985   2.811  1.00 91.57           H
ATOM   4677  CD2 PHE A 307       7.375  -1.067   4.660  1.00 91.57           C
ATOM   4678  HD2 PHE A 307       8.464  -1.057   4.629  1.00 91.57           H
ATOM   4679  CE1 PHE A 307       4.627  -1.070   4.786  1.00 91.57           C
ATOM   4680  HE1 PHE A 307       3.538  -1.080   4.817  1.00 91.57           H
ATOM   4681  CE2 PHE A 307       6.692  -0.555   5.795  1.00 91.57           C
ATOM   4682  HE2 PHE A 307       7.258  -0.152   6.636  1.00 91.57           H
ATOM   4683  CZ  PHE A 307       5.333  -0.567   5.834  1.00 91.57           C
ATOM   4684  HZ  PHE A 307       4.809  -0.175   6.706  1.00 91.57           H
ATOM   4685  HN  PHE A 307       6.228  -4.205   2.554  1.00 91.57           H
ATOM   4686  N   PHE A 308       7.874  -4.035  -0.066  1.00 91.05           N
ATOM   4687  CA  PHE A 308       8.671  -4.421  -1.217  1.00 91.05           C
ATOM   4688  C   PHE A 308       7.849  -4.338  -2.505  1.00 91.05           C
ATOM   4689  O   PHE A 308       8.406  -4.196  -3.593  1.00 91.05           O
ATOM   4690  HA  PHE A 308       9.509  -3.726  -1.278  1.00 91.05           H
ATOM   4691  CB  PHE A 308       9.106  -5.871  -0.996  1.00 91.05           C
ATOM   4692 1HB  PHE A 308       8.380  -6.362  -0.348  1.00 91.05           H
ATOM   4693 2HB  PHE A 308       9.087  -6.395  -1.951  1.00 91.05           H
ATOM   4694  CG  PHE A 308      10.498  -6.016  -0.378  1.00 91.05           C
ATOM   4695  CD1 PHE A 308      11.605  -5.868  -1.155  1.00 91.05           C
ATOM   4696  HD1 PHE A 308      11.500  -5.647  -2.217  1.00 91.05           H
ATOM   4697  CD2 PHE A 308      10.629  -6.292   0.947  1.00 91.05           C
ATOM   4698  HD2 PHE A 308       9.742  -6.410   1.569  1.00 91.05           H
ATOM   4699  CE1 PHE A 308      12.897  -6.003  -0.582  1.00 91.05           C
ATOM   4700  HE1 PHE A 308      13.784  -5.885  -1.204  1.00 91.05           H
ATOM   4701  CE2 PHE A 308      11.921  -6.426   1.520  1.00 91.05           C
ATOM   4702  HE2 PHE A 308      12.026  -6.648   2.582  1.00 91.05           H
ATOM   4703  CZ  PHE A 308      13.028  -6.279   0.743  1.00 91.05           C
ATOM   4704  HZ  PHE A 308      14.020  -6.382   1.183  1.00 91.05           H
ATOM   4705  HN  PHE A 308       7.792  -4.734   0.645  1.00 91.05           H
ATOM   4706  N   HIS A 309       6.538  -4.432  -2.340  1.00 86.54           N
ATOM   4707  CA  HIS A 309       5.638  -4.428  -3.481  1.00 86.54           C
ATOM   4708  C   HIS A 309       5.803  -3.122  -4.260  1.00 86.54           C
ATOM   4709  O   HIS A 309       5.718  -3.112  -5.487  1.00 86.54           O
ATOM   4710  HA  HIS A 309       5.936  -5.261  -4.117  1.00 86.54           H
ATOM   4711  CB  HIS A 309       4.195  -4.673  -3.035  1.00 86.54           C
ATOM   4712 1HB  HIS A 309       4.162  -5.580  -2.430  1.00 86.54           H
ATOM   4713 2HB  HIS A 309       3.879  -3.851  -2.394  1.00 86.54           H
ATOM   4714  CG  HIS A 309       3.215  -4.810  -4.175  1.00 86.54           C
ATOM   4715  ND1 HIS A 309       2.557  -3.727  -4.732  1.00 86.54           N
ATOM   4716  HD1 HIS A 309       2.657  -2.773  -4.449  1.00 86.54           H
ATOM   4717  CD2 HIS A 309       2.788  -5.912  -4.857  1.00 86.54           C
ATOM   4718  HD2 HIS A 309       3.109  -6.937  -4.674  1.00 86.54           H
ATOM   4719  CE1 HIS A 309       1.772  -4.169  -5.704  1.00 86.54           C
ATOM   4720  HE1 HIS A 309       1.125  -3.558  -6.333  1.00 86.54           H
ATOM   4721  NE2 HIS A 309       1.917  -5.523  -5.779  1.00 86.54           N
ATOM   4722  HN  HIS A 309       6.091  -4.509  -1.449  1.00 86.54           H
ATOM   4723  N   SER A 310       6.037  -2.051  -3.516  1.00 87.24           N
ATOM   4724  CA  SER A 310       6.077  -0.723  -4.106  1.00 87.24           C
ATOM   4725  C   SER A 310       7.328  -0.574  -4.973  1.00 87.24           C
ATOM   4726  O   SER A 310       7.432   0.363  -5.763  1.00 87.24           O
ATOM   4727  HA  SER A 310       5.177  -0.652  -4.717  1.00 87.24           H
ATOM   4728  CB  SER A 310       6.047   0.360  -3.026  1.00 87.24           C
ATOM   4729 1HB  SER A 310       6.821   0.156  -2.286  1.00 87.24           H
ATOM   4730 2HB  SER A 310       6.281   1.326  -3.475  1.00 87.24           H
ATOM   4731  OG  SER A 310       4.779   0.434  -2.379  1.00 87.24           O
ATOM   4732  HG  SER A 310       4.111   0.869  -2.983  1.00 87.24           H
ATOM   4733  HN  SER A 310       6.196  -2.079  -2.529  1.00 87.24           H
ATOM   4734  N   CYS A 311       8.247  -1.512  -4.797  1.00 90.03           N
ATOM   4735  CA  CYS A 311       9.478  -1.509  -5.569  1.00 90.03           C
ATOM   4736  C   CYS A 311       9.385  -2.611  -6.626  1.00 90.03           C
ATOM   4737  O   CYS A 311      10.239  -2.706  -7.506  1.00 90.03           O
ATOM   4738  HA  CYS A 311       9.550  -0.528  -6.038  1.00 90.03           H
ATOM   4739  CB  CYS A 311      10.707  -1.678  -4.674  1.00 90.03           C
ATOM   4740 1HB  CYS A 311      11.612  -1.453  -5.239  1.00 90.03           H
ATOM   4741 2HB  CYS A 311      10.665  -0.972  -3.846  1.00 90.03           H
ATOM   4742  SG  CYS A 311      10.782  -3.390  -4.031  1.00 90.03           S
ATOM   4743  HG  CYS A 311      11.899  -3.226  -3.328  1.00 90.03           H
ATOM   4744  HN  CYS A 311       8.161  -2.264  -4.142  1.00 90.03           H
ATOM   4745  N   LEU A 312       8.340  -3.417  -6.504  1.00 86.21           N
ATOM   4746  CA  LEU A 312       8.177  -4.567  -7.377  1.00 86.21           C
ATOM   4747  C   LEU A 312       7.450  -4.135  -8.652  1.00 86.21           C
ATOM   4748  O   LEU A 312       7.656  -4.718  -9.716  1.00 86.21           O
ATOM   4749  HA  LEU A 312       9.174  -4.915  -7.649  1.00 86.21           H
ATOM   4750  CB  LEU A 312       7.486  -5.711  -6.632  1.00 86.21           C
ATOM   4751 1HB  LEU A 312       6.618  -5.307  -6.111  1.00 86.21           H
ATOM   4752 2HB  LEU A 312       7.112  -6.424  -7.368  1.00 86.21           H
ATOM   4753  CG  LEU A 312       8.346  -6.469  -5.620  1.00 86.21           C
ATOM   4754  HG  LEU A 312       8.714  -5.756  -4.882  1.00 86.21           H
ATOM   4755  CD1 LEU A 312       7.517  -7.511  -4.866  1.00 86.21           C
ATOM   4756 1HD1 LEU A 312       6.706  -7.013  -4.333  1.00 86.21           H
ATOM   4757 2HD1 LEU A 312       7.100  -8.226  -5.575  1.00 86.21           H
ATOM   4758 3HD1 LEU A 312       8.153  -8.035  -4.153  1.00 86.21           H
ATOM   4759  CD2 LEU A 312       9.569  -7.091  -6.296  1.00 86.21           C
ATOM   4760 1HD2 LEU A 312       9.242  -7.788  -7.068  1.00 86.21           H
ATOM   4761 2HD2 LEU A 312      10.173  -6.305  -6.749  1.00 86.21           H
ATOM   4762 3HD2 LEU A 312      10.164  -7.624  -5.554  1.00 86.21           H
ATOM   4763  HN  LEU A 312       7.616  -3.295  -5.826  1.00 86.21           H
ATOM   4764  N   ASN A 313       6.614  -3.118  -8.503  1.00 78.94           N
ATOM   4765  CA  ASN A 313       5.758  -2.686  -9.594  1.00 78.94           C
ATOM   4766  C   ASN A 313       6.619  -2.380 -10.822  1.00 78.94           C
ATOM   4767  O   ASN A 313       6.400  -2.943 -11.894  1.00 78.94           O
ATOM   4768  HA  ASN A 313       5.070  -3.515  -9.764  1.00 78.94           H
ATOM   4769  CB  ASN A 313       4.992  -1.414  -9.224  1.00 78.94           C
ATOM   4770 1HB  ASN A 313       5.650  -0.735  -8.682  1.00 78.94           H
ATOM   4771 2HB  ASN A 313       4.678  -0.898 -10.131  1.00 78.94           H
ATOM   4772  CG  ASN A 313       3.769  -1.741  -8.366  1.00 78.94           C
ATOM   4773  OD1 ASN A 313       3.215  -2.827  -8.417  1.00 78.94           O
ATOM   4774  ND2 ASN A 313       3.379  -0.743  -7.578  1.00 78.94           N
ATOM   4775 1HD2 ASN A 313       3.877   0.123  -7.585  1.00 78.94           H
ATOM   4776 2HD2 ASN A 313       2.587  -0.860  -6.979  1.00 78.94           H
ATOM   4777  HN  ASN A 313       6.518  -2.593  -7.657  1.00 78.94           H
ATOM   4778  N   PRO A 314       7.608  -1.486 -10.689  1.00 77.86           N
ATOM   4779  CA  PRO A 314       8.454  -1.122 -11.828  1.00 77.86           C
ATOM   4780  C   PRO A 314       9.063  -2.338 -12.507  1.00 77.86           C
ATOM   4781  O   PRO A 314       9.136  -2.398 -13.733  1.00 77.86           O
ATOM   4782  HA  PRO A 314       7.855  -0.636 -12.599  1.00 77.86           H
ATOM   4783  CB  PRO A 314       9.525  -0.220 -11.211  1.00 77.86           C
ATOM   4784 1HB  PRO A 314      10.404  -0.790 -10.909  1.00 77.86           H
ATOM   4785 2HB  PRO A 314       9.864   0.539 -11.915  1.00 77.86           H
ATOM   4786  CG  PRO A 314       8.817   0.400 -10.012  1.00 77.86           C
ATOM   4787 1HG  PRO A 314       9.525   0.782  -9.277  1.00 77.86           H
ATOM   4788 2HG  PRO A 314       8.191   1.244 -10.304  1.00 77.86           H
ATOM   4789  CD  PRO A 314       7.996  -0.758  -9.467  1.00 77.86           C
ATOM   4790 1HD  PRO A 314       8.580  -1.386  -8.795  1.00 77.86           H
ATOM   4791 2HD  PRO A 314       7.131  -0.410  -8.903  1.00 77.86           H
ATOM   4792  N   VAL A 315       9.489  -3.284 -11.683  1.00 80.83           N
ATOM   4793  CA  VAL A 315      10.205  -4.445 -12.183  1.00 80.83           C
ATOM   4794  C   VAL A 315       9.281  -5.256 -13.093  1.00 80.83           C
ATOM   4795  O   VAL A 315       9.705  -5.740 -14.142  1.00 80.83           O
ATOM   4796  HA  VAL A 315      11.048  -4.083 -12.772  1.00 80.83           H
ATOM   4797  CB  VAL A 315      10.760  -5.262 -11.014  1.00 80.83           C
ATOM   4798  HB  VAL A 315       9.919  -5.576 -10.396  1.00 80.83           H
ATOM   4799  CG1 VAL A 315      11.473  -6.520 -11.513  1.00 80.83           C
ATOM   4800 1HG1 VAL A 315      10.769  -7.140 -12.069  1.00 80.83           H
ATOM   4801 2HG1 VAL A 315      12.299  -6.235 -12.163  1.00 80.83           H
ATOM   4802 3HG1 VAL A 315      11.857  -7.082 -10.661  1.00 80.83           H
ATOM   4803  CG2 VAL A 315      11.690  -4.413 -10.145  1.00 80.83           C
ATOM   4804 1HG2 VAL A 315      12.524  -4.055 -10.748  1.00 80.83           H
ATOM   4805 2HG2 VAL A 315      11.138  -3.561  -9.746  1.00 80.83           H
ATOM   4806 3HG2 VAL A 315      12.070  -5.017  -9.321  1.00 80.83           H
ATOM   4807  HN  VAL A 315       9.351  -3.267 -10.692  1.00 80.83           H
ATOM   4808  N   LEU A 316       8.035  -5.380 -12.659  1.00 76.11           N
ATOM   4809  CA  LEU A 316       7.049  -6.130 -13.419  1.00 76.11           C
ATOM   4810  C   LEU A 316       6.933  -5.534 -14.824  1.00 76.11           C
ATOM   4811  O   LEU A 316       6.868  -6.267 -15.809  1.00 76.11           O
ATOM   4812  HA  LEU A 316       7.414  -7.153 -13.508  1.00 76.11           H
ATOM   4813  CB  LEU A 316       5.720  -6.186 -12.664  1.00 76.11           C
ATOM   4814 1HB  LEU A 316       5.421  -5.167 -12.419  1.00 76.11           H
ATOM   4815 2HB  LEU A 316       4.961  -6.589 -13.334  1.00 76.11           H
ATOM   4816  CG  LEU A 316       5.715  -7.013 -11.376  1.00 76.11           C
ATOM   4817  HG  LEU A 316       6.518  -6.650 -10.734  1.00 76.11           H
ATOM   4818  CD1 LEU A 316       4.404  -6.826 -10.610  1.00 76.11           C
ATOM   4819 1HD1 LEU A 316       4.282  -5.775 -10.350  1.00 76.11           H
ATOM   4820 2HD1 LEU A 316       3.570  -7.146 -11.234  1.00 76.11           H
ATOM   4821 3HD1 LEU A 316       4.428  -7.425  -9.699  1.00 76.11           H
ATOM   4822  CD2 LEU A 316       6.003  -8.487 -11.670  1.00 76.11           C
ATOM   4823 1HD2 LEU A 316       5.239  -8.879 -12.340  1.00 76.11           H
ATOM   4824 2HD2 LEU A 316       6.982  -8.579 -12.141  1.00 76.11           H
ATOM   4825 3HD2 LEU A 316       5.994  -9.052 -10.738  1.00 76.11           H
ATOM   4826  HN  LEU A 316       7.698  -4.980 -11.807  1.00 76.11           H
ATOM   4827  N   TYR A 317       6.911  -4.210 -14.870  1.00 72.77           N
ATOM   4828  CA  TYR A 317       6.730  -3.508 -16.129  1.00 72.77           C
ATOM   4829  C   TYR A 317       7.908  -3.759 -17.072  1.00 72.77           C
ATOM   4830  O   TYR A 317       7.724  -3.882 -18.282  1.00 72.77           O
ATOM   4831  HA  TYR A 317       5.816  -3.881 -16.593  1.00 72.77           H
ATOM   4832  CB  TYR A 317       6.681  -2.019 -15.779  1.00 72.77           C
ATOM   4833 1HB  TYR A 317       7.648  -1.719 -15.376  1.00 72.77           H
ATOM   4834 2HB  TYR A 317       6.525  -1.446 -16.693  1.00 72.77           H
ATOM   4835  CG  TYR A 317       5.588  -1.653 -14.772  1.00 72.77           C
ATOM   4836  CD1 TYR A 317       4.457  -2.435 -14.666  1.00 72.77           C
ATOM   4837  HD1 TYR A 317       4.341  -3.315 -15.299  1.00 72.77           H
ATOM   4838  CD2 TYR A 317       5.735  -0.539 -13.971  1.00 72.77           C
ATOM   4839  HD2 TYR A 317       6.629   0.080 -14.055  1.00 72.77           H
ATOM   4840  CE1 TYR A 317       3.429  -2.090 -13.718  1.00 72.77           C
ATOM   4841  HE1 TYR A 317       2.530  -2.700 -13.624  1.00 72.77           H
ATOM   4842  CE2 TYR A 317       4.707  -0.194 -13.023  1.00 72.77           C
ATOM   4843  HE2 TYR A 317       4.810   0.683 -12.384  1.00 72.77           H
ATOM   4844  CZ  TYR A 317       3.605  -0.986 -12.944  1.00 72.77           C
ATOM   4845  OH  TYR A 317       2.634  -0.660 -12.049  1.00 72.77           O
ATOM   4846  HH  TYR A 317       1.927  -1.367 -12.039  1.00 72.77           H
ATOM   4847  HN  TYR A 317       7.015  -3.620 -14.069  1.00 72.77           H
ATOM   4848  N   VAL A 318       9.092  -3.828 -16.482  1.00 71.35           N
ATOM   4849  CA  VAL A 318      10.303  -4.041 -17.257  1.00 71.35           C
ATOM   4850  C   VAL A 318      10.233  -5.409 -17.938  1.00 71.35           C
ATOM   4851  O   VAL A 318      10.337  -5.505 -19.160  1.00 71.35           O
ATOM   4852  HA  VAL A 318      10.342  -3.269 -18.025  1.00 71.35           H
ATOM   4853  CB  VAL A 318      11.533  -3.882 -16.361  1.00 71.35           C
ATOM   4854  HB  VAL A 318      11.414  -4.548 -15.507  1.00 71.35           H
ATOM   4855  CG1 VAL A 318      12.808  -4.290 -17.102  1.00 71.35           C
ATOM   4856 1HG1 VAL A 318      12.732  -5.333 -17.408  1.00 71.35           H
ATOM   4857 2HG1 VAL A 318      12.933  -3.660 -17.982  1.00 71.35           H
ATOM   4858 3HG1 VAL A 318      13.666  -4.166 -16.442  1.00 71.35           H
ATOM   4859  CG2 VAL A 318      11.641  -2.451 -15.829  1.00 71.35           C
ATOM   4860 1HG2 VAL A 318      11.726  -1.758 -16.665  1.00 71.35           H
ATOM   4861 2HG2 VAL A 318      10.751  -2.211 -15.247  1.00 71.35           H
ATOM   4862 3HG2 VAL A 318      12.524  -2.366 -15.195  1.00 71.35           H
ATOM   4863  HN  VAL A 318       9.232  -3.741 -15.496  1.00 71.35           H
ATOM   4864  N   PHE A 319      10.058  -6.435 -17.118  1.00 70.70           N
ATOM   4865  CA  PHE A 319      10.195  -7.803 -17.589  1.00 70.70           C
ATOM   4866  C   PHE A 319       8.981  -8.220 -18.421  1.00 70.70           C
ATOM   4867  O   PHE A 319       9.108  -8.997 -19.365  1.00 70.70           O
ATOM   4868  HA  PHE A 319      11.090  -7.842 -18.211  1.00 70.70           H
ATOM   4869  CB  PHE A 319      10.282  -8.696 -16.351  1.00 70.70           C
ATOM   4870 1HB  PHE A 319       9.536  -8.369 -15.626  1.00 70.70           H
ATOM   4871 2HB  PHE A 319      10.026  -9.717 -16.633  1.00 70.70           H
ATOM   4872  CG  PHE A 319      11.657  -8.698 -15.680  1.00 70.70           C
ATOM   4873  CD1 PHE A 319      12.732  -9.214 -16.335  1.00 70.70           C
ATOM   4874  HD1 PHE A 319      12.614  -9.625 -17.337  1.00 70.70           H
ATOM   4875  CD2 PHE A 319      11.805  -8.185 -14.429  1.00 70.70           C
ATOM   4876  HD2 PHE A 319      10.943  -7.772 -13.905  1.00 70.70           H
ATOM   4877  CE1 PHE A 319      14.009  -9.215 -15.712  1.00 70.70           C
ATOM   4878  HE1 PHE A 319      14.870  -9.628 -16.237  1.00 70.70           H
ATOM   4879  CE2 PHE A 319      13.081  -8.187 -13.807  1.00 70.70           C
ATOM   4880  HE2 PHE A 319      13.199  -7.775 -12.805  1.00 70.70           H
ATOM   4881  CZ  PHE A 319      14.156  -8.702 -14.462  1.00 70.70           C
ATOM   4882  HZ  PHE A 319      15.136  -8.703 -13.984  1.00 70.70           H
ATOM   4883  HN  PHE A 319       9.827  -6.343 -16.149  1.00 70.70           H
ATOM   4884  N   VAL A 320       7.830  -7.686 -18.039  1.00 67.76           N
ATOM   4885  CA  VAL A 320       6.565  -8.198 -18.537  1.00 67.76           C
ATOM   4886  C   VAL A 320       6.036  -7.266 -19.629  1.00 67.76           C
ATOM   4887  O   VAL A 320       5.409  -7.717 -20.586  1.00 67.76           O
ATOM   4888  HA  VAL A 320       6.756  -9.178 -18.975  1.00 67.76           H
ATOM   4889  CB  VAL A 320       5.582  -8.380 -17.379  1.00 67.76           C
ATOM   4890  HB  VAL A 320       5.349  -7.394 -16.978  1.00 67.76           H
ATOM   4891  CG1 VAL A 320       4.274  -9.011 -17.864  1.00 67.76           C
ATOM   4892 1HG1 VAL A 320       3.816  -8.365 -18.613  1.00 67.76           H
ATOM   4893 2HG1 VAL A 320       4.482  -9.986 -18.303  1.00 67.76           H
ATOM   4894 3HG1 VAL A 320       3.594  -9.129 -17.021  1.00 67.76           H
ATOM   4895  CG2 VAL A 320       6.206  -9.209 -16.255  1.00 67.76           C
ATOM   4896 1HG2 VAL A 320       6.481 -10.192 -16.638  1.00 67.76           H
ATOM   4897 2HG2 VAL A 320       7.096  -8.703 -15.881  1.00 67.76           H
ATOM   4898 3HG2 VAL A 320       5.486  -9.324 -15.445  1.00 67.76           H
ATOM   4899  HN  VAL A 320       7.754  -6.918 -17.402  1.00 67.76           H
ATOM   4900  N   GLY A 321       6.309  -5.981 -19.449  1.00 69.19           N
ATOM   4901  CA  GLY A 321       5.816  -4.975 -20.374  1.00 69.19           C
ATOM   4902  C   GLY A 321       6.685  -4.914 -21.632  1.00 69.19           C
ATOM   4903  O   GLY A 321       7.768  -4.332 -21.615  1.00 69.19           O
ATOM   4904 1HA  GLY A 321       4.786  -5.202 -20.649  1.00 69.19           H
ATOM   4905 2HA  GLY A 321       5.808  -4.000 -19.886  1.00 69.19           H
ATOM   4906  HN  GLY A 321       6.855  -5.627 -18.690  1.00 69.19           H
ATOM   4907  N   GLU A 322       6.177  -5.524 -22.693  1.00 74.15           N
ATOM   4908  CA  GLU A 322       6.795  -5.389 -24.001  1.00 74.15           C
ATOM   4909  C   GLU A 322       6.817  -3.920 -24.428  1.00 74.15           C
ATOM   4910  O   GLU A 322       7.834  -3.426 -24.912  1.00 74.15           O
ATOM   4911  HA  GLU A 322       7.814  -5.754 -23.878  1.00 74.15           H
ATOM   4912  CB  GLU A 322       6.075  -6.252 -25.039  1.00 74.15           C
ATOM   4913 1HB  GLU A 322       4.998  -6.107 -24.953  1.00 74.15           H
ATOM   4914 2HB  GLU A 322       6.461  -6.029 -26.034  1.00 74.15           H
ATOM   4915  CG  GLU A 322       6.341  -7.739 -24.796  1.00 74.15           C
ATOM   4916 1HG  GLU A 322       7.414  -7.911 -24.714  1.00 74.15           H
ATOM   4917 2HG  GLU A 322       5.896  -8.041 -23.848  1.00 74.15           H
ATOM   4918  CD  GLU A 322       5.767  -8.591 -25.930  1.00 74.15           C
ATOM   4919  OE1 GLU A 322       6.054  -9.808 -25.927  1.00 74.15           O
ATOM   4920  OE2 GLU A 322       5.054  -8.006 -26.774  1.00 74.15           O
ATOM   4921  HN  GLU A 322       5.360  -6.101 -22.669  1.00 74.15           H
ATOM   4922  N   ARG A 323       5.682  -3.264 -24.234  1.00 74.89           N
ATOM   4923  CA  ARG A 323       5.557  -1.862 -24.598  1.00 74.89           C
ATOM   4924  C   ARG A 323       6.580  -1.022 -23.830  1.00 74.89           C
ATOM   4925  O   ARG A 323       7.244  -0.165 -24.411  1.00 74.89           O
ATOM   4926  HA  ARG A 323       5.751  -1.834 -25.670  1.00 74.89           H
ATOM   4927  CB  ARG A 323       4.151  -1.339 -24.299  1.00 74.89           C
ATOM   4928 1HB  ARG A 323       3.559  -2.125 -23.828  1.00 74.89           H
ATOM   4929 2HB  ARG A 323       4.208  -0.515 -23.589  1.00 74.89           H
ATOM   4930  CG  ARG A 323       3.457  -0.870 -25.579  1.00 74.89           C
ATOM   4931 1HG  ARG A 323       4.070  -0.116 -26.074  1.00 74.89           H
ATOM   4932 2HG  ARG A 323       3.359  -1.706 -26.272  1.00 74.89           H
ATOM   4933  CD  ARG A 323       2.075  -0.290 -25.273  1.00 74.89           C
ATOM   4934 1HD  ARG A 323       1.505  -0.989 -24.661  1.00 74.89           H
ATOM   4935 2HD  ARG A 323       2.176   0.629 -24.696  1.00 74.89           H
ATOM   4936  NE  ARG A 323       1.350  -0.016 -26.534  1.00 74.89           N
ATOM   4937  HE  ARG A 323       1.834  -0.170 -27.396  1.00 74.89           H
ATOM   4938  CZ  ARG A 323       0.086   0.425 -26.593  1.00 74.89           C
ATOM   4939  NH1 ARG A 323      -0.610   0.648 -25.470  1.00 74.89           N
ATOM   4940 1HH1 ARG A 323      -0.187   0.486 -24.579  1.00 74.89           H
ATOM   4941 2HH1 ARG A 323      -1.553   0.978 -25.523  1.00 74.89           H
ATOM   4942  NH2 ARG A 323      -0.472   0.640 -27.793  1.00 74.89           N
ATOM   4943 1HH2 ARG A 323      -1.414   0.969 -27.855  1.00 74.89           H
ATOM   4944 2HH2 ARG A 323       0.055   0.470 -28.626  1.00 74.89           H
ATOM   4945  HN  ARG A 323       4.860  -3.672 -23.838  1.00 74.89           H
ATOM   4946  N   PHE A 324       6.674  -1.297 -22.538  1.00 75.74           N
ATOM   4947  CA  PHE A 324       7.527  -0.508 -21.665  1.00 75.74           C
ATOM   4948  C   PHE A 324       8.997  -0.646 -22.065  1.00 75.74           C
ATOM   4949  O   PHE A 324       9.732   0.340 -22.093  1.00 75.74           O
ATOM   4950  HA  PHE A 324       7.220   0.533 -21.767  1.00 75.74           H
ATOM   4951  CB  PHE A 324       7.343  -1.054 -20.247  1.00 75.74           C
ATOM   4952 1HB  PHE A 324       6.277  -1.116 -20.028  1.00 75.74           H
ATOM   4953 2HB  PHE A 324       7.737  -2.070 -20.206  1.00 75.74           H
ATOM   4954  CG  PHE A 324       8.023  -0.214 -19.164  1.00 75.74           C
ATOM   4955  CD1 PHE A 324       9.273  -0.539 -18.738  1.00 75.74           C
ATOM   4956  HD1 PHE A 324       9.790  -1.397 -19.167  1.00 75.74           H
ATOM   4957  CD2 PHE A 324       7.378   0.856 -18.628  1.00 75.74           C
ATOM   4958  HD2 PHE A 324       6.376   1.116 -18.970  1.00 75.74           H
ATOM   4959  CE1 PHE A 324       9.905   0.240 -17.732  1.00 75.74           C
ATOM   4960  HE1 PHE A 324      10.906  -0.020 -17.390  1.00 75.74           H
ATOM   4961  CE2 PHE A 324       8.010   1.635 -17.623  1.00 75.74           C
ATOM   4962  HE2 PHE A 324       7.493   2.493 -17.193  1.00 75.74           H
ATOM   4963  CZ  PHE A 324       9.260   1.311 -17.196  1.00 75.74           C
ATOM   4964  HZ  PHE A 324       9.744   1.909 -16.425  1.00 75.74           H
ATOM   4965  HN  PHE A 324       6.181  -2.041 -22.087  1.00 75.74           H
ATOM   4966  N   ARG A 325       9.383  -1.878 -22.365  1.00 79.41           N
ATOM   4967  CA  ARG A 325      10.743  -2.152 -22.796  1.00 79.41           C
ATOM   4968  C   ARG A 325      11.074  -1.345 -24.054  1.00 79.41           C
ATOM   4969  O   ARG A 325      12.164  -0.786 -24.168  1.00 79.41           O
ATOM   4970  HA  ARG A 325      11.368  -1.845 -21.958  1.00 79.41           H
ATOM   4971  CB  ARG A 325      10.939  -3.641 -23.088  1.00 79.41           C
ATOM   4972 1HB  ARG A 325      10.025  -4.055 -23.515  1.00 79.41           H
ATOM   4973 2HB  ARG A 325      11.725  -3.769 -23.832  1.00 79.41           H
ATOM   4974  CG  ARG A 325      11.304  -4.406 -21.814  1.00 79.41           C
ATOM   4975 1HG  ARG A 325      12.207  -3.980 -21.376  1.00 79.41           H
ATOM   4976 2HG  ARG A 325      10.509  -4.293 -21.077  1.00 79.41           H
ATOM   4977  CD  ARG A 325      11.525  -5.890 -22.110  1.00 79.41           C
ATOM   4978 1HD  ARG A 325      12.056  -6.006 -23.056  1.00 79.41           H
ATOM   4979 2HD  ARG A 325      12.152  -6.334 -21.337  1.00 79.41           H
ATOM   4980  NE  ARG A 325      10.225  -6.594 -22.172  1.00 79.41           N
ATOM   4981  HE  ARG A 325       9.392  -6.049 -22.071  1.00 79.41           H
ATOM   4982  CZ  ARG A 325      10.093  -7.915 -22.354  1.00 79.41           C
ATOM   4983  NH1 ARG A 325      11.175  -8.693 -22.495  1.00 79.41           N
ATOM   4984 1HH1 ARG A 325      12.089  -8.289 -22.465  1.00 79.41           H
ATOM   4985 2HH1 ARG A 325      11.067  -9.678 -22.631  1.00 79.41           H
ATOM   4986  NH2 ARG A 325       8.863  -8.446 -22.393  1.00 79.41           N
ATOM   4987 1HH2 ARG A 325       8.748  -9.430 -22.528  1.00 79.41           H
ATOM   4988 2HH2 ARG A 325       8.061  -7.858 -22.287  1.00 79.41           H
ATOM   4989  HN  ARG A 325       8.785  -2.678 -22.318  1.00 79.41           H
ATOM   4990  N   ARG A 326      10.113  -1.310 -24.966  1.00 79.81           N
ATOM   4991  CA  ARG A 326      10.282  -0.567 -26.203  1.00 79.81           C
ATOM   4992  C   ARG A 326      10.423   0.928 -25.909  1.00 79.81           C
ATOM   4993  O   ARG A 326      11.268   1.603 -26.495  1.00 79.81           O
ATOM   4994  HA  ARG A 326      11.195  -0.967 -26.646  1.00 79.81           H
ATOM   4995  CB  ARG A 326       9.096  -0.786 -27.143  1.00 79.81           C
ATOM   4996 1HB  ARG A 326       8.163  -0.680 -26.589  1.00 79.81           H
ATOM   4997 2HB  ARG A 326       9.095  -0.019 -27.918  1.00 79.81           H
ATOM   4998  CG  ARG A 326       9.156  -2.171 -27.790  1.00 79.81           C
ATOM   4999 1HG  ARG A 326      10.064  -2.258 -28.387  1.00 79.81           H
ATOM   5000 2HG  ARG A 326       9.210  -2.936 -27.015  1.00 79.81           H
ATOM   5001  CD  ARG A 326       7.932  -2.418 -28.673  1.00 79.81           C
ATOM   5002 1HD  ARG A 326       7.022  -2.176 -28.124  1.00 79.81           H
ATOM   5003 2HD  ARG A 326       7.962  -1.762 -29.543  1.00 79.81           H
ATOM   5004  NE  ARG A 326       7.898  -3.832 -29.108  1.00 79.81           N
ATOM   5005  HE  ARG A 326       8.111  -4.536 -28.431  1.00 79.81           H
ATOM   5006  CZ  ARG A 326       7.602  -4.228 -30.354  1.00 79.81           C
ATOM   5007  NH1 ARG A 326       7.310  -3.327 -31.302  1.00 79.81           N
ATOM   5008 1HH1 ARG A 326       7.312  -2.352 -31.083  1.00 79.81           H
ATOM   5009 2HH1 ARG A 326       7.090  -3.631 -32.229  1.00 79.81           H
ATOM   5010  NH2 ARG A 326       7.602  -5.538 -30.636  1.00 79.81           N
ATOM   5011 1HH2 ARG A 326       7.383  -5.850 -31.561  1.00 79.81           H
ATOM   5012 2HH2 ARG A 326       7.821  -6.203 -29.923  1.00 79.81           H
ATOM   5013  HN  ARG A 326       9.234  -1.777 -24.870  1.00 79.81           H
ATOM   5014  N   ASP A 327       9.582   1.402 -25.001  1.00 80.05           N
ATOM   5015  CA  ASP A 327       9.572   2.813 -24.655  1.00 80.05           C
ATOM   5016  C   ASP A 327      10.877   3.168 -23.941  1.00 80.05           C
ATOM   5017  O   ASP A 327      11.461   4.221 -24.194  1.00 80.05           O
ATOM   5018  HA  ASP A 327       9.458   3.339 -25.602  1.00 80.05           H
ATOM   5019  CB  ASP A 327       8.413   3.140 -23.711  1.00 80.05           C
ATOM   5020 1HB  ASP A 327       8.483   2.523 -22.815  1.00 80.05           H
ATOM   5021 2HB  ASP A 327       8.483   4.179 -23.389  1.00 80.05           H
ATOM   5022  CG  ASP A 327       7.065   2.902 -24.395  1.00 80.05           C
ATOM   5023  OD1 ASP A 327       7.025   3.048 -25.636  1.00 80.05           O
ATOM   5024  OD2 ASP A 327       6.105   2.581 -23.662  1.00 80.05           O
ATOM   5025  HN  ASP A 327       8.918   0.840 -24.507  1.00 80.05           H
ATOM   5026  N   LEU A 328      11.298   2.270 -23.062  1.00 81.70           N
ATOM   5027  CA  LEU A 328      12.508   2.488 -22.289  1.00 81.70           C
ATOM   5028  C   LEU A 328      13.691   2.667 -23.243  1.00 81.70           C
ATOM   5029  O   LEU A 328      14.460   3.618 -23.112  1.00 81.70           O
ATOM   5030  HA  LEU A 328      12.375   3.413 -21.727  1.00 81.70           H
ATOM   5031  CB  LEU A 328      12.704   1.363 -21.271  1.00 81.70           C
ATOM   5032 1HB  LEU A 328      11.861   1.375 -20.580  1.00 81.70           H
ATOM   5033 2HB  LEU A 328      12.671   0.411 -21.800  1.00 81.70           H
ATOM   5034  CG  LEU A 328      13.997   1.416 -20.454  1.00 81.70           C
ATOM   5035  HG  LEU A 328      14.835   1.495 -21.146  1.00 81.70           H
ATOM   5036  CD1 LEU A 328      14.031   2.657 -19.560  1.00 81.70           C
ATOM   5037 1HD1 LEU A 328      13.972   3.552 -20.179  1.00 81.70           H
ATOM   5038 2HD1 LEU A 328      13.185   2.634 -18.874  1.00 81.70           H
ATOM   5039 3HD1 LEU A 328      14.960   2.669 -18.991  1.00 81.70           H
ATOM   5040  CD2 LEU A 328      14.192   0.127 -19.653  1.00 81.70           C
ATOM   5041 1HD2 LEU A 328      13.353  -0.007 -18.971  1.00 81.70           H
ATOM   5042 2HD2 LEU A 328      14.244  -0.721 -20.336  1.00 81.70           H
ATOM   5043 3HD2 LEU A 328      15.118   0.191 -19.082  1.00 81.70           H
ATOM   5044  HN  LEU A 328      10.827   1.407 -22.875  1.00 81.70           H
ATOM   5045  N   VAL A 329      13.800   1.738 -24.181  1.00 81.51           N
ATOM   5046  CA  VAL A 329      14.920   1.737 -25.107  1.00 81.51           C
ATOM   5047  C   VAL A 329      14.864   3.000 -25.969  1.00 81.51           C
ATOM   5048  O   VAL A 329      15.901   3.556 -26.328  1.00 81.51           O
ATOM   5049  HA  VAL A 329      15.836   1.755 -24.516  1.00 81.51           H
ATOM   5050  CB  VAL A 329      14.915   0.449 -25.933  1.00 81.51           C
ATOM   5051  HB  VAL A 329      13.938   0.360 -26.409  1.00 81.51           H
ATOM   5052  CG1 VAL A 329      15.973   0.501 -27.037  1.00 81.51           C
ATOM   5053 1HG1 VAL A 329      15.765   1.342 -27.699  1.00 81.51           H
ATOM   5054 2HG1 VAL A 329      16.959   0.625 -26.590  1.00 81.51           H
ATOM   5055 3HG1 VAL A 329      15.947  -0.426 -27.609  1.00 81.51           H
ATOM   5056  CG2 VAL A 329      15.115  -0.776 -25.039  1.00 81.51           C
ATOM   5057 1HG2 VAL A 329      16.071  -0.697 -24.522  1.00 81.51           H
ATOM   5058 2HG2 VAL A 329      14.309  -0.828 -24.307  1.00 81.51           H
ATOM   5059 3HG2 VAL A 329      15.107  -1.678 -25.652  1.00 81.51           H
ATOM   5060  HN  VAL A 329      13.142   0.997 -24.313  1.00 81.51           H
ATOM   5061  N   LYS A 330      13.644   3.415 -26.276  1.00 80.79           N
[truncated: 117,320 more chars]
