# Supplementary material for: Noncanonical roles of chemokine regions in CCR9 activation revealed by structural modeling and mutational mapping
Source: Nat Commun. 2025 Aug 18;16:7695. doi: 10.1038/s41467-025-62321-9 (PMC12361432; doi:10.1038/s41467-025-62321-9)
Supplement: Supplementary file 4 — Supplementary Data 2 [file 41467_2025_62321_MOESM4_ESM.zip › CCR9_CCL25_rnk196.pdb]

SSBOND   1 CYS A   38    CYS A  289 
SSBOND   2 CYS A  119    CYS A  198 
SSBOND   3 CYS B    7    CYS B   35 
SSBOND   4 CYS B    8    CYS B   52 
ATOM      1  N   GLU A  20      -3.446  -4.238  60.995  1.00 47.05           N
ATOM      2  CA  GLU A  20      -3.605  -3.838  59.607  1.00 47.05           C
ATOM      3  C   GLU A  20      -2.292  -4.028  58.846  1.00 47.05           C
ATOM      4  O   GLU A  20      -2.298  -4.250  57.636  1.00 47.05           O
ATOM      5  HA  GLU A  20      -4.368  -4.503  59.200  1.00 47.05           H
ATOM      6  CB  GLU A  20      -4.094  -2.392  59.506  1.00 47.05           C
ATOM      7 1HB  GLU A  20      -3.620  -1.789  60.280  1.00 47.05           H
ATOM      8 2HB  GLU A  20      -3.918  -2.015  58.498  1.00 47.05           H
ATOM      9  CG  GLU A  20      -5.603  -2.305  59.741  1.00 47.05           C
ATOM     10 1HG  GLU A  20      -6.097  -3.157  59.274  1.00 47.05           H
ATOM     11 2HG  GLU A  20      -5.812  -2.362  60.809  1.00 47.05           H
ATOM     12  CD  GLU A  20      -6.172  -1.004  59.172  1.00 47.05           C
ATOM     13  OE1 GLU A  20      -7.388  -0.996  58.880  1.00 47.05           O
ATOM     14  OE2 GLU A  20      -5.380  -0.046  59.043  1.00 47.05           O
ATOM     15  HN  GLU A  20      -2.526  -4.540  61.245  1.00 47.05           H
ATOM     16  N   SER A  21      -1.197  -3.935  59.586  1.00 53.26           N
ATOM     17  CA  SER A  21       0.123  -3.979  58.979  1.00 53.26           C
ATOM     18  C   SER A  21       0.420  -5.394  58.478  1.00 53.26           C
ATOM     19  O   SER A  21       0.906  -5.571  57.361  1.00 53.26           O
ATOM     20  HA  SER A  21       0.080  -3.279  58.145  1.00 53.26           H
ATOM     21  CB  SER A  21       1.199  -3.529  59.968  1.00 53.26           C
ATOM     22 1HB  SER A  21       2.105  -3.266  59.423  1.00 53.26           H
ATOM     23 2HB  SER A  21       0.864  -2.629  60.484  1.00 53.26           H
ATOM     24  OG  SER A  21       1.500  -4.540  60.927  1.00 53.26           O
ATOM     25  HG  SER A  21       2.198  -4.211  61.563  1.00 53.26           H
ATOM     26  HN  SER A  21      -1.201  -3.830  60.580  1.00 53.26           H
ATOM     27  N   THR A  22       0.117  -6.365  59.327  1.00 53.96           N
ATOM     28  CA  THR A  22       0.413  -7.752  59.014  1.00 53.96           C
ATOM     29  C   THR A  22      -0.426  -8.221  57.823  1.00 53.96           C
ATOM     30  O   THR A  22       0.110  -8.754  56.853  1.00 53.96           O
ATOM     31  HA  THR A  22       1.459  -7.822  58.715  1.00 53.96           H
ATOM     32  CB  THR A  22       0.187  -8.581  60.280  1.00 53.96           C
ATOM     33  HB  THR A  22      -0.363  -9.495  60.054  1.00 53.96           H
ATOM     34  OG1 THR A  22      -0.459  -7.679  61.175  1.00 53.96           O
ATOM     35  HG1 THR A  22      -0.857  -8.184  61.941  1.00 53.96           H
ATOM     36  CG2 THR A  22       1.495  -8.936  60.989  1.00 53.96           C
ATOM     37 1HG2 THR A  22       2.013  -8.020  61.275  1.00 53.96           H
ATOM     38 2HG2 THR A  22       2.127  -9.516  60.317  1.00 53.96           H
ATOM     39 3HG2 THR A  22       1.278  -9.524  61.881  1.00 53.96           H
ATOM     40  HN  THR A  22      -0.321  -6.215  60.213  1.00 53.96           H
ATOM     41  N   SER A  23      -1.729  -8.005  57.937  1.00 55.55           N
ATOM     42  CA  SER A  23      -2.652  -8.437  56.901  1.00 55.55           C
ATOM     43  C   SER A  23      -2.316  -7.745  55.578  1.00 55.55           C
ATOM     44  O   SER A  23      -2.409  -8.354  54.514  1.00 55.55           O
ATOM     45  HA  SER A  23      -2.507  -9.514  56.817  1.00 55.55           H
ATOM     46  CB  SER A  23      -4.100  -8.148  57.299  1.00 55.55           C
ATOM     47 1HB  SER A  23      -4.769  -8.494  56.510  1.00 55.55           H
ATOM     48 2HB  SER A  23      -4.349  -8.711  58.198  1.00 55.55           H
ATOM     49  OG  SER A  23      -4.323  -6.759  57.532  1.00 55.55           O
ATOM     50  HG  SER A  23      -5.283  -6.601  57.762  1.00 55.55           H
ATOM     51  HN  SER A  23      -2.153  -7.545  58.716  1.00 55.55           H
ATOM     52  N   SER A  24      -1.932  -6.482  55.689  1.00 61.08           N
ATOM     53  CA  SER A  24      -1.556  -5.708  54.518  1.00 61.08           C
ATOM     54  C   SER A  24      -0.294  -6.297  53.885  1.00 61.08           C
ATOM     55  O   SER A  24      -0.043  -6.103  52.696  1.00 61.08           O
ATOM     56  HA  SER A  24      -2.402  -5.791  53.834  1.00 61.08           H
ATOM     57  CB  SER A  24      -1.334  -4.238  54.877  1.00 61.08           C
ATOM     58 1HB  SER A  24      -1.500  -3.620  53.994  1.00 61.08           H
ATOM     59 2HB  SER A  24      -2.067  -3.932  55.623  1.00 61.08           H
ATOM     60  OG  SER A  24      -0.021  -4.004  55.379  1.00 61.08           O
ATOM     61  HG  SER A  24       0.105  -4.487  56.245  1.00 61.08           H
ATOM     62  HN  SER A  24      -1.875  -5.988  56.557  1.00 61.08           H
ATOM     63  N   MET A  25       0.467  -7.005  54.706  1.00 63.72           N
ATOM     64  CA  MET A  25       1.698  -7.621  54.242  1.00 63.72           C
ATOM     65  C   MET A  25       1.414  -8.946  53.532  1.00 63.72           C
ATOM     66  O   MET A  25       2.012  -9.241  52.498  1.00 63.72           O
ATOM     67  HA  MET A  25       2.135  -6.911  53.540  1.00 63.72           H
ATOM     68  CB  MET A  25       2.626  -7.868  55.433  1.00 63.72           C
ATOM     69 1HB  MET A  25       2.517  -7.062  56.158  1.00 63.72           H
ATOM     70 2HB  MET A  25       2.339  -8.791  55.937  1.00 63.72           H
ATOM     71  CG  MET A  25       4.085  -7.961  54.981  1.00 63.72           C
ATOM     72 1HG  MET A  25       4.685  -8.437  55.757  1.00 63.72           H
ATOM     73 2HG  MET A  25       4.160  -8.586  54.092  1.00 63.72           H
ATOM     74  SD  MET A  25       4.721  -6.330  54.635  1.00 63.72           S
ATOM     75  CE  MET A  25       6.466  -6.693  54.532  1.00 63.72           C
ATOM     76 1HE  MET A  25       6.807  -7.109  55.480  1.00 63.72           H
ATOM     77 2HE  MET A  25       6.640  -7.415  53.734  1.00 63.72           H
ATOM     78 3HE  MET A  25       7.016  -5.777  54.319  1.00 63.72           H
ATOM     79  HN  MET A  25       0.255  -7.159  55.671  1.00 63.72           H
ATOM     80  N   GLU A  26       0.501  -9.709  54.115  1.00 64.69           N
ATOM     81  CA  GLU A  26       0.117 -10.987  53.541  1.00 64.69           C
ATOM     82  C   GLU A  26      -0.582 -10.776  52.196  1.00 64.69           C
ATOM     83  O   GLU A  26      -0.288 -11.470  51.224  1.00 64.69           O
ATOM     84  HA  GLU A  26       1.050 -11.530  53.391  1.00 64.69           H
ATOM     85  CB  GLU A  26      -0.773 -11.776  54.504  1.00 64.69           C
ATOM     86 1HB  GLU A  26      -1.542 -11.120  54.914  1.00 64.69           H
ATOM     87 2HB  GLU A  26      -1.180 -12.650  53.996  1.00 64.69           H
ATOM     88  CG  GLU A  26       0.035 -12.304  55.690  1.00 64.69           C
ATOM     89 1HG  GLU A  26       0.862 -12.915  55.328  1.00 64.69           H
ATOM     90 2HG  GLU A  26       0.472 -11.468  56.237  1.00 64.69           H
ATOM     91  CD  GLU A  26      -0.845 -13.130  56.629  1.00 64.69           C
ATOM     92  OE1 GLU A  26      -0.270 -13.973  57.351  1.00 64.69           O
ATOM     93  OE2 GLU A  26      -2.074 -12.901  56.604  1.00 64.69           O
ATOM     94  HN  GLU A  26       0.028  -9.467  54.962  1.00 64.69           H
ATOM     95  N   ASP A  27      -1.494  -9.816  52.184  1.00 60.96           N
ATOM     96  CA  ASP A  27      -2.259  -9.525  50.983  1.00 60.96           C
ATOM     97  C   ASP A  27      -1.297  -9.232  49.830  1.00 60.96           C
ATOM     98  O   ASP A  27      -1.544  -9.634  48.694  1.00 60.96           O
ATOM     99  HA  ASP A  27      -2.863 -10.415  50.806  1.00 60.96           H
ATOM    100  CB  ASP A  27      -3.149  -8.296  51.180  1.00 60.96           C
ATOM    101 1HB  ASP A  27      -2.594  -7.523  51.712  1.00 60.96           H
ATOM    102 2HB  ASP A  27      -3.423  -7.882  50.210  1.00 60.96           H
ATOM    103  CG  ASP A  27      -4.413  -8.655  51.964  1.00 60.96           C
ATOM    104  OD1 ASP A  27      -4.688  -9.869  52.072  1.00 60.96           O
ATOM    105  OD2 ASP A  27      -5.076  -7.706  52.436  1.00 60.96           O
ATOM    106  HN  ASP A  27      -1.714  -9.243  52.973  1.00 60.96           H
ATOM    107  N   TYR A  28      -0.221  -8.534  50.162  1.00 65.73           N
ATOM    108  CA  TYR A  28       0.767  -8.161  49.163  1.00 65.73           C
ATOM    109  C   TYR A  28       1.582  -9.377  48.718  1.00 65.73           C
ATOM    110  O   TYR A  28       1.971  -9.475  47.555  1.00 65.73           O
ATOM    111  HA  TYR A  28       0.237  -7.753  48.302  1.00 65.73           H
ATOM    112  CB  TYR A  28       1.700  -7.159  49.846  1.00 65.73           C
ATOM    113 1HB  TYR A  28       1.116  -6.298  50.171  1.00 65.73           H
ATOM    114 2HB  TYR A  28       2.115  -7.619  50.743  1.00 65.73           H
ATOM    115  CG  TYR A  28       2.849  -6.675  48.960  1.00 65.73           C
ATOM    116  CD1 TYR A  28       4.104  -7.231  49.092  1.00 65.73           C
ATOM    117  HD1 TYR A  28       4.278  -8.016  49.829  1.00 65.73           H
ATOM    118  CD2 TYR A  28       2.629  -5.681  48.028  1.00 65.73           C
ATOM    119  HD2 TYR A  28       1.637  -5.241  47.923  1.00 65.73           H
ATOM    120  CE1 TYR A  28       5.186  -6.775  48.258  1.00 65.73           C
ATOM    121  HE1 TYR A  28       6.183  -7.206  48.353  1.00 65.73           H
ATOM    122  CE2 TYR A  28       3.710  -5.224  47.194  1.00 65.73           C
ATOM    123  HE2 TYR A  28       3.551  -4.440  46.454  1.00 65.73           H
ATOM    124  CZ  TYR A  28       4.935  -5.794  47.350  1.00 65.73           C
ATOM    125  OH  TYR A  28       5.957  -5.363  46.562  1.00 65.73           O
ATOM    126  HH  TYR A  28       5.624  -4.675  45.917  1.00 65.73           H
ATOM    127  HN  TYR A  28      -0.020  -8.225  51.091  1.00 65.73           H
ATOM    128  N   VAL A  29       1.815 -10.273  49.666  1.00 63.43           N
ATOM    129  CA  VAL A  29       2.643 -11.438  49.406  1.00 63.43           C
ATOM    130  C   VAL A  29       1.846 -12.452  48.583  1.00 63.43           C
ATOM    131  O   VAL A  29       2.403 -13.138  47.728  1.00 63.43           O
ATOM    132  HA  VAL A  29       3.501 -11.109  48.821  1.00 63.43           H
ATOM    133  CB  VAL A  29       3.163 -12.015  50.725  1.00 63.43           C
ATOM    134  HB  VAL A  29       2.307 -12.176  51.380  1.00 63.43           H
ATOM    135  CG1 VAL A  29       3.845 -13.366  50.501  1.00 63.43           C
ATOM    136 1HG1 VAL A  29       3.130 -14.067  50.071  1.00 63.43           H
ATOM    137 2HG1 VAL A  29       4.686 -13.240  49.820  1.00 63.43           H
ATOM    138 3HG1 VAL A  29       4.204 -13.754  51.454  1.00 63.43           H
ATOM    139  CG2 VAL A  29       4.107 -11.032  51.419  1.00 63.43           C
ATOM    140 1HG2 VAL A  29       4.958 -10.825  50.769  1.00 63.43           H
ATOM    141 2HG2 VAL A  29       3.576 -10.104  51.629  1.00 63.43           H
ATOM    142 3HG2 VAL A  29       4.462 -11.467  52.353  1.00 63.43           H
ATOM    143  HN  VAL A  29       1.451 -10.211  50.595  1.00 63.43           H
ATOM    144  N   ASN A  30       0.554 -12.514  48.870  1.00 65.39           N
ATOM    145  CA  ASN A  30      -0.302 -13.516  48.259  1.00 65.39           C
ATOM    146  C   ASN A  30      -0.792 -13.003  46.903  1.00 65.39           C
ATOM    147  O   ASN A  30      -1.392 -13.751  46.133  1.00 65.39           O
ATOM    148  HA  ASN A  30       0.320 -14.406  48.167  1.00 65.39           H
ATOM    149  CB  ASN A  30      -1.528 -13.799  49.129  1.00 65.39           C
ATOM    150 1HB  ASN A  30      -1.966 -12.859  49.463  1.00 65.39           H
ATOM    151 2HB  ASN A  30      -2.287 -14.312  48.538  1.00 65.39           H
ATOM    152  CG  ASN A  30      -1.154 -14.654  50.342  1.00 65.39           C
ATOM    153  OD1 ASN A  30      -0.136 -15.325  50.371  1.00 65.39           O
ATOM    154  ND2 ASN A  30      -2.032 -14.592  51.339  1.00 65.39           N
ATOM    155 1HD2 ASN A  30      -2.849 -14.021  51.251  1.00 65.39           H
ATOM    156 2HD2 ASN A  30      -1.876 -15.116  52.176  1.00 65.39           H
ATOM    157  HN  ASN A  30       0.092 -11.895  49.507  1.00 65.39           H
ATOM    158  N   PHE A  31      -0.519 -11.731  46.654  1.00 70.21           N
ATOM    159  CA  PHE A  31      -0.893 -11.120  45.390  1.00 70.21           C
ATOM    160  C   PHE A  31      -0.141 -11.765  44.224  1.00 70.21           C
ATOM    161  O   PHE A  31       1.089 -11.750  44.190  1.00 70.21           O
ATOM    162  HA  PHE A  31      -1.964 -11.275  45.259  1.00 70.21           H
ATOM    163  CB  PHE A  31      -0.505  -9.642  45.476  1.00 70.21           C
ATOM    164 1HB  PHE A  31      -0.951  -9.211  46.372  1.00 70.21           H
ATOM    165 2HB  PHE A  31       0.576  -9.567  45.590  1.00 70.21           H
ATOM    166  CG  PHE A  31      -0.934  -8.815  44.262  1.00 70.21           C
ATOM    167  CD1 PHE A  31      -0.056  -8.587  43.249  1.00 70.21           C
ATOM    168  HD1 PHE A  31       0.954  -8.995  43.302  1.00 70.21           H
ATOM    169  CD2 PHE A  31      -2.194  -8.306  44.197  1.00 70.21           C
ATOM    170  HD2 PHE A  31      -2.898  -8.488  45.009  1.00 70.21           H
ATOM    171  CE1 PHE A  31      -0.454  -7.819  42.123  1.00 70.21           C
ATOM    172  HE1 PHE A  31       0.250  -7.637  41.311  1.00 70.21           H
ATOM    173  CE2 PHE A  31      -2.592  -7.538  43.071  1.00 70.21           C
ATOM    174  HE2 PHE A  31      -3.601  -7.131  43.018  1.00 70.21           H
ATOM    175  CZ  PHE A  31      -1.713  -7.311  42.058  1.00 70.21           C
ATOM    176  HZ  PHE A  31      -2.019  -6.721  41.194  1.00 70.21           H
ATOM    177  HN  PHE A  31      -0.053 -11.123  47.296  1.00 70.21           H
ATOM    178  N   ASN A  32      -0.911 -12.317  43.298  1.00 67.01           N
ATOM    179  CA  ASN A  32      -0.334 -12.926  42.111  1.00 67.01           C
ATOM    180  C   ASN A  32       0.078 -11.827  41.129  1.00 67.01           C
ATOM    181  O   ASN A  32      -0.756 -11.306  40.390  1.00 67.01           O
ATOM    182  HA  ASN A  32       0.517 -13.504  42.470  1.00 67.01           H
ATOM    183  CB  ASN A  32      -1.348 -13.832  41.409  1.00 67.01           C
ATOM    184 1HB  ASN A  32      -1.864 -14.446  42.146  1.00 67.01           H
ATOM    185 2HB  ASN A  32      -2.105 -13.222  40.916  1.00 67.01           H
ATOM    186  CG  ASN A  32      -0.659 -14.731  40.380  1.00 67.01           C
ATOM    187  OD1 ASN A  32       0.545 -14.690  40.189  1.00 67.01           O
ATOM    188  ND2 ASN A  32      -1.488 -15.542  39.730  1.00 67.01           N
ATOM    189 1HD2 ASN A  32      -2.467 -15.526  39.934  1.00 67.01           H
ATOM    190 2HD2 ASN A  32      -1.133 -16.169  39.036  1.00 67.01           H
ATOM    191  HN  ASN A  32      -1.909 -12.353  43.349  1.00 67.01           H
ATOM    192  N   PHE A  33       1.363 -11.508  41.153  1.00 69.09           N
ATOM    193  CA  PHE A  33       1.918 -10.561  40.200  1.00 69.09           C
ATOM    194  C   PHE A  33       2.154 -11.225  38.842  1.00 69.09           C
ATOM    195  O   PHE A  33       3.273 -11.218  38.330  1.00 69.09           O
ATOM    196  HA  PHE A  33       1.193  -9.755  40.087  1.00 69.09           H
ATOM    197  CB  PHE A  33       3.259 -10.091  40.765  1.00 69.09           C
ATOM    198 1HB  PHE A  33       3.890 -10.960  40.947  1.00 69.09           H
ATOM    199 2HB  PHE A  33       3.764  -9.481  40.016  1.00 69.09           H
ATOM    200  CG  PHE A  33       3.141  -9.285  42.061  1.00 69.09           C
ATOM    201  CD1 PHE A  33       2.910  -7.945  42.009  1.00 69.09           C
ATOM    202  HD1 PHE A  33       2.810  -7.446  41.046  1.00 69.09           H
ATOM    203  CD2 PHE A  33       3.265  -9.908  43.263  1.00 69.09           C
ATOM    204  HD2 PHE A  33       3.450 -10.981  43.304  1.00 69.09           H
ATOM    205  CE1 PHE A  33       2.800  -7.198  43.212  1.00 69.09           C
ATOM    206  HE1 PHE A  33       2.616  -6.124  43.171  1.00 69.09           H
ATOM    207  CE2 PHE A  33       3.155  -9.160  44.465  1.00 69.09           C
ATOM    208  HE2 PHE A  33       3.256  -9.659  45.429  1.00 69.09           H
ATOM    209  CZ  PHE A  33       2.925  -7.821  44.414  1.00 69.09           C
ATOM    210  HZ  PHE A  33       2.840  -7.247  45.337  1.00 69.09           H
ATOM    211  HN  PHE A  33       2.021 -11.883  41.807  1.00 69.09           H
ATOM    212  N   THR A  34       1.083 -11.784  38.298  1.00 70.50           N
ATOM    213  CA  THR A  34       1.075 -12.179  36.899  1.00 70.50           C
ATOM    214  C   THR A  34       1.549 -11.023  36.016  1.00 70.50           C
ATOM    215  O   THR A  34       1.106  -9.888  36.181  1.00 70.50           O
ATOM    216  HA  THR A  34       1.785 -12.995  36.768  1.00 70.50           H
ATOM    217  CB  THR A  34      -0.334 -12.668  36.555  1.00 70.50           C
ATOM    218  HB  THR A  34      -1.010 -11.828  36.400  1.00 70.50           H
ATOM    219  OG1 THR A  34      -0.672 -13.538  37.632  1.00 70.50           O
ATOM    220  HG1 THR A  34      -1.662 -13.670  37.667  1.00 70.50           H
ATOM    221  CG2 THR A  34      -0.354 -13.574  35.323  1.00 70.50           C
ATOM    222 1HG2 THR A  34       0.270 -14.449  35.505  1.00 70.50           H
ATOM    223 2HG2 THR A  34       0.031 -13.026  34.463  1.00 70.50           H
ATOM    224 3HG2 THR A  34      -1.377 -13.893  35.123  1.00 70.50           H
ATOM    225  HN  THR A  34       0.235 -11.967  38.794  1.00 70.50           H
ATOM    226  N   ASP A  35       2.445 -11.353  35.097  1.00 80.39           N
ATOM    227  CA  ASP A  35       3.120 -10.334  34.311  1.00 80.39           C
ATOM    228  C   ASP A  35       2.213  -9.902  33.157  1.00 80.39           C
ATOM    229  O   ASP A  35       2.475 -10.229  32.000  1.00 80.39           O
ATOM    230  HA  ASP A  35       3.323  -9.522  35.008  1.00 80.39           H
ATOM    231  CB  ASP A  35       4.421 -10.872  33.713  1.00 80.39           C
ATOM    232 1HB  ASP A  35       4.766 -11.728  34.293  1.00 80.39           H
ATOM    233 2HB  ASP A  35       4.240 -11.228  32.699  1.00 80.39           H
ATOM    234  CG  ASP A  35       5.505  -9.792  33.695  1.00 80.39           C
ATOM    235  OD1 ASP A  35       5.231  -8.705  34.248  1.00 80.39           O
ATOM    236  OD2 ASP A  35       6.582 -10.077  33.129  1.00 80.39           O
ATOM    237  HN  ASP A  35       2.710 -12.294  34.886  1.00 80.39           H
ATOM    238  N   PHE A  36       1.165  -9.173  33.511  1.00 89.65           N
ATOM    239  CA  PHE A  36       0.246  -8.649  32.515  1.00 89.65           C
ATOM    240  C   PHE A  36       0.831  -7.416  31.825  1.00 89.65           C
ATOM    241  O   PHE A  36       0.333  -6.988  30.784  1.00 89.65           O
ATOM    242  HA  PHE A  36       0.087  -9.435  31.777  1.00 89.65           H
ATOM    243  CB  PHE A  36      -1.033  -8.247  33.253  1.00 89.65           C
ATOM    244 1HB  PHE A  36      -0.768  -7.607  34.094  1.00 89.65           H
ATOM    245 2HB  PHE A  36      -1.655  -7.654  32.584  1.00 89.65           H
ATOM    246  CG  PHE A  36      -1.851  -9.432  33.770  1.00 89.65           C
ATOM    247  CD1 PHE A  36      -2.017 -10.535  32.992  1.00 89.65           C
ATOM    248  HD1 PHE A  36      -1.566 -10.576  32.001  1.00 89.65           H
ATOM    249  CD2 PHE A  36      -2.413  -9.382  35.007  1.00 89.65           C
ATOM    250  HD2 PHE A  36      -2.281  -8.498  35.631  1.00 89.65           H
ATOM    251  CE1 PHE A  36      -2.777 -11.635  33.472  1.00 89.65           C
ATOM    252  HE1 PHE A  36      -2.910 -12.519  32.849  1.00 89.65           H
ATOM    253  CE2 PHE A  36      -3.173 -10.481  35.487  1.00 89.65           C
ATOM    254  HE2 PHE A  36      -3.624 -10.441  36.479  1.00 89.65           H
ATOM    255  CZ  PHE A  36      -3.339 -11.585  34.710  1.00 89.65           C
ATOM    256  HZ  PHE A  36      -3.922 -12.429  35.078  1.00 89.65           H
ATOM    257  HN  PHE A  36       0.939  -8.941  34.458  1.00 89.65           H
ATOM    258  N   TYR A  37       1.880  -6.879  32.431  1.00 91.20           N
ATOM    259  CA  TYR A  37       2.651  -5.823  31.798  1.00 91.20           C
ATOM    260  C   TYR A  37       3.769  -6.404  30.930  1.00 91.20           C
ATOM    261  O   TYR A  37       4.693  -7.033  31.442  1.00 91.20           O
ATOM    262  HA  TYR A  37       1.975  -5.244  31.168  1.00 91.20           H
ATOM    263  CB  TYR A  37       3.275  -5.015  32.938  1.00 91.20           C
ATOM    264 1HB  TYR A  37       2.481  -4.662  33.596  1.00 91.20           H
ATOM    265 2HB  TYR A  37       3.910  -5.673  33.531  1.00 91.20           H
ATOM    266  CG  TYR A  37       4.102  -3.816  32.471  1.00 91.20           C
ATOM    267  CD1 TYR A  37       5.459  -3.953  32.264  1.00 91.20           C
ATOM    268  HD1 TYR A  37       5.942  -4.915  32.433  1.00 91.20           H
ATOM    269  CD2 TYR A  37       3.490  -2.597  32.257  1.00 91.20           C
ATOM    270  HD2 TYR A  37       2.418  -2.489  32.421  1.00 91.20           H
ATOM    271  CE1 TYR A  37       6.238  -2.824  31.825  1.00 91.20           C
ATOM    272  HE1 TYR A  37       7.311  -2.918  31.657  1.00 91.20           H
ATOM    273  CE2 TYR A  37       4.269  -1.468  31.818  1.00 91.20           C
ATOM    274  HE2 TYR A  37       3.799  -0.500  31.645  1.00 91.20           H
ATOM    275  CZ  TYR A  37       5.604  -1.637  31.623  1.00 91.20           C
ATOM    276  OH  TYR A  37       6.340  -0.571  31.208  1.00 91.20           O
ATOM    277  HH  TYR A  37       5.738   0.203  31.010  1.00 91.20           H
ATOM    278  HN  TYR A  37       2.204  -7.155  33.336  1.00 91.20           H
ATOM    279  N   CYS A  38       3.646  -6.173  29.631  1.00 91.73           N
ATOM    280  CA  CYS A  38       4.561  -6.772  28.675  1.00 91.73           C
ATOM    281  C   CYS A  38       5.565  -5.704  28.236  1.00 91.73           C
ATOM    282  O   CYS A  38       5.186  -4.700  27.635  1.00 91.73           O
ATOM    283  HA  CYS A  38       5.066  -7.588  29.193  1.00 91.73           H
ATOM    284  CB  CYS A  38       3.817  -7.380  27.484  1.00 91.73           C
ATOM    285 1HB  CYS A  38       3.031  -8.047  27.838  1.00 91.73           H
ATOM    286 2HB  CYS A  38       3.332  -6.592  26.908  1.00 91.73           H
ATOM    287  SG  CYS A  38       4.986  -8.302  26.420  1.00 91.73           S
ATOM    288  HN  CYS A  38       2.940  -5.589  29.231  1.00 91.73           H
ATOM    289  N   GLU A  39       6.827  -5.957  28.553  1.00 90.20           N
ATOM    290  CA  GLU A  39       7.907  -5.131  28.040  1.00 90.20           C
ATOM    291  C   GLU A  39       8.288  -5.573  26.626  1.00 90.20           C
ATOM    292  O   GLU A  39       8.622  -6.735  26.403  1.00 90.20           O
ATOM    293  HA  GLU A  39       7.510  -4.117  28.017  1.00 90.20           H
ATOM    294  CB  GLU A  39       9.119  -5.174  28.973  1.00 90.20           C
ATOM    295 1HB  GLU A  39       9.354  -6.209  29.222  1.00 90.20           H
ATOM    296 2HB  GLU A  39       9.953  -4.641  28.516  1.00 90.20           H
ATOM    297  CG  GLU A  39       8.821  -4.460  30.293  1.00 90.20           C
ATOM    298 1HG  GLU A  39       8.450  -3.455  30.091  1.00 90.20           H
ATOM    299 2HG  GLU A  39       8.033  -4.989  30.827  1.00 90.20           H
ATOM    300  CD  GLU A  39      10.074  -4.380  31.168  1.00 90.20           C
ATOM    301  OE1 GLU A  39       9.953  -3.827  32.283  1.00 90.20           O
ATOM    302  OE2 GLU A  39      11.124  -4.873  30.702  1.00 90.20           O
ATOM    303  HN  GLU A  39       7.114  -6.709  29.146  1.00 90.20           H
ATOM    304  N   LYS A  40       8.224  -4.621  25.706  1.00 89.79           N
ATOM    305  CA  LYS A  40       8.405  -4.928  24.298  1.00 89.79           C
ATOM    306  C   LYS A  40       9.857  -4.652  23.902  1.00 89.79           C
ATOM    307  O   LYS A  40      10.143  -4.358  22.742  1.00 89.79           O
ATOM    308  HA  LYS A  40       8.208  -5.992  24.167  1.00 89.79           H
ATOM    309  CB  LYS A  40       7.381  -4.172  23.449  1.00 89.79           C
ATOM    310 1HB  LYS A  40       7.513  -3.098  23.585  1.00 89.79           H
ATOM    311 2HB  LYS A  40       7.553  -4.382  22.393  1.00 89.79           H
ATOM    312  CG  LYS A  40       5.953  -4.568  23.829  1.00 89.79           C
ATOM    313 1HG  LYS A  40       5.805  -4.424  24.899  1.00 89.79           H
ATOM    314 2HG  LYS A  40       5.243  -3.918  23.318  1.00 89.79           H
ATOM    315  CD  LYS A  40       5.674  -6.027  23.461  1.00 89.79           C
ATOM    316 1HD  LYS A  40       5.975  -6.210  22.430  1.00 89.79           H
ATOM    317 2HD  LYS A  40       6.273  -6.686  24.090  1.00 89.79           H
ATOM    318  CE  LYS A  40       4.190  -6.361  23.632  1.00 89.79           C
ATOM    319 1HE  LYS A  40       3.974  -6.555  24.683  1.00 89.79           H
ATOM    320 2HE  LYS A  40       3.583  -5.506  23.335  1.00 89.79           H
ATOM    321  NZ  LYS A  40       3.827  -7.542  22.818  1.00 89.79           N
ATOM    322 1HZ  LYS A  40       2.846  -7.757  22.953  1.00 89.79           H
ATOM    323 2HZ  LYS A  40       3.998  -7.343  21.839  1.00 89.79           H
ATOM    324 3HZ  LYS A  40       4.390  -8.336  23.104  1.00 89.79           H
ATOM    325  HN  LYS A  40       8.054  -3.657  25.910  1.00 89.79           H
ATOM    326  N   ASN A  41      10.736  -4.756  24.888  1.00 89.13           N
ATOM    327  CA  ASN A  41      12.139  -4.444  24.676  1.00 89.13           C
ATOM    328  C   ASN A  41      12.694  -5.342  23.569  1.00 89.13           C
ATOM    329  O   ASN A  41      13.407  -4.873  22.683  1.00 89.13           O
ATOM    330  HA  ASN A  41      12.161  -3.388  24.406  1.00 89.13           H
ATOM    331  CB  ASN A  41      12.957  -4.696  25.944  1.00 89.13           C
ATOM    332 1HB  ASN A  41      12.644  -5.634  26.402  1.00 89.13           H
ATOM    333 2HB  ASN A  41      14.011  -4.803  25.686  1.00 89.13           H
ATOM    334  CG  ASN A  41      12.785  -3.551  26.944  1.00 89.13           C
ATOM    335  OD1 ASN A  41      12.474  -2.425  26.590  1.00 89.13           O
ATOM    336  ND2 ASN A  41      13.004  -3.900  28.208  1.00 89.13           N
ATOM    337 1HD2 ASN A  41      13.257  -4.841  28.431  1.00 89.13           H
ATOM    338 2HD2 ASN A  41      12.917  -3.220  28.937  1.00 89.13           H
ATOM    339  HN  ASN A  41      10.503  -5.046  25.816  1.00 89.13           H
ATOM    340  N   ASN A  42      12.347  -6.618  23.655  1.00 91.22           N
ATOM    341  CA  ASN A  42      12.847  -7.596  22.705  1.00 91.22           C
ATOM    342  C   ASN A  42      12.351  -7.239  21.302  1.00 91.22           C
ATOM    343  O   ASN A  42      13.090  -7.367  20.327  1.00 91.22           O
ATOM    344  HA  ASN A  42      13.933  -7.547  22.788  1.00 91.22           H
ATOM    345  CB  ASN A  42      12.341  -9.000  23.041  1.00 91.22           C
ATOM    346 1HB  ASN A  42      11.259  -8.980  23.169  1.00 91.22           H
ATOM    347 2HB  ASN A  42      12.551  -9.675  22.211  1.00 91.22           H
ATOM    348  CG  ASN A  42      13.001  -9.530  24.316  1.00 91.22           C
ATOM    349  OD1 ASN A  42      13.945  -8.961  24.840  1.00 91.22           O
ATOM    350  ND2 ASN A  42      12.454 -10.649  24.783  1.00 91.22           N
ATOM    351 1HD2 ASN A  42      11.681 -11.065  24.305  1.00 91.22           H
ATOM    352 2HD2 ASN A  42      12.816 -11.073  25.613  1.00 91.22           H
ATOM    353  HN  ASN A  42      11.736  -6.985  24.357  1.00 91.22           H
ATOM    354  N   VAL A  43      11.104  -6.797  21.245  1.00 91.85           N
ATOM    355  CA  VAL A  43      10.492  -6.443  19.976  1.00 91.85           C
ATOM    356  C   VAL A  43      11.236  -5.252  19.369  1.00 91.85           C
ATOM    357  O   VAL A  43      11.491  -5.222  18.166  1.00 91.85           O
ATOM    358  HA  VAL A  43      10.599  -7.300  19.309  1.00 91.85           H
ATOM    359  CB  VAL A  43       8.998  -6.178  20.170  1.00 91.85           C
ATOM    360  HB  VAL A  43       8.893  -5.317  20.830  1.00 91.85           H
ATOM    361  CG1 VAL A  43       8.324  -5.836  18.840  1.00 91.85           C
ATOM    362 1HG1 VAL A  43       8.785  -4.943  18.418  1.00 91.85           H
ATOM    363 2HG1 VAL A  43       8.443  -6.669  18.147  1.00 91.85           H
ATOM    364 3HG1 VAL A  43       7.262  -5.652  19.007  1.00 91.85           H
ATOM    365  CG2 VAL A  43       8.312  -7.370  20.842  1.00 91.85           C
ATOM    366 1HG2 VAL A  43       8.431  -8.256  20.218  1.00 91.85           H
ATOM    367 2HG2 VAL A  43       8.766  -7.548  21.817  1.00 91.85           H
ATOM    368 3HG2 VAL A  43       7.251  -7.155  20.968  1.00 91.85           H
ATOM    369  HN  VAL A  43      10.515  -6.679  22.045  1.00 91.85           H
ATOM    370  N   ARG A  44      11.564  -4.300  20.230  1.00 90.46           N
ATOM    371  CA  ARG A  44      12.221  -3.083  19.786  1.00 90.46           C
ATOM    372  C   ARG A  44      13.649  -3.387  19.327  1.00 90.46           C
ATOM    373  O   ARG A  44      14.128  -2.807  18.354  1.00 90.46           O
ATOM    374  HA  ARG A  44      11.611  -2.724  18.957  1.00 90.46           H
ATOM    375  CB  ARG A  44      12.263  -2.039  20.904  1.00 90.46           C
ATOM    376 1HB  ARG A  44      12.625  -2.500  21.823  1.00 90.46           H
ATOM    377 2HB  ARG A  44      12.969  -1.250  20.644  1.00 90.46           H
ATOM    378  CG  ARG A  44      10.878  -1.434  21.142  1.00 90.46           C
ATOM    379 1HG  ARG A  44      10.496  -1.016  20.211  1.00 90.46           H
ATOM    380 2HG  ARG A  44      10.184  -2.216  21.449  1.00 90.46           H
ATOM    381  CD  ARG A  44      10.933  -0.342  22.212  1.00 90.46           C
ATOM    382 1HD  ARG A  44      11.933   0.090  22.251  1.00 90.46           H
ATOM    383 2HD  ARG A  44      10.247   0.464  21.957  1.00 90.46           H
ATOM    384  NE  ARG A  44      10.577  -0.910  23.532  1.00 90.46           N
ATOM    385  HE  ARG A  44      10.005  -1.730  23.551  1.00 90.46           H
ATOM    386  CZ  ARG A  44      10.973  -0.393  24.704  1.00 90.46           C
ATOM    387  NH1 ARG A  44      11.740   0.705  24.738  1.00 90.46           N
ATOM    388 1HH1 ARG A  44      12.022   1.145  23.886  1.00 90.46           H
ATOM    389 2HH1 ARG A  44      12.031   1.084  25.617  1.00 90.46           H
ATOM    390  NH2 ARG A  44      10.589  -0.991  25.840  1.00 90.46           N
ATOM    391 1HH2 ARG A  44      10.876  -0.618  26.722  1.00 90.46           H
ATOM    392 2HH2 ARG A  44      10.017  -1.810  25.805  1.00 90.46           H
ATOM    393  HN  ARG A  44      11.389  -4.350  21.214  1.00 90.46           H
ATOM    394  N   GLN A  45      14.287  -4.295  20.050  1.00 92.05           N
ATOM    395  CA  GLN A  45      15.658  -4.668  19.742  1.00 92.05           C
ATOM    396  C   GLN A  45      15.733  -5.319  18.360  1.00 92.05           C
ATOM    397  O   GLN A  45      16.648  -5.039  17.587  1.00 92.05           O
ATOM    398  HA  GLN A  45      16.219  -3.733  19.742  1.00 92.05           H
ATOM    399  CB  GLN A  45      16.228  -5.595  20.817  1.00 92.05           C
ATOM    400 1HB  GLN A  45      16.099  -5.141  21.800  1.00 92.05           H
ATOM    401 2HB  GLN A  45      15.674  -6.533  20.824  1.00 92.05           H
ATOM    402  CG  GLN A  45      17.712  -5.874  20.569  1.00 92.05           C
ATOM    403 1HG  GLN A  45      17.843  -6.309  19.578  1.00 92.05           H
ATOM    404 2HG  GLN A  45      18.269  -4.937  20.582  1.00 92.05           H
ATOM    405  CD  GLN A  45      18.276  -6.824  21.628  1.00 92.05           C
ATOM    406  OE1 GLN A  45      17.553  -7.439  22.395  1.00 92.05           O
ATOM    407  NE2 GLN A  45      19.603  -6.909  21.627  1.00 92.05           N
ATOM    408 1HE2 GLN A  45      20.137  -6.377  20.970  1.00 92.05           H
ATOM    409 2HE2 GLN A  45      20.066  -7.505  22.283  1.00 92.05           H
ATOM    410  HN  GLN A  45      13.885  -4.772  20.831  1.00 92.05           H
ATOM    411  N   PHE A  46      14.759  -6.176  18.091  1.00 93.76           N
ATOM    412  CA  PHE A  46      14.674  -6.830  16.796  1.00 93.76           C
ATOM    413  C   PHE A  46      14.470  -5.806  15.677  1.00 93.76           C
ATOM    414  O   PHE A  46      15.167  -5.840  14.665  1.00 93.76           O
ATOM    415  HA  PHE A  46      15.615  -7.356  16.637  1.00 93.76           H
ATOM    416  CB  PHE A  46      13.463  -7.763  16.845  1.00 93.76           C
ATOM    417 1HB  PHE A  46      13.648  -8.543  17.583  1.00 93.76           H
ATOM    418 2HB  PHE A  46      12.596  -7.199  17.188  1.00 93.76           H
ATOM    419  CG  PHE A  46      13.128  -8.419  15.503  1.00 93.76           C
ATOM    420  CD1 PHE A  46      12.092  -7.951  14.757  1.00 93.76           C
ATOM    421  HD1 PHE A  46      11.500  -7.108  15.115  1.00 93.76           H
ATOM    422  CD2 PHE A  46      13.867  -9.470  15.057  1.00 93.76           C
ATOM    423  HD2 PHE A  46      14.697  -9.845  15.655  1.00 93.76           H
ATOM    424  CE1 PHE A  46      11.781  -8.559  13.513  1.00 93.76           C
ATOM    425  HE1 PHE A  46      10.950  -8.184  12.915  1.00 93.76           H
ATOM    426  CE2 PHE A  46      13.556 -10.079  13.812  1.00 93.76           C
ATOM    427  HE2 PHE A  46      14.148 -10.921  13.455  1.00 93.76           H
ATOM    428  CZ  PHE A  46      12.520  -9.610  13.066  1.00 93.76           C
ATOM    429  HZ  PHE A  46      12.282 -10.078  12.111  1.00 93.76           H
ATOM    430  HN  PHE A  46      14.039  -6.425  18.738  1.00 93.76           H
ATOM    431  N   ALA A  47      13.509  -4.920  15.898  1.00 92.82           N
ATOM    432  CA  ALA A  47      13.148  -3.941  14.887  1.00 92.82           C
ATOM    433  C   ALA A  47      14.381  -3.111  14.523  1.00 92.82           C
ATOM    434  O   ALA A  47      14.609  -2.813  13.352  1.00 92.82           O
ATOM    435  HA  ALA A  47      12.812  -4.484  14.003  1.00 92.82           H
ATOM    436  CB  ALA A  47      11.995  -3.077  15.402  1.00 92.82           C
ATOM    437 1HB  ALA A  47      11.135  -3.710  15.618  1.00 92.82           H
ATOM    438 2HB  ALA A  47      12.305  -2.562  16.311  1.00 92.82           H
ATOM    439 3HB  ALA A  47      11.725  -2.342  14.643  1.00 92.82           H
ATOM    440  HN  ALA A  47      12.983  -4.865  16.746  1.00 92.82           H
ATOM    441  N   SER A  48      15.144  -2.762  15.549  1.00 92.95           N
ATOM    442  CA  SER A  48      16.214  -1.792  15.390  1.00 92.95           C
ATOM    443  C   SER A  48      17.283  -2.343  14.444  1.00 92.95           C
ATOM    444  O   SER A  48      18.008  -1.578  13.809  1.00 92.95           O
ATOM    445  HA  SER A  48      15.741  -0.909  14.960  1.00 92.95           H
ATOM    446  CB  SER A  48      16.835  -1.431  16.740  1.00 92.95           C
ATOM    447 1HB  SER A  48      17.462  -0.546  16.626  1.00 92.95           H
ATOM    448 2HB  SER A  48      16.045  -1.172  17.445  1.00 92.95           H
ATOM    449  OG  SER A  48      17.614  -2.499  17.272  1.00 92.95           O
ATOM    450  HG  SER A  48      17.078  -3.343  17.280  1.00 92.95           H
ATOM    451  HN  SER A  48      15.041  -3.130  16.473  1.00 92.95           H
ATOM    452  N   HIS A  49      17.348  -3.664  14.380  1.00 94.35           N
ATOM    453  CA  HIS A  49      18.344  -4.326  13.555  1.00 94.35           C
ATOM    454  C   HIS A  49      17.728  -4.693  12.203  1.00 94.35           C
ATOM    455  O   HIS A  49      18.389  -4.600  11.170  1.00 94.35           O
ATOM    456  HA  HIS A  49      19.146  -3.606  13.395  1.00 94.35           H
ATOM    457  CB  HIS A  49      18.938  -5.533  14.283  1.00 94.35           C
ATOM    458 1HB  HIS A  49      18.129  -6.202  14.577  1.00 94.35           H
ATOM    459 2HB  HIS A  49      19.572  -6.086  13.590  1.00 94.35           H
ATOM    460  CG  HIS A  49      19.746  -5.175  15.507  1.00 94.35           C
ATOM    461  ND1 HIS A  49      19.176  -4.991  16.755  1.00 94.35           N
ATOM    462  HD1 HIS A  49      18.203  -5.073  16.971  1.00 94.35           H
ATOM    463  CD2 HIS A  49      21.086  -4.970  15.663  1.00 94.35           C
ATOM    464  HD2 HIS A  49      21.836  -5.036  14.874  1.00 94.35           H
ATOM    465  CE1 HIS A  49      20.138  -4.688  17.614  1.00 94.35           C
ATOM    466  HE1 HIS A  49      20.007  -4.485  18.677  1.00 94.35           H
ATOM    467  NE2 HIS A  49      21.321  -4.675  16.935  1.00 94.35           N
ATOM    468  HN  HIS A  49      16.736  -4.279  14.879  1.00 94.35           H
ATOM    469  N   PHE A  50      16.469  -5.103  12.254  1.00 95.29           N
ATOM    470  CA  PHE A  50      15.843  -5.743  11.110  1.00 95.29           C
ATOM    471  C   PHE A  50      15.333  -4.703  10.110  1.00 95.29           C
ATOM    472  O   PHE A  50      15.564  -4.826   8.909  1.00 95.29           O
ATOM    473  HA  PHE A  50      16.601  -6.363  10.631  1.00 95.29           H
ATOM    474  CB  PHE A  50      14.655  -6.547  11.641  1.00 95.29           C
ATOM    475 1HB  PHE A  50      15.016  -7.270  12.373  1.00 95.29           H
ATOM    476 2HB  PHE A  50      13.978  -5.873  12.166  1.00 95.29           H
ATOM    477  CG  PHE A  50      13.871  -7.289  10.557  1.00 95.29           C
ATOM    478  CD1 PHE A  50      12.632  -6.857  10.197  1.00 95.29           C
ATOM    479  HD1 PHE A  50      12.198  -5.983  10.681  1.00 95.29           H
ATOM    480  CD2 PHE A  50      14.412  -8.381   9.953  1.00 95.29           C
ATOM    481  HD2 PHE A  50      15.405  -8.727  10.241  1.00 95.29           H
ATOM    482  CE1 PHE A  50      11.905  -7.546   9.191  1.00 95.29           C
ATOM    483  HE1 PHE A  50      10.912  -7.200   8.903  1.00 95.29           H
ATOM    484  CE2 PHE A  50      13.685  -9.070   8.947  1.00 95.29           C
ATOM    485  HE2 PHE A  50      14.119  -9.945   8.463  1.00 95.29           H
ATOM    486  CZ  PHE A  50      12.446  -8.638   8.587  1.00 95.29           C
ATOM    487  HZ  PHE A  50      11.888  -9.166   7.814  1.00 95.29           H
ATOM    488  HN  PHE A  50      15.880  -5.004  13.057  1.00 95.29           H
ATOM    489  N   LEU A  51      14.650  -3.701  10.644  1.00 94.98           N
ATOM    490  CA  LEU A  51      13.814  -2.843   9.822  1.00 94.98           C
ATOM    491  C   LEU A  51      14.703  -1.912   8.996  1.00 94.98           C
ATOM    492  O   LEU A  51      14.565  -1.836   7.776  1.00 94.98           O
ATOM    493  HA  LEU A  51      13.259  -3.486   9.139  1.00 94.98           H
ATOM    494  CB  LEU A  51      12.788  -2.107  10.686  1.00 94.98           C
ATOM    495 1HB  LEU A  51      13.324  -1.505  11.419  1.00 94.98           H
ATOM    496 2HB  LEU A  51      12.235  -1.417  10.049  1.00 94.98           H
ATOM    497  CG  LEU A  51      11.782  -2.988  11.430  1.00 94.98           C
ATOM    498  HG  LEU A  51      12.332  -3.624  12.123  1.00 94.98           H
ATOM    499  CD1 LEU A  51      10.819  -2.139  12.262  1.00 94.98           C
ATOM    500 1HD1 LEU A  51      11.384  -1.560  12.992  1.00 94.98           H
ATOM    501 2HD1 LEU A  51      10.272  -1.462  11.606  1.00 94.98           H
ATOM    502 3HD1 LEU A  51      10.115  -2.790  12.780  1.00 94.98           H
ATOM    503  CD2 LEU A  51      11.041  -3.912  10.461  1.00 94.98           C
ATOM    504 1HD2 LEU A  51      10.504  -3.312   9.726  1.00 94.98           H
ATOM    505 2HD2 LEU A  51      11.758  -4.555   9.951  1.00 94.98           H
ATOM    506 3HD2 LEU A  51      10.332  -4.527  11.015  1.00 94.98           H
ATOM    507  HN  LEU A  51      14.660  -3.473  11.618  1.00 94.98           H
ATOM    508  N   PRO A  52      15.629  -1.189   9.642  1.00 95.87           N
ATOM    509  CA  PRO A  52      16.320  -0.081   8.978  1.00 95.87           C
ATOM    510  C   PRO A  52      16.949  -0.502   7.660  1.00 95.87           C
ATOM    511  O   PRO A  52      16.720   0.130   6.629  1.00 95.87           O
ATOM    512  HA  PRO A  52      15.609   0.702   8.718  1.00 95.87           H
ATOM    513  CB  PRO A  52      17.376   0.350   9.998  1.00 95.87           C
ATOM    514 1HB  PRO A  52      18.323  -0.164   9.838  1.00 95.87           H
ATOM    515 2HB  PRO A  52      17.580   1.419   9.936  1.00 95.87           H
ATOM    516  CG  PRO A  52      16.749  -0.027  11.336  1.00 95.87           C
ATOM    517 1HG  PRO A  52      17.498  -0.112  12.123  1.00 95.87           H
ATOM    518 2HG  PRO A  52      16.033   0.723  11.673  1.00 95.87           H
ATOM    519  CD  PRO A  52      16.083  -1.359  11.035  1.00 95.87           C
ATOM    520 1HD  PRO A  52      16.780  -2.191  11.129  1.00 95.87           H
ATOM    521 2HD  PRO A  52      15.256  -1.561  11.716  1.00 95.87           H
ATOM    522  N   PRO A  53      17.754  -1.573   7.660  1.00 97.00           N
ATOM    523  CA  PRO A  53      18.417  -2.019   6.432  1.00 97.00           C
ATOM    524  C   PRO A  53      17.437  -2.219   5.287  1.00 97.00           C
ATOM    525  O   PRO A  53      17.716  -1.834   4.152  1.00 97.00           O
ATOM    526  HA  PRO A  53      19.111  -1.254   6.083  1.00 97.00           H
ATOM    527  CB  PRO A  53      19.090  -3.331   6.839  1.00 97.00           C
ATOM    528 1HB  PRO A  53      18.446  -4.189   6.646  1.00 97.00           H
ATOM    529 2HB  PRO A  53      20.014  -3.497   6.286  1.00 97.00           H
ATOM    530  CG  PRO A  53      19.350  -3.147   8.329  1.00 97.00           C
ATOM    531 1HG  PRO A  53      19.496  -4.101   8.836  1.00 97.00           H
ATOM    532 2HG  PRO A  53      20.251  -2.561   8.513  1.00 97.00           H
ATOM    533  CD  PRO A  53      18.097  -2.433   8.807  1.00 97.00           C
ATOM    534 1HD  PRO A  53      17.294  -3.133   9.037  1.00 97.00           H
ATOM    535 2HD  PRO A  53      18.280  -1.855   9.714  1.00 97.00           H
ATOM    536  N   LEU A  54      16.305  -2.821   5.618  1.00 96.43           N
ATOM    537  CA  LEU A  54      15.338  -3.207   4.604  1.00 96.43           C
ATOM    538  C   LEU A  54      14.658  -1.954   4.050  1.00 96.43           C
ATOM    539  O   LEU A  54      14.473  -1.826   2.841  1.00 96.43           O
ATOM    540  HA  LEU A  54      15.889  -3.687   3.794  1.00 96.43           H
ATOM    541  CB  LEU A  54      14.360  -4.242   5.162  1.00 96.43           C
ATOM    542 1HB  LEU A  54      13.893  -3.827   6.056  1.00 96.43           H
ATOM    543 2HB  LEU A  54      13.567  -4.395   4.430  1.00 96.43           H
ATOM    544  CG  LEU A  54      14.957  -5.605   5.519  1.00 96.43           C
ATOM    545  HG  LEU A  54      15.758  -5.449   6.241  1.00 96.43           H
ATOM    546  CD1 LEU A  54      13.914  -6.502   6.189  1.00 96.43           C
ATOM    547 1HD1 LEU A  54      13.559  -6.025   7.103  1.00 96.43           H
ATOM    548 2HD1 LEU A  54      13.075  -6.654   5.510  1.00 96.43           H
ATOM    549 3HD1 LEU A  54      14.364  -7.464   6.432  1.00 96.43           H
ATOM    550  CD2 LEU A  54      15.579  -6.270   4.290  1.00 96.43           C
ATOM    551 1HD2 LEU A  54      14.813  -6.412   3.527  1.00 96.43           H
ATOM    552 2HD2 LEU A  54      16.371  -5.634   3.895  1.00 96.43           H
ATOM    553 3HD2 LEU A  54      15.995  -7.237   4.571  1.00 96.43           H
ATOM    554  HN  LEU A  54      16.044  -3.045   6.557  1.00 96.43           H
ATOM    555  N   TYR A  55      14.304  -1.059   4.962  1.00 95.53           N
ATOM    556  CA  TYR A  55      13.597   0.153   4.586  1.00 95.53           C
ATOM    557  C   TYR A  55      14.461   1.034   3.683  1.00 95.53           C
ATOM    558  O   TYR A  55      13.953   1.671   2.761  1.00 95.53           O
ATOM    559  HA  TYR A  55      12.697  -0.137   4.044  1.00 95.53           H
ATOM    560  CB  TYR A  55      13.318   0.900   5.892  1.00 95.53           C
ATOM    561 1HB  TYR A  55      14.225   0.905   6.497  1.00 95.53           H
ATOM    562 2HB  TYR A  55      13.084   1.939   5.661  1.00 95.53           H
ATOM    563  CG  TYR A  55      12.175   0.306   6.717  1.00 95.53           C
ATOM    564  CD1 TYR A  55      11.480  -0.790   6.245  1.00 95.53           C
ATOM    565  HD1 TYR A  55      11.747  -1.231   5.285  1.00 95.53           H
ATOM    566  CD2 TYR A  55      11.838   0.865   7.933  1.00 95.53           C
ATOM    567  HD2 TYR A  55      12.386   1.730   8.305  1.00 95.53           H
ATOM    568  CE1 TYR A  55      10.404  -1.349   7.022  1.00 95.53           C
ATOM    569  HE1 TYR A  55       9.848  -2.214   6.661  1.00 95.53           H
ATOM    570  CE2 TYR A  55      10.762   0.306   8.709  1.00 95.53           C
ATOM    571  HE2 TYR A  55      10.486   0.738   9.671  1.00 95.53           H
ATOM    572  CZ  TYR A  55      10.098  -0.774   8.215  1.00 95.53           C
ATOM    573  OH  TYR A  55       9.082  -1.302   8.949  1.00 95.53           O
ATOM    574  HH  TYR A  55       8.637  -2.036   8.436  1.00 95.53           H
ATOM    575  HN  TYR A  55      14.493  -1.153   5.939  1.00 95.53           H
ATOM    576  N   TRP A  56      15.753   1.043   3.978  1.00 96.98           N
ATOM    577  CA  TRP A  56      16.705   1.763   3.150  1.00 96.98           C
ATOM    578  C   TRP A  56      16.751   1.082   1.781  1.00 96.98           C
ATOM    579  O   TRP A  56      16.762   1.753   0.750  1.00 96.98           O
ATOM    580  HA  TRP A  56      16.349   2.787   3.046  1.00 96.98           H
ATOM    581  CB  TRP A  56      18.076   1.835   3.827  1.00 96.98           C
ATOM    582 1HB  TRP A  56      18.236   0.921   4.399  1.00 96.98           H
ATOM    583 2HB  TRP A  56      18.848   1.870   3.059  1.00 96.98           H
ATOM    584  CG  TRP A  56      18.248   3.038   4.757  1.00 96.98           C
ATOM    585  CD1 TRP A  56      18.389   3.037   6.090  1.00 96.98           C
ATOM    586  HD1 TRP A  56      18.399   2.138   6.705  1.00 96.98           H
ATOM    587  CD2 TRP A  56      18.291   4.427   4.367  1.00 96.98           C
ATOM    588  NE1 TRP A  56      18.519   4.319   6.585  1.00 96.98           N
ATOM    589  HE1 TRP A  56      18.637   4.573   7.545  1.00 96.98           H
ATOM    590  CE2 TRP A  56      18.458   5.190   5.504  1.00 96.98           C
ATOM    591  CE3 TRP A  56      18.193   5.018   3.095  1.00 96.98           C
ATOM    592  HE3 TRP A  56      18.061   4.438   2.182  1.00 96.98           H
ATOM    593  CZ2 TRP A  56      18.541   6.588   5.484  1.00 96.98           C
ATOM    594  HZ2 TRP A  56      18.673   7.169   6.397  1.00 96.98           H
ATOM    595  CZ3 TRP A  56      18.277   6.416   3.092  1.00 96.98           C
ATOM    596  HZ3 TRP A  56      18.207   6.926   2.131  1.00 96.98           H
ATOM    597  CH2 TRP A  56      18.445   7.199   4.228  1.00 96.98           C
ATOM    598  HH2 TRP A  56      18.502   8.284   4.142  1.00 96.98           H
ATOM    599  HN  TRP A  56      16.150   0.571   4.765  1.00 96.98           H
ATOM    600  N   LEU A  57      16.776  -0.242   1.814  1.00 97.03           N
ATOM    601  CA  LEU A  57      16.839  -1.021   0.589  1.00 97.03           C
ATOM    602  C   LEU A  57      15.605  -0.722  -0.265  1.00 97.03           C
ATOM    603  O   LEU A  57      15.726  -0.402  -1.446  1.00 97.03           O
ATOM    604  HA  LEU A  57      17.724  -0.696   0.041  1.00 97.03           H
ATOM    605  CB  LEU A  57      17.022  -2.506   0.907  1.00 97.03           C
ATOM    606 1HB  LEU A  57      17.954  -2.627   1.460  1.00 97.03           H
ATOM    607 2HB  LEU A  57      16.215  -2.817   1.570  1.00 97.03           H
ATOM    608  CG  LEU A  57      17.050  -3.451  -0.296  1.00 97.03           C
ATOM    609  HG  LEU A  57      16.158  -3.267  -0.895  1.00 97.03           H
ATOM    610  CD1 LEU A  57      18.260  -3.168  -1.189  1.00 97.03           C
ATOM    611 1HD1 LEU A  57      18.211  -2.141  -1.552  1.00 97.03           H
ATOM    612 2HD1 LEU A  57      19.176  -3.307  -0.614  1.00 97.03           H
ATOM    613 3HD1 LEU A  57      18.255  -3.853  -2.036  1.00 97.03           H
ATOM    614  CD2 LEU A  57      16.999  -4.913   0.153  1.00 97.03           C
ATOM    615 1HD2 LEU A  57      17.859  -5.128   0.787  1.00 97.03           H
ATOM    616 2HD2 LEU A  57      16.081  -5.088   0.715  1.00 97.03           H
ATOM    617 3HD2 LEU A  57      17.020  -5.563  -0.721  1.00 97.03           H
ATOM    618  HN  LEU A  57      16.753  -0.781   2.656  1.00 97.03           H
ATOM    619  N   VAL A  58      14.446  -0.838   0.367  1.00 96.23           N
ATOM    620  CA  VAL A  58      13.188  -0.662  -0.339  1.00 96.23           C
ATOM    621  C   VAL A  58      13.122   0.756  -0.909  1.00 96.23           C
ATOM    622  O   VAL A  58      12.707   0.952  -2.050  1.00 96.23           O
ATOM    623  HA  VAL A  58      13.172  -1.373  -1.165  1.00 96.23           H
ATOM    624  CB  VAL A  58      12.017  -0.988   0.590  1.00 96.23           C
ATOM    625  HB  VAL A  58      12.120  -0.376   1.486  1.00 96.23           H
ATOM    626  CG1 VAL A  58      10.681  -0.637  -0.069  1.00 96.23           C
ATOM    627 1HG1 VAL A  58      10.659   0.429  -0.299  1.00 96.23           H
ATOM    628 2HG1 VAL A  58      10.568  -1.210  -0.989  1.00 96.23           H
ATOM    629 3HG1 VAL A  58       9.866  -0.878   0.613  1.00 96.23           H
ATOM    630  CG2 VAL A  58      12.048  -2.456   1.017  1.00 96.23           C
ATOM    631 1HG2 VAL A  58      11.982  -3.093   0.135  1.00 96.23           H
ATOM    632 2HG2 VAL A  58      12.980  -2.662   1.544  1.00 96.23           H
ATOM    633 3HG2 VAL A  58      11.205  -2.661   1.677  1.00 96.23           H
ATOM    634  HN  VAL A  58      14.358  -1.047   1.341  1.00 96.23           H
ATOM    635  N   PHE A  59      13.539   1.710  -0.089  1.00 97.23           N
ATOM    636  CA  PHE A  59      13.554   3.102  -0.506  1.00 97.23           C
ATOM    637  C   PHE A  59      14.360   3.279  -1.794  1.00 97.23           C
ATOM    638  O   PHE A  59      13.861   3.836  -2.771  1.00 97.23           O
ATOM    639  HA  PHE A  59      12.520   3.398  -0.682  1.00 97.23           H
ATOM    640  CB  PHE A  59      14.226   3.897   0.615  1.00 97.23           C
ATOM    641 1HB  PHE A  59      13.587   3.872   1.498  1.00 97.23           H
ATOM    642 2HB  PHE A  59      15.161   3.406   0.885  1.00 97.23           H
ATOM    643  CG  PHE A  59      14.517   5.355   0.256  1.00 97.23           C
ATOM    644  CD1 PHE A  59      15.802   5.799   0.201  1.00 97.23           C
ATOM    645  HD1 PHE A  59      16.624   5.115   0.413  1.00 97.23           H
ATOM    646  CD2 PHE A  59      13.492   6.208  -0.009  1.00 97.23           C
ATOM    647  HD2 PHE A  59      12.462   5.853   0.035  1.00 97.23           H
ATOM    648  CE1 PHE A  59      16.072   7.152  -0.133  1.00 97.23           C
ATOM    649  HE1 PHE A  59      17.101   7.508  -0.176  1.00 97.23           H
ATOM    650  CE2 PHE A  59      13.762   7.562  -0.343  1.00 97.23           C
ATOM    651  HE2 PHE A  59      12.940   8.245  -0.555  1.00 97.23           H
ATOM    652  CZ  PHE A  59      15.046   8.005  -0.398  1.00 97.23           C
ATOM    653  HZ  PHE A  59      15.254   9.044  -0.654  1.00 97.23           H
ATOM    654  HN  PHE A  59      13.861   1.544   0.843  1.00 97.23           H
ATOM    655  N   ILE A  60      15.593   2.796  -1.755  1.00 97.37           N
ATOM    656  CA  ILE A  60      16.528   3.041  -2.840  1.00 97.37           C
ATOM    657  C   ILE A  60      15.983   2.419  -4.127  1.00 97.37           C
ATOM    658  O   ILE A  60      15.880   3.093  -5.151  1.00 97.37           O
ATOM    659  HA  ILE A  60      16.593   4.120  -2.978  1.00 97.37           H
ATOM    660  CB  ILE A  60      17.927   2.548  -2.464  1.00 97.37           C
ATOM    661  HB  ILE A  60      17.837   1.535  -2.069  1.00 97.37           H
ATOM    662  CG1 ILE A  60      18.533   3.412  -1.356  1.00 97.37           C
ATOM    663 1HG1 ILE A  60      18.814   4.384  -1.761  1.00 97.37           H
ATOM    664 2HG1 ILE A  60      17.788   3.592  -0.582  1.00 97.37           H
ATOM    665  CG2 ILE A  60      18.832   2.475  -3.695  1.00 97.37           C
ATOM    666 1HG2 ILE A  60      18.403   1.786  -4.422  1.00 97.37           H
ATOM    667 2HG2 ILE A  60      18.919   3.466  -4.141  1.00 97.37           H
ATOM    668 3HG2 ILE A  60      19.820   2.122  -3.399  1.00 97.37           H
ATOM    669  CD1 ILE A  60      19.761   2.735  -0.743  1.00 97.37           C
ATOM    670 1HD1 ILE A  60      19.471   1.774  -0.317  1.00 97.37           H
ATOM    671 2HD1 ILE A  60      20.513   2.578  -1.515  1.00 97.37           H
ATOM    672 3HD1 ILE A  60      20.172   3.370   0.042  1.00 97.37           H
ATOM    673  HN  ILE A  60      15.955   2.247  -1.001  1.00 97.37           H
ATOM    674  N   VAL A  61      15.647   1.141  -4.033  1.00 95.97           N
ATOM    675  CA  VAL A  61      15.254   0.382  -5.209  1.00 95.97           C
ATOM    676  C   VAL A  61      13.944   0.949  -5.761  1.00 95.97           C
ATOM    677  O   VAL A  61      13.788   1.093  -6.973  1.00 95.97           O
ATOM    678  HA  VAL A  61      16.035   0.509  -5.958  1.00 95.97           H
ATOM    679  CB  VAL A  61      15.163  -1.106  -4.865  1.00 95.97           C
ATOM    680  HB  VAL A  61      14.448  -1.218  -4.049  1.00 95.97           H
ATOM    681  CG1 VAL A  61      14.646  -1.913  -6.057  1.00 95.97           C
ATOM    682 1HG1 VAL A  61      13.654  -1.557  -6.334  1.00 95.97           H
ATOM    683 2HG1 VAL A  61      15.325  -1.790  -6.901  1.00 95.97           H
ATOM    684 3HG1 VAL A  61      14.591  -2.967  -5.785  1.00 95.97           H
ATOM    685  CG2 VAL A  61      16.513  -1.641  -4.384  1.00 95.97           C
ATOM    686 1HG2 VAL A  61      17.257  -1.508  -5.169  1.00 95.97           H
ATOM    687 2HG2 VAL A  61      16.824  -1.094  -3.493  1.00 95.97           H
ATOM    688 3HG2 VAL A  61      16.420  -2.700  -4.146  1.00 95.97           H
ATOM    689  HN  VAL A  61      15.641   0.626  -3.176  1.00 95.97           H
ATOM    690  N   GLY A  62      13.037   1.257  -4.846  1.00 96.19           N
ATOM    691  CA  GLY A  62      11.721   1.738  -5.230  1.00 96.19           C
ATOM    692  C   GLY A  62      11.811   3.121  -5.878  1.00 96.19           C
ATOM    693  O   GLY A  62      11.138   3.390  -6.873  1.00 96.19           O
ATOM    694 1HA  GLY A  62      11.261   1.036  -5.925  1.00 96.19           H
ATOM    695 2HA  GLY A  62      11.076   1.786  -4.352  1.00 96.19           H
ATOM    696  HN  GLY A  62      13.188   1.181  -3.861  1.00 96.19           H
ATOM    697  N   ALA A  63      12.647   3.963  -5.289  1.00 96.78           N
ATOM    698  CA  ALA A  63      12.790   5.330  -5.761  1.00 96.78           C
ATOM    699  C   ALA A  63      13.322   5.316  -7.196  1.00 96.78           C
ATOM    700  O   ALA A  63      12.804   6.022  -8.060  1.00 96.78           O
ATOM    701  HA  ALA A  63      11.802   5.789  -5.753  1.00 96.78           H
ATOM    702  CB  ALA A  63      13.702   6.106  -4.809  1.00 96.78           C
ATOM    703 1HB  ALA A  63      13.265   6.110  -3.810  1.00 96.78           H
ATOM    704 2HB  ALA A  63      14.682   5.629  -4.774  1.00 96.78           H
ATOM    705 3HB  ALA A  63      13.809   7.131  -5.163  1.00 96.78           H
ATOM    706  HN  ALA A  63      13.220   3.724  -4.505  1.00 96.78           H
ATOM    707  N   LEU A  64      14.350   4.506  -7.404  1.00 95.39           N
ATOM    708  CA  LEU A  64      14.959   4.394  -8.718  1.00 95.39           C
ATOM    709  C   LEU A  64      13.930   3.844  -9.708  1.00 95.39           C
ATOM    710  O   LEU A  64      13.762   4.386 -10.800  1.00 95.39           O
ATOM    711  HA  LEU A  64      15.240   5.398  -9.035  1.00 95.39           H
ATOM    712  CB  LEU A  64      16.244   3.567  -8.644  1.00 95.39           C
ATOM    713 1HB  LEU A  64      16.011   2.612  -8.173  1.00 95.39           H
ATOM    714 2HB  LEU A  64      16.572   3.349  -9.661  1.00 95.39           H
ATOM    715  CG  LEU A  64      17.411   4.206  -7.888  1.00 95.39           C
ATOM    716  HG  LEU A  64      17.062   4.483  -6.893  1.00 95.39           H
ATOM    717  CD1 LEU A  64      18.557   3.209  -7.704  1.00 95.39           C
ATOM    718 1HD1 LEU A  64      18.203   2.348  -7.137  1.00 95.39           H
ATOM    719 2HD1 LEU A  64      18.912   2.880  -8.681  1.00 95.39           H
ATOM    720 3HD1 LEU A  64      19.373   3.689  -7.164  1.00 95.39           H
ATOM    721  CD2 LEU A  64      17.873   5.491  -8.578  1.00 95.39           C
ATOM    722 1HD2 LEU A  64      18.198   5.261  -9.593  1.00 95.39           H
ATOM    723 2HD2 LEU A  64      17.048   6.202  -8.613  1.00 95.39           H
ATOM    724 3HD2 LEU A  64      18.703   5.924  -8.020  1.00 95.39           H
ATOM    725  HN  LEU A  64      14.764   3.934  -6.696  1.00 95.39           H
ATOM    726  N   GLY A  65      13.269   2.774  -9.292  1.00 93.60           N
ATOM    727  CA  GLY A  65      12.374   2.054 -10.182  1.00 93.60           C
ATOM    728  C   GLY A  65      11.226   2.951 -10.649  1.00 93.60           C
ATOM    729  O   GLY A  65      10.969   3.063 -11.847  1.00 93.60           O
ATOM    730 1HA  GLY A  65      12.931   1.690 -11.045  1.00 93.60           H
ATOM    731 2HA  GLY A  65      11.972   1.179  -9.670  1.00 93.60           H
ATOM    732  HN  GLY A  65      13.336   2.400  -8.367  1.00 93.60           H
ATOM    733  N   ASN A  66      10.566   3.566  -9.679  1.00 94.47           N
ATOM    734  CA  ASN A  66       9.355   4.319  -9.958  1.00 94.47           C
ATOM    735  C   ASN A  66       9.721   5.616 -10.683  1.00 94.47           C
ATOM    736  O   ASN A  66       8.960   6.101 -11.518  1.00 94.47           O
ATOM    737  HA  ASN A  66       8.742   3.658 -10.571  1.00 94.47           H
ATOM    738  CB  ASN A  66       8.626   4.689  -8.665  1.00 94.47           C
ATOM    739 1HB  ASN A  66       9.338   5.093  -7.945  1.00 94.47           H
ATOM    740 2HB  ASN A  66       7.897   5.474  -8.867  1.00 94.47           H
ATOM    741  CG  ASN A  66       7.920   3.472  -8.066  1.00 94.47           C
ATOM    742  OD1 ASN A  66       7.015   2.897  -8.648  1.00 94.47           O
ATOM    743  ND2 ASN A  66       8.382   3.112  -6.871  1.00 94.47           N
ATOM    744 1HD2 ASN A  66       9.128   3.627  -6.448  1.00 94.47           H
ATOM    745 2HD2 ASN A  66       7.985   2.327  -6.397  1.00 94.47           H
ATOM    746  HN  ASN A  66      10.845   3.556  -8.719  1.00 94.47           H
ATOM    747  N   SER A  67      10.888   6.140 -10.337  1.00 94.32           N
ATOM    748  CA  SER A  67      11.403   7.324 -11.003  1.00 94.32           C
ATOM    749  C   SER A  67      11.623   7.035 -12.489  1.00 94.32           C
ATOM    750  O   SER A  67      11.381   7.894 -13.335  1.00 94.32           O
ATOM    751  HA  SER A  67      10.635   8.087 -10.871  1.00 94.32           H
ATOM    752  CB  SER A  67      12.706   7.797 -10.355  1.00 94.32           C
ATOM    753 1HB  SER A  67      13.444   6.996 -10.399  1.00 94.32           H
ATOM    754 2HB  SER A  67      13.111   8.634 -10.924  1.00 94.32           H
ATOM    755  OG  SER A  67      12.517   8.193  -9.000  1.00 94.32           O
ATOM    756  HG  SER A  67      12.992   7.560  -8.389  1.00 94.32           H
ATOM    757  HN  SER A  67      11.476   5.771  -9.617  1.00 94.32           H
ATOM    758  N   LEU A  68      12.079   5.821 -12.761  1.00 91.62           N
ATOM    759  CA  LEU A  68      12.311   5.399 -14.132  1.00 91.62           C
ATOM    760  C   LEU A  68      10.977   5.352 -14.879  1.00 91.62           C
ATOM    761  O   LEU A  68      10.898   5.745 -16.042  1.00 91.62           O
ATOM    762  HA  LEU A  68      12.944   6.151 -14.603  1.00 91.62           H
ATOM    763  CB  LEU A  68      13.080   4.076 -14.163  1.00 91.62           C
ATOM    764 1HB  LEU A  68      14.003   4.203 -13.598  1.00 91.62           H
ATOM    765 2HB  LEU A  68      12.488   3.323 -13.643  1.00 91.62           H
ATOM    766  CG  LEU A  68      13.433   3.538 -15.551  1.00 91.62           C
ATOM    767  HG  LEU A  68      12.516   3.474 -16.136  1.00 91.62           H
ATOM    768  CD1 LEU A  68      14.373   4.496 -16.287  1.00 91.62           C
ATOM    769 1HD1 LEU A  68      13.887   5.465 -16.401  1.00 91.62           H
ATOM    770 2HD1 LEU A  68      15.292   4.615 -15.714  1.00 91.62           H
ATOM    771 3HD1 LEU A  68      14.608   4.089 -17.271  1.00 91.62           H
ATOM    772  CD2 LEU A  68      14.012   2.125 -15.460  1.00 91.62           C
ATOM    773 1HD2 LEU A  68      14.915   2.141 -14.851  1.00 91.62           H
ATOM    774 2HD2 LEU A  68      13.278   1.461 -15.004  1.00 91.62           H
ATOM    775 3HD2 LEU A  68      14.254   1.767 -16.461  1.00 91.62           H
ATOM    776  HN  LEU A  68      12.289   5.133 -12.066  1.00 91.62           H
ATOM    777  N   VAL A  69       9.960   4.869 -14.180  1.00 91.04           N
ATOM    778  CA  VAL A  69       8.641   4.734 -14.774  1.00 91.04           C
ATOM    779  C   VAL A  69       8.157   6.106 -15.248  1.00 91.04           C
ATOM    780  O   VAL A  69       7.675   6.244 -16.371  1.00 91.04           O
ATOM    781  HA  VAL A  69       8.735   4.077 -15.639  1.00 91.04           H
ATOM    782  CB  VAL A  69       7.684   4.074 -13.779  1.00 91.04           C
ATOM    783  HB  VAL A  69       7.723   4.642 -12.849  1.00 91.04           H
ATOM    784  CG1 VAL A  69       6.244   4.113 -14.293  1.00 91.04           C
ATOM    785 1HG1 VAL A  69       5.938   5.150 -14.437  1.00 91.04           H
ATOM    786 2HG1 VAL A  69       6.183   3.581 -15.243  1.00 91.04           H
ATOM    787 3HG1 VAL A  69       5.585   3.638 -13.567  1.00 91.04           H
ATOM    788  CG2 VAL A  69       8.117   2.639 -13.471  1.00 91.04           C
ATOM    789 1HG2 VAL A  69       8.121   2.055 -14.392  1.00 91.04           H
ATOM    790 2HG2 VAL A  69       9.119   2.646 -13.042  1.00 91.04           H
ATOM    791 3HG2 VAL A  69       7.421   2.193 -12.762  1.00 91.04           H
ATOM    792  HN  VAL A  69      10.027   4.573 -13.228  1.00 91.04           H
ATOM    793  N   ILE A  70       8.301   7.085 -14.368  1.00 91.73           N
ATOM    794  CA  ILE A  70       7.830   8.429 -14.659  1.00 91.73           C
ATOM    795  C   ILE A  70       8.603   8.988 -15.855  1.00 91.73           C
ATOM    796  O   ILE A  70       8.017   9.599 -16.747  1.00 91.73           O
ATOM    797  HA  ILE A  70       6.778   8.353 -14.933  1.00 91.73           H
ATOM    798  CB  ILE A  70       7.911   9.307 -13.409  1.00 91.73           C
ATOM    799  HB  ILE A  70       8.926   9.249 -13.015  1.00 91.73           H
ATOM    800  CG1 ILE A  70       6.972   8.793 -12.315  1.00 91.73           C
ATOM    801 1HG1 ILE A  70       5.941   8.838 -12.666  1.00 91.73           H
ATOM    802 2HG1 ILE A  70       7.192   7.747 -12.105  1.00 91.73           H
ATOM    803  CG2 ILE A  70       7.642  10.774 -13.752  1.00 91.73           C
ATOM    804 1HG2 ILE A  70       8.384  11.121 -14.471  1.00 91.73           H
ATOM    805 2HG2 ILE A  70       6.646  10.870 -14.183  1.00 91.73           H
ATOM    806 3HG2 ILE A  70       7.706  11.377 -12.845  1.00 91.73           H
ATOM    807  CD1 ILE A  70       7.118   9.618 -11.035  1.00 91.73           C
ATOM    808 1HD1 ILE A  70       8.144   9.551 -10.675  1.00 91.73           H
ATOM    809 2HD1 ILE A  70       6.873  10.660 -11.245  1.00 91.73           H
ATOM    810 3HD1 ILE A  70       6.439   9.231 -10.275  1.00 91.73           H
ATOM    811  HN  ILE A  70       8.731   6.973 -13.471  1.00 91.73           H
ATOM    812  N   LEU A  71       9.908   8.759 -15.834  1.00 89.69           N
ATOM    813  CA  LEU A  71      10.780   9.306 -16.860  1.00 89.69           C
ATOM    814  C   LEU A  71      10.412   8.695 -18.214  1.00 89.69           C
ATOM    815  O   LEU A  71      10.365   9.396 -19.223  1.00 89.69           O
ATOM    816  HA  LEU A  71      10.598  10.380 -16.905  1.00 89.69           H
ATOM    817  CB  LEU A  71      12.248   9.111 -16.476  1.00 89.69           C
ATOM    818 1HB  LEU A  71      12.434   9.649 -15.546  1.00 89.69           H
ATOM    819 2HB  LEU A  71      12.411   8.053 -16.270  1.00 89.69           H
ATOM    820  CG  LEU A  71      13.279   9.565 -17.511  1.00 89.69           C
ATOM    821  HG  LEU A  71      12.803  10.292 -18.170  1.00 89.69           H
ATOM    822  CD1 LEU A  71      14.459  10.269 -16.838  1.00 89.69           C
ATOM    823 1HD1 LEU A  71      14.099  11.143 -16.296  1.00 89.69           H
ATOM    824 2HD1 LEU A  71      14.942   9.583 -16.142  1.00 89.69           H
ATOM    825 3HD1 LEU A  71      15.176  10.581 -17.597  1.00 89.69           H
ATOM    826  CD2 LEU A  71      13.732   8.393 -18.384  1.00 89.69           C
ATOM    827 1HD2 LEU A  71      14.184   7.625 -17.755  1.00 89.69           H
ATOM    828 2HD2 LEU A  71      12.872   7.975 -18.907  1.00 89.69           H
ATOM    829 3HD2 LEU A  71      14.465   8.744 -19.111  1.00 89.69           H
ATOM    830  HN  LEU A  71      10.369   8.213 -15.135  1.00 89.69           H
ATOM    831  N   VAL A  72      10.162   7.394 -18.192  1.00 86.77           N
ATOM    832  CA  VAL A  72       9.804   6.680 -19.406  1.00 86.77           C
ATOM    833  C   VAL A  72       8.500   7.253 -19.964  1.00 86.77           C
ATOM    834  O   VAL A  72       8.376   7.462 -21.170  1.00 86.77           O
ATOM    835  HA  VAL A  72      10.600   6.847 -20.132  1.00 86.77           H
ATOM    836  CB  VAL A  72       9.725   5.178 -19.125  1.00 86.77           C
ATOM    837  HB  VAL A  72       9.069   5.031 -18.267  1.00 86.77           H
ATOM    838  CG1 VAL A  72       9.119   4.430 -20.314  1.00 86.77           C
ATOM    839 1HG1 VAL A  72       8.112   4.803 -20.503  1.00 86.77           H
ATOM    840 2HG1 VAL A  72       9.737   4.588 -21.197  1.00 86.77           H
ATOM    841 3HG1 VAL A  72       9.074   3.364 -20.088  1.00 86.77           H
ATOM    842  CG2 VAL A  72      11.102   4.614 -18.767  1.00 86.77           C
ATOM    843 1HG2 VAL A  72      11.789   4.779 -19.596  1.00 86.77           H
ATOM    844 2HG2 VAL A  72      11.480   5.116 -17.876  1.00 86.77           H
ATOM    845 3HG2 VAL A  72      11.017   3.545 -18.572  1.00 86.77           H
ATOM    846  HN  VAL A  72      10.199   6.831 -17.366  1.00 86.77           H
ATOM    847  N   TYR A  73       7.561   7.492 -19.061  1.00 85.35           N
ATOM    848  CA  TYR A  73       6.266   8.024 -19.450  1.00 85.35           C
ATOM    849  C   TYR A  73       6.416   9.380 -20.142  1.00 85.35           C
ATOM    850  O   TYR A  73       5.723   9.662 -21.119  1.00 85.35           O
ATOM    851  HA  TYR A  73       5.808   7.319 -20.143  1.00 85.35           H
ATOM    852  CB  TYR A  73       5.480   8.212 -18.151  1.00 85.35           C
ATOM    853 1HB  TYR A  73       5.409   7.252 -17.639  1.00 85.35           H
ATOM    854 2HB  TYR A  73       6.036   8.882 -17.495  1.00 85.35           H
ATOM    855  CG  TYR A  73       4.070   8.772 -18.352  1.00 85.35           C
ATOM    856  CD1 TYR A  73       3.870  10.137 -18.397  1.00 85.35           C
ATOM    857  HD1 TYR A  73       4.716  10.816 -18.289  1.00 85.35           H
ATOM    858  CD2 TYR A  73       2.999   7.913 -18.489  1.00 85.35           C
ATOM    859  HD2 TYR A  73       3.158   6.835 -18.454  1.00 85.35           H
ATOM    860  CE1 TYR A  73       2.544  10.664 -18.586  1.00 85.35           C
ATOM    861  HE1 TYR A  73       2.372  11.740 -18.624  1.00 85.35           H
ATOM    862  CE2 TYR A  73       1.673   8.440 -18.679  1.00 85.35           C
ATOM    863  HE2 TYR A  73       0.818   7.772 -18.788  1.00 85.35           H
ATOM    864  CZ  TYR A  73       1.511   9.790 -18.718  1.00 85.35           C
ATOM    865  OH  TYR A  73       0.258  10.288 -18.897  1.00 85.35           O
ATOM    866  HH  TYR A  73      -0.379   9.545 -19.106  1.00 85.35           H
ATOM    867  HN  TYR A  73       7.674   7.328 -18.081  1.00 85.35           H
ATOM    868  N   TRP A  74       7.325  10.183 -19.610  1.00 86.10           N
ATOM    869  CA  TRP A  74       7.459  11.560 -20.053  1.00 86.10           C
ATOM    870  C   TRP A  74       8.041  11.547 -21.468  1.00 86.10           C
ATOM    871  O   TRP A  74       7.492  12.171 -22.375  1.00 86.10           O
ATOM    872  HA  TRP A  74       6.464  12.006 -20.064  1.00 86.10           H
ATOM    873  CB  TRP A  74       8.301  12.374 -19.069  1.00 86.10           C
ATOM    874 1HB  TRP A  74       8.080  12.041 -18.055  1.00 86.10           H
ATOM    875 2HB  TRP A  74       9.355  12.166 -19.250  1.00 86.10           H
ATOM    876  CG  TRP A  74       8.072  13.885 -19.155  1.00 86.10           C
ATOM    877  CD1 TRP A  74       8.707  14.773 -19.932  1.00 86.10           C
ATOM    878  HD1 TRP A  74       9.502  14.517 -20.633  1.00 86.10           H
ATOM    879  CD2 TRP A  74       7.111  14.653 -18.401  1.00 86.10           C
ATOM    880  NE1 TRP A  74       8.228  16.052 -19.735  1.00 86.10           N
ATOM    881  HE1 TRP A  74       8.543  16.880 -20.198  1.00 86.10           H
ATOM    882  CE2 TRP A  74       7.226  15.977 -18.774  1.00 86.10           C
ATOM    883  CE3 TRP A  74       6.175  14.243 -17.435  1.00 86.10           C
ATOM    884  HE3 TRP A  74       6.065  13.205 -17.123  1.00 86.10           H
ATOM    885  CZ2 TRP A  74       6.437  16.998 -18.232  1.00 86.10           C
ATOM    886  HZ2 TRP A  74       6.547  18.036 -18.544  1.00 86.10           H
ATOM    887  CZ3 TRP A  74       5.394  15.276 -16.903  1.00 86.10           C
ATOM    888  HZ3 TRP A  74       4.651  15.012 -16.149  1.00 86.10           H
ATOM    889  CH2 TRP A  74       5.497  16.613 -17.268  1.00 86.10           C
ATOM    890  HH2 TRP A  74       4.850  17.358 -16.806  1.00 86.10           H
ATOM    891  HN  TRP A  74       7.961   9.908 -18.889  1.00 86.10           H
ATOM    892  N   TYR A  75       9.144  10.827 -21.613  1.00 81.87           N
ATOM    893  CA  TYR A  75       9.943  10.918 -22.824  1.00 81.87           C
ATOM    894  C   TYR A  75       9.398   9.990 -23.911  1.00 81.87           C
ATOM    895  O   TYR A  75       9.831  10.053 -25.061  1.00 81.87           O
ATOM    896  HA  TYR A  75       9.899  11.947 -23.179  1.00 81.87           H
ATOM    897  CB  TYR A  75      11.350  10.459 -22.436  1.00 81.87           C
ATOM    898 1HB  TYR A  75      11.270   9.594 -21.776  1.00 81.87           H
ATOM    899 2HB  TYR A  75      11.873  10.128 -23.333  1.00 81.87           H
ATOM    900  CG  TYR A  75      12.187  11.535 -21.742  1.00 81.87           C
ATOM    901  CD1 TYR A  75      12.845  12.487 -22.493  1.00 81.87           C
ATOM    902  HD1 TYR A  75      12.769  12.473 -23.580  1.00 81.87           H
ATOM    903  CD2 TYR A  75      12.283  11.554 -20.366  1.00 81.87           C
ATOM    904  HD2 TYR A  75      11.763  10.801 -19.772  1.00 81.87           H
ATOM    905  CE1 TYR A  75      13.633  13.501 -21.840  1.00 81.87           C
ATOM    906  HE1 TYR A  75      14.158  14.259 -22.421  1.00 81.87           H
ATOM    907  CE2 TYR A  75      13.071  12.567 -19.713  1.00 81.87           C
ATOM    908  HE2 TYR A  75      13.156  12.593 -18.626  1.00 81.87           H
ATOM    909  CZ  TYR A  75      13.707  13.490 -20.482  1.00 81.87           C
ATOM    910  OH  TYR A  75      14.451  14.448 -19.866  1.00 81.87           O
ATOM    911  HH  TYR A  75      14.857  15.057 -20.547  1.00 81.87           H
ATOM    912  HN  TYR A  75       9.493  10.193 -20.923  1.00 81.87           H
ATOM    913  N   CYS A  76       8.456   9.149 -23.509  1.00 75.88           N
ATOM    914  CA  CYS A  76       7.833   8.223 -24.440  1.00 75.88           C
ATOM    915  C   CYS A  76       7.047   9.034 -25.472  1.00 75.88           C
ATOM    916  O   CYS A  76       6.076   9.706 -25.129  1.00 75.88           O
ATOM    917  HA  CYS A  76       8.641   7.668 -24.917  1.00 75.88           H
ATOM    918  CB  CYS A  76       6.946   7.206 -23.718  1.00 75.88           C
ATOM    919 1HB  CYS A  76       7.537   6.647 -22.992  1.00 75.88           H
ATOM    920 2HB  CYS A  76       6.165   7.724 -23.161  1.00 75.88           H
ATOM    921  SG  CYS A  76       6.195   6.059 -24.929  1.00 75.88           S
ATOM    922  HG  CYS A  76       7.336   5.489 -25.307  1.00 75.88           H
ATOM    923  HN  CYS A  76       8.119   9.095 -22.569  1.00 75.88           H
ATOM    924  N   THR A  77       7.497   8.944 -26.715  1.00 68.96           N
ATOM    925  CA  THR A  77       6.940   9.770 -27.773  1.00 68.96           C
ATOM    926  C   THR A  77       5.607   9.193 -28.254  1.00 68.96           C
ATOM    927  O   THR A  77       4.910   9.815 -29.054  1.00 68.96           O
ATOM    928  HA  THR A  77       6.732  10.758 -27.365  1.00 68.96           H
ATOM    929  CB  THR A  77       7.988   9.886 -28.883  1.00 68.96           C
ATOM    930  HB  THR A  77       7.624  10.513 -29.697  1.00 68.96           H
ATOM    931  OG1 THR A  77       8.277   8.534 -29.230  1.00 68.96           O
ATOM    932  HG1 THR A  77       8.891   8.508 -30.019  1.00 68.96           H
ATOM    933  CG2 THR A  77       9.322  10.434 -28.373  1.00 68.96           C
ATOM    934 1HG2 THR A  77       9.718   9.769 -27.605  1.00 68.96           H
ATOM    935 2HG2 THR A  77       9.169  11.426 -27.950  1.00 68.96           H
ATOM    936 3HG2 THR A  77      10.029  10.496 -29.200  1.00 68.96           H
ATOM    937  HN  THR A  77       8.226   8.324 -27.002  1.00 68.96           H
ATOM    938  N   ARG A  78       5.294   8.010 -27.747  1.00 70.10           N
ATOM    939  CA  ARG A  78       4.077   7.323 -28.146  1.00 70.10           C
ATOM    940  C   ARG A  78       2.870   7.913 -27.414  1.00 70.10           C
ATOM    941  O   ARG A  78       2.978   8.320 -26.258  1.00 70.10           O
ATOM    942  HA  ARG A  78       4.003   7.488 -29.221  1.00 70.10           H
ATOM    943  CB  ARG A  78       4.165   5.826 -27.844  1.00 70.10           C
ATOM    944 1HB  ARG A  78       3.528   5.274 -28.535  1.00 70.10           H
ATOM    945 2HB  ARG A  78       5.186   5.478 -28.005  1.00 70.10           H
ATOM    946  CG  ARG A  78       3.740   5.530 -26.404  1.00 70.10           C
ATOM    947 1HG  ARG A  78       4.321   6.146 -25.717  1.00 70.10           H
ATOM    948 2HG  ARG A  78       2.693   5.801 -26.267  1.00 70.10           H
ATOM    949  CD  ARG A  78       3.940   4.052 -26.066  1.00 70.10           C
ATOM    950 1HD  ARG A  78       3.108   3.465 -26.457  1.00 70.10           H
ATOM    951 2HD  ARG A  78       4.845   3.679 -26.545  1.00 70.10           H
ATOM    952  NE  ARG A  78       4.036   3.876 -24.600  1.00 70.10           N
ATOM    953  HE  ARG A  78       4.946   3.880 -24.186  1.00 70.10           H
ATOM    954  CZ  ARG A  78       2.979   3.713 -23.792  1.00 70.10           C
ATOM    955  NH1 ARG A  78       1.736   3.700 -24.292  1.00 70.10           N
ATOM    956 1HH1 ARG A  78       1.591   3.813 -25.275  1.00 70.10           H
ATOM    957 2HH1 ARG A  78       0.953   3.578 -23.682  1.00 70.10           H
ATOM    958  NH2 ARG A  78       3.184   3.563 -22.476  1.00 70.10           N
ATOM    959 1HH2 ARG A  78       2.406   3.440 -21.860  1.00 70.10           H
ATOM    960 2HH2 ARG A  78       4.115   3.573 -22.111  1.00 70.10           H
ATOM    961  HN  ARG A  78       5.853   7.522 -27.076  1.00 70.10           H
ATOM    962  N   VAL A  79       1.747   7.942 -28.117  1.00 76.56           N
ATOM    963  CA  VAL A  79       0.502   8.396 -27.521  1.00 76.56           C
ATOM    964  C   VAL A  79       0.273   7.654 -26.203  1.00 76.56           C
ATOM    965  O   VAL A  79       0.422   6.435 -26.138  1.00 76.56           O
ATOM    966  HA  VAL A  79       0.606   9.460 -27.312  1.00 76.56           H
ATOM    967  CB  VAL A  79      -0.648   8.219 -28.515  1.00 76.56           C
ATOM    968  HB  VAL A  79      -0.826   7.150 -28.634  1.00 76.56           H
ATOM    969  CG1 VAL A  79      -1.935   8.853 -27.982  1.00 76.56           C
ATOM    970 1HG1 VAL A  79      -2.210   8.378 -27.040  1.00 76.56           H
ATOM    971 2HG1 VAL A  79      -1.774   9.918 -27.819  1.00 76.56           H
ATOM    972 3HG1 VAL A  79      -2.736   8.712 -28.707  1.00 76.56           H
ATOM    973  CG2 VAL A  79      -0.282   8.791 -29.885  1.00 76.56           C
ATOM    974 1HG2 VAL A  79      -0.064   9.855 -29.789  1.00 76.56           H
ATOM    975 2HG2 VAL A  79       0.596   8.274 -30.272  1.00 76.56           H
ATOM    976 3HG2 VAL A  79      -1.117   8.652 -30.572  1.00 76.56           H
ATOM    977  HN  VAL A  79       1.680   7.663 -29.075  1.00 76.56           H
ATOM    978  N   LYS A  80      -0.086   8.422 -25.184  1.00 79.10           N
ATOM    979  CA  LYS A  80      -0.385   7.847 -23.883  1.00 79.10           C
ATOM    980  C   LYS A  80      -1.688   7.049 -23.971  1.00 79.10           C
ATOM    981  O   LYS A  80      -2.496   7.269 -24.871  1.00 79.10           O
ATOM    982  HA  LYS A  80       0.424   7.161 -23.635  1.00 79.10           H
ATOM    983  CB  LYS A  80      -0.402   8.935 -22.808  1.00 79.10           C
ATOM    984 1HB  LYS A  80      -1.279   9.569 -22.939  1.00 79.10           H
ATOM    985 2HB  LYS A  80      -0.485   8.476 -21.823  1.00 79.10           H
ATOM    986  CG  LYS A  80       0.865   9.790 -22.873  1.00 79.10           C
ATOM    987 1HG  LYS A  80       0.876  10.360 -23.802  1.00 79.10           H
ATOM    988 2HG  LYS A  80       0.864  10.512 -22.056  1.00 79.10           H
ATOM    989  CD  LYS A  80       2.120   8.918 -22.789  1.00 79.10           C
ATOM    990 1HD  LYS A  80       2.042   8.245 -21.935  1.00 79.10           H
ATOM    991 2HD  LYS A  80       2.195   8.295 -23.680  1.00 79.10           H
ATOM    992  CE  LYS A  80       3.378   9.778 -22.654  1.00 79.10           C
ATOM    993 1HE  LYS A  80       3.283  10.671 -23.273  1.00 79.10           H
ATOM    994 2HE  LYS A  80       3.486  10.116 -21.623  1.00 79.10           H
ATOM    995  NZ  LYS A  80       4.576   9.011 -23.060  1.00 79.10           N
ATOM    996 1HZ  LYS A  80       5.411   9.515 -22.780  1.00 79.10           H
ATOM    997 2HZ  LYS A  80       4.564   8.102 -22.610  1.00 79.10           H
ATOM    998 3HZ  LYS A  80       4.576   8.891 -24.066  1.00 79.10           H
ATOM    999  HN  LYS A  80      -0.174   9.416 -25.237  1.00 79.10           H
ATOM   1000  N   THR A  81      -1.850   6.137 -23.023  1.00 80.33           N
ATOM   1001  CA  THR A  81      -3.112   5.433 -22.871  1.00 80.33           C
ATOM   1002  C   THR A  81      -3.657   5.615 -21.453  1.00 80.33           C
ATOM   1003  O   THR A  81      -2.945   6.082 -20.565  1.00 80.33           O
ATOM   1004  HA  THR A  81      -3.838   5.876 -23.552  1.00 80.33           H
ATOM   1005  CB  THR A  81      -2.884   3.968 -23.250  1.00 80.33           C
ATOM   1006  HB  THR A  81      -3.829   3.427 -23.300  1.00 80.33           H
ATOM   1007  OG1 THR A  81      -1.957   3.497 -22.276  1.00 80.33           O
ATOM   1008  HG1 THR A  81      -1.028   3.770 -22.527  1.00 80.33           H
ATOM   1009  CG2 THR A  81      -2.139   3.816 -24.578  1.00 80.33           C
ATOM   1010 1HG2 THR A  81      -1.165   4.299 -24.505  1.00 80.33           H
ATOM   1011 2HG2 THR A  81      -2.717   4.283 -25.375  1.00 80.33           H
ATOM   1012 3HG2 THR A  81      -2.003   2.758 -24.799  1.00 80.33           H
ATOM   1013  HN  THR A  81      -1.140   5.879 -22.367  1.00 80.33           H
ATOM   1014  N   MET A  82      -4.916   5.237 -21.284  1.00 81.88           N
ATOM   1015  CA  MET A  82      -5.543   5.287 -19.974  1.00 81.88           C
ATOM   1016  C   MET A  82      -4.756   4.459 -18.957  1.00 81.88           C
ATOM   1017  O   MET A  82      -4.549   4.893 -17.825  1.00 81.88           O
ATOM   1018  HA  MET A  82      -5.533   6.337 -19.684  1.00 81.88           H
ATOM   1019  CB  MET A  82      -6.973   4.751 -20.072  1.00 81.88           C
ATOM   1020 1HB  MET A  82      -7.563   5.396 -20.723  1.00 81.88           H
ATOM   1021 2HB  MET A  82      -6.963   3.761 -20.528  1.00 81.88           H
ATOM   1022  CG  MET A  82      -7.626   4.676 -18.690  1.00 81.88           C
ATOM   1023 1HG  MET A  82      -7.257   3.803 -18.152  1.00 81.88           H
ATOM   1024 2HG  MET A  82      -7.353   5.552 -18.102  1.00 81.88           H
ATOM   1025  SD  MET A  82      -9.401   4.583 -18.858  1.00 81.88           S
ATOM   1026  CE  MET A  82      -9.889   4.908 -17.172  1.00 81.88           C
ATOM   1027 1HE  MET A  82      -9.465   4.145 -16.518  1.00 81.88           H
ATOM   1028 2HE  MET A  82      -9.523   5.889 -16.870  1.00 81.88           H
ATOM   1029 3HE  MET A  82     -10.976   4.887 -17.098  1.00 81.88           H
ATOM   1030  HN  MET A  82      -5.503   4.902 -22.021  1.00 81.88           H
ATOM   1031  N   THR A  83      -4.337   3.281 -19.398  1.00 82.03           N
ATOM   1032  CA  THR A  83      -3.487   2.435 -18.579  1.00 82.03           C
ATOM   1033  C   THR A  83      -2.243   3.204 -18.129  1.00 82.03           C
ATOM   1034  O   THR A  83      -1.855   3.138 -16.964  1.00 82.03           O
ATOM   1035  HA  THR A  83      -4.037   2.163 -17.678  1.00 82.03           H
ATOM   1036  CB  THR A  83      -3.163   1.172 -19.380  1.00 82.03           C
ATOM   1037  HB  THR A  83      -2.625   1.419 -20.295  1.00 82.03           H
ATOM   1038  OG1 THR A  83      -4.429   0.543 -19.563  1.00 82.03           O
ATOM   1039  HG1 THR A  83      -5.044   1.152 -20.063  1.00 82.03           H
ATOM   1040  CG2 THR A  83      -2.355   0.156 -18.571  1.00 82.03           C
ATOM   1041 1HG2 THR A  83      -2.924  -0.142 -17.690  1.00 82.03           H
ATOM   1042 2HG2 THR A  83      -1.413   0.606 -18.260  1.00 82.03           H
ATOM   1043 3HG2 THR A  83      -2.153  -0.721 -19.187  1.00 82.03           H
ATOM   1044  HN  THR A  83      -4.570   2.905 -20.295  1.00 82.03           H
ATOM   1045  N   ASP A  84      -1.652   3.917 -19.077  1.00 83.13           N
ATOM   1046  CA  ASP A  84      -0.402   4.612 -18.821  1.00 83.13           C
ATOM   1047  C   ASP A  84      -0.628   5.678 -17.747  1.00 83.13           C
ATOM   1048  O   ASP A  84       0.247   5.924 -16.918  1.00 83.13           O
ATOM   1049  HA  ASP A  84       0.296   3.839 -18.501  1.00 83.13           H
ATOM   1050  CB  ASP A  84       0.106   5.313 -20.083  1.00 83.13           C
ATOM   1051 1HB  ASP A  84      -0.588   6.102 -20.370  1.00 83.13           H
ATOM   1052 2HB  ASP A  84       1.064   5.791 -19.877  1.00 83.13           H
ATOM   1053  CG  ASP A  84       0.263   4.320 -21.236  1.00 83.13           C
ATOM   1054  OD1 ASP A  84       0.902   3.272 -21.000  1.00 83.13           O
ATOM   1055  OD2 ASP A  84      -0.260   4.631 -22.328  1.00 83.13           O
ATOM   1056  HN  ASP A  84      -2.012   4.022 -20.004  1.00 83.13           H
ATOM   1057  N   MET A  85      -1.806   6.282 -17.796  1.00 88.08           N
ATOM   1058  CA  MET A  85      -2.155   7.321 -16.842  1.00 88.08           C
ATOM   1059  C   MET A  85      -2.187   6.767 -15.416  1.00 88.08           C
ATOM   1060  O   MET A  85      -1.685   7.400 -14.489  1.00 88.08           O
ATOM   1061  HA  MET A  85      -1.372   8.074 -16.928  1.00 88.08           H
ATOM   1062  CB  MET A  85      -3.526   7.900 -17.195  1.00 88.08           C
ATOM   1063 1HB  MET A  85      -3.533   8.217 -18.238  1.00 88.08           H
ATOM   1064 2HB  MET A  85      -4.289   7.128 -17.092  1.00 88.08           H
ATOM   1065  CG  MET A  85      -3.869   9.087 -16.294  1.00 88.08           C
ATOM   1066 1HG  MET A  85      -4.870   9.453 -16.525  1.00 88.08           H
ATOM   1067 2HG  MET A  85      -3.879   8.772 -15.250  1.00 88.08           H
ATOM   1068  SD  MET A  85      -2.675  10.394 -16.524  1.00 88.08           S
ATOM   1069  CE  MET A  85      -3.106  10.921 -18.174  1.00 88.08           C
ATOM   1070 1HE  MET A  85      -2.988  10.086 -18.865  1.00 88.08           H
ATOM   1071 2HE  MET A  85      -4.142  11.260 -18.188  1.00 88.08           H
ATOM   1072 3HE  MET A  85      -2.452  11.738 -18.477  1.00 88.08           H
ATOM   1073  HN  MET A  85      -2.514   6.073 -18.470  1.00 88.08           H
ATOM   1074  N   PHE A  86      -2.782   5.590 -15.285  1.00 88.80           N
ATOM   1075  CA  PHE A  86      -2.900   4.951 -13.986  1.00 88.80           C
ATOM   1076  C   PHE A  86      -1.537   4.467 -13.487  1.00 88.80           C
ATOM   1077  O   PHE A  86      -1.236   4.567 -12.299  1.00 88.80           O
ATOM   1078  HA  PHE A  86      -3.295   5.695 -13.294  1.00 88.80           H
ATOM   1079  CB  PHE A  86      -3.823   3.744 -14.163  1.00 88.80           C
ATOM   1080 1HB  PHE A  86      -3.425   3.108 -14.955  1.00 88.80           H
ATOM   1081 2HB  PHE A  86      -3.814   3.154 -13.246  1.00 88.80           H
ATOM   1082  CG  PHE A  86      -5.269   4.110 -14.502  1.00 88.80           C
ATOM   1083  CD1 PHE A  86      -5.852   5.191 -13.916  1.00 88.80           C
ATOM   1084  HD1 PHE A  86      -5.288   5.795 -13.206  1.00 88.80           H
ATOM   1085  CD2 PHE A  86      -5.972   3.356 -15.389  1.00 88.80           C
ATOM   1086  HD2 PHE A  86      -5.505   2.490 -15.858  1.00 88.80           H
ATOM   1087  CE1 PHE A  86      -7.194   5.531 -14.230  1.00 88.80           C
ATOM   1088  HE1 PHE A  86      -7.661   6.397 -13.761  1.00 88.80           H
ATOM   1089  CE2 PHE A  86      -7.315   3.696 -15.703  1.00 88.80           C
ATOM   1090  HE2 PHE A  86      -7.878   3.091 -16.413  1.00 88.80           H
ATOM   1091  CZ  PHE A  86      -7.897   4.776 -15.117  1.00 88.80           C
ATOM   1092  HZ  PHE A  86      -8.928   5.038 -15.359  1.00 88.80           H
ATOM   1093  HN  PHE A  86      -3.178   5.076 -16.046  1.00 88.80           H
ATOM   1094  N   LEU A  87      -0.750   3.953 -14.420  1.00 86.92           N
ATOM   1095  CA  LEU A  87       0.577   3.459 -14.091  1.00 86.92           C
ATOM   1096  C   LEU A  87       1.430   4.614 -13.563  1.00 86.92           C
ATOM   1097  O   LEU A  87       2.246   4.426 -12.662  1.00 86.92           O
ATOM   1098  HA  LEU A  87       0.463   2.722 -13.296  1.00 86.92           H
ATOM   1099  CB  LEU A  87       1.193   2.739 -15.292  1.00 86.92           C
ATOM   1100 1HB  LEU A  87       1.136   3.400 -16.156  1.00 86.92           H
ATOM   1101 2HB  LEU A  87       2.251   2.573 -15.087  1.00 86.92           H
ATOM   1102  CG  LEU A  87       0.559   1.398 -15.668  1.00 86.92           C
ATOM   1103  HG  LEU A  87      -0.503   1.562 -15.850  1.00 86.92           H
ATOM   1104  CD1 LEU A  87       1.161   0.851 -16.964  1.00 86.92           C
ATOM   1105 1HD1 LEU A  87       0.986   1.560 -17.773  1.00 86.92           H
ATOM   1106 2HD1 LEU A  87       2.233   0.706 -16.834  1.00 86.92           H
ATOM   1107 3HD1 LEU A  87       0.692  -0.102 -17.208  1.00 86.92           H
ATOM   1108  CD2 LEU A  87       0.671   0.397 -14.516  1.00 86.92           C
ATOM   1109 1HD2 LEU A  87       1.721   0.232 -14.279  1.00 86.92           H
ATOM   1110 2HD2 LEU A  87       0.158   0.792 -13.640  1.00 86.92           H
ATOM   1111 3HD2 LEU A  87       0.212  -0.547 -14.810  1.00 86.92           H
ATOM   1112  HN  LEU A  87      -1.004   3.871 -15.384  1.00 86.92           H
ATOM   1113  N   LEU A  88       1.211   5.784 -14.145  1.00 90.03           N
ATOM   1114  CA  LEU A  88       1.921   6.978 -13.717  1.00 90.03           C
ATOM   1115  C   LEU A  88       1.566   7.281 -12.260  1.00 90.03           C
ATOM   1116  O   LEU A  88       2.453   7.448 -11.424  1.00 90.03           O
ATOM   1117  HA  LEU A  88       2.987   6.762 -13.775  1.00 90.03           H
ATOM   1118  CB  LEU A  88       1.640   8.139 -14.673  1.00 90.03           C
ATOM   1119 1HB  LEU A  88       2.074   7.898 -15.643  1.00 90.03           H
ATOM   1120 2HB  LEU A  88       0.562   8.214 -14.815  1.00 90.03           H
ATOM   1121  CG  LEU A  88       2.166   9.508 -14.236  1.00 90.03           C
ATOM   1122  HG  LEU A  88       1.838   9.690 -13.213  1.00 90.03           H
ATOM   1123  CD1 LEU A  88       3.696   9.533 -14.232  1.00 90.03           C
ATOM   1124 1HD1 LEU A  88       4.069   8.778 -13.540  1.00 90.03           H
ATOM   1125 2HD1 LEU A  88       4.065   9.320 -15.235  1.00 90.03           H
ATOM   1126 3HD1 LEU A  88       4.042  10.517 -13.918  1.00 90.03           H
ATOM   1127  CD2 LEU A  88       1.577  10.623 -15.103  1.00 90.03           C
ATOM   1128 1HD2 LEU A  88       1.854  10.458 -16.145  1.00 90.03           H
ATOM   1129 2HD2 LEU A  88       0.491  10.620 -15.011  1.00 90.03           H
ATOM   1130 3HD2 LEU A  88       1.967  11.586 -14.772  1.00 90.03           H
ATOM   1131  HN  LEU A  88       0.565   5.923 -14.896  1.00 90.03           H
ATOM   1132  N   ASN A  89       0.268   7.343 -12.000  1.00 93.14           N
ATOM   1133  CA  ASN A  89      -0.214   7.737 -10.688  1.00 93.14           C
ATOM   1134  C   ASN A  89       0.208   6.688  -9.658  1.00 93.14           C
ATOM   1135  O   ASN A  89       0.412   7.008  -8.488  1.00 93.14           O
ATOM   1136  HA  ASN A  89       0.235   8.712 -10.498  1.00 93.14           H
ATOM   1137  CB  ASN A  89      -1.741   7.831 -10.668  1.00 93.14           C
ATOM   1138 1HB  ASN A  89      -2.167   7.013 -11.248  1.00 93.14           H
ATOM   1139 2HB  ASN A  89      -2.103   7.719  -9.646  1.00 93.14           H
ATOM   1140  CG  ASN A  89      -2.216   9.169 -11.239  1.00 93.14           C
ATOM   1141  OD1 ASN A  89      -2.471  10.123 -10.522  1.00 93.14           O
ATOM   1142  ND2 ASN A  89      -2.319   9.186 -12.564  1.00 93.14           N
ATOM   1143 1HD2 ASN A  89      -2.094   8.367 -13.094  1.00 93.14           H
ATOM   1144 2HD2 ASN A  89      -2.622  10.016 -13.032  1.00 93.14           H
ATOM   1145  HN  ASN A  89      -0.446   7.130 -12.667  1.00 93.14           H
ATOM   1146  N   LEU A  90       0.327   5.455 -10.130  1.00 91.36           N
ATOM   1147  CA  LEU A  90       0.743   4.361  -9.269  1.00 91.36           C
ATOM   1148  C   LEU A  90       2.177   4.607  -8.795  1.00 91.36           C
ATOM   1149  O   LEU A  90       2.478   4.454  -7.613  1.00 91.36           O
ATOM   1150  HA  LEU A  90       0.087   4.362  -8.399  1.00 91.36           H
ATOM   1151  CB  LEU A  90       0.551   3.019  -9.978  1.00 91.36           C
ATOM   1152 1HB  LEU A  90      -0.362   3.070 -10.570  1.00 91.36           H
ATOM   1153 2HB  LEU A  90       1.376   2.879 -10.677  1.00 91.36           H
ATOM   1154  CG  LEU A  90       0.471   1.788  -9.074  1.00 91.36           C
ATOM   1155  HG  LEU A  90       1.199   1.906  -8.271  1.00 91.36           H
ATOM   1156  CD1 LEU A  90      -0.908   1.675  -8.422  1.00 91.36           C
ATOM   1157 1HD1 LEU A  90      -1.099   2.564  -7.820  1.00 91.36           H
ATOM   1158 2HD1 LEU A  90      -1.670   1.590  -9.197  1.00 91.36           H
ATOM   1159 3HD1 LEU A  90      -0.938   0.791  -7.784  1.00 91.36           H
ATOM   1160  CD2 LEU A  90       0.848   0.518  -9.841  1.00 91.36           C
ATOM   1161 1HD2 LEU A  90       0.163   0.383 -10.678  1.00 91.36           H
ATOM   1162 2HD2 LEU A  90       1.867   0.610 -10.217  1.00 91.36           H
ATOM   1163 3HD2 LEU A  90       0.783  -0.342  -9.174  1.00 91.36           H
ATOM   1164  HN  LEU A  90       0.144   5.200 -11.079  1.00 91.36           H
ATOM   1165  N   ALA A  91       3.022   4.985  -9.743  1.00 93.67           N
ATOM   1166  CA  ALA A  91       4.426   5.214  -9.445  1.00 93.67           C
ATOM   1167  C   ALA A  91       4.554   6.408  -8.498  1.00 93.67           C
ATOM   1168  O   ALA A  91       5.419   6.421  -7.623  1.00 93.67           O
ATOM   1169  HA  ALA A  91       4.809   4.323  -8.947  1.00 93.67           H
ATOM   1170  CB  ALA A  91       5.198   5.419 -10.750  1.00 93.67           C
ATOM   1171 1HB  ALA A  91       5.099   4.530 -11.374  1.00 93.67           H
ATOM   1172 2HB  ALA A  91       4.794   6.282 -11.279  1.00 93.67           H
ATOM   1173 3HB  ALA A  91       6.251   5.590 -10.526  1.00 93.67           H
ATOM   1174  HN  ALA A  91       2.763   5.135 -10.697  1.00 93.67           H
ATOM   1175  N   ILE A  92       3.681   7.383  -8.705  1.00 95.21           N
ATOM   1176  CA  ILE A  92       3.682   8.577  -7.876  1.00 95.21           C
ATOM   1177  C   ILE A  92       3.316   8.195  -6.440  1.00 95.21           C
ATOM   1178  O   ILE A  92       3.970   8.630  -5.493  1.00 95.21           O
ATOM   1179  HA  ILE A  92       4.696   8.977  -7.880  1.00 95.21           H
ATOM   1180  CB  ILE A  92       2.771   9.648  -8.479  1.00 95.21           C
ATOM   1181  HB  ILE A  92       1.811   9.187  -8.714  1.00 95.21           H
ATOM   1182  CG1 ILE A  92       3.348  10.185  -9.790  1.00 95.21           C
ATOM   1183 1HG1 ILE A  92       4.233  10.787  -9.582  1.00 95.21           H
ATOM   1184 2HG1 ILE A  92       3.669   9.354 -10.417  1.00 95.21           H
ATOM   1185  CG2 ILE A  92       2.499  10.767  -7.471  1.00 95.21           C
ATOM   1186 1HG2 ILE A  92       2.013  10.351  -6.589  1.00 95.21           H
ATOM   1187 2HG2 ILE A  92       3.441  11.232  -7.182  1.00 95.21           H
ATOM   1188 3HG2 ILE A  92       1.849  11.515  -7.925  1.00 95.21           H
ATOM   1189  CD1 ILE A  92       2.315  11.028 -10.540  1.00 95.21           C
ATOM   1190 1HD1 ILE A  92       1.443  10.416 -10.767  1.00 95.21           H
ATOM   1191 2HD1 ILE A  92       2.015  11.872  -9.918  1.00 95.21           H
ATOM   1192 3HD1 ILE A  92       2.752  11.397 -11.468  1.00 95.21           H
ATOM   1193  HN  ILE A  92       2.984   7.367  -9.422  1.00 95.21           H
ATOM   1194  N   ALA A  93       2.273   7.388  -6.324  1.00 95.05           N
ATOM   1195  CA  ALA A  93       1.782   6.982  -5.017  1.00 95.05           C
ATOM   1196  C   ALA A  93       2.896   6.253  -4.263  1.00 95.05           C
ATOM   1197  O   ALA A  93       3.118   6.506  -3.080  1.00 95.05           O
ATOM   1198  HA  ALA A  93       1.514   7.885  -4.468  1.00 95.05           H
ATOM   1199  CB  ALA A  93       0.531   6.118  -5.187  1.00 95.05           C
ATOM   1200 1HB  ALA A  93      -0.239   6.692  -5.702  1.00 95.05           H
ATOM   1201 2HB  ALA A  93       0.778   5.233  -5.773  1.00 95.05           H
ATOM   1202 3HB  ALA A  93       0.164   5.814  -4.207  1.00 95.05           H
ATOM   1203  HN  ALA A  93       1.766   7.013  -7.100  1.00 95.05           H
ATOM   1204  N   ASP A  94       3.567   5.363  -4.979  1.00 94.13           N
ATOM   1205  CA  ASP A  94       4.629   4.570  -4.383  1.00 94.13           C
ATOM   1206  C   ASP A  94       5.737   5.501  -3.885  1.00 94.13           C
ATOM   1207  O   ASP A  94       6.237   5.338  -2.774  1.00 94.13           O
ATOM   1208  HA  ASP A  94       4.154   4.018  -3.572  1.00 94.13           H
ATOM   1209  CB  ASP A  94       5.242   3.611  -5.406  1.00 94.13           C
ATOM   1210 1HB  ASP A  94       5.364   4.122  -6.361  1.00 94.13           H
ATOM   1211 2HB  ASP A  94       6.236   3.309  -5.076  1.00 94.13           H
ATOM   1212  CG  ASP A  94       4.362   2.373  -5.592  1.00 94.13           C
ATOM   1213  OD1 ASP A  94       3.662   2.023  -4.617  1.00 94.13           O
ATOM   1214  OD2 ASP A  94       4.409   1.806  -6.705  1.00 94.13           O
ATOM   1215  HN  ASP A  94       3.396   5.180  -5.947  1.00 94.13           H
ATOM   1216  N   LEU A  95       6.088   6.457  -4.733  1.00 96.44           N
ATOM   1217  CA  LEU A  95       7.170   7.375  -4.420  1.00 96.44           C
ATOM   1218  C   LEU A  95       6.842   8.120  -3.125  1.00 96.44           C
ATOM   1219  O   LEU A  95       7.698   8.264  -2.254  1.00 96.44           O
ATOM   1220  HA  LEU A  95       8.067   6.779  -4.258  1.00 96.44           H
ATOM   1221  CB  LEU A  95       7.448   8.300  -5.607  1.00 96.44           C
ATOM   1222 1HB  LEU A  95       6.494   8.628  -6.019  1.00 96.44           H
ATOM   1223 2HB  LEU A  95       7.959   9.189  -5.238  1.00 96.44           H
ATOM   1224  CG  LEU A  95       8.282   7.701  -6.742  1.00 96.44           C
ATOM   1225  HG  LEU A  95       7.772   6.810  -7.107  1.00 96.44           H
ATOM   1226  CD1 LEU A  95       8.387   8.675  -7.918  1.00 96.44           C
ATOM   1227 1HD1 LEU A  95       7.390   8.897  -8.296  1.00 96.44           H
ATOM   1228 2HD1 LEU A  95       8.862   9.597  -7.584  1.00 96.44           H
ATOM   1229 3HD1 LEU A  95       8.985   8.225  -8.710  1.00 96.44           H
ATOM   1230  CD2 LEU A  95       9.657   7.260  -6.238  1.00 96.44           C
ATOM   1231 1HD2 LEU A  95      10.188   8.120  -5.831  1.00 96.44           H
ATOM   1232 2HD2 LEU A  95       9.535   6.507  -5.460  1.00 96.44           H
ATOM   1233 3HD2 LEU A  95      10.229   6.838  -7.065  1.00 96.44           H
ATOM   1234  HN  LEU A  95       5.647   6.609  -5.618  1.00 96.44           H
ATOM   1235  N   LEU A  96       5.600   8.574  -3.039  1.00 95.91           N
ATOM   1236  CA  LEU A  96       5.181   9.400  -1.919  1.00 95.91           C
ATOM   1237  C   LEU A  96       5.419   8.639  -0.613  1.00 95.91           C
ATOM   1238  O   LEU A  96       5.845   9.223   0.382  1.00 95.91           O
ATOM   1239  HA  LEU A  96       5.808  10.291  -1.917  1.00 95.91           H
ATOM   1240  CB  LEU A  96       3.735   9.863  -2.106  1.00 95.91           C
ATOM   1241 1HB  LEU A  96       3.133   9.001  -2.394  1.00 95.91           H
ATOM   1242 2HB  LEU A  96       3.358  10.208  -1.143  1.00 95.91           H
ATOM   1243  CG  LEU A  96       3.514  10.972  -3.136  1.00 95.91           C
ATOM   1244  HG  LEU A  96       3.826  10.599  -4.112  1.00 95.91           H
ATOM   1245  CD1 LEU A  96       2.031  11.334  -3.243  1.00 95.91           C
ATOM   1246 1HD1 LEU A  96       1.464  10.454  -3.549  1.00 95.91           H
ATOM   1247 2HD1 LEU A  96       1.671  11.680  -2.275  1.00 95.91           H
ATOM   1248 3HD1 LEU A  96       1.903  12.124  -3.983  1.00 95.91           H
ATOM   1249  CD2 LEU A  96       4.381  12.193  -2.822  1.00 95.91           C
ATOM   1250 1HD2 LEU A  96       4.123  12.577  -1.835  1.00 95.91           H
ATOM   1251 2HD2 LEU A  96       5.432  11.906  -2.838  1.00 95.91           H
ATOM   1252 3HD2 LEU A  96       4.204  12.966  -3.570  1.00 95.91           H
ATOM   1253  HN  LEU A  96       4.888   8.387  -3.715  1.00 95.91           H
ATOM   1254  N   PHE A  97       5.133   7.346  -0.658  1.00 95.63           N
ATOM   1255  CA  PHE A  97       5.302   6.500   0.511  1.00 95.63           C
ATOM   1256  C   PHE A  97       6.784   6.249   0.797  1.00 95.63           C
ATOM   1257  O   PHE A  97       7.233   6.388   1.934  1.00 95.63           O
ATOM   1258  HA  PHE A  97       4.855   7.024   1.356  1.00 95.63           H
ATOM   1259  CB  PHE A  97       4.622   5.165   0.200  1.00 95.63           C
ATOM   1260 1HB  PHE A  97       3.542   5.311   0.199  1.00 95.63           H
ATOM   1261 2HB  PHE A  97       4.903   4.852  -0.805  1.00 95.63           H
ATOM   1262  CG  PHE A  97       4.969   4.046   1.184  1.00 95.63           C
ATOM   1263  CD1 PHE A  97       5.580   2.915   0.739  1.00 95.63           C
ATOM   1264  HD1 PHE A  97       5.821   2.806  -0.318  1.00 95.63           H
ATOM   1265  CD2 PHE A  97       4.668   4.182   2.503  1.00 95.63           C
ATOM   1266  HD2 PHE A  97       4.179   5.089   2.860  1.00 95.63           H
ATOM   1267  CE1 PHE A  97       5.902   1.876   1.652  1.00 95.63           C
ATOM   1268  HE1 PHE A  97       6.391   0.970   1.296  1.00 95.63           H
ATOM   1269  CE2 PHE A  97       4.990   3.143   3.416  1.00 95.63           C
ATOM   1270  HE2 PHE A  97       4.748   3.252   4.473  1.00 95.63           H
ATOM   1271  CZ  PHE A  97       5.600   2.012   2.971  1.00 95.63           C
ATOM   1272  HZ  PHE A  97       5.848   1.215   3.672  1.00 95.63           H
ATOM   1273  HN  PHE A  97       4.793   6.876  -1.473  1.00 95.63           H
ATOM   1274  N   LEU A  98       7.504   5.885  -0.254  1.00 96.55           N
ATOM   1275  CA  LEU A  98       8.882   5.451  -0.103  1.00 96.55           C
ATOM   1276  C   LEU A  98       9.681   6.541   0.613  1.00 96.55           C
ATOM   1277  O   LEU A  98      10.569   6.244   1.410  1.00 96.55           O
ATOM   1278  HA  LEU A  98       8.877   4.559   0.523  1.00 96.55           H
ATOM   1279  CB  LEU A  98       9.468   5.048  -1.458  1.00 96.55           C
ATOM   1280 1HB  LEU A  98       9.279   5.854  -2.167  1.00 96.55           H
ATOM   1281 2HB  LEU A  98      10.550   4.964  -1.353  1.00 96.55           H
ATOM   1282  CG  LEU A  98       8.938   3.744  -2.058  1.00 96.55           C
ATOM   1283  HG  LEU A  98       7.855   3.728  -1.937  1.00 96.55           H
ATOM   1284  CD1 LEU A  98       9.226   3.674  -3.559  1.00 96.55           C
ATOM   1285 1HD1 LEU A  98       8.742   4.512  -4.061  1.00 96.55           H
ATOM   1286 2HD1 LEU A  98      10.302   3.724  -3.725  1.00 96.55           H
ATOM   1287 3HD1 LEU A  98       8.839   2.737  -3.960  1.00 96.55           H
ATOM   1288  CD2 LEU A  98       9.495   2.531  -1.310  1.00 96.55           C
ATOM   1289 1HD2 LEU A  98      10.583   2.530  -1.378  1.00 96.55           H
ATOM   1290 2HD2 LEU A  98       9.196   2.581  -0.263  1.00 96.55           H
ATOM   1291 3HD2 LEU A  98       9.103   1.618  -1.757  1.00 96.55           H
ATOM   1292  HN  LEU A  98       7.160   5.883  -1.193  1.00 96.55           H
ATOM   1293  N   VAL A  99       9.336   7.783   0.303  1.00 96.77           N
ATOM   1294  CA  VAL A  99      10.050   8.919   0.859  1.00 96.77           C
ATOM   1295  C   VAL A  99       9.902   8.913   2.382  1.00 96.77           C
ATOM   1296  O   VAL A  99      10.670   9.568   3.086  1.00 96.77           O
ATOM   1297  HA  VAL A  99      11.105   8.799   0.609  1.00 96.77           H
ATOM   1298  CB  VAL A  99       9.555  10.215   0.215  1.00 96.77           C
ATOM   1299  HB  VAL A  99       8.466  10.219   0.265  1.00 96.77           H
ATOM   1300  CG1 VAL A  99      10.065  11.438   0.980  1.00 96.77           C
ATOM   1301 1HG1 VAL A  99       9.706  11.399   2.008  1.00 96.77           H
ATOM   1302 2HG1 VAL A  99      11.155  11.440   0.976  1.00 96.77           H
ATOM   1303 3HG1 VAL A  99       9.698  12.345   0.501  1.00 96.77           H
ATOM   1304  CG2 VAL A  99       9.957  10.284  -1.260  1.00 96.77           C
ATOM   1305 1HG2 VAL A  99      11.043  10.246  -1.342  1.00 96.77           H
ATOM   1306 2HG2 VAL A  99       9.523   9.439  -1.795  1.00 96.77           H
ATOM   1307 3HG2 VAL A  99       9.592  11.215  -1.693  1.00 96.77           H
ATOM   1308  HN  VAL A  99       8.585   8.017  -0.315  1.00 96.77           H
ATOM   1309  N   THR A 100       8.910   8.167   2.845  1.00 96.23           N
ATOM   1310  CA  THR A 100       8.613   8.116   4.266  1.00 96.23           C
ATOM   1311  C   THR A 100       9.441   7.023   4.945  1.00 96.23           C
ATOM   1312  O   THR A 100       9.565   7.002   6.169  1.00 96.23           O
ATOM   1313  HA  THR A 100       8.909   9.065   4.714  1.00 96.23           H
ATOM   1314  CB  THR A 100       7.104   7.923   4.428  1.00 96.23           C
ATOM   1315  HB  THR A 100       6.789   8.150   5.446  1.00 96.23           H
ATOM   1316  OG1 THR A 100       6.877   6.583   3.998  1.00 96.23           O
ATOM   1317  HG1 THR A 100       7.612   6.291   3.386  1.00 96.23           H
ATOM   1318  CG2 THR A 100       6.297   8.772   3.443  1.00 96.23           C
ATOM   1319 1HG2 THR A 100       6.563   8.497   2.423  1.00 96.23           H
ATOM   1320 2HG2 THR A 100       6.520   9.826   3.605  1.00 96.23           H
ATOM   1321 3HG2 THR A 100       5.233   8.597   3.600  1.00 96.23           H
ATOM   1322  HN  THR A 100       8.316   7.606   2.269  1.00 96.23           H
ATOM   1323  N   LEU A 101       9.987   6.140   4.121  1.00 95.91           N
ATOM   1324  CA  LEU A 101      10.661   4.958   4.629  1.00 95.91           C
ATOM   1325  C   LEU A 101      11.895   5.384   5.428  1.00 95.91           C
ATOM   1326  O   LEU A 101      12.191   4.808   6.474  1.00 95.91           O
ATOM   1327  HA  LEU A 101       9.970   4.453   5.304  1.00 95.91           H
ATOM   1328  CB  LEU A 101      10.973   3.987   3.489  1.00 95.91           C
ATOM   1329 1HB  LEU A 101      11.467   4.540   2.691  1.00 95.91           H
ATOM   1330 2HB  LEU A 101      11.685   3.247   3.853  1.00 95.91           H
ATOM   1331  CG  LEU A 101       9.773   3.248   2.892  1.00 95.91           C
ATOM   1332  HG  LEU A 101       9.128   3.980   2.408  1.00 95.91           H
ATOM   1333  CD1 LEU A 101      10.221   2.257   1.815  1.00 95.91           C
ATOM   1334 1HD1 LEU A 101      10.733   2.795   1.017  1.00 95.91           H
ATOM   1335 2HD1 LEU A 101      10.899   1.525   2.253  1.00 95.91           H
ATOM   1336 3HD1 LEU A 101       9.349   1.746   1.407  1.00 95.91           H
ATOM   1337  CD2 LEU A 101       8.946   2.570   3.986  1.00 95.91           C
ATOM   1338 1HD2 LEU A 101       9.569   1.851   4.520  1.00 95.91           H
ATOM   1339 2HD2 LEU A 101       8.581   3.323   4.684  1.00 95.91           H
ATOM   1340 3HD2 LEU A 101       8.101   2.052   3.534  1.00 95.91           H
ATOM   1341  HN  LEU A 101       9.974   6.223   3.124  1.00 95.91           H
ATOM   1342  N   PRO A 102      12.634   6.396   4.953  1.00 95.85           N
ATOM   1343  CA  PRO A 102      13.827   6.858   5.666  1.00 95.85           C
ATOM   1344  C   PRO A 102      13.539   7.185   7.122  1.00 95.85           C
ATOM   1345  O   PRO A 102      14.331   6.857   8.004  1.00 95.85           O
ATOM   1346  HA  PRO A 102      14.576   6.067   5.695  1.00 95.85           H
ATOM   1347  CB  PRO A 102      14.261   8.098   4.881  1.00 95.85           C
ATOM   1348 1HB  PRO A 102      13.823   9.007   5.293  1.00 95.85           H
ATOM   1349 2HB  PRO A 102      15.343   8.228   4.902  1.00 95.85           H
ATOM   1350  CG  PRO A 102      13.754   7.818   3.471  1.00 95.85           C
ATOM   1351 1HG  PRO A 102      13.667   8.732   2.883  1.00 95.85           H
ATOM   1352 2HG  PRO A 102      14.429   7.162   2.921  1.00 95.85           H
ATOM   1353  CD  PRO A 102      12.403   7.168   3.719  1.00 95.85           C
ATOM   1354 1HD  PRO A 102      11.615   7.909   3.852  1.00 95.85           H
ATOM   1355 2HD  PRO A 102      12.100   6.533   2.886  1.00 95.85           H
ATOM   1356  N   PHE A 103      12.401   7.829   7.337  1.00 95.18           N
ATOM   1357  CA  PHE A 103      12.022   8.253   8.674  1.00 95.18           C
ATOM   1358  C   PHE A 103      11.671   7.051   9.552  1.00 95.18           C
ATOM   1359  O   PHE A 103      11.998   7.027  10.738  1.00 95.18           O
ATOM   1360  HA  PHE A 103      12.877   8.777   9.102  1.00 95.18           H
ATOM   1361  CB  PHE A 103      10.784   9.141   8.528  1.00 95.18           C
ATOM   1362 1HB  PHE A 103      10.006   8.579   8.011  1.00 95.18           H
ATOM   1363 2HB  PHE A 103      10.401   9.379   9.520  1.00 95.18           H
ATOM   1364  CG  PHE A 103      11.040  10.445   7.770  1.00 95.18           C
ATOM   1365  CD1 PHE A 103      11.436  11.558   8.444  1.00 95.18           C
ATOM   1366  HD1 PHE A 103      11.571  11.520   9.525  1.00 95.18           H
ATOM   1367  CD2 PHE A 103      10.872  10.492   6.421  1.00 95.18           C
ATOM   1368  HD2 PHE A 103      10.554   9.601   5.880  1.00 95.18           H
ATOM   1369  CE1 PHE A 103      11.673  12.768   7.741  1.00 95.18           C
ATOM   1370  HE1 PHE A 103      11.990  13.660   8.282  1.00 95.18           H
ATOM   1371  CE2 PHE A 103      11.109  11.703   5.717  1.00 95.18           C
ATOM   1372  HE2 PHE A 103      10.974  11.740   4.636  1.00 95.18           H
ATOM   1373  CZ  PHE A 103      11.505  12.815   6.392  1.00 95.18           C
ATOM   1374  HZ  PHE A 103      11.687  13.744   5.852  1.00 95.18           H
ATOM   1375  HN  PHE A 103      11.745   8.061   6.618  1.00 95.18           H
ATOM   1376  N   TRP A 104      11.011   6.081   8.936  1.00 93.34           N
ATOM   1377  CA  TRP A 104      10.664   4.853   9.631  1.00 93.34           C
ATOM   1378  C   TRP A 104      11.962   4.188  10.093  1.00 93.34           C
ATOM   1379  O   TRP A 104      12.032   3.655  11.199  1.00 93.34           O
ATOM   1380  HA  TRP A 104      10.054   5.120  10.494  1.00 93.34           H
ATOM   1381  CB  TRP A 104       9.809   3.945   8.745  1.00 93.34           C
ATOM   1382 1HB  TRP A 104      10.217   3.952   7.734  1.00 93.34           H
ATOM   1383 2HB  TRP A 104       9.886   2.921   9.112  1.00 93.34           H
ATOM   1384  CG  TRP A 104       8.333   4.342   8.688  1.00 93.34           C
ATOM   1385  CD1 TRP A 104       7.629   4.749   7.623  1.00 93.34           C
ATOM   1386  HD1 TRP A 104       8.040   4.854   6.619  1.00 93.34           H
ATOM   1387  CD2 TRP A 104       7.402   4.352   9.791  1.00 93.34           C
ATOM   1388  NE1 TRP A 104       6.318   5.021   7.957  1.00 93.34           N
ATOM   1389  HE1 TRP A 104       5.602   5.339   7.336  1.00 93.34           H
ATOM   1390  CE2 TRP A 104       6.175   4.772   9.317  1.00 93.34           C
ATOM   1391  CE3 TRP A 104       7.590   4.018  11.143  1.00 93.34           C
ATOM   1392  HE3 TRP A 104       8.548   3.684  11.541  1.00 93.34           H
ATOM   1393  CZ2 TRP A 104       5.042   4.896  10.130  1.00 93.34           C
ATOM   1394  HZ2 TRP A 104       4.084   5.230   9.732  1.00 93.34           H
ATOM   1395  CZ3 TRP A 104       6.448   4.147  11.942  1.00 93.34           C
ATOM   1396  HZ3 TRP A 104       6.538   3.901  13.000  1.00 93.34           H
ATOM   1397  CH2 TRP A 104       5.206   4.569  11.481  1.00 93.34           C
ATOM   1398  HH2 TRP A 104       4.363   4.644  12.168  1.00 93.34           H
ATOM   1399  HN  TRP A 104      10.715   6.125   7.982  1.00 93.34           H
ATOM   1400  N   ALA A 105      12.959   4.241   9.222  1.00 94.80           N
ATOM   1401  CA  ALA A 105      14.219   3.566   9.484  1.00 94.80           C
ATOM   1402  C   ALA A 105      14.875   4.182  10.721  1.00 94.80           C
ATOM   1403  O   ALA A 105      15.327   3.463  11.611  1.00 94.80           O
ATOM   1404  HA  ALA A 105      13.998   2.517   9.684  1.00 94.80           H
ATOM   1405  CB  ALA A 105      15.113   3.654   8.245  1.00 94.80           C
ATOM   1406 1HB  ALA A 105      14.613   3.176   7.402  1.00 94.80           H
ATOM   1407 2HB  ALA A 105      15.304   4.700   8.009  1.00 94.80           H
ATOM   1408 3HB  ALA A 105      16.058   3.147   8.442  1.00 94.80           H
ATOM   1409  HN  ALA A 105      12.917   4.733   8.352  1.00 94.80           H
ATOM   1410  N   ILE A 106      14.907   5.506  10.738  1.00 94.16           N
ATOM   1411  CA  ILE A 106      15.543   6.226  11.828  1.00 94.16           C
ATOM   1412  C   ILE A 106      14.806   5.921  13.133  1.00 94.16           C
ATOM   1413  O   ILE A 106      15.433   5.686  14.165  1.00 94.16           O
ATOM   1414  HA  ILE A 106      16.564   5.854  11.913  1.00 94.16           H
ATOM   1415  CB  ILE A 106      15.631   7.719  11.505  1.00 94.16           C
ATOM   1416  HB  ILE A 106      14.655   8.049  11.148  1.00 94.16           H
ATOM   1417  CG1 ILE A 106      16.636   7.978  10.381  1.00 94.16           C
ATOM   1418 1HG1 ILE A 106      17.650   7.854  10.759  1.00 94.16           H
ATOM   1419 2HG1 ILE A 106      16.498   7.243   9.588  1.00 94.16           H
ATOM   1420  CG2 ILE A 106      15.952   8.533  12.760  1.00 94.16           C
ATOM   1421 1HG2 ILE A 106      15.168   8.382  13.502  1.00 94.16           H
ATOM   1422 2HG2 ILE A 106      16.908   8.208  13.170  1.00 94.16           H
ATOM   1423 3HG2 ILE A 106      16.008   9.591  12.502  1.00 94.16           H
ATOM   1424  CD1 ILE A 106      16.468   9.388   9.810  1.00 94.16           C
ATOM   1425 1HD1 ILE A 106      15.460   9.501   9.411  1.00 94.16           H
ATOM   1426 2HD1 ILE A 106      16.630  10.121  10.600  1.00 94.16           H
ATOM   1427 3HD1 ILE A 106      17.194   9.546   9.013  1.00 94.16           H
ATOM   1428  HN  ILE A 106      14.509   6.084  10.025  1.00 94.16           H
ATOM   1429  N   ALA A 107      13.484   5.935  13.046  1.00 93.00           N
ATOM   1430  CA  ALA A 107      12.654   5.753  14.225  1.00 93.00           C
ATOM   1431  C   ALA A 107      12.883   4.350  14.792  1.00 93.00           C
ATOM   1432  O   ALA A 107      12.832   4.151  16.005  1.00 93.00           O
ATOM   1433  HA  ALA A 107      12.963   6.490  14.966  1.00 93.00           H
ATOM   1434  CB  ALA A 107      11.189   6.003  13.862  1.00 93.00           C
ATOM   1435 1HB  ALA A 107      11.075   7.022  13.492  1.00 93.00           H
ATOM   1436 2HB  ALA A 107      10.881   5.299  13.088  1.00 93.00           H
ATOM   1437 3HB  ALA A 107      10.567   5.865  14.746  1.00 93.00           H
ATOM   1438  HN  ALA A 107      12.981   6.068  12.192  1.00 93.00           H
ATOM   1439  N   ALA A 108      13.130   3.414  13.887  1.00 92.48           N
ATOM   1440  CA  ALA A 108      13.331   2.029  14.279  1.00 92.48           C
ATOM   1441  C   ALA A 108      14.735   1.869  14.866  1.00 92.48           C
ATOM   1442  O   ALA A 108      14.946   1.061  15.769  1.00 92.48           O
ATOM   1443  HA  ALA A 108      12.596   1.792  15.049  1.00 92.48           H
ATOM   1444  CB  ALA A 108      13.095   1.118  13.074  1.00 92.48           C
ATOM   1445 1HB  ALA A 108      12.075   1.248  12.713  1.00 92.48           H
ATOM   1446 2HB  ALA A 108      13.796   1.376  12.280  1.00 92.48           H
ATOM   1447 3HB  ALA A 108      13.246   0.079  13.368  1.00 92.48           H
ATOM   1448  HN  ALA A 108      13.193   3.588  12.905  1.00 92.48           H
ATOM   1449  N   ALA A 109      15.659   2.651  14.328  1.00 92.03           N
ATOM   1450  CA  ALA A 109      17.060   2.514  14.691  1.00 92.03           C
ATOM   1451  C   ALA A 109      17.253   2.966  16.140  1.00 92.03           C
ATOM   1452  O   ALA A 109      18.094   2.424  16.856  1.00 92.03           O
ATOM   1453  HA  ALA A 109      17.321   1.459  14.611  1.00 92.03           H
ATOM   1454  CB  ALA A 109      17.922   3.312  13.711  1.00 92.03           C
ATOM   1455 1HB  ALA A 109      17.770   2.932  12.701  1.00 92.03           H
ATOM   1456 2HB  ALA A 109      17.638   4.364  13.751  1.00 92.03           H
ATOM   1457 3HB  ALA A 109      18.972   3.209  13.984  1.00 92.03           H
ATOM   1458  HN  ALA A 109      15.465   3.367  13.658  1.00 92.03           H
ATOM   1459  N   ASP A 110      16.461   3.955  16.528  1.00 87.81           N
ATOM   1460  CA  ASP A 110      16.619   4.571  17.835  1.00 87.81           C
ATOM   1461  C   ASP A 110      15.246   4.983  18.369  1.00 87.81           C
ATOM   1462  O   ASP A 110      14.550   4.181  18.989  1.00 87.81           O
ATOM   1463  HA  ASP A 110      17.096   3.811  18.454  1.00 87.81           H
ATOM   1464  CB  ASP A 110      17.490   5.826  17.751  1.00 87.81           C
ATOM   1465 1HB  ASP A 110      18.459   5.572  17.321  1.00 87.81           H
ATOM   1466 2HB  ASP A 110      17.026   6.551  17.084  1.00 87.81           H
ATOM   1467  CG  ASP A 110      17.688   6.449  19.134  1.00 87.81           C
ATOM   1468  OD1 ASP A 110      17.330   5.769  20.120  1.00 87.81           O
ATOM   1469  OD2 ASP A 110      18.192   7.593  19.174  1.00 87.81           O
ATOM   1470  HN  ASP A 110      15.725   4.334  15.969  1.00 87.81           H
ATOM   1471  N   GLN A 111      14.896   6.235  18.108  1.00 88.43           N
ATOM   1472  CA  GLN A 111      13.618   6.762  18.551  1.00 88.43           C
ATOM   1473  C   GLN A 111      13.128   7.846  17.588  1.00 88.43           C
ATOM   1474  O   GLN A 111      13.866   8.273  16.702  1.00 88.43           O
ATOM   1475  HA  GLN A 111      12.933   5.915  18.534  1.00 88.43           H
ATOM   1476  CB  GLN A 111      13.713   7.301  19.980  1.00 88.43           C
ATOM   1477 1HB  GLN A 111      12.732   7.647  20.308  1.00 88.43           H
ATOM   1478 2HB  GLN A 111      14.010   6.500  20.656  1.00 88.43           H
ATOM   1479  CG  GLN A 111      14.720   8.450  20.067  1.00 88.43           C
ATOM   1480 1HG  GLN A 111      15.701   8.102  19.744  1.00 88.43           H
ATOM   1481 2HG  GLN A 111      14.425   9.249  19.387  1.00 88.43           H
ATOM   1482  CD  GLN A 111      14.809   8.994  21.494  1.00 88.43           C
ATOM   1483  OE1 GLN A 111      13.814   9.219  22.164  1.00 88.43           O
ATOM   1484  NE2 GLN A 111      16.053   9.192  21.921  1.00 88.43           N
ATOM   1485 1HE2 GLN A 111      16.826   8.987  21.320  1.00 88.43           H
ATOM   1486 2HE2 GLN A 111      16.215   9.547  22.842  1.00 88.43           H
ATOM   1487  HN  GLN A 111      15.469   6.882  17.604  1.00 88.43           H
ATOM   1488  N   TRP A 112      11.885   8.258  17.794  1.00 91.38           N
ATOM   1489  CA  TRP A 112      11.287   9.281  16.954  1.00 91.38           C
ATOM   1490  C   TRP A 112      11.897  10.629  17.343  1.00 91.38           C
ATOM   1491  O   TRP A 112      11.584  11.174  18.400  1.00 91.38           O
ATOM   1492  HA  TRP A 112      11.532   9.046  15.918  1.00 91.38           H
ATOM   1493  CB  TRP A 112       9.762   9.261  17.066  1.00 91.38           C
ATOM   1494 1HB  TRP A 112       9.410   8.240  16.914  1.00 91.38           H
ATOM   1495 2HB  TRP A 112       9.478   9.547  18.079  1.00 91.38           H
ATOM   1496  CG  TRP A 112       9.052  10.183  16.073  1.00 91.38           C
ATOM   1497  CD1 TRP A 112       8.642  11.444  16.266  1.00 91.38           C
ATOM   1498  HD1 TRP A 112       8.770  11.995  17.198  1.00 91.38           H
ATOM   1499  CD2 TRP A 112       8.682   9.862  14.715  1.00 91.38           C
ATOM   1500  NE1 TRP A 112       8.038  11.958  15.137  1.00 91.38           N
ATOM   1501  HE1 TRP A 112       7.653  12.875  15.037  1.00 91.38           H
ATOM   1502  CE2 TRP A 112       8.063  10.965  14.164  1.00 91.38           C
ATOM   1503  CE3 TRP A 112       8.865   8.680  13.978  1.00 91.38           C
ATOM   1504  HE3 TRP A 112       9.351   7.795  14.390  1.00 91.38           H
ATOM   1505  CZ2 TRP A 112       7.577  10.995  12.851  1.00 91.38           C
ATOM   1506  HZ2 TRP A 112       7.091  11.880  12.438  1.00 91.38           H
ATOM   1507  CZ3 TRP A 112       8.374   8.725  12.667  1.00 91.38           C
ATOM   1508  HZ3 TRP A 112       8.490   7.834  12.051  1.00 91.38           H
ATOM   1509  CH2 TRP A 112       7.748   9.828  12.097  1.00 91.38           C
ATOM   1510  HH2 TRP A 112       7.392   9.784  11.068  1.00 91.38           H
ATOM   1511  HN  TRP A 112      11.292   7.906  18.519  1.00 91.38           H
ATOM   1512  N   LYS A 113      12.758  11.128  16.467  1.00 91.79           N
ATOM   1513  CA  LYS A 113      13.504  12.340  16.759  1.00 91.79           C
ATOM   1514  C   LYS A 113      12.812  13.533  16.097  1.00 91.79           C
ATOM   1515  O   LYS A 113      13.304  14.658  16.166  1.00 91.79           O
ATOM   1516  HA  LYS A 113      13.484  12.485  17.839  1.00 91.79           H
ATOM   1517  CB  LYS A 113      14.970  12.177  16.352  1.00 91.79           C
ATOM   1518 1HB  LYS A 113      15.033  11.939  15.290  1.00 91.79           H
ATOM   1519 2HB  LYS A 113      15.499  13.119  16.499  1.00 91.79           H
ATOM   1520  CG  LYS A 113      15.646  11.073  17.168  1.00 91.79           C
ATOM   1521 1HG  LYS A 113      15.600  11.321  18.229  1.00 91.79           H
ATOM   1522 2HG  LYS A 113      15.107  10.136  17.036  1.00 91.79           H
ATOM   1523  CD  LYS A 113      17.105  10.893  16.744  1.00 91.79           C
ATOM   1524 1HD  LYS A 113      17.154  10.688  15.675  1.00 91.79           H
ATOM   1525 2HD  LYS A 113      17.655  11.818  16.917  1.00 91.79           H
ATOM   1526  CE  LYS A 113      17.764   9.750  17.518  1.00 91.79           C
ATOM   1527 1HE  LYS A 113      17.727   9.958  18.588  1.00 91.79           H
ATOM   1528 2HE  LYS A 113      17.211   8.825  17.354  1.00 91.79           H
ATOM   1529  NZ  LYS A 113      19.170   9.576  17.090  1.00 91.79           N
ATOM   1530 1HZ  LYS A 113      19.581   8.794  17.588  1.00 91.79           H
ATOM   1531 2HZ  LYS A 113      19.199   9.395  16.093  1.00 91.79           H
ATOM   1532 3HZ  LYS A 113      19.693  10.420  17.296  1.00 91.79           H
ATOM   1533  HN  LYS A 113      12.947  10.720  15.574  1.00 91.79           H
ATOM   1534  N   PHE A 114      11.680  13.246  15.470  1.00 93.76           N
ATOM   1535  CA  PHE A 114      11.035  14.221  14.607  1.00 93.76           C
ATOM   1536  C   PHE A 114       9.807  14.829  15.288  1.00 93.76           C
ATOM   1537  O   PHE A 114       9.359  14.336  16.322  1.00 93.76           O
ATOM   1538  HA  PHE A 114      11.763  15.006  14.405  1.00 93.76           H
ATOM   1539  CB  PHE A 114      10.588  13.476  13.347  1.00 93.76           C
ATOM   1540 1HB  PHE A 114       9.773  12.800  13.607  1.00 93.76           H
ATOM   1541 2HB  PHE A 114      10.189  14.197  12.633  1.00 93.76           H
ATOM   1542  CG  PHE A 114      11.701  12.673  12.671  1.00 93.76           C
ATOM   1543  CD1 PHE A 114      12.654  13.312  11.942  1.00 93.76           C
ATOM   1544  HD1 PHE A 114      12.625  14.397  11.839  1.00 93.76           H
ATOM   1545  CD2 PHE A 114      11.737  11.319  12.800  1.00 93.76           C
ATOM   1546  HD2 PHE A 114      10.974  10.807  13.385  1.00 93.76           H
ATOM   1547  CE1 PHE A 114      13.687  12.567  11.314  1.00 93.76           C
ATOM   1548  HE1 PHE A 114      14.451  13.079  10.730  1.00 93.76           H
ATOM   1549  CE2 PHE A 114      12.771  10.574  12.173  1.00 93.76           C
ATOM   1550  HE2 PHE A 114      12.800   9.489  12.276  1.00 93.76           H
ATOM   1551  CZ  PHE A 114      13.724  11.214  11.443  1.00 93.76           C
ATOM   1552  HZ  PHE A 114      14.517  10.641  10.962  1.00 93.76           H
ATOM   1553  HN  PHE A 114      11.206  12.369  15.545  1.00 93.76           H
ATOM   1554  N   GLN A 115       9.299  15.891  14.680  1.00 94.32           N
ATOM   1555  CA  GLN A 115       8.146  16.586  15.228  1.00 94.32           C
ATOM   1556  C   GLN A 115       6.873  15.771  14.991  1.00 94.32           C
ATOM   1557  O   GLN A 115       6.868  14.840  14.186  1.00 94.32           O
ATOM   1558  HA  GLN A 115       8.339  16.669  16.297  1.00 94.32           H
ATOM   1559  CB  GLN A 115       8.017  17.989  14.631  1.00 94.32           C
ATOM   1560 1HB  GLN A 115       8.009  17.926  13.543  1.00 94.32           H
ATOM   1561 2HB  GLN A 115       7.067  18.430  14.932  1.00 94.32           H
ATOM   1562  CG  GLN A 115       9.170  18.886  15.087  1.00 94.32           C
ATOM   1563 1HG  GLN A 115       9.275  18.827  16.171  1.00 94.32           H
ATOM   1564 2HG  GLN A 115      10.105  18.530  14.656  1.00 94.32           H
ATOM   1565  CD  GLN A 115       8.931  20.339  14.671  1.00 94.32           C
ATOM   1566  OE1 GLN A 115       8.032  20.654  13.908  1.00 94.32           O
ATOM   1567  NE2 GLN A 115       9.783  21.204  15.214  1.00 94.32           N
ATOM   1568 1HE2 GLN A 115      10.498  20.880  15.833  1.00 94.32           H
ATOM   1569 2HE2 GLN A 115       9.708  22.179  15.003  1.00 94.32           H
ATOM   1570  HN  GLN A 115       9.660  16.276  13.831  1.00 94.32           H
ATOM   1571  N   THR A 116       5.824  16.149  15.707  1.00 94.38           N
ATOM   1572  CA  THR A 116       4.562  15.434  15.621  1.00 94.38           C
ATOM   1573  C   THR A 116       4.014  15.490  14.194  1.00 94.38           C
ATOM   1574  O   THR A 116       3.413  14.527  13.718  1.00 94.38           O
ATOM   1575  HA  THR A 116       4.745  14.385  15.853  1.00 94.38           H
ATOM   1576  CB  THR A 116       3.611  16.029  16.661  1.00 94.38           C
ATOM   1577  HB  THR A 116       3.258  17.012  16.350  1.00 94.38           H
ATOM   1578  OG1 THR A 116       4.359  15.999  17.874  1.00 94.38           O
ATOM   1579  HG1 THR A 116       3.935  16.600  18.552  1.00 94.38           H
ATOM   1580  CG2 THR A 116       2.410  15.122  16.943  1.00 94.38           C
ATOM   1581 1HG2 THR A 116       2.761  14.161  17.319  1.00 94.38           H
ATOM   1582 2HG2 THR A 116       1.848  14.969  16.022  1.00 94.38           H
ATOM   1583 3HG2 THR A 116       1.767  15.591  17.687  1.00 94.38           H
ATOM   1584  HN  THR A 116       5.828  16.927  16.335  1.00 94.38           H
ATOM   1585  N   PHE A 117       4.240  16.626  13.551  1.00 95.57           N
ATOM   1586  CA  PHE A 117       3.770  16.822  12.190  1.00 95.57           C
ATOM   1587  C   PHE A 117       4.249  15.692  11.277  1.00 95.57           C
ATOM   1588  O   PHE A 117       3.465  15.131  10.513  1.00 95.57           O
ATOM   1589  HA  PHE A 117       2.680  16.824  12.221  1.00 95.57           H
ATOM   1590  CB  PHE A 117       4.361  18.144  11.699  1.00 95.57           C
ATOM   1591 1HB  PHE A 117       3.973  18.956  12.315  1.00 95.57           H
ATOM   1592 2HB  PHE A 117       5.442  18.124  11.843  1.00 95.57           H
ATOM   1593  CG  PHE A 117       4.064  18.452  10.230  1.00 95.57           C
ATOM   1594  CD1 PHE A 117       5.039  18.306   9.293  1.00 95.57           C
ATOM   1595  HD1 PHE A 117       6.033  17.970   9.589  1.00 95.57           H
ATOM   1596  CD2 PHE A 117       2.824  18.871   9.860  1.00 95.57           C
ATOM   1597  HD2 PHE A 117       2.042  18.988  10.611  1.00 95.57           H
ATOM   1598  CE1 PHE A 117       4.763  18.591   7.930  1.00 95.57           C
ATOM   1599  HE1 PHE A 117       5.545  18.474   7.180  1.00 95.57           H
ATOM   1600  CE2 PHE A 117       2.548  19.156   8.497  1.00 95.57           C
ATOM   1601  HE2 PHE A 117       1.554  19.491   8.201  1.00 95.57           H
ATOM   1602  CZ  PHE A 117       3.523  19.010   7.560  1.00 95.57           C
ATOM   1603  HZ  PHE A 117       3.311  19.229   6.514  1.00 95.57           H
ATOM   1604  HN  PHE A 117       4.733  17.402  13.944  1.00 95.57           H
ATOM   1605  N   MET A 118       5.535  15.392  11.385  1.00 95.30           N
ATOM   1606  CA  MET A 118       6.135  14.361  10.555  1.00 95.30           C
ATOM   1607  C   MET A 118       5.512  12.993  10.843  1.00 95.30           C
ATOM   1608  O   MET A 118       5.365  12.172   9.939  1.00 95.30           O
ATOM   1609  HA  MET A 118       5.927  14.654   9.526  1.00 95.30           H
ATOM   1610  CB  MET A 118       7.641  14.302  10.823  1.00 95.30           C
ATOM   1611 1HB  MET A 118       8.054  15.311  10.819  1.00 95.30           H
ATOM   1612 2HB  MET A 118       7.822  13.887  11.814  1.00 95.30           H
ATOM   1613  CG  MET A 118       8.352  13.450   9.769  1.00 95.30           C
ATOM   1614 1HG  MET A 118       9.419  13.403   9.987  1.00 95.30           H
ATOM   1615 2HG  MET A 118       7.975  12.428   9.801  1.00 95.30           H
ATOM   1616  SD  MET A 118       8.092  14.145   8.146  1.00 95.30           S
ATOM   1617  CE  MET A 118       9.077  15.628   8.282  1.00 95.30           C
ATOM   1618 1HE  MET A 118       8.693  16.245   9.094  1.00 95.30           H
ATOM   1619 2HE  MET A 118      10.112  15.359   8.488  1.00 95.30           H
ATOM   1620 3HE  MET A 118       9.025  16.186   7.347  1.00 95.30           H
ATOM   1621  HN  MET A 118       6.162  15.838  12.023  1.00 95.30           H
ATOM   1622  N   CYS A 119       5.162  12.792  12.104  1.00 93.97           N
ATOM   1623  CA  CYS A 119       4.560  11.537  12.523  1.00 93.97           C
ATOM   1624  C   CYS A 119       3.224  11.379  11.794  1.00 93.97           C
ATOM   1625  O   CYS A 119       2.925  10.311  11.263  1.00 93.97           O
ATOM   1626  HA  CYS A 119       5.253  10.747  12.236  1.00 93.97           H
ATOM   1627  CB  CYS A 119       4.393  11.469  14.042  1.00 93.97           C
ATOM   1628 1HB  CYS A 119       5.371  11.474  14.524  1.00 93.97           H
ATOM   1629 2HB  CYS A 119       3.858  12.349  14.398  1.00 93.97           H
ATOM   1630  SG  CYS A 119       3.477   9.953  14.503  1.00 93.97           S
ATOM   1631  HN  CYS A 119       5.283  13.466  12.833  1.00 93.97           H
ATOM   1632  N   LYS A 120       2.455  12.458  11.793  1.00 95.13           N
ATOM   1633  CA  LYS A 120       1.153  12.449  11.150  1.00 95.13           C
ATOM   1634  C   LYS A 120       1.321  12.092   9.672  1.00 95.13           C
ATOM   1635  O   LYS A 120       0.621  11.222   9.156  1.00 95.13           O
ATOM   1636  HA  LYS A 120       0.558  11.670  11.627  1.00 95.13           H
ATOM   1637  CB  LYS A 120       0.430  13.777  11.383  1.00 95.13           C
ATOM   1638 1HB  LYS A 120       1.080  14.604  11.097  1.00 95.13           H
ATOM   1639 2HB  LYS A 120      -0.453  13.832  10.746  1.00 95.13           H
ATOM   1640  CG  LYS A 120       0.019  13.928  12.849  1.00 95.13           C
ATOM   1641 1HG  LYS A 120      -0.632  13.101  13.134  1.00 95.13           H
ATOM   1642 2HG  LYS A 120       0.902  13.873  13.486  1.00 95.13           H
ATOM   1643  CD  LYS A 120      -0.704  15.256  13.082  1.00 95.13           C
ATOM   1644 1HD  LYS A 120      -0.019  16.084  12.897  1.00 95.13           H
ATOM   1645 2HD  LYS A 120      -1.525  15.357  12.373  1.00 95.13           H
ATOM   1646  CE  LYS A 120      -1.244  15.343  14.511  1.00 95.13           C
ATOM   1647 1HE  LYS A 120      -1.390  14.341  14.913  1.00 95.13           H
ATOM   1648 2HE  LYS A 120      -0.515  15.840  15.152  1.00 95.13           H
ATOM   1649  NZ  LYS A 120      -2.523  16.086  14.537  1.00 95.13           N
ATOM   1650 1HZ  LYS A 120      -2.854  16.155  15.493  1.00 95.13           H
ATOM   1651 2HZ  LYS A 120      -2.381  17.017  14.161  1.00 95.13           H
ATOM   1652 3HZ  LYS A 120      -3.211  15.596  13.976  1.00 95.13           H
ATOM   1653  HN  LYS A 120       2.709  13.326  12.221  1.00 95.13           H
ATOM   1654  N   VAL A 121       2.255  12.781   9.032  1.00 95.22           N
ATOM   1655  CA  VAL A 121       2.452  12.625   7.601  1.00 95.22           C
ATOM   1656  C   VAL A 121       2.863  11.182   7.302  1.00 95.22           C
ATOM   1657  O   VAL A 121       2.291  10.539   6.423  1.00 95.22           O
ATOM   1658  HA  VAL A 121       1.498  12.826   7.114  1.00 95.22           H
ATOM   1659  CB  VAL A 121       3.467  13.652   7.097  1.00 95.22           C
ATOM   1660  HB  VAL A 121       4.357  13.580   7.723  1.00 95.22           H
ATOM   1661  CG1 VAL A 121       3.882  13.352   5.656  1.00 95.22           C
ATOM   1662 1HG1 VAL A 121       4.333  12.361   5.606  1.00 95.22           H
ATOM   1663 2HG1 VAL A 121       3.004  13.384   5.011  1.00 95.22           H
ATOM   1664 3HG1 VAL A 121       4.604  14.098   5.323  1.00 95.22           H
ATOM   1665  CG2 VAL A 121       2.918  15.075   7.225  1.00 95.22           C
ATOM   1666 1HG2 VAL A 121       2.006  15.166   6.635  1.00 95.22           H
ATOM   1667 2HG2 VAL A 121       2.696  15.286   8.271  1.00 95.22           H
ATOM   1668 3HG2 VAL A 121       3.660  15.785   6.860  1.00 95.22           H
ATOM   1669  HN  VAL A 121       2.868  13.435   9.474  1.00 95.22           H
ATOM   1670  N   VAL A 122       3.851  10.714   8.050  1.00 94.01           N
ATOM   1671  CA  VAL A 122       4.496   9.451   7.735  1.00 94.01           C
ATOM   1672  C   VAL A 122       3.471   8.320   7.844  1.00 94.01           C
ATOM   1673  O   VAL A 122       3.435   7.427   6.999  1.00 94.01           O
ATOM   1674  HA  VAL A 122       4.846   9.508   6.705  1.00 94.01           H
ATOM   1675  CB  VAL A 122       5.713   9.244   8.639  1.00 94.01           C
ATOM   1676  HB  VAL A 122       5.406   9.445   9.666  1.00 94.01           H
ATOM   1677  CG1 VAL A 122       6.207   7.798   8.571  1.00 94.01           C
ATOM   1678 1HG1 VAL A 122       5.412   7.127   8.896  1.00 94.01           H
ATOM   1679 2HG1 VAL A 122       6.488   7.558   7.546  1.00 94.01           H
ATOM   1680 3HG1 VAL A 122       7.072   7.679   9.223  1.00 94.01           H
ATOM   1681  CG2 VAL A 122       6.833  10.224   8.283  1.00 94.01           C
ATOM   1682 1HG2 VAL A 122       7.136  10.068   7.248  1.00 94.01           H
ATOM   1683 2HG2 VAL A 122       6.475  11.246   8.407  1.00 94.01           H
ATOM   1684 3HG2 VAL A 122       7.685  10.055   8.941  1.00 94.01           H
ATOM   1685  HN  VAL A 122       4.211  11.183   8.857  1.00 94.01           H
ATOM   1686  N   ASN A 123       2.664   8.395   8.892  1.00 92.66           N
ATOM   1687  CA  ASN A 123       1.645   7.385   9.126  1.00 92.66           C
ATOM   1688  C   ASN A 123       0.610   7.441   8.001  1.00 92.66           C
ATOM   1689  O   ASN A 123       0.151   6.404   7.523  1.00 92.66           O
ATOM   1690  HA  ASN A 123       2.183   6.437   9.151  1.00 92.66           H
ATOM   1691  CB  ASN A 123       0.919   7.632  10.450  1.00 92.66           C
ATOM   1692 1HB  ASN A 123       0.810   8.704  10.615  1.00 92.66           H
ATOM   1693 2HB  ASN A 123      -0.087   7.214  10.400  1.00 92.66           H
ATOM   1694  CG  ASN A 123       1.681   7.004  11.619  1.00 92.66           C
ATOM   1695  OD1 ASN A 123       2.495   6.111  11.454  1.00 92.66           O
ATOM   1696  ND2 ASN A 123       1.372   7.520  12.805  1.00 92.66           N
ATOM   1697 1HD2 ASN A 123       0.694   8.253  12.871  1.00 92.66           H
ATOM   1698 2HD2 ASN A 123       1.818   7.176  13.631  1.00 92.66           H
ATOM   1699  HN  ASN A 123       2.697   9.127   9.572  1.00 92.66           H
ATOM   1700  N   SER A 124       0.273   8.661   7.610  1.00 93.97           N
ATOM   1701  CA  SER A 124      -0.835   8.874   6.694  1.00 93.97           C
ATOM   1702  C   SER A 124      -0.432   8.455   5.279  1.00 93.97           C
ATOM   1703  O   SER A 124      -1.249   7.923   4.529  1.00 93.97           O
ATOM   1704  HA  SER A 124      -1.642   8.242   7.065  1.00 93.97           H
ATOM   1705  CB  SER A 124      -1.286  10.336   6.707  1.00 93.97           C
ATOM   1706 1HB  SER A 124      -0.490  10.965   6.308  1.00 93.97           H
ATOM   1707 2HB  SER A 124      -2.147  10.455   6.048  1.00 93.97           H
ATOM   1708  OG  SER A 124      -1.628  10.778   8.018  1.00 93.97           O
ATOM   1709  HG  SER A 124      -0.993  11.491   8.314  1.00 93.97           H
ATOM   1710  HN  SER A 124       0.741   9.493   7.908  1.00 93.97           H
ATOM   1711  N   MET A 125       0.828   8.710   4.957  1.00 93.91           N
ATOM   1712  CA  MET A 125       1.303   8.533   3.595  1.00 93.91           C
ATOM   1713  C   MET A 125       1.184   7.071   3.159  1.00 93.91           C
ATOM   1714  O   MET A 125       0.838   6.787   2.014  1.00 93.91           O
ATOM   1715  HA  MET A 125       0.658   9.157   2.976  1.00 93.91           H
ATOM   1716  CB  MET A 125       2.764   8.976   3.502  1.00 93.91           C
ATOM   1717 1HB  MET A 125       3.309   8.631   4.380  1.00 93.91           H
ATOM   1718 2HB  MET A 125       3.233   8.514   2.633  1.00 93.91           H
ATOM   1719  CG  MET A 125       2.869  10.499   3.395  1.00 93.91           C
ATOM   1720 1HG  MET A 125       2.361  10.967   4.239  1.00 93.91           H
ATOM   1721 2HG  MET A 125       3.914  10.804   3.443  1.00 93.91           H
ATOM   1722  SD  MET A 125       2.142  11.055   1.862  1.00 93.91           S
ATOM   1723  CE  MET A 125       1.902  12.782   2.242  1.00 93.91           C
ATOM   1724 1HE  MET A 125       1.242  12.876   3.105  1.00 93.91           H
ATOM   1725 2HE  MET A 125       2.864  13.242   2.469  1.00 93.91           H
ATOM   1726 3HE  MET A 125       1.452  13.284   1.385  1.00 93.91           H
ATOM   1727  HN  MET A 125       1.517   9.032   5.606  1.00 93.91           H
ATOM   1728  N   TYR A 126       1.477   6.181   4.096  1.00 87.75           N
ATOM   1729  CA  TYR A 126       1.383   4.756   3.831  1.00 87.75           C
ATOM   1730  C   TYR A 126      -0.049   4.359   3.470  1.00 87.75           C
ATOM   1731  O   TYR A 126      -0.269   3.622   2.510  1.00 87.75           O
ATOM   1732  HA  TYR A 126       2.039   4.526   2.992  1.00 87.75           H
ATOM   1733  CB  TYR A 126       1.780   4.058   5.133  1.00 87.75           C
ATOM   1734 1HB  TYR A 126       2.846   4.207   5.304  1.00 87.75           H
ATOM   1735 2HB  TYR A 126       1.256   4.532   5.963  1.00 87.75           H
ATOM   1736  CG  TYR A 126       1.481   2.557   5.151  1.00 87.75           C
ATOM   1737  CD1 TYR A 126       0.653   2.030   6.122  1.00 87.75           C
ATOM   1738  HD1 TYR A 126       0.213   2.683   6.876  1.00 87.75           H
ATOM   1739  CD2 TYR A 126       2.038   1.731   4.197  1.00 87.75           C
ATOM   1740  HD2 TYR A 126       2.692   2.147   3.430  1.00 87.75           H
ATOM   1741  CE1 TYR A 126       0.371   0.618   6.139  1.00 87.75           C
ATOM   1742  HE1 TYR A 126      -0.281   0.189   6.900  1.00 87.75           H
ATOM   1743  CE2 TYR A 126       1.756   0.319   4.214  1.00 87.75           C
ATOM   1744  HE2 TYR A 126       2.190  -0.345   3.466  1.00 87.75           H
ATOM   1745  CZ  TYR A 126       0.936  -0.168   5.184  1.00 87.75           C
ATOM   1746  OH  TYR A 126       0.670  -1.501   5.199  1.00 87.75           O
ATOM   1747  HH  TYR A 126       1.137  -1.952   4.439  1.00 87.75           H
ATOM   1748  HN  TYR A 126       1.774   6.421   5.021  1.00 87.75           H
ATOM   1749  N   LYS A 127      -0.987   4.865   4.257  1.00 87.94           N
ATOM   1750  CA  LYS A 127      -2.385   4.513   4.079  1.00 87.94           C
ATOM   1751  C   LYS A 127      -2.884   5.084   2.750  1.00 87.94           C
ATOM   1752  O   LYS A 127      -3.690   4.457   2.064  1.00 87.94           O
ATOM   1753  HA  LYS A 127      -2.445   3.426   4.031  1.00 87.94           H
ATOM   1754  CB  LYS A 127      -3.209   4.960   5.288  1.00 87.94           C
ATOM   1755 1HB  LYS A 127      -3.006   6.009   5.503  1.00 87.94           H
ATOM   1756 2HB  LYS A 127      -4.271   4.882   5.058  1.00 87.94           H
ATOM   1757  CG  LYS A 127      -2.884   4.109   6.517  1.00 87.94           C
ATOM   1758 1HG  LYS A 127      -1.818   4.175   6.738  1.00 87.94           H
ATOM   1759 2HG  LYS A 127      -3.414   4.501   7.385  1.00 87.94           H
ATOM   1760  CD  LYS A 127      -3.274   2.647   6.291  1.00 87.94           C
ATOM   1761 1HD  LYS A 127      -4.320   2.588   5.992  1.00 87.94           H
ATOM   1762 2HD  LYS A 127      -2.685   2.233   5.473  1.00 87.94           H
ATOM   1763  CE  LYS A 127      -3.051   1.818   7.557  1.00 87.94           C
ATOM   1764 1HE  LYS A 127      -2.023   1.935   7.900  1.00 87.94           H
ATOM   1765 2HE  LYS A 127      -3.697   2.184   8.356  1.00 87.94           H
ATOM   1766  NZ  LYS A 127      -3.335   0.389   7.298  1.00 87.94           N
ATOM   1767 1HZ  LYS A 127      -3.185  -0.145   8.146  1.00 87.94           H
ATOM   1768 2HZ  LYS A 127      -4.298   0.284   6.998  1.00 87.94           H
ATOM   1769 3HZ  LYS A 127      -2.716   0.048   6.570  1.00 87.94           H
ATOM   1770  HN  LYS A 127      -0.804   5.503   5.005  1.00 87.94           H
ATOM   1771  N   MET A 128      -2.384   6.268   2.426  1.00 92.13           N
ATOM   1772  CA  MET A 128      -2.746   6.917   1.177  1.00 92.13           C
ATOM   1773  C   MET A 128      -2.275   6.095  -0.025  1.00 92.13           C
ATOM   1774  O   MET A 128      -3.026   5.899  -0.979  1.00 92.13           O
ATOM   1775  HA  MET A 128      -3.835   6.975   1.182  1.00 92.13           H
ATOM   1776  CB  MET A 128      -2.114   8.309   1.123  1.00 92.13           C
ATOM   1777 1HB  MET A 128      -2.471   8.907   1.961  1.00 92.13           H
ATOM   1778 2HB  MET A 128      -1.032   8.226   1.230  1.00 92.13           H
ATOM   1779  CG  MET A 128      -2.450   9.013  -0.193  1.00 92.13           C
ATOM   1780 1HG  MET A 128      -2.056   8.439  -1.033  1.00 92.13           H
ATOM   1781 2HG  MET A 128      -3.531   9.065  -0.322  1.00 92.13           H
ATOM   1782  SD  MET A 128      -1.755  10.657  -0.201  1.00 92.13           S
ATOM   1783  CE  MET A 128      -3.090  11.561   0.565  1.00 92.13           C
ATOM   1784 1HE  MET A 128      -3.992  11.459  -0.038  1.00 92.13           H
ATOM   1785 2HE  MET A 128      -3.273  11.162   1.563  1.00 92.13           H
ATOM   1786 3HE  MET A 128      -2.820  12.615   0.639  1.00 92.13           H
ATOM   1787  HN  MET A 128      -1.744   6.780   2.998  1.00 92.13           H
ATOM   1788  N   ASN A 129      -1.035   5.637   0.062  1.00 90.78           N
ATOM   1789  CA  ASN A 129      -0.470   4.805  -0.987  1.00 90.78           C
ATOM   1790  C   ASN A 129      -1.338   3.557  -1.165  1.00 90.78           C
ATOM   1791  O   ASN A 129      -1.734   3.226  -2.282  1.00 90.78           O
ATOM   1792  HA  ASN A 129      -0.457   5.434  -1.877  1.00 90.78           H
ATOM   1793  CB  ASN A 129       0.945   4.348  -0.626  1.00 90.78           C
ATOM   1794 1HB  ASN A 129       1.625   5.199  -0.661  1.00 90.78           H
ATOM   1795 2HB  ASN A 129       0.959   3.971   0.397  1.00 90.78           H
ATOM   1796  CG  ASN A 129       1.431   3.258  -1.583  1.00 90.78           C
ATOM   1797  OD1 ASN A 129       1.202   2.076  -1.387  1.00 90.78           O
ATOM   1798  ND2 ASN A 129       2.112   3.721  -2.628  1.00 90.78           N
ATOM   1799 1HD2 ASN A 129       2.264   4.704  -2.730  1.00 90.78           H
ATOM   1800 2HD2 ASN A 129       2.471   3.085  -3.311  1.00 90.78           H
ATOM   1801  HN  ASN A 129      -0.421   5.826   0.828  1.00 90.78           H
ATOM   1802  N   PHE A 130      -1.609   2.899  -0.048  1.00 84.76           N
ATOM   1803  CA  PHE A 130      -2.296   1.619  -0.081  1.00 84.76           C
ATOM   1804  C   PHE A 130      -3.611   1.722  -0.857  1.00 84.76           C
ATOM   1805  O   PHE A 130      -3.826   0.988  -1.820  1.00 84.76           O
ATOM   1806  HA  PHE A 130      -1.636   0.911  -0.581  1.00 84.76           H
ATOM   1807  CB  PHE A 130      -2.602   1.238   1.369  1.00 84.76           C
ATOM   1808 1HB  PHE A 130      -1.685   1.308   1.954  1.00 84.76           H
ATOM   1809 2HB  PHE A 130      -3.301   1.964   1.785  1.00 84.76           H
ATOM   1810  CG  PHE A 130      -3.188  -0.165   1.533  1.00 84.76           C
ATOM   1811  CD1 PHE A 130      -4.517  -0.375   1.333  1.00 84.76           C
ATOM   1812  HD1 PHE A 130      -5.164   0.457   1.056  1.00 84.76           H
ATOM   1813  CD2 PHE A 130      -2.381  -1.204   1.879  1.00 84.76           C
ATOM   1814  HD2 PHE A 130      -1.316  -1.035   2.040  1.00 84.76           H
ATOM   1815  CE1 PHE A 130      -5.061  -1.678   1.485  1.00 84.76           C
ATOM   1816  HE1 PHE A 130      -6.126  -1.846   1.325  1.00 84.76           H
ATOM   1817  CE2 PHE A 130      -2.925  -2.506   2.032  1.00 84.76           C
ATOM   1818  HE2 PHE A 130      -2.278  -3.338   2.309  1.00 84.76           H
ATOM   1819  CZ  PHE A 130      -4.254  -2.716   1.831  1.00 84.76           C
ATOM   1820  HZ  PHE A 130      -4.671  -3.716   1.948  1.00 84.76           H
ATOM   1821  HN  PHE A 130      -1.368   3.226   0.866  1.00 84.76           H
ATOM   1822  N   TYR A 131      -4.455   2.639  -0.408  1.00 86.22           N
ATOM   1823  CA  TYR A 131      -5.796   2.753  -0.955  1.00 86.22           C
ATOM   1824  C   TYR A 131      -5.755   3.172  -2.426  1.00 86.22           C
ATOM   1825  O   TYR A 131      -6.514   2.655  -3.244  1.00 86.22           O
ATOM   1826  HA  TYR A 131      -6.276   1.777  -0.877  1.00 86.22           H
ATOM   1827  CB  TYR A 131      -6.491   3.849  -0.145  1.00 86.22           C
ATOM   1828 1HB  TYR A 131      -5.861   4.738  -0.139  1.00 86.22           H
ATOM   1829 2HB  TYR A 131      -7.422   4.121  -0.644  1.00 86.22           H
ATOM   1830  CG  TYR A 131      -6.801   3.452   1.300  1.00 86.22           C
ATOM   1831  CD1 TYR A 131      -7.408   2.242   1.568  1.00 86.22           C
ATOM   1832  HD1 TYR A 131      -7.667   1.569   0.751  1.00 86.22           H
ATOM   1833  CD2 TYR A 131      -6.474   4.305   2.335  1.00 86.22           C
ATOM   1834  HD2 TYR A 131      -5.995   5.260   2.123  1.00 86.22           H
ATOM   1835  CE1 TYR A 131      -7.700   1.869   2.928  1.00 86.22           C
ATOM   1836  HE1 TYR A 131      -8.179   0.916   3.154  1.00 86.22           H
ATOM   1837  CE2 TYR A 131      -6.766   3.931   3.695  1.00 86.22           C
ATOM   1838  HE2 TYR A 131      -6.512   4.595   4.521  1.00 86.22           H
ATOM   1839  CZ  TYR A 131      -7.364   2.732   3.924  1.00 86.22           C
ATOM   1840  OH  TYR A 131      -7.640   2.380   5.209  1.00 86.22           O
ATOM   1841  HH  TYR A 131      -7.456   3.148   5.821  1.00 86.22           H
ATOM   1842  HN  TYR A 131      -4.237   3.296   0.314  1.00 86.22           H
ATOM   1843  N   SER A 132      -4.860   4.105  -2.718  1.00 89.95           N
ATOM   1844  CA  SER A 132      -4.752   4.643  -4.063  1.00 89.95           C
ATOM   1845  C   SER A 132      -4.280   3.552  -5.027  1.00 89.95           C
ATOM   1846  O   SER A 132      -4.775   3.454  -6.149  1.00 89.95           O
ATOM   1847  HA  SER A 132      -5.757   4.975  -4.323  1.00 89.95           H
ATOM   1848  CB  SER A 132      -3.795   5.836  -4.103  1.00 89.95           C
ATOM   1849 1HB  SER A 132      -3.693   6.185  -5.131  1.00 89.95           H
ATOM   1850 2HB  SER A 132      -4.217   6.660  -3.528  1.00 89.95           H
ATOM   1851  OG  SER A 132      -2.509   5.507  -3.585  1.00 89.95           O
ATOM   1852  HG  SER A 132      -2.378   5.939  -2.693  1.00 89.95           H
ATOM   1853  HN  SER A 132      -4.219   4.491  -2.055  1.00 89.95           H
ATOM   1854  N   CYS A 133      -3.330   2.759  -4.553  1.00 84.25           N
ATOM   1855  CA  CYS A 133      -2.746   1.716  -5.379  1.00 84.25           C
ATOM   1856  C   CYS A 133      -3.848   0.717  -5.740  1.00 84.25           C
ATOM   1857  O   CYS A 133      -3.981   0.326  -6.899  1.00 84.25           O
ATOM   1858  HA  CYS A 133      -2.358   2.204  -6.273  1.00 84.25           H
ATOM   1859  CB  CYS A 133      -1.566   1.036  -4.681  1.00 84.25           C
ATOM   1860 1HB  CYS A 133      -1.801   0.871  -3.630  1.00 84.25           H
ATOM   1861 2HB  CYS A 133      -1.385   0.057  -5.125  1.00 84.25           H
ATOM   1862  SG  CYS A 133      -0.068   2.076  -4.831  1.00 84.25           S
ATOM   1863  HG  CYS A 133      -0.450   2.998  -3.952  1.00 84.25           H
ATOM   1864  HN  CYS A 133      -2.960   2.821  -3.626  1.00 84.25           H
ATOM   1865  N   VAL A 134      -4.609   0.332  -4.726  1.00 81.32           N
ATOM   1866  CA  VAL A 134      -5.672  -0.641  -4.915  1.00 81.32           C
ATOM   1867  C   VAL A 134      -6.630  -0.139  -5.998  1.00 81.32           C
ATOM   1868  O   VAL A 134      -6.957  -0.871  -6.930  1.00 81.32           O
ATOM   1869  HA  VAL A 134      -5.212  -1.568  -5.257  1.00 81.32           H
ATOM   1870  CB  VAL A 134      -6.369  -0.920  -3.582  1.00 81.32           C
ATOM   1871  HB  VAL A 134      -6.554   0.037  -3.094  1.00 81.32           H
ATOM   1872  CG1 VAL A 134      -7.720  -1.604  -3.803  1.00 81.32           C
ATOM   1873 1HG1 VAL A 134      -8.360  -0.958  -4.404  1.00 81.32           H
ATOM   1874 2HG1 VAL A 134      -7.568  -2.550  -4.323  1.00 81.32           H
ATOM   1875 3HG1 VAL A 134      -8.194  -1.791  -2.840  1.00 81.32           H
ATOM   1876  CG2 VAL A 134      -5.477  -1.754  -2.661  1.00 81.32           C
ATOM   1877 1HG2 VAL A 134      -5.247  -2.705  -3.141  1.00 81.32           H
ATOM   1878 2HG2 VAL A 134      -4.551  -1.213  -2.464  1.00 81.32           H
ATOM   1879 3HG2 VAL A 134      -5.997  -1.938  -1.721  1.00 81.32           H
ATOM   1880  HN  VAL A 134      -4.509   0.672  -3.791  1.00 81.32           H
ATOM   1881  N   LEU A 135      -7.052   1.107  -5.838  1.00 84.96           N
ATOM   1882  CA  LEU A 135      -8.084   1.663  -6.696  1.00 84.96           C
ATOM   1883  C   LEU A 135      -7.552   1.766  -8.126  1.00 84.96           C
ATOM   1884  O   LEU A 135      -8.291   1.547  -9.085  1.00 84.96           O
ATOM   1885  HA  LEU A 135      -8.924   0.968  -6.689  1.00 84.96           H
ATOM   1886  CB  LEU A 135      -8.591   2.992  -6.131  1.00 84.96           C
ATOM   1887 1HB  LEU A 135      -7.738   3.658  -6.002  1.00 84.96           H
ATOM   1888 2HB  LEU A 135      -9.246   3.452  -6.872  1.00 84.96           H
ATOM   1889  CG  LEU A 135      -9.346   2.912  -4.803  1.00 84.96           C
ATOM   1890  HG  LEU A 135      -8.762   2.300  -4.115  1.00 84.96           H
ATOM   1891  CD1 LEU A 135      -9.487   4.297  -4.168  1.00 84.96           C
ATOM   1892 1HD1 LEU A 135      -8.497   4.714  -3.983  1.00 84.96           H
ATOM   1893 2HD1 LEU A 135     -10.037   4.952  -4.844  1.00 84.96           H
ATOM   1894 3HD1 LEU A 135     -10.027   4.211  -3.225  1.00 84.96           H
ATOM   1895  CD2 LEU A 135     -10.700   2.223  -4.982  1.00 84.96           C
ATOM   1896 1HD2 LEU A 135     -11.303   2.787  -5.694  1.00 84.96           H
ATOM   1897 2HD2 LEU A 135     -10.546   1.211  -5.358  1.00 84.96           H
ATOM   1898 3HD2 LEU A 135     -11.216   2.179  -4.023  1.00 84.96           H
ATOM   1899  HN  LEU A 135      -6.701   1.731  -5.139  1.00 84.96           H
ATOM   1900  N   LEU A 136      -6.273   2.099  -8.225  1.00 86.87           N
ATOM   1901  CA  LEU A 136      -5.638   2.253  -9.523  1.00 86.87           C
ATOM   1902  C   LEU A 136      -5.583   0.894 -10.224  1.00 86.87           C
ATOM   1903  O   LEU A 136      -5.860   0.796 -11.419  1.00 86.87           O
ATOM   1904  HA  LEU A 136      -6.263   2.922 -10.115  1.00 86.87           H
ATOM   1905  CB  LEU A 136      -4.271   2.924  -9.375  1.00 86.87           C
ATOM   1906 1HB  LEU A 136      -3.729   2.425  -8.572  1.00 86.87           H
ATOM   1907 2HB  LEU A 136      -3.706   2.760 -10.292  1.00 86.87           H
ATOM   1908  CG  LEU A 136      -4.289   4.426  -9.083  1.00 86.87           C
ATOM   1909  HG  LEU A 136      -5.002   4.609  -8.279  1.00 86.87           H
ATOM   1910  CD1 LEU A 136      -2.922   4.906  -8.592  1.00 86.87           C
ATOM   1911 1HD1 LEU A 136      -2.658   4.375  -7.677  1.00 86.87           H
ATOM   1912 2HD1 LEU A 136      -2.171   4.707  -9.357  1.00 86.87           H
ATOM   1913 3HD1 LEU A 136      -2.963   5.976  -8.391  1.00 86.87           H
ATOM   1914  CD2 LEU A 136      -4.770   5.216 -10.301  1.00 86.87           C
ATOM   1915 1HD2 LEU A 136      -4.100   5.032 -11.141  1.00 86.87           H
ATOM   1916 2HD2 LEU A 136      -5.779   4.899 -10.565  1.00 86.87           H
ATOM   1917 3HD2 LEU A 136      -4.773   6.280 -10.066  1.00 86.87           H
ATOM   1918  HN  LEU A 136      -5.675   2.262  -7.441  1.00 86.87           H
ATOM   1919  N   ILE A 137      -5.224  -0.120  -9.452  1.00 78.93           N
ATOM   1920  CA  ILE A 137      -5.090  -1.462  -9.992  1.00 78.93           C
ATOM   1921  C   ILE A 137      -6.445  -1.928 -10.529  1.00 78.93           C
ATOM   1922  O   ILE A 137      -6.516  -2.556 -11.585  1.00 78.93           O
ATOM   1923  HA  ILE A 137      -4.388  -1.410 -10.825  1.00 78.93           H
ATOM   1924  CB  ILE A 137      -4.486  -2.403  -8.948  1.00 78.93           C
ATOM   1925  HB  ILE A 137      -4.991  -2.228  -7.998  1.00 78.93           H
ATOM   1926  CG1 ILE A 137      -3.001  -2.102  -8.733  1.00 78.93           C
ATOM   1927 1HG1 ILE A 137      -2.434  -2.402  -9.614  1.00 78.93           H
ATOM   1928 2HG1 ILE A 137      -2.858  -1.028  -8.613  1.00 78.93           H
ATOM   1929  CG2 ILE A 137      -4.725  -3.866  -9.325  1.00 78.93           C
ATOM   1930 1HG2 ILE A 137      -5.797  -4.055  -9.387  1.00 78.93           H
ATOM   1931 2HG2 ILE A 137      -4.263  -4.073 -10.291  1.00 78.93           H
ATOM   1932 3HG2 ILE A 137      -4.285  -4.513  -8.566  1.00 78.93           H
ATOM   1933  CD1 ILE A 137      -2.466  -2.834  -7.501  1.00 78.93           C
ATOM   1934 1HD1 ILE A 137      -3.019  -2.513  -6.618  1.00 78.93           H
ATOM   1935 2HD1 ILE A 137      -2.589  -3.909  -7.636  1.00 78.93           H
ATOM   1936 3HD1 ILE A 137      -1.409  -2.603  -7.371  1.00 78.93           H
ATOM   1937  HN  ILE A 137      -5.027  -0.037  -8.475  1.00 78.93           H
ATOM   1938  N   MET A 138      -7.487  -1.603  -9.778  1.00 77.86           N
ATOM   1939  CA  MET A 138      -8.842  -1.909 -10.205  1.00 77.86           C
ATOM   1940  C   MET A 138      -9.150  -1.262 -11.557  1.00 77.86           C
ATOM   1941  O   MET A 138      -9.677  -1.915 -12.456  1.00 77.86           O
ATOM   1942  HA  MET A 138      -8.882  -2.995 -10.297  1.00 77.86           H
ATOM   1943  CB  MET A 138      -9.834  -1.401  -9.157  1.00 77.86           C
ATOM   1944 1HB  MET A 138      -9.661  -1.912  -8.210  1.00 77.86           H
ATOM   1945 2HB  MET A 138      -9.671  -0.338  -8.981  1.00 77.86           H
ATOM   1946  CG  MET A 138     -11.277  -1.633  -9.612  1.00 77.86           C
ATOM   1947 1HG  MET A 138     -11.444  -1.154 -10.577  1.00 77.86           H
ATOM   1948 2HG  MET A 138     -11.457  -2.699  -9.749  1.00 77.86           H
ATOM   1949  SD  MET A 138     -12.411  -0.974  -8.401  1.00 77.86           S
ATOM   1950  CE  MET A 138     -12.079   0.770  -8.581  1.00 77.86           C
ATOM   1951 1HE  MET A 138     -11.030   0.966  -8.358  1.00 77.86           H
ATOM   1952 2HE  MET A 138     -12.295   1.078  -9.604  1.00 77.86           H
ATOM   1953 3HE  MET A 138     -12.708   1.334  -7.892  1.00 77.86           H
ATOM   1954  HN  MET A 138      -7.417  -1.140  -8.895  1.00 77.86           H
ATOM   1955  N   CYS A 139      -8.808   0.014 -11.658  1.00 83.09           N
ATOM   1956  CA  CYS A 139      -9.145   0.788 -12.840  1.00 83.09           C
ATOM   1957  C   CYS A 139      -8.367   0.215 -14.027  1.00 83.09           C
ATOM   1958  O   CYS A 139      -8.889   0.142 -15.138  1.00 83.09           O
ATOM   1959  HA  CYS A 139     -10.219   0.677 -12.992  1.00 83.09           H
ATOM   1960  CB  CYS A 139      -8.865   2.279 -12.640  1.00 83.09           C
ATOM   1961 1HB  CYS A 139      -7.835   2.423 -12.314  1.00 83.09           H
ATOM   1962 2HB  CYS A 139      -8.977   2.808 -13.586  1.00 83.09           H
ATOM   1963  SG  CYS A 139     -10.016   2.970 -11.397  1.00 83.09           S
ATOM   1964  HG  CYS A 139      -9.361   2.514 -10.332  1.00 83.09           H
ATOM   1965  HN  CYS A 139      -8.311   0.517 -10.951  1.00 83.09           H
ATOM   1966  N   ILE A 140      -7.132  -0.176 -13.750  1.00 80.20           N
ATOM   1967  CA  ILE A 140      -6.284  -0.759 -14.776  1.00 80.20           C
ATOM   1968  C   ILE A 140      -6.958  -2.012 -15.338  1.00 80.20           C
ATOM   1969  O   ILE A 140      -6.934  -2.246 -16.545  1.00 80.20           O
ATOM   1970  HA  ILE A 140      -6.192  -0.027 -15.579  1.00 80.20           H
ATOM   1971  CB  ILE A 140      -4.877  -1.010 -14.229  1.00 80.20           C
ATOM   1972  HB  ILE A 140      -4.970  -1.472 -13.246  1.00 80.20           H
ATOM   1973  CG1 ILE A 140      -4.119   0.305 -14.040  1.00 80.20           C
ATOM   1974 1HG1 ILE A 140      -3.849   0.717 -15.012  1.00 80.20           H
ATOM   1975 2HG1 ILE A 140      -4.766   1.035 -13.553  1.00 80.20           H
ATOM   1976  CG2 ILE A 140      -4.110  -1.991 -15.119  1.00 80.20           C
ATOM   1977 1HG2 ILE A 140      -4.645  -2.940 -15.158  1.00 80.20           H
ATOM   1978 2HG2 ILE A 140      -4.026  -1.579 -16.124  1.00 80.20           H
ATOM   1979 3HG2 ILE A 140      -3.114  -2.152 -14.707  1.00 80.20           H
ATOM   1980  CD1 ILE A 140      -2.857   0.095 -13.201  1.00 80.20           C
ATOM   1981 1HD1 ILE A 140      -3.133  -0.294 -12.221  1.00 80.20           H
ATOM   1982 2HD1 ILE A 140      -2.202  -0.617 -13.703  1.00 80.20           H
ATOM   1983 3HD1 ILE A 140      -2.337   1.045 -13.082  1.00 80.20           H
ATOM   1984  HN  ILE A 140      -6.710  -0.099 -12.846  1.00 80.20           H
ATOM   1985  N   SER A 141      -7.545  -2.784 -14.435  1.00 75.43           N
ATOM   1986  CA  SER A 141      -8.124  -4.063 -14.808  1.00 75.43           C
ATOM   1987  C   SER A 141      -9.329  -3.845 -15.726  1.00 75.43           C
ATOM   1988  O   SER A 141      -9.502  -4.562 -16.710  1.00 75.43           O
ATOM   1989  HA  SER A 141      -7.333  -4.596 -15.336  1.00 75.43           H
ATOM   1990  CB  SER A 141      -8.538  -4.863 -13.571  1.00 75.43           C
ATOM   1991 1HB  SER A 141      -9.296  -4.308 -13.018  1.00 75.43           H
ATOM   1992 2HB  SER A 141      -8.994  -5.802 -13.882  1.00 75.43           H
ATOM   1993  OG  SER A 141      -7.431  -5.133 -12.715  1.00 75.43           O
ATOM   1994  HG  SER A 141      -7.308  -4.383 -12.066  1.00 75.43           H
ATOM   1995  HN  SER A 141      -7.628  -2.549 -13.467  1.00 75.43           H
ATOM   1996  N   VAL A 142     -10.130  -2.851 -15.371  1.00 76.18           N
ATOM   1997  CA  VAL A 142     -11.293  -2.505 -16.171  1.00 76.18           C
ATOM   1998  C   VAL A 142     -10.834  -2.036 -17.553  1.00 76.18           C
ATOM   1999  O   VAL A 142     -11.416  -2.418 -18.567  1.00 76.18           O
ATOM   2000  HA  VAL A 142     -11.892  -3.408 -16.289  1.00 76.18           H
ATOM   2001  CB  VAL A 142     -12.142  -1.465 -15.438  1.00 76.18           C
ATOM   2002  HB  VAL A 142     -11.505  -0.609 -15.214  1.00 76.18           H
ATOM   2003  CG1 VAL A 142     -13.293  -0.977 -16.319  1.00 76.18           C
ATOM   2004 1HG1 VAL A 142     -12.890  -0.523 -17.225  1.00 76.18           H
ATOM   2005 2HG1 VAL A 142     -13.929  -1.821 -16.588  1.00 76.18           H
ATOM   2006 3HG1 VAL A 142     -13.881  -0.238 -15.774  1.00 76.18           H
ATOM   2007  CG2 VAL A 142     -12.665  -2.021 -14.111  1.00 76.18           C
ATOM   2008 1HG2 VAL A 142     -13.279  -2.901 -14.303  1.00 76.18           H
ATOM   2009 2HG2 VAL A 142     -11.823  -2.296 -13.476  1.00 76.18           H
ATOM   2010 3HG2 VAL A 142     -13.265  -1.261 -13.611  1.00 76.18           H
ATOM   2011  HN  VAL A 142      -9.996  -2.288 -14.555  1.00 76.18           H
ATOM   2012  N   ASP A 143      -9.795  -1.213 -17.549  1.00 77.22           N
ATOM   2013  CA  ASP A 143      -9.316  -0.606 -18.779  1.00 77.22           C
ATOM   2014  C   ASP A 143      -8.825  -1.703 -19.726  1.00 77.22           C
ATOM   2015  O   ASP A 143      -9.069  -1.644 -20.930  1.00 77.22           O
ATOM   2016  HA  ASP A 143     -10.170  -0.060 -19.180  1.00 77.22           H
ATOM   2017  CB  ASP A 143      -8.146   0.342 -18.506  1.00 77.22           C
ATOM   2018 1HB  ASP A 143      -8.399   1.010 -17.683  1.00 77.22           H
ATOM   2019 2HB  ASP A 143      -7.274  -0.232 -18.194  1.00 77.22           H
ATOM   2020  CG  ASP A 143      -7.805   1.164 -19.750  1.00 77.22           C
ATOM   2021  OD1 ASP A 143      -8.751   1.753 -20.318  1.00 77.22           O
ATOM   2022  OD2 ASP A 143      -6.607   1.185 -20.106  1.00 77.22           O
ATOM   2023  HN  ASP A 143      -9.285  -0.961 -16.726  1.00 77.22           H
ATOM   2024  N   ARG A 144      -8.140  -2.678 -19.146  1.00 73.18           N
ATOM   2025  CA  ARG A 144      -7.619  -3.790 -19.922  1.00 73.18           C
ATOM   2026  C   ARG A 144      -8.765  -4.561 -20.581  1.00 73.18           C
ATOM   2027  O   ARG A 144      -8.683  -4.918 -21.755  1.00 73.18           O
ATOM   2028  HA  ARG A 144      -6.974  -3.330 -20.671  1.00 73.18           H
ATOM   2029  CB  ARG A 144      -6.811  -4.746 -19.041  1.00 73.18           C
ATOM   2030 1HB  ARG A 144      -7.291  -4.843 -18.068  1.00 73.18           H
ATOM   2031 2HB  ARG A 144      -6.799  -5.738 -19.491  1.00 73.18           H
ATOM   2032  CG  ARG A 144      -5.377  -4.244 -18.861  1.00 73.18           C
ATOM   2033 1HG  ARG A 144      -4.923  -4.069 -19.836  1.00 73.18           H
ATOM   2034 2HG  ARG A 144      -5.385  -3.288 -18.337  1.00 73.18           H
ATOM   2035  CD  ARG A 144      -4.537  -5.254 -18.076  1.00 73.18           C
ATOM   2036 1HD  ARG A 144      -4.835  -5.250 -17.027  1.00 73.18           H
ATOM   2037 2HD  ARG A 144      -4.717  -6.261 -18.454  1.00 73.18           H
ATOM   2038  NE  ARG A 144      -3.101  -4.919 -18.194  1.00 73.18           N
ATOM   2039  HE  ARG A 144      -2.853  -4.083 -18.684  1.00 73.18           H
ATOM   2040  CZ  ARG A 144      -2.111  -5.665 -17.685  1.00 73.18           C
ATOM   2041  NH1 ARG A 144      -2.385  -6.795 -17.018  1.00 73.18           N
ATOM   2042 1HH1 ARG A 144      -3.333  -7.087 -16.898  1.00 73.18           H
ATOM   2043 2HH1 ARG A 144      -1.640  -7.346 -16.642  1.00 73.18           H
ATOM   2044  NH2 ARG A 144      -0.843  -5.265 -17.853  1.00 73.18           N
ATOM   2045 1HH2 ARG A 144      -0.093  -5.810 -17.479  1.00 73.18           H
ATOM   2046 2HH2 ARG A 144      -0.647  -4.420 -18.351  1.00 73.18           H
ATOM   2047  HN  ARG A 144      -7.941  -2.716 -18.167  1.00 73.18           H
ATOM   2048  N   TYR A 145      -9.806  -4.795 -19.796  1.00 71.11           N
ATOM   2049  CA  TYR A 145     -10.974  -5.503 -20.293  1.00 71.11           C
ATOM   2050  C   TYR A 145     -11.568  -4.793 -21.511  1.00 71.11           C
ATOM   2051  O   TYR A 145     -11.829  -5.423 -22.535  1.00 71.11           O
ATOM   2052  HA  TYR A 145     -10.660  -6.506 -20.583  1.00 71.11           H
ATOM   2053  CB  TYR A 145     -11.996  -5.481 -19.155  1.00 71.11           C
ATOM   2054 1HB  TYR A 145     -11.666  -6.161 -18.370  1.00 71.11           H
ATOM   2055 2HB  TYR A 145     -12.021  -4.481 -18.722  1.00 71.11           H
ATOM   2056  CG  TYR A 145     -13.412  -5.871 -19.584  1.00 71.11           C
ATOM   2057  CD1 TYR A 145     -14.393  -4.905 -19.683  1.00 71.11           C
ATOM   2058  HD1 TYR A 145     -14.159  -3.865 -19.457  1.00 71.11           H
ATOM   2059  CD2 TYR A 145     -13.709  -7.187 -19.871  1.00 71.11           C
ATOM   2060  HD2 TYR A 145     -12.934  -7.950 -19.792  1.00 71.11           H
ATOM   2061  CE1 TYR A 145     -15.726  -5.271 -20.087  1.00 71.11           C
ATOM   2062  HE1 TYR A 145     -16.510  -4.519 -20.169  1.00 71.11           H
ATOM   2063  CE2 TYR A 145     -15.042  -7.554 -20.274  1.00 71.11           C
ATOM   2064  HE2 TYR A 145     -15.289  -8.590 -20.504  1.00 71.11           H
ATOM   2065  CZ  TYR A 145     -15.985  -6.578 -20.362  1.00 71.11           C
ATOM   2066  OH  TYR A 145     -17.243  -6.924 -20.743  1.00 71.11           O
ATOM   2067  HH  TYR A 145     -17.286  -7.905 -20.932  1.00 71.11           H
ATOM   2068  HN  TYR A 145      -9.860  -4.511 -18.839  1.00 71.11           H
ATOM   2069  N   ILE A 146     -11.764  -3.492 -21.360  1.00 72.57           N
ATOM   2070  CA  ILE A 146     -12.388  -2.702 -22.408  1.00 72.57           C
ATOM   2071  C   ILE A 146     -11.520  -2.757 -23.667  1.00 72.57           C
ATOM   2072  O   ILE A 146     -12.035  -2.898 -24.775  1.00 72.57           O
ATOM   2073  HA  ILE A 146     -13.351  -3.160 -22.633  1.00 72.57           H
ATOM   2074  CB  ILE A 146     -12.666  -1.281 -21.915  1.00 72.57           C
ATOM   2075  HB  ILE A 146     -11.749  -0.884 -21.480  1.00 72.57           H
ATOM   2076  CG1 ILE A 146     -13.726  -1.282 -20.811  1.00 72.57           C
ATOM   2077 1HG1 ILE A 146     -14.698  -1.530 -21.236  1.00 72.57           H
ATOM   2078 2HG1 ILE A 146     -13.492  -2.054 -20.078  1.00 72.57           H
ATOM   2079  CG2 ILE A 146     -13.050  -0.363 -23.077  1.00 72.57           C
ATOM   2080 1HG2 ILE A 146     -12.233  -0.328 -23.798  1.00 72.57           H
ATOM   2081 2HG2 ILE A 146     -13.947  -0.746 -23.562  1.00 72.57           H
ATOM   2082 3HG2 ILE A 146     -13.242   0.641 -22.698  1.00 72.57           H
ATOM   2083  CD1 ILE A 146     -13.797   0.081 -20.119  1.00 72.57           C
ATOM   2084 1HD1 ILE A 146     -12.830   0.314 -19.675  1.00 72.57           H
ATOM   2085 2HD1 ILE A 146     -14.055   0.847 -20.851  1.00 72.57           H
ATOM   2086 3HD1 ILE A 146     -14.558   0.053 -19.339  1.00 72.57           H
ATOM   2087  HN  ILE A 146     -11.505  -2.978 -20.542  1.00 72.57           H
ATOM   2088  N   ALA A 147     -10.217  -2.643 -23.455  1.00 73.15           N
ATOM   2089  CA  ALA A 147      -9.282  -2.562 -24.564  1.00 73.15           C
ATOM   2090  C   ALA A 147      -9.346  -3.857 -25.375  1.00 73.15           C
ATOM   2091  O   ALA A 147      -9.078  -3.856 -26.576  1.00 73.15           O
ATOM   2092  HA  ALA A 147      -9.591  -1.730 -25.198  1.00 73.15           H
ATOM   2093  CB  ALA A 147      -7.877  -2.278 -24.028  1.00 73.15           C
ATOM   2094 1HB  ALA A 147      -7.880  -1.333 -23.485  1.00 73.15           H
ATOM   2095 2HB  ALA A 147      -7.575  -3.082 -23.357  1.00 73.15           H
ATOM   2096 3HB  ALA A 147      -7.176  -2.217 -24.861  1.00 73.15           H
ATOM   2097  HN  ALA A 147      -9.800  -2.606 -22.547  1.00 73.15           H
ATOM   2098  N   ILE A 148      -9.703  -4.932 -24.687  1.00 68.79           N
ATOM   2099  CA  ILE A 148      -9.707  -6.248 -25.304  1.00 68.79           C
ATOM   2100  C   ILE A 148     -11.077  -6.507 -25.934  1.00 68.79           C
ATOM   2101  O   ILE A 148     -11.164  -6.959 -27.075  1.00 68.79           O
ATOM   2102  HA  ILE A 148      -8.958  -6.240 -26.096  1.00 68.79           H
ATOM   2103  CB  ILE A 148      -9.284  -7.315 -24.292  1.00 68.79           C
ATOM   2104  HB  ILE A 148      -9.877  -7.182 -23.388  1.00 68.79           H
ATOM   2105  CG1 ILE A 148      -7.815  -7.145 -23.897  1.00 68.79           C
ATOM   2106 1HG1 ILE A 148      -7.177  -7.385 -24.747  1.00 68.79           H
ATOM   2107 2HG1 ILE A 148      -7.623  -6.104 -23.639  1.00 68.79           H
ATOM   2108  CG2 ILE A 148      -9.576  -8.720 -24.822  1.00 68.79           C
ATOM   2109 1HG2 ILE A 148     -10.644  -8.822 -25.012  1.00 68.79           H
ATOM   2110 2HG2 ILE A 148      -9.026  -8.880 -25.750  1.00 68.79           H
ATOM   2111 3HG2 ILE A 148      -9.266  -9.459 -24.084  1.00 68.79           H
ATOM   2112  CD1 ILE A 148      -7.458  -8.045 -22.713  1.00 68.79           C
ATOM   2113 1HD1 ILE A 148      -8.082  -7.785 -21.858  1.00 68.79           H
ATOM   2114 2HD1 ILE A 148      -7.629  -9.087 -22.985  1.00 68.79           H
ATOM   2115 3HD1 ILE A 148      -6.409  -7.904 -22.454  1.00 68.79           H
ATOM   2116  HN  ILE A 148      -9.984  -4.914 -23.728  1.00 68.79           H
ATOM   2117  N   ALA A 149     -12.113  -6.209 -25.163  1.00 68.01           N
ATOM   2118  CA  ALA A 149     -13.463  -6.585 -25.547  1.00 68.01           C
ATOM   2119  C   ALA A 149     -13.941  -5.672 -26.677  1.00 68.01           C
ATOM   2120  O   ALA A 149     -14.604  -6.126 -27.608  1.00 68.01           O
ATOM   2121  HA  ALA A 149     -13.431  -7.613 -25.910  1.00 68.01           H
ATOM   2122  CB  ALA A 149     -14.377  -6.524 -24.322  1.00 68.01           C
ATOM   2123 1HB  ALA A 149     -14.011  -7.212 -23.560  1.00 68.01           H
ATOM   2124 2HB  ALA A 149     -14.382  -5.510 -23.923  1.00 68.01           H
ATOM   2125 3HB  ALA A 149     -15.390  -6.806 -24.609  1.00 68.01           H
ATOM   2126  HN  ALA A 149     -12.041  -5.721 -24.294  1.00 68.01           H
ATOM   2127  N   GLN A 150     -13.585  -4.401 -26.559  1.00 68.92           N
ATOM   2128  CA  GLN A 150     -14.113  -3.389 -27.458  1.00 68.92           C
ATOM   2129  C   GLN A 150     -12.974  -2.712 -28.222  1.00 68.92           C
ATOM   2130  O   GLN A 150     -12.971  -1.493 -28.386  1.00 68.92           O
ATOM   2131  HA  GLN A 150     -14.757  -3.928 -28.154  1.00 68.92           H
ATOM   2132  CB  GLN A 150     -14.950  -2.361 -26.695  1.00 68.92           C
ATOM   2133 1HB  GLN A 150     -14.326  -1.852 -25.961  1.00 68.92           H
ATOM   2134 2HB  GLN A 150     -15.315  -1.600 -27.385  1.00 68.92           H
ATOM   2135  CG  GLN A 150     -16.133  -3.029 -25.992  1.00 68.92           C
ATOM   2136 1HG  GLN A 150     -16.589  -3.763 -26.657  1.00 68.92           H
ATOM   2137 2HG  GLN A 150     -15.780  -3.570 -25.114  1.00 68.92           H
ATOM   2138  CD  GLN A 150     -17.178  -1.993 -25.573  1.00 68.92           C
ATOM   2139  OE1 GLN A 150     -17.055  -0.808 -25.835  1.00 68.92           O
ATOM   2140  NE2 GLN A 150     -18.211  -2.505 -24.909  1.00 68.92           N
ATOM   2141 1HE2 GLN A 150     -18.251  -3.487 -24.727  1.00 68.92           H
ATOM   2142 2HE2 GLN A 150     -18.948  -1.907 -24.592  1.00 68.92           H
ATOM   2143  HN  GLN A 150     -12.950  -4.060 -25.866  1.00 68.92           H
ATOM   2144  N   ALA A 151     -12.034  -3.531 -28.669  1.00 64.86           N
ATOM   2145  CA  ALA A 151     -10.777  -3.017 -29.186  1.00 64.86           C
ATOM   2146  C   ALA A 151     -11.063  -1.889 -30.180  1.00 64.86           C
ATOM   2147  O   ALA A 151     -10.387  -0.862 -30.168  1.00 64.86           O
ATOM   2148  HA  ALA A 151     -10.212  -2.615 -28.346  1.00 64.86           H
ATOM   2149  CB  ALA A 151      -9.979  -4.161 -29.816  1.00 64.86           C
ATOM   2150 1HB  ALA A 151      -9.777  -4.921 -29.063  1.00 64.86           H
ATOM   2151 2HB  ALA A 151     -10.555  -4.600 -30.631  1.00 64.86           H
ATOM   2152 3HB  ALA A 151      -9.036  -3.775 -30.205  1.00 64.86           H
ATOM   2153  HN  ALA A 151     -12.120  -4.528 -28.681  1.00 64.86           H
ATOM   2154  N   MET A 152     -12.065  -2.119 -31.015  1.00 65.65           N
ATOM   2155  CA  MET A 152     -12.409  -1.162 -32.053  1.00 65.65           C
ATOM   2156  C   MET A 152     -12.907   0.151 -31.444  1.00 65.65           C
ATOM   2157  O   MET A 152     -12.381   1.220 -31.750  1.00 65.65           O
ATOM   2158  HA  MET A 152     -11.488  -0.987 -32.607  1.00 65.65           H
ATOM   2159  CB  MET A 152     -13.497  -1.753 -32.952  1.00 65.65           C
ATOM   2160 1HB  MET A 152     -14.251  -2.248 -32.340  1.00 65.65           H
ATOM   2161 2HB  MET A 152     -14.001  -0.952 -33.493  1.00 65.65           H
ATOM   2162  CG  MET A 152     -12.902  -2.752 -33.947  1.00 65.65           C
ATOM   2163 1HG  MET A 152     -11.856  -2.938 -33.706  1.00 65.65           H
ATOM   2164 2HG  MET A 152     -13.422  -3.707 -33.870  1.00 65.65           H
ATOM   2165  SD  MET A 152     -13.041  -2.115 -35.609  1.00 65.65           S
ATOM   2166  CE  MET A 152     -14.760  -2.469 -35.934  1.00 65.65           C
ATOM   2167 1HE  MET A 152     -14.932  -3.543 -35.855  1.00 65.65           H
ATOM   2168 2HE  MET A 152     -15.382  -1.948 -35.206  1.00 65.65           H
ATOM   2169 3HE  MET A 152     -15.017  -2.133 -36.938  1.00 65.65           H
ATOM   2170  HN  MET A 152     -12.636  -2.940 -30.991  1.00 65.65           H
ATOM   2171  N   ARG A 153     -13.916   0.027 -30.594  1.00 64.78           N
ATOM   2172  CA  ARG A 153     -14.517   1.194 -29.971  1.00 64.78           C
ATOM   2173  C   ARG A 153     -13.500   1.897 -29.070  1.00 64.78           C
ATOM   2174  O   ARG A 153     -13.536   3.118 -28.922  1.00 64.78           O
ATOM   2175  HA  ARG A 153     -14.812   1.833 -30.803  1.00 64.78           H
ATOM   2176  CB  ARG A 153     -15.742   0.805 -29.140  1.00 64.78           C
ATOM   2177 1HB  ARG A 153     -15.496  -0.040 -28.498  1.00 64.78           H
ATOM   2178 2HB  ARG A 153     -16.020   1.632 -28.487  1.00 64.78           H
ATOM   2179  CG  ARG A 153     -16.923   0.441 -30.042  1.00 64.78           C
ATOM   2180 1HG  ARG A 153     -17.136   1.268 -30.719  1.00 64.78           H
ATOM   2181 2HG  ARG A 153     -16.662  -0.418 -30.660  1.00 64.78           H
ATOM   2182  CD  ARG A 153     -18.167   0.120 -29.212  1.00 64.78           C
ATOM   2183 1HD  ARG A 153     -18.004  -0.789 -28.634  1.00 64.78           H
ATOM   2184 2HD  ARG A 153     -18.356   0.922 -28.499  1.00 64.78           H
ATOM   2185  NE  ARG A 153     -19.338  -0.050 -30.101  1.00 64.78           N
ATOM   2186  HE  ARG A 153     -19.197   0.047 -31.087  1.00 64.78           H
ATOM   2187  CZ  ARG A 153     -20.576  -0.325 -29.669  1.00 64.78           C
ATOM   2188  NH1 ARG A 153     -20.824  -0.466 -28.359  1.00 64.78           N
ATOM   2189 1HH1 ARG A 153     -20.082  -0.365 -27.697  1.00 64.78           H
ATOM   2190 2HH1 ARG A 153     -21.750  -0.671 -28.045  1.00 64.78           H
ATOM   2191  NH2 ARG A 153     -21.563  -0.458 -30.566  1.00 64.78           N
ATOM   2192 1HH2 ARG A 153     -22.493  -0.664 -30.259  1.00 64.78           H
ATOM   2193 2HH2 ARG A 153     -21.370  -0.352 -31.541  1.00 64.78           H
ATOM   2194  HN  ARG A 153     -14.321  -0.849 -30.330  1.00 64.78           H
ATOM   2195  N   ALA A 154     -12.618   1.097 -28.490  1.00 67.26           N
ATOM   2196  CA  ALA A 154     -11.644   1.616 -27.544  1.00 67.26           C
ATOM   2197  C   ALA A 154     -10.711   2.591 -28.263  1.00 67.26           C
ATOM   2198  O   ALA A 154     -10.155   3.496 -27.643  1.00 67.26           O
ATOM   2199  HA  ALA A 154     -12.190   2.153 -26.768  1.00 67.26           H
ATOM   2200  CB  ALA A 154     -10.888   0.452 -26.899  1.00 67.26           C
ATOM   2201 1HB  ALA A 154     -11.593  -0.194 -26.377  1.00 67.26           H
ATOM   2202 2HB  ALA A 154     -10.374  -0.120 -27.672  1.00 67.26           H
ATOM   2203 3HB  ALA A 154     -10.158   0.842 -26.190  1.00 67.26           H
ATOM   2204  HN  ALA A 154     -12.561   0.112 -28.657  1.00 67.26           H
ATOM   2205  N   HIS A 155     -10.567   2.374 -29.563  1.00 68.38           N
ATOM   2206  CA  HIS A 155      -9.656   3.178 -30.360  1.00 68.38           C
ATOM   2207  C   HIS A 155     -10.273   4.555 -30.610  1.00 68.38           C
ATOM   2208  O   HIS A 155      -9.614   5.577 -30.426  1.00 68.38           O
ATOM   2209  HA  HIS A 155      -8.747   3.298 -29.770  1.00 68.38           H
ATOM   2210  CB  HIS A 155      -9.280   2.452 -31.653  1.00 68.38           C
ATOM   2211 1HB  HIS A 155      -9.006   1.425 -31.415  1.00 68.38           H
ATOM   2212 2HB  HIS A 155     -10.157   2.406 -32.300  1.00 68.38           H
ATOM   2213  CG  HIS A 155      -8.146   3.098 -32.412  1.00 68.38           C
ATOM   2214  ND1 HIS A 155      -8.346   4.070 -33.377  1.00 68.38           N
ATOM   2215  HD1 HIS A 155      -9.232   4.435 -33.664  1.00 68.38           H
ATOM   2216  CD2 HIS A 155      -6.798   2.901 -32.338  1.00 68.38           C
ATOM   2217  HD2 HIS A 155      -6.292   2.200 -31.675  1.00 68.38           H
ATOM   2218  CE1 HIS A 155      -7.166   4.434 -33.855  1.00 68.38           C
ATOM   2219  HE1 HIS A 155      -6.991   5.182 -34.629  1.00 68.38           H
ATOM   2220  NE2 HIS A 155      -6.207   3.708 -33.211  1.00 68.38           N
ATOM   2221  HN  HIS A 155     -11.058   1.665 -30.069  1.00 68.38           H
ATOM   2222  N   THR A 156     -11.531   4.538 -31.026  1.00 70.76           N
ATOM   2223  CA  THR A 156     -12.214   5.766 -31.394  1.00 70.76           C
ATOM   2224  C   THR A 156     -12.432   6.646 -30.161  1.00 70.76           C
ATOM   2225  O   THR A 156     -12.440   7.872 -30.262  1.00 70.76           O
ATOM   2226  HA  THR A 156     -11.573   6.325 -32.076  1.00 70.76           H
ATOM   2227  CB  THR A 156     -13.514   5.389 -32.108  1.00 70.76           C
ATOM   2228  HB  THR A 156     -14.251   6.187 -32.022  1.00 70.76           H
ATOM   2229  OG1 THR A 156     -13.883   4.144 -31.521  1.00 70.76           O
ATOM   2230  HG1 THR A 156     -14.846   3.949 -31.710  1.00 70.76           H
ATOM   2231  CG2 THR A 156     -13.294   5.054 -33.585  1.00 70.76           C
ATOM   2232 1HG2 THR A 156     -12.609   4.211 -33.668  1.00 70.76           H
ATOM   2233 2HG2 THR A 156     -12.871   5.919 -34.095  1.00 70.76           H
ATOM   2234 3HG2 THR A 156     -14.248   4.793 -34.044  1.00 70.76           H
ATOM   2235  HN  THR A 156     -12.080   3.707 -31.113  1.00 70.76           H
ATOM   2236  N   TRP A 157     -12.602   5.985 -29.025  1.00 75.11           N
ATOM   2237  CA  TRP A 157     -12.991   6.677 -27.808  1.00 75.11           C
ATOM   2238  C   TRP A 157     -11.724   6.951 -26.995  1.00 75.11           C
ATOM   2239  O   TRP A 157     -11.794   7.177 -25.788  1.00 75.11           O
ATOM   2240  HA  TRP A 157     -13.460   7.618 -28.095  1.00 75.11           H
ATOM   2241  CB  TRP A 157     -14.038   5.876 -27.032  1.00 75.11           C
ATOM   2242 1HB  TRP A 157     -13.715   4.837 -26.974  1.00 75.11           H
ATOM   2243 2HB  TRP A 157     -14.085   6.253 -26.011  1.00 75.11           H
ATOM   2244  CG  TRP A 157     -15.439   5.926 -27.644  1.00 75.11           C
ATOM   2245  CD1 TRP A 157     -15.788   5.734 -28.924  1.00 75.11           C
ATOM   2246  HD1 TRP A 157     -15.084   5.506 -29.724  1.00 75.11           H
ATOM   2247  CD2 TRP A 157     -16.673   6.196 -26.946  1.00 75.11           C
ATOM   2248  NE1 TRP A 157     -17.151   5.859 -29.101  1.00 75.11           N
ATOM   2249  HE1 TRP A 157     -17.648   5.759 -29.963  1.00 75.11           H
ATOM   2250  CE2 TRP A 157     -17.706   6.149 -27.860  1.00 75.11           C
ATOM   2251  CE3 TRP A 157     -16.909   6.470 -25.587  1.00 75.11           C
ATOM   2252  HE3 TRP A 157     -16.110   6.513 -24.847  1.00 75.11           H
ATOM   2253  CZ2 TRP A 157     -19.046   6.367 -27.515  1.00 75.11           C
ATOM   2254  HZ2 TRP A 157     -19.844   6.324 -28.255  1.00 75.11           H
ATOM   2255  CZ3 TRP A 157     -18.252   6.686 -25.259  1.00 75.11           C
ATOM   2256  HZ3 TRP A 157     -18.490   6.903 -24.217  1.00 75.11           H
ATOM   2257  CH2 TRP A 157     -19.304   6.642 -26.166  1.00 75.11           C
ATOM   2258  HH2 TRP A 157     -20.325   6.821 -25.830  1.00 75.11           H
ATOM   2259  HN  TRP A 157     -12.480   4.997 -28.929  1.00 75.11           H
ATOM   2260  N   ARG A 158     -10.596   6.921 -27.689  1.00 74.87           N
ATOM   2261  CA  ARG A 158      -9.305   6.946 -27.021  1.00 74.87           C
ATOM   2262  C   ARG A 158      -9.155   8.231 -26.205  1.00 74.87           C
ATOM   2263  O   ARG A 158      -8.713   8.194 -25.057  1.00 74.87           O
ATOM   2264  HA  ARG A 158      -9.309   6.069 -26.375  1.00 74.87           H
ATOM   2265  CB  ARG A 158      -8.160   6.855 -28.032  1.00 74.87           C
ATOM   2266 1HB  ARG A 158      -8.299   5.981 -28.667  1.00 74.87           H
ATOM   2267 2HB  ARG A 158      -8.176   7.729 -28.684  1.00 74.87           H
ATOM   2268  CG  ARG A 158      -6.808   6.767 -27.322  1.00 74.87           C
ATOM   2269 1HG  ARG A 158      -6.665   7.646 -26.693  1.00 74.87           H
ATOM   2270 2HG  ARG A 158      -6.795   5.899 -26.663  1.00 74.87           H
ATOM   2271  CD  ARG A 158      -5.664   6.664 -28.332  1.00 74.87           C
ATOM   2272 1HD  ARG A 158      -5.850   5.841 -29.022  1.00 74.87           H
ATOM   2273 2HD  ARG A 158      -5.612   7.575 -28.929  1.00 74.87           H
ATOM   2274  NE  ARG A 158      -4.382   6.450 -27.625  1.00 74.87           N
ATOM   2275  HE  ARG A 158      -4.353   6.628 -26.641  1.00 74.87           H
ATOM   2276  CZ  ARG A 158      -3.256   6.033 -28.220  1.00 74.87           C
ATOM   2277  NH1 ARG A 158      -3.236   5.779 -29.535  1.00 74.87           N
ATOM   2278 1HH1 ARG A 158      -4.065   5.901 -30.081  1.00 74.87           H
ATOM   2279 2HH1 ARG A 158      -2.392   5.468 -29.972  1.00 74.87           H
ATOM   2280  NH2 ARG A 158      -2.151   5.872 -27.479  1.00 74.87           N
ATOM   2281 1HH2 ARG A 158      -1.302   5.562 -27.908  1.00 74.87           H
ATOM   2282 2HH2 ARG A 158      -2.174   6.064 -26.498  1.00 74.87           H
ATOM   2283  HN  ARG A 158     -10.554   6.881 -28.687  1.00 74.87           H
ATOM   2284  N   GLU A 159      -9.532   9.338 -26.828  1.00 77.71           N
ATOM   2285  CA  GLU A 159      -9.357  10.641 -26.210  1.00 77.71           C
ATOM   2286  C   GLU A 159     -10.280  10.782 -24.998  1.00 77.71           C
ATOM   2287  O   GLU A 159      -9.844  11.202 -23.927  1.00 77.71           O
ATOM   2288  HA  GLU A 159      -8.316  10.672 -25.888  1.00 77.71           H
ATOM   2289  CB  GLU A 159      -9.604  11.764 -27.219  1.00 77.71           C
ATOM   2290 1HB  GLU A 159     -10.528  11.572 -27.764  1.00 77.71           H
ATOM   2291 2HB  GLU A 159      -9.597  12.726 -26.707  1.00 77.71           H
ATOM   2292  CG  GLU A 159      -8.483  11.822 -28.260  1.00 77.71           C
ATOM   2293 1HG  GLU A 159      -7.516  11.807 -27.758  1.00 77.71           H
ATOM   2294 2HG  GLU A 159      -8.527  10.938 -28.896  1.00 77.71           H
ATOM   2295  CD  GLU A 159      -8.598  13.082 -29.120  1.00 77.71           C
ATOM   2296  OE1 GLU A 159      -7.573  13.444 -29.736  1.00 77.71           O
ATOM   2297  OE2 GLU A 159      -9.709  13.655 -29.142  1.00 77.71           O
ATOM   2298  HN  GLU A 159      -9.949   9.354 -27.737  1.00 77.71           H
ATOM   2299  N   LYS A 160     -11.538  10.422 -25.207  1.00 81.39           N
ATOM   2300  CA  LYS A 160     -12.522  10.488 -24.140  1.00 81.39           C
ATOM   2301  C   LYS A 160     -12.039   9.652 -22.953  1.00 81.39           C
ATOM   2302  O   LYS A 160     -12.152  10.076 -21.804  1.00 81.39           O
ATOM   2303  HA  LYS A 160     -12.592  11.529 -23.823  1.00 81.39           H
ATOM   2304  CB  LYS A 160     -13.903  10.080 -24.658  1.00 81.39           C
ATOM   2305 1HB  LYS A 160     -13.824   9.149 -25.219  1.00 81.39           H
ATOM   2306 2HB  LYS A 160     -14.569   9.889 -23.817  1.00 81.39           H
ATOM   2307  CG  LYS A 160     -14.498  11.170 -25.551  1.00 81.39           C
ATOM   2308 1HG  LYS A 160     -14.484  12.125 -25.024  1.00 81.39           H
ATOM   2309 2HG  LYS A 160     -13.884  11.290 -26.444  1.00 81.39           H
ATOM   2310  CD  LYS A 160     -15.933  10.826 -25.954  1.00 81.39           C
ATOM   2311 1HD  LYS A 160     -15.938   9.914 -26.552  1.00 81.39           H
ATOM   2312 2HD  LYS A 160     -16.527  10.626 -25.063  1.00 81.39           H
ATOM   2313  CE  LYS A 160     -16.568  11.968 -26.751  1.00 81.39           C
ATOM   2314 1HE  LYS A 160     -16.537  12.888 -26.167  1.00 81.39           H
ATOM   2315 2HE  LYS A 160     -15.993  12.148 -27.660  1.00 81.39           H
ATOM   2316  NZ  LYS A 160     -17.968  11.641 -27.099  1.00 81.39           N
ATOM   2317 1HZ  LYS A 160     -18.373  12.406 -27.628  1.00 81.39           H
ATOM   2318 2HZ  LYS A 160     -17.989  10.795 -27.658  1.00 81.39           H
ATOM   2319 3HZ  LYS A 160     -18.503  11.497 -26.250  1.00 81.39           H
ATOM   2320  HN  LYS A 160     -11.887  10.091 -26.083  1.00 81.39           H
ATOM   2321  N   ARG A 161     -11.511   8.480 -23.272  1.00 81.60           N
ATOM   2322  CA  ARG A 161     -11.025   7.573 -22.246  1.00 81.60           C
ATOM   2323  C   ARG A 161      -9.894   8.229 -21.451  1.00 81.60           C
ATOM   2324  O   ARG A 161      -9.787   8.034 -20.241  1.00 81.60           O
ATOM   2325  HA  ARG A 161     -11.891   7.381 -21.611  1.00 81.60           H
ATOM   2326  CB  ARG A 161     -10.517   6.267 -22.859  1.00 81.60           C
ATOM   2327 1HB  ARG A 161      -9.839   6.488 -23.683  1.00 81.60           H
ATOM   2328 2HB  ARG A 161      -9.946   5.710 -22.117  1.00 81.60           H
ATOM   2329  CG  ARG A 161     -11.680   5.410 -23.365  1.00 81.60           C
ATOM   2330 1HG  ARG A 161     -12.256   5.037 -22.518  1.00 81.60           H
ATOM   2331 2HG  ARG A 161     -12.354   6.022 -23.964  1.00 81.60           H
ATOM   2332  CD  ARG A 161     -11.171   4.234 -24.201  1.00 81.60           C
ATOM   2333 1HD  ARG A 161     -12.006   3.746 -24.703  1.00 81.60           H
ATOM   2334 2HD  ARG A 161     -10.498   4.595 -24.979  1.00 81.60           H
ATOM   2335  NE  ARG A 161     -10.466   3.264 -23.334  1.00 81.60           N
ATOM   2336  HE  ARG A 161     -10.664   3.281 -22.354  1.00 81.60           H
ATOM   2337  CZ  ARG A 161      -9.578   2.365 -23.779  1.00 81.60           C
ATOM   2338  NH1 ARG A 161      -9.274   2.298 -25.083  1.00 81.60           N
ATOM   2339 1HH1 ARG A 161      -9.710   2.922 -25.731  1.00 81.60           H
ATOM   2340 2HH1 ARG A 161      -8.610   1.624 -25.407  1.00 81.60           H
ATOM   2341  NH2 ARG A 161      -8.999   1.534 -22.902  1.00 81.60           N
ATOM   2342 1HH2 ARG A 161      -8.334   0.857 -23.218  1.00 81.60           H
ATOM   2343 2HH2 ARG A 161      -9.232   1.590 -21.931  1.00 81.60           H
ATOM   2344  HN  ARG A 161     -11.414   8.147 -24.210  1.00 81.60           H
ATOM   2345  N   LEU A 162      -9.079   8.993 -22.163  1.00 82.75           N
ATOM   2346  CA  LEU A 162      -7.958   9.676 -21.540  1.00 82.75           C
ATOM   2347  C   LEU A 162      -8.486  10.731 -20.566  1.00 82.75           C
ATOM   2348  O   LEU A 162      -7.950  10.894 -19.471  1.00 82.75           O
ATOM   2349  HA  LEU A 162      -7.397   8.933 -20.973  1.00 82.75           H
ATOM   2350  CB  LEU A 162      -7.015  10.239 -22.605  1.00 82.75           C
ATOM   2351 1HB  LEU A 162      -6.871   9.480 -23.373  1.00 82.75           H
ATOM   2352 2HB  LEU A 162      -7.504  11.088 -23.083  1.00 82.75           H
ATOM   2353  CG  LEU A 162      -5.639  10.692 -22.111  1.00 82.75           C
ATOM   2354  HG  LEU A 162      -5.767  11.180 -21.145  1.00 82.75           H
ATOM   2355  CD1 LEU A 162      -4.714   9.493 -21.893  1.00 82.75           C
ATOM   2356 1HD1 LEU A 162      -5.151   8.827 -21.149  1.00 82.75           H
ATOM   2357 2HD1 LEU A 162      -4.588   8.955 -22.832  1.00 82.75           H
ATOM   2358 3HD1 LEU A 162      -3.743   9.843 -21.542  1.00 82.75           H
ATOM   2359  CD2 LEU A 162      -5.027  11.723 -23.061  1.00 82.75           C
ATOM   2360 1HD2 LEU A 162      -4.916  11.283 -24.052  1.00 82.75           H
ATOM   2361 2HD2 LEU A 162      -5.681  12.594 -23.122  1.00 82.75           H
ATOM   2362 3HD2 LEU A 162      -4.050  12.028 -22.686  1.00 82.75           H
ATOM   2363  HN  LEU A 162      -9.175   9.149 -23.146  1.00 82.75           H
ATOM   2364  N   LEU A 163      -9.532  11.420 -21.000  1.00 86.47           N
ATOM   2365  CA  LEU A 163     -10.128  12.466 -20.187  1.00 86.47           C
ATOM   2366  C   LEU A 163     -10.656  11.857 -18.886  1.00 86.47           C
ATOM   2367  O   LEU A 163     -10.336  12.333 -17.799  1.00 86.47           O
ATOM   2368  HA  LEU A 163      -9.340  13.177 -19.940  1.00 86.47           H
ATOM   2369  CB  LEU A 163     -11.189  13.226 -20.985  1.00 86.47           C
ATOM   2370 1HB  LEU A 163     -10.827  13.352 -22.005  1.00 86.47           H
ATOM   2371 2HB  LEU A 163     -12.086  12.609 -21.039  1.00 86.47           H
ATOM   2372  CG  LEU A 163     -11.582  14.601 -20.440  1.00 86.47           C
ATOM   2373  HG  LEU A 163     -11.332  14.632 -19.380  1.00 86.47           H
ATOM   2374  CD1 LEU A 163     -10.784  15.711 -21.127  1.00 86.47           C
ATOM   2375 1HD1 LEU A 163      -9.720  15.556 -20.950  1.00 86.47           H
ATOM   2376 2HD1 LEU A 163     -10.981  15.691 -22.198  1.00 86.47           H
ATOM   2377 3HD1 LEU A 163     -11.083  16.677 -20.720  1.00 86.47           H
ATOM   2378  CD2 LEU A 163     -13.091  14.825 -20.554  1.00 86.47           C
ATOM   2379 1HD2 LEU A 163     -13.389  14.766 -21.601  1.00 86.47           H
ATOM   2380 2HD2 LEU A 163     -13.617  14.059 -19.983  1.00 86.47           H
ATOM   2381 3HD2 LEU A 163     -13.343  15.809 -20.160  1.00 86.47           H
ATOM   2382  HN  LEU A 163      -9.969  11.274 -21.887  1.00 86.47           H
ATOM   2383  N   TYR A 164     -11.456  10.813 -19.042  1.00 87.79           N
ATOM   2384  CA  TYR A 164     -12.048  10.146 -17.894  1.00 87.79           C
ATOM   2385  C   TYR A 164     -10.966   9.595 -16.963  1.00 87.79           C
ATOM   2386  O   TYR A 164     -11.138   9.585 -15.745  1.00 87.79           O
ATOM   2387  HA  TYR A 164     -12.646  10.878 -17.352  1.00 87.79           H
ATOM   2388  CB  TYR A 164     -12.861   8.979 -18.458  1.00 87.79           C
ATOM   2389 1HB  TYR A 164     -12.241   8.423 -19.161  1.00 87.79           H
ATOM   2390 2HB  TYR A 164     -13.111   8.297 -17.645  1.00 87.79           H
ATOM   2391  CG  TYR A 164     -14.152   9.403 -19.162  1.00 87.79           C
ATOM   2392  CD1 TYR A 164     -14.996  10.317 -18.565  1.00 87.79           C
ATOM   2393  HD1 TYR A 164     -14.743  10.736 -17.591  1.00 87.79           H
ATOM   2394  CD2 TYR A 164     -14.471   8.871 -20.395  1.00 87.79           C
ATOM   2395  HD2 TYR A 164     -13.804   8.150 -20.867  1.00 87.79           H
ATOM   2396  CE1 TYR A 164     -16.210  10.716 -19.228  1.00 87.79           C
ATOM   2397  HE1 TYR A 164     -16.886  11.436 -18.768  1.00 87.79           H
ATOM   2398  CE2 TYR A 164     -15.685   9.270 -21.059  1.00 87.79           C
ATOM   2399  HE2 TYR A 164     -15.949   8.859 -22.033  1.00 87.79           H
ATOM   2400  CZ  TYR A 164     -16.495  10.173 -20.442  1.00 87.79           C
ATOM   2401  OH  TYR A 164     -17.642  10.550 -21.069  1.00 87.79           O
ATOM   2402  HH  TYR A 164     -18.146  11.197 -20.498  1.00 87.79           H
ATOM   2403  HN  TYR A 164     -11.701  10.423 -19.930  1.00 87.79           H
ATOM   2404  N   SER A 165      -9.876   9.151 -17.571  1.00 87.88           N
ATOM   2405  CA  SER A 165      -8.770   8.594 -16.811  1.00 87.88           C
ATOM   2406  C   SER A 165      -8.229   9.639 -15.832  1.00 87.88           C
ATOM   2407  O   SER A 165      -7.810   9.300 -14.727  1.00 87.88           O
ATOM   2408  HA  SER A 165      -9.188   7.744 -16.272  1.00 87.88           H
ATOM   2409  CB  SER A 165      -7.654   8.109 -17.739  1.00 87.88           C
ATOM   2410 1HB  SER A 165      -7.030   7.389 -17.210  1.00 87.88           H
ATOM   2411 2HB  SER A 165      -8.091   7.588 -18.590  1.00 87.88           H
ATOM   2412  OG  SER A 165      -6.843   9.184 -18.207  1.00 87.88           O
ATOM   2413  HG  SER A 165      -6.095   8.830 -18.767  1.00 87.88           H
ATOM   2414  HN  SER A 165      -9.743   9.166 -18.562  1.00 87.88           H
ATOM   2415  N   LYS A 166      -8.257  10.888 -16.274  1.00 90.34           N
ATOM   2416  CA  LYS A 166      -7.771  11.983 -15.452  1.00 90.34           C
ATOM   2417  C   LYS A 166      -8.705  12.170 -14.255  1.00 90.34           C
ATOM   2418  O   LYS A 166      -8.248  12.289 -13.119  1.00 90.34           O
ATOM   2419  HA  LYS A 166      -6.786  11.700 -15.081  1.00 90.34           H
ATOM   2420  CB  LYS A 166      -7.592  13.247 -16.296  1.00 90.34           C
ATOM   2421 1HB  LYS A 166      -8.509  13.455 -16.846  1.00 90.34           H
ATOM   2422 2HB  LYS A 166      -7.411  14.101 -15.643  1.00 90.34           H
ATOM   2423  CG  LYS A 166      -6.427  13.091 -17.276  1.00 90.34           C
ATOM   2424 1HG  LYS A 166      -5.508  12.890 -16.725  1.00 90.34           H
ATOM   2425 2HG  LYS A 166      -6.604  12.233 -17.924  1.00 90.34           H
ATOM   2426  CD  LYS A 166      -6.254  14.351 -18.126  1.00 90.34           C
ATOM   2427 1HD  LYS A 166      -7.157  14.528 -18.709  1.00 90.34           H
ATOM   2428 2HD  LYS A 166      -6.120  15.217 -17.476  1.00 90.34           H
ATOM   2429  CE  LYS A 166      -5.052  14.219 -19.063  1.00 90.34           C
ATOM   2430 1HE  LYS A 166      -4.161  13.966 -18.489  1.00 90.34           H
ATOM   2431 2HE  LYS A 166      -5.220  13.404 -19.767  1.00 90.34           H
ATOM   2432  NZ  LYS A 166      -4.830  15.482 -19.802  1.00 90.34           N
ATOM   2433 1HZ  LYS A 166      -4.042  15.372 -20.431  1.00 90.34           H
ATOM   2434 2HZ  LYS A 166      -5.660  15.711 -20.338  1.00 90.34           H
ATOM   2435 3HZ  LYS A 166      -4.635  16.229 -19.145  1.00 90.34           H
ATOM   2436  HN  LYS A 166      -8.603  11.155 -17.173  1.00 90.34           H
ATOM   2437  N   MET A 167      -9.997  12.191 -14.550  1.00 92.93           N
ATOM   2438  CA  MET A 167     -10.997  12.406 -13.518  1.00 92.93           C
ATOM   2439  C   MET A 167     -10.959  11.286 -12.476  1.00 92.93           C
ATOM   2440  O   MET A 167     -11.081  11.542 -11.279  1.00 92.93           O
ATOM   2441  HA  MET A 167     -10.736  13.355 -13.050  1.00 92.93           H
ATOM   2442  CB  MET A 167     -12.386  12.462 -14.157  1.00 92.93           C
ATOM   2443 1HB  MET A 167     -12.555  11.562 -14.748  1.00 92.93           H
ATOM   2444 2HB  MET A 167     -13.148  12.480 -13.378  1.00 92.93           H
ATOM   2445  CG  MET A 167     -12.530  13.698 -15.047  1.00 92.93           C
ATOM   2446 1HG  MET A 167     -12.311  14.598 -14.473  1.00 92.93           H
ATOM   2447 2HG  MET A 167     -11.807  13.655 -15.862  1.00 92.93           H
ATOM   2448  SD  MET A 167     -14.186  13.785 -15.707  1.00 92.93           S
ATOM   2449  CE  MET A 167     -15.089  14.200 -14.224  1.00 92.93           C
ATOM   2450 1HE  MET A 167     -14.949  13.414 -13.482  1.00 92.93           H
ATOM   2451 2HE  MET A 167     -14.720  15.146 -13.827  1.00 92.93           H
ATOM   2452 3HE  MET A 167     -16.150  14.293 -14.459  1.00 92.93           H
ATOM   2453  HN  MET A 167     -10.362  12.064 -15.472  1.00 92.93           H
ATOM   2454  N   VAL A 168     -10.788  10.068 -12.969  1.00 92.32           N
ATOM   2455  CA  VAL A 168     -10.745   8.907 -12.097  1.00 92.32           C
ATOM   2456  C   VAL A 168      -9.548   9.028 -11.152  1.00 92.32           C
ATOM   2457  O   VAL A 168      -9.670   8.778  -9.954  1.00 92.32           O
ATOM   2458  HA  VAL A 168     -11.660   8.906 -11.504  1.00 92.32           H
ATOM   2459  CB  VAL A 168     -10.721   7.625 -12.932  1.00 92.32           C
ATOM   2460  HB  VAL A 168      -9.934   7.727 -13.679  1.00 92.32           H
ATOM   2461  CG1 VAL A 168     -10.389   6.410 -12.063  1.00 92.32           C
ATOM   2462 1HG1 VAL A 168      -9.409   6.548 -11.605  1.00 92.32           H
ATOM   2463 2HG1 VAL A 168     -11.143   6.305 -11.283  1.00 92.32           H
ATOM   2464 3HG1 VAL A 168     -10.378   5.513 -12.682  1.00 92.32           H
ATOM   2465  CG2 VAL A 168     -12.046   7.426 -13.670  1.00 92.32           C
ATOM   2466 1HG2 VAL A 168     -12.858   7.355 -12.946  1.00 92.32           H
ATOM   2467 2HG2 VAL A 168     -12.224   8.272 -14.333  1.00 92.32           H
ATOM   2468 3HG2 VAL A 168     -12.002   6.508 -14.256  1.00 92.32           H
ATOM   2469  HN  VAL A 168     -10.681   9.869 -13.943  1.00 92.32           H
ATOM   2470  N   CYS A 169      -8.417   9.411 -11.728  1.00 91.90           N
ATOM   2471  CA  CYS A 169      -7.192   9.542 -10.957  1.00 91.90           C
ATOM   2472  C   CYS A 169      -7.441  10.543  -9.827  1.00 91.90           C
ATOM   2473  O   CYS A 169      -7.118  10.273  -8.672  1.00 91.90           O
ATOM   2474  HA  CYS A 169      -6.967   8.554 -10.556  1.00 91.90           H
ATOM   2475  CB  CYS A 169      -6.012   9.957 -11.838  1.00 91.90           C
ATOM   2476 1HB  CYS A 169      -6.274  10.841 -12.419  1.00 91.90           H
ATOM   2477 2HB  CYS A 169      -5.160  10.227 -11.214  1.00 91.90           H
ATOM   2478  SG  CYS A 169      -5.556   8.585 -12.960  1.00 91.90           S
ATOM   2479  HG  CYS A 169      -6.419   8.899 -13.922  1.00 91.90           H
ATOM   2480  HN  CYS A 169      -8.331   9.630 -12.700  1.00 91.90           H
ATOM   2481  N   PHE A 170      -8.012  11.679 -10.201  1.00 94.49           N
ATOM   2482  CA  PHE A 170      -8.275  12.736  -9.239  1.00 94.49           C
ATOM   2483  C   PHE A 170      -9.173  12.235  -8.106  1.00 94.49           C
ATOM   2484  O   PHE A 170      -8.898  12.486  -6.934  1.00 94.49           O
ATOM   2485  HA  PHE A 170      -7.314  13.046  -8.828  1.00 94.49           H
ATOM   2486  CB  PHE A 170      -8.999  13.855  -9.991  1.00 94.49           C
ATOM   2487 1HB  PHE A 170      -8.382  14.171 -10.832  1.00 94.49           H
ATOM   2488 2HB  PHE A 170      -9.926  13.459 -10.406  1.00 94.49           H
ATOM   2489  CG  PHE A 170      -9.323  15.076  -9.128  1.00 94.49           C
ATOM   2490  CD1 PHE A 170     -10.573  15.235  -8.617  1.00 94.49           C
ATOM   2491  HD1 PHE A 170     -11.344  14.492  -8.823  1.00 94.49           H
ATOM   2492  CD2 PHE A 170      -8.361  16.002  -8.871  1.00 94.49           C
ATOM   2493  HD2 PHE A 170      -7.359  15.875  -9.281  1.00 94.49           H
ATOM   2494  CE1 PHE A 170     -10.874  16.368  -7.816  1.00 94.49           C
ATOM   2495  HE1 PHE A 170     -11.877  16.496  -7.407  1.00 94.49           H
ATOM   2496  CE2 PHE A 170      -8.662  17.136  -8.070  1.00 94.49           C
ATOM   2497  HE2 PHE A 170      -7.891  17.878  -7.865  1.00 94.49           H
ATOM   2498  CZ  PHE A 170      -9.912  17.295  -7.560  1.00 94.49           C
ATOM   2499  HZ  PHE A 170     -10.143  18.164  -6.945  1.00 94.49           H
ATOM   2500  HN  PHE A 170      -8.293  11.882 -11.139  1.00 94.49           H
ATOM   2501  N   THR A 171     -10.229  11.536  -8.496  1.00 95.39           N
ATOM   2502  CA  THR A 171     -11.197  11.042  -7.531  1.00 95.39           C
ATOM   2503  C   THR A 171     -10.523  10.093  -6.538  1.00 95.39           C
ATOM   2504  O   THR A 171     -10.833  10.113  -5.348  1.00 95.39           O
ATOM   2505  HA  THR A 171     -11.575  11.889  -6.959  1.00 95.39           H
ATOM   2506  CB  THR A 171     -12.347  10.394  -8.305  1.00 95.39           C
ATOM   2507  HB  THR A 171     -12.025   9.465  -8.775  1.00 95.39           H
ATOM   2508  OG1 THR A 171     -12.784  11.416  -9.198  1.00 95.39           O
ATOM   2509  HG1 THR A 171     -12.363  11.288 -10.096  1.00 95.39           H
ATOM   2510  CG2 THR A 171     -13.568  10.124  -7.423  1.00 95.39           C
ATOM   2511 1HG2 THR A 171     -13.930  11.064  -7.007  1.00 95.39           H
ATOM   2512 2HG2 THR A 171     -13.288   9.451  -6.612  1.00 95.39           H
ATOM   2513 3HG2 THR A 171     -14.354   9.664  -8.021  1.00 95.39           H
ATOM   2514  HN  THR A 171     -10.428  11.308  -9.449  1.00 95.39           H
ATOM   2515  N   ILE A 172      -9.614   9.285  -7.064  1.00 93.73           N
ATOM   2516  CA  ILE A 172      -8.922   8.304  -6.246  1.00 93.73           C
ATOM   2517  C   ILE A 172      -8.086   9.027  -5.187  1.00 93.73           C
ATOM   2518  O   ILE A 172      -8.088   8.640  -4.020  1.00 93.73           O
ATOM   2519  HA  ILE A 172      -9.681   7.708  -5.738  1.00 93.73           H
ATOM   2520  CB  ILE A 172      -8.110   7.350  -7.124  1.00 93.73           C
ATOM   2521  HB  ILE A 172      -7.577   7.942  -7.869  1.00 93.73           H
ATOM   2522  CG1 ILE A 172      -9.027   6.389  -7.883  1.00 93.73           C
ATOM   2523 1HG1 ILE A 172      -9.495   5.698  -7.182  1.00 93.73           H
ATOM   2524 2HG1 ILE A 172      -9.830   6.949  -8.362  1.00 93.73           H
ATOM   2525  CG2 ILE A 172      -7.057   6.607  -6.300  1.00 93.73           C
ATOM   2526 1HG2 ILE A 172      -6.377   7.327  -5.845  1.00 93.73           H
ATOM   2527 2HG2 ILE A 172      -7.550   6.029  -5.518  1.00 93.73           H
ATOM   2528 3HG2 ILE A 172      -6.494   5.936  -6.949  1.00 93.73           H
ATOM   2529  CD1 ILE A 172      -8.246   5.604  -8.938  1.00 93.73           C
ATOM   2530 1HD1 ILE A 172      -7.800   6.297  -9.651  1.00 93.73           H
ATOM   2531 2HD1 ILE A 172      -7.459   5.026  -8.453  1.00 93.73           H
ATOM   2532 3HD1 ILE A 172      -8.921   4.928  -9.463  1.00 93.73           H
ATOM   2533  HN  ILE A 172      -9.349   9.294  -8.028  1.00 93.73           H
ATOM   2534  N   TRP A 173      -7.392  10.063  -5.634  1.00 94.45           N
ATOM   2535  CA  TRP A 173      -6.499  10.800  -4.756  1.00 94.45           C
ATOM   2536  C   TRP A 173      -7.335  11.387  -3.616  1.00 94.45           C
ATOM   2537  O   TRP A 173      -6.949  11.300  -2.451  1.00 94.45           O
ATOM   2538  HA  TRP A 173      -5.768  10.097  -4.358  1.00 94.45           H
ATOM   2539  CB  TRP A 173      -5.719  11.863  -5.533  1.00 94.45           C
ATOM   2540 1HB  TRP A 173      -6.380  12.315  -6.273  1.00 94.45           H
ATOM   2541 2HB  TRP A 173      -5.421  12.655  -4.846  1.00 94.45           H
ATOM   2542  CG  TRP A 173      -4.475  11.326  -6.242  1.00 94.45           C
ATOM   2543  CD1 TRP A 173      -4.270  11.190  -7.559  1.00 94.45           C
ATOM   2544  HD1 TRP A 173      -4.999  11.458  -8.324  1.00 94.45           H
ATOM   2545  CD2 TRP A 173      -3.263  10.857  -5.615  1.00 94.45           C
ATOM   2546  NE1 TRP A 173      -3.020  10.669  -7.826  1.00 94.45           N
ATOM   2547  HE1 TRP A 173      -2.639  10.478  -8.730  1.00 94.45           H
ATOM   2548  CE2 TRP A 173      -2.388  10.460  -6.606  1.00 94.45           C
ATOM   2549  CE3 TRP A 173      -2.917  10.770  -4.255  1.00 94.45           C
ATOM   2550  HE3 TRP A 173      -3.590  11.077  -3.454  1.00 94.45           H
ATOM   2551  CZ2 TRP A 173      -1.111   9.950  -6.342  1.00 94.45           C
ATOM   2552  HZ2 TRP A 173      -0.439   9.643  -7.143  1.00 94.45           H
ATOM   2553  CZ3 TRP A 173      -1.638  10.258  -4.008  1.00 94.45           C
ATOM   2554  HZ3 TRP A 173      -1.319  10.169  -2.969  1.00 94.45           H
ATOM   2555  CH2 TRP A 173      -0.745   9.854  -4.994  1.00 94.45           C
ATOM   2556  HH2 TRP A 173       0.235   9.465  -4.719  1.00 94.45           H
ATOM   2557  HN  TRP A 173      -7.433  10.400  -6.574  1.00 94.45           H
ATOM   2558  N   VAL A 174      -8.463  11.970  -3.991  1.00 95.83           N
ATOM   2559  CA  VAL A 174      -9.325  12.626  -3.023  1.00 95.83           C
ATOM   2560  C   VAL A 174      -9.816  11.596  -2.003  1.00 95.83           C
ATOM   2561  O   VAL A 174      -9.786  11.846  -0.799  1.00 95.83           O
ATOM   2562  HA  VAL A 174      -8.727  13.375  -2.504  1.00 95.83           H
ATOM   2563  CB  VAL A 174     -10.468  13.346  -3.742  1.00 95.83           C
ATOM   2564  HB  VAL A 174     -10.957  12.626  -4.398  1.00 95.83           H
ATOM   2565  CG1 VAL A 174     -11.510  13.855  -2.743  1.00 95.83           C
ATOM   2566 1HG1 VAL A 174     -11.922  13.012  -2.188  1.00 95.83           H
ATOM   2567 2HG1 VAL A 174     -11.038  14.552  -2.050  1.00 95.83           H
ATOM   2568 3HG1 VAL A 174     -12.310  14.362  -3.281  1.00 95.83           H
ATOM   2569  CG2 VAL A 174      -9.936  14.488  -4.609  1.00 95.83           C
ATOM   2570 1HG2 VAL A 174      -9.410  15.207  -3.981  1.00 95.83           H
ATOM   2571 2HG2 VAL A 174      -9.250  14.089  -5.356  1.00 95.83           H
ATOM   2572 3HG2 VAL A 174     -10.769  14.983  -5.109  1.00 95.83           H
ATOM   2573  HN  VAL A 174      -8.791  11.999  -4.936  1.00 95.83           H
ATOM   2574  N   LEU A 175     -10.255  10.459  -2.523  1.00 93.32           N
ATOM   2575  CA  LEU A 175     -10.852   9.434  -1.684  1.00 93.32           C
ATOM   2576  C   LEU A 175      -9.799   8.898  -0.713  1.00 93.32           C
ATOM   2577  O   LEU A 175     -10.074   8.723   0.473  1.00 93.32           O
ATOM   2578  HA  LEU A 175     -11.646   9.907  -1.105  1.00 93.32           H
ATOM   2579  CB  LEU A 175     -11.504   8.349  -2.544  1.00 93.32           C
ATOM   2580 1HB  LEU A 175     -12.147   8.834  -3.278  1.00 93.32           H
ATOM   2581 2HB  LEU A 175     -10.720   7.834  -3.098  1.00 93.32           H
ATOM   2582  CG  LEU A 175     -12.331   7.304  -1.793  1.00 93.32           C
ATOM   2583  HG  LEU A 175     -12.292   7.537  -0.729  1.00 93.32           H
ATOM   2584  CD1 LEU A 175     -13.801   7.363  -2.214  1.00 93.32           C
ATOM   2585 1HD1 LEU A 175     -14.203   8.351  -1.993  1.00 93.32           H
ATOM   2586 2HD1 LEU A 175     -13.881   7.169  -3.284  1.00 93.32           H
ATOM   2587 3HD1 LEU A 175     -14.366   6.610  -1.665  1.00 93.32           H
ATOM   2588  CD2 LEU A 175     -11.739   5.905  -1.972  1.00 93.32           C
ATOM   2589 1HD2 LEU A 175     -11.729   5.647  -3.031  1.00 93.32           H
ATOM   2590 2HD2 LEU A 175     -10.721   5.889  -1.584  1.00 93.32           H
ATOM   2591 3HD2 LEU A 175     -12.347   5.181  -1.428  1.00 93.32           H
ATOM   2592  HN  LEU A 175     -10.208  10.234  -3.496  1.00 93.32           H
ATOM   2593  N   ALA A 176      -8.614   8.652  -1.252  1.00 93.00           N
ATOM   2594  CA  ALA A 176      -7.532   8.094  -0.459  1.00 93.00           C
ATOM   2595  C   ALA A 176      -7.173   9.070   0.664  1.00 93.00           C
ATOM   2596  O   ALA A 176      -6.870   8.653   1.781  1.00 93.00           O
ATOM   2597  HA  ALA A 176      -7.888   7.163  -0.019  1.00 93.00           H
ATOM   2598  CB  ALA A 176      -6.339   7.785  -1.367  1.00 93.00           C
ATOM   2599 1HB  ALA A 176      -6.640   7.066  -2.128  1.00 93.00           H
ATOM   2600 2HB  ALA A 176      -6.002   8.703  -1.847  1.00 93.00           H
ATOM   2601 3HB  ALA A 176      -5.528   7.367  -0.771  1.00 93.00           H
ATOM   2602  HN  ALA A 176      -8.389   8.826  -2.211  1.00 93.00           H
ATOM   2603  N   ALA A 177      -7.218  10.351   0.328  1.00 94.14           N
ATOM   2604  CA  ALA A 177      -6.867  11.388   1.283  1.00 94.14           C
ATOM   2605  C   ALA A 177      -7.844  11.343   2.460  1.00 94.14           C
ATOM   2606  O   ALA A 177      -7.432  11.405   3.617  1.00 94.14           O
ATOM   2607  HA  ALA A 177      -5.862  11.177   1.648  1.00 94.14           H
ATOM   2608  CB  ALA A 177      -6.861  12.747   0.582  1.00 94.14           C
ATOM   2609 1HB  ALA A 177      -6.130  12.736  -0.226  1.00 94.14           H
ATOM   2610 2HB  ALA A 177      -7.851  12.950   0.173  1.00 94.14           H
ATOM   2611 3HB  ALA A 177      -6.598  13.525   1.299  1.00 94.14           H
ATOM   2612  HN  ALA A 177      -7.487  10.683  -0.577  1.00 94.14           H
ATOM   2613  N   ALA A 178      -9.121  11.234   2.123  1.00 94.30           N
ATOM   2614  CA  ALA A 178     -10.166  11.264   3.132  1.00 94.30           C
ATOM   2615  C   ALA A 178     -10.009  10.059   4.060  1.00 94.30           C
ATOM   2616  O   ALA A 178     -10.248  10.161   5.262  1.00 94.30           O
ATOM   2617  HA  ALA A 178     -10.040  12.178   3.713  1.00 94.30           H
ATOM   2618  CB  ALA A 178     -11.535  11.299   2.449  1.00 94.30           C
ATOM   2619 1HB  ALA A 178     -11.607  12.190   1.824  1.00 94.30           H
ATOM   2620 2HB  ALA A 178     -11.654  10.411   1.829  1.00 94.30           H
ATOM   2621 3HB  ALA A 178     -12.318  11.322   3.206  1.00 94.30           H
ATOM   2622  HN  ALA A 178      -9.445  11.127   1.183  1.00 94.30           H
ATOM   2623  N   LEU A 179      -9.607   8.944   3.467  1.00 91.91           N
ATOM   2624  CA  LEU A 179      -9.515   7.695   4.204  1.00 91.91           C
ATOM   2625  C   LEU A 179      -8.312   7.752   5.147  1.00 91.91           C
ATOM   2626  O   LEU A 179      -8.148   6.885   6.004  1.00 91.91           O
ATOM   2627  HA  LEU A 179     -10.420   7.602   4.804  1.00 91.91           H
ATOM   2628  CB  LEU A 179      -9.486   6.506   3.242  1.00 91.91           C
ATOM   2629 1HB  LEU A 179      -8.710   6.686   2.497  1.00 91.91           H
ATOM   2630 2HB  LEU A 179      -9.190   5.618   3.801  1.00 91.91           H
ATOM   2631  CG  LEU A 179     -10.795   6.202   2.511  1.00 91.91           C
ATOM   2632  HG  LEU A 179     -11.101   7.098   1.972  1.00 91.91           H
ATOM   2633  CD1 LEU A 179     -10.600   5.094   1.474  1.00 91.91           C
ATOM   2634 1HD1 LEU A 179      -9.856   5.409   0.742  1.00 91.91           H
ATOM   2635 2HD1 LEU A 179     -10.259   4.186   1.972  1.00 91.91           H
ATOM   2636 3HD1 LEU A 179     -11.546   4.898   0.970  1.00 91.91           H
ATOM   2637  CD2 LEU A 179     -11.912   5.868   3.503  1.00 91.91           C
ATOM   2638 1HD2 LEU A 179     -11.628   4.995   4.090  1.00 91.91           H
ATOM   2639 2HD2 LEU A 179     -12.071   6.717   4.169  1.00 91.91           H
ATOM   2640 3HD2 LEU A 179     -12.831   5.656   2.957  1.00 91.91           H
ATOM   2641  HN  LEU A 179      -9.348   8.886   2.503  1.00 91.91           H
ATOM   2642  N   CYS A 180      -7.500   8.783   4.958  1.00 92.55           N
ATOM   2643  CA  CYS A 180      -6.274   8.920   5.725  1.00 92.55           C
ATOM   2644  C   CYS A 180      -6.528   9.906   6.867  1.00 92.55           C
ATOM   2645  O   CYS A 180      -5.615  10.234   7.623  1.00 92.55           O
ATOM   2646  HA  CYS A 180      -6.035   7.930   6.114  1.00 92.55           H
ATOM   2647  CB  CYS A 180      -5.102   9.358   4.843  1.00 92.55           C
ATOM   2648 1HB  CYS A 180      -5.338  10.302   4.353  1.00 92.55           H
ATOM   2649 2HB  CYS A 180      -4.218   9.530   5.458  1.00 92.55           H
ATOM   2650  SG  CYS A 180      -4.749   8.073   3.588  1.00 92.55           S
ATOM   2651  HG  CYS A 180      -5.893   8.211   2.923  1.00 92.55           H
ATOM   2652  HN  CYS A 180      -7.670   9.514   4.297  1.00 92.55           H
ATOM   2653  N   ILE A 181      -7.773  10.350   6.956  1.00 93.92           N
ATOM   2654  CA  ILE A 181      -8.149  11.325   7.965  1.00 93.92           C
ATOM   2655  C   ILE A 181      -7.811  10.774   9.352  1.00 93.92           C
ATOM   2656  O   ILE A 181      -7.203  11.465  10.167  1.00 93.92           O
ATOM   2657  HA  ILE A 181      -7.551  12.220   7.794  1.00 93.92           H
ATOM   2658  CB  ILE A 181      -9.617  11.725   7.803  1.00 93.92           C
ATOM   2659  HB  ILE A 181     -10.201  10.820   7.632  1.00 93.92           H
ATOM   2660  CG1 ILE A 181      -9.809  12.625   6.581  1.00 93.92           C
ATOM   2661 1HG1 ILE A 181      -9.306  13.578   6.744  1.00 93.92           H
ATOM   2662 2HG1 ILE A 181      -9.344  12.164   5.709  1.00 93.92           H
ATOM   2663  CG2 ILE A 181     -10.154  12.373   9.082  1.00 93.92           C
ATOM   2664 1HG2 ILE A 181     -10.073  11.667   9.908  1.00 93.92           H
ATOM   2665 2HG2 ILE A 181      -9.571  13.266   9.308  1.00 93.92           H
ATOM   2666 3HG2 ILE A 181     -11.199  12.647   8.939  1.00 93.92           H
ATOM   2667  CD1 ILE A 181     -11.295  12.867   6.306  1.00 93.92           C
ATOM   2668 1HD1 ILE A 181     -11.789  11.914   6.119  1.00 93.92           H
ATOM   2669 2HD1 ILE A 181     -11.750  13.350   7.170  1.00 93.92           H
ATOM   2670 3HD1 ILE A 181     -11.402  13.509   5.432  1.00 93.92           H
ATOM   2671  HN  ILE A 181      -8.517  10.055   6.355  1.00 93.92           H
ATOM   2672  N   PRO A 182      -8.198   9.525   9.644  1.00 91.78           N
ATOM   2673  CA  PRO A 182      -7.997   8.966  10.983  1.00 91.78           C
ATOM   2674  C   PRO A 182      -6.555   9.087  11.448  1.00 91.78           C
ATOM   2675  O   PRO A 182      -6.296   9.478  12.585  1.00 91.78           O
ATOM   2676  HA  PRO A 182      -8.580   9.526  11.714  1.00 91.78           H
ATOM   2677  CB  PRO A 182      -8.424   7.504  10.833  1.00 91.78           C
ATOM   2678 1HB  PRO A 182      -7.579   6.863  10.582  1.00 91.78           H
ATOM   2679 2HB  PRO A 182      -8.854   7.116  11.756  1.00 91.78           H
ATOM   2680  CG  PRO A 182      -9.451   7.550   9.708  1.00 91.78           C
ATOM   2681 1HG  PRO A 182      -9.589   6.572   9.246  1.00 91.78           H
ATOM   2682 2HG  PRO A 182     -10.432   7.860  10.068  1.00 91.78           H
ATOM   2683  CD  PRO A 182      -8.852   8.558   8.742  1.00 91.78           C
ATOM   2684 1HD  PRO A 182      -8.134   8.094   8.066  1.00 91.78           H
ATOM   2685 2HD  PRO A 182      -9.615   9.026   8.120  1.00 91.78           H
ATOM   2686  N   GLU A 183      -5.645   8.746  10.546  1.00 92.34           N
ATOM   2687  CA  GLU A 183      -4.229   8.759  10.871  1.00 92.34           C
ATOM   2688  C   GLU A 183      -3.785  10.172  11.252  1.00 92.34           C
ATOM   2689  O   GLU A 183      -2.989  10.349  12.173  1.00 92.34           O
ATOM   2690  HA  GLU A 183      -4.122   8.093  11.727  1.00 92.34           H
ATOM   2691  CB  GLU A 183      -3.395   8.217   9.708  1.00 92.34           C
ATOM   2692 1HB  GLU A 183      -3.799   8.585   8.764  1.00 92.34           H
ATOM   2693 2HB  GLU A 183      -2.347   8.473   9.857  1.00 92.34           H
ATOM   2694  CG  GLU A 183      -3.462   6.690   9.650  1.00 92.34           C
ATOM   2695 1HG  GLU A 183      -2.721   6.316   8.944  1.00 92.34           H
ATOM   2696 2HG  GLU A 183      -3.210   6.274  10.626  1.00 92.34           H
ATOM   2697  CD  GLU A 183      -4.856   6.217   9.232  1.00 92.34           C
ATOM   2698  OE1 GLU A 183      -5.154   5.030   9.490  1.00 92.34           O
ATOM   2699  OE2 GLU A 183      -5.592   7.052   8.665  1.00 92.34           O
ATOM   2700  HN  GLU A 183      -5.862   8.465   9.612  1.00 92.34           H
ATOM   2701  N   ILE A 184      -4.318  11.142  10.524  1.00 94.52           N
ATOM   2702  CA  ILE A 184      -3.896  12.523  10.692  1.00 94.52           C
ATOM   2703  C   ILE A 184      -4.299  13.008  12.086  1.00 94.52           C
ATOM   2704  O   ILE A 184      -3.573  13.780  12.712  1.00 94.52           O
ATOM   2705  HA  ILE A 184      -2.809  12.543  10.621  1.00 94.52           H
ATOM   2706  CB  ILE A 184      -4.441  13.392   9.557  1.00 94.52           C
ATOM   2707  HB  ILE A 184      -5.523  13.265   9.520  1.00 94.52           H
ATOM   2708  CG1 ILE A 184      -3.886  12.939   8.205  1.00 94.52           C
ATOM   2709 1HG1 ILE A 184      -2.816  13.144   8.160  1.00 94.52           H
ATOM   2710 2HG1 ILE A 184      -4.008  11.861   8.100  1.00 94.52           H
ATOM   2711  CG2 ILE A 184      -4.168  14.874   9.822  1.00 94.52           C
ATOM   2712 1HG2 ILE A 184      -4.651  15.172  10.752  1.00 94.52           H
ATOM   2713 2HG2 ILE A 184      -3.093  15.036   9.902  1.00 94.52           H
ATOM   2714 3HG2 ILE A 184      -4.566  15.469   9.000  1.00 94.52           H
ATOM   2715  CD1 ILE A 184      -4.597  13.653   7.054  1.00 94.52           C
ATOM   2716 1HD1 ILE A 184      -5.662  13.426   7.088  1.00 94.52           H
ATOM   2717 2HD1 ILE A 184      -4.451  14.729   7.149  1.00 94.52           H
ATOM   2718 3HD1 ILE A 184      -4.183  13.313   6.105  1.00 94.52           H
ATOM   2719  HN  ILE A 184      -5.025  10.998   9.832  1.00 94.52           H
ATOM   2720  N   LEU A 185      -5.454  12.536  12.532  1.00 93.57           N
ATOM   2721  CA  LEU A 185      -6.062  13.065  13.741  1.00 93.57           C
ATOM   2722  C   LEU A 185      -5.330  12.506  14.962  1.00 93.57           C
ATOM   2723  O   LEU A 185      -4.921  13.259  15.844  1.00 93.57           O
ATOM   2724  HA  LEU A 185      -5.931  14.147  13.726  1.00 93.57           H
ATOM   2725  CB  LEU A 185      -7.567  12.791  13.747  1.00 93.57           C
ATOM   2726 1HB  LEU A 185      -7.724  11.730  13.556  1.00 93.57           H
ATOM   2727 2HB  LEU A 185      -7.949  12.995  14.747  1.00 93.57           H
ATOM   2728  CG  LEU A 185      -8.399  13.590  12.742  1.00 93.57           C
ATOM   2729  HG  LEU A 185      -8.054  13.341  11.738  1.00 93.57           H
ATOM   2730  CD1 LEU A 185      -9.877  13.202  12.820  1.00 93.57           C
ATOM   2731 1HD1 LEU A 185      -9.985  12.140  12.599  1.00 93.57           H
ATOM   2732 2HD1 LEU A 185     -10.253  13.404  13.823  1.00 93.57           H
ATOM   2733 3HD1 LEU A 185     -10.445  13.784  12.095  1.00 93.57           H
ATOM   2734  CD2 LEU A 185      -8.191  15.094  12.930  1.00 93.57           C
ATOM   2735 1HD2 LEU A 185      -8.493  15.379  13.938  1.00 93.57           H
ATOM   2736 2HD2 LEU A 185      -7.138  15.337  12.784  1.00 93.57           H
ATOM   2737 3HD2 LEU A 185      -8.794  15.639  12.203  1.00 93.57           H
ATOM   2738  HN  LEU A 185      -5.971  11.808  12.082  1.00 93.57           H
ATOM   2739  N   TYR A 186      -5.188  11.188  14.974  1.00 92.61           N
ATOM   2740  CA  TYR A 186      -4.876  10.481  16.204  1.00 92.61           C
ATOM   2741  C   TYR A 186      -3.375  10.209  16.316  1.00 92.61           C
ATOM   2742  O   TYR A 186      -2.897   9.758  17.356  1.00 92.61           O
ATOM   2743  HA  TYR A 186      -5.188  11.107  17.041  1.00 92.61           H
ATOM   2744  CB  TYR A 186      -5.619   9.146  16.123  1.00 92.61           C
ATOM   2745 1HB  TYR A 186      -5.260   8.595  15.253  1.00 92.61           H
ATOM   2746 2HB  TYR A 186      -5.373   8.550  17.002  1.00 92.61           H
ATOM   2747  CG  TYR A 186      -7.140   9.285  16.029  1.00 92.61           C
ATOM   2748  CD1 TYR A 186      -7.811  10.124  16.894  1.00 92.61           C
ATOM   2749  HD1 TYR A 186      -7.257  10.688  17.645  1.00 92.61           H
ATOM   2750  CD2 TYR A 186      -7.840   8.570  15.078  1.00 92.61           C
ATOM   2751  HD2 TYR A 186      -7.310   7.907  14.394  1.00 92.61           H
ATOM   2752  CE1 TYR A 186      -9.242  10.255  16.805  1.00 92.61           C
ATOM   2753  HE1 TYR A 186      -9.785  10.914  17.483  1.00 92.61           H
ATOM   2754  CE2 TYR A 186      -9.272   8.701  14.989  1.00 92.61           C
ATOM   2755  HE2 TYR A 186      -9.837   8.142  14.244  1.00 92.61           H
ATOM   2756  CZ  TYR A 186      -9.902   9.537  15.857  1.00 92.61           C
ATOM   2757  OH  TYR A 186     -11.254   9.660  15.774  1.00 92.61           O
ATOM   2758  HH  TYR A 186     -11.585  10.280  16.485  1.00 92.61           H
ATOM   2759  HN  TYR A 186      -5.281  10.608  14.165  1.00 92.61           H
ATOM   2760  N   SER A 187      -2.672  10.496  15.230  1.00 93.32           N
ATOM   2761  CA  SER A 187      -1.224  10.376  15.222  1.00 93.32           C
ATOM   2762  C   SER A 187      -0.607  11.435  16.138  1.00 93.32           C
ATOM   2763  O   SER A 187      -0.799  12.631  15.927  1.00 93.32           O
ATOM   2764  HA  SER A 187      -1.015   9.375  15.600  1.00 93.32           H
ATOM   2765  CB  SER A 187      -0.667  10.512  13.804  1.00 93.32           C
ATOM   2766 1HB  SER A 187      -0.989  11.462  13.377  1.00 93.32           H
ATOM   2767 2HB  SER A 187       0.422  10.533  13.842  1.00 93.32           H
ATOM   2768  OG  SER A 187      -1.091   9.446  12.959  1.00 93.32           O
ATOM   2769  HG  SER A 187      -1.597   9.809  12.177  1.00 93.32           H
ATOM   2770  HN  SER A 187      -3.075  10.804  14.368  1.00 93.32           H
ATOM   2771  N   GLN A 188       0.123  10.956  17.136  1.00 92.42           N
ATOM   2772  CA  GLN A 188       0.878  11.844  18.003  1.00 92.42           C
ATOM   2773  C   GLN A 188       2.132  11.137  18.522  1.00 92.42           C
ATOM   2774  O   GLN A 188       2.301   9.936  18.320  1.00 92.42           O
ATOM   2775  HA  GLN A 188       1.163  12.689  17.376  1.00 92.42           H
ATOM   2776  CB  GLN A 188       0.013  12.347  19.160  1.00 92.42           C
ATOM   2777 1HB  GLN A 188       0.584  13.051  19.766  1.00 92.42           H
ATOM   2778 2HB  GLN A 188      -0.847  12.888  18.768  1.00 92.42           H
ATOM   2779  CG  GLN A 188      -0.464  11.185  20.034  1.00 92.42           C
ATOM   2780 1HG  GLN A 188      -1.021  10.473  19.425  1.00 92.42           H
ATOM   2781 2HG  GLN A 188       0.397  10.653  20.440  1.00 92.42           H
ATOM   2782  CD  GLN A 188      -1.347  11.686  21.179  1.00 92.42           C
ATOM   2783  OE1 GLN A 188      -1.917  12.764  21.131  1.00 92.42           O
ATOM   2784  NE2 GLN A 188      -1.427  10.846  22.207  1.00 92.42           N
ATOM   2785 1HE2 GLN A 188      -0.934   9.977  22.182  1.00 92.42           H
ATOM   2786 2HE2 GLN A 188      -1.981  11.085  23.005  1.00 92.42           H
ATOM   2787  HN  GLN A 188       0.201   9.984  17.354  1.00 92.42           H
ATOM   2788  N   ILE A 189       2.980  11.914  19.182  1.00 92.38           N
ATOM   2789  CA  ILE A 189       4.190  11.368  19.773  1.00 92.38           C
ATOM   2790  C   ILE A 189       3.915  10.987  21.229  1.00 92.38           C
ATOM   2791  O   ILE A 189       3.409  11.799  22.001  1.00 92.38           O
ATOM   2792  HA  ILE A 189       4.443  10.462  19.221  1.00 92.38           H
ATOM   2793  CB  ILE A 189       5.356  12.343  19.602  1.00 92.38           C
ATOM   2794  HB  ILE A 189       5.082  13.288  20.070  1.00 92.38           H
ATOM   2795  CG1 ILE A 189       5.618  12.631  18.122  1.00 92.38           C
ATOM   2796 1HG1 ILE A 189       5.983  11.729  17.632  1.00 92.38           H
ATOM   2797 2HG1 ILE A 189       4.685  12.906  17.631  1.00 92.38           H
ATOM   2798  CG2 ILE A 189       6.608  11.831  20.317  1.00 92.38           C
ATOM   2799 1HG2 ILE A 189       6.399  11.719  21.380  1.00 92.38           H
ATOM   2800 2HG2 ILE A 189       6.896  10.866  19.899  1.00 92.38           H
ATOM   2801 3HG2 ILE A 189       7.422  12.543  20.179  1.00 92.38           H
ATOM   2802  CD1 ILE A 189       6.640  13.758  17.956  1.00 92.38           C
ATOM   2803 1HD1 ILE A 189       6.261  14.665  18.427  1.00 92.38           H
ATOM   2804 2HD1 ILE A 189       7.579  13.469  18.427  1.00 92.38           H
ATOM   2805 3HD1 ILE A 189       6.807  13.942  16.894  1.00 92.38           H
ATOM   2806  HN  ILE A 189       2.850  12.896  19.315  1.00 92.38           H
ATOM   2807  N   LYS A 190       4.260   9.751  21.559  1.00 88.16           N
ATOM   2808  CA  LYS A 190       4.142   9.282  22.929  1.00 88.16           C
ATOM   2809  C   LYS A 190       5.539   9.011  23.493  1.00 88.16           C
ATOM   2810  O   LYS A 190       6.330   8.293  22.882  1.00 88.16           O
ATOM   2811  HA  LYS A 190       3.685  10.083  23.511  1.00 88.16           H
ATOM   2812  CB  LYS A 190       3.204   8.076  23.004  1.00 88.16           C
ATOM   2813 1HB  LYS A 190       2.275   8.300  22.479  1.00 88.16           H
ATOM   2814 2HB  LYS A 190       3.658   7.225  22.497  1.00 88.16           H
ATOM   2815  CG  LYS A 190       2.898   7.708  24.458  1.00 88.16           C
ATOM   2816 1HG  LYS A 190       3.819   7.415  24.963  1.00 88.16           H
ATOM   2817 2HG  LYS A 190       2.510   8.581  24.983  1.00 88.16           H
ATOM   2818  CD  LYS A 190       1.883   6.566  24.532  1.00 88.16           C
ATOM   2819 1HD  LYS A 190       0.911   6.916  24.186  1.00 88.16           H
ATOM   2820 2HD  LYS A 190       2.187   5.760  23.866  1.00 88.16           H
ATOM   2821  CE  LYS A 190       1.760   6.035  25.962  1.00 88.16           C
ATOM   2822 1HE  LYS A 190       2.752   5.880  26.385  1.00 88.16           H
ATOM   2823 2HE  LYS A 190       1.258   6.772  26.588  1.00 88.16           H
ATOM   2824  NZ  LYS A 190       1.003   4.763  25.979  1.00 88.16           N
ATOM   2825 1HZ  LYS A 190       1.045   4.357  26.907  1.00 88.16           H
ATOM   2826 2HZ  LYS A 190       0.036   4.942  25.731  1.00 88.16           H
ATOM   2827 3HZ  LYS A 190       1.409   4.119  25.309  1.00 88.16           H
ATOM   2828  HN  LYS A 190       4.614   9.077  20.911  1.00 88.16           H
ATOM   2829  N   GLU A 191       5.799   9.598  24.651  1.00 84.65           N
ATOM   2830  CA  GLU A 191       7.051   9.357  25.348  1.00 84.65           C
ATOM   2831  C   GLU A 191       6.873   8.254  26.393  1.00 84.65           C
ATOM   2832  O   GLU A 191       6.083   8.398  27.325  1.00 84.65           O
ATOM   2833  HA  GLU A 191       7.751   9.029  24.580  1.00 84.65           H
ATOM   2834  CB  GLU A 191       7.577  10.641  25.991  1.00 84.65           C
ATOM   2835 1HB  GLU A 191       6.771  11.141  26.528  1.00 84.65           H
ATOM   2836 2HB  GLU A 191       8.437  10.411  26.621  1.00 84.65           H
ATOM   2837  CG  GLU A 191       8.074  11.623  24.928  1.00 84.65           C
ATOM   2838 1HG  GLU A 191       8.822  11.139  24.301  1.00 84.65           H
ATOM   2839 2HG  GLU A 191       7.247  11.907  24.276  1.00 84.65           H
ATOM   2840  CD  GLU A 191       8.673  12.874  25.573  1.00 84.65           C
ATOM   2841  OE1 GLU A 191       9.140  13.742  24.804  1.00 84.65           O
ATOM   2842  OE2 GLU A 191       8.652  12.934  26.822  1.00 84.65           O
ATOM   2843  HN  GLU A 191       5.174  10.228  25.112  1.00 84.65           H
ATOM   2844  N   GLU A 192       7.620   7.176  26.204  1.00 76.98           N
ATOM   2845  CA  GLU A 192       7.598   6.074  27.150  1.00 76.98           C
ATOM   2846  C   GLU A 192       9.021   5.718  27.584  1.00 76.98           C
ATOM   2847  O   GLU A 192       9.858   5.369  26.753  1.00 76.98           O
ATOM   2848  HA  GLU A 192       7.030   6.439  28.006  1.00 76.98           H
ATOM   2849  CB  GLU A 192       6.885   4.857  26.558  1.00 76.98           C
ATOM   2850 1HB  GLU A 192       6.123   5.185  25.851  1.00 76.98           H
ATOM   2851 2HB  GLU A 192       7.617   4.180  26.118  1.00 76.98           H
ATOM   2852  CG  GLU A 192       6.162   4.061  27.647  1.00 76.98           C
ATOM   2853 1HG  GLU A 192       6.838   3.886  28.483  1.00 76.98           H
ATOM   2854 2HG  GLU A 192       5.324   4.643  28.031  1.00 76.98           H
ATOM   2855  CD  GLU A 192       5.655   2.724  27.104  1.00 76.98           C
ATOM   2856  OE1 GLU A 192       5.086   1.961  27.914  1.00 76.98           O
ATOM   2857  OE2 GLU A 192       5.849   2.494  25.890  1.00 76.98           O
ATOM   2858  HN  GLU A 192       8.231   7.050  25.422  1.00 76.98           H
ATOM   2859  N   SER A 193       9.252   5.819  28.885  1.00 73.05           N
ATOM   2860  CA  SER A 193      10.490   5.328  29.465  1.00 73.05           C
ATOM   2861  C   SER A 193      11.684   6.055  28.842  1.00 73.05           C
ATOM   2862  O   SER A 193      12.764   5.480  28.708  1.00 73.05           O
ATOM   2863  HA  SER A 193      10.419   5.553  30.529  1.00 73.05           H
ATOM   2864  CB  SER A 193      10.629   3.817  29.272  1.00 73.05           C
ATOM   2865 1HB  SER A 193      11.276   3.618  28.418  1.00 73.05           H
ATOM   2866 2HB  SER A 193      11.113   3.382  30.147  1.00 73.05           H
ATOM   2867  OG  SER A 193       9.367   3.187  29.067  1.00 73.05           O
ATOM   2868  HG  SER A 193       9.498   2.216  28.867  1.00 73.05           H
ATOM   2869  HN  SER A 193       8.612   6.226  29.536  1.00 73.05           H
ATOM   2870  N   GLY A 194      11.450   7.306  28.477  1.00 77.17           N
ATOM   2871  CA  GLY A 194      12.499   8.125  27.893  1.00 77.17           C
ATOM   2872  C   GLY A 194      12.646   7.841  26.396  1.00 77.17           C
ATOM   2873  O   GLY A 194      13.576   8.330  25.757  1.00 77.17           O
ATOM   2874 1HA  GLY A 194      12.270   9.179  28.046  1.00 77.17           H
ATOM   2875 2HA  GLY A 194      13.444   7.927  28.398  1.00 77.17           H
ATOM   2876  HN  GLY A 194      10.564   7.761  28.574  1.00 77.17           H
ATOM   2877  N   ILE A 195      11.713   7.053  25.881  1.00 84.69           N
ATOM   2878  CA  ILE A 195      11.708   6.727  24.465  1.00 84.69           C
ATOM   2879  C   ILE A 195      10.498   7.384  23.799  1.00 84.69           C
ATOM   2880  O   ILE A 195       9.359   7.142  24.195  1.00 84.69           O
ATOM   2881  HA  ILE A 195      12.614   7.149  24.029  1.00 84.69           H
ATOM   2882  CB  ILE A 195      11.773   5.211  24.265  1.00 84.69           C
ATOM   2883  HB  ILE A 195      10.985   4.754  24.863  1.00 84.69           H
ATOM   2884  CG1 ILE A 195      13.105   4.648  24.765  1.00 84.69           C
ATOM   2885 1HG1 ILE A 195      13.900   4.912  24.068  1.00 84.69           H
ATOM   2886 2HG1 ILE A 195      13.358   5.102  25.723  1.00 84.69           H
ATOM   2887  CG2 ILE A 195      11.505   4.839  22.805  1.00 84.69           C
ATOM   2888 1HG2 ILE A 195      10.514   5.188  22.517  1.00 84.69           H
ATOM   2889 2HG2 ILE A 195      12.255   5.309  22.168  1.00 84.69           H
ATOM   2890 3HG2 ILE A 195      11.557   3.757  22.691  1.00 84.69           H
ATOM   2891  CD1 ILE A 195      13.035   3.128  24.917  1.00 84.69           C
ATOM   2892 1HD1 ILE A 195      12.255   2.869  25.633  1.00 84.69           H
ATOM   2893 2HD1 ILE A 195      12.805   2.676  23.951  1.00 84.69           H
ATOM   2894 3HD1 ILE A 195      13.994   2.753  25.273  1.00 84.69           H
ATOM   2895  HN  ILE A 195      10.973   6.642  26.412  1.00 84.69           H
ATOM   2896  N   ALA A 196      10.786   8.203  22.798  1.00 90.67           N
ATOM   2897  CA  ALA A 196       9.733   8.846  22.030  1.00 90.67           C
ATOM   2898  C   ALA A 196       9.237   7.884  20.949  1.00 90.67           C
ATOM   2899  O   ALA A 196      10.034   7.330  20.193  1.00 90.67           O
ATOM   2900  HA  ALA A 196       8.912   9.066  22.712  1.00 90.67           H
ATOM   2901  CB  ALA A 196      10.255  10.160  21.447  1.00 90.67           C
ATOM   2902 1HB  ALA A 196      10.567  10.819  22.258  1.00 90.67           H
ATOM   2903 2HB  ALA A 196      11.106   9.956  20.797  1.00 90.67           H
ATOM   2904 3HB  ALA A 196       9.465  10.642  20.871  1.00 90.67           H
ATOM   2905  HN  ALA A 196      11.717   8.430  22.511  1.00 90.67           H
ATOM   2906  N   ILE A 197       7.924   7.715  20.909  1.00 89.86           N
ATOM   2907  CA  ILE A 197       7.315   6.806  19.952  1.00 89.86           C
ATOM   2908  C   ILE A 197       6.230   7.548  19.170  1.00 89.86           C
ATOM   2909  O   ILE A 197       5.365   8.193  19.760  1.00 89.86           O
ATOM   2910  HA  ILE A 197       8.093   6.496  19.255  1.00 89.86           H
ATOM   2911  CB  ILE A 197       6.811   5.545  20.657  1.00 89.86           C
ATOM   2912  HB  ILE A 197       6.101   5.845  21.428  1.00 89.86           H
ATOM   2913  CG1 ILE A 197       7.957   4.814  21.360  1.00 89.86           C
ATOM   2914 1HG1 ILE A 197       8.675   4.460  20.620  1.00 89.86           H
ATOM   2915 2HG1 ILE A 197       8.488   5.507  22.014  1.00 89.86           H
ATOM   2916  CG2 ILE A 197       6.063   4.634  19.683  1.00 89.86           C
ATOM   2917 1HG2 ILE A 197       5.208   5.168  19.269  1.00 89.86           H
ATOM   2918 2HG2 ILE A 197       6.732   4.338  18.874  1.00 89.86           H
ATOM   2919 3HG2 ILE A 197       5.716   3.745  20.210  1.00 89.86           H
ATOM   2920  CD1 ILE A 197       7.434   3.632  22.178  1.00 89.86           C
ATOM   2921 1HD1 ILE A 197       6.735   3.992  22.932  1.00 89.86           H
ATOM   2922 2HD1 ILE A 197       6.925   2.930  21.517  1.00 89.86           H
ATOM   2923 3HD1 ILE A 197       8.270   3.130  22.667  1.00 89.86           H
ATOM   2924  HN  ILE A 197       7.281   8.184  21.514  1.00 89.86           H
ATOM   2925  N   CYS A 198       6.311   7.431  17.852  1.00 92.22           N
ATOM   2926  CA  CYS A 198       5.242   7.908  16.991  1.00 92.22           C
ATOM   2927  C   CYS A 198       4.147   6.840  16.949  1.00 92.22           C
ATOM   2928  O   CYS A 198       4.349   5.762  16.393  1.00 92.22           O
ATOM   2929  HA  CYS A 198       4.867   8.829  17.439  1.00 92.22           H
ATOM   2930  CB  CYS A 198       5.755   8.256  15.593  1.00 92.22           C
ATOM   2931 1HB  CYS A 198       6.389   9.142  15.639  1.00 92.22           H
ATOM   2932 2HB  CYS A 198       6.371   7.443  15.209  1.00 92.22           H
ATOM   2933  SG  CYS A 198       4.345   8.556  14.466  1.00 92.22           S
ATOM   2934  HN  CYS A 198       7.087   7.021  17.374  1.00 92.22           H
ATOM   2935  N   THR A 199       3.012   7.178  17.543  1.00 91.64           N
ATOM   2936  CA  THR A 199       1.912   6.234  17.646  1.00 91.64           C
ATOM   2937  C   THR A 199       0.576   6.947  17.424  1.00 91.64           C
ATOM   2938  O   THR A 199       0.517   8.175  17.420  1.00 91.64           O
ATOM   2939  HA  THR A 199       2.017   5.496  16.851  1.00 91.64           H
ATOM   2940  CB  THR A 199       2.011   5.539  19.005  1.00 91.64           C
ATOM   2941  HB  THR A 199       3.038   5.242  19.216  1.00 91.64           H
ATOM   2942  OG1 THR A 199       1.068   4.474  18.919  1.00 91.64           O
ATOM   2943  HG1 THR A 199       1.213   3.827  19.668  1.00 91.64           H
ATOM   2944  CG2 THR A 199       1.486   6.410  20.148  1.00 91.64           C
ATOM   2945 1HG2 THR A 199       0.438   6.651  19.970  1.00 91.64           H
ATOM   2946 2HG2 THR A 199       2.067   7.331  20.199  1.00 91.64           H
ATOM   2947 3HG2 THR A 199       1.580   5.869  21.090  1.00 91.64           H
ATOM   2948  HN  THR A 199       2.839   8.075  17.949  1.00 91.64           H
ATOM   2949  N   MET A 200      -0.463   6.145  17.244  1.00 91.66           N
ATOM   2950  CA  MET A 200      -1.823   6.649  17.339  1.00 91.66           C
ATOM   2951  C   MET A 200      -2.370   6.485  18.758  1.00 91.66           C
ATOM   2952  O   MET A 200      -2.217   5.428  19.368  1.00 91.66           O
ATOM   2953  HA  MET A 200      -1.761   7.707  17.086  1.00 91.66           H
ATOM   2954  CB  MET A 200      -2.718   5.892  16.356  1.00 91.66           C
ATOM   2955 1HB  MET A 200      -2.635   4.820  16.534  1.00 91.66           H
ATOM   2956 2HB  MET A 200      -3.760   6.164  16.524  1.00 91.66           H
ATOM   2957  CG  MET A 200      -2.330   6.205  14.909  1.00 91.66           C
ATOM   2958 1HG  MET A 200      -2.323   7.284  14.751  1.00 91.66           H
ATOM   2959 2HG  MET A 200      -1.320   5.847  14.709  1.00 91.66           H
ATOM   2960  SD  MET A 200      -3.484   5.434  13.787  1.00 91.66           S
ATOM   2961  CE  MET A 200      -3.333   3.733  14.308  1.00 91.66           C
ATOM   2962 1HE  MET A 200      -2.302   3.404  14.178  1.00 91.66           H
ATOM   2963 2HE  MET A 200      -3.612   3.648  15.358  1.00 91.66           H
ATOM   2964 3HE  MET A 200      -3.992   3.108  13.705  1.00 91.66           H
ATOM   2965  HN  MET A 200      -0.388   5.169  17.038  1.00 91.66           H
ATOM   2966  N   VAL A 201      -2.997   7.547  19.243  1.00 92.32           N
ATOM   2967  CA  VAL A 201      -3.674   7.495  20.528  1.00 92.32           C
ATOM   2968  C   VAL A 201      -5.147   7.860  20.338  1.00 92.32           C
ATOM   2969  O   VAL A 201      -5.464   8.901  19.764  1.00 92.32           O
ATOM   2970  HA  VAL A 201      -3.610   6.470  20.892  1.00 92.32           H
ATOM   2971  CB  VAL A 201      -2.958   8.400  21.533  1.00 92.32           C
ATOM   2972  HB  VAL A 201      -3.001   9.421  21.154  1.00 92.32           H
ATOM   2973  CG1 VAL A 201      -3.661   8.373  22.892  1.00 92.32           C
ATOM   2974 1HG1 VAL A 201      -4.687   8.721  22.777  1.00 92.32           H
ATOM   2975 2HG1 VAL A 201      -3.663   7.354  23.279  1.00 92.32           H
ATOM   2976 3HG1 VAL A 201      -3.131   9.024  23.587  1.00 92.32           H
ATOM   2977  CG2 VAL A 201      -1.485   8.011  21.669  1.00 92.32           C
ATOM   2978 1HG2 VAL A 201      -1.412   6.979  22.014  1.00 92.32           H
ATOM   2979 2HG2 VAL A 201      -0.993   8.106  20.701  1.00 92.32           H
ATOM   2980 3HG2 VAL A 201      -1.000   8.669  22.389  1.00 92.32           H
ATOM   2981  HN  VAL A 201      -3.047   8.429  18.774  1.00 92.32           H
ATOM   2982  N   TYR A 202      -6.009   6.983  20.832  1.00 90.62           N
ATOM   2983  CA  TYR A 202      -7.441   7.158  20.652  1.00 90.62           C
ATOM   2984  C   TYR A 202      -8.067   7.840  21.870  1.00 90.62           C
ATOM   2985  O   TYR A 202      -8.165   7.240  22.939  1.00 90.62           O
ATOM   2986  HA  TYR A 202      -7.595   7.785  19.774  1.00 90.62           H
ATOM   2987  CB  TYR A 202      -8.023   5.750  20.514  1.00 90.62           C
ATOM   2988 1HB  TYR A 202      -7.733   5.161  21.384  1.00 90.62           H
ATOM   2989 2HB  TYR A 202      -9.111   5.815  20.523  1.00 90.62           H
ATOM   2990  CG  TYR A 202      -7.581   5.014  19.248  1.00 90.62           C
ATOM   2991  CD1 TYR A 202      -8.267   5.203  18.065  1.00 90.62           C
ATOM   2992  HD1 TYR A 202      -9.123   5.877  18.033  1.00 90.62           H
ATOM   2993  CD2 TYR A 202      -6.497   4.162  19.288  1.00 90.62           C
ATOM   2994  HD2 TYR A 202      -5.955   4.012  20.222  1.00 90.62           H
ATOM   2995  CE1 TYR A 202      -7.850   4.511  16.873  1.00 90.62           C
ATOM   2996  HE1 TYR A 202      -8.383   4.651  15.932  1.00 90.62           H
ATOM   2997  CE2 TYR A 202      -6.080   3.469  18.096  1.00 90.62           C
ATOM   2998  HE2 TYR A 202      -5.226   2.793  18.114  1.00 90.62           H
ATOM   2999  CZ  TYR A 202      -6.778   3.678  16.947  1.00 90.62           C
ATOM   3000  OH  TYR A 202      -6.385   3.024  15.821  1.00 90.62           O
ATOM   3001  HH  TYR A 202      -5.791   2.256  16.062  1.00 90.62           H
ATOM   3002  HN  TYR A 202      -5.745   6.167  21.346  1.00 90.62           H
ATOM   3003  N   PRO A 203      -8.501   9.100  21.731  1.00 80.77           N
ATOM   3004  CA  PRO A 203      -9.063   9.834  22.868  1.00 80.77           C
ATOM   3005  C   PRO A 203     -10.404   9.273  23.310  1.00 80.77           C
ATOM   3006  O   PRO A 203     -10.992   8.442  22.620  1.00 80.77           O
ATOM   3007  HA  PRO A 203      -8.413   9.735  23.737  1.00 80.77           H
ATOM   3008  CB  PRO A 203      -9.191  11.267  22.347  1.00 80.77           C
ATOM   3009 1HB  PRO A 203     -10.046  11.779  22.787  1.00 80.77           H
ATOM   3010 2HB  PRO A 203      -8.308  11.860  22.584  1.00 80.77           H
ATOM   3011  CG  PRO A 203      -9.356  11.092  20.864  1.00 80.77           C
ATOM   3012 1HG  PRO A 203     -10.398  10.909  20.602  1.00 80.77           H
ATOM   3013 2HG  PRO A 203      -9.045  11.987  20.325  1.00 80.77           H
ATOM   3014  CD  PRO A 203      -8.493   9.918  20.505  1.00 80.77           C
ATOM   3015 1HD  PRO A 203      -8.897   9.369  19.653  1.00 80.77           H
ATOM   3016 2HD  PRO A 203      -7.484  10.228  20.235  1.00 80.77           H
ATOM   3017  N   SER A 204     -10.857   9.747  24.462  1.00 69.99           N
ATOM   3018  CA  SER A 204     -12.243   9.558  24.856  1.00 69.99           C
ATOM   3019  C   SER A 204     -12.402   8.224  25.588  1.00 69.99           C
ATOM   3020  O   SER A 204     -11.519   7.370  25.529  1.00 69.99           O
ATOM   3021  HA  SER A 204     -12.469  10.390  25.523  1.00 69.99           H
ATOM   3022  CB  SER A 204     -13.173   9.611  23.642  1.00 69.99           C
ATOM   3023 1HB  SER A 204     -14.166   9.930  23.960  1.00 69.99           H
ATOM   3024 2HB  SER A 204     -12.808  10.360  22.939  1.00 69.99           H
ATOM   3025  OG  SER A 204     -13.267   8.350  22.986  1.00 69.99           O
ATOM   3026  HG  SER A 204     -13.865   8.423  22.188  1.00 69.99           H
ATOM   3027  HN  SER A 204     -10.296  10.250  25.119  1.00 69.99           H
ATOM   3028  N   ASP A 205     -13.534   8.087  26.263  1.00 70.63           N
ATOM   3029  CA  ASP A 205     -13.828   6.866  26.993  1.00 70.63           C
ATOM   3030  C   ASP A 205     -14.057   5.725  25.999  1.00 70.63           C
ATOM   3031  O   ASP A 205     -13.921   4.554  26.350  1.00 70.63           O
ATOM   3032  HA  ASP A 205     -12.958   6.696  27.628  1.00 70.63           H
ATOM   3033  CB  ASP A 205     -15.094   7.019  27.837  1.00 70.63           C
ATOM   3034 1HB  ASP A 205     -15.904   7.406  27.218  1.00 70.63           H
ATOM   3035 2HB  ASP A 205     -15.412   6.043  28.203  1.00 70.63           H
ATOM   3036  CG  ASP A 205     -14.855   7.961  29.019  1.00 70.63           C
ATOM   3037  OD1 ASP A 205     -13.798   7.801  29.666  1.00 70.63           O
ATOM   3038  OD2 ASP A 205     -15.734   8.819  29.248  1.00 70.63           O
ATOM   3039  HN  ASP A 205     -14.243   8.791  26.315  1.00 70.63           H
ATOM   3040  N   GLU A 206     -14.401   6.107  24.778  1.00 83.28           N
ATOM   3041  CA  GLU A 206     -14.731   5.131  23.753  1.00 83.28           C
ATOM   3042  C   GLU A 206     -13.511   4.851  22.873  1.00 83.28           C
ATOM   3043  O   GLU A 206     -13.652   4.452  21.719  1.00 83.28           O
ATOM   3044  HA  GLU A 206     -15.012   4.228  24.294  1.00 83.28           H
ATOM   3045  CB  GLU A 206     -15.918   5.601  22.911  1.00 83.28           C
ATOM   3046 1HB  GLU A 206     -15.710   6.590  22.501  1.00 83.28           H
ATOM   3047 2HB  GLU A 206     -16.144   4.857  22.147  1.00 83.28           H
ATOM   3048  CG  GLU A 206     -17.179   5.736  23.767  1.00 83.28           C
ATOM   3049 1HG  GLU A 206     -16.954   5.462  24.798  1.00 83.28           H
ATOM   3050 2HG  GLU A 206     -17.507   6.775  23.777  1.00 83.28           H
ATOM   3051  CD  GLU A 206     -18.303   4.846  23.231  1.00 83.28           C
ATOM   3052  OE1 GLU A 206     -18.977   4.215  24.074  1.00 83.28           O
ATOM   3053  OE2 GLU A 206     -18.463   4.818  21.992  1.00 83.28           O
ATOM   3054  HN  GLU A 206     -14.455   7.062  24.485  1.00 83.28           H
ATOM   3055  N   SER A 207     -12.340   5.073  23.453  1.00 89.32           N
ATOM   3056  CA  SER A 207     -11.099   4.926  22.712  1.00 89.32           C
ATOM   3057  C   SER A 207     -10.998   3.513  22.134  1.00 89.32           C
ATOM   3058  O   SER A 207     -10.509   3.327  21.021  1.00 89.32           O
ATOM   3059  HA  SER A 207     -11.151   5.664  21.912  1.00 89.32           H
ATOM   3060  CB  SER A 207      -9.889   5.223  23.600  1.00 89.32           C
ATOM   3061 1HB  SER A 207      -8.977   4.930  23.081  1.00 89.32           H
ATOM   3062 2HB  SER A 207      -9.824   6.297  23.777  1.00 89.32           H
ATOM   3063  OG  SER A 207      -9.963   4.541  24.849  1.00 89.32           O
ATOM   3064  HG  SER A 207     -10.210   5.183  25.575  1.00 89.32           H
ATOM   3065  HN  SER A 207     -12.232   5.347  24.409  1.00 89.32           H
ATOM   3066  N   THR A 208     -11.469   2.553  22.917  1.00 89.32           N
ATOM   3067  CA  THR A 208     -11.429   1.161  22.501  1.00 89.32           C
ATOM   3068  C   THR A 208     -12.305   0.948  21.265  1.00 89.32           C
ATOM   3069  O   THR A 208     -11.859   0.366  20.277  1.00 89.32           O
ATOM   3070  HA  THR A 208     -10.406   0.918  22.214  1.00 89.32           H
ATOM   3071  CB  THR A 208     -11.842   0.299  23.695  1.00 89.32           C
ATOM   3072  HB  THR A 208     -11.831  -0.759  23.434  1.00 89.32           H
ATOM   3073  OG1 THR A 208     -13.110   0.824  24.080  1.00 89.32           O
ATOM   3074  HG1 THR A 208     -13.588   0.169  24.666  1.00 89.32           H
ATOM   3075  CG2 THR A 208     -10.956   0.531  24.920  1.00 89.32           C
ATOM   3076 1HG2 THR A 208     -11.020   1.576  25.223  1.00 89.32           H
ATOM   3077 2HG2 THR A 208      -9.922   0.287  24.672  1.00 89.32           H
ATOM   3078 3HG2 THR A 208     -11.293  -0.106  25.739  1.00 89.32           H
ATOM   3079  HN  THR A 208     -11.872   2.713  23.818  1.00 89.32           H
ATOM   3080  N   LYS A 209     -13.535   1.430  21.361  1.00 90.88           N
ATOM   3081  CA  LYS A 209     -14.479   1.297  20.264  1.00 90.88           C
ATOM   3082  C   LYS A 209     -13.891   1.947  19.010  1.00 90.88           C
ATOM   3083  O   LYS A 209     -13.987   1.392  17.916  1.00 90.88           O
ATOM   3084  HA  LYS A 209     -14.609   0.232  20.072  1.00 90.88           H
ATOM   3085  CB  LYS A 209     -15.846   1.855  20.663  1.00 90.88           C
ATOM   3086 1HB  LYS A 209     -15.729   2.858  21.072  1.00 90.88           H
ATOM   3087 2HB  LYS A 209     -16.478   1.944  19.779  1.00 90.88           H
ATOM   3088  CG  LYS A 209     -16.527   0.953  21.695  1.00 90.88           C
ATOM   3089 1HG  LYS A 209     -16.662  -0.044  21.278  1.00 90.88           H
ATOM   3090 2HG  LYS A 209     -15.886   0.849  22.570  1.00 90.88           H
ATOM   3091  CD  LYS A 209     -17.883   1.526  22.113  1.00 90.88           C
ATOM   3092 1HD  LYS A 209     -17.750   2.534  22.506  1.00 90.88           H
ATOM   3093 2HD  LYS A 209     -18.533   1.606  21.242  1.00 90.88           H
ATOM   3094  CE  LYS A 209     -18.547   0.643  23.173  1.00 90.88           C
ATOM   3095 1HE  LYS A 209     -18.753  -0.342  22.756  1.00 90.88           H
ATOM   3096 2HE  LYS A 209     -17.867   0.498  24.012  1.00 90.88           H
ATOM   3097  NZ  LYS A 209     -19.805   1.261  23.647  1.00 90.88           N
ATOM   3098 1HZ  LYS A 209     -20.246   0.651  24.326  1.00 90.88           H
ATOM   3099 2HZ  LYS A 209     -19.600   2.155  24.079  1.00 90.88           H
ATOM   3100 3HZ  LYS A 209     -20.430   1.401  22.861  1.00 90.88           H
ATOM   3101  HN  LYS A 209     -13.889   1.904  22.167  1.00 90.88           H
ATOM   3102  N   LEU A 210     -13.296   3.113  19.210  1.00 91.97           N
ATOM   3103  CA  LEU A 210     -12.744   3.872  18.100  1.00 91.97           C
ATOM   3104  C   LEU A 210     -11.638   3.056  17.429  1.00 91.97           C
ATOM   3105  O   LEU A 210     -11.604   2.938  16.205  1.00 91.97           O
ATOM   3106  HA  LEU A 210     -13.547   4.025  17.378  1.00 91.97           H
ATOM   3107  CB  LEU A 210     -12.289   5.255  18.571  1.00 91.97           C
ATOM   3108 1HB  LEU A 210     -13.131   5.747  19.057  1.00 91.97           H
ATOM   3109 2HB  LEU A 210     -11.516   5.123  19.328  1.00 91.97           H
ATOM   3110  CG  LEU A 210     -11.747   6.188  17.486  1.00 91.97           C
ATOM   3111  HG  LEU A 210     -10.943   5.671  16.962  1.00 91.97           H
ATOM   3112  CD1 LEU A 210     -12.826   6.511  16.451  1.00 91.97           C
ATOM   3113 1HD1 LEU A 210     -13.166   5.588  15.980  1.00 91.97           H
ATOM   3114 2HD1 LEU A 210     -13.667   6.999  16.943  1.00 91.97           H
ATOM   3115 3HD1 LEU A 210     -12.414   7.175  15.691  1.00 91.97           H
ATOM   3116  CD2 LEU A 210     -11.145   7.453  18.101  1.00 91.97           C
ATOM   3117 1HD2 LEU A 210     -11.913   7.982  18.665  1.00 91.97           H
ATOM   3118 2HD2 LEU A 210     -10.327   7.179  18.767  1.00 91.97           H
ATOM   3119 3HD2 LEU A 210     -10.767   8.098  17.308  1.00 91.97           H
ATOM   3120  HN  LEU A 210     -13.187   3.539  20.108  1.00 91.97           H
ATOM   3121  N   LYS A 211     -10.761   2.512  18.260  1.00 92.07           N
ATOM   3122  CA  LYS A 211      -9.660   1.705  17.763  1.00 92.07           C
ATOM   3123  C   LYS A 211     -10.217   0.544  16.936  1.00 92.07           C
ATOM   3124  O   LYS A 211      -9.791   0.324  15.803  1.00 92.07           O
ATOM   3125  HA  LYS A 211      -9.060   2.338  17.109  1.00 92.07           H
ATOM   3126  CB  LYS A 211      -8.757   1.261  18.916  1.00 92.07           C
ATOM   3127 1HB  LYS A 211      -8.327   2.136  19.404  1.00 92.07           H
ATOM   3128 2HB  LYS A 211      -9.350   0.738  19.666  1.00 92.07           H
ATOM   3129  CG  LYS A 211      -7.637   0.347  18.415  1.00 92.07           C
ATOM   3130 1HG  LYS A 211      -8.055  -0.611  18.107  1.00 92.07           H
ATOM   3131 2HG  LYS A 211      -7.169   0.789  17.535  1.00 92.07           H
ATOM   3132  CD  LYS A 211      -6.584   0.125  19.502  1.00 92.07           C
ATOM   3133 1HD  LYS A 211      -6.228   1.087  19.871  1.00 92.07           H
ATOM   3134 2HD  LYS A 211      -7.033  -0.394  20.349  1.00 92.07           H
ATOM   3135  CE  LYS A 211      -5.405  -0.690  18.965  1.00 92.07           C
ATOM   3136 1HE  LYS A 211      -5.746  -1.681  18.668  1.00 92.07           H
ATOM   3137 2HE  LYS A 211      -5.001  -0.211  18.073  1.00 92.07           H
ATOM   3138  NZ  LYS A 211      -4.347  -0.809  19.993  1.00 92.07           N
ATOM   3139 1HZ  LYS A 211      -3.494  -1.149  19.562  1.00 92.07           H
ATOM   3140 2HZ  LYS A 211      -4.177   0.099  20.410  1.00 92.07           H
ATOM   3141 3HZ  LYS A 211      -4.645  -1.461  20.711  1.00 92.07           H
ATOM   3142  HN  LYS A 211     -10.794   2.616  19.254  1.00 92.07           H
ATOM   3143  N   SER A 212     -11.160  -0.167  17.534  1.00 91.61           N
ATOM   3144  CA  SER A 212     -11.745  -1.330  16.887  1.00 91.61           C
ATOM   3145  C   SER A 212     -12.344  -0.931  15.537  1.00 91.61           C
ATOM   3146  O   SER A 212     -12.186  -1.645  14.548  1.00 91.61           O
ATOM   3147  HA  SER A 212     -10.920  -2.028  16.748  1.00 91.61           H
ATOM   3148  CB  SER A 212     -12.813  -1.974  17.773  1.00 91.61           C
ATOM   3149 1HB  SER A 212     -13.654  -1.289  17.882  1.00 91.61           H
ATOM   3150 2HB  SER A 212     -13.195  -2.872  17.286  1.00 91.61           H
ATOM   3151  OG  SER A 212     -12.306  -2.312  19.061  1.00 91.61           O
ATOM   3152  HG  SER A 212     -12.415  -1.538  19.685  1.00 91.61           H
ATOM   3153  HN  SER A 212     -11.524   0.038  18.443  1.00 91.61           H
ATOM   3154  N   ALA A 213     -13.020   0.209  15.540  1.00 92.40           N
ATOM   3155  CA  ALA A 213     -13.697   0.680  14.343  1.00 92.40           C
ATOM   3156  C   ALA A 213     -12.656   1.010  13.271  1.00 92.40           C
ATOM   3157  O   ALA A 213     -12.801   0.609  12.117  1.00 92.40           O
ATOM   3158  HA  ALA A 213     -14.335  -0.127  13.983  1.00 92.40           H
ATOM   3159  CB  ALA A 213     -14.574   1.884  14.693  1.00 92.40           C
ATOM   3160 1HB  ALA A 213     -15.315   1.589  15.437  1.00 92.40           H
ATOM   3161 2HB  ALA A 213     -13.952   2.682  15.097  1.00 92.40           H
ATOM   3162 3HB  ALA A 213     -15.081   2.237  13.795  1.00 92.40           H
ATOM   3163  HN  ALA A 213     -13.110   0.805  16.338  1.00 92.40           H
ATOM   3164  N   VAL A 214     -11.631   1.736  13.690  1.00 90.70           N
ATOM   3165  CA  VAL A 214     -10.596   2.173  12.768  1.00 90.70           C
ATOM   3166  C   VAL A 214      -9.882   0.948  12.193  1.00 90.70           C
ATOM   3167  O   VAL A 214      -9.576   0.905  11.002  1.00 90.70           O
ATOM   3168  HA  VAL A 214     -11.085   2.708  11.954  1.00 90.70           H
ATOM   3169  CB  VAL A 214      -9.645   3.143  13.470  1.00 90.70           C
ATOM   3170  HB  VAL A 214      -9.333   2.687  14.410  1.00 90.70           H
ATOM   3171  CG1 VAL A 214      -8.391   3.388  12.628  1.00 90.70           C
ATOM   3172 1HG1 VAL A 214      -7.871   2.444  12.468  1.00 90.70           H
ATOM   3173 2HG1 VAL A 214      -8.677   3.814  11.666  1.00 90.70           H
ATOM   3174 3HG1 VAL A 214      -7.732   4.082  13.151  1.00 90.70           H
ATOM   3175  CG2 VAL A 214     -10.350   4.461  13.799  1.00 90.70           C
ATOM   3176 1HG2 VAL A 214     -10.704   4.923  12.878  1.00 90.70           H
ATOM   3177 2HG2 VAL A 214     -11.197   4.265  14.456  1.00 90.70           H
ATOM   3178 3HG2 VAL A 214      -9.651   5.132  14.298  1.00 90.70           H
ATOM   3179  HN  VAL A 214     -11.501   2.026  14.638  1.00 90.70           H
ATOM   3180  N   LEU A 215      -9.638  -0.019  13.065  1.00 91.35           N
ATOM   3181  CA  LEU A 215      -8.962  -1.240  12.660  1.00 91.35           C
ATOM   3182  C   LEU A 215      -9.833  -1.989  11.649  1.00 91.35           C
ATOM   3183  O   LEU A 215      -9.339  -2.455  10.624  1.00 91.35           O
ATOM   3184  HA  LEU A 215      -8.033  -0.951  12.167  1.00 91.35           H
ATOM   3185  CB  LEU A 215      -8.584  -2.075  13.884  1.00 91.35           C
ATOM   3186 1HB  LEU A 215      -9.370  -1.966  14.631  1.00 91.35           H
ATOM   3187 2HB  LEU A 215      -8.566  -3.125  13.592  1.00 91.35           H
ATOM   3188  CG  LEU A 215      -7.245  -1.735  14.541  1.00 91.35           C
ATOM   3189  HG  LEU A 215      -7.121  -0.652  14.523  1.00 91.35           H
ATOM   3190  CD1 LEU A 215      -7.228  -2.167  16.009  1.00 91.35           C
ATOM   3191 1HD1 LEU A 215      -8.023  -1.652  16.548  1.00 91.35           H
ATOM   3192 2HD1 LEU A 215      -7.385  -3.244  16.072  1.00 91.35           H
ATOM   3193 3HD1 LEU A 215      -6.265  -1.914  16.451  1.00 91.35           H
ATOM   3194  CD2 LEU A 215      -6.079  -2.337  13.753  1.00 91.35           C
ATOM   3195 1HD2 LEU A 215      -6.186  -3.421  13.718  1.00 91.35           H
ATOM   3196 2HD2 LEU A 215      -6.082  -1.938  12.739  1.00 91.35           H
ATOM   3197 3HD2 LEU A 215      -5.139  -2.080  14.242  1.00 91.35           H
ATOM   3198  HN  LEU A 215      -9.893   0.022  14.031  1.00 91.35           H
ATOM   3199  N   THR A 216     -11.114  -2.081  11.974  1.00 92.09           N
ATOM   3200  CA  THR A 216     -12.053  -2.791  11.123  1.00 92.09           C
ATOM   3201  C   THR A 216     -12.086  -2.166   9.727  1.00 92.09           C
ATOM   3202  O   THR A 216     -12.074  -2.878   8.724  1.00 92.09           O
ATOM   3203  HA  THR A 216     -11.703  -3.817  11.006  1.00 92.09           H
ATOM   3204  CB  THR A 216     -13.415  -2.794  11.820  1.00 92.09           C
ATOM   3205  HB  THR A 216     -13.797  -1.779  11.931  1.00 92.09           H
ATOM   3206  OG1 THR A 216     -13.182  -3.499  13.036  1.00 92.09           O
ATOM   3207  HG1 THR A 216     -13.123  -2.856  13.799  1.00 92.09           H
ATOM   3208  CG2 THR A 216     -14.448  -3.650  11.085  1.00 92.09           C
ATOM   3209 1HG2 THR A 216     -14.096  -4.680  11.034  1.00 92.09           H
ATOM   3210 2HG2 THR A 216     -14.588  -3.263  10.076  1.00 92.09           H
ATOM   3211 3HG2 THR A 216     -15.396  -3.617  11.622  1.00 92.09           H
ATOM   3212  HN  THR A 216     -11.512  -1.681  12.800  1.00 92.09           H
ATOM   3213  N   LEU A 217     -12.127  -0.842   9.707  1.00 88.85           N
ATOM   3214  CA  LEU A 217     -12.169  -0.113   8.451  1.00 88.85           C
ATOM   3215  C   LEU A 217     -10.920  -0.444   7.633  1.00 88.85           C
ATOM   3216  O   LEU A 217     -10.996  -0.611   6.417  1.00 88.85           O
ATOM   3217  HA  LEU A 217     -13.044  -0.460   7.901  1.00 88.85           H
ATOM   3218  CB  LEU A 217     -12.360   1.383   8.706  1.00 88.85           C
ATOM   3219 1HB  LEU A 217     -13.226   1.514   9.354  1.00 88.85           H
ATOM   3220 2HB  LEU A 217     -11.493   1.751   9.255  1.00 88.85           H
ATOM   3221  CG  LEU A 217     -12.550   2.256   7.464  1.00 88.85           C
ATOM   3222  HG  LEU A 217     -11.749   2.029   6.761  1.00 88.85           H
ATOM   3223  CD1 LEU A 217     -13.872   1.934   6.764  1.00 88.85           C
ATOM   3224 1HD1 LEU A 217     -13.876   0.887   6.460  1.00 88.85           H
ATOM   3225 2HD1 LEU A 217     -14.700   2.115   7.450  1.00 88.85           H
ATOM   3226 3HD1 LEU A 217     -13.982   2.568   5.885  1.00 88.85           H
ATOM   3227  CD2 LEU A 217     -12.435   3.741   7.815  1.00 88.85           C
ATOM   3228 1HD2 LEU A 217     -13.200   4.002   8.546  1.00 88.85           H
ATOM   3229 2HD2 LEU A 217     -11.448   3.940   8.234  1.00 88.85           H
ATOM   3230 3HD2 LEU A 217     -12.574   4.339   6.914  1.00 88.85           H
ATOM   3231  HN  LEU A 217     -12.132  -0.270  10.528  1.00 88.85           H
ATOM   3232  N   LYS A 218      -9.798  -0.527   8.333  1.00 86.63           N
ATOM   3233  CA  LYS A 218      -8.530  -0.813   7.683  1.00 86.63           C
ATOM   3234  C   LYS A 218      -8.579  -2.217   7.075  1.00 86.63           C
ATOM   3235  O   LYS A 218      -8.055  -2.443   5.985  1.00 86.63           O
ATOM   3236  HA  LYS A 218      -8.406  -0.092   6.876  1.00 86.63           H
ATOM   3237  CB  LYS A 218      -7.369  -0.606   8.658  1.00 86.63           C
ATOM   3238 1HB  LYS A 218      -7.598  -1.085   9.610  1.00 86.63           H
ATOM   3239 2HB  LYS A 218      -6.472  -1.086   8.268  1.00 86.63           H
ATOM   3240  CG  LYS A 218      -7.102   0.884   8.882  1.00 86.63           C
ATOM   3241 1HG  LYS A 218      -6.702   1.326   7.970  1.00 86.63           H
ATOM   3242 2HG  LYS A 218      -8.038   1.397   9.101  1.00 86.63           H
ATOM   3243  CD  LYS A 218      -6.116   1.097  10.033  1.00 86.63           C
ATOM   3244 1HD  LYS A 218      -6.495   0.616  10.935  1.00 86.63           H
ATOM   3245 2HD  LYS A 218      -5.165   0.622   9.795  1.00 86.63           H
ATOM   3246  CE  LYS A 218      -5.896   2.588  10.298  1.00 86.63           C
ATOM   3247 1HE  LYS A 218      -5.688   3.103   9.361  1.00 86.63           H
ATOM   3248 2HE  LYS A 218      -6.805   3.028  10.709  1.00 86.63           H
ATOM   3249  NZ  LYS A 218      -4.773   2.786  11.241  1.00 86.63           N
ATOM   3250 1HZ  LYS A 218      -5.003   3.531  11.889  1.00 86.63           H
ATOM   3251 2HZ  LYS A 218      -4.608   1.929  11.755  1.00 86.63           H
ATOM   3252 3HZ  LYS A 218      -3.937   3.036  10.723  1.00 86.63           H
ATOM   3253  HN  LYS A 218      -9.746  -0.404   9.324  1.00 86.63           H
ATOM   3254  N   VAL A 219      -9.212  -3.122   7.807  1.00 87.69           N
ATOM   3255  CA  VAL A 219      -9.281  -4.511   7.384  1.00 87.69           C
ATOM   3256  C   VAL A 219     -10.174  -4.618   6.146  1.00 87.69           C
ATOM   3257  O   VAL A 219      -9.833  -5.311   5.188  1.00 87.69           O
ATOM   3258  HA  VAL A 219      -8.272  -4.824   7.116  1.00 87.69           H
ATOM   3259  CB  VAL A 219      -9.757  -5.388   8.543  1.00 87.69           C
ATOM   3260  HB  VAL A 219     -10.650  -4.927   8.967  1.00 87.69           H
ATOM   3261  CG1 VAL A 219     -10.139  -6.786   8.052  1.00 87.69           C
ATOM   3262 1HG1 VAL A 219     -10.942  -6.707   7.320  1.00 87.69           H
ATOM   3263 2HG1 VAL A 219      -9.271  -7.258   7.590  1.00 87.69           H
ATOM   3264 3HG1 VAL A 219     -10.474  -7.388   8.896  1.00 87.69           H
ATOM   3265  CG2 VAL A 219      -8.698  -5.463   9.645  1.00 87.69           C
ATOM   3266 1HG2 VAL A 219      -7.781  -5.889   9.238  1.00 87.69           H
ATOM   3267 2HG2 VAL A 219      -8.497  -4.462  10.024  1.00 87.69           H
ATOM   3268 3HG2 VAL A 219      -9.063  -6.093  10.456  1.00 87.69           H
ATOM   3269  HN  VAL A 219      -9.671  -2.921   8.672  1.00 87.69           H
ATOM   3270  N   ILE A 220     -11.300  -3.922   6.206  1.00 87.83           N
ATOM   3271  CA  ILE A 220     -12.288  -4.003   5.143  1.00 87.83           C
ATOM   3272  C   ILE A 220     -11.716  -3.373   3.872  1.00 87.83           C
ATOM   3273  O   ILE A 220     -11.656  -4.018   2.827  1.00 87.83           O
ATOM   3274  HA  ILE A 220     -12.474  -5.060   4.950  1.00 87.83           H
ATOM   3275  CB  ILE A 220     -13.612  -3.385   5.594  1.00 87.83           C
ATOM   3276  HB  ILE A 220     -13.401  -2.413   6.041  1.00 87.83           H
ATOM   3277  CG1 ILE A 220     -14.279  -4.242   6.672  1.00 87.83           C
ATOM   3278 1HG1 ILE A 220     -14.589  -5.195   6.243  1.00 87.83           H
ATOM   3279 2HG1 ILE A 220     -13.560  -4.466   7.460  1.00 87.83           H
ATOM   3280  CG2 ILE A 220     -14.538  -3.142   4.401  1.00 87.83           C
ATOM   3281 1HG2 ILE A 220     -14.056  -2.461   3.699  1.00 87.83           H
ATOM   3282 2HG2 ILE A 220     -14.746  -4.089   3.903  1.00 87.83           H
ATOM   3283 3HG2 ILE A 220     -15.473  -2.702   4.750  1.00 87.83           H
ATOM   3284  CD1 ILE A 220     -15.492  -3.527   7.269  1.00 87.83           C
ATOM   3285 1HD1 ILE A 220     -15.174  -2.586   7.718  1.00 87.83           H
ATOM   3286 2HD1 ILE A 220     -16.220  -3.327   6.482  1.00 87.83           H
ATOM   3287 3HD1 ILE A 220     -15.947  -4.158   8.032  1.00 87.83           H
ATOM   3288  HN  ILE A 220     -11.541  -3.313   6.961  1.00 87.83           H
ATOM   3289  N   LEU A 221     -11.309  -2.118   4.004  1.00 82.83           N
ATOM   3290  CA  LEU A 221     -10.874  -1.348   2.851  1.00 82.83           C
ATOM   3291  C   LEU A 221      -9.439  -1.741   2.493  1.00 82.83           C
ATOM   3292  O   LEU A 221      -8.995  -1.527   1.366  1.00 82.83           O
ATOM   3293  HA  LEU A 221     -11.523  -1.613   2.016  1.00 82.83           H
ATOM   3294  CB  LEU A 221     -11.055   0.149   3.108  1.00 82.83           C
ATOM   3295 1HB  LEU A 221     -10.426   0.432   3.952  1.00 82.83           H
ATOM   3296 2HB  LEU A 221     -10.686   0.694   2.238  1.00 82.83           H
ATOM   3297  CG  LEU A 221     -12.485   0.612   3.395  1.00 82.83           C
ATOM   3298  HG  LEU A 221     -12.818   0.139   4.319  1.00 82.83           H
ATOM   3299  CD1 LEU A 221     -12.537   2.125   3.618  1.00 82.83           C
ATOM   3300 1HD1 LEU A 221     -11.907   2.389   4.467  1.00 82.83           H
ATOM   3301 2HD1 LEU A 221     -12.177   2.636   2.726  1.00 82.83           H
ATOM   3302 3HD1 LEU A 221     -13.565   2.427   3.821  1.00 82.83           H
ATOM   3303  CD2 LEU A 221     -13.440   0.163   2.288  1.00 82.83           C
ATOM   3304 1HD2 LEU A 221     -13.120   0.588   1.337  1.00 82.83           H
ATOM   3305 2HD2 LEU A 221     -13.432  -0.925   2.220  1.00 82.83           H
ATOM   3306 3HD2 LEU A 221     -14.449   0.505   2.517  1.00 82.83           H
ATOM   3307  HN  LEU A 221     -11.275  -1.630   4.876  1.00 82.83           H
ATOM   3308  N   GLY A 222      -8.753  -2.310   3.474  1.00 75.67           N
ATOM   3309  CA  GLY A 222      -7.331  -2.576   3.336  1.00 75.67           C
ATOM   3310  C   GLY A 222      -7.090  -3.909   2.624  1.00 75.67           C
ATOM   3311  O   GLY A 222      -6.041  -4.108   2.012  1.00 75.67           O
ATOM   3312 1HA  GLY A 222      -6.859  -1.769   2.776  1.00 75.67           H
ATOM   3313 2HA  GLY A 222      -6.864  -2.596   4.321  1.00 75.67           H
ATOM   3314  HN  GLY A 222      -9.152  -2.586   4.348  1.00 75.67           H
ATOM   3315  N   PHE A 223      -8.077  -4.786   2.728  1.00 76.29           N
ATOM   3316  CA  PHE A 223      -7.935  -6.137   2.211  1.00 76.29           C
ATOM   3317  C   PHE A 223      -9.189  -6.566   1.447  1.00 76.29           C
ATOM   3318  O   PHE A 223      -9.148  -6.750   0.232  1.00 76.29           O
ATOM   3319  HA  PHE A 223      -7.081  -6.136   1.533  1.00 76.29           H
ATOM   3320  CB  PHE A 223      -7.746  -7.059   3.417  1.00 76.29           C
ATOM   3321 1HB  PHE A 223      -6.919  -6.686   4.021  1.00 76.29           H
ATOM   3322 2HB  PHE A 223      -8.640  -7.015   4.039  1.00 76.29           H
ATOM   3323  CG  PHE A 223      -7.471  -8.518   3.048  1.00 76.29           C
ATOM   3324  CD1 PHE A 223      -8.376  -9.482   3.367  1.00 76.29           C
ATOM   3325  HD1 PHE A 223      -9.297  -9.215   3.885  1.00 76.29           H
ATOM   3326  CD2 PHE A 223      -6.322  -8.851   2.401  1.00 76.29           C
ATOM   3327  HD2 PHE A 223      -5.597  -8.078   2.145  1.00 76.29           H
ATOM   3328  CE1 PHE A 223      -8.121 -10.836   3.024  1.00 76.29           C
ATOM   3329  HE1 PHE A 223      -8.846 -11.609   3.279  1.00 76.29           H
ATOM   3330  CE2 PHE A 223      -6.068 -10.205   2.058  1.00 76.29           C
ATOM   3331  HE2 PHE A 223      -5.147 -10.472   1.539  1.00 76.29           H
ATOM   3332  CZ  PHE A 223      -6.972 -11.169   2.376  1.00 76.29           C
ATOM   3333  HZ  PHE A 223      -6.777 -12.209   2.113  1.00 76.29           H
ATOM   3334  HN  PHE A 223      -8.959  -4.587   3.154  1.00 76.29           H
ATOM   3335  N   PHE A 224     -10.275  -6.714   2.192  1.00 82.64           N
ATOM   3336  CA  PHE A 224     -11.429  -7.444   1.696  1.00 82.64           C
ATOM   3337  C   PHE A 224     -11.995  -6.784   0.436  1.00 82.64           C
ATOM   3338  O   PHE A 224     -12.244  -7.457  -0.563  1.00 82.64           O
ATOM   3339  HA  PHE A 224     -11.095  -8.453   1.456  1.00 82.64           H
ATOM   3340  CB  PHE A 224     -12.490  -7.406   2.797  1.00 82.64           C
ATOM   3341 1HB  PHE A 224     -12.478  -6.422   3.266  1.00 82.64           H
ATOM   3342 2HB  PHE A 224     -13.474  -7.531   2.345  1.00 82.64           H
ATOM   3343  CG  PHE A 224     -12.303  -8.473   3.878  1.00 82.64           C
ATOM   3344  CD1 PHE A 224     -12.679  -9.758   3.638  1.00 82.64           C
ATOM   3345  HD1 PHE A 224     -13.113 -10.028   2.676  1.00 82.64           H
ATOM   3346  CD2 PHE A 224     -11.761  -8.136   5.079  1.00 82.64           C
ATOM   3347  HD2 PHE A 224     -11.459  -7.106   5.272  1.00 82.64           H
ATOM   3348  CE1 PHE A 224     -12.505 -10.747   4.642  1.00 82.64           C
ATOM   3349  HE1 PHE A 224     -12.806 -11.777   4.449  1.00 82.64           H
ATOM   3350  CE2 PHE A 224     -11.587  -9.126   6.082  1.00 82.64           C
ATOM   3351  HE2 PHE A 224     -11.152  -8.856   7.045  1.00 82.64           H
ATOM   3352  CZ  PHE A 224     -11.962 -10.411   5.842  1.00 82.64           C
ATOM   3353  HZ  PHE A 224     -11.829 -11.170   6.612  1.00 82.64           H
ATOM   3354  HN  PHE A 224     -10.374  -6.346   3.117  1.00 82.64           H
ATOM   3355  N   LEU A 225     -12.182  -5.475   0.526  1.00 81.01           N
ATOM   3356  CA  LEU A 225     -12.712  -4.717  -0.595  1.00 81.01           C
ATOM   3357  C   LEU A 225     -11.767  -4.855  -1.790  1.00 81.01           C
ATOM   3358  O   LEU A 225     -12.196  -5.213  -2.886  1.00 81.01           O
ATOM   3359  HA  LEU A 225     -13.673  -5.156  -0.861  1.00 81.01           H
ATOM   3360  CB  LEU A 225     -12.975  -3.267  -0.183  1.00 81.01           C
ATOM   3361 1HB  LEU A 225     -13.685  -3.268   0.644  1.00 81.01           H
ATOM   3362 2HB  LEU A 225     -12.045  -2.843   0.195  1.00 81.01           H
ATOM   3363  CG  LEU A 225     -13.514  -2.346  -1.280  1.00 81.01           C
ATOM   3364  HG  LEU A 225     -12.881  -2.457  -2.160  1.00 81.01           H
ATOM   3365  CD1 LEU A 225     -14.932  -2.751  -1.688  1.00 81.01           C
ATOM   3366 1HD1 LEU A 225     -14.924  -3.774  -2.064  1.00 81.01           H
ATOM   3367 2HD1 LEU A 225     -15.592  -2.687  -0.823  1.00 81.01           H
ATOM   3368 3HD1 LEU A 225     -15.291  -2.080  -2.469  1.00 81.01           H
ATOM   3369  CD2 LEU A 225     -13.438  -0.880  -0.851  1.00 81.01           C
ATOM   3370 1HD2 LEU A 225     -14.032  -0.734   0.052  1.00 81.01           H
ATOM   3371 2HD2 LEU A 225     -12.401  -0.613  -0.649  1.00 81.01           H
ATOM   3372 3HD2 LEU A 225     -13.828  -0.247  -1.648  1.00 81.01           H
ATOM   3373  HN  LEU A 225     -11.979  -4.936   1.343  1.00 81.01           H
ATOM   3374  N   PRO A 226     -10.470  -4.575  -1.603  1.00 74.19           N
ATOM   3375  CA  PRO A 226      -9.493  -4.775  -2.676  1.00 74.19           C
ATOM   3376  C   PRO A 226      -9.549  -6.180  -3.253  1.00 74.19           C
ATOM   3377  O   PRO A 226      -9.594  -6.354  -4.470  1.00 74.19           O
ATOM   3378  HA  PRO A 226      -9.715  -4.114  -3.513  1.00 74.19           H
ATOM   3379  CB  PRO A 226      -8.150  -4.493  -1.999  1.00 74.19           C
ATOM   3380 1HB  PRO A 226      -7.702  -5.403  -1.601  1.00 74.19           H
ATOM   3381 2HB  PRO A 226      -7.431  -4.064  -2.698  1.00 74.19           H
ATOM   3382  CG  PRO A 226      -8.512  -3.511  -0.892  1.00 74.19           C
ATOM   3383 1HG  PRO A 226      -7.752  -3.483  -0.111  1.00 74.19           H
ATOM   3384 2HG  PRO A 226      -8.603  -2.492  -1.268  1.00 74.19           H
ATOM   3385  CD  PRO A 226      -9.837  -4.051  -0.379  1.00 74.19           C
ATOM   3386 1HD  PRO A 226      -9.694  -4.834   0.365  1.00 74.19           H
ATOM   3387 2HD  PRO A 226     -10.436  -3.272   0.093  1.00 74.19           H
ATOM   3388  N   PHE A 227      -9.545  -7.155  -2.355  1.00 77.26           N
ATOM   3389  CA  PHE A 227      -9.412  -8.544  -2.759  1.00 77.26           C
ATOM   3390  C   PHE A 227     -10.608  -8.986  -3.605  1.00 77.26           C
ATOM   3391  O   PHE A 227     -10.437  -9.616  -4.647  1.00 77.26           O
ATOM   3392  HA  PHE A 227      -8.501  -8.623  -3.353  1.00 77.26           H
ATOM   3393  CB  PHE A 227      -9.371  -9.381  -1.479  1.00 77.26           C
ATOM   3394 1HB  PHE A 227      -8.494  -9.095  -0.898  1.00 77.26           H
ATOM   3395 2HB  PHE A 227     -10.246  -9.142  -0.874  1.00 77.26           H
ATOM   3396  CG  PHE A 227      -9.334 -10.891  -1.723  1.00 77.26           C
ATOM   3397  CD1 PHE A 227     -10.468 -11.630  -1.587  1.00 77.26           C
ATOM   3398  HD1 PHE A 227     -11.403 -11.146  -1.304  1.00 77.26           H
ATOM   3399  CD2 PHE A 227      -8.168 -11.494  -2.076  1.00 77.26           C
ATOM   3400  HD2 PHE A 227      -7.259 -10.902  -2.185  1.00 77.26           H
ATOM   3401  CE1 PHE A 227     -10.434 -13.031  -1.813  1.00 77.26           C
ATOM   3402  HE1 PHE A 227     -11.342 -13.623  -1.704  1.00 77.26           H
ATOM   3403  CE2 PHE A 227      -8.133 -12.895  -2.303  1.00 77.26           C
ATOM   3404  HE2 PHE A 227      -7.198 -13.379  -2.586  1.00 77.26           H
ATOM   3405  CZ  PHE A 227      -9.267 -13.634  -2.167  1.00 77.26           C
ATOM   3406  HZ  PHE A 227      -9.240 -14.710  -2.341  1.00 77.26           H
ATOM   3407  HN  PHE A 227      -9.630  -7.008  -1.370  1.00 77.26           H
ATOM   3408  N   VAL A 228     -11.793  -8.637  -3.125  1.00 81.58           N
ATOM   3409  CA  VAL A 228     -13.017  -8.996  -3.821  1.00 81.58           C
ATOM   3410  C   VAL A 228     -13.029  -8.332  -5.199  1.00 81.58           C
ATOM   3411  O   VAL A 228     -13.333  -8.978  -6.200  1.00 81.58           O
ATOM   3412  HA  VAL A 228     -13.015 -10.078  -3.952  1.00 81.58           H
ATOM   3413  CB  VAL A 228     -14.231  -8.624  -2.967  1.00 81.58           C
ATOM   3414  HB  VAL A 228     -14.105  -7.593  -2.636  1.00 81.58           H
ATOM   3415  CG1 VAL A 228     -15.521  -8.700  -3.787  1.00 81.58           C
ATOM   3416 1HG1 VAL A 228     -15.459  -8.008  -4.627  1.00 81.58           H
ATOM   3417 2HG1 VAL A 228     -15.655  -9.715  -4.161  1.00 81.58           H
ATOM   3418 3HG1 VAL A 228     -16.369  -8.431  -3.157  1.00 81.58           H
ATOM   3419  CG2 VAL A 228     -14.320  -9.510  -1.723  1.00 81.58           C
ATOM   3420 1HG2 VAL A 228     -14.411 -10.553  -2.026  1.00 81.58           H
ATOM   3421 2HG2 VAL A 228     -13.419  -9.384  -1.123  1.00 81.58           H
ATOM   3422 3HG2 VAL A 228     -15.192  -9.224  -1.135  1.00 81.58           H
ATOM   3423  HN  VAL A 228     -11.923  -8.120  -2.279  1.00 81.58           H
ATOM   3424  N   VAL A 229     -12.694  -7.050  -5.206  1.00 74.76           N
ATOM   3425  CA  VAL A 229     -12.723  -6.276  -6.436  1.00 74.76           C
ATOM   3426  C   VAL A 229     -11.794  -6.924  -7.464  1.00 74.76           C
ATOM   3427  O   VAL A 229     -12.192  -7.162  -8.603  1.00 74.76           O
ATOM   3428  HA  VAL A 229     -13.744  -6.305  -6.818  1.00 74.76           H
ATOM   3429  CB  VAL A 229     -12.367  -4.817  -6.144  1.00 74.76           C
ATOM   3430  HB  VAL A 229     -11.498  -4.809  -5.487  1.00 74.76           H
ATOM   3431  CG1 VAL A 229     -11.992  -4.077  -7.429  1.00 74.76           C
ATOM   3432 1HG1 VAL A 229     -11.130  -4.562  -7.889  1.00 74.76           H
ATOM   3433 2HG1 VAL A 229     -12.834  -4.099  -8.121  1.00 74.76           H
ATOM   3434 3HG1 VAL A 229     -11.743  -3.042  -7.193  1.00 74.76           H
ATOM   3435  CG2 VAL A 229     -13.512  -4.108  -5.417  1.00 74.76           C
ATOM   3436 1HG2 VAL A 229     -14.407  -4.132  -6.039  1.00 74.76           H
ATOM   3437 2HG2 VAL A 229     -13.712  -4.615  -4.473  1.00 74.76           H
ATOM   3438 3HG2 VAL A 229     -13.232  -3.073  -5.222  1.00 74.76           H
ATOM   3439  HN  VAL A 229     -12.407  -6.543  -4.394  1.00 74.76           H
ATOM   3440  N   MET A 230     -10.573  -7.192  -7.025  1.00 74.87           N
ATOM   3441  CA  MET A 230      -9.576  -7.783  -7.900  1.00 74.87           C
ATOM   3442  C   MET A 230     -10.034  -9.152  -8.407  1.00 74.87           C
ATOM   3443  O   MET A 230      -9.974  -9.427  -9.605  1.00 74.87           O
ATOM   3444  HA  MET A 230      -9.475  -7.093  -8.738  1.00 74.87           H
ATOM   3445  CB  MET A 230      -8.255  -7.935  -7.142  1.00 74.87           C
ATOM   3446 1HB  MET A 230      -8.457  -8.197  -6.104  1.00 74.87           H
ATOM   3447 2HB  MET A 230      -7.677  -8.753  -7.571  1.00 74.87           H
ATOM   3448  CG  MET A 230      -7.440  -6.641  -7.198  1.00 74.87           C
ATOM   3449 1HG  MET A 230      -7.208  -6.392  -8.234  1.00 74.87           H
ATOM   3450 2HG  MET A 230      -8.025  -5.815  -6.795  1.00 74.87           H
ATOM   3451  SD  MET A 230      -5.930  -6.831  -6.265  1.00 74.87           S
ATOM   3452  CE  MET A 230      -6.465  -6.206  -4.680  1.00 74.87           C
ATOM   3453 1HE  MET A 230      -6.791  -5.172  -4.789  1.00 74.87           H
ATOM   3454 2HE  MET A 230      -7.293  -6.812  -4.311  1.00 74.87           H
ATOM   3455 3HE  MET A 230      -5.637  -6.253  -3.973  1.00 74.87           H
ATOM   3456  HN  MET A 230     -10.262  -7.012  -6.091  1.00 74.87           H
ATOM   3457  N   ALA A 231     -10.480  -9.976  -7.470  1.00 76.54           N
ATOM   3458  CA  ALA A 231     -10.899 -11.327  -7.799  1.00 76.54           C
ATOM   3459  C   ALA A 231     -11.954 -11.275  -8.905  1.00 76.54           C
ATOM   3460  O   ALA A 231     -11.893 -12.044  -9.863  1.00 76.54           O
ATOM   3461  HA  ALA A 231     -10.025 -11.865  -8.167  1.00 76.54           H
ATOM   3462  CB  ALA A 231     -11.411 -12.025  -6.537  1.00 76.54           C
ATOM   3463 1HB  ALA A 231     -10.614 -12.062  -5.794  1.00 76.54           H
ATOM   3464 2HB  ALA A 231     -12.258 -11.470  -6.134  1.00 76.54           H
ATOM   3465 3HB  ALA A 231     -11.725 -13.039  -6.784  1.00 76.54           H
ATOM   3466  HN  ALA A 231     -10.558  -9.733  -6.503  1.00 76.54           H
ATOM   3467  N   CYS A 232     -12.898 -10.361  -8.735  1.00 77.60           N
ATOM   3468  CA  CYS A 232     -13.966 -10.198  -9.707  1.00 77.60           C
ATOM   3469  C   CYS A 232     -13.347  -9.730 -11.026  1.00 77.60           C
ATOM   3470  O   CYS A 232     -13.638 -10.287 -12.084  1.00 77.60           O
ATOM   3471  HA  CYS A 232     -14.434 -11.175  -9.824  1.00 77.60           H
ATOM   3472  CB  CYS A 232     -15.043  -9.233  -9.208  1.00 77.60           C
ATOM   3473 1HB  CYS A 232     -14.583  -8.302  -8.876  1.00 77.60           H
ATOM   3474 2HB  CYS A 232     -15.722  -8.980 -10.023  1.00 77.60           H
ATOM   3475  SG  CYS A 232     -15.977  -9.994  -7.831  1.00 77.60           S
ATOM   3476  HG  CYS A 232     -15.078  -9.725  -6.888  1.00 77.60           H
ATOM   3477  HN  CYS A 232     -12.941  -9.739  -7.953  1.00 77.60           H
ATOM   3478  N   CYS A 233     -12.506  -8.712 -10.921  1.00 72.35           N
ATOM   3479  CA  CYS A 233     -11.921  -8.099 -12.101  1.00 72.35           C
ATOM   3480  C   CYS A 233     -11.202  -9.187 -12.901  1.00 72.35           C
ATOM   3481  O   CYS A 233     -11.429  -9.331 -14.102  1.00 72.35           O
ATOM   3482  HA  CYS A 233     -12.746  -7.677 -12.675  1.00 72.35           H
ATOM   3483  CB  CYS A 233     -10.984  -6.947 -11.734  1.00 72.35           C
ATOM   3484 1HB  CYS A 233     -10.358  -7.231 -10.888  1.00 72.35           H
ATOM   3485 2HB  CYS A 233     -10.314  -6.732 -12.567  1.00 72.35           H
ATOM   3486  SG  CYS A 233     -11.959  -5.455 -11.317  1.00 72.35           S
ATOM   3487  HG  CYS A 233     -12.341  -5.871 -10.113  1.00 72.35           H
ATOM   3488  HN  CYS A 233     -12.223  -8.309 -10.050  1.00 72.35           H
ATOM   3489  N   TYR A 234     -10.350  -9.924 -12.204  1.00 73.14           N
ATOM   3490  CA  TYR A 234      -9.517 -10.921 -12.855  1.00 73.14           C
ATOM   3491  C   TYR A 234     -10.362 -12.085 -13.377  1.00 73.14           C
ATOM   3492  O   TYR A 234     -10.057 -12.659 -14.421  1.00 73.14           O
ATOM   3493  HA  TYR A 234      -9.013 -10.443 -13.695  1.00 73.14           H
ATOM   3494  CB  TYR A 234      -8.563 -11.442 -11.778  1.00 73.14           C
ATOM   3495 1HB  TYR A 234      -9.105 -11.524 -10.836  1.00 73.14           H
ATOM   3496 2HB  TYR A 234      -8.239 -12.447 -12.049  1.00 73.14           H
ATOM   3497  CG  TYR A 234      -7.328 -10.564 -11.564  1.00 73.14           C
ATOM   3498  CD1 TYR A 234      -6.287 -10.606 -12.468  1.00 73.14           C
ATOM   3499  HD1 TYR A 234      -6.344 -11.264 -13.335  1.00 73.14           H
ATOM   3500  CD2 TYR A 234      -7.256  -9.731 -10.466  1.00 73.14           C
ATOM   3501  HD2 TYR A 234      -8.078  -9.698  -9.751  1.00 73.14           H
ATOM   3502  CE1 TYR A 234      -5.125  -9.780 -12.267  1.00 73.14           C
ATOM   3503  HE1 TYR A 234      -4.295  -9.803 -12.974  1.00 73.14           H
ATOM   3504  CE2 TYR A 234      -6.094  -8.905 -10.264  1.00 73.14           C
ATOM   3505  HE2 TYR A 234      -6.024  -8.242  -9.402  1.00 73.14           H
ATOM   3506  CZ  TYR A 234      -5.085  -8.970 -11.175  1.00 73.14           C
ATOM   3507  OH  TYR A 234      -3.988  -8.190 -10.984  1.00 73.14           O
ATOM   3508  HH  TYR A 234      -4.114  -7.613 -10.177  1.00 73.14           H
ATOM   3509  HN  TYR A 234     -10.224  -9.848 -11.215  1.00 73.14           H
ATOM   3510  N   THR A 235     -11.408 -12.399 -12.625  1.00 80.18           N
ATOM   3511  CA  THR A 235     -12.348 -13.425 -13.043  1.00 80.18           C
ATOM   3512  C   THR A 235     -12.950 -13.074 -14.405  1.00 80.18           C
ATOM   3513  O   THR A 235     -13.030 -13.925 -15.290  1.00 80.18           O
ATOM   3514  HA  THR A 235     -11.803 -14.361 -13.165  1.00 80.18           H
ATOM   3515  CB  THR A 235     -13.395 -13.584 -11.938  1.00 80.18           C
ATOM   3516  HB  THR A 235     -13.968 -12.666 -11.810  1.00 80.18           H
ATOM   3517  OG1 THR A 235     -12.642 -14.002 -10.803  1.00 80.18           O
ATOM   3518  HG1 THR A 235     -12.578 -13.255 -10.141  1.00 80.18           H
ATOM   3519  CG2 THR A 235     -14.351 -14.750 -12.201  1.00 80.18           C
ATOM   3520 1HG2 THR A 235     -13.783 -15.678 -12.262  1.00 80.18           H
ATOM   3521 2HG2 THR A 235     -14.877 -14.583 -13.141  1.00 80.18           H
ATOM   3522 3HG2 THR A 235     -15.073 -14.818 -11.387  1.00 80.18           H
ATOM   3523  HN  THR A 235     -11.616 -11.966 -11.748  1.00 80.18           H
ATOM   3524  N   ILE A 236     -13.359 -11.820 -14.530  1.00 76.29           N
ATOM   3525  CA  ILE A 236     -13.969 -11.351 -15.763  1.00 76.29           C
ATOM   3526  C   ILE A 236     -12.922 -11.360 -16.880  1.00 76.29           C
ATOM   3527  O   ILE A 236     -13.214 -11.761 -18.005  1.00 76.29           O
ATOM   3528  HA  ILE A 236     -14.759 -12.055 -16.025  1.00 76.29           H
ATOM   3529  CB  ILE A 236     -14.629  -9.988 -15.550  1.00 76.29           C
ATOM   3530  HB  ILE A 236     -13.903  -9.327 -15.076  1.00 76.29           H
ATOM   3531  CG1 ILE A 236     -15.824 -10.100 -14.601  1.00 76.29           C
ATOM   3532 1HG1 ILE A 236     -16.662 -10.568 -15.119  1.00 76.29           H
ATOM   3533 2HG1 ILE A 236     -15.568 -10.747 -13.762  1.00 76.29           H
ATOM   3534  CG2 ILE A 236     -15.016  -9.351 -16.886  1.00 76.29           C
ATOM   3535 1HG2 ILE A 236     -14.122  -9.214 -17.495  1.00 76.29           H
ATOM   3536 2HG2 ILE A 236     -15.717 -10.001 -17.409  1.00 76.29           H
ATOM   3537 3HG2 ILE A 236     -15.483  -8.383 -16.705  1.00 76.29           H
ATOM   3538  CD1 ILE A 236     -16.244  -8.723 -14.082  1.00 76.29           C
ATOM   3539 1HD1 ILE A 236     -15.412  -8.269 -13.544  1.00 76.29           H
ATOM   3540 2HD1 ILE A 236     -16.523  -8.088 -14.922  1.00 76.29           H
ATOM   3541 3HD1 ILE A 236     -17.095  -8.832 -13.410  1.00 76.29           H
ATOM   3542  HN  ILE A 236     -13.279 -11.131 -13.810  1.00 76.29           H
ATOM   3543  N   ILE A 237     -11.726 -10.912 -16.529  1.00 73.69           N
ATOM   3544  CA  ILE A 237     -10.647 -10.820 -17.499  1.00 73.69           C
ATOM   3545  C   ILE A 237     -10.343 -12.214 -18.050  1.00 73.69           C
ATOM   3546  O   ILE A 237     -10.268 -12.403 -19.263  1.00 73.69           O
ATOM   3547  HA  ILE A 237     -10.998 -10.193 -18.319  1.00 73.69           H
ATOM   3548  CB  ILE A 237      -9.432 -10.122 -16.884  1.00 73.69           C
ATOM   3549  HB  ILE A 237      -9.260 -10.545 -15.894  1.00 73.69           H
ATOM   3550  CG1 ILE A 237      -9.695  -8.627 -16.697  1.00 73.69           C
ATOM   3551 1HG1 ILE A 237      -9.668  -8.126 -17.665  1.00 73.69           H
ATOM   3552 2HG1 ILE A 237     -10.694  -8.477 -16.289  1.00 73.69           H
ATOM   3553  CG2 ILE A 237      -8.173 -10.384 -17.712  1.00 73.69           C
ATOM   3554 1HG2 ILE A 237      -7.979 -11.456 -17.749  1.00 73.69           H
ATOM   3555 2HG2 ILE A 237      -8.318 -10.006 -18.724  1.00 73.69           H
ATOM   3556 3HG2 ILE A 237      -7.324  -9.877 -17.253  1.00 73.69           H
ATOM   3557  CD1 ILE A 237      -8.657  -8.000 -15.763  1.00 73.69           C
ATOM   3558 1HD1 ILE A 237      -8.704  -8.488 -14.789  1.00 73.69           H
ATOM   3559 2HD1 ILE A 237      -7.661  -8.130 -16.187  1.00 73.69           H
ATOM   3560 3HD1 ILE A 237      -8.867  -6.937 -15.648  1.00 73.69           H
ATOM   3561  HN  ILE A 237     -11.488 -10.616 -15.604  1.00 73.69           H
ATOM   3562  N   ILE A 238     -10.175 -13.155 -17.132  1.00 74.21           N
ATOM   3563  CA  ILE A 238      -9.858 -14.521 -17.510  1.00 74.21           C
ATOM   3564  C   ILE A 238     -10.950 -15.055 -18.440  1.00 74.21           C
ATOM   3565  O   ILE A 238     -10.653 -15.643 -19.479  1.00 74.21           O
ATOM   3566  HA  ILE A 238      -8.917 -14.499 -18.060  1.00 74.21           H
ATOM   3567  CB  ILE A 238      -9.635 -15.384 -16.266  1.00 74.21           C
ATOM   3568  HB  ILE A 238     -10.461 -15.209 -15.577  1.00 74.21           H
ATOM   3569  CG1 ILE A 238      -8.349 -14.979 -15.542  1.00 74.21           C
ATOM   3570 1HG1 ILE A 238      -7.486 -15.364 -16.085  1.00 74.21           H
ATOM   3571 2HG1 ILE A 238      -8.261 -13.893 -15.531  1.00 74.21           H
ATOM   3572  CG2 ILE A 238      -9.649 -16.872 -16.621  1.00 74.21           C
ATOM   3573 1HG2 ILE A 238     -10.614 -17.132 -17.058  1.00 74.21           H
ATOM   3574 2HG2 ILE A 238      -8.857 -17.082 -17.339  1.00 74.21           H
ATOM   3575 3HG2 ILE A 238      -9.489 -17.462 -15.719  1.00 74.21           H
ATOM   3576  CD1 ILE A 238      -8.336 -15.513 -14.109  1.00 74.21           C
ATOM   3577 1HD1 ILE A 238      -9.188 -15.108 -13.562  1.00 74.21           H
ATOM   3578 2HD1 ILE A 238      -8.401 -16.601 -14.126  1.00 74.21           H
ATOM   3579 3HD1 ILE A 238      -7.412 -15.212 -13.617  1.00 74.21           H
ATOM   3580  HN  ILE A 238     -10.252 -12.996 -16.148  1.00 74.21           H
ATOM   3581  N   HIS A 239     -12.191 -14.829 -18.034  1.00 77.87           N
ATOM   3582  CA  HIS A 239     -13.328 -15.326 -18.791  1.00 77.87           C
ATOM   3583  C   HIS A 239     -13.289 -14.755 -20.210  1.00 77.87           C
ATOM   3584  O   HIS A 239     -13.489 -15.483 -21.181  1.00 77.87           O
ATOM   3585  HA  HIS A 239     -13.221 -16.409 -18.841  1.00 77.87           H
ATOM   3586  CB  HIS A 239     -14.639 -15.020 -18.064  1.00 77.87           C
ATOM   3587 1HB  HIS A 239     -14.584 -15.420 -17.052  1.00 77.87           H
ATOM   3588 2HB  HIS A 239     -14.749 -13.939 -17.974  1.00 77.87           H
ATOM   3589  CG  HIS A 239     -15.864 -15.581 -18.746  1.00 77.87           C
ATOM   3590  ND1 HIS A 239     -16.654 -14.834 -19.602  1.00 77.87           N
ATOM   3591  HD1 HIS A 239     -16.503 -13.877 -19.852  1.00 77.87           H
ATOM   3592  CD2 HIS A 239     -16.426 -16.823 -18.689  1.00 77.87           C
ATOM   3593  HD2 HIS A 239     -16.055 -17.664 -18.103  1.00 77.87           H
ATOM   3594  CE1 HIS A 239     -17.644 -15.601 -20.035  1.00 77.87           C
ATOM   3595  HE1 HIS A 239     -18.433 -15.301 -20.723  1.00 77.87           H
ATOM   3596  NE2 HIS A 239     -17.501 -16.833 -19.468  1.00 77.87           N
ATOM   3597  HN  HIS A 239     -12.424 -14.318 -17.207  1.00 77.87           H
ATOM   3598  N   THR A 240     -13.030 -13.458 -20.285  1.00 73.07           N
ATOM   3599  CA  THR A 240     -13.006 -12.772 -21.566  1.00 73.07           C
ATOM   3600  C   THR A 240     -11.826 -13.260 -22.409  1.00 73.07           C
ATOM   3601  O   THR A 240     -11.938 -13.379 -23.628  1.00 73.07           O
ATOM   3602  HA  THR A 240     -13.915 -13.028 -22.109  1.00 73.07           H
ATOM   3603  CB  THR A 240     -12.978 -11.266 -21.296  1.00 73.07           C
ATOM   3604  HB  THR A 240     -12.012 -10.961 -20.894  1.00 73.07           H
ATOM   3605  OG1 THR A 240     -14.097 -11.046 -20.441  1.00 73.07           O
ATOM   3606  HG1 THR A 240     -13.787 -10.915 -19.499  1.00 73.07           H
ATOM   3607  CG2 THR A 240     -13.295 -10.442 -22.545  1.00 73.07           C
ATOM   3608 1HG2 THR A 240     -14.290 -10.699 -22.907  1.00 73.07           H
ATOM   3609 2HG2 THR A 240     -12.559 -10.658 -23.319  1.00 73.07           H
ATOM   3610 3HG2 THR A 240     -13.261  -9.381 -22.298  1.00 73.07           H
ATOM   3611  HN  THR A 240     -12.840 -12.879 -19.492  1.00 73.07           H
ATOM   3612  N   LEU A 241     -10.723 -13.530 -21.727  1.00 71.71           N
ATOM   3613  CA  LEU A 241      -9.518 -13.981 -22.401  1.00 71.71           C
ATOM   3614  C   LEU A 241      -9.737 -15.397 -22.936  1.00 71.71           C
ATOM   3615  O   LEU A 241      -9.174 -15.770 -23.965  1.00 71.71           O
ATOM   3616  HA  LEU A 241      -9.347 -13.315 -23.246  1.00 71.71           H
ATOM   3617  CB  LEU A 241      -8.307 -13.855 -21.474  1.00 71.71           C
ATOM   3618 1HB  LEU A 241      -8.587 -14.231 -20.490  1.00 71.71           H
ATOM   3619 2HB  LEU A 241      -7.517 -14.504 -21.851  1.00 71.71           H
ATOM   3620  CG  LEU A 241      -7.734 -12.446 -21.306  1.00 71.71           C
ATOM   3621  HG  LEU A 241      -8.546 -11.780 -21.014  1.00 71.71           H
ATOM   3622  CD1 LEU A 241      -6.693 -12.407 -20.186  1.00 71.71           C
ATOM   3623 1HD1 LEU A 241      -7.157 -12.710 -19.247  1.00 71.71           H
ATOM   3624 2HD1 LEU A 241      -5.877 -13.090 -20.424  1.00 71.71           H
ATOM   3625 3HD1 LEU A 241      -6.302 -11.394 -20.088  1.00 71.71           H
ATOM   3626  CD2 LEU A 241      -7.173 -11.921 -22.629  1.00 71.71           C
ATOM   3627 1HD2 LEU A 241      -6.379 -12.583 -22.975  1.00 71.71           H
ATOM   3628 2HD2 LEU A 241      -7.968 -11.889 -23.374  1.00 71.71           H
ATOM   3629 3HD2 LEU A 241      -6.773 -10.918 -22.482  1.00 71.71           H
ATOM   3630  HN  LEU A 241     -10.646 -13.446 -20.733  1.00 71.71           H
ATOM   3631  N   ILE A 242     -10.557 -16.148 -22.215  1.00 73.34           N
ATOM   3632  CA  ILE A 242     -10.883 -17.504 -22.623  1.00 73.34           C
ATOM   3633  C   ILE A 242     -11.788 -17.458 -23.855  1.00 73.34           C
ATOM   3634  O   ILE A 242     -11.595 -18.222 -24.800  1.00 73.34           O
ATOM   3635  HA  ILE A 242      -9.950 -17.996 -22.897  1.00 73.34           H
ATOM   3636  CB  ILE A 242     -11.479 -18.287 -21.451  1.00 73.34           C
ATOM   3637  HB  ILE A 242     -12.229 -17.660 -20.968  1.00 73.34           H
ATOM   3638  CG1 ILE A 242     -10.411 -18.603 -20.402  1.00 73.34           C
ATOM   3639 1HG1 ILE A 242      -9.725 -19.354 -20.792  1.00 73.34           H
ATOM   3640 2HG1 ILE A 242      -9.822 -17.709 -20.197  1.00 73.34           H
ATOM   3641  CG2 ILE A 242     -12.192 -19.549 -21.941  1.00 73.34           C
ATOM   3642 1HG2 ILE A 242     -12.997 -19.270 -22.621  1.00 73.34           H
ATOM   3643 2HG2 ILE A 242     -11.481 -20.189 -22.463  1.00 73.34           H
ATOM   3644 3HG2 ILE A 242     -12.607 -20.086 -21.088  1.00 73.34           H
ATOM   3645  CD1 ILE A 242     -11.048 -19.109 -19.106  1.00 73.34           C
ATOM   3646 1HD1 ILE A 242     -11.715 -18.345 -18.707  1.00 73.34           H
ATOM   3647 2HD1 ILE A 242     -11.616 -20.017 -19.311  1.00 73.34           H
ATOM   3648 3HD1 ILE A 242     -10.266 -19.326 -18.378  1.00 73.34           H
ATOM   3649  HN  ILE A 242     -10.994 -15.845 -21.368  1.00 73.34           H
ATOM   3650  N   GLN A 243     -12.755 -16.554 -23.806  1.00 70.98           N
ATOM   3651  CA  GLN A 243     -13.759 -16.475 -24.854  1.00 70.98           C
ATOM   3652  C   GLN A 243     -13.116 -16.041 -26.173  1.00 70.98           C
ATOM   3653  O   GLN A 243     -13.553 -16.454 -27.246  1.00 70.98           O
ATOM   3654  HA  GLN A 243     -14.157 -17.485 -24.951  1.00 70.98           H
ATOM   3655  CB  GLN A 243     -14.892 -15.526 -24.457  1.00 70.98           C
ATOM   3656 1HB  GLN A 243     -14.475 -14.618 -24.022  1.00 70.98           H
ATOM   3657 2HB  GLN A 243     -15.449 -15.227 -25.345  1.00 70.98           H
ATOM   3658  CG  GLN A 243     -15.838 -16.190 -23.455  1.00 70.98           C
ATOM   3659 1HG  GLN A 243     -16.121 -17.179 -23.816  1.00 70.98           H
ATOM   3660 2HG  GLN A 243     -15.324 -16.333 -22.504  1.00 70.98           H
ATOM   3661  CD  GLN A 243     -17.093 -15.341 -23.240  1.00 70.98           C
ATOM   3662  OE1 GLN A 243     -17.117 -14.148 -23.494  1.00 70.98           O
ATOM   3663  NE2 GLN A 243     -18.129 -16.021 -22.759  1.00 70.98           N
ATOM   3664 1HE2 GLN A 243     -18.042 -17.000 -22.572  1.00 70.98           H
ATOM   3665 2HE2 GLN A 243     -18.996 -15.554 -22.584  1.00 70.98           H
ATOM   3666  HN  GLN A 243     -12.860 -15.886 -23.070  1.00 70.98           H
ATOM   3667  N   ALA A 244     -12.090 -15.212 -26.049  1.00 64.48           N
ATOM   3668  CA  ALA A 244     -11.478 -14.599 -27.216  1.00 64.48           C
ATOM   3669  C   ALA A 244     -10.578 -15.622 -27.912  1.00 64.48           C
ATOM   3670  O   ALA A 244      -9.804 -16.319 -27.258  1.00 64.48           O
ATOM   3671  HA  ALA A 244     -12.279 -14.310 -27.897  1.00 64.48           H
ATOM   3672  CB  ALA A 244     -10.714 -13.343 -26.792  1.00 64.48           C
ATOM   3673 1HB  ALA A 244     -11.404 -12.637 -26.330  1.00 64.48           H
ATOM   3674 2HB  ALA A 244      -9.938 -13.615 -26.076  1.00 64.48           H
ATOM   3675 3HB  ALA A 244     -10.255 -12.884 -27.668  1.00 64.48           H
ATOM   3676  HN  ALA A 244     -11.677 -14.959 -25.174  1.00 64.48           H
ATOM   3677  N   LYS A 245     -10.710 -15.680 -29.229  1.00 56.44           N
ATOM   3678  CA  LYS A 245     -10.168 -16.795 -29.987  1.00 56.44           C
ATOM   3679  C   LYS A 245      -8.672 -16.571 -30.216  1.00 56.44           C
ATOM   3680  O   LYS A 245      -7.958 -17.488 -30.620  1.00 56.44           O
ATOM   3681  HA  LYS A 245     -10.295 -17.693 -29.383  1.00 56.44           H
ATOM   3682  CB  LYS A 245     -10.963 -17.002 -31.278  1.00 56.44           C
ATOM   3683 1HB  LYS A 245     -11.040 -16.058 -31.818  1.00 56.44           H
ATOM   3684 2HB  LYS A 245     -10.434 -17.698 -31.928  1.00 56.44           H
ATOM   3685  CG  LYS A 245     -12.364 -17.539 -30.979  1.00 56.44           C
ATOM   3686 1HG  LYS A 245     -12.291 -18.425 -30.348  1.00 56.44           H
ATOM   3687 2HG  LYS A 245     -12.931 -16.795 -30.418  1.00 56.44           H
ATOM   3688  CD  LYS A 245     -13.106 -17.886 -32.271  1.00 56.44           C
ATOM   3689 1HD  LYS A 245     -13.290 -16.977 -32.844  1.00 56.44           H
ATOM   3690 2HD  LYS A 245     -12.484 -18.533 -32.890  1.00 56.44           H
ATOM   3691  CE  LYS A 245     -14.434 -18.583 -31.971  1.00 56.44           C
ATOM   3692 1HE  LYS A 245     -14.262 -19.442 -31.322  1.00 56.44           H
ATOM   3693 2HE  LYS A 245     -15.095 -17.904 -31.431  1.00 56.44           H
ATOM   3694  NZ  LYS A 245     -15.084 -19.024 -33.225  1.00 56.44           N
ATOM   3695 1HZ  LYS A 245     -15.957 -19.491 -33.008  1.00 56.44           H
ATOM   3696 2HZ  LYS A 245     -15.269 -18.218 -33.812  1.00 56.44           H
ATOM   3697 3HZ  LYS A 245     -14.471 -19.666 -33.716  1.00 56.44           H
ATOM   3698  HN  LYS A 245     -11.176 -14.984 -29.776  1.00 56.44           H
ATOM   3699  N   LYS A 246      -8.241 -15.347 -29.948  1.00 55.90           N
ATOM   3700  CA  LYS A 246      -6.907 -14.922 -30.335  1.00 55.90           C
ATOM   3701  C   LYS A 246      -5.890 -15.472 -29.333  1.00 55.90           C
ATOM   3702  O   LYS A 246      -6.047 -15.300 -28.126  1.00 55.90           O
ATOM   3703  HA  LYS A 246      -6.697 -15.355 -31.313  1.00 55.90           H
ATOM   3704  CB  LYS A 246      -6.854 -13.401 -30.492  1.00 55.90           C
ATOM   3705 1HB  LYS A 246      -7.518 -12.933 -29.765  1.00 55.90           H
ATOM   3706 2HB  LYS A 246      -5.846 -13.044 -30.279  1.00 55.90           H
ATOM   3707  CG  LYS A 246      -7.261 -12.981 -31.906  1.00 55.90           C
ATOM   3708 1HG  LYS A 246      -6.662 -13.524 -32.637  1.00 55.90           H
ATOM   3709 2HG  LYS A 246      -8.302 -13.251 -32.084  1.00 55.90           H
ATOM   3710  CD  LYS A 246      -7.077 -11.475 -32.105  1.00 55.90           C
ATOM   3711 1HD  LYS A 246      -7.787 -10.933 -31.481  1.00 55.90           H
ATOM   3712 2HD  LYS A 246      -6.078 -11.181 -31.782  1.00 55.90           H
ATOM   3713  CE  LYS A 246      -7.279 -11.088 -33.572  1.00 55.90           C
ATOM   3714 1HE  LYS A 246      -6.587 -11.647 -34.201  1.00 55.90           H
ATOM   3715 2HE  LYS A 246      -8.287 -11.357 -33.889  1.00 55.90           H
ATOM   3716  NZ  LYS A 246      -7.066  -9.635 -33.758  1.00 55.90           N
ATOM   3717 1HZ  LYS A 246      -7.216  -9.393 -34.731  1.00 55.90           H
ATOM   3718 2HZ  LYS A 246      -7.718  -9.120 -33.177  1.00 55.90           H
ATOM   3719 3HZ  LYS A 246      -6.116  -9.396 -33.493  1.00 55.90           H
ATOM   3720  HN  LYS A 246      -8.786 -14.654 -29.476  1.00 55.90           H
ATOM   3721  N   SER A 247      -4.869 -16.123 -29.872  1.00 54.79           N
ATOM   3722  CA  SER A 247      -3.895 -16.808 -29.040  1.00 54.79           C
ATOM   3723  C   SER A 247      -3.227 -15.813 -28.089  1.00 54.79           C
ATOM   3724  O   SER A 247      -2.925 -16.148 -26.945  1.00 54.79           O
ATOM   3725  HA  SER A 247      -4.465 -17.549 -28.479  1.00 54.79           H
ATOM   3726  CB  SER A 247      -2.841 -17.516 -29.894  1.00 54.79           C
ATOM   3727 1HB  SER A 247      -2.211 -18.133 -29.254  1.00 54.79           H
ATOM   3728 2HB  SER A 247      -3.335 -18.187 -30.597  1.00 54.79           H
ATOM   3729  OG  SER A 247      -2.028 -16.593 -30.612  1.00 54.79           O
ATOM   3730  HG  SER A 247      -1.365 -17.086 -31.175  1.00 54.79           H
ATOM   3731  HN  SER A 247      -4.704 -16.187 -30.856  1.00 54.79           H
ATOM   3732  N   SER A 248      -3.016 -14.608 -28.599  1.00 57.25           N
ATOM   3733  CA  SER A 248      -2.200 -13.631 -27.897  1.00 57.25           C
ATOM   3734  C   SER A 248      -2.756 -13.400 -26.490  1.00 57.25           C
ATOM   3735  O   SER A 248      -2.148 -12.693 -25.688  1.00 57.25           O
ATOM   3736  HA  SER A 248      -1.204 -14.070 -27.847  1.00 57.25           H
ATOM   3737  CB  SER A 248      -2.138 -12.311 -28.667  1.00 57.25           C
ATOM   3738 1HB  SER A 248      -1.388 -11.662 -28.214  1.00 57.25           H
ATOM   3739 2HB  SER A 248      -1.817 -12.503 -29.691  1.00 57.25           H
ATOM   3740  OG  SER A 248      -3.396 -11.641 -28.682  1.00 57.25           O
ATOM   3741  HG  SER A 248      -3.311 -10.763 -29.153  1.00 57.25           H
ATOM   3742  HN  SER A 248      -3.390 -14.297 -29.472  1.00 57.25           H
ATOM   3743  N   LYS A 249      -3.905 -14.009 -26.235  1.00 59.03           N
ATOM   3744  CA  LYS A 249      -4.563 -13.856 -24.948  1.00 59.03           C
ATOM   3745  C   LYS A 249      -3.714 -14.522 -23.864  1.00 59.03           C
ATOM   3746  O   LYS A 249      -3.663 -14.046 -22.731  1.00 59.03           O
ATOM   3747  HA  LYS A 249      -4.620 -12.788 -24.735  1.00 59.03           H
ATOM   3748  CB  LYS A 249      -5.998 -14.381 -25.015  1.00 59.03           C
ATOM   3749 1HB  LYS A 249      -6.000 -15.397 -25.411  1.00 59.03           H
ATOM   3750 2HB  LYS A 249      -6.418 -14.431 -24.010  1.00 59.03           H
ATOM   3751  CG  LYS A 249      -6.870 -13.483 -25.895  1.00 59.03           C
ATOM   3752 1HG  LYS A 249      -7.044 -12.532 -25.390  1.00 59.03           H
ATOM   3753 2HG  LYS A 249      -6.347 -13.260 -26.824  1.00 59.03           H
ATOM   3754  CD  LYS A 249      -8.210 -14.154 -26.205  1.00 59.03           C
ATOM   3755 1HD  LYS A 249      -8.078 -15.235 -26.245  1.00 59.03           H
ATOM   3756 2HD  LYS A 249      -8.918 -13.949 -25.403  1.00 59.03           H
ATOM   3757  CE  LYS A 249      -8.778 -13.654 -27.535  1.00 59.03           C
ATOM   3758 1HE  LYS A 249      -8.034 -13.772 -28.323  1.00 59.03           H
ATOM   3759 2HE  LYS A 249      -9.640 -14.258 -27.818  1.00 59.03           H
ATOM   3760  NZ  LYS A 249      -9.174 -12.232 -27.428  1.00 59.03           N
ATOM   3761 1HZ  LYS A 249      -9.880 -12.025 -28.125  1.00 59.03           H
ATOM   3762 2HZ  LYS A 249      -9.550 -12.055 -26.503  1.00 59.03           H
ATOM   3763 3HZ  LYS A 249      -8.363 -11.643 -27.582  1.00 59.03           H
ATOM   3764  HN  LYS A 249      -4.383 -14.596 -26.887  1.00 59.03           H
ATOM   3765  N   HIS A 250      -3.069 -15.613 -24.249  1.00 65.43           N
ATOM   3766  CA  HIS A 250      -2.323 -16.417 -23.296  1.00 65.43           C
ATOM   3767  C   HIS A 250      -1.250 -15.556 -22.626  1.00 65.43           C
ATOM   3768  O   HIS A 250      -1.022 -15.666 -21.423  1.00 65.43           O
ATOM   3769  HA  HIS A 250      -3.035 -16.748 -22.540  1.00 65.43           H
ATOM   3770  CB  HIS A 250      -1.747 -17.664 -23.970  1.00 65.43           C
ATOM   3771 1HB  HIS A 250      -1.259 -17.370 -24.899  1.00 65.43           H
ATOM   3772 2HB  HIS A 250      -0.977 -18.090 -23.327  1.00 65.43           H
ATOM   3773  CG  HIS A 250      -2.774 -18.728 -24.274  1.00 65.43           C
ATOM   3774  ND1 HIS A 250      -3.295 -19.567 -23.303  1.00 65.43           N
ATOM   3775  HD1 HIS A 250      -3.055 -19.557 -22.332  1.00 65.43           H
ATOM   3776  CD2 HIS A 250      -3.373 -19.081 -25.448  1.00 65.43           C
ATOM   3777  HD2 HIS A 250      -3.192 -18.620 -26.419  1.00 65.43           H
ATOM   3778  CE1 HIS A 250      -4.165 -20.383 -23.878  1.00 65.43           C
ATOM   3779  HE1 HIS A 250      -4.743 -21.160 -23.377  1.00 65.43           H
ATOM   3780  NE2 HIS A 250      -4.212 -20.081 -25.208  1.00 65.43           N
ATOM   3781  HN  HIS A 250      -3.050 -15.949 -25.191  1.00 65.43           H
ATOM   3782  N   LYS A 251      -0.619 -14.719 -23.436  1.00 68.08           N
ATOM   3783  CA  LYS A 251       0.453 -13.869 -22.946  1.00 68.08           C
ATOM   3784  C   LYS A 251      -0.121 -12.849 -21.960  1.00 68.08           C
ATOM   3785  O   LYS A 251       0.411 -12.671 -20.866  1.00 68.08           O
ATOM   3786  HA  LYS A 251       1.157 -14.506 -22.412  1.00 68.08           H
ATOM   3787  CB  LYS A 251       1.211 -13.235 -24.114  1.00 68.08           C
ATOM   3788 1HB  LYS A 251       1.423 -13.992 -24.869  1.00 68.08           H
ATOM   3789 2HB  LYS A 251       0.588 -12.478 -24.589  1.00 68.08           H
ATOM   3790  CG  LYS A 251       2.520 -12.601 -23.639  1.00 68.08           C
ATOM   3791 1HG  LYS A 251       2.303 -11.734 -23.015  1.00 68.08           H
ATOM   3792 2HG  LYS A 251       3.067 -13.311 -23.018  1.00 68.08           H
ATOM   3793  CD  LYS A 251       3.387 -12.179 -24.826  1.00 68.08           C
ATOM   3794 1HD  LYS A 251       3.421 -12.983 -25.561  1.00 68.08           H
ATOM   3795 2HD  LYS A 251       2.940 -11.315 -25.318  1.00 68.08           H
ATOM   3796  CE  LYS A 251       4.808 -11.836 -24.373  1.00 68.08           C
ATOM   3797 1HE  LYS A 251       4.828 -10.833 -23.946  1.00 68.08           H
ATOM   3798 2HE  LYS A 251       5.121 -12.522 -23.586  1.00 68.08           H
ATOM   3799  NZ  LYS A 251       5.749 -11.915 -25.512  1.00 68.08           N
ATOM   3800 1HZ  LYS A 251       6.700 -11.826 -25.172  1.00 68.08           H
ATOM   3801 2HZ  LYS A 251       5.639 -12.808 -25.979  1.00 68.08           H
ATOM   3802 3HZ  LYS A 251       5.552 -11.165 -26.166  1.00 68.08           H
ATOM   3803  HN  LYS A 251      -0.829 -14.616 -24.408  1.00 68.08           H
ATOM   3804  N   ALA A 252      -1.200 -12.207 -22.383  1.00 66.13           N
ATOM   3805  CA  ALA A 252      -1.836 -11.190 -21.562  1.00 66.13           C
ATOM   3806  C   ALA A 252      -2.309 -11.822 -20.252  1.00 66.13           C
ATOM   3807  O   ALA A 252      -2.234 -11.197 -19.195  1.00 66.13           O
ATOM   3808  HA  ALA A 252      -1.089 -10.428 -21.340  1.00 66.13           H
ATOM   3809  CB  ALA A 252      -2.981 -10.545 -22.345  1.00 66.13           C
ATOM   3810 1HB  ALA A 252      -2.588 -10.085 -23.252  1.00 66.13           H
ATOM   3811 2HB  ALA A 252      -3.714 -11.307 -22.612  1.00 66.13           H
ATOM   3812 3HB  ALA A 252      -3.458  -9.782 -21.729  1.00 66.13           H
ATOM   3813  HN  ALA A 252      -1.637 -12.371 -23.267  1.00 66.13           H
ATOM   3814  N   LEU A 253      -2.785 -13.053 -20.363  1.00 70.97           N
ATOM   3815  CA  LEU A 253      -3.254 -13.783 -19.197  1.00 70.97           C
ATOM   3816  C   LEU A 253      -2.097 -13.956 -18.210  1.00 70.97           C
ATOM   3817  O   LEU A 253      -2.244 -13.678 -17.021  1.00 70.97           O
ATOM   3818  HA  LEU A 253      -4.025 -13.177 -18.721  1.00 70.97           H
ATOM   3819  CB  LEU A 253      -3.907 -15.101 -19.617  1.00 70.97           C
ATOM   3820 1HB  LEU A 253      -4.529 -14.913 -20.492  1.00 70.97           H
ATOM   3821 2HB  LEU A 253      -3.121 -15.790 -19.926  1.00 70.97           H
ATOM   3822  CG  LEU A 253      -4.765 -15.792 -18.555  1.00 70.97           C
ATOM   3823  HG  LEU A 253      -4.277 -15.668 -17.588  1.00 70.97           H
ATOM   3824  CD1 LEU A 253      -6.144 -15.138 -18.454  1.00 70.97           C
ATOM   3825 1HD1 LEU A 253      -6.030 -14.089 -18.182  1.00 70.97           H
ATOM   3826 2HD1 LEU A 253      -6.652 -15.211 -19.415  1.00 70.97           H
ATOM   3827 3HD1 LEU A 253      -6.733 -15.649 -17.692  1.00 70.97           H
ATOM   3828  CD2 LEU A 253      -4.861 -17.296 -18.822  1.00 70.97           C
ATOM   3829 1HD2 LEU A 253      -5.313 -17.463 -19.800  1.00 70.97           H
ATOM   3830 2HD2 LEU A 253      -3.863 -17.733 -18.804  1.00 70.97           H
ATOM   3831 3HD2 LEU A 253      -5.477 -17.763 -18.053  1.00 70.97           H
ATOM   3832  HN  LEU A 253      -2.853 -13.550 -21.228  1.00 70.97           H
ATOM   3833  N   LYS A 254      -0.973 -14.415 -18.741  1.00 74.37           N
ATOM   3834  CA  LYS A 254       0.191 -14.680 -17.913  1.00 74.37           C
ATOM   3835  C   LYS A 254       0.560 -13.413 -17.139  1.00 74.37           C
ATOM   3836  O   LYS A 254       0.751 -13.456 -15.924  1.00 74.37           O
ATOM   3837  HA  LYS A 254      -0.086 -15.453 -17.197  1.00 74.37           H
ATOM   3838  CB  LYS A 254       1.336 -15.238 -18.761  1.00 74.37           C
ATOM   3839 1HB  LYS A 254       0.986 -16.099 -19.329  1.00 74.37           H
ATOM   3840 2HB  LYS A 254       1.656 -14.488 -19.484  1.00 74.37           H
ATOM   3841  CG  LYS A 254       2.521 -15.646 -17.883  1.00 74.37           C
ATOM   3842 1HG  LYS A 254       2.934 -14.765 -17.391  1.00 74.37           H
ATOM   3843 2HG  LYS A 254       2.180 -16.319 -17.096  1.00 74.37           H
ATOM   3844  CD  LYS A 254       3.608 -16.331 -18.713  1.00 74.37           C
ATOM   3845 1HD  LYS A 254       3.192 -17.206 -19.212  1.00 74.37           H
ATOM   3846 2HD  LYS A 254       3.956 -15.654 -19.493  1.00 74.37           H
ATOM   3847  CE  LYS A 254       4.786 -16.752 -17.832  1.00 74.37           C
ATOM   3848 1HE  LYS A 254       5.282 -15.868 -17.431  1.00 74.37           H
ATOM   3849 2HE  LYS A 254       4.424 -17.328 -16.981  1.00 74.37           H
ATOM   3850  NZ  LYS A 254       5.752 -17.560 -18.610  1.00 74.37           N
ATOM   3851 1HZ  LYS A 254       6.536 -17.811 -18.018  1.00 74.37           H
ATOM   3852 2HZ  LYS A 254       5.297 -18.403 -18.942  1.00 74.37           H
ATOM   3853 3HZ  LYS A 254       6.084 -17.021 -19.401  1.00 74.37           H
ATOM   3854  HN  LYS A 254      -0.851 -14.604 -19.715  1.00 74.37           H
ATOM   3855  N   VAL A 255       0.650 -12.314 -17.873  1.00 71.94           N
ATOM   3856  CA  VAL A 255       1.014 -11.041 -17.275  1.00 71.94           C
ATOM   3857  C   VAL A 255       0.091 -10.759 -16.087  1.00 71.94           C
ATOM   3858  O   VAL A 255       0.553 -10.367 -15.017  1.00 71.94           O
ATOM   3859  HA  VAL A 255       2.037 -11.129 -16.910  1.00 71.94           H
ATOM   3860  CB  VAL A 255       0.981  -9.936 -18.333  1.00 71.94           C
ATOM   3861  HB  VAL A 255      -0.018  -9.920 -18.769  1.00 71.94           H
ATOM   3862  CG1 VAL A 255       1.241  -8.566 -17.704  1.00 71.94           C
ATOM   3863 1HG1 VAL A 255       0.475  -8.358 -16.957  1.00 71.94           H
ATOM   3864 2HG1 VAL A 255       2.222  -8.565 -17.228  1.00 71.94           H
ATOM   3865 3HG1 VAL A 255       1.212  -7.799 -18.478  1.00 71.94           H
ATOM   3866  CG2 VAL A 255       1.980 -10.223 -19.456  1.00 71.94           C
ATOM   3867 1HG2 VAL A 255       2.986 -10.279 -19.041  1.00 71.94           H
ATOM   3868 2HG2 VAL A 255       1.729 -11.171 -19.932  1.00 71.94           H
ATOM   3869 3HG2 VAL A 255       1.935  -9.422 -20.194  1.00 71.94           H
ATOM   3870  HN  VAL A 255       0.480 -12.284 -18.858  1.00 71.94           H
ATOM   3871  N   THR A 256      -1.197 -10.969 -16.317  1.00 71.80           N
ATOM   3872  CA  THR A 256      -2.207 -10.537 -15.365  1.00 71.80           C
ATOM   3873  C   THR A 256      -2.153 -11.399 -14.103  1.00 71.80           C
ATOM   3874  O   THR A 256      -2.221 -10.881 -12.989  1.00 71.80           O
ATOM   3875  HA  THR A 256      -1.980  -9.514 -15.064  1.00 71.80           H
ATOM   3876  CB  THR A 256      -3.565 -10.573 -16.068  1.00 71.80           C
ATOM   3877  HB  THR A 256      -3.825 -11.590 -16.362  1.00 71.80           H
ATOM   3878  OG1 THR A 256      -3.428  -9.640 -17.137  1.00 71.80           O
ATOM   3879  HG1 THR A 256      -3.492 -10.115 -18.015  1.00 71.80           H
ATOM   3880  CG2 THR A 256      -4.686  -9.989 -15.207  1.00 71.80           C
ATOM   3881 1HG2 THR A 256      -4.459  -8.949 -14.969  1.00 71.80           H
ATOM   3882 2HG2 THR A 256      -4.771 -10.562 -14.283  1.00 71.80           H
ATOM   3883 3HG2 THR A 256      -5.628 -10.038 -15.753  1.00 71.80           H
ATOM   3884  HN  THR A 256      -1.553 -11.423 -17.133  1.00 71.80           H
ATOM   3885  N   ILE A 257      -2.032 -12.701 -14.318  1.00 75.64           N
ATOM   3886  CA  ILE A 257      -1.966 -13.640 -13.211  1.00 75.64           C
ATOM   3887  C   ILE A 257      -0.750 -13.312 -12.343  1.00 75.64           C
ATOM   3888  O   ILE A 257      -0.834 -13.338 -11.116  1.00 75.64           O
ATOM   3889  HA  ILE A 257      -2.866 -13.502 -12.612  1.00 75.64           H
ATOM   3890  CB  ILE A 257      -1.983 -15.080 -13.728  1.00 75.64           C
ATOM   3891  HB  ILE A 257      -1.240 -15.166 -14.521  1.00 75.64           H
ATOM   3892  CG1 ILE A 257      -3.341 -15.426 -14.342  1.00 75.64           C
ATOM   3893 1HG1 ILE A 257      -4.099 -15.459 -13.560  1.00 75.64           H
ATOM   3894 2HG1 ILE A 257      -3.638 -14.645 -15.041  1.00 75.64           H
ATOM   3895  CG2 ILE A 257      -1.584 -16.063 -12.626  1.00 75.64           C
ATOM   3896 1HG2 ILE A 257      -0.579 -15.829 -12.276  1.00 75.64           H
ATOM   3897 2HG2 ILE A 257      -2.286 -15.981 -11.796  1.00 75.64           H
ATOM   3898 3HG2 ILE A 257      -1.604 -17.079 -13.021  1.00 75.64           H
ATOM   3899  CD1 ILE A 257      -3.288 -16.773 -15.066  1.00 75.64           C
ATOM   3900 1HD1 ILE A 257      -2.545 -16.728 -15.863  1.00 75.64           H
ATOM   3901 2HD1 ILE A 257      -3.014 -17.555 -14.359  1.00 75.64           H
ATOM   3902 3HD1 ILE A 257      -4.266 -16.995 -15.493  1.00 75.64           H
ATOM   3903  HN  ILE A 257      -1.980 -13.115 -15.227  1.00 75.64           H
ATOM   3904  N   THR A 258       0.353 -13.012 -13.013  1.00 79.05           N
ATOM   3905  CA  THR A 258       1.597 -12.729 -12.319  1.00 79.05           C
ATOM   3906  C   THR A 258       1.415 -11.556 -11.353  1.00 79.05           C
ATOM   3907  O   THR A 258       1.821 -11.632 -10.195  1.00 79.05           O
ATOM   3908  HA  THR A 258       1.861 -13.600 -11.718  1.00 79.05           H
ATOM   3909  CB  THR A 258       2.682 -12.488 -13.371  1.00 79.05           C
ATOM   3910  HB  THR A 258       2.433 -11.630 -13.996  1.00 79.05           H
ATOM   3911  OG1 THR A 258       2.788 -13.735 -14.052  1.00 79.05           O
ATOM   3912  HG1 THR A 258       2.103 -13.788 -14.778  1.00 79.05           H
ATOM   3913  CG2 THR A 258       4.065 -12.283 -12.750  1.00 79.05           C
ATOM   3914 1HG2 THR A 258       4.342 -13.169 -12.180  1.00 79.05           H
ATOM   3915 2HG2 THR A 258       4.041 -11.417 -12.088  1.00 79.05           H
ATOM   3916 3HG2 THR A 258       4.797 -12.115 -13.540  1.00 79.05           H
ATOM   3917  HN  THR A 258       0.404 -12.960 -14.010  1.00 79.05           H
ATOM   3918  N   VAL A 259       0.804 -10.498 -11.867  1.00 74.19           N
ATOM   3919  CA  VAL A 259       0.630  -9.284 -11.088  1.00 74.19           C
ATOM   3920  C   VAL A 259      -0.238  -9.587  -9.865  1.00 74.19           C
ATOM   3921  O   VAL A 259       0.076  -9.160  -8.755  1.00 74.19           O
ATOM   3922  HA  VAL A 259       1.616  -8.967 -10.748  1.00 74.19           H
ATOM   3923  CB  VAL A 259       0.054  -8.175 -11.970  1.00 74.19           C
ATOM   3924  HB  VAL A 259      -0.845  -8.562 -12.451  1.00 74.19           H
ATOM   3925  CG1 VAL A 259      -0.348  -6.960 -11.132  1.00 74.19           C
ATOM   3926 1HG1 VAL A 259      -1.103  -7.256 -10.403  1.00 74.19           H
ATOM   3927 2HG1 VAL A 259       0.527  -6.573 -10.611  1.00 74.19           H
ATOM   3928 3HG1 VAL A 259      -0.755  -6.187 -11.783  1.00 74.19           H
ATOM   3929  CG2 VAL A 259       1.042  -7.780 -13.070  1.00 74.19           C
ATOM   3930 1HG2 VAL A 259       1.966  -7.420 -12.616  1.00 74.19           H
ATOM   3931 2HG2 VAL A 259       1.257  -8.647 -13.694  1.00 74.19           H
ATOM   3932 3HG2 VAL A 259       0.607  -6.990 -13.682  1.00 74.19           H
ATOM   3933  HN  VAL A 259       0.433 -10.463 -12.794  1.00 74.19           H
ATOM   3934  N   LEU A 260      -1.313 -10.322 -10.110  1.00 75.13           N
ATOM   3935  CA  LEU A 260      -2.231 -10.684  -9.043  1.00 75.13           C
ATOM   3936  C   LEU A 260      -1.471 -11.456  -7.962  1.00 75.13           C
ATOM   3937  O   LEU A 260      -1.600 -11.158  -6.776  1.00 75.13           O
ATOM   3938  HA  LEU A 260      -2.606  -9.758  -8.607  1.00 75.13           H
ATOM   3939  CB  LEU A 260      -3.435 -11.440  -9.607  1.00 75.13           C
ATOM   3940 1HB  LEU A 260      -3.956 -10.785 -10.305  1.00 75.13           H
ATOM   3941 2HB  LEU A 260      -3.069 -12.291 -10.181  1.00 75.13           H
ATOM   3942  CG  LEU A 260      -4.447 -11.952  -8.579  1.00 75.13           C
ATOM   3943  HG  LEU A 260      -3.928 -12.623  -7.894  1.00 75.13           H
ATOM   3944  CD1 LEU A 260      -5.010 -10.800  -7.744  1.00 75.13           C
ATOM   3945 1HD1 LEU A 260      -4.196 -10.302  -7.216  1.00 75.13           H
ATOM   3946 2HD1 LEU A 260      -5.508 -10.085  -8.399  1.00 75.13           H
ATOM   3947 3HD1 LEU A 260      -5.726 -11.191  -7.022  1.00 75.13           H
ATOM   3948  CD2 LEU A 260      -5.554 -12.763  -9.256  1.00 75.13           C
ATOM   3949 1HD2 LEU A 260      -6.076 -12.135  -9.977  1.00 75.13           H
ATOM   3950 2HD2 LEU A 260      -5.115 -13.618  -9.769  1.00 75.13           H
ATOM   3951 3HD2 LEU A 260      -6.259 -13.114  -8.503  1.00 75.13           H
ATOM   3952  HN  LEU A 260      -1.559 -10.668 -11.015  1.00 75.13           H
ATOM   3953  N   THR A 261      -0.695 -12.432  -8.411  1.00 83.43           N
ATOM   3954  CA  THR A 261      -0.048 -13.355  -7.495  1.00 83.43           C
ATOM   3955  C   THR A 261       0.927 -12.606  -6.584  1.00 83.43           C
ATOM   3956  O   THR A 261       0.971 -12.852  -5.380  1.00 83.43           O
ATOM   3957  HA  THR A 261      -0.811 -13.794  -6.853  1.00 83.43           H
ATOM   3958  CB  THR A 261       0.618 -14.455  -8.324  1.00 83.43           C
ATOM   3959  HB  THR A 261       1.446 -14.054  -8.909  1.00 83.43           H
ATOM   3960  OG1 THR A 261      -0.452 -15.018  -9.078  1.00 83.43           O
ATOM   3961  HG1 THR A 261      -0.451 -14.644 -10.005  1.00 83.43           H
ATOM   3962  CG2 THR A 261       1.118 -15.616  -7.462  1.00 83.43           C
ATOM   3963 1HG2 THR A 261       0.278 -16.060  -6.928  1.00 83.43           H
ATOM   3964 2HG2 THR A 261       1.850 -15.247  -6.744  1.00 83.43           H
ATOM   3965 3HG2 THR A 261       1.582 -16.369  -8.100  1.00 83.43           H
ATOM   3966  HN  THR A 261      -0.507 -12.596  -9.380  1.00 83.43           H
ATOM   3967  N   VAL A 262       1.686 -11.707  -7.195  1.00 83.02           N
ATOM   3968  CA  VAL A 262       2.687 -10.951  -6.461  1.00 83.02           C
ATOM   3969  C   VAL A 262       1.998 -10.115  -5.381  1.00 83.02           C
ATOM   3970  O   VAL A 262       2.453 -10.073  -4.239  1.00 83.02           O
ATOM   3971  HA  VAL A 262       3.353 -11.667  -5.980  1.00 83.02           H
ATOM   3972  CB  VAL A 262       3.519 -10.108  -7.430  1.00 83.02           C
ATOM   3973  HB  VAL A 262       2.831  -9.531  -8.048  1.00 83.02           H
ATOM   3974  CG1 VAL A 262       4.409  -9.121  -6.672  1.00 83.02           C
ATOM   3975 1HG1 VAL A 262       3.787  -8.455  -6.075  1.00 83.02           H
ATOM   3976 2HG1 VAL A 262       5.086  -9.671  -6.018  1.00 83.02           H
ATOM   3977 3HG1 VAL A 262       4.990  -8.535  -7.384  1.00 83.02           H
ATOM   3978  CG2 VAL A 262       4.350 -10.997  -8.356  1.00 83.02           C
ATOM   3979 1HG2 VAL A 262       5.025 -11.612  -7.760  1.00 83.02           H
ATOM   3980 2HG2 VAL A 262       3.687 -11.641  -8.934  1.00 83.02           H
ATOM   3981 3HG2 VAL A 262       4.932 -10.373  -9.034  1.00 83.02           H
ATOM   3982  HN  VAL A 262       1.625 -11.493  -8.169  1.00 83.02           H
ATOM   3983  N   PHE A 263       0.912  -9.469  -5.780  1.00 77.45           N
ATOM   3984  CA  PHE A 263       0.168  -8.620  -4.865  1.00 77.45           C
ATOM   3985  C   PHE A 263      -0.338  -9.419  -3.663  1.00 77.45           C
ATOM   3986  O   PHE A 263      -0.080  -9.054  -2.517  1.00 77.45           O
ATOM   3987  HA  PHE A 263       0.849  -7.841  -4.521  1.00 77.45           H
ATOM   3988  CB  PHE A 263      -1.032  -8.071  -5.640  1.00 77.45           C
ATOM   3989 1HB  PHE A 263      -0.670  -7.504  -6.497  1.00 77.45           H
ATOM   3990 2HB  PHE A 263      -1.611  -8.908  -6.033  1.00 77.45           H
ATOM   3991  CG  PHE A 263      -1.954  -7.178  -4.808  1.00 77.45           C
ATOM   3992  CD1 PHE A 263      -3.017  -7.719  -4.154  1.00 77.45           C
ATOM   3993  HD1 PHE A 263      -3.211  -8.789  -4.223  1.00 77.45           H
ATOM   3994  CD2 PHE A 263      -1.711  -5.843  -4.722  1.00 77.45           C
ATOM   3995  HD2 PHE A 263      -0.859  -5.409  -5.246  1.00 77.45           H
ATOM   3996  CE1 PHE A 263      -3.873  -6.890  -3.382  1.00 77.45           C
ATOM   3997  HE1 PHE A 263      -4.724  -7.323  -2.858  1.00 77.45           H
ATOM   3998  CE2 PHE A 263      -2.567  -5.013  -3.950  1.00 77.45           C
ATOM   3999  HE2 PHE A 263      -2.372  -3.943  -3.882  1.00 77.45           H
ATOM   4000  CZ  PHE A 263      -3.629  -5.554  -3.296  1.00 77.45           C
ATOM   4001  HZ  PHE A 263      -4.286  -4.918  -2.704  1.00 77.45           H
ATOM   4002  HN  PHE A 263       0.540  -9.520  -6.707  1.00 77.45           H
ATOM   4003  N   VAL A 264      -1.050 -10.495  -3.965  1.00 82.92           N
ATOM   4004  CA  VAL A 264      -1.688 -11.286  -2.927  1.00 82.92           C
ATOM   4005  C   VAL A 264      -0.627 -11.771  -1.937  1.00 82.92           C
ATOM   4006  O   VAL A 264      -0.801 -11.649  -0.726  1.00 82.92           O
ATOM   4007  HA  VAL A 264      -2.388 -10.637  -2.401  1.00 82.92           H
ATOM   4008  CB  VAL A 264      -2.485 -12.430  -3.557  1.00 82.92           C
ATOM   4009  HB  VAL A 264      -1.821 -12.969  -4.234  1.00 82.92           H
ATOM   4010  CG1 VAL A 264      -2.967 -13.415  -2.490  1.00 82.92           C
ATOM   4011 1HG1 VAL A 264      -2.107 -13.834  -1.967  1.00 82.92           H
ATOM   4012 2HG1 VAL A 264      -3.607 -12.894  -1.777  1.00 82.92           H
ATOM   4013 3HG1 VAL A 264      -3.531 -14.218  -2.964  1.00 82.92           H
ATOM   4014  CG2 VAL A 264      -3.659 -11.894  -4.378  1.00 82.92           C
ATOM   4015 1HG2 VAL A 264      -4.323 -11.320  -3.731  1.00 82.92           H
ATOM   4016 2HG2 VAL A 264      -3.283 -11.251  -5.174  1.00 82.92           H
ATOM   4017 3HG2 VAL A 264      -4.209 -12.728  -4.814  1.00 82.92           H
ATOM   4018  HN  VAL A 264      -1.194 -10.826  -4.898  1.00 82.92           H
ATOM   4019  N   LEU A 265       0.449 -12.311  -2.489  1.00 88.78           N
ATOM   4020  CA  LEU A 265       1.477 -12.934  -1.673  1.00 88.78           C
ATOM   4021  C   LEU A 265       2.128 -11.873  -0.783  1.00 88.78           C
ATOM   4022  O   LEU A 265       2.570 -12.173   0.325  1.00 88.78           O
ATOM   4023  HA  LEU A 265       0.986 -13.667  -1.033  1.00 88.78           H
ATOM   4024  CB  LEU A 265       2.472 -13.695  -2.552  1.00 88.78           C
ATOM   4025 1HB  LEU A 265       2.818 -13.024  -3.338  1.00 88.78           H
ATOM   4026 2HB  LEU A 265       3.341 -13.949  -1.945  1.00 88.78           H
ATOM   4027  CG  LEU A 265       1.948 -14.975  -3.205  1.00 88.78           C
ATOM   4028  HG  LEU A 265       1.088 -14.716  -3.822  1.00 88.78           H
ATOM   4029  CD1 LEU A 265       3.000 -15.589  -4.131  1.00 88.78           C
ATOM   4030 1HD1 LEU A 265       3.255 -14.875  -4.914  1.00 88.78           H
ATOM   4031 2HD1 LEU A 265       3.893 -15.830  -3.555  1.00 88.78           H
ATOM   4032 3HD1 LEU A 265       2.601 -16.497  -4.582  1.00 88.78           H
ATOM   4033  CD2 LEU A 265       1.463 -15.970  -2.149  1.00 88.78           C
ATOM   4034 1HD2 LEU A 265       2.289 -16.229  -1.487  1.00 88.78           H
ATOM   4035 2HD2 LEU A 265       0.658 -15.520  -1.568  1.00 88.78           H
ATOM   4036 3HD2 LEU A 265       1.095 -16.871  -2.641  1.00 88.78           H
ATOM   4037  HN  LEU A 265       0.624 -12.327  -3.474  1.00 88.78           H
ATOM   4038  N   SER A 266       2.167 -10.654  -1.302  1.00 87.60           N
ATOM   4039  CA  SER A 266       2.834  -9.566  -0.607  1.00 87.60           C
ATOM   4040  C   SER A 266       1.920  -9.003   0.483  1.00 87.60           C
ATOM   4041  O   SER A 266       2.379  -8.686   1.579  1.00 87.60           O
ATOM   4042  HA  SER A 266       3.727 -10.010  -0.167  1.00 87.60           H
ATOM   4043  CB  SER A 266       3.243  -8.460  -1.582  1.00 87.60           C
ATOM   4044 1HB  SER A 266       3.876  -7.738  -1.065  1.00 87.60           H
ATOM   4045 2HB  SER A 266       3.840  -8.888  -2.387  1.00 87.60           H
ATOM   4046  OG  SER A 266       2.113  -7.790  -2.133  1.00 87.60           O
ATOM   4047  HG  SER A 266       1.665  -8.374  -2.809  1.00 87.60           H
ATOM   4048  HN  SER A 266       1.754 -10.406  -2.178  1.00 87.60           H
ATOM   4049  N   GLN A 267       0.644  -8.896   0.143  1.00 86.06           N
ATOM   4050  CA  GLN A 267      -0.277  -8.099   0.936  1.00 86.06           C
ATOM   4051  C   GLN A 267      -1.029  -8.988   1.928  1.00 86.06           C
ATOM   4052  O   GLN A 267      -1.360  -8.552   3.030  1.00 86.06           O
ATOM   4053  HA  GLN A 267       0.347  -7.387   1.476  1.00 86.06           H
ATOM   4054  CB  GLN A 267      -1.251  -7.333   0.039  1.00 86.06           C
ATOM   4055 1HB  GLN A 267      -1.800  -8.033  -0.590  1.00 86.06           H
ATOM   4056 2HB  GLN A 267      -1.986  -6.813   0.654  1.00 86.06           H
ATOM   4057  CG  GLN A 267      -0.509  -6.323  -0.840  1.00 86.06           C
ATOM   4058 1HG  GLN A 267       0.176  -6.849  -1.505  1.00 86.06           H
ATOM   4059 2HG  GLN A 267      -1.221  -5.792  -1.471  1.00 86.06           H
ATOM   4060  CD  GLN A 267       0.270  -5.321   0.015  1.00 86.06           C
ATOM   4061  OE1 GLN A 267      -0.193  -4.848   1.040  1.00 86.06           O
ATOM   4062  NE2 GLN A 267       1.475  -5.024  -0.463  1.00 86.06           N
ATOM   4063 1HE2 GLN A 267       1.795  -5.447  -1.311  1.00 86.06           H
ATOM   4064 2HE2 GLN A 267       2.061  -4.377   0.025  1.00 86.06           H
ATOM   4065  HN  GLN A 267       0.239  -9.341  -0.656  1.00 86.06           H
ATOM   4066  N   PHE A 268      -1.277 -10.218   1.502  1.00 88.77           N
ATOM   4067  CA  PHE A 268      -2.128 -11.116   2.263  1.00 88.77           C
ATOM   4068  C   PHE A 268      -1.591 -11.310   3.683  1.00 88.77           C
ATOM   4069  O   PHE A 268      -2.315 -11.110   4.657  1.00 88.77           O
ATOM   4070  HA  PHE A 268      -3.118 -10.662   2.310  1.00 88.77           H
ATOM   4071  CB  PHE A 268      -2.118 -12.464   1.538  1.00 88.77           C
ATOM   4072 1HB  PHE A 268      -2.451 -12.315   0.511  1.00 88.77           H
ATOM   4073 2HB  PHE A 268      -1.093 -12.831   1.490  1.00 88.77           H
ATOM   4074  CG  PHE A 268      -2.996 -13.530   2.195  1.00 88.77           C
ATOM   4075  CD1 PHE A 268      -2.429 -14.507   2.952  1.00 88.77           C
ATOM   4076  HD1 PHE A 268      -1.348 -14.530   3.091  1.00 88.77           H
ATOM   4077  CD2 PHE A 268      -4.345 -13.502   2.022  1.00 88.77           C
ATOM   4078  HD2 PHE A 268      -4.800 -12.719   1.415  1.00 88.77           H
ATOM   4079  CE1 PHE A 268      -3.244 -15.497   3.562  1.00 88.77           C
ATOM   4080  HE1 PHE A 268      -2.789 -16.280   4.168  1.00 88.77           H
ATOM   4081  CE2 PHE A 268      -5.160 -14.492   2.631  1.00 88.77           C
ATOM   4082  HE2 PHE A 268      -6.241 -14.469   2.492  1.00 88.77           H
ATOM   4083  CZ  PHE A 268      -4.593 -15.469   3.388  1.00 88.77           C
ATOM   4084  HZ  PHE A 268      -5.219 -16.228   3.856  1.00 88.77           H
ATOM   4085  HN  PHE A 268      -0.907 -10.602   0.656  1.00 88.77           H
ATOM   4086  N   PRO A 269      -0.318 -11.702   3.825  1.00 93.34           N
ATOM   4087  CA  PRO A 269       0.225 -12.039   5.144  1.00 93.34           C
ATOM   4088  C   PRO A 269       0.002 -10.931   6.160  1.00 93.34           C
ATOM   4089  O   PRO A 269      -0.386 -11.195   7.297  1.00 93.34           O
ATOM   4090  HA  PRO A 269      -0.292 -12.907   5.551  1.00 93.34           H
ATOM   4091  CB  PRO A 269       1.713 -12.271   4.875  1.00 93.34           C
ATOM   4092 1HB  PRO A 269       2.293 -11.358   5.015  1.00 93.34           H
ATOM   4093 2HB  PRO A 269       2.131 -13.019   5.548  1.00 93.34           H
ATOM   4094  CG  PRO A 269       1.741 -12.739   3.425  1.00 93.34           C
ATOM   4095 1HG  PRO A 269       2.727 -12.609   2.976  1.00 93.34           H
ATOM   4096 2HG  PRO A 269       1.501 -13.798   3.337  1.00 93.34           H
ATOM   4097  CD  PRO A 269       0.693 -11.859   2.764  1.00 93.34           C
ATOM   4098 1HD  PRO A 269       1.106 -10.897   2.459  1.00 93.34           H
ATOM   4099 2HD  PRO A 269       0.281 -12.324   1.868  1.00 93.34           H
ATOM   4100  N   TYR A 270       0.254  -9.707   5.718  1.00 91.68           N
ATOM   4101  CA  TYR A 270       0.159  -8.558   6.603  1.00 91.68           C
ATOM   4102  C   TYR A 270      -1.279  -8.350   7.081  1.00 91.68           C
ATOM   4103  O   TYR A 270      -1.514  -8.092   8.260  1.00 91.68           O
ATOM   4104  HA  TYR A 270       0.798  -8.745   7.466  1.00 91.68           H
ATOM   4105  CB  TYR A 270       0.587  -7.348   5.770  1.00 91.68           C
ATOM   4106 1HB  TYR A 270       1.651  -7.430   5.548  1.00 91.68           H
ATOM   4107 2HB  TYR A 270       0.060  -7.372   4.816  1.00 91.68           H
ATOM   4108  CG  TYR A 270       0.324  -6.002   6.447  1.00 91.68           C
ATOM   4109  CD1 TYR A 270      -0.620  -5.140   5.927  1.00 91.68           C
ATOM   4110  HD1 TYR A 270      -1.179  -5.419   5.034  1.00 91.68           H
ATOM   4111  CD2 TYR A 270       1.032  -5.649   7.578  1.00 91.68           C
ATOM   4112  HD2 TYR A 270       1.778  -6.329   7.989  1.00 91.68           H
ATOM   4113  CE1 TYR A 270      -0.867  -3.873   6.565  1.00 91.68           C
ATOM   4114  HE1 TYR A 270      -1.610  -3.184   6.165  1.00 91.68           H
ATOM   4115  CE2 TYR A 270       0.785  -4.382   8.216  1.00 91.68           C
ATOM   4116  HE2 TYR A 270       1.337  -4.091   9.110  1.00 91.68           H
ATOM   4117  CZ  TYR A 270      -0.153  -3.557   7.678  1.00 91.68           C
ATOM   4118  OH  TYR A 270      -0.386  -2.360   8.280  1.00 91.68           O
ATOM   4119  HH  TYR A 270       0.004  -2.358   9.201  1.00 91.68           H
ATOM   4120  HN  TYR A 270       0.517  -9.495   4.777  1.00 91.68           H
ATOM   4121  N   ASN A 271      -2.205  -8.471   6.140  1.00 90.23           N
ATOM   4122  CA  ASN A 271      -3.604  -8.211   6.430  1.00 90.23           C
ATOM   4123  C   ASN A 271      -4.148  -9.320   7.332  1.00 90.23           C
ATOM   4124  O   ASN A 271      -5.104  -9.107   8.077  1.00 90.23           O
ATOM   4125  HA  ASN A 271      -3.620  -7.234   6.913  1.00 90.23           H
ATOM   4126  CB  ASN A 271      -4.438  -8.194   5.147  1.00 90.23           C
ATOM   4127 1HB  ASN A 271      -4.151  -9.032   4.511  1.00 90.23           H
ATOM   4128 2HB  ASN A 271      -5.492  -8.326   5.392  1.00 90.23           H
ATOM   4129  CG  ASN A 271      -4.247  -6.880   4.386  1.00 90.23           C
ATOM   4130  OD1 ASN A 271      -4.647  -5.815   4.826  1.00 90.23           O
ATOM   4131  ND2 ASN A 271      -3.616  -7.015   3.224  1.00 90.23           N
ATOM   4132 1HD2 ASN A 271      -3.313  -7.919   2.921  1.00 90.23           H
ATOM   4133 2HD2 ASN A 271      -3.443  -6.213   2.652  1.00 90.23           H
ATOM   4134  HN  ASN A 271      -2.011  -8.740   5.196  1.00 90.23           H
ATOM   4135  N   CYS A 272      -3.516 -10.481   7.237  1.00 93.17           N
ATOM   4136  CA  CYS A 272      -3.834 -11.582   8.129  1.00 93.17           C
ATOM   4137  C   CYS A 272      -3.555 -11.133   9.565  1.00 93.17           C
ATOM   4138  O   CYS A 272      -4.394 -11.305  10.448  1.00 93.17           O
ATOM   4139  HA  CYS A 272      -4.893 -11.801   7.991  1.00 93.17           H
ATOM   4140  CB  CYS A 272      -3.056 -12.848   7.766  1.00 93.17           C
ATOM   4141 1HB  CYS A 272      -1.995 -12.618   7.671  1.00 93.17           H
ATOM   4142 2HB  CYS A 272      -3.152 -13.586   8.562  1.00 93.17           H
ATOM   4143  SG  CYS A 272      -3.687 -13.541   6.194  1.00 93.17           S
ATOM   4144  HG  CYS A 272      -3.108 -12.641   5.403  1.00 93.17           H
ATOM   4145  HN  CYS A 272      -2.799 -10.673   6.567  1.00 93.17           H
ATOM   4146  N   ILE A 273      -2.372 -10.567   9.755  1.00 93.60           N
ATOM   4147  CA  ILE A 273      -1.954 -10.131  11.076  1.00 93.60           C
ATOM   4148  C   ILE A 273      -2.833  -8.962  11.525  1.00 93.60           C
ATOM   4149  O   ILE A 273      -3.207  -8.875  12.693  1.00 93.60           O
ATOM   4150  HA  ILE A 273      -2.113 -10.965  11.760  1.00 93.60           H
ATOM   4151  CB  ILE A 273      -0.457  -9.815  11.088  1.00 93.60           C
ATOM   4152  HB  ILE A 273      -0.262  -9.058  10.328  1.00 93.60           H
ATOM   4153  CG1 ILE A 273       0.367 -11.049  10.717  1.00 93.60           C
ATOM   4154 1HG1 ILE A 273       0.081 -11.397   9.724  1.00 93.60           H
ATOM   4155 2HG1 ILE A 273       1.423 -10.785  10.670  1.00 93.60           H
ATOM   4156  CG2 ILE A 273      -0.032  -9.225  12.433  1.00 93.60           C
ATOM   4157 1HG2 ILE A 273      -0.585  -8.304  12.618  1.00 93.60           H
ATOM   4158 2HG2 ILE A 273      -0.244  -9.941  13.228  1.00 93.60           H
ATOM   4159 3HG2 ILE A 273       1.037  -9.009  12.414  1.00 93.60           H
ATOM   4160  CD1 ILE A 273       0.161 -12.172  11.735  1.00 93.60           C
ATOM   4161 1HD1 ILE A 273       0.471 -11.829  12.722  1.00 93.60           H
ATOM   4162 2HD1 ILE A 273      -0.892 -12.450  11.762  1.00 93.60           H
ATOM   4163 3HD1 ILE A 273       0.758 -13.038  11.448  1.00 93.60           H
ATOM   4164  HN  ILE A 273      -1.706 -10.405   9.026  1.00 93.60           H
ATOM   4165  N   LEU A 274      -3.137  -8.093  10.573  1.00 91.99           N
ATOM   4166  CA  LEU A 274      -3.962  -6.930  10.856  1.00 91.99           C
ATOM   4167  C   LEU A 274      -5.325  -7.391  11.374  1.00 91.99           C
ATOM   4168  O   LEU A 274      -5.904  -6.760  12.257  1.00 91.99           O
ATOM   4169  HA  LEU A 274      -3.467  -6.363  11.645  1.00 91.99           H
ATOM   4170  CB  LEU A 274      -4.045  -6.020   9.629  1.00 91.99           C
ATOM   4171 1HB  LEU A 274      -3.097  -6.076   9.094  1.00 91.99           H
ATOM   4172 2HB  LEU A 274      -4.811  -6.414   8.961  1.00 91.99           H
ATOM   4173  CG  LEU A 274      -4.357  -4.548   9.905  1.00 91.99           C
ATOM   4174  HG  LEU A 274      -4.996  -4.494  10.787  1.00 91.99           H
ATOM   4175  CD1 LEU A 274      -3.080  -3.768  10.223  1.00 91.99           C
ATOM   4176 1HD1 LEU A 274      -2.603  -4.195  11.105  1.00 91.99           H
ATOM   4177 2HD1 LEU A 274      -2.397  -3.827   9.376  1.00 91.99           H
ATOM   4178 3HD1 LEU A 274      -3.330  -2.724  10.415  1.00 91.99           H
ATOM   4179  CD2 LEU A 274      -5.135  -3.925   8.744  1.00 91.99           C
ATOM   4180 1HD2 LEU A 274      -4.542  -3.992   7.832  1.00 91.99           H
ATOM   4181 2HD2 LEU A 274      -6.074  -4.462   8.607  1.00 91.99           H
ATOM   4182 3HD2 LEU A 274      -5.344  -2.879   8.967  1.00 91.99           H
ATOM   4183  HN  LEU A 274      -2.832  -8.173   9.624  1.00 91.99           H
ATOM   4184  N   LEU A 275      -5.799  -8.489  10.803  1.00 93.86           N
ATOM   4185  CA  LEU A 275      -7.074  -9.054  11.211  1.00 93.86           C
ATOM   4186  C   LEU A 275      -6.989  -9.488  12.675  1.00 93.86           C
ATOM   4187  O   LEU A 275      -7.888  -9.201  13.465  1.00 93.86           O
ATOM   4188  HA  LEU A 275      -7.823  -8.266  11.127  1.00 93.86           H
ATOM   4189  CB  LEU A 275      -7.491 -10.178  10.260  1.00 93.86           C
ATOM   4190 1HB  LEU A 275      -7.599  -9.759   9.259  1.00 93.86           H
ATOM   4191 2HB  LEU A 275      -6.682 -10.907  10.214  1.00 93.86           H
ATOM   4192  CG  LEU A 275      -8.784 -10.913  10.616  1.00 93.86           C
ATOM   4193  HG  LEU A 275      -8.702 -11.271  11.642  1.00 93.86           H
ATOM   4194  CD1 LEU A 275      -9.986  -9.967  10.564  1.00 93.86           C
ATOM   4195 1HD1 LEU A 275      -9.839  -9.153  11.274  1.00 93.86           H
ATOM   4196 2HD1 LEU A 275     -10.082  -9.558   9.558  1.00 93.86           H
ATOM   4197 3HD1 LEU A 275     -10.892 -10.515  10.821  1.00 93.86           H
ATOM   4198  CD2 LEU A 275      -8.981 -12.140   9.724  1.00 93.86           C
ATOM   4199 1HD2 LEU A 275      -9.034 -11.826   8.681  1.00 93.86           H
ATOM   4200 2HD2 LEU A 275      -8.143 -12.824   9.856  1.00 93.86           H
ATOM   4201 3HD2 LEU A 275      -9.908 -12.644   9.999  1.00 93.86           H
ATOM   4202  HN  LEU A 275      -5.329  -8.988  10.075  1.00 93.86           H
ATOM   4203  N   VAL A 276      -5.901 -10.172  12.995  1.00 94.60           N
ATOM   4204  CA  VAL A 276      -5.689 -10.652  14.350  1.00 94.60           C
ATOM   4205  C   VAL A 276      -5.708  -9.465  15.315  1.00 94.60           C
ATOM   4206  O   VAL A 276      -6.370  -9.514  16.351  1.00 94.60           O
ATOM   4207  HA  VAL A 276      -6.516 -11.318  14.596  1.00 94.60           H
ATOM   4208  CB  VAL A 276      -4.392 -11.460  14.422  1.00 94.60           C
ATOM   4209  HB  VAL A 276      -3.588 -10.841  14.023  1.00 94.60           H
ATOM   4210  CG1 VAL A 276      -4.042 -11.808  15.870  1.00 94.60           C
ATOM   4211 1HG1 VAL A 276      -3.914 -10.890  16.444  1.00 94.60           H
ATOM   4212 2HG1 VAL A 276      -4.847 -12.399  16.306  1.00 94.60           H
ATOM   4213 3HG1 VAL A 276      -3.116 -12.382  15.893  1.00 94.60           H
ATOM   4214  CG2 VAL A 276      -4.484 -12.722  13.562  1.00 94.60           C
ATOM   4215 1HG2 VAL A 276      -5.304 -13.345  13.918  1.00 94.60           H
ATOM   4216 2HG2 VAL A 276      -4.664 -12.442  12.524  1.00 94.60           H
ATOM   4217 3HG2 VAL A 276      -3.548 -13.278  13.631  1.00 94.60           H
ATOM   4218  HN  VAL A 276      -5.173 -10.399  12.348  1.00 94.60           H
ATOM   4219  N   GLN A 277      -4.975  -8.427  14.942  1.00 93.03           N
ATOM   4220  CA  GLN A 277      -4.883  -7.238  15.772  1.00 93.03           C
ATOM   4221  C   GLN A 277      -6.266  -6.612  15.958  1.00 93.03           C
ATOM   4222  O   GLN A 277      -6.559  -6.045  17.009  1.00 93.03           O
ATOM   4223  HA  GLN A 277      -4.501  -7.585  16.733  1.00 93.03           H
ATOM   4224  CB  GLN A 277      -3.899  -6.229  15.177  1.00 93.03           C
ATOM   4225 1HB  GLN A 277      -4.099  -6.105  14.112  1.00 93.03           H
ATOM   4226 2HB  GLN A 277      -4.045  -5.255  15.643  1.00 93.03           H
ATOM   4227  CG  GLN A 277      -2.453  -6.686  15.381  1.00 93.03           C
ATOM   4228 1HG  GLN A 277      -2.259  -6.827  16.444  1.00 93.03           H
ATOM   4229 2HG  GLN A 277      -2.302  -7.652  14.899  1.00 93.03           H
ATOM   4230  CD  GLN A 277      -1.469  -5.665  14.807  1.00 93.03           C
ATOM   4231  OE1 GLN A 277      -1.788  -4.885  13.925  1.00 93.03           O
ATOM   4232  NE2 GLN A 277      -0.259  -5.713  15.356  1.00 93.03           N
ATOM   4233 1HE2 GLN A 277      -0.063  -6.377  16.077  1.00 93.03           H
ATOM   4234 2HE2 GLN A 277       0.455  -5.084  15.048  1.00 93.03           H
ATOM   4235  HN  GLN A 277      -4.451  -8.390  14.091  1.00 93.03           H
ATOM   4236  N   THR A 278      -7.080  -6.735  14.920  1.00 93.48           N
ATOM   4237  CA  THR A 278      -8.418  -6.168  14.946  1.00 93.48           C
ATOM   4238  C   THR A 278      -9.297  -6.921  15.947  1.00 93.48           C
ATOM   4239  O   THR A 278     -10.016  -6.306  16.732  1.00 93.48           O
ATOM   4240  HA  THR A 278      -8.347  -5.138  15.295  1.00 93.48           H
ATOM   4241  CB  THR A 278      -8.968  -6.188  13.519  1.00 93.48           C
ATOM   4242  HB  THR A 278      -9.122  -7.211  13.175  1.00 93.48           H
ATOM   4243  OG1 THR A 278      -8.026  -5.424  12.772  1.00 93.48           O
ATOM   4244  HG1 THR A 278      -7.348  -6.030  12.355  1.00 93.48           H
ATOM   4245  CG2 THR A 278     -10.275  -5.403  13.384  1.00 93.48           C
ATOM   4246 1HG2 THR A 278     -10.104  -4.363  13.663  1.00 93.48           H
ATOM   4247 2HG2 THR A 278     -11.029  -5.837  14.041  1.00 93.48           H
ATOM   4248 3HG2 THR A 278     -10.622  -5.450  12.352  1.00 93.48           H
ATOM   4249  HN  THR A 278      -6.840  -7.211  14.074  1.00 93.48           H
ATOM   4250  N   ILE A 279      -9.209  -8.242  15.886  1.00 94.87           N
ATOM   4251  CA  ILE A 279      -9.999  -9.085  16.767  1.00 94.87           C
ATOM   4252  C   ILE A 279      -9.583  -8.832  18.217  1.00 94.87           C
ATOM   4253  O   ILE A 279     -10.432  -8.726  19.101  1.00 94.87           O
ATOM   4254  HA  ILE A 279     -11.042  -8.792  16.651  1.00 94.87           H
ATOM   4255  CB  ILE A 279      -9.891 -10.552  16.344  1.00 94.87           C
ATOM   4256  HB  ILE A 279      -8.834 -10.810  16.274  1.00 94.87           H
ATOM   4257  CG1 ILE A 279     -10.501 -10.768  14.958  1.00 94.87           C
ATOM   4258 1HG1 ILE A 279     -11.589 -10.735  15.026  1.00 94.87           H
ATOM   4259 2HG1 ILE A 279     -10.199  -9.960  14.292  1.00 94.87           H
ATOM   4260  CG2 ILE A 279     -10.513 -11.473  17.395  1.00 94.87           C
ATOM   4261 1HG2 ILE A 279      -9.993 -11.345  18.344  1.00 94.87           H
ATOM   4262 2HG2 ILE A 279     -11.566 -11.222  17.520  1.00 94.87           H
ATOM   4263 3HG2 ILE A 279     -10.422 -12.509  17.068  1.00 94.87           H
ATOM   4264  CD1 ILE A 279     -10.063 -12.111  14.369  1.00 94.87           C
ATOM   4265 1HD1 ILE A 279      -8.977 -12.132  14.280  1.00 94.87           H
ATOM   4266 2HD1 ILE A 279     -10.389 -12.919  15.025  1.00 94.87           H
ATOM   4267 3HD1 ILE A 279     -10.511 -12.240  13.384  1.00 94.87           H
ATOM   4268  HN  ILE A 279      -8.613  -8.734  15.252  1.00 94.87           H
ATOM   4269  N   ASP A 280      -8.276  -8.742  18.417  1.00 94.03           N
ATOM   4270  CA  ASP A 280      -7.733  -8.577  19.755  1.00 94.03           C
ATOM   4271  C   ASP A 280      -8.104  -7.190  20.284  1.00 94.03           C
ATOM   4272  O   ASP A 280      -8.333  -7.018  21.480  1.00 94.03           O
ATOM   4273  HA  ASP A 280      -8.176  -9.380  20.345  1.00 94.03           H
ATOM   4274  CB  ASP A 280      -6.207  -8.688  19.748  1.00 94.03           C
ATOM   4275 1HB  ASP A 280      -5.907  -9.591  19.216  1.00 94.03           H
ATOM   4276 2HB  ASP A 280      -5.780  -7.843  19.209  1.00 94.03           H
ATOM   4277  CG  ASP A 280      -5.653  -8.723  21.174  1.00 94.03           C
ATOM   4278  OD1 ASP A 280      -6.160  -9.553  21.959  1.00 94.03           O
ATOM   4279  OD2 ASP A 280      -4.736  -7.919  21.446  1.00 94.03           O
ATOM   4280  HN  ASP A 280      -7.594  -8.780  17.687  1.00 94.03           H
ATOM   4281  N   ALA A 281      -8.151  -6.235  19.366  1.00 92.10           N
ATOM   4282  CA  ALA A 281      -8.528  -4.877  19.718  1.00 92.10           C
ATOM   4283  C   ALA A 281      -9.940  -4.881  20.307  1.00 92.10           C
ATOM   4284  O   ALA A 281     -10.275  -4.030  21.130  1.00 92.10           O
ATOM   4285  HA  ALA A 281      -7.828  -4.524  20.475  1.00 92.10           H
ATOM   4286  CB  ALA A 281      -8.413  -3.979  18.484  1.00 92.10           C
ATOM   4287 1HB  ALA A 281      -7.385  -3.988  18.122  1.00 92.10           H
ATOM   4288 2HB  ALA A 281      -9.077  -4.349  17.703  1.00 92.10           H
ATOM   4289 3HB  ALA A 281      -8.696  -2.960  18.748  1.00 92.10           H
ATOM   4290  HN  ALA A 281      -7.937  -6.378  18.399  1.00 92.10           H
ATOM   4291  N   TYR A 282     -10.729  -5.847  19.862  1.00 90.70           N
ATOM   4292  CA  TYR A 282     -12.101  -5.965  20.326  1.00 90.70           C
ATOM   4293  C   TYR A 282     -12.190  -6.885  21.546  1.00 90.70           C
ATOM   4294  O   TYR A 282     -12.812  -6.534  22.548  1.00 90.70           O
ATOM   4295  HA  TYR A 282     -12.449  -4.971  20.604  1.00 90.70           H
ATOM   4296  CB  TYR A 282     -12.884  -6.593  19.172  1.00 90.70           C
ATOM   4297 1HB  TYR A 282     -12.742  -5.987  18.277  1.00 90.70           H
ATOM   4298 2HB  TYR A 282     -12.470  -7.578  18.958  1.00 90.70           H
ATOM   4299  CG  TYR A 282     -14.384  -6.734  19.441  1.00 90.70           C
ATOM   4300  CD1 TYR A 282     -14.911  -7.964  19.779  1.00 90.70           C
ATOM   4301  HD1 TYR A 282     -14.259  -8.834  19.855  1.00 90.70           H
ATOM   4302  CD2 TYR A 282     -15.209  -5.632  19.345  1.00 90.70           C
ATOM   4303  HD2 TYR A 282     -14.792  -4.661  19.077  1.00 90.70           H
ATOM   4304  CE1 TYR A 282     -16.323  -8.097  20.033  1.00 90.70           C
ATOM   4305  HE1 TYR A 282     -16.752  -9.062  20.301  1.00 90.70           H
ATOM   4306  CE2 TYR A 282     -16.620  -5.765  19.598  1.00 90.70           C
ATOM   4307  HE2 TYR A 282     -17.283  -4.903  19.526  1.00 90.70           H
ATOM   4308  CZ  TYR A 282     -17.107  -6.991  19.930  1.00 90.70           C
ATOM   4309  OH  TYR A 282     -18.440  -7.117  20.169  1.00 90.70           O
ATOM   4310  HH  TYR A 282     -18.889  -6.227  20.082  1.00 90.70           H
ATOM   4311  HN  TYR A 282     -10.447  -6.539  19.199  1.00 90.70           H
ATOM   4312  N   ALA A 283     -11.559  -8.043  21.422  1.00 92.34           N
ATOM   4313  CA  ALA A 283     -11.795  -9.128  22.358  1.00 92.34           C
ATOM   4314  C   ALA A 283     -10.735  -9.085  23.460  1.00 92.34           C
ATOM   4315  O   ALA A 283     -10.931  -9.645  24.538  1.00 92.34           O
ATOM   4316  HA  ALA A 283     -12.778  -8.974  22.805  1.00 92.34           H
ATOM   4317  CB  ALA A 283     -11.800 -10.460  21.605  1.00 92.34           C
ATOM   4318 1HB  ALA A 283     -12.590 -10.450  20.854  1.00 92.34           H
ATOM   4319 2HB  ALA A 283     -10.836 -10.605  21.117  1.00 92.34           H
ATOM   4320 3HB  ALA A 283     -11.977 -11.274  22.308  1.00 92.34           H
ATOM   4321  HN  ALA A 283     -10.898  -8.245  20.699  1.00 92.34           H
ATOM   4322  N   MET A 284      -9.634  -8.416  23.152  1.00 90.10           N
ATOM   4323  CA  MET A 284      -8.524  -8.330  24.086  1.00 90.10           C
ATOM   4324  C   MET A 284      -8.177  -9.708  24.653  1.00 90.10           C
ATOM   4325  O   MET A 284      -8.046  -9.869  25.866  1.00 90.10           O
ATOM   4326  HA  MET A 284      -7.683  -7.945  23.508  1.00 90.10           H
ATOM   4327  CB  MET A 284      -8.892  -7.384  25.231  1.00 90.10           C
ATOM   4328 1HB  MET A 284      -9.808  -7.729  25.712  1.00 90.10           H
ATOM   4329 2HB  MET A 284      -8.108  -7.402  25.988  1.00 90.10           H
ATOM   4330  CG  MET A 284      -9.084  -5.955  24.721  1.00 90.10           C
ATOM   4331 1HG  MET A 284      -8.130  -5.547  24.388  1.00 90.10           H
ATOM   4332 2HG  MET A 284      -9.749  -5.954  23.857  1.00 90.10           H
ATOM   4333  SD  MET A 284      -9.766  -4.931  26.015  1.00 90.10           S
ATOM   4334  CE  MET A 284     -11.499  -5.320  25.837  1.00 90.10           C
ATOM   4335 1HE  MET A 284     -11.832  -5.048  24.835  1.00 90.10           H
ATOM   4336 2HE  MET A 284     -11.649  -6.389  25.992  1.00 90.10           H
ATOM   4337 3HE  MET A 284     -12.074  -4.762  26.575  1.00 90.10           H
ATOM   4338  HN  MET A 284      -9.494  -7.939  22.284  1.00 90.10           H
ATOM   4339  N   PHE A 285      -8.038 -10.667  23.750  1.00 91.05           N
ATOM   4340  CA  PHE A 285      -7.873 -12.054  24.150  1.00 91.05           C
ATOM   4341  C   PHE A 285      -6.395 -12.396  24.348  1.00 91.05           C
ATOM   4342  O   PHE A 285      -6.066 -13.398  24.981  1.00 91.05           O
ATOM   4343  HA  PHE A 285      -8.404 -12.184  25.093  1.00 91.05           H
ATOM   4344  CB  PHE A 285      -8.436 -12.916  23.018  1.00 91.05           C
ATOM   4345 1HB  PHE A 285      -8.568 -13.935  23.382  1.00 91.05           H
ATOM   4346 2HB  PHE A 285      -9.425 -12.543  22.748  1.00 91.05           H
ATOM   4347  CG  PHE A 285      -7.560 -12.947  21.764  1.00 91.05           C
ATOM   4348  CD1 PHE A 285      -7.749 -12.029  20.779  1.00 91.05           C
ATOM   4349  HD1 PHE A 285      -8.526 -11.271  20.882  1.00 91.05           H
ATOM   4350  CD2 PHE A 285      -6.591 -13.892  21.635  1.00 91.05           C
ATOM   4351  HD2 PHE A 285      -6.439 -14.628  22.425  1.00 91.05           H
ATOM   4352  CE1 PHE A 285      -6.935 -12.057  19.616  1.00 91.05           C
ATOM   4353  HE1 PHE A 285      -7.087 -11.322  18.826  1.00 91.05           H
ATOM   4354  CE2 PHE A 285      -5.777 -13.921  20.472  1.00 91.05           C
ATOM   4355  HE2 PHE A 285      -5.001 -14.679  20.368  1.00 91.05           H
ATOM   4356  CZ  PHE A 285      -5.966 -13.003  19.487  1.00 91.05           C
ATOM   4357  HZ  PHE A 285      -5.342 -13.025  18.594  1.00 91.05           H
ATOM   4358  HN  PHE A 285      -8.037 -10.509  22.762  1.00 91.05           H
ATOM   4359  N   ILE A 286      -5.545 -11.543  23.796  1.00 91.65           N
ATOM   4360  CA  ILE A 286      -4.109 -11.731  23.922  1.00 91.65           C
ATOM   4361  C   ILE A 286      -3.634 -11.118  25.241  1.00 91.65           C
ATOM   4362  O   ILE A 286      -3.282  -9.940  25.291  1.00 91.65           O
ATOM   4363  HA  ILE A 286      -3.921 -12.804  23.953  1.00 91.65           H
ATOM   4364  CB  ILE A 286      -3.386 -11.179  22.692  1.00 91.65           C
ATOM   4365  HB  ILE A 286      -3.579 -10.108  22.634  1.00 91.65           H
ATOM   4366  CG1 ILE A 286      -3.932 -11.807  21.408  1.00 91.65           C
ATOM   4367 1HG1 ILE A 286      -3.641 -12.856  21.359  1.00 91.65           H
ATOM   4368 2HG1 ILE A 286      -5.022 -11.779  21.420  1.00 91.65           H
ATOM   4369  CG2 ILE A 286      -1.872 -11.359  22.819  1.00 91.65           C
ATOM   4370 1HG2 ILE A 286      -1.516 -10.828  23.701  1.00 91.65           H
ATOM   4371 2HG2 ILE A 286      -1.639 -12.420  22.915  1.00 91.65           H
ATOM   4372 3HG2 ILE A 286      -1.383 -10.959  21.931  1.00 91.65           H
ATOM   4373  CD1 ILE A 286      -3.412 -11.069  20.173  1.00 91.65           C
ATOM   4374 1HD1 ILE A 286      -3.726 -10.026  20.213  1.00 91.65           H
ATOM   4375 2HD1 ILE A 286      -2.323 -11.120  20.151  1.00 91.65           H
ATOM   4376 3HD1 ILE A 286      -3.815 -11.536  19.274  1.00 91.65           H
ATOM   4377  HN  ILE A 286      -5.821 -10.739  23.270  1.00 91.65           H
ATOM   4378  N   SER A 287      -3.639 -11.944  26.277  1.00 89.03           N
ATOM   4379  CA  SER A 287      -3.190 -11.505  27.587  1.00 89.03           C
ATOM   4380  C   SER A 287      -1.736 -11.927  27.810  1.00 89.03           C
ATOM   4381  O   SER A 287      -1.063 -11.403  28.696  1.00 89.03           O
ATOM   4382  HA  SER A 287      -3.275 -10.418  27.572  1.00 89.03           H
ATOM   4383  CB  SER A 287      -4.082 -12.071  28.694  1.00 89.03           C
ATOM   4384 1HB  SER A 287      -3.695 -11.762  29.665  1.00 89.03           H
ATOM   4385 2HB  SER A 287      -5.084 -11.651  28.602  1.00 89.03           H
ATOM   4386  OG  SER A 287      -4.158 -13.493  28.644  1.00 89.03           O
ATOM   4387  HG  SER A 287      -4.785 -13.827  29.348  1.00 89.03           H
ATOM   4388  HN  SER A 287      -3.943 -12.896  26.231  1.00 89.03           H
ATOM   4389  N   ASN A 288      -1.295 -12.870  26.990  1.00 92.37           N
ATOM   4390  CA  ASN A 288       0.024 -13.455  27.165  1.00 92.37           C
ATOM   4391  C   ASN A 288       1.061 -12.589  26.448  1.00 92.37           C
ATOM   4392  O   ASN A 288       0.949 -12.345  25.247  1.00 92.37           O
ATOM   4393  HA  ASN A 288       0.182 -13.489  28.242  1.00 92.37           H
ATOM   4394  CB  ASN A 288       0.086 -14.861  26.564  1.00 92.37           C
ATOM   4395 1HB  ASN A 288      -0.753 -15.454  26.930  1.00 92.37           H
ATOM   4396 2HB  ASN A 288      -0.015 -14.802  25.480  1.00 92.37           H
ATOM   4397  CG  ASN A 288       1.402 -15.553  26.922  1.00 92.37           C
ATOM   4398  OD1 ASN A 288       2.463 -14.951  26.949  1.00 92.37           O
ATOM   4399  ND2 ASN A 288       1.276 -16.849  27.195  1.00 92.37           N
ATOM   4400 1HD2 ASN A 288       0.376 -17.283  27.154  1.00 92.37           H
ATOM   4401 2HD2 ASN A 288       2.080 -17.389  27.440  1.00 92.37           H
ATOM   4402  HN  ASN A 288      -1.820 -13.232  26.221  1.00 92.37           H
ATOM   4403  N   CYS A 289       2.047 -12.146  27.214  1.00 91.91           N
ATOM   4404  CA  CYS A 289       3.039 -11.220  26.696  1.00 91.91           C
ATOM   4405  C   CYS A 289       3.839 -11.933  25.604  1.00 91.91           C
ATOM   4406  O   CYS A 289       4.231 -11.318  24.614  1.00 91.91           O
ATOM   4407  HA  CYS A 289       2.491 -10.373  26.284  1.00 91.91           H
ATOM   4408  CB  CYS A 289       3.944 -10.681  27.806  1.00 91.91           C
ATOM   4409 1HB  CYS A 289       3.341 -10.202  28.577  1.00 91.91           H
ATOM   4410 2HB  CYS A 289       4.477 -11.504  28.283  1.00 91.91           H
ATOM   4411  SG  CYS A 289       5.139  -9.481  27.112  1.00 91.91           S
ATOM   4412  HN  CYS A 289       2.174 -12.410  28.170  1.00 91.91           H
ATOM   4413  N   ALA A 290       4.057 -13.222  25.821  1.00 93.72           N
ATOM   4414  CA  ALA A 290       4.859 -14.011  24.901  1.00 93.72           C
ATOM   4415  C   ALA A 290       4.177 -14.039  23.532  1.00 93.72           C
ATOM   4416  O   ALA A 290       4.829 -13.857  22.505  1.00 93.72           O
ATOM   4417  HA  ALA A 290       5.829 -13.523  24.804  1.00 93.72           H
ATOM   4418  CB  ALA A 290       5.067 -15.413  25.478  1.00 93.72           C
ATOM   4419 1HB  ALA A 290       5.581 -15.339  26.436  1.00 93.72           H
ATOM   4420 2HB  ALA A 290       4.099 -15.894  25.621  1.00 93.72           H
ATOM   4421 3HB  ALA A 290       5.668 -16.004  24.787  1.00 93.72           H
ATOM   4422  HN  ALA A 290       3.698 -13.725  26.607  1.00 93.72           H
ATOM   4423  N   VAL A 291       2.872 -14.268  23.561  1.00 93.88           N
ATOM   4424  CA  VAL A 291       2.095 -14.327  22.335  1.00 93.88           C
ATOM   4425  C   VAL A 291       2.095 -12.950  21.669  1.00 93.88           C
ATOM   4426  O   VAL A 291       2.269 -12.843  20.456  1.00 93.88           O
ATOM   4427  HA  VAL A 291       2.584 -15.039  21.669  1.00 93.88           H
ATOM   4428  CB  VAL A 291       0.687 -14.847  22.632  1.00 93.88           C
ATOM   4429  HB  VAL A 291       0.229 -14.177  23.359  1.00 93.88           H
ATOM   4430  CG1 VAL A 291      -0.179 -14.835  21.371  1.00 93.88           C
ATOM   4431 1HG1 VAL A 291      -0.256 -13.816  20.992  1.00 93.88           H
ATOM   4432 2HG1 VAL A 291       0.275 -15.472  20.612  1.00 93.88           H
ATOM   4433 3HG1 VAL A 291      -1.175 -15.209  21.610  1.00 93.88           H
ATOM   4434  CG2 VAL A 291       0.738 -16.246  23.249  1.00 93.88           C
ATOM   4435 1HG2 VAL A 291       1.224 -16.932  22.555  1.00 93.88           H
ATOM   4436 2HG2 VAL A 291       1.302 -16.212  24.181  1.00 93.88           H
ATOM   4437 3HG2 VAL A 291      -0.276 -16.592  23.450  1.00 93.88           H
ATOM   4438  HN  VAL A 291       2.348 -14.411  24.401  1.00 93.88           H
ATOM   4439  N   SER A 292       1.898 -11.930  22.491  1.00 92.91           N
ATOM   4440  CA  SER A 292       1.826 -10.568  21.990  1.00 92.91           C
ATOM   4441  C   SER A 292       3.142 -10.190  21.308  1.00 92.91           C
ATOM   4442  O   SER A 292       3.139  -9.572  20.245  1.00 92.91           O
ATOM   4443  HA  SER A 292       1.008 -10.568  21.270  1.00 92.91           H
ATOM   4444  CB  SER A 292       1.511  -9.583  23.118  1.00 92.91           C
ATOM   4445 1HB  SER A 292       0.649  -9.940  23.681  1.00 92.91           H
ATOM   4446 2HB  SER A 292       2.351  -9.545  23.812  1.00 92.91           H
ATOM   4447  OG  SER A 292       1.245  -8.273  22.624  1.00 92.91           O
ATOM   4448  HG  SER A 292       0.353  -8.252  22.172  1.00 92.91           H
ATOM   4449  HN  SER A 292       1.789 -12.023  23.481  1.00 92.91           H
ATOM   4450  N   THR A 293       4.236 -10.579  21.947  1.00 92.96           N
ATOM   4451  CA  THR A 293       5.556 -10.266  21.429  1.00 92.96           C
ATOM   4452  C   THR A 293       5.737 -10.864  20.032  1.00 92.96           C
ATOM   4453  O   THR A 293       6.207 -10.188  19.119  1.00 92.96           O
ATOM   4454  HA  THR A 293       5.637  -9.184  21.326  1.00 92.96           H
ATOM   4455  CB  THR A 293       6.591 -10.761  22.441  1.00 92.96           C
ATOM   4456  HB  THR A 293       6.484 -11.832  22.614  1.00 92.96           H
ATOM   4457  OG1 THR A 293       6.389  -9.930  23.580  1.00 92.96           O
ATOM   4458  HG1 THR A 293       5.836 -10.411  24.261  1.00 92.96           H
ATOM   4459  CG2 THR A 293       8.027 -10.456  22.008  1.00 92.96           C
ATOM   4460 1HG2 THR A 293       8.152  -9.379  21.899  1.00 92.96           H
ATOM   4461 2HG2 THR A 293       8.230 -10.944  21.054  1.00 92.96           H
ATOM   4462 3HG2 THR A 293       8.721 -10.829  22.761  1.00 92.96           H
ATOM   4463  HN  THR A 293       4.229 -11.097  22.802  1.00 92.96           H
ATOM   4464  N   ASN A 294       5.354 -12.127  19.910  1.00 94.60           N
ATOM   4465  CA  ASN A 294       5.534 -12.846  18.661  1.00 94.60           C
ATOM   4466  C   ASN A 294       4.655 -12.211  17.581  1.00 94.60           C
ATOM   4467  O   ASN A 294       5.066 -12.101  16.427  1.00 94.60           O
ATOM   4468  HA  ASN A 294       6.597 -12.766  18.434  1.00 94.60           H
ATOM   4469  CB  ASN A 294       5.120 -14.312  18.805  1.00 94.60           C
ATOM   4470 1HB  ASN A 294       4.160 -14.374  19.316  1.00 94.60           H
ATOM   4471 2HB  ASN A 294       4.984 -14.754  17.817  1.00 94.60           H
ATOM   4472  CG  ASN A 294       6.171 -15.105  19.584  1.00 94.60           C
ATOM   4473  OD1 ASN A 294       7.304 -14.684  19.752  1.00 94.60           O
ATOM   4474  ND2 ASN A 294       5.735 -16.272  20.048  1.00 94.60           N
ATOM   4475 1HD2 ASN A 294       4.792 -16.558  19.874  1.00 94.60           H
ATOM   4476 2HD2 ASN A 294       6.349 -16.864  20.570  1.00 94.60           H
ATOM   4477  HN  ASN A 294       4.929 -12.656  20.645  1.00 94.60           H
ATOM   4478  N   ILE A 295       3.462 -11.809  17.994  1.00 93.46           N
ATOM   4479  CA  ILE A 295       2.504 -11.232  17.067  1.00 93.46           C
ATOM   4480  C   ILE A 295       3.061  -9.917  16.517  1.00 93.46           C
ATOM   4481  O   ILE A 295       2.916  -9.625  15.331  1.00 93.46           O
ATOM   4482  HA  ILE A 295       2.389 -11.931  16.239  1.00 93.46           H
ATOM   4483  CB  ILE A 295       1.134 -11.088  17.732  1.00 93.46           C
ATOM   4484  HB  ILE A 295       1.283 -10.713  18.745  1.00 93.46           H
ATOM   4485  CG1 ILE A 295       0.438 -12.445  17.852  1.00 93.46           C
ATOM   4486 1HG1 ILE A 295       0.152 -12.800  16.861  1.00 93.46           H
ATOM   4487 2HG1 ILE A 295       1.131 -13.179  18.265  1.00 93.46           H
ATOM   4488  CG2 ILE A 295       0.270 -10.064  16.994  1.00 93.46           C
ATOM   4489 1HG2 ILE A 295       0.767  -9.094  17.005  1.00 93.46           H
ATOM   4490 2HG2 ILE A 295       0.126 -10.386  15.962  1.00 93.46           H
ATOM   4491 3HG2 ILE A 295      -0.698  -9.982  17.487  1.00 93.46           H
ATOM   4492  CD1 ILE A 295      -0.802 -12.349  18.742  1.00 93.46           C
ATOM   4493 1HD1 ILE A 295      -0.509 -12.018  19.739  1.00 93.46           H
ATOM   4494 2HD1 ILE A 295      -1.503 -11.633  18.313  1.00 93.46           H
ATOM   4495 3HD1 ILE A 295      -1.278 -13.327  18.810  1.00 93.46           H
ATOM   4496  HN  ILE A 295       3.148 -11.872  18.942  1.00 93.46           H
ATOM   4497  N   ASP A 296       3.687  -9.159  17.406  1.00 93.47           N
ATOM   4498  CA  ASP A 296       4.235  -7.866  17.033  1.00 93.47           C
ATOM   4499  C   ASP A 296       5.389  -8.070  16.049  1.00 93.47           C
ATOM   4500  O   ASP A 296       5.532  -7.314  15.089  1.00 93.47           O
ATOM   4501  HA  ASP A 296       3.402  -7.319  16.591  1.00 93.47           H
ATOM   4502  CB  ASP A 296       4.781  -7.126  18.255  1.00 93.47           C
ATOM   4503 1HB  ASP A 296       5.478  -7.769  18.793  1.00 93.47           H
ATOM   4504 2HB  ASP A 296       5.342  -6.248  17.933  1.00 93.47           H
ATOM   4505  CG  ASP A 296       3.648  -6.699  19.190  1.00 93.47           C
ATOM   4506  OD1 ASP A 296       2.494  -6.678  18.709  1.00 93.47           O
ATOM   4507  OD2 ASP A 296       3.960  -6.403  20.363  1.00 93.47           O
ATOM   4508  HN  ASP A 296       3.822  -9.415  18.363  1.00 93.47           H
ATOM   4509  N   ILE A 297       6.182  -9.096  16.321  1.00 94.37           N
ATOM   4510  CA  ILE A 297       7.283  -9.445  15.439  1.00 94.37           C
ATOM   4511  C   ILE A 297       6.728  -9.842  14.070  1.00 94.37           C
ATOM   4512  O   ILE A 297       7.246  -9.417  13.039  1.00 94.37           O
ATOM   4513  HA  ILE A 297       7.898  -8.553  15.317  1.00 94.37           H
ATOM   4514  CB  ILE A 297       8.164 -10.518  16.082  1.00 94.37           C
ATOM   4515  HB  ILE A 297       7.516 -11.307  16.465  1.00 94.37           H
ATOM   4516  CG1 ILE A 297       8.939  -9.951  17.272  1.00 94.37           C
ATOM   4517 1HG1 ILE A 297       9.686  -9.240  16.919  1.00 94.37           H
ATOM   4518 2HG1 ILE A 297       8.260  -9.403  17.925  1.00 94.37           H
ATOM   4519  CG2 ILE A 297       9.091 -11.158  15.046  1.00 94.37           C
ATOM   4520 1HG2 ILE A 297       8.493 -11.621  14.260  1.00 94.37           H
ATOM   4521 2HG2 ILE A 297       9.733 -10.393  14.611  1.00 94.37           H
ATOM   4522 3HG2 ILE A 297       9.705 -11.918  15.529  1.00 94.37           H
ATOM   4523  CD1 ILE A 297       9.625 -11.068  18.062  1.00 94.37           C
ATOM   4524 1HD1 ILE A 297       8.873 -11.764  18.434  1.00 94.37           H
ATOM   4525 2HD1 ILE A 297      10.321 -11.598  17.412  1.00 94.37           H
ATOM   4526 3HD1 ILE A 297      10.169 -10.637  18.903  1.00 94.37           H
ATOM   4527  HN  ILE A 297       6.082  -9.682  17.125  1.00 94.37           H
ATOM   4528  N   CYS A 298       5.682 -10.654  14.105  1.00 94.56           N
ATOM   4529  CA  CYS A 298       5.051 -11.115  12.879  1.00 94.56           C
ATOM   4530  C   CYS A 298       4.584  -9.890  12.090  1.00 94.56           C
ATOM   4531  O   CYS A 298       4.715  -9.848  10.867  1.00 94.56           O
ATOM   4532  HA  CYS A 298       5.810 -11.666  12.325  1.00 94.56           H
ATOM   4533  CB  CYS A 298       3.901 -12.082  13.164  1.00 94.56           C
ATOM   4534 1HB  CYS A 298       3.267 -11.684  13.956  1.00 94.56           H
ATOM   4535 2HB  CYS A 298       3.275 -12.187  12.278  1.00 94.56           H
ATOM   4536  SG  CYS A 298       4.564 -13.715  13.656  1.00 94.56           S
ATOM   4537  HG  CYS A 298       4.922 -13.355  14.885  1.00 94.56           H
ATOM   4538  HN  CYS A 298       5.266 -10.996  14.948  1.00 94.56           H
ATOM   4539  N   PHE A 299       4.050  -8.923  12.821  1.00 93.31           N
ATOM   4540  CA  PHE A 299       3.561  -7.701  12.204  1.00 93.31           C
ATOM   4541  C   PHE A 299       4.681  -6.982  11.450  1.00 93.31           C
ATOM   4542  O   PHE A 299       4.494  -6.559  10.310  1.00 93.31           O
ATOM   4543  HA  PHE A 299       2.776  -7.985  11.502  1.00 93.31           H
ATOM   4544  CB  PHE A 299       3.061  -6.799  13.334  1.00 93.31           C
ATOM   4545 1HB  PHE A 299       2.289  -7.328  13.893  1.00 93.31           H
ATOM   4546 2HB  PHE A 299       3.882  -6.610  14.025  1.00 93.31           H
ATOM   4547  CG  PHE A 299       2.496  -5.459  12.857  1.00 93.31           C
ATOM   4548  CD1 PHE A 299       3.300  -4.364  12.802  1.00 93.31           C
ATOM   4549  HD1 PHE A 299       4.347  -4.440  13.097  1.00 93.31           H
ATOM   4550  CD2 PHE A 299       1.191  -5.364  12.488  1.00 93.31           C
ATOM   4551  HD2 PHE A 299       0.546  -6.242  12.532  1.00 93.31           H
ATOM   4552  CE1 PHE A 299       2.777  -3.120  12.359  1.00 93.31           C
ATOM   4553  HE1 PHE A 299       3.421  -2.242  12.315  1.00 93.31           H
ATOM   4554  CE2 PHE A 299       0.667  -4.120  12.045  1.00 93.31           C
ATOM   4555  HE2 PHE A 299      -0.379  -4.044  11.749  1.00 93.31           H
ATOM   4556  CZ  PHE A 299       1.471  -3.025  11.990  1.00 93.31           C
ATOM   4557  HZ  PHE A 299       1.069  -2.071  11.649  1.00 93.31           H
ATOM   4558  HN  PHE A 299       3.948  -8.964  13.815  1.00 93.31           H
ATOM   4559  N   GLN A 300       5.819  -6.864  12.117  1.00 93.40           N
ATOM   4560  CA  GLN A 300       6.947  -6.142  11.552  1.00 93.40           C
ATOM   4561  C   GLN A 300       7.404  -6.807  10.252  1.00 93.40           C
ATOM   4562  O   GLN A 300       7.672  -6.126   9.264  1.00 93.40           O
ATOM   4563  HA  GLN A 300       6.574  -5.140  11.344  1.00 93.40           H
ATOM   4564  CB  GLN A 300       8.098  -6.051  12.556  1.00 93.40           C
ATOM   4565 1HB  GLN A 300       8.303  -7.038  12.970  1.00 93.40           H
ATOM   4566 2HB  GLN A 300       9.004  -5.724  12.046  1.00 93.40           H
ATOM   4567  CG  GLN A 300       7.763  -5.077  13.687  1.00 93.40           C
ATOM   4568 1HG  GLN A 300       7.529  -4.097  13.271  1.00 93.40           H
ATOM   4569 2HG  GLN A 300       6.873  -5.419  14.216  1.00 93.40           H
ATOM   4570  CD  GLN A 300       8.930  -4.954  14.668  1.00 93.40           C
ATOM   4571  OE1 GLN A 300      10.013  -5.474  14.454  1.00 93.40           O
ATOM   4572  NE2 GLN A 300       8.651  -4.239  15.755  1.00 93.40           N
ATOM   4573 1HE2 GLN A 300       7.741  -3.839  15.870  1.00 93.40           H
ATOM   4574 2HE2 GLN A 300       9.350  -4.101  16.456  1.00 93.40           H
ATOM   4575  HN  GLN A 300       5.977  -7.250  13.026  1.00 93.40           H
ATOM   4576  N   VAL A 301       7.480  -8.129  10.296  1.00 95.11           N
ATOM   4577  CA  VAL A 301       7.984  -8.887   9.163  1.00 95.11           C
ATOM   4578  C   VAL A 301       7.041  -8.705   7.972  1.00 95.11           C
ATOM   4579  O   VAL A 301       7.476  -8.334   6.883  1.00 95.11           O
ATOM   4580  HA  VAL A 301       8.961  -8.480   8.903  1.00 95.11           H
ATOM   4581  CB  VAL A 301       8.172 -10.354   9.558  1.00 95.11           C
ATOM   4582  HB  VAL A 301       7.226 -10.716   9.960  1.00 95.11           H
ATOM   4583  CG1 VAL A 301       8.522 -11.209   8.338  1.00 95.11           C
ATOM   4584 1HG1 VAL A 301       7.717 -11.144   7.606  1.00 95.11           H
ATOM   4585 2HG1 VAL A 301       9.448 -10.845   7.893  1.00 95.11           H
ATOM   4586 3HG1 VAL A 301       8.650 -12.246   8.646  1.00 95.11           H
ATOM   4587  CG2 VAL A 301       9.234 -10.496  10.650  1.00 95.11           C
ATOM   4588 1HG2 VAL A 301      10.184 -10.108  10.285  1.00 95.11           H
ATOM   4589 2HG2 VAL A 301       8.926  -9.934  11.532  1.00 95.11           H
ATOM   4590 3HG2 VAL A 301       9.347 -11.548  10.911  1.00 95.11           H
ATOM   4591  HN  VAL A 301       7.205  -8.679  11.084  1.00 95.11           H
ATOM   4592  N   THR A 302       5.767  -8.973   8.220  1.00 94.21           N
ATOM   4593  CA  THR A 302       4.782  -8.978   7.152  1.00 94.21           C
ATOM   4594  C   THR A 302       4.600  -7.568   6.588  1.00 94.21           C
ATOM   4595  O   THR A 302       4.356  -7.399   5.394  1.00 94.21           O
ATOM   4596  HA  THR A 302       5.158  -9.601   6.341  1.00 94.21           H
ATOM   4597  CB  THR A 302       3.490  -9.583   7.704  1.00 94.21           C
ATOM   4598  HB  THR A 302       2.715  -9.612   6.938  1.00 94.21           H
ATOM   4599  OG1 THR A 302       3.194  -8.786   8.848  1.00 94.21           O
ATOM   4600  HG1 THR A 302       3.554  -9.223   9.672  1.00 94.21           H
ATOM   4601  CG2 THR A 302       3.697 -10.988   8.273  1.00 94.21           C
ATOM   4602 1HG2 THR A 302       4.423 -10.948   9.085  1.00 94.21           H
ATOM   4603 2HG2 THR A 302       4.067 -11.647   7.487  1.00 94.21           H
ATOM   4604 3HG2 THR A 302       2.749 -11.371   8.651  1.00 94.21           H
ATOM   4605  HN  THR A 302       5.407  -9.183   9.129  1.00 94.21           H
ATOM   4606  N   GLN A 303       4.725  -6.590   7.473  1.00 93.03           N
ATOM   4607  CA  GLN A 303       4.628  -5.197   7.069  1.00 93.03           C
ATOM   4608  C   GLN A 303       5.728  -4.858   6.062  1.00 93.03           C
ATOM   4609  O   GLN A 303       5.480  -4.169   5.074  1.00 93.03           O
ATOM   4610  HA  GLN A 303       3.650  -5.101   6.596  1.00 93.03           H
ATOM   4611  CB  GLN A 303       4.691  -4.268   8.283  1.00 93.03           C
ATOM   4612 1HB  GLN A 303       3.864  -4.490   8.958  1.00 93.03           H
ATOM   4613 2HB  GLN A 303       5.611  -4.450   8.837  1.00 93.03           H
ATOM   4614  CG  GLN A 303       4.628  -2.801   7.855  1.00 93.03           C
ATOM   4615 1HG  GLN A 303       5.588  -2.499   7.437  1.00 93.03           H
ATOM   4616 2HG  GLN A 303       3.885  -2.680   7.066  1.00 93.03           H
ATOM   4617  CD  GLN A 303       4.274  -1.899   9.038  1.00 93.03           C
ATOM   4618  OE1 GLN A 303       5.127  -1.454   9.790  1.00 93.03           O
ATOM   4619  NE2 GLN A 303       2.973  -1.654   9.162  1.00 93.03           N
ATOM   4620 1HE2 GLN A 303       2.325  -2.050   8.511  1.00 93.03           H
ATOM   4621 2HE2 GLN A 303       2.642  -1.074   9.907  1.00 93.03           H
ATOM   4622  HN  GLN A 303       4.891  -6.736   8.448  1.00 93.03           H
ATOM   4623  N   THR A 304       6.922  -5.358   6.347  1.00 93.98           N
ATOM   4624  CA  THR A 304       8.072  -5.076   5.505  1.00 93.98           C
ATOM   4625  C   THR A 304       7.877  -5.683   4.114  1.00 93.98           C
ATOM   4626  O   THR A 304       8.208  -5.057   3.108  1.00 93.98           O
ATOM   4627  HA  THR A 304       8.146  -3.996   5.376  1.00 93.98           H
ATOM   4628  CB  THR A 304       9.321  -5.591   6.223  1.00 93.98           C
ATOM   4629  HB  THR A 304       9.299  -6.677   6.312  1.00 93.98           H
ATOM   4630  OG1 THR A 304       9.335  -4.874   7.454  1.00 93.98           O
ATOM   4631  HG1 THR A 304       8.938  -5.434   8.181  1.00 93.98           H
ATOM   4632  CG2 THR A 304      10.615  -5.163   5.528  1.00 93.98           C
ATOM   4633 1HG2 THR A 304      10.669  -4.075   5.500  1.00 93.98           H
ATOM   4634 2HG2 THR A 304      10.627  -5.554   4.511  1.00 93.98           H
ATOM   4635 3HG2 THR A 304      11.470  -5.555   6.078  1.00 93.98           H
ATOM   4636  HN  THR A 304       7.108  -5.945   7.135  1.00 93.98           H
ATOM   4637  N   ILE A 305       7.340  -6.894   4.102  1.00 93.62           N
ATOM   4638  CA  ILE A 305       7.071  -7.580   2.850  1.00 93.62           C
ATOM   4639  C   ILE A 305       6.103  -6.743   2.012  1.00 93.62           C
ATOM   4640  O   ILE A 305       6.254  -6.645   0.795  1.00 93.62           O
ATOM   4641  HA  ILE A 305       8.015  -7.659   2.311  1.00 93.62           H
ATOM   4642  CB  ILE A 305       6.581  -9.006   3.115  1.00 93.62           C
ATOM   4643  HB  ILE A 305       5.759  -8.957   3.829  1.00 93.62           H
ATOM   4644  CG1 ILE A 305       7.683  -9.854   3.752  1.00 93.62           C
ATOM   4645 1HG1 ILE A 305       8.447 -10.083   3.009  1.00 93.62           H
ATOM   4646 2HG1 ILE A 305       8.171  -9.288   4.546  1.00 93.62           H
ATOM   4647  CG2 ILE A 305       6.033  -9.643   1.837  1.00 93.62           C
ATOM   4648 1HG2 ILE A 305       5.198  -9.051   1.464  1.00 93.62           H
ATOM   4649 2HG2 ILE A 305       6.819  -9.678   1.082  1.00 93.62           H
ATOM   4650 3HG2 ILE A 305       5.692 -10.656   2.054  1.00 93.62           H
ATOM   4651  CD1 ILE A 305       7.113 -11.155   4.322  1.00 93.62           C
ATOM   4652 1HD1 ILE A 305       6.368 -10.922   5.082  1.00 93.62           H
ATOM   4653 2HD1 ILE A 305       6.648 -11.730   3.521  1.00 93.62           H
ATOM   4654 3HD1 ILE A 305       7.918 -11.739   4.769  1.00 93.62           H
ATOM   4655  HN  ILE A 305       7.090  -7.403   4.925  1.00 93.62           H
ATOM   4656  N   ALA A 306       5.129  -6.161   2.696  1.00 90.73           N
ATOM   4657  CA  ALA A 306       4.100  -5.387   2.023  1.00 90.73           C
ATOM   4658  C   ALA A 306       4.740  -4.169   1.353  1.00 90.73           C
ATOM   4659  O   ALA A 306       4.298  -3.737   0.290  1.00 90.73           O
ATOM   4660  HA  ALA A 306       3.656  -6.022   1.255  1.00 90.73           H
ATOM   4661  CB  ALA A 306       3.015  -4.996   3.028  1.00 90.73           C
ATOM   4662 1HB  ALA A 306       2.572  -5.897   3.453  1.00 90.73           H
ATOM   4663 2HB  ALA A 306       3.456  -4.398   3.825  1.00 90.73           H
ATOM   4664 3HB  ALA A 306       2.243  -4.416   2.522  1.00 90.73           H
ATOM   4665  HN  ALA A 306       5.037  -6.212   3.691  1.00 90.73           H
ATOM   4666  N   PHE A 307       5.771  -3.650   2.004  1.00 92.10           N
ATOM   4667  CA  PHE A 307       6.417  -2.436   1.535  1.00 92.10           C
ATOM   4668  C   PHE A 307       7.235  -2.703   0.270  1.00 92.10           C
ATOM   4669  O   PHE A 307       7.334  -1.842  -0.603  1.00 92.10           O
ATOM   4670  HA  PHE A 307       5.630  -1.716   1.312  1.00 92.10           H
ATOM   4671  CB  PHE A 307       7.359  -1.972   2.648  1.00 92.10           C
ATOM   4672 1HB  PHE A 307       7.973  -2.815   2.965  1.00 92.10           H
ATOM   4673 2HB  PHE A 307       8.036  -1.218   2.247  1.00 92.10           H
ATOM   4674  CG  PHE A 307       6.642  -1.394   3.870  1.00 92.10           C
ATOM   4675  CD1 PHE A 307       5.283  -1.382   3.918  1.00 92.10           C
ATOM   4676  HD1 PHE A 307       4.704  -1.784   3.086  1.00 92.10           H
ATOM   4677  CD2 PHE A 307       7.363  -0.893   4.908  1.00 92.10           C
ATOM   4678  HD2 PHE A 307       8.452  -0.903   4.870  1.00 92.10           H
ATOM   4679  CE1 PHE A 307       4.617  -0.846   5.052  1.00 92.10           C
ATOM   4680  HE1 PHE A 307       3.528  -0.836   5.090  1.00 92.10           H
ATOM   4681  CE2 PHE A 307       6.697  -0.357   6.042  1.00 92.10           C
ATOM   4682  HE2 PHE A 307       7.276   0.045   6.874  1.00 92.10           H
ATOM   4683  CZ  PHE A 307       5.338  -0.345   6.090  1.00 92.10           C
ATOM   4684  HZ  PHE A 307       4.827   0.067   6.960  1.00 92.10           H
ATOM   4685  HN  PHE A 307       6.164  -4.044   2.835  1.00 92.10           H
ATOM   4686  N   PHE A 308       7.799  -3.900   0.210  1.00 91.94           N
ATOM   4687  CA  PHE A 308       8.595  -4.296  -0.939  1.00 91.94           C
ATOM   4688  C   PHE A 308       7.772  -4.225  -2.227  1.00 91.94           C
ATOM   4689  O   PHE A 308       8.327  -4.083  -3.316  1.00 91.94           O
ATOM   4690  HA  PHE A 308       9.433  -3.602  -1.007  1.00 91.94           H
ATOM   4691  CB  PHE A 308       9.030  -5.744  -0.705  1.00 91.94           C
ATOM   4692 1HB  PHE A 308       8.330  -6.216  -0.016  1.00 91.94           H
ATOM   4693 2HB  PHE A 308       8.965  -6.289  -1.647  1.00 91.94           H
ATOM   4694  CG  PHE A 308      10.447  -5.886  -0.147  1.00 91.94           C
ATOM   4695  CD1 PHE A 308      11.518  -5.804  -0.981  1.00 91.94           C
ATOM   4696  HD1 PHE A 308      11.367  -5.636  -2.047  1.00 91.94           H
ATOM   4697  CD2 PHE A 308      10.636  -6.095   1.184  1.00 91.94           C
ATOM   4698  HD2 PHE A 308       9.777  -6.161   1.852  1.00 91.94           H
ATOM   4699  CE1 PHE A 308      12.833  -5.935  -0.462  1.00 91.94           C
ATOM   4700  HE1 PHE A 308      13.692  -5.869  -1.131  1.00 91.94           H
ATOM   4701  CE2 PHE A 308      11.951  -6.226   1.702  1.00 91.94           C
ATOM   4702  HE2 PHE A 308      12.102  -6.394   2.769  1.00 91.94           H
ATOM   4703  CZ  PHE A 308      13.022  -6.144   0.868  1.00 91.94           C
ATOM   4704  HZ  PHE A 308      14.032  -6.245   1.267  1.00 91.94           H
ATOM   4705  HN  PHE A 308       7.720  -4.592   0.928  1.00 91.94           H
ATOM   4706  N   HIS A 309       6.461  -4.327  -2.060  1.00 88.16           N
ATOM   4707  CA  HIS A 309       5.561  -4.347  -3.201  1.00 88.16           C
ATOM   4708  C   HIS A 309       5.736  -3.064  -4.015  1.00 88.16           C
ATOM   4709  O   HIS A 309       5.658  -3.088  -5.243  1.00 88.16           O
ATOM   4710  HA  HIS A 309       5.852  -5.199  -3.814  1.00 88.16           H
ATOM   4711  CB  HIS A 309       4.116  -4.569  -2.748  1.00 88.16           C
ATOM   4712 1HB  HIS A 309       4.075  -5.464  -2.127  1.00 88.16           H
ATOM   4713 2HB  HIS A 309       3.809  -3.731  -2.122  1.00 88.16           H
ATOM   4714  CG  HIS A 309       3.133  -4.717  -3.885  1.00 88.16           C
ATOM   4715  ND1 HIS A 309       2.478  -3.639  -4.454  1.00 88.16           N
ATOM   4716  HD1 HIS A 309       2.581  -2.682  -4.183  1.00 88.16           H
ATOM   4717  CD2 HIS A 309       2.702  -5.826  -4.552  1.00 88.16           C
ATOM   4718  HD2 HIS A 309       3.019  -6.850  -4.357  1.00 88.16           H
ATOM   4719  CE1 HIS A 309       1.689  -4.091  -5.418  1.00 88.16           C
ATOM   4720  HE1 HIS A 309       1.042  -3.486  -6.053  1.00 88.16           H
ATOM   4721  NE2 HIS A 309       1.829  -5.446  -5.477  1.00 88.16           N
ATOM   4722  HN  HIS A 309       6.015  -4.395  -1.168  1.00 88.16           H
ATOM   4723  N   SER A 310       5.970  -1.973  -3.300  1.00 88.48           N
ATOM   4724  CA  SER A 310       6.004  -0.662  -3.924  1.00 88.48           C
ATOM   4725  C   SER A 310       7.254  -0.529  -4.797  1.00 88.48           C
ATOM   4726  O   SER A 310       7.349   0.381  -5.618  1.00 88.48           O
ATOM   4727  HA  SER A 310       5.103  -0.609  -4.535  1.00 88.48           H
ATOM   4728  CB  SER A 310       5.971   0.450  -2.872  1.00 88.48           C
ATOM   4729 1HB  SER A 310       6.748   0.268  -2.129  1.00 88.48           H
ATOM   4730 2HB  SER A 310       6.200   1.404  -3.346  1.00 88.48           H
ATOM   4731  OG  SER A 310       4.705   0.534  -2.224  1.00 88.48           O
ATOM   4732  HG  SER A 310       4.030   0.936  -2.843  1.00 88.48           H
ATOM   4733  HN  SER A 310       6.134  -1.976  -2.313  1.00 88.48           H
ATOM   4734  N   CYS A 311       8.182  -1.452  -4.589  1.00 91.00           N
ATOM   4735  CA  CYS A 311       9.413  -1.462  -5.361  1.00 91.00           C
ATOM   4736  C   CYS A 311       9.316  -2.575  -6.406  1.00 91.00           C
ATOM   4737  O   CYS A 311      10.170  -2.682  -7.285  1.00 91.00           O
ATOM   4738  HA  CYS A 311       9.490  -0.486  -5.840  1.00 91.00           H
ATOM   4739  CB  CYS A 311      10.642  -1.628  -4.464  1.00 91.00           C
ATOM   4740 1HB  CYS A 311      11.547  -1.407  -5.029  1.00 91.00           H
ATOM   4741 2HB  CYS A 311      10.599  -0.916  -3.640  1.00 91.00           H
ATOM   4742  SG  CYS A 311      10.714  -3.335  -3.811  1.00 91.00           S
ATOM   4743  HG  CYS A 311      11.858  -3.182  -3.149  1.00 91.00           H
ATOM   4744  HN  CYS A 311       8.103  -2.182  -3.910  1.00 91.00           H
ATOM   4745  N   LEU A 312       8.268  -3.375  -6.276  1.00 87.70           N
ATOM   4746  CA  LEU A 312       8.105  -4.540  -7.130  1.00 87.70           C
ATOM   4747  C   LEU A 312       7.387  -4.127  -8.417  1.00 87.70           C
ATOM   4748  O   LEU A 312       7.601  -4.724  -9.470  1.00 87.70           O
ATOM   4749  HA  LEU A 312       9.101  -4.896  -7.390  1.00 87.70           H
ATOM   4750  CB  LEU A 312       7.404  -5.668  -6.370  1.00 87.70           C
ATOM   4751 1HB  LEU A 312       6.527  -5.254  -5.873  1.00 87.70           H
ATOM   4752 2HB  LEU A 312       7.045  -6.399  -7.095  1.00 87.70           H
ATOM   4753  CG  LEU A 312       8.250  -6.399  -5.326  1.00 87.70           C
ATOM   4754  HG  LEU A 312       8.594  -5.669  -4.593  1.00 87.70           H
ATOM   4755  CD1 LEU A 312       7.416  -7.437  -4.573  1.00 87.70           C
ATOM   4756 1HD1 LEU A 312       6.588  -6.940  -4.067  1.00 87.70           H
ATOM   4757 2HD1 LEU A 312       7.023  -8.168  -5.279  1.00 87.70           H
ATOM   4758 3HD1 LEU A 312       8.041  -7.942  -3.837  1.00 87.70           H
ATOM   4759  CD2 LEU A 312       9.495  -7.018  -5.965  1.00 87.70           C
ATOM   4760 1HD2 LEU A 312       9.193  -7.732  -6.732  1.00 87.70           H
ATOM   4761 2HD2 LEU A 312      10.100  -6.233  -6.417  1.00 87.70           H
ATOM   4762 3HD2 LEU A 312      10.078  -7.532  -5.201  1.00 87.70           H
ATOM   4763  HN  LEU A 312       7.540  -3.239  -5.604  1.00 87.70           H
ATOM   4764  N   ASN A 313       6.549  -3.108  -8.288  1.00 80.43           N
ATOM   4765  CA  ASN A 313       5.692  -2.700  -9.389  1.00 80.43           C
ATOM   4766  C   ASN A 313       6.554  -2.408 -10.619  1.00 80.43           C
ATOM   4767  O   ASN A 313       6.343  -2.991 -11.681  1.00 80.43           O
ATOM   4768  HA  ASN A 313       5.011  -3.536  -9.546  1.00 80.43           H
ATOM   4769  CB  ASN A 313       4.918  -1.427  -9.041  1.00 80.43           C
ATOM   4770 1HB  ASN A 313       5.569  -0.736  -8.504  1.00 80.43           H
ATOM   4771 2HB  ASN A 313       4.607  -0.925  -9.957  1.00 80.43           H
ATOM   4772  CG  ASN A 313       3.690  -1.748  -8.187  1.00 80.43           C
ATOM   4773  OD1 ASN A 313       3.140  -2.836  -8.229  1.00 80.43           O
ATOM   4774  ND2 ASN A 313       3.292  -0.743  -7.412  1.00 80.43           N
ATOM   4775 1HD2 ASN A 313       3.789   0.125  -7.425  1.00 80.43           H
ATOM   4776 2HD2 ASN A 313       2.497  -0.855  -6.816  1.00 80.43           H
ATOM   4777  HN  ASN A 313       6.451  -2.567  -7.453  1.00 80.43           H
ATOM   4778  N   PRO A 314       7.537  -1.505 -10.499  1.00 79.47           N
ATOM   4779  CA  PRO A 314       8.380  -1.151 -11.643  1.00 79.47           C
ATOM   4780  C   PRO A 314       8.998  -2.372 -12.304  1.00 79.47           C
ATOM   4781  O   PRO A 314       9.074  -2.448 -13.530  1.00 79.47           O
ATOM   4782  HA  PRO A 314       7.778  -0.681 -12.421  1.00 79.47           H
ATOM   4783  CB  PRO A 314       9.444  -0.233 -11.039  1.00 79.47           C
ATOM   4784 1HB  PRO A 314      10.327  -0.791 -10.729  1.00 79.47           H
ATOM   4785 2HB  PRO A 314       9.778   0.519 -11.754  1.00 79.47           H
ATOM   4786  CG  PRO A 314       8.731   0.399  -9.849  1.00 79.47           C
ATOM   4787 1HG  PRO A 314       9.436   0.797  -9.120  1.00 79.47           H
ATOM   4788 2HG  PRO A 314       8.099   1.234 -10.153  1.00 79.47           H
ATOM   4789  CD  PRO A 314       7.919  -0.757  -9.288  1.00 79.47           C
ATOM   4790 1HD  PRO A 314       8.507  -1.371  -8.606  1.00 79.47           H
ATOM   4791 2HD  PRO A 314       7.051  -0.407  -8.729  1.00 79.47           H
ATOM   4792  N   VAL A 315       9.428  -3.305 -11.467  1.00 81.86           N
ATOM   4793  CA  VAL A 315      10.146  -4.471 -11.951  1.00 81.86           C
ATOM   4794  C   VAL A 315       9.224  -5.295 -12.853  1.00 81.86           C
ATOM   4795  O   VAL A 315       9.650  -5.790 -13.895  1.00 81.86           O
ATOM   4796  HA  VAL A 315      10.990  -4.116 -12.543  1.00 81.86           H
ATOM   4797  CB  VAL A 315      10.699  -5.273 -10.770  1.00 81.86           C
ATOM   4798  HB  VAL A 315       9.858  -5.571 -10.145  1.00 81.86           H
ATOM   4799  CG1 VAL A 315      11.402  -6.544 -11.251  1.00 81.86           C
ATOM   4800 1HG1 VAL A 315      10.692  -7.167 -11.795  1.00 81.86           H
ATOM   4801 2HG1 VAL A 315      12.228  -6.275 -11.909  1.00 81.86           H
ATOM   4802 3HG1 VAL A 315      11.785  -7.094 -10.392  1.00 81.86           H
ATOM   4803  CG2 VAL A 315      11.638  -4.416  -9.918  1.00 81.86           C
ATOM   4804 1HG2 VAL A 315      12.473  -4.074 -10.530  1.00 81.86           H
ATOM   4805 2HG2 VAL A 315      11.093  -3.555  -9.532  1.00 81.86           H
ATOM   4806 3HG2 VAL A 315      12.016  -5.010  -9.086  1.00 81.86           H
ATOM   4807  HN  VAL A 315       9.293  -3.272 -10.477  1.00 81.86           H
ATOM   4808  N   LEU A 316       7.978  -5.415 -12.418  1.00 78.40           N
ATOM   4809  CA  LEU A 316       6.998  -6.188 -13.162  1.00 78.40           C
ATOM   4810  C   LEU A 316       6.858  -5.607 -14.570  1.00 78.40           C
ATOM   4811  O   LEU A 316       6.743  -6.349 -15.544  1.00 78.40           O
ATOM   4812  HA  LEU A 316       7.380  -7.206 -13.246  1.00 78.40           H
ATOM   4813  CB  LEU A 316       5.678  -6.261 -12.393  1.00 78.40           C
ATOM   4814 1HB  LEU A 316       5.351  -5.245 -12.174  1.00 78.40           H
ATOM   4815 2HB  LEU A 316       4.925  -6.705 -13.044  1.00 78.40           H
ATOM   4816  CG  LEU A 316       5.707  -7.051 -11.083  1.00 78.40           C
ATOM   4817  HG  LEU A 316       6.485  -6.628 -10.447  1.00 78.40           H
ATOM   4818  CD1 LEU A 316       4.383  -6.914 -10.330  1.00 78.40           C
ATOM   4819 1HD1 LEU A 316       4.202  -5.864 -10.101  1.00 78.40           H
ATOM   4820 2HD1 LEU A 316       3.571  -7.296 -10.950  1.00 78.40           H
ATOM   4821 3HD1 LEU A 316       4.431  -7.485  -9.403  1.00 78.40           H
ATOM   4822  CD2 LEU A 316       6.076  -8.515 -11.333  1.00 78.40           C
ATOM   4823 1HD2 LEU A 316       5.338  -8.967 -11.997  1.00 78.40           H
ATOM   4824 2HD2 LEU A 316       7.061  -8.568 -11.795  1.00 78.40           H
ATOM   4825 3HD2 LEU A 316       6.090  -9.053 -10.385  1.00 78.40           H
ATOM   4826  HN  LEU A 316       7.636  -4.997 -11.577  1.00 78.40           H
ATOM   4827  N   TYR A 317       6.872  -4.283 -14.633  1.00 74.44           N
ATOM   4828  CA  TYR A 317       6.691  -3.592 -15.899  1.00 74.44           C
ATOM   4829  C   TYR A 317       7.872  -3.848 -16.837  1.00 74.44           C
ATOM   4830  O   TYR A 317       7.689  -3.996 -18.045  1.00 74.44           O
ATOM   4831  HA  TYR A 317       5.780  -3.971 -16.361  1.00 74.44           H
ATOM   4832  CB  TYR A 317       6.637  -2.101 -15.561  1.00 74.44           C
ATOM   4833 1HB  TYR A 317       7.601  -1.796 -15.153  1.00 74.44           H
ATOM   4834 2HB  TYR A 317       6.487  -1.536 -16.481  1.00 74.44           H
ATOM   4835  CG  TYR A 317       5.538  -1.728 -14.565  1.00 74.44           C
ATOM   4836  CD1 TYR A 317       4.411  -2.517 -14.453  1.00 74.44           C
ATOM   4837  HD1 TYR A 317       4.305  -3.406 -15.075  1.00 74.44           H
ATOM   4838  CD2 TYR A 317       5.673  -0.602 -13.778  1.00 74.44           C
ATOM   4839  HD2 TYR A 317       6.562   0.021 -13.866  1.00 74.44           H
ATOM   4840  CE1 TYR A 317       3.376  -2.166 -13.515  1.00 74.44           C
ATOM   4841  HE1 TYR A 317       2.481  -2.780 -13.417  1.00 74.44           H
ATOM   4842  CE2 TYR A 317       4.638  -0.251 -12.840  1.00 74.44           C
ATOM   4843  HE2 TYR A 317       4.731   0.636 -12.213  1.00 74.44           H
ATOM   4844  CZ  TYR A 317       3.541  -1.050 -12.755  1.00 74.44           C
ATOM   4845  OH  TYR A 317       2.563  -0.718 -11.870  1.00 74.44           O
ATOM   4846  HH  TYR A 317       1.845  -1.414 -11.877  1.00 74.44           H
ATOM   4847  HN  TYR A 317       7.005  -3.687 -13.842  1.00 74.44           H
ATOM   4848  N   VAL A 318       9.057  -3.892 -16.247  1.00 72.38           N
ATOM   4849  CA  VAL A 318      10.269  -4.110 -17.018  1.00 72.38           C
ATOM   4850  C   VAL A 318      10.207  -5.489 -17.679  1.00 72.38           C
ATOM   4851  O   VAL A 318      10.312  -5.601 -18.900  1.00 72.38           O
ATOM   4852  HA  VAL A 318      10.305  -3.349 -17.797  1.00 72.38           H
ATOM   4853  CB  VAL A 318      11.498  -3.931 -16.123  1.00 72.38           C
ATOM   4854  HB  VAL A 318      11.381  -4.585 -15.259  1.00 72.38           H
ATOM   4855  CG1 VAL A 318      12.775  -4.344 -16.857  1.00 72.38           C
ATOM   4856 1HG1 VAL A 318      12.704  -5.392 -17.147  1.00 72.38           H
ATOM   4857 2HG1 VAL A 318      12.898  -3.728 -17.747  1.00 72.38           H
ATOM   4858 3HG1 VAL A 318      13.633  -4.207 -16.198  1.00 72.38           H
ATOM   4859  CG2 VAL A 318      11.599  -2.492 -15.613  1.00 72.38           C
ATOM   4860 1HG2 VAL A 318      11.682  -1.811 -16.460  1.00 72.38           H
ATOM   4861 2HG2 VAL A 318      10.708  -2.248 -15.036  1.00 72.38           H
ATOM   4862 3HG2 VAL A 318      12.481  -2.393 -14.980  1.00 72.38           H
ATOM   4863  HN  VAL A 318       9.196  -3.783 -15.263  1.00 72.38           H
ATOM   4864  N   PHE A 319      10.038  -6.503 -16.844  1.00 73.47           N
ATOM   4865  CA  PHE A 319      10.200  -7.876 -17.292  1.00 73.47           C
ATOM   4866  C   PHE A 319       8.995  -8.329 -18.119  1.00 73.47           C
ATOM   4867  O   PHE A 319       9.146  -9.073 -19.086  1.00 73.47           O
ATOM   4868  HA  PHE A 319      11.097  -7.911 -17.910  1.00 73.47           H
ATOM   4869  CB  PHE A 319      10.299  -8.747 -16.037  1.00 73.47           C
ATOM   4870 1HB  PHE A 319       9.543  -8.423 -15.322  1.00 73.47           H
ATOM   4871 2HB  PHE A 319      10.065  -9.777 -16.304  1.00 73.47           H
ATOM   4872  CG  PHE A 319      11.670  -8.709 -15.360  1.00 73.47           C
ATOM   4873  CD1 PHE A 319      12.755  -9.232 -15.992  1.00 73.47           C
ATOM   4874  HD1 PHE A 319      12.648  -9.678 -16.980  1.00 73.47           H
ATOM   4875  CD2 PHE A 319      11.805  -8.152 -14.127  1.00 73.47           C
ATOM   4876  HD2 PHE A 319      10.935  -7.732 -13.621  1.00 73.47           H
ATOM   4877  CE1 PHE A 319      14.028  -9.197 -15.363  1.00 73.47           C
ATOM   4878  HE1 PHE A 319      14.898  -9.616 -15.869  1.00 73.47           H
ATOM   4879  CE2 PHE A 319      13.078  -8.116 -13.498  1.00 73.47           C
ATOM   4880  HE2 PHE A 319      13.185  -7.670 -12.510  1.00 73.47           H
ATOM   4881  CZ  PHE A 319      14.162  -8.640 -14.130  1.00 73.47           C
ATOM   4882  HZ  PHE A 319      15.139  -8.613 -13.647  1.00 73.47           H
ATOM   4883  HN  PHE A 319       9.795  -6.399 -15.880  1.00 73.47           H
ATOM   4884  N   VAL A 320       7.826  -7.861 -17.707  1.00 69.72           N
ATOM   4885  CA  VAL A 320       6.580  -8.419 -18.203  1.00 69.72           C
ATOM   4886  C   VAL A 320       5.996  -7.489 -19.269  1.00 69.72           C
ATOM   4887  O   VAL A 320       5.299  -7.939 -20.176  1.00 69.72           O
ATOM   4888  HA  VAL A 320       6.810  -9.380 -18.665  1.00 69.72           H
ATOM   4889  CB  VAL A 320       5.619  -8.671 -17.039  1.00 69.72           C
ATOM   4890  HB  VAL A 320       5.191  -7.713 -16.745  1.00 69.72           H
ATOM   4891  CG1 VAL A 320       4.471  -9.589 -17.464  1.00 69.72           C
ATOM   4892 1HG1 VAL A 320       3.917  -9.123 -18.280  1.00 69.72           H
ATOM   4893 2HG1 VAL A 320       4.874 -10.545 -17.798  1.00 69.72           H
ATOM   4894 3HG1 VAL A 320       3.803  -9.751 -16.618  1.00 69.72           H
ATOM   4895  CG2 VAL A 320       6.361  -9.246 -15.831  1.00 69.72           C
ATOM   4896 1HG2 VAL A 320       6.830 -10.190 -16.107  1.00 69.72           H
ATOM   4897 2HG2 VAL A 320       7.127  -8.541 -15.506  1.00 69.72           H
ATOM   4898 3HG2 VAL A 320       5.655  -9.415 -15.018  1.00 69.72           H
ATOM   4899  HN  VAL A 320       7.722  -7.115 -17.049  1.00 69.72           H
ATOM   4900  N   GLY A 321       6.304  -6.208 -19.122  1.00 71.14           N
ATOM   4901  CA  GLY A 321       5.787  -5.205 -20.038  1.00 71.14           C
ATOM   4902  C   GLY A 321       6.658  -5.107 -21.292  1.00 71.14           C
ATOM   4903  O   GLY A 321       7.719  -4.484 -21.267  1.00 71.14           O
ATOM   4904 1HA  GLY A 321       4.765  -5.458 -20.320  1.00 71.14           H
ATOM   4905 2HA  GLY A 321       5.750  -4.237 -19.539  1.00 71.14           H
ATOM   4906  HN  GLY A 321       6.893  -5.854 -18.396  1.00 71.14           H
ATOM   4907  N   GLU A 322       6.178  -5.730 -22.358  1.00 75.02           N
ATOM   4908  CA  GLU A 322       6.811  -5.585 -23.658  1.00 75.02           C
ATOM   4909  C   GLU A 322       6.822  -4.115 -24.081  1.00 75.02           C
ATOM   4910  O   GLU A 322       7.837  -3.612 -24.562  1.00 75.02           O
ATOM   4911  HA  GLU A 322       7.833  -5.939 -23.523  1.00 75.02           H
ATOM   4912  CB  GLU A 322       6.114  -6.453 -24.707  1.00 75.02           C
ATOM   4913 1HB  GLU A 322       5.037  -6.289 -24.662  1.00 75.02           H
ATOM   4914 2HB  GLU A 322       6.539  -6.254 -25.690  1.00 75.02           H
ATOM   4915  CG  GLU A 322       6.345  -7.940 -24.431  1.00 75.02           C
ATOM   4916 1HG  GLU A 322       7.404  -8.118 -24.246  1.00 75.02           H
ATOM   4917 2HG  GLU A 322       5.810  -8.233 -23.528  1.00 75.02           H
ATOM   4918  CD  GLU A 322       5.876  -8.796 -25.609  1.00 75.02           C
ATOM   4919  OE1 GLU A 322       6.609  -9.752 -25.943  1.00 75.02           O
ATOM   4920  OE2 GLU A 322       4.796  -8.475 -26.149  1.00 75.02           O
ATOM   4921  HN  GLU A 322       5.374  -6.325 -22.343  1.00 75.02           H
ATOM   4922  N   ARG A 323       5.683  -3.468 -23.888  1.00 75.57           N
ATOM   4923  CA  ARG A 323       5.527  -2.085 -24.307  1.00 75.57           C
ATOM   4924  C   ARG A 323       6.514  -1.189 -23.556  1.00 75.57           C
ATOM   4925  O   ARG A 323       7.122  -0.298 -24.148  1.00 75.57           O
ATOM   4926  HA  ARG A 323       5.738  -2.093 -25.376  1.00 75.57           H
ATOM   4927  CB  ARG A 323       4.102  -1.590 -24.051  1.00 75.57           C
ATOM   4928 1HB  ARG A 323       3.441  -2.441 -23.889  1.00 75.57           H
ATOM   4929 2HB  ARG A 323       4.080  -0.991 -23.140  1.00 75.57           H
ATOM   4930  CG  ARG A 323       3.592  -0.756 -25.228  1.00 75.57           C
ATOM   4931 1HG  ARG A 323       4.265   0.082 -25.403  1.00 75.57           H
ATOM   4932 2HG  ARG A 323       3.593  -1.362 -26.134  1.00 75.57           H
ATOM   4933  CD  ARG A 323       2.178  -0.235 -24.959  1.00 75.57           C
ATOM   4934 1HD  ARG A 323       1.605  -0.982 -24.410  1.00 75.57           H
ATOM   4935 2HD  ARG A 323       2.224   0.656 -24.332  1.00 75.57           H
ATOM   4936  NE  ARG A 323       1.503   0.081 -26.237  1.00 75.57           N
ATOM   4937  HE  ARG A 323       2.018  -0.052 -27.084  1.00 75.57           H
ATOM   4938  CZ  ARG A 323       0.246   0.534 -26.331  1.00 75.57           C
ATOM   4939  NH1 ARG A 323      -0.490   0.730 -25.229  1.00 75.57           N
ATOM   4940 1HH1 ARG A 323      -0.102   0.539 -24.327  1.00 75.57           H
ATOM   4941 2HH1 ARG A 323      -1.428   1.069 -25.307  1.00 75.57           H
ATOM   4942  NH2 ARG A 323      -0.265   0.787 -27.544  1.00 75.57           N
ATOM   4943 1HH2 ARG A 323      -1.202   1.126 -27.631  1.00 75.57           H
ATOM   4944 2HH2 ARG A 323       0.291   0.638 -28.362  1.00 75.57           H
ATOM   4945  HN  ARG A 323       4.877  -3.872 -23.454  1.00 75.57           H
ATOM   4946  N   PHE A 324       6.643  -1.456 -22.265  1.00 77.11           N
ATOM   4947  CA  PHE A 324       7.502  -0.648 -21.416  1.00 77.11           C
ATOM   4948  C   PHE A 324       8.970  -0.797 -21.822  1.00 77.11           C
ATOM   4949  O   PHE A 324       9.705   0.187 -21.875  1.00 77.11           O
ATOM   4950  HA  PHE A 324       7.196   0.390 -21.541  1.00 77.11           H
ATOM   4951  CB  PHE A 324       7.326  -1.161 -19.985  1.00 77.11           C
ATOM   4952 1HB  PHE A 324       6.262  -1.228 -19.762  1.00 77.11           H
ATOM   4953 2HB  PHE A 324       7.730  -2.171 -19.920  1.00 77.11           H
ATOM   4954  CG  PHE A 324       8.001  -0.289 -18.925  1.00 77.11           C
ATOM   4955  CD1 PHE A 324       9.257  -0.587 -18.497  1.00 77.11           C
ATOM   4956  HD1 PHE A 324       9.783  -1.448 -18.911  1.00 77.11           H
ATOM   4957  CD2 PHE A 324       7.345   0.785 -18.409  1.00 77.11           C
ATOM   4958  HD2 PHE A 324       6.338   1.024 -18.751  1.00 77.11           H
ATOM   4959  CE1 PHE A 324       9.884   0.222 -17.513  1.00 77.11           C
ATOM   4960  HE1 PHE A 324      10.891  -0.017 -17.171  1.00 77.11           H
ATOM   4961  CE2 PHE A 324       7.971   1.594 -17.425  1.00 77.11           C
ATOM   4962  HE2 PHE A 324       7.445   2.455 -17.011  1.00 77.11           H
ATOM   4963  CZ  PHE A 324       9.228   1.296 -16.997  1.00 77.11           C
ATOM   4964  HZ  PHE A 324       9.708   1.917 -16.242  1.00 77.11           H
ATOM   4965  HN  PHE A 324       6.174  -2.207 -21.800  1.00 77.11           H
ATOM   4966  N   ARG A 325       9.352  -2.035 -22.097  1.00 80.53           N
ATOM   4967  CA  ARG A 325      10.709  -2.321 -22.531  1.00 80.53           C
ATOM   4968  C   ARG A 325      11.038  -1.532 -23.800  1.00 80.53           C
ATOM   4969  O   ARG A 325      12.119  -0.957 -23.915  1.00 80.53           O
ATOM   4970  HA  ARG A 325      11.339  -2.006 -21.699  1.00 80.53           H
ATOM   4971  CB  ARG A 325      10.898  -3.814 -22.804  1.00 80.53           C
ATOM   4972 1HB  ARG A 325       9.988  -4.225 -23.242  1.00 80.53           H
ATOM   4973 2HB  ARG A 325      11.695  -3.957 -23.533  1.00 80.53           H
ATOM   4974  CG  ARG A 325      11.236  -4.569 -21.517  1.00 80.53           C
ATOM   4975 1HG  ARG A 325      12.121  -4.130 -21.056  1.00 80.53           H
ATOM   4976 2HG  ARG A 325      10.419  -4.462 -20.803  1.00 80.53           H
ATOM   4977  CD  ARG A 325      11.483  -6.052 -21.799  1.00 80.53           C
ATOM   4978 1HD  ARG A 325      12.043  -6.165 -22.727  1.00 80.53           H
ATOM   4979 2HD  ARG A 325      12.090  -6.486 -21.005  1.00 80.53           H
ATOM   4980  NE  ARG A 325      10.193  -6.770 -21.898  1.00 80.53           N
ATOM   4981  HE  ARG A 325       9.357  -6.266 -21.679  1.00 80.53           H
ATOM   4982  CZ  ARG A 325      10.073  -8.054 -22.262  1.00 80.53           C
ATOM   4983  NH1 ARG A 325      11.159  -8.779 -22.565  1.00 80.53           N
ATOM   4984 1HH1 ARG A 325      12.067  -8.361 -22.522  1.00 80.53           H
ATOM   4985 2HH1 ARG A 325      11.062  -9.736 -22.836  1.00 80.53           H
ATOM   4986  NH2 ARG A 325       8.852  -8.603 -22.317  1.00 80.53           N
ATOM   4987 1HH2 ARG A 325       8.746  -9.561 -22.586  1.00 80.53           H
ATOM   4988 2HH2 ARG A 325       8.047  -8.056 -22.089  1.00 80.53           H
ATOM   4989  HN  ARG A 325       8.754  -2.834 -22.028  1.00 80.53           H
ATOM   4990  N   ARG A 326      10.085  -1.529 -24.720  1.00 81.03           N
ATOM   4991  CA  ARG A 326      10.242  -0.785 -25.958  1.00 81.03           C
ATOM   4992  C   ARG A 326      10.408   0.707 -25.663  1.00 81.03           C
ATOM   4993  O   ARG A 326      11.295   1.358 -26.214  1.00 81.03           O
ATOM   4994  HA  ARG A 326      11.141  -1.196 -26.418  1.00 81.03           H
ATOM   4995  CB  ARG A 326       9.037  -0.985 -26.879  1.00 81.03           C
ATOM   4996 1HB  ARG A 326       8.116  -0.896 -26.302  1.00 81.03           H
ATOM   4997 2HB  ARG A 326       9.017  -0.200 -27.634  1.00 81.03           H
ATOM   4998  CG  ARG A 326       9.088  -2.355 -27.559  1.00 81.03           C
ATOM   4999 1HG  ARG A 326      10.003  -2.440 -28.144  1.00 81.03           H
ATOM   5000 2HG  ARG A 326       9.118  -3.140 -26.804  1.00 81.03           H
ATOM   5001  CD  ARG A 326       7.874  -2.561 -28.468  1.00 81.03           C
ATOM   5002 1HD  ARG A 326       6.963  -2.279 -27.941  1.00 81.03           H
ATOM   5003 2HD  ARG A 326       7.950  -1.915 -29.342  1.00 81.03           H
ATOM   5004  NE  ARG A 326       7.794  -3.977 -28.892  1.00 81.03           N
ATOM   5005  HE  ARG A 326       7.911  -4.683 -28.193  1.00 81.03           H
ATOM   5006  CZ  ARG A 326       7.576  -4.372 -30.154  1.00 81.03           C
ATOM   5007  NH1 ARG A 326       7.414  -3.469 -31.131  1.00 81.03           N
ATOM   5008 1HH1 ARG A 326       7.454  -2.492 -30.921  1.00 81.03           H
ATOM   5009 2HH1 ARG A 326       7.251  -3.772 -32.070  1.00 81.03           H
ATOM   5010  NH2 ARG A 326       7.523  -5.683 -30.424  1.00 81.03           N
ATOM   5011 1HH2 ARG A 326       7.361  -5.995 -31.360  1.00 81.03           H
ATOM   5012 2HH2 ARG A 326       7.646  -6.350 -29.689  1.00 81.03           H
ATOM   5013  HN  ARG A 326       9.220  -2.023 -24.631  1.00 81.03           H
ATOM   5014  N   ASP A 327       9.540   1.206 -24.795  1.00 81.57           N
ATOM   5015  CA  ASP A 327       9.538   2.621 -24.468  1.00 81.57           C
ATOM   5016  C   ASP A 327      10.844   2.977 -23.754  1.00 81.57           C
ATOM   5017  O   ASP A 327      11.431   4.026 -24.013  1.00 81.57           O
ATOM   5018  HA  ASP A 327       9.431   3.136 -25.422  1.00 81.57           H
ATOM   5019  CB  ASP A 327       8.379   2.969 -23.532  1.00 81.57           C
ATOM   5020 1HB  ASP A 327       8.439   2.360 -22.630  1.00 81.57           H
ATOM   5021 2HB  ASP A 327       8.458   4.010 -23.220  1.00 81.57           H
ATOM   5022  CG  ASP A 327       7.031   2.738 -24.220  1.00 81.57           C
ATOM   5023  OD1 ASP A 327       6.997   2.879 -25.461  1.00 81.57           O
ATOM   5024  OD2 ASP A 327       6.067   2.427 -23.488  1.00 81.57           O
ATOM   5025  HN  ASP A 327       8.849   0.661 -24.320  1.00 81.57           H
ATOM   5026  N   LEU A 328      11.261   2.082 -22.870  1.00 83.18           N
ATOM   5027  CA  LEU A 328      12.456   2.315 -22.077  1.00 83.18           C
ATOM   5028  C   LEU A 328      13.649   2.526 -23.011  1.00 83.18           C
ATOM   5029  O   LEU A 328      14.351   3.532 -22.910  1.00 83.18           O
ATOM   5030  HA  LEU A 328      12.297   3.230 -21.507  1.00 83.18           H
ATOM   5031  CB  LEU A 328      12.658   1.182 -21.068  1.00 83.18           C
ATOM   5032 1HB  LEU A 328      11.815   1.183 -20.377  1.00 83.18           H
ATOM   5033 2HB  LEU A 328      12.628   0.234 -21.605  1.00 83.18           H
ATOM   5034  CG  LEU A 328      13.951   1.233 -20.252  1.00 83.18           C
ATOM   5035  HG  LEU A 328      14.791   1.287 -20.946  1.00 83.18           H
ATOM   5036  CD1 LEU A 328      14.002   2.491 -19.383  1.00 83.18           C
ATOM   5037 1HD1 LEU A 328      13.955   3.375 -20.020  1.00 83.18           H
ATOM   5038 2HD1 LEU A 328      13.155   2.493 -18.696  1.00 83.18           H
ATOM   5039 3HD1 LEU A 328      14.931   2.503 -18.814  1.00 83.18           H
ATOM   5040  CD2 LEU A 328      14.129  -0.042 -19.426  1.00 83.18           C
ATOM   5041 1HD2 LEU A 328      13.288  -0.152 -18.741  1.00 83.18           H
ATOM   5042 2HD2 LEU A 328      14.170  -0.904 -20.092  1.00 83.18           H
ATOM   5043 3HD2 LEU A 328      15.056   0.021 -18.856  1.00 83.18           H
ATOM   5044  HN  LEU A 328      10.797   1.214 -22.692  1.00 83.18           H
ATOM   5045  N   VAL A 329      13.843   1.563 -23.899  1.00 82.77           N
ATOM   5046  CA  VAL A 329      14.996   1.580 -24.783  1.00 82.77           C
ATOM   5047  C   VAL A 329      14.909   2.800 -25.703  1.00 82.77           C
ATOM   5048  O   VAL A 329      15.930   3.383 -26.065  1.00 82.77           O
ATOM   5049  HA  VAL A 329      15.886   1.673 -24.161  1.00 82.77           H
ATOM   5050  CB  VAL A 329      15.088   0.259 -25.550  1.00 82.77           C
ATOM   5051  HB  VAL A 329      14.200   0.172 -26.176  1.00 82.77           H
ATOM   5052  CG1 VAL A 329      16.313   0.242 -26.467  1.00 82.77           C
ATOM   5053 1HG1 VAL A 329      16.240   1.058 -27.185  1.00 82.77           H
ATOM   5054 2HG1 VAL A 329      17.216   0.363 -25.869  1.00 82.77           H
ATOM   5055 3HG1 VAL A 329      16.354  -0.708 -26.999  1.00 82.77           H
ATOM   5056  CG2 VAL A 329      15.104  -0.932 -24.590  1.00 82.77           C
ATOM   5057 1HG2 VAL A 329      15.966  -0.852 -23.927  1.00 82.77           H
ATOM   5058 2HG2 VAL A 329      14.189  -0.934 -23.998  1.00 82.77           H
ATOM   5059 3HG2 VAL A 329      15.170  -1.858 -25.161  1.00 82.77           H
ATOM   5060  HN  VAL A 329      13.230   0.782 -24.020  1.00 82.77           H
ATOM   5061  N   LYS A 330      13.680   3.150 -26.055  1.00 82.11           N
[truncated: 117,320 more chars]
