# Supplementary material for: Noncanonical roles of chemokine regions in CCR9 activation revealed by structural modeling and mutational mapping
Source: Nat Commun. 2025 Aug 18;16:7695. doi: 10.1038/s41467-025-62321-9 (PMC12361432; doi:10.1038/s41467-025-62321-9)
Supplement: Supplementary file 4 — Supplementary Data 2 [file 41467_2025_62321_MOESM4_ESM.zip › CCR9_CCL25_rnk197.pdb]

SSBOND   1 CYS A   38    CYS A  289 
SSBOND   2 CYS A  119    CYS A  198 
SSBOND   3 CYS B    7    CYS B   35 
SSBOND   4 CYS B    8    CYS B   52 
ATOM      1  N   GLU A  20      -2.523  -4.173  60.756  1.00 45.06           N
ATOM      2  CA  GLU A  20      -2.771  -3.893  59.352  1.00 45.06           C
ATOM      3  C   GLU A  20      -1.501  -4.129  58.532  1.00 45.06           C
ATOM      4  O   GLU A  20      -1.570  -4.353  57.324  1.00 45.06           O
ATOM      5  HA  GLU A  20      -3.544  -4.598  59.048  1.00 45.06           H
ATOM      6  CB  GLU A  20      -3.290  -2.466  59.161  1.00 45.06           C
ATOM      7 1HB  GLU A  20      -2.833  -1.807  59.899  1.00 45.06           H
ATOM      8 2HB  GLU A  20      -3.116  -2.147  58.133  1.00 45.06           H
ATOM      9  CG  GLU A  20      -4.802  -2.398  59.384  1.00 45.06           C
ATOM     10 1HG  GLU A  20      -5.270  -3.305  59.002  1.00 45.06           H
ATOM     11 2HG  GLU A  20      -5.014  -2.356  60.452  1.00 45.06           H
ATOM     12  CD  GLU A  20      -5.404  -1.175  58.690  1.00 45.06           C
ATOM     13  OE1 GLU A  20      -6.651  -1.104  58.646  1.00 45.06           O
ATOM     14  OE2 GLU A  20      -4.604  -0.338  58.219  1.00 45.06           O
ATOM     15  HN  GLU A  20      -1.583  -4.436  60.975  1.00 45.06           H
ATOM     16  N   SER A  21      -0.370  -4.070  59.220  1.00 50.84           N
ATOM     17  CA  SER A  21       0.918  -4.118  58.550  1.00 50.84           C
ATOM     18  C   SER A  21       1.185  -5.532  58.030  1.00 50.84           C
ATOM     19  O   SER A  21       1.617  -5.708  56.892  1.00 50.84           O
ATOM     20  HA  SER A  21       0.838  -3.415  57.721  1.00 50.84           H
ATOM     21  CB  SER A  21       2.044  -3.676  59.487  1.00 50.84           C
ATOM     22 1HB  SER A  21       2.937  -3.457  58.902  1.00 50.84           H
ATOM     23 2HB  SER A  21       1.756  -2.752  59.988  1.00 50.84           H
ATOM     24  OG  SER A  21       2.347  -4.670  60.462  1.00 50.84           O
ATOM     25  HG  SER A  21       3.076  -4.346  61.065  1.00 50.84           H
ATOM     26  HN  SER A  21      -0.326  -3.991  60.216  1.00 50.84           H
ATOM     27  N   THR A  22       0.915  -6.505  58.888  1.00 53.04           N
ATOM     28  CA  THR A  22       1.210  -7.891  58.566  1.00 53.04           C
ATOM     29  C   THR A  22       0.315  -8.375  57.424  1.00 53.04           C
ATOM     30  O   THR A  22       0.806  -8.887  56.420  1.00 53.04           O
ATOM     31  HA  THR A  22       2.240  -7.949  58.212  1.00 53.04           H
ATOM     32  CB  THR A  22       1.062  -8.715  59.846  1.00 53.04           C
ATOM     33  HB  THR A  22       0.400  -9.566  59.686  1.00 53.04           H
ATOM     34  OG1 THR A  22       0.626  -7.771  60.820  1.00 53.04           O
ATOM     35  HG1 THR A  22       0.283  -8.247  61.629  1.00 53.04           H
ATOM     36  CG2 THR A  22       2.407  -9.209  60.383  1.00 53.04           C
ATOM     37 1HG2 THR A  22       3.045  -8.354  60.607  1.00 53.04           H
ATOM     38 2HG2 THR A  22       2.889  -9.837  59.634  1.00 53.04           H
ATOM     39 3HG2 THR A  22       2.245  -9.789  61.292  1.00 53.04           H
ATOM     40  HN  THR A  22       0.504  -6.358  59.788  1.00 53.04           H
ATOM     41  N   SER A  23      -0.984  -8.196  57.616  1.00 53.90           N
ATOM     42  CA  SER A  23      -1.957  -8.677  56.650  1.00 53.90           C
ATOM     43  C   SER A  23      -1.698  -8.037  55.285  1.00 53.90           C
ATOM     44  O   SER A  23      -1.792  -8.703  54.255  1.00 53.90           O
ATOM     45  HA  SER A  23      -1.807  -9.755  56.602  1.00 53.90           H
ATOM     46  CB  SER A  23      -3.385  -8.382  57.113  1.00 53.90           C
ATOM     47 1HB  SER A  23      -4.090  -8.727  56.356  1.00 53.90           H
ATOM     48 2HB  SER A  23      -3.594  -8.943  58.023  1.00 53.90           H
ATOM     49  OG  SER A  23      -3.591  -6.992  57.355  1.00 53.90           O
ATOM     50  HG  SER A  23      -4.535  -6.832  57.643  1.00 53.90           H
ATOM     51  HN  SER A  23      -1.373  -7.733  58.413  1.00 53.90           H
ATOM     52  N   SER A  24      -1.379  -6.751  55.320  1.00 57.73           N
ATOM     53  CA  SER A  24      -1.116  -6.012  54.097  1.00 57.73           C
ATOM     54  C   SER A  24       0.151  -6.543  53.426  1.00 57.73           C
ATOM     55  O   SER A  24       0.322  -6.404  52.215  1.00 57.73           O
ATOM     56  HA  SER A  24      -1.986  -6.184  53.463  1.00 57.73           H
ATOM     57  CB  SER A  24      -0.980  -4.514  54.378  1.00 57.73           C
ATOM     58 1HB  SER A  24      -1.110  -3.958  53.450  1.00 57.73           H
ATOM     59 2HB  SER A  24      -1.776  -4.198  55.053  1.00 57.73           H
ATOM     60  OG  SER A  24       0.284  -4.191  54.951  1.00 57.73           O
ATOM     61  HG  SER A  24       0.453  -4.765  55.753  1.00 57.73           H
ATOM     62  HN  SER A  24      -1.298  -6.218  56.162  1.00 57.73           H
ATOM     63  N   MET A  25       1.008  -7.141  54.241  1.00 60.54           N
ATOM     64  CA  MET A  25       2.241  -7.720  53.736  1.00 60.54           C
ATOM     65  C   MET A  25       1.977  -9.067  53.059  1.00 60.54           C
ATOM     66  O   MET A  25       2.563  -9.369  52.020  1.00 60.54           O
ATOM     67  HA  MET A  25       2.623  -7.008  53.005  1.00 60.54           H
ATOM     68  CB  MET A  25       3.225  -7.914  54.891  1.00 60.54           C
ATOM     69 1HB  MET A  25       3.092  -7.118  55.624  1.00 60.54           H
ATOM     70 2HB  MET A  25       3.014  -8.854  55.400  1.00 60.54           H
ATOM     71  CG  MET A  25       4.670  -7.914  54.387  1.00 60.54           C
ATOM     72 1HG  MET A  25       5.333  -8.308  55.157  1.00 60.54           H
ATOM     73 2HG  MET A  25       4.762  -8.570  53.521  1.00 60.54           H
ATOM     74  SD  MET A  25       5.163  -6.255  53.949  1.00 60.54           S
ATOM     75  CE  MET A  25       6.908  -6.343  54.316  1.00 60.54           C
ATOM     76 1HE  MET A  25       7.045  -6.582  55.371  1.00 60.54           H
ATOM     77 2HE  MET A  25       7.369  -7.119  53.705  1.00 60.54           H
ATOM     78 3HE  MET A  25       7.374  -5.383  54.098  1.00 60.54           H
ATOM     79  HN  MET A  25       0.872  -7.232  55.227  1.00 60.54           H
ATOM     80  N   GLU A  26       1.095  -9.840  53.675  1.00 60.70           N
ATOM     81  CA  GLU A  26       0.735 -11.141  53.137  1.00 60.70           C
ATOM     82  C   GLU A  26      -0.028 -10.978  51.821  1.00 60.70           C
ATOM     83  O   GLU A  26       0.254 -11.673  50.846  1.00 60.70           O
ATOM     84  HA  GLU A  26       1.681 -11.651  52.956  1.00 60.70           H
ATOM     85  CB  GLU A  26      -0.082 -11.946  54.150  1.00 60.70           C
ATOM     86 1HB  GLU A  26      -0.858 -11.313  54.582  1.00 60.70           H
ATOM     87 2HB  GLU A  26      -0.476 -12.844  53.673  1.00 60.70           H
ATOM     88  CG  GLU A  26       0.795 -12.422  55.309  1.00 60.70           C
ATOM     89 1HG  GLU A  26       1.623 -13.016  54.923  1.00 60.70           H
ATOM     90 2HG  GLU A  26       1.231 -11.561  55.817  1.00 60.70           H
ATOM     91  CD  GLU A  26      -0.016 -13.253  56.305  1.00 60.70           C
ATOM     92  OE1 GLU A  26       0.612 -14.092  56.987  1.00 60.70           O
ATOM     93  OE2 GLU A  26      -1.244 -13.031  56.362  1.00 60.70           O
ATOM     94  HN  GLU A  26       0.631  -9.591  54.525  1.00 60.70           H
ATOM     95  N   ASP A  27      -0.980 -10.057  51.836  1.00 57.88           N
ATOM     96  CA  ASP A  27      -1.802  -9.811  50.663  1.00 57.88           C
ATOM     97  C   ASP A  27      -0.898  -9.497  49.469  1.00 57.88           C
ATOM     98  O   ASP A  27      -1.167  -9.933  48.351  1.00 57.88           O
ATOM     99  HA  ASP A  27      -2.378 -10.725  50.521  1.00 57.88           H
ATOM    100  CB  ASP A  27      -2.729  -8.614  50.882  1.00 57.88           C
ATOM    101 1HB  ASP A  27      -2.182  -7.812  51.378  1.00 57.88           H
ATOM    102 2HB  ASP A  27      -3.060  -8.225  49.918  1.00 57.88           H
ATOM    103  CG  ASP A  27      -3.944  -9.008  51.723  1.00 57.88           C
ATOM    104  OD1 ASP A  27      -4.190 -10.229  51.828  1.00 57.88           O
ATOM    105  OD2 ASP A  27      -4.599  -8.079  52.243  1.00 57.88           O
ATOM    106  HN  ASP A  27      -1.193  -9.486  52.629  1.00 57.88           H
ATOM    107  N   TYR A  28       0.157  -8.744  49.748  1.00 61.47           N
ATOM    108  CA  TYR A  28       1.098  -8.362  48.709  1.00 61.47           C
ATOM    109  C   TYR A  28       1.936  -9.561  48.260  1.00 61.47           C
ATOM    110  O   TYR A  28       2.365  -9.627  47.109  1.00 61.47           O
ATOM    111  HA  TYR A  28       0.527  -7.988  47.859  1.00 61.47           H
ATOM    112  CB  TYR A  28       2.021  -7.317  49.340  1.00 61.47           C
ATOM    113 1HB  TYR A  28       1.412  -6.513  49.754  1.00 61.47           H
ATOM    114 2HB  TYR A  28       2.554  -7.775  50.174  1.00 61.47           H
ATOM    115  CG  TYR A  28       3.039  -6.718  48.368  1.00 61.47           C
ATOM    116  CD1 TYR A  28       4.310  -7.249  48.288  1.00 61.47           C
ATOM    117  HD1 TYR A  28       4.589  -8.095  48.916  1.00 61.47           H
ATOM    118  CD2 TYR A  28       2.686  -5.647  47.573  1.00 61.47           C
ATOM    119  HD2 TYR A  28       1.682  -5.228  47.637  1.00 61.47           H
ATOM    120  CE1 TYR A  28       5.269  -6.685  47.373  1.00 61.47           C
ATOM    121  HE1 TYR A  28       6.277  -7.094  47.299  1.00 61.47           H
ATOM    122  CE2 TYR A  28       3.645  -5.083  46.658  1.00 61.47           C
ATOM    123  HE2 TYR A  28       3.380  -4.237  46.024  1.00 61.47           H
ATOM    124  CZ  TYR A  28       4.889  -5.630  46.603  1.00 61.47           C
ATOM    125  OH  TYR A  28       5.794  -5.098  45.739  1.00 61.47           O
ATOM    126  HH  TYR A  28       6.342  -5.825  45.326  1.00 61.47           H
ATOM    127  HN  TYR A  28       0.371  -8.398  50.661  1.00 61.47           H
ATOM    128  N   VAL A  29       2.145 -10.478  49.193  1.00 60.84           N
ATOM    129  CA  VAL A  29       2.970 -11.644  48.924  1.00 60.84           C
ATOM    130  C   VAL A  29       2.149 -12.678  48.151  1.00 60.84           C
ATOM    131  O   VAL A  29       2.676 -13.370  47.282  1.00 60.84           O
ATOM    132  HA  VAL A  29       3.804 -11.320  48.301  1.00 60.84           H
ATOM    133  CB  VAL A  29       3.542 -12.193  50.233  1.00 60.84           C
ATOM    134  HB  VAL A  29       2.713 -12.348  50.923  1.00 60.84           H
ATOM    135  CG1 VAL A  29       4.225 -13.543  50.009  1.00 60.84           C
ATOM    136 1HG1 VAL A  29       3.500 -14.257  49.618  1.00 60.84           H
ATOM    137 2HG1 VAL A  29       5.039 -13.425  49.294  1.00 60.84           H
ATOM    138 3HG1 VAL A  29       4.623 -13.911  50.955  1.00 60.84           H
ATOM    139  CG2 VAL A  29       4.505 -11.191  50.873  1.00 60.84           C
ATOM    140 1HG2 VAL A  29       5.329 -10.991  50.188  1.00 60.84           H
ATOM    141 2HG2 VAL A  29       3.975 -10.262  51.086  1.00 60.84           H
ATOM    142 3HG2 VAL A  29       4.897 -11.606  51.801  1.00 60.84           H
ATOM    143  HN  VAL A  29       1.762 -10.435  50.116  1.00 60.84           H
ATOM    144  N   ASN A  30       0.871 -12.749  48.494  1.00 62.01           N
ATOM    145  CA  ASN A  30       0.008 -13.787  47.957  1.00 62.01           C
ATOM    146  C   ASN A  30      -0.569 -13.321  46.619  1.00 62.01           C
ATOM    147  O   ASN A  30      -1.153 -14.114  45.881  1.00 62.01           O
ATOM    148  HA  ASN A  30       0.646 -14.664  47.853  1.00 62.01           H
ATOM    149  CB  ASN A  30      -1.160 -14.075  48.901  1.00 62.01           C
ATOM    150 1HB  ASN A  30      -1.558 -13.138  49.291  1.00 62.01           H
ATOM    151 2HB  ASN A  30      -1.967 -14.559  48.350  1.00 62.01           H
ATOM    152  CG  ASN A  30      -0.719 -14.970  50.061  1.00 62.01           C
ATOM    153  OD1 ASN A  30       0.301 -15.638  50.011  1.00 62.01           O
ATOM    154  ND2 ASN A  30      -1.542 -14.946  51.106  1.00 62.01           N
ATOM    155 1HD2 ASN A  30      -2.364 -14.376  51.082  1.00 62.01           H
ATOM    156 2HD2 ASN A  30      -1.340 -15.499  51.914  1.00 62.01           H
ATOM    157  HN  ASN A  30       0.426 -12.114  49.127  1.00 62.01           H
ATOM    158  N   PHE A  31      -0.386 -12.037  46.346  1.00 65.11           N
ATOM    159  CA  PHE A  31      -0.847 -11.466  45.092  1.00 65.11           C
ATOM    160  C   PHE A  31      -0.152 -12.127  43.900  1.00 65.11           C
ATOM    161  O   PHE A  31       1.074 -12.113  43.805  1.00 65.11           O
ATOM    162  HA  PHE A  31      -1.920 -11.644  45.030  1.00 65.11           H
ATOM    163  CB  PHE A  31      -0.484  -9.979  45.118  1.00 65.11           C
ATOM    164 1HB  PHE A  31      -0.885  -9.534  46.029  1.00 65.11           H
ATOM    165 2HB  PHE A  31       0.600  -9.881  45.166  1.00 65.11           H
ATOM    166  CG  PHE A  31      -1.000  -9.192  43.912  1.00 65.11           C
ATOM    167  CD1 PHE A  31      -0.193  -8.989  42.837  1.00 65.11           C
ATOM    168  HD1 PHE A  31       0.822  -9.388  42.834  1.00 65.11           H
ATOM    169  CD2 PHE A  31      -2.266  -8.694  43.916  1.00 65.11           C
ATOM    170  HD2 PHE A  31      -2.912  -8.856  44.778  1.00 65.11           H
ATOM    171  CE1 PHE A  31      -0.671  -8.258  41.717  1.00 65.11           C
ATOM    172  HE1 PHE A  31      -0.024  -8.096  40.855  1.00 65.11           H
ATOM    173  CE2 PHE A  31      -2.744  -7.963  42.797  1.00 65.11           C
ATOM    174  HE2 PHE A  31      -3.759  -7.564  42.800  1.00 65.11           H
ATOM    175  CZ  PHE A  31      -1.937  -7.760  41.721  1.00 65.11           C
ATOM    176  HZ  PHE A  31      -2.305  -7.199  40.862  1.00 65.11           H
ATOM    177  HN  PHE A  31       0.066 -11.394  46.963  1.00 65.11           H
ATOM    178  N   ASN A  32      -0.967 -12.691  43.020  1.00 65.50           N
ATOM    179  CA  ASN A  32      -0.449 -13.315  41.814  1.00 65.50           C
ATOM    180  C   ASN A  32      -0.065 -12.228  40.807  1.00 65.50           C
ATOM    181  O   ASN A  32      -0.913 -11.737  40.065  1.00 65.50           O
ATOM    182  HA  ASN A  32       0.409 -13.902  42.141  1.00 65.50           H
ATOM    183  CB  ASN A  32      -1.503 -14.212  41.162  1.00 65.50           C
ATOM    184 1HB  ASN A  32      -1.993 -14.817  41.925  1.00 65.50           H
ATOM    185 2HB  ASN A  32      -2.274 -13.596  40.700  1.00 65.50           H
ATOM    186  CG  ASN A  32      -0.871 -15.124  40.108  1.00 65.50           C
ATOM    187  OD1 ASN A  32       0.326 -15.106  39.872  1.00 65.50           O
ATOM    188  ND2 ASN A  32      -1.739 -15.919  39.490  1.00 65.50           N
ATOM    189 1HD2 ASN A  32      -2.709 -15.883  39.731  1.00 65.50           H
ATOM    190 2HD2 ASN A  32      -1.422 -16.552  38.784  1.00 65.50           H
ATOM    191  HN  ASN A  32      -1.961 -12.725  43.120  1.00 65.50           H
ATOM    192  N   PHE A  33       1.215 -11.885  40.815  1.00 68.10           N
ATOM    193  CA  PHE A  33       1.743 -10.945  39.841  1.00 68.10           C
ATOM    194  C   PHE A  33       1.985 -11.629  38.494  1.00 68.10           C
ATOM    195  O   PHE A  33       3.091 -11.581  37.959  1.00 68.10           O
ATOM    196  HA  PHE A  33       1.002 -10.156  39.718  1.00 68.10           H
ATOM    197  CB  PHE A  33       3.079 -10.437  40.389  1.00 68.10           C
ATOM    198 1HB  PHE A  33       3.746 -11.287  40.535  1.00 68.10           H
ATOM    199 2HB  PHE A  33       3.544  -9.792  39.643  1.00 68.10           H
ATOM    200  CG  PHE A  33       2.959  -9.668  41.705  1.00 68.10           C
ATOM    201  CD1 PHE A  33       2.712  -8.330  41.691  1.00 68.10           C
ATOM    202  HD1 PHE A  33       2.599  -7.807  40.742  1.00 68.10           H
ATOM    203  CD2 PHE A  33       3.100 -10.321  42.890  1.00 68.10           C
ATOM    204  HD2 PHE A  33       3.298 -11.393  42.901  1.00 68.10           H
ATOM    205  CE1 PHE A  33       2.602  -7.616  42.914  1.00 68.10           C
ATOM    206  HE1 PHE A  33       2.404  -6.544  42.903  1.00 68.10           H
ATOM    207  CE2 PHE A  33       2.989  -9.606  44.112  1.00 68.10           C
ATOM    208  HE2 PHE A  33       3.102 -10.130  45.062  1.00 68.10           H
ATOM    209  CZ  PHE A  33       2.742  -8.269  44.098  1.00 68.10           C
ATOM    210  HZ  PHE A  33       2.657  -7.721  45.037  1.00 68.10           H
ATOM    211  HN  PHE A  33       1.884 -12.237  41.469  1.00 68.10           H
ATOM    212  N   THR A  34       0.931 -12.250  37.984  1.00 71.72           N
ATOM    213  CA  THR A  34       0.879 -12.601  36.575  1.00 71.72           C
ATOM    214  C   THR A  34       1.261 -11.399  35.711  1.00 71.72           C
ATOM    215  O   THR A  34       0.651 -10.336  35.815  1.00 71.72           O
ATOM    216  HA  THR A  34       1.619 -13.379  36.388  1.00 71.72           H
ATOM    217  CB  THR A  34      -0.520 -13.145  36.276  1.00 71.72           C
ATOM    218  HB  THR A  34      -1.252 -12.338  36.241  1.00 71.72           H
ATOM    219  OG1 THR A  34      -0.734 -14.127  37.286  1.00 71.72           O
ATOM    220  HG1 THR A  34       0.031 -14.770  37.306  1.00 71.72           H
ATOM    221  CG2 THR A  34      -0.572 -13.938  34.968  1.00 71.72           C
ATOM    222 1HG2 THR A  34       0.112 -14.785  35.029  1.00 71.72           H
ATOM    223 2HG2 THR A  34      -0.278 -13.293  34.140  1.00 71.72           H
ATOM    224 3HG2 THR A  34      -1.586 -14.301  34.803  1.00 71.72           H
ATOM    225  HN  THR A  34       0.125 -12.511  38.515  1.00 71.72           H
ATOM    226  N   ASP A  35       2.270 -11.607  34.877  1.00 80.27           N
ATOM    227  CA  ASP A  35       2.903 -10.501  34.178  1.00 80.27           C
ATOM    228  C   ASP A  35       2.048 -10.109  32.972  1.00 80.27           C
ATOM    229  O   ASP A  35       2.370 -10.458  31.837  1.00 80.27           O
ATOM    230  HA  ASP A  35       2.977  -9.702  34.915  1.00 80.27           H
ATOM    231  CB  ASP A  35       4.290 -10.896  33.665  1.00 80.27           C
ATOM    232 1HB  ASP A  35       4.707 -11.679  34.300  1.00 80.27           H
ATOM    233 2HB  ASP A  35       4.206 -11.311  32.661  1.00 80.27           H
ATOM    234  CG  ASP A  35       5.231  -9.690  33.648  1.00 80.27           C
ATOM    235  OD1 ASP A  35       4.789  -8.618  34.113  1.00 80.27           O
ATOM    236  OD2 ASP A  35       6.372  -9.868  33.170  1.00 80.27           O
ATOM    237  HN  ASP A  35       2.652 -12.509  34.676  1.00 80.27           H
ATOM    238  N   PHE A  36       0.973  -9.388  33.258  1.00 89.74           N
ATOM    239  CA  PHE A  36       0.098  -8.899  32.207  1.00 89.74           C
ATOM    240  C   PHE A  36       0.684  -7.653  31.541  1.00 89.74           C
ATOM    241  O   PHE A  36       0.194  -7.210  30.503  1.00 89.74           O
ATOM    242  HA  PHE A  36       0.005  -9.694  31.467  1.00 89.74           H
ATOM    243  CB  PHE A  36      -1.232  -8.531  32.867  1.00 89.74           C
ATOM    244 1HB  PHE A  36      -1.037  -7.875  33.715  1.00 89.74           H
ATOM    245 2HB  PHE A  36      -1.834  -7.964  32.157  1.00 89.74           H
ATOM    246  CG  PHE A  36      -2.041  -9.737  33.351  1.00 89.74           C
ATOM    247  CD1 PHE A  36      -2.147 -10.843  32.567  1.00 89.74           C
ATOM    248  HD1 PHE A  36      -1.656 -10.871  31.594  1.00 89.74           H
ATOM    249  CD2 PHE A  36      -2.654  -9.702  34.564  1.00 89.74           C
ATOM    250  HD2 PHE A  36      -2.569  -8.815  35.192  1.00 89.74           H
ATOM    251  CE1 PHE A  36      -2.898 -11.962  33.016  1.00 89.74           C
ATOM    252  HE1 PHE A  36      -2.983 -12.849  32.387  1.00 89.74           H
ATOM    253  CE2 PHE A  36      -3.405 -10.821  35.013  1.00 89.74           C
ATOM    254  HE2 PHE A  36      -3.896 -10.793  35.986  1.00 89.74           H
ATOM    255  CZ  PHE A  36      -3.510 -11.927  34.229  1.00 89.74           C
ATOM    256  HZ  PHE A  36      -4.086 -12.786  34.574  1.00 89.74           H
ATOM    257  HN  PHE A  36       0.699  -9.138  34.187  1.00 89.74           H
ATOM    258  N   TYR A  37       1.725  -7.121  32.165  1.00 91.21           N
ATOM    259  CA  TYR A  37       2.496  -6.050  31.556  1.00 91.21           C
ATOM    260  C   TYR A  37       3.633  -6.611  30.700  1.00 91.21           C
ATOM    261  O   TYR A  37       4.557  -7.235  31.220  1.00 91.21           O
ATOM    262  HA  TYR A  37       1.825  -5.471  30.922  1.00 91.21           H
ATOM    263  CB  TYR A  37       3.093  -5.250  32.715  1.00 91.21           C
ATOM    264 1HB  TYR A  37       2.286  -4.916  33.367  1.00 91.21           H
ATOM    265 2HB  TYR A  37       3.730  -5.907  33.307  1.00 91.21           H
ATOM    266  CG  TYR A  37       3.910  -4.033  32.275  1.00 91.21           C
ATOM    267  CD1 TYR A  37       5.275  -4.143  32.104  1.00 91.21           C
ATOM    268  HD1 TYR A  37       5.771  -5.097  32.282  1.00 91.21           H
ATOM    269  CD2 TYR A  37       3.281  -2.825  32.050  1.00 91.21           C
ATOM    270  HD2 TYR A  37       2.203  -2.738  32.185  1.00 91.21           H
ATOM    271  CE1 TYR A  37       6.043  -2.998  31.690  1.00 91.21           C
ATOM    272  HE1 TYR A  37       7.122  -3.071  31.551  1.00 91.21           H
ATOM    273  CE2 TYR A  37       4.050  -1.680  31.635  1.00 91.21           C
ATOM    274  HE2 TYR A  37       3.566  -0.720  31.454  1.00 91.21           H
ATOM    275  CZ  TYR A  37       5.393  -1.823  31.476  1.00 91.21           C
ATOM    276  OH  TYR A  37       6.119  -0.741  31.085  1.00 91.21           O
ATOM    277  HH  TYR A  37       5.508   0.021  30.872  1.00 91.21           H
ATOM    278  HN  TYR A  37       2.043  -7.410  33.068  1.00 91.21           H
ATOM    279  N   CYS A  38       3.528  -6.369  29.402  1.00 91.91           N
ATOM    280  CA  CYS A  38       4.463  -6.951  28.454  1.00 91.91           C
ATOM    281  C   CYS A  38       5.461  -5.870  28.037  1.00 91.91           C
ATOM    282  O   CYS A  38       5.080  -4.865  27.438  1.00 91.91           O
ATOM    283  HA  CYS A  38       4.969  -7.766  28.973  1.00 91.91           H
ATOM    284  CB  CYS A  38       3.742  -7.557  27.248  1.00 91.91           C
ATOM    285 1HB  CYS A  38       2.949  -8.225  27.586  1.00 91.91           H
ATOM    286 2HB  CYS A  38       3.267  -6.769  26.664  1.00 91.91           H
ATOM    287  SG  CYS A  38       4.931  -8.477  26.205  1.00 91.91           S
ATOM    288  HN  CYS A  38       2.823  -5.788  28.996  1.00 91.91           H
ATOM    289  N   GLU A  39       6.721  -6.112  28.371  1.00 90.23           N
ATOM    290  CA  GLU A  39       7.800  -5.271  27.880  1.00 90.23           C
ATOM    291  C   GLU A  39       8.212  -5.704  26.472  1.00 90.23           C
ATOM    292  O   GLU A  39       8.549  -6.867  26.250  1.00 90.23           O
ATOM    293  HA  GLU A  39       7.390  -4.261  27.851  1.00 90.23           H
ATOM    294  CB  GLU A  39       8.995  -5.299  28.835  1.00 90.23           C
ATOM    295 1HB  GLU A  39       9.245  -6.332  29.079  1.00 90.23           H
ATOM    296 2HB  GLU A  39       9.826  -4.746  28.400  1.00 90.23           H
ATOM    297  CG  GLU A  39       8.658  -4.604  30.156  1.00 90.23           C
ATOM    298 1HG  GLU A  39       8.263  -3.607  29.956  1.00 90.23           H
ATOM    299 2HG  GLU A  39       7.876  -5.158  30.674  1.00 90.23           H
ATOM    300  CD  GLU A  39       9.894  -4.498  31.051  1.00 90.23           C
ATOM    301  OE1 GLU A  39       9.750  -3.927  32.153  1.00 90.23           O
ATOM    302  OE2 GLU A  39      10.956  -4.992  30.612  1.00 90.23           O
ATOM    303  HN  GLU A  39       7.008  -6.864  28.963  1.00 90.23           H
ATOM    304  N   LYS A  40       8.173  -4.747  25.557  1.00 89.79           N
ATOM    305  CA  LYS A  40       8.379  -5.047  24.150  1.00 89.79           C
ATOM    306  C   LYS A  40       9.834  -4.756  23.779  1.00 89.79           C
ATOM    307  O   LYS A  40      10.134  -4.442  22.628  1.00 89.79           O
ATOM    308  HA  LYS A  40       8.194  -6.113  24.013  1.00 89.79           H
ATOM    309  CB  LYS A  40       7.362  -4.297  23.288  1.00 89.79           C
ATOM    310 1HB  LYS A  40       7.480  -3.223  23.430  1.00 89.79           H
ATOM    311 2HB  LYS A  40       7.552  -4.502  22.234  1.00 89.79           H
ATOM    312  CG  LYS A  40       5.932  -4.709  23.644  1.00 89.79           C
ATOM    313 1HG  LYS A  40       5.763  -4.567  24.711  1.00 89.79           H
ATOM    314 2HG  LYS A  40       5.224  -4.065  23.121  1.00 89.79           H
ATOM    315  CD  LYS A  40       5.673  -6.170  23.271  1.00 89.79           C
ATOM    316 1HD  LYS A  40       5.990  -6.348  22.243  1.00 89.79           H
ATOM    317 2HD  LYS A  40       6.271  -6.823  23.906  1.00 89.79           H
ATOM    318  CE  LYS A  40       4.191  -6.520  23.422  1.00 89.79           C
ATOM    319 1HE  LYS A  40       3.963  -6.716  24.469  1.00 89.79           H
ATOM    320 2HE  LYS A  40       3.578  -5.673  23.115  1.00 89.79           H
ATOM    321  NZ  LYS A  40       3.853  -7.706  22.604  1.00 89.79           N
ATOM    322 1HZ  LYS A  40       2.876  -7.943  22.738  1.00 89.79           H
ATOM    323 2HZ  LYS A  40       4.019  -7.500  21.625  1.00 89.79           H
ATOM    324 3HZ  LYS A  40       4.433  -8.489  22.887  1.00 89.79           H
ATOM    325  HN  LYS A  40       8.004  -3.783  25.763  1.00 89.79           H
ATOM    326  N   ASN A  41      10.700  -4.869  24.775  1.00 89.27           N
ATOM    327  CA  ASN A  41      12.107  -4.560  24.583  1.00 89.27           C
ATOM    328  C   ASN A  41      12.673  -5.447  23.472  1.00 89.27           C
ATOM    329  O   ASN A  41      13.377  -4.965  22.587  1.00 89.27           O
ATOM    330  HA  ASN A  41      12.134  -3.501  24.326  1.00 89.27           H
ATOM    331  CB  ASN A  41      12.909  -4.828  25.858  1.00 89.27           C
ATOM    332 1HB  ASN A  41      12.611  -5.786  26.284  1.00 89.27           H
ATOM    333 2HB  ASN A  41      13.969  -4.904  25.616  1.00 89.27           H
ATOM    334  CG  ASN A  41      12.693  -3.716  26.886  1.00 89.27           C
ATOM    335  OD1 ASN A  41      12.233  -2.630  26.577  1.00 89.27           O
ATOM    336  ND2 ASN A  41      13.050  -4.048  28.124  1.00 89.27           N
ATOM    337 1HD2 ASN A  41      13.421  -4.957  28.311  1.00 89.27           H
ATOM    338 2HD2 ASN A  41      12.946  -3.387  28.868  1.00 89.27           H
ATOM    339  HN  ASN A  41      10.455  -5.166  25.698  1.00 89.27           H
ATOM    340  N   ASN A  42      12.343  -6.728  23.556  1.00 91.28           N
ATOM    341  CA  ASN A  42      12.857  -7.696  22.603  1.00 91.28           C
ATOM    342  C   ASN A  42      12.363  -7.337  21.200  1.00 91.28           C
ATOM    343  O   ASN A  42      13.096  -7.483  20.223  1.00 91.28           O
ATOM    344  HA  ASN A  42      13.942  -7.637  22.690  1.00 91.28           H
ATOM    345  CB  ASN A  42      12.363  -9.107  22.931  1.00 91.28           C
ATOM    346 1HB  ASN A  42      11.277  -9.105  23.018  1.00 91.28           H
ATOM    347 2HB  ASN A  42      12.616  -9.784  22.114  1.00 91.28           H
ATOM    348  CG  ASN A  42      12.984  -9.616  24.233  1.00 91.28           C
ATOM    349  OD1 ASN A  42      13.901  -9.030  24.785  1.00 91.28           O
ATOM    350  ND2 ASN A  42      12.434 -10.737  24.693  1.00 91.28           N
ATOM    351 1HD2 ASN A  42      11.684 -11.167  24.191  1.00 91.28           H
ATOM    352 2HD2 ASN A  42      12.772 -11.148  25.539  1.00 91.28           H
ATOM    353  HN  ASN A  42      11.738  -7.105  24.257  1.00 91.28           H
ATOM    354  N   VAL A  43      11.122  -6.873  21.145  1.00 91.90           N
ATOM    355  CA  VAL A  43      10.511  -6.522  19.875  1.00 91.90           C
ATOM    356  C   VAL A  43      11.240  -5.316  19.279  1.00 91.90           C
ATOM    357  O   VAL A  43      11.495  -5.273  18.076  1.00 91.90           O
ATOM    358  HA  VAL A  43      10.633  -7.372  19.204  1.00 91.90           H
ATOM    359  CB  VAL A  43       9.012  -6.279  20.065  1.00 91.90           C
ATOM    360  HB  VAL A  43       8.893  -5.445  20.757  1.00 91.90           H
ATOM    361  CG1 VAL A  43       8.347  -5.891  18.743  1.00 91.90           C
ATOM    362 1HG1 VAL A  43       8.803  -4.978  18.361  1.00 91.90           H
ATOM    363 2HG1 VAL A  43       8.482  -6.695  18.019  1.00 91.90           H
ATOM    364 3HG1 VAL A  43       7.282  -5.725  18.907  1.00 91.90           H
ATOM    365  CG2 VAL A  43       8.333  -7.503  20.683  1.00 91.90           C
ATOM    366 1HG2 VAL A  43       8.467  -8.363  20.026  1.00 91.90           H
ATOM    367 2HG2 VAL A  43       8.779  -7.715  21.654  1.00 91.90           H
ATOM    368 3HG2 VAL A  43       7.268  -7.304  20.807  1.00 91.90           H
ATOM    369  HN  VAL A  43      10.540  -6.737  21.947  1.00 91.90           H
ATOM    370  N   ARG A  44      11.556  -4.367  20.147  1.00 90.53           N
ATOM    371  CA  ARG A  44      12.221  -3.149  19.716  1.00 90.53           C
ATOM    372  C   ARG A  44      13.645  -3.458  19.250  1.00 90.53           C
ATOM    373  O   ARG A  44      14.123  -2.878  18.276  1.00 90.53           O
ATOM    374  HA  ARG A  44      11.611  -2.775  18.893  1.00 90.53           H
ATOM    375  CB  ARG A  44      12.274  -2.120  20.847  1.00 90.53           C
ATOM    376 1HB  ARG A  44      12.655  -2.591  21.754  1.00 90.53           H
ATOM    377 2HB  ARG A  44      12.970  -1.323  20.586  1.00 90.53           H
ATOM    378  CG  ARG A  44      10.889  -1.529  21.116  1.00 90.53           C
ATOM    379 1HG  ARG A  44      10.462  -1.155  20.186  1.00 90.53           H
ATOM    380 2HG  ARG A  44      10.221  -2.309  21.482  1.00 90.53           H
ATOM    381  CD  ARG A  44      10.967  -0.395  22.140  1.00 90.53           C
ATOM    382 1HD  ARG A  44      11.846   0.220  21.948  1.00 90.53           H
ATOM    383 2HD  ARG A  44      10.096   0.254  22.043  1.00 90.53           H
ATOM    384  NE  ARG A  44      11.030  -0.952  23.510  1.00 90.53           N
ATOM    385  HE  ARG A  44      11.350  -1.894  23.618  1.00 90.53           H
ATOM    386  CZ  ARG A  44      10.686  -0.275  24.613  1.00 90.53           C
ATOM    387  NH1 ARG A  44      10.250   0.989  24.527  1.00 90.53           N
ATOM    388 1HH1 ARG A  44      10.180   1.434  23.635  1.00 90.53           H
ATOM    389 2HH1 ARG A  44       9.995   1.488  25.356  1.00 90.53           H
ATOM    390  NH2 ARG A  44      10.783  -0.881  25.805  1.00 90.53           N
ATOM    391 1HH2 ARG A  44      10.530  -0.390  26.638  1.00 90.53           H
ATOM    392 2HH2 ARG A  44      11.109  -1.825  25.860  1.00 90.53           H
ATOM    393  HN  ARG A  44      11.365  -4.420  21.127  1.00 90.53           H
ATOM    394  N   GLN A  45      14.282  -4.372  19.966  1.00 92.00           N
ATOM    395  CA  GLN A  45      15.658  -4.733  19.666  1.00 92.00           C
ATOM    396  C   GLN A  45      15.748  -5.377  18.282  1.00 92.00           C
ATOM    397  O   GLN A  45      16.659  -5.078  17.512  1.00 92.00           O
ATOM    398  HA  GLN A  45      16.212  -3.794  19.674  1.00 92.00           H
ATOM    399  CB  GLN A  45      16.228  -5.660  20.741  1.00 92.00           C
ATOM    400 1HB  GLN A  45      16.084  -5.215  21.725  1.00 92.00           H
ATOM    401 2HB  GLN A  45      15.685  -6.606  20.736  1.00 92.00           H
ATOM    402  CG  GLN A  45      17.718  -5.920  20.506  1.00 92.00           C
ATOM    403 1HG  GLN A  45      17.864  -6.346  19.514  1.00 92.00           H
ATOM    404 2HG  GLN A  45      18.264  -4.977  20.533  1.00 92.00           H
ATOM    405  CD  GLN A  45      18.281  -6.872  21.564  1.00 92.00           C
ATOM    406  OE1 GLN A  45      17.558  -7.534  22.289  1.00 92.00           O
ATOM    407  NE2 GLN A  45      19.610  -6.902  21.611  1.00 92.00           N
ATOM    408 1HE2 GLN A  45      20.146  -6.333  20.987  1.00 92.00           H
ATOM    409 2HE2 GLN A  45      20.074  -7.494  22.270  1.00 92.00           H
ATOM    410  HN  GLN A  45      13.876  -4.862  20.738  1.00 92.00           H
ATOM    411  N   PHE A  46      14.789  -6.250  18.007  1.00 93.73           N
ATOM    412  CA  PHE A  46      14.720  -6.901  16.710  1.00 93.73           C
ATOM    413  C   PHE A  46      14.514  -5.877  15.592  1.00 93.73           C
ATOM    414  O   PHE A  46      15.219  -5.902  14.585  1.00 93.73           O
ATOM    415  HA  PHE A  46      15.667  -7.418  16.556  1.00 93.73           H
ATOM    416  CB  PHE A  46      13.517  -7.846  16.748  1.00 93.73           C
ATOM    417 1HB  PHE A  46      13.701  -8.623  17.490  1.00 93.73           H
ATOM    418 2HB  PHE A  46      12.641  -7.289  17.080  1.00 93.73           H
ATOM    419  CG  PHE A  46      13.203  -8.508  15.405  1.00 93.73           C
ATOM    420  CD1 PHE A  46      12.179  -8.042  14.640  1.00 93.73           C
ATOM    421  HD1 PHE A  46      11.583  -7.198  14.984  1.00 93.73           H
ATOM    422  CD2 PHE A  46      13.948  -9.562  14.975  1.00 93.73           C
ATOM    423  HD2 PHE A  46      14.768  -9.935  15.588  1.00 93.73           H
ATOM    424  CE1 PHE A  46      11.888  -8.657  13.393  1.00 93.73           C
ATOM    425  HE1 PHE A  46      11.067  -8.284  12.780  1.00 93.73           H
ATOM    426  CE2 PHE A  46      13.656 -10.176  13.729  1.00 93.73           C
ATOM    427  HE2 PHE A  46      14.253 -11.021  13.385  1.00 93.73           H
ATOM    428  CZ  PHE A  46      12.633  -9.711  12.964  1.00 93.73           C
ATOM    429  HZ  PHE A  46      12.409 -10.182  12.007  1.00 93.73           H
ATOM    430  HN  PHE A  46      14.071  -6.513  18.651  1.00 93.73           H
ATOM    431  N   ALA A  47      13.544  -5.001  15.808  1.00 92.84           N
ATOM    432  CA  ALA A  47      13.178  -4.025  14.795  1.00 92.84           C
ATOM    433  C   ALA A  47      14.404  -3.179  14.442  1.00 92.84           C
ATOM    434  O   ALA A  47      14.633  -2.870  13.274  1.00 92.84           O
ATOM    435  HA  ALA A  47      12.857  -4.571  13.908  1.00 92.84           H
ATOM    436  CB  ALA A  47      12.010  -3.176  15.302  1.00 92.84           C
ATOM    437 1HB  ALA A  47      11.156  -3.820  15.510  1.00 92.84           H
ATOM    438 2HB  ALA A  47      12.306  -2.659  16.214  1.00 92.84           H
ATOM    439 3HB  ALA A  47      11.737  -2.444  14.542  1.00 92.84           H
ATOM    440  HN  ALA A  47      13.013  -4.951  16.654  1.00 92.84           H
ATOM    441  N   SER A  48      15.158  -2.829  15.473  1.00 92.93           N
ATOM    442  CA  SER A  48      16.222  -1.851  15.324  1.00 92.93           C
ATOM    443  C   SER A  48      17.306  -2.395  14.391  1.00 92.93           C
ATOM    444  O   SER A  48      18.034  -1.627  13.765  1.00 92.93           O
ATOM    445  HA  SER A  48      15.747  -0.973  14.888  1.00 92.93           H
ATOM    446  CB  SER A  48      16.826  -1.483  16.681  1.00 92.93           C
ATOM    447 1HB  SER A  48      17.463  -0.606  16.568  1.00 92.93           H
ATOM    448 2HB  SER A  48      16.028  -1.210  17.371  1.00 92.93           H
ATOM    449  OG  SER A  48      17.587  -2.553  17.235  1.00 92.93           O
ATOM    450  HG  SER A  48      17.963  -2.282  18.121  1.00 92.93           H
ATOM    451  HN  SER A  48      15.052  -3.201  16.396  1.00 92.93           H
ATOM    452  N   HIS A  49      17.379  -3.717  14.328  1.00 94.42           N
ATOM    453  CA  HIS A  49      18.383  -4.372  13.508  1.00 94.42           C
ATOM    454  C   HIS A  49      17.780  -4.733  12.149  1.00 94.42           C
ATOM    455  O   HIS A  49      18.452  -4.638  11.123  1.00 94.42           O
ATOM    456  HA  HIS A  49      19.186  -3.650  13.359  1.00 94.42           H
ATOM    457  CB  HIS A  49      18.973  -5.583  14.235  1.00 94.42           C
ATOM    458 1HB  HIS A  49      18.162  -6.251  14.524  1.00 94.42           H
ATOM    459 2HB  HIS A  49      19.610  -6.134  13.543  1.00 94.42           H
ATOM    460  CG  HIS A  49      19.777  -5.229  15.464  1.00 94.42           C
ATOM    461  ND1 HIS A  49      19.196  -4.993  16.697  1.00 94.42           N
ATOM    462  HD1 HIS A  49      18.217  -5.030  16.899  1.00 94.42           H
ATOM    463  CD2 HIS A  49      21.121  -5.075  15.636  1.00 94.42           C
ATOM    464  HD2 HIS A  49      21.880  -5.190  14.861  1.00 94.42           H
ATOM    465  CE1 HIS A  49      20.156  -4.710  17.565  1.00 94.42           C
ATOM    466  HE1 HIS A  49      20.018  -4.477  18.621  1.00 94.42           H
ATOM    467  NE2 HIS A  49      21.349  -4.761  16.905  1.00 94.42           N
ATOM    468  HN  HIS A  49      16.769  -4.335  14.823  1.00 94.42           H
ATOM    469  N   PHE A  50      16.520  -5.140  12.186  1.00 95.20           N
ATOM    470  CA  PHE A  50      15.905  -5.778  11.034  1.00 95.20           C
ATOM    471  C   PHE A  50      15.394  -4.735  10.038  1.00 95.20           C
ATOM    472  O   PHE A  50      15.638  -4.846   8.837  1.00 95.20           O
ATOM    473  HA  PHE A  50      16.671  -6.389  10.556  1.00 95.20           H
ATOM    474  CB  PHE A  50      14.720  -6.594  11.553  1.00 95.20           C
ATOM    475 1HB  PHE A  50      15.083  -7.319  12.281  1.00 95.20           H
ATOM    476 2HB  PHE A  50      14.037  -5.928  12.081  1.00 95.20           H
ATOM    477  CG  PHE A  50      13.946  -7.332  10.460  1.00 95.20           C
ATOM    478  CD1 PHE A  50      12.712  -6.898  10.089  1.00 95.20           C
ATOM    479  HD1 PHE A  50      12.274  -6.024  10.570  1.00 95.20           H
ATOM    480  CD2 PHE A  50      14.492  -8.424   9.859  1.00 95.20           C
ATOM    481  HD2 PHE A  50      15.481  -8.772  10.157  1.00 95.20           H
ATOM    482  CE1 PHE A  50      11.993  -7.584   9.074  1.00 95.20           C
ATOM    483  HE1 PHE A  50      11.004  -7.236   8.777  1.00 95.20           H
ATOM    484  CE2 PHE A  50      13.773  -9.109   8.844  1.00 95.20           C
ATOM    485  HE2 PHE A  50      14.211  -9.984   8.363  1.00 95.20           H
ATOM    486  CZ  PHE A  50      12.539  -8.675   8.473  1.00 95.20           C
ATOM    487  HZ  PHE A  50      11.988  -9.201   7.694  1.00 95.20           H
ATOM    488  HN  PHE A  50      15.923  -5.040  12.982  1.00 95.20           H
ATOM    489  N   LEU A  51      14.694  -3.745  10.573  1.00 94.77           N
ATOM    490  CA  LEU A  51      13.856  -2.890   9.750  1.00 94.77           C
ATOM    491  C   LEU A  51      14.743  -1.949   8.932  1.00 94.77           C
ATOM    492  O   LEU A  51      14.608  -1.867   7.713  1.00 94.77           O
ATOM    493  HA  LEU A  51      13.309  -3.535   9.061  1.00 94.77           H
ATOM    494  CB  LEU A  51      12.819  -2.166  10.611  1.00 94.77           C
ATOM    495 1HB  LEU A  51      13.347  -1.571  11.356  1.00 94.77           H
ATOM    496 2HB  LEU A  51      12.271  -1.470   9.976  1.00 94.77           H
ATOM    497  CG  LEU A  51      11.808  -3.057  11.334  1.00 94.77           C
ATOM    498  HG  LEU A  51      12.353  -3.703  12.023  1.00 94.77           H
ATOM    499  CD1 LEU A  51      10.839  -2.220  12.171  1.00 94.77           C
ATOM    500 1HD1 LEU A  51      11.399  -1.651  12.914  1.00 94.77           H
ATOM    501 2HD1 LEU A  51      10.297  -1.533  11.521  1.00 94.77           H
ATOM    502 3HD1 LEU A  51      10.131  -2.878  12.675  1.00 94.77           H
ATOM    503  CD2 LEU A  51      11.074  -3.967  10.347  1.00 94.77           C
ATOM    504 1HD2 LEU A  51      10.542  -3.357   9.617  1.00 94.77           H
ATOM    505 2HD2 LEU A  51      11.795  -4.603   9.833  1.00 94.77           H
ATOM    506 3HD2 LEU A  51      10.361  -4.590  10.888  1.00 94.77           H
ATOM    507  HN  LEU A  51      14.693  -3.525  11.548  1.00 94.77           H
ATOM    508  N   PRO A  52      15.661  -1.224   9.586  1.00 95.68           N
ATOM    509  CA  PRO A  52      16.350  -0.110   8.930  1.00 95.68           C
ATOM    510  C   PRO A  52      16.988  -0.522   7.613  1.00 95.68           C
ATOM    511  O   PRO A  52      16.761   0.113   6.584  1.00 95.68           O
ATOM    512  HA  PRO A  52      15.636   0.671   8.669  1.00 95.68           H
ATOM    513  CB  PRO A  52      17.399   0.322   9.957  1.00 95.68           C
ATOM    514 1HB  PRO A  52      18.349  -0.187   9.799  1.00 95.68           H
ATOM    515 2HB  PRO A  52      17.598   1.393   9.900  1.00 95.68           H
ATOM    516  CG  PRO A  52      16.768  -0.063  11.290  1.00 95.68           C
ATOM    517 1HG  PRO A  52      17.513  -0.148  12.081  1.00 95.68           H
ATOM    518 2HG  PRO A  52      16.046   0.681  11.626  1.00 95.68           H
ATOM    519  CD  PRO A  52      16.109  -1.398  10.980  1.00 95.68           C
ATOM    520 1HD  PRO A  52      16.810  -2.227  11.074  1.00 95.68           H
ATOM    521 2HD  PRO A  52      15.280  -1.607  11.656  1.00 95.68           H
ATOM    522  N   PRO A  53      17.797  -1.590   7.612  1.00 96.85           N
ATOM    523  CA  PRO A  53      18.469  -2.027   6.386  1.00 96.85           C
ATOM    524  C   PRO A  53      17.495  -2.227   5.235  1.00 96.85           C
ATOM    525  O   PRO A  53      17.776  -1.833   4.105  1.00 96.85           O
ATOM    526  HA  PRO A  53      19.161  -1.258   6.043  1.00 96.85           H
ATOM    527  CB  PRO A  53      19.145  -3.338   6.791  1.00 96.85           C
ATOM    528 1HB  PRO A  53      18.506  -4.198   6.591  1.00 96.85           H
ATOM    529 2HB  PRO A  53      20.073  -3.497   6.241  1.00 96.85           H
ATOM    530  CG  PRO A  53      19.398  -3.159   8.283  1.00 96.85           C
ATOM    531 1HG  PRO A  53      19.546  -4.115   8.786  1.00 96.85           H
ATOM    532 2HG  PRO A  53      20.295  -2.570   8.474  1.00 96.85           H
ATOM    533  CD  PRO A  53      18.139  -2.452   8.758  1.00 96.85           C
ATOM    534 1HD  PRO A  53      17.338  -3.158   8.981  1.00 96.85           H
ATOM    535 2HD  PRO A  53      18.316  -1.878   9.668  1.00 96.85           H
ATOM    536  N   LEU A  54      16.366  -2.840   5.558  1.00 96.09           N
ATOM    537  CA  LEU A  54      15.407  -3.227   4.537  1.00 96.09           C
ATOM    538  C   LEU A  54      14.718  -1.975   3.989  1.00 96.09           C
ATOM    539  O   LEU A  54      14.535  -1.841   2.780  1.00 96.09           O
ATOM    540  HA  LEU A  54      15.964  -3.696   3.726  1.00 96.09           H
ATOM    541  CB  LEU A  54      14.435  -4.274   5.084  1.00 96.09           C
ATOM    542 1HB  LEU A  54      13.961  -3.869   5.978  1.00 96.09           H
ATOM    543 2HB  LEU A  54      13.646  -4.429   4.347  1.00 96.09           H
ATOM    544  CG  LEU A  54      15.042  -5.634   5.434  1.00 96.09           C
ATOM    545  HG  LEU A  54      15.855  -5.473   6.142  1.00 96.09           H
ATOM    546  CD1 LEU A  54      14.013  -6.532   6.123  1.00 96.09           C
ATOM    547 1HD1 LEU A  54      13.671  -6.055   7.042  1.00 96.09           H
ATOM    548 2HD1 LEU A  54      13.164  -6.689   5.458  1.00 96.09           H
ATOM    549 3HD1 LEU A  54      14.470  -7.493   6.361  1.00 96.09           H
ATOM    550  CD2 LEU A  54      15.646  -6.300   4.196  1.00 96.09           C
ATOM    551 1HD2 LEU A  54      14.868  -6.446   3.446  1.00 96.09           H
ATOM    552 2HD2 LEU A  54      16.430  -5.662   3.787  1.00 96.09           H
ATOM    553 3HD2 LEU A  54      16.070  -7.265   4.473  1.00 96.09           H
ATOM    554  HN  LEU A  54      16.102  -3.071   6.494  1.00 96.09           H
ATOM    555  N   TYR A  55      14.355  -1.090   4.906  1.00 95.16           N
ATOM    556  CA  TYR A  55      13.638   0.119   4.536  1.00 95.16           C
ATOM    557  C   TYR A  55      14.496   1.011   3.636  1.00 95.16           C
ATOM    558  O   TYR A  55      13.984   1.641   2.712  1.00 95.16           O
ATOM    559  HA  TYR A  55      12.739  -0.175   3.994  1.00 95.16           H
ATOM    560  CB  TYR A  55      13.356   0.859   5.845  1.00 95.16           C
ATOM    561 1HB  TYR A  55      14.259   0.855   6.455  1.00 95.16           H
ATOM    562 2HB  TYR A  55      13.127   1.901   5.620  1.00 95.16           H
ATOM    563  CG  TYR A  55      12.205   0.264   6.660  1.00 95.16           C
ATOM    564  CD1 TYR A  55      11.530  -0.844   6.193  1.00 95.16           C
ATOM    565  HD1 TYR A  55      11.816  -1.297   5.243  1.00 95.16           H
ATOM    566  CD2 TYR A  55      11.843   0.837   7.863  1.00 95.16           C
ATOM    567  HD2 TYR A  55      12.377   1.713   8.232  1.00 95.16           H
ATOM    568  CE1 TYR A  55      10.447  -1.404   6.960  1.00 95.16           C
ATOM    569  HE1 TYR A  55       9.905  -2.280   6.602  1.00 95.16           H
ATOM    570  CE2 TYR A  55      10.761   0.278   8.629  1.00 95.16           C
ATOM    571  HE2 TYR A  55      10.464   0.720   9.581  1.00 95.16           H
ATOM    572  CZ  TYR A  55      10.116  -0.815   8.140  1.00 95.16           C
ATOM    573  OH  TYR A  55       9.094  -1.344   8.865  1.00 95.16           O
ATOM    574  HH  TYR A  55       8.657  -2.083   8.351  1.00 95.16           H
ATOM    575  HN  TYR A  55      14.542  -1.188   5.883  1.00 95.16           H
ATOM    576  N   TRP A  56      15.786   1.035   3.936  1.00 96.78           N
ATOM    577  CA  TRP A  56      16.732   1.770   3.114  1.00 96.78           C
ATOM    578  C   TRP A  56      16.791   1.095   1.743  1.00 96.78           C
ATOM    579  O   TRP A  56      16.803   1.771   0.715  1.00 96.78           O
ATOM    580  HA  TRP A  56      16.362   2.791   3.012  1.00 96.78           H
ATOM    581  CB  TRP A  56      18.099   1.858   3.797  1.00 96.78           C
ATOM    582 1HB  TRP A  56      18.266   0.946   4.370  1.00 96.78           H
ATOM    583 2HB  TRP A  56      18.874   1.900   3.032  1.00 96.78           H
ATOM    584  CG  TRP A  56      18.254   3.064   4.726  1.00 96.78           C
ATOM    585  CD1 TRP A  56      18.381   3.066   6.060  1.00 96.78           C
ATOM    586  HD1 TRP A  56      18.390   2.168   6.677  1.00 96.78           H
ATOM    587  CD2 TRP A  56      18.294   4.452   4.334  1.00 96.78           C
ATOM    588  NE1 TRP A  56      18.500   4.349   6.554  1.00 96.78           N
ATOM    589  HE1 TRP A  56      18.605   4.606   7.515  1.00 96.78           H
ATOM    590  CE2 TRP A  56      18.445   5.219   5.471  1.00 96.78           C
ATOM    591  CE3 TRP A  56      18.205   5.040   3.060  1.00 96.78           C
ATOM    592  HE3 TRP A  56      18.086   4.457   2.147  1.00 96.78           H
ATOM    593  CZ2 TRP A  56      18.520   6.616   5.449  1.00 96.78           C
ATOM    594  HZ2 TRP A  56      18.640   7.200   6.362  1.00 96.78           H
ATOM    595  CZ3 TRP A  56      18.282   6.438   3.055  1.00 96.78           C
ATOM    596  HZ3 TRP A  56      18.219   6.945   2.092  1.00 96.78           H
ATOM    597  CH2 TRP A  56      18.434   7.224   4.191  1.00 96.78           C
ATOM    598  HH2 TRP A  56      18.486   8.310   4.103  1.00 96.78           H
ATOM    599  HN  TRP A  56      16.186   0.565   4.723  1.00 96.78           H
ATOM    600  N   LEU A  57      16.827  -0.229   1.771  1.00 96.71           N
ATOM    601  CA  LEU A  57      16.901  -1.002   0.543  1.00 96.71           C
ATOM    602  C   LEU A  57      15.668  -0.709  -0.314  1.00 96.71           C
ATOM    603  O   LEU A  57      15.791  -0.381  -1.493  1.00 96.71           O
ATOM    604  HA  LEU A  57      17.786  -0.669   0.000  1.00 96.71           H
ATOM    605  CB  LEU A  57      17.093  -2.487   0.856  1.00 96.71           C
ATOM    606 1HB  LEU A  57      18.027  -2.604   1.407  1.00 96.71           H
ATOM    607 2HB  LEU A  57      16.289  -2.805   1.520  1.00 96.71           H
ATOM    608  CG  LEU A  57      17.124  -3.428  -0.350  1.00 96.71           C
ATOM    609  HG  LEU A  57      16.232  -3.245  -0.949  1.00 96.71           H
ATOM    610  CD1 LEU A  57      18.334  -3.139  -1.241  1.00 96.71           C
ATOM    611 1HD1 LEU A  57      18.282  -2.111  -1.601  1.00 96.71           H
ATOM    612 2HD1 LEU A  57      19.249  -3.277  -0.666  1.00 96.71           H
ATOM    613 3HD1 LEU A  57      18.331  -3.822  -2.091  1.00 96.71           H
ATOM    614  CD2 LEU A  57      17.076  -4.891   0.095  1.00 96.71           C
ATOM    615 1HD2 LEU A  57      17.937  -5.107   0.728  1.00 96.71           H
ATOM    616 2HD2 LEU A  57      16.159  -5.071   0.655  1.00 96.71           H
ATOM    617 3HD2 LEU A  57      17.099  -5.538  -0.782  1.00 96.71           H
ATOM    618  HN  LEU A  57      16.806  -0.771   2.611  1.00 96.71           H
ATOM    619  N   VAL A  58      14.507  -0.837   0.312  1.00 95.66           N
ATOM    620  CA  VAL A  58      13.251  -0.675  -0.400  1.00 95.66           C
ATOM    621  C   VAL A  58      13.168   0.745  -0.962  1.00 95.66           C
ATOM    622  O   VAL A  58      12.749   0.942  -2.102  1.00 95.66           O
ATOM    623  HA  VAL A  58      13.250  -1.382  -1.230  1.00 95.66           H
ATOM    624  CB  VAL A  58      12.079  -1.023   0.520  1.00 95.66           C
ATOM    625  HB  VAL A  58      12.168  -0.415   1.421  1.00 95.66           H
ATOM    626  CG1 VAL A  58      10.742  -0.687  -0.144  1.00 95.66           C
ATOM    627 1HG1 VAL A  58      10.706   0.379  -0.368  1.00 95.66           H
ATOM    628 2HG1 VAL A  58      10.642  -1.256  -1.068  1.00 95.66           H
ATOM    629 3HG1 VAL A  58       9.927  -0.944   0.532  1.00 95.66           H
ATOM    630  CG2 VAL A  58      12.129  -2.494   0.939  1.00 95.66           C
ATOM    631 1HG2 VAL A  58      12.076  -3.126   0.053  1.00 95.66           H
ATOM    632 2HG2 VAL A  58      13.060  -2.689   1.470  1.00 95.66           H
ATOM    633 3HG2 VAL A  58      11.285  -2.714   1.592  1.00 95.66           H
ATOM    634  HN  VAL A  58      14.417  -1.048   1.285  1.00 95.66           H
ATOM    635  N   PHE A  59      13.575   1.699  -0.137  1.00 96.88           N
ATOM    636  CA  PHE A  59      13.576   3.093  -0.547  1.00 96.88           C
ATOM    637  C   PHE A  59      14.380   3.285  -1.834  1.00 96.88           C
ATOM    638  O   PHE A  59      13.872   3.835  -2.811  1.00 96.88           O
ATOM    639  HA  PHE A  59      12.539   3.379  -0.722  1.00 96.88           H
ATOM    640  CB  PHE A  59      14.239   3.889   0.578  1.00 96.88           C
ATOM    641 1HB  PHE A  59      13.601   3.853   1.461  1.00 96.88           H
ATOM    642 2HB  PHE A  59      15.180   3.407   0.846  1.00 96.88           H
ATOM    643  CG  PHE A  59      14.516   5.352   0.226  1.00 96.88           C
ATOM    644  CD1 PHE A  59      15.796   5.807   0.167  1.00 96.88           C
ATOM    645  HD1 PHE A  59      16.625   5.130   0.370  1.00 96.88           H
ATOM    646  CD2 PHE A  59      13.481   6.198  -0.027  1.00 96.88           C
ATOM    647  HD2 PHE A  59      12.455   5.833   0.021  1.00 96.88           H
ATOM    648  CE1 PHE A  59      16.052   7.165  -0.160  1.00 96.88           C
ATOM    649  HE1 PHE A  59      17.078   7.530  -0.208  1.00 96.88           H
ATOM    650  CE2 PHE A  59      13.737   7.556  -0.354  1.00 96.88           C
ATOM    651  HE2 PHE A  59      12.908   8.233  -0.557  1.00 96.88           H
ATOM    652  CZ  PHE A  59      15.017   8.011  -0.414  1.00 96.88           C
ATOM    653  HZ  PHE A  59      15.214   9.053  -0.665  1.00 96.88           H
ATOM    654  HN  PHE A  59      13.898   1.532   0.794  1.00 96.88           H
ATOM    655  N   ILE A  60      15.620   2.822  -1.794  1.00 97.20           N
ATOM    656  CA  ILE A  60      16.553   3.086  -2.877  1.00 97.20           C
ATOM    657  C   ILE A  60      16.016   2.465  -4.169  1.00 97.20           C
ATOM    658  O   ILE A  60      15.899   3.146  -5.187  1.00 97.20           O
ATOM    659  HA  ILE A  60      16.604   4.166  -3.009  1.00 97.20           H
ATOM    660  CB  ILE A  60      17.957   2.608  -2.503  1.00 97.20           C
ATOM    661  HB  ILE A  60      17.881   1.592  -2.116  1.00 97.20           H
ATOM    662  CG1 ILE A  60      18.551   3.472  -1.388  1.00 97.20           C
ATOM    663 1HG1 ILE A  60      18.820   4.451  -1.786  1.00 97.20           H
ATOM    664 2HG1 ILE A  60      17.802   3.638  -0.614  1.00 97.20           H
ATOM    665  CG2 ILE A  60      18.865   2.557  -3.733  1.00 97.20           C
ATOM    666 1HG2 ILE A  60      18.446   1.867  -4.466  1.00 97.20           H
ATOM    667 2HG2 ILE A  60      18.940   3.552  -4.172  1.00 97.20           H
ATOM    668 3HG2 ILE A  60      19.857   2.214  -3.439  1.00 97.20           H
ATOM    669  CD1 ILE A  60      19.786   2.807  -0.778  1.00 97.20           C
ATOM    670 1HD1 ILE A  60      19.508   1.839  -0.359  1.00 97.20           H
ATOM    671 2HD1 ILE A  60      20.542   2.665  -1.550  1.00 97.20           H
ATOM    672 3HD1 ILE A  60      20.188   3.442   0.012  1.00 97.20           H
ATOM    673  HN  ILE A  60      15.990   2.277  -1.042  1.00 97.20           H
ATOM    674  N   VAL A  61      15.705   1.180  -4.085  1.00 95.56           N
ATOM    675  CA  VAL A  61      15.327   0.423  -5.267  1.00 95.56           C
ATOM    676  C   VAL A  61      14.012   0.975  -5.822  1.00 95.56           C
ATOM    677  O   VAL A  61      13.858   1.121  -7.033  1.00 95.56           O
ATOM    678  HA  VAL A  61      16.109   0.565  -6.013  1.00 95.56           H
ATOM    679  CB  VAL A  61      15.256  -1.068  -4.933  1.00 95.56           C
ATOM    680  HB  VAL A  61      14.536  -1.196  -4.125  1.00 95.56           H
ATOM    681  CG1 VAL A  61      14.763  -1.876  -6.134  1.00 95.56           C
ATOM    682 1HG1 VAL A  61      13.768  -1.534  -6.419  1.00 95.56           H
ATOM    683 2HG1 VAL A  61      15.448  -1.738  -6.971  1.00 95.56           H
ATOM    684 3HG1 VAL A  61      14.722  -2.933  -5.869  1.00 95.56           H
ATOM    685  CG2 VAL A  61      16.610  -1.585  -4.442  1.00 95.56           C
ATOM    686 1HG2 VAL A  61      17.359  -1.437  -5.220  1.00 95.56           H
ATOM    687 2HG2 VAL A  61      16.904  -1.040  -3.545  1.00 95.56           H
ATOM    688 3HG2 VAL A  61      16.531  -2.648  -4.211  1.00 95.56           H
ATOM    689  HN  VAL A  61      15.708   0.658  -3.232  1.00 95.56           H
ATOM    690  N   GLY A  62      13.098   1.266  -4.908  1.00 95.72           N
ATOM    691  CA  GLY A  62      11.778   1.737  -5.294  1.00 95.72           C
ATOM    692  C   GLY A  62      11.857   3.123  -5.938  1.00 95.72           C
ATOM    693  O   GLY A  62      11.180   3.390  -6.930  1.00 95.72           O
ATOM    694 1HA  GLY A  62      11.327   1.032  -5.993  1.00 95.72           H
ATOM    695 2HA  GLY A  62      11.131   1.775  -4.418  1.00 95.72           H
ATOM    696  HN  GLY A  62      13.246   1.186  -3.923  1.00 95.72           H
ATOM    697  N   ALA A  63      12.688   3.968  -5.346  1.00 96.52           N
ATOM    698  CA  ALA A  63      12.814   5.340  -5.808  1.00 96.52           C
ATOM    699  C   ALA A  63      13.345   5.344  -7.243  1.00 96.52           C
ATOM    700  O   ALA A  63      12.830   6.063  -8.097  1.00 96.52           O
ATOM    701  HA  ALA A  63      11.819   5.787  -5.797  1.00 96.52           H
ATOM    702  CB  ALA A  63      13.716   6.121  -4.850  1.00 96.52           C
ATOM    703 1HB  ALA A  63      13.279   6.112  -3.852  1.00 96.52           H
ATOM    704 2HB  ALA A  63      14.702   5.656  -4.820  1.00 96.52           H
ATOM    705 3HB  ALA A  63      13.810   7.150  -5.197  1.00 96.52           H
ATOM    706  HN  ALA A  63      13.267   3.730  -4.567  1.00 96.52           H
ATOM    707  N   LEU A  64      14.368   4.532  -7.464  1.00 95.11           N
ATOM    708  CA  LEU A  64      14.983   4.442  -8.777  1.00 95.11           C
ATOM    709  C   LEU A  64      13.963   3.892  -9.776  1.00 95.11           C
ATOM    710  O   LEU A  64      13.793   4.443 -10.863  1.00 95.11           O
ATOM    711  HA  LEU A  64      15.253   5.453  -9.081  1.00 95.11           H
ATOM    712  CB  LEU A  64      16.277   3.628  -8.709  1.00 95.11           C
ATOM    713 1HB  LEU A  64      16.053   2.665  -8.250  1.00 95.11           H
ATOM    714 2HB  LEU A  64      16.610   3.427  -9.727  1.00 95.11           H
ATOM    715  CG  LEU A  64      17.433   4.271  -7.941  1.00 95.11           C
ATOM    716  HG  LEU A  64      17.078   4.532  -6.944  1.00 95.11           H
ATOM    717  CD1 LEU A  64      18.590   3.285  -7.765  1.00 95.11           C
ATOM    718 1HD1 LEU A  64      18.243   2.414  -7.209  1.00 95.11           H
ATOM    719 2HD1 LEU A  64      18.952   2.972  -8.744  1.00 95.11           H
ATOM    720 3HD1 LEU A  64      19.398   3.768  -7.216  1.00 95.11           H
ATOM    721  CD2 LEU A  64      17.884   5.569  -8.614  1.00 95.11           C
ATOM    722 1HD2 LEU A  64      18.215   5.356  -9.630  1.00 95.11           H
ATOM    723 2HD2 LEU A  64      17.051   6.272  -8.643  1.00 95.11           H
ATOM    724 3HD2 LEU A  64      18.707   6.006  -8.047  1.00 95.11           H
ATOM    725  HN  LEU A  64      14.776   3.943  -6.765  1.00 95.11           H
ATOM    726  N   GLY A  65      13.310   2.812  -9.372  1.00 93.19           N
ATOM    727  CA  GLY A  65      12.417   2.098 -10.270  1.00 93.19           C
ATOM    728  C   GLY A  65      11.266   2.996 -10.728  1.00 93.19           C
ATOM    729  O   GLY A  65      11.008   3.119 -11.924  1.00 93.19           O
ATOM    730 1HA  GLY A  65      12.974   1.744 -11.137  1.00 93.19           H
ATOM    731 2HA  GLY A  65      12.018   1.217  -9.766  1.00 93.19           H
ATOM    732  HN  GLY A  65      13.383   2.425  -8.453  1.00 93.19           H
ATOM    733  N   ASN A  66      10.605   3.601  -9.751  1.00 94.06           N
ATOM    734  CA  ASN A  66       9.389   4.348 -10.022  1.00 94.06           C
ATOM    735  C   ASN A  66       9.746   5.653 -10.737  1.00 94.06           C
ATOM    736  O   ASN A  66       8.981   6.139 -11.569  1.00 94.06           O
ATOM    737  HA  ASN A  66       8.779   3.689 -10.639  1.00 94.06           H
ATOM    738  CB  ASN A  66       8.660   4.703  -8.724  1.00 94.06           C
ATOM    739 1HB  ASN A  66       9.372   5.102  -8.001  1.00 94.06           H
ATOM    740 2HB  ASN A  66       7.929   5.488  -8.917  1.00 94.06           H
ATOM    741  CG  ASN A  66       7.959   3.478  -8.136  1.00 94.06           C
ATOM    742  OD1 ASN A  66       7.044   2.916  -8.716  1.00 94.06           O
ATOM    743  ND2 ASN A  66       8.437   3.095  -6.956  1.00 94.06           N
ATOM    744 1HD2 ASN A  66       9.190   3.600  -6.534  1.00 94.06           H
ATOM    745 2HD2 ASN A  66       8.044   2.303  -6.489  1.00 94.06           H
ATOM    746  HN  ASN A  66      10.888   3.586  -8.792  1.00 94.06           H
ATOM    747  N   SER A  67      10.908   6.185 -10.385  1.00 94.02           N
ATOM    748  CA  SER A  67      11.414   7.378 -11.041  1.00 94.02           C
ATOM    749  C   SER A  67      11.637   7.103 -12.530  1.00 94.02           C
ATOM    750  O   SER A  67      11.391   7.968 -13.368  1.00 94.02           O
ATOM    751  HA  SER A  67      10.640   8.133 -10.904  1.00 94.02           H
ATOM    752  CB  SER A  67      12.713   7.856 -10.390  1.00 94.02           C
ATOM    753 1HB  SER A  67      13.459   7.064 -10.446  1.00 94.02           H
ATOM    754 2HB  SER A  67      13.107   8.706 -10.947  1.00 94.02           H
ATOM    755  OG  SER A  67      12.521   8.231  -9.028  1.00 94.02           O
ATOM    756  HG  SER A  67      12.999   7.591  -8.427  1.00 94.02           H
ATOM    757  HN  SER A  67      11.498   5.814  -9.668  1.00 94.02           H
ATOM    758  N   LEU A  68      12.100   5.894 -12.812  1.00 91.33           N
ATOM    759  CA  LEU A  68      12.334   5.484 -14.186  1.00 91.33           C
ATOM    760  C   LEU A  68      11.001   5.439 -14.935  1.00 91.33           C
ATOM    761  O   LEU A  68      10.921   5.843 -16.094  1.00 91.33           O
ATOM    762  HA  LEU A  68      12.965   6.243 -14.650  1.00 91.33           H
ATOM    763  CB  LEU A  68      13.108   4.165 -14.228  1.00 91.33           C
ATOM    764 1HB  LEU A  68      14.032   4.291 -13.664  1.00 91.33           H
ATOM    765 2HB  LEU A  68      12.521   3.406 -13.712  1.00 91.33           H
ATOM    766  CG  LEU A  68      13.461   3.638 -15.620  1.00 91.33           C
ATOM    767  HG  LEU A  68      12.542   3.574 -16.204  1.00 91.33           H
ATOM    768  CD1 LEU A  68      14.395   4.603 -16.352  1.00 91.33           C
ATOM    769 1HD1 LEU A  68      13.906   5.572 -16.458  1.00 91.33           H
ATOM    770 2HD1 LEU A  68      15.315   4.722 -15.779  1.00 91.33           H
ATOM    771 3HD1 LEU A  68      14.630   4.204 -17.338  1.00 91.33           H
ATOM    772  CD2 LEU A  68      14.044   2.226 -15.540  1.00 91.33           C
ATOM    773 1HD2 LEU A  68      14.949   2.240 -14.932  1.00 91.33           H
ATOM    774 2HD2 LEU A  68      13.313   1.556 -15.088  1.00 91.33           H
ATOM    775 3HD2 LEU A  68      14.286   1.875 -16.543  1.00 91.33           H
ATOM    776  HN  LEU A  68      12.313   5.201 -12.123  1.00 91.33           H
ATOM    777  N   VAL A  69       9.986   4.943 -14.242  1.00 90.61           N
ATOM    778  CA  VAL A  69       8.668   4.805 -14.839  1.00 90.61           C
ATOM    779  C   VAL A  69       8.175   6.179 -15.297  1.00 90.61           C
ATOM    780  O   VAL A  69       7.688   6.326 -16.416  1.00 90.61           O
ATOM    781  HA  VAL A  69       8.768   4.160 -15.711  1.00 90.61           H
ATOM    782  CB  VAL A  69       7.716   4.126 -13.852  1.00 90.61           C
ATOM    783  HB  VAL A  69       7.750   4.683 -12.916  1.00 90.61           H
ATOM    784  CG1 VAL A  69       6.276   4.163 -14.368  1.00 90.61           C
ATOM    785 1HG1 VAL A  69       5.963   5.199 -14.499  1.00 90.61           H
ATOM    786 2HG1 VAL A  69       6.218   3.642 -15.324  1.00 90.61           H
ATOM    787 3HG1 VAL A  69       5.619   3.674 -13.648  1.00 90.61           H
ATOM    788  CG2 VAL A  69       8.158   2.691 -13.563  1.00 90.61           C
ATOM    789 1HG2 VAL A  69       8.166   2.119 -14.491  1.00 90.61           H
ATOM    790 2HG2 VAL A  69       9.159   2.699 -13.132  1.00 90.61           H
ATOM    791 3HG2 VAL A  69       7.464   2.231 -12.859  1.00 90.61           H
ATOM    792  HN  VAL A  69      10.054   4.638 -13.292  1.00 90.61           H
ATOM    793  N   ILE A  70       8.318   7.151 -14.407  1.00 91.41           N
ATOM    794  CA  ILE A  70       7.848   8.497 -14.687  1.00 91.41           C
ATOM    795  C   ILE A  70       8.616   9.063 -15.883  1.00 91.41           C
ATOM    796  O   ILE A  70       8.027   9.680 -16.768  1.00 91.41           O
ATOM    797  HA  ILE A  70       6.794   8.426 -14.956  1.00 91.41           H
ATOM    798  CB  ILE A  70       7.936   9.367 -13.431  1.00 91.41           C
ATOM    799  HB  ILE A  70       8.954   9.307 -13.045  1.00 91.41           H
ATOM    800  CG1 ILE A  70       7.005   8.845 -12.336  1.00 91.41           C
ATOM    801 1HG1 ILE A  70       5.970   8.915 -12.670  1.00 91.41           H
ATOM    802 2HG1 ILE A  70       7.210   7.791 -12.151  1.00 91.41           H
ATOM    803  CG2 ILE A  70       7.665  10.836 -13.762  1.00 91.41           C
ATOM    804 1HG2 ILE A  70       8.402  11.188 -14.484  1.00 91.41           H
ATOM    805 2HG2 ILE A  70       6.666  10.935 -14.186  1.00 91.41           H
ATOM    806 3HG2 ILE A  70       7.735  11.432 -12.852  1.00 91.41           H
ATOM    807  CD1 ILE A  70       7.183   9.639 -11.040  1.00 91.41           C
ATOM    808 1HD1 ILE A  70       8.214   9.547 -10.696  1.00 91.41           H
ATOM    809 2HD1 ILE A  70       6.954  10.689 -11.223  1.00 91.41           H
ATOM    810 3HD1 ILE A  70       6.510   9.247 -10.278  1.00 91.41           H
ATOM    811  HN  ILE A  70       8.745   7.030 -13.511  1.00 91.41           H
ATOM    812  N   LEU A  71       9.921   8.832 -15.870  1.00 89.15           N
ATOM    813  CA  LEU A  71      10.789   9.387 -16.894  1.00 89.15           C
ATOM    814  C   LEU A  71      10.405   8.801 -18.254  1.00 89.15           C
ATOM    815  O   LEU A  71      10.329   9.523 -19.247  1.00 89.15           O
ATOM    816  HA  LEU A  71      10.617  10.463 -16.921  1.00 89.15           H
ATOM    817  CB  LEU A  71      12.259   9.173 -16.525  1.00 89.15           C
ATOM    818 1HB  LEU A  71      12.419   9.555 -15.517  1.00 89.15           H
ATOM    819 2HB  LEU A  71      12.452   8.101 -16.494  1.00 89.15           H
ATOM    820  CG  LEU A  71      13.285   9.821 -17.456  1.00 89.15           C
ATOM    821  HG  LEU A  71      12.850  10.735 -17.861  1.00 89.15           H
ATOM    822  CD1 LEU A  71      14.546  10.223 -16.687  1.00 89.15           C
ATOM    823 1HD1 LEU A  71      14.283  10.936 -15.906  1.00 89.15           H
ATOM    824 2HD1 LEU A  71      14.993   9.337 -16.235  1.00 89.15           H
ATOM    825 3HD1 LEU A  71      15.259  10.681 -17.372  1.00 89.15           H
ATOM    826  CD2 LEU A  71      13.604   8.908 -18.642  1.00 89.15           C
ATOM    827 1HD2 LEU A  71      14.010   7.965 -18.276  1.00 89.15           H
ATOM    828 2HD2 LEU A  71      12.692   8.716 -19.207  1.00 89.15           H
ATOM    829 3HD2 LEU A  71      14.336   9.393 -19.287  1.00 89.15           H
ATOM    830  HN  LEU A  71      10.384   8.279 -15.177  1.00 89.15           H
ATOM    831  N   VAL A  72      10.173   7.496 -18.256  1.00 86.41           N
ATOM    832  CA  VAL A  72       9.822   6.801 -19.483  1.00 86.41           C
ATOM    833  C   VAL A  72       8.515   7.375 -20.033  1.00 86.41           C
ATOM    834  O   VAL A  72       8.394   7.612 -21.234  1.00 86.41           O
ATOM    835  HA  VAL A  72      10.617   6.985 -20.205  1.00 86.41           H
ATOM    836  CB  VAL A  72       9.752   5.294 -19.228  1.00 86.41           C
ATOM    837  HB  VAL A  72       9.093   5.128 -18.375  1.00 86.41           H
ATOM    838  CG1 VAL A  72       9.156   4.561 -20.432  1.00 86.41           C
ATOM    839 1HG1 VAL A  72       8.147   4.931 -20.619  1.00 86.41           H
ATOM    840 2HG1 VAL A  72       9.777   4.739 -21.309  1.00 86.41           H
ATOM    841 3HG1 VAL A  72       9.118   3.492 -20.224  1.00 86.41           H
ATOM    842  CG2 VAL A  72      11.131   4.733 -18.873  1.00 86.41           C
ATOM    843 1HG2 VAL A  72      11.821   4.917 -19.697  1.00 86.41           H
ATOM    844 2HG2 VAL A  72      11.501   5.223 -17.972  1.00 86.41           H
ATOM    845 3HG2 VAL A  72      11.052   3.660 -18.697  1.00 86.41           H
ATOM    846  HN  VAL A  72      10.222   6.918 -17.442  1.00 86.41           H
ATOM    847  N   TYR A  73       7.569   7.583 -19.128  1.00 84.95           N
ATOM    848  CA  TYR A  73       6.268   8.103 -19.512  1.00 84.95           C
ATOM    849  C   TYR A  73       6.401   9.468 -20.190  1.00 84.95           C
ATOM    850  O   TYR A  73       5.707   9.751 -21.165  1.00 84.95           O
ATOM    851  HA  TYR A  73       5.818   7.400 -20.212  1.00 84.95           H
ATOM    852  CB  TYR A  73       5.480   8.268 -18.211  1.00 84.95           C
ATOM    853 1HB  TYR A  73       5.406   7.299 -17.717  1.00 84.95           H
ATOM    854 2HB  TYR A  73       6.036   8.925 -17.542  1.00 84.95           H
ATOM    855  CG  TYR A  73       4.072   8.835 -18.404  1.00 84.95           C
ATOM    856  CD1 TYR A  73       3.874  10.200 -18.422  1.00 84.95           C
ATOM    857  HD1 TYR A  73       4.722  10.875 -18.300  1.00 84.95           H
ATOM    858  CD2 TYR A  73       3.000   7.980 -18.559  1.00 84.95           C
ATOM    859  HD2 TYR A  73       3.156   6.901 -18.544  1.00 84.95           H
ATOM    860  CE1 TYR A  73       2.549  10.734 -18.604  1.00 84.95           C
ATOM    861  HE1 TYR A  73       2.379  11.810 -18.621  1.00 84.95           H
ATOM    862  CE2 TYR A  73       1.674   8.513 -18.740  1.00 84.95           C
ATOM    863  HE2 TYR A  73       0.819   7.850 -18.864  1.00 84.95           H
ATOM    864  CZ  TYR A  73       1.515   9.864 -18.754  1.00 84.95           C
ATOM    865  OH  TYR A  73       0.263  10.368 -18.926  1.00 84.95           O
ATOM    866  HH  TYR A  73      -0.376   9.629 -19.140  1.00 84.95           H
ATOM    867  HN  TYR A  73       7.681   7.402 -18.151  1.00 84.95           H
ATOM    868  N   TRP A  74       7.299  10.278 -19.647  1.00 85.79           N
ATOM    869  CA  TRP A  74       7.419  11.659 -20.081  1.00 85.79           C
ATOM    870  C   TRP A  74       8.004  11.661 -21.495  1.00 85.79           C
ATOM    871  O   TRP A  74       7.447  12.282 -22.400  1.00 85.79           O
ATOM    872  HA  TRP A  74       6.420  12.094 -20.090  1.00 85.79           H
ATOM    873  CB  TRP A  74       8.251  12.475 -19.089  1.00 85.79           C
ATOM    874 1HB  TRP A  74       7.998  12.162 -18.076  1.00 85.79           H
ATOM    875 2HB  TRP A  74       9.306  12.244 -19.239  1.00 85.79           H
ATOM    876  CG  TRP A  74       8.052  13.987 -19.206  1.00 85.79           C
ATOM    877  CD1 TRP A  74       8.699  14.845 -20.007  1.00 85.79           C
ATOM    878  HD1 TRP A  74       9.483  14.557 -20.708  1.00 85.79           H
ATOM    879  CD2 TRP A  74       7.113  14.791 -18.461  1.00 85.79           C
ATOM    880  NE1 TRP A  74       8.248  16.137 -19.834  1.00 85.79           N
ATOM    881  HE1 TRP A  74       8.576  16.949 -20.318  1.00 85.79           H
ATOM    882  CE2 TRP A  74       7.252  16.103 -18.864  1.00 85.79           C
ATOM    883  CE3 TRP A  74       6.177  14.421 -17.480  1.00 85.79           C
ATOM    884  HE3 TRP A  74       6.048  13.392 -17.145  1.00 85.79           H
ATOM    885  CZ2 TRP A  74       6.488  17.152 -18.339  1.00 85.79           C
ATOM    886  HZ2 TRP A  74       6.617  18.181 -18.674  1.00 85.79           H
ATOM    887  CZ3 TRP A  74       5.421  15.481 -16.964  1.00 85.79           C
ATOM    888  HZ3 TRP A  74       4.680  15.249 -16.200  1.00 85.79           H
ATOM    889  CH2 TRP A  74       5.549  16.807 -17.359  1.00 85.79           C
ATOM    890  HH2 TRP A  74       4.921  17.576 -16.909  1.00 85.79           H
ATOM    891  HN  TRP A  74       7.935  10.004 -18.926  1.00 85.79           H
ATOM    892  N   TYR A  75       9.119  10.960 -21.641  1.00 81.45           N
ATOM    893  CA  TYR A  75       9.914  11.064 -22.853  1.00 81.45           C
ATOM    894  C   TYR A  75       9.374  10.136 -23.944  1.00 81.45           C
ATOM    895  O   TYR A  75       9.799  10.214 -25.096  1.00 81.45           O
ATOM    896  HA  TYR A  75       9.860  12.094 -23.204  1.00 81.45           H
ATOM    897  CB  TYR A  75      11.325  10.614 -22.471  1.00 81.45           C
ATOM    898 1HB  TYR A  75      11.254   9.748 -21.813  1.00 81.45           H
ATOM    899 2HB  TYR A  75      11.848  10.289 -23.370  1.00 81.45           H
ATOM    900  CG  TYR A  75      12.156  11.696 -21.778  1.00 81.45           C
ATOM    901  CD1 TYR A  75      12.765  12.683 -22.525  1.00 81.45           C
ATOM    902  HD1 TYR A  75      12.654  12.692 -23.610  1.00 81.45           H
ATOM    903  CD2 TYR A  75      12.297  11.684 -20.405  1.00 81.45           C
ATOM    904  HD2 TYR A  75      11.816  10.904 -19.814  1.00 81.45           H
ATOM    905  CE1 TYR A  75      13.548  13.701 -21.873  1.00 81.45           C
ATOM    906  HE1 TYR A  75      14.034  14.486 -22.452  1.00 81.45           H
ATOM    907  CE2 TYR A  75      13.080  12.701 -19.753  1.00 81.45           C
ATOM    908  HE2 TYR A  75      13.199  12.704 -18.669  1.00 81.45           H
ATOM    909  CZ  TYR A  75      13.666  13.660 -20.519  1.00 81.45           C
ATOM    910  OH  TYR A  75      14.405  14.621 -19.903  1.00 81.45           O
ATOM    911  HH  TYR A  75      14.774  15.256 -20.581  1.00 81.45           H
ATOM    912  HN  TYR A  75       9.479  10.332 -20.952  1.00 81.45           H
ATOM    913  N   CYS A  76       8.446   9.280 -23.542  1.00 75.27           N
ATOM    914  CA  CYS A  76       7.815   8.366 -24.479  1.00 75.27           C
ATOM    915  C   CYS A  76       7.026   9.191 -25.498  1.00 75.27           C
ATOM    916  O   CYS A  76       6.107   9.922 -25.132  1.00 75.27           O
ATOM    917  HA  CYS A  76       8.618   7.814 -24.967  1.00 75.27           H
ATOM    918  CB  CYS A  76       6.929   7.345 -23.763  1.00 75.27           C
ATOM    919 1HB  CYS A  76       7.527   6.755 -23.069  1.00 75.27           H
ATOM    920 2HB  CYS A  76       6.170   7.859 -23.173  1.00 75.27           H
ATOM    921  SG  CYS A  76       6.128   6.244 -24.987  1.00 75.27           S
ATOM    922  HG  CYS A  76       7.250   5.672 -25.414  1.00 75.27           H
ATOM    923  HN  CYS A  76       8.125   9.206 -22.598  1.00 75.27           H
ATOM    924  N   THR A  77       7.414   9.047 -26.756  1.00 68.94           N
ATOM    925  CA  THR A  77       6.854   9.873 -27.812  1.00 68.94           C
ATOM    926  C   THR A  77       5.511   9.307 -28.276  1.00 68.94           C
ATOM    927  O   THR A  77       4.796   9.946 -29.046  1.00 68.94           O
ATOM    928  HA  THR A  77       6.659  10.865 -27.405  1.00 68.94           H
ATOM    929  CB  THR A  77       7.890   9.976 -28.933  1.00 68.94           C
ATOM    930  HB  THR A  77       7.533  10.622 -29.735  1.00 68.94           H
ATOM    931  OG1 THR A  77       8.140   8.622 -29.300  1.00 68.94           O
ATOM    932  HG1 THR A  77       8.590   8.587 -30.192  1.00 68.94           H
ATOM    933  CG2 THR A  77       9.245  10.482 -28.434  1.00 68.94           C
ATOM    934 1HG2 THR A  77       9.633   9.798 -27.679  1.00 68.94           H
ATOM    935 2HG2 THR A  77       9.123  11.474 -27.997  1.00 68.94           H
ATOM    936 3HG2 THR A  77       9.943  10.536 -29.269  1.00 68.94           H
ATOM    937  HN  THR A  77       8.098   8.382 -27.058  1.00 68.94           H
ATOM    938  N   ARG A  78       5.208   8.113 -27.788  1.00 70.12           N
ATOM    939  CA  ARG A  78       3.998   7.421 -28.199  1.00 70.12           C
ATOM    940  C   ARG A  78       2.784   7.993 -27.465  1.00 70.12           C
ATOM    941  O   ARG A  78       2.890   8.408 -26.312  1.00 70.12           O
ATOM    942  HA  ARG A  78       3.927   7.598 -29.273  1.00 70.12           H
ATOM    943  CB  ARG A  78       4.098   5.921 -27.915  1.00 70.12           C
ATOM    944 1HB  ARG A  78       3.472   5.371 -28.618  1.00 70.12           H
ATOM    945 2HB  ARG A  78       5.123   5.585 -28.070  1.00 70.12           H
ATOM    946  CG  ARG A  78       3.663   5.604 -26.482  1.00 70.12           C
ATOM    947 1HG  ARG A  78       4.223   6.226 -25.783  1.00 70.12           H
ATOM    948 2HG  ARG A  78       2.609   5.852 -26.355  1.00 70.12           H
ATOM    949  CD  ARG A  78       3.889   4.127 -26.154  1.00 70.12           C
ATOM    950 1HD  ARG A  78       3.061   3.531 -26.537  1.00 70.12           H
ATOM    951 2HD  ARG A  78       4.793   3.771 -26.648  1.00 70.12           H
ATOM    952  NE  ARG A  78       4.008   3.946 -24.690  1.00 70.12           N
ATOM    953  HE  ARG A  78       4.924   3.957 -24.290  1.00 70.12           H
ATOM    954  CZ  ARG A  78       2.965   3.769 -23.868  1.00 70.12           C
ATOM    955  NH1 ARG A  78       1.715   3.745 -24.350  1.00 70.12           N
ATOM    956 1HH1 ARG A  78       1.555   3.861 -25.330  1.00 70.12           H
ATOM    957 2HH1 ARG A  78       0.942   3.612 -23.730  1.00 70.12           H
ATOM    958  NH2 ARG A  78       3.191   3.615 -22.556  1.00 70.12           N
ATOM    959 1HH2 ARG A  78       2.424   3.481 -21.929  1.00 70.12           H
ATOM    960 2HH2 ARG A  78       4.127   3.633 -22.204  1.00 70.12           H
ATOM    961  HN  ARG A  78       5.771   7.620 -27.125  1.00 70.12           H
ATOM    962  N   VAL A  79       1.658   7.996 -28.163  1.00 75.94           N
ATOM    963  CA  VAL A  79       0.407   8.428 -27.564  1.00 75.94           C
ATOM    964  C   VAL A  79       0.198   7.689 -26.241  1.00 75.94           C
ATOM    965  O   VAL A  79       0.347   6.470 -26.176  1.00 75.94           O
ATOM    966  HA  VAL A  79       0.491   9.496 -27.360  1.00 75.94           H
ATOM    967  CB  VAL A  79      -0.745   8.224 -28.551  1.00 75.94           C
ATOM    968  HB  VAL A  79      -0.905   7.151 -28.661  1.00 75.94           H
ATOM    969  CG1 VAL A  79      -2.039   8.840 -28.018  1.00 75.94           C
ATOM    970 1HG1 VAL A  79      -2.303   8.370 -27.070  1.00 75.94           H
ATOM    971 2HG1 VAL A  79      -1.896   9.910 -27.864  1.00 75.94           H
ATOM    972 3HG1 VAL A  79      -2.841   8.681 -28.738  1.00 75.94           H
ATOM    973  CG2 VAL A  79      -0.394   8.791 -29.928  1.00 75.94           C
ATOM    974 1HG2 VAL A  79      -0.194   9.858 -29.841  1.00 75.94           H
ATOM    975 2HG2 VAL A  79       0.492   8.285 -30.314  1.00 75.94           H
ATOM    976 3HG2 VAL A  79      -1.229   8.632 -30.610  1.00 75.94           H
ATOM    977  HN  VAL A  79       1.592   7.712 -29.120  1.00 75.94           H
ATOM    978  N   LYS A  80      -0.143   8.458 -25.217  1.00 78.13           N
ATOM    979  CA  LYS A  80      -0.430   7.885 -23.913  1.00 78.13           C
ATOM    980  C   LYS A  80      -1.727   7.077 -23.991  1.00 78.13           C
ATOM    981  O   LYS A  80      -2.538   7.284 -24.892  1.00 78.13           O
ATOM    982  HA  LYS A  80       0.386   7.206 -23.668  1.00 78.13           H
ATOM    983  CB  LYS A  80      -0.449   8.976 -22.841  1.00 78.13           C
ATOM    984 1HB  LYS A  80      -1.354   9.575 -22.941  1.00 78.13           H
ATOM    985 2HB  LYS A  80      -0.479   8.519 -21.852  1.00 78.13           H
ATOM    986  CG  LYS A  80       0.781   9.878 -22.954  1.00 78.13           C
ATOM    987 1HG  LYS A  80       0.775  10.388 -23.918  1.00 78.13           H
ATOM    988 2HG  LYS A  80       0.744  10.650 -22.185  1.00 78.13           H
ATOM    989  CD  LYS A  80       2.071   9.068 -22.809  1.00 78.13           C
ATOM    990 1HD  LYS A  80       2.089   8.579 -21.835  1.00 78.13           H
ATOM    991 2HD  LYS A  80       2.096   8.279 -23.561  1.00 78.13           H
ATOM    992  CE  LYS A  80       3.302   9.964 -22.959  1.00 78.13           C
ATOM    993 1HE  LYS A  80       3.163  10.645 -23.799  1.00 78.13           H
ATOM    994 2HE  LYS A  80       3.423  10.578 -22.067  1.00 78.13           H
ATOM    995  NZ  LYS A  80       4.516   9.145 -23.174  1.00 78.13           N
ATOM    996 1HZ  LYS A  80       5.291   9.749 -23.423  1.00 78.13           H
ATOM    997 2HZ  LYS A  80       4.739   8.642 -22.322  1.00 78.13           H
ATOM    998 3HZ  LYS A  80       4.349   8.483 -23.923  1.00 78.13           H
ATOM    999  HN  LYS A  80      -0.223   9.454 -25.268  1.00 78.13           H
ATOM   1000  N   THR A  81      -1.881   6.173 -23.035  1.00 78.95           N
ATOM   1001  CA  THR A  81      -3.135   5.456 -22.879  1.00 78.95           C
ATOM   1002  C   THR A  81      -3.688   5.650 -21.465  1.00 78.95           C
ATOM   1003  O   THR A  81      -2.988   6.146 -20.584  1.00 78.95           O
ATOM   1004  HA  THR A  81      -3.863   5.882 -23.568  1.00 78.95           H
ATOM   1005  CB  THR A  81      -2.889   3.989 -23.238  1.00 78.95           C
ATOM   1006  HB  THR A  81      -3.829   3.441 -23.303  1.00 78.95           H
ATOM   1007  OG1 THR A  81      -1.981   3.534 -22.238  1.00 78.95           O
ATOM   1008  HG1 THR A  81      -1.043   3.761 -22.500  1.00 78.95           H
ATOM   1009  CG2 THR A  81      -2.114   3.829 -24.547  1.00 78.95           C
ATOM   1010 1HG2 THR A  81      -1.144   4.320 -24.457  1.00 78.95           H
ATOM   1011 2HG2 THR A  81      -2.677   4.284 -25.361  1.00 78.95           H
ATOM   1012 3HG2 THR A  81      -1.966   2.769 -24.755  1.00 78.95           H
ATOM   1013  HN  THR A  81      -1.170   5.929 -22.376  1.00 78.95           H
ATOM   1014  N   MET A  82      -4.940   5.250 -21.294  1.00 80.15           N
ATOM   1015  CA  MET A  82      -5.563   5.283 -19.981  1.00 80.15           C
ATOM   1016  C   MET A  82      -4.756   4.465 -18.971  1.00 80.15           C
ATOM   1017  O   MET A  82      -4.550   4.899 -17.839  1.00 80.15           O
ATOM   1018  HA  MET A  82      -5.570   6.332 -19.686  1.00 80.15           H
ATOM   1019  CB  MET A  82      -6.983   4.722 -20.076  1.00 80.15           C
ATOM   1020 1HB  MET A  82      -7.584   5.352 -20.731  1.00 80.15           H
ATOM   1021 2HB  MET A  82      -6.956   3.729 -20.525  1.00 80.15           H
ATOM   1022  CG  MET A  82      -7.635   4.645 -18.694  1.00 80.15           C
ATOM   1023 1HG  MET A  82      -7.273   3.766 -18.160  1.00 80.15           H
ATOM   1024 2HG  MET A  82      -7.355   5.516 -18.101  1.00 80.15           H
ATOM   1025  SD  MET A  82      -9.411   4.568 -18.860  1.00 80.15           S
ATOM   1026  CE  MET A  82      -9.894   4.859 -17.167  1.00 80.15           C
ATOM   1027 1HE  MET A  82      -9.474   4.080 -16.530  1.00 80.15           H
ATOM   1028 2HE  MET A  82      -9.521   5.831 -16.845  1.00 80.15           H
ATOM   1029 3HE  MET A  82     -10.981   4.843 -17.091  1.00 80.15           H
ATOM   1030  HN  MET A  82      -5.524   4.909 -22.030  1.00 80.15           H
ATOM   1031  N   THR A  83      -4.322   3.295 -19.417  1.00 80.29           N
ATOM   1032  CA  THR A  83      -3.465   2.454 -18.599  1.00 80.29           C
ATOM   1033  C   THR A  83      -2.225   3.231 -18.152  1.00 80.29           C
ATOM   1034  O   THR A  83      -1.841   3.176 -16.985  1.00 80.29           O
ATOM   1035  HA  THR A  83      -4.012   2.179 -17.698  1.00 80.29           H
ATOM   1036  CB  THR A  83      -3.135   1.193 -19.401  1.00 80.29           C
ATOM   1037  HB  THR A  83      -2.548   1.438 -20.287  1.00 80.29           H
ATOM   1038  OG1 THR A  83      -4.406   0.599 -19.651  1.00 80.29           O
ATOM   1039  HG1 THR A  83      -5.133   1.183 -19.292  1.00 80.29           H
ATOM   1040  CG2 THR A  83      -2.391   0.147 -18.569  1.00 80.29           C
ATOM   1041 1HG2 THR A  83      -3.008  -0.147 -17.719  1.00 80.29           H
ATOM   1042 2HG2 THR A  83      -1.453   0.570 -18.208  1.00 80.29           H
ATOM   1043 3HG2 THR A  83      -2.182  -0.726 -19.186  1.00 80.29           H
ATOM   1044  HN  THR A  83      -4.546   2.922 -20.317  1.00 80.29           H
ATOM   1045  N   ASP A  84      -1.633   3.937 -19.104  1.00 82.34           N
ATOM   1046  CA  ASP A  84      -0.385   4.637 -18.850  1.00 82.34           C
ATOM   1047  C   ASP A  84      -0.611   5.699 -17.773  1.00 82.34           C
ATOM   1048  O   ASP A  84       0.264   5.945 -16.945  1.00 82.34           O
ATOM   1049  HA  ASP A  84       0.317   3.866 -18.534  1.00 82.34           H
ATOM   1050  CB  ASP A  84       0.117   5.343 -20.112  1.00 82.34           C
ATOM   1051 1HB  ASP A  84      -0.591   6.118 -20.405  1.00 82.34           H
ATOM   1052 2HB  ASP A  84       1.065   5.839 -19.902  1.00 82.34           H
ATOM   1053  CG  ASP A  84       0.298   4.349 -21.261  1.00 82.34           C
ATOM   1054  OD1 ASP A  84       0.961   3.317 -21.019  1.00 82.34           O
ATOM   1055  OD2 ASP A  84      -0.231   4.643 -22.354  1.00 82.34           O
ATOM   1056  HN  ASP A  84      -1.990   4.034 -20.033  1.00 82.34           H
ATOM   1057  N   MET A  85      -1.791   6.301 -17.819  1.00 86.85           N
ATOM   1058  CA  MET A  85      -2.141   7.336 -16.861  1.00 86.85           C
ATOM   1059  C   MET A  85      -2.160   6.780 -15.435  1.00 86.85           C
ATOM   1060  O   MET A  85      -1.647   7.410 -14.512  1.00 86.85           O
ATOM   1061  HA  MET A  85      -1.364   8.095 -16.951  1.00 86.85           H
ATOM   1062  CB  MET A  85      -3.519   7.906 -17.205  1.00 86.85           C
ATOM   1063 1HB  MET A  85      -3.530   8.237 -18.243  1.00 86.85           H
ATOM   1064 2HB  MET A  85      -4.273   7.124 -17.112  1.00 86.85           H
ATOM   1065  CG  MET A  85      -3.873   9.076 -16.286  1.00 86.85           C
ATOM   1066 1HG  MET A  85      -4.884   9.425 -16.500  1.00 86.85           H
ATOM   1067 2HG  MET A  85      -3.863   8.750 -15.246  1.00 86.85           H
ATOM   1068  SD  MET A  85      -2.708  10.408 -16.517  1.00 86.85           S
ATOM   1069  CE  MET A  85      -3.167  10.941 -18.158  1.00 86.85           C
ATOM   1070 1HE  MET A  85      -3.039  10.114 -18.857  1.00 86.85           H
ATOM   1071 2HE  MET A  85      -4.209  11.259 -18.158  1.00 86.85           H
ATOM   1072 3HE  MET A  85      -2.532  11.774 -18.461  1.00 86.85           H
ATOM   1073  HN  MET A  85      -2.500   6.092 -18.493  1.00 86.85           H
ATOM   1074  N   PHE A  86      -2.758   5.605 -15.300  1.00 87.72           N
ATOM   1075  CA  PHE A  86      -2.862   4.963 -14.001  1.00 87.72           C
ATOM   1076  C   PHE A  86      -1.492   4.482 -13.517  1.00 87.72           C
ATOM   1077  O   PHE A  86      -1.187   4.562 -12.328  1.00 87.72           O
ATOM   1078  HA  PHE A  86      -3.252   5.704 -13.304  1.00 87.72           H
ATOM   1079  CB  PHE A  86      -3.783   3.753 -14.172  1.00 87.72           C
ATOM   1080 1HB  PHE A  86      -3.392   3.121 -14.970  1.00 87.72           H
ATOM   1081 2HB  PHE A  86      -3.761   3.161 -13.257  1.00 87.72           H
ATOM   1082  CG  PHE A  86      -5.234   4.116 -14.494  1.00 87.72           C
ATOM   1083  CD1 PHE A  86      -5.815   5.190 -13.894  1.00 87.72           C
ATOM   1084  HD1 PHE A  86      -5.247   5.791 -13.185  1.00 87.72           H
ATOM   1085  CD2 PHE A  86      -5.942   3.365 -15.379  1.00 87.72           C
ATOM   1086  HD2 PHE A  86      -5.477   2.505 -15.859  1.00 87.72           H
ATOM   1087  CE1 PHE A  86      -7.162   5.527 -14.193  1.00 87.72           C
ATOM   1088  HE1 PHE A  86      -7.627   6.387 -13.712  1.00 87.72           H
ATOM   1089  CE2 PHE A  86      -7.289   3.702 -15.678  1.00 87.72           C
ATOM   1090  HE2 PHE A  86      -7.857   3.101 -16.387  1.00 87.72           H
ATOM   1091  CZ  PHE A  86      -7.870   4.776 -15.078  1.00 87.72           C
ATOM   1092  HZ  PHE A  86      -8.904   5.035 -15.307  1.00 87.72           H
ATOM   1093  HN  PHE A  86      -3.167   5.095 -16.058  1.00 87.72           H
ATOM   1094  N   LEU A  87      -0.704   3.992 -14.463  1.00 86.15           N
ATOM   1095  CA  LEU A  87       0.627   3.502 -14.148  1.00 86.15           C
ATOM   1096  C   LEU A  87       1.478   4.656 -13.614  1.00 86.15           C
ATOM   1097  O   LEU A  87       2.291   4.466 -12.711  1.00 86.15           O
ATOM   1098  HA  LEU A  87       0.523   2.757 -13.360  1.00 86.15           H
ATOM   1099  CB  LEU A  87       1.239   2.798 -15.361  1.00 86.15           C
ATOM   1100 1HB  LEU A  87       1.168   3.466 -16.219  1.00 86.15           H
ATOM   1101 2HB  LEU A  87       2.300   2.639 -15.167  1.00 86.15           H
ATOM   1102  CG  LEU A  87       0.613   1.455 -15.743  1.00 86.15           C
ATOM   1103  HG  LEU A  87      -0.445   1.617 -15.946  1.00 86.15           H
ATOM   1104  CD1 LEU A  87       1.240   0.902 -17.024  1.00 86.15           C
ATOM   1105 1HD1 LEU A  87       1.081   1.607 -17.840  1.00 86.15           H
ATOM   1106 2HD1 LEU A  87       2.310   0.758 -16.872  1.00 86.15           H
ATOM   1107 3HD1 LEU A  87       0.777  -0.053 -17.273  1.00 86.15           H
ATOM   1108  CD2 LEU A  87       0.702   0.459 -14.585  1.00 86.15           C
ATOM   1109 1HD2 LEU A  87       1.748   0.296 -14.326  1.00 86.15           H
ATOM   1110 2HD2 LEU A  87       0.172   0.859 -13.720  1.00 86.15           H
ATOM   1111 3HD2 LEU A  87       0.250  -0.487 -14.883  1.00 86.15           H
ATOM   1112  HN  LEU A  87      -0.961   3.928 -15.427  1.00 86.15           H
ATOM   1113  N   LEU A  88       1.260   5.828 -14.194  1.00 89.58           N
ATOM   1114  CA  LEU A  88       1.964   7.021 -13.757  1.00 89.58           C
ATOM   1115  C   LEU A  88       1.608   7.313 -12.298  1.00 89.58           C
ATOM   1116  O   LEU A  88       2.493   7.471 -11.459  1.00 89.58           O
ATOM   1117  HA  LEU A  88       3.032   6.811 -13.816  1.00 89.58           H
ATOM   1118  CB  LEU A  88       1.680   8.188 -14.705  1.00 89.58           C
ATOM   1119 1HB  LEU A  88       2.118   7.957 -15.676  1.00 89.58           H
ATOM   1120 2HB  LEU A  88       0.602   8.258 -14.850  1.00 89.58           H
ATOM   1121  CG  LEU A  88       2.196   9.557 -14.257  1.00 89.58           C
ATOM   1122  HG  LEU A  88       1.871   9.725 -13.230  1.00 89.58           H
ATOM   1123  CD1 LEU A  88       3.726   9.594 -14.259  1.00 89.58           C
ATOM   1124 1HD1 LEU A  88       4.108   8.836 -13.576  1.00 89.58           H
ATOM   1125 2HD1 LEU A  88       4.093   9.394 -15.266  1.00 89.58           H
ATOM   1126 3HD1 LEU A  88       4.066  10.578 -13.937  1.00 89.58           H
ATOM   1127  CD2 LEU A  88       1.595  10.676 -15.110  1.00 89.58           C
ATOM   1128 1HD2 LEU A  88       1.868  10.523 -16.154  1.00 89.58           H
ATOM   1129 2HD2 LEU A  88       0.509  10.663 -15.014  1.00 89.58           H
ATOM   1130 3HD2 LEU A  88       1.978  11.638 -14.771  1.00 89.58           H
ATOM   1131  HN  LEU A  88       0.618   5.968 -14.947  1.00 89.58           H
ATOM   1132  N   ASN A  89       0.309   7.377 -12.041  1.00 92.21           N
ATOM   1133  CA  ASN A  89      -0.175   7.763 -10.727  1.00 92.21           C
ATOM   1134  C   ASN A  89       0.255   6.713  -9.700  1.00 92.21           C
ATOM   1135  O   ASN A  89       0.468   7.033  -8.532  1.00 92.21           O
ATOM   1136  HA  ASN A  89       0.268   8.740 -10.534  1.00 92.21           H
ATOM   1137  CB  ASN A  89      -1.703   7.847 -10.706  1.00 92.21           C
ATOM   1138 1HB  ASN A  89      -2.124   7.030 -11.291  1.00 92.21           H
ATOM   1139 2HB  ASN A  89      -2.063   7.726  -9.684  1.00 92.21           H
ATOM   1140  CG  ASN A  89      -2.186   9.186 -11.267  1.00 92.21           C
ATOM   1141  OD1 ASN A  89      -2.436  10.137 -10.545  1.00 92.21           O
ATOM   1142  ND2 ASN A  89      -2.304   9.206 -12.592  1.00 92.21           N
ATOM   1143 1HD2 ASN A  89      -2.082   8.390 -13.126  1.00 92.21           H
ATOM   1144 2HD2 ASN A  89      -2.613  10.037 -13.054  1.00 92.21           H
ATOM   1145  HN  ASN A  89      -0.404   7.170 -12.710  1.00 92.21           H
ATOM   1146  N   LEU A  90       0.369   5.481 -10.174  1.00 90.74           N
ATOM   1147  CA  LEU A  90       0.786   4.385  -9.316  1.00 90.74           C
ATOM   1148  C   LEU A  90       2.222   4.628  -8.846  1.00 90.74           C
ATOM   1149  O   LEU A  90       2.529   4.462  -7.667  1.00 90.74           O
ATOM   1150  HA  LEU A  90       0.132   4.387  -8.443  1.00 90.74           H
ATOM   1151  CB  LEU A  90       0.590   3.044 -10.026  1.00 90.74           C
ATOM   1152 1HB  LEU A  90      -0.352   3.080 -10.574  1.00 90.74           H
ATOM   1153 2HB  LEU A  90       1.383   2.927 -10.764  1.00 90.74           H
ATOM   1154  CG  LEU A  90       0.579   1.805  -9.128  1.00 90.74           C
ATOM   1155  HG  LEU A  90       1.339   1.935  -8.358  1.00 90.74           H
ATOM   1156  CD1 LEU A  90      -0.766   1.656  -8.415  1.00 90.74           C
ATOM   1157 1HD1 LEU A  90      -0.950   2.536  -7.799  1.00 90.74           H
ATOM   1158 2HD1 LEU A  90      -1.561   1.559  -9.155  1.00 90.74           H
ATOM   1159 3HD1 LEU A  90      -0.747   0.768  -7.784  1.00 90.74           H
ATOM   1160  CD2 LEU A  90       0.949   0.550  -9.922  1.00 90.74           C
ATOM   1161 1HD2 LEU A  90       0.230   0.404 -10.727  1.00 90.74           H
ATOM   1162 2HD2 LEU A  90       1.947   0.668 -10.343  1.00 90.74           H
ATOM   1163 3HD2 LEU A  90       0.934  -0.316  -9.260  1.00 90.74           H
ATOM   1164  HN  LEU A  90       0.183   5.227 -11.123  1.00 90.74           H
ATOM   1165  N   ALA A  91       3.062   5.017  -9.794  1.00 93.19           N
ATOM   1166  CA  ALA A  91       4.467   5.244  -9.500  1.00 93.19           C
ATOM   1167  C   ALA A  91       4.599   6.429  -8.542  1.00 93.19           C
ATOM   1168  O   ALA A  91       5.462   6.431  -7.666  1.00 93.19           O
ATOM   1169  HA  ALA A  91       4.853   4.349  -9.013  1.00 93.19           H
ATOM   1170  CB  ALA A  91       5.233   5.462 -10.807  1.00 93.19           C
ATOM   1171 1HB  ALA A  91       5.131   4.580 -11.439  1.00 93.19           H
ATOM   1172 2HB  ALA A  91       4.826   6.330 -11.326  1.00 93.19           H
ATOM   1173 3HB  ALA A  91       6.287   5.632 -10.586  1.00 93.19           H
ATOM   1174  HN  ALA A  91       2.798   5.177 -10.745  1.00 93.19           H
ATOM   1175  N   ILE A  92       3.731   7.410  -8.741  1.00 94.54           N
ATOM   1176  CA  ILE A  92       3.734   8.595  -7.901  1.00 94.54           C
ATOM   1177  C   ILE A  92       3.370   8.199  -6.468  1.00 94.54           C
ATOM   1178  O   ILE A  92       4.025   8.624  -5.518  1.00 94.54           O
ATOM   1179  HA  ILE A  92       4.748   8.993  -7.901  1.00 94.54           H
ATOM   1180  CB  ILE A  92       2.823   9.673  -8.491  1.00 94.54           C
ATOM   1181  HB  ILE A  92       1.862   9.216  -8.729  1.00 94.54           H
ATOM   1182  CG1 ILE A  92       3.399  10.221  -9.799  1.00 94.54           C
ATOM   1183 1HG1 ILE A  92       4.285  10.819  -9.587  1.00 94.54           H
ATOM   1184 2HG1 ILE A  92       3.715   9.395 -10.435  1.00 94.54           H
ATOM   1185  CG2 ILE A  92       2.556  10.783  -7.473  1.00 94.54           C
ATOM   1186 1HG2 ILE A  92       2.071  10.360  -6.593  1.00 94.54           H
ATOM   1187 2HG2 ILE A  92       3.500  11.244  -7.181  1.00 94.54           H
ATOM   1188 3HG2 ILE A  92       1.906  11.537  -7.918  1.00 94.54           H
ATOM   1189  CD1 ILE A  92       2.366  11.074 -10.537  1.00 94.54           C
ATOM   1190 1HD1 ILE A  92       1.491  10.467 -10.768  1.00 94.54           H
ATOM   1191 2HD1 ILE A  92       2.069  11.913  -9.907  1.00 94.54           H
ATOM   1192 3HD1 ILE A  92       2.801  11.451 -11.463  1.00 94.54           H
ATOM   1193  HN  ILE A  92       3.035   7.404  -9.460  1.00 94.54           H
ATOM   1194  N   ALA A  93       2.326   7.391  -6.359  1.00 94.41           N
ATOM   1195  CA  ALA A  93       1.837   6.971  -5.056  1.00 94.41           C
ATOM   1196  C   ALA A  93       2.955   6.241  -4.308  1.00 94.41           C
ATOM   1197  O   ALA A  93       3.189   6.499  -3.128  1.00 94.41           O
ATOM   1198  HA  ALA A  93       1.565   7.868  -4.499  1.00 94.41           H
ATOM   1199  CB  ALA A  93       0.590   6.103  -5.233  1.00 94.41           C
ATOM   1200 1HB  ALA A  93      -0.183   6.678  -5.743  1.00 94.41           H
ATOM   1201 2HB  ALA A  93       0.841   5.224  -5.827  1.00 94.41           H
ATOM   1202 3HB  ALA A  93       0.224   5.789  -4.256  1.00 94.41           H
ATOM   1203  HN  ALA A  93       1.818   7.024  -7.138  1.00 94.41           H
ATOM   1204  N   ASP A  94       3.615   5.343  -5.025  1.00 93.30           N
ATOM   1205  CA  ASP A  94       4.674   4.545  -4.433  1.00 93.30           C
ATOM   1206  C   ASP A  94       5.782   5.471  -3.927  1.00 93.30           C
ATOM   1207  O   ASP A  94       6.288   5.292  -2.820  1.00 93.30           O
ATOM   1208  HA  ASP A  94       4.197   3.987  -3.628  1.00 93.30           H
ATOM   1209  CB  ASP A  94       5.287   3.593  -5.462  1.00 93.30           C
ATOM   1210 1HB  ASP A  94       5.408   4.110  -6.415  1.00 93.30           H
ATOM   1211 2HB  ASP A  94       6.282   3.291  -5.136  1.00 93.30           H
ATOM   1212  CG  ASP A  94       4.410   2.355  -5.655  1.00 93.30           C
ATOM   1213  OD1 ASP A  94       3.714   1.995  -4.681  1.00 93.30           O
ATOM   1214  OD2 ASP A  94       4.454   1.796  -6.772  1.00 93.30           O
ATOM   1215  HN  ASP A  94       3.436   5.159  -5.992  1.00 93.30           H
ATOM   1216  N   LEU A  95       6.127   6.440  -4.762  1.00 95.81           N
ATOM   1217  CA  LEU A  95       7.201   7.363  -4.435  1.00 95.81           C
ATOM   1218  C   LEU A  95       6.870   8.080  -3.124  1.00 95.81           C
ATOM   1219  O   LEU A  95       7.726   8.212  -2.251  1.00 95.81           O
ATOM   1220  HA  LEU A  95       8.105   6.773  -4.286  1.00 95.81           H
ATOM   1221  CB  LEU A  95       7.467   8.312  -5.605  1.00 95.81           C
ATOM   1222 1HB  LEU A  95       6.508   8.644  -6.002  1.00 95.81           H
ATOM   1223 2HB  LEU A  95       7.977   9.196  -5.221  1.00 95.81           H
ATOM   1224  CG  LEU A  95       8.295   7.740  -6.757  1.00 95.81           C
ATOM   1225  HG  LEU A  95       7.774   6.867  -7.152  1.00 95.81           H
ATOM   1226  CD1 LEU A  95       8.415   8.749  -7.900  1.00 95.81           C
ATOM   1227 1HD1 LEU A  95       7.421   8.996  -8.273  1.00 95.81           H
ATOM   1228 2HD1 LEU A  95       8.901   9.654  -7.536  1.00 95.81           H
ATOM   1229 3HD1 LEU A  95       9.008   8.317  -8.706  1.00 95.81           H
ATOM   1230  CD2 LEU A  95       9.664   7.264  -6.266  1.00 95.81           C
ATOM   1231 1HD2 LEU A  95      10.205   8.104  -5.831  1.00 95.81           H
ATOM   1232 2HD2 LEU A  95       9.530   6.488  -5.513  1.00 95.81           H
ATOM   1233 3HD2 LEU A  95      10.231   6.862  -7.106  1.00 95.81           H
ATOM   1234  HN  LEU A  95       5.688   6.600  -5.646  1.00 95.81           H
ATOM   1235  N   LEU A  96       5.625   8.525  -3.028  1.00 94.93           N
ATOM   1236  CA  LEU A  96       5.201   9.324  -1.892  1.00 94.93           C
ATOM   1237  C   LEU A  96       5.436   8.534  -0.602  1.00 94.93           C
ATOM   1238  O   LEU A  96       5.869   9.095   0.403  1.00 94.93           O
ATOM   1239  HA  LEU A  96       5.826  10.217  -1.869  1.00 94.93           H
ATOM   1240  CB  LEU A  96       3.755   9.789  -2.073  1.00 94.93           C
ATOM   1241 1HB  LEU A  96       3.152   8.929  -2.367  1.00 94.93           H
ATOM   1242 2HB  LEU A  96       3.379  10.126  -1.107  1.00 94.93           H
ATOM   1243  CG  LEU A  96       3.532  10.906  -3.094  1.00 94.93           C
ATOM   1244  HG  LEU A  96       3.837  10.539  -4.074  1.00 94.93           H
ATOM   1245  CD1 LEU A  96       2.050  11.274  -3.190  1.00 94.93           C
ATOM   1246 1HD1 LEU A  96       1.478  10.399  -3.498  1.00 94.93           H
ATOM   1247 2HD1 LEU A  96       1.697  11.614  -2.216  1.00 94.93           H
ATOM   1248 3HD1 LEU A  96       1.920  12.070  -3.922  1.00 94.93           H
ATOM   1249  CD2 LEU A  96       4.405  12.122  -2.775  1.00 94.93           C
ATOM   1250 1HD2 LEU A  96       4.155  12.499  -1.784  1.00 94.93           H
ATOM   1251 2HD2 LEU A  96       5.455  11.831  -2.799  1.00 94.93           H
ATOM   1252 3HD2 LEU A  96       4.227  12.901  -3.517  1.00 94.93           H
ATOM   1253  HN  LEU A  96       4.914   8.347  -3.709  1.00 94.93           H
ATOM   1254  N   PHE A  97       5.142   7.245  -0.674  1.00 94.67           N
ATOM   1255  CA  PHE A  97       5.303   6.375   0.479  1.00 94.67           C
ATOM   1256  C   PHE A  97       6.783   6.136   0.782  1.00 94.67           C
ATOM   1257  O   PHE A  97       7.211   6.247   1.930  1.00 94.67           O
ATOM   1258  HA  PHE A  97       4.836   6.874   1.328  1.00 94.67           H
ATOM   1259  CB  PHE A  97       4.644   5.040   0.128  1.00 94.67           C
ATOM   1260 1HB  PHE A  97       3.562   5.167   0.133  1.00 94.67           H
ATOM   1261 2HB  PHE A  97       4.927   4.762  -0.888  1.00 94.67           H
ATOM   1262  CG  PHE A  97       5.012   3.896   1.074  1.00 94.67           C
ATOM   1263  CD1 PHE A  97       5.635   2.787   0.592  1.00 94.67           C
ATOM   1264  HD1 PHE A  97       5.872   2.713  -0.470  1.00 94.67           H
ATOM   1265  CD2 PHE A  97       4.717   3.987   2.399  1.00 94.67           C
ATOM   1266  HD2 PHE A  97       4.218   4.876   2.786  1.00 94.67           H
ATOM   1267  CE1 PHE A  97       5.977   1.725   1.471  1.00 94.67           C
ATOM   1268  HE1 PHE A  97       6.476   0.837   1.084  1.00 94.67           H
ATOM   1269  CE2 PHE A  97       5.059   2.926   3.278  1.00 94.67           C
ATOM   1270  HE2 PHE A  97       4.822   2.999   4.339  1.00 94.67           H
ATOM   1271  CZ  PHE A  97       5.682   1.817   2.795  1.00 94.67           C
ATOM   1272  HZ  PHE A  97       5.944   1.002   3.470  1.00 94.67           H
ATOM   1273  HN  PHE A  97       4.799   6.794  -1.498  1.00 94.67           H
ATOM   1274  N   LEU A  98       7.524   5.811  -0.267  1.00 95.94           N
ATOM   1275  CA  LEU A  98       8.905   5.389  -0.106  1.00 95.94           C
ATOM   1276  C   LEU A  98       9.683   6.476   0.639  1.00 95.94           C
ATOM   1277  O   LEU A  98      10.570   6.175   1.435  1.00 95.94           O
ATOM   1278  HA  LEU A  98       8.902   4.487   0.506  1.00 95.94           H
ATOM   1279  CB  LEU A  98       9.513   5.016  -1.459  1.00 95.94           C
ATOM   1280 1HB  LEU A  98       9.334   5.836  -2.154  1.00 95.94           H
ATOM   1281 2HB  LEU A  98      10.593   4.929  -1.339  1.00 95.94           H
ATOM   1282  CG  LEU A  98       8.994   3.724  -2.095  1.00 95.94           C
ATOM   1283  HG  LEU A  98       7.906   3.725  -2.029  1.00 95.94           H
ATOM   1284  CD1 LEU A  98       9.357   3.659  -3.579  1.00 95.94           C
ATOM   1285 1HD1 LEU A  98       8.913   4.507  -4.100  1.00 95.94           H
ATOM   1286 2HD1 LEU A  98      10.441   3.692  -3.690  1.00 95.94           H
ATOM   1287 3HD1 LEU A  98       8.976   2.731  -4.006  1.00 95.94           H
ATOM   1288  CD2 LEU A  98       9.492   2.497  -1.328  1.00 95.94           C
ATOM   1289 1HD2 LEU A  98      10.582   2.479  -1.340  1.00 95.94           H
ATOM   1290 2HD2 LEU A  98       9.141   2.546  -0.297  1.00 95.94           H
ATOM   1291 3HD2 LEU A  98       9.109   1.593  -1.801  1.00 95.94           H
ATOM   1292  HN  LEU A  98       7.197   5.832  -1.211  1.00 95.94           H
ATOM   1293  N   VAL A  99       9.321   7.718   0.353  1.00 96.30           N
ATOM   1294  CA  VAL A  99      10.011   8.853   0.943  1.00 96.30           C
ATOM   1295  C   VAL A  99       9.840   8.814   2.462  1.00 96.30           C
ATOM   1296  O   VAL A  99      10.581   9.472   3.191  1.00 96.30           O
ATOM   1297  HA  VAL A  99      11.070   8.754   0.706  1.00 96.30           H
ATOM   1298  CB  VAL A  99       9.506  10.155   0.317  1.00 96.30           C
ATOM   1299  HB  VAL A  99       8.416  10.142   0.350  1.00 96.30           H
ATOM   1300  CG1 VAL A  99       9.985  11.369   1.116  1.00 96.30           C
ATOM   1301 1HG1 VAL A  99       9.610  11.303   2.137  1.00 96.30           H
ATOM   1302 2HG1 VAL A  99      11.075  11.387   1.129  1.00 96.30           H
ATOM   1303 3HG1 VAL A  99       9.612  12.281   0.649  1.00 96.30           H
ATOM   1304  CG2 VAL A  99       9.931  10.260  -1.149  1.00 96.30           C
ATOM   1305 1HG2 VAL A  99      11.019  10.240  -1.214  1.00 96.30           H
ATOM   1306 2HG2 VAL A  99       9.518   9.420  -1.708  1.00 96.30           H
ATOM   1307 3HG2 VAL A  99       9.559  11.195  -1.569  1.00 96.30           H
ATOM   1308  HN  VAL A  99       8.574   7.954  -0.268  1.00 96.30           H
ATOM   1309  N   THR A 100       8.858   8.037   2.896  1.00 95.61           N
ATOM   1310  CA  THR A 100       8.544   7.948   4.312  1.00 95.61           C
ATOM   1311  C   THR A 100       9.419   6.891   4.987  1.00 95.61           C
ATOM   1312  O   THR A 100       9.575   6.895   6.207  1.00 95.61           O
ATOM   1313  HA  THR A 100       8.781   8.905   4.777  1.00 95.61           H
ATOM   1314  CB  THR A 100       7.045   7.673   4.447  1.00 95.61           C
ATOM   1315  HB  THR A 100       6.700   7.884   5.459  1.00 95.61           H
ATOM   1316  OG1 THR A 100       6.900   6.322   4.017  1.00 95.61           O
ATOM   1317  HG1 THR A 100       7.623   6.091   3.365  1.00 95.61           H
ATOM   1318  CG2 THR A 100       6.210   8.474   3.446  1.00 95.61           C
ATOM   1319 1HG2 THR A 100       6.509   8.212   2.431  1.00 95.61           H
ATOM   1320 2HG2 THR A 100       6.371   9.540   3.609  1.00 95.61           H
ATOM   1321 3HG2 THR A 100       5.154   8.241   3.585  1.00 95.61           H
ATOM   1322  HN  THR A 100       8.284   7.476   2.299  1.00 95.61           H
ATOM   1323  N   LEU A 101       9.968   6.009   4.164  1.00 95.46           N
ATOM   1324  CA  LEU A 101      10.662   4.839   4.675  1.00 95.46           C
ATOM   1325  C   LEU A 101      11.885   5.287   5.477  1.00 95.46           C
ATOM   1326  O   LEU A 101      12.179   4.727   6.532  1.00 95.46           O
ATOM   1327  HA  LEU A 101       9.978   4.322   5.348  1.00 95.46           H
ATOM   1328  CB  LEU A 101      10.993   3.873   3.535  1.00 95.46           C
ATOM   1329 1HB  LEU A 101      11.500   4.431   2.748  1.00 95.46           H
ATOM   1330 2HB  LEU A 101      11.701   3.133   3.908  1.00 95.46           H
ATOM   1331  CG  LEU A 101       9.805   3.135   2.915  1.00 95.46           C
ATOM   1332  HG  LEU A 101       9.156   3.870   2.440  1.00 95.46           H
ATOM   1333  CD1 LEU A 101      10.269   2.169   1.823  1.00 95.46           C
ATOM   1334 1HD1 LEU A 101      10.782   2.726   1.040  1.00 95.46           H
ATOM   1335 2HD1 LEU A 101      10.951   1.435   2.253  1.00 95.46           H
ATOM   1336 3HD1 LEU A 101       9.405   1.657   1.399  1.00 95.46           H
ATOM   1337  CD2 LEU A 101       8.976   2.429   3.991  1.00 95.46           C
ATOM   1338 1HD2 LEU A 101       9.602   1.707   4.515  1.00 95.46           H
ATOM   1339 2HD2 LEU A 101       8.599   3.165   4.700  1.00 95.46           H
ATOM   1340 3HD2 LEU A 101       8.139   1.912   3.523  1.00 95.46           H
ATOM   1341  HN  LEU A 101       9.944   6.085   3.167  1.00 95.46           H
ATOM   1342  N   PRO A 102      12.618   6.300   4.994  1.00 95.57           N
ATOM   1343  CA  PRO A 102      13.805   6.780   5.706  1.00 95.57           C
ATOM   1344  C   PRO A 102      13.508   7.119   7.158  1.00 95.57           C
ATOM   1345  O   PRO A 102      14.299   6.806   8.046  1.00 95.57           O
ATOM   1346  HA  PRO A 102      14.560   5.995   5.746  1.00 95.57           H
ATOM   1347  CB  PRO A 102      14.231   8.015   4.910  1.00 95.57           C
ATOM   1348 1HB  PRO A 102      13.784   8.924   5.311  1.00 95.57           H
ATOM   1349 2HB  PRO A 102      15.312   8.154   4.934  1.00 95.57           H
ATOM   1350  CG  PRO A 102      13.732   7.716   3.501  1.00 95.57           C
ATOM   1351 1HG  PRO A 102      13.640   8.623   2.904  1.00 95.57           H
ATOM   1352 2HG  PRO A 102      14.415   7.060   2.961  1.00 95.57           H
ATOM   1353  CD  PRO A 102      12.385   7.057   3.751  1.00 95.57           C
ATOM   1354 1HD  PRO A 102      11.591   7.794   3.873  1.00 95.57           H
ATOM   1355 2HD  PRO A 102      12.091   6.411   2.924  1.00 95.57           H
ATOM   1356  N   PHE A 103      12.364   7.757   7.362  1.00 94.94           N
ATOM   1357  CA  PHE A 103      11.982   8.202   8.691  1.00 94.94           C
ATOM   1358  C   PHE A 103      11.672   7.011   9.600  1.00 94.94           C
ATOM   1359  O   PHE A 103      12.020   7.019  10.780  1.00 94.94           O
ATOM   1360  HA  PHE A 103      12.825   8.759   9.100  1.00 94.94           H
ATOM   1361  CB  PHE A 103      10.719   9.050   8.532  1.00 94.94           C
ATOM   1362 1HB  PHE A 103       9.962   8.463   8.013  1.00 94.94           H
ATOM   1363 2HB  PHE A 103      10.321   9.280   9.521  1.00 94.94           H
ATOM   1364  CG  PHE A 103      10.939  10.359   7.771  1.00 94.94           C
ATOM   1365  CD1 PHE A 103      11.296  11.485   8.444  1.00 94.94           C
ATOM   1366  HD1 PHE A 103      11.424  11.456   9.526  1.00 94.94           H
ATOM   1367  CD2 PHE A 103      10.779  10.395   6.421  1.00 94.94           C
ATOM   1368  HD2 PHE A 103      10.493   9.493   5.881  1.00 94.94           H
ATOM   1369  CE1 PHE A 103      11.500  12.700   7.737  1.00 94.94           C
ATOM   1370  HE1 PHE A 103      11.786  13.603   8.277  1.00 94.94           H
ATOM   1371  CE2 PHE A 103      10.984  11.610   5.714  1.00 94.94           C
ATOM   1372  HE2 PHE A 103      10.855  11.639   4.632  1.00 94.94           H
ATOM   1373  CZ  PHE A 103      11.340  12.737   6.387  1.00 94.94           C
ATOM   1374  HZ  PHE A 103      11.497  13.669   5.845  1.00 94.94           H
ATOM   1375  HN  PHE A 103      11.706   7.969   6.639  1.00 94.94           H
ATOM   1376  N   TRP A 104      11.021   6.016   9.016  1.00 93.07           N
ATOM   1377  CA  TRP A 104      10.687   4.807   9.751  1.00 93.07           C
ATOM   1378  C   TRP A 104      11.994   4.125  10.158  1.00 93.07           C
ATOM   1379  O   TRP A 104      12.090   3.559  11.246  1.00 93.07           O
ATOM   1380  HA  TRP A 104      10.127   5.101  10.639  1.00 93.07           H
ATOM   1381  CB  TRP A 104       9.770   3.901   8.927  1.00 93.07           C
ATOM   1382 1HB  TRP A 104      10.139   3.864   7.902  1.00 93.07           H
ATOM   1383 2HB  TRP A 104       9.828   2.887   9.323  1.00 93.07           H
ATOM   1384  CG  TRP A 104       8.306   4.344   8.912  1.00 93.07           C
ATOM   1385  CD1 TRP A 104       7.564   4.706   7.856  1.00 93.07           C
ATOM   1386  HD1 TRP A 104       7.930   4.731   6.829  1.00 93.07           H
ATOM   1387  CD2 TRP A 104       7.431   4.458  10.053  1.00 93.07           C
ATOM   1388  NE1 TRP A 104       6.280   5.044   8.232  1.00 93.07           N
ATOM   1389  HE1 TRP A 104       5.545   5.345   7.624  1.00 93.07           H
ATOM   1390  CE2 TRP A 104       6.196   4.888   9.611  1.00 93.07           C
ATOM   1391  CE3 TRP A 104       7.673   4.206  11.415  1.00 93.07           C
ATOM   1392  HE3 TRP A 104       8.639   3.865  11.790  1.00 93.07           H
ATOM   1393  CZ2 TRP A 104       5.108   5.104  10.465  1.00 93.07           C
ATOM   1394  HZ2 TRP A 104       4.143   5.445  10.090  1.00 93.07           H
ATOM   1395  CZ3 TRP A 104       6.576   4.427  12.256  1.00 93.07           C
ATOM   1396  HZ3 TRP A 104       6.710   4.246  13.322  1.00 93.07           H
ATOM   1397  CH2 TRP A 104       5.327   4.860  11.826  1.00 93.07           C
ATOM   1398  HH2 TRP A 104       4.521   5.008  12.545  1.00 93.07           H
ATOM   1399  HN  TRP A 104      10.724   6.026   8.061  1.00 93.07           H
ATOM   1400  N   ALA A 105      12.968   4.200   9.263  1.00 94.71           N
ATOM   1401  CA  ALA A 105      14.244   3.544   9.488  1.00 94.71           C
ATOM   1402  C   ALA A 105      14.915   4.152  10.721  1.00 94.71           C
ATOM   1403  O   ALA A 105      15.404   3.428  11.587  1.00 94.71           O
ATOM   1404  HA  ALA A 105      14.046   2.489   9.676  1.00 94.71           H
ATOM   1405  CB  ALA A 105      15.110   3.667   8.233  1.00 94.71           C
ATOM   1406 1HB  ALA A 105      14.602   3.194   7.392  1.00 94.71           H
ATOM   1407 2HB  ALA A 105      15.278   4.720   8.009  1.00 94.71           H
ATOM   1408 3HB  ALA A 105      16.068   3.174   8.402  1.00 94.71           H
ATOM   1409  HN  ALA A 105      12.895   4.698   8.398  1.00 94.71           H
ATOM   1410  N   ILE A 106      14.917   5.476  10.762  1.00 94.19           N
ATOM   1411  CA  ILE A 106      15.548   6.190  11.858  1.00 94.19           C
ATOM   1412  C   ILE A 106      14.813   5.869  13.161  1.00 94.19           C
ATOM   1413  O   ILE A 106      15.443   5.634  14.191  1.00 94.19           O
ATOM   1414  HA  ILE A 106      16.572   5.824  11.940  1.00 94.19           H
ATOM   1415  CB  ILE A 106      15.626   7.687  11.549  1.00 94.19           C
ATOM   1416  HB  ILE A 106      14.648   8.014  11.197  1.00 94.19           H
ATOM   1417  CG1 ILE A 106      16.626   7.963  10.425  1.00 94.19           C
ATOM   1418 1HG1 ILE A 106      17.643   7.858  10.804  1.00 94.19           H
ATOM   1419 2HG1 ILE A 106      16.503   7.223   9.634  1.00 94.19           H
ATOM   1420  CG2 ILE A 106      15.945   8.492  12.810  1.00 94.19           C
ATOM   1421 1HG2 ILE A 106      15.163   8.329  13.553  1.00 94.19           H
ATOM   1422 2HG2 ILE A 106      16.903   8.168  13.215  1.00 94.19           H
ATOM   1423 3HG2 ILE A 106      15.994   9.552  12.562  1.00 94.19           H
ATOM   1424  CD1 ILE A 106      16.433   9.368   9.851  1.00 94.19           C
ATOM   1425 1HD1 ILE A 106      15.423   9.461   9.451  1.00 94.19           H
ATOM   1426 2HD1 ILE A 106      16.581  10.106  10.640  1.00 94.19           H
ATOM   1427 3HD1 ILE A 106      17.156   9.538   9.054  1.00 94.19           H
ATOM   1428  HN  ILE A 106      14.497   6.058  10.065  1.00 94.19           H
ATOM   1429  N   ALA A 107      13.491   5.870  13.073  1.00 92.98           N
ATOM   1430  CA  ALA A 107      12.662   5.678  14.251  1.00 92.98           C
ATOM   1431  C   ALA A 107      12.902   4.276  14.815  1.00 92.98           C
ATOM   1432  O   ALA A 107      12.857   4.074  16.027  1.00 92.98           O
ATOM   1433  HA  ALA A 107      12.965   6.416  14.994  1.00 92.98           H
ATOM   1434  CB  ALA A 107      11.196   5.917  13.888  1.00 92.98           C
ATOM   1435 1HB  ALA A 107      11.074   6.936  13.520  1.00 92.98           H
ATOM   1436 2HB  ALA A 107      10.894   5.213  13.113  1.00 92.98           H
ATOM   1437 3HB  ALA A 107      10.574   5.773  14.772  1.00 92.98           H
ATOM   1438  HN  ALA A 107      12.988   5.998  12.218  1.00 92.98           H
ATOM   1439  N   ALA A 108      13.153   3.343  13.908  1.00 92.47           N
ATOM   1440  CA  ALA A 108      13.361   1.958  14.297  1.00 92.47           C
ATOM   1441  C   ALA A 108      14.766   1.804  14.883  1.00 92.47           C
ATOM   1442  O   ALA A 108      14.984   0.985  15.775  1.00 92.47           O
ATOM   1443  HA  ALA A 108      12.628   1.715  15.065  1.00 92.47           H
ATOM   1444  CB  ALA A 108      13.130   1.048  13.089  1.00 92.47           C
ATOM   1445 1HB  ALA A 108      12.109   1.174  12.729  1.00 92.47           H
ATOM   1446 2HB  ALA A 108      13.830   1.312  12.296  1.00 92.47           H
ATOM   1447 3HB  ALA A 108      13.287   0.010  13.381  1.00 92.47           H
ATOM   1448  HN  ALA A 108      13.214   3.520  12.926  1.00 92.47           H
ATOM   1449  N   ALA A 109      15.683   2.603  14.357  1.00 91.97           N
ATOM   1450  CA  ALA A 109      17.083   2.483  14.729  1.00 91.97           C
ATOM   1451  C   ALA A 109      17.262   2.941  16.178  1.00 91.97           C
ATOM   1452  O   ALA A 109      18.114   2.421  16.896  1.00 91.97           O
ATOM   1453  HA  ALA A 109      17.357   1.431  14.653  1.00 91.97           H
ATOM   1454  CB  ALA A 109      17.942   3.288  13.753  1.00 91.97           C
ATOM   1455 1HB  ALA A 109      17.800   2.904  12.743  1.00 91.97           H
ATOM   1456 2HB  ALA A 109      17.645   4.337  13.788  1.00 91.97           H
ATOM   1457 3HB  ALA A 109      18.991   3.198  14.032  1.00 91.97           H
ATOM   1458  HN  ALA A 109      15.483   3.320  13.690  1.00 91.97           H
ATOM   1459  N   ASP A 110      16.443   3.909  16.565  1.00 87.99           N
ATOM   1460  CA  ASP A 110      16.582   4.528  17.872  1.00 87.99           C
ATOM   1461  C   ASP A 110      15.198   4.919  18.395  1.00 87.99           C
ATOM   1462  O   ASP A 110      14.520   4.112  19.028  1.00 87.99           O
ATOM   1463  HA  ASP A 110      17.067   3.777  18.495  1.00 87.99           H
ATOM   1464  CB  ASP A 110      17.433   5.797  17.792  1.00 87.99           C
ATOM   1465 1HB  ASP A 110      18.408   5.560  17.366  1.00 87.99           H
ATOM   1466 2HB  ASP A 110      16.959   6.516  17.123  1.00 87.99           H
ATOM   1467  CG  ASP A 110      17.614   6.423  19.177  1.00 87.99           C
ATOM   1468  OD1 ASP A 110      17.242   5.746  20.159  1.00 87.99           O
ATOM   1469  OD2 ASP A 110      18.121   7.565  19.221  1.00 87.99           O
ATOM   1470  HN  ASP A 110      15.698   4.269  16.003  1.00 87.99           H
ATOM   1471  N   GLN A 111      14.821   6.157  18.111  1.00 88.76           N
ATOM   1472  CA  GLN A 111      13.527   6.661  18.538  1.00 88.76           C
ATOM   1473  C   GLN A 111      13.038   7.747  17.577  1.00 88.76           C
ATOM   1474  O   GLN A 111      13.783   8.191  16.705  1.00 88.76           O
ATOM   1475  HA  GLN A 111      12.855   5.804  18.500  1.00 88.76           H
ATOM   1476  CB  GLN A 111      13.589   7.187  19.973  1.00 88.76           C
ATOM   1477 1HB  GLN A 111      12.601   7.525  20.284  1.00 88.76           H
ATOM   1478 2HB  GLN A 111      13.877   6.381  20.648  1.00 88.76           H
ATOM   1479  CG  GLN A 111      14.588   8.340  20.092  1.00 88.76           C
ATOM   1480 1HG  GLN A 111      15.579   7.999  19.792  1.00 88.76           H
ATOM   1481 2HG  GLN A 111      14.307   9.142  19.410  1.00 88.76           H
ATOM   1482  CD  GLN A 111      14.639   8.876  21.524  1.00 88.76           C
ATOM   1483  OE1 GLN A 111      13.630   9.041  22.189  1.00 88.76           O
ATOM   1484  NE2 GLN A 111      15.868   9.138  21.961  1.00 88.76           N
ATOM   1485 1HE2 GLN A 111      16.655   8.980  21.364  1.00 88.76           H
ATOM   1486 2HE2 GLN A 111      16.005   9.492  22.886  1.00 88.76           H
ATOM   1487  HN  GLN A 111      15.382   6.809  17.601  1.00 88.76           H
ATOM   1488  N   TRP A 112      11.788   8.143  17.770  1.00 91.45           N
ATOM   1489  CA  TRP A 112      11.191   9.169  16.931  1.00 91.45           C
ATOM   1490  C   TRP A 112      11.785  10.518  17.339  1.00 91.45           C
ATOM   1491  O   TRP A 112      11.450  11.055  18.394  1.00 91.45           O
ATOM   1492  HA  TRP A 112      11.449   8.945  15.896  1.00 91.45           H
ATOM   1493  CB  TRP A 112       9.664   9.134  17.027  1.00 91.45           C
ATOM   1494 1HB  TRP A 112       9.323   8.112  16.862  1.00 91.45           H
ATOM   1495 2HB  TRP A 112       9.367   9.410  18.039  1.00 91.45           H
ATOM   1496  CG  TRP A 112       8.957  10.059  16.034  1.00 91.45           C
ATOM   1497  CD1 TRP A 112       8.546  11.319  16.228  1.00 91.45           C
ATOM   1498  HD1 TRP A 112       8.670  11.868  17.162  1.00 91.45           H
ATOM   1499  CD2 TRP A 112       8.593   9.742  14.674  1.00 91.45           C
ATOM   1500  NE1 TRP A 112       7.946  11.836  15.098  1.00 91.45           N
ATOM   1501  HE1 TRP A 112       7.561  12.753  14.999  1.00 91.45           H
ATOM   1502  CE2 TRP A 112       7.976  10.846  14.122  1.00 91.45           C
ATOM   1503  CE3 TRP A 112       8.780   8.561  13.933  1.00 91.45           C
ATOM   1504  HE3 TRP A 112       9.264   7.676  14.346  1.00 91.45           H
ATOM   1505  CZ2 TRP A 112       7.494  10.879  12.808  1.00 91.45           C
ATOM   1506  HZ2 TRP A 112       7.010  11.764  12.396  1.00 91.45           H
ATOM   1507  CZ3 TRP A 112       8.293   8.610  12.622  1.00 91.45           C
ATOM   1508  HZ3 TRP A 112       8.412   7.720  12.003  1.00 91.45           H
ATOM   1509  CH2 TRP A 112       7.669   9.714  12.052  1.00 91.45           C
ATOM   1510  HH2 TRP A 112       7.317   9.672  11.021  1.00 91.45           H
ATOM   1511  HN  TRP A 112      11.189   7.777  18.482  1.00 91.45           H
ATOM   1512  N   LYS A 113      12.657  11.028  16.482  1.00 91.85           N
ATOM   1513  CA  LYS A 113      13.391  12.243  16.794  1.00 91.85           C
ATOM   1514  C   LYS A 113      12.686  13.439  16.151  1.00 91.85           C
ATOM   1515  O   LYS A 113      13.149  14.573  16.266  1.00 91.85           O
ATOM   1516  HA  LYS A 113      13.368  12.370  17.876  1.00 91.85           H
ATOM   1517  CB  LYS A 113      14.859  12.102  16.386  1.00 91.85           C
ATOM   1518 1HB  LYS A 113      14.925  11.884  15.320  1.00 91.85           H
ATOM   1519 2HB  LYS A 113      15.378  13.046  16.550  1.00 91.85           H
ATOM   1520  CG  LYS A 113      15.545  10.991  17.183  1.00 91.85           C
ATOM   1521 1HG  LYS A 113      15.495  11.218  18.248  1.00 91.85           H
ATOM   1522 2HG  LYS A 113      15.015  10.050  17.033  1.00 91.85           H
ATOM   1523  CD  LYS A 113      17.006  10.833  16.757  1.00 91.85           C
ATOM   1524 1HD  LYS A 113      17.058  10.647  15.685  1.00 91.85           H
ATOM   1525 2HD  LYS A 113      17.546  11.761  16.946  1.00 91.85           H
ATOM   1526  CE  LYS A 113      17.676   9.684  17.513  1.00 91.85           C
ATOM   1527 1HE  LYS A 113      17.623   9.866  18.586  1.00 91.85           H
ATOM   1528 2HE  LYS A 113      17.141   8.754  17.321  1.00 91.85           H
ATOM   1529  NZ  LYS A 113      19.089   9.544  17.097  1.00 91.85           N
ATOM   1530 1HZ  LYS A 113      19.513   8.768  17.594  1.00 91.85           H
ATOM   1531 2HZ  LYS A 113      19.132   9.370  16.099  1.00 91.85           H
ATOM   1532 3HZ  LYS A 113      19.591  10.398  17.313  1.00 91.85           H
ATOM   1533  HN  LYS A 113      12.864  10.627  15.590  1.00 91.85           H
ATOM   1534  N   PHE A 114      11.577  13.145  15.487  1.00 93.70           N
ATOM   1535  CA  PHE A 114      10.929  14.131  14.639  1.00 93.70           C
ATOM   1536  C   PHE A 114       9.701  14.727  15.331  1.00 93.70           C
ATOM   1537  O   PHE A 114       9.247  14.210  16.351  1.00 93.70           O
ATOM   1538  HA  PHE A 114      11.655  14.921  14.449  1.00 93.70           H
ATOM   1539  CB  PHE A 114      10.482  13.405  13.369  1.00 93.70           C
ATOM   1540 1HB  PHE A 114       9.664  12.728  13.619  1.00 93.70           H
ATOM   1541 2HB  PHE A 114      10.086  14.136  12.665  1.00 93.70           H
ATOM   1542  CG  PHE A 114      11.594  12.607  12.684  1.00 93.70           C
ATOM   1543  CD1 PHE A 114      12.540  13.252  11.951  1.00 93.70           C
ATOM   1544  HD1 PHE A 114      12.507  14.337  11.851  1.00 93.70           H
ATOM   1545  CD2 PHE A 114      11.635  11.254  12.809  1.00 93.70           C
ATOM   1546  HD2 PHE A 114      10.877  10.737  13.396  1.00 93.70           H
ATOM   1547  CE1 PHE A 114      13.572  12.512  11.315  1.00 93.70           C
ATOM   1548  HE1 PHE A 114      14.330  13.029  10.728  1.00 93.70           H
ATOM   1549  CE2 PHE A 114      12.667  10.514  12.173  1.00 93.70           C
ATOM   1550  HE2 PHE A 114      12.701   9.429  12.273  1.00 93.70           H
ATOM   1551  CZ  PHE A 114      13.614  11.159  11.440  1.00 93.70           C
ATOM   1552  HZ  PHE A 114      14.406  10.591  10.952  1.00 93.70           H
ATOM   1553  HN  PHE A 114      11.124  12.255  15.522  1.00 93.70           H
ATOM   1554  N   GLN A 115       9.198  15.806  14.749  1.00 94.06           N
ATOM   1555  CA  GLN A 115       8.046  16.490  15.309  1.00 94.06           C
ATOM   1556  C   GLN A 115       6.772  15.681  15.054  1.00 94.06           C
ATOM   1557  O   GLN A 115       6.769  14.765  14.233  1.00 94.06           O
ATOM   1558  HA  GLN A 115       8.237  16.551  16.380  1.00 94.06           H
ATOM   1559  CB  GLN A 115       7.919  17.905  14.741  1.00 94.06           C
ATOM   1560 1HB  GLN A 115       7.905  17.864  13.652  1.00 94.06           H
ATOM   1561 2HB  GLN A 115       6.972  18.344  15.056  1.00 94.06           H
ATOM   1562  CG  GLN A 115       9.077  18.789  15.209  1.00 94.06           C
ATOM   1563 1HG  GLN A 115       9.181  18.716  16.291  1.00 94.06           H
ATOM   1564 2HG  GLN A 115      10.011  18.432  14.774  1.00 94.06           H
ATOM   1565  CD  GLN A 115       8.848  20.249  14.811  1.00 94.06           C
ATOM   1566  OE1 GLN A 115       7.934  20.582  14.075  1.00 94.06           O
ATOM   1567  NE2 GLN A 115       9.728  21.097  15.337  1.00 94.06           N
ATOM   1568 1HE2 GLN A 115      10.455  20.757  15.933  1.00 94.06           H
ATOM   1569 2HE2 GLN A 115       9.661  22.074  15.135  1.00 94.06           H
ATOM   1570  HN  GLN A 115       9.565  16.211  13.911  1.00 94.06           H
ATOM   1571  N   THR A 116       5.722  16.049  15.773  1.00 94.34           N
ATOM   1572  CA  THR A 116       4.458  15.341  15.667  1.00 94.34           C
ATOM   1573  C   THR A 116       3.914  15.431  14.240  1.00 94.34           C
ATOM   1574  O   THR A 116       3.314  14.481  13.739  1.00 94.34           O
ATOM   1575  HA  THR A 116       4.636  14.286  15.875  1.00 94.34           H
ATOM   1576  CB  THR A 116       3.505  15.914  16.718  1.00 94.34           C
ATOM   1577  HB  THR A 116       3.161  16.908  16.430  1.00 94.34           H
ATOM   1578  OG1 THR A 116       4.247  15.848  17.933  1.00 94.34           O
ATOM   1579  HG1 THR A 116       3.823  16.432  18.625  1.00 94.34           H
ATOM   1580  CG2 THR A 116       2.297  15.009  16.970  1.00 94.34           C
ATOM   1581 1HG2 THR A 116       2.640  14.036  17.322  1.00 94.34           H
ATOM   1582 2HG2 THR A 116       1.738  14.883  16.043  1.00 94.34           H
ATOM   1583 3HG2 THR A 116       1.654  15.463  17.723  1.00 94.34           H
ATOM   1584  HN  THR A 116       5.725  16.813  16.417  1.00 94.34           H
ATOM   1585  N   PHE A 117       4.143  16.582  13.625  1.00 95.42           N
ATOM   1586  CA  PHE A 117       3.684  16.808  12.265  1.00 95.42           C
ATOM   1587  C   PHE A 117       4.170  15.698  11.331  1.00 95.42           C
ATOM   1588  O   PHE A 117       3.391  15.156  10.548  1.00 95.42           O
ATOM   1589  HA  PHE A 117       2.595  16.811  12.288  1.00 95.42           H
ATOM   1590  CB  PHE A 117       4.281  18.141  11.808  1.00 95.42           C
ATOM   1591 1HB  PHE A 117       3.890  18.938  12.440  1.00 95.42           H
ATOM   1592 2HB  PHE A 117       5.360  18.115  11.958  1.00 95.42           H
ATOM   1593  CG  PHE A 117       3.993  18.482  10.345  1.00 95.42           C
ATOM   1594  CD1 PHE A 117       4.976  18.363   9.412  1.00 95.42           C
ATOM   1595  HD1 PHE A 117       5.969  18.024   9.708  1.00 95.42           H
ATOM   1596  CD2 PHE A 117       2.754  18.905   9.976  1.00 95.42           C
ATOM   1597  HD2 PHE A 117       1.966  19.001  10.723  1.00 95.42           H
ATOM   1598  CE1 PHE A 117       4.709  18.679   8.054  1.00 95.42           C
ATOM   1599  HE1 PHE A 117       5.496  18.584   7.307  1.00 95.42           H
ATOM   1600  CE2 PHE A 117       2.487  19.222   8.618  1.00 95.42           C
ATOM   1601  HE2 PHE A 117       1.494  19.561   8.322  1.00 95.42           H
ATOM   1602  CZ  PHE A 117       3.470  19.102   7.686  1.00 95.42           C
ATOM   1603  HZ  PHE A 117       3.264  19.345   6.643  1.00 95.42           H
ATOM   1604  HN  PHE A 117       4.631  17.350  14.040  1.00 95.42           H
ATOM   1605  N   MET A 118       5.454  15.393  11.444  1.00 94.92           N
ATOM   1606  CA  MET A 118       6.061  14.382  10.596  1.00 94.92           C
ATOM   1607  C   MET A 118       5.441  13.007  10.853  1.00 94.92           C
ATOM   1608  O   MET A 118       5.292  12.206   9.931  1.00 94.92           O
ATOM   1609  HA  MET A 118       5.854  14.695   9.572  1.00 94.92           H
ATOM   1610  CB  MET A 118       7.565  14.323  10.867  1.00 94.92           C
ATOM   1611 1HB  MET A 118       7.973  15.333  10.895  1.00 94.92           H
ATOM   1612 2HB  MET A 118       7.745  13.879  11.846  1.00 94.92           H
ATOM   1613  CG  MET A 118       8.285  13.506   9.791  1.00 94.92           C
ATOM   1614 1HG  MET A 118       9.350  13.455  10.014  1.00 94.92           H
ATOM   1615 2HG  MET A 118       7.910  12.482   9.789  1.00 94.92           H
ATOM   1616  SD  MET A 118       8.033  14.251   8.189  1.00 94.92           S
ATOM   1617  CE  MET A 118       9.022  15.725   8.373  1.00 94.92           C
ATOM   1618 1HE  MET A 118       8.639  16.319   9.202  1.00 94.92           H
ATOM   1619 2HE  MET A 118      10.057  15.445   8.573  1.00 94.92           H
ATOM   1620 3HE  MET A 118       8.976  16.311   7.455  1.00 94.92           H
ATOM   1621  HN  MET A 118       6.076  15.823  12.099  1.00 94.92           H
ATOM   1622  N   CYS A 119       5.097  12.774  12.112  1.00 93.77           N
ATOM   1623  CA  CYS A 119       4.494  11.511  12.502  1.00 93.77           C
ATOM   1624  C   CYS A 119       3.160  11.368  11.766  1.00 93.77           C
ATOM   1625  O   CYS A 119       2.868  10.315  11.202  1.00 93.77           O
ATOM   1626  HA  CYS A 119       5.188  10.727  12.200  1.00 93.77           H
ATOM   1627  CB  CYS A 119       4.323  11.411  14.019  1.00 93.77           C
ATOM   1628 1HB  CYS A 119       5.299  11.395  14.503  1.00 93.77           H
ATOM   1629 2HB  CYS A 119       3.795  12.288  14.392  1.00 93.77           H
ATOM   1630  SG  CYS A 119       3.391   9.894  14.444  1.00 93.77           S
ATOM   1631  HN  CYS A 119       5.224  13.430  12.856  1.00 93.77           H
ATOM   1632  N   LYS A 120       2.387  12.443  11.796  1.00 94.89           N
ATOM   1633  CA  LYS A 120       1.086  12.447  11.148  1.00 94.89           C
ATOM   1634  C   LYS A 120       1.260  12.132   9.661  1.00 94.89           C
ATOM   1635  O   LYS A 120       0.570  11.269   9.121  1.00 94.89           O
ATOM   1636  HA  LYS A 120       0.493  11.653  11.602  1.00 94.89           H
ATOM   1637  CB  LYS A 120       0.358  13.766  11.417  1.00 94.89           C
ATOM   1638 1HB  LYS A 120       1.014  14.603  11.179  1.00 94.89           H
ATOM   1639 2HB  LYS A 120      -0.510  13.846  10.762  1.00 94.89           H
ATOM   1640  CG  LYS A 120      -0.088  13.859  12.877  1.00 94.89           C
ATOM   1641 1HG  LYS A 120      -0.735  13.015  13.118  1.00 94.89           H
ATOM   1642 2HG  LYS A 120       0.781  13.791  13.531  1.00 94.89           H
ATOM   1643  CD  LYS A 120      -0.831  15.170  13.141  1.00 94.89           C
ATOM   1644 1HD  LYS A 120      -0.153  16.011  13.001  1.00 94.89           H
ATOM   1645 2HD  LYS A 120      -1.638  15.287  12.418  1.00 94.89           H
ATOM   1646  CE  LYS A 120      -1.403  15.200  14.560  1.00 94.89           C
ATOM   1647 1HE  LYS A 120      -1.664  14.189  14.875  1.00 94.89           H
ATOM   1648 2HE  LYS A 120      -0.647  15.564  15.256  1.00 94.89           H
ATOM   1649  NZ  LYS A 120      -2.600  16.069  14.619  1.00 94.89           N
ATOM   1650 1HZ  LYS A 120      -2.950  16.099  15.570  1.00 94.89           H
ATOM   1651 2HZ  LYS A 120      -2.352  17.006  14.320  1.00 94.89           H
ATOM   1652 3HZ  LYS A 120      -3.317  15.698  14.006  1.00 94.89           H
ATOM   1653  HN  LYS A 120       2.635  13.299  12.250  1.00 94.89           H
ATOM   1654  N   VAL A 121       2.185  12.850   9.042  1.00 94.84           N
ATOM   1655  CA  VAL A 121       2.385  12.735   7.607  1.00 94.84           C
ATOM   1656  C   VAL A 121       2.803  11.303   7.268  1.00 94.84           C
ATOM   1657  O   VAL A 121       2.239  10.685   6.366  1.00 94.84           O
ATOM   1658  HA  VAL A 121       1.431  12.945   7.124  1.00 94.84           H
ATOM   1659  CB  VAL A 121       3.396  13.781   7.134  1.00 94.84           C
ATOM   1660  HB  VAL A 121       4.284  13.697   7.762  1.00 94.84           H
ATOM   1661  CG1 VAL A 121       3.818  13.521   5.687  1.00 94.84           C
ATOM   1662 1HG1 VAL A 121       4.276  12.534   5.613  1.00 94.84           H
ATOM   1663 2HG1 VAL A 121       2.942  13.564   5.040  1.00 94.84           H
ATOM   1664 3HG1 VAL A 121       4.537  14.279   5.376  1.00 94.84           H
ATOM   1665  CG2 VAL A 121       2.838  15.196   7.297  1.00 94.84           C
ATOM   1666 1HG2 VAL A 121       1.928  15.298   6.705  1.00 94.84           H
ATOM   1667 2HG2 VAL A 121       2.611  15.379   8.347  1.00 94.84           H
ATOM   1668 3HG2 VAL A 121       3.577  15.920   6.953  1.00 94.84           H
ATOM   1669  HN  VAL A 121       2.791  13.499   9.502  1.00 94.84           H
ATOM   1670  N   VAL A 122       3.789  10.817   8.008  1.00 93.51           N
ATOM   1671  CA  VAL A 122       4.432   9.560   7.666  1.00 93.51           C
ATOM   1672  C   VAL A 122       3.407   8.427   7.757  1.00 93.51           C
ATOM   1673  O   VAL A 122       3.353   7.563   6.883  1.00 93.51           O
ATOM   1674  HA  VAL A 122       4.779   9.637   6.636  1.00 93.51           H
ATOM   1675  CB  VAL A 122       5.652   9.335   8.562  1.00 93.51           C
ATOM   1676  HB  VAL A 122       5.361   9.563   9.587  1.00 93.51           H
ATOM   1677  CG1 VAL A 122       6.105   7.875   8.515  1.00 93.51           C
ATOM   1678 1HG1 VAL A 122       5.296   7.232   8.860  1.00 93.51           H
ATOM   1679 2HG1 VAL A 122       6.369   7.609   7.492  1.00 93.51           H
ATOM   1680 3HG1 VAL A 122       6.974   7.743   9.160  1.00 93.51           H
ATOM   1681  CG2 VAL A 122       6.795  10.277   8.177  1.00 93.51           C
ATOM   1682 1HG2 VAL A 122       7.083  10.094   7.142  1.00 93.51           H
ATOM   1683 2HG2 VAL A 122       6.467  11.311   8.286  1.00 93.51           H
ATOM   1684 3HG2 VAL A 122       7.649  10.096   8.829  1.00 93.51           H
ATOM   1685  HN  VAL A 122       4.148  11.266   8.826  1.00 93.51           H
ATOM   1686  N   ASN A 123       2.620   8.468   8.822  1.00 92.32           N
ATOM   1687  CA  ASN A 123       1.606   7.450   9.043  1.00 92.32           C
ATOM   1688  C   ASN A 123       0.574   7.513   7.915  1.00 92.32           C
ATOM   1689  O   ASN A 123       0.128   6.479   7.420  1.00 92.32           O
ATOM   1690  HA  ASN A 123       2.148   6.505   9.060  1.00 92.32           H
ATOM   1691  CB  ASN A 123       0.875   7.680  10.367  1.00 92.32           C
ATOM   1692 1HB  ASN A 123       0.781   8.749  10.554  1.00 92.32           H
ATOM   1693 2HB  ASN A 123      -0.136   7.277  10.302  1.00 92.32           H
ATOM   1694  CG  ASN A 123       1.621   7.017  11.527  1.00 92.32           C
ATOM   1695  OD1 ASN A 123       2.422   6.115  11.349  1.00 92.32           O
ATOM   1696  ND2 ASN A 123       1.313   7.514  12.722  1.00 92.32           N
ATOM   1697 1HD2 ASN A 123       0.646   8.255  12.798  1.00 92.32           H
ATOM   1698 2HD2 ASN A 123       1.748   7.146  13.543  1.00 92.32           H
ATOM   1699  HN  ASN A 123       2.667   9.177   9.525  1.00 92.32           H
ATOM   1700  N   SER A 124       0.224   8.736   7.543  1.00 93.35           N
ATOM   1701  CA  SER A 124      -0.884   8.951   6.628  1.00 93.35           C
ATOM   1702  C   SER A 124      -0.471   8.564   5.206  1.00 93.35           C
ATOM   1703  O   SER A 124      -1.274   8.020   4.450  1.00 93.35           O
ATOM   1704  HA  SER A 124      -1.683   8.302   6.985  1.00 93.35           H
ATOM   1705  CB  SER A 124      -1.354  10.407   6.667  1.00 93.35           C
ATOM   1706 1HB  SER A 124      -0.567  11.053   6.279  1.00 93.35           H
ATOM   1707 2HB  SER A 124      -2.216  10.526   6.010  1.00 93.35           H
ATOM   1708  OG  SER A 124      -1.701  10.821   7.985  1.00 93.35           O
ATOM   1709  HG  SER A 124      -1.072  11.534   8.296  1.00 93.35           H
ATOM   1710  HN  SER A 124       0.683   9.568   7.855  1.00 93.35           H
ATOM   1711  N   MET A 125       0.780   8.861   4.886  1.00 92.83           N
ATOM   1712  CA  MET A 125       1.264   8.692   3.527  1.00 92.83           C
ATOM   1713  C   MET A 125       1.209   7.223   3.103  1.00 92.83           C
ATOM   1714  O   MET A 125       0.899   6.916   1.953  1.00 92.83           O
ATOM   1715  HA  MET A 125       0.595   9.283   2.901  1.00 92.83           H
ATOM   1716  CB  MET A 125       2.705   9.197   3.432  1.00 92.83           C
ATOM   1717 1HB  MET A 125       3.262   8.889   4.317  1.00 92.83           H
ATOM   1718 2HB  MET A 125       3.198   8.743   2.572  1.00 92.83           H
ATOM   1719  CG  MET A 125       2.745  10.722   3.303  1.00 92.83           C
ATOM   1720 1HG  MET A 125       2.200  11.179   4.129  1.00 92.83           H
ATOM   1721 2HG  MET A 125       3.774  11.074   3.366  1.00 92.83           H
ATOM   1722  SD  MET A 125       2.025  11.222   1.748  1.00 92.83           S
ATOM   1723  CE  MET A 125       1.362  12.813   2.211  1.00 92.83           C
ATOM   1724 1HE  MET A 125       0.637  12.685   3.014  1.00 92.83           H
ATOM   1725 2HE  MET A 125       2.172  13.458   2.552  1.00 92.83           H
ATOM   1726 3HE  MET A 125       0.874  13.268   1.349  1.00 92.83           H
ATOM   1727  HN  MET A 125       1.456   9.209   5.535  1.00 92.83           H
ATOM   1728  N   TYR A 126       1.515   6.354   4.055  1.00 86.08           N
ATOM   1729  CA  TYR A 126       1.457   4.923   3.809  1.00 86.08           C
ATOM   1730  C   TYR A 126       0.038   4.487   3.438  1.00 86.08           C
ATOM   1731  O   TYR A 126      -0.155   3.739   2.481  1.00 86.08           O
ATOM   1732  HA  TYR A 126       2.127   4.698   2.979  1.00 86.08           H
ATOM   1733  CB  TYR A 126       1.857   4.252   5.124  1.00 86.08           C
ATOM   1734 1HB  TYR A 126       2.920   4.418   5.296  1.00 86.08           H
ATOM   1735 2HB  TYR A 126       1.323   4.735   5.943  1.00 86.08           H
ATOM   1736  CG  TYR A 126       1.576   2.749   5.167  1.00 86.08           C
ATOM   1737  CD1 TYR A 126       0.780   2.224   6.164  1.00 86.08           C
ATOM   1738  HD1 TYR A 126       0.351   2.880   6.921  1.00 86.08           H
ATOM   1739  CD2 TYR A 126       2.119   1.918   4.208  1.00 86.08           C
ATOM   1740  HD2 TYR A 126       2.748   2.333   3.420  1.00 86.08           H
ATOM   1741  CE1 TYR A 126       0.515   0.809   6.204  1.00 86.08           C
ATOM   1742  HE1 TYR A 126      -0.112   0.381   6.986  1.00 86.08           H
ATOM   1743  CE2 TYR A 126       1.854   0.503   4.248  1.00 86.08           C
ATOM   1744  HE2 TYR A 126       2.277  -0.164   3.497  1.00 86.08           H
ATOM   1745  CZ  TYR A 126       1.066   0.018   5.244  1.00 86.08           C
ATOM   1746  OH  TYR A 126       0.816  -1.318   5.281  1.00 86.08           O
ATOM   1747  HH  TYR A 126       1.284  -1.775   4.525  1.00 86.08           H
ATOM   1748  HN  TYR A 126       1.797   6.613   4.979  1.00 86.08           H
ATOM   1749  N   LYS A 127      -0.918   4.974   4.215  1.00 87.12           N
ATOM   1750  CA  LYS A 127      -2.306   4.590   4.023  1.00 87.12           C
ATOM   1751  C   LYS A 127      -2.810   5.162   2.696  1.00 87.12           C
ATOM   1752  O   LYS A 127      -3.608   4.529   2.006  1.00 87.12           O
ATOM   1753  HA  LYS A 127      -2.340   3.502   3.965  1.00 87.12           H
ATOM   1754  CB  LYS A 127      -3.149   5.006   5.231  1.00 87.12           C
ATOM   1755 1HB  LYS A 127      -2.969   6.055   5.461  1.00 87.12           H
ATOM   1756 2HB  LYS A 127      -4.208   4.910   4.990  1.00 87.12           H
ATOM   1757  CG  LYS A 127      -2.819   4.145   6.452  1.00 87.12           C
ATOM   1758 1HG  LYS A 127      -1.754   4.215   6.673  1.00 87.12           H
ATOM   1759 2HG  LYS A 127      -3.351   4.525   7.324  1.00 87.12           H
ATOM   1760  CD  LYS A 127      -3.200   2.683   6.212  1.00 87.12           C
ATOM   1761 1HD  LYS A 127      -4.265   2.613   5.991  1.00 87.12           H
ATOM   1762 2HD  LYS A 127      -2.668   2.303   5.340  1.00 87.12           H
ATOM   1763  CE  LYS A 127      -2.870   1.823   7.433  1.00 87.12           C
ATOM   1764 1HE  LYS A 127      -1.833   1.984   7.729  1.00 87.12           H
ATOM   1765 2HE  LYS A 127      -3.492   2.123   8.276  1.00 87.12           H
ATOM   1766  NZ  LYS A 127      -3.089   0.390   7.133  1.00 87.12           N
ATOM   1767 1HZ  LYS A 127      -2.897  -0.162   7.961  1.00 87.12           H
ATOM   1768 2HZ  LYS A 127      -4.052   0.248   6.848  1.00 87.12           H
ATOM   1769 3HZ  LYS A 127      -2.470   0.103   6.383  1.00 87.12           H
ATOM   1770  HN  LYS A 127      -0.757   5.617   4.964  1.00 87.12           H
ATOM   1771  N   MET A 128      -2.322   6.352   2.378  1.00 91.31           N
ATOM   1772  CA  MET A 128      -2.692   7.004   1.134  1.00 91.31           C
ATOM   1773  C   MET A 128      -2.209   6.197  -0.073  1.00 91.31           C
ATOM   1774  O   MET A 128      -2.957   5.992  -1.027  1.00 91.31           O
ATOM   1775  HA  MET A 128      -3.781   7.048   1.137  1.00 91.31           H
ATOM   1776  CB  MET A 128      -2.079   8.405   1.089  1.00 91.31           C
ATOM   1777 1HB  MET A 128      -2.458   8.998   1.921  1.00 91.31           H
ATOM   1778 2HB  MET A 128      -0.998   8.337   1.213  1.00 91.31           H
ATOM   1779  CG  MET A 128      -2.404   9.104  -0.232  1.00 91.31           C
ATOM   1780 1HG  MET A 128      -1.966   8.551  -1.063  1.00 91.31           H
ATOM   1781 2HG  MET A 128      -3.482   9.117  -0.391  1.00 91.31           H
ATOM   1782  SD  MET A 128      -1.772  10.773  -0.212  1.00 91.31           S
ATOM   1783  CE  MET A 128      -3.235  11.652   0.312  1.00 91.31           C
ATOM   1784 1HE  MET A 128      -4.034  11.490  -0.412  1.00 91.31           H
ATOM   1785 2HE  MET A 128      -3.549  11.285   1.289  1.00 91.31           H
ATOM   1786 3HE  MET A 128      -3.014  12.718   0.377  1.00 91.31           H
ATOM   1787  HN  MET A 128      -1.687   6.868   2.953  1.00 91.31           H
ATOM   1788  N   ASN A 129      -0.960   5.760   0.009  1.00 89.60           N
ATOM   1789  CA  ASN A 129      -0.388   4.928  -1.036  1.00 89.60           C
ATOM   1790  C   ASN A 129      -1.240   3.669  -1.203  1.00 89.60           C
ATOM   1791  O   ASN A 129      -1.622   3.316  -2.318  1.00 89.60           O
ATOM   1792  HA  ASN A 129      -0.387   5.552  -1.930  1.00 89.60           H
ATOM   1793  CB  ASN A 129       1.034   4.493  -0.676  1.00 89.60           C
ATOM   1794 1HB  ASN A 129       1.713   5.340  -0.773  1.00 89.60           H
ATOM   1795 2HB  ASN A 129       1.069   4.175   0.365  1.00 89.60           H
ATOM   1796  CG  ASN A 129       1.503   3.351  -1.580  1.00 89.60           C
ATOM   1797  OD1 ASN A 129       1.292   2.181  -1.305  1.00 89.60           O
ATOM   1798  ND2 ASN A 129       2.149   3.754  -2.671  1.00 89.60           N
ATOM   1799 1HD2 ASN A 129       2.288   4.730  -2.837  1.00 89.60           H
ATOM   1800 2HD2 ASN A 129       2.495   3.081  -3.324  1.00 89.60           H
ATOM   1801  HN  ASN A 129      -0.345   5.965   0.771  1.00 89.60           H
ATOM   1802  N   PHE A 130      -1.513   3.024  -0.078  1.00 83.85           N
ATOM   1803  CA  PHE A 130      -2.170   1.728  -0.098  1.00 83.85           C
ATOM   1804  C   PHE A 130      -3.501   1.800  -0.849  1.00 83.85           C
ATOM   1805  O   PHE A 130      -3.729   1.040  -1.789  1.00 83.85           O
ATOM   1806  HA  PHE A 130      -1.503   1.036  -0.611  1.00 83.85           H
ATOM   1807  CB  PHE A 130      -2.439   1.340   1.357  1.00 83.85           C
ATOM   1808 1HB  PHE A 130      -1.494   1.324   1.899  1.00 83.85           H
ATOM   1809 2HB  PHE A 130      -3.058   2.110   1.819  1.00 83.85           H
ATOM   1810  CG  PHE A 130      -3.129  -0.015   1.523  1.00 83.85           C
ATOM   1811  CD1 PHE A 130      -4.484  -0.104   1.442  1.00 83.85           C
ATOM   1812  HD1 PHE A 130      -5.078   0.791   1.259  1.00 83.85           H
ATOM   1813  CD2 PHE A 130      -2.387  -1.132   1.750  1.00 83.85           C
ATOM   1814  HD2 PHE A 130      -1.301  -1.062   1.815  1.00 83.85           H
ATOM   1815  CE1 PHE A 130      -5.123  -1.362   1.595  1.00 83.85           C
ATOM   1816  HE1 PHE A 130      -6.209  -1.433   1.530  1.00 83.85           H
ATOM   1817  CE2 PHE A 130      -3.027  -2.391   1.904  1.00 83.85           C
ATOM   1818  HE2 PHE A 130      -2.432  -3.286   2.086  1.00 83.85           H
ATOM   1819  CZ  PHE A 130      -4.382  -2.479   1.823  1.00 83.85           C
ATOM   1820  HZ  PHE A 130      -4.873  -3.445   1.940  1.00 83.85           H
ATOM   1821  HN  PHE A 130      -1.294   3.373   0.834  1.00 83.85           H
ATOM   1822  N   TYR A 131      -4.345   2.720  -0.406  1.00 85.07           N
ATOM   1823  CA  TYR A 131      -5.689   2.826  -0.948  1.00 85.07           C
ATOM   1824  C   TYR A 131      -5.655   3.237  -2.422  1.00 85.07           C
ATOM   1825  O   TYR A 131      -6.419   2.715  -3.233  1.00 85.07           O
ATOM   1826  HA  TYR A 131      -6.165   1.849  -0.862  1.00 85.07           H
ATOM   1827  CB  TYR A 131      -6.384   3.925  -0.141  1.00 85.07           C
ATOM   1828 1HB  TYR A 131      -5.774   4.827  -0.175  1.00 85.07           H
ATOM   1829 2HB  TYR A 131      -7.335   4.165  -0.617  1.00 85.07           H
ATOM   1830  CG  TYR A 131      -6.641   3.554   1.321  1.00 85.07           C
ATOM   1831  CD1 TYR A 131      -7.133   2.305   1.640  1.00 85.07           C
ATOM   1832  HD1 TYR A 131      -7.339   1.582   0.851  1.00 85.07           H
ATOM   1833  CD2 TYR A 131      -6.381   4.470   2.321  1.00 85.07           C
ATOM   1834  HD2 TYR A 131      -5.992   5.456   2.068  1.00 85.07           H
ATOM   1835  CE1 TYR A 131      -7.375   1.957   3.017  1.00 85.07           C
ATOM   1836  HE1 TYR A 131      -7.764   0.974   3.282  1.00 85.07           H
ATOM   1837  CE2 TYR A 131      -6.623   4.121   3.697  1.00 85.07           C
ATOM   1838  HE2 TYR A 131      -6.422   4.835   4.496  1.00 85.07           H
ATOM   1839  CZ  TYR A 131      -7.108   2.882   3.977  1.00 85.07           C
ATOM   1840  OH  TYR A 131      -7.336   2.553   5.276  1.00 85.07           O
ATOM   1841  HH  TYR A 131      -7.261   3.366   5.853  1.00 85.07           H
ATOM   1842  HN  TYR A 131      -4.124   3.384   0.308  1.00 85.07           H
ATOM   1843  N   SER A 132      -4.762   4.168  -2.723  1.00 89.48           N
ATOM   1844  CA  SER A 132      -4.665   4.703  -4.070  1.00 89.48           C
ATOM   1845  C   SER A 132      -4.211   3.608  -5.038  1.00 89.48           C
ATOM   1846  O   SER A 132      -4.734   3.499  -6.146  1.00 89.48           O
ATOM   1847  HA  SER A 132      -5.671   5.041  -4.319  1.00 89.48           H
ATOM   1848  CB  SER A 132      -3.702   5.891  -4.123  1.00 89.48           C
ATOM   1849 1HB  SER A 132      -3.613   6.240  -5.151  1.00 89.48           H
ATOM   1850 2HB  SER A 132      -4.111   6.716  -3.540  1.00 89.48           H
ATOM   1851  OG  SER A 132      -2.410   5.553  -3.624  1.00 89.48           O
ATOM   1852  HG  SER A 132      -2.258   5.995  -2.740  1.00 89.48           H
ATOM   1853  HN  SER A 132      -4.114   4.554  -2.067  1.00 89.48           H
ATOM   1854  N   CYS A 133      -3.243   2.826  -4.583  1.00 83.57           N
ATOM   1855  CA  CYS A 133      -2.695   1.761  -5.405  1.00 83.57           C
ATOM   1856  C   CYS A 133      -3.812   0.758  -5.700  1.00 83.57           C
ATOM   1857  O   CYS A 133      -3.987   0.336  -6.842  1.00 83.57           O
ATOM   1858  HA  CYS A 133      -2.339   2.226  -6.324  1.00 83.57           H
ATOM   1859  CB  CYS A 133      -1.491   1.094  -4.737  1.00 83.57           C
ATOM   1860 1HB  CYS A 133      -1.703   0.914  -3.683  1.00 83.57           H
ATOM   1861 2HB  CYS A 133      -1.302   0.122  -5.194  1.00 83.57           H
ATOM   1862  SG  CYS A 133      -0.012   2.159  -4.903  1.00 83.57           S
ATOM   1863  HG  CYS A 133      -0.374   3.045  -3.979  1.00 83.57           H
ATOM   1864  HN  CYS A 133      -2.836   2.911  -3.674  1.00 83.57           H
ATOM   1865  N   VAL A 134      -4.539   0.405  -4.650  1.00 79.55           N
ATOM   1866  CA  VAL A 134      -5.611  -0.568  -4.775  1.00 79.55           C
ATOM   1867  C   VAL A 134      -6.594  -0.100  -5.850  1.00 79.55           C
ATOM   1868  O   VAL A 134      -6.966  -0.871  -6.734  1.00 79.55           O
ATOM   1869  HA  VAL A 134      -5.166  -1.510  -5.093  1.00 79.55           H
ATOM   1870  CB  VAL A 134      -6.275  -0.792  -3.415  1.00 79.55           C
ATOM   1871  HB  VAL A 134      -6.378   0.177  -2.928  1.00 79.55           H
ATOM   1872  CG1 VAL A 134      -7.676  -1.386  -3.580  1.00 79.55           C
ATOM   1873 1HG1 VAL A 134      -8.294  -0.702  -4.162  1.00 79.55           H
ATOM   1874 2HG1 VAL A 134      -7.606  -2.343  -4.097  1.00 79.55           H
ATOM   1875 3HG1 VAL A 134      -8.125  -1.535  -2.598  1.00 79.55           H
ATOM   1876  CG2 VAL A 134      -5.406  -1.678  -2.520  1.00 79.55           C
ATOM   1877 1HG2 VAL A 134      -5.258  -2.645  -3.001  1.00 79.55           H
ATOM   1878 2HG2 VAL A 134      -4.440  -1.199  -2.363  1.00 79.55           H
ATOM   1879 3HG2 VAL A 134      -5.902  -1.822  -1.560  1.00 79.55           H
ATOM   1880  HN  VAL A 134      -4.405   0.770  -3.729  1.00 79.55           H
ATOM   1881  N   LEU A 135      -6.988   1.160  -5.740  1.00 84.42           N
ATOM   1882  CA  LEU A 135      -8.017   1.702  -6.610  1.00 84.42           C
ATOM   1883  C   LEU A 135      -7.480   1.782  -8.040  1.00 84.42           C
ATOM   1884  O   LEU A 135      -8.219   1.556  -8.998  1.00 84.42           O
ATOM   1885  HA  LEU A 135      -8.857   1.007  -6.594  1.00 84.42           H
ATOM   1886  CB  LEU A 135      -8.527   3.040  -6.069  1.00 84.42           C
ATOM   1887 1HB  LEU A 135      -7.677   3.713  -5.962  1.00 84.42           H
ATOM   1888 2HB  LEU A 135      -9.191   3.480  -6.812  1.00 84.42           H
ATOM   1889  CG  LEU A 135      -9.269   2.984  -4.732  1.00 84.42           C
ATOM   1890  HG  LEU A 135      -8.679   2.384  -4.039  1.00 84.42           H
ATOM   1891  CD1 LEU A 135      -9.402   4.380  -4.120  1.00 84.42           C
ATOM   1892 1HD1 LEU A 135      -8.411   4.799  -3.953  1.00 84.42           H
ATOM   1893 2HD1 LEU A 135      -9.959   5.023  -4.802  1.00 84.42           H
ATOM   1894 3HD1 LEU A 135      -9.933   4.311  -3.171  1.00 84.42           H
ATOM   1895  CD2 LEU A 135     -10.625   2.293  -4.886  1.00 84.42           C
ATOM   1896 1HD2 LEU A 135     -11.235   2.845  -5.601  1.00 84.42           H
ATOM   1897 2HD2 LEU A 135     -10.475   1.275  -5.246  1.00 84.42           H
ATOM   1898 3HD2 LEU A 135     -11.131   2.267  -3.921  1.00 84.42           H
ATOM   1899  HN  LEU A 135      -6.616   1.806  -5.072  1.00 84.42           H
ATOM   1900  N   LEU A 136      -6.199   2.103  -8.140  1.00 85.81           N
ATOM   1901  CA  LEU A 136      -5.563   2.251  -9.439  1.00 85.81           C
ATOM   1902  C   LEU A 136      -5.517   0.890 -10.137  1.00 85.81           C
ATOM   1903  O   LEU A 136      -5.815   0.787 -11.325  1.00 85.81           O
ATOM   1904  HA  LEU A 136      -6.184   2.922 -10.032  1.00 85.81           H
ATOM   1905  CB  LEU A 136      -4.192   2.914  -9.292  1.00 85.81           C
ATOM   1906 1HB  LEU A 136      -3.658   2.422  -8.479  1.00 85.81           H
ATOM   1907 2HB  LEU A 136      -3.623   2.732 -10.203  1.00 85.81           H
ATOM   1908  CG  LEU A 136      -4.201   4.420  -9.021  1.00 85.81           C
ATOM   1909  HG  LEU A 136      -4.913   4.618  -8.220  1.00 85.81           H
ATOM   1910  CD1 LEU A 136      -2.831   4.898  -8.538  1.00 85.81           C
ATOM   1911 1HD1 LEU A 136      -2.569   4.379  -7.616  1.00 85.81           H
ATOM   1912 2HD1 LEU A 136      -2.081   4.684  -9.300  1.00 85.81           H
ATOM   1913 3HD1 LEU A 136      -2.865   5.971  -8.353  1.00 85.81           H
ATOM   1914  CD2 LEU A 136      -4.678   5.195 -10.251  1.00 85.81           C
ATOM   1915 1HD2 LEU A 136      -4.009   4.994 -11.089  1.00 85.81           H
ATOM   1916 2HD2 LEU A 136      -5.689   4.880 -10.510  1.00 85.81           H
ATOM   1917 3HD2 LEU A 136      -4.674   6.262 -10.032  1.00 85.81           H
ATOM   1918  HN  LEU A 136      -5.599   2.261  -7.356  1.00 85.81           H
ATOM   1919  N   ILE A 137      -5.140  -0.121  -9.368  1.00 77.04           N
ATOM   1920  CA  ILE A 137      -5.023  -1.467  -9.905  1.00 77.04           C
ATOM   1921  C   ILE A 137      -6.388  -1.924 -10.424  1.00 77.04           C
ATOM   1922  O   ILE A 137      -6.475  -2.561 -11.473  1.00 77.04           O
ATOM   1923  HA  ILE A 137      -4.330  -1.424 -10.745  1.00 77.04           H
ATOM   1924  CB  ILE A 137      -4.415  -2.408  -8.863  1.00 77.04           C
ATOM   1925  HB  ILE A 137      -4.916  -2.233  -7.911  1.00 77.04           H
ATOM   1926  CG1 ILE A 137      -2.929  -2.108  -8.654  1.00 77.04           C
ATOM   1927 1HG1 ILE A 137      -2.364  -2.422  -9.532  1.00 77.04           H
ATOM   1928 2HG1 ILE A 137      -2.783  -1.033  -8.549  1.00 77.04           H
ATOM   1929  CG2 ILE A 137      -4.657  -3.871  -9.239  1.00 77.04           C
ATOM   1930 1HG2 ILE A 137      -5.729  -4.059  -9.296  1.00 77.04           H
ATOM   1931 2HG2 ILE A 137      -4.199  -4.078 -10.207  1.00 77.04           H
ATOM   1932 3HG2 ILE A 137      -4.214  -4.519  -8.482  1.00 77.04           H
ATOM   1933  CD1 ILE A 137      -2.394  -2.825  -7.413  1.00 77.04           C
ATOM   1934 1HD1 ILE A 137      -2.946  -2.490  -6.534  1.00 77.04           H
ATOM   1935 2HD1 ILE A 137      -2.520  -3.901  -7.533  1.00 77.04           H
ATOM   1936 3HD1 ILE A 137      -1.336  -2.595  -7.288  1.00 77.04           H
ATOM   1937  HN  ILE A 137      -4.916  -0.033  -8.397  1.00 77.04           H
ATOM   1938  N   MET A 138      -7.419  -1.580  -9.667  1.00 76.17           N
ATOM   1939  CA  MET A 138      -8.780  -1.882 -10.075  1.00 76.17           C
ATOM   1940  C   MET A 138      -9.096  -1.259 -11.436  1.00 76.17           C
ATOM   1941  O   MET A 138      -9.616  -1.931 -12.325  1.00 76.17           O
ATOM   1942  HA  MET A 138      -8.832  -2.969 -10.145  1.00 76.17           H
ATOM   1943  CB  MET A 138      -9.759  -1.345  -9.028  1.00 76.17           C
ATOM   1944 1HB  MET A 138      -9.616  -1.874  -8.086  1.00 76.17           H
ATOM   1945 2HB  MET A 138      -9.550  -0.292  -8.837  1.00 76.17           H
ATOM   1946  CG  MET A 138     -11.206  -1.507  -9.496  1.00 76.17           C
ATOM   1947 1HG  MET A 138     -11.404  -0.835 -10.332  1.00 76.17           H
ATOM   1948 2HG  MET A 138     -11.368  -2.522  -9.858  1.00 76.17           H
ATOM   1949  SD  MET A 138     -12.326  -1.154  -8.152  1.00 76.17           S
ATOM   1950  CE  MET A 138     -12.246   0.629  -8.142  1.00 76.17           C
ATOM   1951 1HE  MET A 138     -11.220   0.946  -7.959  1.00 76.17           H
ATOM   1952 2HE  MET A 138     -12.578   1.013  -9.107  1.00 76.17           H
ATOM   1953 3HE  MET A 138     -12.893   1.018  -7.355  1.00 76.17           H
ATOM   1954  HN  MET A 138      -7.336  -1.104  -8.791  1.00 76.17           H
ATOM   1955  N   CYS A 139      -8.768   0.019 -11.556  1.00 82.03           N
ATOM   1956  CA  CYS A 139      -9.123   0.774 -12.746  1.00 82.03           C
ATOM   1957  C   CYS A 139      -8.351   0.193 -13.932  1.00 82.03           C
ATOM   1958  O   CYS A 139      -8.883   0.097 -15.037  1.00 82.03           O
ATOM   1959  HA  CYS A 139     -10.197   0.651 -12.886  1.00 82.03           H
ATOM   1960  CB  CYS A 139      -8.855   2.270 -12.568  1.00 82.03           C
ATOM   1961 1HB  CYS A 139      -7.826   2.427 -12.245  1.00 82.03           H
ATOM   1962 2HB  CYS A 139      -8.971   2.785 -13.522  1.00 82.03           H
ATOM   1963  SG  CYS A 139     -10.011   2.971 -11.335  1.00 82.03           S
ATOM   1964  HG  CYS A 139      -9.353   2.535 -10.264  1.00 82.03           H
ATOM   1965  HN  CYS A 139      -8.271   0.537 -10.860  1.00 82.03           H
ATOM   1966  N   ILE A 140      -7.109  -0.181 -13.663  1.00 78.38           N
ATOM   1967  CA  ILE A 140      -6.266  -0.771 -14.688  1.00 78.38           C
ATOM   1968  C   ILE A 140      -6.935  -2.039 -15.224  1.00 78.38           C
ATOM   1969  O   ILE A 140      -6.932  -2.283 -16.430  1.00 78.38           O
ATOM   1970  HA  ILE A 140      -6.188  -0.051 -15.502  1.00 78.38           H
ATOM   1971  CB  ILE A 140      -4.852  -1.002 -14.152  1.00 78.38           C
ATOM   1972  HB  ILE A 140      -4.931  -1.457 -13.164  1.00 78.38           H
ATOM   1973  CG1 ILE A 140      -4.107   0.323 -13.981  1.00 78.38           C
ATOM   1974 1HG1 ILE A 140      -3.844   0.726 -14.959  1.00 78.38           H
ATOM   1975 2HG1 ILE A 140      -4.760   1.052 -13.501  1.00 78.38           H
ATOM   1976  CG2 ILE A 140      -4.082  -1.982 -15.039  1.00 78.38           C
ATOM   1977 1HG2 ILE A 140      -4.606  -2.937 -15.066  1.00 78.38           H
ATOM   1978 2HG2 ILE A 140      -4.011  -1.578 -16.050  1.00 78.38           H
ATOM   1979 3HG2 ILE A 140      -3.080  -2.128 -14.635  1.00 78.38           H
ATOM   1980  CD1 ILE A 140      -2.840   0.137 -13.143  1.00 78.38           C
ATOM   1981 1HD1 ILE A 140      -3.109  -0.243 -12.157  1.00 78.38           H
ATOM   1982 2HD1 ILE A 140      -2.179  -0.574 -13.638  1.00 78.38           H
ATOM   1983 3HD1 ILE A 140      -2.330   1.094 -13.037  1.00 78.38           H
ATOM   1984  HN  ILE A 140      -6.679  -0.085 -12.765  1.00 78.38           H
ATOM   1985  N   SER A 141      -7.491  -2.811 -14.303  1.00 73.29           N
ATOM   1986  CA  SER A 141      -8.044  -4.109 -14.649  1.00 73.29           C
ATOM   1987  C   SER A 141      -9.288  -3.933 -15.522  1.00 73.29           C
ATOM   1988  O   SER A 141      -9.492  -4.682 -16.476  1.00 73.29           O
ATOM   1989  HA  SER A 141      -7.256  -4.620 -15.203  1.00 73.29           H
ATOM   1990  CB  SER A 141      -8.387  -4.914 -13.394  1.00 73.29           C
ATOM   1991 1HB  SER A 141      -9.167  -4.398 -12.834  1.00 73.29           H
ATOM   1992 2HB  SER A 141      -8.791  -5.884 -13.684  1.00 73.29           H
ATOM   1993  OG  SER A 141      -7.250  -5.106 -12.555  1.00 73.29           O
ATOM   1994  HG  SER A 141      -7.211  -4.385 -11.863  1.00 73.29           H
ATOM   1995  HN  SER A 141      -7.567  -2.563 -13.337  1.00 73.29           H
ATOM   1996  N   VAL A 142     -10.086  -2.937 -15.165  1.00 74.45           N
ATOM   1997  CA  VAL A 142     -11.274  -2.617 -15.938  1.00 74.45           C
ATOM   1998  C   VAL A 142     -10.858  -2.142 -17.331  1.00 74.45           C
ATOM   1999  O   VAL A 142     -11.455  -2.539 -18.330  1.00 74.45           O
ATOM   2000  HA  VAL A 142     -11.857  -3.532 -16.039  1.00 74.45           H
ATOM   2001  CB  VAL A 142     -12.126  -1.592 -15.186  1.00 74.45           C
ATOM   2002  HB  VAL A 142     -11.497  -0.729 -14.968  1.00 74.45           H
ATOM   2003  CG1 VAL A 142     -13.297  -1.115 -16.048  1.00 74.45           C
ATOM   2004 1HG1 VAL A 142     -12.913  -0.651 -16.957  1.00 74.45           H
ATOM   2005 2HG1 VAL A 142     -13.925  -1.966 -16.311  1.00 74.45           H
ATOM   2006 3HG1 VAL A 142     -13.886  -0.387 -15.490  1.00 74.45           H
ATOM   2007  CG2 VAL A 142     -12.621  -2.161 -13.855  1.00 74.45           C
ATOM   2008 1HG2 VAL A 142     -13.226  -3.049 -14.042  1.00 74.45           H
ATOM   2009 2HG2 VAL A 142     -11.767  -2.428 -13.234  1.00 74.45           H
ATOM   2010 3HG2 VAL A 142     -13.224  -1.412 -13.342  1.00 74.45           H
ATOM   2011  HN  VAL A 142      -9.932  -2.356 -14.366  1.00 74.45           H
ATOM   2012  N   ASP A 143      -9.836  -1.298 -17.354  1.00 76.43           N
ATOM   2013  CA  ASP A 143      -9.396  -0.689 -18.597  1.00 76.43           C
ATOM   2014  C   ASP A 143      -8.901  -1.781 -19.548  1.00 76.43           C
ATOM   2015  O   ASP A 143      -9.159  -1.726 -20.749  1.00 76.43           O
ATOM   2016  HA  ASP A 143     -10.270  -0.164 -18.984  1.00 76.43           H
ATOM   2017  CB  ASP A 143      -8.242   0.286 -18.354  1.00 76.43           C
ATOM   2018 1HB  ASP A 143      -8.501   0.967 -17.543  1.00 76.43           H
ATOM   2019 2HB  ASP A 143      -7.357  -0.265 -18.037  1.00 76.43           H
ATOM   2020  CG  ASP A 143      -7.926   1.087 -19.619  1.00 76.43           C
ATOM   2021  OD1 ASP A 143      -8.887   1.643 -20.194  1.00 76.43           O
ATOM   2022  OD2 ASP A 143      -6.730   1.125 -19.982  1.00 76.43           O
ATOM   2023  HN  ASP A 143      -9.314  -1.031 -16.544  1.00 76.43           H
ATOM   2024  N   ARG A 144      -8.199  -2.747 -18.974  1.00 71.93           N
ATOM   2025  CA  ARG A 144      -7.680  -3.858 -19.753  1.00 71.93           C
ATOM   2026  C   ARG A 144      -8.829  -4.644 -20.388  1.00 71.93           C
ATOM   2027  O   ARG A 144      -8.765  -5.001 -21.563  1.00 71.93           O
ATOM   2028  HA  ARG A 144      -7.052  -3.395 -20.514  1.00 71.93           H
ATOM   2029  CB  ARG A 144      -6.848  -4.800 -18.880  1.00 71.93           C
ATOM   2030 1HB  ARG A 144      -7.296  -4.875 -17.889  1.00 71.93           H
ATOM   2031 2HB  ARG A 144      -6.856  -5.802 -19.310  1.00 71.93           H
ATOM   2032  CG  ARG A 144      -5.406  -4.304 -18.758  1.00 71.93           C
ATOM   2033 1HG  ARG A 144      -4.975  -4.178 -19.752  1.00 71.93           H
ATOM   2034 2HG  ARG A 144      -5.393  -3.326 -18.279  1.00 71.93           H
ATOM   2035  CD  ARG A 144      -4.555  -5.286 -17.950  1.00 71.93           C
ATOM   2036 1HD  ARG A 144      -4.788  -5.194 -16.889  1.00 71.93           H
ATOM   2037 2HD  ARG A 144      -4.790  -6.309 -18.240  1.00 71.93           H
ATOM   2038  NE  ARG A 144      -3.117  -5.015 -18.175  1.00 71.93           N
ATOM   2039  HE  ARG A 144      -2.872  -4.232 -18.748  1.00 71.93           H
ATOM   2040  CZ  ARG A 144      -2.124  -5.752 -17.660  1.00 71.93           C
ATOM   2041  NH1 ARG A 144      -2.394  -6.811 -16.886  1.00 71.93           N
ATOM   2042 1HH1 ARG A 144      -3.343  -7.057 -16.688  1.00 71.93           H
ATOM   2043 2HH1 ARG A 144      -1.647  -7.356 -16.505  1.00 71.93           H
ATOM   2044  NH2 ARG A 144      -0.856  -5.414 -17.932  1.00 71.93           N
ATOM   2045 1HH2 ARG A 144      -0.103  -5.953 -17.555  1.00 71.93           H
ATOM   2046 2HH2 ARG A 144      -0.663  -4.621 -18.511  1.00 71.93           H
ATOM   2047  HN  ARG A 144      -7.985  -2.778 -17.998  1.00 71.93           H
ATOM   2048  N   TYR A 145      -9.852  -4.889 -19.583  1.00 70.09           N
ATOM   2049  CA  TYR A 145     -11.018  -5.616 -20.055  1.00 70.09           C
ATOM   2050  C   TYR A 145     -11.645  -4.921 -21.265  1.00 70.09           C
ATOM   2051  O   TYR A 145     -11.904  -5.556 -22.286  1.00 70.09           O
ATOM   2052  HA  TYR A 145     -10.696  -6.616 -20.347  1.00 70.09           H
ATOM   2053  CB  TYR A 145     -12.020  -5.604 -18.899  1.00 70.09           C
ATOM   2054 1HB  TYR A 145     -11.649  -6.251 -18.104  1.00 70.09           H
ATOM   2055 2HB  TYR A 145     -12.074  -4.595 -18.489  1.00 70.09           H
ATOM   2056  CG  TYR A 145     -13.428  -6.056 -19.290  1.00 70.09           C
ATOM   2057  CD1 TYR A 145     -14.468  -5.149 -19.291  1.00 70.09           C
ATOM   2058  HD1 TYR A 145     -14.287  -4.111 -19.012  1.00 70.09           H
ATOM   2059  CD2 TYR A 145     -13.657  -7.370 -19.643  1.00 70.09           C
ATOM   2060  HD2 TYR A 145     -12.836  -8.086 -19.643  1.00 70.09           H
ATOM   2061  CE1 TYR A 145     -15.794  -5.574 -19.659  1.00 70.09           C
ATOM   2062  HE1 TYR A 145     -16.624  -4.869 -19.663  1.00 70.09           H
ATOM   2063  CE2 TYR A 145     -14.983  -7.795 -20.012  1.00 70.09           C
ATOM   2064  HE2 TYR A 145     -15.178  -8.830 -20.293  1.00 70.09           H
ATOM   2065  CZ  TYR A 145     -15.986  -6.876 -20.002  1.00 70.09           C
ATOM   2066  OH  TYR A 145     -17.237  -7.278 -20.350  1.00 70.09           O
ATOM   2067  HH  TYR A 145     -17.232  -8.251 -20.581  1.00 70.09           H
ATOM   2068  HN  TYR A 145      -9.892  -4.601 -18.626  1.00 70.09           H
ATOM   2069  N   ILE A 146     -11.871  -3.624 -21.110  1.00 72.74           N
ATOM   2070  CA  ILE A 146     -12.523  -2.849 -22.152  1.00 72.74           C
ATOM   2071  C   ILE A 146     -11.674  -2.898 -23.424  1.00 72.74           C
ATOM   2072  O   ILE A 146     -12.206  -3.029 -24.525  1.00 72.74           O
ATOM   2073  HA  ILE A 146     -13.483  -3.321 -22.360  1.00 72.74           H
ATOM   2074  CB  ILE A 146     -12.813  -1.429 -21.661  1.00 72.74           C
ATOM   2075  HB  ILE A 146     -11.892  -1.014 -21.252  1.00 72.74           H
ATOM   2076  CG1 ILE A 146     -13.844  -1.440 -20.531  1.00 72.74           C
ATOM   2077 1HG1 ILE A 146     -14.820  -1.720 -20.927  1.00 72.74           H
ATOM   2078 2HG1 ILE A 146     -13.572  -2.194 -19.793  1.00 72.74           H
ATOM   2079  CG2 ILE A 146     -13.242  -0.525 -22.819  1.00 72.74           C
ATOM   2080 1HG2 ILE A 146     -12.444  -0.482 -23.560  1.00 72.74           H
ATOM   2081 2HG2 ILE A 146     -14.144  -0.928 -23.279  1.00 72.74           H
ATOM   2082 3HG2 ILE A 146     -13.442   0.478 -22.442  1.00 72.74           H
ATOM   2083  CD1 ILE A 146     -13.935  -0.069 -19.858  1.00 72.74           C
ATOM   2084 1HD1 ILE A 146     -12.964   0.197 -19.442  1.00 72.74           H
ATOM   2085 2HD1 ILE A 146     -14.232   0.678 -20.594  1.00 72.74           H
ATOM   2086 3HD1 ILE A 146     -14.675  -0.105 -19.058  1.00 72.74           H
ATOM   2087  HN  ILE A 146     -11.618  -3.106 -20.293  1.00 72.74           H
ATOM   2088  N   ALA A 147     -10.368  -2.789 -23.231  1.00 73.70           N
ATOM   2089  CA  ALA A 147      -9.449  -2.706 -24.353  1.00 73.70           C
ATOM   2090  C   ALA A 147      -9.511  -4.007 -25.156  1.00 73.70           C
ATOM   2091  O   ALA A 147      -9.274  -4.008 -26.362  1.00 73.70           O
ATOM   2092  HA  ALA A 147      -9.774  -1.881 -24.988  1.00 73.70           H
ATOM   2093  CB  ALA A 147      -8.040  -2.405 -23.838  1.00 73.70           C
ATOM   2094 1HB  ALA A 147      -8.044  -1.457 -23.301  1.00 73.70           H
ATOM   2095 2HB  ALA A 147      -7.721  -3.202 -23.167  1.00 73.70           H
ATOM   2096 3HB  ALA A 147      -7.351  -2.343 -24.681  1.00 73.70           H
ATOM   2097  HN  ALA A 147      -9.937  -2.758 -22.329  1.00 73.70           H
ATOM   2098  N   ILE A 148      -9.833  -5.083 -24.453  1.00 68.65           N
ATOM   2099  CA  ILE A 148      -9.870  -6.397 -25.072  1.00 68.65           C
ATOM   2100  C   ILE A 148     -11.257  -6.632 -25.675  1.00 68.65           C
ATOM   2101  O   ILE A 148     -11.375  -7.015 -26.838  1.00 68.65           O
ATOM   2102  HA  ILE A 148      -9.138  -6.400 -25.879  1.00 68.65           H
ATOM   2103  CB  ILE A 148      -9.445  -7.473 -24.071  1.00 68.65           C
ATOM   2104  HB  ILE A 148     -10.032  -7.346 -23.162  1.00 68.65           H
ATOM   2105  CG1 ILE A 148      -7.973  -7.312 -23.685  1.00 68.65           C
ATOM   2106 1HG1 ILE A 148      -7.341  -7.542 -24.543  1.00 68.65           H
ATOM   2107 2HG1 ILE A 148      -7.776  -6.275 -23.414  1.00 68.65           H
ATOM   2108  CG2 ILE A 148      -9.746  -8.873 -24.610  1.00 68.65           C
ATOM   2109 1HG2 ILE A 148     -10.816  -8.970 -24.793  1.00 68.65           H
ATOM   2110 2HG2 ILE A 148      -9.203  -9.028 -25.542  1.00 68.65           H
ATOM   2111 3HG2 ILE A 148      -9.434  -9.619 -23.879  1.00 68.65           H
ATOM   2112  CD1 ILE A 148      -7.609  -8.229 -22.516  1.00 68.65           C
ATOM   2113 1HD1 ILE A 148      -8.226  -7.980 -21.653  1.00 68.65           H
ATOM   2114 2HD1 ILE A 148      -7.784  -9.267 -22.800  1.00 68.65           H
ATOM   2115 3HD1 ILE A 148      -6.557  -8.095 -22.263  1.00 68.65           H
ATOM   2116  HN  ILE A 148     -10.064  -5.068 -23.480  1.00 68.65           H
ATOM   2117  N   ALA A 149     -12.271  -6.393 -24.857  1.00 68.62           N
ATOM   2118  CA  ALA A 149     -13.624  -6.793 -25.205  1.00 68.62           C
ATOM   2119  C   ALA A 149     -14.156  -5.872 -26.305  1.00 68.62           C
ATOM   2120  O   ALA A 149     -14.883  -6.315 -27.193  1.00 68.62           O
ATOM   2121  HA  ALA A 149     -13.581  -7.813 -25.587  1.00 68.62           H
ATOM   2122  CB  ALA A 149     -14.501  -6.773 -23.952  1.00 68.62           C
ATOM   2123 1HB  ALA A 149     -14.097  -7.466 -23.214  1.00 68.62           H
ATOM   2124 2HB  ALA A 149     -14.517  -5.766 -23.536  1.00 68.62           H
ATOM   2125 3HB  ALA A 149     -15.516  -7.073 -24.214  1.00 68.62           H
ATOM   2126  HN  ALA A 149     -12.180  -5.936 -23.972  1.00 68.62           H
ATOM   2127  N   GLN A 150     -13.773  -4.607 -26.210  1.00 71.38           N
ATOM   2128  CA  GLN A 150     -14.317  -3.592 -27.095  1.00 71.38           C
ATOM   2129  C   GLN A 150     -13.192  -2.910 -27.875  1.00 71.38           C
ATOM   2130  O   GLN A 150     -13.186  -1.689 -28.024  1.00 71.38           O
ATOM   2131  HA  GLN A 150     -14.972  -4.127 -27.782  1.00 71.38           H
ATOM   2132  CB  GLN A 150     -15.142  -2.567 -26.313  1.00 71.38           C
ATOM   2133 1HB  GLN A 150     -14.503  -2.054 -25.593  1.00 71.38           H
ATOM   2134 2HB  GLN A 150     -15.526  -1.808 -26.995  1.00 71.38           H
ATOM   2135  CG  GLN A 150     -16.305  -3.241 -25.583  1.00 71.38           C
ATOM   2136 1HG  GLN A 150     -16.779  -3.969 -26.241  1.00 71.38           H
ATOM   2137 2HG  GLN A 150     -15.928  -3.790 -24.720  1.00 71.38           H
ATOM   2138  CD  GLN A 150     -17.338  -2.209 -25.127  1.00 71.38           C
ATOM   2139  OE1 GLN A 150     -17.228  -1.023 -25.393  1.00 71.38           O
ATOM   2140  NE2 GLN A 150     -18.344  -2.724 -24.426  1.00 71.38           N
ATOM   2141 1HE2 GLN A 150     -18.374  -3.707 -24.243  1.00 71.38           H
ATOM   2142 2HE2 GLN A 150     -19.071  -2.129 -24.083  1.00 71.38           H
ATOM   2143  HN  GLN A 150     -13.105  -4.274 -25.544  1.00 71.38           H
ATOM   2144  N   ALA A 151     -12.266  -3.728 -28.353  1.00 66.31           N
ATOM   2145  CA  ALA A 151     -11.016  -3.214 -28.887  1.00 66.31           C
ATOM   2146  C   ALA A 151     -11.314  -2.083 -29.873  1.00 66.31           C
ATOM   2147  O   ALA A 151     -10.646  -1.050 -29.859  1.00 66.31           O
ATOM   2148  HA  ALA A 151     -10.438  -2.815 -28.053  1.00 66.31           H
ATOM   2149  CB  ALA A 151     -10.227  -4.356 -29.530  1.00 66.31           C
ATOM   2150 1HB  ALA A 151     -10.016  -5.119 -28.781  1.00 66.31           H
ATOM   2151 2HB  ALA A 151     -10.814  -4.793 -30.338  1.00 66.31           H
ATOM   2152 3HB  ALA A 151      -9.289  -3.970 -29.930  1.00 66.31           H
ATOM   2153  HN  ALA A 151     -12.359  -4.723 -28.380  1.00 66.31           H
ATOM   2154  N   MET A 152     -12.317  -2.317 -30.706  1.00 67.75           N
ATOM   2155  CA  MET A 152     -12.667  -1.360 -31.743  1.00 67.75           C
ATOM   2156  C   MET A 152     -13.149  -0.042 -31.132  1.00 67.75           C
ATOM   2157  O   MET A 152     -12.633   1.024 -31.463  1.00 67.75           O
ATOM   2158  HA  MET A 152     -11.751  -1.193 -32.309  1.00 67.75           H
ATOM   2159  CB  MET A 152     -13.769  -1.947 -32.627  1.00 67.75           C
ATOM   2160 1HB  MET A 152     -14.524  -2.426 -32.004  1.00 67.75           H
ATOM   2161 2HB  MET A 152     -14.268  -1.145 -33.172  1.00 67.75           H
ATOM   2162  CG  MET A 152     -13.195  -2.963 -33.616  1.00 67.75           C
ATOM   2163 1HG  MET A 152     -12.138  -3.127 -33.410  1.00 67.75           H
ATOM   2164 2HG  MET A 152     -13.696  -3.924 -33.495  1.00 67.75           H
ATOM   2165  SD  MET A 152     -13.406  -2.374 -35.288  1.00 67.75           S
ATOM   2166  CE  MET A 152     -15.152  -2.675 -35.505  1.00 67.75           C
ATOM   2167 1HE  MET A 152     -15.355  -3.739 -35.381  1.00 67.75           H
ATOM   2168 2HE  MET A 152     -15.713  -2.109 -34.762  1.00 67.75           H
ATOM   2169 3HE  MET A 152     -15.453  -2.362 -36.505  1.00 67.75           H
ATOM   2170  HN  MET A 152     -12.885  -3.139 -30.681  1.00 67.75           H
ATOM   2171  N   ARG A 153     -14.132  -0.159 -30.252  1.00 68.67           N
ATOM   2172  CA  ARG A 153     -14.711   1.012 -29.616  1.00 68.67           C
ATOM   2173  C   ARG A 153     -13.665   1.717 -28.750  1.00 68.67           C
ATOM   2174  O   ARG A 153     -13.677   2.941 -28.629  1.00 68.67           O
ATOM   2175  HA  ARG A 153     -15.030   1.648 -30.442  1.00 68.67           H
ATOM   2176  CB  ARG A 153     -15.910   0.631 -28.747  1.00 68.67           C
ATOM   2177 1HB  ARG A 153     -15.643  -0.204 -28.098  1.00 68.67           H
ATOM   2178 2HB  ARG A 153     -16.174   1.466 -28.098  1.00 68.67           H
ATOM   2179  CG  ARG A 153     -17.114   0.248 -29.610  1.00 68.67           C
ATOM   2180 1HG  ARG A 153     -17.350   1.064 -30.294  1.00 68.67           H
ATOM   2181 2HG  ARG A 153     -16.867  -0.619 -30.222  1.00 68.67           H
ATOM   2182  CD  ARG A 153     -18.335  -0.064 -28.742  1.00 68.67           C
ATOM   2183 1HD  ARG A 153     -18.149  -0.960 -28.148  1.00 68.67           H
ATOM   2184 2HD  ARG A 153     -18.512   0.752 -28.041  1.00 68.67           H
ATOM   2185  NE  ARG A 153     -19.526  -0.264 -29.596  1.00 68.67           N
ATOM   2186  HE  ARG A 153     -19.410  -0.190 -30.587  1.00 68.67           H
ATOM   2187  CZ  ARG A 153     -20.751  -0.537 -29.126  1.00 68.67           C
ATOM   2188  NH1 ARG A 153     -20.964  -0.647 -27.808  1.00 68.67           N
ATOM   2189 1HH1 ARG A 153     -20.206  -0.525 -27.167  1.00 68.67           H
ATOM   2190 2HH1 ARG A 153     -21.881  -0.851 -27.465  1.00 68.67           H
ATOM   2191  NH2 ARG A 153     -21.759  -0.698 -29.994  1.00 68.67           N
ATOM   2192 1HH2 ARG A 153     -22.679  -0.902 -29.659  1.00 68.67           H
ATOM   2193 2HH2 ARG A 153     -21.592  -0.614 -30.976  1.00 68.67           H
ATOM   2194  HN  ARG A 153     -14.532  -1.033 -29.973  1.00 68.67           H
ATOM   2195  N   ALA A 154     -12.786   0.914 -28.169  1.00 69.68           N
ATOM   2196  CA  ALA A 154     -11.781   1.437 -27.260  1.00 69.68           C
ATOM   2197  C   ALA A 154     -10.858   2.391 -28.021  1.00 69.68           C
ATOM   2198  O   ALA A 154     -10.296   3.316 -27.436  1.00 69.68           O
ATOM   2199  HA  ALA A 154     -12.298   1.992 -26.477  1.00 69.68           H
ATOM   2200  CB  ALA A 154     -11.018   0.276 -26.619  1.00 69.68           C
ATOM   2201 1HB  ALA A 154     -11.714  -0.355 -26.066  1.00 69.68           H
ATOM   2202 2HB  ALA A 154     -10.532  -0.313 -27.396  1.00 69.68           H
ATOM   2203 3HB  ALA A 154     -10.264   0.669 -25.937  1.00 69.68           H
ATOM   2204  HN  ALA A 154     -12.753  -0.076 -28.311  1.00 69.68           H
ATOM   2205  N   HIS A 155     -10.731   2.135 -29.314  1.00 70.72           N
ATOM   2206  CA  HIS A 155      -9.833   2.916 -30.148  1.00 70.72           C
ATOM   2207  C   HIS A 155     -10.450   4.291 -30.417  1.00 70.72           C
ATOM   2208  O   HIS A 155      -9.791   5.315 -30.246  1.00 70.72           O
ATOM   2209  HA  HIS A 155      -8.912   3.046 -29.580  1.00 70.72           H
ATOM   2210  CB  HIS A 155      -9.487   2.160 -31.432  1.00 70.72           C
ATOM   2211 1HB  HIS A 155      -9.181   1.146 -31.173  1.00 70.72           H
ATOM   2212 2HB  HIS A 155     -10.385   2.075 -32.045  1.00 70.72           H
ATOM   2213  CG  HIS A 155      -8.396   2.807 -32.251  1.00 70.72           C
ATOM   2214  ND1 HIS A 155      -8.652   3.752 -33.229  1.00 70.72           N
ATOM   2215  HD1 HIS A 155      -9.555   4.094 -33.489  1.00 70.72           H
ATOM   2216  CD2 HIS A 155      -7.042   2.636 -32.226  1.00 70.72           C
ATOM   2217  HD2 HIS A 155      -6.498   1.960 -31.567  1.00 70.72           H
ATOM   2218  CE1 HIS A 155      -7.498   4.125 -33.763  1.00 70.72           C
ATOM   2219  HE1 HIS A 155      -7.368   4.857 -34.560  1.00 70.72           H
ATOM   2220  NE2 HIS A 155      -6.502   3.432 -33.140  1.00 70.72           N
ATOM   2221  HN  HIS A 155     -11.227   1.409 -29.792  1.00 70.72           H
ATOM   2222  N   THR A 156     -11.707   4.268 -30.834  1.00 72.80           N
ATOM   2223  CA  THR A 156     -12.387   5.491 -31.227  1.00 72.80           C
ATOM   2224  C   THR A 156     -12.577   6.408 -30.017  1.00 72.80           C
ATOM   2225  O   THR A 156     -12.561   7.631 -30.152  1.00 72.80           O
ATOM   2226  HA  THR A 156     -11.754   6.024 -31.936  1.00 72.80           H
ATOM   2227  CB  THR A 156     -13.702   5.103 -31.907  1.00 72.80           C
ATOM   2228  HB  THR A 156     -14.426   5.916 -31.846  1.00 72.80           H
ATOM   2229  OG1 THR A 156     -14.082   3.891 -31.263  1.00 72.80           O
ATOM   2230  HG1 THR A 156     -15.053   3.712 -31.417  1.00 72.80           H
ATOM   2231  CG2 THR A 156     -13.507   4.702 -33.371  1.00 72.80           C
ATOM   2232 1HG2 THR A 156     -12.835   3.846 -33.427  1.00 72.80           H
ATOM   2233 2HG2 THR A 156     -13.078   5.538 -33.923  1.00 72.80           H
ATOM   2234 3HG2 THR A 156     -14.471   4.437 -33.806  1.00 72.80           H
ATOM   2235  HN  THR A 156     -12.258   3.437 -30.906  1.00 72.80           H
ATOM   2236  N   TRP A 157     -12.751   5.782 -28.862  1.00 76.22           N
ATOM   2237  CA  TRP A 157     -13.109   6.516 -27.660  1.00 76.22           C
ATOM   2238  C   TRP A 157     -11.825   6.786 -26.872  1.00 76.22           C
ATOM   2239  O   TRP A 157     -11.874   7.045 -25.670  1.00 76.22           O
ATOM   2240  HA  TRP A 157     -13.562   7.459 -27.967  1.00 76.22           H
ATOM   2241  CB  TRP A 157     -14.161   5.759 -26.848  1.00 76.22           C
ATOM   2242 1HB  TRP A 157     -13.866   4.713 -26.775  1.00 76.22           H
ATOM   2243 2HB  TRP A 157     -14.178   6.157 -25.833  1.00 76.22           H
ATOM   2244  CG  TRP A 157     -15.573   5.836 -27.433  1.00 76.22           C
ATOM   2245  CD1 TRP A 157     -15.938   5.748 -28.720  1.00 76.22           C
ATOM   2246  HD1 TRP A 157     -15.243   5.604 -29.547  1.00 76.22           H
ATOM   2247  CD2 TRP A 157     -16.800   6.022 -26.697  1.00 76.22           C
ATOM   2248  NE1 TRP A 157     -17.306   5.863 -28.866  1.00 76.22           N
ATOM   2249  HE1 TRP A 157     -17.814   5.829 -29.726  1.00 76.22           H
ATOM   2250  CE2 TRP A 157     -17.846   6.034 -27.597  1.00 76.22           C
ATOM   2251  CE3 TRP A 157     -17.019   6.173 -25.317  1.00 76.22           C
ATOM   2252  HE3 TRP A 157     -16.209   6.167 -24.586  1.00 76.22           H
ATOM   2253  CZ2 TRP A 157     -19.184   6.196 -27.215  1.00 76.22           C
ATOM   2254  HZ2 TRP A 157     -19.993   6.203 -27.945  1.00 76.22           H
ATOM   2255  CZ3 TRP A 157     -18.360   6.335 -24.951  1.00 76.22           C
ATOM   2256  HZ3 TRP A 157     -18.586   6.457 -23.892  1.00 76.22           H
ATOM   2257  CH2 TRP A 157     -19.425   6.350 -25.844  1.00 76.22           C
ATOM   2258  HH2 TRP A 157     -20.444   6.480 -25.480  1.00 76.22           H
ATOM   2259  HN  TRP A 157     -12.653   4.795 -28.741  1.00 76.22           H
ATOM   2260  N   ARG A 158     -10.708   6.715 -27.580  1.00 75.75           N
ATOM   2261  CA  ARG A 158      -9.408   6.749 -26.932  1.00 75.75           C
ATOM   2262  C   ARG A 158      -9.242   8.049 -26.143  1.00 75.75           C
ATOM   2263  O   ARG A 158      -8.784   8.032 -25.001  1.00 75.75           O
ATOM   2264  HA  ARG A 158      -9.405   5.884 -26.268  1.00 75.75           H
ATOM   2265  CB  ARG A 158      -8.278   6.635 -27.957  1.00 75.75           C
ATOM   2266 1HB  ARG A 158      -8.424   5.743 -28.567  1.00 75.75           H
ATOM   2267 2HB  ARG A 158      -8.306   7.491 -28.632  1.00 75.75           H
ATOM   2268  CG  ARG A 158      -6.915   6.568 -27.266  1.00 75.75           C
ATOM   2269 1HG  ARG A 158      -6.766   7.463 -26.660  1.00 75.75           H
ATOM   2270 2HG  ARG A 158      -6.888   5.716 -26.587  1.00 75.75           H
ATOM   2271  CD  ARG A 158      -5.785   6.446 -28.291  1.00 75.75           C
ATOM   2272 1HD  ARG A 158      -5.965   5.591 -28.942  1.00 75.75           H
ATOM   2273 2HD  ARG A 158      -5.763   7.332 -28.927  1.00 75.75           H
ATOM   2274  NE  ARG A 158      -4.487   6.290 -27.598  1.00 75.75           N
ATOM   2275  HE  ARG A 158      -4.451   6.490 -26.619  1.00 75.75           H
ATOM   2276  CZ  ARG A 158      -3.357   5.896 -28.200  1.00 75.75           C
ATOM   2277  NH1 ARG A 158      -3.346   5.614 -29.510  1.00 75.75           N
ATOM   2278 1HH1 ARG A 158      -4.187   5.697 -30.046  1.00 75.75           H
ATOM   2279 2HH1 ARG A 158      -2.499   5.321 -29.952  1.00 75.75           H
ATOM   2280  NH2 ARG A 158      -2.237   5.788 -27.472  1.00 75.75           N
ATOM   2281 1HH2 ARG A 158      -1.385   5.496 -27.907  1.00 75.75           H
ATOM   2282 2HH2 ARG A 158      -2.253   6.000 -26.495  1.00 75.75           H
ATOM   2283  HN  ARG A 158     -10.681   6.637 -28.576  1.00 75.75           H
ATOM   2284  N   GLU A 159      -9.623   9.145 -26.782  1.00 78.40           N
ATOM   2285  CA  GLU A 159      -9.441  10.459 -26.189  1.00 78.40           C
ATOM   2286  C   GLU A 159     -10.352  10.621 -24.970  1.00 78.40           C
ATOM   2287  O   GLU A 159      -9.904  11.056 -23.910  1.00 78.40           O
ATOM   2288  HA  GLU A 159      -8.397  10.495 -25.878  1.00 78.40           H
ATOM   2289  CB  GLU A 159      -9.698  11.564 -27.215  1.00 78.40           C
ATOM   2290 1HB  GLU A 159     -10.611  11.346 -27.769  1.00 78.40           H
ATOM   2291 2HB  GLU A 159      -9.717  12.532 -26.715  1.00 78.40           H
ATOM   2292  CG  GLU A 159      -8.566  11.632 -28.242  1.00 78.40           C
ATOM   2293 1HG  GLU A 159      -7.604  11.588 -27.732  1.00 78.40           H
ATOM   2294 2HG  GLU A 159      -8.617  10.766 -28.903  1.00 78.40           H
ATOM   2295  CD  GLU A 159      -8.652  12.916 -29.069  1.00 78.40           C
ATOM   2296  OE1 GLU A 159      -7.607  13.293 -29.643  1.00 78.40           O
ATOM   2297  OE2 GLU A 159      -9.761  13.492 -29.110  1.00 78.40           O
ATOM   2298  HN  GLU A 159     -10.047   9.145 -27.688  1.00 78.40           H
ATOM   2299  N   LYS A 160     -11.613  10.262 -25.161  1.00 81.25           N
ATOM   2300  CA  LYS A 160     -12.587  10.352 -24.087  1.00 81.25           C
ATOM   2301  C   LYS A 160     -12.098   9.533 -22.891  1.00 81.25           C
ATOM   2302  O   LYS A 160     -12.201   9.975 -21.748  1.00 81.25           O
ATOM   2303  HA  LYS A 160     -12.648  11.398 -23.787  1.00 81.25           H
ATOM   2304  CB  LYS A 160     -13.974   9.943 -24.587  1.00 81.25           C
ATOM   2305 1HB  LYS A 160     -13.906   9.003 -25.135  1.00 81.25           H
ATOM   2306 2HB  LYS A 160     -14.634   9.768 -23.737  1.00 81.25           H
ATOM   2307  CG  LYS A 160     -14.573  11.023 -25.489  1.00 81.25           C
ATOM   2308 1HG  LYS A 160     -14.526  11.989 -24.986  1.00 81.25           H
ATOM   2309 2HG  LYS A 160     -13.981  11.110 -26.401  1.00 81.25           H
ATOM   2310  CD  LYS A 160     -16.024  10.698 -25.846  1.00 81.25           C
ATOM   2311 1HD  LYS A 160     -16.063   9.766 -26.412  1.00 81.25           H
ATOM   2312 2HD  LYS A 160     -16.601  10.541 -24.935  1.00 81.25           H
ATOM   2313  CE  LYS A 160     -16.654  11.825 -26.667  1.00 81.25           C
ATOM   2314 1HE  LYS A 160     -16.580  12.766 -26.120  1.00 81.25           H
ATOM   2315 2HE  LYS A 160     -16.104  11.955 -27.599  1.00 81.25           H
ATOM   2316  NZ  LYS A 160     -18.073  11.524 -26.959  1.00 81.25           N
ATOM   2317 1HZ  LYS A 160     -18.471  12.276 -27.510  1.00 81.25           H
ATOM   2318 2HZ  LYS A 160     -18.134  10.655 -27.477  1.00 81.25           H
ATOM   2319 3HZ  LYS A 160     -18.586  11.436 -26.088  1.00 81.25           H
ATOM   2320  HN  LYS A 160     -11.970   9.916 -26.028  1.00 81.25           H
ATOM   2321  N   ARG A 161     -11.577   8.353 -23.195  1.00 81.68           N
ATOM   2322  CA  ARG A 161     -11.085   7.462 -22.158  1.00 81.68           C
ATOM   2323  C   ARG A 161      -9.945   8.127 -21.385  1.00 81.68           C
ATOM   2324  O   ARG A 161      -9.825   7.950 -20.173  1.00 81.68           O
ATOM   2325  HA  ARG A 161     -11.945   7.284 -21.512  1.00 81.68           H
ATOM   2326  CB  ARG A 161     -10.587   6.144 -22.755  1.00 81.68           C
ATOM   2327 1HB  ARG A 161      -9.909   6.349 -23.583  1.00 81.68           H
ATOM   2328 2HB  ARG A 161     -10.018   5.594 -22.006  1.00 81.68           H
ATOM   2329  CG  ARG A 161     -11.757   5.288 -23.245  1.00 81.68           C
ATOM   2330 1HG  ARG A 161     -12.332   4.929 -22.392  1.00 81.68           H
ATOM   2331 2HG  ARG A 161     -12.429   5.897 -23.849  1.00 81.68           H
ATOM   2332  CD  ARG A 161     -11.258   4.099 -24.068  1.00 81.68           C
ATOM   2333 1HD  ARG A 161     -12.097   3.616 -24.570  1.00 81.68           H
ATOM   2334 2HD  ARG A 161     -10.577   4.445 -24.847  1.00 81.68           H
ATOM   2335  NE  ARG A 161     -10.569   3.128 -23.189  1.00 81.68           N
ATOM   2336  HE  ARG A 161     -10.764   3.162 -22.209  1.00 81.68           H
ATOM   2337  CZ  ARG A 161      -9.699   2.207 -23.624  1.00 81.68           C
ATOM   2338  NH1 ARG A 161      -9.399   2.116 -24.927  1.00 81.68           N
ATOM   2339 1HH1 ARG A 161      -9.826   2.739 -25.583  1.00 81.68           H
ATOM   2340 2HH1 ARG A 161      -8.748   1.426 -25.244  1.00 81.68           H
ATOM   2341  NH2 ARG A 161      -9.133   1.378 -22.737  1.00 81.68           N
ATOM   2342 1HH2 ARG A 161      -8.481   0.684 -23.045  1.00 81.68           H
ATOM   2343 2HH2 ARG A 161      -9.362   1.452 -21.766  1.00 81.68           H
ATOM   2344  HN  ARG A 161     -11.489   8.005 -24.128  1.00 81.68           H
ATOM   2345  N   LEU A 162      -9.135   8.879 -22.117  1.00 82.02           N
ATOM   2346  CA  LEU A 162      -8.006   9.568 -21.515  1.00 82.02           C
ATOM   2347  C   LEU A 162      -8.522  10.640 -20.554  1.00 82.02           C
ATOM   2348  O   LEU A 162      -7.979  10.816 -19.464  1.00 82.02           O
ATOM   2349  HA  LEU A 162      -7.442   8.832 -20.941  1.00 82.02           H
ATOM   2350  CB  LEU A 162      -7.071  10.111 -22.598  1.00 82.02           C
ATOM   2351 1HB  LEU A 162      -6.948   9.343 -23.362  1.00 82.02           H
ATOM   2352 2HB  LEU A 162      -7.557  10.961 -23.076  1.00 82.02           H
ATOM   2353  CG  LEU A 162      -5.684  10.551 -22.127  1.00 82.02           C
ATOM   2354  HG  LEU A 162      -5.792  11.051 -21.164  1.00 82.02           H
ATOM   2355  CD1 LEU A 162      -4.770   9.343 -21.908  1.00 82.02           C
ATOM   2356 1HD1 LEU A 162      -5.206   8.690 -21.151  1.00 82.02           H
ATOM   2357 2HD1 LEU A 162      -4.664   8.794 -22.844  1.00 82.02           H
ATOM   2358 3HD1 LEU A 162      -3.791   9.684 -21.574  1.00 82.02           H
ATOM   2359  CD2 LEU A 162      -5.072  11.564 -23.096  1.00 82.02           C
ATOM   2360 1HD2 LEU A 162      -4.979  11.112 -24.084  1.00 82.02           H
ATOM   2361 2HD2 LEU A 162      -5.715  12.442 -23.157  1.00 82.02           H
ATOM   2362 3HD2 LEU A 162      -4.086  11.860 -22.737  1.00 82.02           H
ATOM   2363  HN  LEU A 162      -9.241   9.020 -23.101  1.00 82.02           H
ATOM   2364  N   LEU A 163      -9.565  11.330 -20.992  1.00 85.27           N
ATOM   2365  CA  LEU A 163     -10.151  12.391 -20.190  1.00 85.27           C
ATOM   2366  C   LEU A 163     -10.683  11.801 -18.882  1.00 85.27           C
ATOM   2367  O   LEU A 163     -10.361  12.290 -17.801  1.00 85.27           O
ATOM   2368  HA  LEU A 163      -9.356  13.098 -19.952  1.00 85.27           H
ATOM   2369  CB  LEU A 163     -11.207  13.151 -20.996  1.00 85.27           C
ATOM   2370 1HB  LEU A 163     -10.837  13.278 -22.014  1.00 85.27           H
ATOM   2371 2HB  LEU A 163     -12.103  12.533 -21.057  1.00 85.27           H
ATOM   2372  CG  LEU A 163     -11.604  14.525 -20.453  1.00 85.27           C
ATOM   2373  HG  LEU A 163     -11.304  14.578 -19.407  1.00 85.27           H
ATOM   2374  CD1 LEU A 163     -10.865  15.642 -21.193  1.00 85.27           C
ATOM   2375 1HD1 LEU A 163      -9.790  15.513 -21.065  1.00 85.27           H
ATOM   2376 2HD1 LEU A 163     -11.112  15.600 -22.254  1.00 85.27           H
ATOM   2377 3HD1 LEU A 163     -11.166  16.608 -20.787  1.00 85.27           H
ATOM   2378  CD2 LEU A 163     -13.122  14.714 -20.498  1.00 85.27           C
ATOM   2379 1HD2 LEU A 163     -13.467  14.632 -21.529  1.00 85.27           H
ATOM   2380 2HD2 LEU A 163     -13.602  13.947 -19.892  1.00 85.27           H
ATOM   2381 3HD2 LEU A 163     -13.377  15.699 -20.107  1.00 85.27           H
ATOM   2382  HN  LEU A 163     -10.007  11.175 -21.875  1.00 85.27           H
ATOM   2383  N   TYR A 164     -11.488  10.758 -19.025  1.00 86.25           N
ATOM   2384  CA  TYR A 164     -12.076  10.103 -17.869  1.00 86.25           C
ATOM   2385  C   TYR A 164     -10.991   9.554 -16.940  1.00 86.25           C
ATOM   2386  O   TYR A 164     -11.156   9.552 -15.721  1.00 86.25           O
ATOM   2387  HA  TYR A 164     -12.667  10.842 -17.328  1.00 86.25           H
ATOM   2388  CB  TYR A 164     -12.899   8.937 -18.418  1.00 86.25           C
ATOM   2389 1HB  TYR A 164     -12.287   8.375 -19.124  1.00 86.25           H
ATOM   2390 2HB  TYR A 164     -13.143   8.260 -17.599  1.00 86.25           H
ATOM   2391  CG  TYR A 164     -14.194   9.361 -19.113  1.00 86.25           C
ATOM   2392  CD1 TYR A 164     -15.015  10.303 -18.527  1.00 86.25           C
ATOM   2393  HD1 TYR A 164     -14.740  10.744 -17.569  1.00 86.25           H
ATOM   2394  CD2 TYR A 164     -14.541   8.803 -20.327  1.00 86.25           C
ATOM   2395  HD2 TYR A 164     -13.892   8.059 -20.790  1.00 86.25           H
ATOM   2396  CE1 TYR A 164     -16.234  10.703 -19.181  1.00 86.25           C
ATOM   2397  HE1 TYR A 164     -16.891  11.446 -18.729  1.00 86.25           H
ATOM   2398  CE2 TYR A 164     -15.760   9.203 -20.981  1.00 86.25           C
ATOM   2399  HE2 TYR A 164     -16.046   8.770 -21.939  1.00 86.25           H
ATOM   2400  CZ  TYR A 164     -16.546  10.133 -20.376  1.00 86.25           C
ATOM   2401  OH  TYR A 164     -17.697  10.511 -20.994  1.00 86.25           O
ATOM   2402  HH  TYR A 164     -18.194  11.163 -20.422  1.00 86.25           H
ATOM   2403  HN  TYR A 164     -11.739  10.362 -19.908  1.00 86.25           H
ATOM   2404  N   SER A 165      -9.906   9.102 -17.551  1.00 86.24           N
ATOM   2405  CA  SER A 165      -8.797   8.548 -16.794  1.00 86.24           C
ATOM   2406  C   SER A 165      -8.243   9.600 -15.831  1.00 86.24           C
ATOM   2407  O   SER A 165      -7.816   9.271 -14.725  1.00 86.24           O
ATOM   2408  HA  SER A 165      -9.216   7.707 -16.242  1.00 86.24           H
ATOM   2409  CB  SER A 165      -7.691   8.045 -17.725  1.00 86.24           C
ATOM   2410 1HB  SER A 165      -7.070   7.324 -17.194  1.00 86.24           H
ATOM   2411 2HB  SER A 165      -8.139   7.520 -18.569  1.00 86.24           H
ATOM   2412  OG  SER A 165      -6.875   9.109 -18.208  1.00 86.24           O
ATOM   2413  HG  SER A 165      -6.109   8.741 -18.734  1.00 86.24           H
ATOM   2414  HN  SER A 165      -9.779   9.110 -18.543  1.00 86.24           H
ATOM   2415  N   LYS A 166      -8.267  10.844 -16.287  1.00 88.08           N
ATOM   2416  CA  LYS A 166      -7.777  11.947 -15.478  1.00 88.08           C
ATOM   2417  C   LYS A 166      -8.704  12.144 -14.277  1.00 88.08           C
ATOM   2418  O   LYS A 166      -8.241  12.272 -13.145  1.00 88.08           O
ATOM   2419  HA  LYS A 166      -6.789  11.668 -15.110  1.00 88.08           H
ATOM   2420  CB  LYS A 166      -7.602  13.203 -16.334  1.00 88.08           C
ATOM   2421 1HB  LYS A 166      -8.525  13.408 -16.878  1.00 88.08           H
ATOM   2422 2HB  LYS A 166      -7.414  14.062 -15.691  1.00 88.08           H
ATOM   2423  CG  LYS A 166      -6.447  13.037 -17.323  1.00 88.08           C
ATOM   2424 1HG  LYS A 166      -5.523  12.842 -16.779  1.00 88.08           H
ATOM   2425 2HG  LYS A 166      -6.631  12.171 -17.960  1.00 88.08           H
ATOM   2426  CD  LYS A 166      -6.282  14.288 -18.188  1.00 88.08           C
ATOM   2427 1HD  LYS A 166      -7.195  14.465 -18.756  1.00 88.08           H
ATOM   2428 2HD  LYS A 166      -6.129  15.158 -17.550  1.00 88.08           H
ATOM   2429  CE  LYS A 166      -5.100  14.138 -19.148  1.00 88.08           C
ATOM   2430 1HE  LYS A 166      -4.199  13.887 -18.588  1.00 88.08           H
ATOM   2431 2HE  LYS A 166      -5.286  13.316 -19.839  1.00 88.08           H
ATOM   2432  NZ  LYS A 166      -4.886  15.391 -19.906  1.00 88.08           N
ATOM   2433 1HZ  LYS A 166      -4.110  15.270 -20.548  1.00 88.08           H
ATOM   2434 2HZ  LYS A 166      -5.725  15.618 -20.428  1.00 88.08           H
ATOM   2435 3HZ  LYS A 166      -4.675  16.145 -19.261  1.00 88.08           H
ATOM   2436  HN  LYS A 166      -8.612  11.102 -17.189  1.00 88.08           H
ATOM   2437  N   MET A 167      -9.997  12.164 -14.566  1.00 91.60           N
ATOM   2438  CA  MET A 167     -10.992  12.387 -13.530  1.00 91.60           C
ATOM   2439  C   MET A 167     -10.953  11.272 -12.484  1.00 91.60           C
ATOM   2440  O   MET A 167     -11.062  11.535 -11.287  1.00 91.60           O
ATOM   2441  HA  MET A 167     -10.726  13.338 -13.068  1.00 91.60           H
ATOM   2442  CB  MET A 167     -12.383  12.446 -14.163  1.00 91.60           C
ATOM   2443 1HB  MET A 167     -12.563  11.539 -14.741  1.00 91.60           H
ATOM   2444 2HB  MET A 167     -13.141  12.480 -13.381  1.00 91.60           H
ATOM   2445  CG  MET A 167     -12.522  13.670 -15.070  1.00 91.60           C
ATOM   2446 1HG  MET A 167     -12.301  14.577 -14.506  1.00 91.60           H
ATOM   2447 2HG  MET A 167     -11.798  13.615 -15.882  1.00 91.60           H
ATOM   2448  SD  MET A 167     -14.177  13.754 -15.734  1.00 91.60           S
ATOM   2449  CE  MET A 167     -15.082  14.191 -14.258  1.00 91.60           C
ATOM   2450 1HE  MET A 167     -14.945  13.415 -13.505  1.00 91.60           H
ATOM   2451 2HE  MET A 167     -14.711  15.141 -13.873  1.00 91.60           H
ATOM   2452 3HE  MET A 167     -16.141  14.284 -14.496  1.00 91.60           H
ATOM   2453  HN  MET A 167     -10.367  12.030 -15.485  1.00 91.60           H
ATOM   2454  N   VAL A 168     -10.797  10.050 -12.972  1.00 91.01           N
ATOM   2455  CA  VAL A 168     -10.756   8.893 -12.095  1.00 91.01           C
ATOM   2456  C   VAL A 168      -9.551   9.010 -11.160  1.00 91.01           C
ATOM   2457  O   VAL A 168      -9.665   8.764  -9.960  1.00 91.01           O
ATOM   2458  HA  VAL A 168     -11.667   8.901 -11.496  1.00 91.01           H
ATOM   2459  CB  VAL A 168     -10.746   7.607 -12.924  1.00 91.01           C
ATOM   2460  HB  VAL A 168      -9.963   7.700 -13.677  1.00 91.01           H
ATOM   2461  CG1 VAL A 168     -10.417   6.394 -12.052  1.00 91.01           C
ATOM   2462 1HG1 VAL A 168      -9.433   6.527 -11.601  1.00 91.01           H
ATOM   2463 2HG1 VAL A 168     -11.166   6.298 -11.266  1.00 91.01           H
ATOM   2464 3HG1 VAL A 168     -10.416   5.494 -12.666  1.00 91.01           H
ATOM   2465  CG2 VAL A 168     -12.078   7.414 -13.652  1.00 91.01           C
ATOM   2466 1HG2 VAL A 168     -12.885   7.353 -12.922  1.00 91.01           H
ATOM   2467 2HG2 VAL A 168     -12.253   8.259 -14.318  1.00 91.01           H
ATOM   2468 3HG2 VAL A 168     -12.043   6.493 -14.234  1.00 91.01           H
ATOM   2469  HN  VAL A 168     -10.701   9.846 -13.946  1.00 91.01           H
ATOM   2470  N   CYS A 169      -8.423   9.386 -11.744  1.00 89.68           N
ATOM   2471  CA  CYS A 169      -7.193   9.519 -10.982  1.00 89.68           C
ATOM   2472  C   CYS A 169      -7.433  10.524  -9.854  1.00 89.68           C
ATOM   2473  O   CYS A 169      -7.107  10.256  -8.699  1.00 89.68           O
ATOM   2474  HA  CYS A 169      -6.966   8.532 -10.579  1.00 89.68           H
ATOM   2475  CB  CYS A 169      -6.017   9.929 -11.872  1.00 89.68           C
ATOM   2476 1HB  CYS A 169      -6.286  10.806 -12.462  1.00 89.68           H
ATOM   2477 2HB  CYS A 169      -5.164  10.209 -11.254  1.00 89.68           H
ATOM   2478  SG  CYS A 169      -5.559   8.547 -12.980  1.00 89.68           S
ATOM   2479  HG  CYS A 169      -6.439   8.837 -13.935  1.00 89.68           H
ATOM   2480  HN  CYS A 169      -8.341   9.598 -12.718  1.00 89.68           H
ATOM   2481  N   PHE A 170      -8.001  11.661 -10.229  1.00 92.87           N
ATOM   2482  CA  PHE A 170      -8.255  12.722  -9.269  1.00 92.87           C
ATOM   2483  C   PHE A 170      -9.155  12.231  -8.134  1.00 92.87           C
ATOM   2484  O   PHE A 170      -8.878  12.485  -6.963  1.00 92.87           O
ATOM   2485  HA  PHE A 170      -7.292  13.027  -8.861  1.00 92.87           H
ATOM   2486  CB  PHE A 170      -8.972  13.844 -10.023  1.00 92.87           C
ATOM   2487 1HB  PHE A 170      -8.358  14.149 -10.870  1.00 92.87           H
ATOM   2488 2HB  PHE A 170      -9.906  13.456 -10.430  1.00 92.87           H
ATOM   2489  CG  PHE A 170      -9.279  15.073  -9.165  1.00 92.87           C
ATOM   2490  CD1 PHE A 170     -10.530  15.258  -8.663  1.00 92.87           C
ATOM   2491  HD1 PHE A 170     -11.314  14.530  -8.873  1.00 92.87           H
ATOM   2492  CD2 PHE A 170      -8.301  15.981  -8.904  1.00 92.87           C
ATOM   2493  HD2 PHE A 170      -7.299  15.834  -9.306  1.00 92.87           H
ATOM   2494  CE1 PHE A 170     -10.814  16.399  -7.867  1.00 92.87           C
ATOM   2495  HE1 PHE A 170     -11.817  16.547  -7.465  1.00 92.87           H
ATOM   2496  CE2 PHE A 170      -8.585  17.122  -8.107  1.00 92.87           C
ATOM   2497  HE2 PHE A 170      -7.801  17.850  -7.898  1.00 92.87           H
ATOM   2498  CZ  PHE A 170      -9.836  17.307  -7.606  1.00 92.87           C
ATOM   2499  HZ  PHE A 170     -10.054  18.182  -6.994  1.00 92.87           H
ATOM   2500  HN  PHE A 170      -8.285  11.862 -11.166  1.00 92.87           H
ATOM   2501  N   THR A 171     -10.215  11.535  -8.520  1.00 94.48           N
ATOM   2502  CA  THR A 171     -11.181  11.043  -7.552  1.00 94.48           C
ATOM   2503  C   THR A 171     -10.506  10.092  -6.562  1.00 94.48           C
ATOM   2504  O   THR A 171     -10.813  10.111  -5.371  1.00 94.48           O
ATOM   2505  HA  THR A 171     -11.554  11.891  -6.978  1.00 94.48           H
ATOM   2506  CB  THR A 171     -12.336  10.400  -8.322  1.00 94.48           C
ATOM   2507  HB  THR A 171     -12.019   9.467  -8.790  1.00 94.48           H
ATOM   2508  OG1 THR A 171     -12.769  11.421  -9.217  1.00 94.48           O
ATOM   2509  HG1 THR A 171     -12.359  11.282 -10.118  1.00 94.48           H
ATOM   2510  CG2 THR A 171     -13.556  10.138  -7.437  1.00 94.48           C
ATOM   2511 1HG2 THR A 171     -13.913  11.080  -7.022  1.00 94.48           H
ATOM   2512 2HG2 THR A 171     -13.278   9.466  -6.625  1.00 94.48           H
ATOM   2513 3HG2 THR A 171     -14.346   9.680  -8.033  1.00 94.48           H
ATOM   2514  HN  THR A 171     -10.418  11.308  -9.472  1.00 94.48           H
ATOM   2515  N   ILE A 172      -9.600   9.283  -7.090  1.00 92.94           N
ATOM   2516  CA  ILE A 172      -8.907   8.301  -6.275  1.00 92.94           C
ATOM   2517  C   ILE A 172      -8.073   9.022  -5.214  1.00 92.94           C
ATOM   2518  O   ILE A 172      -8.082   8.638  -4.045  1.00 92.94           O
ATOM   2519  HA  ILE A 172      -9.665   7.702  -5.770  1.00 92.94           H
ATOM   2520  CB  ILE A 172      -8.093   7.351  -7.156  1.00 92.94           C
ATOM   2521  HB  ILE A 172      -7.570   7.945  -7.906  1.00 92.94           H
ATOM   2522  CG1 ILE A 172      -9.007   6.380  -7.905  1.00 92.94           C
ATOM   2523 1HG1 ILE A 172      -9.466   5.688  -7.198  1.00 92.94           H
ATOM   2524 2HG1 ILE A 172      -9.816   6.931  -8.383  1.00 92.94           H
ATOM   2525  CG2 ILE A 172      -7.028   6.620  -6.336  1.00 92.94           C
ATOM   2526 1HG2 ILE A 172      -6.351   7.347  -5.888  1.00 92.94           H
ATOM   2527 2HG2 ILE A 172      -7.510   6.040  -5.549  1.00 92.94           H
ATOM   2528 3HG2 ILE A 172      -6.464   5.951  -6.986  1.00 92.94           H
ATOM   2529  CD1 ILE A 172      -8.225   5.595  -8.960  1.00 92.94           C
ATOM   2530 1HD1 ILE A 172      -7.788   6.288  -9.679  1.00 92.94           H
ATOM   2531 2HD1 ILE A 172      -7.432   5.025  -8.476  1.00 92.94           H
ATOM   2532 3HD1 ILE A 172      -8.898   4.912  -9.478  1.00 92.94           H
ATOM   2533  HN  ILE A 172      -9.338   9.292  -8.055  1.00 92.94           H
ATOM   2534  N   TRP A 173      -7.372  10.055  -5.659  1.00 93.37           N
ATOM   2535  CA  TRP A 173      -6.477  10.787  -4.779  1.00 93.37           C
ATOM   2536  C   TRP A 173      -7.312  11.381  -3.643  1.00 93.37           C
ATOM   2537  O   TRP A 173      -6.931  11.293  -2.477  1.00 93.37           O
ATOM   2538  HA  TRP A 173      -5.751  10.079  -4.378  1.00 93.37           H
ATOM   2539  CB  TRP A 173      -5.687  11.842  -5.556  1.00 93.37           C
ATOM   2540 1HB  TRP A 173      -6.341  12.297  -6.300  1.00 93.37           H
ATOM   2541 2HB  TRP A 173      -5.387  12.634  -4.870  1.00 93.37           H
ATOM   2542  CG  TRP A 173      -4.442  11.297  -6.258  1.00 93.37           C
ATOM   2543  CD1 TRP A 173      -4.235  11.148  -7.574  1.00 93.37           C
ATOM   2544  HD1 TRP A 173      -4.963  11.409  -8.342  1.00 93.37           H
ATOM   2545  CD2 TRP A 173      -3.232  10.830  -5.624  1.00 93.37           C
ATOM   2546  NE1 TRP A 173      -2.986  10.622  -7.833  1.00 93.37           N
ATOM   2547  HE1 TRP A 173      -2.604  10.421  -8.735  1.00 93.37           H
ATOM   2548  CE2 TRP A 173      -2.357  10.423  -6.610  1.00 93.37           C
ATOM   2549  CE3 TRP A 173      -2.889  10.756  -4.263  1.00 93.37           C
ATOM   2550  HE3 TRP A 173      -3.562  11.071  -3.466  1.00 93.37           H
ATOM   2551  CZ2 TRP A 173      -1.082   9.912  -6.339  1.00 93.37           C
ATOM   2552  HZ2 TRP A 173      -0.408   9.596  -7.136  1.00 93.37           H
ATOM   2553  CZ3 TRP A 173      -1.611  10.243  -4.009  1.00 93.37           C
ATOM   2554  HZ3 TRP A 173      -1.295  10.163  -2.969  1.00 93.37           H
ATOM   2555  CH2 TRP A 173      -0.718   9.828  -4.990  1.00 93.37           C
ATOM   2556  HH2 TRP A 173       0.261   9.439  -4.710  1.00 93.37           H
ATOM   2557  HN  TRP A 173      -7.408  10.391  -6.600  1.00 93.37           H
ATOM   2558  N   VAL A 174      -8.435  11.972  -4.023  1.00 95.15           N
ATOM   2559  CA  VAL A 174      -9.298  12.630  -3.058  1.00 95.15           C
ATOM   2560  C   VAL A 174      -9.801  11.601  -2.044  1.00 95.15           C
ATOM   2561  O   VAL A 174      -9.785  11.851  -0.840  1.00 95.15           O
ATOM   2562  HA  VAL A 174      -8.698  13.374  -2.533  1.00 95.15           H
ATOM   2563  CB  VAL A 174     -10.431  13.361  -3.781  1.00 95.15           C
ATOM   2564  HB  VAL A 174     -10.923  12.646  -4.441  1.00 95.15           H
ATOM   2565  CG1 VAL A 174     -11.474  13.877  -2.787  1.00 95.15           C
ATOM   2566 1HG1 VAL A 174     -11.895  13.037  -2.235  1.00 95.15           H
ATOM   2567 2HG1 VAL A 174     -11.000  14.569  -2.091  1.00 95.15           H
ATOM   2568 3HG1 VAL A 174     -12.268  14.391  -3.328  1.00 95.15           H
ATOM   2569  CG2 VAL A 174      -9.886  14.500  -4.645  1.00 95.15           C
ATOM   2570 1HG2 VAL A 174      -9.357  15.214  -4.013  1.00 95.15           H
ATOM   2571 2HG2 VAL A 174      -9.199  14.095  -5.389  1.00 95.15           H
ATOM   2572 3HG2 VAL A 174     -10.712  15.002  -5.148  1.00 95.15           H
ATOM   2573  HN  VAL A 174      -8.757  12.005  -4.970  1.00 95.15           H
ATOM   2574  N   LEU A 175     -10.237  10.465  -2.569  1.00 92.84           N
ATOM   2575  CA  LEU A 175     -10.854   9.445  -1.739  1.00 92.84           C
ATOM   2576  C   LEU A 175      -9.809   8.871  -0.781  1.00 92.84           C
ATOM   2577  O   LEU A 175     -10.100   8.634   0.391  1.00 92.84           O
ATOM   2578  HA  LEU A 175     -11.633   9.930  -1.151  1.00 92.84           H
ATOM   2579  CB  LEU A 175     -11.537   8.387  -2.609  1.00 92.84           C
ATOM   2580 1HB  LEU A 175     -12.186   8.895  -3.322  1.00 92.84           H
ATOM   2581 2HB  LEU A 175     -10.771   7.871  -3.187  1.00 92.84           H
ATOM   2582  CG  LEU A 175     -12.367   7.340  -1.864  1.00 92.84           C
ATOM   2583  HG  LEU A 175     -12.455   7.652  -0.823  1.00 92.84           H
ATOM   2584  CD1 LEU A 175     -13.785   7.258  -2.433  1.00 92.84           C
ATOM   2585 1HD1 LEU A 175     -14.273   8.227  -2.333  1.00 92.84           H
ATOM   2586 2HD1 LEU A 175     -13.738   6.981  -3.486  1.00 92.84           H
ATOM   2587 3HD1 LEU A 175     -14.353   6.506  -1.885  1.00 92.84           H
ATOM   2588  CD2 LEU A 175     -11.667   5.979  -1.870  1.00 92.84           C
ATOM   2589 1HD2 LEU A 175     -11.527   5.647  -2.899  1.00 92.84           H
ATOM   2590 2HD2 LEU A 175     -10.696   6.068  -1.382  1.00 92.84           H
ATOM   2591 3HD2 LEU A 175     -12.278   5.254  -1.334  1.00 92.84           H
ATOM   2592  HN  LEU A 175     -10.173  10.237  -3.541  1.00 92.84           H
ATOM   2593  N   ALA A 176      -8.613   8.666  -1.314  1.00 92.72           N
ATOM   2594  CA  ALA A 176      -7.528   8.110  -0.524  1.00 92.72           C
ATOM   2595  C   ALA A 176      -7.181   9.077   0.610  1.00 92.72           C
ATOM   2596  O   ALA A 176      -6.894   8.650   1.728  1.00 92.72           O
ATOM   2597  HA  ALA A 176      -7.876   7.170  -0.096  1.00 92.72           H
ATOM   2598  CB  ALA A 176      -6.330   7.825  -1.432  1.00 92.72           C
ATOM   2599 1HB  ALA A 176      -6.621   7.111  -2.203  1.00 92.72           H
ATOM   2600 2HB  ALA A 176      -6.000   8.752  -1.901  1.00 92.72           H
ATOM   2601 3HB  ALA A 176      -5.516   7.408  -0.840  1.00 92.72           H
ATOM   2602  HN  ALA A 176      -8.382   8.871  -2.265  1.00 92.72           H
ATOM   2603  N   ALA A 177      -7.220  10.360   0.284  1.00 93.48           N
ATOM   2604  CA  ALA A 177      -6.882  11.389   1.253  1.00 93.48           C
ATOM   2605  C   ALA A 177      -7.867  11.326   2.422  1.00 93.48           C
ATOM   2606  O   ALA A 177      -7.461  11.369   3.582  1.00 93.48           O
ATOM   2607  HA  ALA A 177      -5.878  11.180   1.622  1.00 93.48           H
ATOM   2608  CB  ALA A 177      -6.879  12.756   0.566  1.00 93.48           C
ATOM   2609 1HB  ALA A 177      -6.143  12.758  -0.238  1.00 93.48           H
ATOM   2610 2HB  ALA A 177      -7.868  12.957   0.153  1.00 93.48           H
ATOM   2611 3HB  ALA A 177      -6.626  13.528   1.293  1.00 93.48           H
ATOM   2612  HN  ALA A 177      -7.476  10.700  -0.621  1.00 93.48           H
ATOM   2613  N   ALA A 178      -9.142  11.226   2.076  1.00 93.91           N
ATOM   2614  CA  ALA A 178     -10.193  11.243   3.078  1.00 93.91           C
ATOM   2615  C   ALA A 178     -10.040  10.027   3.994  1.00 93.91           C
ATOM   2616  O   ALA A 178     -10.279  10.117   5.197  1.00 93.91           O
ATOM   2617  HA  ALA A 178     -10.072  12.151   3.670  1.00 93.91           H
ATOM   2618  CB  ALA A 178     -11.557  11.284   2.387  1.00 93.91           C
ATOM   2619 1HB  ALA A 178     -11.626  12.182   1.772  1.00 93.91           H
ATOM   2620 2HB  ALA A 178     -11.672  10.402   1.756  1.00 93.91           H
ATOM   2621 3HB  ALA A 178     -12.346  11.297   3.139  1.00 93.91           H
ATOM   2622  HN  ALA A 178      -9.459  11.134   1.132  1.00 93.91           H
ATOM   2623  N   LEU A 179      -9.642   8.918   3.389  1.00 91.80           N
ATOM   2624  CA  LEU A 179      -9.543   7.663   4.115  1.00 91.80           C
ATOM   2625  C   LEU A 179      -8.350   7.724   5.071  1.00 91.80           C
ATOM   2626  O   LEU A 179      -8.200   6.865   5.938  1.00 91.80           O
ATOM   2627  HA  LEU A 179     -10.453   7.555   4.705  1.00 91.80           H
ATOM   2628  CB  LEU A 179      -9.492   6.483   3.142  1.00 91.80           C
ATOM   2629 1HB  LEU A 179      -8.729   6.690   2.392  1.00 91.80           H
ATOM   2630 2HB  LEU A 179      -9.168   5.599   3.691  1.00 91.80           H
ATOM   2631  CG  LEU A 179     -10.800   6.150   2.422  1.00 91.80           C
ATOM   2632  HG  LEU A 179     -11.174   7.062   1.955  1.00 91.80           H
ATOM   2633  CD1 LEU A 179     -10.567   5.133   1.304  1.00 91.80           C
ATOM   2634 1HD1 LEU A 179      -9.864   5.544   0.579  1.00 91.80           H
ATOM   2635 2HD1 LEU A 179     -10.158   4.215   1.727  1.00 91.80           H
ATOM   2636 3HD1 LEU A 179     -11.513   4.914   0.808  1.00 91.80           H
ATOM   2637  CD2 LEU A 179     -11.867   5.679   3.412  1.00 91.80           C
ATOM   2638 1HD2 LEU A 179     -11.515   4.786   3.928  1.00 91.80           H
ATOM   2639 2HD2 LEU A 179     -12.060   6.467   4.141  1.00 91.80           H
ATOM   2640 3HD2 LEU A 179     -12.786   5.449   2.874  1.00 91.80           H
ATOM   2641  HN  LEU A 179      -9.389   8.867   2.422  1.00 91.80           H
ATOM   2642  N   CYS A 180      -7.532   8.749   4.880  1.00 92.31           N
ATOM   2643  CA  CYS A 180      -6.311   8.887   5.657  1.00 92.31           C
ATOM   2644  C   CYS A 180      -6.576   9.874   6.795  1.00 92.31           C
ATOM   2645  O   CYS A 180      -5.670  10.200   7.561  1.00 92.31           O
ATOM   2646  HA  CYS A 180      -6.077   7.897   6.049  1.00 92.31           H
ATOM   2647  CB  CYS A 180      -5.132   9.323   4.785  1.00 92.31           C
ATOM   2648 1HB  CYS A 180      -5.365  10.265   4.288  1.00 92.31           H
ATOM   2649 2HB  CYS A 180      -4.255   9.499   5.407  1.00 92.31           H
ATOM   2650  SG  CYS A 180      -4.765   8.034   3.538  1.00 92.31           S
ATOM   2651  HG  CYS A 180      -5.908   8.157   2.870  1.00 92.31           H
ATOM   2652  HN  CYS A 180      -7.691   9.474   4.210  1.00 92.31           H
ATOM   2653  N   ILE A 181      -7.820  10.323   6.870  1.00 93.46           N
ATOM   2654  CA  ILE A 181      -8.208  11.287   7.884  1.00 93.46           C
ATOM   2655  C   ILE A 181      -7.883  10.723   9.269  1.00 93.46           C
ATOM   2656  O   ILE A 181      -7.289  11.410  10.099  1.00 93.46           O
ATOM   2657  HA  ILE A 181      -7.610  12.185   7.728  1.00 93.46           H
ATOM   2658  CB  ILE A 181      -9.675  11.686   7.712  1.00 93.46           C
ATOM   2659  HB  ILE A 181     -10.255  10.782   7.525  1.00 93.46           H
ATOM   2660  CG1 ILE A 181      -9.856  12.597   6.496  1.00 93.46           C
ATOM   2661 1HG1 ILE A 181      -9.353  13.548   6.672  1.00 93.46           H
ATOM   2662 2HG1 ILE A 181      -9.385  12.144   5.624  1.00 93.46           H
ATOM   2663  CG2 ILE A 181     -10.225  12.320   8.991  1.00 93.46           C
ATOM   2664 1HG2 ILE A 181     -10.152  11.606   9.811  1.00 93.46           H
ATOM   2665 2HG2 ILE A 181      -9.647  13.212   9.232  1.00 93.46           H
ATOM   2666 3HG2 ILE A 181     -11.270  12.594   8.840  1.00 93.46           H
ATOM   2667  CD1 ILE A 181     -11.339  12.844   6.212  1.00 93.46           C
ATOM   2668 1HD1 ILE A 181     -11.834  11.893   6.012  1.00 93.46           H
ATOM   2669 2HD1 ILE A 181     -11.801  13.319   7.077  1.00 93.46           H
ATOM   2670 3HD1 ILE A 181     -11.440  13.494   5.343  1.00 93.46           H
ATOM   2671  HN  ILE A 181      -8.555  10.039   6.254  1.00 93.46           H
ATOM   2672  N   PRO A 182      -8.264   9.468   9.542  1.00 91.36           N
ATOM   2673  CA  PRO A 182      -8.066   8.893  10.875  1.00 91.36           C
ATOM   2674  C   PRO A 182      -6.627   9.016  11.349  1.00 91.36           C
ATOM   2675  O   PRO A 182      -6.377   9.402  12.490  1.00 91.36           O
ATOM   2676  HA  PRO A 182      -8.657   9.440  11.610  1.00 91.36           H
ATOM   2677  CB  PRO A 182      -8.484   7.431  10.704  1.00 91.36           C
ATOM   2678 1HB  PRO A 182      -7.635   6.798  10.449  1.00 91.36           H
ATOM   2679 2HB  PRO A 182      -8.917   7.028  11.620  1.00 91.36           H
ATOM   2680  CG  PRO A 182      -9.506   7.485   9.575  1.00 91.36           C
ATOM   2681 1HG  PRO A 182      -9.636   6.513   9.099  1.00 91.36           H
ATOM   2682 2HG  PRO A 182     -10.491   7.785   9.933  1.00 91.36           H
ATOM   2683  CD  PRO A 182      -8.907   8.510   8.625  1.00 91.36           C
ATOM   2684 1HD  PRO A 182      -8.184   8.059   7.946  1.00 91.36           H
ATOM   2685 2HD  PRO A 182      -9.670   8.982   8.005  1.00 91.36           H
ATOM   2686  N   GLU A 183      -5.712   8.682  10.451  1.00 92.02           N
ATOM   2687  CA  GLU A 183      -4.298   8.694  10.785  1.00 92.02           C
ATOM   2688  C   GLU A 183      -3.853  10.108  11.164  1.00 92.02           C
ATOM   2689  O   GLU A 183      -3.052  10.286  12.080  1.00 92.02           O
ATOM   2690  HA  GLU A 183      -4.198   8.032  11.645  1.00 92.02           H
ATOM   2691  CB  GLU A 183      -3.457   8.146   9.630  1.00 92.02           C
ATOM   2692 1HB  GLU A 183      -3.852   8.512   8.682  1.00 92.02           H
ATOM   2693 2HB  GLU A 183      -2.409   8.398   9.786  1.00 92.02           H
ATOM   2694  CG  GLU A 183      -3.529   6.618   9.577  1.00 92.02           C
ATOM   2695 1HG  GLU A 183      -2.781   6.240   8.880  1.00 92.02           H
ATOM   2696 2HG  GLU A 183      -3.290   6.205  10.557  1.00 92.02           H
ATOM   2697  CD  GLU A 183      -4.919   6.149   9.144  1.00 92.02           C
ATOM   2698  OE1 GLU A 183      -5.220   4.961   9.390  1.00 92.02           O
ATOM   2699  OE2 GLU A 183      -5.651   6.990   8.577  1.00 92.02           O
ATOM   2700  HN  GLU A 183      -5.922   8.409   9.513  1.00 92.02           H
ATOM   2701  N   ILE A 184      -4.393  11.077  10.439  1.00 94.29           N
ATOM   2702  CA  ILE A 184      -3.985  12.460  10.618  1.00 94.29           C
ATOM   2703  C   ILE A 184      -4.381  12.928  12.019  1.00 94.29           C
ATOM   2704  O   ILE A 184      -3.651  13.687  12.654  1.00 94.29           O
ATOM   2705  HA  ILE A 184      -2.898  12.494  10.538  1.00 94.29           H
ATOM   2706  CB  ILE A 184      -4.548  13.334   9.495  1.00 94.29           C
ATOM   2707  HB  ILE A 184      -5.628  13.191   9.460  1.00 94.29           H
ATOM   2708  CG1 ILE A 184      -3.991  12.907   8.136  1.00 94.29           C
ATOM   2709 1HG1 ILE A 184      -2.923  13.118   8.094  1.00 94.29           H
ATOM   2710 2HG1 ILE A 184      -4.109  11.830   8.013  1.00 94.29           H
ATOM   2711  CG2 ILE A 184      -4.298  14.817   9.777  1.00 94.29           C
ATOM   2712 1HG2 ILE A 184      -4.782  15.096  10.713  1.00 94.29           H
ATOM   2713 2HG2 ILE A 184      -3.226  14.996   9.854  1.00 94.29           H
ATOM   2714 3HG2 ILE A 184      -4.709  15.416   8.963  1.00 94.29           H
ATOM   2715  CD1 ILE A 184      -4.706  13.637   6.997  1.00 94.29           C
ATOM   2716 1HD1 ILE A 184      -5.770  13.405   7.027  1.00 94.29           H
ATOM   2717 2HD1 ILE A 184      -4.565  14.712   7.110  1.00 94.29           H
ATOM   2718 3HD1 ILE A 184      -4.291  13.315   6.042  1.00 94.29           H
ATOM   2719  HN  ILE A 184      -5.095  10.930   9.743  1.00 94.29           H
ATOM   2720  N   LEU A 185      -5.538  12.455  12.461  1.00 93.73           N
ATOM   2721  CA  LEU A 185      -6.144  12.975  13.675  1.00 93.73           C
ATOM   2722  C   LEU A 185      -5.417  12.396  14.891  1.00 93.73           C
ATOM   2723  O   LEU A 185      -5.000  13.136  15.780  1.00 93.73           O
ATOM   2724  HA  LEU A 185      -6.005  14.056  13.673  1.00 93.73           H
ATOM   2725  CB  LEU A 185      -7.651  12.711  13.676  1.00 93.73           C
ATOM   2726 1HB  LEU A 185      -7.815  11.653  13.475  1.00 93.73           H
ATOM   2727 2HB  LEU A 185      -8.033  12.908  14.678  1.00 93.73           H
ATOM   2728  CG  LEU A 185      -8.475  13.526  12.677  1.00 93.73           C
ATOM   2729  HG  LEU A 185      -8.123  13.291  11.673  1.00 93.73           H
ATOM   2730  CD1 LEU A 185      -9.954  13.137  12.740  1.00 93.73           C
ATOM   2731 1HD1 LEU A 185     -10.061  12.078  12.502  1.00 93.73           H
ATOM   2732 2HD1 LEU A 185     -10.336  13.324  13.744  1.00 93.73           H
ATOM   2733 3HD1 LEU A 185     -10.517  13.730  12.020  1.00 93.73           H
ATOM   2734  CD2 LEU A 185      -8.268  15.026  12.890  1.00 93.73           C
ATOM   2735 1HD2 LEU A 185      -8.577  15.296  13.900  1.00 93.73           H
ATOM   2736 2HD2 LEU A 185      -7.214  15.270  12.755  1.00 93.73           H
ATOM   2737 3HD2 LEU A 185      -8.865  15.582  12.167  1.00 93.73           H
ATOM   2738  HN  LEU A 185      -6.057  11.732  12.005  1.00 93.73           H
ATOM   2739  N   TYR A 186      -5.288  11.077  14.890  1.00 92.58           N
ATOM   2740  CA  TYR A 186      -4.984  10.355  16.114  1.00 92.58           C
ATOM   2741  C   TYR A 186      -3.482  10.089  16.234  1.00 92.58           C
ATOM   2742  O   TYR A 186      -3.012   9.625  17.272  1.00 92.58           O
ATOM   2743  HA  TYR A 186      -5.305  10.968  16.956  1.00 92.58           H
ATOM   2744  CB  TYR A 186      -5.720   9.017  16.008  1.00 92.58           C
ATOM   2745 1HB  TYR A 186      -5.358   8.484  15.129  1.00 92.58           H
ATOM   2746 2HB  TYR A 186      -5.471   8.408  16.877  1.00 92.58           H
ATOM   2747  CG  TYR A 186      -7.241   9.150  15.915  1.00 92.58           C
ATOM   2748  CD1 TYR A 186      -7.920   9.947  16.814  1.00 92.58           C
ATOM   2749  HD1 TYR A 186      -7.373  10.483  17.590  1.00 92.58           H
ATOM   2750  CD2 TYR A 186      -7.934   8.472  14.933  1.00 92.58           C
ATOM   2751  HD2 TYR A 186      -7.398   7.842  14.223  1.00 92.58           H
ATOM   2752  CE1 TYR A 186      -9.352  10.072  16.727  1.00 92.58           C
ATOM   2753  HE1 TYR A 186      -9.901  10.698  17.430  1.00 92.58           H
ATOM   2754  CE2 TYR A 186      -9.366   8.597  14.846  1.00 92.58           C
ATOM   2755  HE2 TYR A 186      -9.926   8.067  14.075  1.00 92.58           H
ATOM   2756  CZ  TYR A 186     -10.005   9.391  15.747  1.00 92.58           C
ATOM   2757  OH  TYR A 186     -11.357   9.509  15.665  1.00 92.58           O
ATOM   2758  HH  TYR A 186     -11.684   9.104  14.811  1.00 92.58           H
ATOM   2759  HN  TYR A 186      -5.388  10.506  14.076  1.00 92.58           H
ATOM   2760  N   SER A 187      -2.771  10.394  15.158  1.00 93.16           N
ATOM   2761  CA  SER A 187      -1.323  10.279  15.161  1.00 93.16           C
ATOM   2762  C   SER A 187      -0.717  11.330  16.094  1.00 93.16           C
ATOM   2763  O   SER A 187      -0.915  12.528  15.897  1.00 93.16           O
ATOM   2764  HA  SER A 187      -1.113   9.275  15.529  1.00 93.16           H
ATOM   2765  CB  SER A 187      -0.755  10.433  13.749  1.00 93.16           C
ATOM   2766 1HB  SER A 187      -1.076  11.387  13.331  1.00 93.16           H
ATOM   2767 2HB  SER A 187       0.333  10.455  13.796  1.00 93.16           H
ATOM   2768  OG  SER A 187      -1.172   9.376  12.888  1.00 93.16           O
ATOM   2769  HG  SER A 187      -1.650   9.750  12.094  1.00 93.16           H
ATOM   2770  HN  SER A 187      -3.168  10.713  14.298  1.00 93.16           H
ATOM   2771  N   GLN A 188       0.010  10.843  17.089  1.00 92.54           N
ATOM   2772  CA  GLN A 188       0.760  11.724  17.968  1.00 92.54           C
ATOM   2773  C   GLN A 188       2.026  11.024  18.466  1.00 92.54           C
ATOM   2774  O   GLN A 188       2.206   9.828  18.244  1.00 92.54           O
ATOM   2775  HA  GLN A 188       1.030  12.584  17.355  1.00 92.54           H
ATOM   2776  CB  GLN A 188      -0.103  12.195  19.140  1.00 92.54           C
ATOM   2777 1HB  GLN A 188       0.444  12.932  19.727  1.00 92.54           H
ATOM   2778 2HB  GLN A 188      -0.998  12.689  18.762  1.00 92.54           H
ATOM   2779  CG  GLN A 188      -0.503  11.019  20.034  1.00 92.54           C
ATOM   2780 1HG  GLN A 188      -1.046  10.279  19.446  1.00 92.54           H
ATOM   2781 2HG  GLN A 188       0.392  10.528  20.417  1.00 92.54           H
ATOM   2782  CD  GLN A 188      -1.374  11.489  21.201  1.00 92.54           C
ATOM   2783  OE1 GLN A 188      -1.902  12.588  21.212  1.00 92.54           O
ATOM   2784  NE2 GLN A 188      -1.493  10.596  22.180  1.00 92.54           N
ATOM   2785 1HE2 GLN A 188      -1.033   9.711  22.109  1.00 92.54           H
ATOM   2786 2HE2 GLN A 188      -2.043  10.810  22.987  1.00 92.54           H
ATOM   2787  HN  GLN A 188       0.090   9.869  17.298  1.00 92.54           H
ATOM   2788  N   ILE A 189       2.870  11.799  19.131  1.00 92.33           N
ATOM   2789  CA  ILE A 189       4.077  11.252  19.728  1.00 92.33           C
ATOM   2790  C   ILE A 189       3.783  10.836  21.171  1.00 92.33           C
ATOM   2791  O   ILE A 189       3.231  11.616  21.946  1.00 92.33           O
ATOM   2792  HA  ILE A 189       4.348  10.362  19.161  1.00 92.33           H
ATOM   2793  CB  ILE A 189       5.235  12.243  19.598  1.00 92.33           C
ATOM   2794  HB  ILE A 189       4.942  13.177  20.078  1.00 92.33           H
ATOM   2795  CG1 ILE A 189       5.522  12.561  18.129  1.00 92.33           C
ATOM   2796 1HG1 ILE A 189       5.903  11.671  17.628  1.00 92.33           H
ATOM   2797 2HG1 ILE A 189       4.595  12.838  17.626  1.00 92.33           H
ATOM   2798  CG2 ILE A 189       6.479  11.731  20.327  1.00 92.33           C
ATOM   2799 1HG2 ILE A 189       6.251  11.597  21.384  1.00 92.33           H
ATOM   2800 2HG2 ILE A 189       6.785  10.777  19.897  1.00 92.33           H
ATOM   2801 3HG2 ILE A 189       7.287  12.454  20.218  1.00 92.33           H
ATOM   2802  CD1 ILE A 189       6.536  13.699  18.002  1.00 92.33           C
ATOM   2803 1HD1 ILE A 189       6.141  14.594  18.483  1.00 92.33           H
ATOM   2804 2HD1 ILE A 189       7.469  13.410  18.485  1.00 92.33           H
ATOM   2805 3HD1 ILE A 189       6.722  13.905  16.948  1.00 92.33           H
ATOM   2806  HN  ILE A 189       2.740  12.782  19.265  1.00 92.33           H
ATOM   2807  N   LYS A 190       4.166   9.608  21.488  1.00 87.93           N
ATOM   2808  CA  LYS A 190       4.034   9.110  22.847  1.00 87.93           C
ATOM   2809  C   LYS A 190       5.425   8.844  23.425  1.00 87.93           C
ATOM   2810  O   LYS A 190       6.238   8.160  22.807  1.00 87.93           O
ATOM   2811  HA  LYS A 190       3.558   9.894  23.437  1.00 87.93           H
ATOM   2812  CB  LYS A 190       3.109   7.891  22.884  1.00 87.93           C
ATOM   2813 1HB  LYS A 190       2.207   8.097  22.308  1.00 87.93           H
ATOM   2814 2HB  LYS A 190       3.602   7.042  22.411  1.00 87.93           H
ATOM   2815  CG  LYS A 190       2.732   7.533  24.323  1.00 87.93           C
ATOM   2816 1HG  LYS A 190       3.629   7.505  24.941  1.00 87.93           H
ATOM   2817 2HG  LYS A 190       2.084   8.307  24.736  1.00 87.93           H
ATOM   2818  CD  LYS A 190       2.021   6.180  24.382  1.00 87.93           C
ATOM   2819 1HD  LYS A 190       1.138   6.200  23.743  1.00 87.93           H
ATOM   2820 2HD  LYS A 190       2.679   5.402  23.993  1.00 87.93           H
ATOM   2821  CE  LYS A 190       1.612   5.838  25.816  1.00 87.93           C
ATOM   2822 1HE  LYS A 190       2.484   5.874  26.468  1.00 87.93           H
ATOM   2823 2HE  LYS A 190       0.906   6.582  26.186  1.00 87.93           H
ATOM   2824  NZ  LYS A 190       0.998   4.492  25.874  1.00 87.93           N
ATOM   2825 1HZ  LYS A 190       1.037   4.143  26.825  1.00 87.93           H
ATOM   2826 2HZ  LYS A 190       0.031   4.549  25.573  1.00 87.93           H
ATOM   2827 3HZ  LYS A 190       1.506   3.863  25.261  1.00 87.93           H
ATOM   2828  HN  LYS A 190       4.558   8.959  20.837  1.00 87.93           H
ATOM   2829  N   GLU A 191       5.656   9.400  24.606  1.00 84.55           N
ATOM   2830  CA  GLU A 191       6.893   9.145  25.324  1.00 84.55           C
ATOM   2831  C   GLU A 191       6.689   8.035  26.356  1.00 84.55           C
ATOM   2832  O   GLU A 191       5.874   8.172  27.267  1.00 84.55           O
ATOM   2833  HA  GLU A 191       7.606   8.819  24.566  1.00 84.55           H
ATOM   2834  CB  GLU A 191       7.416  10.421  25.987  1.00 84.55           C
ATOM   2835 1HB  GLU A 191       6.604  10.917  26.518  1.00 84.55           H
ATOM   2836 2HB  GLU A 191       8.266  10.182  26.626  1.00 84.55           H
ATOM   2837  CG  GLU A 191       7.929  11.412  24.941  1.00 84.55           C
ATOM   2838 1HG  GLU A 191       8.691  10.935  24.325  1.00 84.55           H
ATOM   2839 2HG  GLU A 191       7.114  11.698  24.275  1.00 84.55           H
ATOM   2840  CD  GLU A 191       8.511  12.660  25.607  1.00 84.55           C
ATOM   2841  OE1 GLU A 191       8.978  13.541  24.853  1.00 84.55           O
ATOM   2842  OE2 GLU A 191       8.477  12.705  26.856  1.00 84.55           O
ATOM   2843  HN  GLU A 191       5.017  10.013  25.070  1.00 84.55           H
ATOM   2844  N   GLU A 192       7.443   6.960  26.179  1.00 76.92           N
ATOM   2845  CA  GLU A 192       7.409   5.858  27.125  1.00 76.92           C
ATOM   2846  C   GLU A 192       8.828   5.492  27.566  1.00 76.92           C
ATOM   2847  O   GLU A 192       9.678   5.179  26.735  1.00 76.92           O
ATOM   2848  HA  GLU A 192       6.840   6.226  27.979  1.00 76.92           H
ATOM   2849  CB  GLU A 192       6.691   4.645  26.530  1.00 76.92           C
ATOM   2850 1HB  GLU A 192       5.956   4.977  25.796  1.00 76.92           H
ATOM   2851 2HB  GLU A 192       7.423   3.948  26.121  1.00 76.92           H
ATOM   2852  CG  GLU A 192       5.921   3.879  27.608  1.00 76.92           C
ATOM   2853 1HG  GLU A 192       6.587   3.648  28.439  1.00 76.92           H
ATOM   2854 2HG  GLU A 192       5.122   4.506  28.003  1.00 76.92           H
ATOM   2855  CD  GLU A 192       5.331   2.585  27.045  1.00 76.92           C
ATOM   2856  OE1 GLU A 192       4.708   1.851  27.842  1.00 76.92           O
ATOM   2857  OE2 GLU A 192       5.516   2.358  25.829  1.00 76.92           O
ATOM   2858  HN  GLU A 192       8.067   6.835  25.408  1.00 76.92           H
ATOM   2859  N   SER A 193       9.039   5.545  28.873  1.00 73.24           N
ATOM   2860  CA  SER A 193      10.285   5.069  29.449  1.00 73.24           C
ATOM   2861  C   SER A 193      11.471   5.763  28.777  1.00 73.24           C
ATOM   2862  O   SER A 193      12.518   5.150  28.570  1.00 73.24           O
ATOM   2863  HA  SER A 193      10.235   5.335  30.505  1.00 73.24           H
ATOM   2864  CB  SER A 193      10.411   3.550  29.312  1.00 73.24           C
ATOM   2865 1HB  SER A 193      11.457   3.263  29.415  1.00 73.24           H
ATOM   2866 2HB  SER A 193       9.867   3.067  30.124  1.00 73.24           H
ATOM   2867  OG  SER A 193       9.911   3.084  28.062  1.00 73.24           O
ATOM   2868  HG  SER A 193       9.876   2.085  28.059  1.00 73.24           H
ATOM   2869  HN  SER A 193       8.378   5.904  29.533  1.00 73.24           H
ATOM   2870  N   GLY A 194      11.268   7.032  28.453  1.00 77.39           N
ATOM   2871  CA  GLY A 194      12.332   7.836  27.876  1.00 77.39           C
ATOM   2872  C   GLY A 194      12.469   7.568  26.376  1.00 77.39           C
ATOM   2873  O   GLY A 194      13.398   8.060  25.736  1.00 77.39           O
ATOM   2874 1HA  GLY A 194      12.124   8.893  28.042  1.00 77.39           H
ATOM   2875 2HA  GLY A 194      13.274   7.614  28.377  1.00 77.39           H
ATOM   2876  HN  GLY A 194      10.398   7.508  28.579  1.00 77.39           H
ATOM   2877  N   ILE A 195      11.531   6.788  25.858  1.00 84.71           N
ATOM   2878  CA  ILE A 195      11.518   6.476  24.439  1.00 84.71           C
ATOM   2879  C   ILE A 195      10.324   7.170  23.780  1.00 84.71           C
ATOM   2880  O   ILE A 195       9.179   6.943  24.165  1.00 84.71           O
ATOM   2881  HA  ILE A 195      12.433   6.879  24.007  1.00 84.71           H
ATOM   2882  CB  ILE A 195      11.544   4.961  24.224  1.00 84.71           C
ATOM   2883  HB  ILE A 195      10.720   4.522  24.787  1.00 84.71           H
ATOM   2884  CG1 ILE A 195      12.838   4.352  24.766  1.00 84.71           C
ATOM   2885 1HG1 ILE A 195      13.670   4.618  24.114  1.00 84.71           H
ATOM   2886 2HG1 ILE A 195      13.057   4.771  25.749  1.00 84.71           H
ATOM   2887  CG2 ILE A 195      11.320   4.613  22.751  1.00 84.71           C
ATOM   2888 1HG2 ILE A 195      10.350   4.995  22.430  1.00 84.71           H
ATOM   2889 2HG2 ILE A 195      12.106   5.065  22.147  1.00 84.71           H
ATOM   2890 3HG2 ILE A 195      11.343   3.530  22.626  1.00 84.71           H
ATOM   2891  CD1 ILE A 195      12.727   2.830  24.867  1.00 84.71           C
ATOM   2892 1HD1 ILE A 195      11.910   2.568  25.539  1.00 84.71           H
ATOM   2893 2HD1 ILE A 195      12.533   2.413  23.879  1.00 84.71           H
ATOM   2894 3HD1 ILE A 195      13.661   2.423  25.256  1.00 84.71           H
ATOM   2895  HN  ILE A 195      10.792   6.374  26.389  1.00 84.71           H
ATOM   2896  N   ALA A 196      10.634   8.003  22.797  1.00 90.62           N
ATOM   2897  CA  ALA A 196       9.598   8.668  22.025  1.00 90.62           C
ATOM   2898  C   ALA A 196       9.108   7.728  20.921  1.00 90.62           C
ATOM   2899  O   ALA A 196       9.910   7.175  20.170  1.00 90.62           O
ATOM   2900  HA  ALA A 196       8.770   8.885  22.699  1.00 90.62           H
ATOM   2901  CB  ALA A 196      10.141   9.986  21.469  1.00 90.62           C
ATOM   2902 1HB  ALA A 196      10.448  10.629  22.294  1.00 90.62           H
ATOM   2903 2HB  ALA A 196      10.999   9.784  20.828  1.00 90.62           H
ATOM   2904 3HB  ALA A 196       9.364  10.484  20.890  1.00 90.62           H
ATOM   2905  HN  ALA A 196      11.571   8.225  22.527  1.00 90.62           H
ATOM   2906  N   ILE A 197       7.793   7.575  20.859  1.00 89.77           N
ATOM   2907  CA  ILE A 197       7.190   6.676  19.890  1.00 89.77           C
ATOM   2908  C   ILE A 197       6.106   7.424  19.112  1.00 89.77           C
ATOM   2909  O   ILE A 197       5.234   8.056  19.706  1.00 89.77           O
ATOM   2910  HA  ILE A 197       7.971   6.375  19.192  1.00 89.77           H
ATOM   2911  CB  ILE A 197       6.686   5.406  20.579  1.00 89.77           C
ATOM   2912  HB  ILE A 197       5.982   5.697  21.359  1.00 89.77           H
ATOM   2913  CG1 ILE A 197       7.834   4.660  21.262  1.00 89.77           C
ATOM   2914 1HG1 ILE A 197       8.545   4.314  20.512  1.00 89.77           H
ATOM   2915 2HG1 ILE A 197       8.373   5.341  21.921  1.00 89.77           H
ATOM   2916  CG2 ILE A 197       5.928   4.512  19.595  1.00 89.77           C
ATOM   2917 1HG2 ILE A 197       5.072   5.056  19.196  1.00 89.77           H
ATOM   2918 2HG2 ILE A 197       6.590   4.227  18.778  1.00 89.77           H
ATOM   2919 3HG2 ILE A 197       5.581   3.617  20.111  1.00 89.77           H
ATOM   2920  CD1 ILE A 197       7.312   3.469  22.068  1.00 89.77           C
ATOM   2921 1HD1 ILE A 197       6.621   3.822  22.832  1.00 89.77           H
ATOM   2922 2HD1 ILE A 197       6.795   2.779  21.401  1.00 89.77           H
ATOM   2923 3HD1 ILE A 197       8.149   2.957  22.543  1.00 89.77           H
ATOM   2924  HN  ILE A 197       7.146   8.051  21.453  1.00 89.77           H
ATOM   2925  N   CYS A 198       6.197   7.329  17.793  1.00 92.13           N
ATOM   2926  CA  CYS A 198       5.129   7.810  16.933  1.00 92.13           C
ATOM   2927  C   CYS A 198       4.048   6.729  16.860  1.00 92.13           C
ATOM   2928  O   CYS A 198       4.255   5.679  16.252  1.00 92.13           O
ATOM   2929  HA  CYS A 198       4.739   8.716  17.395  1.00 92.13           H
ATOM   2930  CB  CYS A 198       5.648   8.192  15.546  1.00 92.13           C
ATOM   2931 1HB  CYS A 198       6.266   9.088  15.614  1.00 92.13           H
ATOM   2932 2HB  CYS A 198       6.282   7.397  15.154  1.00 92.13           H
ATOM   2933  SG  CYS A 198       4.244   8.488  14.411  1.00 92.13           S
ATOM   2934  HN  CYS A 198       6.980   6.933  17.314  1.00 92.13           H
ATOM   2935  N   THR A 199       2.918   7.023  17.487  1.00 91.57           N
ATOM   2936  CA  THR A 199       1.808   6.086  17.507  1.00 91.57           C
ATOM   2937  C   THR A 199       0.484   6.823  17.293  1.00 91.57           C
ATOM   2938  O   THR A 199       0.438   8.051  17.348  1.00 91.57           O
ATOM   2939  HA  THR A 199       1.927   5.394  16.673  1.00 91.57           H
ATOM   2940  CB  THR A 199       1.866   5.313  18.826  1.00 91.57           C
ATOM   2941  HB  THR A 199       2.881   4.973  19.033  1.00 91.57           H
ATOM   2942  OG1 THR A 199       0.893   4.284  18.668  1.00 91.57           O
ATOM   2943  HG1 THR A 199       1.008   3.591  19.380  1.00 91.57           H
ATOM   2944  CG2 THR A 199       1.352   6.134  20.010  1.00 91.57           C
ATOM   2945 1HG2 THR A 199       0.314   6.417  19.832  1.00 91.57           H
ATOM   2946 2HG2 THR A 199       1.959   7.032  20.120  1.00 91.57           H
ATOM   2947 3HG2 THR A 199       1.415   5.538  20.920  1.00 91.57           H
ATOM   2948  HN  THR A 199       2.756   7.881  17.974  1.00 91.57           H
ATOM   2949  N   MET A 200      -0.559   6.043  17.053  1.00 91.59           N
ATOM   2950  CA  MET A 200      -1.915   6.559  17.137  1.00 91.59           C
ATOM   2951  C   MET A 200      -2.469   6.413  18.556  1.00 91.59           C
ATOM   2952  O   MET A 200      -2.264   5.388  19.204  1.00 91.59           O
ATOM   2953  HA  MET A 200      -1.844   7.614  16.874  1.00 91.59           H
ATOM   2954  CB  MET A 200      -2.812   5.799  16.158  1.00 91.59           C
ATOM   2955 1HB  MET A 200      -2.745   4.729  16.353  1.00 91.59           H
ATOM   2956 2HB  MET A 200      -3.852   6.087  16.313  1.00 91.59           H
ATOM   2957  CG  MET A 200      -2.409   6.086  14.710  1.00 91.59           C
ATOM   2958 1HG  MET A 200      -2.347   7.162  14.547  1.00 91.59           H
ATOM   2959 2HG  MET A 200      -1.418   5.676  14.512  1.00 91.59           H
ATOM   2960  SD  MET A 200      -3.600   5.368  13.591  1.00 91.59           S
ATOM   2961  CE  MET A 200      -3.519   3.661  14.106  1.00 91.59           C
ATOM   2962 1HE  MET A 200      -2.503   3.288  13.971  1.00 91.59           H
ATOM   2963 2HE  MET A 200      -3.797   3.585  15.157  1.00 91.59           H
ATOM   2964 3HE  MET A 200      -4.207   3.067  13.505  1.00 91.59           H
ATOM   2965  HN  MET A 200      -0.489   5.076  16.806  1.00 91.59           H
ATOM   2966  N   VAL A 201      -3.161   7.454  18.996  1.00 92.40           N
ATOM   2967  CA  VAL A 201      -3.809   7.426  20.296  1.00 92.40           C
ATOM   2968  C   VAL A 201      -5.306   7.687  20.121  1.00 92.40           C
ATOM   2969  O   VAL A 201      -5.699   8.661  19.481  1.00 92.40           O
ATOM   2970  HA  VAL A 201      -3.673   6.427  20.710  1.00 92.40           H
ATOM   2971  CB  VAL A 201      -3.134   8.425  21.239  1.00 92.40           C
ATOM   2972  HB  VAL A 201      -3.224   9.417  20.796  1.00 92.40           H
ATOM   2973  CG1 VAL A 201      -3.833   8.453  22.600  1.00 92.40           C
ATOM   2974 1HG1 VAL A 201      -4.875   8.746  22.467  1.00 92.40           H
ATOM   2975 2HG1 VAL A 201      -3.789   7.462  23.051  1.00 92.40           H
ATOM   2976 3HG1 VAL A 201      -3.333   9.171  23.250  1.00 92.40           H
ATOM   2977  CG2 VAL A 201      -1.645   8.113  21.393  1.00 92.40           C
ATOM   2978 1HG2 VAL A 201      -1.524   7.110  21.803  1.00 92.40           H
ATOM   2979 2HG2 VAL A 201      -1.159   8.168  20.419  1.00 92.40           H
ATOM   2980 3HG2 VAL A 201      -1.190   8.838  22.068  1.00 92.40           H
ATOM   2981  HN  VAL A 201      -3.282   8.303  18.482  1.00 92.40           H
ATOM   2982  N   TYR A 202      -6.101   6.800  20.701  1.00 91.55           N
ATOM   2983  CA  TYR A 202      -7.545   6.885  20.561  1.00 91.55           C
ATOM   2984  C   TYR A 202      -8.179   7.530  21.795  1.00 91.55           C
ATOM   2985  O   TYR A 202      -7.775   7.250  22.923  1.00 91.55           O
ATOM   2986  HA  TYR A 202      -7.763   7.498  19.687  1.00 91.55           H
ATOM   2987  CB  TYR A 202      -8.042   5.442  20.442  1.00 91.55           C
ATOM   2988 1HB  TYR A 202      -7.696   4.877  21.308  1.00 91.55           H
ATOM   2989 2HB  TYR A 202      -9.132   5.441  20.476  1.00 91.55           H
ATOM   2990  CG  TYR A 202      -7.584   4.729  19.169  1.00 91.55           C
ATOM   2991  CD1 TYR A 202      -8.291   4.892  17.995  1.00 91.55           C
ATOM   2992  HD1 TYR A 202      -9.176   5.528  17.975  1.00 91.55           H
ATOM   2993  CD2 TYR A 202      -6.464   3.923  19.194  1.00 91.55           C
ATOM   2994  HD2 TYR A 202      -5.906   3.795  20.122  1.00 91.55           H
ATOM   2995  CE1 TYR A 202      -7.860   4.220  16.796  1.00 91.55           C
ATOM   2996  HE1 TYR A 202      -8.409   4.340  15.862  1.00 91.55           H
ATOM   2997  CE2 TYR A 202      -6.033   3.252  17.996  1.00 91.55           C
ATOM   2998  HE2 TYR A 202      -5.150   2.612  18.002  1.00 91.55           H
ATOM   2999  CZ  TYR A 202      -6.752   3.433  16.856  1.00 91.55           C
ATOM   3000  OH  TYR A 202      -6.345   2.799  15.723  1.00 91.55           O
ATOM   3001  HH  TYR A 202      -5.651   2.114  15.946  1.00 91.55           H
ATOM   3002  HN  TYR A 202      -5.775   6.036  21.257  1.00 91.55           H
ATOM   3003  N   PRO A 203      -9.178   8.402  21.605  1.00 83.82           N
ATOM   3004  CA  PRO A 203      -9.749   9.151  22.728  1.00 83.82           C
ATOM   3005  C   PRO A 203     -10.523   8.258  23.683  1.00 83.82           C
ATOM   3006  O   PRO A 203     -11.146   7.284  23.262  1.00 83.82           O
ATOM   3007  HA  PRO A 203      -8.954   9.590  23.331  1.00 83.82           H
ATOM   3008  CB  PRO A 203     -10.657  10.181  22.052  1.00 83.82           C
ATOM   3009 1HB  PRO A 203     -11.529  10.411  22.664  1.00 83.82           H
ATOM   3010 2HB  PRO A 203     -10.135  11.122  21.876  1.00 83.82           H
ATOM   3011  CG  PRO A 203     -11.048   9.518  20.762  1.00 83.82           C
ATOM   3012 1HG  PRO A 203     -11.906   8.860  20.901  1.00 83.82           H
ATOM   3013 2HG  PRO A 203     -11.331  10.255  20.010  1.00 83.82           H
ATOM   3014  CD  PRO A 203      -9.837   8.743  20.332  1.00 83.82           C
ATOM   3015 1HD  PRO A 203     -10.111   7.850  19.769  1.00 83.82           H
ATOM   3016 2HD  PRO A 203      -9.187   9.338  19.690  1.00 83.82           H
ATOM   3017  N   SER A 204     -10.464   8.616  24.957  1.00 71.98           N
ATOM   3018  CA  SER A 204     -10.647   7.641  26.019  1.00 71.98           C
ATOM   3019  C   SER A 204     -11.988   6.925  25.846  1.00 71.98           C
ATOM   3020  O   SER A 204     -12.057   5.700  25.929  1.00 71.98           O
ATOM   3021  HA  SER A 204      -9.821   6.938  25.910  1.00 71.98           H
ATOM   3022  CB  SER A 204     -10.572   8.304  27.395  1.00 71.98           C
ATOM   3023 1HB  SER A 204     -10.866   7.585  28.160  1.00 71.98           H
ATOM   3024 2HB  SER A 204      -9.542   8.590  27.605  1.00 71.98           H
ATOM   3025  OG  SER A 204     -11.410   9.454  27.480  1.00 71.98           O
ATOM   3026  HG  SER A 204     -12.353   9.178  27.663  1.00 71.98           H
ATOM   3027  HN  SER A 204     -10.294   9.552  25.268  1.00 71.98           H
ATOM   3028  N   ASP A 205     -13.021   7.721  25.608  1.00 73.23           N
ATOM   3029  CA  ASP A 205     -14.373   7.313  25.949  1.00 73.23           C
ATOM   3030  C   ASP A 205     -14.748   6.074  25.133  1.00 73.23           C
ATOM   3031  O   ASP A 205     -15.197   5.073  25.689  1.00 73.23           O
ATOM   3032  HA  ASP A 205     -14.352   7.116  27.020  1.00 73.23           H
ATOM   3033  CB  ASP A 205     -15.380   8.418  25.621  1.00 73.23           C
ATOM   3034 1HB  ASP A 205     -15.273   8.715  24.578  1.00 73.23           H
ATOM   3035 2HB  ASP A 205     -16.394   8.037  25.742  1.00 73.23           H
ATOM   3036  CG  ASP A 205     -15.174   9.633  26.527  1.00 73.23           C
ATOM   3037  OD1 ASP A 205     -14.431   9.481  27.521  1.00 73.23           O
ATOM   3038  OD2 ASP A 205     -15.764  10.687  26.206  1.00 73.23           O
ATOM   3039  HN  ASP A 205     -12.944   8.627  25.192  1.00 73.23           H
ATOM   3040  N   GLU A 206     -14.552   6.183  23.827  1.00 83.68           N
ATOM   3041  CA  GLU A 206     -14.871   5.087  22.928  1.00 83.68           C
ATOM   3042  C   GLU A 206     -13.606   4.592  22.224  1.00 83.68           C
ATOM   3043  O   GLU A 206     -13.667   4.120  21.090  1.00 83.68           O
ATOM   3044  HA  GLU A 206     -15.272   4.298  23.565  1.00 83.68           H
ATOM   3045  CB  GLU A 206     -15.937   5.503  21.913  1.00 83.68           C
ATOM   3046 1HB  GLU A 206     -15.636   6.429  21.424  1.00 83.68           H
ATOM   3047 2HB  GLU A 206     -16.117   4.686  21.214  1.00 83.68           H
ATOM   3048  CG  GLU A 206     -17.273   5.782  22.604  1.00 83.68           C
ATOM   3049 1HG  GLU A 206     -17.198   5.532  23.662  1.00 83.68           H
ATOM   3050 2HG  GLU A 206     -17.503   6.845  22.543  1.00 83.68           H
ATOM   3051  CD  GLU A 206     -18.402   4.973  21.961  1.00 83.68           C
ATOM   3052  OE1 GLU A 206     -19.191   4.387  22.734  1.00 83.68           O
ATOM   3053  OE2 GLU A 206     -18.449   4.957  20.712  1.00 83.68           O
ATOM   3054  HN  GLU A 206     -14.182   6.999  23.383  1.00 83.68           H
ATOM   3055  N   SER A 207     -12.489   4.718  22.926  1.00 89.05           N
ATOM   3056  CA  SER A 207     -11.194   4.444  22.326  1.00 89.05           C
ATOM   3057  C   SER A 207     -11.203   3.063  21.668  1.00 89.05           C
ATOM   3058  O   SER A 207     -10.784   2.914  20.522  1.00 89.05           O
ATOM   3059  HA  SER A 207     -11.051   5.223  21.578  1.00 89.05           H
ATOM   3060  CB  SER A 207     -10.076   4.528  23.368  1.00 89.05           C
ATOM   3061 1HB  SER A 207      -9.167   4.085  22.961  1.00 89.05           H
ATOM   3062 2HB  SER A 207      -9.854   5.574  23.578  1.00 89.05           H
ATOM   3063  OG  SER A 207     -10.425   3.865  24.580  1.00 89.05           O
ATOM   3064  HG  SER A 207     -10.713   4.533  25.265  1.00 89.05           H
ATOM   3065  HN  SER A 207     -12.459   5.000  23.885  1.00 89.05           H
ATOM   3066  N   THR A 208     -11.687   2.086  22.423  1.00 89.75           N
ATOM   3067  CA  THR A 208     -11.615   0.701  21.990  1.00 89.75           C
ATOM   3068  C   THR A 208     -12.481   0.485  20.747  1.00 89.75           C
ATOM   3069  O   THR A 208     -12.075  -0.208  19.816  1.00 89.75           O
ATOM   3070  HA  THR A 208     -10.586   0.483  21.704  1.00 89.75           H
ATOM   3071  CB  THR A 208     -12.016  -0.185  23.171  1.00 89.75           C
ATOM   3072  HB  THR A 208     -11.999  -1.238  22.891  1.00 89.75           H
ATOM   3073  OG1 THR A 208     -13.285   0.325  23.573  1.00 89.75           O
ATOM   3074  HG1 THR A 208     -13.754  -0.342  24.152  1.00 89.75           H
ATOM   3075  CG2 THR A 208     -11.123   0.032  24.395  1.00 89.75           C
ATOM   3076 1HG2 THR A 208     -11.193   1.071  24.716  1.00 89.75           H
ATOM   3077 2HG2 THR A 208     -10.090  -0.200  24.137  1.00 89.75           H
ATOM   3078 3HG2 THR A 208     -11.451  -0.621  25.204  1.00 89.75           H
ATOM   3079  HN  THR A 208     -12.120   2.229  23.312  1.00 89.75           H
ATOM   3080  N   LYS A 209     -13.659   1.091  20.774  1.00 91.34           N
ATOM   3081  CA  LYS A 209     -14.576   0.995  19.650  1.00 91.34           C
ATOM   3082  C   LYS A 209     -13.926   1.618  18.413  1.00 91.34           C
ATOM   3083  O   LYS A 209     -13.986   1.049  17.324  1.00 91.34           O
ATOM   3084  HA  LYS A 209     -14.744  -0.065  19.455  1.00 91.34           H
ATOM   3085  CB  LYS A 209     -15.930   1.609  20.009  1.00 91.34           C
ATOM   3086 1HB  LYS A 209     -15.784   2.610  20.415  1.00 91.34           H
ATOM   3087 2HB  LYS A 209     -16.535   1.716  19.109  1.00 91.34           H
ATOM   3088  CG  LYS A 209     -16.672   0.743  21.029  1.00 91.34           C
ATOM   3089 1HG  LYS A 209     -16.755  -0.277  20.654  1.00 91.34           H
ATOM   3090 2HG  LYS A 209     -16.100   0.696  21.956  1.00 91.34           H
ATOM   3091  CD  LYS A 209     -18.067   1.303  21.312  1.00 91.34           C
ATOM   3092 1HD  LYS A 209     -17.995   2.363  21.555  1.00 91.34           H
ATOM   3093 2HD  LYS A 209     -18.684   1.223  20.417  1.00 91.34           H
ATOM   3094  CE  LYS A 209     -18.735   0.554  22.468  1.00 91.34           C
ATOM   3095 1HE  LYS A 209     -18.959  -0.469  22.164  1.00 91.34           H
ATOM   3096 2HE  LYS A 209     -18.050   0.493  23.313  1.00 91.34           H
ATOM   3097  NZ  LYS A 209     -19.980   1.240  22.879  1.00 91.34           N
ATOM   3098 1HZ  LYS A 209     -20.395   0.746  23.662  1.00 91.34           H
ATOM   3099 2HZ  LYS A 209     -19.766   2.192  23.155  1.00 91.34           H
ATOM   3100 3HZ  LYS A 209     -20.632   1.252  22.103  1.00 91.34           H
ATOM   3101  HN  LYS A 209     -13.989   1.639  21.542  1.00 91.34           H
ATOM   3102  N   LEU A 210     -13.322   2.778  18.622  1.00 92.33           N
ATOM   3103  CA  LEU A 210     -12.751   3.534  17.521  1.00 92.33           C
ATOM   3104  C   LEU A 210     -11.616   2.726  16.887  1.00 92.33           C
ATOM   3105  O   LEU A 210     -11.547   2.598  15.666  1.00 92.33           O
ATOM   3106  HA  LEU A 210     -13.535   3.669  16.776  1.00 92.33           H
ATOM   3107  CB  LEU A 210     -12.326   4.927  17.990  1.00 92.33           C
ATOM   3108 1HB  LEU A 210     -13.189   5.415  18.442  1.00 92.33           H
ATOM   3109 2HB  LEU A 210     -11.577   4.812  18.774  1.00 92.33           H
ATOM   3110  CG  LEU A 210     -11.758   5.853  16.912  1.00 92.33           C
ATOM   3111  HG  LEU A 210     -10.925   5.344  16.429  1.00 92.33           H
ATOM   3112  CD1 LEU A 210     -12.801   6.141  15.831  1.00 92.33           C
ATOM   3113 1HD1 LEU A 210     -13.106   5.205  15.362  1.00 92.33           H
ATOM   3114 2HD1 LEU A 210     -13.670   6.620  16.282  1.00 92.33           H
ATOM   3115 3HD1 LEU A 210     -12.372   6.801  15.078  1.00 92.33           H
ATOM   3116  CD2 LEU A 210     -11.204   7.138  17.531  1.00 92.33           C
ATOM   3117 1HD2 LEU A 210     -12.003   7.662  18.056  1.00 92.33           H
ATOM   3118 2HD2 LEU A 210     -10.409   6.890  18.233  1.00 92.33           H
ATOM   3119 3HD2 LEU A 210     -10.807   7.779  16.743  1.00 92.33           H
ATOM   3120  HN  LEU A 210     -13.219   3.201  19.523  1.00 92.33           H
ATOM   3121  N   LYS A 211     -10.754   2.202  17.747  1.00 92.38           N
ATOM   3122  CA  LYS A 211      -9.640   1.390  17.289  1.00 92.38           C
ATOM   3123  C   LYS A 211     -10.173   0.227  16.449  1.00 92.38           C
ATOM   3124  O   LYS A 211      -9.696  -0.013  15.341  1.00 92.38           O
ATOM   3125  HA  LYS A 211      -9.018   2.019  16.651  1.00 92.38           H
ATOM   3126  CB  LYS A 211      -8.776   0.949  18.472  1.00 92.38           C
ATOM   3127 1HB  LYS A 211      -8.379   1.826  18.984  1.00 92.38           H
ATOM   3128 2HB  LYS A 211      -9.389   0.409  19.193  1.00 92.38           H
ATOM   3129  CG  LYS A 211      -7.622   0.059  18.006  1.00 92.38           C
ATOM   3130 1HG  LYS A 211      -8.014  -0.894  17.649  1.00 92.38           H
ATOM   3131 2HG  LYS A 211      -7.111   0.529  17.166  1.00 92.38           H
ATOM   3132  CD  LYS A 211      -6.626  -0.187  19.142  1.00 92.38           C
ATOM   3133 1HD  LYS A 211      -6.295   0.767  19.553  1.00 92.38           H
ATOM   3134 2HD  LYS A 211      -7.118  -0.729  19.950  1.00 92.38           H
ATOM   3135  CE  LYS A 211      -5.417  -0.983  18.648  1.00 92.38           C
ATOM   3136 1HE  LYS A 211      -5.729  -1.985  18.353  1.00 92.38           H
ATOM   3137 2HE  LYS A 211      -4.997  -0.506  17.762  1.00 92.38           H
ATOM   3138  NZ  LYS A 211      -4.386  -1.070  19.706  1.00 92.38           N
ATOM   3139 1HZ  LYS A 211      -3.521  -1.418  19.308  1.00 92.38           H
ATOM   3140 2HZ  LYS A 211      -4.230  -0.150  20.102  1.00 92.38           H
ATOM   3141 3HZ  LYS A 211      -4.701  -1.702  20.434  1.00 92.38           H
ATOM   3142  HN  LYS A 211     -10.809   2.324  18.738  1.00 92.38           H
ATOM   3143  N   SER A 212     -11.154  -0.465  17.010  1.00 92.13           N
ATOM   3144  CA  SER A 212     -11.704  -1.643  16.362  1.00 92.13           C
ATOM   3145  C   SER A 212     -12.263  -1.272  14.988  1.00 92.13           C
ATOM   3146  O   SER A 212     -12.070  -2.002  14.017  1.00 92.13           O
ATOM   3147  HA  SER A 212     -10.867  -2.334  16.261  1.00 92.13           H
ATOM   3148  CB  SER A 212     -12.794  -2.287  17.222  1.00 92.13           C
ATOM   3149 1HB  SER A 212     -13.587  -1.562  17.404  1.00 92.13           H
ATOM   3150 2HB  SER A 212     -13.240  -3.119  16.679  1.00 92.13           H
ATOM   3151  OG  SER A 212     -12.284  -2.753  18.469  1.00 92.13           O
ATOM   3152  HG  SER A 212     -12.313  -2.018  19.147  1.00 92.13           H
ATOM   3153  HN  SER A 212     -11.571  -0.232  17.889  1.00 92.13           H
ATOM   3154  N   ALA A 213     -12.946  -0.137  14.949  1.00 92.51           N
ATOM   3155  CA  ALA A 213     -13.566   0.322  13.717  1.00 92.51           C
ATOM   3156  C   ALA A 213     -12.476   0.646  12.693  1.00 92.51           C
ATOM   3157  O   ALA A 213     -12.565   0.238  11.536  1.00 92.51           O
ATOM   3158  HA  ALA A 213     -14.183  -0.491  13.333  1.00 92.51           H
ATOM   3159  CB  ALA A 213     -14.464   1.525  14.014  1.00 92.51           C
ATOM   3160 1HB  ALA A 213     -15.238   1.233  14.724  1.00 92.51           H
ATOM   3161 2HB  ALA A 213     -13.864   2.329  14.441  1.00 92.51           H
ATOM   3162 3HB  ALA A 213     -14.928   1.868  13.090  1.00 92.51           H
ATOM   3163  HN  ALA A 213     -13.079   0.463  15.738  1.00 92.51           H
ATOM   3164  N   VAL A 214     -11.473   1.378  13.156  1.00 90.56           N
ATOM   3165  CA  VAL A 214     -10.401   1.817  12.280  1.00 90.56           C
ATOM   3166  C   VAL A 214      -9.675   0.593  11.717  1.00 90.56           C
ATOM   3167  O   VAL A 214      -9.322   0.564  10.539  1.00 90.56           O
ATOM   3168  HA  VAL A 214     -10.854   2.366  11.454  1.00 90.56           H
ATOM   3169  CB  VAL A 214      -9.470   2.772  13.030  1.00 90.56           C
ATOM   3170  HB  VAL A 214      -9.201   2.303  13.976  1.00 90.56           H
ATOM   3171  CG1 VAL A 214      -8.181   3.013  12.241  1.00 90.56           C
ATOM   3172 1HG1 VAL A 214      -7.663   2.065  12.093  1.00 90.56           H
ATOM   3173 2HG1 VAL A 214      -8.423   3.450  11.273  1.00 90.56           H
ATOM   3174 3HG1 VAL A 214      -7.537   3.695  12.797  1.00 90.56           H
ATOM   3175  CG2 VAL A 214     -10.176   4.092  13.343  1.00 90.56           C
ATOM   3176 1HG2 VAL A 214     -10.488   4.567  12.413  1.00 90.56           H
ATOM   3177 2HG2 VAL A 214     -11.051   3.898  13.963  1.00 90.56           H
ATOM   3178 3HG2 VAL A 214      -9.492   4.752  13.876  1.00 90.56           H
ATOM   3179  HN  VAL A 214     -11.386   1.669  14.109  1.00 90.56           H
ATOM   3180  N   LEU A 215      -9.473  -0.387  12.585  1.00 91.35           N
ATOM   3181  CA  LEU A 215      -8.778  -1.602  12.195  1.00 91.35           C
ATOM   3182  C   LEU A 215      -9.615  -2.352  11.156  1.00 91.35           C
ATOM   3183  O   LEU A 215      -9.085  -2.832  10.156  1.00 91.35           O
ATOM   3184  HA  LEU A 215      -7.837  -1.305  11.731  1.00 91.35           H
ATOM   3185  CB  LEU A 215      -8.431  -2.440  13.427  1.00 91.35           C
ATOM   3186 1HB  LEU A 215      -9.276  -2.407  14.114  1.00 91.35           H
ATOM   3187 2HB  LEU A 215      -8.315  -3.478  13.114  1.00 91.35           H
ATOM   3188  CG  LEU A 215      -7.172  -2.023  14.189  1.00 91.35           C
ATOM   3189  HG  LEU A 215      -7.203  -0.943  14.333  1.00 91.35           H
ATOM   3190  CD1 LEU A 215      -7.135  -2.663  15.578  1.00 91.35           C
ATOM   3191 1HD1 LEU A 215      -8.009  -2.347  16.147  1.00 91.35           H
ATOM   3192 2HD1 LEU A 215      -7.139  -3.748  15.478  1.00 91.35           H
ATOM   3193 3HD1 LEU A 215      -6.230  -2.349  16.099  1.00 91.35           H
ATOM   3194  CD2 LEU A 215      -5.912  -2.335  13.380  1.00 91.35           C
ATOM   3195 1HD2 LEU A 215      -5.863  -3.406  13.184  1.00 91.35           H
ATOM   3196 2HD2 LEU A 215      -5.944  -1.794  12.435  1.00 91.35           H
ATOM   3197 3HD2 LEU A 215      -5.032  -2.029  13.945  1.00 91.35           H
ATOM   3198  HN  LEU A 215      -9.774  -0.360  13.538  1.00 91.35           H
ATOM   3199  N   THR A 216     -10.910  -2.428  11.430  1.00 92.21           N
ATOM   3200  CA  THR A 216     -11.820  -3.140  10.549  1.00 92.21           C
ATOM   3201  C   THR A 216     -11.805  -2.517   9.151  1.00 92.21           C
ATOM   3202  O   THR A 216     -11.748  -3.231   8.151  1.00 92.21           O
ATOM   3203  HA  THR A 216     -11.466  -4.165  10.446  1.00 92.21           H
ATOM   3204  CB  THR A 216     -13.205  -3.139  11.200  1.00 92.21           C
ATOM   3205  HB  THR A 216     -13.588  -2.124  11.299  1.00 92.21           H
ATOM   3206  OG1 THR A 216     -13.014  -3.846  12.423  1.00 92.21           O
ATOM   3207  HG1 THR A 216     -12.953  -3.201  13.185  1.00 92.21           H
ATOM   3208  CG2 THR A 216     -14.214  -3.993  10.430  1.00 92.21           C
ATOM   3209 1HG2 THR A 216     -13.862  -5.024  10.390  1.00 92.21           H
ATOM   3210 2HG2 THR A 216     -14.319  -3.605   9.416  1.00 92.21           H
ATOM   3211 3HG2 THR A 216     -15.179  -3.958  10.934  1.00 92.21           H
ATOM   3212  HN  THR A 216     -11.336  -2.014  12.234  1.00 92.21           H
ATOM   3213  N   LEU A 217     -11.858  -1.194   9.127  1.00 88.96           N
ATOM   3214  CA  LEU A 217     -11.852  -0.468   7.869  1.00 88.96           C
ATOM   3215  C   LEU A 217     -10.571  -0.798   7.100  1.00 88.96           C
ATOM   3216  O   LEU A 217     -10.602  -0.982   5.884  1.00 88.96           O
ATOM   3217  HA  LEU A 217     -12.704  -0.817   7.286  1.00 88.96           H
ATOM   3218  CB  LEU A 217     -12.053   1.029   8.113  1.00 88.96           C
ATOM   3219 1HB  LEU A 217     -12.968   1.163   8.689  1.00 88.96           H
ATOM   3220 2HB  LEU A 217     -11.231   1.390   8.731  1.00 88.96           H
ATOM   3221  CG  LEU A 217     -12.138   1.907   6.863  1.00 88.96           C
ATOM   3222  HG  LEU A 217     -11.274   1.691   6.234  1.00 88.96           H
ATOM   3223  CD1 LEU A 217     -13.388   1.577   6.044  1.00 88.96           C
ATOM   3224 1HD1 LEU A 217     -13.354   0.532   5.736  1.00 88.96           H
ATOM   3225 2HD1 LEU A 217     -14.276   1.747   6.652  1.00 88.96           H
ATOM   3226 3HD1 LEU A 217     -13.423   2.215   5.161  1.00 88.96           H
ATOM   3227  CD2 LEU A 217     -12.069   3.391   7.229  1.00 88.96           C
ATOM   3228 1HD2 LEU A 217     -12.900   3.642   7.889  1.00 88.96           H
ATOM   3229 2HD2 LEU A 217     -11.127   3.597   7.737  1.00 88.96           H
ATOM   3230 3HD2 LEU A 217     -12.132   3.993   6.322  1.00 88.96           H
ATOM   3231  HN  LEU A 217     -11.904  -0.621   9.945  1.00 88.96           H
ATOM   3232  N   LYS A 218      -9.474  -0.864   7.841  1.00 86.56           N
ATOM   3233  CA  LYS A 218      -8.181  -1.144   7.241  1.00 86.56           C
ATOM   3234  C   LYS A 218      -8.203  -2.542   6.620  1.00 86.56           C
ATOM   3235  O   LYS A 218      -7.618  -2.765   5.562  1.00 86.56           O
ATOM   3236  HA  LYS A 218      -8.026  -0.415   6.445  1.00 86.56           H
ATOM   3237  CB  LYS A 218      -7.061  -0.943   8.264  1.00 86.56           C
ATOM   3238 1HB  LYS A 218      -7.344  -1.398   9.213  1.00 86.56           H
ATOM   3239 2HB  LYS A 218      -6.158  -1.450   7.924  1.00 86.56           H
ATOM   3240  CG  LYS A 218      -6.769   0.544   8.472  1.00 86.56           C
ATOM   3241 1HG  LYS A 218      -6.318   0.960   7.571  1.00 86.56           H
ATOM   3242 2HG  LYS A 218      -7.703   1.082   8.638  1.00 86.56           H
ATOM   3243  CD  LYS A 218      -5.833   0.758   9.663  1.00 86.56           C
ATOM   3244 1HD  LYS A 218      -6.250   0.278  10.549  1.00 86.56           H
ATOM   3245 2HD  LYS A 218      -4.872   0.282   9.466  1.00 86.56           H
ATOM   3246  CE  LYS A 218      -5.623   2.249   9.935  1.00 86.56           C
ATOM   3247 1HE  LYS A 218      -5.316   2.752   9.018  1.00 86.56           H
ATOM   3248 2HE  LYS A 218      -6.562   2.703  10.249  1.00 86.56           H
ATOM   3249  NZ  LYS A 218      -4.596   2.445  10.983  1.00 86.56           N
ATOM   3250 1HZ  LYS A 218      -4.585   3.418  11.268  1.00 86.56           H
ATOM   3251 2HZ  LYS A 218      -4.813   1.861  11.783  1.00 86.56           H
ATOM   3252 3HZ  LYS A 218      -3.686   2.190  10.616  1.00 86.56           H
ATOM   3253  HN  LYS A 218      -9.460  -0.731   8.832  1.00 86.56           H
ATOM   3254  N   VAL A 219      -8.885  -3.448   7.306  1.00 87.71           N
ATOM   3255  CA  VAL A 219      -8.939  -4.833   6.868  1.00 87.71           C
ATOM   3256  C   VAL A 219      -9.778  -4.927   5.592  1.00 87.71           C
ATOM   3257  O   VAL A 219      -9.393  -5.606   4.641  1.00 87.71           O
ATOM   3258  HA  VAL A 219      -7.920  -5.146   6.642  1.00 87.71           H
ATOM   3259  CB  VAL A 219      -9.468  -5.718   7.998  1.00 87.71           C
ATOM   3260  HB  VAL A 219     -10.390  -5.271   8.371  1.00 87.71           H
ATOM   3261  CG1 VAL A 219      -9.800  -7.121   7.485  1.00 87.71           C
ATOM   3262 1HG1 VAL A 219     -10.562  -7.053   6.708  1.00 87.71           H
ATOM   3263 2HG1 VAL A 219      -8.901  -7.580   7.073  1.00 87.71           H
ATOM   3264 3HG1 VAL A 219     -10.174  -7.730   8.308  1.00 87.71           H
ATOM   3265  CG2 VAL A 219      -8.473  -5.780   9.158  1.00 87.71           C
ATOM   3266 1HG2 VAL A 219      -7.528  -6.192   8.804  1.00 87.71           H
ATOM   3267 2HG2 VAL A 219      -8.308  -4.776   9.549  1.00 87.71           H
ATOM   3268 3HG2 VAL A 219      -8.874  -6.416   9.947  1.00 87.71           H
ATOM   3269  HN  VAL A 219      -9.393  -3.250   8.144  1.00 87.71           H
ATOM   3270  N   ILE A 220     -10.908  -4.236   5.612  1.00 87.91           N
ATOM   3271  CA  ILE A 220     -11.852  -4.312   4.509  1.00 87.91           C
ATOM   3272  C   ILE A 220     -11.213  -3.711   3.256  1.00 87.91           C
ATOM   3273  O   ILE A 220     -11.167  -4.354   2.209  1.00 87.91           O
ATOM   3274  HA  ILE A 220     -12.052  -5.367   4.323  1.00 87.91           H
ATOM   3275  CB  ILE A 220     -13.181  -3.661   4.896  1.00 87.91           C
ATOM   3276  HB  ILE A 220     -12.968  -2.689   5.342  1.00 87.91           H
ATOM   3277  CG1 ILE A 220     -13.913  -4.492   5.951  1.00 87.91           C
ATOM   3278 1HG1 ILE A 220     -14.237  -5.436   5.514  1.00 87.91           H
ATOM   3279 2HG1 ILE A 220     -13.230  -4.736   6.765  1.00 87.91           H
ATOM   3280  CG2 ILE A 220     -14.048  -3.410   3.661  1.00 87.91           C
ATOM   3281 1HG2 ILE A 220     -13.521  -2.747   2.975  1.00 87.91           H
ATOM   3282 2HG2 ILE A 220     -14.255  -4.358   3.164  1.00 87.91           H
ATOM   3283 3HG2 ILE A 220     -14.987  -2.946   3.964  1.00 87.91           H
ATOM   3284  CD1 ILE A 220     -15.123  -3.736   6.502  1.00 87.91           C
ATOM   3285 1HD1 ILE A 220     -14.792  -2.804   6.960  1.00 87.91           H
ATOM   3286 2HD1 ILE A 220     -15.815  -3.516   5.689  1.00 87.91           H
ATOM   3287 3HD1 ILE A 220     -15.625  -4.350   7.250  1.00 87.91           H
ATOM   3288  HN  ILE A 220     -11.182  -3.635   6.362  1.00 87.91           H
ATOM   3289  N   LEU A 221     -10.737  -2.483   3.404  1.00 82.53           N
ATOM   3290  CA  LEU A 221     -10.159  -1.764   2.281  1.00 82.53           C
ATOM   3291  C   LEU A 221      -8.743  -2.283   2.024  1.00 82.53           C
ATOM   3292  O   LEU A 221      -8.217  -2.141   0.921  1.00 82.53           O
ATOM   3293  HA  LEU A 221     -10.771  -1.980   1.405  1.00 82.53           H
ATOM   3294  CB  LEU A 221     -10.228  -0.254   2.519  1.00 82.53           C
ATOM   3295 1HB  LEU A 221      -9.638  -0.019   3.405  1.00 82.53           H
ATOM   3296 2HB  LEU A 221      -9.752   0.248   1.677  1.00 82.53           H
ATOM   3297  CG  LEU A 221     -11.628   0.333   2.702  1.00 82.53           C
ATOM   3298  HG  LEU A 221     -12.074  -0.117   3.589  1.00 82.53           H
ATOM   3299  CD1 LEU A 221     -11.562   1.842   2.947  1.00 82.53           C
ATOM   3300 1HD1 LEU A 221     -10.980   2.039   3.847  1.00 82.53           H
ATOM   3301 2HD1 LEU A 221     -11.088   2.328   2.094  1.00 82.53           H
ATOM   3302 3HD1 LEU A 221     -12.572   2.234   3.074  1.00 82.53           H
ATOM   3303  CD2 LEU A 221     -12.529  -0.016   1.516  1.00 82.53           C
ATOM   3304 1HD2 LEU A 221     -12.098   0.388   0.601  1.00 82.53           H
ATOM   3305 2HD2 LEU A 221     -12.613  -1.100   1.431  1.00 82.53           H
ATOM   3306 3HD2 LEU A 221     -13.519   0.413   1.672  1.00 82.53           H
ATOM   3307  HN  LEU A 221     -10.742  -1.982   4.269  1.00 82.53           H
ATOM   3308  N   GLY A 222      -8.166  -2.873   3.060  1.00 75.05           N
ATOM   3309  CA  GLY A 222      -6.804  -3.373   2.974  1.00 75.05           C
ATOM   3310  C   GLY A 222      -6.704  -4.519   1.966  1.00 75.05           C
ATOM   3311  O   GLY A 222      -5.765  -4.574   1.174  1.00 75.05           O
ATOM   3312 1HA  GLY A 222      -6.134  -2.565   2.679  1.00 75.05           H
ATOM   3313 2HA  GLY A 222      -6.477  -3.717   3.955  1.00 75.05           H
ATOM   3314  HN  GLY A 222      -8.612  -3.011   3.945  1.00 75.05           H
ATOM   3315  N   PHE A 223      -7.686  -5.407   2.028  1.00 75.58           N
ATOM   3316  CA  PHE A 223      -7.536  -6.730   1.447  1.00 75.58           C
ATOM   3317  C   PHE A 223      -8.787  -7.128   0.660  1.00 75.58           C
ATOM   3318  O   PHE A 223      -8.728  -7.313  -0.555  1.00 75.58           O
ATOM   3319  HA  PHE A 223      -6.681  -6.692   0.771  1.00 75.58           H
ATOM   3320  CB  PHE A 223      -7.345  -7.710   2.606  1.00 75.58           C
ATOM   3321 1HB  PHE A 223      -6.512  -7.370   3.222  1.00 75.58           H
ATOM   3322 2HB  PHE A 223      -8.235  -7.691   3.235  1.00 75.58           H
ATOM   3323  CG  PHE A 223      -7.079  -9.151   2.166  1.00 75.58           C
ATOM   3324  CD1 PHE A 223      -8.004 -10.118   2.411  1.00 75.58           C
ATOM   3325  HD1 PHE A 223      -8.934  -9.866   2.920  1.00 75.58           H
ATOM   3326  CD2 PHE A 223      -5.919  -9.465   1.530  1.00 75.58           C
ATOM   3327  HD2 PHE A 223      -5.178  -8.690   1.334  1.00 75.58           H
ATOM   3328  CE1 PHE A 223      -7.757 -11.455   2.002  1.00 75.58           C
ATOM   3329  HE1 PHE A 223      -8.498 -12.231   2.198  1.00 75.58           H
ATOM   3330  CE2 PHE A 223      -5.672 -10.802   1.121  1.00 75.58           C
ATOM   3331  HE2 PHE A 223      -4.742 -11.054   0.612  1.00 75.58           H
ATOM   3332  CZ  PHE A 223      -6.597 -11.769   1.366  1.00 75.58           C
ATOM   3333  HZ  PHE A 223      -6.407 -12.796   1.052  1.00 75.58           H
ATOM   3334  HN  PHE A 223      -8.568  -5.235   2.466  1.00 75.58           H
ATOM   3335  N   PHE A 224      -9.890  -7.248   1.385  1.00 82.64           N
ATOM   3336  CA  PHE A 224     -11.069  -7.907   0.849  1.00 82.64           C
ATOM   3337  C   PHE A 224     -11.587  -7.179  -0.393  1.00 82.64           C
ATOM   3338  O   PHE A 224     -11.883  -7.808  -1.407  1.00 82.64           O
ATOM   3339  HA  PHE A 224     -10.777  -8.921   0.578  1.00 82.64           H
ATOM   3340  CB  PHE A 224     -12.141  -7.859   1.939  1.00 82.64           C
ATOM   3341 1HB  PHE A 224     -12.125  -6.875   2.408  1.00 82.64           H
ATOM   3342 2HB  PHE A 224     -13.121  -7.975   1.476  1.00 82.64           H
ATOM   3343  CG  PHE A 224     -11.976  -8.926   3.023  1.00 82.64           C
ATOM   3344  CD1 PHE A 224     -12.354 -10.209   2.776  1.00 82.64           C
ATOM   3345  HD1 PHE A 224     -12.775 -10.477   1.807  1.00 82.64           H
ATOM   3346  CD2 PHE A 224     -11.451  -8.592   4.232  1.00 82.64           C
ATOM   3347  HD2 PHE A 224     -11.148  -7.564   4.429  1.00 82.64           H
ATOM   3348  CE1 PHE A 224     -12.200 -11.200   3.782  1.00 82.64           C
ATOM   3349  HE1 PHE A 224     -12.503 -12.228   3.585  1.00 82.64           H
ATOM   3350  CE2 PHE A 224     -11.297  -9.583   5.238  1.00 82.64           C
ATOM   3351  HE2 PHE A 224     -10.877  -9.315   6.207  1.00 82.64           H
ATOM   3352  CZ  PHE A 224     -11.675 -10.866   4.991  1.00 82.64           C
ATOM   3353  HZ  PHE A 224     -11.557 -11.626   5.763  1.00 82.64           H
ATOM   3354  HN  PHE A 224      -9.985  -6.905   2.319  1.00 82.64           H
ATOM   3355  N   LEU A 225     -11.681  -5.863  -0.272  1.00 80.97           N
ATOM   3356  CA  LEU A 225     -12.205  -5.047  -1.355  1.00 80.97           C
ATOM   3357  C   LEU A 225     -11.330  -5.234  -2.596  1.00 80.97           C
ATOM   3358  O   LEU A 225     -11.838  -5.509  -3.682  1.00 80.97           O
ATOM   3359  HA  LEU A 225     -13.207  -5.410  -1.581  1.00 80.97           H
ATOM   3360  CB  LEU A 225     -12.340  -3.589  -0.911  1.00 80.97           C
ATOM   3361 1HB  LEU A 225     -12.997  -3.554  -0.042  1.00 80.97           H
ATOM   3362 2HB  LEU A 225     -11.361  -3.238  -0.584  1.00 80.97           H
ATOM   3363  CG  LEU A 225     -12.876  -2.615  -1.962  1.00 80.97           C
ATOM   3364  HG  LEU A 225     -12.282  -2.731  -2.869  1.00 80.97           H
ATOM   3365  CD1 LEU A 225     -14.325  -2.944  -2.325  1.00 80.97           C
ATOM   3366 1HD1 LEU A 225     -14.379  -3.956  -2.727  1.00 80.97           H
ATOM   3367 2HD1 LEU A 225     -14.948  -2.874  -1.433  1.00 80.97           H
ATOM   3368 3HD1 LEU A 225     -14.682  -2.236  -3.073  1.00 80.97           H
ATOM   3369  CD2 LEU A 225     -12.716  -1.166  -1.498  1.00 80.97           C
ATOM   3370 1HD2 LEU A 225     -13.268  -1.018  -0.570  1.00 80.97           H
ATOM   3371 2HD2 LEU A 225     -11.660  -0.953  -1.330  1.00 80.97           H
ATOM   3372 3HD2 LEU A 225     -13.105  -0.495  -2.263  1.00 80.97           H
ATOM   3373  HN  LEU A 225     -11.408  -5.355   0.545  1.00 80.97           H
ATOM   3374  N   PRO A 226     -10.005  -5.088  -2.460  1.00 74.32           N
ATOM   3375  CA  PRO A 226      -9.108  -5.229  -3.610  1.00 74.32           C
ATOM   3376  C   PRO A 226      -9.039  -6.660  -4.116  1.00 74.32           C
ATOM   3377  O   PRO A 226      -9.006  -6.895  -5.323  1.00 74.32           O
ATOM   3378  HA  PRO A 226      -9.482  -4.647  -4.452  1.00 74.32           H
ATOM   3379  CB  PRO A 226      -7.757  -4.750  -3.076  1.00 74.32           C
ATOM   3380 1HB  PRO A 226      -6.929  -5.281  -3.545  1.00 74.32           H
ATOM   3381 2HB  PRO A 226      -7.603  -3.688  -3.268  1.00 74.32           H
ATOM   3382  CG  PRO A 226      -7.833  -5.039  -1.604  1.00 74.32           C
ATOM   3383 1HG  PRO A 226      -7.548  -6.069  -1.389  1.00 74.32           H
ATOM   3384 2HG  PRO A 226      -7.156  -4.397  -1.040  1.00 74.32           H
ATOM   3385  CD  PRO A 226      -9.262  -4.783  -1.224  1.00 74.32           C
ATOM   3386 1HD  PRO A 226      -9.578  -5.420  -0.397  1.00 74.32           H
ATOM   3387 2HD  PRO A 226      -9.415  -3.751  -0.908  1.00 74.32           H
ATOM   3388  N   PHE A 227      -9.020  -7.588  -3.170  1.00 78.32           N
ATOM   3389  CA  PHE A 227      -8.906  -8.997  -3.507  1.00 78.32           C
ATOM   3390  C   PHE A 227     -10.098  -9.458  -4.349  1.00 78.32           C
ATOM   3391  O   PHE A 227      -9.922 -10.122  -5.369  1.00 78.32           O
ATOM   3392  HA  PHE A 227      -7.989  -9.120  -4.082  1.00 78.32           H
ATOM   3393  CB  PHE A 227      -8.899  -9.773  -2.188  1.00 78.32           C
ATOM   3394 1HB  PHE A 227      -8.025  -9.477  -1.609  1.00 78.32           H
ATOM   3395 2HB  PHE A 227      -9.777  -9.491  -1.608  1.00 78.32           H
ATOM   3396  CG  PHE A 227      -8.888 -11.293  -2.361  1.00 78.32           C
ATOM   3397  CD1 PHE A 227     -10.030 -12.008  -2.176  1.00 78.32           C
ATOM   3398  HD1 PHE A 227     -10.954 -11.497  -1.905  1.00 78.32           H
ATOM   3399  CD2 PHE A 227      -7.735 -11.931  -2.699  1.00 78.32           C
ATOM   3400  HD2 PHE A 227      -6.819 -11.358  -2.846  1.00 78.32           H
ATOM   3401  CE1 PHE A 227     -10.019 -13.418  -2.336  1.00 78.32           C
ATOM   3402  HE1 PHE A 227     -10.935 -13.991  -2.188  1.00 78.32           H
ATOM   3403  CE2 PHE A 227      -7.724 -13.342  -2.859  1.00 78.32           C
ATOM   3404  HE2 PHE A 227      -6.799 -13.852  -3.129  1.00 78.32           H
ATOM   3405  CZ  PHE A 227      -8.866 -14.056  -2.674  1.00 78.32           C
ATOM   3406  HZ  PHE A 227      -8.858 -15.139  -2.797  1.00 78.32           H
ATOM   3407  HN  PHE A 227      -9.080  -7.391  -2.192  1.00 78.32           H
ATOM   3408  N   VAL A 228     -11.284  -9.085  -3.891  1.00 82.39           N
ATOM   3409  CA  VAL A 228     -12.506  -9.471  -4.577  1.00 82.39           C
ATOM   3410  C   VAL A 228     -12.513  -8.860  -5.980  1.00 82.39           C
ATOM   3411  O   VAL A 228     -12.843  -9.536  -6.953  1.00 82.39           O
ATOM   3412  HA  VAL A 228     -12.503 -10.558  -4.667  1.00 82.39           H
ATOM   3413  CB  VAL A 228     -13.724  -9.068  -3.743  1.00 82.39           C
ATOM   3414  HB  VAL A 228     -13.589  -8.032  -3.432  1.00 82.39           H
ATOM   3415  CG1 VAL A 228     -15.007  -9.146  -4.573  1.00 82.39           C
ATOM   3416 1HG1 VAL A 228     -14.929  -8.473  -5.426  1.00 82.39           H
ATOM   3417 2HG1 VAL A 228     -15.148 -10.167  -4.928  1.00 82.39           H
ATOM   3418 3HG1 VAL A 228     -15.857  -8.855  -3.956  1.00 82.39           H
ATOM   3419  CG2 VAL A 228     -13.833  -9.927  -2.482  1.00 82.39           C
ATOM   3420 1HG2 VAL A 228     -13.934 -10.975  -2.764  1.00 82.39           H
ATOM   3421 2HG2 VAL A 228     -12.937  -9.799  -1.876  1.00 82.39           H
ATOM   3422 3HG2 VAL A 228     -14.707  -9.620  -1.908  1.00 82.39           H
ATOM   3423  HN  VAL A 228     -11.418  -8.532  -3.069  1.00 82.39           H
ATOM   3424  N   VAL A 229     -12.145  -7.589  -6.039  1.00 74.21           N
ATOM   3425  CA  VAL A 229     -12.179  -6.857  -7.293  1.00 74.21           C
ATOM   3426  C   VAL A 229     -11.241  -7.531  -8.297  1.00 74.21           C
ATOM   3427  O   VAL A 229     -11.629  -7.794  -9.434  1.00 74.21           O
ATOM   3428  HA  VAL A 229     -13.198  -6.909  -7.677  1.00 74.21           H
ATOM   3429  CB  VAL A 229     -11.837  -5.386  -7.051  1.00 74.21           C
ATOM   3430  HB  VAL A 229     -10.945  -5.347  -6.426  1.00 74.21           H
ATOM   3431  CG1 VAL A 229     -11.521  -4.672  -8.367  1.00 74.21           C
ATOM   3432 1HG1 VAL A 229     -10.669  -5.154  -8.846  1.00 74.21           H
ATOM   3433 2HG1 VAL A 229     -12.387  -4.726  -9.026  1.00 74.21           H
ATOM   3434 3HG1 VAL A 229     -11.282  -3.628  -8.165  1.00 74.21           H
ATOM   3435  CG2 VAL A 229     -12.967  -4.677  -6.300  1.00 74.21           C
ATOM   3436 1HG2 VAL A 229     -13.883  -4.731  -6.888  1.00 74.21           H
ATOM   3437 2HG2 VAL A 229     -13.124  -5.163  -5.337  1.00 74.21           H
ATOM   3438 3HG2 VAL A 229     -12.698  -3.633  -6.141  1.00 74.21           H
ATOM   3439  HN  VAL A 229     -11.828  -7.061  -5.250  1.00 74.21           H
ATOM   3440  N   MET A 230     -10.025  -7.790  -7.840  1.00 75.01           N
ATOM   3441  CA  MET A 230      -9.010  -8.374  -8.702  1.00 75.01           C
ATOM   3442  C   MET A 230      -9.447  -9.749  -9.209  1.00 75.01           C
ATOM   3443  O   MET A 230      -9.292 -10.057 -10.390  1.00 75.01           O
ATOM   3444  HA  MET A 230      -8.907  -7.685  -9.541  1.00 75.01           H
ATOM   3445  CB  MET A 230      -7.698  -8.508  -7.927  1.00 75.01           C
ATOM   3446 1HB  MET A 230      -7.900  -8.893  -6.927  1.00 75.01           H
ATOM   3447 2HB  MET A 230      -7.051  -9.232  -8.422  1.00 75.01           H
ATOM   3448  CG  MET A 230      -6.981  -7.161  -7.825  1.00 75.01           C
ATOM   3449 1HG  MET A 230      -6.919  -6.697  -8.810  1.00 75.01           H
ATOM   3450 2HG  MET A 230      -7.550  -6.483  -7.189  1.00 75.01           H
ATOM   3451  SD  MET A 230      -5.342  -7.390  -7.156  1.00 75.01           S
ATOM   3452  CE  MET A 230      -5.312  -6.075  -5.950  1.00 75.01           C
ATOM   3453 1HE  MET A 230      -5.455  -5.118  -6.452  1.00 75.01           H
ATOM   3454 2HE  MET A 230      -6.112  -6.228  -5.226  1.00 75.01           H
ATOM   3455 3HE  MET A 230      -4.351  -6.075  -5.436  1.00 75.01           H
ATOM   3456  HN  MET A 230      -9.729  -7.609  -6.902  1.00 75.01           H
ATOM   3457  N   ALA A 231      -9.984 -10.540  -8.292  1.00 77.71           N
ATOM   3458  CA  ALA A 231     -10.419 -11.886  -8.626  1.00 77.71           C
ATOM   3459  C   ALA A 231     -11.463 -11.818  -9.742  1.00 77.71           C
ATOM   3460  O   ALA A 231     -11.399 -12.583 -10.703  1.00 77.71           O
ATOM   3461  HA  ALA A 231      -9.549 -12.436  -8.986  1.00 77.71           H
ATOM   3462  CB  ALA A 231     -10.952 -12.577  -7.369  1.00 77.71           C
ATOM   3463 1HB  ALA A 231     -10.164 -12.625  -6.618  1.00 77.71           H
ATOM   3464 2HB  ALA A 231     -11.796 -12.010  -6.974  1.00 77.71           H
ATOM   3465 3HB  ALA A 231     -11.278 -13.586  -7.620  1.00 77.71           H
ATOM   3466  HN  ALA A 231     -10.124 -10.275  -7.338  1.00 77.71           H
ATOM   3467  N   CYS A 232     -12.400 -10.896  -9.577  1.00 77.79           N
ATOM   3468  CA  CYS A 232     -13.467 -10.731 -10.549  1.00 77.79           C
ATOM   3469  C   CYS A 232     -12.842 -10.317 -11.883  1.00 77.79           C
ATOM   3470  O   CYS A 232     -13.143 -10.902 -12.922  1.00 77.79           O
ATOM   3471  HA  CYS A 232     -13.962 -11.698 -10.638  1.00 77.79           H
ATOM   3472  CB  CYS A 232     -14.515  -9.724 -10.073  1.00 77.79           C
ATOM   3473 1HB  CYS A 232     -14.025  -8.820  -9.710  1.00 77.79           H
ATOM   3474 2HB  CYS A 232     -15.152  -9.428 -10.907  1.00 77.79           H
ATOM   3475  SG  CYS A 232     -15.532 -10.460  -8.741  1.00 77.79           S
ATOM   3476  HG  CYS A 232     -14.666 -10.223  -7.759  1.00 77.79           H
ATOM   3477  HN  CYS A 232     -12.438 -10.270  -8.798  1.00 77.79           H
ATOM   3478  N   CYS A 233     -11.982  -9.311 -11.810  1.00 71.57           N
ATOM   3479  CA  CYS A 233     -11.432  -8.708 -13.012  1.00 71.57           C
ATOM   3480  C   CYS A 233     -10.684  -9.790 -13.793  1.00 71.57           C
ATOM   3481  O   CYS A 233     -10.877  -9.936 -14.999  1.00 71.57           O
ATOM   3482  HA  CYS A 233     -12.277  -8.330 -13.587  1.00 71.57           H
ATOM   3483  CB  CYS A 233     -10.532  -7.515 -12.685  1.00 71.57           C
ATOM   3484 1HB  CYS A 233      -9.810  -7.793 -11.918  1.00 71.57           H
ATOM   3485 2HB  CYS A 233      -9.963  -7.226 -13.569  1.00 71.57           H
ATOM   3486  SG  CYS A 233     -11.546  -6.106 -12.107  1.00 71.57           S
ATOM   3487  HG  CYS A 233     -11.771  -6.587 -10.888  1.00 71.57           H
ATOM   3488  HN  CYS A 233     -11.663  -8.909 -10.951  1.00 71.57           H
ATOM   3489  N   TYR A 234      -9.845 -10.522 -13.073  1.00 73.16           N
ATOM   3490  CA  TYR A 234      -8.985 -11.509 -13.701  1.00 73.16           C
ATOM   3491  C   TYR A 234      -9.794 -12.716 -14.180  1.00 73.16           C
ATOM   3492  O   TYR A 234      -9.449 -13.342 -15.181  1.00 73.16           O
ATOM   3493  HA  TYR A 234      -8.504 -11.040 -14.560  1.00 73.16           H
ATOM   3494  CB  TYR A 234      -8.005 -11.965 -12.618  1.00 73.16           C
ATOM   3495 1HB  TYR A 234      -8.543 -12.070 -11.676  1.00 73.16           H
ATOM   3496 2HB  TYR A 234      -7.623 -12.952 -12.879  1.00 73.16           H
ATOM   3497  CG  TYR A 234      -6.823 -11.016 -12.410  1.00 73.16           C
ATOM   3498  CD1 TYR A 234      -6.028 -10.658 -13.479  1.00 73.16           C
ATOM   3499  HD1 TYR A 234      -6.243 -11.051 -14.473  1.00 73.16           H
ATOM   3500  CD2 TYR A 234      -6.552 -10.518 -11.151  1.00 73.16           C
ATOM   3501  HD2 TYR A 234      -7.179 -10.800 -10.306  1.00 73.16           H
ATOM   3502  CE1 TYR A 234      -4.916  -9.764 -13.283  1.00 73.16           C
ATOM   3503  HE1 TYR A 234      -4.280  -9.474 -14.120  1.00 73.16           H
ATOM   3504  CE2 TYR A 234      -5.439  -9.624 -10.955  1.00 73.16           C
ATOM   3505  HE2 TYR A 234      -5.214  -9.224  -9.967  1.00 73.16           H
ATOM   3506  CZ  TYR A 234      -4.676  -9.292 -12.031  1.00 73.16           C
ATOM   3507  OH  TYR A 234      -3.626  -8.448 -11.845  1.00 73.16           O
ATOM   3508  HH  TYR A 234      -3.569  -8.179 -10.884  1.00 73.16           H
ATOM   3509  HN  TYR A 234      -9.749 -10.448 -12.080  1.00 73.16           H
ATOM   3510  N   THR A 235     -10.855 -13.007 -13.442  1.00 80.45           N
ATOM   3511  CA  THR A 235     -11.786 -14.047 -13.847  1.00 80.45           C
ATOM   3512  C   THR A 235     -12.350 -13.747 -15.237  1.00 80.45           C
ATOM   3513  O   THR A 235     -12.393 -14.626 -16.096  1.00 80.45           O
ATOM   3514  HA  THR A 235     -11.239 -14.988 -13.920  1.00 80.45           H
ATOM   3515  CB  THR A 235     -12.863 -14.165 -12.767  1.00 80.45           C
ATOM   3516  HB  THR A 235     -13.436 -13.241 -12.687  1.00 80.45           H
ATOM   3517  OG1 THR A 235     -12.142 -14.544 -11.597  1.00 80.45           O
ATOM   3518  HG1 THR A 235     -12.102 -13.778 -10.956  1.00 80.45           H
ATOM   3519  CG2 THR A 235     -13.815 -15.337 -13.014  1.00 80.45           C
ATOM   3520 1HG2 THR A 235     -13.249 -16.268 -13.026  1.00 80.45           H
ATOM   3521 2HG2 THR A 235     -14.315 -15.202 -13.973  1.00 80.45           H
ATOM   3522 3HG2 THR A 235     -14.559 -15.374 -12.219  1.00 80.45           H
ATOM   3523  HN  THR A 235     -11.083 -12.547 -12.584  1.00 80.45           H
ATOM   3524  N   ILE A 236     -12.767 -12.502 -15.415  1.00 75.61           N
ATOM   3525  CA  ILE A 236     -13.345 -12.080 -16.680  1.00 75.61           C
ATOM   3526  C   ILE A 236     -12.263 -12.100 -17.761  1.00 75.61           C
ATOM   3527  O   ILE A 236     -12.494 -12.590 -18.866  1.00 75.61           O
ATOM   3528  HA  ILE A 236     -14.113 -12.806 -16.946  1.00 75.61           H
ATOM   3529  CB  ILE A 236     -14.037 -10.724 -16.527  1.00 75.61           C
ATOM   3530  HB  ILE A 236     -13.322 -10.023 -16.096  1.00 75.61           H
ATOM   3531  CG1 ILE A 236     -15.218 -10.817 -15.559  1.00 75.61           C
ATOM   3532 1HG1 ILE A 236     -16.040 -11.352 -16.034  1.00 75.61           H
ATOM   3533 2HG1 ILE A 236     -14.928 -11.393 -14.680  1.00 75.61           H
ATOM   3534  CG2 ILE A 236     -14.454 -10.164 -17.888  1.00 75.61           C
ATOM   3535 1HG2 ILE A 236     -13.571 -10.038 -18.515  1.00 75.61           H
ATOM   3536 2HG2 ILE A 236     -15.144 -10.857 -18.369  1.00 75.61           H
ATOM   3537 3HG2 ILE A 236     -14.943  -9.200 -17.750  1.00 75.61           H
ATOM   3538  CD1 ILE A 236     -15.687  -9.425 -15.131  1.00 75.61           C
ATOM   3539 1HD1 ILE A 236     -14.869  -8.903 -14.634  1.00 75.61           H
ATOM   3540 2HD1 ILE A 236     -15.999  -8.861 -16.009  1.00 75.61           H
ATOM   3541 3HD1 ILE A 236     -16.527  -9.520 -14.443  1.00 75.61           H
ATOM   3542  HN  ILE A 236     -12.716 -11.790 -14.715  1.00 75.61           H
ATOM   3543  N   ILE A 237     -11.106 -11.562 -17.406  1.00 72.67           N
ATOM   3544  CA  ILE A 237     -10.009 -11.454 -18.353  1.00 72.67           C
ATOM   3545  C   ILE A 237      -9.652 -12.847 -18.875  1.00 72.67           C
ATOM   3546  O   ILE A 237      -9.514 -13.045 -20.081  1.00 72.67           O
ATOM   3547  HA  ILE A 237     -10.358 -10.850 -19.190  1.00 72.67           H
ATOM   3548  CB  ILE A 237      -8.828 -10.713 -17.722  1.00 72.67           C
ATOM   3549  HB  ILE A 237      -8.684 -11.097 -16.712  1.00 72.67           H
ATOM   3550  CG1 ILE A 237      -9.122  -9.217 -17.598  1.00 72.67           C
ATOM   3551 1HG1 ILE A 237      -9.119  -8.759 -18.588  1.00 72.67           H
ATOM   3552 2HG1 ILE A 237     -10.119  -9.072 -17.183  1.00 72.67           H
ATOM   3553  CG2 ILE A 237      -7.536 -10.981 -18.496  1.00 72.67           C
ATOM   3554 1HG2 ILE A 237      -7.322 -12.050 -18.488  1.00 72.67           H
ATOM   3555 2HG2 ILE A 237      -7.652 -10.641 -19.525  1.00 72.67           H
ATOM   3556 3HG2 ILE A 237      -6.712 -10.442 -18.027  1.00 72.67           H
ATOM   3557  CD1 ILE A 237      -8.087  -8.526 -16.708  1.00 72.67           C
ATOM   3558 1HD1 ILE A 237      -8.110  -8.970 -15.713  1.00 72.67           H
ATOM   3559 2HD1 ILE A 237      -7.094  -8.652 -17.140  1.00 72.67           H
ATOM   3560 3HD1 ILE A 237      -8.320  -7.463 -16.637  1.00 72.67           H
ATOM   3561  HN  ILE A 237     -10.912 -11.204 -16.493  1.00 72.67           H
ATOM   3562  N   ILE A 238      -9.514 -13.777 -17.941  1.00 73.92           N
ATOM   3563  CA  ILE A 238      -9.164 -15.143 -18.291  1.00 73.92           C
ATOM   3564  C   ILE A 238     -10.215 -15.705 -19.249  1.00 73.92           C
ATOM   3565  O   ILE A 238      -9.876 -16.345 -20.243  1.00 73.92           O
ATOM   3566  HA  ILE A 238      -8.206 -15.111 -18.809  1.00 73.92           H
ATOM   3567  CB  ILE A 238      -8.968 -15.985 -17.029  1.00 73.92           C
ATOM   3568  HB  ILE A 238      -9.809 -15.800 -16.360  1.00 73.92           H
ATOM   3569  CG1 ILE A 238      -7.698 -15.570 -16.284  1.00 73.92           C
ATOM   3570 1HG1 ILE A 238      -6.822 -15.933 -16.821  1.00 73.92           H
ATOM   3571 2HG1 ILE A 238      -7.627 -14.483 -16.256  1.00 73.92           H
ATOM   3572  CG2 ILE A 238      -8.976 -17.479 -17.361  1.00 73.92           C
ATOM   3573 1HG2 ILE A 238      -9.930 -17.746 -17.814  1.00 73.92           H
ATOM   3574 2HG2 ILE A 238      -8.168 -17.701 -18.058  1.00 73.92           H
ATOM   3575 3HG2 ILE A 238      -8.835 -18.055 -16.446  1.00 73.92           H
ATOM   3576  CD1 ILE A 238      -7.693 -16.124 -14.857  1.00 73.92           C
ATOM   3577 1HD1 ILE A 238      -8.558 -15.740 -14.316  1.00 73.92           H
ATOM   3578 2HD1 ILE A 238      -7.740 -17.213 -14.890  1.00 73.92           H
ATOM   3579 3HD1 ILE A 238      -6.780 -15.814 -14.350  1.00 73.92           H
ATOM   3580  HN  ILE A 238      -9.638 -13.609 -16.963  1.00 73.92           H
ATOM   3581  N   HIS A 239     -11.472 -15.446 -18.917  1.00 78.15           N
ATOM   3582  CA  HIS A 239     -12.577 -15.969 -19.702  1.00 78.15           C
ATOM   3583  C   HIS A 239     -12.505 -15.409 -21.125  1.00 78.15           C
ATOM   3584  O   HIS A 239     -12.645 -16.151 -22.095  1.00 78.15           O
ATOM   3585  HA  HIS A 239     -12.449 -17.050 -19.740  1.00 78.15           H
ATOM   3586  CB  HIS A 239     -13.914 -15.680 -19.018  1.00 78.15           C
ATOM   3587 1HB  HIS A 239     -13.854 -15.998 -17.977  1.00 78.15           H
ATOM   3588 2HB  HIS A 239     -14.083 -14.603 -19.013  1.00 78.15           H
ATOM   3589  CG  HIS A 239     -15.096 -16.356 -19.670  1.00 78.15           C
ATOM   3590  ND1 HIS A 239     -15.903 -15.724 -20.600  1.00 78.15           N
ATOM   3591  HD1 HIS A 239     -15.793 -14.786 -20.928  1.00 78.15           H
ATOM   3592  CD2 HIS A 239     -15.599 -17.615 -19.517  1.00 78.15           C
ATOM   3593  HD2 HIS A 239     -15.200 -18.384 -18.855  1.00 78.15           H
ATOM   3594  CE1 HIS A 239     -16.845 -16.574 -20.982  1.00 78.15           C
ATOM   3595  HE1 HIS A 239     -17.634 -16.372 -21.707  1.00 78.15           H
ATOM   3596  NE2 HIS A 239     -16.655 -17.745 -20.309  1.00 78.15           N
ATOM   3597  HN  HIS A 239     -11.738 -14.891 -18.129  1.00 78.15           H
ATOM   3598  N   THR A 240     -12.288 -14.104 -21.203  1.00 73.30           N
ATOM   3599  CA  THR A 240     -12.238 -13.430 -22.489  1.00 73.30           C
ATOM   3600  C   THR A 240     -11.043 -13.926 -23.305  1.00 73.30           C
ATOM   3601  O   THR A 240     -11.148 -14.108 -24.517  1.00 73.30           O
ATOM   3602  HA  THR A 240     -13.137 -13.689 -23.048  1.00 73.30           H
ATOM   3603  CB  THR A 240     -12.213 -11.922 -22.231  1.00 73.30           C
ATOM   3604  HB  THR A 240     -11.251 -11.613 -21.822  1.00 73.30           H
ATOM   3605  OG1 THR A 240     -13.341 -11.695 -21.389  1.00 73.30           O
ATOM   3606  HG1 THR A 240     -13.071 -11.769 -20.429  1.00 73.30           H
ATOM   3607  CG2 THR A 240     -12.518 -11.107 -23.490  1.00 73.30           C
ATOM   3608 1HG2 THR A 240     -13.509 -11.368 -23.860  1.00 73.30           H
ATOM   3609 2HG2 THR A 240     -11.774 -11.329 -24.255  1.00 73.30           H
ATOM   3610 3HG2 THR A 240     -12.487 -10.044 -23.251  1.00 73.30           H
ATOM   3611  HN  THR A 240     -12.147 -13.512 -20.409  1.00 73.30           H
ATOM   3612  N   LEU A 241      -9.935 -14.131 -22.609  1.00 72.34           N
ATOM   3613  CA  LEU A 241      -8.719 -14.593 -23.256  1.00 72.34           C
ATOM   3614  C   LEU A 241      -8.955 -15.987 -23.840  1.00 72.34           C
ATOM   3615  O   LEU A 241      -8.544 -16.271 -24.964  1.00 72.34           O
ATOM   3616  HA  LEU A 241      -8.504 -13.907 -24.075  1.00 72.34           H
ATOM   3617  CB  LEU A 241      -7.537 -14.524 -22.287  1.00 72.34           C
ATOM   3618 1HB  LEU A 241      -7.862 -14.908 -21.320  1.00 72.34           H
ATOM   3619 2HB  LEU A 241      -6.756 -15.193 -22.649  1.00 72.34           H
ATOM   3620  CG  LEU A 241      -6.924 -13.139 -22.073  1.00 72.34           C
ATOM   3621  HG  LEU A 241      -7.715 -12.461 -21.751  1.00 72.34           H
ATOM   3622  CD1 LEU A 241      -5.874 -13.169 -20.961  1.00 72.34           C
ATOM   3623 1HD1 LEU A 241      -6.340 -13.492 -20.030  1.00 72.34           H
ATOM   3624 2HD1 LEU A 241      -5.079 -13.865 -21.230  1.00 72.34           H
ATOM   3625 3HD1 LEU A 241      -5.454 -12.172 -20.830  1.00 72.34           H
ATOM   3626  CD2 LEU A 241      -6.357 -12.583 -23.381  1.00 72.34           C
ATOM   3627 1HD2 LEU A 241      -5.584 -13.253 -23.757  1.00 72.34           H
ATOM   3628 2HD2 LEU A 241      -7.157 -12.502 -24.118  1.00 72.34           H
ATOM   3629 3HD2 LEU A 241      -5.928 -11.597 -23.201  1.00 72.34           H
ATOM   3630  HN  LEU A 241      -9.860 -13.987 -21.622  1.00 72.34           H
ATOM   3631  N   ILE A 242      -9.616 -16.821 -23.050  1.00 73.54           N
ATOM   3632  CA  ILE A 242      -9.929 -18.172 -23.483  1.00 73.54           C
ATOM   3633  C   ILE A 242     -10.824 -18.111 -24.722  1.00 73.54           C
ATOM   3634  O   ILE A 242     -10.652 -18.894 -25.655  1.00 73.54           O
ATOM   3635  HA  ILE A 242      -8.991 -18.653 -23.758  1.00 73.54           H
ATOM   3636  CB  ILE A 242     -10.530 -18.978 -22.329  1.00 73.54           C
ATOM   3637  HB  ILE A 242     -11.303 -18.372 -21.856  1.00 73.54           H
ATOM   3638  CG1 ILE A 242      -9.475 -19.279 -21.263  1.00 73.54           C
ATOM   3639 1HG1 ILE A 242      -8.772 -20.021 -21.642  1.00 73.54           H
ATOM   3640 2HG1 ILE A 242      -8.902 -18.377 -21.048  1.00 73.54           H
ATOM   3641  CG2 ILE A 242     -11.206 -20.251 -22.844  1.00 73.54           C
ATOM   3642 1HG2 ILE A 242     -12.004 -19.984 -23.537  1.00 73.54           H
ATOM   3643 2HG2 ILE A 242     -10.470 -20.870 -23.357  1.00 73.54           H
ATOM   3644 3HG2 ILE A 242     -11.624 -20.805 -22.003  1.00 73.54           H
ATOM   3645  CD1 ILE A 242     -10.126 -19.795 -19.978  1.00 73.54           C
ATOM   3646 1HD1 ILE A 242     -10.811 -19.041 -19.589  1.00 73.54           H
ATOM   3647 2HD1 ILE A 242     -10.678 -20.710 -20.193  1.00 73.54           H
ATOM   3648 3HD1 ILE A 242      -9.354 -20.002 -19.237  1.00 73.54           H
ATOM   3649  HN  ILE A 242      -9.935 -16.586 -22.132  1.00 73.54           H
ATOM   3650  N   GLN A 243     -11.760 -17.174 -24.692  1.00 71.20           N
ATOM   3651  CA  GLN A 243     -12.757 -17.077 -25.745  1.00 71.20           C
ATOM   3652  C   GLN A 243     -12.114 -16.574 -27.039  1.00 71.20           C
ATOM   3653  O   GLN A 243     -12.610 -16.850 -28.130  1.00 71.20           O
ATOM   3654  HA  GLN A 243     -13.128 -18.092 -25.886  1.00 71.20           H
ATOM   3655  CB  GLN A 243     -13.916 -16.174 -25.321  1.00 71.20           C
ATOM   3656 1HB  GLN A 243     -13.526 -15.274 -24.844  1.00 71.20           H
ATOM   3657 2HB  GLN A 243     -14.472 -15.852 -26.202  1.00 71.20           H
ATOM   3658  CG  GLN A 243     -14.855 -16.902 -24.357  1.00 71.20           C
ATOM   3659 1HG  GLN A 243     -15.111 -17.881 -24.762  1.00 71.20           H
ATOM   3660 2HG  GLN A 243     -14.346 -17.073 -23.408  1.00 71.20           H
ATOM   3661  CD  GLN A 243     -16.131 -16.093 -24.118  1.00 71.20           C
ATOM   3662  OE1 GLN A 243     -16.179 -14.889 -24.310  1.00 71.20           O
ATOM   3663  NE2 GLN A 243     -17.160 -16.819 -23.689  1.00 71.20           N
ATOM   3664 1HE2 GLN A 243     -17.054 -17.804 -23.552  1.00 71.20           H
ATOM   3665 2HE2 GLN A 243     -18.039 -16.380 -23.505  1.00 71.20           H
ATOM   3666  HN  GLN A 243     -11.844 -16.490 -23.967  1.00 71.20           H
ATOM   3667  N   ALA A 244     -11.021 -15.844 -26.874  1.00 65.08           N
ATOM   3668  CA  ALA A 244     -10.235 -15.406 -28.015  1.00 65.08           C
ATOM   3669  C   ALA A 244      -9.835 -16.623 -28.852  1.00 65.08           C
ATOM   3670  O   ALA A 244     -10.018 -17.762 -28.424  1.00 65.08           O
ATOM   3671  HA  ALA A 244     -10.863 -14.751 -28.619  1.00 65.08           H
ATOM   3672  CB  ALA A 244      -9.022 -14.612 -27.525  1.00 65.08           C
ATOM   3673 1HB  ALA A 244      -9.361 -13.742 -26.962  1.00 65.08           H
ATOM   3674 2HB  ALA A 244      -8.409 -15.244 -26.883  1.00 65.08           H
ATOM   3675 3HB  ALA A 244      -8.433 -14.283 -28.381  1.00 65.08           H
ATOM   3676  HN  ALA A 244     -10.672 -15.553 -25.984  1.00 65.08           H
ATOM   3677  N   LYS A 245      -9.298 -16.341 -30.029  1.00 57.39           N
ATOM   3678  CA  LYS A 245      -8.785 -17.394 -30.889  1.00 57.39           C
ATOM   3679  C   LYS A 245      -7.286 -17.182 -31.110  1.00 57.39           C
ATOM   3680  O   LYS A 245      -6.619 -18.021 -31.714  1.00 57.39           O
ATOM   3681  HA  LYS A 245      -8.927 -18.341 -30.367  1.00 57.39           H
ATOM   3682  CB  LYS A 245      -9.593 -17.467 -32.187  1.00 57.39           C
ATOM   3683 1HB  LYS A 245      -9.841 -16.461 -32.522  1.00 57.39           H
ATOM   3684 2HB  LYS A 245      -8.989 -17.924 -32.970  1.00 57.39           H
ATOM   3685  CG  LYS A 245     -10.877 -18.276 -31.988  1.00 57.39           C
ATOM   3686 1HG  LYS A 245     -10.643 -19.222 -31.501  1.00 57.39           H
ATOM   3687 2HG  LYS A 245     -11.553 -17.735 -31.325  1.00 57.39           H
ATOM   3688  CD  LYS A 245     -11.570 -18.541 -33.326  1.00 57.39           C
ATOM   3689 1HD  LYS A 245     -11.886 -17.597 -33.770  1.00 57.39           H
ATOM   3690 2HD  LYS A 245     -10.866 -19.000 -34.020  1.00 57.39           H
ATOM   3691  CE  LYS A 245     -12.783 -19.456 -33.143  1.00 57.39           C
ATOM   3692 1HE  LYS A 245     -12.484 -20.368 -32.627  1.00 57.39           H
ATOM   3693 2HE  LYS A 245     -13.526 -18.963 -32.515  1.00 57.39           H
ATOM   3694  NZ  LYS A 245     -13.380 -19.794 -34.454  1.00 57.39           N
ATOM   3695 1HZ  LYS A 245     -14.193 -20.383 -34.314  1.00 57.39           H
ATOM   3696 2HZ  LYS A 245     -13.657 -18.942 -34.930  1.00 57.39           H
ATOM   3697 3HZ  LYS A 245     -12.697 -20.289 -35.018  1.00 57.39           H
ATOM   3698  HN  LYS A 245      -9.210 -15.415 -30.397  1.00 57.39           H
ATOM   3699  N   LYS A 246      -6.800 -16.057 -30.608  1.00 56.07           N
ATOM   3700  CA  LYS A 246      -5.429 -15.651 -30.869  1.00 56.07           C
ATOM   3701  C   LYS A 246      -4.493 -16.378 -29.901  1.00 56.07           C
ATOM   3702  O   LYS A 246      -4.808 -16.526 -28.721  1.00 56.07           O
ATOM   3703  HA  LYS A 246      -5.185 -15.962 -31.885  1.00 56.07           H
ATOM   3704  CB  LYS A 246      -5.303 -14.127 -30.820  1.00 56.07           C
ATOM   3705 1HB  LYS A 246      -5.852 -13.740 -29.961  1.00 56.07           H
ATOM   3706 2HB  LYS A 246      -4.258 -13.850 -30.680  1.00 56.07           H
ATOM   3707  CG  LYS A 246      -5.838 -13.491 -32.104  1.00 56.07           C
ATOM   3708 1HG  LYS A 246      -5.389 -13.977 -32.970  1.00 56.07           H
ATOM   3709 2HG  LYS A 246      -6.914 -13.650 -32.172  1.00 56.07           H
ATOM   3710  CD  LYS A 246      -5.535 -11.991 -32.140  1.00 56.07           C
ATOM   3711 1HD  LYS A 246      -6.123 -11.479 -31.378  1.00 56.07           H
ATOM   3712 2HD  LYS A 246      -4.485 -11.823 -31.899  1.00 56.07           H
ATOM   3713  CE  LYS A 246      -5.849 -11.401 -33.516  1.00 56.07           C
ATOM   3714 1HE  LYS A 246      -5.266 -11.915 -34.280  1.00 56.07           H
ATOM   3715 2HE  LYS A 246      -6.900 -11.562 -33.756  1.00 56.07           H
ATOM   3716  NZ  LYS A 246      -5.545  -9.953 -33.541  1.00 56.07           N
ATOM   3717 1HZ  LYS A 246      -5.773  -9.576 -34.454  1.00 56.07           H
ATOM   3718 2HZ  LYS A 246      -6.095  -9.480 -32.833  1.00 56.07           H
ATOM   3719 3HZ  LYS A 246      -4.558  -9.812 -33.354  1.00 56.07           H
ATOM   3720  HN  LYS A 246      -7.324 -15.429 -30.033  1.00 56.07           H
ATOM   3721  N   SER A 247      -3.362 -16.812 -30.437  1.00 55.15           N
ATOM   3722  CA  SER A 247      -2.422 -17.603 -29.660  1.00 55.15           C
ATOM   3723  C   SER A 247      -1.859 -16.766 -28.510  1.00 55.15           C
ATOM   3724  O   SER A 247      -1.491 -17.305 -27.467  1.00 55.15           O
ATOM   3725  HA  SER A 247      -3.000 -18.443 -29.275  1.00 55.15           H
ATOM   3726  CB  SER A 247      -1.285 -18.128 -30.540  1.00 55.15           C
ATOM   3727 1HB  SER A 247      -0.785 -18.952 -30.032  1.00 55.15           H
ATOM   3728 2HB  SER A 247      -1.699 -18.528 -31.466  1.00 55.15           H
ATOM   3729  OG  SER A 247      -0.334 -17.112 -30.846  1.00 55.15           O
ATOM   3730  HG  SER A 247       0.388 -17.484 -31.430  1.00 55.15           H
ATOM   3731  HN  SER A 247      -3.084 -16.633 -31.380  1.00 55.15           H
ATOM   3732  N   SER A 248      -1.810 -15.461 -28.738  1.00 58.23           N
ATOM   3733  CA  SER A 248      -1.105 -14.569 -27.833  1.00 58.23           C
ATOM   3734  C   SER A 248      -1.736 -14.631 -26.441  1.00 58.23           C
ATOM   3735  O   SER A 248      -1.243 -14.005 -25.504  1.00 58.23           O
ATOM   3736  HA  SER A 248      -0.079 -14.938 -27.806  1.00 58.23           H
ATOM   3737  CB  SER A 248      -1.115 -13.132 -28.358  1.00 58.23           C
ATOM   3738 1HB  SER A 248      -0.497 -12.507 -27.714  1.00 58.23           H
ATOM   3739 2HB  SER A 248      -0.669 -13.105 -29.352  1.00 58.23           H
ATOM   3740  OG  SER A 248      -2.434 -12.595 -28.416  1.00 58.23           O
ATOM   3741  HG  SER A 248      -2.406 -11.656 -28.760  1.00 58.23           H
ATOM   3742  HN  SER A 248      -2.240 -15.014 -29.523  1.00 58.23           H
ATOM   3743  N   LYS A 249      -2.817 -15.392 -26.349  1.00 61.28           N
ATOM   3744  CA  LYS A 249      -3.522 -15.540 -25.088  1.00 61.28           C
ATOM   3745  C   LYS A 249      -2.535 -15.981 -24.005  1.00 61.28           C
ATOM   3746  O   LYS A 249      -2.526 -15.428 -22.906  1.00 61.28           O
ATOM   3747  HA  LYS A 249      -3.917 -14.561 -24.817  1.00 61.28           H
ATOM   3748  CB  LYS A 249      -4.718 -16.481 -25.250  1.00 61.28           C
ATOM   3749 1HB  LYS A 249      -4.367 -17.479 -25.513  1.00 61.28           H
ATOM   3750 2HB  LYS A 249      -5.247 -16.570 -24.301  1.00 61.28           H
ATOM   3751  CG  LYS A 249      -5.675 -15.970 -26.328  1.00 61.28           C
ATOM   3752 1HG  LYS A 249      -6.371 -15.253 -25.891  1.00 61.28           H
ATOM   3753 2HG  LYS A 249      -5.113 -15.441 -27.097  1.00 61.28           H
ATOM   3754  CD  LYS A 249      -6.455 -17.125 -26.961  1.00 61.28           C
ATOM   3755 1HD  LYS A 249      -5.781 -17.736 -27.562  1.00 61.28           H
ATOM   3756 2HD  LYS A 249      -6.858 -17.768 -26.179  1.00 61.28           H
ATOM   3757  CE  LYS A 249      -7.595 -16.601 -27.837  1.00 61.28           C
ATOM   3758 1HE  LYS A 249      -7.981 -15.670 -27.423  1.00 61.28           H
ATOM   3759 2HE  LYS A 249      -7.221 -16.375 -28.835  1.00 61.28           H
ATOM   3760  NZ  LYS A 249      -8.683 -17.601 -27.923  1.00 61.28           N
ATOM   3761 1HZ  LYS A 249      -9.226 -17.438 -28.764  1.00 61.28           H
ATOM   3762 2HZ  LYS A 249      -8.284 -18.533 -27.955  1.00 61.28           H
ATOM   3763 3HZ  LYS A 249      -9.284 -17.518 -27.111  1.00 61.28           H
ATOM   3764  HN  LYS A 249      -3.210 -15.900 -27.115  1.00 61.28           H
ATOM   3765  N   HIS A 250      -1.728 -16.972 -24.353  1.00 67.42           N
ATOM   3766  CA  HIS A 250      -0.948 -17.687 -23.357  1.00 67.42           C
ATOM   3767  C   HIS A 250       0.023 -16.721 -22.675  1.00 67.42           C
ATOM   3768  O   HIS A 250       0.217 -16.785 -21.462  1.00 67.42           O
ATOM   3769  HA  HIS A 250      -1.655 -18.062 -22.617  1.00 67.42           H
ATOM   3770  CB  HIS A 250      -0.243 -18.893 -23.982  1.00 67.42           C
ATOM   3771 1HB  HIS A 250       0.310 -18.562 -24.861  1.00 67.42           H
ATOM   3772 2HB  HIS A 250       0.488 -19.281 -23.273  1.00 67.42           H
ATOM   3773  CG  HIS A 250      -1.176 -20.010 -24.383  1.00 67.42           C
ATOM   3774  ND1 HIS A 250      -1.746 -20.877 -23.467  1.00 67.42           N
ATOM   3775  HD1 HIS A 250      -1.605 -20.857 -22.477  1.00 67.42           H
ATOM   3776  CD2 HIS A 250      -1.635 -20.392 -25.610  1.00 67.42           C
ATOM   3777  HD2 HIS A 250      -1.382 -19.920 -26.560  1.00 67.42           H
ATOM   3778  CE1 HIS A 250      -2.509 -21.738 -24.124  1.00 67.42           C
ATOM   3779  HE1 HIS A 250      -3.091 -22.546 -23.680  1.00 67.42           H
ATOM   3780  NE2 HIS A 250      -2.438 -21.436 -25.452  1.00 67.42           N
ATOM   3781  HN  HIS A 250      -1.602 -17.287 -25.294  1.00 67.42           H
ATOM   3782  N   LYS A 251       0.606 -15.849 -23.484  1.00 68.40           N
ATOM   3783  CA  LYS A 251       1.536 -14.858 -22.970  1.00 68.40           C
ATOM   3784  C   LYS A 251       0.791 -13.900 -22.038  1.00 68.40           C
ATOM   3785  O   LYS A 251       1.222 -13.663 -20.911  1.00 68.40           O
ATOM   3786  HA  LYS A 251       2.290 -15.388 -22.388  1.00 68.40           H
ATOM   3787  CB  LYS A 251       2.262 -14.157 -24.120  1.00 68.40           C
ATOM   3788 1HB  LYS A 251       2.581 -14.894 -24.857  1.00 68.40           H
ATOM   3789 2HB  LYS A 251       1.577 -13.477 -24.626  1.00 68.40           H
ATOM   3790  CG  LYS A 251       3.477 -13.381 -23.609  1.00 68.40           C
ATOM   3791 1HG  LYS A 251       3.146 -12.541 -22.998  1.00 68.40           H
ATOM   3792 2HG  LYS A 251       4.081 -14.023 -22.968  1.00 68.40           H
ATOM   3793  CD  LYS A 251       4.328 -12.867 -24.773  1.00 68.40           C
ATOM   3794 1HD  LYS A 251       4.516 -13.678 -25.476  1.00 68.40           H
ATOM   3795 2HD  LYS A 251       3.782 -12.095 -25.315  1.00 68.40           H
ATOM   3796  CE  LYS A 251       5.658 -12.301 -24.271  1.00 68.40           C
ATOM   3797 1HE  LYS A 251       5.481 -11.383 -23.710  1.00 68.40           H
ATOM   3798 2HE  LYS A 251       6.126 -13.008 -23.586  1.00 68.40           H
ATOM   3799  NZ  LYS A 251       6.566 -12.027 -25.407  1.00 68.40           N
ATOM   3800 1HZ  LYS A 251       7.475 -11.746 -25.054  1.00 68.40           H
ATOM   3801 2HZ  LYS A 251       6.667 -12.865 -25.969  1.00 68.40           H
ATOM   3802 3HZ  LYS A 251       6.180 -11.282 -25.977  1.00 68.40           H
ATOM   3803  HN  LYS A 251       0.452 -15.812 -24.471  1.00 68.40           H
ATOM   3804  N   ALA A 252      -0.315 -13.374 -22.544  1.00 67.08           N
ATOM   3805  CA  ALA A 252      -1.090 -12.399 -21.796  1.00 67.08           C
ATOM   3806  C   ALA A 252      -1.597 -13.040 -20.503  1.00 67.08           C
ATOM   3807  O   ALA A 252      -1.622 -12.397 -19.455  1.00 67.08           O
ATOM   3808  HA  ALA A 252      -0.428 -11.570 -21.546  1.00 67.08           H
ATOM   3809  CB  ALA A 252      -2.230 -11.873 -22.671  1.00 67.08           C
ATOM   3810 1HB  ALA A 252      -1.816 -11.401 -23.562  1.00 67.08           H
ATOM   3811 2HB  ALA A 252      -2.875 -12.701 -22.965  1.00 67.08           H
ATOM   3812 3HB  ALA A 252      -2.811 -11.142 -22.110  1.00 67.08           H
ATOM   3813  HN  ALA A 252      -0.681 -13.603 -23.446  1.00 67.08           H
ATOM   3814  N   LEU A 253      -1.987 -14.301 -20.619  1.00 72.56           N
ATOM   3815  CA  LEU A 253      -2.505 -15.033 -19.475  1.00 72.56           C
ATOM   3816  C   LEU A 253      -1.402 -15.172 -18.423  1.00 72.56           C
ATOM   3817  O   LEU A 253      -1.625 -14.894 -17.245  1.00 72.56           O
ATOM   3818  HA  LEU A 253      -3.315 -14.442 -19.049  1.00 72.56           H
ATOM   3819  CB  LEU A 253      -3.103 -16.369 -19.919  1.00 72.56           C
ATOM   3820 1HB  LEU A 253      -3.651 -16.208 -20.848  1.00 72.56           H
ATOM   3821 2HB  LEU A 253      -2.285 -17.053 -20.145  1.00 72.56           H
ATOM   3822  CG  LEU A 253      -4.039 -17.050 -18.919  1.00 72.56           C
ATOM   3823  HG  LEU A 253      -3.668 -16.851 -17.913  1.00 72.56           H
ATOM   3824  CD1 LEU A 253      -5.451 -16.465 -19.003  1.00 72.56           C
ATOM   3825 1HD1 LEU A 253      -5.416 -15.399 -18.779  1.00 72.56           H
ATOM   3826 2HD1 LEU A 253      -5.846 -16.613 -20.008  1.00 72.56           H
ATOM   3827 3HD1 LEU A 253      -6.095 -16.967 -18.281  1.00 72.56           H
ATOM   3828  CD2 LEU A 253      -4.035 -18.568 -19.110  1.00 72.56           C
ATOM   3829 1HD2 LEU A 253      -4.368 -18.808 -20.120  1.00 72.56           H
ATOM   3830 2HD2 LEU A 253      -3.025 -18.950 -18.960  1.00 72.56           H
ATOM   3831 3HD2 LEU A 253      -4.709 -19.027 -18.387  1.00 72.56           H
ATOM   3832  HN  LEU A 253      -1.953 -14.821 -21.472  1.00 72.56           H
ATOM   3833  N   LYS A 254      -0.238 -15.602 -18.885  1.00 74.82           N
ATOM   3834  CA  LYS A 254       0.888 -15.820 -17.992  1.00 74.82           C
ATOM   3835  C   LYS A 254       1.198 -14.523 -17.243  1.00 74.82           C
ATOM   3836  O   LYS A 254       1.317 -14.522 -16.019  1.00 74.82           O
ATOM   3837  HA  LYS A 254       0.587 -16.575 -17.266  1.00 74.82           H
ATOM   3838  CB  LYS A 254       2.082 -16.385 -18.764  1.00 74.82           C
ATOM   3839 1HB  LYS A 254       1.770 -17.259 -19.337  1.00 74.82           H
ATOM   3840 2HB  LYS A 254       2.439 -15.646 -19.481  1.00 74.82           H
ATOM   3841  CG  LYS A 254       3.216 -16.772 -17.813  1.00 74.82           C
ATOM   3842 1HG  LYS A 254       3.578 -15.884 -17.294  1.00 74.82           H
ATOM   3843 2HG  LYS A 254       2.840 -17.455 -17.051  1.00 74.82           H
ATOM   3844  CD  LYS A 254       4.369 -17.431 -18.573  1.00 74.82           C
ATOM   3845 1HD  LYS A 254       4.003 -18.307 -19.107  1.00 74.82           H
ATOM   3846 2HD  LYS A 254       4.757 -16.740 -19.322  1.00 74.82           H
ATOM   3847  CE  LYS A 254       5.492 -17.840 -17.618  1.00 74.82           C
ATOM   3848 1HE  LYS A 254       5.916 -16.955 -17.145  1.00 74.82           H
ATOM   3849 2HE  LYS A 254       5.090 -18.466 -16.822  1.00 74.82           H
ATOM   3850  NZ  LYS A 254       6.550 -18.574 -18.347  1.00 74.82           N
ATOM   3851 1HZ  LYS A 254       7.296 -18.820 -17.705  1.00 74.82           H
ATOM   3852 2HZ  LYS A 254       6.160 -19.419 -18.750  1.00 74.82           H
ATOM   3853 3HZ  LYS A 254       6.921 -17.987 -19.087  1.00 74.82           H
ATOM   3854  HN  LYS A 254      -0.057 -15.800 -19.849  1.00 74.82           H
ATOM   3855  N   VAL A 255       1.319 -13.449 -18.010  1.00 72.59           N
ATOM   3856  CA  VAL A 255       1.588 -12.143 -17.431  1.00 72.59           C
ATOM   3857  C   VAL A 255       0.586 -11.873 -16.307  1.00 72.59           C
ATOM   3858  O   VAL A 255       0.971 -11.461 -15.213  1.00 72.59           O
ATOM   3859  HA  VAL A 255       2.591 -12.171 -17.007  1.00 72.59           H
ATOM   3860  CB  VAL A 255       1.564 -11.072 -18.524  1.00 72.59           C
ATOM   3861  HB  VAL A 255       0.699 -11.261 -19.159  1.00 72.59           H
ATOM   3862  CG1 VAL A 255       1.407  -9.676 -17.919  1.00 72.59           C
ATOM   3863 1HG1 VAL A 255       0.473  -9.625 -17.359  1.00 72.59           H
ATOM   3864 2HG1 VAL A 255       2.243  -9.474 -17.249  1.00 72.59           H
ATOM   3865 3HG1 VAL A 255       1.393  -8.934 -18.717  1.00 72.59           H
ATOM   3866  CG2 VAL A 255       2.817 -11.154 -19.398  1.00 72.59           C
ATOM   3867 1HG2 VAL A 255       3.702 -11.003 -18.780  1.00 72.59           H
ATOM   3868 2HG2 VAL A 255       2.866 -12.134 -19.871  1.00 72.59           H
ATOM   3869 3HG2 VAL A 255       2.774 -10.381 -20.166  1.00 72.59           H
ATOM   3870  HN  VAL A 255       1.238 -13.461 -19.006  1.00 72.59           H
ATOM   3871  N   THR A 256      -0.680 -12.115 -16.614  1.00 72.69           N
ATOM   3872  CA  THR A 256      -1.755 -11.733 -15.715  1.00 72.69           C
ATOM   3873  C   THR A 256      -1.656 -12.515 -14.403  1.00 72.69           C
ATOM   3874  O   THR A 256      -1.762 -11.938 -13.323  1.00 72.69           O
ATOM   3875  HA  THR A 256      -1.638 -10.678 -15.467  1.00 72.69           H
ATOM   3876  CB  THR A 256      -3.082 -11.941 -16.448  1.00 72.69           C
ATOM   3877  HB  THR A 256      -3.194 -12.979 -16.762  1.00 72.69           H
ATOM   3878  OG1 THR A 256      -3.052 -10.980 -17.499  1.00 72.69           O
ATOM   3879  HG1 THR A 256      -3.059 -11.442 -18.386  1.00 72.69           H
ATOM   3880  CG2 THR A 256      -4.289 -11.531 -15.602  1.00 72.69           C
ATOM   3881 1HG2 THR A 256      -4.210 -10.475 -15.344  1.00 72.69           H
ATOM   3882 2HG2 THR A 256      -4.312 -12.127 -14.689  1.00 72.69           H
ATOM   3883 3HG2 THR A 256      -5.204 -11.699 -16.169  1.00 72.69           H
ATOM   3884  HN  THR A 256      -0.975 -12.562 -17.459  1.00 72.69           H
ATOM   3885  N   ILE A 257      -1.455 -13.818 -14.542  1.00 76.35           N
ATOM   3886  CA  ILE A 257      -1.398 -14.693 -13.384  1.00 76.35           C
ATOM   3887  C   ILE A 257      -0.220 -14.284 -12.498  1.00 76.35           C
ATOM   3888  O   ILE A 257      -0.334 -14.275 -11.273  1.00 76.35           O
ATOM   3889  HA  ILE A 257      -2.320 -14.550 -12.821  1.00 76.35           H
ATOM   3890  CB  ILE A 257      -1.358 -16.159 -13.822  1.00 76.35           C
ATOM   3891  HB  ILE A 257      -0.589 -16.266 -14.588  1.00 76.35           H
ATOM   3892  CG1 ILE A 257      -2.686 -16.579 -14.455  1.00 76.35           C
ATOM   3893 1HG1 ILE A 257      -3.453 -16.654 -13.684  1.00 76.35           H
ATOM   3894 2HG1 ILE A 257      -3.016 -15.814 -15.158  1.00 76.35           H
ATOM   3895  CG2 ILE A 257      -0.965 -17.069 -12.657  1.00 76.35           C
ATOM   3896 1HG2 ILE A 257       0.022 -16.786 -12.292  1.00 76.35           H
ATOM   3897 2HG2 ILE A 257      -1.694 -16.965 -11.853  1.00 76.35           H
ATOM   3898 3HG2 ILE A 257      -0.944 -18.105 -12.996  1.00 76.35           H
ATOM   3899  CD1 ILE A 257      -2.550 -17.919 -15.179  1.00 76.35           C
ATOM   3900 1HD1 ILE A 257      -1.800 -17.833 -15.965  1.00 76.35           H
ATOM   3901 2HD1 ILE A 257      -2.243 -18.687 -14.468  1.00 76.35           H
ATOM   3902 3HD1 ILE A 257      -3.508 -18.194 -15.619  1.00 76.35           H
ATOM   3903  HN  ILE A 257      -1.332 -14.274 -15.424  1.00 76.35           H
ATOM   3904  N   THR A 258       0.885 -13.956 -13.151  1.00 77.89           N
ATOM   3905  CA  THR A 258       2.103 -13.615 -12.437  1.00 77.89           C
ATOM   3906  C   THR A 258       1.866 -12.410 -11.524  1.00 77.89           C
ATOM   3907  O   THR A 258       2.242 -12.431 -10.353  1.00 77.89           O
ATOM   3908  HA  THR A 258       2.372 -14.454 -11.795  1.00 77.89           H
ATOM   3909  CB  THR A 258       3.209 -13.386 -13.469  1.00 77.89           C
ATOM   3910  HB  THR A 258       2.959 -12.555 -14.129  1.00 77.89           H
ATOM   3911  OG1 THR A 258       3.356 -14.652 -14.106  1.00 77.89           O
ATOM   3912  HG1 THR A 258       2.700 -14.737 -14.856  1.00 77.89           H
ATOM   3913  CG2 THR A 258       4.571 -13.133 -12.822  1.00 77.89           C
ATOM   3914 1HG2 THR A 258       4.851 -13.995 -12.216  1.00 77.89           H
ATOM   3915 2HG2 THR A 258       4.514 -12.247 -12.190  1.00 77.89           H
ATOM   3916 3HG2 THR A 258       5.320 -12.977 -13.599  1.00 77.89           H
ATOM   3917  HN  THR A 258       0.956 -13.921 -14.148  1.00 77.89           H
ATOM   3918  N   VAL A 259       1.244 -11.389 -12.094  1.00 73.97           N
ATOM   3919  CA  VAL A 259       1.021 -10.149 -11.370  1.00 73.97           C
ATOM   3920  C   VAL A 259       0.139 -10.426 -10.151  1.00 73.97           C
ATOM   3921  O   VAL A 259       0.424  -9.950  -9.053  1.00 73.97           O
ATOM   3922  HA  VAL A 259       1.992  -9.790 -11.026  1.00 73.97           H
ATOM   3923  CB  VAL A 259       0.431  -9.094 -12.308  1.00 73.97           C
ATOM   3924  HB  VAL A 259      -0.451  -9.523 -12.783  1.00 73.97           H
ATOM   3925  CG1 VAL A 259      -0.012  -7.854 -11.529  1.00 73.97           C
ATOM   3926 1HG1 VAL A 259      -0.770  -8.135 -10.798  1.00 73.97           H
ATOM   3927 2HG1 VAL A 259       0.847  -7.423 -11.014  1.00 73.97           H
ATOM   3928 3HG1 VAL A 259      -0.427  -7.120 -12.219  1.00 73.97           H
ATOM   3929  CG2 VAL A 259       1.425  -8.723 -13.410  1.00 73.97           C
ATOM   3930 1HG2 VAL A 259       2.333  -8.322 -12.961  1.00 73.97           H
ATOM   3931 2HG2 VAL A 259       1.670  -9.611 -13.993  1.00 73.97           H
ATOM   3932 3HG2 VAL A 259       0.980  -7.971 -14.063  1.00 73.97           H
ATOM   3933  HN  VAL A 259       0.895 -11.399 -13.031  1.00 73.97           H
ATOM   3934  N   LEU A 260      -0.915 -11.194 -10.386  1.00 76.14           N
ATOM   3935  CA  LEU A 260      -1.857 -11.516  -9.327  1.00 76.14           C
ATOM   3936  C   LEU A 260      -1.120 -12.234  -8.195  1.00 76.14           C
ATOM   3937  O   LEU A 260      -1.313 -11.915  -7.023  1.00 76.14           O
ATOM   3938  HA  LEU A 260      -2.248 -10.575  -8.942  1.00 76.14           H
ATOM   3939  CB  LEU A 260      -3.042 -12.304  -9.887  1.00 76.14           C
ATOM   3940 1HB  LEU A 260      -3.543 -11.688 -10.634  1.00 76.14           H
ATOM   3941 2HB  LEU A 260      -2.657 -13.183 -10.404  1.00 76.14           H
ATOM   3942  CG  LEU A 260      -4.084 -12.764  -8.865  1.00 76.14           C
ATOM   3943  HG  LEU A 260      -3.585 -13.393  -8.128  1.00 76.14           H
ATOM   3944  CD1 LEU A 260      -4.679 -11.571  -8.113  1.00 76.14           C
ATOM   3945 1HD1 LEU A 260      -3.885 -11.040  -7.588  1.00 76.14           H
ATOM   3946 2HD1 LEU A 260      -5.159 -10.898  -8.823  1.00 76.14           H
ATOM   3947 3HD1 LEU A 260      -5.416 -11.927  -7.394  1.00 76.14           H
ATOM   3948  CD2 LEU A 260      -5.165 -13.619  -9.530  1.00 76.14           C
ATOM   3949 1HD2 LEU A 260      -5.666 -13.035 -10.302  1.00 76.14           H
ATOM   3950 2HD2 LEU A 260      -4.706 -14.499  -9.981  1.00 76.14           H
ATOM   3951 3HD2 LEU A 260      -5.892 -13.932  -8.782  1.00 76.14           H
ATOM   3952  HN  LEU A 260      -1.128 -11.594 -11.277  1.00 76.14           H
ATOM   3953  N   THR A 261      -0.291 -13.191  -8.585  1.00 83.33           N
ATOM   3954  CA  THR A 261       0.375 -14.046  -7.617  1.00 83.33           C
ATOM   3955  C   THR A 261       1.308 -13.220  -6.729  1.00 83.33           C
ATOM   3956  O   THR A 261       1.343 -13.408  -5.514  1.00 83.33           O
ATOM   3957  HA  THR A 261      -0.383 -14.482  -6.965  1.00 83.33           H
ATOM   3958  CB  THR A 261       1.092 -15.159  -8.383  1.00 83.33           C
ATOM   3959  HB  THR A 261       1.915 -14.757  -8.974  1.00 83.33           H
ATOM   3960  OG1 THR A 261       0.054 -15.795  -9.124  1.00 83.33           O
ATOM   3961  HG1 THR A 261       0.061 -15.469 -10.070  1.00 83.33           H
ATOM   3962  CG2 THR A 261       1.618 -16.260  -7.459  1.00 83.33           C
ATOM   3963 1HG2 THR A 261       0.785 -16.708  -6.917  1.00 83.33           H
ATOM   3964 2HG2 THR A 261       2.325 -15.832  -6.749  1.00 83.33           H
ATOM   3965 3HG2 THR A 261       2.118 -17.025  -8.054  1.00 83.33           H
ATOM   3966  HN  THR A 261      -0.072 -13.386  -9.541  1.00 83.33           H
ATOM   3967  N   VAL A 262       2.042 -12.323  -7.371  1.00 81.51           N
ATOM   3968  CA  VAL A 262       3.013 -11.506  -6.663  1.00 81.51           C
ATOM   3969  C   VAL A 262       2.293 -10.662  -5.611  1.00 81.51           C
ATOM   3970  O   VAL A 262       2.748 -10.560  -4.473  1.00 81.51           O
ATOM   3971  HA  VAL A 262       3.705 -12.180  -6.159  1.00 81.51           H
ATOM   3972  CB  VAL A 262       3.814 -10.664  -7.659  1.00 81.51           C
ATOM   3973  HB  VAL A 262       3.105 -10.143  -8.304  1.00 81.51           H
ATOM   3974  CG1 VAL A 262       4.653  -9.609  -6.935  1.00 81.51           C
ATOM   3975 1HG1 VAL A 262       3.997  -8.949  -6.368  1.00 81.51           H
ATOM   3976 2HG1 VAL A 262       5.349 -10.102  -6.256  1.00 81.51           H
ATOM   3977 3HG1 VAL A 262       5.212  -9.025  -7.666  1.00 81.51           H
ATOM   3978  CG2 VAL A 262       4.692 -11.550  -8.545  1.00 81.51           C
ATOM   3979 1HG2 VAL A 262       5.389 -12.110  -7.922  1.00 81.51           H
ATOM   3980 2HG2 VAL A 262       4.063 -12.245  -9.101  1.00 81.51           H
ATOM   3981 3HG2 VAL A 262       5.250 -10.926  -9.244  1.00 81.51           H
ATOM   3982  HN  VAL A 262       1.982 -12.151  -8.354  1.00 81.51           H
ATOM   3983  N   PHE A 263       1.179 -10.077  -6.028  1.00 77.07           N
ATOM   3984  CA  PHE A 263       0.405  -9.224  -5.143  1.00 77.07           C
ATOM   3985  C   PHE A 263      -0.079 -10.001  -3.917  1.00 77.07           C
ATOM   3986  O   PHE A 263       0.147  -9.582  -2.783  1.00 77.07           O
ATOM   3987  HA  PHE A 263       1.058  -8.413  -4.822  1.00 77.07           H
ATOM   3988  CB  PHE A 263      -0.810  -8.741  -5.937  1.00 77.07           C
ATOM   3989 1HB  PHE A 263      -0.464  -8.180  -6.805  1.00 77.07           H
ATOM   3990 2HB  PHE A 263      -1.354  -9.607  -6.313  1.00 77.07           H
ATOM   3991  CG  PHE A 263      -1.772  -7.864  -5.132  1.00 77.07           C
ATOM   3992  CD1 PHE A 263      -2.874  -8.415  -4.557  1.00 77.07           C
ATOM   3993  HD1 PHE A 263      -3.073  -9.480  -4.670  1.00 77.07           H
ATOM   3994  CD2 PHE A 263      -1.524  -6.534  -4.991  1.00 77.07           C
ATOM   3995  HD2 PHE A 263      -0.640  -6.093  -5.452  1.00 77.07           H
ATOM   3996  CE1 PHE A 263      -3.767  -7.601  -3.810  1.00 77.07           C
ATOM   3997  HE1 PHE A 263      -4.650  -8.043  -3.349  1.00 77.07           H
ATOM   3998  CE2 PHE A 263      -2.416  -5.721  -4.244  1.00 77.07           C
ATOM   3999  HE2 PHE A 263      -2.217  -4.655  -4.131  1.00 77.07           H
ATOM   4000  CZ  PHE A 263      -3.519  -6.271  -3.669  1.00 77.07           C
ATOM   4001  HZ  PHE A 263      -4.203  -5.647  -3.095  1.00 77.07           H
ATOM   4002  HN  PHE A 263       0.806 -10.178  -6.950  1.00 77.07           H
ATOM   4003  N   VAL A 264      -0.736 -11.120  -4.186  1.00 83.15           N
ATOM   4004  CA  VAL A 264      -1.347 -11.903  -3.126  1.00 83.15           C
ATOM   4005  C   VAL A 264      -0.274 -12.311  -2.115  1.00 83.15           C
ATOM   4006  O   VAL A 264      -0.455 -12.145  -0.910  1.00 83.15           O
ATOM   4007  HA  VAL A 264      -2.076 -11.266  -2.625  1.00 83.15           H
ATOM   4008  CB  VAL A 264      -2.093 -13.098  -3.722  1.00 83.15           C
ATOM   4009  HB  VAL A 264      -1.404 -13.631  -4.377  1.00 83.15           H
ATOM   4010  CG1 VAL A 264      -2.542 -14.066  -2.625  1.00 83.15           C
ATOM   4011 1HG1 VAL A 264      -1.670 -14.433  -2.085  1.00 83.15           H
ATOM   4012 2HG1 VAL A 264      -3.207 -13.549  -1.934  1.00 83.15           H
ATOM   4013 3HG1 VAL A 264      -3.070 -14.907  -3.076  1.00 83.15           H
ATOM   4014  CG2 VAL A 264      -3.282 -12.637  -4.567  1.00 83.15           C
ATOM   4015 1HG2 VAL A 264      -3.973 -12.070  -3.943  1.00 83.15           H
ATOM   4016 2HG2 VAL A 264      -2.926 -12.006  -5.381  1.00 83.15           H
ATOM   4017 3HG2 VAL A 264      -3.795 -13.507  -4.978  1.00 83.15           H
ATOM   4018  HN  VAL A 264      -0.853 -11.492  -5.107  1.00 83.15           H
ATOM   4019  N   LEU A 265       0.821 -12.838  -2.644  1.00 88.00           N
ATOM   4020  CA  LEU A 265       1.862 -13.403  -1.801  1.00 88.00           C
ATOM   4021  C   LEU A 265       2.475 -12.294  -0.944  1.00 88.00           C
ATOM   4022  O   LEU A 265       2.930 -12.546   0.171  1.00 88.00           O
ATOM   4023  HA  LEU A 265       1.389 -14.129  -1.140  1.00 88.00           H
ATOM   4024  CB  LEU A 265       2.884 -14.162  -2.649  1.00 88.00           C
ATOM   4025 1HB  LEU A 265       3.215 -13.508  -3.456  1.00 88.00           H
ATOM   4026 2HB  LEU A 265       3.757 -14.370  -2.030  1.00 88.00           H
ATOM   4027  CG  LEU A 265       2.403 -15.478  -3.262  1.00 88.00           C
ATOM   4028  HG  LEU A 265       1.538 -15.266  -3.891  1.00 88.00           H
ATOM   4029  CD1 LEU A 265       3.477 -16.089  -4.163  1.00 88.00           C
ATOM   4030 1HD1 LEU A 265       3.714 -15.394  -4.969  1.00 88.00           H
ATOM   4031 2HD1 LEU A 265       4.375 -16.285  -3.576  1.00 88.00           H
ATOM   4032 3HD1 LEU A 265       3.109 -17.024  -4.586  1.00 88.00           H
ATOM   4033  CD2 LEU A 265       1.943 -16.453  -2.176  1.00 88.00           C
ATOM   4034 1HD2 LEU A 265       2.773 -16.665  -1.503  1.00 88.00           H
ATOM   4035 2HD2 LEU A 265       1.122 -16.009  -1.613  1.00 88.00           H
ATOM   4036 3HD2 LEU A 265       1.605 -17.380  -2.639  1.00 88.00           H
ATOM   4037  HN  LEU A 265       1.003 -12.883  -3.626  1.00 88.00           H
ATOM   4038  N   SER A 266       2.469 -11.090  -1.497  1.00 86.36           N
ATOM   4039  CA  SER A 266       3.111  -9.963  -0.843  1.00 86.36           C
ATOM   4040  C   SER A 266       2.186  -9.383   0.229  1.00 86.36           C
ATOM   4041  O   SER A 266       2.639  -9.019   1.314  1.00 86.36           O
ATOM   4042  HA  SER A 266       4.015 -10.369  -0.390  1.00 86.36           H
ATOM   4043  CB  SER A 266       3.491  -8.881  -1.857  1.00 86.36           C
ATOM   4044 1HB  SER A 266       4.084  -8.112  -1.361  1.00 86.36           H
ATOM   4045 2HB  SER A 266       4.120  -9.317  -2.633  1.00 86.36           H
ATOM   4046  OG  SER A 266       2.344  -8.284  -2.456  1.00 86.36           O
ATOM   4047  HG  SER A 266       2.012  -8.857  -3.204  1.00 86.36           H
ATOM   4048  HN  SER A 266       2.036 -10.879  -2.373  1.00 86.36           H
ATOM   4049  N   GLN A 267       0.908  -9.315  -0.111  1.00 85.56           N
ATOM   4050  CA  GLN A 267      -0.034  -8.532   0.670  1.00 85.56           C
ATOM   4051  C   GLN A 267      -0.762  -9.425   1.676  1.00 85.56           C
ATOM   4052  O   GLN A 267      -1.083  -8.990   2.781  1.00 85.56           O
ATOM   4053  HA  GLN A 267       0.571  -7.795   1.199  1.00 85.56           H
ATOM   4054  CB  GLN A 267      -1.029  -7.805  -0.237  1.00 85.56           C
ATOM   4055 1HB  GLN A 267      -1.561  -8.530  -0.854  1.00 85.56           H
ATOM   4056 2HB  GLN A 267      -1.776  -7.294   0.370  1.00 85.56           H
ATOM   4057  CG  GLN A 267      -0.314  -6.792  -1.134  1.00 85.56           C
ATOM   4058 1HG  GLN A 267       0.401  -7.309  -1.775  1.00 85.56           H
ATOM   4059 2HG  GLN A 267      -1.037  -6.308  -1.790  1.00 85.56           H
ATOM   4060  CD  GLN A 267       0.412  -5.736  -0.298  1.00 85.56           C
ATOM   4061  OE1 GLN A 267      -0.116  -5.193   0.657  1.00 85.56           O
ATOM   4062  NE2 GLN A 267       1.650  -5.478  -0.710  1.00 85.56           N
ATOM   4063 1HE2 GLN A 267       2.024  -5.960  -1.503  1.00 85.56           H
ATOM   4064 2HE2 GLN A 267       2.207  -4.801  -0.228  1.00 85.56           H
ATOM   4065  HN  GLN A 267       0.514  -9.782  -0.903  1.00 85.56           H
ATOM   4066  N   PHE A 268      -1.001 -10.660   1.258  1.00 88.48           N
ATOM   4067  CA  PHE A 268      -1.852 -11.557   2.022  1.00 88.48           C
ATOM   4068  C   PHE A 268      -1.331 -11.724   3.450  1.00 88.48           C
ATOM   4069  O   PHE A 268      -2.069 -11.518   4.412  1.00 88.48           O
ATOM   4070  HA  PHE A 268      -2.847 -11.113   2.050  1.00 88.48           H
ATOM   4071  CB  PHE A 268      -1.817 -12.914   1.317  1.00 88.48           C
ATOM   4072 1HB  PHE A 268      -2.155 -12.787   0.288  1.00 88.48           H
ATOM   4073 2HB  PHE A 268      -0.786 -13.263   1.272  1.00 88.48           H
ATOM   4074  CG  PHE A 268      -2.675 -13.987   1.990  1.00 88.48           C
ATOM   4075  CD1 PHE A 268      -2.081 -15.021   2.645  1.00 88.48           C
ATOM   4076  HD1 PHE A 268      -0.993 -15.084   2.689  1.00 88.48           H
ATOM   4077  CD2 PHE A 268      -4.031 -13.908   1.935  1.00 88.48           C
ATOM   4078  HD2 PHE A 268      -4.508 -13.080   1.410  1.00 88.48           H
ATOM   4079  CE1 PHE A 268      -2.876 -16.017   3.270  1.00 88.48           C
ATOM   4080  HE1 PHE A 268      -2.400 -16.845   3.794  1.00 88.48           H
ATOM   4081  CE2 PHE A 268      -4.827 -14.904   2.560  1.00 88.48           C
ATOM   4082  HE2 PHE A 268      -5.915 -14.840   2.515  1.00 88.48           H
ATOM   4083  CZ  PHE A 268      -4.233 -15.937   3.214  1.00 88.48           C
ATOM   4084  HZ  PHE A 268      -4.844 -16.702   3.694  1.00 88.48           H
ATOM   4085  HN  PHE A 268      -0.626 -11.048   0.416  1.00 88.48           H
ATOM   4086  N   PRO A 269      -0.055 -12.099   3.614  1.00 93.04           N
ATOM   4087  CA  PRO A 269       0.479 -12.398   4.945  1.00 93.04           C
ATOM   4088  C   PRO A 269       0.234 -11.268   5.932  1.00 93.04           C
ATOM   4089  O   PRO A 269      -0.162 -11.509   7.072  1.00 93.04           O
ATOM   4090  HA  PRO A 269      -0.034 -13.262   5.369  1.00 93.04           H
ATOM   4091  CB  PRO A 269       1.972 -12.620   4.696  1.00 93.04           C
ATOM   4092 1HB  PRO A 269       2.541 -11.699   4.819  1.00 93.04           H
ATOM   4093 2HB  PRO A 269       2.391 -13.348   5.391  1.00 93.04           H
ATOM   4094  CG  PRO A 269       2.019 -13.123   3.258  1.00 93.04           C
ATOM   4095 1HG  PRO A 269       3.007 -12.994   2.816  1.00 93.04           H
ATOM   4096 2HG  PRO A 269       1.790 -14.187   3.194  1.00 93.04           H
ATOM   4097  CD  PRO A 269       0.968 -12.270   2.566  1.00 93.04           C
ATOM   4098 1HD  PRO A 269       1.373 -11.312   2.242  1.00 93.04           H
ATOM   4099 2HD  PRO A 269       0.569 -12.761   1.678  1.00 93.04           H
ATOM   4100  N   TYR A 270       0.478 -10.053   5.464  1.00 91.51           N
ATOM   4101  CA  TYR A 270       0.365  -8.884   6.320  1.00 91.51           C
ATOM   4102  C   TYR A 270      -1.080  -8.681   6.782  1.00 91.51           C
ATOM   4103  O   TYR A 270      -1.326  -8.391   7.952  1.00 91.51           O
ATOM   4104  HA  TYR A 270       0.999  -9.043   7.192  1.00 91.51           H
ATOM   4105  CB  TYR A 270       0.785  -7.690   5.461  1.00 91.51           C
ATOM   4106 1HB  TYR A 270       1.846  -7.779   5.228  1.00 91.51           H
ATOM   4107 2HB  TYR A 270       0.247  -7.729   4.514  1.00 91.51           H
ATOM   4108  CG  TYR A 270       0.534  -6.331   6.119  1.00 91.51           C
ATOM   4109  CD1 TYR A 270      -0.326  -5.428   5.529  1.00 91.51           C
ATOM   4110  HD1 TYR A 270      -0.827  -5.682   4.595  1.00 91.51           H
ATOM   4111  CD2 TYR A 270       1.169  -6.010   7.301  1.00 91.51           C
ATOM   4112  HD2 TYR A 270       1.849  -6.723   7.767  1.00 91.51           H
ATOM   4113  CE1 TYR A 270      -0.562  -4.149   6.148  1.00 91.51           C
ATOM   4114  HE1 TYR A 270      -1.240  -3.427   5.693  1.00 91.51           H
ATOM   4115  CE2 TYR A 270       0.933  -4.731   7.920  1.00 91.51           C
ATOM   4116  HE2 TYR A 270       1.427  -4.464   8.854  1.00 91.51           H
ATOM   4117  CZ  TYR A 270       0.079  -3.864   7.313  1.00 91.51           C
ATOM   4118  OH  TYR A 270      -0.144  -2.657   7.898  1.00 91.51           O
ATOM   4119  HH  TYR A 270      -0.391  -1.981   7.203  1.00 91.51           H
ATOM   4120  HN  TYR A 270       0.748  -9.861   4.520  1.00 91.51           H
ATOM   4121  N   ASN A 271      -1.997  -8.842   5.840  1.00 90.13           N
ATOM   4122  CA  ASN A 271      -3.402  -8.595   6.114  1.00 90.13           C
ATOM   4123  C   ASN A 271      -3.939  -9.694   7.032  1.00 90.13           C
ATOM   4124  O   ASN A 271      -4.894  -9.475   7.776  1.00 90.13           O
ATOM   4125  HA  ASN A 271      -3.435  -7.610   6.579  1.00 90.13           H
ATOM   4126  CB  ASN A 271      -4.226  -8.612   4.824  1.00 90.13           C
ATOM   4127 1HB  ASN A 271      -3.923  -9.456   4.205  1.00 90.13           H
ATOM   4128 2HB  ASN A 271      -5.280  -8.754   5.064  1.00 90.13           H
ATOM   4129  CG  ASN A 271      -4.047  -7.309   4.042  1.00 90.13           C
ATOM   4130  OD1 ASN A 271      -4.507  -6.250   4.436  1.00 90.13           O
ATOM   4131  ND2 ASN A 271      -3.355  -7.445   2.915  1.00 90.13           N
ATOM   4132 1HD2 ASN A 271      -3.005  -8.343   2.649  1.00 90.13           H
ATOM   4133 2HD2 ASN A 271      -3.185  -6.650   2.333  1.00 90.13           H
ATOM   4134  HN  ASN A 271      -1.794  -9.134   4.905  1.00 90.13           H
ATOM   4135  N   CYS A 272      -3.302 -10.853   6.950  1.00 93.23           N
ATOM   4136  CA  CYS A 272      -3.622 -11.948   7.850  1.00 93.23           C
ATOM   4137  C   CYS A 272      -3.362 -11.483   9.284  1.00 93.23           C
ATOM   4138  O   CYS A 272      -4.212 -11.648  10.158  1.00 93.23           O
ATOM   4139  HA  CYS A 272      -4.678 -12.176   7.702  1.00 93.23           H
ATOM   4140  CB  CYS A 272      -2.830 -13.212   7.507  1.00 93.23           C
ATOM   4141 1HB  CYS A 272      -1.771 -12.972   7.410  1.00 93.23           H
ATOM   4142 2HB  CYS A 272      -2.920 -13.937   8.315  1.00 93.23           H
ATOM   4143  SG  CYS A 272      -3.452 -13.936   5.946  1.00 93.23           S
ATOM   4144  HG  CYS A 272      -2.888 -13.039   5.142  1.00 93.23           H
ATOM   4145  HN  CYS A 272      -2.581 -11.049   6.286  1.00 93.23           H
ATOM   4146  N   ILE A 273      -2.183 -10.911   9.482  1.00 93.57           N
ATOM   4147  CA  ILE A 273      -1.781 -10.466  10.805  1.00 93.57           C
ATOM   4148  C   ILE A 273      -2.678  -9.308  11.244  1.00 93.57           C
ATOM   4149  O   ILE A 273      -3.059  -9.220  12.410  1.00 93.57           O
ATOM   4150  HA  ILE A 273      -1.933 -11.300  11.491  1.00 93.57           H
ATOM   4151  CB  ILE A 273      -0.288 -10.130  10.826  1.00 93.57           C
ATOM   4152  HB  ILE A 273      -0.097  -9.375  10.064  1.00 93.57           H
ATOM   4153  CG1 ILE A 273       0.555 -11.356  10.469  1.00 93.57           C
ATOM   4154 1HG1 ILE A 273       0.285 -11.709   9.473  1.00 93.57           H
ATOM   4155 2HG1 ILE A 273       1.609 -11.079  10.434  1.00 93.57           H
ATOM   4156  CG2 ILE A 273       0.119  -9.527  12.172  1.00 93.57           C
ATOM   4157 1HG2 ILE A 273      -0.447  -8.613  12.347  1.00 93.57           H
ATOM   4158 2HG2 ILE A 273      -0.089 -10.242  12.969  1.00 93.57           H
ATOM   4159 3HG2 ILE A 273       1.185  -9.298  12.160  1.00 93.57           H
ATOM   4160  CD1 ILE A 273       0.350 -12.479  11.487  1.00 93.57           C
ATOM   4161 1HD1 ILE A 273       0.643 -12.130  12.477  1.00 93.57           H
ATOM   4162 2HD1 ILE A 273      -0.701 -12.769  11.501  1.00 93.57           H
ATOM   4163 3HD1 ILE A 273       0.961 -13.338  11.209  1.00 93.57           H
ATOM   4164  HN  ILE A 273      -1.511 -10.751   8.760  1.00 93.57           H
ATOM   4165  N   LEU A 274      -2.990  -8.447  10.286  1.00 91.93           N
ATOM   4166  CA  LEU A 274      -3.823  -7.289  10.563  1.00 91.93           C
ATOM   4167  C   LEU A 274      -5.190  -7.758  11.065  1.00 91.93           C
ATOM   4168  O   LEU A 274      -5.782  -7.130  11.941  1.00 91.93           O
ATOM   4169  HA  LEU A 274      -3.339  -6.721  11.357  1.00 91.93           H
ATOM   4170  CB  LEU A 274      -3.898  -6.378   9.336  1.00 91.93           C
ATOM   4171 1HB  LEU A 274      -3.149  -6.708   8.616  1.00 91.93           H
ATOM   4172 2HB  LEU A 274      -4.872  -6.514   8.866  1.00 91.93           H
ATOM   4173  CG  LEU A 274      -3.692  -4.884   9.596  1.00 91.93           C
ATOM   4174  HG  LEU A 274      -3.628  -4.731  10.673  1.00 91.93           H
ATOM   4175  CD1 LEU A 274      -2.373  -4.399   8.991  1.00 91.93           C
ATOM   4176 1HD1 LEU A 274      -1.545  -4.949   9.438  1.00 91.93           H
ATOM   4177 2HD1 LEU A 274      -2.383  -4.569   7.914  1.00 91.93           H
ATOM   4178 3HD1 LEU A 274      -2.252  -3.335   9.191  1.00 91.93           H
ATOM   4179  CD2 LEU A 274      -4.886  -4.071   9.094  1.00 91.93           C
ATOM   4180 1HD2 LEU A 274      -5.006  -4.225   8.021  1.00 91.93           H
ATOM   4181 2HD2 LEU A 274      -5.790  -4.394   9.611  1.00 91.93           H
ATOM   4182 3HD2 LEU A 274      -4.714  -3.013   9.291  1.00 91.93           H
ATOM   4183  HN  LEU A 274      -2.684  -8.531   9.338  1.00 91.93           H
ATOM   4184  N   LEU A 275      -5.651  -8.858  10.489  1.00 93.94           N
ATOM   4185  CA  LEU A 275      -6.927  -9.431  10.882  1.00 93.94           C
ATOM   4186  C   LEU A 275      -6.859  -9.858  12.350  1.00 93.94           C
ATOM   4187  O   LEU A 275      -7.769  -9.571  13.126  1.00 93.94           O
ATOM   4188  HA  LEU A 275      -7.680  -8.649  10.785  1.00 93.94           H
ATOM   4189  CB  LEU A 275      -7.323 -10.561   9.930  1.00 93.94           C
ATOM   4190 1HB  LEU A 275      -7.410 -10.150   8.925  1.00 93.94           H
ATOM   4191 2HB  LEU A 275      -6.514 -11.291   9.907  1.00 93.94           H
ATOM   4192  CG  LEU A 275      -8.624 -11.295  10.265  1.00 93.94           C
ATOM   4193  HG  LEU A 275      -8.554 -11.664  11.289  1.00 93.94           H
ATOM   4194  CD1 LEU A 275      -9.820 -10.344  10.208  1.00 93.94           C
ATOM   4195 1HD1 LEU A 275      -9.679  -9.538  10.928  1.00 93.94           H
ATOM   4196 2HD1 LEU A 275      -9.904  -9.925   9.205  1.00 93.94           H
ATOM   4197 3HD1 LEU A 275     -10.731 -10.891  10.450  1.00 93.94           H
ATOM   4198  CD2 LEU A 275      -8.815 -12.513   9.359  1.00 93.94           C
ATOM   4199 1HD2 LEU A 275      -8.854 -12.189   8.319  1.00 93.94           H
ATOM   4200 2HD2 LEU A 275      -7.981 -13.201   9.493  1.00 93.94           H
ATOM   4201 3HD2 LEU A 275      -9.747 -13.016   9.618  1.00 93.94           H
ATOM   4202  HN  LEU A 275      -5.170  -9.355   9.767  1.00 93.94           H
ATOM   4203  N   VAL A 276      -5.771 -10.536  12.685  1.00 94.64           N
ATOM   4204  CA  VAL A 276      -5.572 -11.004  14.046  1.00 94.64           C
ATOM   4205  C   VAL A 276      -5.611  -9.810  15.003  1.00 94.64           C
ATOM   4206  O   VAL A 276      -6.284  -9.856  16.031  1.00 94.64           O
ATOM   4207  HA  VAL A 276      -6.397 -11.674  14.288  1.00 94.64           H
ATOM   4208  CB  VAL A 276      -4.270 -11.802  14.140  1.00 94.64           C
ATOM   4209  HB  VAL A 276      -3.466 -11.180  13.747  1.00 94.64           H
ATOM   4210  CG1 VAL A 276      -3.935 -12.138  15.595  1.00 94.64           C
ATOM   4211 1HG1 VAL A 276      -3.821 -11.215  16.163  1.00 94.64           H
ATOM   4212 2HG1 VAL A 276      -4.741 -12.732  16.025  1.00 94.64           H
ATOM   4213 3HG1 VAL A 276      -3.005 -12.705  15.632  1.00 94.64           H
ATOM   4214  CG2 VAL A 276      -4.342 -13.071  13.287  1.00 94.64           C
ATOM   4215 1HG2 VAL A 276      -5.162 -13.698  13.637  1.00 94.64           H
ATOM   4216 2HG2 VAL A 276      -4.511 -12.799  12.245  1.00 94.64           H
ATOM   4217 3HG2 VAL A 276      -3.403 -13.619  13.371  1.00 94.64           H
ATOM   4218  HN  VAL A 276      -5.037 -10.766  12.047  1.00 94.64           H
ATOM   4219  N   GLN A 277      -4.881  -8.770  14.629  1.00 93.07           N
ATOM   4220  CA  GLN A 277      -4.807  -7.574  15.451  1.00 93.07           C
ATOM   4221  C   GLN A 277      -6.197  -6.955  15.614  1.00 93.07           C
ATOM   4222  O   GLN A 277      -6.506  -6.380  16.656  1.00 93.07           O
ATOM   4223  HA  GLN A 277      -4.436  -7.910  16.419  1.00 93.07           H
ATOM   4224  CB  GLN A 277      -3.823  -6.562  14.860  1.00 93.07           C
ATOM   4225 1HB  GLN A 277      -4.006  -6.453  13.791  1.00 93.07           H
ATOM   4226 2HB  GLN A 277      -3.986  -5.584  15.313  1.00 93.07           H
ATOM   4227  CG  GLN A 277      -2.377  -7.004  15.092  1.00 93.07           C
ATOM   4228 1HG  GLN A 277      -2.203  -7.147  16.159  1.00 93.07           H
ATOM   4229 2HG  GLN A 277      -2.205  -7.966  14.610  1.00 93.07           H
ATOM   4230  CD  GLN A 277      -1.392  -5.969  14.544  1.00 93.07           C
ATOM   4231  OE1 GLN A 277      -1.706  -5.178  13.670  1.00 93.07           O
ATOM   4232  NE2 GLN A 277      -0.187  -6.018  15.105  1.00 93.07           N
ATOM   4233 1HE2 GLN A 277       0.005  -6.692  15.818  1.00 93.07           H
ATOM   4234 2HE2 GLN A 277       0.526  -5.381  14.813  1.00 93.07           H
ATOM   4235  HN  GLN A 277      -4.347  -8.735  13.784  1.00 93.07           H
ATOM   4236  N   THR A 278      -6.999  -7.095  14.568  1.00 93.46           N
ATOM   4237  CA  THR A 278      -8.336  -6.528  14.569  1.00 93.46           C
ATOM   4238  C   THR A 278      -9.233  -7.278  15.557  1.00 93.46           C
ATOM   4239  O   THR A 278      -9.984  -6.661  16.310  1.00 93.46           O
ATOM   4240  HA  THR A 278      -8.272  -5.496  14.916  1.00 93.46           H
ATOM   4241  CB  THR A 278      -8.861  -6.552  13.133  1.00 93.46           C
ATOM   4242  HB  THR A 278      -9.009  -7.576  12.789  1.00 93.46           H
ATOM   4243  OG1 THR A 278      -7.906  -5.790  12.401  1.00 93.46           O
ATOM   4244  HG1 THR A 278      -6.979  -6.077  12.645  1.00 93.46           H
ATOM   4245  CG2 THR A 278     -10.165  -5.768  12.972  1.00 93.46           C
ATOM   4246 1HG2 THR A 278     -10.000  -4.728  13.252  1.00 93.46           H
ATOM   4247 2HG2 THR A 278     -10.931  -6.200  13.617  1.00 93.46           H
ATOM   4248 3HG2 THR A 278     -10.494  -5.818  11.934  1.00 93.46           H
ATOM   4249  HN  THR A 278      -6.748  -7.585  13.733  1.00 93.46           H
ATOM   4250  N   ILE A 279      -9.124  -8.598  15.521  1.00 94.84           N
ATOM   4251  CA  ILE A 279      -9.923  -9.438  16.396  1.00 94.84           C
ATOM   4252  C   ILE A 279      -9.521  -9.181  17.850  1.00 94.84           C
ATOM   4253  O   ILE A 279     -10.378  -9.097  18.729  1.00 94.84           O
ATOM   4254  HA  ILE A 279     -10.965  -9.145  16.269  1.00 94.84           H
ATOM   4255  CB  ILE A 279      -9.811 -10.906  15.978  1.00 94.84           C
ATOM   4256  HB  ILE A 279      -8.754 -11.166  15.924  1.00 94.84           H
ATOM   4257  CG1 ILE A 279     -10.403 -11.125  14.584  1.00 94.84           C
ATOM   4258 1HG1 ILE A 279     -11.491 -11.092  14.637  1.00 94.84           H
ATOM   4259 2HG1 ILE A 279     -10.091 -10.318  13.922  1.00 94.84           H
ATOM   4260  CG2 ILE A 279     -10.449 -11.824  17.022  1.00 94.84           C
ATOM   4261 1HG2 ILE A 279      -9.943 -11.694  17.979  1.00 94.84           H
ATOM   4262 2HG2 ILE A 279     -11.504 -11.571  17.132  1.00 94.84           H
ATOM   4263 3HG2 ILE A 279     -10.356 -12.861  16.700  1.00 94.84           H
ATOM   4264  CD1 ILE A 279      -9.956 -12.469  14.004  1.00 94.84           C
ATOM   4265 1HD1 ILE A 279      -8.869 -12.489  13.930  1.00 94.84           H
ATOM   4266 2HD1 ILE A 279     -10.291 -13.275  14.657  1.00 94.84           H
ATOM   4267 3HD1 ILE A 279     -10.391 -12.600  13.013  1.00 94.84           H
ATOM   4268  HN  ILE A 279      -8.505  -9.091  14.910  1.00 94.84           H
ATOM   4269  N   ASP A 280      -8.218  -9.063  18.058  1.00 93.99           N
ATOM   4270  CA  ASP A 280      -7.687  -8.894  19.400  1.00 93.99           C
ATOM   4271  C   ASP A 280      -8.082  -7.514  19.930  1.00 93.99           C
ATOM   4272  O   ASP A 280      -8.329  -7.352  21.124  1.00 93.99           O
ATOM   4273  HA  ASP A 280      -8.121  -9.705  19.984  1.00 93.99           H
ATOM   4274  CB  ASP A 280      -6.160  -8.982  19.403  1.00 93.99           C
ATOM   4275 1HB  ASP A 280      -5.842  -9.877  18.868  1.00 93.99           H
ATOM   4276 2HB  ASP A 280      -5.742  -8.127  18.871  1.00 93.99           H
ATOM   4277  CG  ASP A 280      -5.615  -9.015  20.832  1.00 93.99           C
ATOM   4278  OD1 ASP A 280      -6.111  -9.860  21.609  1.00 93.99           O
ATOM   4279  OD2 ASP A 280      -4.715  -8.196  21.116  1.00 93.99           O
ATOM   4280  HN  ASP A 280      -7.532  -9.082  17.331  1.00 93.99           H
ATOM   4281  N   ALA A 281      -8.130  -6.556  19.017  1.00 92.10           N
ATOM   4282  CA  ALA A 281      -8.529  -5.204  19.370  1.00 92.10           C
ATOM   4283  C   ALA A 281      -9.942  -5.232  19.956  1.00 92.10           C
ATOM   4284  O   ALA A 281     -10.282  -4.408  20.805  1.00 92.10           O
ATOM   4285  HA  ALA A 281      -7.837  -4.842  20.130  1.00 92.10           H
ATOM   4286  CB  ALA A 281      -8.426  -4.303  18.138  1.00 92.10           C
ATOM   4287 1HB  ALA A 281      -7.397  -4.295  17.779  1.00 92.10           H
ATOM   4288 2HB  ALA A 281      -9.082  -4.682  17.355  1.00 92.10           H
ATOM   4289 3HB  ALA A 281      -8.726  -3.289  18.404  1.00 92.10           H
ATOM   4290  HN  ALA A 281      -7.902  -6.691  18.052  1.00 92.10           H
ATOM   4291  N   TYR A 282     -10.728  -6.187  19.480  1.00 90.62           N
ATOM   4292  CA  TYR A 282     -12.103  -6.318  19.930  1.00 90.62           C
ATOM   4293  C   TYR A 282     -12.195  -7.233  21.153  1.00 90.62           C
ATOM   4294  O   TYR A 282     -12.835  -6.887  22.145  1.00 90.62           O
ATOM   4295  HA  TYR A 282     -12.465  -5.326  20.200  1.00 90.62           H
ATOM   4296  CB  TYR A 282     -12.867  -6.959  18.770  1.00 90.62           C
ATOM   4297 1HB  TYR A 282     -12.707  -6.364  17.870  1.00 90.62           H
ATOM   4298 2HB  TYR A 282     -12.450  -7.948  18.576  1.00 90.62           H
ATOM   4299  CG  TYR A 282     -14.371  -7.095  19.014  1.00 90.62           C
ATOM   4300  CD1 TYR A 282     -14.905  -8.316  19.370  1.00 90.62           C
ATOM   4301  HD1 TYR A 282     -14.255  -9.185  19.477  1.00 90.62           H
ATOM   4302  CD2 TYR A 282     -15.194  -5.995  18.878  1.00 90.62           C
ATOM   4303  HD2 TYR A 282     -14.772  -5.030  18.597  1.00 90.62           H
ATOM   4304  CE1 TYR A 282     -16.321  -8.444  19.600  1.00 90.62           C
ATOM   4305  HE1 TYR A 282     -16.756  -9.403  19.881  1.00 90.62           H
ATOM   4306  CE2 TYR A 282     -16.610  -6.122  19.108  1.00 90.62           C
ATOM   4307  HE2 TYR A 282     -17.271  -5.262  19.004  1.00 90.62           H
ATOM   4308  CZ  TYR A 282     -17.103  -7.340  19.458  1.00 90.62           C
ATOM   4309  OH  TYR A 282     -18.440  -7.460  19.675  1.00 90.62           O
ATOM   4310  HH  TYR A 282     -18.886  -6.573  19.562  1.00 90.62           H
ATOM   4311  HN  TYR A 282     -10.439  -6.862  18.801  1.00 90.62           H
ATOM   4312  N   ALA A 283     -11.546  -8.383  21.042  1.00 92.35           N
ATOM   4313  CA  ALA A 283     -11.792  -9.473  21.970  1.00 92.35           C
ATOM   4314  C   ALA A 283     -10.738  -9.440  23.079  1.00 92.35           C
ATOM   4315  O   ALA A 283     -10.936 -10.020  24.146  1.00 92.35           O
ATOM   4316  HA  ALA A 283     -12.776  -9.319  22.411  1.00 92.35           H
ATOM   4317  CB  ALA A 283     -11.795 -10.801  21.209  1.00 92.35           C
ATOM   4318 1HB  ALA A 283     -12.580 -10.784  20.453  1.00 92.35           H
ATOM   4319 2HB  ALA A 283     -10.829 -10.946  20.727  1.00 92.35           H
ATOM   4320 3HB  ALA A 283     -11.980 -11.619  21.906  1.00 92.35           H
ATOM   4321  HN  ALA A 283     -10.865  -8.575  20.336  1.00 92.35           H
ATOM   4322  N   MET A 284      -9.642  -8.755  22.790  1.00 90.18           N
ATOM   4323  CA  MET A 284      -8.547  -8.659  23.740  1.00 90.18           C
ATOM   4324  C   MET A 284      -8.187 -10.036  24.303  1.00 90.18           C
ATOM   4325  O   MET A 284      -8.060 -10.201  25.515  1.00 90.18           O
ATOM   4326  HA  MET A 284      -7.704  -8.258  23.177  1.00 90.18           H
ATOM   4327  CB  MET A 284      -8.945  -7.727  24.886  1.00 90.18           C
ATOM   4328 1HB  MET A 284      -9.817  -8.130  25.401  1.00 90.18           H
ATOM   4329 2HB  MET A 284      -8.138  -7.677  25.617  1.00 90.18           H
ATOM   4330  CG  MET A 284      -9.257  -6.322  24.366  1.00 90.18           C
ATOM   4331 1HG  MET A 284      -8.348  -5.857  23.984  1.00 90.18           H
ATOM   4332 2HG  MET A 284      -9.959  -6.380  23.535  1.00 90.18           H
ATOM   4333  SD  MET A 284      -9.946  -5.325  25.677  1.00 90.18           S
ATOM   4334  CE  MET A 284     -11.379  -4.664  24.843  1.00 90.18           C
ATOM   4335 1HE  MET A 284     -11.060  -4.091  23.972  1.00 90.18           H
ATOM   4336 2HE  MET A 284     -12.023  -5.483  24.523  1.00 90.18           H
ATOM   4337 3HE  MET A 284     -11.928  -4.014  25.524  1.00 90.18           H
ATOM   4338  HN  MET A 284      -9.495  -8.273  21.926  1.00 90.18           H
ATOM   4339  N   PHE A 285      -8.033 -10.989  23.396  1.00 91.24           N
ATOM   4340  CA  PHE A 285      -7.863 -12.377  23.790  1.00 91.24           C
ATOM   4341  C   PHE A 285      -6.385 -12.711  23.999  1.00 91.24           C
ATOM   4342  O   PHE A 285      -6.054 -13.715  24.628  1.00 91.24           O
ATOM   4343  HA  PHE A 285      -8.401 -12.515  24.729  1.00 91.24           H
ATOM   4344  CB  PHE A 285      -8.412 -13.237  22.650  1.00 91.24           C
ATOM   4345 1HB  PHE A 285      -8.536 -14.259  23.006  1.00 91.24           H
ATOM   4346 2HB  PHE A 285      -9.402 -12.872  22.378  1.00 91.24           H
ATOM   4347  CG  PHE A 285      -7.529 -13.251  21.401  1.00 91.24           C
ATOM   4348  CD1 PHE A 285      -7.722 -12.328  20.421  1.00 91.24           C
ATOM   4349  HD1 PHE A 285      -8.506 -11.578  20.525  1.00 91.24           H
ATOM   4350  CD2 PHE A 285      -6.550 -14.186  21.271  1.00 91.24           C
ATOM   4351  HD2 PHE A 285      -6.395 -14.926  22.056  1.00 91.24           H
ATOM   4352  CE1 PHE A 285      -6.902 -12.341  19.261  1.00 91.24           C
ATOM   4353  HE1 PHE A 285      -7.057 -11.602  18.476  1.00 91.24           H
ATOM   4354  CE2 PHE A 285      -5.730 -14.199  20.111  1.00 91.24           C
ATOM   4355  HE2 PHE A 285      -4.946 -14.949  20.007  1.00 91.24           H
ATOM   4356  CZ  PHE A 285      -5.923 -13.277  19.131  1.00 91.24           C
ATOM   4357  HZ  PHE A 285      -5.294 -13.287  18.241  1.00 91.24           H
ATOM   4358  HN  PHE A 285      -8.022 -10.826  22.409  1.00 91.24           H
ATOM   4359  N   ILE A 286      -5.534 -11.851  23.459  1.00 91.86           N
ATOM   4360  CA  ILE A 286      -4.099 -12.029  23.599  1.00 91.86           C
ATOM   4361  C   ILE A 286      -3.638 -11.405  24.918  1.00 91.86           C
ATOM   4362  O   ILE A 286      -3.292 -10.226  24.964  1.00 91.86           O
ATOM   4363  HA  ILE A 286      -3.905 -13.100  23.637  1.00 91.86           H
ATOM   4364  CB  ILE A 286      -3.369 -11.480  22.371  1.00 91.86           C
ATOM   4365  HB  ILE A 286      -3.562 -10.409  22.310  1.00 91.86           H
ATOM   4366  CG1 ILE A 286      -3.908 -12.110  21.086  1.00 91.86           C
ATOM   4367 1HG1 ILE A 286      -3.615 -13.159  21.040  1.00 91.86           H
ATOM   4368 2HG1 ILE A 286      -4.998 -12.083  21.092  1.00 91.86           H
ATOM   4369  CG2 ILE A 286      -1.856 -11.660  22.507  1.00 91.86           C
ATOM   4370 1HG2 ILE A 286      -1.504 -11.126  23.391  1.00 91.86           H
ATOM   4371 2HG2 ILE A 286      -1.624 -12.720  22.607  1.00 91.86           H
ATOM   4372 3HG2 ILE A 286      -1.361 -11.261  21.622  1.00 91.86           H
ATOM   4373  CD1 ILE A 286      -3.381 -11.374  19.852  1.00 91.86           C
ATOM   4374 1HD1 ILE A 286      -3.696 -10.331  19.889  1.00 91.86           H
ATOM   4375 2HD1 ILE A 286      -2.293 -11.424  19.836  1.00 91.86           H
ATOM   4376 3HD1 ILE A 286      -3.780 -11.842  18.952  1.00 91.86           H
ATOM   4377  HN  ILE A 286      -5.811 -11.045  22.935  1.00 91.86           H
ATOM   4378  N   SER A 287      -3.649 -12.226  25.959  1.00 89.72           N
ATOM   4379  CA  SER A 287      -3.211 -11.777  27.270  1.00 89.72           C
ATOM   4380  C   SER A 287      -1.754 -12.181  27.501  1.00 89.72           C
ATOM   4381  O   SER A 287      -1.091 -11.644  28.387  1.00 89.72           O
ATOM   4382  HA  SER A 287      -3.309 -10.692  27.251  1.00 89.72           H
ATOM   4383  CB  SER A 287      -4.103 -12.350  28.373  1.00 89.72           C
ATOM   4384 1HB  SER A 287      -3.720 -12.039  29.346  1.00 89.72           H
ATOM   4385 2HB  SER A 287      -5.107 -11.937  28.280  1.00 89.72           H
ATOM   4386  OG  SER A 287      -4.168 -13.772  28.322  1.00 89.72           O
ATOM   4387  HG  SER A 287      -4.793 -14.111  29.026  1.00 89.72           H
ATOM   4388  HN  SER A 287      -3.949 -13.179  25.916  1.00 89.72           H
ATOM   4389  N   ASN A 288      -1.299 -13.124  26.689  1.00 92.70           N
ATOM   4390  CA  ASN A 288       0.023 -13.698  26.876  1.00 92.70           C
ATOM   4391  C   ASN A 288       1.060 -12.819  26.174  1.00 92.70           C
ATOM   4392  O   ASN A 288       0.964 -12.580  24.972  1.00 92.70           O
ATOM   4393  HA  ASN A 288       0.170 -13.734  27.956  1.00 92.70           H
ATOM   4394  CB  ASN A 288       0.105 -15.101  26.272  1.00 92.70           C
ATOM   4395 1HB  ASN A 288      -0.734 -15.702  26.623  1.00 92.70           H
ATOM   4396 2HB  ASN A 288       0.020 -15.039  25.187  1.00 92.70           H
ATOM   4397  CG  ASN A 288       1.421 -15.784  26.647  1.00 92.70           C
ATOM   4398  OD1 ASN A 288       2.487 -15.190  26.627  1.00 92.70           O
ATOM   4399  ND2 ASN A 288       1.289 -17.063  26.989  1.00 92.70           N
ATOM   4400 1HD2 ASN A 288       0.385 -17.491  26.984  1.00 92.70           H
ATOM   4401 2HD2 ASN A 288       2.093 -17.596  27.251  1.00 92.70           H
ATOM   4402  HN  ASN A 288      -1.815 -13.494  25.917  1.00 92.70           H
ATOM   4403  N   CYS A 289       2.028 -12.363  26.955  1.00 92.02           N
ATOM   4404  CA  CYS A 289       3.011 -11.418  26.454  1.00 92.02           C
ATOM   4405  C   CYS A 289       3.847 -12.118  25.380  1.00 92.02           C
ATOM   4406  O   CYS A 289       4.261 -11.493  24.405  1.00 92.02           O
ATOM   4407  HA  CYS A 289       2.454 -10.583  26.028  1.00 92.02           H
ATOM   4408  CB  CYS A 289       3.883 -10.857  27.580  1.00 92.02           C
ATOM   4409 1HB  CYS A 289       3.255 -10.380  28.333  1.00 92.02           H
ATOM   4410 2HB  CYS A 289       4.416 -11.668  28.076  1.00 92.02           H
ATOM   4411  SG  CYS A 289       5.077  -9.646  26.904  1.00 92.02           S
ATOM   4412  HN  CYS A 289       2.146 -12.628  27.912  1.00 92.02           H
ATOM   4413  N   ALA A 290       4.070 -13.406  25.596  1.00 93.87           N
ATOM   4414  CA  ALA A 290       4.898 -14.184  24.690  1.00 93.87           C
ATOM   4415  C   ALA A 290       4.238 -14.225  23.311  1.00 93.87           C
ATOM   4416  O   ALA A 290       4.904 -14.040  22.294  1.00 93.87           O
ATOM   4417  HA  ALA A 290       5.862 -13.681  24.607  1.00 93.87           H
ATOM   4418  CB  ALA A 290       5.119 -15.581  25.273  1.00 93.87           C
ATOM   4419 1HB  ALA A 290       5.618 -15.497  26.239  1.00 93.87           H
ATOM   4420 2HB  ALA A 290       4.158 -16.077  25.402  1.00 93.87           H
ATOM   4421 3HB  ALA A 290       5.741 -16.164  24.593  1.00 93.87           H
ATOM   4422  HN  ALA A 290       3.697 -13.916  26.371  1.00 93.87           H
ATOM   4423  N   VAL A 291       2.936 -14.470  23.321  1.00 94.05           N
ATOM   4424  CA  VAL A 291       2.179 -14.545  22.083  1.00 94.05           C
ATOM   4425  C   VAL A 291       2.170 -13.170  21.411  1.00 94.05           C
ATOM   4426  O   VAL A 291       2.363 -13.065  20.201  1.00 94.05           O
ATOM   4427  HA  VAL A 291       2.689 -15.251  21.428  1.00 94.05           H
ATOM   4428  CB  VAL A 291       0.774 -15.085  22.360  1.00 94.05           C
ATOM   4429  HB  VAL A 291       0.294 -14.417  23.074  1.00 94.05           H
ATOM   4430  CG1 VAL A 291      -0.070 -15.095  21.084  1.00 94.05           C
ATOM   4431 1HG1 VAL A 291      -0.156 -14.080  20.697  1.00 94.05           H
ATOM   4432 2HG1 VAL A 291       0.407 -15.730  20.337  1.00 94.05           H
ATOM   4433 3HG1 VAL A 291      -1.064 -15.483  21.309  1.00 94.05           H
ATOM   4434  CG2 VAL A 291       0.837 -16.479  22.987  1.00 94.05           C
ATOM   4435 1HG2 VAL A 291       1.345 -17.161  22.307  1.00 94.05           H
ATOM   4436 2HG2 VAL A 291       1.384 -16.429  23.929  1.00 94.05           H
ATOM   4437 3HG2 VAL A 291      -0.175 -16.839  23.174  1.00 94.05           H
ATOM   4438  HN  VAL A 291       2.400 -14.615  24.153  1.00 94.05           H
ATOM   4439  N   SER A 292       1.942 -12.151  22.227  1.00 92.97           N
ATOM   4440  CA  SER A 292       1.859 -10.791  21.720  1.00 92.97           C
ATOM   4441  C   SER A 292       3.183 -10.396  21.062  1.00 92.97           C
ATOM   4442  O   SER A 292       3.192  -9.784  19.995  1.00 92.97           O
ATOM   4443  HA  SER A 292       1.056 -10.806  20.983  1.00 92.97           H
ATOM   4444  CB  SER A 292       1.507  -9.807  22.837  1.00 92.97           C
ATOM   4445 1HB  SER A 292       0.624 -10.163  23.368  1.00 92.97           H
ATOM   4446 2HB  SER A 292       2.322  -9.774  23.561  1.00 92.97           H
ATOM   4447  OG  SER A 292       1.264  -8.496  22.337  1.00 92.97           O
ATOM   4448  HG  SER A 292       0.391  -8.472  21.849  1.00 92.97           H
ATOM   4449  HN  SER A 292       1.816 -12.242  23.214  1.00 92.97           H
ATOM   4450  N   THR A 293       4.270 -10.762  21.727  1.00 93.02           N
ATOM   4451  CA  THR A 293       5.596 -10.435  21.231  1.00 93.02           C
ATOM   4452  C   THR A 293       5.809 -11.038  19.841  1.00 93.02           C
ATOM   4453  O   THR A 293       6.291 -10.360  18.934  1.00 93.02           O
ATOM   4454  HA  THR A 293       5.665  -9.352  21.124  1.00 93.02           H
ATOM   4455  CB  THR A 293       6.618 -10.913  22.264  1.00 93.02           C
ATOM   4456  HB  THR A 293       6.477 -11.970  22.490  1.00 93.02           H
ATOM   4457  OG1 THR A 293       6.445 -10.021  23.362  1.00 93.02           O
ATOM   4458  HG1 THR A 293       5.804 -10.412  24.022  1.00 93.02           H
ATOM   4459  CG2 THR A 293       8.061 -10.675  21.814  1.00 93.02           C
ATOM   4460 1HG2 THR A 293       8.220  -9.609  21.653  1.00 93.02           H
ATOM   4461 2HG2 THR A 293       8.245 -11.214  20.885  1.00 93.02           H
ATOM   4462 3HG2 THR A 293       8.745 -11.033  22.583  1.00 93.02           H
ATOM   4463  HN  THR A 293       4.254 -11.271  22.587  1.00 93.02           H
ATOM   4464  N   ASN A 294       5.440 -12.304  19.717  1.00 94.67           N
ATOM   4465  CA  ASN A 294       5.648 -13.026  18.473  1.00 94.67           C
ATOM   4466  C   ASN A 294       4.778 -12.407  17.378  1.00 94.67           C
ATOM   4467  O   ASN A 294       5.205 -12.296  16.229  1.00 94.67           O
ATOM   4468  HA  ASN A 294       6.713 -12.932  18.262  1.00 94.67           H
ATOM   4469  CB  ASN A 294       5.251 -14.497  18.617  1.00 94.67           C
ATOM   4470 1HB  ASN A 294       4.281 -14.569  19.109  1.00 94.67           H
ATOM   4471 2HB  ASN A 294       5.142 -14.946  17.630  1.00 94.67           H
ATOM   4472  CG  ASN A 294       6.297 -15.270  19.423  1.00 94.67           C
ATOM   4473  OD1 ASN A 294       7.420 -14.833  19.613  1.00 94.67           O
ATOM   4474  ND2 ASN A 294       5.866 -16.441  19.885  1.00 94.67           N
ATOM   4475 1HD2 ASN A 294       4.932 -16.741  19.693  1.00 94.67           H
ATOM   4476 2HD2 ASN A 294       6.477 -17.021  20.424  1.00 94.67           H
ATOM   4477  HN  ASN A 294       5.006 -12.834  20.446  1.00 94.67           H
ATOM   4478  N   ILE A 295       3.573 -12.019  17.771  1.00 93.49           N
ATOM   4479  CA  ILE A 295       2.622 -11.457  16.827  1.00 93.49           C
ATOM   4480  C   ILE A 295       3.173 -10.139  16.279  1.00 93.49           C
ATOM   4481  O   ILE A 295       3.046  -9.857  15.088  1.00 93.49           O
ATOM   4482  HA  ILE A 295       2.527 -12.162  16.001  1.00 93.49           H
ATOM   4483  CB  ILE A 295       1.241 -11.326  17.472  1.00 93.49           C
ATOM   4484  HB  ILE A 295       1.372 -10.951  18.487  1.00 93.49           H
ATOM   4485  CG1 ILE A 295       0.554 -12.689  17.579  1.00 93.49           C
ATOM   4486 1HG1 ILE A 295       0.287 -13.044  16.584  1.00 93.49           H
ATOM   4487 2HG1 ILE A 295       1.247 -13.417  18.001  1.00 93.49           H
ATOM   4488  CG2 ILE A 295       0.380 -10.308  16.721  1.00 93.49           C
ATOM   4489 1HG2 ILE A 295       0.869  -9.334  16.741  1.00 93.49           H
ATOM   4490 2HG2 ILE A 295       0.254 -10.630  15.688  1.00 93.49           H
ATOM   4491 3HG2 ILE A 295      -0.596 -10.234  17.200  1.00 93.49           H
ATOM   4492  CD1 ILE A 295      -0.700 -12.604  18.451  1.00 93.49           C
ATOM   4493 1HD1 ILE A 295      -0.425 -12.272  19.452  1.00 93.49           H
ATOM   4494 2HD1 ILE A 295      -1.400 -11.893  18.011  1.00 93.49           H
ATOM   4495 3HD1 ILE A 295      -1.169 -13.586  18.510  1.00 93.49           H
ATOM   4496  HN  ILE A 295       3.245 -12.084  18.713  1.00 93.49           H
ATOM   4497  N   ASP A 296       3.772  -9.367  17.173  1.00 93.46           N
ATOM   4498  CA  ASP A 296       4.307  -8.068  16.803  1.00 93.46           C
ATOM   4499  C   ASP A 296       5.474  -8.260  15.832  1.00 93.46           C
ATOM   4500  O   ASP A 296       5.616  -7.507  14.870  1.00 93.46           O
ATOM   4501  HA  ASP A 296       3.472  -7.533  16.350  1.00 93.46           H
ATOM   4502  CB  ASP A 296       4.830  -7.317  18.029  1.00 93.46           C
ATOM   4503 1HB  ASP A 296       5.510  -7.959  18.590  1.00 93.46           H
ATOM   4504 2HB  ASP A 296       5.403  -6.447  17.710  1.00 93.46           H
ATOM   4505  CG  ASP A 296       3.678  -6.873  18.932  1.00 93.46           C
ATOM   4506  OD1 ASP A 296       2.538  -6.834  18.421  1.00 93.46           O
ATOM   4507  OD2 ASP A 296       3.963  -6.582  20.114  1.00 93.46           O
ATOM   4508  HN  ASP A 296       3.895  -9.616  18.134  1.00 93.46           H
ATOM   4509  N   ILE A 297       6.280  -9.271  16.119  1.00 94.26           N
ATOM   4510  CA  ILE A 297       7.398  -9.606  15.252  1.00 94.26           C
ATOM   4511  C   ILE A 297       6.866 -10.016  13.877  1.00 94.26           C
ATOM   4512  O   ILE A 297       7.388  -9.581  12.852  1.00 94.26           O
ATOM   4513  HA  ILE A 297       8.001  -8.706  15.135  1.00 94.26           H
ATOM   4514  CB  ILE A 297       8.286 -10.665  15.909  1.00 94.26           C
ATOM   4515  HB  ILE A 297       7.645 -11.462  16.286  1.00 94.26           H
ATOM   4516  CG1 ILE A 297       9.037 -10.083  17.108  1.00 94.26           C
ATOM   4517 1HG1 ILE A 297       9.785  -9.370  16.763  1.00 94.26           H
ATOM   4518 2HG1 ILE A 297       8.343  -9.534  17.745  1.00 94.26           H
ATOM   4519  CG2 ILE A 297       9.236 -11.293  14.888  1.00 94.26           C
ATOM   4520 1HG2 ILE A 297       8.656 -11.766  14.095  1.00 94.26           H
ATOM   4521 2HG2 ILE A 297       9.873 -10.519  14.459  1.00 94.26           H
ATOM   4522 3HG2 ILE A 297       9.856 -12.042  15.381  1.00 94.26           H
ATOM   4523  CD1 ILE A 297       9.715 -11.189  17.919  1.00 94.26           C
ATOM   4524 1HD1 ILE A 297       8.962 -11.887  18.284  1.00 94.26           H
ATOM   4525 2HD1 ILE A 297      10.426 -11.720  17.286  1.00 94.26           H
ATOM   4526 3HD1 ILE A 297      10.242 -10.748  18.766  1.00 94.26           H
ATOM   4527  HN  ILE A 297       6.180  -9.856  16.924  1.00 94.26           H
ATOM   4528  N   CYS A 298       5.835 -10.848  13.900  1.00 94.54           N
ATOM   4529  CA  CYS A 298       5.228 -11.321  12.668  1.00 94.54           C
ATOM   4530  C   CYS A 298       4.750 -10.106  11.870  1.00 94.54           C
ATOM   4531  O   CYS A 298       4.892 -10.066  10.649  1.00 94.54           O
ATOM   4532  HA  CYS A 298       6.003 -11.861  12.124  1.00 94.54           H
ATOM   4533  CB  CYS A 298       4.091 -12.308  12.941  1.00 94.54           C
ATOM   4534 1HB  CYS A 298       3.438 -11.917  13.722  1.00 94.54           H
ATOM   4535 2HB  CYS A 298       3.480 -12.429  12.046  1.00 94.54           H
ATOM   4536  SG  CYS A 298       4.776 -13.926  13.452  1.00 94.54           S
ATOM   4537  HG  CYS A 298       5.102 -13.556  14.687  1.00 94.54           H
ATOM   4538  HN  CYS A 298       5.417 -11.196  14.739  1.00 94.54           H
ATOM   4539  N   PHE A 299       4.193  -9.145  12.593  1.00 93.07           N
ATOM   4540  CA  PHE A 299       3.690  -7.935  11.967  1.00 93.07           C
ATOM   4541  C   PHE A 299       4.804  -7.200  11.220  1.00 93.07           C
ATOM   4542  O   PHE A 299       4.620  -6.785  10.076  1.00 93.07           O
ATOM   4543  HA  PHE A 299       2.916  -8.234  11.260  1.00 93.07           H
ATOM   4544  CB  PHE A 299       3.166  -7.036  13.089  1.00 93.07           C
ATOM   4545 1HB  PHE A 299       2.399  -7.576  13.646  1.00 93.07           H
ATOM   4546 2HB  PHE A 299       3.979  -6.829  13.785  1.00 93.07           H
ATOM   4547  CG  PHE A 299       2.581  -5.709  12.602  1.00 93.07           C
ATOM   4548  CD1 PHE A 299       3.373  -4.606  12.523  1.00 93.07           C
ATOM   4549  HD1 PHE A 299       4.423  -4.667  12.807  1.00 93.07           H
ATOM   4550  CD2 PHE A 299       1.270  -5.632  12.247  1.00 93.07           C
ATOM   4551  HD2 PHE A 299       0.636  -6.516  12.310  1.00 93.07           H
ATOM   4552  CE1 PHE A 299       2.830  -3.374  12.070  1.00 93.07           C
ATOM   4553  HE1 PHE A 299       3.464  -2.489  12.007  1.00 93.07           H
ATOM   4554  CE2 PHE A 299       0.728  -4.400  11.795  1.00 93.07           C
ATOM   4555  HE2 PHE A 299      -0.322  -4.339  11.511  1.00 93.07           H
ATOM   4556  CZ  PHE A 299       1.519  -3.297  11.716  1.00 93.07           C
ATOM   4557  HZ  PHE A 299       1.103  -2.352  11.368  1.00 93.07           H
ATOM   4558  HN  PHE A 299       4.085  -9.184  13.586  1.00 93.07           H
ATOM   4559  N   GLN A 300       5.935  -7.061  11.896  1.00 93.12           N
ATOM   4560  CA  GLN A 300       7.059  -6.334  11.332  1.00 93.12           C
ATOM   4561  C   GLN A 300       7.517  -6.992  10.028  1.00 93.12           C
ATOM   4562  O   GLN A 300       7.744  -6.310   9.030  1.00 93.12           O
ATOM   4563  HA  GLN A 300       6.683  -5.331  11.128  1.00 93.12           H
ATOM   4564  CB  GLN A 300       8.212  -6.243  12.334  1.00 93.12           C
ATOM   4565 1HB  GLN A 300       8.431  -7.233  12.733  1.00 93.12           H
ATOM   4566 2HB  GLN A 300       9.113  -5.897  11.827  1.00 93.12           H
ATOM   4567  CG  GLN A 300       7.867  -5.290  13.480  1.00 93.12           C
ATOM   4568 1HG  GLN A 300       7.638  -4.302  13.080  1.00 93.12           H
ATOM   4569 2HG  GLN A 300       6.972  -5.641  13.994  1.00 93.12           H
ATOM   4570  CD  GLN A 300       9.025  -5.187  14.475  1.00 93.12           C
ATOM   4571  OE1 GLN A 300      10.171  -5.469  14.165  1.00 93.12           O
ATOM   4572  NE2 GLN A 300       8.664  -4.769  15.685  1.00 93.12           N
ATOM   4573 1HE2 GLN A 300       7.706  -4.554  15.874  1.00 93.12           H
ATOM   4574 2HE2 GLN A 300       9.350  -4.669  16.405  1.00 93.12           H
ATOM   4575  HN  GLN A 300       6.089  -7.434  12.810  1.00 93.12           H
ATOM   4576  N   VAL A 301       7.640  -8.310  10.080  1.00 94.81           N
ATOM   4577  CA  VAL A 301       8.165  -9.058   8.950  1.00 94.81           C
ATOM   4578  C   VAL A 301       7.223  -8.895   7.755  1.00 94.81           C
ATOM   4579  O   VAL A 301       7.653  -8.509   6.669  1.00 94.81           O
ATOM   4580  HA  VAL A 301       9.134  -8.630   8.693  1.00 94.81           H
ATOM   4581  CB  VAL A 301       8.382 -10.520   9.345  1.00 94.81           C
ATOM   4582  HB  VAL A 301       7.441 -10.904   9.739  1.00 94.81           H
ATOM   4583  CG1 VAL A 301       8.762 -11.366   8.128  1.00 94.81           C
ATOM   4584 1HG1 VAL A 301       7.962 -11.319   7.389  1.00 94.81           H
ATOM   4585 2HG1 VAL A 301       9.683 -10.981   7.691  1.00 94.81           H
ATOM   4586 3HG1 VAL A 301       8.910 -12.401   8.437  1.00 94.81           H
ATOM   4587  CG2 VAL A 301       9.437 -10.639  10.447  1.00 94.81           C
ATOM   4588 1HG2 VAL A 301      10.382 -10.229  10.090  1.00 94.81           H
ATOM   4589 2HG2 VAL A 301       9.109 -10.084  11.326  1.00 94.81           H
ATOM   4590 3HG2 VAL A 301       9.572 -11.689  10.708  1.00 94.81           H
ATOM   4591  HN  VAL A 301       7.388  -8.865  10.873  1.00 94.81           H
ATOM   4592  N   THR A 302       5.956  -9.198   7.995  1.00 93.92           N
ATOM   4593  CA  THR A 302       4.978  -9.234   6.921  1.00 93.92           C
ATOM   4594  C   THR A 302       4.771  -7.834   6.341  1.00 93.92           C
ATOM   4595  O   THR A 302       4.541  -7.682   5.142  1.00 93.92           O
ATOM   4596  HA  THR A 302       5.373  -9.857   6.118  1.00 93.92           H
ATOM   4597  CB  THR A 302       3.695  -9.861   7.470  1.00 93.92           C
ATOM   4598  HB  THR A 302       2.924  -9.906   6.701  1.00 93.92           H
ATOM   4599  OG1 THR A 302       3.380  -9.065   8.610  1.00 93.92           O
ATOM   4600  HG1 THR A 302       3.736  -9.499   9.438  1.00 93.92           H
ATOM   4601  CG2 THR A 302       3.926 -11.260   8.044  1.00 93.92           C
ATOM   4602 1HG2 THR A 302       4.647 -11.204   8.859  1.00 93.92           H
ATOM   4603 2HG2 THR A 302       4.311 -11.915   7.262  1.00 93.92           H
ATOM   4604 3HG2 THR A 302       2.983 -11.658   8.420  1.00 93.92           H
ATOM   4605  HN  THR A 302       5.595  -9.415   8.902  1.00 93.92           H
ATOM   4606  N   GLN A 303       4.859  -6.845   7.219  1.00 92.58           N
ATOM   4607  CA  GLN A 303       4.723  -5.460   6.803  1.00 92.58           C
ATOM   4608  C   GLN A 303       5.828  -5.093   5.809  1.00 92.58           C
ATOM   4609  O   GLN A 303       5.575  -4.409   4.819  1.00 92.58           O
ATOM   4610  HA  GLN A 303       3.751  -5.398   6.314  1.00 92.58           H
ATOM   4611  CB  GLN A 303       4.738  -4.520   8.010  1.00 92.58           C
ATOM   4612 1HB  GLN A 303       3.924  -4.780   8.687  1.00 92.58           H
ATOM   4613 2HB  GLN A 303       5.667  -4.650   8.565  1.00 92.58           H
ATOM   4614  CG  GLN A 303       4.599  -3.061   7.572  1.00 92.58           C
ATOM   4615 1HG  GLN A 303       5.520  -2.733   7.090  1.00 92.58           H
ATOM   4616 2HG  GLN A 303       3.804  -2.975   6.831  1.00 92.58           H
ATOM   4617  CD  GLN A 303       4.291  -2.157   8.767  1.00 92.58           C
ATOM   4618  OE1 GLN A 303       5.173  -1.698   9.474  1.00 92.58           O
ATOM   4619  NE2 GLN A 303       2.994  -1.926   8.951  1.00 92.58           N
ATOM   4620 1HE2 GLN A 303       2.321  -2.333   8.333  1.00 92.58           H
ATOM   4621 2HE2 GLN A 303       2.692  -1.345   9.707  1.00 92.58           H
ATOM   4622  HN  GLN A 303       5.020  -6.979   8.197  1.00 92.58           H
ATOM   4623  N   THR A 304       7.029  -5.565   6.108  1.00 93.31           N
ATOM   4624  CA  THR A 304       8.186  -5.240   5.292  1.00 93.31           C
ATOM   4625  C   THR A 304       8.049  -5.863   3.901  1.00 93.31           C
ATOM   4626  O   THR A 304       8.398  -5.240   2.900  1.00 93.31           O
ATOM   4627  HA  THR A 304       8.217  -4.159   5.155  1.00 93.31           H
ATOM   4628  CB  THR A 304       9.438  -5.696   6.042  1.00 93.31           C
ATOM   4629  HB  THR A 304       9.471  -6.783   6.120  1.00 93.31           H
ATOM   4630  OG1 THR A 304       9.377  -4.993   7.280  1.00 93.31           O
ATOM   4631  HG1 THR A 304       9.009  -5.588   7.994  1.00 93.31           H
ATOM   4632  CG2 THR A 304      10.728  -5.193   5.390  1.00 93.31           C
ATOM   4633 1HG2 THR A 304      10.725  -4.103   5.374  1.00 93.31           H
ATOM   4634 2HG2 THR A 304      10.791  -5.572   4.370  1.00 93.31           H
ATOM   4635 3HG2 THR A 304      11.586  -5.545   5.963  1.00 93.31           H
ATOM   4636  HN  THR A 304       7.218  -6.159   6.891  1.00 93.31           H
ATOM   4637  N   ILE A 305       7.541  -7.087   3.884  1.00 93.04           N
ATOM   4638  CA  ILE A 305       7.312  -7.784   2.630  1.00 93.04           C
ATOM   4639  C   ILE A 305       6.339  -6.974   1.771  1.00 93.04           C
ATOM   4640  O   ILE A 305       6.513  -6.872   0.557  1.00 93.04           O
ATOM   4641  HA  ILE A 305       8.267  -7.841   2.108  1.00 93.04           H
ATOM   4642  CB  ILE A 305       6.852  -9.220   2.891  1.00 93.04           C
ATOM   4643  HB  ILE A 305       6.012  -9.189   3.585  1.00 93.04           H
ATOM   4644  CG1 ILE A 305       7.960 -10.037   3.559  1.00 93.04           C
ATOM   4645 1HG1 ILE A 305       8.750 -10.244   2.837  1.00 93.04           H
ATOM   4646 2HG1 ILE A 305       8.409  -9.457   4.365  1.00 93.04           H
ATOM   4647  CG2 ILE A 305       6.351  -9.878   1.604  1.00 93.04           C
ATOM   4648 1HG2 ILE A 305       5.510  -9.309   1.209  1.00 93.04           H
ATOM   4649 2HG2 ILE A 305       7.155  -9.897   0.869  1.00 93.04           H
ATOM   4650 3HG2 ILE A 305       6.030 -10.898   1.819  1.00 93.04           H
ATOM   4651  CD1 ILE A 305       7.412 -11.353   4.114  1.00 93.04           C
ATOM   4652 1HD1 ILE A 305       6.639 -11.142   4.853  1.00 93.04           H
ATOM   4653 2HD1 ILE A 305       6.986 -11.941   3.301  1.00 93.04           H
ATOM   4654 3HD1 ILE A 305       8.220 -11.915   4.583  1.00 93.04           H
ATOM   4655  HN  ILE A 305       7.287  -7.599   4.704  1.00 93.04           H
ATOM   4656  N   ALA A 306       5.335  -6.418   2.434  1.00 89.68           N
ATOM   4657  CA  ALA A 306       4.298  -5.677   1.738  1.00 89.68           C
ATOM   4658  C   ALA A 306       4.915  -4.445   1.073  1.00 89.68           C
ATOM   4659  O   ALA A 306       4.471  -4.023   0.007  1.00 89.68           O
ATOM   4660  HA  ALA A 306       3.885  -6.328   0.967  1.00 89.68           H
ATOM   4661  CB  ALA A 306       3.184  -5.311   2.722  1.00 89.68           C
ATOM   4662 1HB  ALA A 306       2.759  -6.222   3.144  1.00 89.68           H
ATOM   4663 2HB  ALA A 306       3.595  -4.696   3.523  1.00 89.68           H
ATOM   4664 3HB  ALA A 306       2.406  -4.755   2.199  1.00 89.68           H
ATOM   4665  HN  ALA A 306       5.226  -6.468   3.427  1.00 89.68           H
ATOM   4666  N   PHE A 307       5.931  -3.904   1.730  1.00 90.76           N
ATOM   4667  CA  PHE A 307       6.547  -2.671   1.271  1.00 90.76           C
ATOM   4668  C   PHE A 307       7.373  -2.909   0.005  1.00 90.76           C
ATOM   4669  O   PHE A 307       7.479  -2.027  -0.846  1.00 90.76           O
ATOM   4670  HA  PHE A 307       5.742  -1.970   1.050  1.00 90.76           H
ATOM   4671  CB  PHE A 307       7.474  -2.191   2.389  1.00 90.76           C
ATOM   4672 1HB  PHE A 307       8.119  -3.016   2.691  1.00 90.76           H
ATOM   4673 2HB  PHE A 307       8.123  -1.407   1.998  1.00 90.76           H
ATOM   4674  CG  PHE A 307       6.740  -1.658   3.621  1.00 90.76           C
ATOM   4675  CD1 PHE A 307       5.381  -1.665   3.658  1.00 90.76           C
ATOM   4676  HD1 PHE A 307       4.814  -2.049   2.810  1.00 90.76           H
ATOM   4677  CD2 PHE A 307       7.447  -1.179   4.679  1.00 90.76           C
ATOM   4678  HD2 PHE A 307       8.537  -1.174   4.649  1.00 90.76           H
ATOM   4679  CE1 PHE A 307       4.699  -1.170   4.801  1.00 90.76           C
ATOM   4680  HE1 PHE A 307       3.610  -1.175   4.831  1.00 90.76           H
ATOM   4681  CE2 PHE A 307       6.766  -0.685   5.823  1.00 90.76           C
ATOM   4682  HE2 PHE A 307       7.332  -0.300   6.671  1.00 90.76           H
ATOM   4683  CZ  PHE A 307       5.406  -0.691   5.860  1.00 90.76           C
ATOM   4684  HZ  PHE A 307       4.883  -0.312   6.738  1.00 90.76           H
ATOM   4685  HN  PHE A 307       6.331  -4.293   2.559  1.00 90.76           H
ATOM   4686  N   PHE A 308       7.937  -4.104  -0.079  1.00 91.00           N
ATOM   4687  CA  PHE A 308       8.731  -4.478  -1.237  1.00 91.00           C
ATOM   4688  C   PHE A 308       7.899  -4.406  -2.519  1.00 91.00           C
ATOM   4689  O   PHE A 308       8.446  -4.271  -3.612  1.00 91.00           O
ATOM   4690  HA  PHE A 308       9.559  -3.772  -1.303  1.00 91.00           H
ATOM   4691  CB  PHE A 308       9.187  -5.922  -1.020  1.00 91.00           C
ATOM   4692 1HB  PHE A 308       8.455  -6.434  -0.396  1.00 91.00           H
ATOM   4693 2HB  PHE A 308       9.202  -6.436  -1.981  1.00 91.00           H
ATOM   4694  CG  PHE A 308      10.567  -6.048  -0.370  1.00 91.00           C
ATOM   4695  CD1 PHE A 308      11.689  -5.881  -1.120  1.00 91.00           C
ATOM   4696  HD1 PHE A 308      11.606  -5.658  -2.183  1.00 91.00           H
ATOM   4697  CD2 PHE A 308      10.671  -6.326   0.957  1.00 91.00           C
ATOM   4698  HD2 PHE A 308       9.771  -6.460   1.558  1.00 91.00           H
ATOM   4699  CE1 PHE A 308      12.970  -5.998  -0.516  1.00 91.00           C
ATOM   4700  HE1 PHE A 308      13.869  -5.865  -1.117  1.00 91.00           H
ATOM   4701  CE2 PHE A 308      11.951  -6.443   1.560  1.00 91.00           C
ATOM   4702  HE2 PHE A 308      12.034  -6.666   2.624  1.00 91.00           H
ATOM   4703  CZ  PHE A 308      13.073  -6.276   0.811  1.00 91.00           C
ATOM   4704  HZ  PHE A 308      14.056  -6.366   1.274  1.00 91.00           H
ATOM   4705  HN  PHE A 308       7.859  -4.810   0.625  1.00 91.00           H
ATOM   4706  N   HIS A 309       6.589  -4.499  -2.341  1.00 86.52           N
ATOM   4707  CA  HIS A 309       5.679  -4.507  -3.474  1.00 86.52           C
ATOM   4708  C   HIS A 309       5.828  -3.203  -4.261  1.00 86.52           C
ATOM   4709  O   HIS A 309       5.740  -3.200  -5.487  1.00 86.52           O
ATOM   4710  HA  HIS A 309       5.978  -5.340  -4.110  1.00 86.52           H
ATOM   4711  CB  HIS A 309       4.242  -4.762  -3.016  1.00 86.52           C
ATOM   4712 1HB  HIS A 309       4.224  -5.655  -2.391  1.00 86.52           H
ATOM   4713 2HB  HIS A 309       3.918  -3.929  -2.390  1.00 86.52           H
ATOM   4714  CG  HIS A 309       3.258  -4.935  -4.147  1.00 86.52           C
ATOM   4715  ND1 HIS A 309       2.607  -3.870  -4.745  1.00 86.52           N
ATOM   4716  HD1 HIS A 309       2.716  -2.906  -4.500  1.00 86.52           H
ATOM   4717  CD2 HIS A 309       2.821  -6.060  -4.784  1.00 86.52           C
ATOM   4718  HD2 HIS A 309       3.133  -7.080  -4.562  1.00 86.52           H
ATOM   4719  CE1 HIS A 309       1.816  -4.344  -5.697  1.00 86.52           C
ATOM   4720  HE1 HIS A 309       1.172  -3.752  -6.348  1.00 86.52           H
ATOM   4721  NE2 HIS A 309       1.950  -5.701  -5.719  1.00 86.52           N
ATOM   4722  HN  HIS A 309       6.149  -4.569  -1.446  1.00 86.52           H
ATOM   4723  N   SER A 310       6.051  -2.126  -3.522  1.00 86.42           N
ATOM   4724  CA  SER A 310       6.079  -0.801  -4.118  1.00 86.42           C
ATOM   4725  C   SER A 310       7.327  -0.645  -4.988  1.00 86.42           C
ATOM   4726  O   SER A 310       7.411   0.274  -5.801  1.00 86.42           O
ATOM   4727  HA  SER A 310       5.177  -0.741  -4.729  1.00 86.42           H
ATOM   4728  CB  SER A 310       6.040   0.288  -3.044  1.00 86.42           C
ATOM   4729 1HB  SER A 310       6.811   0.089  -2.299  1.00 86.42           H
ATOM   4730 2HB  SER A 310       6.275   1.251  -3.496  1.00 86.42           H
ATOM   4731  OG  SER A 310       4.769   0.362  -2.404  1.00 86.42           O
ATOM   4732  HG  SER A 310       4.108   0.806  -3.008  1.00 86.42           H
ATOM   4733  HN  SER A 310       6.211  -2.148  -2.535  1.00 86.42           H
ATOM   4734  N   CYS A 311       8.267  -1.557  -4.788  1.00 89.67           N
ATOM   4735  CA  CYS A 311       9.498  -1.545  -5.559  1.00 89.67           C
ATOM   4736  C   CYS A 311       9.413  -2.647  -6.618  1.00 89.67           C
ATOM   4737  O   CYS A 311      10.255  -2.720  -7.512  1.00 89.67           O
ATOM   4738  HA  CYS A 311       9.565  -0.563  -6.027  1.00 89.67           H
ATOM   4739  CB  CYS A 311      10.729  -1.708  -4.664  1.00 89.67           C
ATOM   4740 1HB  CYS A 311      11.633  -1.495  -5.233  1.00 89.67           H
ATOM   4741 2HB  CYS A 311      10.690  -0.990  -3.845  1.00 89.67           H
ATOM   4742  SG  CYS A 311      10.797  -3.411  -3.998  1.00 89.67           S
ATOM   4743  HG  CYS A 311      11.915  -3.242  -3.298  1.00 89.67           H
ATOM   4744  HN  CYS A 311       8.198  -2.293  -4.114  1.00 89.67           H
ATOM   4745  N   LEU A 312       8.388  -3.476  -6.482  1.00 86.01           N
ATOM   4746  CA  LEU A 312       8.226  -4.617  -7.366  1.00 86.01           C
ATOM   4747  C   LEU A 312       7.475  -4.178  -8.625  1.00 86.01           C
ATOM   4748  O   LEU A 312       7.667  -4.749  -9.698  1.00 86.01           O
ATOM   4749  HA  LEU A 312       9.223  -4.948  -7.658  1.00 86.01           H
ATOM   4750  CB  LEU A 312       7.561  -5.779  -6.626  1.00 86.01           C
ATOM   4751 1HB  LEU A 312       6.698  -5.392  -6.084  1.00 86.01           H
ATOM   4752 2HB  LEU A 312       7.183  -6.485  -7.365  1.00 86.01           H
ATOM   4753  CG  LEU A 312       8.448  -6.541  -5.639  1.00 86.01           C
ATOM   4754  HG  LEU A 312       8.827  -5.832  -4.903  1.00 86.01           H
ATOM   4755  CD1 LEU A 312       7.640  -7.594  -4.878  1.00 86.01           C
ATOM   4756 1HD1 LEU A 312       6.839  -7.107  -4.323  1.00 86.01           H
ATOM   4757 2HD1 LEU A 312       7.213  -8.305  -5.585  1.00 86.01           H
ATOM   4758 3HD1 LEU A 312       8.295  -8.121  -4.183  1.00 86.01           H
ATOM   4759  CD2 LEU A 312       9.660  -7.149  -6.348  1.00 86.01           C
ATOM   4760 1HD2 LEU A 312       9.320  -7.840  -7.119  1.00 86.01           H
ATOM   4761 2HD2 LEU A 312      10.249  -6.354  -6.806  1.00 86.01           H
ATOM   4762 3HD2 LEU A 312      10.273  -7.685  -5.623  1.00 86.01           H
ATOM   4763  HN  LEU A 312       7.679  -3.378  -5.784  1.00 86.01           H
ATOM   4764  N   ASN A 313       6.634  -3.169  -8.452  1.00 78.61           N
ATOM   4765  CA  ASN A 313       5.760  -2.730  -9.526  1.00 78.61           C
ATOM   4766  C   ASN A 313       6.602  -2.401 -10.761  1.00 78.61           C
ATOM   4767  O   ASN A 313       6.375  -2.953 -11.836  1.00 78.61           O
ATOM   4768  HA  ASN A 313       5.077  -3.562  -9.697  1.00 78.61           H
ATOM   4769  CB  ASN A 313       4.990  -1.469  -9.130  1.00 78.61           C
ATOM   4770 1HB  ASN A 313       5.654  -0.784  -8.602  1.00 78.61           H
ATOM   4771 2HB  ASN A 313       4.646  -0.951 -10.026  1.00 78.61           H
ATOM   4772  CG  ASN A 313       3.792  -1.814  -8.243  1.00 78.61           C
ATOM   4773  OD1 ASN A 313       3.278  -2.920  -8.252  1.00 78.61           O
ATOM   4774  ND2 ASN A 313       3.378  -0.807  -7.478  1.00 78.61           N
ATOM   4775 1HD2 ASN A 313       3.845   0.076  -7.518  1.00 78.61           H
ATOM   4776 2HD2 ASN A 313       2.601  -0.935  -6.862  1.00 78.61           H
ATOM   4777  HN  ASN A 313       6.545  -2.655  -7.598  1.00 78.61           H
ATOM   4778  N   PRO A 314       7.586  -1.501 -10.630  1.00 78.18           N
ATOM   4779  CA  PRO A 314       8.416  -1.118 -11.775  1.00 78.18           C
ATOM   4780  C   PRO A 314       9.028  -2.323 -12.471  1.00 78.18           C
ATOM   4781  O   PRO A 314       9.090  -2.370 -13.698  1.00 78.18           O
ATOM   4782  HA  PRO A 314       7.805  -0.631 -12.534  1.00 78.18           H
ATOM   4783  CB  PRO A 314       9.486  -0.213 -11.160  1.00 78.18           C
ATOM   4784 1HB  PRO A 314      10.373  -0.778 -10.873  1.00 78.18           H
ATOM   4785 2HB  PRO A 314       9.812   0.555 -11.861  1.00 78.18           H
ATOM   4786  CG  PRO A 314       8.785   0.389  -9.949  1.00 78.18           C
ATOM   4787 1HG  PRO A 314       9.498   0.771  -9.217  1.00 78.18           H
ATOM   4788 2HG  PRO A 314       8.150   1.231 -10.225  1.00 78.18           H
ATOM   4789  CD  PRO A 314       7.980  -0.780  -9.406  1.00 78.18           C
ATOM   4790 1HD  PRO A 314       8.576  -1.410  -8.745  1.00 78.18           H
ATOM   4791 2HD  PRO A 314       7.118  -0.445  -8.829  1.00 78.18           H
ATOM   4792  N   VAL A 315       9.469  -3.274 -11.660  1.00 80.66           N
ATOM   4793  CA  VAL A 315      10.186  -4.426 -12.179  1.00 80.66           C
ATOM   4794  C   VAL A 315       9.259  -5.231 -13.092  1.00 80.66           C
ATOM   4795  O   VAL A 315       9.677  -5.699 -14.150  1.00 80.66           O
ATOM   4796  HA  VAL A 315      11.023  -4.054 -12.769  1.00 80.66           H
ATOM   4797  CB  VAL A 315      10.753  -5.254 -11.023  1.00 80.66           C
ATOM   4798  HB  VAL A 315       9.919  -5.566 -10.394  1.00 80.66           H
ATOM   4799  CG1 VAL A 315      11.449  -6.514 -11.541  1.00 80.66           C
ATOM   4800 1HG1 VAL A 315      10.733  -7.125 -12.090  1.00 80.66           H
ATOM   4801 2HG1 VAL A 315      12.268  -6.231 -12.202  1.00 80.66           H
ATOM   4802 3HG1 VAL A 315      11.842  -7.083 -10.698  1.00 80.66           H
ATOM   4803  CG2 VAL A 315      11.702  -4.417 -10.163  1.00 80.66           C
ATOM   4804 1HG2 VAL A 315      12.530  -4.061 -10.777  1.00 80.66           H
ATOM   4805 2HG2 VAL A 315      11.162  -3.564  -9.751  1.00 80.66           H
ATOM   4806 3HG2 VAL A 315      12.090  -5.029  -9.349  1.00 80.66           H
ATOM   4807  HN  VAL A 315       9.342  -3.266 -10.668  1.00 80.66           H
ATOM   4808  N   LEU A 316       8.017  -5.367 -12.649  1.00 75.98           N
ATOM   4809  CA  LEU A 316       7.032  -6.120 -13.405  1.00 75.98           C
ATOM   4810  C   LEU A 316       6.884  -5.504 -14.798  1.00 75.98           C
ATOM   4811  O   LEU A 316       6.800  -6.223 -15.793  1.00 75.98           O
ATOM   4812  HA  LEU A 316       7.411  -7.136 -13.516  1.00 75.98           H
ATOM   4813  CB  LEU A 316       5.716  -6.209 -12.630  1.00 75.98           C
ATOM   4814 1HB  LEU A 316       5.397  -5.198 -12.376  1.00 75.98           H
ATOM   4815 2HB  LEU A 316       4.955  -6.626 -13.291  1.00 75.98           H
ATOM   4816  CG  LEU A 316       5.748  -7.042 -11.347  1.00 75.98           C
ATOM   4817  HG  LEU A 316       6.554  -6.666 -10.717  1.00 75.98           H
ATOM   4818  CD1 LEU A 316       4.446  -6.886 -10.559  1.00 75.98           C
ATOM   4819 1HD1 LEU A 316       4.307  -5.838 -10.292  1.00 75.98           H
ATOM   4820 2HD1 LEU A 316       3.608  -7.219 -11.171  1.00 75.98           H
ATOM   4821 3HD1 LEU A 316       4.496  -7.488  -9.652  1.00 75.98           H
ATOM   4822  CD2 LEU A 316       6.060  -8.508 -11.653  1.00 75.98           C
ATOM   4823 1HD2 LEU A 316       5.293  -8.913 -12.313  1.00 75.98           H
ATOM   4824 2HD2 LEU A 316       7.033  -8.579 -12.140  1.00 75.98           H
ATOM   4825 3HD2 LEU A 316       6.077  -9.078 -10.724  1.00 75.98           H
ATOM   4826  HN  LEU A 316       7.683  -4.974 -11.792  1.00 75.98           H
ATOM   4827  N   TYR A 317       6.858  -4.179 -14.825  1.00 71.69           N
ATOM   4828  CA  TYR A 317       6.667  -3.460 -16.072  1.00 71.69           C
ATOM   4829  C   TYR A 317       7.847  -3.683 -17.020  1.00 71.69           C
ATOM   4830  O   TYR A 317       7.662  -3.801 -18.231  1.00 71.69           O
ATOM   4831  HA  TYR A 317       5.758  -3.835 -16.542  1.00 71.69           H
ATOM   4832  CB  TYR A 317       6.603  -1.977 -15.698  1.00 71.69           C
ATOM   4833 1HB  TYR A 317       7.562  -1.678 -15.275  1.00 71.69           H
ATOM   4834 2HB  TYR A 317       6.458  -1.390 -16.605  1.00 71.69           H
ATOM   4835  CG  TYR A 317       5.493  -1.635 -14.703  1.00 71.69           C
ATOM   4836  CD1 TYR A 317       4.332  -2.381 -14.679  1.00 71.69           C
ATOM   4837  HD1 TYR A 317       4.207  -3.215 -15.370  1.00 71.69           H
ATOM   4838  CD2 TYR A 317       5.652  -0.579 -13.829  1.00 71.69           C
ATOM   4839  HD2 TYR A 317       6.569   0.011 -13.847  1.00 71.69           H
ATOM   4840  CE1 TYR A 317       3.288  -2.058 -13.743  1.00 71.69           C
ATOM   4841  HE1 TYR A 317       2.366  -2.640 -13.713  1.00 71.69           H
ATOM   4842  CE2 TYR A 317       4.607  -0.256 -12.892  1.00 71.69           C
ATOM   4843  HE2 TYR A 317       4.720   0.575 -12.196  1.00 71.69           H
ATOM   4844  CZ  TYR A 317       3.477  -1.012 -12.895  1.00 71.69           C
ATOM   4845  OH  TYR A 317       2.490  -0.707 -12.010  1.00 71.69           O
ATOM   4846  HH  TYR A 317       1.844  -1.468 -11.943  1.00 71.69           H
ATOM   4847  HN  TYR A 317       6.964  -3.602 -14.015  1.00 71.69           H
ATOM   4848  N   VAL A 318       9.035  -3.735 -16.434  1.00 70.30           N
ATOM   4849  CA  VAL A 318      10.246  -3.928 -17.213  1.00 70.30           C
ATOM   4850  C   VAL A 318      10.187  -5.288 -17.911  1.00 70.30           C
ATOM   4851  O   VAL A 318      10.265  -5.364 -19.136  1.00 70.30           O
ATOM   4852  HA  VAL A 318      10.277  -3.145 -17.971  1.00 70.30           H
ATOM   4853  CB  VAL A 318      11.475  -3.768 -16.316  1.00 70.30           C
ATOM   4854  HB  VAL A 318      11.364  -4.447 -15.471  1.00 70.30           H
ATOM   4855  CG1 VAL A 318      12.753  -4.154 -17.064  1.00 70.30           C
ATOM   4856 1HG1 VAL A 318      12.687  -5.194 -17.384  1.00 70.30           H
ATOM   4857 2HG1 VAL A 318      12.872  -3.512 -17.937  1.00 70.30           H
ATOM   4858 3HG1 VAL A 318      13.612  -4.032 -16.404  1.00 70.30           H
ATOM   4859  CG2 VAL A 318      11.571  -2.344 -15.765  1.00 70.30           C
ATOM   4860 1HG2 VAL A 318      11.649  -1.639 -16.593  1.00 70.30           H
ATOM   4861 2HG2 VAL A 318      10.680  -2.120 -15.179  1.00 70.30           H
ATOM   4862 3HG2 VAL A 318      12.454  -2.259 -15.131  1.00 70.30           H
ATOM   4863  HN  VAL A 318       9.176  -3.648 -15.448  1.00 70.30           H
ATOM   4864  N   PHE A 319      10.052  -6.327 -17.101  1.00 70.27           N
ATOM   4865  CA  PHE A 319      10.223  -7.685 -17.591  1.00 70.27           C
ATOM   4866  C   PHE A 319       9.009  -8.130 -18.408  1.00 70.27           C
ATOM   4867  O   PHE A 319       9.145  -8.895 -19.361  1.00 70.27           O
ATOM   4868  HA  PHE A 319      11.109  -7.690 -18.226  1.00 70.27           H
ATOM   4869  CB  PHE A 319      10.357  -8.589 -16.364  1.00 70.27           C
ATOM   4870 1HB  PHE A 319       9.615  -8.292 -15.623  1.00 70.27           H
ATOM   4871 2HB  PHE A 319      10.125  -9.614 -16.654  1.00 70.27           H
ATOM   4872  CG  PHE A 319      11.743  -8.559 -15.717  1.00 70.27           C
ATOM   4873  CD1 PHE A 319      12.813  -9.076 -16.378  1.00 70.27           C
ATOM   4874  HD1 PHE A 319      12.684  -9.511 -17.368  1.00 70.27           H
ATOM   4875  CD2 PHE A 319      11.904  -8.016 -14.480  1.00 70.27           C
ATOM   4876  HD2 PHE A 319      11.046  -7.602 -13.951  1.00 70.27           H
ATOM   4877  CE1 PHE A 319      14.100  -9.048 -15.777  1.00 70.27           C
ATOM   4878  HE1 PHE A 319      14.958  -9.462 -16.307  1.00 70.27           H
ATOM   4879  CE2 PHE A 319      13.191  -7.988 -13.880  1.00 70.27           C
ATOM   4880  HE2 PHE A 319      13.320  -7.552 -12.889  1.00 70.27           H
ATOM   4881  CZ  PHE A 319      14.261  -8.504 -14.541  1.00 70.27           C
ATOM   4882  HZ  PHE A 319      15.249  -8.483 -14.080  1.00 70.27           H
ATOM   4883  HN  PHE A 319       9.829  -6.254 -16.129  1.00 70.27           H
ATOM   4884  N   VAL A 320       7.849  -7.632 -18.005  1.00 67.40           N
ATOM   4885  CA  VAL A 320       6.592  -8.184 -18.481  1.00 67.40           C
ATOM   4886  C   VAL A 320       6.001  -7.253 -19.542  1.00 67.40           C
ATOM   4887  O   VAL A 320       5.312  -7.705 -20.455  1.00 67.40           O
ATOM   4888  HA  VAL A 320       6.809  -9.147 -18.941  1.00 67.40           H
ATOM   4889  CB  VAL A 320       5.646  -8.423 -17.303  1.00 67.40           C
ATOM   4890  HB  VAL A 320       5.247  -7.458 -16.992  1.00 67.40           H
ATOM   4891  CG1 VAL A 320       4.468  -9.307 -17.717  1.00 67.40           C
ATOM   4892 1HG1 VAL A 320       3.912  -8.820 -18.518  1.00 67.40           H
ATOM   4893 2HG1 VAL A 320       4.841 -10.270 -18.066  1.00 67.40           H
ATOM   4894 3HG1 VAL A 320       3.811  -9.462 -16.860  1.00 67.40           H
ATOM   4895  CG2 VAL A 320       6.394  -9.028 -16.113  1.00 67.40           C
ATOM   4896 1HG2 VAL A 320       6.834  -9.981 -16.407  1.00 67.40           H
ATOM   4897 2HG2 VAL A 320       7.183  -8.346 -15.795  1.00 67.40           H
ATOM   4898 3HG2 VAL A 320       5.698  -9.188 -15.290  1.00 67.40           H
ATOM   4899  HN  VAL A 320       7.760  -6.868 -17.366  1.00 67.40           H
ATOM   4900  N   GLY A 321       6.294  -5.970 -19.387  1.00 68.46           N
ATOM   4901  CA  GLY A 321       5.780  -4.969 -20.306  1.00 68.46           C
ATOM   4902  C   GLY A 321       6.650  -4.878 -21.561  1.00 68.46           C
ATOM   4903  O   GLY A 321       7.716  -4.264 -21.539  1.00 68.46           O
ATOM   4904 1HA  GLY A 321       4.756  -5.219 -20.587  1.00 68.46           H
ATOM   4905 2HA  GLY A 321       5.746  -3.998 -19.811  1.00 68.46           H
ATOM   4906  HN  GLY A 321       6.869  -5.612 -18.652  1.00 68.46           H
ATOM   4907  N   GLU A 322       6.165  -5.499 -22.626  1.00 73.85           N
ATOM   4908  CA  GLU A 322       6.812  -5.381 -23.922  1.00 73.85           C
ATOM   4909  C   GLU A 322       6.855  -3.916 -24.361  1.00 73.85           C
ATOM   4910  O   GLU A 322       7.886  -3.435 -24.830  1.00 73.85           O
ATOM   4911  HA  GLU A 322       7.825  -5.753 -23.774  1.00 73.85           H
ATOM   4912  CB  GLU A 322       6.106  -6.246 -24.968  1.00 73.85           C
ATOM   4913 1HB  GLU A 322       5.029  -6.091 -24.906  1.00 73.85           H
ATOM   4914 2HB  GLU A 322       6.516  -6.035 -25.956  1.00 73.85           H
ATOM   4915  CG  GLU A 322       6.354  -7.733 -24.707  1.00 73.85           C
ATOM   4916 1HG  GLU A 322       7.424  -7.914 -24.604  1.00 73.85           H
ATOM   4917 2HG  GLU A 322       5.889  -8.023 -23.765  1.00 73.85           H
ATOM   4918  CD  GLU A 322       5.793  -8.590 -25.844  1.00 73.85           C
ATOM   4919  OE1 GLU A 322       6.116  -9.797 -25.857  1.00 73.85           O
ATOM   4920  OE2 GLU A 322       5.053  -8.018 -26.674  1.00 73.85           O
ATOM   4921  HN  GLU A 322       5.346  -6.074 -22.613  1.00 73.85           H
ATOM   4922  N   ARG A 323       5.724  -3.247 -24.193  1.00 74.95           N
ATOM   4923  CA  ARG A 323       5.617  -1.849 -24.577  1.00 74.95           C
ATOM   4924  C   ARG A 323       6.631  -1.006 -23.802  1.00 74.95           C
ATOM   4925  O   ARG A 323       7.311  -0.160 -24.380  1.00 74.95           O
ATOM   4926  HA  ARG A 323       5.832  -1.837 -25.646  1.00 74.95           H
ATOM   4927  CB  ARG A 323       4.209  -1.312 -24.313  1.00 74.95           C
ATOM   4928 1HB  ARG A 323       3.886  -1.603 -23.313  1.00 74.95           H
ATOM   4929 2HB  ARG A 323       4.220  -0.223 -24.340  1.00 74.95           H
ATOM   4930  CG  ARG A 323       3.216  -1.843 -25.349  1.00 74.95           C
ATOM   4931 1HG  ARG A 323       3.600  -1.659 -26.353  1.00 74.95           H
ATOM   4932 2HG  ARG A 323       3.114  -2.922 -25.241  1.00 74.95           H
ATOM   4933  CD  ARG A 323       1.848  -1.176 -25.190  1.00 74.95           C
ATOM   4934 1HD  ARG A 323       1.466  -1.348 -24.183  1.00 74.95           H
ATOM   4935 2HD  ARG A 323       1.943  -0.098 -25.315  1.00 74.95           H
ATOM   4936  NE  ARG A 323       0.901  -1.720 -26.189  1.00 74.95           N
ATOM   4937  HE  ARG A 323       1.237  -2.417 -26.822  1.00 74.95           H
ATOM   4938  CZ  ARG A 323      -0.378  -1.336 -26.297  1.00 74.95           C
ATOM   4939  NH1 ARG A 323      -0.882  -0.406 -25.475  1.00 74.95           N
ATOM   4940 1HH1 ARG A 323      -0.301   0.008 -24.773  1.00 74.95           H
ATOM   4941 2HH1 ARG A 323      -1.837  -0.125 -25.562  1.00 74.95           H
ATOM   4942  NH2 ARG A 323      -1.147  -1.896 -27.241  1.00 74.95           N
ATOM   4943 1HH2 ARG A 323      -2.104  -1.621 -27.335  1.00 74.95           H
ATOM   4944 2HH2 ARG A 323      -0.764  -2.590 -27.851  1.00 74.95           H
ATOM   4945  HN  ARG A 323       4.893  -3.643 -23.802  1.00 74.95           H
ATOM   4946  N   PHE A 324       6.700  -1.267 -22.504  1.00 75.98           N
ATOM   4947  CA  PHE A 324       7.547  -0.477 -21.627  1.00 75.98           C
ATOM   4948  C   PHE A 324       9.021  -0.619 -22.013  1.00 75.98           C
ATOM   4949  O   PHE A 324       9.758   0.365 -22.036  1.00 75.98           O
ATOM   4950  HA  PHE A 324       7.244   0.564 -21.735  1.00 75.98           H
ATOM   4951  CB  PHE A 324       7.350  -1.017 -20.209  1.00 75.98           C
ATOM   4952 1HB  PHE A 324       6.281  -1.088 -20.004  1.00 75.98           H
ATOM   4953 2HB  PHE A 324       7.751  -2.029 -20.157  1.00 75.98           H
ATOM   4954  CG  PHE A 324       8.008  -0.166 -19.121  1.00 75.98           C
ATOM   4955  CD1 PHE A 324       9.262  -0.468 -18.689  1.00 75.98           C
ATOM   4956  HD1 PHE A 324       9.798  -1.315 -19.117  1.00 75.98           H
ATOM   4957  CD2 PHE A 324       7.340   0.891 -18.587  1.00 75.98           C
ATOM   4958  HD2 PHE A 324       6.336   1.132 -18.934  1.00 75.98           H
ATOM   4959  CE1 PHE A 324       9.874   0.322 -17.679  1.00 75.98           C
ATOM   4960  HE1 PHE A 324      10.878   0.081 -17.332  1.00 75.98           H
ATOM   4961  CE2 PHE A 324       7.952   1.680 -17.578  1.00 75.98           C
ATOM   4962  HE2 PHE A 324       7.416   2.528 -17.149  1.00 75.98           H
ATOM   4963  CZ  PHE A 324       9.206   1.379 -17.145  1.00 75.98           C
ATOM   4964  HZ  PHE A 324       9.675   1.985 -16.370  1.00 75.98           H
ATOM   4965  HN  PHE A 324       6.192  -2.000 -22.053  1.00 75.98           H
ATOM   4966  N   ARG A 325       9.406  -1.853 -22.307  1.00 79.90           N
ATOM   4967  CA  ARG A 325      10.768  -2.131 -22.729  1.00 79.90           C
ATOM   4968  C   ARG A 325      11.107  -1.334 -23.990  1.00 79.90           C
ATOM   4969  O   ARG A 325      12.199  -0.782 -24.105  1.00 79.90           O
ATOM   4970  HA  ARG A 325      11.389  -1.818 -21.889  1.00 79.90           H
ATOM   4971  CB  ARG A 325      10.965  -3.622 -23.007  1.00 79.90           C
ATOM   4972 1HB  ARG A 325      10.045  -4.045 -23.410  1.00 79.90           H
ATOM   4973 2HB  ARG A 325      11.736  -3.756 -23.767  1.00 79.90           H
ATOM   4974  CG  ARG A 325      11.362  -4.370 -21.733  1.00 79.90           C
ATOM   4975 1HG  ARG A 325      12.272  -3.935 -21.320  1.00 79.90           H
ATOM   4976 2HG  ARG A 325      10.582  -4.254 -20.981  1.00 79.90           H
ATOM   4977  CD  ARG A 325      11.586  -5.857 -22.017  1.00 79.90           C
ATOM   4978 1HD  ARG A 325      12.124  -5.979 -22.957  1.00 79.90           H
ATOM   4979 2HD  ARG A 325      12.206  -6.296 -21.236  1.00 79.90           H
ATOM   4980  NE  ARG A 325      10.286  -6.561 -22.084  1.00 79.90           N
ATOM   4981  HE  ARG A 325       9.454  -6.023 -21.944  1.00 79.90           H
ATOM   4982  CZ  ARG A 325      10.153  -7.873 -22.320  1.00 79.90           C
ATOM   4983  NH1 ARG A 325      11.233  -8.642 -22.515  1.00 79.90           N
ATOM   4984 1HH1 ARG A 325      12.147  -8.237 -22.484  1.00 79.90           H
ATOM   4985 2HH1 ARG A 325      11.126  -9.620 -22.690  1.00 79.90           H
ATOM   4986  NH2 ARG A 325       8.924  -8.405 -22.359  1.00 79.90           N
ATOM   4987 1HH2 ARG A 325       8.808  -9.383 -22.534  1.00 79.90           H
ATOM   4988 2HH2 ARG A 325       8.123  -7.825 -22.213  1.00 79.90           H
ATOM   4989  HN  ARG A 325       8.806  -2.652 -22.262  1.00 79.90           H
ATOM   4990  N   ARG A 326      10.149  -1.301 -24.905  1.00 80.33           N
ATOM   4991  CA  ARG A 326      10.322  -0.561 -26.144  1.00 80.33           C
ATOM   4992  C   ARG A 326      10.477   0.933 -25.852  1.00 80.33           C
ATOM   4993  O   ARG A 326      11.344   1.593 -26.423  1.00 80.33           O
ATOM   4994  HA  ARG A 326      11.230  -0.970 -26.588  1.00 80.33           H
ATOM   4995  CB  ARG A 326       9.132  -0.770 -27.081  1.00 80.33           C
ATOM   4996 1HB  ARG A 326       8.201  -0.650 -26.526  1.00 80.33           H
ATOM   4997 2HB  ARG A 326       9.139  -0.007 -27.860  1.00 80.33           H
ATOM   4998  CG  ARG A 326       9.174  -2.159 -27.721  1.00 80.33           C
ATOM   4999 1HG  ARG A 326      10.092  -2.270 -28.298  1.00 80.33           H
ATOM   5000 2HG  ARG A 326       9.193  -2.922 -26.942  1.00 80.33           H
ATOM   5001  CD  ARG A 326       7.964  -2.381 -28.631  1.00 80.33           C
ATOM   5002 1HD  ARG A 326       7.055  -2.055 -28.126  1.00 80.33           H
ATOM   5003 2HD  ARG A 326       8.062  -1.779 -29.534  1.00 80.33           H
ATOM   5004  NE  ARG A 326       7.857  -3.813 -28.989  1.00 80.33           N
ATOM   5005  HE  ARG A 326       7.977  -4.489 -28.262  1.00 80.33           H
ATOM   5006  CZ  ARG A 326       7.608  -4.261 -30.227  1.00 80.33           C
ATOM   5007  NH1 ARG A 326       7.438  -3.401 -31.241  1.00 80.33           N
ATOM   5008 1HH1 ARG A 326       7.497  -2.416 -31.075  1.00 80.33           H
ATOM   5009 2HH1 ARG A 326       7.253  -3.743 -32.162  1.00 80.33           H
ATOM   5010  NH2 ARG A 326       7.532  -5.583 -30.437  1.00 80.33           N
ATOM   5011 1HH2 ARG A 326       7.347  -5.933 -31.355  1.00 80.33           H
ATOM   5012 2HH2 ARG A 326       7.660  -6.218 -29.676  1.00 80.33           H
ATOM   5013  HN  ARG A 326       9.269  -1.767 -24.811  1.00 80.33           H
ATOM   5014  N   ASP A 327       9.624   1.421 -24.964  1.00 81.10           N
ATOM   5015  CA  ASP A 327       9.620   2.835 -24.629  1.00 81.10           C
ATOM   5016  C   ASP A 327      10.925   3.189 -23.914  1.00 81.10           C
ATOM   5017  O   ASP A 327      11.516   4.236 -24.175  1.00 81.10           O
ATOM   5018  HA  ASP A 327       9.513   3.355 -25.582  1.00 81.10           H
ATOM   5019  CB  ASP A 327       8.460   3.176 -23.692  1.00 81.10           C
ATOM   5020 1HB  ASP A 327       8.522   2.564 -22.793  1.00 81.10           H
ATOM   5021 2HB  ASP A 327       8.536   4.216 -23.376  1.00 81.10           H
ATOM   5022  CG  ASP A 327       7.113   2.945 -24.381  1.00 81.10           C
ATOM   5023  OD1 ASP A 327       7.081   3.078 -25.623  1.00 81.10           O
ATOM   5024  OD2 ASP A 327       6.146   2.641 -23.649  1.00 81.10           O
ATOM   5025  HN  ASP A 327       8.946   0.870 -24.478  1.00 81.10           H
ATOM   5026  N   LEU A 328      11.337   2.297 -23.025  1.00 82.29           N
ATOM   5027  CA  LEU A 328      12.547   2.514 -22.252  1.00 82.29           C
ATOM   5028  C   LEU A 328      13.730   2.696 -23.205  1.00 82.29           C
ATOM   5029  O   LEU A 328      14.490   3.656 -23.082  1.00 82.29           O
ATOM   5030  HA  LEU A 328      12.414   3.437 -21.688  1.00 82.29           H
ATOM   5031  CB  LEU A 328      12.744   1.387 -21.236  1.00 82.29           C
ATOM   5032 1HB  LEU A 328      11.897   1.391 -20.550  1.00 82.29           H
ATOM   5033 2HB  LEU A 328      12.718   0.436 -21.769  1.00 82.29           H
ATOM   5034  CG  LEU A 328      14.032   1.443 -20.413  1.00 82.29           C
ATOM   5035  HG  LEU A 328      14.874   1.518 -21.101  1.00 82.29           H
ATOM   5036  CD1 LEU A 328      14.062   2.689 -19.525  1.00 82.29           C
ATOM   5037 1HD1 LEU A 328      14.007   3.581 -20.149  1.00 82.29           H
ATOM   5038 2HD1 LEU A 328      13.212   2.669 -18.843  1.00 82.29           H
ATOM   5039 3HD1 LEU A 328      14.989   2.703 -18.951  1.00 82.29           H
ATOM   5040  CD2 LEU A 328      14.223   0.158 -19.605  1.00 82.29           C
ATOM   5041 1HD2 LEU A 328      13.380   0.027 -18.926  1.00 82.29           H
ATOM   5042 2HD2 LEU A 328      14.278  -0.693 -20.283  1.00 82.29           H
ATOM   5043 3HD2 LEU A 328      15.146   0.224 -19.029  1.00 82.29           H
ATOM   5044  HN  LEU A 328      10.859   1.440 -22.830  1.00 82.29           H
ATOM   5045  N   VAL A 329      13.850   1.760 -24.135  1.00 82.16           N
ATOM   5046  CA  VAL A 329      14.974   1.757 -25.055  1.00 82.16           C
ATOM   5047  C   VAL A 329      14.922   3.017 -25.921  1.00 82.16           C
ATOM   5048  O   VAL A 329      15.959   3.577 -26.272  1.00 82.16           O
ATOM   5049  HA  VAL A 329      15.887   1.779 -24.459  1.00 82.16           H
ATOM   5050  CB  VAL A 329      14.976   0.466 -25.876  1.00 82.16           C
ATOM   5051  HB  VAL A 329      14.004   0.375 -26.359  1.00 82.16           H
ATOM   5052  CG1 VAL A 329      16.043   0.514 -26.971  1.00 82.16           C
ATOM   5053 1HG1 VAL A 329      15.841   1.352 -27.638  1.00 82.16           H
ATOM   5054 2HG1 VAL A 329      17.026   0.640 -26.516  1.00 82.16           H
ATOM   5055 3HG1 VAL A 329      16.023  -0.416 -27.539  1.00 82.16           H
ATOM   5056  CG2 VAL A 329      15.169  -0.756 -24.975  1.00 82.16           C
ATOM   5057 1HG2 VAL A 329      16.121  -0.674 -24.451  1.00 82.16           H
ATOM   5058 2HG2 VAL A 329      14.358  -0.805 -24.249  1.00 82.16           H
ATOM   5059 3HG2 VAL A 329      15.167  -1.660 -25.584  1.00 82.16           H
ATOM   5060  HN  VAL A 329      13.196   1.014 -24.264  1.00 82.16           H
ATOM   5061  N   LYS A 330      13.703   3.425 -26.242  1.00 81.61           N
[truncated: 117,320 more chars]
