# Supplementary material for: Noncanonical roles of chemokine regions in CCR9 activation revealed by structural modeling and mutational mapping
Source: Nat Commun. 2025 Aug 18;16:7695. doi: 10.1038/s41467-025-62321-9 (PMC12361432; doi:10.1038/s41467-025-62321-9)
Supplement: Supplementary file 4 — Supplementary Data 2 [file 41467_2025_62321_MOESM4_ESM.zip › CCR9_CCL25_rnk198.pdb]

SSBOND   1 CYS A   38    CYS A  289 
SSBOND   2 CYS A  119    CYS A  198 
SSBOND   3 CYS B    7    CYS B   35 
SSBOND   4 CYS B    8    CYS B   52 
ATOM      1  N   GLU A  20      -2.951  -4.080  61.066  1.00 46.56           N
ATOM      2  CA  GLU A  20      -3.128  -3.667  59.685  1.00 46.56           C
ATOM      3  C   GLU A  20      -1.827  -3.856  58.903  1.00 46.56           C
ATOM      4  O   GLU A  20      -1.850  -4.045  57.688  1.00 46.56           O
ATOM      5  HA  GLU A  20      -3.900  -4.323  59.283  1.00 46.56           H
ATOM      6  CB  GLU A  20      -3.610  -2.217  59.604  1.00 46.56           C
ATOM      7 1HB  GLU A  20      -3.163  -1.636  60.411  1.00 46.56           H
ATOM      8 2HB  GLU A  20      -3.398  -1.814  58.614  1.00 46.56           H
ATOM      9  CG  GLU A  20      -5.126  -2.132  59.788  1.00 46.56           C
ATOM     10 1HG  GLU A  20      -5.602  -2.991  59.315  1.00 46.56           H
ATOM     11 2HG  GLU A  20      -5.370  -2.177  60.850  1.00 46.56           H
ATOM     12  CD  GLU A  20      -5.681  -0.839  59.186  1.00 46.56           C
ATOM     13  OE1 GLU A  20      -6.896  -0.824  58.895  1.00 46.56           O
ATOM     14  OE2 GLU A  20      -4.876   0.105  59.031  1.00 46.56           O
ATOM     15  HN  GLU A  20      -2.029  -4.390  61.300  1.00 46.56           H
ATOM     16  N   SER A  21      -0.722  -3.798  59.632  1.00 52.82           N
ATOM     17  CA  SER A  21       0.590  -3.840  59.008  1.00 52.82           C
ATOM     18  C   SER A  21       0.884  -5.254  58.502  1.00 52.82           C
ATOM     19  O   SER A  21       1.394  -5.429  57.397  1.00 52.82           O
ATOM     20  HA  SER A  21       0.535  -3.140  58.174  1.00 52.82           H
ATOM     21  CB  SER A  21       1.679  -3.388  59.983  1.00 52.82           C
ATOM     22 1HB  SER A  21       2.574  -3.116  59.425  1.00 52.82           H
ATOM     23 2HB  SER A  21       1.346  -2.492  60.508  1.00 52.82           H
ATOM     24  OG  SER A  21       2.000  -4.401  60.931  1.00 52.82           O
ATOM     25  HG  SER A  21       2.706  -4.071  61.558  1.00 52.82           H
ATOM     26  HN  SER A  21      -0.713  -3.724  60.629  1.00 52.82           H
ATOM     27  N   THR A  22       0.550  -6.228  59.337  1.00 53.47           N
ATOM     28  CA  THR A  22       0.866  -7.613  59.035  1.00 53.47           C
ATOM     29  C   THR A  22      -0.012  -8.124  57.891  1.00 53.47           C
ATOM     30  O   THR A  22       0.492  -8.683  56.918  1.00 53.47           O
ATOM     31  HA  THR A  22       1.899  -7.663  58.692  1.00 53.47           H
ATOM     32  CB  THR A  22       0.716  -8.424  60.324  1.00 53.47           C
ATOM     33  HB  THR A  22       0.158  -9.343  60.143  1.00 53.47           H
ATOM     34  OG1 THR A  22       0.118  -7.512  61.240  1.00 53.47           O
ATOM     35  HG1 THR A  22      -0.242  -8.007  62.031  1.00 53.47           H
ATOM     36  CG2 THR A  22       2.064  -8.763  60.962  1.00 53.47           C
ATOM     37 1HG2 THR A  22       2.594  -7.842  61.205  1.00 53.47           H
ATOM     38 2HG2 THR A  22       2.660  -9.351  60.263  1.00 53.47           H
ATOM     39 3HG2 THR A  22       1.901  -9.339  61.873  1.00 53.47           H
ATOM     40  HN  THR A  22       0.072  -6.082  60.203  1.00 53.47           H
ATOM     41  N   SER A  23      -1.311  -7.913  58.045  1.00 55.25           N
ATOM     42  CA  SER A  23      -2.265  -8.348  57.038  1.00 55.25           C
ATOM     43  C   SER A  23      -1.944  -7.689  55.695  1.00 55.25           C
ATOM     44  O   SER A  23      -2.049  -8.324  54.647  1.00 55.25           O
ATOM     45  HA  SER A  23      -2.142  -9.429  56.973  1.00 55.25           H
ATOM     46  CB  SER A  23      -3.699  -8.022  57.460  1.00 55.25           C
ATOM     47 1HB  SER A  23      -4.392  -8.394  56.706  1.00 55.25           H
ATOM     48 2HB  SER A  23      -3.930  -8.542  58.390  1.00 55.25           H
ATOM     49  OG  SER A  23      -3.898  -6.622  57.638  1.00 55.25           O
ATOM     50  HG  SER A  23      -4.851  -6.441  57.881  1.00 55.25           H
ATOM     51  HN  SER A  23      -1.713  -7.455  58.838  1.00 55.25           H
ATOM     52  N   SER A  24      -1.560  -6.423  55.769  1.00 60.76           N
ATOM     53  CA  SER A  24      -1.209  -5.675  54.574  1.00 60.76           C
ATOM     54  C   SER A  24       0.030  -6.288  53.918  1.00 60.76           C
ATOM     55  O   SER A  24       0.224  -6.163  52.710  1.00 60.76           O
ATOM     56  HA  SER A  24      -2.073  -5.763  53.915  1.00 60.76           H
ATOM     57  CB  SER A  24      -0.964  -4.201  54.898  1.00 60.76           C
ATOM     58 1HB  SER A  24      -1.146  -3.598  54.008  1.00 60.76           H
ATOM     59 2HB  SER A  24      -1.675  -3.873  55.656  1.00 60.76           H
ATOM     60  OG  SER A  24       0.364  -3.970  55.363  1.00 60.76           O
ATOM     61  HG  SER A  24       0.534  -4.504  56.191  1.00 60.76           H
ATOM     62  HN  SER A  24      -1.487  -5.910  56.625  1.00 60.76           H
ATOM     63  N   MET A  25       0.837  -6.938  54.745  1.00 63.36           N
ATOM     64  CA  MET A  25       2.059  -7.559  54.263  1.00 63.36           C
ATOM     65  C   MET A  25       1.763  -8.898  53.583  1.00 63.36           C
ATOM     66  O   MET A  25       2.349  -9.216  52.550  1.00 63.36           O
ATOM     67  HA  MET A  25       2.477  -6.861  53.538  1.00 63.36           H
ATOM     68  CB  MET A  25       3.015  -7.783  55.436  1.00 63.36           C
ATOM     69 1HB  MET A  25       2.924  -6.960  56.146  1.00 63.36           H
ATOM     70 2HB  MET A  25       2.738  -8.693  55.967  1.00 63.36           H
ATOM     71  CG  MET A  25       4.462  -7.888  54.952  1.00 63.36           C
ATOM     72 1HG  MET A  25       5.080  -8.351  55.722  1.00 63.36           H
ATOM     73 2HG  MET A  25       4.514  -8.531  54.073  1.00 63.36           H
ATOM     74  SD  MET A  25       5.094  -6.266  54.558  1.00 63.36           S
ATOM     75  CE  MET A  25       6.845  -6.612  54.534  1.00 63.36           C
ATOM     76 1HE  MET A  25       7.155  -6.983  55.511  1.00 63.36           H
ATOM     77 2HE  MET A  25       7.056  -7.366  53.776  1.00 63.36           H
ATOM     78 3HE  MET A  25       7.393  -5.699  54.302  1.00 63.36           H
ATOM     79  HN  MET A  25       0.667  -7.044  55.724  1.00 63.36           H
ATOM     80  N   GLU A  26       0.853  -9.645  54.191  1.00 64.32           N
ATOM     81  CA  GLU A  26       0.451 -10.929  53.642  1.00 64.32           C
ATOM     82  C   GLU A  26      -0.275 -10.732  52.310  1.00 64.32           C
ATOM     83  O   GLU A  26      -0.000 -11.436  51.339  1.00 64.32           O
ATOM     84  HA  GLU A  26       1.379 -11.478  53.480  1.00 64.32           H
ATOM     85  CB  GLU A  26      -0.422 -11.700  54.633  1.00 64.32           C
ATOM     86 1HB  GLU A  26      -1.183 -11.037  55.046  1.00 64.32           H
ATOM     87 2HB  GLU A  26      -0.838 -12.583  54.147  1.00 64.32           H
ATOM     88  CG  GLU A  26       0.407 -12.209  55.814  1.00 64.32           C
ATOM     89 1HG  GLU A  26       1.233 -12.819  55.448  1.00 64.32           H
ATOM     90 2HG  GLU A  26       0.846 -11.365  56.346  1.00 64.32           H
ATOM     91  CD  GLU A  26      -0.454 -13.032  56.775  1.00 64.32           C
ATOM     92  OE1 GLU A  26       0.138 -13.864  57.496  1.00 64.32           O
ATOM     93  OE2 GLU A  26      -1.684 -12.809  56.767  1.00 64.32           O
ATOM     94  HN  GLU A  26       0.396  -9.388  55.042  1.00 64.32           H
ATOM     95  N   ASP A  27      -1.187  -9.771  52.306  1.00 60.93           N
ATOM     96  CA  ASP A  27      -1.968  -9.486  51.114  1.00 60.93           C
ATOM     97  C   ASP A  27      -1.022  -9.204  49.945  1.00 60.93           C
ATOM     98  O   ASP A  27      -1.282  -9.622  48.817  1.00 60.93           O
ATOM     99  HA  ASP A  27      -2.578 -10.374  50.952  1.00 60.93           H
ATOM    100  CB  ASP A  27      -2.850  -8.252  51.316  1.00 60.93           C
ATOM    101 1HB  ASP A  27      -2.279  -7.471  51.818  1.00 60.93           H
ATOM    102 2HB  ASP A  27      -3.153  -7.854  50.347  1.00 60.93           H
ATOM    103  CG  ASP A  27      -4.091  -8.595  52.143  1.00 60.93           C
ATOM    104  OD1 ASP A  27      -4.353  -9.807  52.297  1.00 60.93           O
ATOM    105  OD2 ASP A  27      -4.749  -7.637  52.602  1.00 60.93           O
ATOM    106  HN  ASP A  27      -1.395  -9.194  53.095  1.00 60.93           H
ATOM    107  N   TYR A  28       0.055  -8.498  50.254  1.00 65.67           N
ATOM    108  CA  TYR A  28       1.031  -8.139  49.238  1.00 65.67           C
ATOM    109  C   TYR A  28       1.842  -9.360  48.800  1.00 65.67           C
ATOM    110  O   TYR A  28       2.235  -9.465  47.640  1.00 65.67           O
ATOM    111  HA  TYR A  28       0.491  -7.743  48.378  1.00 65.67           H
ATOM    112  CB  TYR A  28       1.971  -7.127  49.896  1.00 65.67           C
ATOM    113 1HB  TYR A  28       1.387  -6.270  50.233  1.00 65.67           H
ATOM    114 2HB  TYR A  28       2.412  -7.580  50.784  1.00 65.67           H
ATOM    115  CG  TYR A  28       3.093  -6.633  48.981  1.00 65.67           C
ATOM    116  CD1 TYR A  28       4.352  -7.192  49.070  1.00 65.67           C
ATOM    117  HD1 TYR A  28       4.546  -7.985  49.792  1.00 65.67           H
ATOM    118  CD2 TYR A  28       2.847  -5.629  48.067  1.00 65.67           C
ATOM    119  HD2 TYR A  28       1.853  -5.188  47.997  1.00 65.67           H
ATOM    120  CE1 TYR A  28       5.408  -6.728  48.209  1.00 65.67           C
ATOM    121  HE1 TYR A  28       6.407  -7.161  48.268  1.00 65.67           H
ATOM    122  CE2 TYR A  28       3.903  -5.165  47.205  1.00 65.67           C
ATOM    123  HE2 TYR A  28       3.723  -4.373  46.479  1.00 65.67           H
ATOM    124  CZ  TYR A  28       5.132  -5.738  47.319  1.00 65.67           C
ATOM    125  OH  TYR A  28       6.130  -5.299  46.505  1.00 65.67           O
ATOM    126  HH  TYR A  28       5.787  -4.579  45.901  1.00 65.67           H
ATOM    127  HN  TYR A  28       0.266  -8.173  51.176  1.00 65.67           H
ATOM    128  N   VAL A  29       2.067 -10.253  49.753  1.00 63.14           N
ATOM    129  CA  VAL A  29       2.882 -11.429  49.498  1.00 63.14           C
ATOM    130  C   VAL A  29       2.069 -12.443  48.690  1.00 63.14           C
ATOM    131  O   VAL A  29       2.611 -13.135  47.830  1.00 63.14           O
ATOM    132  HA  VAL A  29       3.739 -11.113  48.903  1.00 63.14           H
ATOM    133  CB  VAL A  29       3.405 -11.999  50.818  1.00 63.14           C
ATOM    134  HB  VAL A  29       2.555 -12.127  51.488  1.00 63.14           H
ATOM    135  CG1 VAL A  29       4.048 -13.371  50.606  1.00 63.14           C
ATOM    136 1HG1 VAL A  29       3.309 -14.059  50.197  1.00 63.14           H
ATOM    137 2HG1 VAL A  29       4.883 -13.278  49.911  1.00 63.14           H
ATOM    138 3HG1 VAL A  29       4.412 -13.753  51.560  1.00 63.14           H
ATOM    139  CG2 VAL A  29       4.385 -11.030  51.483  1.00 63.14           C
ATOM    140 1HG2 VAL A  29       5.231 -10.856  50.818  1.00 63.14           H
ATOM    141 2HG2 VAL A  29       3.882 -10.085  51.686  1.00 63.14           H
ATOM    142 3HG2 VAL A  29       4.742 -11.460  52.419  1.00 63.14           H
ATOM    143  HN  VAL A  29       1.704 -10.184  50.682  1.00 63.14           H
ATOM    144  N   ASN A  30       0.780 -12.498  48.996  1.00 65.05           N
ATOM    145  CA  ASN A  30      -0.086 -13.504  48.405  1.00 65.05           C
ATOM    146  C   ASN A  30      -0.599 -12.999  47.055  1.00 65.05           C
ATOM    147  O   ASN A  30      -1.217 -13.751  46.302  1.00 65.05           O
ATOM    148  HA  ASN A  30       0.534 -14.395  48.309  1.00 65.05           H
ATOM    149  CB  ASN A  30      -1.297 -13.780  49.298  1.00 65.05           C
ATOM    150 1HB  ASN A  30      -1.728 -12.837  49.635  1.00 65.05           H
ATOM    151 2HB  ASN A  30      -2.068 -14.294  48.723  1.00 65.05           H
ATOM    152  CG  ASN A  30      -0.904 -14.629  50.508  1.00 65.05           C
ATOM    153  OD1 ASN A  30       0.110 -15.307  50.520  1.00 65.05           O
ATOM    154  ND2 ASN A  30      -1.762 -14.555  51.522  1.00 65.05           N
ATOM    155 1HD2 ASN A  30      -2.576 -13.980  51.448  1.00 65.05           H
ATOM    156 2HD2 ASN A  30      -1.592 -15.075  52.360  1.00 65.05           H
ATOM    157  HN  ASN A  30       0.329 -11.872  49.632  1.00 65.05           H
ATOM    158  N   PHE A  31      -0.324 -11.731  46.789  1.00 69.62           N
ATOM    159  CA  PHE A  31      -0.723 -11.126  45.530  1.00 69.62           C
ATOM    160  C   PHE A  31      -0.008 -11.791  44.352  1.00 69.62           C
ATOM    161  O   PHE A  31       1.221 -11.818  44.302  1.00 69.62           O
ATOM    162  HA  PHE A  31      -1.798 -11.271  45.428  1.00 69.62           H
ATOM    163  CB  PHE A  31      -0.316  -9.653  45.592  1.00 69.62           C
ATOM    164 1HB  PHE A  31      -0.737  -9.208  46.494  1.00 69.62           H
ATOM    165 2HB  PHE A  31       0.768  -9.589  45.682  1.00 69.62           H
ATOM    166  CG  PHE A  31      -0.762  -8.832  44.380  1.00 69.62           C
ATOM    167  CD1 PHE A  31       0.100  -8.617  43.350  1.00 69.62           C
ATOM    168  HD1 PHE A  31       1.108  -9.030  43.388  1.00 69.62           H
ATOM    169  CD2 PHE A  31      -2.020  -8.317  44.333  1.00 69.62           C
ATOM    170  HD2 PHE A  31      -2.710  -8.489  45.158  1.00 69.62           H
ATOM    171  CE1 PHE A  31      -0.313  -7.856  42.225  1.00 69.62           C
ATOM    172  HE1 PHE A  31       0.377  -7.684  41.400  1.00 69.62           H
ATOM    173  CE2 PHE A  31      -2.433  -7.556  43.208  1.00 69.62           C
ATOM    174  HE2 PHE A  31      -3.441  -7.143  43.170  1.00 69.62           H
ATOM    175  CZ  PHE A  31      -1.571  -7.341  42.178  1.00 69.62           C
ATOM    176  HZ  PHE A  31      -1.889  -6.757  41.314  1.00 69.62           H
ATOM    177  HN  PHE A  31       0.161 -11.121  47.416  1.00 69.62           H
ATOM    178  N   ASN A  32      -0.808 -12.311  43.432  1.00 66.59           N
ATOM    179  CA  ASN A  32      -0.268 -12.940  42.239  1.00 66.59           C
ATOM    180  C   ASN A  32       0.166 -11.857  41.249  1.00 66.59           C
ATOM    181  O   ASN A  32      -0.654 -11.336  40.494  1.00 66.59           O
ATOM    182  HA  ASN A  32       0.569 -13.545  42.588  1.00 66.59           H
ATOM    183  CB  ASN A  32      -1.319 -13.814  41.553  1.00 66.59           C
ATOM    184 1HB  ASN A  32      -1.840 -14.415  42.298  1.00 66.59           H
ATOM    185 2HB  ASN A  32      -2.067 -13.182  41.074  1.00 66.59           H
ATOM    186  CG  ASN A  32      -0.675 -14.730  40.510  1.00 66.59           C
ATOM    187  OD1 ASN A  32       0.528 -14.734  40.309  1.00 66.59           O
ATOM    188  ND2 ASN A  32      -1.540 -15.504  39.862  1.00 66.59           N
ATOM    189 1HD2 ASN A  32      -2.516 -15.452  40.076  1.00 66.59           H
ATOM    190 2HD2 ASN A  32      -1.216 -16.138  39.160  1.00 66.59           H
ATOM    191  HN  ASN A  32      -1.806 -12.308  43.493  1.00 66.59           H
ATOM    192  N   PHE A  33       1.455 -11.549  41.284  1.00 68.52           N
ATOM    193  CA  PHE A  33       2.027 -10.612  40.333  1.00 68.52           C
ATOM    194  C   PHE A  33       2.270 -11.284  38.980  1.00 68.52           C
ATOM    195  O   PHE A  33       3.377 -11.230  38.446  1.00 68.52           O
ATOM    196  HA  PHE A  33       1.311  -9.799  40.209  1.00 68.52           H
ATOM    197  CB  PHE A  33       3.367 -10.152  40.909  1.00 68.52           C
ATOM    198 1HB  PHE A  33       3.998 -11.025  41.077  1.00 68.52           H
ATOM    199 2HB  PHE A  33       3.874  -9.531  40.171  1.00 68.52           H
ATOM    200  CG  PHE A  33       3.246  -9.368  42.217  1.00 68.52           C
ATOM    201  CD1 PHE A  33       3.033  -8.025  42.188  1.00 68.52           C
ATOM    202  HD1 PHE A  33       2.948  -7.508  41.233  1.00 68.52           H
ATOM    203  CD2 PHE A  33       3.352 -10.014  43.409  1.00 68.52           C
ATOM    204  HD2 PHE A  33       3.523 -11.091  43.433  1.00 68.52           H
ATOM    205  CE1 PHE A  33       2.920  -7.298  43.403  1.00 68.52           C
ATOM    206  HE1 PHE A  33       2.750  -6.222  43.379  1.00 68.52           H
ATOM    207  CE2 PHE A  33       3.240  -9.287  44.624  1.00 68.52           C
ATOM    208  HE2 PHE A  33       3.325  -9.805  45.579  1.00 68.52           H
ATOM    209  CZ  PHE A  33       3.026  -7.944  44.595  1.00 68.52           C
ATOM    210  HZ  PHE A  33       2.940  -7.386  45.527  1.00 68.52           H
ATOM    211  HN  PHE A  33       2.102 -11.928  41.946  1.00 68.52           H
ATOM    212  N   THR A  34       1.218 -11.902  38.464  1.00 71.87           N
ATOM    213  CA  THR A  34       1.183 -12.276  37.061  1.00 71.87           C
ATOM    214  C   THR A  34       1.576 -11.087  36.182  1.00 71.87           C
ATOM    215  O   THR A  34       1.004 -10.005  36.303  1.00 71.87           O
ATOM    216  HA  THR A  34       1.925 -13.056  36.894  1.00 71.87           H
ATOM    217  CB  THR A  34      -0.212 -12.824  36.752  1.00 71.87           C
ATOM    218  HB  THR A  34      -0.955 -12.027  36.764  1.00 71.87           H
ATOM    219  OG1 THR A  34      -0.401 -13.856  37.717  1.00 71.87           O
ATOM    220  HG1 THR A  34       0.381 -14.479  37.709  1.00 71.87           H
ATOM    221  CG2 THR A  34      -0.270 -13.555  35.409  1.00 71.87           C
ATOM    222 1HG2 THR A  34       0.425 -14.395  35.422  1.00 71.87           H
ATOM    223 2HG2 THR A  34       0.005 -12.868  34.609  1.00 71.87           H
ATOM    224 3HG2 THR A  34      -1.281 -13.924  35.239  1.00 71.87           H
ATOM    225  HN  THR A  34       0.401 -12.147  38.987  1.00 71.87           H
ATOM    226  N   ASP A  35       2.551 -11.328  35.317  1.00 80.18           N
ATOM    227  CA  ASP A  35       3.171 -10.248  34.570  1.00 80.18           C
ATOM    228  C   ASP A  35       2.281  -9.879  33.381  1.00 80.18           C
ATOM    229  O   ASP A  35       2.562 -10.265  32.248  1.00 80.18           O
ATOM    230  HA  ASP A  35       3.276  -9.429  35.282  1.00 80.18           H
ATOM    231  CB  ASP A  35       4.537 -10.670  34.024  1.00 80.18           C
ATOM    232 1HB  ASP A  35       4.972 -11.431  34.671  1.00 80.18           H
ATOM    233 2HB  ASP A  35       4.416 -11.120  33.039  1.00 80.18           H
ATOM    234  CG  ASP A  35       5.484  -9.471  33.930  1.00 80.18           C
ATOM    235  OD1 ASP A  35       5.070  -8.384  34.386  1.00 80.18           O
ATOM    236  OD2 ASP A  35       6.601  -9.670  33.405  1.00 80.18           O
ATOM    237  HN  ASP A  35       2.915 -12.239  35.125  1.00 80.18           H
ATOM    238  N   PHE A  36       1.226  -9.135  33.681  1.00 89.68           N
ATOM    239  CA  PHE A  36       0.330  -8.654  32.644  1.00 89.68           C
ATOM    240  C   PHE A  36       0.911  -7.424  31.944  1.00 89.68           C
ATOM    241  O   PHE A  36       0.399  -6.993  30.912  1.00 89.68           O
ATOM    242  HA  PHE A  36       0.212  -9.460  31.919  1.00 89.68           H
ATOM    243  CB  PHE A  36      -0.981  -8.265  33.330  1.00 89.68           C
ATOM    244 1HB  PHE A  36      -0.758  -7.604  34.168  1.00 89.68           H
ATOM    245 2HB  PHE A  36      -1.591  -7.696  32.629  1.00 89.68           H
ATOM    246  CG  PHE A  36      -1.793  -9.456  33.842  1.00 89.68           C
ATOM    247  CD1 PHE A  36      -1.955 -10.556  33.058  1.00 89.68           C
ATOM    248  HD1 PHE A  36      -1.505 -10.589  32.066  1.00 89.68           H
ATOM    249  CD2 PHE A  36      -2.355  -9.415  35.080  1.00 89.68           C
ATOM    250  HD2 PHE A  36      -2.226  -8.533  35.708  1.00 89.68           H
ATOM    251  CE1 PHE A  36      -2.709 -11.661  33.533  1.00 89.68           C
ATOM    252  HE1 PHE A  36      -2.838 -12.542  32.905  1.00 89.68           H
ATOM    253  CE2 PHE A  36      -3.109 -10.520  35.554  1.00 89.68           C
ATOM    254  HE2 PHE A  36      -3.559 -10.487  36.547  1.00 89.68           H
ATOM    255  CZ  PHE A  36      -3.271 -11.620  34.771  1.00 89.68           C
ATOM    256  HZ  PHE A  36      -3.850 -12.468  35.135  1.00 89.68           H
ATOM    257  HN  PHE A  36       0.981  -8.862  34.612  1.00 89.68           H
ATOM    258  N   TYR A  37       1.972  -6.893  32.534  1.00 91.05           N
ATOM    259  CA  TYR A  37       2.731  -5.832  31.894  1.00 91.05           C
ATOM    260  C   TYR A  37       3.854  -6.408  31.028  1.00 91.05           C
ATOM    261  O   TYR A  37       4.799  -7.002  31.544  1.00 91.05           O
ATOM    262  HA  TYR A  37       2.049  -5.264  31.262  1.00 91.05           H
ATOM    263  CB  TYR A  37       3.349  -5.013  33.029  1.00 91.05           C
ATOM    264 1HB  TYR A  37       2.552  -4.656  33.681  1.00 91.05           H
ATOM    265 2HB  TYR A  37       3.984  -5.663  33.630  1.00 91.05           H
ATOM    266  CG  TYR A  37       4.174  -3.815  32.554  1.00 91.05           C
ATOM    267  CD1 TYR A  37       5.538  -3.940  32.385  1.00 91.05           C
ATOM    268  HD1 TYR A  37       6.027  -4.892  32.591  1.00 91.05           H
ATOM    269  CD2 TYR A  37       3.554  -2.610  32.294  1.00 91.05           C
ATOM    270  HD2 TYR A  37       2.477  -2.511  32.427  1.00 91.05           H
ATOM    271  CE1 TYR A  37       6.314  -2.813  31.938  1.00 91.05           C
ATOM    272  HE1 TYR A  37       7.392  -2.898  31.801  1.00 91.05           H
ATOM    273  CE2 TYR A  37       4.331  -1.482  31.847  1.00 91.05           C
ATOM    274  HE2 TYR A  37       3.854  -0.525  31.638  1.00 91.05           H
ATOM    275  CZ  TYR A  37       5.673  -1.640  31.691  1.00 91.05           C
ATOM    276  OH  TYR A  37       6.406  -0.575  31.268  1.00 91.05           O
ATOM    277  HH  TYR A  37       5.802   0.193  31.055  1.00 91.05           H
ATOM    278  HN  TYR A  37       2.313  -7.176  33.431  1.00 91.05           H
ATOM    279  N   CYS A  38       3.712  -6.210  29.725  1.00 91.24           N
ATOM    280  CA  CYS A  38       4.633  -6.808  28.774  1.00 91.24           C
ATOM    281  C   CYS A  38       5.648  -5.743  28.354  1.00 91.24           C
ATOM    282  O   CYS A  38       5.288  -4.753  27.718  1.00 91.24           O
ATOM    283  HA  CYS A  38       5.127  -7.631  29.291  1.00 91.24           H
ATOM    284  CB  CYS A  38       3.898  -7.401  27.570  1.00 91.24           C
ATOM    285 1HB  CYS A  38       3.119  -8.083  27.910  1.00 91.24           H
ATOM    286 2HB  CYS A  38       3.404  -6.608  27.009  1.00 91.24           H
ATOM    287  SG  CYS A  38       5.078  -8.289  26.491  1.00 91.24           S
ATOM    288  HN  CYS A  38       2.986  -5.655  29.319  1.00 91.24           H
ATOM    289  N   GLU A  39       6.897  -5.982  28.726  1.00 89.75           N
ATOM    290  CA  GLU A  39       7.999  -5.192  28.203  1.00 89.75           C
ATOM    291  C   GLU A  39       8.428  -5.721  26.833  1.00 89.75           C
ATOM    292  O   GLU A  39       8.819  -6.880  26.706  1.00 89.75           O
ATOM    293  HA  GLU A  39       7.607  -4.180  28.102  1.00 89.75           H
ATOM    294  CB  GLU A  39       9.177  -5.179  29.179  1.00 89.75           C
ATOM    295 1HB  GLU A  39       9.398  -6.196  29.501  1.00 89.75           H
ATOM    296 2HB  GLU A  39      10.029  -4.677  28.720  1.00 89.75           H
ATOM    297  CG  GLU A  39       8.835  -4.381  30.439  1.00 89.75           C
ATOM    298 1HG  GLU A  39       8.476  -3.391  30.161  1.00 89.75           H
ATOM    299 2HG  GLU A  39       8.026  -4.874  30.978  1.00 89.75           H
ATOM    300  CD  GLU A  39      10.056  -4.249  31.352  1.00 89.75           C
ATOM    301  OE1 GLU A  39       9.893  -3.644  32.433  1.00 89.75           O
ATOM    302  OE2 GLU A  39      11.125  -4.756  30.947  1.00 89.75           O
ATOM    303  HN  GLU A  39       7.161  -6.699  29.371  1.00 89.75           H
ATOM    304  N   LYS A  40       8.340  -4.846  25.842  1.00 88.93           N
ATOM    305  CA  LYS A  40       8.542  -5.254  24.462  1.00 88.93           C
ATOM    306  C   LYS A  40       9.939  -4.825  24.007  1.00 88.93           C
ATOM    307  O   LYS A  40      10.140  -4.492  22.841  1.00 88.93           O
ATOM    308  HA  LYS A  40       8.489  -6.343  24.433  1.00 88.93           H
ATOM    309  CB  LYS A  40       7.416  -4.722  23.575  1.00 88.93           C
ATOM    310 1HB  LYS A  40       7.471  -3.634  23.523  1.00 88.93           H
ATOM    311 2HB  LYS A  40       7.541  -5.096  22.559  1.00 88.93           H
ATOM    312  CG  LYS A  40       6.047  -5.143  24.114  1.00 88.93           C
ATOM    313 1HG  LYS A  40       6.149  -6.055  24.703  1.00 88.93           H
ATOM    314 2HG  LYS A  40       5.664  -4.373  24.784  1.00 88.93           H
ATOM    315  CD  LYS A  40       5.055  -5.374  22.973  1.00 88.93           C
ATOM    316 1HD  LYS A  40       4.882  -4.439  22.441  1.00 88.93           H
ATOM    317 2HD  LYS A  40       5.480  -6.076  22.254  1.00 88.93           H
ATOM    318  CE  LYS A  40       3.727  -5.920  23.502  1.00 88.93           C
ATOM    319 1HE  LYS A  40       3.897  -6.858  24.029  1.00 88.93           H
ATOM    320 2HE  LYS A  40       3.303  -5.221  24.223  1.00 88.93           H
ATOM    321  NZ  LYS A  40       2.775  -6.134  22.390  1.00 88.93           N
ATOM    322 1HZ  LYS A  40       2.018  -6.731  22.704  1.00 88.93           H
ATOM    323 2HZ  LYS A  40       2.399  -5.241  22.090  1.00 88.93           H
ATOM    324 3HZ  LYS A  40       3.255  -6.576  21.614  1.00 88.93           H
ATOM    325  HN  LYS A  40       8.135  -3.875  25.969  1.00 88.93           H
ATOM    326  N   ASN A  41      10.867  -4.846  24.953  1.00 88.43           N
ATOM    327  CA  ASN A  41      12.239  -4.466  24.663  1.00 88.43           C
ATOM    328  C   ASN A  41      12.790  -5.367  23.556  1.00 88.43           C
ATOM    329  O   ASN A  41      13.474  -4.895  22.649  1.00 88.43           O
ATOM    330  HA  ASN A  41      12.189  -3.420  24.362  1.00 88.43           H
ATOM    331  CB  ASN A  41      13.129  -4.634  25.896  1.00 88.43           C
ATOM    332 1HB  ASN A  41      12.890  -5.572  26.397  1.00 88.43           H
ATOM    333 2HB  ASN A  41      14.174  -4.694  25.590  1.00 88.43           H
ATOM    334  CG  ASN A  41      12.943  -3.468  26.869  1.00 88.43           C
ATOM    335  OD1 ASN A  41      12.615  -2.356  26.490  1.00 88.43           O
ATOM    336  ND2 ASN A  41      13.171  -3.783  28.141  1.00 88.43           N
ATOM    337 1HD2 ASN A  41      13.438  -4.715  28.385  1.00 88.43           H
ATOM    338 2HD2 ASN A  41      13.076  -3.088  28.853  1.00 88.43           H
ATOM    339  HN  ASN A  41      10.694  -5.117  25.900  1.00 88.43           H
ATOM    340  N   ASN A  42      12.472  -6.649  23.666  1.00 90.23           N
ATOM    341  CA  ASN A  42      12.969  -7.628  22.714  1.00 90.23           C
ATOM    342  C   ASN A  42      12.469  -7.270  21.313  1.00 90.23           C
ATOM    343  O   ASN A  42      13.201  -7.409  20.335  1.00 90.23           O
ATOM    344  HA  ASN A  42      14.054  -7.580  22.795  1.00 90.23           H
ATOM    345  CB  ASN A  42      12.461  -9.031  23.053  1.00 90.23           C
ATOM    346 1HB  ASN A  42      11.379  -9.010  23.178  1.00 90.23           H
ATOM    347 2HB  ASN A  42      12.674  -9.708  22.225  1.00 90.23           H
ATOM    348  CG  ASN A  42      13.118  -9.558  24.330  1.00 90.23           C
ATOM    349  OD1 ASN A  42      14.068  -8.996  24.848  1.00 90.23           O
ATOM    350  ND2 ASN A  42      12.560 -10.667  24.808  1.00 90.23           N
ATOM    351 1HD2 ASN A  42      11.781 -11.079  24.334  1.00 90.23           H
ATOM    352 2HD2 ASN A  42      12.918 -11.089  25.640  1.00 90.23           H
ATOM    353  HN  ASN A  42      11.887  -7.019  24.388  1.00 90.23           H
ATOM    354  N   VAL A  43      11.226  -6.815  21.261  1.00 90.69           N
ATOM    355  CA  VAL A  43      10.612  -6.458  19.994  1.00 90.69           C
ATOM    356  C   VAL A  43      11.343  -5.254  19.399  1.00 90.69           C
ATOM    357  O   VAL A  43      11.624  -5.223  18.201  1.00 90.69           O
ATOM    358  HA  VAL A  43      10.729  -7.308  19.321  1.00 90.69           H
ATOM    359  CB  VAL A  43       9.114  -6.212  20.188  1.00 90.69           C
ATOM    360  HB  VAL A  43       8.999  -5.320  20.804  1.00 90.69           H
ATOM    361  CG1 VAL A  43       8.423  -5.951  18.849  1.00 90.69           C
ATOM    362 1HG1 VAL A  43       8.863  -5.072  18.378  1.00 90.69           H
ATOM    363 2HG1 VAL A  43       8.553  -6.815  18.198  1.00 90.69           H
ATOM    364 3HG1 VAL A  43       7.360  -5.778  19.016  1.00 90.69           H
ATOM    365  CG2 VAL A  43       8.458  -7.380  20.926  1.00 90.69           C
ATOM    366 1HG2 VAL A  43       8.589  -8.295  20.347  1.00 90.69           H
ATOM    367 2HG2 VAL A  43       8.922  -7.500  21.904  1.00 90.69           H
ATOM    368 3HG2 VAL A  43       7.394  -7.179  21.051  1.00 90.69           H
ATOM    369  HN  VAL A  43      10.642  -6.689  22.064  1.00 90.69           H
ATOM    370  N   ARG A  44      11.632  -4.291  20.262  1.00 89.52           N
ATOM    371  CA  ARG A  44      12.286  -3.068  19.829  1.00 89.52           C
ATOM    372  C   ARG A  44      13.711  -3.367  19.357  1.00 89.52           C
ATOM    373  O   ARG A  44      14.180  -2.785  18.381  1.00 89.52           O
ATOM    374  HA  ARG A  44      11.671  -2.698  19.009  1.00 89.52           H
ATOM    375  CB  ARG A  44      12.336  -2.039  20.960  1.00 89.52           C
ATOM    376 1HB  ARG A  44      12.654  -2.524  21.883  1.00 89.52           H
ATOM    377 2HB  ARG A  44      13.079  -1.275  20.730  1.00 89.52           H
ATOM    378  CG  ARG A  44      10.969  -1.384  21.167  1.00 89.52           C
ATOM    379 1HG  ARG A  44      10.631  -0.938  20.231  1.00 89.52           H
ATOM    380 2HG  ARG A  44      10.236  -2.143  21.441  1.00 89.52           H
ATOM    381  CD  ARG A  44      11.034  -0.312  22.256  1.00 89.52           C
ATOM    382 1HD  ARG A  44      12.041   0.102  22.311  1.00 89.52           H
ATOM    383 2HD  ARG A  44      10.364   0.512  22.007  1.00 89.52           H
ATOM    384  NE  ARG A  44      10.655  -0.894  23.563  1.00 89.52           N
ATOM    385  HE  ARG A  44      10.051  -1.691  23.563  1.00 89.52           H
ATOM    386  CZ  ARG A  44      11.072  -0.420  24.745  1.00 89.52           C
ATOM    387  NH1 ARG A  44      11.882   0.645  24.804  1.00 89.52           N
ATOM    388 1HH1 ARG A  44      12.181   1.093  23.961  1.00 89.52           H
ATOM    389 2HH1 ARG A  44      12.188   0.993  25.690  1.00 89.52           H
ATOM    390  NH2 ARG A  44      10.665  -1.028  25.868  1.00 89.52           N
ATOM    391 1HH2 ARG A  44      10.966  -0.687  26.758  1.00 89.52           H
ATOM    392 2HH2 ARG A  44      10.060  -1.822  25.815  1.00 89.52           H
ATOM    393  HN  ARG A  44      11.426  -4.336  21.240  1.00 89.52           H
ATOM    394  N   GLN A  45      14.359  -4.275  20.073  1.00 91.08           N
ATOM    395  CA  GLN A  45      15.728  -4.641  19.755  1.00 91.08           C
ATOM    396  C   GLN A  45      15.797  -5.288  18.370  1.00 91.08           C
ATOM    397  O   GLN A  45      16.700  -4.997  17.589  1.00 91.08           O
ATOM    398  HA  GLN A  45      16.285  -3.704  19.753  1.00 91.08           H
ATOM    399  CB  GLN A  45      16.311  -5.568  20.823  1.00 91.08           C
ATOM    400 1HB  GLN A  45      16.182  -5.120  21.808  1.00 91.08           H
ATOM    401 2HB  GLN A  45      15.764  -6.511  20.829  1.00 91.08           H
ATOM    402  CG  GLN A  45      17.795  -5.834  20.568  1.00 91.08           C
ATOM    403 1HG  GLN A  45      17.927  -6.255  19.571  1.00 91.08           H
ATOM    404 2HG  GLN A  45      18.347  -4.894  20.593  1.00 91.08           H
ATOM    405  CD  GLN A  45      18.368  -6.795  21.613  1.00 91.08           C
ATOM    406  OE1 GLN A  45      17.650  -7.446  22.354  1.00 91.08           O
ATOM    407  NE2 GLN A  45      19.697  -6.846  21.630  1.00 91.08           N
ATOM    408 1HE2 GLN A  45      20.227  -6.285  20.994  1.00 91.08           H
ATOM    409 2HE2 GLN A  45      20.165  -7.446  22.279  1.00 91.08           H
ATOM    410  HN  GLN A  45      13.964  -4.755  20.856  1.00 91.08           H
ATOM    411  N   PHE A  46      14.829  -6.155  18.109  1.00 93.02           N
ATOM    412  CA  PHE A  46      14.744  -6.815  16.818  1.00 93.02           C
ATOM    413  C   PHE A  46      14.522  -5.798  15.696  1.00 93.02           C
ATOM    414  O   PHE A  46      15.216  -5.826  14.682  1.00 93.02           O
ATOM    415  HA  PHE A  46      15.690  -7.332  16.655  1.00 93.02           H
ATOM    416  CB  PHE A  46      13.543  -7.761  16.877  1.00 93.02           C
ATOM    417 1HB  PHE A  46      13.743  -8.540  17.613  1.00 93.02           H
ATOM    418 2HB  PHE A  46      12.673  -7.206  17.228  1.00 93.02           H
ATOM    419  CG  PHE A  46      13.203  -8.420  15.539  1.00 93.02           C
ATOM    420  CD1 PHE A  46      12.167  -7.951  14.794  1.00 93.02           C
ATOM    421  HD1 PHE A  46      11.578  -7.106  15.150  1.00 93.02           H
ATOM    422  CD2 PHE A  46      13.937  -9.475  15.095  1.00 93.02           C
ATOM    423  HD2 PHE A  46      14.768  -9.851  15.692  1.00 93.02           H
ATOM    424  CE1 PHE A  46      11.851  -8.563  13.551  1.00 93.02           C
ATOM    425  HE1 PHE A  46      11.021  -8.187  12.954  1.00 93.02           H
ATOM    426  CE2 PHE A  46      13.622 -10.087  13.852  1.00 93.02           C
ATOM    427  HE2 PHE A  46      14.211 -10.933  13.496  1.00 93.02           H
ATOM    428  CZ  PHE A  46      12.586  -9.618  13.107  1.00 93.02           C
ATOM    429  HZ  PHE A  46      12.344 -10.088  12.154  1.00 93.02           H
ATOM    430  HN  PHE A  46      14.114  -6.408  18.761  1.00 93.02           H
ATOM    431  N   ALA A  47      13.550  -4.924  15.917  1.00 91.96           N
ATOM    432  CA  ALA A  47      13.195  -3.932  14.917  1.00 91.96           C
ATOM    433  C   ALA A  47      14.436  -3.116  14.551  1.00 91.96           C
ATOM    434  O   ALA A  47      14.683  -2.848  13.376  1.00 91.96           O
ATOM    435  HA  ALA A  47      12.846  -4.463  14.031  1.00 91.96           H
ATOM    436  CB  ALA A  47      12.058  -3.057  15.447  1.00 91.96           C
ATOM    437 1HB  ALA A  47      11.190  -3.681  15.664  1.00 91.96           H
ATOM    438 2HB  ALA A  47      12.381  -2.554  16.359  1.00 91.96           H
ATOM    439 3HB  ALA A  47      11.791  -2.313  14.697  1.00 91.96           H
ATOM    440  HN  ALA A  47      13.012  -4.887  16.759  1.00 91.96           H
ATOM    441  N   SER A  48      15.185  -2.743  15.579  1.00 92.33           N
ATOM    442  CA  SER A  48      16.242  -1.760  15.417  1.00 92.33           C
ATOM    443  C   SER A  48      17.322  -2.302  14.477  1.00 92.33           C
ATOM    444  O   SER A  48      18.044  -1.532  13.847  1.00 92.33           O
ATOM    445  HA  SER A  48      15.759  -0.886  14.981  1.00 92.33           H
ATOM    446  CB  SER A  48      16.855  -1.383  16.767  1.00 92.33           C
ATOM    447 1HB  SER A  48      17.526  -0.534  16.636  1.00 92.33           H
ATOM    448 2HB  SER A  48      16.065  -1.062  17.447  1.00 92.33           H
ATOM    449  OG  SER A  48      17.571  -2.468  17.351  1.00 92.33           O
ATOM    450  HG  SER A  48      17.960  -2.188  18.228  1.00 92.33           H
ATOM    451  HN  SER A  48      15.078  -3.100  16.507  1.00 92.33           H
ATOM    452  N   HIS A  49      17.396  -3.624  14.414  1.00 93.97           N
ATOM    453  CA  HIS A  49      18.393  -4.278  13.583  1.00 93.97           C
ATOM    454  C   HIS A  49      17.775  -4.643  12.232  1.00 93.97           C
ATOM    455  O   HIS A  49      18.429  -4.534  11.196  1.00 93.97           O
ATOM    456  HA  HIS A  49      19.191  -3.553  13.423  1.00 93.97           H
ATOM    457  CB  HIS A  49      18.995  -5.484  14.305  1.00 93.97           C
ATOM    458 1HB  HIS A  49      18.190  -6.154  14.606  1.00 93.97           H
ATOM    459 2HB  HIS A  49      19.625  -6.036  13.607  1.00 93.97           H
ATOM    460  CG  HIS A  49      19.813  -5.126  15.523  1.00 93.97           C
ATOM    461  ND1 HIS A  49      19.246  -4.883  16.762  1.00 93.97           N
ATOM    462  HD1 HIS A  49      18.269  -4.918  16.975  1.00 93.97           H
ATOM    463  CD2 HIS A  49      21.159  -4.972  15.680  1.00 93.97           C
ATOM    464  HD2 HIS A  49      21.909  -5.092  14.898  1.00 93.97           H
ATOM    465  CE1 HIS A  49      20.216  -4.596  17.618  1.00 93.97           C
ATOM    466  HE1 HIS A  49      20.090  -4.358  18.674  1.00 93.97           H
ATOM    467  NE2 HIS A  49      21.401  -4.652  16.945  1.00 93.97           N
ATOM    468  HN  HIS A  49      16.793  -4.243  14.916  1.00 93.97           H
ATOM    469  N   PHE A  50      16.522  -5.070  12.287  1.00 94.79           N
ATOM    470  CA  PHE A  50      15.900  -5.714  11.142  1.00 94.79           C
ATOM    471  C   PHE A  50      15.380  -4.676  10.145  1.00 94.79           C
ATOM    472  O   PHE A  50      15.605  -4.799   8.942  1.00 94.79           O
ATOM    473  HA  PHE A  50      16.663  -6.326  10.661  1.00 94.79           H
ATOM    474  CB  PHE A  50      14.720  -6.529  11.674  1.00 94.79           C
ATOM    475 1HB  PHE A  50      15.088  -7.249  12.404  1.00 94.79           H
ATOM    476 2HB  PHE A  50      14.038  -5.862  12.201  1.00 94.79           H
ATOM    477  CG  PHE A  50      13.941  -7.277  10.590  1.00 94.79           C
ATOM    478  CD1 PHE A  50      12.706  -6.845  10.219  1.00 94.79           C
ATOM    479  HD1 PHE A  50      12.271  -5.965  10.693  1.00 94.79           H
ATOM    480  CD2 PHE A  50      14.484  -8.375   9.998  1.00 94.79           C
ATOM    481  HD2 PHE A  50      15.473  -8.721  10.295  1.00 94.79           H
ATOM    482  CE1 PHE A  50      11.984  -7.539   9.212  1.00 94.79           C
ATOM    483  HE1 PHE A  50      10.994  -7.193   8.915  1.00 94.79           H
ATOM    484  CE2 PHE A  50      13.761  -9.069   8.991  1.00 94.79           C
ATOM    485  HE2 PHE A  50      14.196  -9.949   8.517  1.00 94.79           H
ATOM    486  CZ  PHE A  50      12.527  -8.637   8.620  1.00 94.79           C
ATOM    487  HZ  PHE A  50      11.972  -9.169   7.848  1.00 94.79           H
ATOM    488  HN  PHE A  50      15.936  -4.983  13.092  1.00 94.79           H
ATOM    489  N   LEU A  51      14.694  -3.678  10.683  1.00 94.39           N
ATOM    490  CA  LEU A  51      13.844  -2.829   9.866  1.00 94.39           C
ATOM    491  C   LEU A  51      14.718  -1.887   9.035  1.00 94.39           C
ATOM    492  O   LEU A  51      14.568  -1.809   7.817  1.00 94.39           O
ATOM    493  HA  LEU A  51      13.291  -3.477   9.185  1.00 94.39           H
ATOM    494  CB  LEU A  51      12.814  -2.105  10.736  1.00 94.39           C
ATOM    495 1HB  LEU A  51      13.349  -1.507  11.474  1.00 94.39           H
ATOM    496 2HB  LEU A  51      12.259  -1.411  10.106  1.00 94.39           H
ATOM    497  CG  LEU A  51      11.812  -2.997  11.472  1.00 94.39           C
ATOM    498  HG  LEU A  51      12.368  -3.658  12.137  1.00 94.39           H
ATOM    499  CD1 LEU A  51      10.874  -2.162  12.346  1.00 94.39           C
ATOM    500 1HD1 LEU A  51      11.458  -1.611  13.083  1.00 94.39           H
ATOM    501 2HD1 LEU A  51      10.323  -1.460  11.720  1.00 94.39           H
ATOM    502 3HD1 LEU A  51      10.172  -2.820  12.857  1.00 94.39           H
ATOM    503  CD2 LEU A  51      11.044  -3.884  10.490  1.00 94.39           C
ATOM    504 1HD2 LEU A  51      10.500  -3.257   9.783  1.00 94.39           H
ATOM    505 2HD2 LEU A  51      11.745  -4.519   9.949  1.00 94.39           H
ATOM    506 3HD2 LEU A  51      10.338  -4.507  11.040  1.00 94.39           H
ATOM    507  HN  LEU A  51      14.712  -3.447  11.655  1.00 94.39           H
ATOM    508  N   PRO A  52      15.643  -1.159   9.675  1.00 95.56           N
ATOM    509  CA  PRO A  52      16.328  -0.052   9.005  1.00 95.56           C
ATOM    510  C   PRO A  52      16.954  -0.475   7.686  1.00 95.56           C
ATOM    511  O   PRO A  52      16.717   0.151   6.654  1.00 95.56           O
ATOM    512  HA  PRO A  52      15.613   0.728   8.744  1.00 95.56           H
ATOM    513  CB  PRO A  52      17.386   0.387  10.020  1.00 95.56           C
ATOM    514 1HB  PRO A  52      18.334  -0.124   9.858  1.00 95.56           H
ATOM    515 2HB  PRO A  52      17.586   1.457   9.953  1.00 95.56           H
ATOM    516  CG  PRO A  52      16.765   0.013  11.360  1.00 95.56           C
ATOM    517 1HG  PRO A  52      17.517  -0.067  12.146  1.00 95.56           H
ATOM    518 2HG  PRO A  52      16.048   0.761  11.697  1.00 95.56           H
ATOM    519  CD  PRO A  52      16.102  -1.323  11.067  1.00 95.56           C
ATOM    520 1HD  PRO A  52      16.803  -2.152  11.162  1.00 95.56           H
ATOM    521 2HD  PRO A  52      15.279  -1.525  11.751  1.00 95.56           H
ATOM    522  N   PRO A  53      17.763  -1.542   7.687  1.00 96.86           N
ATOM    523  CA  PRO A  53      18.425  -1.990   6.459  1.00 96.86           C
ATOM    524  C   PRO A  53      17.442  -2.199   5.318  1.00 96.86           C
ATOM    525  O   PRO A  53      17.714  -1.816   4.181  1.00 96.86           O
ATOM    526  HA  PRO A  53      19.114  -1.223   6.104  1.00 96.86           H
ATOM    527  CB  PRO A  53      19.105  -3.297   6.869  1.00 96.86           C
ATOM    528 1HB  PRO A  53      18.464  -4.159   6.681  1.00 96.86           H
ATOM    529 2HB  PRO A  53      20.028  -3.461   6.313  1.00 96.86           H
ATOM    530  CG  PRO A  53      19.370  -3.106   8.357  1.00 96.86           C
ATOM    531 1HG  PRO A  53      19.523  -4.057   8.867  1.00 96.86           H
ATOM    532 2HG  PRO A  53      20.269  -2.515   8.535  1.00 96.86           H
ATOM    533  CD  PRO A  53      18.115  -2.395   8.837  1.00 96.86           C
ATOM    534 1HD  PRO A  53      17.316  -3.099   9.072  1.00 96.86           H
ATOM    535 2HD  PRO A  53      18.299  -1.814   9.740  1.00 96.86           H
ATOM    536  N   LEU A  54      16.314  -2.806   5.655  1.00 96.29           N
ATOM    537  CA  LEU A  54      15.346  -3.201   4.646  1.00 96.29           C
ATOM    538  C   LEU A  54      14.663  -1.952   4.084  1.00 96.29           C
ATOM    539  O   LEU A  54      14.479  -1.831   2.874  1.00 96.29           O
ATOM    540  HA  LEU A  54      15.895  -3.686   3.839  1.00 96.29           H
ATOM    541  CB  LEU A  54      14.369  -4.233   5.214  1.00 96.29           C
ATOM    542 1HB  LEU A  54      13.913  -3.816   6.112  1.00 96.29           H
ATOM    543 2HB  LEU A  54      13.569  -4.383   4.490  1.00 96.29           H
ATOM    544  CG  LEU A  54      14.965  -5.597   5.565  1.00 96.29           C
ATOM    545  HG  LEU A  54      15.778  -5.443   6.275  1.00 96.29           H
ATOM    546  CD1 LEU A  54      13.928  -6.488   6.253  1.00 96.29           C
ATOM    547 1HD1 LEU A  54      13.589  -6.008   7.171  1.00 96.29           H
ATOM    548 2HD1 LEU A  54      13.079  -6.638   5.586  1.00 96.29           H
ATOM    549 3HD1 LEU A  54      14.378  -7.451   6.492  1.00 96.29           H
ATOM    550  CD2 LEU A  54      15.566  -6.268   4.329  1.00 96.29           C
ATOM    551 1HD2 LEU A  54      14.789  -6.409   3.578  1.00 96.29           H
ATOM    552 2HD2 LEU A  54      16.356  -5.637   3.921  1.00 96.29           H
ATOM    553 3HD2 LEU A  54      15.983  -7.236   4.607  1.00 96.29           H
ATOM    554  HN  LEU A  54      16.058  -3.029   6.596  1.00 96.29           H
ATOM    555  N   TYR A  55      14.305  -1.054   4.991  1.00 95.38           N
ATOM    556  CA  TYR A  55      13.595   0.154   4.608  1.00 95.38           C
ATOM    557  C   TYR A  55      14.455   1.030   3.695  1.00 95.38           C
ATOM    558  O   TYR A  55      13.944   1.657   2.768  1.00 95.38           O
ATOM    559  HA  TYR A  55      12.693  -0.142   4.071  1.00 95.38           H
ATOM    560  CB  TYR A  55      13.318   0.911   5.908  1.00 95.38           C
ATOM    561 1HB  TYR A  55      14.227   0.924   6.510  1.00 95.38           H
ATOM    562 2HB  TYR A  55      13.078   1.947   5.670  1.00 95.38           H
ATOM    563  CG  TYR A  55      12.180   0.319   6.743  1.00 95.38           C
ATOM    564  CD1 TYR A  55      11.483  -0.779   6.279  1.00 95.38           C
ATOM    565  HD1 TYR A  55      11.744  -1.223   5.319  1.00 95.38           H
ATOM    566  CD2 TYR A  55      11.851   0.882   7.959  1.00 95.38           C
ATOM    567  HD2 TYR A  55      12.401   1.749   8.325  1.00 95.38           H
ATOM    568  CE1 TYR A  55      10.413  -1.336   7.065  1.00 95.38           C
ATOM    569  HE1 TYR A  55       9.854  -2.202   6.710  1.00 95.38           H
ATOM    570  CE2 TYR A  55      10.780   0.325   8.744  1.00 95.38           C
ATOM    571  HE2 TYR A  55      10.510   0.760   9.706  1.00 95.38           H
ATOM    572  CZ  TYR A  55      10.114  -0.757   8.258  1.00 95.38           C
ATOM    573  OH  TYR A  55       9.103  -1.283   9.000  1.00 95.38           O
ATOM    574  HH  TYR A  55       8.650  -2.015   8.491  1.00 95.38           H
ATOM    575  HN  TYR A  55      14.493  -1.142   5.969  1.00 95.38           H
ATOM    576  N   TRP A  56      15.747   1.046   3.990  1.00 96.88           N
ATOM    577  CA  TRP A  56      16.695   1.768   3.158  1.00 96.88           C
ATOM    578  C   TRP A  56      16.745   1.081   1.792  1.00 96.88           C
ATOM    579  O   TRP A  56      16.752   1.747   0.758  1.00 96.88           O
ATOM    580  HA  TRP A  56      16.331   2.790   3.048  1.00 96.88           H
ATOM    581  CB  TRP A  56      18.064   1.853   3.836  1.00 96.88           C
ATOM    582 1HB  TRP A  56      18.226   0.947   4.419  1.00 96.88           H
ATOM    583 2HB  TRP A  56      18.837   1.879   3.067  1.00 96.88           H
ATOM    584  CG  TRP A  56      18.232   3.068   4.750  1.00 96.88           C
ATOM    585  CD1 TRP A  56      18.364   3.086   6.083  1.00 96.88           C
ATOM    586  HD1 TRP A  56      18.368   2.195   6.711  1.00 96.88           H
ATOM    587  CD2 TRP A  56      18.282   4.451   4.341  1.00 96.88           C
ATOM    588  NE1 TRP A  56      18.494   4.374   6.562  1.00 96.88           N
ATOM    589  HE1 TRP A  56      18.605   4.641   7.519  1.00 96.88           H
ATOM    590  CE2 TRP A  56      18.442   5.230   5.468  1.00 96.88           C
ATOM    591  CE3 TRP A  56      18.193   5.025   3.060  1.00 96.88           C
ATOM    592  HE3 TRP A  56      18.067   4.432   2.155  1.00 96.88           H
ATOM    593  CZ2 TRP A  56      18.528   6.627   5.429  1.00 96.88           C
ATOM    594  HZ2 TRP A  56      18.655   7.220   6.335  1.00 96.88           H
ATOM    595  CZ3 TRP A  56      18.281   6.422   3.038  1.00 96.88           C
ATOM    596  HZ3 TRP A  56      18.218   6.919   2.070  1.00 96.88           H
ATOM    597  CH2 TRP A  56      18.443   7.221   4.164  1.00 96.88           C
ATOM    598  HH2 TRP A  56      18.503   8.305   4.063  1.00 96.88           H
ATOM    599  HN  TRP A  56      16.146   0.578   4.778  1.00 96.88           H
ATOM    600  N   LEU A  57      16.780  -0.243   1.833  1.00 96.96           N
ATOM    601  CA  LEU A  57      16.851  -1.028   0.612  1.00 96.96           C
ATOM    602  C   LEU A  57      15.619  -0.738  -0.248  1.00 96.96           C
ATOM    603  O   LEU A  57      15.743  -0.421  -1.430  1.00 96.96           O
ATOM    604  HA  LEU A  57      17.737  -0.703   0.066  1.00 96.96           H
ATOM    605  CB  LEU A  57      17.039  -2.511   0.938  1.00 96.96           C
ATOM    606 1HB  LEU A  57      17.970  -2.626   1.491  1.00 96.96           H
ATOM    607 2HB  LEU A  57      16.233  -2.821   1.603  1.00 96.96           H
ATOM    608  CG  LEU A  57      17.068  -3.462  -0.260  1.00 96.96           C
ATOM    609  HG  LEU A  57      16.175  -3.285  -0.860  1.00 96.96           H
ATOM    610  CD1 LEU A  57      18.277  -3.179  -1.155  1.00 96.96           C
ATOM    611 1HD1 LEU A  57      18.224  -2.155  -1.524  1.00 96.96           H
ATOM    612 2HD1 LEU A  57      19.194  -3.312  -0.580  1.00 96.96           H
ATOM    613 3HD1 LEU A  57      18.274  -3.870  -1.999  1.00 96.96           H
ATOM    614  CD2 LEU A  57      17.023  -4.921   0.197  1.00 96.96           C
ATOM    615 1HD2 LEU A  57      17.885  -5.130   0.831  1.00 96.96           H
ATOM    616 2HD2 LEU A  57      16.106  -5.097   0.760  1.00 96.96           H
ATOM    617 3HD2 LEU A  57      17.045  -5.576  -0.674  1.00 96.96           H
ATOM    618  HN  LEU A  57      16.760  -0.778   2.678  1.00 96.96           H
ATOM    619  N   VAL A  58      14.458  -0.857   0.379  1.00 96.20           N
ATOM    620  CA  VAL A  58      13.202  -0.690  -0.333  1.00 96.20           C
ATOM    621  C   VAL A  58      13.132   0.726  -0.909  1.00 96.20           C
ATOM    622  O   VAL A  58      12.719   0.915  -2.052  1.00 96.20           O
ATOM    623  HA  VAL A  58      13.193  -1.404  -1.156  1.00 96.20           H
ATOM    624  CB  VAL A  58      12.029  -1.018   0.592  1.00 96.20           C
ATOM    625  HB  VAL A  58      12.124  -0.402   1.486  1.00 96.20           H
ATOM    626  CG1 VAL A  58      10.694  -0.677  -0.073  1.00 96.20           C
ATOM    627 1HG1 VAL A  58      10.667   0.387  -0.308  1.00 96.20           H
ATOM    628 2HG1 VAL A  58      10.588  -1.254  -0.991  1.00 96.20           H
ATOM    629 3HG1 VAL A  58       9.877  -0.920   0.606  1.00 96.20           H
ATOM    630  CG2 VAL A  58      12.066  -2.485   1.026  1.00 96.20           C
ATOM    631 1HG2 VAL A  58      12.007  -3.125   0.146  1.00 96.20           H
ATOM    632 2HG2 VAL A  58      12.996  -2.683   1.558  1.00 96.20           H
ATOM    633 3HG2 VAL A  58      11.221  -2.691   1.683  1.00 96.20           H
ATOM    634  HN  VAL A  58      14.367  -1.063   1.353  1.00 96.20           H
ATOM    635  N   PHE A  59      13.542   1.684  -0.091  1.00 97.25           N
ATOM    636  CA  PHE A  59      13.551   3.075  -0.512  1.00 97.25           C
ATOM    637  C   PHE A  59      14.356   3.252  -1.801  1.00 97.25           C
ATOM    638  O   PHE A  59      13.854   3.803  -2.780  1.00 97.25           O
ATOM    639  HA  PHE A  59      12.515   3.366  -0.690  1.00 97.25           H
ATOM    640  CB  PHE A  59      14.218   3.877   0.606  1.00 97.25           C
ATOM    641 1HB  PHE A  59      13.576   3.857   1.487  1.00 97.25           H
ATOM    642 2HB  PHE A  59      15.153   3.388   0.882  1.00 97.25           H
ATOM    643  CG  PHE A  59      14.511   5.333   0.239  1.00 97.25           C
ATOM    644  CD1 PHE A  59      15.796   5.773   0.171  1.00 97.25           C
ATOM    645  HD1 PHE A  59      16.618   5.087   0.378  1.00 97.25           H
ATOM    646  CD2 PHE A  59      13.485   6.188  -0.020  1.00 97.25           C
ATOM    647  HD2 PHE A  59      12.455   5.836   0.034  1.00 97.25           H
ATOM    648  CE1 PHE A  59      16.067   7.124  -0.170  1.00 97.25           C
ATOM    649  HE1 PHE A  59      17.097   7.476  -0.224  1.00 97.25           H
ATOM    650  CE2 PHE A  59      13.756   7.540  -0.361  1.00 97.25           C
ATOM    651  HE2 PHE A  59      12.934   8.225  -0.568  1.00 97.25           H
ATOM    652  CZ  PHE A  59      15.041   7.979  -0.429  1.00 97.25           C
ATOM    653  HZ  PHE A  59      15.250   9.016  -0.691  1.00 97.25           H
ATOM    654  HN  PHE A  59      13.862   1.523   0.843  1.00 97.25           H
ATOM    655  N   ILE A  60      15.591   2.774  -1.760  1.00 97.41           N
ATOM    656  CA  ILE A  60      16.525   3.020  -2.845  1.00 97.41           C
ATOM    657  C   ILE A  60      15.984   2.393  -4.131  1.00 97.41           C
ATOM    658  O   ILE A  60      15.878   3.064  -5.157  1.00 97.41           O
ATOM    659  HA  ILE A  60      16.584   4.100  -2.986  1.00 97.41           H
ATOM    660  CB  ILE A  60      17.926   2.536  -2.466  1.00 97.41           C
ATOM    661  HB  ILE A  60      17.842   1.524  -2.069  1.00 97.41           H
ATOM    662  CG1 ILE A  60      18.527   3.407  -1.361  1.00 97.41           C
ATOM    663 1HG1 ILE A  60      18.804   4.379  -1.770  1.00 97.41           H
ATOM    664 2HG1 ILE A  60      17.781   3.586  -0.588  1.00 97.41           H
ATOM    665  CG2 ILE A  60      18.833   2.464  -3.696  1.00 97.41           C
ATOM    666 1HG2 ILE A  60      18.407   1.770  -4.421  1.00 97.41           H
ATOM    667 2HG2 ILE A  60      18.915   3.453  -4.146  1.00 97.41           H
ATOM    668 3HG2 ILE A  60      19.822   2.117  -3.399  1.00 97.41           H
ATOM    669  CD1 ILE A  60      19.758   2.738  -0.745  1.00 97.41           C
ATOM    670 1HD1 ILE A  60      19.473   1.778  -0.316  1.00 97.41           H
ATOM    671 2HD1 ILE A  60      20.512   2.583  -1.516  1.00 97.41           H
ATOM    672 3HD1 ILE A  60      20.165   3.379   0.038  1.00 97.41           H
ATOM    673  HN  ILE A  60      15.954   2.228  -1.005  1.00 97.41           H
ATOM    674  N   VAL A  61      15.656   1.113  -4.035  1.00 96.06           N
ATOM    675  CA  VAL A  61      15.267   0.349  -5.208  1.00 96.06           C
ATOM    676  C   VAL A  61      13.959   0.912  -5.767  1.00 96.06           C
ATOM    677  O   VAL A  61      13.805   1.048  -6.979  1.00 96.06           O
ATOM    678  HA  VAL A  61      16.050   0.473  -5.956  1.00 96.06           H
ATOM    679  CB  VAL A  61      15.177  -1.138  -4.859  1.00 96.06           C
ATOM    680  HB  VAL A  61      14.464  -1.248  -4.042  1.00 96.06           H
ATOM    681  CG1 VAL A  61      14.659  -1.950  -6.048  1.00 96.06           C
ATOM    682 1HG1 VAL A  61      13.666  -1.595  -6.325  1.00 96.06           H
ATOM    683 2HG1 VAL A  61      15.337  -1.830  -6.893  1.00 96.06           H
ATOM    684 3HG1 VAL A  61      14.605  -3.003  -5.772  1.00 96.06           H
ATOM    685  CG2 VAL A  61      16.528  -1.671  -4.378  1.00 96.06           C
ATOM    686 1HG2 VAL A  61      17.271  -1.541  -5.165  1.00 96.06           H
ATOM    687 2HG2 VAL A  61      16.840  -1.121  -3.489  1.00 96.06           H
ATOM    688 3HG2 VAL A  61      16.436  -2.730  -4.136  1.00 96.06           H
ATOM    689  HN  VAL A  61      15.654   0.599  -3.176  1.00 96.06           H
ATOM    690  N   GLY A  62      13.049   1.225  -4.855  1.00 96.29           N
ATOM    691  CA  GLY A  62      11.737   1.712  -5.244  1.00 96.29           C
ATOM    692  C   GLY A  62      11.836   3.090  -5.901  1.00 96.29           C
ATOM    693  O   GLY A  62      11.173   3.353  -6.903  1.00 96.29           O
ATOM    694 1HA  GLY A  62      11.274   1.008  -5.936  1.00 96.29           H
ATOM    695 2HA  GLY A  62      11.092   1.769  -4.367  1.00 96.29           H
ATOM    696  HN  GLY A  62      13.197   1.150  -3.869  1.00 96.29           H
ATOM    697  N   ALA A  63      12.669   3.934  -5.309  1.00 96.84           N
ATOM    698  CA  ALA A  63      12.814   5.300  -5.784  1.00 96.84           C
ATOM    699  C   ALA A  63      13.344   5.283  -7.219  1.00 96.84           C
ATOM    700  O   ALA A  63      12.834   5.995  -8.082  1.00 96.84           O
ATOM    701  HA  ALA A  63      11.826   5.760  -5.777  1.00 96.84           H
ATOM    702  CB  ALA A  63      13.727   6.077  -4.834  1.00 96.84           C
ATOM    703 1HB  ALA A  63      13.290   6.084  -3.835  1.00 96.84           H
ATOM    704 2HB  ALA A  63      14.706   5.599  -4.799  1.00 96.84           H
ATOM    705 3HB  ALA A  63      13.835   7.101  -5.191  1.00 96.84           H
ATOM    706  HN  ALA A  63      13.238   3.698  -4.521  1.00 96.84           H
ATOM    707  N   LEU A  64      14.362   4.461  -7.430  1.00 95.53           N
ATOM    708  CA  LEU A  64      14.981   4.357  -8.741  1.00 95.53           C
ATOM    709  C   LEU A  64      13.960   3.808  -9.739  1.00 95.53           C
ATOM    710  O   LEU A  64      13.803   4.349 -10.832  1.00 95.53           O
ATOM    711  HA  LEU A  64      15.260   5.364  -9.051  1.00 95.53           H
ATOM    712  CB  LEU A  64      16.268   3.534  -8.662  1.00 95.53           C
ATOM    713 1HB  LEU A  64      16.036   2.577  -8.195  1.00 95.53           H
ATOM    714 2HB  LEU A  64      16.603   3.321  -9.677  1.00 95.53           H
ATOM    715  CG  LEU A  64      17.428   4.175  -7.896  1.00 95.53           C
ATOM    716  HG  LEU A  64      17.073   4.445  -6.902  1.00 95.53           H
ATOM    717  CD1 LEU A  64      18.577   3.182  -7.711  1.00 95.53           C
ATOM    718 1HD1 LEU A  64      18.224   2.317  -7.150  1.00 95.53           H
ATOM    719 2HD1 LEU A  64      18.939   2.859  -8.687  1.00 95.53           H
ATOM    720 3HD1 LEU A  64      19.388   3.663  -7.164  1.00 95.53           H
ATOM    721  CD2 LEU A  64      17.889   5.465  -8.578  1.00 95.53           C
ATOM    722 1HD2 LEU A  64      18.220   5.242  -9.592  1.00 95.53           H
ATOM    723 2HD2 LEU A  64      17.060   6.172  -8.613  1.00 95.53           H
ATOM    724 3HD2 LEU A  64      18.713   5.899  -8.013  1.00 95.53           H
ATOM    725  HN  LEU A  64      14.763   3.875  -6.726  1.00 95.53           H
ATOM    726  N   GLY A  65      13.293   2.740  -9.328  1.00 93.83           N
ATOM    727  CA  GLY A  65      12.404   2.021 -10.224  1.00 93.83           C
ATOM    728  C   GLY A  65      11.253   2.915 -10.689  1.00 93.83           C
ATOM    729  O   GLY A  65      10.997   3.032 -11.886  1.00 93.83           O
ATOM    730 1HA  GLY A  65      12.964   1.665 -11.089  1.00 93.83           H
ATOM    731 2HA  GLY A  65      12.005   1.141  -9.719  1.00 93.83           H
ATOM    732  HN  GLY A  65      13.352   2.366  -8.402  1.00 93.83           H
ATOM    733  N   ASN A  66      10.590   3.524  -9.717  1.00 94.56           N
ATOM    734  CA  ASN A  66       9.381   4.280  -9.996  1.00 94.56           C
ATOM    735  C   ASN A  66       9.750   5.577 -10.719  1.00 94.56           C
ATOM    736  O   ASN A  66       8.991   6.063 -11.556  1.00 94.56           O
ATOM    737  HA  ASN A  66       8.766   3.622 -10.609  1.00 94.56           H
ATOM    738  CB  ASN A  66       8.653   4.652  -8.702  1.00 94.56           C
ATOM    739 1HB  ASN A  66       9.364   5.062  -7.985  1.00 94.56           H
ATOM    740 2HB  ASN A  66       7.919   5.432  -8.905  1.00 94.56           H
ATOM    741  CG  ASN A  66       7.955   3.432  -8.096  1.00 94.56           C
ATOM    742  OD1 ASN A  66       7.060   2.843  -8.679  1.00 94.56           O
ATOM    743  ND2 ASN A  66       8.414   3.087  -6.897  1.00 94.56           N
ATOM    744 1HD2 ASN A  66       9.152   3.613  -6.473  1.00 94.56           H
ATOM    745 2HD2 ASN A  66       8.021   2.302  -6.418  1.00 94.56           H
ATOM    746  HN  ASN A  66      10.865   3.507  -8.756  1.00 94.56           H
ATOM    747  N   SER A  67      10.917   6.100 -10.370  1.00 94.43           N
ATOM    748  CA  SER A  67      11.438   7.280 -11.038  1.00 94.43           C
ATOM    749  C   SER A  67      11.653   6.988 -12.524  1.00 94.43           C
ATOM    750  O   SER A  67      11.411   7.847 -13.371  1.00 94.43           O
ATOM    751  HA  SER A  67      10.675   8.047 -10.905  1.00 94.43           H
ATOM    752  CB  SER A  67      12.745   7.746 -10.394  1.00 94.43           C
ATOM    753 1HB  SER A  67      13.479   6.942 -10.442  1.00 94.43           H
ATOM    754 2HB  SER A  67      13.151   8.583 -10.962  1.00 94.43           H
ATOM    755  OG  SER A  67      12.561   8.140  -9.037  1.00 94.43           O
ATOM    756  HG  SER A  67      13.025   7.496  -8.428  1.00 94.43           H
ATOM    757  HN  SER A  67      11.501   5.731  -9.647  1.00 94.43           H
ATOM    758  N   LEU A  68      12.105   5.773 -12.797  1.00 91.80           N
ATOM    759  CA  LEU A  68      12.337   5.350 -14.167  1.00 91.80           C
ATOM    760  C   LEU A  68      11.003   5.305 -14.915  1.00 91.80           C
ATOM    761  O   LEU A  68      10.927   5.693 -16.080  1.00 91.80           O
ATOM    762  HA  LEU A  68      12.971   6.101 -14.638  1.00 91.80           H
ATOM    763  CB  LEU A  68      13.104   4.027 -14.197  1.00 91.80           C
ATOM    764 1HB  LEU A  68      14.028   4.152 -13.635  1.00 91.80           H
ATOM    765 2HB  LEU A  68      12.512   3.275 -13.675  1.00 91.80           H
ATOM    766  CG  LEU A  68      13.453   3.486 -15.585  1.00 91.80           C
ATOM    767  HG  LEU A  68      12.535   3.422 -16.168  1.00 91.80           H
ATOM    768  CD1 LEU A  68      14.393   4.440 -16.325  1.00 91.80           C
ATOM    769 1HD1 LEU A  68      13.909   5.410 -16.440  1.00 91.80           H
ATOM    770 2HD1 LEU A  68      15.314   4.559 -15.754  1.00 91.80           H
ATOM    771 3HD1 LEU A  68      14.626   4.031 -17.308  1.00 91.80           H
ATOM    772  CD2 LEU A  68      14.029   2.071 -15.493  1.00 91.80           C
ATOM    773 1HD2 LEU A  68      14.934   2.086 -14.885  1.00 91.80           H
ATOM    774 2HD2 LEU A  68      13.295   1.409 -15.035  1.00 91.80           H
ATOM    775 3HD2 LEU A  68      14.269   1.711 -16.493  1.00 91.80           H
ATOM    776  HN  LEU A  68      12.311   5.084 -12.101  1.00 91.80           H
ATOM    777  N   VAL A  69       9.984   4.828 -14.215  1.00 91.43           N
ATOM    778  CA  VAL A  69       8.665   4.696 -14.809  1.00 91.43           C
ATOM    779  C   VAL A  69       8.182   6.069 -15.280  1.00 91.43           C
ATOM    780  O   VAL A  69       7.700   6.210 -16.403  1.00 91.43           O
ATOM    781  HA  VAL A  69       8.758   4.041 -15.675  1.00 91.43           H
ATOM    782  CB  VAL A  69       7.708   4.034 -13.816  1.00 91.43           C
ATOM    783  HB  VAL A  69       7.744   4.601 -12.886  1.00 91.43           H
ATOM    784  CG1 VAL A  69       6.268   4.071 -14.333  1.00 91.43           C
ATOM    785 1HG1 VAL A  69       5.961   5.107 -14.477  1.00 91.43           H
ATOM    786 2HG1 VAL A  69       6.209   3.539 -15.282  1.00 91.43           H
ATOM    787 3HG1 VAL A  69       5.609   3.594 -13.607  1.00 91.43           H
ATOM    788  CG2 VAL A  69       8.143   2.599 -13.508  1.00 91.43           C
ATOM    789 1HG2 VAL A  69       8.149   2.016 -14.429  1.00 91.43           H
ATOM    790 2HG2 VAL A  69       9.143   2.608 -13.076  1.00 91.43           H
ATOM    791 3HG2 VAL A  69       7.445   2.153 -12.799  1.00 91.43           H
ATOM    792  HN  VAL A  69      10.049   4.536 -13.261  1.00 91.43           H
ATOM    793  N   ILE A  70       8.327   7.046 -14.398  1.00 91.84           N
ATOM    794  CA  ILE A  70       7.865   8.393 -14.689  1.00 91.84           C
ATOM    795  C   ILE A  70       8.638   8.944 -15.889  1.00 91.84           C
ATOM    796  O   ILE A  70       8.053   9.558 -16.780  1.00 91.84           O
ATOM    797  HA  ILE A  70       6.811   8.325 -14.959  1.00 91.84           H
ATOM    798  CB  ILE A  70       7.957   9.273 -13.441  1.00 91.84           C
ATOM    799  HB  ILE A  70       8.973   9.208 -13.052  1.00 91.84           H
ATOM    800  CG1 ILE A  70       7.019   8.768 -12.343  1.00 91.84           C
ATOM    801 1HG1 ILE A  70       5.985   8.836 -12.684  1.00 91.84           H
ATOM    802 2HG1 ILE A  70       7.220   7.716 -12.144  1.00 91.84           H
ATOM    803  CG2 ILE A  70       7.698  10.741 -13.785  1.00 91.84           C
ATOM    804 1HG2 ILE A  70       8.440  11.081 -14.508  1.00 91.84           H
ATOM    805 2HG2 ILE A  70       6.701  10.844 -14.213  1.00 91.84           H
ATOM    806 3HG2 ILE A  70       7.770  11.345 -12.881  1.00 91.84           H
ATOM    807  CD1 ILE A  70       7.192   9.579 -11.058  1.00 91.84           C
ATOM    808 1HD1 ILE A  70       8.221   9.489 -10.707  1.00 91.84           H
ATOM    809 2HD1 ILE A  70       6.966  10.627 -11.256  1.00 91.84           H
ATOM    810 3HD1 ILE A  70       6.514   9.199 -10.294  1.00 91.84           H
ATOM    811  HN  ILE A  70       8.751   6.930 -13.499  1.00 91.84           H
ATOM    812  N   LEU A  71       9.941   8.705 -15.874  1.00 89.84           N
ATOM    813  CA  LEU A  71      10.813   9.244 -16.903  1.00 89.84           C
ATOM    814  C   LEU A  71      10.431   8.642 -18.256  1.00 89.84           C
ATOM    815  O   LEU A  71      10.375   9.350 -19.261  1.00 89.84           O
ATOM    816  HA  LEU A  71      10.644  10.320 -16.943  1.00 89.84           H
ATOM    817  CB  LEU A  71      12.281   9.030 -16.527  1.00 89.84           C
ATOM    818 1HB  LEU A  71      12.466   9.521 -15.572  1.00 89.84           H
ATOM    819 2HB  LEU A  71      12.445   7.964 -16.375  1.00 89.84           H
ATOM    820  CG  LEU A  71      13.312   9.538 -17.537  1.00 89.84           C
ATOM    821  HG  LEU A  71      12.857  10.342 -18.115  1.00 89.84           H
ATOM    822  CD1 LEU A  71      14.532  10.126 -16.826  1.00 89.84           C
ATOM    823 1HD1 LEU A  71      14.219  10.960 -16.198  1.00 89.84           H
ATOM    824 2HD1 LEU A  71      14.997   9.359 -16.207  1.00 89.84           H
ATOM    825 3HD1 LEU A  71      15.250  10.479 -17.567  1.00 89.84           H
ATOM    826  CD2 LEU A  71      13.701   8.435 -18.525  1.00 89.84           C
ATOM    827 1HD2 LEU A  71      14.129   7.594 -17.980  1.00 89.84           H
ATOM    828 2HD2 LEU A  71      12.815   8.104 -19.066  1.00 89.84           H
ATOM    829 3HD2 LEU A  71      14.435   8.823 -19.231  1.00 89.84           H
ATOM    830  HN  LEU A  71      10.400   8.154 -15.176  1.00 89.84           H
ATOM    831  N   VAL A  72      10.177   7.342 -18.239  1.00 87.14           N
ATOM    832  CA  VAL A  72       9.816   6.634 -19.456  1.00 87.14           C
ATOM    833  C   VAL A  72       8.513   7.214 -20.010  1.00 87.14           C
ATOM    834  O   VAL A  72       8.387   7.425 -21.215  1.00 87.14           O
ATOM    835  HA  VAL A  72      10.611   6.801 -20.182  1.00 87.14           H
ATOM    836  CB  VAL A  72       9.732   5.131 -19.181  1.00 87.14           C
ATOM    837  HB  VAL A  72       9.082   4.984 -18.319  1.00 87.14           H
ATOM    838  CG1 VAL A  72       9.113   4.391 -20.368  1.00 87.14           C
ATOM    839 1HG1 VAL A  72       8.107   4.770 -20.548  1.00 87.14           H
ATOM    840 2HG1 VAL A  72       9.725   4.550 -21.256  1.00 87.14           H
ATOM    841 3HG1 VAL A  72       9.065   3.325 -20.147  1.00 87.14           H
ATOM    842  CG2 VAL A  72      11.108   4.559 -18.836  1.00 87.14           C
ATOM    843 1HG2 VAL A  72      11.790   4.724 -19.670  1.00 87.14           H
ATOM    844 2HG2 VAL A  72      11.495   5.056 -17.946  1.00 87.14           H
ATOM    845 3HG2 VAL A  72      11.020   3.490 -18.645  1.00 87.14           H
ATOM    846  HN  VAL A  72      10.216   6.775 -17.416  1.00 87.14           H
ATOM    847  N   TYR A  73       7.577   7.455 -19.104  1.00 85.56           N
ATOM    848  CA  TYR A  73       6.284   7.996 -19.489  1.00 85.56           C
ATOM    849  C   TYR A  73       6.441   9.353 -20.177  1.00 85.56           C
ATOM    850  O   TYR A  73       5.747   9.644 -21.150  1.00 85.56           O
ATOM    851  HA  TYR A  73       5.821   7.296 -20.184  1.00 85.56           H
ATOM    852  CB  TYR A  73       5.502   8.184 -18.188  1.00 85.56           C
ATOM    853 1HB  TYR A  73       5.430   7.224 -17.677  1.00 85.56           H
ATOM    854 2HB  TYR A  73       6.061   8.852 -17.533  1.00 85.56           H
ATOM    855  CG  TYR A  73       4.093   8.747 -18.385  1.00 85.56           C
ATOM    856  CD1 TYR A  73       3.896  10.112 -18.434  1.00 85.56           C
ATOM    857  HD1 TYR A  73       4.745  10.789 -18.332  1.00 85.56           H
ATOM    858  CD2 TYR A  73       3.019   7.890 -18.514  1.00 85.56           C
ATOM    859  HD2 TYR A  73       3.174   6.812 -18.475  1.00 85.56           H
ATOM    860  CE1 TYR A  73       2.570  10.643 -18.619  1.00 85.56           C
ATOM    861  HE1 TYR A  73       2.401  11.719 -18.660  1.00 85.56           H
ATOM    862  CE2 TYR A  73       1.693   8.421 -18.700  1.00 85.56           C
ATOM    863  HE2 TYR A  73       0.836   7.755 -18.803  1.00 85.56           H
ATOM    864  CZ  TYR A  73       1.534   9.771 -18.743  1.00 85.56           C
ATOM    865  OH  TYR A  73       0.282  10.271 -18.919  1.00 85.56           O
ATOM    866  HH  TYR A  73      -0.364   9.526 -19.085  1.00 85.56           H
ATOM    867  HN  TYR A  73       7.691   7.288 -18.125  1.00 85.56           H
ATOM    868  N   TRP A  74       7.356  10.149 -19.644  1.00 86.04           N
ATOM    869  CA  TRP A  74       7.504  11.524 -20.090  1.00 86.04           C
ATOM    870  C   TRP A  74       8.071  11.502 -21.511  1.00 86.04           C
ATOM    871  O   TRP A  74       7.517  12.128 -22.414  1.00 86.04           O
ATOM    872  HA  TRP A  74       6.515  11.982 -20.090  1.00 86.04           H
ATOM    873  CB  TRP A  74       8.366  12.328 -19.115  1.00 86.04           C
ATOM    874 1HB  TRP A  74       8.107  12.041 -18.095  1.00 86.04           H
ATOM    875 2HB  TRP A  74       9.412  12.059 -19.265  1.00 86.04           H
ATOM    876  CG  TRP A  74       8.218  13.844 -19.256  1.00 86.04           C
ATOM    877  CD1 TRP A  74       8.861  14.660 -20.102  1.00 86.04           C
ATOM    878  HD1 TRP A  74       9.603  14.330 -20.829  1.00 86.04           H
ATOM    879  CD2 TRP A  74       7.342  14.697 -18.491  1.00 86.04           C
ATOM    880  NE1 TRP A  74       8.465  15.972 -19.939  1.00 86.04           N
ATOM    881  HE1 TRP A  74       8.801  16.761 -20.453  1.00 86.04           H
ATOM    882  CE2 TRP A  74       7.511  15.995 -18.928  1.00 86.04           C
ATOM    883  CE3 TRP A  74       6.435  14.383 -17.463  1.00 86.04           C
ATOM    884  HE3 TRP A  74       6.283  13.366 -17.100  1.00 86.04           H
ATOM    885  CZ2 TRP A  74       6.809  17.082 -18.393  1.00 86.04           C
ATOM    886  HZ2 TRP A  74       6.961  18.098 -18.756  1.00 86.04           H
ATOM    887  CZ3 TRP A  74       5.741  15.480 -16.939  1.00 86.04           C
ATOM    888  HZ3 TRP A  74       5.025  15.292 -16.139  1.00 86.04           H
ATOM    889  CH2 TRP A  74       5.901  16.793 -17.368  1.00 86.04           C
ATOM    890  HH2 TRP A  74       5.321  17.593 -16.908  1.00 86.04           H
ATOM    891  HN  TRP A  74       7.989   9.869 -18.922  1.00 86.04           H
ATOM    892  N   TYR A  75       9.167  10.775 -21.665  1.00 81.75           N
ATOM    893  CA  TYR A  75       9.958  10.861 -22.881  1.00 81.75           C
ATOM    894  C   TYR A  75       9.406   9.928 -23.961  1.00 81.75           C
ATOM    895  O   TYR A  75       9.843   9.975 -25.110  1.00 81.75           O
ATOM    896  HA  TYR A  75       9.910  11.889 -23.242  1.00 81.75           H
ATOM    897  CB  TYR A  75      11.368  10.406 -22.501  1.00 81.75           C
ATOM    898 1HB  TYR A  75      11.294   9.538 -21.846  1.00 81.75           H
ATOM    899 2HB  TYR A  75      11.889  10.082 -23.402  1.00 81.75           H
ATOM    900  CG  TYR A  75      12.203  11.482 -21.805  1.00 81.75           C
ATOM    901  CD1 TYR A  75      12.841  12.451 -22.553  1.00 81.75           C
ATOM    902  HD1 TYR A  75      12.750  12.449 -23.639  1.00 81.75           H
ATOM    903  CD2 TYR A  75      12.318  11.484 -20.430  1.00 81.75           C
ATOM    904  HD2 TYR A  75      11.814  10.719 -19.840  1.00 81.75           H
ATOM    905  CE1 TYR A  75      13.628  13.464 -21.898  1.00 81.75           C
ATOM    906  HE1 TYR A  75      14.137  14.235 -22.477  1.00 81.75           H
ATOM    907  CE2 TYR A  75      13.105  12.498 -19.775  1.00 81.75           C
ATOM    908  HE2 TYR A  75      13.204  12.511 -18.690  1.00 81.75           H
ATOM    909  CZ  TYR A  75      13.720  13.437 -20.542  1.00 81.75           C
ATOM    910  OH  TYR A  75      14.463  14.394 -19.923  1.00 81.75           O
ATOM    911  HH  TYR A  75      14.856  15.015 -20.602  1.00 81.75           H
ATOM    912  HN  TYR A  75       9.517  10.137 -20.979  1.00 81.75           H
ATOM    913  N   CYS A  76       8.455   9.101 -23.553  1.00 75.32           N
ATOM    914  CA  CYS A  76       7.821   8.175 -24.477  1.00 75.32           C
ATOM    915  C   CYS A  76       7.042   8.988 -25.513  1.00 75.32           C
ATOM    916  O   CYS A  76       6.085   9.681 -25.171  1.00 75.32           O
ATOM    917  HA  CYS A  76       8.623   7.610 -24.952  1.00 75.32           H
ATOM    918  CB  CYS A  76       6.925   7.172 -23.748  1.00 75.32           C
ATOM    919 1HB  CYS A  76       7.513   6.607 -23.024  1.00 75.32           H
ATOM    920 2HB  CYS A  76       6.153   7.701 -23.189  1.00 75.32           H
ATOM    921  SG  CYS A  76       6.153   6.031 -24.952  1.00 75.32           S
ATOM    922  HG  CYS A  76       7.286   5.451 -25.339  1.00 75.32           H
ATOM    923  HN  CYS A  76       8.117   9.057 -22.613  1.00 75.32           H
ATOM    924  N   THR A  77       7.482   8.877 -26.758  1.00 69.04           N
ATOM    925  CA  THR A  77       6.934   9.702 -27.821  1.00 69.04           C
ATOM    926  C   THR A  77       5.584   9.149 -28.284  1.00 69.04           C
ATOM    927  O   THR A  77       4.876   9.795 -29.054  1.00 69.04           O
ATOM    928  HA  THR A  77       6.751  10.700 -27.422  1.00 69.04           H
ATOM    929  CB  THR A  77       7.974   9.782 -28.941  1.00 69.04           C
ATOM    930  HB  THR A  77       7.634  10.439 -29.741  1.00 69.04           H
ATOM    931  OG1 THR A  77       8.191   8.424 -29.311  1.00 69.04           O
ATOM    932  HG1 THR A  77       8.641   8.380 -30.203  1.00 69.04           H
ATOM    933  CG2 THR A  77       9.339  10.255 -28.438  1.00 69.04           C
ATOM    934 1HG2 THR A  77       9.710   9.560 -27.685  1.00 69.04           H
ATOM    935 2HG2 THR A  77       9.241  11.248 -27.999  1.00 69.04           H
ATOM    936 3HG2 THR A  77      10.040  10.294 -29.273  1.00 69.04           H
ATOM    937  HN  THR A  77       8.197   8.240 -27.043  1.00 69.04           H
ATOM    938  N   ARG A  78       5.270   7.959 -27.794  1.00 70.33           N
ATOM    939  CA  ARG A  78       4.050   7.281 -28.200  1.00 70.33           C
ATOM    940  C   ARG A  78       2.844   7.877 -27.470  1.00 70.33           C
ATOM    941  O   ARG A  78       2.953   8.288 -26.316  1.00 70.33           O
ATOM    942  HA  ARG A  78       3.981   7.451 -29.274  1.00 70.33           H
ATOM    943  CB  ARG A  78       4.127   5.782 -27.903  1.00 70.33           C
ATOM    944 1HB  ARG A  78       3.486   5.237 -28.595  1.00 70.33           H
ATOM    945 2HB  ARG A  78       5.145   5.428 -28.066  1.00 70.33           H
ATOM    946  CG  ARG A  78       3.702   5.486 -26.464  1.00 70.33           C
ATOM    947 1HG  ARG A  78       4.283   6.100 -25.775  1.00 70.33           H
ATOM    948 2HG  ARG A  78       2.655   5.756 -26.327  1.00 70.33           H
ATOM    949  CD  ARG A  78       3.901   4.006 -26.127  1.00 70.33           C
ATOM    950 1HD  ARG A  78       3.065   3.422 -26.510  1.00 70.33           H
ATOM    951 2HD  ARG A  78       4.801   3.632 -26.615  1.00 70.33           H
ATOM    952  NE  ARG A  78       4.011   3.831 -24.662  1.00 70.33           N
ATOM    953  HE  ARG A  78       4.925   3.828 -24.257  1.00 70.33           H
ATOM    954  CZ  ARG A  78       2.961   3.676 -23.843  1.00 70.33           C
ATOM    955  NH1 ARG A  78       1.713   3.673 -24.330  1.00 70.33           N
ATOM    956 1HH1 ARG A  78       1.560   3.786 -25.312  1.00 70.33           H
ATOM    957 2HH1 ARG A  78       0.936   3.557 -23.713  1.00 70.33           H
ATOM    958  NH2 ARG A  78       3.179   3.525 -22.529  1.00 70.33           N
ATOM    959 1HH2 ARG A  78       2.407   3.409 -21.905  1.00 70.33           H
ATOM    960 2HH2 ARG A  78       4.114   3.529 -22.174  1.00 70.33           H
ATOM    961  HN  ARG A  78       5.830   7.460 -27.133  1.00 70.33           H
ATOM    962  N   VAL A  79       1.721   7.904 -28.173  1.00 75.83           N
ATOM    963  CA  VAL A  79       0.479   8.369 -27.581  1.00 75.83           C
ATOM    964  C   VAL A  79       0.246   7.641 -26.256  1.00 75.83           C
ATOM    965  O   VAL A  79       0.356   6.418 -26.188  1.00 75.83           O
ATOM    966  HA  VAL A  79       0.588   9.435 -27.382  1.00 75.83           H
ATOM    967  CB  VAL A  79      -0.673   8.189 -28.573  1.00 75.83           C
ATOM    968  HB  VAL A  79      -0.862   7.120 -28.675  1.00 75.83           H
ATOM    969  CG1 VAL A  79      -1.953   8.845 -28.051  1.00 75.83           C
ATOM    970 1HG1 VAL A  79      -2.234   8.389 -27.102  1.00 75.83           H
ATOM    971 2HG1 VAL A  79      -1.781   9.911 -27.905  1.00 75.83           H
ATOM    972 3HG1 VAL A  79      -2.755   8.702 -28.775  1.00 75.83           H
ATOM    973  CG2 VAL A  79      -0.299   8.735 -29.952  1.00 75.83           C
ATOM    974 1HG2 VAL A  79      -0.070   9.797 -29.873  1.00 75.83           H
ATOM    975 2HG2 VAL A  79       0.573   8.202 -30.330  1.00 75.83           H
ATOM    976 3HG2 VAL A  79      -1.136   8.594 -30.637  1.00 75.83           H
ATOM    977  HN  VAL A  79       1.653   7.616 -29.129  1.00 75.83           H
ATOM    978  N   LYS A  80      -0.071   8.424 -25.235  1.00 78.63           N
ATOM    979  CA  LYS A  80      -0.378   7.864 -23.930  1.00 78.63           C
ATOM    980  C   LYS A  80      -1.684   7.071 -24.015  1.00 78.63           C
ATOM    981  O   LYS A  80      -2.491   7.293 -24.916  1.00 78.63           O
ATOM    982  HA  LYS A  80       0.427   7.177 -23.671  1.00 78.63           H
ATOM    983  CB  LYS A  80      -0.395   8.964 -22.866  1.00 78.63           C
ATOM    984 1HB  LYS A  80      -1.264   9.605 -23.013  1.00 78.63           H
ATOM    985 2HB  LYS A  80      -0.494   8.516 -21.877  1.00 78.63           H
ATOM    986  CG  LYS A  80       0.882   9.804 -22.926  1.00 78.63           C
ATOM    987 1HG  LYS A  80       0.909  10.365 -23.860  1.00 78.63           H
ATOM    988 2HG  LYS A  80       0.880  10.533 -22.116  1.00 78.63           H
ATOM    989  CD  LYS A  80       2.126   8.919 -22.820  1.00 78.63           C
ATOM    990 1HD  LYS A  80       2.025   8.243 -21.971  1.00 78.63           H
ATOM    991 2HD  LYS A  80       2.213   8.299 -23.712  1.00 78.63           H
ATOM    992  CE  LYS A  80       3.389   9.767 -22.656  1.00 78.63           C
ATOM    993 1HE  LYS A  80       3.297  10.684 -23.238  1.00 78.63           H
ATOM    994 2HE  LYS A  80       3.504  10.061 -21.613  1.00 78.63           H
ATOM    995  NZ  LYS A  80       4.582   9.010 -23.098  1.00 78.63           N
ATOM    996 1HZ  LYS A  80       5.421   9.505 -22.815  1.00 78.63           H
ATOM    997 2HZ  LYS A  80       4.574   8.089 -22.673  1.00 78.63           H
ATOM    998 3HZ  LYS A  80       4.569   8.917 -24.107  1.00 78.63           H
ATOM    999  HN  LYS A  80      -0.119   9.422 -25.289  1.00 78.63           H
ATOM   1000  N   THR A  81      -1.851   6.163 -23.064  1.00 80.12           N
ATOM   1001  CA  THR A  81      -3.115   5.465 -22.910  1.00 80.12           C
ATOM   1002  C   THR A  81      -3.661   5.657 -21.493  1.00 80.12           C
ATOM   1003  O   THR A  81      -2.947   6.125 -20.607  1.00 80.12           O
ATOM   1004  HA  THR A  81      -3.839   5.909 -23.593  1.00 80.12           H
ATOM   1005  CB  THR A  81      -2.894   3.998 -23.282  1.00 80.12           C
ATOM   1006  HB  THR A  81      -3.843   3.464 -23.340  1.00 80.12           H
ATOM   1007  OG1 THR A  81      -1.981   3.524 -22.297  1.00 80.12           O
ATOM   1008  HG1 THR A  81      -1.046   3.773 -22.548  1.00 80.12           H
ATOM   1009  CG2 THR A  81      -2.136   3.836 -24.601  1.00 80.12           C
ATOM   1010 1HG2 THR A  81      -1.160   4.313 -24.520  1.00 80.12           H
ATOM   1011 2HG2 THR A  81      -2.703   4.305 -25.406  1.00 80.12           H
ATOM   1012 3HG2 THR A  81      -2.007   2.776 -24.818  1.00 80.12           H
ATOM   1013  HN  THR A  81      -1.141   5.904 -22.409  1.00 80.12           H
ATOM   1014  N   MET A  82      -4.921   5.286 -21.323  1.00 81.69           N
ATOM   1015  CA  MET A  82      -5.546   5.336 -20.012  1.00 81.69           C
ATOM   1016  C   MET A  82      -4.761   4.500 -18.999  1.00 81.69           C
ATOM   1017  O   MET A  82      -4.551   4.929 -17.865  1.00 81.69           O
ATOM   1018  HA  MET A  82      -5.528   6.385 -19.718  1.00 81.69           H
ATOM   1019  CB  MET A  82      -6.979   4.808 -20.108  1.00 81.69           C
ATOM   1020 1HB  MET A  82      -7.568   5.463 -20.750  1.00 81.69           H
ATOM   1021 2HB  MET A  82      -6.977   3.823 -20.574  1.00 81.69           H
ATOM   1022  CG  MET A  82      -7.626   4.723 -18.725  1.00 81.69           C
ATOM   1023 1HG  MET A  82      -7.255   3.846 -18.194  1.00 81.69           H
ATOM   1024 2HG  MET A  82      -7.350   5.594 -18.131  1.00 81.69           H
ATOM   1025  SD  MET A  82      -9.401   4.632 -18.886  1.00 81.69           S
ATOM   1026  CE  MET A  82      -9.881   4.917 -17.190  1.00 81.69           C
ATOM   1027 1HE  MET A  82      -9.453   4.140 -16.556  1.00 81.69           H
ATOM   1028 2HE  MET A  82      -9.515   5.891 -16.867  1.00 81.69           H
ATOM   1029 3HE  MET A  82     -10.968   4.892 -17.111  1.00 81.69           H
ATOM   1030  HN  MET A  82      -5.511   4.957 -22.060  1.00 81.69           H
ATOM   1031  N   THR A  83      -4.349   3.322 -19.444  1.00 81.51           N
ATOM   1032  CA  THR A  83      -3.507   2.465 -18.626  1.00 81.51           C
ATOM   1033  C   THR A  83      -2.257   3.222 -18.173  1.00 81.51           C
ATOM   1034  O   THR A  83      -1.869   3.146 -17.008  1.00 81.51           O
ATOM   1035  HA  THR A  83      -4.061   2.196 -17.727  1.00 81.51           H
ATOM   1036  CB  THR A  83      -3.195   1.202 -19.431  1.00 81.51           C
ATOM   1037  HB  THR A  83      -2.630   1.444 -20.331  1.00 81.51           H
ATOM   1038  OG1 THR A  83      -4.470   0.604 -19.647  1.00 81.51           O
ATOM   1039  HG1 THR A  83      -5.195   1.229 -19.358  1.00 81.51           H
ATOM   1040  CG2 THR A  83      -2.428   0.161 -18.612  1.00 81.51           C
ATOM   1041 1HG2 THR A  83      -3.024  -0.131 -17.747  1.00 81.51           H
ATOM   1042 2HG2 THR A  83      -1.483   0.587 -18.276  1.00 81.51           H
ATOM   1043 3HG2 THR A  83      -2.232  -0.715 -19.231  1.00 81.51           H
ATOM   1044  HN  THR A  83      -4.581   2.952 -20.344  1.00 81.51           H
ATOM   1045  N   ASP A  84      -1.661   3.935 -19.117  1.00 83.08           N
ATOM   1046  CA  ASP A  84      -0.406   4.620 -18.859  1.00 83.08           C
ATOM   1047  C   ASP A  84      -0.624   5.686 -17.783  1.00 83.08           C
ATOM   1048  O   ASP A  84       0.252   5.924 -16.953  1.00 83.08           O
ATOM   1049  HA  ASP A  84       0.285   3.840 -18.539  1.00 83.08           H
ATOM   1050  CB  ASP A  84       0.110   5.318 -20.118  1.00 83.08           C
ATOM   1051 1HB  ASP A  84      -0.579   6.111 -20.408  1.00 83.08           H
ATOM   1052 2HB  ASP A  84       1.070   5.791 -19.908  1.00 83.08           H
ATOM   1053  CG  ASP A  84       0.267   4.324 -21.271  1.00 83.08           C
ATOM   1054  OD1 ASP A  84       0.911   3.279 -21.036  1.00 83.08           O
ATOM   1055  OD2 ASP A  84      -0.262   4.632 -22.361  1.00 83.08           O
ATOM   1056  HN  ASP A  84      -2.021   4.049 -20.043  1.00 83.08           H
ATOM   1057  N   MET A  85      -1.798   6.299 -17.832  1.00 87.30           N
ATOM   1058  CA  MET A  85      -2.139   7.340 -16.876  1.00 87.30           C
ATOM   1059  C   MET A  85      -2.169   6.786 -15.451  1.00 87.30           C
ATOM   1060  O   MET A  85      -1.661   7.417 -14.525  1.00 87.30           O
ATOM   1061  HA  MET A  85      -1.353   8.089 -16.966  1.00 87.30           H
ATOM   1062  CB  MET A  85      -3.509   7.924 -17.226  1.00 87.30           C
ATOM   1063 1HB  MET A  85      -3.513   8.255 -18.265  1.00 87.30           H
ATOM   1064 2HB  MET A  85      -4.272   7.152 -17.134  1.00 87.30           H
ATOM   1065  CG  MET A  85      -3.852   9.101 -16.310  1.00 87.30           C
ATOM   1066 1HG  MET A  85      -4.852   9.471 -16.539  1.00 87.30           H
ATOM   1067 2HG  MET A  85      -3.864   8.772 -15.271  1.00 87.30           H
ATOM   1068  SD  MET A  85      -2.656  10.409 -16.521  1.00 87.30           S
ATOM   1069  CE  MET A  85      -3.104  10.978 -18.152  1.00 87.30           C
ATOM   1070 1HE  MET A  85      -2.996  10.160 -18.865  1.00 87.30           H
ATOM   1071 2HE  MET A  85      -4.138  11.321 -18.146  1.00 87.30           H
ATOM   1072 3HE  MET A  85      -2.450  11.801 -18.442  1.00 87.30           H
ATOM   1073  HN  MET A  85      -2.507   6.097 -18.507  1.00 87.30           H
ATOM   1074  N   PHE A  86      -2.769   5.612 -15.318  1.00 88.21           N
ATOM   1075  CA  PHE A  86      -2.886   4.974 -14.018  1.00 88.21           C
ATOM   1076  C   PHE A  86      -1.525   4.478 -13.526  1.00 88.21           C
ATOM   1077  O   PHE A  86      -1.221   4.565 -12.337  1.00 88.21           O
ATOM   1078  HA  PHE A  86      -3.271   5.721 -13.324  1.00 88.21           H
ATOM   1079  CB  PHE A  86      -3.820   3.774 -14.191  1.00 88.21           C
ATOM   1080 1HB  PHE A  86      -3.429   3.134 -14.981  1.00 88.21           H
ATOM   1081 2HB  PHE A  86      -3.814   3.187 -13.273  1.00 88.21           H
ATOM   1082  CG  PHE A  86      -5.263   4.153 -14.528  1.00 88.21           C
ATOM   1083  CD1 PHE A  86      -5.838   5.235 -13.937  1.00 88.21           C
ATOM   1084  HD1 PHE A  86      -5.270   5.832 -13.224  1.00 88.21           H
ATOM   1085  CD2 PHE A  86      -5.972   3.408 -15.418  1.00 88.21           C
ATOM   1086  HD2 PHE A  86      -5.511   2.541 -15.892  1.00 88.21           H
ATOM   1087  CE1 PHE A  86      -7.178   5.587 -14.250  1.00 88.21           C
ATOM   1088  HE1 PHE A  86      -7.639   6.453 -13.776  1.00 88.21           H
ATOM   1089  CE2 PHE A  86      -7.311   3.760 -15.731  1.00 88.21           C
ATOM   1090  HE2 PHE A  86      -7.879   3.163 -16.445  1.00 88.21           H
ATOM   1091  CZ  PHE A  86      -7.886   4.842 -15.140  1.00 88.21           C
ATOM   1092  HZ  PHE A  86      -8.915   5.112 -15.381  1.00 88.21           H
ATOM   1093  HN  PHE A  86      -3.170   5.100 -16.078  1.00 88.21           H
ATOM   1094  N   LEU A  87      -0.741   3.970 -14.465  1.00 86.80           N
ATOM   1095  CA  LEU A  87       0.585   3.469 -14.143  1.00 86.80           C
ATOM   1096  C   LEU A  87       1.443   4.617 -13.608  1.00 86.80           C
ATOM   1097  O   LEU A  87       2.259   4.420 -12.709  1.00 86.80           O
ATOM   1098  HA  LEU A  87       0.471   2.726 -13.354  1.00 86.80           H
ATOM   1099  CB  LEU A  87       1.196   2.756 -15.351  1.00 86.80           C
ATOM   1100 1HB  LEU A  87       1.135   3.423 -16.211  1.00 86.80           H
ATOM   1101 2HB  LEU A  87       2.255   2.589 -15.152  1.00 86.80           H
ATOM   1102  CG  LEU A  87       0.560   1.417 -15.732  1.00 86.80           C
ATOM   1103  HG  LEU A  87      -0.501   1.584 -15.916  1.00 86.80           H
ATOM   1104  CD1 LEU A  87       1.164   0.873 -17.028  1.00 86.80           C
ATOM   1105 1HD1 LEU A  87       0.992   1.584 -17.836  1.00 86.80           H
ATOM   1106 2HD1 LEU A  87       2.236   0.725 -16.895  1.00 86.80           H
ATOM   1107 3HD1 LEU A  87       0.694  -0.079 -17.276  1.00 86.80           H
ATOM   1108  CD2 LEU A  87       0.667   0.413 -14.583  1.00 86.80           C
ATOM   1109 1HD2 LEU A  87       1.717   0.245 -14.343  1.00 86.80           H
ATOM   1110 2HD2 LEU A  87       0.153   0.807 -13.707  1.00 86.80           H
ATOM   1111 3HD2 LEU A  87       0.207  -0.530 -14.880  1.00 86.80           H
ATOM   1112  HN  LEU A  87      -0.997   3.897 -15.429  1.00 86.80           H
ATOM   1113  N   LEU A  88       1.229   5.792 -14.183  1.00 89.82           N
ATOM   1114  CA  LEU A  88       1.943   6.980 -13.747  1.00 89.82           C
ATOM   1115  C   LEU A  88       1.589   7.275 -12.288  1.00 89.82           C
ATOM   1116  O   LEU A  88       2.475   7.433 -11.450  1.00 89.82           O
ATOM   1117  HA  LEU A  88       3.009   6.761 -13.806  1.00 89.82           H
ATOM   1118  CB  LEU A  88       1.667   8.149 -14.695  1.00 89.82           C
ATOM   1119 1HB  LEU A  88       2.096   7.910 -15.668  1.00 89.82           H
ATOM   1120 2HB  LEU A  88       0.589   8.232 -14.833  1.00 89.82           H
ATOM   1121  CG  LEU A  88       2.203   9.512 -14.253  1.00 89.82           C
ATOM   1122  HG  LEU A  88       1.879   9.690 -13.228  1.00 89.82           H
ATOM   1123  CD1 LEU A  88       3.733   9.524 -14.251  1.00 89.82           C
ATOM   1124 1HD1 LEU A  88       4.102   8.764 -13.563  1.00 89.82           H
ATOM   1125 2HD1 LEU A  88       4.100   9.314 -15.255  1.00 89.82           H
ATOM   1126 3HD1 LEU A  88       4.088  10.505 -13.933  1.00 89.82           H
ATOM   1127  CD2 LEU A  88       1.622  10.635 -15.113  1.00 89.82           C
ATOM   1128 1HD2 LEU A  88       1.896  10.473 -16.156  1.00 89.82           H
ATOM   1129 2HD2 LEU A  88       0.536  10.640 -15.019  1.00 89.82           H
ATOM   1130 3HD2 LEU A  88       2.020  11.593 -14.778  1.00 89.82           H
ATOM   1131  HN  LEU A  88       0.583   5.938 -14.933  1.00 89.82           H
ATOM   1132  N   ASN A  89       0.291   7.340 -12.028  1.00 92.63           N
ATOM   1133  CA  ASN A  89      -0.191   7.728 -10.714  1.00 92.63           C
ATOM   1134  C   ASN A  89       0.232   6.674  -9.689  1.00 92.63           C
ATOM   1135  O   ASN A  89       0.442   6.989  -8.519  1.00 92.63           O
ATOM   1136  HA  ASN A  89       0.259   8.702 -10.520  1.00 92.63           H
ATOM   1137  CB  ASN A  89      -1.718   7.822 -10.692  1.00 92.63           C
ATOM   1138 1HB  ASN A  89      -2.144   7.010 -11.282  1.00 92.63           H
ATOM   1139 2HB  ASN A  89      -2.079   7.699  -9.672  1.00 92.63           H
ATOM   1140  CG  ASN A  89      -2.192   9.167 -11.248  1.00 92.63           C
ATOM   1141  OD1 ASN A  89      -2.436  10.116 -10.522  1.00 92.63           O
ATOM   1142  ND2 ASN A  89      -2.308   9.194 -12.573  1.00 92.63           N
ATOM   1143 1HD2 ASN A  89      -2.091   8.379 -13.110  1.00 92.63           H
ATOM   1144 2HD2 ASN A  89      -2.611  10.030 -13.031  1.00 92.63           H
ATOM   1145  HN  ASN A  89      -0.424   7.134 -12.697  1.00 92.63           H
ATOM   1146  N   LEU A  90       0.344   5.442 -10.165  1.00 91.09           N
ATOM   1147  CA  LEU A  90       0.754   4.343  -9.309  1.00 91.09           C
ATOM   1148  C   LEU A  90       2.188   4.580  -8.833  1.00 91.09           C
ATOM   1149  O   LEU A  90       2.489   4.417  -7.652  1.00 91.09           O
ATOM   1150  HA  LEU A  90       0.097   4.344  -8.439  1.00 91.09           H
ATOM   1151  CB  LEU A  90       0.556   3.004 -10.024  1.00 91.09           C
ATOM   1152 1HB  LEU A  90      -0.374   3.052 -10.591  1.00 91.09           H
ATOM   1153 2HB  LEU A  90       1.363   2.878 -10.745  1.00 91.09           H
ATOM   1154  CG  LEU A  90       0.511   1.765  -9.127  1.00 91.09           C
ATOM   1155  HG  LEU A  90       1.273   1.875  -8.355  1.00 91.09           H
ATOM   1156  CD1 LEU A  90      -0.839   1.651  -8.417  1.00 91.09           C
ATOM   1157 1HD1 LEU A  90      -1.001   2.535  -7.800  1.00 91.09           H
ATOM   1158 2HD1 LEU A  90      -1.634   1.575  -9.158  1.00 91.09           H
ATOM   1159 3HD1 LEU A  90      -0.843   0.762  -7.786  1.00 91.09           H
ATOM   1160  CD2 LEU A  90       0.850   0.502  -9.921  1.00 91.09           C
ATOM   1161 1HD2 LEU A  90       0.129   0.375 -10.728  1.00 91.09           H
ATOM   1162 2HD2 LEU A  90       1.852   0.594 -10.340  1.00 91.09           H
ATOM   1163 3HD2 LEU A  90       0.812  -0.364  -9.260  1.00 91.09           H
ATOM   1164  HN  LEU A  90       0.160   5.192 -11.116  1.00 91.09           H
ATOM   1165  N   ALA A  91       3.036   4.960  -9.778  1.00 93.66           N
ATOM   1166  CA  ALA A  91       4.440   5.184  -9.478  1.00 93.66           C
ATOM   1167  C   ALA A  91       4.570   6.372  -8.522  1.00 93.66           C
ATOM   1168  O   ALA A  91       5.428   6.373  -7.641  1.00 93.66           O
ATOM   1169  HA  ALA A  91       4.821   4.289  -8.985  1.00 93.66           H
ATOM   1170  CB  ALA A  91       5.213   5.396 -10.781  1.00 93.66           C
ATOM   1171 1HB  ALA A  91       5.113   4.512 -11.411  1.00 93.66           H
ATOM   1172 2HB  ALA A  91       4.811   6.263 -11.305  1.00 93.66           H
ATOM   1173 3HB  ALA A  91       6.266   5.564 -10.555  1.00 93.66           H
ATOM   1174  HN  ALA A  91       2.778   5.115 -10.731  1.00 93.66           H
ATOM   1175  N   ILE A  92       3.706   7.354  -8.730  1.00 94.98           N
ATOM   1176  CA  ILE A  92       3.712   8.545  -7.897  1.00 94.98           C
ATOM   1177  C   ILE A  92       3.341   8.160  -6.463  1.00 94.98           C
ATOM   1178  O   ILE A  92       3.992   8.593  -5.513  1.00 94.98           O
ATOM   1179  HA  ILE A  92       4.728   8.938  -7.897  1.00 94.98           H
ATOM   1180  CB  ILE A  92       2.808   9.623  -8.498  1.00 94.98           C
ATOM   1181  HB  ILE A  92       1.848   9.169  -8.740  1.00 94.98           H
ATOM   1182  CG1 ILE A  92       3.394  10.165  -9.803  1.00 94.98           C
ATOM   1183 1HG1 ILE A  92       4.283  10.758  -9.589  1.00 94.98           H
ATOM   1184 2HG1 ILE A  92       3.709   9.335 -10.436  1.00 94.98           H
ATOM   1185  CG2 ILE A  92       2.537  10.738  -7.485  1.00 94.98           C
ATOM   1186 1HG2 ILE A  92       2.046  10.320  -6.607  1.00 94.98           H
ATOM   1187 2HG2 ILE A  92       3.481  11.197  -7.189  1.00 94.98           H
ATOM   1188 3HG2 ILE A  92       1.893  11.492  -7.938  1.00 94.98           H
ATOM   1189  CD1 ILE A  92       2.370  11.022 -10.550  1.00 94.98           C
ATOM   1190 1HD1 ILE A  92       1.493  10.419 -10.784  1.00 94.98           H
ATOM   1191 2HD1 ILE A  92       2.075  11.864  -9.923  1.00 94.98           H
ATOM   1192 3HD1 ILE A  92       2.812  11.394 -11.474  1.00 94.98           H
ATOM   1193  HN  ILE A  92       3.012   7.346  -9.450  1.00 94.98           H
ATOM   1194  N   ALA A  93       2.297   7.352  -6.352  1.00 94.87           N
ATOM   1195  CA  ALA A  93       1.801   6.945  -5.048  1.00 94.87           C
ATOM   1196  C   ALA A  93       2.912   6.214  -4.291  1.00 94.87           C
ATOM   1197  O   ALA A  93       3.130   6.465  -3.107  1.00 94.87           O
ATOM   1198  HA  ALA A  93       1.531   7.847  -4.499  1.00 94.87           H
ATOM   1199  CB  ALA A  93       0.550   6.082  -5.225  1.00 94.87           C
ATOM   1200 1HB  ALA A  93      -0.218   6.657  -5.741  1.00 94.87           H
ATOM   1201 2HB  ALA A  93       0.799   5.197  -5.811  1.00 94.87           H
ATOM   1202 3HB  ALA A  93       0.179   5.776  -4.246  1.00 94.87           H
ATOM   1203  HN  ALA A  93       1.793   6.979  -7.131  1.00 94.87           H
ATOM   1204  N   ASP A  94       3.585   5.324  -5.006  1.00 93.98           N
ATOM   1205  CA  ASP A  94       4.646   4.532  -4.408  1.00 93.98           C
ATOM   1206  C   ASP A  94       5.751   5.463  -3.907  1.00 93.98           C
ATOM   1207  O   ASP A  94       6.249   5.301  -2.794  1.00 93.98           O
ATOM   1208  HA  ASP A  94       4.169   3.978  -3.599  1.00 93.98           H
ATOM   1209  CB  ASP A  94       5.262   3.574  -5.430  1.00 93.98           C
ATOM   1210 1HB  ASP A  94       5.387   4.086  -6.384  1.00 93.98           H
ATOM   1211 2HB  ASP A  94       6.255   3.271  -5.098  1.00 93.98           H
ATOM   1212  CG  ASP A  94       4.382   2.336  -5.621  1.00 93.98           C
ATOM   1213  OD1 ASP A  94       3.684   1.981  -4.647  1.00 93.98           O
ATOM   1214  OD2 ASP A  94       4.429   1.773  -6.736  1.00 93.98           O
ATOM   1215  HN  ASP A  94       3.415   5.140  -5.974  1.00 93.98           H
ATOM   1216  N   LEU A  95       6.104   6.420  -4.754  1.00 96.45           N
ATOM   1217  CA  LEU A  95       7.185   7.337  -4.438  1.00 96.45           C
ATOM   1218  C   LEU A  95       6.857   8.079  -3.141  1.00 96.45           C
ATOM   1219  O   LEU A  95       7.714   8.222  -2.270  1.00 96.45           O
ATOM   1220  HA  LEU A  95       8.083   6.741  -4.277  1.00 96.45           H
ATOM   1221  CB  LEU A  95       7.464   8.265  -5.623  1.00 96.45           C
ATOM   1222 1HB  LEU A  95       6.509   8.595  -6.033  1.00 96.45           H
ATOM   1223 2HB  LEU A  95       7.975   9.153  -5.251  1.00 96.45           H
ATOM   1224  CG  LEU A  95       8.297   7.669  -6.760  1.00 96.45           C
ATOM   1225  HG  LEU A  95       7.776   6.791  -7.141  1.00 96.45           H
ATOM   1226  CD1 LEU A  95       8.427   8.657  -7.921  1.00 96.45           C
ATOM   1227 1HD1 LEU A  95       7.435   8.900  -8.304  1.00 96.45           H
ATOM   1228 2HD1 LEU A  95       8.914   9.567  -7.570  1.00 96.45           H
ATOM   1229 3HD1 LEU A  95       9.023   8.208  -8.715  1.00 96.45           H
ATOM   1230  CD2 LEU A  95       9.661   7.199  -6.252  1.00 96.45           C
ATOM   1231 1HD2 LEU A  95      10.203   8.045  -5.828  1.00 96.45           H
ATOM   1232 2HD2 LEU A  95       9.521   6.437  -5.485  1.00 96.45           H
ATOM   1233 3HD2 LEU A  95      10.233   6.780  -7.080  1.00 96.45           H
ATOM   1234  HN  LEU A  95       5.665   6.572  -5.640  1.00 96.45           H
ATOM   1235  N   LEU A  96       5.615   8.531  -3.053  1.00 95.79           N
ATOM   1236  CA  LEU A  96       5.195   9.355  -1.933  1.00 95.79           C
ATOM   1237  C   LEU A  96       5.432   8.592  -0.628  1.00 95.79           C
ATOM   1238  O   LEU A  96       5.871   9.172   0.364  1.00 95.79           O
ATOM   1239  HA  LEU A  96       5.823  10.246  -1.930  1.00 95.79           H
ATOM   1240  CB  LEU A  96       3.750   9.819  -2.120  1.00 95.79           C
ATOM   1241 1HB  LEU A  96       3.147   8.958  -2.407  1.00 95.79           H
ATOM   1242 2HB  LEU A  96       3.373  10.166  -1.158  1.00 95.79           H
ATOM   1243  CG  LEU A  96       3.529  10.927  -3.152  1.00 95.79           C
ATOM   1244  HG  LEU A  96       3.842  10.552  -4.127  1.00 95.79           H
ATOM   1245  CD1 LEU A  96       2.047  11.288  -3.261  1.00 95.79           C
ATOM   1246 1HD1 LEU A  96       1.480  10.409  -3.566  1.00 95.79           H
ATOM   1247 2HD1 LEU A  96       1.685  11.636  -2.293  1.00 95.79           H
ATOM   1248 3HD1 LEU A  96       1.919  12.078  -4.001  1.00 95.79           H
ATOM   1249  CD2 LEU A  96       4.396  12.148  -2.839  1.00 95.79           C
ATOM   1250 1HD2 LEU A  96       4.137  12.533  -1.852  1.00 95.79           H
ATOM   1251 2HD2 LEU A  96       5.447  11.862  -2.853  1.00 95.79           H
ATOM   1252 3HD2 LEU A  96       4.220  12.921  -3.587  1.00 95.79           H
ATOM   1253  HN  LEU A  96       4.902   8.343  -3.729  1.00 95.79           H
ATOM   1254  N   PHE A  97       5.130   7.302  -0.670  1.00 95.48           N
ATOM   1255  CA  PHE A  97       5.293   6.457   0.500  1.00 95.48           C
ATOM   1256  C   PHE A  97       6.774   6.207   0.794  1.00 95.48           C
ATOM   1257  O   PHE A  97       7.216   6.348   1.934  1.00 95.48           O
ATOM   1258  HA  PHE A  97       4.840   6.979   1.342  1.00 95.48           H
ATOM   1259  CB  PHE A  97       4.616   5.121   0.184  1.00 95.48           C
ATOM   1260 1HB  PHE A  97       3.536   5.266   0.175  1.00 95.48           H
ATOM   1261 2HB  PHE A  97       4.905   4.808  -0.819  1.00 95.48           H
ATOM   1262  CG  PHE A  97       4.958   4.002   1.171  1.00 95.48           C
ATOM   1263  CD1 PHE A  97       5.577   2.874   0.731  1.00 95.48           C
ATOM   1264  HD1 PHE A  97       5.831   2.767  -0.324  1.00 95.48           H
ATOM   1265  CD2 PHE A  97       4.641   4.136   2.487  1.00 95.48           C
ATOM   1266  HD2 PHE A  97       4.145   5.040   2.839  1.00 95.48           H
ATOM   1267  CE1 PHE A  97       5.894   1.836   1.646  1.00 95.48           C
ATOM   1268  HE1 PHE A  97       6.390   0.932   1.294  1.00 95.48           H
ATOM   1269  CE2 PHE A  97       4.958   3.097   3.402  1.00 95.48           C
ATOM   1270  HE2 PHE A  97       4.704   3.204   4.457  1.00 95.48           H
ATOM   1271  CZ  PHE A  97       5.578   1.969   2.962  1.00 95.48           C
ATOM   1272  HZ  PHE A  97       5.821   1.172   3.665  1.00 95.48           H
ATOM   1273  HN  PHE A  97       4.781   6.836  -1.483  1.00 95.48           H
ATOM   1274  N   LEU A  98       7.499   5.842  -0.252  1.00 96.49           N
ATOM   1275  CA  LEU A  98       8.879   5.415  -0.095  1.00 96.49           C
ATOM   1276  C   LEU A  98       9.668   6.511   0.624  1.00 96.49           C
ATOM   1277  O   LEU A  98      10.556   6.219   1.424  1.00 96.49           O
ATOM   1278  HA  LEU A  98       8.875   4.524   0.533  1.00 96.49           H
ATOM   1279  CB  LEU A  98       9.474   5.014  -1.446  1.00 96.49           C
ATOM   1280 1HB  LEU A  98       9.285   5.819  -2.157  1.00 96.49           H
ATOM   1281 2HB  LEU A  98      10.555   4.934  -1.335  1.00 96.49           H
ATOM   1282  CG  LEU A  98       8.953   3.708  -2.047  1.00 96.49           C
ATOM   1283  HG  LEU A  98       7.869   3.688  -1.933  1.00 96.49           H
ATOM   1284  CD1 LEU A  98       9.251   3.637  -3.546  1.00 96.49           C
ATOM   1285 1HD1 LEU A  98       8.767   4.472  -4.053  1.00 96.49           H
ATOM   1286 2HD1 LEU A  98      10.328   3.690  -3.706  1.00 96.49           H
ATOM   1287 3HD1 LEU A  98       8.870   2.698  -3.949  1.00 96.49           H
ATOM   1288  CD2 LEU A  98       9.509   2.497  -1.294  1.00 96.49           C
ATOM   1289 1HD2 LEU A  98      10.597   2.500  -1.355  1.00 96.49           H
ATOM   1290 2HD2 LEU A  98       9.203   2.548  -0.249  1.00 96.49           H
ATOM   1291 3HD2 LEU A  98       9.123   1.582  -1.742  1.00 96.49           H
ATOM   1292  HN  LEU A  98       7.159   5.834  -1.193  1.00 96.49           H
ATOM   1293  N   VAL A  99       9.317   7.750   0.313  1.00 96.77           N
ATOM   1294  CA  VAL A  99      10.025   8.891   0.868  1.00 96.77           C
ATOM   1295  C   VAL A  99       9.871   8.889   2.390  1.00 96.77           C
ATOM   1296  O   VAL A  99      10.634   9.549   3.095  1.00 96.77           O
ATOM   1297  HA  VAL A  99      11.081   8.774   0.622  1.00 96.77           H
ATOM   1298  CB  VAL A  99       9.527  10.183   0.218  1.00 96.77           C
ATOM   1299  HB  VAL A  99       8.438  10.180   0.258  1.00 96.77           H
ATOM   1300  CG1 VAL A  99      10.022  11.410   0.987  1.00 96.77           C
ATOM   1301 1HG1 VAL A  99       9.652  11.369   2.012  1.00 96.77           H
ATOM   1302 2HG1 VAL A  99      11.111  11.419   0.994  1.00 96.77           H
ATOM   1303 3HG1 VAL A  99       9.653  12.314   0.504  1.00 96.77           H
ATOM   1304  CG2 VAL A  99       9.944  10.253  -1.252  1.00 96.77           C
ATOM   1305 1HG2 VAL A  99      11.031  10.223  -1.324  1.00 96.77           H
ATOM   1306 2HG2 VAL A  99       9.520   9.405  -1.791  1.00 96.77           H
ATOM   1307 3HG2 VAL A  99       9.577  11.181  -1.690  1.00 96.77           H
ATOM   1308  HN  VAL A  99       8.565   7.979  -0.305  1.00 96.77           H
ATOM   1309  N   THR A 100       8.880   8.141   2.853  1.00 96.04           N
ATOM   1310  CA  THR A 100       8.579   8.093   4.273  1.00 96.04           C
ATOM   1311  C   THR A 100       9.410   7.006   4.958  1.00 96.04           C
ATOM   1312  O   THR A 100       9.532   6.991   6.182  1.00 96.04           O
ATOM   1313  HA  THR A 100       8.868   9.045   4.719  1.00 96.04           H
ATOM   1314  CB  THR A 100       7.070   7.893   4.430  1.00 96.04           C
ATOM   1315  HB  THR A 100       6.752   8.116   5.448  1.00 96.04           H
ATOM   1316  OG1 THR A 100       6.850   6.553   3.996  1.00 96.04           O
ATOM   1317  HG1 THR A 100       6.792   6.522   2.998  1.00 96.04           H
ATOM   1318  CG2 THR A 100       6.262   8.741   3.446  1.00 96.04           C
ATOM   1319 1HG2 THR A 100       6.532   8.469   2.425  1.00 96.04           H
ATOM   1320 2HG2 THR A 100       6.480   9.796   3.611  1.00 96.04           H
ATOM   1321 3HG2 THR A 100       5.198   8.561   3.600  1.00 96.04           H
ATOM   1322  HN  THR A 100       8.290   7.577   2.276  1.00 96.04           H
ATOM   1323  N   LEU A 101       9.961   6.122   4.138  1.00 95.76           N
ATOM   1324  CA  LEU A 101      10.638   4.945   4.653  1.00 95.76           C
ATOM   1325  C   LEU A 101      11.872   5.378   5.448  1.00 95.76           C
ATOM   1326  O   LEU A 101      12.163   4.816   6.503  1.00 95.76           O
ATOM   1327  HA  LEU A 101       9.949   4.442   5.331  1.00 95.76           H
ATOM   1328  CB  LEU A 101      10.950   3.967   3.518  1.00 95.76           C
ATOM   1329 1HB  LEU A 101      11.446   4.516   2.718  1.00 95.76           H
ATOM   1330 2HB  LEU A 101      11.662   3.229   3.887  1.00 95.76           H
ATOM   1331  CG  LEU A 101       9.751   3.225   2.923  1.00 95.76           C
ATOM   1332  HG  LEU A 101       9.105   3.956   2.437  1.00 95.76           H
ATOM   1333  CD1 LEU A 101      10.199   2.233   1.848  1.00 95.76           C
ATOM   1334 1HD1 LEU A 101      10.710   2.769   1.049  1.00 95.76           H
ATOM   1335 2HD1 LEU A 101      10.878   1.503   2.289  1.00 95.76           H
ATOM   1336 3HD1 LEU A 101       9.327   1.719   1.442  1.00 95.76           H
ATOM   1337  CD2 LEU A 101       8.926   2.550   4.020  1.00 95.76           C
ATOM   1338 1HD2 LEU A 101       9.549   1.833   4.555  1.00 95.76           H
ATOM   1339 2HD2 LEU A 101       8.559   3.304   4.716  1.00 95.76           H
ATOM   1340 3HD2 LEU A 101       8.080   2.030   3.569  1.00 95.76           H
ATOM   1341  HN  LEU A 101       9.949   6.201   3.141  1.00 95.76           H
ATOM   1342  N   PRO A 102      12.615   6.380   4.959  1.00 95.75           N
ATOM   1343  CA  PRO A 102      13.812   6.845   5.665  1.00 95.75           C
ATOM   1344  C   PRO A 102      13.527   7.191   7.117  1.00 95.75           C
ATOM   1345  O   PRO A 102      14.324   6.880   8.001  1.00 95.75           O
ATOM   1346  HA  PRO A 102      14.557   6.050   5.702  1.00 95.75           H
ATOM   1347  CB  PRO A 102      14.251   8.073   4.864  1.00 95.75           C
ATOM   1348 1HB  PRO A 102      13.818   8.989   5.265  1.00 95.75           H
ATOM   1349 2HB  PRO A 102      15.333   8.197   4.882  1.00 95.75           H
ATOM   1350  CG  PRO A 102      13.741   7.778   3.458  1.00 95.75           C
ATOM   1351 1HG  PRO A 102      13.658   8.685   2.859  1.00 95.75           H
ATOM   1352 2HG  PRO A 102      14.412   7.112   2.915  1.00 95.75           H
ATOM   1353  CD  PRO A 102      12.386   7.138   3.716  1.00 95.75           C
ATOM   1354 1HD  PRO A 102      11.603   7.885   3.841  1.00 95.75           H
ATOM   1355 2HD  PRO A 102      12.080   6.494   2.891  1.00 95.75           H
ATOM   1356  N   PHE A 103      12.387   7.833   7.326  1.00 95.01           N
ATOM   1357  CA  PHE A 103      12.012   8.276   8.658  1.00 95.01           C
ATOM   1358  C   PHE A 103      11.676   7.085   9.558  1.00 95.01           C
ATOM   1359  O   PHE A 103      12.012   7.082  10.741  1.00 95.01           O
ATOM   1360  HA  PHE A 103      12.865   8.813   9.073  1.00 95.01           H
ATOM   1361  CB  PHE A 103      10.766   9.151   8.504  1.00 95.01           C
ATOM   1362 1HB  PHE A 103       9.991   8.576   7.998  1.00 95.01           H
ATOM   1363 2HB  PHE A 103      10.384   9.400   9.494  1.00 95.01           H
ATOM   1364  CG  PHE A 103      11.008  10.447   7.727  1.00 95.01           C
ATOM   1365  CD1 PHE A 103      11.397  11.572   8.385  1.00 95.01           C
ATOM   1366  HD1 PHE A 103      11.537  11.550   9.466  1.00 95.01           H
ATOM   1367  CD2 PHE A 103      10.834  10.474   6.379  1.00 95.01           C
ATOM   1368  HD2 PHE A 103      10.522   9.573   5.851  1.00 95.01           H
ATOM   1369  CE1 PHE A 103      11.622  12.774   7.665  1.00 95.01           C
ATOM   1370  HE1 PHE A 103      11.934  13.676   8.192  1.00 95.01           H
ATOM   1371  CE2 PHE A 103      11.059  11.677   5.658  1.00 95.01           C
ATOM   1372  HE2 PHE A 103      10.919  11.699   4.577  1.00 95.01           H
ATOM   1373  CZ  PHE A 103      11.448  12.802   6.316  1.00 95.01           C
ATOM   1374  HZ  PHE A 103      11.621  13.725   5.763  1.00 95.01           H
ATOM   1375  HN  PHE A 103      11.727   8.051   6.607  1.00 95.01           H
ATOM   1376  N   TRP A 104      11.016   6.103   8.963  1.00 92.88           N
ATOM   1377  CA  TRP A 104      10.679   4.885   9.681  1.00 92.88           C
ATOM   1378  C   TRP A 104      11.984   4.223  10.128  1.00 92.88           C
ATOM   1379  O   TRP A 104      12.069   3.696  11.236  1.00 92.88           O
ATOM   1380  HA  TRP A 104      10.086   5.165  10.551  1.00 92.88           H
ATOM   1381  CB  TRP A 104       9.807   3.966   8.823  1.00 92.88           C
ATOM   1382 1HB  TRP A 104      10.186   3.972   7.801  1.00 92.88           H
ATOM   1383 2HB  TRP A 104       9.900   2.945   9.192  1.00 92.88           H
ATOM   1384  CG  TRP A 104       8.327   4.353   8.804  1.00 92.88           C
ATOM   1385  CD1 TRP A 104       7.588   4.740   7.754  1.00 92.88           C
ATOM   1386  HD1 TRP A 104       7.969   4.831   6.737  1.00 92.88           H
ATOM   1387  CD2 TRP A 104       7.429   4.375   9.934  1.00 92.88           C
ATOM   1388  NE1 TRP A 104       6.286   5.008   8.124  1.00 92.88           N
ATOM   1389  HE1 TRP A 104       5.550   5.312   7.519  1.00 92.88           H
ATOM   1390  CE2 TRP A 104       6.186   4.779   9.491  1.00 92.88           C
ATOM   1391  CE3 TRP A 104       7.660   4.063  11.285  1.00 92.88           C
ATOM   1392  HE3 TRP A 104       8.632   3.741  11.659  1.00 92.88           H
ATOM   1393  CZ2 TRP A 104       5.077   4.910  10.335  1.00 92.88           C
ATOM   1394  HZ2 TRP A 104       4.105   5.231   9.961  1.00 92.88           H
ATOM   1395  CZ3 TRP A 104       6.541   4.198  12.116  1.00 92.88           C
ATOM   1396  HZ3 TRP A 104       6.665   3.969  13.174  1.00 92.88           H
ATOM   1397  CH2 TRP A 104       5.283   4.604  11.686  1.00 92.88           C
ATOM   1398  HH2 TRP A 104       4.461   4.685  12.397  1.00 92.88           H
ATOM   1399  HN  TRP A 104      10.714   6.129   8.010  1.00 92.88           H
ATOM   1400  N   ALA A 105      12.969   4.274   9.243  1.00 94.43           N
ATOM   1401  CA  ALA A 105      14.234   3.603   9.493  1.00 94.43           C
ATOM   1402  C   ALA A 105      14.898   4.219  10.726  1.00 94.43           C
ATOM   1403  O   ALA A 105      15.363   3.501  11.610  1.00 94.43           O
ATOM   1404  HA  ALA A 105      14.019   2.553   9.693  1.00 94.43           H
ATOM   1405  CB  ALA A 105      15.117   3.697   8.247  1.00 94.43           C
ATOM   1406 1HB  ALA A 105      14.612   3.219   7.407  1.00 94.43           H
ATOM   1407 2HB  ALA A 105      15.302   4.745   8.011  1.00 94.43           H
ATOM   1408 3HB  ALA A 105      16.065   3.194   8.434  1.00 94.43           H
ATOM   1409  HN  ALA A 105      12.914   4.760   8.371  1.00 94.43           H
ATOM   1410  N   ILE A 106      14.923   5.544  10.745  1.00 93.96           N
ATOM   1411  CA  ILE A 106      15.565   6.264  11.832  1.00 93.96           C
ATOM   1412  C   ILE A 106      14.831   5.966  13.140  1.00 93.96           C
ATOM   1413  O   ILE A 106      15.461   5.739  14.172  1.00 93.96           O
ATOM   1414  HA  ILE A 106      16.585   5.889  11.915  1.00 93.96           H
ATOM   1415  CB  ILE A 106      15.657   7.756  11.504  1.00 93.96           C
ATOM   1416  HB  ILE A 106      14.681   8.089  11.151  1.00 93.96           H
ATOM   1417  CG1 ILE A 106      16.657   8.009  10.374  1.00 93.96           C
ATOM   1418 1HG1 ILE A 106      17.673   7.896  10.751  1.00 93.96           H
ATOM   1419 2HG1 ILE A 106      16.522   7.263   9.591  1.00 93.96           H
ATOM   1420  CG2 ILE A 106      15.987   8.573  12.755  1.00 93.96           C
ATOM   1421 1HG2 ILE A 106      15.206   8.426  13.502  1.00 93.96           H
ATOM   1422 2HG2 ILE A 106      16.944   8.244  13.162  1.00 93.96           H
ATOM   1423 3HG2 ILE A 106      16.046   9.629  12.494  1.00 93.96           H
ATOM   1424  CD1 ILE A 106      16.478   9.411   9.787  1.00 93.96           C
ATOM   1425 1HD1 ILE A 106      15.468   9.512   9.390  1.00 93.96           H
ATOM   1426 2HD1 ILE A 106      16.637  10.155  10.568  1.00 93.96           H
ATOM   1427 3HD1 ILE A 106      17.201   9.564   8.986  1.00 93.96           H
ATOM   1428  HN  ILE A 106      14.515   6.121  10.038  1.00 93.96           H
ATOM   1429  N   ALA A 107      13.509   5.976  13.055  1.00 92.56           N
ATOM   1430  CA  ALA A 107      12.681   5.802  14.237  1.00 92.56           C
ATOM   1431  C   ALA A 107      12.910   4.402  14.812  1.00 92.56           C
ATOM   1432  O   ALA A 107      12.860   4.211  16.026  1.00 92.56           O
ATOM   1433  HA  ALA A 107      12.993   6.543  14.973  1.00 92.56           H
ATOM   1434  CB  ALA A 107      11.216   6.052  13.876  1.00 92.56           C
ATOM   1435 1HB  ALA A 107      11.102   7.069  13.501  1.00 92.56           H
ATOM   1436 2HB  ALA A 107      10.905   5.344  13.108  1.00 92.56           H
ATOM   1437 3HB  ALA A 107      10.596   5.921  14.763  1.00 92.56           H
ATOM   1438  HN  ALA A 107      13.004   6.101  12.201  1.00 92.56           H
ATOM   1439  N   ALA A 108      13.155   3.461  13.913  1.00 91.71           N
ATOM   1440  CA  ALA A 108      13.354   2.078  14.313  1.00 91.71           C
ATOM   1441  C   ALA A 108      14.758   1.918  14.899  1.00 91.71           C
ATOM   1442  O   ALA A 108      14.971   1.103  15.795  1.00 91.71           O
ATOM   1443  HA  ALA A 108      12.619   1.847  15.084  1.00 91.71           H
ATOM   1444  CB  ALA A 108      13.115   1.160  13.112  1.00 91.71           C
ATOM   1445 1HB  ALA A 108      12.094   1.291  12.752  1.00 91.71           H
ATOM   1446 2HB  ALA A 108      13.816   1.412  12.317  1.00 91.71           H
ATOM   1447 3HB  ALA A 108      13.264   0.123  13.412  1.00 91.71           H
ATOM   1448  HN  ALA A 108      13.219   3.630  12.929  1.00 91.71           H
ATOM   1449  N   ALA A 109      15.680   2.708  14.368  1.00 91.68           N
ATOM   1450  CA  ALA A 109      17.080   2.574  14.732  1.00 91.68           C
ATOM   1451  C   ALA A 109      17.273   3.035  16.178  1.00 91.68           C
ATOM   1452  O   ALA A 109      18.105   2.490  16.902  1.00 91.68           O
ATOM   1453  HA  ALA A 109      17.342   1.518  14.659  1.00 91.68           H
ATOM   1454  CB  ALA A 109      17.942   3.366  13.748  1.00 91.68           C
ATOM   1455 1HB  ALA A 109      17.791   2.980  12.740  1.00 91.68           H
ATOM   1456 2HB  ALA A 109      17.658   4.418  13.780  1.00 91.68           H
ATOM   1457 3HB  ALA A 109      18.992   3.265  14.021  1.00 91.68           H
ATOM   1458  HN  ALA A 109      15.483   3.427  13.702  1.00 91.68           H
ATOM   1459  N   ASP A 110      16.489   4.035  16.556  1.00 87.77           N
ATOM   1460  CA  ASP A 110      16.658   4.669  17.852  1.00 87.77           C
ATOM   1461  C   ASP A 110      15.289   5.080  18.397  1.00 87.77           C
ATOM   1462  O   ASP A 110      14.616   4.289  19.056  1.00 87.77           O
ATOM   1463  HA  ASP A 110      17.148   3.921  18.476  1.00 87.77           H
ATOM   1464  CB  ASP A 110      17.520   5.929  17.741  1.00 87.77           C
ATOM   1465 1HB  ASP A 110      18.487   5.675  17.307  1.00 87.77           H
ATOM   1466 2HB  ASP A 110      17.044   6.640  17.066  1.00 87.77           H
ATOM   1467  CG  ASP A 110      17.724   6.577  19.112  1.00 87.77           C
ATOM   1468  OD1 ASP A 110      17.380   5.910  20.111  1.00 87.77           O
ATOM   1469  OD2 ASP A 110      18.219   7.724  19.129  1.00 87.77           O
ATOM   1470  HN  ASP A 110      15.752   4.410  15.995  1.00 87.77           H
ATOM   1471  N   GLN A 111      14.916   6.316  18.101  1.00 88.50           N
ATOM   1472  CA  GLN A 111      13.637   6.840  18.550  1.00 88.50           C
ATOM   1473  C   GLN A 111      13.134   7.914  17.582  1.00 88.50           C
ATOM   1474  O   GLN A 111      13.866   8.344  16.692  1.00 88.50           O
ATOM   1475  HA  GLN A 111      12.957   5.989  18.544  1.00 88.50           H
ATOM   1476  CB  GLN A 111      13.740   7.390  19.974  1.00 88.50           C
ATOM   1477 1HB  GLN A 111      12.760   7.732  20.307  1.00 88.50           H
ATOM   1478 2HB  GLN A 111      14.048   6.596  20.653  1.00 88.50           H
ATOM   1479  CG  GLN A 111      14.740   8.546  20.044  1.00 88.50           C
ATOM   1480 1HG  GLN A 111      15.723   8.201  19.725  1.00 88.50           H
ATOM   1481 2HG  GLN A 111      14.440   9.335  19.355  1.00 88.50           H
ATOM   1482  CD  GLN A 111      14.828   9.109  21.464  1.00 88.50           C
ATOM   1483  OE1 GLN A 111      13.835   9.303  22.146  1.00 88.50           O
ATOM   1484  NE2 GLN A 111      16.069   9.360  21.871  1.00 88.50           N
ATOM   1485 1HE2 GLN A 111      16.841   9.178  21.262  1.00 88.50           H
ATOM   1486 2HE2 GLN A 111      16.231   9.730  22.786  1.00 88.50           H
ATOM   1487  HN  GLN A 111      15.470   6.954  17.565  1.00 88.50           H
ATOM   1488  N   TRP A 112      11.889   8.315  17.789  1.00 91.10           N
ATOM   1489  CA  TRP A 112      11.277   9.324  16.942  1.00 91.10           C
ATOM   1490  C   TRP A 112      11.871  10.682  17.320  1.00 91.10           C
ATOM   1491  O   TRP A 112      11.547  11.235  18.370  1.00 91.10           O
ATOM   1492  HA  TRP A 112      11.523   9.084  15.908  1.00 91.10           H
ATOM   1493  CB  TRP A 112       9.752   9.286  17.058  1.00 91.10           C
ATOM   1494 1HB  TRP A 112       9.412   8.261  16.909  1.00 91.10           H
ATOM   1495 2HB  TRP A 112       9.467   9.573  18.070  1.00 91.10           H
ATOM   1496  CG  TRP A 112       9.029  10.196  16.062  1.00 91.10           C
ATOM   1497  CD1 TRP A 112       8.607  11.454  16.251  1.00 91.10           C
ATOM   1498  HD1 TRP A 112       8.732  12.010  17.180  1.00 91.10           H
ATOM   1499  CD2 TRP A 112       8.659   9.866  14.707  1.00 91.10           C
ATOM   1500  NE1 TRP A 112       7.994  11.956  15.121  1.00 91.10           N
ATOM   1501  HE1 TRP A 112       7.600  12.869  15.018  1.00 91.10           H
ATOM   1502  CE2 TRP A 112       8.027  10.960  14.153  1.00 91.10           C
ATOM   1503  CE3 TRP A 112       8.852   8.682  13.974  1.00 91.10           C
ATOM   1504  HE3 TRP A 112       9.348   7.804  14.389  1.00 91.10           H
ATOM   1505  CZ2 TRP A 112       7.536  10.979  12.842  1.00 91.10           C
ATOM   1506  HZ2 TRP A 112       7.040  11.856  12.426  1.00 91.10           H
ATOM   1507  CZ3 TRP A 112       8.356   8.717  12.666  1.00 91.10           C
ATOM   1508  HZ3 TRP A 112       8.479   7.823  12.053  1.00 91.10           H
ATOM   1509  CH2 TRP A 112       7.717   9.810  12.092  1.00 91.10           C
ATOM   1510  HH2 TRP A 112       7.359   9.758  11.064  1.00 91.10           H
ATOM   1511  HN  TRP A 112      11.302   7.963  18.519  1.00 91.10           H
ATOM   1512  N   LYS A 113      12.730  11.181  16.443  1.00 91.69           N
ATOM   1513  CA  LYS A 113      13.462  12.404  16.726  1.00 91.69           C
ATOM   1514  C   LYS A 113      12.748  13.585  16.064  1.00 91.69           C
ATOM   1515  O   LYS A 113      13.209  14.722  16.153  1.00 91.69           O
ATOM   1516  HA  LYS A 113      13.447  12.552  17.806  1.00 91.69           H
ATOM   1517  CB  LYS A 113      14.927  12.260  16.309  1.00 91.69           C
ATOM   1518 1HB  LYS A 113      14.985  11.984  15.257  1.00 91.69           H
ATOM   1519 2HB  LYS A 113      15.435  13.219  16.415  1.00 91.69           H
ATOM   1520  CG  LYS A 113      15.637  11.204  17.159  1.00 91.69           C
ATOM   1521 1HG  LYS A 113      15.633  11.510  18.205  1.00 91.69           H
ATOM   1522 2HG  LYS A 113      15.095  10.260  17.101  1.00 91.69           H
ATOM   1523  CD  LYS A 113      17.079  11.000  16.688  1.00 91.69           C
ATOM   1524 1HD  LYS A 113      17.085  10.719  15.635  1.00 91.69           H
ATOM   1525 2HD  LYS A 113      17.629  11.937  16.771  1.00 91.69           H
ATOM   1526  CE  LYS A 113      17.777   9.917  17.513  1.00 91.69           C
ATOM   1527 1HE  LYS A 113      17.827  10.223  18.558  1.00 91.69           H
ATOM   1528 2HE  LYS A 113      17.197   8.995  17.479  1.00 91.69           H
ATOM   1529  NZ  LYS A 113      19.142   9.671  16.997  1.00 91.69           N
ATOM   1530 1HZ  LYS A 113      19.563   8.903  17.508  1.00 91.69           H
ATOM   1531 2HZ  LYS A 113      19.093   9.435  16.012  1.00 91.69           H
ATOM   1532 3HZ  LYS A 113      19.704  10.506  17.117  1.00 91.69           H
ATOM   1533  HN  LYS A 113      12.929  10.765  15.556  1.00 91.69           H
ATOM   1534  N   PHE A 114      11.635  13.274  15.416  1.00 93.69           N
ATOM   1535  CA  PHE A 114      10.980  14.239  14.550  1.00 93.69           C
ATOM   1536  C   PHE A 114       9.751  14.844  15.233  1.00 93.69           C
ATOM   1537  O   PHE A 114       9.315  14.358  16.276  1.00 93.69           O
ATOM   1538  HA  PHE A 114      11.702  15.029  14.340  1.00 93.69           H
ATOM   1539  CB  PHE A 114      10.532  13.484  13.297  1.00 93.69           C
ATOM   1540 1HB  PHE A 114       9.716  12.812  13.562  1.00 93.69           H
ATOM   1541 2HB  PHE A 114      10.134  14.199  12.577  1.00 93.69           H
ATOM   1542  CG  PHE A 114      11.644  12.674  12.628  1.00 93.69           C
ATOM   1543  CD1 PHE A 114      12.607  13.308  11.907  1.00 93.69           C
ATOM   1544  HD1 PHE A 114      12.587  14.393  11.806  1.00 93.69           H
ATOM   1545  CD2 PHE A 114      11.669  11.320  12.754  1.00 93.69           C
ATOM   1546  HD2 PHE A 114      10.897  10.812  13.331  1.00 93.69           H
ATOM   1547  CE1 PHE A 114      13.639  12.556  11.285  1.00 93.69           C
ATOM   1548  HE1 PHE A 114      14.411  13.064  10.707  1.00 93.69           H
ATOM   1549  CE2 PHE A 114      12.701  10.568  12.133  1.00 93.69           C
ATOM   1550  HE2 PHE A 114      12.721   9.483  12.234  1.00 93.69           H
ATOM   1551  CZ  PHE A 114      13.664  11.202  11.411  1.00 93.69           C
ATOM   1552  HZ  PHE A 114      14.457  10.625  10.935  1.00 93.69           H
ATOM   1553  HN  PHE A 114      11.184  12.384  15.475  1.00 93.69           H
ATOM   1554  N   GLN A 115       9.229  15.894  14.618  1.00 94.18           N
ATOM   1555  CA  GLN A 115       8.076  16.586  15.169  1.00 94.18           C
ATOM   1556  C   GLN A 115       6.806  15.762  14.947  1.00 94.18           C
ATOM   1557  O   GLN A 115       6.802  14.822  14.153  1.00 94.18           O
ATOM   1558  HA  GLN A 115       8.275  16.678  16.236  1.00 94.18           H
ATOM   1559  CB  GLN A 115       7.935  17.984  14.563  1.00 94.18           C
ATOM   1560 1HB  GLN A 115       7.916  17.913  13.476  1.00 94.18           H
ATOM   1561 2HB  GLN A 115       6.986  18.424  14.870  1.00 94.18           H
ATOM   1562  CG  GLN A 115       9.088  18.890  15.001  1.00 94.18           C
ATOM   1563 1HG  GLN A 115       9.206  18.837  16.083  1.00 94.18           H
ATOM   1564 2HG  GLN A 115      10.020  18.536  14.561  1.00 94.18           H
ATOM   1565  CD  GLN A 115       8.836  20.340  14.580  1.00 94.18           C
ATOM   1566  OE1 GLN A 115       7.918  20.647  13.839  1.00 94.18           O
ATOM   1567  NE2 GLN A 115       9.702  21.210  15.093  1.00 94.18           N
ATOM   1568 1HE2 GLN A 115      10.434  20.891  15.695  1.00 94.18           H
ATOM   1569 2HE2 GLN A 115       9.620  22.182  14.876  1.00 94.18           H
ATOM   1570  HN  GLN A 115       9.579  16.272  13.761  1.00 94.18           H
ATOM   1571  N   THR A 116       5.758  16.145  15.662  1.00 94.20           N
ATOM   1572  CA  THR A 116       4.499  15.422  15.590  1.00 94.20           C
ATOM   1573  C   THR A 116       3.943  15.460  14.166  1.00 94.20           C
ATOM   1574  O   THR A 116       3.348  14.489  13.702  1.00 94.20           O
ATOM   1575  HA  THR A 116       4.689  14.376  15.832  1.00 94.20           H
ATOM   1576  CB  THR A 116       3.550  16.022  16.630  1.00 94.20           C
ATOM   1577  HB  THR A 116       3.200  17.005  16.316  1.00 94.20           H
ATOM   1578  OG1 THR A 116       4.300  15.994  17.841  1.00 94.20           O
ATOM   1579  HG1 THR A 116       3.880  16.600  18.517  1.00 94.20           H
ATOM   1580  CG2 THR A 116       2.348  15.119  16.915  1.00 94.20           C
ATOM   1581 1HG2 THR A 116       2.697  14.158  17.294  1.00 94.20           H
ATOM   1582 2HG2 THR A 116       1.784  14.964  15.996  1.00 94.20           H
ATOM   1583 3HG2 THR A 116       1.707  15.592  17.659  1.00 94.20           H
ATOM   1584  HN  THR A 116       5.760  16.930  16.280  1.00 94.20           H
ATOM   1585  N   PHE A 117       4.155  16.593  13.512  1.00 95.37           N
ATOM   1586  CA  PHE A 117       3.676  16.773  12.152  1.00 95.37           C
ATOM   1587  C   PHE A 117       4.161  15.641  11.245  1.00 95.37           C
ATOM   1588  O   PHE A 117       3.378  15.066  10.490  1.00 95.37           O
ATOM   1589  HA  PHE A 117       2.586  16.765  12.190  1.00 95.37           H
ATOM   1590  CB  PHE A 117       4.251  18.097  11.647  1.00 95.37           C
ATOM   1591 1HB  PHE A 117       3.856  18.910  12.256  1.00 95.37           H
ATOM   1592 2HB  PHE A 117       5.332  18.090  11.788  1.00 95.37           H
ATOM   1593  CG  PHE A 117       3.947  18.387  10.176  1.00 95.37           C
ATOM   1594  CD1 PHE A 117       4.921  18.242   9.238  1.00 95.37           C
ATOM   1595  HD1 PHE A 117       5.919  17.919   9.534  1.00 95.37           H
ATOM   1596  CD2 PHE A 117       2.702  18.790   9.806  1.00 95.37           C
ATOM   1597  HD2 PHE A 117       1.921  18.907  10.557  1.00 95.37           H
ATOM   1598  CE1 PHE A 117       4.638  18.511   7.873  1.00 95.37           C
ATOM   1599  HE1 PHE A 117       5.419  18.395   7.121  1.00 95.37           H
ATOM   1600  CE2 PHE A 117       2.419  19.059   8.440  1.00 95.37           C
ATOM   1601  HE2 PHE A 117       1.421  19.383   8.144  1.00 95.37           H
ATOM   1602  CZ  PHE A 117       3.393  18.914   7.503  1.00 95.37           C
ATOM   1603  HZ  PHE A 117       3.176  19.121   6.455  1.00 95.37           H
ATOM   1604  HN  PHE A 117       4.644  17.377  13.895  1.00 95.37           H
ATOM   1605  N   MET A 118       5.450  15.353  11.349  1.00 95.04           N
ATOM   1606  CA  MET A 118       6.055  14.320  10.526  1.00 95.04           C
ATOM   1607  C   MET A 118       5.445  12.950  10.828  1.00 95.04           C
ATOM   1608  O   MET A 118       5.293  12.122   9.931  1.00 95.04           O
ATOM   1609  HA  MET A 118       5.839  14.602   9.495  1.00 95.04           H
ATOM   1610  CB  MET A 118       7.562  14.276  10.787  1.00 95.04           C
ATOM   1611 1HB  MET A 118       7.969  15.287  10.761  1.00 95.04           H
ATOM   1612 2HB  MET A 118       7.751  13.882  11.785  1.00 95.04           H
ATOM   1613  CG  MET A 118       8.274  13.408   9.747  1.00 95.04           C
ATOM   1614 1HG  MET A 118       9.342  13.374   9.960  1.00 95.04           H
ATOM   1615 2HG  MET A 118       7.905  12.384   9.802  1.00 95.04           H
ATOM   1616  SD  MET A 118       8.000  14.067   8.111  1.00 95.04           S
ATOM   1617  CE  MET A 118       8.975  15.560   8.211  1.00 95.04           C
ATOM   1618 1HE  MET A 118       8.592  16.191   9.012  1.00 95.04           H
ATOM   1619 2HE  MET A 118      10.014  15.302   8.416  1.00 95.04           H
ATOM   1620 3HE  MET A 118       8.914  16.097   7.264  1.00 95.04           H
ATOM   1621  HN  MET A 118       6.076  15.811  11.980  1.00 95.04           H
ATOM   1622  N   CYS A 119       5.111  12.753  12.095  1.00 93.62           N
ATOM   1623  CA  CYS A 119       4.527  11.495  12.528  1.00 93.62           C
ATOM   1624  C   CYS A 119       3.187  11.316  11.811  1.00 93.62           C
ATOM   1625  O   CYS A 119       2.896  10.239  11.293  1.00 93.62           O
ATOM   1626  HA  CYS A 119       5.227  10.710  12.243  1.00 93.62           H
ATOM   1627  CB  CYS A 119       4.372  11.438  14.049  1.00 93.62           C
ATOM   1628 1HB  CYS A 119       5.353  11.454  14.524  1.00 93.62           H
ATOM   1629 2HB  CYS A 119       3.833  12.317  14.402  1.00 93.62           H
ATOM   1630  SG  CYS A 119       3.472   9.919  14.530  1.00 93.62           S
ATOM   1631  HN  CYS A 119       5.233  13.433  12.818  1.00 93.62           H
ATOM   1632  N   LYS A 120       2.407  12.387  11.804  1.00 94.74           N
ATOM   1633  CA  LYS A 120       1.099  12.357  11.172  1.00 94.74           C
ATOM   1634  C   LYS A 120       1.259  11.984   9.697  1.00 94.74           C
ATOM   1635  O   LYS A 120       0.567  11.098   9.199  1.00 94.74           O
ATOM   1636  HA  LYS A 120       0.517  11.578  11.664  1.00 94.74           H
ATOM   1637  CB  LYS A 120       0.365  13.680  11.397  1.00 94.74           C
ATOM   1638 1HB  LYS A 120       1.008  14.511  11.106  1.00 94.74           H
ATOM   1639 2HB  LYS A 120      -0.517  13.723  10.758  1.00 94.74           H
ATOM   1640  CG  LYS A 120      -0.049  13.836  12.861  1.00 94.74           C
ATOM   1641 1HG  LYS A 120      -0.690  13.004  13.152  1.00 94.74           H
ATOM   1642 2HG  LYS A 120       0.834  13.797  13.499  1.00 94.74           H
ATOM   1643  CD  LYS A 120      -0.788  15.158  13.084  1.00 94.74           C
ATOM   1644 1HD  LYS A 120      -0.114  15.992  12.892  1.00 94.74           H
ATOM   1645 2HD  LYS A 120      -1.611  15.243  12.375  1.00 94.74           H
ATOM   1646  CE  LYS A 120      -1.327  15.250  14.513  1.00 94.74           C
ATOM   1647 1HE  LYS A 120      -1.489  14.248  14.912  1.00 94.74           H
ATOM   1648 2HE  LYS A 120      -0.591  15.733  15.155  1.00 94.74           H
ATOM   1649  NZ  LYS A 120      -2.595  16.013  14.540  1.00 94.74           N
ATOM   1650 1HZ  LYS A 120      -2.924  16.088  15.497  1.00 94.74           H
ATOM   1651 2HZ  LYS A 120      -2.439  16.940  14.162  1.00 94.74           H
ATOM   1652 3HZ  LYS A 120      -3.291  15.532  13.981  1.00 94.74           H
ATOM   1653  HN  LYS A 120       2.656  13.262  12.219  1.00 94.74           H
ATOM   1654  N   VAL A 121       2.175  12.680   9.040  1.00 94.83           N
ATOM   1655  CA  VAL A 121       2.362  12.508   7.609  1.00 94.83           C
ATOM   1656  C   VAL A 121       2.792  11.068   7.325  1.00 94.83           C
ATOM   1657  O   VAL A 121       2.222  10.405   6.460  1.00 94.83           O
ATOM   1658  HA  VAL A 121       1.400  12.688   7.128  1.00 94.83           H
ATOM   1659  CB  VAL A 121       3.357  13.544   7.083  1.00 94.83           C
ATOM   1660  HB  VAL A 121       4.254  13.491   7.700  1.00 94.83           H
ATOM   1661  CG1 VAL A 121       3.760  13.233   5.640  1.00 94.83           C
ATOM   1662 1HG1 VAL A 121       4.226  12.248   5.597  1.00 94.83           H
ATOM   1663 2HG1 VAL A 121       2.875  13.245   5.005  1.00 94.83           H
ATOM   1664 3HG1 VAL A 121       4.468  13.985   5.291  1.00 94.83           H
ATOM   1665  CG2 VAL A 121       2.788  14.960   7.200  1.00 94.83           C
ATOM   1666 1HG2 VAL A 121       1.869  15.031   6.619  1.00 94.83           H
ATOM   1667 2HG2 VAL A 121       2.575  15.180   8.246  1.00 94.83           H
ATOM   1668 3HG2 VAL A 121       3.516  15.676   6.819  1.00 94.83           H
ATOM   1669  HN  VAL A 121       2.781  13.351   9.467  1.00 94.83           H
ATOM   1670  N   VAL A 122       3.794  10.625   8.071  1.00 93.57           N
ATOM   1671  CA  VAL A 122       4.465   9.375   7.758  1.00 93.57           C
ATOM   1672  C   VAL A 122       3.475   8.218   7.912  1.00 93.57           C
ATOM   1673  O   VAL A 122       3.476   7.285   7.110  1.00 93.57           O
ATOM   1674  HA  VAL A 122       4.786   9.425   6.717  1.00 93.57           H
ATOM   1675  CB  VAL A 122       5.711   9.216   8.631  1.00 93.57           C
ATOM   1676  HB  VAL A 122       5.424   9.417   9.663  1.00 93.57           H
ATOM   1677  CG1 VAL A 122       6.249   7.786   8.563  1.00 93.57           C
ATOM   1678 1HG1 VAL A 122       5.485   7.093   8.915  1.00 93.57           H
ATOM   1679 2HG1 VAL A 122       6.512   7.545   7.533  1.00 93.57           H
ATOM   1680 3HG1 VAL A 122       7.135   7.701   9.193  1.00 93.57           H
ATOM   1681  CG2 VAL A 122       6.789  10.227   8.237  1.00 93.57           C
ATOM   1682 1HG2 VAL A 122       7.070  10.071   7.196  1.00 93.57           H
ATOM   1683 2HG2 VAL A 122       6.402  11.239   8.361  1.00 93.57           H
ATOM   1684 3HG2 VAL A 122       7.663  10.093   8.873  1.00 93.57           H
ATOM   1685  HN  VAL A 122       4.147  11.105   8.874  1.00 93.57           H
ATOM   1686  N   ASN A 123       2.655   8.317   8.948  1.00 92.40           N
ATOM   1687  CA  ASN A 123       1.660   7.292   9.216  1.00 92.40           C
ATOM   1688  C   ASN A 123       0.617   7.296   8.097  1.00 92.40           C
ATOM   1689  O   ASN A 123       0.156   6.238   7.669  1.00 92.40           O
ATOM   1690  HA  ASN A 123       2.218   6.357   9.262  1.00 92.40           H
ATOM   1691  CB  ASN A 123       0.938   7.558  10.538  1.00 92.40           C
ATOM   1692 1HB  ASN A 123       0.811   8.632  10.678  1.00 92.40           H
ATOM   1693 2HB  ASN A 123      -0.061   7.122  10.505  1.00 92.40           H
ATOM   1694  CG  ASN A 123       1.718   6.973  11.717  1.00 92.40           C
ATOM   1695  OD1 ASN A 123       2.548   6.092  11.568  1.00 92.40           O
ATOM   1696  ND2 ASN A 123       1.405   7.510  12.892  1.00 92.40           N
ATOM   1697 1HD2 ASN A 123       0.713   8.230  12.945  1.00 92.40           H
ATOM   1698 2HD2 ASN A 123       1.861   7.193  13.724  1.00 92.40           H
ATOM   1699  HN  ASN A 123       2.662   9.078   9.596  1.00 92.40           H
ATOM   1700  N   SER A 124       0.273   8.497   7.655  1.00 93.57           N
ATOM   1701  CA  SER A 124      -0.846   8.668   6.745  1.00 93.57           C
ATOM   1702  C   SER A 124      -0.441   8.242   5.332  1.00 93.57           C
ATOM   1703  O   SER A 124      -1.256   7.703   4.585  1.00 93.57           O
ATOM   1704  HA  SER A 124      -1.632   8.018   7.129  1.00 93.57           H
ATOM   1705  CB  SER A 124      -1.337  10.116   6.741  1.00 93.57           C
ATOM   1706 1HB  SER A 124      -0.562  10.761   6.327  1.00 93.57           H
ATOM   1707 2HB  SER A 124      -2.207  10.203   6.089  1.00 93.57           H
ATOM   1708  OG  SER A 124      -1.679  10.567   8.049  1.00 93.57           O
ATOM   1709  HG  SER A 124      -1.058  11.297   8.333  1.00 93.57           H
ATOM   1710  HN  SER A 124       0.744   9.342   7.909  1.00 93.57           H
ATOM   1711  N   MET A 125       0.818   8.499   5.009  1.00 93.56           N
ATOM   1712  CA  MET A 125       1.286   8.345   3.642  1.00 93.56           C
ATOM   1713  C   MET A 125       1.155   6.894   3.177  1.00 93.56           C
ATOM   1714  O   MET A 125       0.814   6.635   2.024  1.00 93.56           O
ATOM   1715  HA  MET A 125       0.644   8.987   3.038  1.00 93.56           H
ATOM   1716  CB  MET A 125       2.750   8.780   3.552  1.00 93.56           C
ATOM   1717 1HB  MET A 125       3.294   8.424   4.427  1.00 93.56           H
ATOM   1718 2HB  MET A 125       3.216   8.322   2.679  1.00 93.56           H
ATOM   1719  CG  MET A 125       2.865  10.303   3.458  1.00 93.56           C
ATOM   1720 1HG  MET A 125       2.369  10.767   4.310  1.00 93.56           H
ATOM   1721 2HG  MET A 125       3.913  10.600   3.498  1.00 93.56           H
ATOM   1722  SD  MET A 125       2.128  10.878   1.938  1.00 93.56           S
ATOM   1723  CE  MET A 125       1.910  12.605   2.333  1.00 93.56           C
ATOM   1724 1HE  MET A 125       1.261  12.700   3.204  1.00 93.56           H
ATOM   1725 2HE  MET A 125       2.879  13.053   2.552  1.00 93.56           H
ATOM   1726 3HE  MET A 125       1.456  13.118   1.485  1.00 93.56           H
ATOM   1727  HN  MET A 125       1.511   8.807   5.661  1.00 93.56           H
ATOM   1728  N   TYR A 126       1.433   5.983   4.099  1.00 87.32           N
ATOM   1729  CA  TYR A 126       1.343   4.564   3.801  1.00 87.32           C
ATOM   1730  C   TYR A 126      -0.088   4.173   3.426  1.00 87.32           C
ATOM   1731  O   TYR A 126      -0.305   3.473   2.439  1.00 87.32           O
ATOM   1732  HA  TYR A 126       2.001   4.355   2.958  1.00 87.32           H
ATOM   1733  CB  TYR A 126       1.737   3.837   5.088  1.00 87.32           C
ATOM   1734 1HB  TYR A 126       2.793   4.020   5.288  1.00 87.32           H
ATOM   1735 2HB  TYR A 126       1.176   4.263   5.921  1.00 87.32           H
ATOM   1736  CG  TYR A 126       1.494   2.327   5.049  1.00 87.32           C
ATOM   1737  CD1 TYR A 126       0.682   1.734   5.994  1.00 87.32           C
ATOM   1738  HD1 TYR A 126       0.213   2.341   6.768  1.00 87.32           H
ATOM   1739  CD2 TYR A 126       2.087   1.558   4.068  1.00 87.32           C
ATOM   1740  HD2 TYR A 126       2.729   2.026   3.322  1.00 87.32           H
ATOM   1741  CE1 TYR A 126       0.453   0.313   5.957  1.00 87.32           C
ATOM   1742  HE1 TYR A 126      -0.186  -0.169   6.697  1.00 87.32           H
ATOM   1743  CE2 TYR A 126       1.859   0.137   4.032  1.00 87.32           C
ATOM   1744  HE2 TYR A 126       2.321  -0.482   3.263  1.00 87.32           H
ATOM   1745  CZ  TYR A 126       1.053  -0.416   4.978  1.00 87.32           C
ATOM   1746  OH  TYR A 126       0.837  -1.758   4.943  1.00 87.32           O
ATOM   1747  HH  TYR A 126       1.309  -2.160   4.158  1.00 87.32           H
ATOM   1748  HN  TYR A 126       1.716   6.202   5.033  1.00 87.32           H
ATOM   1749  N   LYS A 127      -1.027   4.643   4.234  1.00 87.40           N
ATOM   1750  CA  LYS A 127      -2.424   4.290   4.044  1.00 87.40           C
ATOM   1751  C   LYS A 127      -2.923   4.893   2.729  1.00 87.40           C
ATOM   1752  O   LYS A 127      -3.730   4.284   2.029  1.00 87.40           O
ATOM   1753  HA  LYS A 127      -2.479   3.204   3.968  1.00 87.40           H
ATOM   1754  CB  LYS A 127      -3.252   4.702   5.263  1.00 87.40           C
ATOM   1755 1HB  LYS A 127      -3.046   5.743   5.512  1.00 87.40           H
ATOM   1756 2HB  LYS A 127      -4.313   4.635   5.025  1.00 87.40           H
ATOM   1757  CG  LYS A 127      -2.936   3.811   6.466  1.00 87.40           C
ATOM   1758 1HG  LYS A 127      -1.871   3.864   6.693  1.00 87.40           H
ATOM   1759 2HG  LYS A 127      -3.468   4.177   7.344  1.00 87.40           H
ATOM   1760  CD  LYS A 127      -3.333   2.359   6.192  1.00 87.40           C
ATOM   1761 1HD  LYS A 127      -4.391   2.309   5.935  1.00 87.40           H
ATOM   1762 2HD  LYS A 127      -2.778   1.982   5.332  1.00 87.40           H
ATOM   1763  CE  LYS A 127      -3.057   1.476   7.410  1.00 87.40           C
ATOM   1764 1HE  LYS A 127      -2.040   1.644   7.766  1.00 87.40           H
ATOM   1765 2HE  LYS A 127      -3.728   1.748   8.224  1.00 87.40           H
ATOM   1766  NZ  LYS A 127      -3.238   0.047   7.067  1.00 87.40           N
ATOM   1767 1HZ  LYS A 127      -3.058  -0.522   7.886  1.00 87.40           H
ATOM   1768 2HZ  LYS A 127      -4.189  -0.106   6.752  1.00 87.40           H
ATOM   1769 3HZ  LYS A 127      -2.591  -0.208   6.329  1.00 87.40           H
ATOM   1770  HN  LYS A 127      -0.847   5.253   5.006  1.00 87.40           H
ATOM   1771  N   MET A 128      -2.422   6.084   2.434  1.00 91.86           N
ATOM   1772  CA  MET A 128      -2.780   6.761   1.198  1.00 91.86           C
ATOM   1773  C   MET A 128      -2.298   5.969  -0.019  1.00 91.86           C
ATOM   1774  O   MET A 128      -3.040   5.796  -0.985  1.00 91.86           O
ATOM   1775  HA  MET A 128      -3.868   6.814   1.198  1.00 91.86           H
ATOM   1776  CB  MET A 128      -2.153   8.156   1.181  1.00 91.86           C
ATOM   1777 1HB  MET A 128      -2.424   8.692   2.091  1.00 91.86           H
ATOM   1778 2HB  MET A 128      -1.067   8.071   1.172  1.00 91.86           H
ATOM   1779  CG  MET A 128      -2.618   8.951  -0.041  1.00 91.86           C
ATOM   1780 1HG  MET A 128      -2.400   8.393  -0.952  1.00 91.86           H
ATOM   1781 2HG  MET A 128      -3.698   9.092  -0.005  1.00 91.86           H
ATOM   1782  SD  MET A 128      -1.798  10.535  -0.087  1.00 91.86           S
ATOM   1783  CE  MET A 128      -2.579  11.329   1.308  1.00 91.86           C
ATOM   1784 1HE  MET A 128      -3.655  11.382   1.141  1.00 91.86           H
ATOM   1785 2HE  MET A 128      -2.379  10.753   2.212  1.00 91.86           H
ATOM   1786 3HE  MET A 128      -2.179  12.337   1.423  1.00 91.86           H
ATOM   1787  HN  MET A 128      -1.785   6.584   3.020  1.00 91.86           H
ATOM   1788  N   ASN A 129      -1.058   5.511   0.066  1.00 90.62           N
ATOM   1789  CA  ASN A 129      -0.481   4.711  -1.002  1.00 90.62           C
ATOM   1790  C   ASN A 129      -1.346   3.470  -1.229  1.00 90.62           C
ATOM   1791  O   ASN A 129      -1.739   3.181  -2.358  1.00 90.62           O
ATOM   1792  HA  ASN A 129      -0.458   5.368  -1.871  1.00 90.62           H
ATOM   1793  CB  ASN A 129       0.930   4.244  -0.639  1.00 90.62           C
ATOM   1794 1HB  ASN A 129       1.612   5.094  -0.648  1.00 90.62           H
ATOM   1795 2HB  ASN A 129       0.935   3.843   0.375  1.00 90.62           H
ATOM   1796  CG  ASN A 129       1.423   3.177  -1.618  1.00 90.62           C
ATOM   1797  OD1 ASN A 129       1.188   1.991  -1.455  1.00 90.62           O
ATOM   1798  ND2 ASN A 129       2.119   3.663  -2.642  1.00 90.62           N
ATOM   1799 1HD2 ASN A 129       2.277   4.648  -2.717  1.00 90.62           H
ATOM   1800 2HD2 ASN A 129       2.485   3.044  -3.337  1.00 90.62           H
ATOM   1801  HN  ASN A 129      -0.452   5.677   0.844  1.00 90.62           H
ATOM   1802  N   PHE A 130      -1.618   2.770  -0.137  1.00 85.04           N
ATOM   1803  CA  PHE A 130      -2.301   1.490  -0.220  1.00 85.04           C
ATOM   1804  C   PHE A 130      -3.625   1.623  -0.974  1.00 85.04           C
ATOM   1805  O   PHE A 130      -3.861   0.914  -1.951  1.00 85.04           O
ATOM   1806  HA  PHE A 130      -1.644   0.807  -0.760  1.00 85.04           H
ATOM   1807  CB  PHE A 130      -2.587   1.042   1.215  1.00 85.04           C
ATOM   1808 1HB  PHE A 130      -1.654   1.039   1.777  1.00 85.04           H
ATOM   1809 2HB  PHE A 130      -3.242   1.773   1.689  1.00 85.04           H
ATOM   1810  CG  PHE A 130      -3.233  -0.341   1.318  1.00 85.04           C
ATOM   1811  CD1 PHE A 130      -4.583  -0.471   1.218  1.00 85.04           C
ATOM   1812  HD1 PHE A 130      -5.205   0.411   1.064  1.00 85.04           H
ATOM   1813  CD2 PHE A 130      -2.456  -1.441   1.509  1.00 85.04           C
ATOM   1814  HD2 PHE A 130      -1.374  -1.337   1.589  1.00 85.04           H
ATOM   1815  CE1 PHE A 130      -5.182  -1.755   1.313  1.00 85.04           C
ATOM   1816  HE1 PHE A 130      -6.264  -1.858   1.233  1.00 85.04           H
ATOM   1817  CE2 PHE A 130      -3.055  -2.725   1.605  1.00 85.04           C
ATOM   1818  HE2 PHE A 130      -2.433  -3.607   1.758  1.00 85.04           H
ATOM   1819  CZ  PHE A 130      -4.405  -2.855   1.505  1.00 85.04           C
ATOM   1820  HZ  PHE A 130      -4.865  -3.840   1.578  1.00 85.04           H
ATOM   1821  HN  PHE A 130      -1.380   3.063   0.789  1.00 85.04           H
ATOM   1822  N   TYR A 131      -4.455   2.537  -0.493  1.00 86.00           N
ATOM   1823  CA  TYR A 131      -5.798   2.685  -1.027  1.00 86.00           C
ATOM   1824  C   TYR A 131      -5.759   3.125  -2.492  1.00 86.00           C
ATOM   1825  O   TYR A 131      -6.522   2.621  -3.315  1.00 86.00           O
ATOM   1826  HA  TYR A 131      -6.295   1.718  -0.959  1.00 86.00           H
ATOM   1827  CB  TYR A 131      -6.464   3.782  -0.195  1.00 86.00           C
ATOM   1828 1HB  TYR A 131      -5.828   4.667  -0.202  1.00 86.00           H
ATOM   1829 2HB  TYR A 131      -7.405   4.062  -0.668  1.00 86.00           H
ATOM   1830  CG  TYR A 131      -6.739   3.382   1.256  1.00 86.00           C
ATOM   1831  CD1 TYR A 131      -7.247   2.131   1.543  1.00 86.00           C
ATOM   1832  HD1 TYR A 131      -7.452   1.428   0.735  1.00 86.00           H
ATOM   1833  CD2 TYR A 131      -6.480   4.273   2.278  1.00 86.00           C
ATOM   1834  HD2 TYR A 131      -6.079   5.261   2.052  1.00 86.00           H
ATOM   1835  CE1 TYR A 131      -7.506   1.755   2.908  1.00 86.00           C
ATOM   1836  HE1 TYR A 131      -7.907   0.770   3.148  1.00 86.00           H
ATOM   1837  CE2 TYR A 131      -6.739   3.896   3.644  1.00 86.00           C
ATOM   1838  HE2 TYR A 131      -6.539   4.589   4.461  1.00 86.00           H
ATOM   1839  CZ  TYR A 131      -7.239   2.656   3.891  1.00 86.00           C
ATOM   1840  OH  TYR A 131      -7.484   2.300   5.181  1.00 86.00           O
ATOM   1841  HH  TYR A 131      -7.356   3.088   5.783  1.00 86.00           H
ATOM   1842  HN  TYR A 131      -4.222   3.168   0.248  1.00 86.00           H
ATOM   1843  N   SER A 132      -4.863   4.059  -2.773  1.00 89.50           N
ATOM   1844  CA  SER A 132      -4.743   4.601  -4.116  1.00 89.50           C
ATOM   1845  C   SER A 132      -4.281   3.508  -5.081  1.00 89.50           C
ATOM   1846  O   SER A 132      -4.772   3.420  -6.206  1.00 89.50           O
ATOM   1847  HA  SER A 132      -5.743   4.946  -4.378  1.00 89.50           H
ATOM   1848  CB  SER A 132      -3.772   5.783  -4.148  1.00 89.50           C
ATOM   1849 1HB  SER A 132      -3.653   6.127  -5.175  1.00 89.50           H
ATOM   1850 2HB  SER A 132      -4.192   6.613  -3.580  1.00 89.50           H
ATOM   1851  OG  SER A 132      -2.496   5.440  -3.613  1.00 89.50           O
ATOM   1852  HG  SER A 132      -2.376   5.865  -2.716  1.00 89.50           H
ATOM   1853  HN  SER A 132      -4.228   4.445  -2.103  1.00 89.50           H
ATOM   1854  N   CYS A 133      -3.342   2.702  -4.607  1.00 84.11           N
ATOM   1855  CA  CYS A 133      -2.780   1.643  -5.429  1.00 84.11           C
ATOM   1856  C   CYS A 133      -3.902   0.669  -5.791  1.00 84.11           C
ATOM   1857  O   CYS A 133      -4.053   0.293  -6.952  1.00 84.11           O
ATOM   1858  HA  CYS A 133      -2.378   2.121  -6.323  1.00 84.11           H
ATOM   1859  CB  CYS A 133      -1.617   0.939  -4.726  1.00 84.11           C
ATOM   1860 1HB  CYS A 133      -1.865   0.768  -3.678  1.00 84.11           H
ATOM   1861 2HB  CYS A 133      -1.447  -0.038  -5.177  1.00 84.11           H
ATOM   1862  SG  CYS A 133      -0.102   1.957  -4.852  1.00 84.11           S
ATOM   1863  HG  CYS A 133      -0.467   2.863  -3.949  1.00 84.11           H
ATOM   1864  HN  CYS A 133      -2.967   2.763  -3.682  1.00 84.11           H
ATOM   1865  N   VAL A 134      -4.662   0.287  -4.774  1.00 80.88           N
ATOM   1866  CA  VAL A 134      -5.733  -0.677  -4.961  1.00 80.88           C
ATOM   1867  C   VAL A 134      -6.701  -0.157  -6.026  1.00 80.88           C
ATOM   1868  O   VAL A 134      -7.070  -0.887  -6.944  1.00 80.88           O
ATOM   1869  HA  VAL A 134      -5.283  -1.603  -5.319  1.00 80.88           H
ATOM   1870  CB  VAL A 134      -6.415  -0.967  -3.623  1.00 80.88           C
ATOM   1871  HB  VAL A 134      -6.621  -0.013  -3.138  1.00 80.88           H
ATOM   1872  CG1 VAL A 134      -7.750  -1.685  -3.832  1.00 80.88           C
ATOM   1873 1HG1 VAL A 134      -8.410  -1.058  -4.433  1.00 80.88           H
ATOM   1874 2HG1 VAL A 134      -7.578  -2.629  -4.349  1.00 80.88           H
ATOM   1875 3HG1 VAL A 134      -8.214  -1.879  -2.865  1.00 80.88           H
ATOM   1876  CG2 VAL A 134      -5.497  -1.774  -2.703  1.00 80.88           C
ATOM   1877 1HG2 VAL A 134      -5.246  -2.721  -3.179  1.00 80.88           H
ATOM   1878 2HG2 VAL A 134      -4.584  -1.209  -2.514  1.00 80.88           H
ATOM   1879 3HG2 VAL A 134      -6.007  -1.966  -1.759  1.00 80.88           H
ATOM   1880  HN  VAL A 134      -4.555   0.623  -3.839  1.00 80.88           H
ATOM   1881  N   LEU A 135      -7.085   1.101  -5.866  1.00 84.84           N
ATOM   1882  CA  LEU A 135      -8.105   1.686  -6.721  1.00 84.84           C
ATOM   1883  C   LEU A 135      -7.570   1.787  -8.151  1.00 84.84           C
ATOM   1884  O   LEU A 135      -8.310   1.578  -9.110  1.00 84.84           O
ATOM   1885  HA  LEU A 135      -8.960   1.010  -6.719  1.00 84.84           H
ATOM   1886  CB  LEU A 135      -8.582   3.022  -6.148  1.00 84.84           C
ATOM   1887 1HB  LEU A 135      -7.715   3.668  -6.014  1.00 84.84           H
ATOM   1888 2HB  LEU A 135      -9.226   3.501  -6.885  1.00 84.84           H
ATOM   1889  CG  LEU A 135      -9.339   2.950  -4.820  1.00 84.84           C
ATOM   1890  HG  LEU A 135      -8.776   2.310  -4.140  1.00 84.84           H
ATOM   1891  CD1 LEU A 135      -9.434   4.330  -4.167  1.00 84.84           C
ATOM   1892 1HD1 LEU A 135      -8.431   4.712  -3.978  1.00 84.84           H
ATOM   1893 2HD1 LEU A 135      -9.962   5.012  -4.834  1.00 84.84           H
ATOM   1894 3HD1 LEU A 135      -9.977   4.250  -3.225  1.00 84.84           H
ATOM   1895  CD2 LEU A 135     -10.716   2.308  -5.008  1.00 84.84           C
ATOM   1896 1HD2 LEU A 135     -11.300   2.901  -5.711  1.00 84.84           H
ATOM   1897 2HD2 LEU A 135     -10.595   1.297  -5.397  1.00 84.84           H
ATOM   1898 3HD2 LEU A 135     -11.232   2.270  -4.049  1.00 84.84           H
ATOM   1899  HN  LEU A 135      -6.713   1.716  -5.171  1.00 84.84           H
ATOM   1900  N   LEU A 136      -6.287   2.106  -8.247  1.00 86.32           N
ATOM   1901  CA  LEU A 136      -5.651   2.264  -9.544  1.00 86.32           C
ATOM   1902  C   LEU A 136      -5.606   0.910 -10.254  1.00 86.32           C
ATOM   1903  O   LEU A 136      -5.885   0.821 -11.449  1.00 86.32           O
ATOM   1904  HA  LEU A 136      -6.272   2.941 -10.132  1.00 86.32           H
ATOM   1905  CB  LEU A 136      -4.280   2.925  -9.391  1.00 86.32           C
ATOM   1906 1HB  LEU A 136      -3.743   2.421  -8.587  1.00 86.32           H
ATOM   1907 2HB  LEU A 136      -3.713   2.756 -10.307  1.00 86.32           H
ATOM   1908  CG  LEU A 136      -4.288   4.426  -9.098  1.00 86.32           C
ATOM   1909  HG  LEU A 136      -4.995   4.613  -8.290  1.00 86.32           H
ATOM   1910  CD1 LEU A 136      -2.915   4.898  -8.615  1.00 86.32           C
ATOM   1911 1HD1 LEU A 136      -2.648   4.365  -7.703  1.00 86.32           H
ATOM   1912 2HD1 LEU A 136      -2.170   4.696  -9.385  1.00 86.32           H
ATOM   1913 3HD1 LEU A 136      -2.948   5.969  -8.414  1.00 86.32           H
ATOM   1914  CD2 LEU A 136      -4.771   5.220 -10.314  1.00 86.32           C
ATOM   1915 1HD2 LEU A 136      -4.107   5.032 -11.158  1.00 86.32           H
ATOM   1916 2HD2 LEU A 136      -5.784   4.909 -10.572  1.00 86.32           H
ATOM   1917 3HD2 LEU A 136      -4.767   6.284 -10.078  1.00 86.32           H
ATOM   1918  HN  LEU A 136      -5.687   2.255  -7.461  1.00 86.32           H
ATOM   1919  N   ILE A 137      -5.251  -0.112  -9.488  1.00 78.63           N
ATOM   1920  CA  ILE A 137      -5.133  -1.453 -10.037  1.00 78.63           C
ATOM   1921  C   ILE A 137      -6.493  -1.899 -10.579  1.00 78.63           C
ATOM   1922  O   ILE A 137      -6.569  -2.523 -11.636  1.00 78.63           O
ATOM   1923  HA  ILE A 137      -4.429  -1.405 -10.867  1.00 78.63           H
ATOM   1924  CB  ILE A 137      -4.543  -2.407  -8.997  1.00 78.63           C
ATOM   1925  HB  ILE A 137      -5.045  -2.229  -8.046  1.00 78.63           H
ATOM   1926  CG1 ILE A 137      -3.054  -2.128  -8.780  1.00 78.63           C
ATOM   1927 1HG1 ILE A 137      -2.491  -2.438  -9.660  1.00 78.63           H
ATOM   1928 2HG1 ILE A 137      -2.895  -1.057  -8.660  1.00 78.63           H
ATOM   1929  CG2 ILE A 137      -4.804  -3.865  -9.380  1.00 78.63           C
ATOM   1930 1HG2 ILE A 137      -5.878  -4.038  -9.442  1.00 78.63           H
ATOM   1931 2HG2 ILE A 137      -4.345  -4.074 -10.346  1.00 78.63           H
ATOM   1932 3HG2 ILE A 137      -4.374  -4.522  -8.624  1.00 78.63           H
ATOM   1933  CD1 ILE A 137      -2.532  -2.869  -7.547  1.00 78.63           C
ATOM   1934 1HD1 ILE A 137      -3.081  -2.539  -6.665  1.00 78.63           H
ATOM   1935 2HD1 ILE A 137      -2.671  -3.942  -7.681  1.00 78.63           H
ATOM   1936 3HD1 ILE A 137      -1.471  -2.653  -7.416  1.00 78.63           H
ATOM   1937  HN  ILE A 137      -5.047  -0.035  -8.513  1.00 78.63           H
ATOM   1938  N   MET A 138      -7.533  -1.560  -9.830  1.00 77.09           N
ATOM   1939  CA  MET A 138      -8.890  -1.857 -10.256  1.00 77.09           C
ATOM   1940  C   MET A 138      -9.196  -1.204 -11.605  1.00 77.09           C
ATOM   1941  O   MET A 138      -9.730  -1.851 -12.505  1.00 77.09           O
ATOM   1942  HA  MET A 138      -8.937  -2.942 -10.351  1.00 77.09           H
ATOM   1943  CB  MET A 138      -9.878  -1.347  -9.206  1.00 77.09           C
ATOM   1944 1HB  MET A 138      -9.696  -1.849  -8.256  1.00 77.09           H
ATOM   1945 2HB  MET A 138      -9.719  -0.282  -9.039  1.00 77.09           H
ATOM   1946  CG  MET A 138     -11.322  -1.589  -9.648  1.00 77.09           C
ATOM   1947 1HG  MET A 138     -11.504  -1.103 -10.607  1.00 77.09           H
ATOM   1948 2HG  MET A 138     -11.492  -2.656  -9.795  1.00 77.09           H
ATOM   1949  SD  MET A 138     -12.452  -0.956  -8.420  1.00 77.09           S
ATOM   1950  CE  MET A 138     -12.117   0.792  -8.563  1.00 77.09           C
ATOM   1951 1HE  MET A 138     -11.067   0.980  -8.338  1.00 77.09           H
ATOM   1952 2HE  MET A 138     -12.336   1.122  -9.578  1.00 77.09           H
ATOM   1953 3HE  MET A 138     -12.743   1.341  -7.859  1.00 77.09           H
ATOM   1954  HN  MET A 138      -7.459  -1.093  -8.949  1.00 77.09           H
ATOM   1955  N   CYS A 139      -8.844   0.070 -11.704  1.00 82.59           N
ATOM   1956  CA  CYS A 139      -9.177   0.849 -12.884  1.00 82.59           C
ATOM   1957  C   CYS A 139      -8.399   0.278 -14.071  1.00 82.59           C
ATOM   1958  O   CYS A 139      -8.917   0.216 -15.185  1.00 82.59           O
ATOM   1959  HA  CYS A 139     -10.251   0.742 -13.037  1.00 82.59           H
ATOM   1960  CB  CYS A 139      -8.891   2.338 -12.678  1.00 82.59           C
ATOM   1961 1HB  CYS A 139      -7.860   2.477 -12.353  1.00 82.59           H
ATOM   1962 2HB  CYS A 139      -9.003   2.872 -13.621  1.00 82.59           H
ATOM   1963  SG  CYS A 139     -10.038   3.028 -11.430  1.00 82.59           S
ATOM   1964  HG  CYS A 139      -9.372   2.582 -10.368  1.00 82.59           H
ATOM   1965  HN  CYS A 139      -8.342   0.567 -10.996  1.00 82.59           H
ATOM   1966  N   ILE A 140      -7.168  -0.125 -13.793  1.00 79.48           N
ATOM   1967  CA  ILE A 140      -6.323  -0.714 -14.818  1.00 79.48           C
ATOM   1968  C   ILE A 140      -7.003  -1.966 -15.375  1.00 79.48           C
ATOM   1969  O   ILE A 140      -6.993  -2.197 -16.584  1.00 79.48           O
ATOM   1970  HA  ILE A 140      -6.229   0.015 -15.623  1.00 79.48           H
ATOM   1971  CB  ILE A 140      -4.917  -0.970 -14.272  1.00 79.48           C
ATOM   1972  HB  ILE A 140      -5.011  -1.436 -13.291  1.00 79.48           H
ATOM   1973  CG1 ILE A 140      -4.158   0.344 -14.076  1.00 79.48           C
ATOM   1974 1HG1 ILE A 140      -3.882   0.757 -15.047  1.00 79.48           H
ATOM   1975 2HG1 ILE A 140      -4.806   1.075 -13.593  1.00 79.48           H
ATOM   1976  CG2 ILE A 140      -4.151  -1.947 -15.166  1.00 79.48           C
ATOM   1977 1HG2 ILE A 140      -4.686  -2.895 -15.210  1.00 79.48           H
ATOM   1978 2HG2 ILE A 140      -4.066  -1.531 -16.170  1.00 79.48           H
ATOM   1979 3HG2 ILE A 140      -3.155  -2.111 -14.755  1.00 79.48           H
ATOM   1980  CD1 ILE A 140      -2.901   0.131 -13.231  1.00 79.48           C
ATOM   1981 1HD1 ILE A 140      -3.183  -0.259 -12.253  1.00 79.48           H
ATOM   1982 2HD1 ILE A 140      -2.244  -0.582 -13.730  1.00 79.48           H
ATOM   1983 3HD1 ILE A 140      -2.380   1.080 -13.107  1.00 79.48           H
ATOM   1984  HN  ILE A 140      -6.748  -0.055 -12.888  1.00 79.48           H
ATOM   1985  N   SER A 141      -7.578  -2.743 -14.468  1.00 74.77           N
ATOM   1986  CA  SER A 141      -8.172  -4.015 -14.840  1.00 74.77           C
ATOM   1987  C   SER A 141      -9.377  -3.783 -15.754  1.00 74.77           C
ATOM   1988  O   SER A 141      -9.554  -4.491 -16.745  1.00 74.77           O
ATOM   1989  HA  SER A 141      -7.388  -4.556 -15.371  1.00 74.77           H
ATOM   1990  CB  SER A 141      -8.590  -4.811 -13.602  1.00 74.77           C
ATOM   1991 1HB  SER A 141      -9.347  -4.253 -13.052  1.00 74.77           H
ATOM   1992 2HB  SER A 141      -9.049  -5.750 -13.912  1.00 74.77           H
ATOM   1993  OG  SER A 141      -7.486  -5.084 -12.745  1.00 74.77           O
ATOM   1994  HG  SER A 141      -7.372  -4.341 -12.086  1.00 74.77           H
ATOM   1995  HN  SER A 141      -7.641  -2.515 -13.497  1.00 74.77           H
ATOM   1996  N   VAL A 142     -10.173  -2.789 -15.390  1.00 75.98           N
ATOM   1997  CA  VAL A 142     -11.345  -2.442 -16.176  1.00 75.98           C
ATOM   1998  C   VAL A 142     -10.901  -1.961 -17.559  1.00 75.98           C
ATOM   1999  O   VAL A 142     -11.498  -2.330 -18.569  1.00 75.98           O
ATOM   2000  HA  VAL A 142     -11.941  -3.346 -16.294  1.00 75.98           H
ATOM   2001  CB  VAL A 142     -12.190  -1.410 -15.426  1.00 75.98           C
ATOM   2002  HB  VAL A 142     -11.551  -0.559 -15.192  1.00 75.98           H
ATOM   2003  CG1 VAL A 142     -13.342  -0.907 -16.299  1.00 75.98           C
ATOM   2004 1HG1 VAL A 142     -12.939  -0.442 -17.199  1.00 75.98           H
ATOM   2005 2HG1 VAL A 142     -13.980  -1.746 -16.578  1.00 75.98           H
ATOM   2006 3HG1 VAL A 142     -13.927  -0.175 -15.742  1.00 75.98           H
ATOM   2007  CG2 VAL A 142     -12.712  -1.983 -14.107  1.00 75.98           C
ATOM   2008 1HG2 VAL A 142     -13.328  -2.859 -14.310  1.00 75.98           H
ATOM   2009 2HG2 VAL A 142     -11.870  -2.269 -13.477  1.00 75.98           H
ATOM   2010 3HG2 VAL A 142     -13.310  -1.230 -13.595  1.00 75.98           H
ATOM   2011  HN  VAL A 142     -10.028  -2.227 -14.575  1.00 75.98           H
ATOM   2012  N   ASP A 143      -9.859  -1.143 -17.559  1.00 77.43           N
ATOM   2013  CA  ASP A 143      -9.390  -0.529 -18.790  1.00 77.43           C
ATOM   2014  C   ASP A 143      -8.903  -1.619 -19.746  1.00 77.43           C
ATOM   2015  O   ASP A 143      -9.165  -1.560 -20.947  1.00 77.43           O
ATOM   2016  HA  ASP A 143     -10.248   0.017 -19.183  1.00 77.43           H
ATOM   2017  CB  ASP A 143      -8.221   0.421 -18.521  1.00 77.43           C
ATOM   2018 1HB  ASP A 143      -8.474   1.091 -17.699  1.00 77.43           H
ATOM   2019 2HB  ASP A 143      -7.347  -0.151 -18.210  1.00 77.43           H
ATOM   2020  CG  ASP A 143      -7.883   1.241 -19.768  1.00 77.43           C
ATOM   2021  OD1 ASP A 143      -8.831   1.825 -20.337  1.00 77.43           O
ATOM   2022  OD2 ASP A 143      -6.685   1.265 -20.124  1.00 77.43           O
ATOM   2023  HN  ASP A 143      -9.338  -0.900 -16.741  1.00 77.43           H
ATOM   2024  N   ARG A 144      -8.203  -2.590 -19.178  1.00 73.16           N
ATOM   2025  CA  ARG A 144      -7.694  -3.703 -19.961  1.00 73.16           C
ATOM   2026  C   ARG A 144      -8.851  -4.477 -20.597  1.00 73.16           C
ATOM   2027  O   ARG A 144      -8.792  -4.835 -21.772  1.00 73.16           O
ATOM   2028  HA  ARG A 144      -7.065  -3.243 -20.723  1.00 73.16           H
ATOM   2029  CB  ARG A 144      -6.868  -4.655 -19.094  1.00 73.16           C
ATOM   2030 1HB  ARG A 144      -7.327  -4.747 -18.110  1.00 73.16           H
ATOM   2031 2HB  ARG A 144      -6.867  -5.650 -19.539  1.00 73.16           H
ATOM   2032  CG  ARG A 144      -5.430  -4.155 -18.948  1.00 73.16           C
ATOM   2033 1HG  ARG A 144      -5.004  -3.969 -19.934  1.00 73.16           H
ATOM   2034 2HG  ARG A 144      -5.424  -3.204 -18.414  1.00 73.16           H
ATOM   2035  CD  ARG A 144      -4.569  -5.172 -18.197  1.00 73.16           C
ATOM   2036 1HD  ARG A 144      -4.824  -5.166 -17.137  1.00 73.16           H
ATOM   2037 2HD  ARG A 144      -4.773  -6.177 -18.567  1.00 73.16           H
ATOM   2038  NE  ARG A 144      -3.135  -4.851 -18.374  1.00 73.16           N
ATOM   2039  HE  ARG A 144      -2.899  -4.032 -18.897  1.00 73.16           H
ATOM   2040  CZ  ARG A 144      -2.133  -5.588 -17.877  1.00 73.16           C
ATOM   2041  NH1 ARG A 144      -2.390  -6.696 -17.168  1.00 73.16           N
ATOM   2042 1HH1 ARG A 144      -3.336  -6.978 -17.006  1.00 73.16           H
ATOM   2043 2HH1 ARG A 144      -1.636  -7.241 -16.800  1.00 73.16           H
ATOM   2044  NH2 ARG A 144      -0.869  -5.201 -18.099  1.00 73.16           N
ATOM   2045 1HH2 ARG A 144      -0.110  -5.741 -17.735  1.00 73.16           H
ATOM   2046 2HH2 ARG A 144      -0.686  -4.373 -18.629  1.00 73.16           H
ATOM   2047  HN  ARG A 144      -7.983  -2.624 -18.203  1.00 73.16           H
ATOM   2048  N   TYR A 145      -9.876  -4.713 -19.791  1.00 71.34           N
ATOM   2049  CA  TYR A 145     -11.052  -5.425 -20.264  1.00 71.34           C
ATOM   2050  C   TYR A 145     -11.667  -4.722 -21.476  1.00 71.34           C
ATOM   2051  O   TYR A 145     -11.939  -5.356 -22.494  1.00 71.34           O
ATOM   2052  HA  TYR A 145     -10.743  -6.429 -20.554  1.00 71.34           H
ATOM   2053  CB  TYR A 145     -12.055  -5.397 -19.109  1.00 71.34           C
ATOM   2054 1HB  TYR A 145     -11.708  -6.068 -18.323  1.00 71.34           H
ATOM   2055 2HB  TYR A 145     -12.076  -4.393 -18.684  1.00 71.34           H
ATOM   2056  CG  TYR A 145     -13.476  -5.796 -19.510  1.00 71.34           C
ATOM   2057  CD1 TYR A 145     -14.472  -4.842 -19.565  1.00 71.34           C
ATOM   2058  HD1 TYR A 145     -14.245  -3.803 -19.322  1.00 71.34           H
ATOM   2059  CD2 TYR A 145     -13.763  -7.111 -19.817  1.00 71.34           C
ATOM   2060  HD2 TYR A 145     -12.977  -7.864 -19.773  1.00 71.34           H
ATOM   2061  CE1 TYR A 145     -15.810  -5.217 -19.942  1.00 71.34           C
ATOM   2062  HE1 TYR A 145     -16.605  -4.473 -19.989  1.00 71.34           H
ATOM   2063  CE2 TYR A 145     -15.101  -7.486 -20.194  1.00 71.34           C
ATOM   2064  HE2 TYR A 145     -15.342  -8.521 -20.438  1.00 71.34           H
ATOM   2065  CZ  TYR A 145     -16.058  -6.521 -20.238  1.00 71.34           C
ATOM   2066  OH  TYR A 145     -17.322  -6.876 -20.594  1.00 71.34           O
ATOM   2067  HH  TYR A 145     -17.925  -6.080 -20.553  1.00 71.34           H
ATOM   2068  HN  TYR A 145      -9.912  -4.428 -18.833  1.00 71.34           H
ATOM   2069  N   ILE A 146     -11.870  -3.421 -21.325  1.00 73.63           N
ATOM   2070  CA  ILE A 146     -12.516  -2.639 -22.366  1.00 73.63           C
ATOM   2071  C   ILE A 146     -11.670  -2.696 -23.640  1.00 73.63           C
ATOM   2072  O   ILE A 146     -12.204  -2.851 -24.737  1.00 73.63           O
ATOM   2073  HA  ILE A 146     -13.481  -3.102 -22.571  1.00 73.63           H
ATOM   2074  CB  ILE A 146     -12.791  -1.217 -21.874  1.00 73.63           C
ATOM   2075  HB  ILE A 146     -11.871  -0.819 -21.446  1.00 73.63           H
ATOM   2076  CG1 ILE A 146     -13.844  -1.215 -20.764  1.00 73.63           C
ATOM   2077 1HG1 ILE A 146     -14.820  -1.457 -21.183  1.00 73.63           H
ATOM   2078 2HG1 ILE A 146     -13.609  -1.990 -20.034  1.00 73.63           H
ATOM   2079  CG2 ILE A 146     -13.182  -0.301 -23.036  1.00 73.63           C
ATOM   2080 1HG2 ILE A 146     -12.370  -0.269 -23.762  1.00 73.63           H
ATOM   2081 2HG2 ILE A 146     -14.083  -0.686 -23.515  1.00 73.63           H
ATOM   2082 3HG2 ILE A 146     -13.373   0.703 -22.658  1.00 73.63           H
ATOM   2083  CD1 ILE A 146     -13.904   0.146 -20.068  1.00 73.63           C
ATOM   2084 1HD1 ILE A 146     -12.933   0.374 -19.629  1.00 73.63           H
ATOM   2085 2HD1 ILE A 146     -14.163   0.915 -20.796  1.00 73.63           H
ATOM   2086 3HD1 ILE A 146     -14.660   0.120 -19.283  1.00 73.63           H
ATOM   2087  HN  ILE A 146     -11.601  -2.904 -20.513  1.00 73.63           H
ATOM   2088  N   ALA A 147     -10.365  -2.568 -23.452  1.00 73.58           N
ATOM   2089  CA  ALA A 147      -9.449  -2.508 -24.578  1.00 73.58           C
ATOM   2090  C   ALA A 147      -9.537  -3.813 -25.372  1.00 73.58           C
ATOM   2091  O   ALA A 147      -9.292  -3.828 -26.577  1.00 73.58           O
ATOM   2092  HA  ALA A 147      -9.763  -1.682 -25.217  1.00 73.58           H
ATOM   2093  CB  ALA A 147      -8.033  -2.228 -24.071  1.00 73.58           C
ATOM   2094 1HB  ALA A 147      -8.019  -1.276 -23.540  1.00 73.58           H
ATOM   2095 2HB  ALA A 147      -7.725  -3.026 -23.395  1.00 73.58           H
ATOM   2096 3HB  ALA A 147      -7.346  -2.183 -24.916  1.00 73.58           H
ATOM   2097  HN  ALA A 147      -9.933  -2.506 -22.552  1.00 73.58           H
ATOM   2098  N   ILE A 148      -9.887  -4.877 -24.664  1.00 69.04           N
ATOM   2099  CA  ILE A 148      -9.881  -6.204 -25.254  1.00 69.04           C
ATOM   2100  C   ILE A 148     -11.265  -6.506 -25.833  1.00 69.04           C
ATOM   2101  O   ILE A 148     -11.378  -7.054 -26.928  1.00 69.04           O
ATOM   2102  HA  ILE A 148      -9.160  -6.195 -26.072  1.00 69.04           H
ATOM   2103  CB  ILE A 148      -9.400  -7.241 -24.237  1.00 69.04           C
ATOM   2104  HB  ILE A 148      -9.970  -7.107 -23.318  1.00 69.04           H
ATOM   2105  CG1 ILE A 148      -7.925  -7.026 -23.891  1.00 69.04           C
ATOM   2106 1HG1 ILE A 148      -7.313  -7.191 -24.777  1.00 69.04           H
ATOM   2107 2HG1 ILE A 148      -7.767  -5.993 -23.583  1.00 69.04           H
ATOM   2108  CG2 ILE A 148      -9.671  -8.663 -24.733  1.00 69.04           C
ATOM   2109 1HG2 ILE A 148     -10.742  -8.795 -24.888  1.00 69.04           H
ATOM   2110 2HG2 ILE A 148      -9.146  -8.826 -25.674  1.00 69.04           H
ATOM   2111 3HG2 ILE A 148      -9.320  -9.380 -23.992  1.00 69.04           H
ATOM   2112  CD1 ILE A 148      -7.481  -7.972 -22.773  1.00 69.04           C
ATOM   2113 1HD1 ILE A 148      -8.080  -7.787 -21.882  1.00 69.04           H
ATOM   2114 2HD1 ILE A 148      -7.618  -9.004 -23.095  1.00 69.04           H
ATOM   2115 3HD1 ILE A 148      -6.429  -7.798 -22.547  1.00 69.04           H
ATOM   2116  HN  ILE A 148     -10.171  -4.842 -23.705  1.00 69.04           H
ATOM   2117  N   ALA A 149     -12.284  -6.136 -25.071  1.00 69.15           N
ATOM   2118  CA  ALA A 149     -13.649  -6.488 -25.423  1.00 69.15           C
ATOM   2119  C   ALA A 149     -14.123  -5.592 -26.569  1.00 69.15           C
ATOM   2120  O   ALA A 149     -14.770  -6.062 -27.503  1.00 69.15           O
ATOM   2121  HA  ALA A 149     -13.647  -7.524 -25.761  1.00 69.15           H
ATOM   2122  CB  ALA A 149     -14.541  -6.374 -24.185  1.00 69.15           C
ATOM   2123 1HB  ALA A 149     -14.179  -7.052 -23.412  1.00 69.15           H
ATOM   2124 2HB  ALA A 149     -14.515  -5.350 -23.812  1.00 69.15           H
ATOM   2125 3HB  ALA A 149     -15.565  -6.638 -24.450  1.00 69.15           H
ATOM   2126  HN  ALA A 149     -12.188  -5.605 -24.229  1.00 69.15           H
ATOM   2127  N   GLN A 150     -13.783  -4.316 -26.459  1.00 71.04           N
ATOM   2128  CA  GLN A 150     -14.325  -3.316 -27.363  1.00 71.04           C
ATOM   2129  C   GLN A 150     -13.196  -2.632 -28.136  1.00 71.04           C
ATOM   2130  O   GLN A 150     -13.190  -1.410 -28.281  1.00 71.04           O
ATOM   2131  HA  GLN A 150     -14.965  -3.867 -28.053  1.00 71.04           H
ATOM   2132  CB  GLN A 150     -15.171  -2.291 -26.605  1.00 71.04           C
ATOM   2133 1HB  GLN A 150     -14.546  -1.760 -25.887  1.00 71.04           H
ATOM   2134 2HB  GLN A 150     -15.559  -1.548 -27.301  1.00 71.04           H
ATOM   2135  CG  GLN A 150     -16.332  -2.970 -25.876  1.00 71.04           C
ATOM   2136 1HG  GLN A 150     -16.800  -3.703 -26.533  1.00 71.04           H
ATOM   2137 2HG  GLN A 150     -15.954  -3.514 -25.010  1.00 71.04           H
ATOM   2138  CD  GLN A 150     -17.372  -1.942 -25.426  1.00 71.04           C
ATOM   2139  OE1 GLN A 150     -17.263  -0.756 -25.686  1.00 71.04           O
ATOM   2140  NE2 GLN A 150     -18.384  -2.463 -24.737  1.00 71.04           N
ATOM   2141 1HE2 GLN A 150     -18.413  -3.447 -24.558  1.00 71.04           H
ATOM   2142 2HE2 GLN A 150     -19.116  -1.871 -24.399  1.00 71.04           H
ATOM   2143  HN  GLN A 150     -13.151  -3.963 -25.769  1.00 71.04           H
ATOM   2144  N   ALA A 151     -12.268  -3.448 -28.612  1.00 65.22           N
ATOM   2145  CA  ALA A 151     -11.014  -2.933 -29.136  1.00 65.22           C
ATOM   2146  C   ALA A 151     -11.305  -1.792 -30.113  1.00 65.22           C
ATOM   2147  O   ALA A 151     -10.619  -0.772 -30.104  1.00 65.22           O
ATOM   2148  HA  ALA A 151     -10.439  -2.543 -28.296  1.00 65.22           H
ATOM   2149  CB  ALA A 151     -10.226  -4.071 -29.787  1.00 65.22           C
ATOM   2150 1HB  ALA A 151     -10.020  -4.842 -29.044  1.00 65.22           H
ATOM   2151 2HB  ALA A 151     -10.811  -4.499 -30.601  1.00 65.22           H
ATOM   2152 3HB  ALA A 151      -9.286  -3.684 -30.179  1.00 65.22           H
ATOM   2153  HN  ALA A 151     -12.362  -4.444 -28.644  1.00 65.22           H
ATOM   2154  N   MET A 152     -12.324  -2.003 -30.933  1.00 66.47           N
ATOM   2155  CA  MET A 152     -12.672  -1.035 -31.959  1.00 66.47           C
ATOM   2156  C   MET A 152     -13.164   0.272 -31.335  1.00 66.47           C
ATOM   2157  O   MET A 152     -12.659   1.347 -31.658  1.00 66.47           O
ATOM   2158  HA  MET A 152     -11.753  -0.856 -32.517  1.00 66.47           H
ATOM   2159  CB  MET A 152     -13.766  -1.615 -32.859  1.00 66.47           C
ATOM   2160 1HB  MET A 152     -14.537  -2.081 -32.245  1.00 66.47           H
ATOM   2161 2HB  MET A 152     -14.245  -0.812 -33.419  1.00 66.47           H
ATOM   2162  CG  MET A 152     -13.187  -2.647 -33.829  1.00 66.47           C
ATOM   2163 1HG  MET A 152     -12.105  -2.704 -33.709  1.00 66.47           H
ATOM   2164 2HG  MET A 152     -13.586  -3.635 -33.603  1.00 66.47           H
ATOM   2165  SD  MET A 152     -13.590  -2.197 -35.509  1.00 66.47           S
ATOM   2166  CE  MET A 152     -15.288  -2.743 -35.577  1.00 66.47           C
ATOM   2167 1HE  MET A 152     -15.334  -3.814 -35.382  1.00 66.47           H
ATOM   2168 2HE  MET A 152     -15.871  -2.211 -34.825  1.00 66.47           H
ATOM   2169 3HE  MET A 152     -15.697  -2.536 -36.566  1.00 66.47           H
ATOM   2170  HN  MET A 152     -12.906  -2.816 -30.904  1.00 66.47           H
ATOM   2171  N   ARG A 153     -14.144   0.138 -30.454  1.00 65.82           N
ATOM   2172  CA  ARG A 153     -14.722   1.297 -29.795  1.00 65.82           C
ATOM   2173  C   ARG A 153     -13.674   1.987 -28.919  1.00 65.82           C
ATOM   2174  O   ARG A 153     -13.692   3.207 -28.767  1.00 65.82           O
ATOM   2175  HA  ARG A 153     -15.043   1.949 -30.608  1.00 65.82           H
ATOM   2176  CB  ARG A 153     -15.919   0.899 -28.929  1.00 65.82           C
ATOM   2177 1HB  ARG A 153     -15.656   0.040 -28.312  1.00 65.82           H
ATOM   2178 2HB  ARG A 153     -16.169   1.714 -28.250  1.00 65.82           H
ATOM   2179  CG  ARG A 153     -17.134   0.560 -29.795  1.00 65.82           C
ATOM   2180 1HG  ARG A 153     -17.351   1.392 -30.465  1.00 65.82           H
ATOM   2181 2HG  ARG A 153     -16.908  -0.303 -30.422  1.00 65.82           H
ATOM   2182  CD  ARG A 153     -18.359   0.261 -28.929  1.00 65.82           C
ATOM   2183 1HD  ARG A 153     -18.197  -0.653 -28.359  1.00 65.82           H
ATOM   2184 2HD  ARG A 153     -18.509   1.064 -28.208  1.00 65.82           H
ATOM   2185  NE  ARG A 153     -19.559   0.118 -29.782  1.00 65.82           N
ATOM   2186  HE  ARG A 153     -19.446   0.213 -30.771  1.00 65.82           H
ATOM   2187  CZ  ARG A 153     -20.790  -0.131 -29.313  1.00 65.82           C
ATOM   2188  NH1 ARG A 153     -21.000  -0.267 -27.997  1.00 65.82           N
ATOM   2189 1HH1 ARG A 153     -20.237  -0.184 -27.357  1.00 65.82           H
ATOM   2190 2HH1 ARG A 153     -21.921  -0.453 -27.654  1.00 65.82           H
ATOM   2191  NH2 ARG A 153     -21.806  -0.241 -30.179  1.00 65.82           N
ATOM   2192 1HH2 ARG A 153     -22.730  -0.426 -29.845  1.00 65.82           H
ATOM   2193 2HH2 ARG A 153     -21.640  -0.138 -31.160  1.00 65.82           H
ATOM   2194  HN  ARG A 153     -14.542  -0.740 -30.189  1.00 65.82           H
ATOM   2195  N   ALA A 154     -12.786   1.175 -28.365  1.00 67.68           N
ATOM   2196  CA  ALA A 154     -11.784   1.680 -27.442  1.00 67.68           C
ATOM   2197  C   ALA A 154     -10.861   2.652 -28.180  1.00 67.68           C
ATOM   2198  O   ALA A 154     -10.292   3.557 -27.571  1.00 67.68           O
ATOM   2199  HA  ALA A 154     -12.303   2.217 -26.649  1.00 67.68           H
ATOM   2200  CB  ALA A 154     -11.020   0.506 -26.824  1.00 67.68           C
ATOM   2201 1HB  ALA A 154     -11.717  -0.138 -26.287  1.00 67.68           H
ATOM   2202 2HB  ALA A 154     -10.532  -0.065 -27.614  1.00 67.68           H
ATOM   2203 3HB  ALA A 154     -10.269   0.886 -26.132  1.00 67.68           H
ATOM   2204  HN  ALA A 154     -12.744   0.190 -28.537  1.00 67.68           H
ATOM   2205  N   HIS A 155     -10.741   2.431 -29.481  1.00 69.10           N
ATOM   2206  CA  HIS A 155      -9.841   3.231 -30.295  1.00 69.10           C
ATOM   2207  C   HIS A 155     -10.454   4.613 -30.531  1.00 69.10           C
ATOM   2208  O   HIS A 155      -9.789   5.631 -30.348  1.00 69.10           O
ATOM   2209  HA  HIS A 155      -8.920   3.345 -29.724  1.00 69.10           H
ATOM   2210  CB  HIS A 155      -9.497   2.505 -31.597  1.00 69.10           C
ATOM   2211 1HB  HIS A 155      -9.209   1.480 -31.364  1.00 69.10           H
ATOM   2212 2HB  HIS A 155     -10.391   2.452 -32.219  1.00 69.10           H
ATOM   2213  CG  HIS A 155      -8.388   3.156 -32.389  1.00 69.10           C
ATOM   2214  ND1 HIS A 155      -8.623   4.117 -33.356  1.00 69.10           N
ATOM   2215  HD1 HIS A 155      -9.519   4.471 -33.625  1.00 69.10           H
ATOM   2216  CD2 HIS A 155      -7.037   2.975 -32.346  1.00 69.10           C
ATOM   2217  HD2 HIS A 155      -6.507   2.285 -31.689  1.00 69.10           H
ATOM   2218  CE1 HIS A 155      -7.458   4.490 -33.867  1.00 69.10           C
ATOM   2219  HE1 HIS A 155      -7.310   5.233 -34.650  1.00 69.10           H
ATOM   2220  NE2 HIS A 155      -6.477   3.781 -33.239  1.00 69.10           N
ATOM   2221  HN  HIS A 155     -11.243   1.723 -29.977  1.00 69.10           H
ATOM   2222  N   THR A 156     -11.717   4.604 -30.934  1.00 70.98           N
ATOM   2223  CA  THR A 156     -12.398   5.838 -31.287  1.00 70.98           C
ATOM   2224  C   THR A 156     -12.585   6.716 -30.048  1.00 70.98           C
ATOM   2225  O   THR A 156     -12.575   7.942 -30.145  1.00 70.98           O
ATOM   2226  HA  THR A 156     -11.768   6.393 -31.980  1.00 70.98           H
ATOM   2227  CB  THR A 156     -13.715   5.471 -31.975  1.00 70.98           C
ATOM   2228  HB  THR A 156     -14.457   6.258 -31.840  1.00 70.98           H
ATOM   2229  OG1 THR A 156     -14.055   4.203 -31.419  1.00 70.98           O
ATOM   2230  HG1 THR A 156     -15.022   4.007 -31.582  1.00 70.98           H
ATOM   2231  CG2 THR A 156     -13.536   5.188 -33.468  1.00 70.98           C
ATOM   2232 1HG2 THR A 156     -12.845   4.355 -33.599  1.00 70.98           H
ATOM   2233 2HG2 THR A 156     -13.135   6.074 -33.960  1.00 70.98           H
ATOM   2234 3HG2 THR A 156     -14.500   4.932 -33.907  1.00 70.98           H
ATOM   2235  HN  THR A 156     -12.270   3.775 -31.022  1.00 70.98           H
ATOM   2236  N   TRP A 157     -12.750   6.055 -28.912  1.00 75.50           N
ATOM   2237  CA  TRP A 157     -13.105   6.749 -27.686  1.00 75.50           C
ATOM   2238  C   TRP A 157     -11.819   7.003 -26.897  1.00 75.50           C
ATOM   2239  O   TRP A 157     -11.863   7.226 -25.688  1.00 75.50           O
ATOM   2240  HA  TRP A 157     -13.567   7.697 -27.962  1.00 75.50           H
ATOM   2241  CB  TRP A 157     -14.148   5.961 -26.892  1.00 75.50           C
ATOM   2242 1HB  TRP A 157     -13.846   4.915 -26.853  1.00 75.50           H
ATOM   2243 2HB  TRP A 157     -14.162   6.327 -25.865  1.00 75.50           H
ATOM   2244  CG  TRP A 157     -15.564   6.046 -27.467  1.00 75.50           C
ATOM   2245  CD1 TRP A 157     -15.948   5.885 -28.741  1.00 75.50           C
ATOM   2246  HD1 TRP A 157     -15.268   5.662 -29.563  1.00 75.50           H
ATOM   2247  CD2 TRP A 157     -16.775   6.322 -26.733  1.00 75.50           C
ATOM   2248  NE1 TRP A 157     -17.312   6.036 -28.880  1.00 75.50           N
ATOM   2249  HE1 TRP A 157     -17.832   5.961 -29.731  1.00 75.50           H
ATOM   2250  CE2 TRP A 157     -17.831   6.310 -27.620  1.00 75.50           C
ATOM   2251  CE3 TRP A 157     -16.972   6.573 -25.363  1.00 75.50           C
ATOM   2252  HE3 TRP A 157     -16.154   6.587 -24.642  1.00 75.50           H
ATOM   2253  CZ2 TRP A 157     -19.158   6.542 -27.237  1.00 75.50           C
ATOM   2254  HZ2 TRP A 157     -19.975   6.527 -27.958  1.00 75.50           H
ATOM   2255  CZ3 TRP A 157     -18.303   6.803 -24.996  1.00 75.50           C
ATOM   2256  HZ3 TRP A 157     -18.511   7.003 -23.945  1.00 75.50           H
ATOM   2257  CH2 TRP A 157     -19.377   6.795 -25.878  1.00 75.50           C
ATOM   2258  HH2 TRP A 157     -20.387   6.984 -25.512  1.00 75.50           H
ATOM   2259  HN  TRP A 157     -12.645   5.064 -28.821  1.00 75.50           H
ATOM   2260  N   ARG A 158     -10.705   6.961 -27.612  1.00 74.99           N
ATOM   2261  CA  ARG A 158      -9.402   6.983 -26.970  1.00 74.99           C
ATOM   2262  C   ARG A 158      -9.231   8.270 -26.161  1.00 74.99           C
ATOM   2263  O   ARG A 158      -8.769   8.234 -25.021  1.00 74.99           O
ATOM   2264  HA  ARG A 158      -9.396   6.108 -26.321  1.00 74.99           H
ATOM   2265  CB  ARG A 158      -8.277   6.885 -28.003  1.00 74.99           C
ATOM   2266 1HB  ARG A 158      -8.438   6.015 -28.639  1.00 74.99           H
ATOM   2267 2HB  ARG A 158      -8.296   7.761 -28.651  1.00 74.99           H
ATOM   2268  CG  ARG A 158      -6.913   6.779 -27.319  1.00 74.99           C
ATOM   2269 1HG  ARG A 158      -6.745   7.658 -26.697  1.00 74.99           H
ATOM   2270 2HG  ARG A 158      -6.900   5.913 -26.658  1.00 74.99           H
ATOM   2271  CD  ARG A 158      -5.790   6.657 -28.352  1.00 74.99           C
ATOM   2272 1HD  ARG A 158      -6.000   5.832 -29.033  1.00 74.99           H
ATOM   2273 2HD  ARG A 158      -5.740   7.563 -28.955  1.00 74.99           H
ATOM   2274  NE  ARG A 158      -4.497   6.432 -27.669  1.00 74.99           N
ATOM   2275  HE  ARG A 158      -4.453   6.592 -26.683  1.00 74.99           H
ATOM   2276  CZ  ARG A 158      -3.380   6.028 -28.289  1.00 74.99           C
ATOM   2277  NH1 ARG A 158      -3.380   5.799 -29.609  1.00 74.99           N
ATOM   2278 1HH1 ARG A 158      -4.218   5.929 -30.139  1.00 74.99           H
ATOM   2279 2HH1 ARG A 158      -2.542   5.497 -30.065  1.00 74.99           H
ATOM   2280  NH2 ARG A 158      -2.263   5.857 -27.570  1.00 74.99           N
ATOM   2281 1HH2 ARG A 158      -1.421   5.556 -28.017  1.00 74.99           H
ATOM   2282 2HH2 ARG A 158      -2.271   6.030 -26.585  1.00 74.99           H
ATOM   2283  HN  ARG A 158     -10.684   6.913 -28.611  1.00 74.99           H
ATOM   2284  N   GLU A 159      -9.612   9.377 -26.781  1.00 77.65           N
ATOM   2285  CA  GLU A 159      -9.431  10.680 -26.165  1.00 77.65           C
ATOM   2286  C   GLU A 159     -10.346  10.824 -24.947  1.00 77.65           C
ATOM   2287  O   GLU A 159      -9.902  11.243 -23.879  1.00 77.65           O
ATOM   2288  HA  GLU A 159      -8.388  10.709 -25.850  1.00 77.65           H
ATOM   2289  CB  GLU A 159      -9.681  11.803 -27.174  1.00 77.65           C
ATOM   2290 1HB  GLU A 159     -10.608  11.612 -27.714  1.00 77.65           H
ATOM   2291 2HB  GLU A 159      -9.671  12.766 -26.662  1.00 77.65           H
ATOM   2292  CG  GLU A 159      -8.566  11.860 -28.219  1.00 77.65           C
ATOM   2293 1HG  GLU A 159      -7.595  11.840 -27.723  1.00 77.65           H
ATOM   2294 2HG  GLU A 159      -8.615  10.977 -28.857  1.00 77.65           H
ATOM   2295  CD  GLU A 159      -8.680  13.122 -29.076  1.00 77.65           C
ATOM   2296  OE1 GLU A 159      -7.666  13.465 -29.721  1.00 77.65           O
ATOM   2297  OE2 GLU A 159      -9.780  13.716 -29.067  1.00 77.65           O
ATOM   2298  HN  GLU A 159     -10.037   9.393 -27.686  1.00 77.65           H
ATOM   2299  N   LYS A 160     -11.606  10.468 -25.148  1.00 81.01           N
ATOM   2300  CA  LYS A 160     -12.584  10.538 -24.076  1.00 81.01           C
ATOM   2301  C   LYS A 160     -12.098   9.697 -22.893  1.00 81.01           C
ATOM   2302  O   LYS A 160     -12.206  10.118 -21.742  1.00 81.01           O
ATOM   2303  HA  LYS A 160     -12.646  11.578 -23.758  1.00 81.01           H
ATOM   2304  CB  LYS A 160     -13.969  10.137 -24.587  1.00 81.01           C
ATOM   2305 1HB  LYS A 160     -13.897   9.212 -25.158  1.00 81.01           H
ATOM   2306 2HB  LYS A 160     -14.629   9.939 -23.742  1.00 81.01           H
ATOM   2307  CG  LYS A 160     -14.570  11.239 -25.463  1.00 81.01           C
ATOM   2308 1HG  LYS A 160     -14.531  12.191 -24.934  1.00 81.01           H
ATOM   2309 2HG  LYS A 160     -13.974  11.353 -26.369  1.00 81.01           H
ATOM   2310  CD  LYS A 160     -16.018  10.915 -25.836  1.00 81.01           C
ATOM   2311 1HD  LYS A 160     -16.048  10.004 -26.433  1.00 81.01           H
ATOM   2312 2HD  LYS A 160     -16.595  10.722 -24.931  1.00 81.01           H
ATOM   2313  CE  LYS A 160     -16.654  12.066 -26.618  1.00 81.01           C
ATOM   2314 1HE  LYS A 160     -16.592  12.986 -26.037  1.00 81.01           H
ATOM   2315 2HE  LYS A 160     -16.101  12.234 -27.542  1.00 81.01           H
ATOM   2316  NZ  LYS A 160     -18.068  11.762 -26.928  1.00 81.01           N
ATOM   2317 1HZ  LYS A 160     -18.473  12.533 -27.448  1.00 81.01           H
ATOM   2318 2HZ  LYS A 160     -18.118  10.916 -27.484  1.00 81.01           H
ATOM   2319 3HZ  LYS A 160     -18.583  11.630 -26.064  1.00 81.01           H
ATOM   2320  HN  LYS A 160     -11.961  10.137 -26.023  1.00 81.01           H
ATOM   2321  N   ARG A 161     -11.574   8.525 -23.217  1.00 81.04           N
ATOM   2322  CA  ARG A 161     -11.084   7.615 -22.195  1.00 81.04           C
ATOM   2323  C   ARG A 161      -9.947   8.267 -21.406  1.00 81.04           C
ATOM   2324  O   ARG A 161      -9.837   8.076 -20.196  1.00 81.04           O
ATOM   2325  HA  ARG A 161     -11.946   7.425 -21.556  1.00 81.04           H
ATOM   2326  CB  ARG A 161     -10.583   6.309 -22.814  1.00 81.04           C
ATOM   2327 1HB  ARG A 161      -9.912   6.530 -23.644  1.00 81.04           H
ATOM   2328 2HB  ARG A 161     -10.006   5.751 -22.077  1.00 81.04           H
ATOM   2329  CG  ARG A 161     -11.751   5.454 -23.309  1.00 81.04           C
ATOM   2330 1HG  ARG A 161     -12.317   5.077 -22.458  1.00 81.04           H
ATOM   2331 2HG  ARG A 161     -12.432   6.068 -23.898  1.00 81.04           H
ATOM   2332  CD  ARG A 161     -11.252   4.281 -24.156  1.00 81.04           C
ATOM   2333 1HD  ARG A 161     -12.090   3.808 -24.667  1.00 81.04           H
ATOM   2334 2HD  ARG A 161     -10.571   4.642 -24.927  1.00 81.04           H
ATOM   2335  NE  ARG A 161     -10.561   3.294 -23.296  1.00 81.04           N
ATOM   2336  HE  ARG A 161     -10.743   3.320 -22.313  1.00 81.04           H
ATOM   2337  CZ  ARG A 161      -9.709   2.366 -23.752  1.00 81.04           C
ATOM   2338  NH1 ARG A 161      -9.428   2.285 -25.060  1.00 81.04           N
ATOM   2339 1HH1 ARG A 161      -9.857   2.919 -25.704  1.00 81.04           H
ATOM   2340 2HH1 ARG A 161      -8.791   1.590 -25.393  1.00 81.04           H
ATOM   2341  NH2 ARG A 161      -9.140   1.522 -22.881  1.00 81.04           N
ATOM   2342 1HH2 ARG A 161      -8.502   0.824 -23.205  1.00 81.04           H
ATOM   2343 2HH2 ARG A 161      -9.355   1.589 -21.907  1.00 81.04           H
ATOM   2344  HN  ARG A 161     -11.481   8.194 -24.157  1.00 81.04           H
ATOM   2345  N   LEU A 162      -9.129   9.023 -22.123  1.00 81.64           N
ATOM   2346  CA  LEU A 162      -8.005   9.705 -21.505  1.00 81.64           C
ATOM   2347  C   LEU A 162      -8.528  10.763 -20.531  1.00 81.64           C
ATOM   2348  O   LEU A 162      -7.991  10.925 -19.437  1.00 81.64           O
ATOM   2349  HA  LEU A 162      -7.444   8.962 -20.938  1.00 81.64           H
ATOM   2350  CB  LEU A 162      -7.063  10.264 -22.573  1.00 81.64           C
ATOM   2351 1HB  LEU A 162      -6.964   9.522 -23.366  1.00 81.64           H
ATOM   2352 2HB  LEU A 162      -7.531  11.143 -23.017  1.00 81.64           H
ATOM   2353  CG  LEU A 162      -5.662  10.652 -22.097  1.00 81.64           C
ATOM   2354  HG  LEU A 162      -5.746  11.066 -21.092  1.00 81.64           H
ATOM   2355  CD1 LEU A 162      -4.755   9.423 -22.005  1.00 81.64           C
ATOM   2356 1HD1 LEU A 162      -5.180   8.710 -21.298  1.00 81.64           H
ATOM   2357 2HD1 LEU A 162      -4.674   8.957 -22.987  1.00 81.64           H
ATOM   2358 3HD1 LEU A 162      -3.765   9.727 -21.664  1.00 81.64           H
ATOM   2359  CD2 LEU A 162      -5.062  11.742 -22.987  1.00 81.64           C
ATOM   2360 1HD2 LEU A 162      -4.994  11.377 -24.012  1.00 81.64           H
ATOM   2361 2HD2 LEU A 162      -5.698  12.626 -22.957  1.00 81.64           H
ATOM   2362 3HD2 LEU A 162      -4.066  11.998 -22.626  1.00 81.64           H
ATOM   2363  HN  LEU A 162      -9.225   9.173 -23.107  1.00 81.64           H
ATOM   2364  N   LEU A 163      -9.570  11.456 -20.966  1.00 85.27           N
ATOM   2365  CA  LEU A 163     -10.162  12.506 -20.153  1.00 85.27           C
ATOM   2366  C   LEU A 163     -10.693  11.899 -18.853  1.00 85.27           C
ATOM   2367  O   LEU A 163     -10.369  12.373 -17.765  1.00 85.27           O
ATOM   2368  HA  LEU A 163      -9.371  13.213 -19.906  1.00 85.27           H
ATOM   2369  CB  LEU A 163     -11.220  13.270 -20.952  1.00 85.27           C
ATOM   2370 1HB  LEU A 163     -10.850  13.408 -21.968  1.00 85.27           H
ATOM   2371 2HB  LEU A 163     -12.114  12.650 -21.020  1.00 85.27           H
ATOM   2372  CG  LEU A 163     -11.623  14.637 -20.396  1.00 85.27           C
ATOM   2373  HG  LEU A 163     -11.404  14.649 -19.328  1.00 85.27           H
ATOM   2374  CD1 LEU A 163     -10.799  15.755 -21.039  1.00 85.27           C
ATOM   2375 1HD1 LEU A 163      -9.742  15.592 -20.833  1.00 85.27           H
ATOM   2376 2HD1 LEU A 163     -10.964  15.754 -22.116  1.00 85.27           H
ATOM   2377 3HD1 LEU A 163     -11.106  16.716 -20.625  1.00 85.27           H
ATOM   2378  CD2 LEU A 163     -13.127  14.871 -20.551  1.00 85.27           C
ATOM   2379 1HD2 LEU A 163     -13.393  14.831 -21.607  1.00 85.27           H
ATOM   2380 2HD2 LEU A 163     -13.672  14.098 -20.009  1.00 85.27           H
ATOM   2381 3HD2 LEU A 163     -13.386  15.849 -20.148  1.00 85.27           H
ATOM   2382  HN  LEU A 163     -10.008  11.311 -21.853  1.00 85.27           H
ATOM   2383  N   TYR A 164     -11.501  10.860 -19.008  1.00 86.01           N
ATOM   2384  CA  TYR A 164     -12.094  10.195 -17.860  1.00 86.01           C
ATOM   2385  C   TYR A 164     -11.015   9.632 -16.934  1.00 86.01           C
ATOM   2386  O   TYR A 164     -11.185   9.612 -15.717  1.00 86.01           O
ATOM   2387  HA  TYR A 164     -12.684  10.931 -17.313  1.00 86.01           H
ATOM   2388  CB  TYR A 164     -12.921   9.038 -18.424  1.00 86.01           C
ATOM   2389 1HB  TYR A 164     -12.309   8.480 -19.134  1.00 86.01           H
ATOM   2390 2HB  TYR A 164     -13.171   8.354 -17.613  1.00 86.01           H
ATOM   2391  CG  TYR A 164     -14.212   9.476 -19.119  1.00 86.01           C
ATOM   2392  CD1 TYR A 164     -15.044  10.395 -18.514  1.00 86.01           C
ATOM   2393  HD1 TYR A 164     -14.781  10.809 -17.540  1.00 86.01           H
ATOM   2394  CD2 TYR A 164     -14.544   8.951 -20.352  1.00 86.01           C
ATOM   2395  HD2 TYR A 164     -13.887   8.225 -20.830  1.00 86.01           H
ATOM   2396  CE1 TYR A 164     -16.259  10.807 -19.168  1.00 86.01           C
ATOM   2397  HE1 TYR A 164     -16.925  11.532 -18.701  1.00 86.01           H
ATOM   2398  CE2 TYR A 164     -15.759   9.363 -21.006  1.00 86.01           C
ATOM   2399  HE2 TYR A 164     -16.033   8.956 -21.979  1.00 86.01           H
ATOM   2400  CZ  TYR A 164     -16.556  10.271 -20.382  1.00 86.01           C
ATOM   2401  OH  TYR A 164     -17.703  10.660 -20.999  1.00 86.01           O
ATOM   2402  HH  TYR A 164     -18.200  11.307 -20.422  1.00 86.01           H
ATOM   2403  HN  TYR A 164     -11.751  10.474 -19.896  1.00 86.01           H
ATOM   2404  N   SER A 165      -9.927   9.188 -17.548  1.00 86.21           N
ATOM   2405  CA  SER A 165      -8.821   8.622 -16.794  1.00 86.21           C
ATOM   2406  C   SER A 165      -8.262   9.665 -15.823  1.00 86.21           C
ATOM   2407  O   SER A 165      -7.844   9.327 -14.717  1.00 86.21           O
ATOM   2408  HA  SER A 165      -9.245   7.780 -16.248  1.00 86.21           H
ATOM   2409  CB  SER A 165      -7.718   8.121 -17.727  1.00 86.21           C
ATOM   2410 1HB  SER A 165      -7.100   7.394 -17.200  1.00 86.21           H
ATOM   2411 2HB  SER A 165      -8.167   7.602 -18.574  1.00 86.21           H
ATOM   2412  OG  SER A 165      -6.897   9.184 -18.204  1.00 86.21           O
ATOM   2413  HG  SER A 165      -6.150   8.817 -18.758  1.00 86.21           H
ATOM   2414  HN  SER A 165      -9.795   9.210 -18.539  1.00 86.21           H
ATOM   2415  N   LYS A 166      -8.273  10.911 -16.273  1.00 87.84           N
ATOM   2416  CA  LYS A 166      -7.772  12.005 -15.458  1.00 87.84           C
ATOM   2417  C   LYS A 166      -8.694  12.201 -14.252  1.00 87.84           C
ATOM   2418  O   LYS A 166      -8.225  12.316 -13.121  1.00 87.84           O
ATOM   2419  HA  LYS A 166      -6.785  11.717 -15.095  1.00 87.84           H
ATOM   2420  CB  LYS A 166      -7.592  13.266 -16.306  1.00 87.84           C
ATOM   2421 1HB  LYS A 166      -8.511  13.474 -16.855  1.00 87.84           H
ATOM   2422 2HB  LYS A 166      -7.409  14.122 -15.656  1.00 87.84           H
ATOM   2423  CG  LYS A 166      -6.430  13.105 -17.288  1.00 87.84           C
ATOM   2424 1HG  LYS A 166      -5.511  12.900 -16.739  1.00 87.84           H
ATOM   2425 2HG  LYS A 166      -6.613  12.247 -17.935  1.00 87.84           H
ATOM   2426  CD  LYS A 166      -6.253  14.364 -18.138  1.00 87.84           C
ATOM   2427 1HD  LYS A 166      -7.160  14.550 -18.714  1.00 87.84           H
ATOM   2428 2HD  LYS A 166      -6.105  15.228 -17.490  1.00 87.84           H
ATOM   2429  CE  LYS A 166      -5.061  14.222 -19.087  1.00 87.84           C
ATOM   2430 1HE  LYS A 166      -4.169  13.954 -18.522  1.00 87.84           H
ATOM   2431 2HE  LYS A 166      -5.246  13.413 -19.794  1.00 87.84           H
ATOM   2432  NZ  LYS A 166      -4.829  15.486 -19.821  1.00 87.84           N
ATOM   2433 1HZ  LYS A 166      -4.049  15.369 -20.458  1.00 87.84           H
ATOM   2434 2HZ  LYS A 166      -5.661  15.729 -20.347  1.00 87.84           H
ATOM   2435 3HZ  LYS A 166      -4.619  16.226 -19.161  1.00 87.84           H
ATOM   2436  HN  LYS A 166      -8.615  11.177 -17.174  1.00 87.84           H
ATOM   2437  N   MET A 167      -9.988  12.232 -14.536  1.00 91.51           N
ATOM   2438  CA  MET A 167     -10.977  12.445 -13.494  1.00 91.51           C
ATOM   2439  C   MET A 167     -10.923  11.328 -12.450  1.00 91.51           C
ATOM   2440  O   MET A 167     -10.970  11.592 -11.250  1.00 91.51           O
ATOM   2441  HA  MET A 167     -10.715  13.397 -13.031  1.00 91.51           H
ATOM   2442  CB  MET A 167     -12.373  12.495 -14.117  1.00 91.51           C
ATOM   2443 1HB  MET A 167     -12.548  11.590 -14.699  1.00 91.51           H
ATOM   2444 2HB  MET A 167     -13.127  12.518 -13.330  1.00 91.51           H
ATOM   2445  CG  MET A 167     -12.529  13.724 -15.016  1.00 91.51           C
ATOM   2446 1HG  MET A 167     -12.312  14.629 -14.449  1.00 91.51           H
ATOM   2447 2HG  MET A 167     -11.810  13.680 -15.834  1.00 91.51           H
ATOM   2448  SD  MET A 167     -14.189  13.797 -15.668  1.00 91.51           S
ATOM   2449  CE  MET A 167     -15.087  14.214 -14.183  1.00 91.51           C
ATOM   2450 1HE  MET A 167     -14.938  13.433 -13.437  1.00 91.51           H
ATOM   2451 2HE  MET A 167     -14.723  15.164 -13.793  1.00 91.51           H
ATOM   2452 3HE  MET A 167     -16.149  14.299 -14.413  1.00 91.51           H
ATOM   2453  HN  MET A 167     -10.361  12.116 -15.456  1.00 91.51           H
ATOM   2454  N   VAL A 168     -10.826  10.103 -12.946  1.00 90.93           N
ATOM   2455  CA  VAL A 168     -10.803   8.942 -12.073  1.00 90.93           C
ATOM   2456  C   VAL A 168      -9.597   9.037 -11.136  1.00 90.93           C
ATOM   2457  O   VAL A 168      -9.711   8.763  -9.942  1.00 90.93           O
ATOM   2458  HA  VAL A 168     -11.714   8.961 -11.475  1.00 90.93           H
ATOM   2459  CB  VAL A 168     -10.811   7.659 -12.907  1.00 90.93           C
ATOM   2460  HB  VAL A 168     -10.031   7.746 -13.663  1.00 90.93           H
ATOM   2461  CG1 VAL A 168     -10.492   6.439 -12.041  1.00 90.93           C
ATOM   2462 1HG1 VAL A 168      -9.505   6.559 -11.594  1.00 90.93           H
ATOM   2463 2HG1 VAL A 168     -11.239   6.348 -11.252  1.00 90.93           H
ATOM   2464 3HG1 VAL A 168     -10.504   5.542 -12.659  1.00 90.93           H
ATOM   2465  CG2 VAL A 168     -12.148   7.484 -13.630  1.00 90.93           C
ATOM   2466 1HG2 VAL A 168     -12.953   7.429 -12.896  1.00 90.93           H
ATOM   2467 2HG2 VAL A 168     -12.318   8.333 -14.292  1.00 90.93           H
ATOM   2468 3HG2 VAL A 168     -12.127   6.565 -14.215  1.00 90.93           H
ATOM   2469  HN  VAL A 168     -10.763   9.898 -13.923  1.00 90.93           H
ATOM   2470  N   CYS A 169      -8.470   9.428 -11.712  1.00 89.94           N
ATOM   2471  CA  CYS A 169      -7.240   9.545 -10.947  1.00 89.94           C
ATOM   2472  C   CYS A 169      -7.476  10.540  -9.809  1.00 89.94           C
ATOM   2473  O   CYS A 169      -7.131  10.267  -8.660  1.00 89.94           O
ATOM   2474  HA  CYS A 169      -7.019   8.553 -10.554  1.00 89.94           H
ATOM   2475  CB  CYS A 169      -6.061   9.958 -11.831  1.00 89.94           C
ATOM   2476 1HB  CYS A 169      -6.322  10.846 -12.408  1.00 89.94           H
ATOM   2477 2HB  CYS A 169      -5.205  10.222 -11.210  1.00 89.94           H
ATOM   2478  SG  CYS A 169      -5.615   8.589 -12.959  1.00 89.94           S
ATOM   2479  HG  CYS A 169      -6.481   8.910 -13.917  1.00 89.94           H
ATOM   2480  HN  CYS A 169      -8.388   9.661 -12.681  1.00 89.94           H
ATOM   2481  N   PHE A 170      -8.061  11.673 -10.167  1.00 92.82           N
ATOM   2482  CA  PHE A 170      -8.304  12.729  -9.199  1.00 92.82           C
ATOM   2483  C   PHE A 170      -9.199  12.235  -8.061  1.00 92.82           C
ATOM   2484  O   PHE A 170      -8.898  12.457  -6.889  1.00 92.82           O
ATOM   2485  HA  PHE A 170      -7.336  13.027  -8.796  1.00 92.82           H
ATOM   2486  CB  PHE A 170      -9.021  13.860  -9.941  1.00 92.82           C
ATOM   2487 1HB  PHE A 170      -8.410  14.169 -10.789  1.00 92.82           H
ATOM   2488 2HB  PHE A 170      -9.958  13.478 -10.346  1.00 92.82           H
ATOM   2489  CG  PHE A 170      -9.318  15.083  -9.072  1.00 92.82           C
ATOM   2490  CD1 PHE A 170     -10.558  15.255  -8.541  1.00 92.82           C
ATOM   2491  HD1 PHE A 170     -11.340  14.520  -8.733  1.00 92.82           H
ATOM   2492  CD2 PHE A 170      -8.343  16.000  -8.831  1.00 92.82           C
ATOM   2493  HD2 PHE A 170      -7.349  15.863  -9.258  1.00 92.82           H
ATOM   2494  CE1 PHE A 170     -10.834  16.390  -7.734  1.00 92.82           C
ATOM   2495  HE1 PHE A 170     -11.828  16.528  -7.308  1.00 92.82           H
ATOM   2496  CE2 PHE A 170      -8.619  17.136  -8.025  1.00 92.82           C
ATOM   2497  HE2 PHE A 170      -7.837  17.870  -7.832  1.00 92.82           H
ATOM   2498  CZ  PHE A 170      -9.859  17.307  -7.494  1.00 92.82           C
ATOM   2499  HZ  PHE A 170     -10.071  18.179  -6.874  1.00 92.82           H
ATOM   2500  HN  PHE A 170      -8.367  11.874 -11.098  1.00 92.82           H
ATOM   2501  N   THR A 171     -10.280  11.573  -8.446  1.00 94.30           N
ATOM   2502  CA  THR A 171     -11.234  11.068  -7.473  1.00 94.30           C
ATOM   2503  C   THR A 171     -10.548  10.104  -6.503  1.00 94.30           C
ATOM   2504  O   THR A 171     -10.848  10.099  -5.311  1.00 94.30           O
ATOM   2505  HA  THR A 171     -11.600  11.909  -6.883  1.00 94.30           H
ATOM   2506  CB  THR A 171     -12.399  10.436  -8.237  1.00 94.30           C
ATOM   2507  HB  THR A 171     -12.073   9.545  -8.775  1.00 94.30           H
ATOM   2508  OG1 THR A 171     -12.899  11.495  -9.048  1.00 94.30           O
ATOM   2509  HG1 THR A 171     -12.487  11.454  -9.958  1.00 94.30           H
ATOM   2510  CG2 THR A 171     -13.573  10.078  -7.324  1.00 94.30           C
ATOM   2511 1HG2 THR A 171     -13.942  10.981  -6.837  1.00 94.30           H
ATOM   2512 2HG2 THR A 171     -13.242   9.367  -6.568  1.00 94.30           H
ATOM   2513 3HG2 THR A 171     -14.372   9.633  -7.917  1.00 94.30           H
ATOM   2514  HN  THR A 171     -10.508  11.380  -9.400  1.00 94.30           H
ATOM   2515  N   ILE A 172      -9.640   9.310  -7.052  1.00 92.90           N
ATOM   2516  CA  ILE A 172      -8.943   8.311  -6.260  1.00 92.90           C
ATOM   2517  C   ILE A 172      -8.100   9.010  -5.192  1.00 92.90           C
ATOM   2518  O   ILE A 172      -8.106   8.607  -4.030  1.00 92.90           O
ATOM   2519  HA  ILE A 172      -9.699   7.705  -5.761  1.00 92.90           H
ATOM   2520  CB  ILE A 172      -8.138   7.376  -7.165  1.00 92.90           C
ATOM   2521  HB  ILE A 172      -7.621   7.983  -7.909  1.00 92.90           H
ATOM   2522  CG1 ILE A 172      -9.060   6.420  -7.924  1.00 92.90           C
ATOM   2523 1HG1 ILE A 172      -9.525   5.725  -7.224  1.00 92.90           H
ATOM   2524 2HG1 ILE A 172      -9.864   6.983  -8.397  1.00 92.90           H
ATOM   2525  CG2 ILE A 172      -7.067   6.629  -6.368  1.00 92.90           C
ATOM   2526 1HG2 ILE A 172      -6.386   7.347  -5.912  1.00 92.90           H
ATOM   2527 2HG2 ILE A 172      -7.544   6.035  -5.587  1.00 92.90           H
ATOM   2528 3HG2 ILE A 172      -6.510   5.972  -7.035  1.00 92.90           H
ATOM   2529  CD1 ILE A 172      -8.284   5.639  -8.987  1.00 92.90           C
ATOM   2530 1HD1 ILE A 172      -7.841   6.335  -9.698  1.00 92.90           H
ATOM   2531 2HD1 ILE A 172      -7.496   5.058  -8.508  1.00 92.90           H
ATOM   2532 3HD1 ILE A 172      -8.963   4.966  -9.511  1.00 92.90           H
ATOM   2533  HN  ILE A 172      -9.378   9.343  -8.017  1.00 92.90           H
ATOM   2534  N   TRP A 173      -7.394  10.045  -5.624  1.00 93.41           N
ATOM   2535  CA  TRP A 173      -6.490  10.757  -4.737  1.00 93.41           C
ATOM   2536  C   TRP A 173      -7.316  11.336  -3.586  1.00 93.41           C
ATOM   2537  O   TRP A 173      -6.931  11.224  -2.423  1.00 93.41           O
ATOM   2538  HA  TRP A 173      -5.766  10.039  -4.352  1.00 93.41           H
ATOM   2539  CB  TRP A 173      -5.699  11.821  -5.500  1.00 93.41           C
ATOM   2540 1HB  TRP A 173      -6.354  12.288  -6.236  1.00 93.41           H
ATOM   2541 2HB  TRP A 173      -5.395  12.603  -4.803  1.00 93.41           H
ATOM   2542  CG  TRP A 173      -4.457  11.282  -6.212  1.00 93.41           C
ATOM   2543  CD1 TRP A 173      -4.251  11.157  -7.530  1.00 93.41           C
ATOM   2544  HD1 TRP A 173      -4.977  11.437  -8.294  1.00 93.41           H
ATOM   2545  CD2 TRP A 173      -3.250  10.798  -5.587  1.00 93.41           C
ATOM   2546  NE1 TRP A 173      -3.004  10.629  -7.799  1.00 93.41           N
ATOM   2547  HE1 TRP A 173      -2.623  10.443  -8.705  1.00 93.41           H
ATOM   2548  CE2 TRP A 173      -2.376  10.404  -6.580  1.00 93.41           C
ATOM   2549  CE3 TRP A 173      -2.907  10.697  -4.227  1.00 93.41           C
ATOM   2550  HE3 TRP A 173      -3.578  11.001  -3.424  1.00 93.41           H
ATOM   2551  CZ2 TRP A 173      -1.104   9.882  -6.319  1.00 93.41           C
ATOM   2552  HZ2 TRP A 173      -0.432   9.578  -7.122  1.00 93.41           H
ATOM   2553  CZ3 TRP A 173      -1.632  10.173  -3.983  1.00 93.41           C
ATOM   2554  HZ3 TRP A 173      -1.315  10.072  -2.945  1.00 93.41           H
ATOM   2555  CH2 TRP A 173      -0.741   9.771  -4.971  1.00 93.41           C
ATOM   2556  HH2 TRP A 173       0.236   9.372  -4.699  1.00 93.41           H
ATOM   2557  HN  TRP A 173      -7.433  10.396  -6.559  1.00 93.41           H
ATOM   2558  N   VAL A 174      -8.436  11.943  -3.950  1.00 95.02           N
ATOM   2559  CA  VAL A 174      -9.285  12.598  -2.970  1.00 95.02           C
ATOM   2560  C   VAL A 174      -9.784  11.563  -1.961  1.00 95.02           C
ATOM   2561  O   VAL A 174      -9.755  11.803  -0.755  1.00 95.02           O
ATOM   2562  HA  VAL A 174      -8.674  13.334  -2.446  1.00 95.02           H
ATOM   2563  CB  VAL A 174     -10.420  13.342  -3.676  1.00 95.02           C
ATOM   2564  HB  VAL A 174     -10.926  12.635  -4.333  1.00 95.02           H
ATOM   2565  CG1 VAL A 174     -11.446  13.862  -2.666  1.00 95.02           C
ATOM   2566 1HG1 VAL A 174     -11.868  13.023  -2.113  1.00 95.02           H
ATOM   2567 2HG1 VAL A 174     -10.958  14.546  -1.972  1.00 95.02           H
ATOM   2568 3HG1 VAL A 174     -12.242  14.386  -3.194  1.00 95.02           H
ATOM   2569  CG2 VAL A 174      -9.876  14.481  -4.540  1.00 95.02           C
ATOM   2570 1HG2 VAL A 174      -9.334  15.187  -3.911  1.00 95.02           H
ATOM   2571 2HG2 VAL A 174      -9.203  14.075  -5.295  1.00 95.02           H
ATOM   2572 3HG2 VAL A 174     -10.705  14.993  -5.030  1.00 95.02           H
ATOM   2573  HN  VAL A 174      -8.765  11.990  -4.894  1.00 95.02           H
ATOM   2574  N   LEU A 175     -10.232  10.434  -2.491  1.00 92.63           N
ATOM   2575  CA  LEU A 175     -10.851   9.413  -1.664  1.00 92.63           C
ATOM   2576  C   LEU A 175      -9.803   8.827  -0.715  1.00 92.63           C
ATOM   2577  O   LEU A 175     -10.085   8.593   0.459  1.00 92.63           O
ATOM   2578  HA  LEU A 175     -11.623   9.899  -1.068  1.00 92.63           H
ATOM   2579  CB  LEU A 175     -11.544   8.365  -2.536  1.00 92.63           C
ATOM   2580 1HB  LEU A 175     -12.203   8.880  -3.235  1.00 92.63           H
ATOM   2581 2HB  LEU A 175     -10.785   7.856  -3.130  1.00 92.63           H
ATOM   2582  CG  LEU A 175     -12.363   7.308  -1.792  1.00 92.63           C
ATOM   2583  HG  LEU A 175     -12.506   7.647  -0.766  1.00 92.63           H
ATOM   2584  CD1 LEU A 175     -13.752   7.152  -2.414  1.00 92.63           C
ATOM   2585 1HD1 LEU A 175     -14.281   8.103  -2.365  1.00 92.63           H
ATOM   2586 2HD1 LEU A 175     -13.651   6.846  -3.456  1.00 92.63           H
ATOM   2587 3HD1 LEU A 175     -14.312   6.394  -1.866  1.00 92.63           H
ATOM   2588  CD2 LEU A 175     -11.611   5.977  -1.727  1.00 92.63           C
ATOM   2589 1HD2 LEU A 175     -11.416   5.620  -2.738  1.00 92.63           H
ATOM   2590 2HD2 LEU A 175     -10.665   6.119  -1.204  1.00 92.63           H
ATOM   2591 3HD2 LEU A 175     -12.215   5.244  -1.193  1.00 92.63           H
ATOM   2592  HN  LEU A 175     -10.176  10.214  -3.465  1.00 92.63           H
ATOM   2593  N   ALA A 176      -8.615   8.607  -1.259  1.00 92.59           N
ATOM   2594  CA  ALA A 176      -7.532   8.027  -0.483  1.00 92.59           C
ATOM   2595  C   ALA A 176      -7.166   8.974   0.661  1.00 92.59           C
ATOM   2596  O   ALA A 176      -6.868   8.529   1.769  1.00 92.59           O
ATOM   2597  HA  ALA A 176      -7.891   7.086  -0.065  1.00 92.59           H
ATOM   2598  CB  ALA A 176      -6.344   7.736  -1.402  1.00 92.59           C
ATOM   2599 1HB  ALA A 176      -6.649   7.036  -2.180  1.00 92.59           H
ATOM   2600 2HB  ALA A 176      -6.005   8.664  -1.861  1.00 92.59           H
ATOM   2601 3HB  ALA A 176      -5.532   7.301  -0.820  1.00 92.59           H
ATOM   2602  HN  ALA A 176      -8.388   8.818  -2.210  1.00 92.59           H
ATOM   2603  N   ALA A 177      -7.201  10.262   0.355  1.00 93.43           N
ATOM   2604  CA  ALA A 177      -6.832  11.274   1.331  1.00 93.43           C
ATOM   2605  C   ALA A 177      -7.818  11.231   2.500  1.00 93.43           C
ATOM   2606  O   ALA A 177      -7.412  11.272   3.660  1.00 93.43           O
ATOM   2607  HA  ALA A 177      -5.835  11.032   1.699  1.00 93.43           H
ATOM   2608  CB  ALA A 177      -6.789  12.645   0.654  1.00 93.43           C
ATOM   2609 1HB  ALA A 177      -6.053  12.631  -0.150  1.00 93.43           H
ATOM   2610 2HB  ALA A 177      -7.772  12.878   0.243  1.00 93.43           H
ATOM   2611 3HB  ALA A 177      -6.513  13.404   1.386  1.00 93.43           H
ATOM   2612  HN  ALA A 177      -7.473  10.617  -0.539  1.00 93.43           H
ATOM   2613  N   ALA A 178      -9.094  11.150   2.154  1.00 93.72           N
ATOM   2614  CA  ALA A 178     -10.145  11.185   3.156  1.00 93.72           C
ATOM   2615  C   ALA A 178     -10.010   9.968   4.074  1.00 93.72           C
ATOM   2616  O   ALA A 178     -10.263  10.060   5.274  1.00 93.72           O
ATOM   2617  HA  ALA A 178     -10.011  12.091   3.747  1.00 93.72           H
ATOM   2618  CB  ALA A 178     -11.509  11.245   2.465  1.00 93.72           C
ATOM   2619 1HB  ALA A 178     -11.565  12.142   1.849  1.00 93.72           H
ATOM   2620 2HB  ALA A 178     -11.636  10.364   1.836  1.00 93.72           H
ATOM   2621 3HB  ALA A 178     -12.297  11.271   3.217  1.00 93.72           H
ATOM   2622  HN  ALA A 178      -9.413  11.063   1.210  1.00 93.72           H
ATOM   2623  N   LEU A 179      -9.610   8.856   3.474  1.00 91.49           N
ATOM   2624  CA  LEU A 179      -9.533   7.600   4.200  1.00 91.49           C
ATOM   2625  C   LEU A 179      -8.343   7.644   5.161  1.00 91.49           C
ATOM   2626  O   LEU A 179      -8.199   6.772   6.016  1.00 91.49           O
ATOM   2627  HA  LEU A 179     -10.447   7.505   4.786  1.00 91.49           H
ATOM   2628  CB  LEU A 179      -9.494   6.420   3.227  1.00 91.49           C
ATOM   2629 1HB  LEU A 179      -8.713   6.608   2.490  1.00 91.49           H
ATOM   2630 2HB  LEU A 179      -9.202   5.528   3.780  1.00 91.49           H
ATOM   2631  CG  LEU A 179     -10.797   6.122   2.482  1.00 91.49           C
ATOM   2632  HG  LEU A 179     -11.094   7.020   1.940  1.00 91.49           H
ATOM   2633  CD1 LEU A 179     -10.595   5.015   1.446  1.00 91.49           C
ATOM   2634 1HD1 LEU A 179      -9.842   5.327   0.722  1.00 91.49           H
ATOM   2635 2HD1 LEU A 179     -10.262   4.105   1.946  1.00 91.49           H
ATOM   2636 3HD1 LEU A 179     -11.536   4.822   0.931  1.00 91.49           H
ATOM   2637  CD2 LEU A 179     -11.925   5.791   3.462  1.00 91.49           C
ATOM   2638 1HD2 LEU A 179     -11.650   4.916   4.050  1.00 91.49           H
ATOM   2639 2HD2 LEU A 179     -12.088   6.639   4.127  1.00 91.49           H
ATOM   2640 3HD2 LEU A 179     -12.839   5.583   2.906  1.00 91.49           H
ATOM   2641  HN  LEU A 179      -9.343   8.805   2.511  1.00 91.49           H
ATOM   2642  N   CYS A 180      -7.521   8.669   4.987  1.00 92.25           N
ATOM   2643  CA  CYS A 180      -6.299   8.788   5.765  1.00 92.25           C
ATOM   2644  C   CYS A 180      -6.551   9.776   6.906  1.00 92.25           C
ATOM   2645  O   CYS A 180      -5.636  10.110   7.657  1.00 92.25           O
ATOM   2646  HA  CYS A 180      -6.078   7.795   6.156  1.00 92.25           H
ATOM   2647  CB  CYS A 180      -5.113   9.211   4.896  1.00 92.25           C
ATOM   2648 1HB  CYS A 180      -5.329  10.162   4.410  1.00 92.25           H
ATOM   2649 2HB  CYS A 180      -4.232   9.363   5.518  1.00 92.25           H
ATOM   2650  SG  CYS A 180      -4.774   7.929   3.635  1.00 92.25           S
ATOM   2651  HG  CYS A 180      -5.900   8.106   2.950  1.00 92.25           H
ATOM   2652  HN  CYS A 180      -7.677   9.407   4.331  1.00 92.25           H
ATOM   2653  N   ILE A 181      -7.797  10.218   7.000  1.00 93.58           N
ATOM   2654  CA  ILE A 181      -8.173  11.190   8.012  1.00 93.58           C
ATOM   2655  C   ILE A 181      -7.835  10.634   9.397  1.00 93.58           C
ATOM   2656  O   ILE A 181      -7.226  11.323  10.214  1.00 93.58           O
ATOM   2657  HA  ILE A 181      -7.574  12.085   7.844  1.00 93.58           H
ATOM   2658  CB  ILE A 181      -9.640  11.591   7.852  1.00 93.58           C
ATOM   2659  HB  ILE A 181     -10.224  10.687   7.675  1.00 93.58           H
ATOM   2660  CG1 ILE A 181      -9.831  12.497   6.634  1.00 93.58           C
ATOM   2661 1HG1 ILE A 181      -9.331  13.451   6.804  1.00 93.58           H
ATOM   2662 2HG1 ILE A 181      -9.362  12.043   5.761  1.00 93.58           H
ATOM   2663  CG2 ILE A 181     -10.177  12.232   9.133  1.00 93.58           C
ATOM   2664 1HG2 ILE A 181     -10.097  11.521   9.956  1.00 93.58           H
ATOM   2665 2HG2 ILE A 181      -9.594  13.124   9.365  1.00 93.58           H
ATOM   2666 3HG2 ILE A 181     -11.222  12.507   8.992  1.00 93.58           H
ATOM   2667  CD1 ILE A 181     -11.317  12.736   6.356  1.00 93.58           C
ATOM   2668 1HD1 ILE A 181     -11.808  11.783   6.162  1.00 93.58           H
ATOM   2669 2HD1 ILE A 181     -11.776  13.213   7.222  1.00 93.58           H
ATOM   2670 3HD1 ILE A 181     -11.424  13.384   5.485  1.00 93.58           H
ATOM   2671  HN  ILE A 181      -8.542   9.922   6.401  1.00 93.58           H
ATOM   2672  N   PRO A 182      -8.222   9.384   9.685  1.00 91.35           N
ATOM   2673  CA  PRO A 182      -8.023   8.822  11.023  1.00 91.35           C
ATOM   2674  C   PRO A 182      -6.582   8.943  11.492  1.00 91.35           C
ATOM   2675  O   PRO A 182      -6.327   9.330  12.631  1.00 91.35           O
ATOM   2676  HA  PRO A 182      -8.608   9.380  11.754  1.00 91.35           H
ATOM   2677  CB  PRO A 182      -8.449   7.361  10.869  1.00 91.35           C
ATOM   2678 1HB  PRO A 182      -7.603   6.721  10.618  1.00 91.35           H
ATOM   2679 2HB  PRO A 182      -8.881   6.970  11.790  1.00 91.35           H
ATOM   2680  CG  PRO A 182      -9.473   7.408   9.742  1.00 91.35           C
ATOM   2681 1HG  PRO A 182      -9.610   6.432   9.277  1.00 91.35           H
ATOM   2682 2HG  PRO A 182     -10.456   7.717  10.100  1.00 91.35           H
ATOM   2683  CD  PRO A 182      -8.872   8.420   8.780  1.00 91.35           C
ATOM   2684 1HD  PRO A 182      -8.153   7.957   8.104  1.00 91.35           H
ATOM   2685 2HD  PRO A 182      -9.634   8.889   8.157  1.00 91.35           H
ATOM   2686  N   GLU A 183      -5.670   8.607  10.591  1.00 91.97           N
ATOM   2687  CA  GLU A 183      -4.255   8.621  10.918  1.00 91.97           C
ATOM   2688  C   GLU A 183      -3.815  10.033  11.312  1.00 91.97           C
ATOM   2689  O   GLU A 183      -3.029  10.206  12.242  1.00 91.97           O
ATOM   2690  HA  GLU A 183      -4.147   7.949  11.770  1.00 91.97           H
ATOM   2691  CB  GLU A 183      -3.417   8.091   9.752  1.00 91.97           C
ATOM   2692 1HB  GLU A 183      -3.820   8.465   8.811  1.00 91.97           H
ATOM   2693 2HB  GLU A 183      -2.369   8.349   9.906  1.00 91.97           H
ATOM   2694  CG  GLU A 183      -3.479   6.564   9.683  1.00 91.97           C
ATOM   2695 1HG  GLU A 183      -2.741   6.199   8.969  1.00 91.97           H
ATOM   2696 2HG  GLU A 183      -3.220   6.141  10.653  1.00 91.97           H
ATOM   2697  CD  GLU A 183      -4.874   6.090   9.270  1.00 91.97           C
ATOM   2698  OE1 GLU A 183      -5.173   4.906   9.536  1.00 91.97           O
ATOM   2699  OE2 GLU A 183      -5.610   6.923   8.696  1.00 91.97           O
ATOM   2700  HN  GLU A 183      -5.885   8.328   9.655  1.00 91.97           H
ATOM   2701  N   ILE A 184      -4.342  11.007  10.583  1.00 94.34           N
ATOM   2702  CA  ILE A 184      -3.916  12.385  10.757  1.00 94.34           C
ATOM   2703  C   ILE A 184      -4.324  12.869  12.149  1.00 94.34           C
ATOM   2704  O   ILE A 184      -3.602  13.642  12.778  1.00 94.34           O
ATOM   2705  HA  ILE A 184      -2.828  12.401  10.691  1.00 94.34           H
ATOM   2706  CB  ILE A 184      -4.451  13.258   9.620  1.00 94.34           C
ATOM   2707  HB  ILE A 184      -5.534  13.137   9.578  1.00 94.34           H
ATOM   2708  CG1 ILE A 184      -3.892  12.805   8.270  1.00 94.34           C
ATOM   2709 1HG1 ILE A 184      -2.821  13.004   8.231  1.00 94.34           H
ATOM   2710 2HG1 ILE A 184      -4.020  11.728   8.163  1.00 94.34           H
ATOM   2711  CG2 ILE A 184      -4.173  14.739   9.888  1.00 94.34           C
ATOM   2712 1HG2 ILE A 184      -4.658  15.037  10.817  1.00 94.34           H
ATOM   2713 2HG2 ILE A 184      -3.098  14.896   9.973  1.00 94.34           H
ATOM   2714 3HG2 ILE A 184      -4.564  15.337   9.065  1.00 94.34           H
ATOM   2715  CD1 ILE A 184      -4.594  13.525   7.117  1.00 94.34           C
ATOM   2716 1HD1 ILE A 184      -5.661  13.304   7.145  1.00 94.34           H
ATOM   2717 2HD1 ILE A 184      -4.443  14.600   7.215  1.00 94.34           H
ATOM   2718 3HD1 ILE A 184      -4.177  13.185   6.169  1.00 94.34           H
ATOM   2719  HN  ILE A 184      -5.046  10.866   9.887  1.00 94.34           H
ATOM   2720  N   LEU A 185      -5.480  12.395  12.591  1.00 93.39           N
ATOM   2721  CA  LEU A 185      -6.093  12.922  13.798  1.00 93.39           C
ATOM   2722  C   LEU A 185      -5.357  12.372  15.021  1.00 93.39           C
ATOM   2723  O   LEU A 185      -4.946  13.131  15.897  1.00 93.39           O
ATOM   2724  HA  LEU A 185      -5.971  14.005  13.780  1.00 93.39           H
ATOM   2725  CB  LEU A 185      -7.596  12.636  13.804  1.00 93.39           C
ATOM   2726 1HB  LEU A 185      -7.744  11.574  13.607  1.00 93.39           H
ATOM   2727 2HB  LEU A 185      -7.978  12.830  14.807  1.00 93.39           H
ATOM   2728  CG  LEU A 185      -8.435  13.434  12.805  1.00 93.39           C
ATOM   2729  HG  LEU A 185      -8.088  13.196  11.800  1.00 93.39           H
ATOM   2730  CD1 LEU A 185      -9.909  13.031  12.881  1.00 93.39           C
ATOM   2731 1HD1 LEU A 185     -10.008  11.970  12.651  1.00 93.39           H
ATOM   2732 2HD1 LEU A 185     -10.287  13.222  13.886  1.00 93.39           H
ATOM   2733 3HD1 LEU A 185     -10.483  13.614  12.160  1.00 93.39           H
ATOM   2734  CD2 LEU A 185      -8.241  14.939  13.005  1.00 93.39           C
ATOM   2735 1HD2 LEU A 185      -8.546  15.213  14.015  1.00 93.39           H
ATOM   2736 2HD2 LEU A 185      -7.191  15.192  12.860  1.00 93.39           H
ATOM   2737 3HD2 LEU A 185      -8.849  15.483  12.282  1.00 93.39           H
ATOM   2738  HN  LEU A 185      -5.994  11.666  12.139  1.00 93.39           H
ATOM   2739  N   TYR A 186      -5.213  11.055  15.042  1.00 92.22           N
ATOM   2740  CA  TYR A 186      -4.886  10.357  16.274  1.00 92.22           C
ATOM   2741  C   TYR A 186      -3.380  10.109  16.381  1.00 92.22           C
ATOM   2742  O   TYR A 186      -2.892   9.671  17.421  1.00 92.22           O
ATOM   2743  HA  TYR A 186      -5.204  10.981  17.108  1.00 92.22           H
ATOM   2744  CB  TYR A 186      -5.608   9.010  16.200  1.00 92.22           C
ATOM   2745 1HB  TYR A 186      -5.250   8.465  15.327  1.00 92.22           H
ATOM   2746 2HB  TYR A 186      -5.343   8.419  17.076  1.00 92.22           H
ATOM   2747  CG  TYR A 186      -7.132   9.125  16.121  1.00 92.22           C
ATOM   2748  CD1 TYR A 186      -7.811   9.925  17.017  1.00 92.22           C
ATOM   2749  HD1 TYR A 186      -7.261  10.476  17.781  1.00 92.22           H
ATOM   2750  CD2 TYR A 186      -7.827   8.427  15.155  1.00 92.22           C
ATOM   2751  HD2 TYR A 186      -7.291   7.795  14.447  1.00 92.22           H
ATOM   2752  CE1 TYR A 186      -9.245  10.033  16.944  1.00 92.22           C
ATOM   2753  HE1 TYR A 186      -9.793  10.662  17.645  1.00 92.22           H
ATOM   2754  CE2 TYR A 186      -9.261   8.535  15.081  1.00 92.22           C
ATOM   2755  HE2 TYR A 186      -9.823   7.990  14.323  1.00 92.22           H
ATOM   2756  CZ  TYR A 186      -9.899   9.333  15.979  1.00 92.22           C
ATOM   2757  OH  TYR A 186     -11.254   9.435  15.909  1.00 92.22           O
ATOM   2758  HH  TYR A 186     -11.586  10.062  16.613  1.00 92.22           H
ATOM   2759  HN  TYR A 186      -5.315  10.468  14.238  1.00 92.22           H
ATOM   2760  N   SER A 187      -2.686  10.401  15.290  1.00 92.97           N
ATOM   2761  CA  SER A 187      -1.236  10.296  15.276  1.00 92.97           C
ATOM   2762  C   SER A 187      -0.626  11.366  16.183  1.00 92.97           C
ATOM   2763  O   SER A 187      -0.829  12.560  15.966  1.00 92.97           O
ATOM   2764  HA  SER A 187      -1.015   9.300  15.657  1.00 92.97           H
ATOM   2765  CB  SER A 187      -0.689  10.431  13.854  1.00 92.97           C
ATOM   2766 1HB  SER A 187      -1.027  11.373  13.422  1.00 92.97           H
ATOM   2767 2HB  SER A 187       0.400  10.469  13.886  1.00 92.97           H
ATOM   2768  OG  SER A 187      -1.100   9.352  13.019  1.00 92.97           O
ATOM   2769  HG  SER A 187      -1.608   9.703  12.232  1.00 92.97           H
ATOM   2770  HN  SER A 187      -3.096  10.703  14.430  1.00 92.97           H
ATOM   2771  N   GLN A 188       0.111  10.900  17.181  1.00 91.98           N
ATOM   2772  CA  GLN A 188       0.860  11.800  18.042  1.00 91.98           C
ATOM   2773  C   GLN A 188       2.132  11.115  18.547  1.00 91.98           C
ATOM   2774  O   GLN A 188       2.320   9.917  18.340  1.00 91.98           O
ATOM   2775  HA  GLN A 188       1.123  12.650  17.413  1.00 91.98           H
ATOM   2776  CB  GLN A 188      -0.001  12.286  19.209  1.00 91.98           C
ATOM   2777 1HB  GLN A 188       0.540  13.046  19.772  1.00 91.98           H
ATOM   2778 2HB  GLN A 188      -0.906  12.757  18.826  1.00 91.98           H
ATOM   2779  CG  GLN A 188      -0.375  11.127  20.135  1.00 91.98           C
ATOM   2780 1HG  GLN A 188      -0.914  10.365  19.571  1.00 91.98           H
ATOM   2781 2HG  GLN A 188       0.531  10.657  20.520  1.00 91.98           H
ATOM   2782  CD  GLN A 188      -1.238  11.613  21.301  1.00 91.98           C
ATOM   2783  OE1 GLN A 188      -1.844  12.671  21.259  1.00 91.98           O
ATOM   2784  NE2 GLN A 188      -1.260  10.783  22.340  1.00 91.98           N
ATOM   2785 1HE2 GLN A 188      -0.740   9.930  22.310  1.00 91.98           H
ATOM   2786 2HE2 GLN A 188      -1.797  11.013  23.152  1.00 91.98           H
ATOM   2787  HN  GLN A 188       0.200   9.929  17.404  1.00 91.98           H
ATOM   2788  N   ILE A 189       2.972  11.904  19.199  1.00 91.86           N
ATOM   2789  CA  ILE A 189       4.189  11.376  19.792  1.00 91.86           C
ATOM   2790  C   ILE A 189       3.918  10.997  21.249  1.00 91.86           C
ATOM   2791  O   ILE A 189       3.390  11.802  22.015  1.00 91.86           O
ATOM   2792  HA  ILE A 189       4.453  10.471  19.244  1.00 91.86           H
ATOM   2793  CB  ILE A 189       5.343  12.365  19.617  1.00 91.86           C
ATOM   2794  HB  ILE A 189       5.061  13.306  20.089  1.00 91.86           H
ATOM   2795  CG1 ILE A 189       5.595  12.659  18.137  1.00 91.86           C
ATOM   2796 1HG1 ILE A 189       5.967  11.762  17.642  1.00 91.86           H
ATOM   2797 2HG1 ILE A 189       4.656  12.925  17.651  1.00 91.86           H
ATOM   2798  CG2 ILE A 189       6.605  11.865  20.325  1.00 91.86           C
ATOM   2799 1HG2 ILE A 189       6.403  11.748  21.389  1.00 91.86           H
ATOM   2800 2HG2 ILE A 189       6.901  10.904  19.904  1.00 91.86           H
ATOM   2801 3HG2 ILE A 189       7.410  12.587  20.185  1.00 91.86           H
ATOM   2802  CD1 ILE A 189       6.603  13.797  17.968  1.00 91.86           C
ATOM   2803 1HD1 ILE A 189       6.217  14.699  18.442  1.00 91.86           H
ATOM   2804 2HD1 ILE A 189       7.548  13.517  18.434  1.00 91.86           H
ATOM   2805 3HD1 ILE A 189       6.763  13.985  16.906  1.00 91.86           H
ATOM   2806  HN  ILE A 189       2.833  12.887  19.325  1.00 91.86           H
ATOM   2807  N   LYS A 190       4.293   9.772  21.589  1.00 87.33           N
ATOM   2808  CA  LYS A 190       4.178   9.308  22.960  1.00 87.33           C
ATOM   2809  C   LYS A 190       5.574   9.015  23.514  1.00 87.33           C
ATOM   2810  O   LYS A 190       6.348   8.284  22.899  1.00 87.33           O
ATOM   2811  HA  LYS A 190       3.738  10.117  23.544  1.00 87.33           H
ATOM   2812  CB  LYS A 190       3.221   8.117  23.044  1.00 87.33           C
ATOM   2813 1HB  LYS A 190       2.281   8.365  22.551  1.00 87.33           H
ATOM   2814 2HB  LYS A 190       3.646   7.266  22.511  1.00 87.33           H
ATOM   2815  CG  LYS A 190       2.952   7.731  24.500  1.00 87.33           C
ATOM   2816 1HG  LYS A 190       3.883   7.422  24.976  1.00 87.33           H
ATOM   2817 2HG  LYS A 190       2.587   8.599  25.049  1.00 87.33           H
ATOM   2818  CD  LYS A 190       1.927   6.598  24.587  1.00 87.33           C
ATOM   2819 1HD  LYS A 190       0.941   6.973  24.313  1.00 87.33           H
ATOM   2820 2HD  LYS A 190       2.182   5.817  23.871  1.00 87.33           H
ATOM   2821  CE  LYS A 190       1.881   6.008  25.998  1.00 87.33           C
ATOM   2822 1HE  LYS A 190       2.894   5.869  26.374  1.00 87.33           H
ATOM   2823 2HE  LYS A 190       1.383   6.704  26.673  1.00 87.33           H
ATOM   2824  NZ  LYS A 190       1.165   4.713  25.994  1.00 87.33           N
ATOM   2825 1HZ  LYS A 190       1.269   4.267  26.899  1.00 87.33           H
ATOM   2826 2HZ  LYS A 190       0.181   4.871  25.807  1.00 87.33           H
ATOM   2827 3HZ  LYS A 190       1.554   4.113  25.275  1.00 87.33           H
ATOM   2828  HN  LYS A 190       4.668   9.104  20.946  1.00 87.33           H
ATOM   2829  N   GLU A 191       5.853   9.602  24.669  1.00 84.25           N
ATOM   2830  CA  GLU A 191       7.105   9.341  25.358  1.00 84.25           C
ATOM   2831  C   GLU A 191       6.920   8.229  26.393  1.00 84.25           C
ATOM   2832  O   GLU A 191       6.118   8.362  27.316  1.00 84.25           O
ATOM   2833  HA  GLU A 191       7.799   9.013  24.583  1.00 84.25           H
ATOM   2834  CB  GLU A 191       7.647  10.613  26.011  1.00 84.25           C
ATOM   2835 1HB  GLU A 191       6.846  11.120  26.550  1.00 84.25           H
ATOM   2836 2HB  GLU A 191       8.501  10.367  26.642  1.00 84.25           H
ATOM   2837  CG  GLU A 191       8.159  11.596  24.956  1.00 84.25           C
ATOM   2838 1HG  GLU A 191       8.902  11.106  24.327  1.00 84.25           H
ATOM   2839 2HG  GLU A 191       7.338  11.896  24.305  1.00 84.25           H
ATOM   2840  CD  GLU A 191       8.775  12.833  25.613  1.00 84.25           C
ATOM   2841  OE1 GLU A 191       9.281  13.686  24.852  1.00 84.25           O
ATOM   2842  OE2 GLU A 191       8.725  12.898  26.860  1.00 84.25           O
ATOM   2843  HN  GLU A 191       5.241  10.243  25.132  1.00 84.25           H
ATOM   2844  N   GLU A 192       7.675   7.157  26.204  1.00 76.41           N
ATOM   2845  CA  GLU A 192       7.650   6.049  27.144  1.00 76.41           C
ATOM   2846  C   GLU A 192       9.073   5.675  27.562  1.00 76.41           C
ATOM   2847  O   GLU A 192       9.925   5.412  26.713  1.00 76.41           O
ATOM   2848  HA  GLU A 192       7.095   6.414  28.007  1.00 76.41           H
ATOM   2849  CB  GLU A 192       6.918   4.843  26.550  1.00 76.41           C
ATOM   2850 1HB  GLU A 192       6.127   5.186  25.883  1.00 76.41           H
ATOM   2851 2HB  GLU A 192       7.635   4.181  26.065  1.00 76.41           H
ATOM   2852  CG  GLU A 192       6.242   4.018  27.647  1.00 76.41           C
ATOM   2853 1HG  GLU A 192       6.968   3.777  28.424  1.00 76.41           H
ATOM   2854 2HG  GLU A 192       5.455   4.606  28.117  1.00 76.41           H
ATOM   2855  CD  GLU A 192       5.651   2.728  27.076  1.00 76.41           C
ATOM   2856  OE1 GLU A 192       5.053   1.975  27.875  1.00 76.41           O
ATOM   2857  OE2 GLU A 192       5.809   2.523  25.853  1.00 76.41           O
ATOM   2858  HN  GLU A 192       8.295   7.039  25.428  1.00 76.41           H
ATOM   2859  N   SER A 193       9.288   5.662  28.869  1.00 72.98           N
ATOM   2860  CA  SER A 193      10.555   5.207  29.415  1.00 72.98           C
ATOM   2861  C   SER A 193      11.709   5.988  28.782  1.00 72.98           C
ATOM   2862  O   SER A 193      12.795   5.447  28.585  1.00 72.98           O
ATOM   2863  HA  SER A 193      10.498   5.409  30.485  1.00 72.98           H
ATOM   2864  CB  SER A 193      10.745   3.706  29.190  1.00 72.98           C
ATOM   2865 1HB  SER A 193      11.741   3.412  29.520  1.00 72.98           H
ATOM   2866 2HB  SER A 193      10.031   3.154  29.802  1.00 72.98           H
ATOM   2867  OG  SER A 193      10.574   3.345  27.822  1.00 72.98           O
ATOM   2868  HG  SER A 193       9.624   3.080  27.654  1.00 72.98           H
ATOM   2869  HN  SER A 193       8.616   5.955  29.549  1.00 72.98           H
ATOM   2870  N   GLY A 194      11.433   7.249  28.481  1.00 76.45           N
ATOM   2871  CA  GLY A 194      12.449   8.124  27.923  1.00 76.45           C
ATOM   2872  C   GLY A 194      12.623   7.876  26.423  1.00 76.45           C
ATOM   2873  O   GLY A 194      13.544   8.406  25.805  1.00 76.45           O
ATOM   2874 1HA  GLY A 194      12.171   9.165  28.092  1.00 76.45           H
ATOM   2875 2HA  GLY A 194      13.397   7.960  28.435  1.00 76.45           H
ATOM   2876  HN  GLY A 194      10.536   7.672  28.613  1.00 76.45           H
ATOM   2877  N   ILE A 195      11.723   7.068  25.881  1.00 83.82           N
ATOM   2878  CA  ILE A 195      11.743   6.772  24.459  1.00 83.82           C
ATOM   2879  C   ILE A 195      10.535   7.428  23.788  1.00 83.82           C
ATOM   2880  O   ILE A 195       9.394   7.172  24.169  1.00 83.82           O
ATOM   2881  HA  ILE A 195      12.650   7.215  24.046  1.00 83.82           H
ATOM   2882  CB  ILE A 195      11.831   5.262  24.227  1.00 83.82           C
ATOM   2883  HB  ILE A 195      11.032   4.783  24.794  1.00 83.82           H
ATOM   2884  CG1 ILE A 195      13.155   4.703  24.752  1.00 83.82           C
ATOM   2885 1HG1 ILE A 195      13.966   4.990  24.082  1.00 83.82           H
ATOM   2886 2HG1 ILE A 195      13.377   5.138  25.726  1.00 83.82           H
ATOM   2887  CG2 ILE A 195      11.608   4.919  22.753  1.00 83.82           C
ATOM   2888 1HG2 ILE A 195      10.620   5.263  22.445  1.00 83.82           H
ATOM   2889 2HG2 ILE A 195      12.369   5.411  22.147  1.00 83.82           H
ATOM   2890 3HG2 ILE A 195      11.675   3.840  22.617  1.00 83.82           H
ATOM   2891  CD1 ILE A 195      13.098   3.178  24.869  1.00 83.82           C
ATOM   2892 1HD1 ILE A 195      12.302   2.896  25.558  1.00 83.82           H
ATOM   2893 2HD1 ILE A 195      12.900   2.746  23.888  1.00 83.82           H
ATOM   2894 3HD1 ILE A 195      14.052   2.807  25.244  1.00 83.82           H
ATOM   2895  HN  ILE A 195      10.991   6.622  26.395  1.00 83.82           H
ATOM   2896  N   ALA A 196      10.827   8.262  22.800  1.00 90.02           N
ATOM   2897  CA  ALA A 196       9.777   8.908  22.031  1.00 90.02           C
ATOM   2898  C   ALA A 196       9.268   7.942  20.959  1.00 90.02           C
ATOM   2899  O   ALA A 196      10.058   7.372  20.207  1.00 90.02           O
ATOM   2900  HA  ALA A 196       8.961   9.141  22.715  1.00 90.02           H
ATOM   2901  CB  ALA A 196      10.309  10.212  21.435  1.00 90.02           C
ATOM   2902 1HB  ALA A 196      10.630  10.875  22.240  1.00 90.02           H
ATOM   2903 2HB  ALA A 196      11.156   9.996  20.784  1.00 90.02           H
ATOM   2904 3HB  ALA A 196       9.521  10.697  20.859  1.00 90.02           H
ATOM   2905  HN  ALA A 196      11.759   8.497  22.524  1.00 90.02           H
ATOM   2906  N   ILE A 197       7.953   7.788  20.922  1.00 89.22           N
ATOM   2907  CA  ILE A 197       7.333   6.867  19.985  1.00 89.22           C
ATOM   2908  C   ILE A 197       6.236   7.598  19.208  1.00 89.22           C
ATOM   2909  O   ILE A 197       5.384   8.257  19.802  1.00 89.22           O
ATOM   2910  HA  ILE A 197       8.102   6.550  19.281  1.00 89.22           H
ATOM   2911  CB  ILE A 197       6.841   5.614  20.712  1.00 89.22           C
ATOM   2912  HB  ILE A 197       6.174   5.925  21.516  1.00 89.22           H
ATOM   2913  CG1 ILE A 197       8.006   4.860  21.356  1.00 89.22           C
ATOM   2914 1HG1 ILE A 197       8.686   4.505  20.583  1.00 89.22           H
ATOM   2915 2HG1 ILE A 197       8.574   5.538  21.994  1.00 89.22           H
ATOM   2916  CG2 ILE A 197       6.029   4.719  19.773  1.00 89.22           C
ATOM   2917 1HG2 ILE A 197       5.165   5.270  19.402  1.00 89.22           H
ATOM   2918 2HG2 ILE A 197       6.653   4.414  18.933  1.00 89.22           H
ATOM   2919 3HG2 ILE A 197       5.691   3.835  20.315  1.00 89.22           H
ATOM   2920  CD1 ILE A 197       7.502   3.676  22.183  1.00 89.22           C
ATOM   2921 1HD1 ILE A 197       6.841   4.037  22.971  1.00 89.22           H
ATOM   2922 2HD1 ILE A 197       6.956   2.988  21.538  1.00 89.22           H
ATOM   2923 3HD1 ILE A 197       8.351   3.158  22.630  1.00 89.22           H
ATOM   2924  HN  ILE A 197       7.316   8.278  21.517  1.00 89.22           H
ATOM   2925  N   CYS A 198       6.293   7.457  17.892  1.00 91.73           N
ATOM   2926  CA  CYS A 198       5.205   7.910  17.043  1.00 91.73           C
ATOM   2927  C   CYS A 198       4.127   6.824  17.023  1.00 91.73           C
ATOM   2928  O   CYS A 198       4.334   5.749  16.461  1.00 91.73           O
ATOM   2929  HA  CYS A 198       4.821   8.828  17.489  1.00 91.73           H
ATOM   2930  CB  CYS A 198       5.692   8.256  15.635  1.00 91.73           C
ATOM   2931 1HB  CYS A 198       6.313   9.151  15.665  1.00 91.73           H
ATOM   2932 2HB  CYS A 198       6.315   7.449  15.248  1.00 91.73           H
ATOM   2933  SG  CYS A 198       4.261   8.526  14.526  1.00 91.73           S
ATOM   2934  HN  CYS A 198       7.064   7.044  17.407  1.00 91.73           H
ATOM   2935  N   THR A 199       3.001   7.141  17.644  1.00 91.12           N
ATOM   2936  CA  THR A 199       1.898   6.198  17.721  1.00 91.12           C
ATOM   2937  C   THR A 199       0.563   6.922  17.528  1.00 91.12           C
ATOM   2938  O   THR A 199       0.512   8.151  17.542  1.00 91.12           O
ATOM   2939  HA  THR A 199       1.996   5.486  16.902  1.00 91.12           H
ATOM   2940  CB  THR A 199       2.000   5.458  19.056  1.00 91.12           C
ATOM   2941  HB  THR A 199       3.024   5.134  19.244  1.00 91.12           H
ATOM   2942  OG1 THR A 199       1.035   4.415  18.950  1.00 91.12           O
ATOM   2943  HG1 THR A 199       1.202   3.722  19.651  1.00 91.12           H
ATOM   2944  CG2 THR A 199       1.508   6.303  20.233  1.00 91.12           C
ATOM   2945 1HG2 THR A 199       0.463   6.570  20.077  1.00 91.12           H
ATOM   2946 2HG2 THR A 199       2.108   7.210  20.305  1.00 91.12           H
ATOM   2947 3HG2 THR A 199       1.603   5.730  21.156  1.00 91.12           H
ATOM   2948  HN  THR A 199       2.836   8.021  18.089  1.00 91.12           H
ATOM   2949  N   MET A 200      -0.484   6.129  17.353  1.00 91.27           N
ATOM   2950  CA  MET A 200      -1.838   6.647  17.446  1.00 91.27           C
ATOM   2951  C   MET A 200      -2.381   6.510  18.869  1.00 91.27           C
ATOM   2952  O   MET A 200      -2.164   5.492  19.525  1.00 91.27           O
ATOM   2953  HA  MET A 200      -1.769   7.700  17.176  1.00 91.27           H
ATOM   2954  CB  MET A 200      -2.744   5.883  16.478  1.00 91.27           C
ATOM   2955 1HB  MET A 200      -2.696   4.816  16.694  1.00 91.27           H
ATOM   2956 2HB  MET A 200      -3.780   6.191  16.623  1.00 91.27           H
ATOM   2957  CG  MET A 200      -2.331   6.133  15.026  1.00 91.27           C
ATOM   2958 1HG  MET A 200      -2.324   7.204  14.821  1.00 91.27           H
ATOM   2959 2HG  MET A 200      -1.316   5.771  14.860  1.00 91.27           H
ATOM   2960  SD  MET A 200      -3.461   5.308  13.918  1.00 91.27           S
ATOM   2961  CE  MET A 200      -3.291   3.628  14.497  1.00 91.27           C
ATOM   2962 1HE  MET A 200      -2.254   3.310  14.390  1.00 91.27           H
ATOM   2963 2HE  MET A 200      -3.581   3.574  15.547  1.00 91.27           H
ATOM   2964 3HE  MET A 200      -3.935   2.974  13.909  1.00 91.27           H
ATOM   2965  HN  MET A 200      -0.417   5.152  17.151  1.00 91.27           H
ATOM   2966  N   VAL A 201      -3.076   7.549  19.306  1.00 91.75           N
ATOM   2967  CA  VAL A 201      -3.706   7.532  20.616  1.00 91.75           C
ATOM   2968  C   VAL A 201      -5.207   7.785  20.459  1.00 91.75           C
ATOM   2969  O   VAL A 201      -5.614   8.720  19.772  1.00 91.75           O
ATOM   2970  HA  VAL A 201      -3.559   6.538  21.038  1.00 91.75           H
ATOM   2971  CB  VAL A 201      -3.022   8.544  21.538  1.00 91.75           C
ATOM   2972  HB  VAL A 201      -3.146   9.534  21.099  1.00 91.75           H
ATOM   2973  CG1 VAL A 201      -3.679   8.557  22.920  1.00 91.75           C
ATOM   2974 1HG1 VAL A 201      -4.730   8.829  22.820  1.00 91.75           H
ATOM   2975 2HG1 VAL A 201      -3.601   7.567  23.368  1.00 91.75           H
ATOM   2976 3HG1 VAL A 201      -3.174   9.285  23.555  1.00 91.75           H
ATOM   2977  CG2 VAL A 201      -1.523   8.262  21.646  1.00 91.75           C
ATOM   2978 1HG2 VAL A 201      -1.369   7.262  22.050  1.00 91.75           H
ATOM   2979 2HG2 VAL A 201      -1.068   8.328  20.657  1.00 91.75           H
ATOM   2980 3HG2 VAL A 201      -1.062   8.996  22.307  1.00 91.75           H
ATOM   2981  HN  VAL A 201      -3.213   8.391  18.783  1.00 91.75           H
ATOM   2982  N   TYR A 202      -5.988   6.934  21.108  1.00 90.59           N
ATOM   2983  CA  TYR A 202      -7.435   7.021  21.007  1.00 90.59           C
ATOM   2984  C   TYR A 202      -8.029   7.716  22.234  1.00 90.59           C
ATOM   2985  O   TYR A 202      -7.669   7.400  23.366  1.00 90.59           O
ATOM   2986  HA  TYR A 202      -7.676   7.602  20.117  1.00 90.59           H
ATOM   2987  CB  TYR A 202      -7.942   5.578  20.959  1.00 90.59           C
ATOM   2988 1HB  TYR A 202      -7.563   5.041  21.828  1.00 90.59           H
ATOM   2989 2HB  TYR A 202      -9.029   5.583  21.036  1.00 90.59           H
ATOM   2990  CG  TYR A 202      -7.538   4.819  19.693  1.00 90.59           C
ATOM   2991  CD1 TYR A 202      -8.292   4.943  18.544  1.00 90.59           C
ATOM   2992  HD1 TYR A 202      -9.175   5.582  18.538  1.00 90.59           H
ATOM   2993  CD2 TYR A 202      -6.420   4.010  19.701  1.00 90.59           C
ATOM   2994  HD2 TYR A 202      -5.824   3.912  20.609  1.00 90.59           H
ATOM   2995  CE1 TYR A 202      -7.912   4.228  17.353  1.00 90.59           C
ATOM   2996  HE1 TYR A 202      -8.499   4.317  16.439  1.00 90.59           H
ATOM   2997  CE2 TYR A 202      -6.040   3.295  18.510  1.00 90.59           C
ATOM   2998  HE2 TYR A 202      -5.159   2.653  18.502  1.00 90.59           H
ATOM   2999  CZ  TYR A 202      -6.805   3.440  17.395  1.00 90.59           C
ATOM   3000  OH  TYR A 202      -6.446   2.765  16.270  1.00 90.59           O
ATOM   3001  HH  TYR A 202      -5.767   2.065  16.493  1.00 90.59           H
ATOM   3002  HN  TYR A 202      -5.649   6.197  21.692  1.00 90.59           H
ATOM   3003  N   PRO A 203      -8.946   8.672  22.032  1.00 80.64           N
ATOM   3004  CA  PRO A 203      -9.367   9.556  23.122  1.00 80.64           C
ATOM   3005  C   PRO A 203     -10.165   8.820  24.186  1.00 80.64           C
ATOM   3006  O   PRO A 203     -10.903   7.885  23.877  1.00 80.64           O
ATOM   3007  HA  PRO A 203      -8.496   9.951  23.644  1.00 80.64           H
ATOM   3008  CB  PRO A 203     -10.208  10.624  22.419  1.00 80.64           C
ATOM   3009 1HB  PRO A 203     -11.012  10.987  23.059  1.00 80.64           H
ATOM   3010 2HB  PRO A 203      -9.606  11.490  22.142  1.00 80.64           H
ATOM   3011  CG  PRO A 203     -10.744   9.914  21.208  1.00 80.64           C
ATOM   3012 1HG  PRO A 203     -11.653   9.362  21.446  1.00 80.64           H
ATOM   3013 2HG  PRO A 203     -10.998  10.620  20.418  1.00 80.64           H
ATOM   3014  CD  PRO A 203      -9.646   8.988  20.774  1.00 80.64           C
ATOM   3015 1HD  PRO A 203     -10.042   8.090  20.299  1.00 80.64           H
ATOM   3016 2HD  PRO A 203      -8.981   9.464  20.053  1.00 80.64           H
ATOM   3017  N   SER A 204      -9.996   9.266  25.422  1.00 69.83           N
ATOM   3018  CA  SER A 204     -10.512   8.527  26.561  1.00 69.83           C
ATOM   3019  C   SER A 204     -11.707   7.672  26.133  1.00 69.83           C
ATOM   3020  O   SER A 204     -11.535   6.543  25.676  1.00 69.83           O
ATOM   3021  HA  SER A 204      -9.688   7.894  26.892  1.00 69.83           H
ATOM   3022  CB  SER A 204     -10.915   9.473  27.694  1.00 69.83           C
ATOM   3023 1HB  SER A 204     -11.312   8.892  28.527  1.00 69.83           H
ATOM   3024 2HB  SER A 204     -10.032   9.994  28.063  1.00 69.83           H
ATOM   3025  OG  SER A 204     -11.887  10.426  27.274  1.00 69.83           O
ATOM   3026  HG  SER A 204     -12.271  10.897  28.069  1.00 69.83           H
ATOM   3027  HN  SER A 204      -9.516  10.113  25.650  1.00 69.83           H
ATOM   3028  N   ASP A 205     -12.891   8.244  26.296  1.00 67.69           N
ATOM   3029  CA  ASP A 205     -14.025   7.486  26.799  1.00 67.69           C
ATOM   3030  C   ASP A 205     -14.254   6.266  25.904  1.00 67.69           C
ATOM   3031  O   ASP A 205     -14.474   5.162  26.399  1.00 67.69           O
ATOM   3032  HA  ASP A 205     -13.756   7.211  27.819  1.00 67.69           H
ATOM   3033  CB  ASP A 205     -15.301   8.330  26.784  1.00 67.69           C
ATOM   3034 1HB  ASP A 205     -15.408   8.817  25.815  1.00 67.69           H
ATOM   3035 2HB  ASP A 205     -16.169   7.684  26.915  1.00 67.69           H
ATOM   3036  CG  ASP A 205     -15.272   9.386  27.891  1.00 67.69           C
ATOM   3037  OD1 ASP A 205     -14.475   9.198  28.835  1.00 67.69           O
ATOM   3038  OD2 ASP A 205     -16.049  10.358  27.769  1.00 67.69           O
ATOM   3039  HN  ASP A 205     -13.082   9.204  26.092  1.00 67.69           H
ATOM   3040  N   GLU A 206     -14.196   6.507  24.603  1.00 82.61           N
ATOM   3041  CA  GLU A 206     -14.560   5.486  23.636  1.00 82.61           C
ATOM   3042  C   GLU A 206     -13.323   5.017  22.867  1.00 82.61           C
ATOM   3043  O   GLU A 206     -13.428   4.578  21.723  1.00 82.61           O
ATOM   3044  HA  GLU A 206     -14.966   4.662  24.223  1.00 82.61           H
ATOM   3045  CB  GLU A 206     -15.639   5.998  22.678  1.00 82.61           C
ATOM   3046 1HB  GLU A 206     -15.367   6.989  22.315  1.00 82.61           H
ATOM   3047 2HB  GLU A 206     -15.794   5.273  21.879  1.00 82.61           H
ATOM   3048  CG  GLU A 206     -16.983   6.144  23.394  1.00 82.61           C
ATOM   3049 1HG  GLU A 206     -16.825   6.553  24.392  1.00 82.61           H
ATOM   3050 2HG  GLU A 206     -17.611   6.853  22.855  1.00 82.61           H
ATOM   3051  CD  GLU A 206     -17.699   4.796  23.497  1.00 82.61           C
ATOM   3052  OE1 GLU A 206     -18.456   4.629  24.478  1.00 82.61           O
ATOM   3053  OE2 GLU A 206     -17.472   3.962  22.593  1.00 82.61           O
ATOM   3054  HN  GLU A 206     -13.906   7.379  24.208  1.00 82.61           H
ATOM   3055  N   SER A 207     -12.179   5.125  23.528  1.00 88.06           N
ATOM   3056  CA  SER A 207     -10.909   4.862  22.873  1.00 88.06           C
ATOM   3057  C   SER A 207     -10.901   3.445  22.298  1.00 88.06           C
ATOM   3058  O   SER A 207     -10.453   3.230  21.173  1.00 88.06           O
ATOM   3059  HA  SER A 207     -10.839   5.600  22.074  1.00 88.06           H
ATOM   3060  CB  SER A 207      -9.741   5.049  23.843  1.00 88.06           C
ATOM   3061 1HB  SER A 207      -8.829   4.659  23.391  1.00 88.06           H
ATOM   3062 2HB  SER A 207      -9.580   6.113  24.016  1.00 88.06           H
ATOM   3063  OG  SER A 207      -9.970   4.395  25.088  1.00 88.06           O
ATOM   3064  HG  SER A 207     -10.292   5.055  25.767  1.00 88.06           H
ATOM   3065  HN  SER A 207     -12.112   5.387  24.491  1.00 88.06           H
ATOM   3066  N   THR A 208     -11.401   2.513  23.097  1.00 88.94           N
ATOM   3067  CA  THR A 208     -11.372   1.110  22.720  1.00 88.94           C
ATOM   3068  C   THR A 208     -12.246   0.870  21.488  1.00 88.94           C
ATOM   3069  O   THR A 208     -11.797   0.274  20.510  1.00 88.94           O
ATOM   3070  HA  THR A 208     -10.350   0.850  22.443  1.00 88.94           H
ATOM   3071  CB  THR A 208     -11.797   0.285  23.937  1.00 88.94           C
ATOM   3072  HB  THR A 208     -11.777  -0.781  23.710  1.00 88.94           H
ATOM   3073  OG1 THR A 208     -13.072   0.816  24.287  1.00 88.94           O
ATOM   3074  HG1 THR A 208     -13.562   0.171  24.874  1.00 88.94           H
ATOM   3075  CG2 THR A 208     -10.928   0.562  25.165  1.00 88.94           C
ATOM   3076 1HG2 THR A 208     -11.001   1.616  25.432  1.00 88.94           H
ATOM   3077 2HG2 THR A 208      -9.890   0.316  24.938  1.00 88.94           H
ATOM   3078 3HG2 THR A 208     -11.272  -0.049  25.999  1.00 88.94           H
ATOM   3079  HN  THR A 208     -11.820   2.704  23.984  1.00 88.94           H
ATOM   3080  N   LYS A 209     -13.479   1.347  21.574  1.00 90.81           N
ATOM   3081  CA  LYS A 209     -14.430   1.166  20.491  1.00 90.81           C
ATOM   3082  C   LYS A 209     -13.904   1.865  19.235  1.00 90.81           C
ATOM   3083  O   LYS A 209     -14.062   1.357  18.126  1.00 90.81           O
ATOM   3084  HA  LYS A 209     -14.495   0.097  20.289  1.00 90.81           H
ATOM   3085  CB  LYS A 209     -15.823   1.632  20.916  1.00 90.81           C
ATOM   3086 1HB  LYS A 209     -15.795   2.692  21.169  1.00 90.81           H
ATOM   3087 2HB  LYS A 209     -16.518   1.522  20.084  1.00 90.81           H
ATOM   3088  CG  LYS A 209     -16.327   0.829  22.117  1.00 90.81           C
ATOM   3089 1HG  LYS A 209     -15.930  -0.185  22.074  1.00 90.81           H
ATOM   3090 2HG  LYS A 209     -15.957   1.277  23.040  1.00 90.81           H
ATOM   3091  CD  LYS A 209     -17.856   0.784  22.144  1.00 90.81           C
ATOM   3092 1HD  LYS A 209     -18.259   1.706  21.725  1.00 90.81           H
ATOM   3093 2HD  LYS A 209     -18.210  -0.034  21.515  1.00 90.81           H
ATOM   3094  CE  LYS A 209     -18.374   0.597  23.571  1.00 90.81           C
ATOM   3095 1HE  LYS A 209     -18.793  -0.403  23.685  1.00 90.81           H
ATOM   3096 2HE  LYS A 209     -17.548   0.679  24.278  1.00 90.81           H
ATOM   3097  NZ  LYS A 209     -19.405   1.612  23.885  1.00 90.81           N
ATOM   3098 1HZ  LYS A 209     -19.700   1.507  24.849  1.00 90.81           H
ATOM   3099 2HZ  LYS A 209     -19.019   2.540  23.749  1.00 90.81           H
ATOM   3100 3HZ  LYS A 209     -20.202   1.485  23.272  1.00 90.81           H
ATOM   3101  HN  LYS A 209     -13.831   1.848  22.365  1.00 90.81           H
ATOM   3102  N   LEU A 210     -13.291   3.019  19.452  1.00 91.94           N
ATOM   3103  CA  LEU A 210     -12.770   3.809  18.349  1.00 91.94           C
ATOM   3104  C   LEU A 210     -11.652   3.030  17.653  1.00 91.94           C
ATOM   3105  O   LEU A 210     -11.615   2.954  16.426  1.00 91.94           O
ATOM   3106  HA  LEU A 210     -13.584   3.954  17.638  1.00 91.94           H
ATOM   3107  CB  LEU A 210     -12.343   5.194  18.837  1.00 91.94           C
ATOM   3108 1HB  LEU A 210     -13.194   5.662  19.331  1.00 91.94           H
ATOM   3109 2HB  LEU A 210     -11.566   5.068  19.591  1.00 91.94           H
ATOM   3110  CG  LEU A 210     -11.822   6.152  17.763  1.00 91.94           C
ATOM   3111  HG  LEU A 210     -11.003   5.663  17.237  1.00 91.94           H
ATOM   3112  CD1 LEU A 210     -12.907   6.457  16.728  1.00 91.94           C
ATOM   3113 1HD1 LEU A 210     -13.221   5.531  16.247  1.00 91.94           H
ATOM   3114 2HD1 LEU A 210     -13.762   6.918  17.223  1.00 91.94           H
ATOM   3115 3HD1 LEU A 210     -12.510   7.140  15.977  1.00 91.94           H
ATOM   3116  CD2 LEU A 210     -11.257   7.427  18.393  1.00 91.94           C
ATOM   3117 1HD2 LEU A 210     -12.039   7.930  18.961  1.00 91.94           H
ATOM   3118 2HD2 LEU A 210     -10.434   7.168  19.060  1.00 91.94           H
ATOM   3119 3HD2 LEU A 210     -10.894   8.090  17.608  1.00 91.94           H
ATOM   3120  HN  LEU A 210     -13.147   3.414  20.359  1.00 91.94           H
ATOM   3121  N   LYS A 211     -10.768   2.471  18.467  1.00 92.00           N
ATOM   3122  CA  LYS A 211      -9.669   1.677  17.946  1.00 92.00           C
ATOM   3123  C   LYS A 211     -10.228   0.530  17.102  1.00 92.00           C
ATOM   3124  O   LYS A 211      -9.837   0.355  15.949  1.00 92.00           O
ATOM   3125  HA  LYS A 211      -9.076   2.324  17.299  1.00 92.00           H
ATOM   3126  CB  LYS A 211      -8.755   1.215  19.083  1.00 92.00           C
ATOM   3127 1HB  LYS A 211      -8.347   2.083  19.602  1.00 92.00           H
ATOM   3128 2HB  LYS A 211      -9.335   0.652  19.814  1.00 92.00           H
ATOM   3129  CG  LYS A 211      -7.613   0.348  18.551  1.00 92.00           C
ATOM   3130 1HG  LYS A 211      -8.013  -0.591  18.168  1.00 92.00           H
ATOM   3131 2HG  LYS A 211      -7.127   0.852  17.715  1.00 92.00           H
ATOM   3132  CD  LYS A 211      -6.585   0.061  19.648  1.00 92.00           C
ATOM   3133 1HD  LYS A 211      -6.235   1.000  20.077  1.00 92.00           H
ATOM   3134 2HD  LYS A 211      -7.056  -0.502  20.454  1.00 92.00           H
ATOM   3135  CE  LYS A 211      -5.397  -0.727  19.093  1.00 92.00           C
ATOM   3136 1HE  LYS A 211      -5.731  -1.706  18.749  1.00 92.00           H
ATOM   3137 2HE  LYS A 211      -4.981  -0.210  18.228  1.00 92.00           H
ATOM   3138  NZ  LYS A 211      -4.353  -0.889  20.130  1.00 92.00           N
ATOM   3139 1HZ  LYS A 211      -3.511  -1.263  19.706  1.00 92.00           H
ATOM   3140 2HZ  LYS A 211      -4.150   0.011  20.549  1.00 92.00           H
ATOM   3141 3HZ  LYS A 211      -4.684  -1.528  20.845  1.00 92.00           H
ATOM   3142  HN  LYS A 211     -10.795   2.554  19.463  1.00 92.00           H
ATOM   3143  N   SER A 212     -11.135  -0.221  17.710  1.00 91.39           N
ATOM   3144  CA  SER A 212     -11.700  -1.389  17.055  1.00 91.39           C
ATOM   3145  C   SER A 212     -12.312  -0.990  15.710  1.00 91.39           C
ATOM   3146  O   SER A 212     -12.165  -1.705  14.721  1.00 91.39           O
ATOM   3147  HA  SER A 212     -10.862  -2.070  16.907  1.00 91.39           H
ATOM   3148  CB  SER A 212     -12.753  -2.061  17.938  1.00 91.39           C
ATOM   3149 1HB  SER A 212     -13.595  -1.383  18.078  1.00 91.39           H
ATOM   3150 2HB  SER A 212     -13.137  -2.947  17.434  1.00 91.39           H
ATOM   3151  OG  SER A 212     -12.226  -2.430  19.210  1.00 91.39           O
ATOM   3152  HG  SER A 212     -12.972  -2.633  19.844  1.00 91.39           H
ATOM   3153  HN  SER A 212     -11.482  -0.044  18.631  1.00 91.39           H
ATOM   3154  N   ALA A 213     -12.985   0.151  15.718  1.00 92.20           N
ATOM   3155  CA  ALA A 213     -13.662   0.629  14.525  1.00 92.20           C
ATOM   3156  C   ALA A 213     -12.623   0.961  13.452  1.00 92.20           C
ATOM   3157  O   ALA A 213     -12.778   0.577  12.293  1.00 92.20           O
ATOM   3158  HA  ALA A 213     -14.302  -0.175  14.162  1.00 92.20           H
ATOM   3159  CB  ALA A 213     -14.537   1.833  14.881  1.00 92.20           C
ATOM   3160 1HB  ALA A 213     -15.277   1.537  15.625  1.00 92.20           H
ATOM   3161 2HB  ALA A 213     -13.912   2.628  15.287  1.00 92.20           H
ATOM   3162 3HB  ALA A 213     -15.045   2.190  13.986  1.00 92.20           H
ATOM   3163  HN  ALA A 213     -13.071   0.744  16.519  1.00 92.20           H
ATOM   3164  N   VAL A 214     -11.587   1.670  13.876  1.00 90.42           N
ATOM   3165  CA  VAL A 214     -10.552   2.106  12.955  1.00 90.42           C
ATOM   3166  C   VAL A 214      -9.849   0.882  12.366  1.00 90.42           C
ATOM   3167  O   VAL A 214      -9.568   0.839  11.169  1.00 90.42           O
ATOM   3168  HA  VAL A 214     -11.039   2.653  12.147  1.00 90.42           H
ATOM   3169  CB  VAL A 214      -9.591   3.064  13.663  1.00 90.42           C
ATOM   3170  HB  VAL A 214      -9.283   2.597  14.598  1.00 90.42           H
ATOM   3171  CG1 VAL A 214      -8.337   3.303  12.821  1.00 90.42           C
ATOM   3172 1HG1 VAL A 214      -7.825   2.356  12.653  1.00 90.42           H
ATOM   3173 2HG1 VAL A 214      -8.620   3.738  11.862  1.00 90.42           H
ATOM   3174 3HG1 VAL A 214      -7.671   3.987  13.347  1.00 90.42           H
ATOM   3175  CG2 VAL A 214     -10.285   4.385  14.002  1.00 90.42           C
ATOM   3176 1HG2 VAL A 214     -10.636   4.857  13.085  1.00 90.42           H
ATOM   3177 2HG2 VAL A 214     -11.133   4.192  14.659  1.00 90.42           H
ATOM   3178 3HG2 VAL A 214      -9.579   5.046  14.505  1.00 90.42           H
ATOM   3179  HN  VAL A 214     -11.450   1.944  14.827  1.00 90.42           H
ATOM   3180  N   LEU A 215      -9.587  -0.085  13.234  1.00 91.24           N
ATOM   3181  CA  LEU A 215      -8.913  -1.303  12.816  1.00 91.24           C
ATOM   3182  C   LEU A 215      -9.799  -2.055  11.821  1.00 91.24           C
ATOM   3183  O   LEU A 215      -9.315  -2.547  10.803  1.00 91.24           O
ATOM   3184  HA  LEU A 215      -7.994  -1.010  12.308  1.00 91.24           H
ATOM   3185  CB  LEU A 215      -8.511  -2.137  14.034  1.00 91.24           C
ATOM   3186 1HB  LEU A 215      -9.221  -1.937  14.837  1.00 91.24           H
ATOM   3187 2HB  LEU A 215      -8.610  -3.191  13.776  1.00 91.24           H
ATOM   3188  CG  LEU A 215      -7.098  -1.902  14.572  1.00 91.24           C
ATOM   3189  HG  LEU A 215      -6.639  -1.103  13.988  1.00 91.24           H
ATOM   3190  CD1 LEU A 215      -7.136  -1.432  16.027  1.00 91.24           C
ATOM   3191 1HD1 LEU A 215      -7.695  -0.499  16.094  1.00 91.24           H
ATOM   3192 2HD1 LEU A 215      -7.621  -2.191  16.641  1.00 91.24           H
ATOM   3193 3HD1 LEU A 215      -6.118  -1.273  16.384  1.00 91.24           H
ATOM   3194  CD2 LEU A 215      -6.229  -3.148  14.393  1.00 91.24           C
ATOM   3195 1HD2 LEU A 215      -6.675  -3.982  14.936  1.00 91.24           H
ATOM   3196 2HD2 LEU A 215      -6.164  -3.397  13.334  1.00 91.24           H
ATOM   3197 3HD2 LEU A 215      -5.230  -2.954  14.783  1.00 91.24           H
ATOM   3198  HN  LEU A 215      -9.825  -0.045  14.204  1.00 91.24           H
ATOM   3199  N   THR A 216     -11.081  -2.121  12.151  1.00 92.20           N
ATOM   3200  CA  THR A 216     -12.035  -2.819  11.307  1.00 92.20           C
ATOM   3201  C   THR A 216     -12.064  -2.200   9.908  1.00 92.20           C
ATOM   3202  O   THR A 216     -12.072  -2.916   8.908  1.00 92.20           O
ATOM   3203  HA  THR A 216     -11.703  -3.851  11.193  1.00 92.20           H
ATOM   3204  CB  THR A 216     -13.394  -2.794  12.010  1.00 92.20           C
ATOM   3205  HB  THR A 216     -13.758  -1.772  12.118  1.00 92.20           H
ATOM   3206  OG1 THR A 216     -13.168  -3.499  13.228  1.00 92.20           O
ATOM   3207  HG1 THR A 216     -13.088  -2.852  13.987  1.00 92.20           H
ATOM   3208  CG2 THR A 216     -14.445  -3.635  11.282  1.00 92.20           C
ATOM   3209 1HG2 THR A 216     -14.111  -4.672  11.234  1.00 92.20           H
ATOM   3210 2HG2 THR A 216     -14.583  -3.250  10.272  1.00 92.20           H
ATOM   3211 3HG2 THR A 216     -15.390  -3.583  11.823  1.00 92.20           H
ATOM   3212  HN  THR A 216     -11.468  -1.708  12.975  1.00 92.20           H
ATOM   3213  N   LEU A 217     -12.077  -0.875   9.882  1.00 88.95           N
ATOM   3214  CA  LEU A 217     -12.107  -0.152   8.622  1.00 88.95           C
ATOM   3215  C   LEU A 217     -10.862  -0.504   7.807  1.00 88.95           C
ATOM   3216  O   LEU A 217     -10.940  -0.678   6.592  1.00 88.95           O
ATOM   3217  HA  LEU A 217     -12.986  -0.488   8.073  1.00 88.95           H
ATOM   3218  CB  LEU A 217     -12.275   1.349   8.870  1.00 88.95           C
ATOM   3219 1HB  LEU A 217     -13.159   1.498   9.491  1.00 88.95           H
ATOM   3220 2HB  LEU A 217     -11.419   1.700   9.445  1.00 88.95           H
ATOM   3221  CG  LEU A 217     -12.410   2.224   7.622  1.00 88.95           C
ATOM   3222  HG  LEU A 217     -11.583   1.991   6.951  1.00 88.95           H
ATOM   3223  CD1 LEU A 217     -13.705   1.910   6.870  1.00 88.95           C
ATOM   3224 1HD1 LEU A 217     -13.703   0.864   6.565  1.00 88.95           H
ATOM   3225 2HD1 LEU A 217     -14.558   2.098   7.522  1.00 88.95           H
ATOM   3226 3HD1 LEU A 217     -13.775   2.546   5.987  1.00 88.95           H
ATOM   3227  CD2 LEU A 217     -12.299   3.708   7.978  1.00 88.95           C
ATOM   3228 1HD2 LEU A 217     -13.090   3.974   8.679  1.00 88.95           H
ATOM   3229 2HD2 LEU A 217     -11.328   3.899   8.437  1.00 88.95           H
ATOM   3230 3HD2 LEU A 217     -12.398   4.307   7.073  1.00 88.95           H
ATOM   3231  HN  LEU A 217     -12.069  -0.300  10.700  1.00 88.95           H
ATOM   3232  N   LYS A 218      -9.742  -0.600   8.508  1.00 86.98           N
ATOM   3233  CA  LYS A 218      -8.476  -0.901   7.861  1.00 86.98           C
ATOM   3234  C   LYS A 218      -8.540  -2.305   7.255  1.00 86.98           C
ATOM   3235  O   LYS A 218      -8.003  -2.544   6.175  1.00 86.98           O
ATOM   3236  HA  LYS A 218      -8.344  -0.183   7.052  1.00 86.98           H
ATOM   3237  CB  LYS A 218      -7.315  -0.705   8.836  1.00 86.98           C
ATOM   3238 1HB  LYS A 218      -7.538  -1.204   9.779  1.00 86.98           H
ATOM   3239 2HB  LYS A 218      -6.415  -1.171   8.435  1.00 86.98           H
ATOM   3240  CG  LYS A 218      -7.056   0.782   9.089  1.00 86.98           C
ATOM   3241 1HG  LYS A 218      -6.700   1.253   8.173  1.00 86.98           H
ATOM   3242 2HG  LYS A 218      -7.990   1.276   9.360  1.00 86.98           H
ATOM   3243  CD  LYS A 218      -6.027   0.978  10.204  1.00 86.98           C
ATOM   3244 1HD  LYS A 218      -6.356   0.457  11.103  1.00 86.98           H
ATOM   3245 2HD  LYS A 218      -5.076   0.535   9.908  1.00 86.98           H
ATOM   3246  CE  LYS A 218      -5.829   2.464  10.512  1.00 86.98           C
ATOM   3247 1HE  LYS A 218      -5.749   3.027   9.582  1.00 86.98           H
ATOM   3248 2HE  LYS A 218      -6.698   2.850  11.045  1.00 86.98           H
ATOM   3249  NZ  LYS A 218      -4.610   2.666  11.327  1.00 86.98           N
ATOM   3250 1HZ  LYS A 218      -4.758   3.435  11.972  1.00 86.98           H
ATOM   3251 2HZ  LYS A 218      -4.409   1.821  11.850  1.00 86.98           H
ATOM   3252 3HZ  LYS A 218      -3.828   2.881  10.718  1.00 86.98           H
ATOM   3253  HN  LYS A 218      -9.690  -0.475   9.499  1.00 86.98           H
ATOM   3254  N   VAL A 219      -9.202  -3.197   7.978  1.00 87.87           N
ATOM   3255  CA  VAL A 219      -9.305  -4.581   7.548  1.00 87.87           C
ATOM   3256  C   VAL A 219     -10.193  -4.659   6.304  1.00 87.87           C
ATOM   3257  O   VAL A 219      -9.868  -5.360   5.347  1.00 87.87           O
ATOM   3258  HA  VAL A 219      -8.303  -4.919   7.285  1.00 87.87           H
ATOM   3259  CB  VAL A 219      -9.813  -5.451   8.700  1.00 87.87           C
ATOM   3260  HB  VAL A 219     -10.699  -4.972   9.116  1.00 87.87           H
ATOM   3261  CG1 VAL A 219     -10.218  -6.839   8.201  1.00 87.87           C
ATOM   3262 1HG1 VAL A 219     -11.013  -6.741   7.461  1.00 87.87           H
ATOM   3263 2HG1 VAL A 219      -9.357  -7.328   7.747  1.00 87.87           H
ATOM   3264 3HG1 VAL A 219     -10.575  -7.437   9.040  1.00 87.87           H
ATOM   3265  CG2 VAL A 219      -8.767  -5.552   9.812  1.00 87.87           C
ATOM   3266 1HG2 VAL A 219      -7.855  -5.996   9.414  1.00 87.87           H
ATOM   3267 2HG2 VAL A 219      -8.548  -4.555  10.196  1.00 87.87           H
ATOM   3268 3HG2 VAL A 219      -9.153  -6.175  10.618  1.00 87.87           H
ATOM   3269  HN  VAL A 219      -9.662  -2.987   8.841  1.00 87.87           H
ATOM   3270  N   ILE A 220     -11.298  -3.929   6.358  1.00 88.27           N
ATOM   3271  CA  ILE A 220     -12.272  -3.966   5.281  1.00 88.27           C
ATOM   3272  C   ILE A 220     -11.650  -3.373   4.015  1.00 88.27           C
ATOM   3273  O   ILE A 220     -11.661  -4.004   2.959  1.00 88.27           O
ATOM   3274  HA  ILE A 220     -12.510  -5.012   5.091  1.00 88.27           H
ATOM   3275  CB  ILE A 220     -13.570  -3.277   5.708  1.00 88.27           C
ATOM   3276  HB  ILE A 220     -13.315  -2.318   6.160  1.00 88.27           H
ATOM   3277  CG1 ILE A 220     -14.301  -4.098   6.772  1.00 88.27           C
ATOM   3278 1HG1 ILE A 220     -14.669  -5.024   6.332  1.00 88.27           H
ATOM   3279 2HG1 ILE A 220     -13.606  -4.375   7.565  1.00 88.27           H
ATOM   3280  CG2 ILE A 220     -14.459  -2.983   4.499  1.00 88.27           C
ATOM   3281 1HG2 ILE A 220     -13.928  -2.330   3.807  1.00 88.27           H
ATOM   3282 2HG2 ILE A 220     -14.709  -3.918   3.996  1.00 88.27           H
ATOM   3283 3HG2 ILE A 220     -15.375  -2.494   4.831  1.00 88.27           H
ATOM   3284  CD1 ILE A 220     -15.470  -3.309   7.366  1.00 88.27           C
ATOM   3285 1HD1 ILE A 220     -15.095  -2.395   7.826  1.00 88.27           H
ATOM   3286 2HD1 ILE A 220     -16.176  -3.054   6.574  1.00 88.27           H
ATOM   3287 3HD1 ILE A 220     -15.973  -3.915   8.119  1.00 88.27           H
ATOM   3288  HN  ILE A 220     -11.530  -3.321   7.117  1.00 88.27           H
ATOM   3289  N   LEU A 221     -11.121  -2.167   4.162  1.00 83.43           N
ATOM   3290  CA  LEU A 221     -10.614  -1.427   3.019  1.00 83.43           C
ATOM   3291  C   LEU A 221      -9.213  -1.933   2.671  1.00 83.43           C
ATOM   3292  O   LEU A 221      -8.748  -1.759   1.545  1.00 83.43           O
ATOM   3293  HA  LEU A 221     -11.275  -1.634   2.177  1.00 83.43           H
ATOM   3294  CB  LEU A 221     -10.676   0.078   3.285  1.00 83.43           C
ATOM   3295 1HB  LEU A 221     -10.020   0.306   4.125  1.00 83.43           H
ATOM   3296 2HB  LEU A 221     -10.272   0.597   2.416  1.00 83.43           H
ATOM   3297  CG  LEU A 221     -12.063   0.650   3.586  1.00 83.43           C
ATOM   3298  HG  LEU A 221     -12.444   0.164   4.485  1.00 83.43           H
ATOM   3299  CD1 LEU A 221     -11.986   2.149   3.881  1.00 83.43           C
ATOM   3300 1HD1 LEU A 221     -11.343   2.317   4.745  1.00 83.43           H
ATOM   3301 2HD1 LEU A 221     -11.574   2.669   3.016  1.00 83.43           H
ATOM   3302 3HD1 LEU A 221     -12.985   2.530   4.092  1.00 83.43           H
ATOM   3303  CD2 LEU A 221     -13.043   0.338   2.454  1.00 83.43           C
ATOM   3304 1HD2 LEU A 221     -12.677   0.778   1.526  1.00 83.43           H
ATOM   3305 2HD2 LEU A 221     -13.128  -0.742   2.334  1.00 83.43           H
ATOM   3306 3HD2 LEU A 221     -14.020   0.755   2.694  1.00 83.43           H
ATOM   3307  HN  LEU A 221     -11.037  -1.697   5.041  1.00 83.43           H
ATOM   3308  N   GLY A 222      -8.579  -2.551   3.657  1.00 76.55           N
ATOM   3309  CA  GLY A 222      -7.193  -2.962   3.514  1.00 76.55           C
ATOM   3310  C   GLY A 222      -7.090  -4.285   2.752  1.00 76.55           C
ATOM   3311  O   GLY A 222      -6.101  -4.534   2.064  1.00 76.55           O
ATOM   3312 1HA  GLY A 222      -6.633  -2.190   2.987  1.00 76.55           H
ATOM   3313 2HA  GLY A 222      -6.738  -3.069   4.499  1.00 76.55           H
ATOM   3314  HN  GLY A 222      -8.996  -2.769   4.539  1.00 76.55           H
ATOM   3315  N   PHE A 223      -8.125  -5.099   2.900  1.00 76.61           N
ATOM   3316  CA  PHE A 223      -8.071  -6.472   2.427  1.00 76.61           C
ATOM   3317  C   PHE A 223      -9.320  -6.821   1.615  1.00 76.61           C
ATOM   3318  O   PHE A 223      -9.240  -7.024   0.404  1.00 76.61           O
ATOM   3319  HA  PHE A 223      -7.190  -6.560   1.792  1.00 76.61           H
ATOM   3320  CB  PHE A 223      -8.015  -7.370   3.664  1.00 76.61           C
ATOM   3321 1HB  PHE A 223      -7.213  -7.023   4.316  1.00 76.61           H
ATOM   3322 2HB  PHE A 223      -8.946  -7.263   4.221  1.00 76.61           H
ATOM   3323  CG  PHE A 223      -7.792  -8.850   3.349  1.00 76.61           C
ATOM   3324  CD1 PHE A 223      -8.751  -9.763   3.659  1.00 76.61           C
ATOM   3325  HD1 PHE A 223      -9.679  -9.440   4.132  1.00 76.61           H
ATOM   3326  CD2 PHE A 223      -6.635  -9.253   2.760  1.00 76.61           C
ATOM   3327  HD2 PHE A 223      -5.866  -8.522   2.512  1.00 76.61           H
ATOM   3328  CE1 PHE A 223      -8.545 -11.137   3.367  1.00 76.61           C
ATOM   3329  HE1 PHE A 223      -9.314 -11.869   3.615  1.00 76.61           H
ATOM   3330  CE2 PHE A 223      -6.428 -10.628   2.467  1.00 76.61           C
ATOM   3331  HE2 PHE A 223      -5.501 -10.951   1.995  1.00 76.61           H
ATOM   3332  CZ  PHE A 223      -7.388 -11.540   2.777  1.00 76.61           C
ATOM   3333  HZ  PHE A 223      -7.229 -12.595   2.552  1.00 76.61           H
ATOM   3334  HN  PHE A 223      -8.986  -4.835   3.334  1.00 76.61           H
ATOM   3335  N   PHE A 224     -10.444  -6.879   2.313  1.00 83.24           N
ATOM   3336  CA  PHE A 224     -11.628  -7.524   1.772  1.00 83.24           C
ATOM   3337  C   PHE A 224     -12.102  -6.822   0.498  1.00 83.24           C
ATOM   3338  O   PHE A 224     -12.379  -7.473  -0.508  1.00 83.24           O
ATOM   3339  HA  PHE A 224     -11.358  -8.554   1.538  1.00 83.24           H
ATOM   3340  CB  PHE A 224     -12.722  -7.415   2.837  1.00 83.24           C
ATOM   3341 1HB  PHE A 224     -12.675  -6.426   3.292  1.00 83.24           H
ATOM   3342 2HB  PHE A 224     -13.695  -7.497   2.352  1.00 83.24           H
ATOM   3343  CG  PHE A 224     -12.626  -8.473   3.938  1.00 83.24           C
ATOM   3344  CD1 PHE A 224     -13.037  -9.747   3.696  1.00 83.24           C
ATOM   3345  HD1 PHE A 224     -13.435 -10.014   2.717  1.00 83.24           H
ATOM   3346  CD2 PHE A 224     -12.129  -8.140   5.159  1.00 83.24           C
ATOM   3347  HD2 PHE A 224     -11.800  -7.119   5.354  1.00 83.24           H
ATOM   3348  CE1 PHE A 224     -12.948 -10.728   4.718  1.00 83.24           C
ATOM   3349  HE1 PHE A 224     -13.278 -11.749   4.523  1.00 83.24           H
ATOM   3350  CE2 PHE A 224     -12.040  -9.121   6.182  1.00 83.24           C
ATOM   3351  HE2 PHE A 224     -11.642  -8.854   7.161  1.00 83.24           H
ATOM   3352  CZ  PHE A 224     -12.451 -10.395   5.939  1.00 83.24           C
ATOM   3353  HZ  PHE A 224     -12.383 -11.148   6.724  1.00 83.24           H
ATOM   3354  HN  PHE A 224     -10.553  -6.497   3.231  1.00 83.24           H
ATOM   3355  N   LEU A 225     -12.180  -5.502   0.583  1.00 81.88           N
ATOM   3356  CA  LEU A 225     -12.643  -4.706  -0.541  1.00 81.88           C
ATOM   3357  C   LEU A 225     -11.702  -4.912  -1.730  1.00 81.88           C
ATOM   3358  O   LEU A 225     -12.143  -5.266  -2.822  1.00 81.88           O
ATOM   3359  HA  LEU A 225     -13.632  -5.074  -0.816  1.00 81.88           H
ATOM   3360  CB  LEU A 225     -12.803  -3.241  -0.131  1.00 81.88           C
ATOM   3361 1HB  LEU A 225     -13.521  -3.190   0.688  1.00 81.88           H
ATOM   3362 2HB  LEU A 225     -11.849  -2.887   0.259  1.00 81.88           H
ATOM   3363  CG  LEU A 225     -13.260  -2.282  -1.232  1.00 81.88           C
ATOM   3364  HG  LEU A 225     -12.636  -2.448  -2.110  1.00 81.88           H
ATOM   3365  CD1 LEU A 225     -14.705  -2.568  -1.644  1.00 81.88           C
ATOM   3366 1HD1 LEU A 225     -14.781  -3.589  -2.017  1.00 81.88           H
ATOM   3367 2HD1 LEU A 225     -15.360  -2.446  -0.781  1.00 81.88           H
ATOM   3368 3HD1 LEU A 225     -15.004  -1.872  -2.428  1.00 81.88           H
ATOM   3369  CD2 LEU A 225     -13.062  -0.825  -0.807  1.00 81.88           C
ATOM   3370 1HD2 LEU A 225     -13.645  -0.627   0.092  1.00 81.88           H
ATOM   3371 2HD2 LEU A 225     -12.007  -0.646  -0.603  1.00 81.88           H
ATOM   3372 3HD2 LEU A 225     -13.395  -0.165  -1.608  1.00 81.88           H
ATOM   3373  HN  LEU A 225     -11.933  -4.978   1.398  1.00 81.88           H
ATOM   3374  N   PRO A 226     -10.393  -4.695  -1.540  1.00 75.52           N
ATOM   3375  CA  PRO A 226      -9.424  -4.941  -2.611  1.00 75.52           C
ATOM   3376  C   PRO A 226      -9.547  -6.341  -3.190  1.00 75.52           C
ATOM   3377  O   PRO A 226      -9.542  -6.516  -4.408  1.00 75.52           O
ATOM   3378  HA  PRO A 226      -9.614  -4.269  -3.449  1.00 75.52           H
ATOM   3379  CB  PRO A 226      -8.070  -4.724  -1.933  1.00 75.52           C
ATOM   3380 1HB  PRO A 226      -7.667  -5.655  -1.535  1.00 75.52           H
ATOM   3381 2HB  PRO A 226      -7.331  -4.330  -2.630  1.00 75.52           H
ATOM   3382  CG  PRO A 226      -8.387  -3.727  -0.824  1.00 75.52           C
ATOM   3383 1HG  PRO A 226      -7.627  -3.737  -0.043  1.00 75.52           H
ATOM   3384 2HG  PRO A 226      -8.428  -2.704  -1.199  1.00 75.52           H
ATOM   3385  CD  PRO A 226      -9.737  -4.203  -0.315  1.00 75.52           C
ATOM   3386 1HD  PRO A 226      -9.633  -4.994   0.429  1.00 75.52           H
ATOM   3387 2HD  PRO A 226     -10.299  -3.397   0.158  1.00 75.52           H
ATOM   3388  N   PHE A 227      -9.656  -7.310  -2.293  1.00 78.70           N
ATOM   3389  CA  PHE A 227      -9.646  -8.706  -2.695  1.00 78.70           C
ATOM   3390  C   PHE A 227     -10.857  -9.032  -3.573  1.00 78.70           C
ATOM   3391  O   PHE A 227     -10.717  -9.661  -4.621  1.00 78.70           O
ATOM   3392  HA  PHE A 227      -8.732  -8.873  -3.264  1.00 78.70           H
ATOM   3393  CB  PHE A 227      -9.720  -9.541  -1.415  1.00 78.70           C
ATOM   3394 1HB  PHE A 227      -8.843  -9.329  -0.804  1.00 78.70           H
ATOM   3395 2HB  PHE A 227     -10.592  -9.229  -0.840  1.00 78.70           H
ATOM   3396  CG  PHE A 227      -9.801 -11.049  -1.660  1.00 78.70           C
ATOM   3397  CD1 PHE A 227     -10.995 -11.692  -1.558  1.00 78.70           C
ATOM   3398  HD1 PHE A 227     -11.895 -11.132  -1.302  1.00 78.70           H
ATOM   3399  CD2 PHE A 227      -8.678 -11.748  -1.978  1.00 78.70           C
ATOM   3400  HD2 PHE A 227      -7.721 -11.233  -2.060  1.00 78.70           H
ATOM   3401  CE1 PHE A 227     -11.070 -13.091  -1.785  1.00 78.70           C
ATOM   3402  HE1 PHE A 227     -12.028 -13.606  -1.703  1.00 78.70           H
ATOM   3403  CE2 PHE A 227      -8.753 -13.147  -2.205  1.00 78.70           C
ATOM   3404  HE2 PHE A 227      -7.853 -13.707  -2.460  1.00 78.70           H
ATOM   3405  CZ  PHE A 227      -9.948 -13.790  -2.103  1.00 78.70           C
ATOM   3406  HZ  PHE A 227     -10.005 -14.864  -2.277  1.00 78.70           H
ATOM   3407  HN  PHE A 227      -9.748  -7.154  -1.310  1.00 78.70           H
ATOM   3408  N   VAL A 228     -12.018  -8.590  -3.113  1.00 82.54           N
ATOM   3409  CA  VAL A 228     -13.255  -8.853  -3.827  1.00 82.54           C
ATOM   3410  C   VAL A 228     -13.204  -8.171  -5.196  1.00 82.54           C
ATOM   3411  O   VAL A 228     -13.566  -8.771  -6.207  1.00 82.54           O
ATOM   3412  HA  VAL A 228     -13.327  -9.930  -3.975  1.00 82.54           H
ATOM   3413  CB  VAL A 228     -14.451  -8.409  -2.983  1.00 82.54           C
ATOM   3414  HB  VAL A 228     -14.257  -7.395  -2.634  1.00 82.54           H
ATOM   3415  CG1 VAL A 228     -15.732  -8.381  -3.819  1.00 82.54           C
ATOM   3416 1HG1 VAL A 228     -15.611  -7.683  -4.647  1.00 82.54           H
ATOM   3417 2HG1 VAL A 228     -15.932  -9.378  -4.211  1.00 82.54           H
ATOM   3418 3HG1 VAL A 228     -16.567  -8.062  -3.194  1.00 82.54           H
ATOM   3419  CG2 VAL A 228     -14.618  -9.305  -1.754  1.00 82.54           C
ATOM   3420 1HG2 VAL A 228     -14.779 -10.334  -2.074  1.00 82.54           H
ATOM   3421 2HG2 VAL A 228     -13.718  -9.252  -1.141  1.00 82.54           H
ATOM   3422 3HG2 VAL A 228     -15.475  -8.967  -1.172  1.00 82.54           H
ATOM   3423  HN  VAL A 228     -12.120  -8.062  -2.270  1.00 82.54           H
ATOM   3424  N   VAL A 229     -12.751  -6.926  -5.184  1.00 75.29           N
ATOM   3425  CA  VAL A 229     -12.713  -6.132  -6.401  1.00 75.29           C
ATOM   3426  C   VAL A 229     -11.834  -6.836  -7.437  1.00 75.29           C
ATOM   3427  O   VAL A 229     -12.235  -6.997  -8.589  1.00 75.29           O
ATOM   3428  HA  VAL A 229     -13.730  -6.072  -6.787  1.00 75.29           H
ATOM   3429  CB  VAL A 229     -12.241  -4.711  -6.084  1.00 75.29           C
ATOM   3430  HB  VAL A 229     -11.368  -4.785  -5.436  1.00 75.29           H
ATOM   3431  CG1 VAL A 229     -11.820  -3.977  -7.359  1.00 75.29           C
ATOM   3432 1HG1 VAL A 229     -11.003  -4.518  -7.837  1.00 75.29           H
ATOM   3433 2HG1 VAL A 229     -12.667  -3.920  -8.042  1.00 75.29           H
ATOM   3434 3HG1 VAL A 229     -11.489  -2.970  -7.105  1.00 75.29           H
ATOM   3435  CG2 VAL A 229     -13.320  -3.930  -5.332  1.00 75.29           C
ATOM   3436 1HG2 VAL A 229     -14.220  -3.871  -5.945  1.00 75.29           H
ATOM   3437 2HG2 VAL A 229     -13.551  -4.438  -4.396  1.00 75.29           H
ATOM   3438 3HG2 VAL A 229     -12.959  -2.924  -5.120  1.00 75.29           H
ATOM   3439  HN  VAL A 229     -12.414  -6.460  -4.366  1.00 75.29           H
ATOM   3440  N   MET A 230     -10.654  -7.238  -6.990  1.00 75.19           N
ATOM   3441  CA  MET A 230      -9.705  -7.898  -7.871  1.00 75.19           C
ATOM   3442  C   MET A 230     -10.277  -9.212  -8.408  1.00 75.19           C
ATOM   3443  O   MET A 230     -10.249  -9.459  -9.612  1.00 75.19           O
ATOM   3444  HA  MET A 230      -9.537  -7.204  -8.694  1.00 75.19           H
ATOM   3445  CB  MET A 230      -8.409  -8.180  -7.107  1.00 75.19           C
ATOM   3446 1HB  MET A 230      -8.642  -8.459  -6.080  1.00 75.19           H
ATOM   3447 2HB  MET A 230      -7.894  -9.027  -7.559  1.00 75.19           H
ATOM   3448  CG  MET A 230      -7.492  -6.955  -7.114  1.00 75.19           C
ATOM   3449 1HG  MET A 230      -7.222  -6.698  -8.138  1.00 75.19           H
ATOM   3450 2HG  MET A 230      -8.017  -6.095  -6.698  1.00 75.19           H
ATOM   3451  SD  MET A 230      -6.020  -7.290  -6.161  1.00 75.19           S
ATOM   3452  CE  MET A 230      -6.340  -6.272  -4.729  1.00 75.19           C
ATOM   3453 1HE  MET A 230      -6.440  -5.232  -5.038  1.00 75.19           H
ATOM   3454 2HE  MET A 230      -7.262  -6.600  -4.249  1.00 75.19           H
ATOM   3455 3HE  MET A 230      -5.512  -6.364  -4.026  1.00 75.19           H
ATOM   3456  HN  MET A 230     -10.343  -7.119  -6.047  1.00 75.19           H
ATOM   3457  N   ALA A 231     -10.784 -10.019  -7.488  1.00 77.87           N
ATOM   3458  CA  ALA A 231     -11.315 -11.323  -7.847  1.00 77.87           C
ATOM   3459  C   ALA A 231     -12.347 -11.158  -8.964  1.00 77.87           C
ATOM   3460  O   ALA A 231     -12.316 -11.886  -9.955  1.00 77.87           O
ATOM   3461  HA  ALA A 231     -10.487 -11.929  -8.215  1.00 77.87           H
ATOM   3462  CB  ALA A 231     -11.903 -11.995  -6.604  1.00 77.87           C
ATOM   3463 1HB  ALA A 231     -11.123 -12.115  -5.853  1.00 77.87           H
ATOM   3464 2HB  ALA A 231     -12.704 -11.375  -6.201  1.00 77.87           H
ATOM   3465 3HB  ALA A 231     -12.302 -12.973  -6.874  1.00 77.87           H
ATOM   3466  HN  ALA A 231     -10.834  -9.796  -6.514  1.00 77.87           H
ATOM   3467  N   CYS A 232     -13.237 -10.197  -8.767  1.00 77.94           N
ATOM   3468  CA  CYS A 232     -14.288  -9.939  -9.737  1.00 77.94           C
ATOM   3469  C   CYS A 232     -13.635  -9.472 -11.039  1.00 77.94           C
ATOM   3470  O   CYS A 232     -14.030  -9.897 -12.124  1.00 77.94           O
ATOM   3471  HA  CYS A 232     -14.816 -10.881  -9.885  1.00 77.94           H
ATOM   3472  CB  CYS A 232     -15.306  -8.924  -9.212  1.00 77.94           C
ATOM   3473 1HB  CYS A 232     -14.790  -8.033  -8.852  1.00 77.94           H
ATOM   3474 2HB  CYS A 232     -15.964  -8.606 -10.021  1.00 77.94           H
ATOM   3475  SG  CYS A 232     -16.290  -9.666  -7.860  1.00 77.94           S
ATOM   3476  HG  CYS A 232     -15.416  -9.406  -6.893  1.00 77.94           H
ATOM   3477  HN  CYS A 232     -13.249  -9.601  -7.964  1.00 77.94           H
ATOM   3478  N   CYS A 233     -12.646  -8.602 -10.890  1.00 72.17           N
ATOM   3479  CA  CYS A 233     -11.991  -8.009 -12.043  1.00 72.17           C
ATOM   3480  C   CYS A 233     -11.397  -9.135 -12.890  1.00 72.17           C
ATOM   3481  O   CYS A 233     -11.596  -9.176 -14.103  1.00 72.17           O
ATOM   3482  HA  CYS A 233     -12.760  -7.471 -12.597  1.00 72.17           H
ATOM   3483  CB  CYS A 233     -10.930  -6.988 -11.627  1.00 72.17           C
ATOM   3484 1HB  CYS A 233     -10.305  -7.402 -10.836  1.00 72.17           H
ATOM   3485 2HB  CYS A 233     -10.274  -6.769 -12.469  1.00 72.17           H
ATOM   3486  SG  CYS A 233     -11.735  -5.450 -11.046  1.00 72.17           S
ATOM   3487  HG  CYS A 233     -12.160  -5.945  -9.887  1.00 72.17           H
ATOM   3488  HN  CYS A 233     -12.294  -8.304 -10.003  1.00 72.17           H
ATOM   3489  N   TYR A 234     -10.679 -10.023 -12.218  1.00 72.45           N
ATOM   3490  CA  TYR A 234      -9.908 -11.041 -12.911  1.00 72.45           C
ATOM   3491  C   TYR A 234     -10.819 -12.140 -13.462  1.00 72.45           C
ATOM   3492  O   TYR A 234     -10.548 -12.703 -14.521  1.00 72.45           O
ATOM   3493  HA  TYR A 234      -9.387 -10.562 -13.740  1.00 72.45           H
ATOM   3494  CB  TYR A 234      -8.973 -11.649 -11.863  1.00 72.45           C
ATOM   3495 1HB  TYR A 234      -9.489 -11.675 -10.903  1.00 72.45           H
ATOM   3496 2HB  TYR A 234      -8.758 -12.681 -12.137  1.00 72.45           H
ATOM   3497  CG  TYR A 234      -7.652 -10.895 -11.695  1.00 72.45           C
ATOM   3498  CD1 TYR A 234      -6.612 -11.123 -12.573  1.00 72.45           C
ATOM   3499  HD1 TYR A 234      -6.731 -11.840 -13.385  1.00 72.45           H
ATOM   3500  CD2 TYR A 234      -7.502  -9.987 -10.667  1.00 72.45           C
ATOM   3501  HD2 TYR A 234      -8.324  -9.807  -9.974  1.00 72.45           H
ATOM   3502  CE1 TYR A 234      -5.369 -10.413 -12.415  1.00 72.45           C
ATOM   3503  HE1 TYR A 234      -4.539 -10.584 -13.101  1.00 72.45           H
ATOM   3504  CE2 TYR A 234      -6.259  -9.277 -10.509  1.00 72.45           C
ATOM   3505  HE2 TYR A 234      -6.126  -8.557  -9.702  1.00 72.45           H
ATOM   3506  CZ  TYR A 234      -5.253  -9.525 -11.391  1.00 72.45           C
ATOM   3507  OH  TYR A 234      -4.079  -8.855 -11.242  1.00 72.45           O
ATOM   3508  HH  TYR A 234      -3.361  -9.301 -11.776  1.00 72.45           H
ATOM   3509  HN  TYR A 234     -10.619 -10.054 -11.220  1.00 72.45           H
ATOM   3510  N   THR A 235     -11.881 -12.411 -12.717  1.00 80.27           N
ATOM   3511  CA  THR A 235     -12.875 -13.376 -13.156  1.00 80.27           C
ATOM   3512  C   THR A 235     -13.480 -12.948 -14.494  1.00 80.27           C
ATOM   3513  O   THR A 235     -13.664 -13.772 -15.389  1.00 80.27           O
ATOM   3514  HA  THR A 235     -12.378 -14.332 -13.321  1.00 80.27           H
ATOM   3515  CB  THR A 235     -13.912 -13.526 -12.041  1.00 80.27           C
ATOM   3516  HB  THR A 235     -14.701 -14.219 -12.334  1.00 80.27           H
ATOM   3517  OG1 THR A 235     -14.333 -12.191 -11.776  1.00 80.27           O
ATOM   3518  HG1 THR A 235     -15.130 -11.966 -12.337  1.00 80.27           H
ATOM   3519  CG2 THR A 235     -13.291 -13.990 -10.722  1.00 80.27           C
ATOM   3520 1HG2 THR A 235     -12.549 -13.261 -10.394  1.00 80.27           H
ATOM   3521 2HG2 THR A 235     -12.811 -14.957 -10.866  1.00 80.27           H
ATOM   3522 3HG2 THR A 235     -14.070 -14.080  -9.965  1.00 80.27           H
ATOM   3523  HN  THR A 235     -12.067 -11.986 -11.832  1.00 80.27           H
ATOM   3524  N   ILE A 236     -13.773 -11.659 -14.590  1.00 76.00           N
ATOM   3525  CA  ILE A 236     -14.303 -11.101 -15.822  1.00 76.00           C
ATOM   3526  C   ILE A 236     -13.239 -11.193 -16.918  1.00 76.00           C
ATOM   3527  O   ILE A 236     -13.533 -11.595 -18.042  1.00 76.00           O
ATOM   3528  HA  ILE A 236     -15.156 -11.713 -16.117  1.00 76.00           H
ATOM   3529  CB  ILE A 236     -14.823  -9.682 -15.588  1.00 76.00           C
ATOM   3530  HB  ILE A 236     -14.048  -9.114 -15.073  1.00 76.00           H
ATOM   3531  CG1 ILE A 236     -16.054  -9.692 -14.678  1.00 76.00           C
ATOM   3532 1HG1 ILE A 236     -16.908 -10.096 -15.222  1.00 76.00           H
ATOM   3533 2HG1 ILE A 236     -15.877 -10.351 -13.828  1.00 76.00           H
ATOM   3534  CG2 ILE A 236     -15.098  -8.972 -16.915  1.00 76.00           C
ATOM   3535 1HG2 ILE A 236     -14.176  -8.915 -17.494  1.00 76.00           H
ATOM   3536 2HG2 ILE A 236     -15.846  -9.530 -17.478  1.00 76.00           H
ATOM   3537 3HG2 ILE A 236     -15.466  -7.965 -16.719  1.00 76.00           H
ATOM   3538  CD1 ILE A 236     -16.379  -8.283 -14.180  1.00 76.00           C
ATOM   3539 1HD1 ILE A 236     -15.532  -7.892 -13.616  1.00 76.00           H
ATOM   3540 2HD1 ILE A 236     -16.579  -7.633 -15.031  1.00 76.00           H
ATOM   3541 3HD1 ILE A 236     -17.258  -8.319 -13.536  1.00 76.00           H
ATOM   3542  HN  ILE A 236     -13.653 -11.002 -13.846  1.00 76.00           H
ATOM   3543  N   ILE A 237     -12.023 -10.813 -16.551  1.00 72.94           N
ATOM   3544  CA  ILE A 237     -10.927 -10.788 -17.504  1.00 72.94           C
ATOM   3545  C   ILE A 237     -10.722 -12.193 -18.076  1.00 72.94           C
ATOM   3546  O   ILE A 237     -10.661 -12.370 -19.291  1.00 72.94           O
ATOM   3547  HA  ILE A 237     -11.217 -10.124 -18.318  1.00 72.94           H
ATOM   3548  CB  ILE A 237      -9.672 -10.196 -16.862  1.00 72.94           C
ATOM   3549  HB  ILE A 237      -9.585 -10.594 -15.851  1.00 72.94           H
ATOM   3550  CG1 ILE A 237      -9.783  -8.675 -16.741  1.00 72.94           C
ATOM   3551 1HG1 ILE A 237      -9.736  -8.224 -17.732  1.00 72.94           H
ATOM   3552 2HG1 ILE A 237     -10.750  -8.410 -16.315  1.00 72.94           H
ATOM   3553  CG2 ILE A 237      -8.414 -10.620 -17.623  1.00 72.94           C
ATOM   3554 1HG2 ILE A 237      -8.332 -11.707 -17.613  1.00 72.94           H
ATOM   3555 2HG2 ILE A 237      -8.478 -10.271 -18.653  1.00 72.94           H
ATOM   3556 3HG2 ILE A 237      -7.536 -10.186 -17.145  1.00 72.94           H
ATOM   3557  CD1 ILE A 237      -8.662  -8.111 -15.865  1.00 72.94           C
ATOM   3558 1HD1 ILE A 237      -8.726  -8.547 -14.868  1.00 72.94           H
ATOM   3559 2HD1 ILE A 237      -7.697  -8.357 -16.308  1.00 72.94           H
ATOM   3560 3HD1 ILE A 237      -8.765  -7.028 -15.796  1.00 72.94           H
ATOM   3561  HN  ILE A 237     -11.783 -10.527 -15.623  1.00 72.94           H
ATOM   3562  N   ILE A 238     -10.622 -13.156 -17.171  1.00 73.19           N
ATOM   3563  CA  ILE A 238     -10.389 -14.534 -17.568  1.00 73.19           C
ATOM   3564  C   ILE A 238     -11.499 -14.979 -18.523  1.00 73.19           C
ATOM   3565  O   ILE A 238     -11.223 -15.539 -19.583  1.00 73.19           O
ATOM   3566  HA  ILE A 238      -9.440 -14.564 -18.104  1.00 73.19           H
ATOM   3567  CB  ILE A 238     -10.242 -15.429 -16.336  1.00 73.19           C
ATOM   3568  HB  ILE A 238     -11.052 -15.195 -15.646  1.00 73.19           H
ATOM   3569  CG1 ILE A 238      -8.929 -15.145 -15.605  1.00 73.19           C
ATOM   3570 1HG1 ILE A 238      -8.102 -15.609 -16.143  1.00 73.19           H
ATOM   3571 2HG1 ILE A 238      -8.739 -14.072 -15.594  1.00 73.19           H
ATOM   3572  CG2 ILE A 238     -10.381 -16.906 -16.712  1.00 73.19           C
ATOM   3573 1HG2 ILE A 238     -11.363 -17.078 -17.153  1.00 73.19           H
ATOM   3574 2HG2 ILE A 238      -9.607 -17.172 -17.431  1.00 73.19           H
ATOM   3575 3HG2 ILE A 238     -10.273 -17.520 -15.818  1.00 73.19           H
ATOM   3576  CD1 ILE A 238      -8.974 -15.675 -14.171  1.00 73.19           C
ATOM   3577 1HD1 ILE A 238      -9.787 -15.191 -13.630  1.00 73.19           H
ATOM   3578 2HD1 ILE A 238      -9.139 -16.752 -14.187  1.00 73.19           H
ATOM   3579 3HD1 ILE A 238      -8.028 -15.460 -13.674  1.00 73.19           H
ATOM   3580  HN  ILE A 238     -10.697 -13.007 -16.185  1.00 73.19           H
ATOM   3581  N   HIS A 239     -12.730 -14.714 -18.113  1.00 77.07           N
ATOM   3582  CA  HIS A 239     -13.884 -15.138 -18.888  1.00 77.07           C
ATOM   3583  C   HIS A 239     -13.795 -14.560 -20.301  1.00 77.07           C
ATOM   3584  O   HIS A 239     -14.029 -15.267 -21.281  1.00 77.07           O
ATOM   3585  HA  HIS A 239     -13.840 -16.226 -18.945  1.00 77.07           H
ATOM   3586  CB  HIS A 239     -15.185 -14.762 -18.175  1.00 77.07           C
ATOM   3587 1HB  HIS A 239     -15.182 -15.205 -17.179  1.00 77.07           H
ATOM   3588 2HB  HIS A 239     -15.215 -13.680 -18.042  1.00 77.07           H
ATOM   3589  CG  HIS A 239     -16.433 -15.201 -18.902  1.00 77.07           C
ATOM   3590  ND1 HIS A 239     -17.132 -14.369 -19.760  1.00 77.07           N
ATOM   3591  HD1 HIS A 239     -16.894 -13.424 -19.981  1.00 77.07           H
ATOM   3592  CD2 HIS A 239     -17.099 -16.391 -18.892  1.00 77.07           C
ATOM   3593  HD2 HIS A 239     -16.817 -17.274 -18.318  1.00 77.07           H
ATOM   3594  CE1 HIS A 239     -18.171 -15.039 -20.238  1.00 77.07           C
ATOM   3595  HE1 HIS A 239     -18.912 -14.657 -20.939  1.00 77.07           H
ATOM   3596  NE2 HIS A 239     -18.149 -16.292 -19.698  1.00 77.07           N
ATOM   3597  HN  HIS A 239     -12.945 -14.219 -17.271  1.00 77.07           H
ATOM   3598  N   THR A 240     -13.456 -13.281 -20.363  1.00 72.10           N
ATOM   3599  CA  THR A 240     -13.386 -12.586 -21.637  1.00 72.10           C
ATOM   3600  C   THR A 240     -12.232 -13.132 -22.480  1.00 72.10           C
ATOM   3601  O   THR A 240     -12.343 -13.231 -23.701  1.00 72.10           O
ATOM   3602  HA  THR A 240     -14.305 -12.784 -22.187  1.00 72.10           H
ATOM   3603  CB  THR A 240     -13.274 -11.086 -21.352  1.00 72.10           C
ATOM   3604  HB  THR A 240     -12.291 -10.839 -20.950  1.00 72.10           H
ATOM   3605  OG1 THR A 240     -14.377 -10.813 -20.492  1.00 72.10           O
ATOM   3606  HG1 THR A 240     -14.050 -10.627 -19.565  1.00 72.10           H
ATOM   3607  CG2 THR A 240     -13.548 -10.233 -22.591  1.00 72.10           C
ATOM   3608 1HG2 THR A 240     -14.557 -10.431 -22.953  1.00 72.10           H
ATOM   3609 2HG2 THR A 240     -12.827 -10.481 -23.370  1.00 72.10           H
ATOM   3610 3HG2 THR A 240     -13.456  -9.178 -22.334  1.00 72.10           H
ATOM   3611  HN  THR A 240     -13.231 -12.723 -19.564  1.00 72.10           H
ATOM   3612  N   LEU A 241     -11.149 -13.471 -21.795  1.00 70.66           N
ATOM   3613  CA  LEU A 241      -9.947 -13.926 -22.472  1.00 70.66           C
ATOM   3614  C   LEU A 241     -10.171 -15.344 -23.001  1.00 70.66           C
ATOM   3615  O   LEU A 241      -9.480 -15.785 -23.918  1.00 70.66           O
ATOM   3616  HA  LEU A 241      -9.780 -13.263 -23.321  1.00 70.66           H
ATOM   3617  CB  LEU A 241      -8.732 -13.798 -21.551  1.00 70.66           C
ATOM   3618 1HB  LEU A 241      -8.989 -14.227 -20.582  1.00 70.66           H
ATOM   3619 2HB  LEU A 241      -7.924 -14.402 -21.963  1.00 70.66           H
ATOM   3620  CG  LEU A 241      -8.208 -12.378 -21.326  1.00 70.66           C
ATOM   3621  HG  LEU A 241      -9.047 -11.746 -21.037  1.00 70.66           H
ATOM   3622  CD1 LEU A 241      -7.197 -12.343 -20.178  1.00 70.66           C
ATOM   3623 1HD1 LEU A 241      -7.676 -12.688 -19.262  1.00 70.66           H
ATOM   3624 2HD1 LEU A 241      -6.355 -12.993 -20.414  1.00 70.66           H
ATOM   3625 3HD1 LEU A 241      -6.840 -11.322 -20.040  1.00 70.66           H
ATOM   3626  CD2 LEU A 241      -7.629 -11.797 -22.618  1.00 70.66           C
ATOM   3627 1HD2 LEU A 241      -6.805 -12.423 -22.961  1.00 70.66           H
ATOM   3628 2HD2 LEU A 241      -8.405 -11.766 -23.382  1.00 70.66           H
ATOM   3629 3HD2 LEU A 241      -7.263 -10.787 -22.430  1.00 70.66           H
ATOM   3630  HN  LEU A 241     -11.086 -13.438 -20.797  1.00 70.66           H
ATOM   3631  N   ILE A 242     -11.140 -16.019 -22.401  1.00 72.11           N
ATOM   3632  CA  ILE A 242     -11.522 -17.345 -22.856  1.00 72.11           C
ATOM   3633  C   ILE A 242     -12.318 -17.223 -24.157  1.00 72.11           C
ATOM   3634  O   ILE A 242     -12.083 -17.971 -25.105  1.00 72.11           O
ATOM   3635  HA  ILE A 242     -10.605 -17.896 -23.063  1.00 72.11           H
ATOM   3636  CB  ILE A 242     -12.263 -18.099 -21.750  1.00 72.11           C
ATOM   3637  HB  ILE A 242     -13.012 -17.431 -21.324  1.00 72.11           H
ATOM   3638  CG1 ILE A 242     -11.310 -18.490 -20.619  1.00 72.11           C
ATOM   3639 1HG1 ILE A 242     -10.641 -19.281 -20.959  1.00 72.11           H
ATOM   3640 2HG1 ILE A 242     -10.686 -17.637 -20.354  1.00 72.11           H
ATOM   3641  CG2 ILE A 242     -13.009 -19.309 -22.316  1.00 72.11           C
ATOM   3642 1HG2 ILE A 242     -13.734 -18.975 -23.058  1.00 72.11           H
ATOM   3643 2HG2 ILE A 242     -12.296 -19.988 -22.784  1.00 72.11           H
ATOM   3644 3HG2 ILE A 242     -13.527 -19.827 -21.508  1.00 72.11           H
ATOM   3645  CD1 ILE A 242     -12.085 -18.964 -19.388  1.00 72.11           C
ATOM   3646 1HD1 ILE A 242     -12.734 -18.162 -19.036  1.00 72.11           H
ATOM   3647 2HD1 ILE A 242     -12.689 -19.832 -19.651  1.00 72.11           H
ATOM   3648 3HD1 ILE A 242     -11.383 -19.236 -18.599  1.00 72.11           H
ATOM   3649  HN  ILE A 242     -11.660 -15.675 -21.618  1.00 72.11           H
ATOM   3650  N   GLN A 243     -13.244 -16.275 -24.161  1.00 70.16           N
ATOM   3651  CA  GLN A 243     -14.067 -16.038 -25.334  1.00 70.16           C
ATOM   3652  C   GLN A 243     -13.211 -15.503 -26.484  1.00 70.16           C
ATOM   3653  O   GLN A 243     -13.519 -15.736 -27.652  1.00 70.16           O
ATOM   3654  HA  GLN A 243     -14.478 -17.011 -25.601  1.00 70.16           H
ATOM   3655  CB  GLN A 243     -15.216 -15.079 -25.013  1.00 70.16           C
ATOM   3656 1HB  GLN A 243     -14.819 -14.169 -24.563  1.00 70.16           H
ATOM   3657 2HB  GLN A 243     -15.718 -14.786 -25.935  1.00 70.16           H
ATOM   3658  CG  GLN A 243     -16.222 -15.729 -24.062  1.00 70.16           C
ATOM   3659 1HG  GLN A 243     -16.561 -16.678 -24.477  1.00 70.16           H
ATOM   3660 2HG  GLN A 243     -15.738 -15.952 -23.111  1.00 70.16           H
ATOM   3661  CD  GLN A 243     -17.424 -14.812 -23.825  1.00 70.16           C
ATOM   3662  OE1 GLN A 243     -17.381 -13.616 -24.062  1.00 70.16           O
ATOM   3663  NE2 GLN A 243     -18.496 -15.438 -23.347  1.00 70.16           N
ATOM   3664 1HE2 GLN A 243     -18.465 -16.422 -23.175  1.00 70.16           H
ATOM   3665 2HE2 GLN A 243     -19.333 -14.923 -23.160  1.00 70.16           H
ATOM   3666  HN  GLN A 243     -13.434 -15.677 -23.382  1.00 70.16           H
ATOM   3667  N   ALA A 244     -12.154 -14.796 -26.112  1.00 63.92           N
ATOM   3668  CA  ALA A 244     -11.179 -14.339 -27.088  1.00 63.92           C
ATOM   3669  C   ALA A 244     -10.615 -15.545 -27.842  1.00 63.92           C
ATOM   3670  O   ALA A 244      -9.674 -16.187 -27.378  1.00 63.92           O
ATOM   3671  HA  ALA A 244     -11.695 -13.689 -27.794  1.00 63.92           H
ATOM   3672  CB  ALA A 244     -10.088 -13.532 -26.381  1.00 63.92           C
ATOM   3673 1HB  ALA A 244     -10.537 -12.671 -25.886  1.00 63.92           H
ATOM   3674 2HB  ALA A 244      -9.594 -14.160 -25.640  1.00 63.92           H
ATOM   3675 3HB  ALA A 244      -9.357 -13.190 -27.113  1.00 63.92           H
ATOM   3676  HN  ALA A 244     -11.959 -14.535 -25.167  1.00 63.92           H
ATOM   3677  N   LYS A 245     -11.215 -15.817 -28.992  1.00 56.30           N
ATOM   3678  CA  LYS A 245     -10.789 -16.940 -29.810  1.00 56.30           C
ATOM   3679  C   LYS A 245      -9.309 -16.778 -30.161  1.00 56.30           C
ATOM   3680  O   LYS A 245      -8.702 -17.677 -30.741  1.00 56.30           O
ATOM   3681  HA  LYS A 245     -10.905 -17.843 -29.212  1.00 56.30           H
ATOM   3682  CB  LYS A 245     -11.698 -17.087 -31.032  1.00 56.30           C
ATOM   3683 1HB  LYS A 245     -11.802 -16.123 -31.532  1.00 56.30           H
ATOM   3684 2HB  LYS A 245     -11.242 -17.769 -31.750  1.00 56.30           H
ATOM   3685  CG  LYS A 245     -13.079 -17.609 -30.629  1.00 56.30           C
ATOM   3686 1HG  LYS A 245     -12.967 -18.476 -29.978  1.00 56.30           H
ATOM   3687 2HG  LYS A 245     -13.607 -16.847 -30.057  1.00 56.30           H
ATOM   3688  CD  LYS A 245     -13.901 -17.992 -31.861  1.00 56.30           C
ATOM   3689 1HD  LYS A 245     -14.113 -17.101 -32.452  1.00 56.30           H
ATOM   3690 2HD  LYS A 245     -13.323 -18.664 -32.495  1.00 56.30           H
ATOM   3691  CE  LYS A 245     -15.214 -18.666 -31.457  1.00 56.30           C
ATOM   3692 1HE  LYS A 245     -15.010 -19.489 -30.771  1.00 56.30           H
ATOM   3693 2HE  LYS A 245     -15.845 -17.955 -30.923  1.00 56.30           H
ATOM   3694  NZ  LYS A 245     -15.926 -19.172 -32.651  1.00 56.30           N
ATOM   3695 1HZ  LYS A 245     -16.788 -19.623 -32.364  1.00 56.30           H
ATOM   3696 2HZ  LYS A 245     -16.139 -18.399 -33.271  1.00 56.30           H
ATOM   3697 3HZ  LYS A 245     -15.339 -19.842 -33.136  1.00 56.30           H
ATOM   3698  HN  LYS A 245     -11.976 -15.287 -29.364  1.00 56.30           H
ATOM   3699  N   LYS A 246      -8.770 -15.624 -29.795  1.00 55.25           N
ATOM   3700  CA  LYS A 246      -7.464 -15.219 -30.286  1.00 55.25           C
ATOM   3701  C   LYS A 246      -6.399 -15.585 -29.250  1.00 55.25           C
ATOM   3702  O   LYS A 246      -6.455 -15.128 -28.109  1.00 55.25           O
ATOM   3703  HA  LYS A 246      -7.267 -15.784 -31.197  1.00 55.25           H
ATOM   3704  CB  LYS A 246      -7.469 -13.737 -30.665  1.00 55.25           C
ATOM   3705 1HB  LYS A 246      -8.195 -13.203 -30.051  1.00 55.25           H
ATOM   3706 2HB  LYS A 246      -6.493 -13.300 -30.456  1.00 55.25           H
ATOM   3707  CG  LYS A 246      -7.811 -13.551 -32.145  1.00 55.25           C
ATOM   3708 1HG  LYS A 246      -7.211 -14.232 -32.748  1.00 55.25           H
ATOM   3709 2HG  LYS A 246      -8.856 -13.809 -32.316  1.00 55.25           H
ATOM   3710  CD  LYS A 246      -7.556 -12.109 -32.589  1.00 55.25           C
ATOM   3711 1HD  LYS A 246      -8.256 -11.441 -32.086  1.00 55.25           H
ATOM   3712 2HD  LYS A 246      -6.553 -11.804 -32.291  1.00 55.25           H
ATOM   3713  CE  LYS A 246      -7.709 -11.968 -34.105  1.00 55.25           C
ATOM   3714 1HE  LYS A 246      -7.051 -12.675 -34.610  1.00 55.25           H
ATOM   3715 2HE  LYS A 246      -8.729 -12.215 -34.399  1.00 55.25           H
ATOM   3716  NZ  LYS A 246      -7.385 -10.588 -34.532  1.00 55.25           N
ATOM   3717 1HZ  LYS A 246      -7.487 -10.513 -35.538  1.00 55.25           H
ATOM   3718 2HZ  LYS A 246      -8.015  -9.937 -34.078  1.00 55.25           H
ATOM   3719 3HZ  LYS A 246      -6.429 -10.370 -34.272  1.00 55.25           H
ATOM   3720  HN  LYS A 246      -9.209 -14.973 -29.176  1.00 55.25           H
ATOM   3721  N   SER A 247      -5.453 -16.405 -29.684  1.00 55.39           N
ATOM   3722  CA  SER A 247      -4.458 -16.948 -28.776  1.00 55.39           C
ATOM   3723  C   SER A 247      -3.764 -15.813 -28.021  1.00 55.39           C
ATOM   3724  O   SER A 247      -3.512 -15.923 -26.822  1.00 55.39           O
ATOM   3725  HA  SER A 247      -5.013 -17.583 -28.085  1.00 55.39           H
ATOM   3726  CB  SER A 247      -3.428 -17.793 -29.528  1.00 55.39           C
ATOM   3727 1HB  SER A 247      -3.378 -18.786 -29.081  1.00 55.39           H
ATOM   3728 2HB  SER A 247      -3.751 -17.924 -30.561  1.00 55.39           H
ATOM   3729  OG  SER A 247      -2.133 -17.199 -29.508  1.00 55.39           O
ATOM   3730  HG  SER A 247      -1.490 -17.760 -30.030  1.00 55.39           H
ATOM   3731  HN  SER A 247      -5.361 -16.698 -30.636  1.00 55.39           H
ATOM   3732  N   SER A 248      -3.474 -14.748 -28.754  1.00 57.15           N
ATOM   3733  CA  SER A 248      -2.604 -13.702 -28.243  1.00 57.15           C
ATOM   3734  C   SER A 248      -3.092 -13.241 -26.868  1.00 57.15           C
ATOM   3735  O   SER A 248      -2.366 -12.562 -26.143  1.00 57.15           O
ATOM   3736  HA  SER A 248      -1.618 -14.158 -28.166  1.00 57.15           H
ATOM   3737  CB  SER A 248      -2.542 -12.516 -29.208  1.00 57.15           C
ATOM   3738 1HB  SER A 248      -1.759 -11.829 -28.889  1.00 57.15           H
ATOM   3739 2HB  SER A 248      -2.270 -12.872 -30.202  1.00 57.15           H
ATOM   3740  OG  SER A 248      -3.784 -11.820 -29.278  1.00 57.15           O
ATOM   3741  HG  SER A 248      -3.701 -11.035 -29.893  1.00 57.15           H
ATOM   3742  HN  SER A 248      -3.821 -14.594 -29.679  1.00 57.15           H
ATOM   3743  N   LYS A 249      -4.318 -13.629 -26.550  1.00 59.77           N
ATOM   3744  CA  LYS A 249      -4.942 -13.197 -25.310  1.00 59.77           C
ATOM   3745  C   LYS A 249      -4.368 -14.008 -24.146  1.00 59.77           C
ATOM   3746  O   LYS A 249      -4.467 -13.598 -22.991  1.00 59.77           O
ATOM   3747  HA  LYS A 249      -4.683 -12.149 -25.162  1.00 59.77           H
ATOM   3748  CB  LYS A 249      -6.466 -13.275 -25.422  1.00 59.77           C
ATOM   3749 1HB  LYS A 249      -6.761 -14.280 -25.724  1.00 59.77           H
ATOM   3750 2HB  LYS A 249      -6.915 -13.091 -24.446  1.00 59.77           H
ATOM   3751  CG  LYS A 249      -6.994 -12.257 -26.434  1.00 59.77           C
ATOM   3752 1HG  LYS A 249      -6.713 -11.251 -26.123  1.00 59.77           H
ATOM   3753 2HG  LYS A 249      -6.532 -12.431 -27.405  1.00 59.77           H
ATOM   3754  CD  LYS A 249      -8.516 -12.351 -26.562  1.00 59.77           C
ATOM   3755 1HD  LYS A 249      -8.798 -13.362 -26.854  1.00 59.77           H
ATOM   3756 2HD  LYS A 249      -8.979 -12.157 -25.595  1.00 59.77           H
ATOM   3757  CE  LYS A 249      -9.042 -11.351 -27.594  1.00 59.77           C
ATOM   3758 1HE  LYS A 249      -8.653 -10.356 -27.377  1.00 59.77           H
ATOM   3759 2HE  LYS A 249      -8.684 -11.623 -28.587  1.00 59.77           H
ATOM   3760  NZ  LYS A 249     -10.521 -11.325 -27.584  1.00 59.77           N
ATOM   3761 1HZ  LYS A 249     -10.852 -10.630 -28.244  1.00 59.77           H
ATOM   3762 2HZ  LYS A 249     -10.877 -12.237 -27.848  1.00 59.77           H
ATOM   3763 3HZ  LYS A 249     -10.849 -11.091 -26.653  1.00 59.77           H
ATOM   3764  HN  LYS A 249      -4.882 -14.226 -27.121  1.00 59.77           H
ATOM   3765  N   HIS A 250      -3.780 -15.144 -24.491  1.00 63.78           N
ATOM   3766  CA  HIS A 250      -3.147 -15.992 -23.495  1.00 63.78           C
ATOM   3767  C   HIS A 250      -2.002 -15.229 -22.827  1.00 63.78           C
ATOM   3768  O   HIS A 250      -1.811 -15.325 -21.615  1.00 63.78           O
ATOM   3769  HA  HIS A 250      -3.907 -16.218 -22.748  1.00 63.78           H
ATOM   3770  CB  HIS A 250      -2.695 -17.315 -24.116  1.00 63.78           C
ATOM   3771 1HB  HIS A 250      -2.192 -17.108 -25.061  1.00 63.78           H
ATOM   3772 2HB  HIS A 250      -1.960 -17.780 -23.459  1.00 63.78           H
ATOM   3773  CG  HIS A 250      -3.819 -18.293 -24.364  1.00 63.78           C
ATOM   3774  ND1 HIS A 250      -4.384 -19.055 -23.357  1.00 63.78           N
ATOM   3775  HD1 HIS A 250      -4.119 -19.041 -22.393  1.00 63.78           H
ATOM   3776  CD2 HIS A 250      -4.476 -18.623 -25.512  1.00 63.78           C
ATOM   3777  HD2 HIS A 250      -4.281 -18.207 -26.500  1.00 63.78           H
ATOM   3778  CE1 HIS A 250      -5.337 -19.808 -23.887  1.00 63.78           C
ATOM   3779  HE1 HIS A 250      -5.967 -20.517 -23.350  1.00 63.78           H
ATOM   3780  NE2 HIS A 250      -5.392 -19.539 -25.223  1.00 63.78           N
ATOM   3781  HN  HIS A 250      -3.733 -15.487 -25.430  1.00 63.78           H
ATOM   3782  N   LYS A 251      -1.269 -14.488 -23.645  1.00 65.52           N
ATOM   3783  CA  LYS A 251      -0.102 -13.770 -23.162  1.00 65.52           C
ATOM   3784  C   LYS A 251      -0.547 -12.686 -22.177  1.00 65.52           C
ATOM   3785  O   LYS A 251       0.063 -12.511 -21.124  1.00 65.52           O
ATOM   3786  HA  LYS A 251       0.524 -14.485 -22.628  1.00 65.52           H
ATOM   3787  CB  LYS A 251       0.722 -13.234 -24.335  1.00 65.52           C
ATOM   3788 1HB  LYS A 251       0.807 -14.002 -25.104  1.00 65.52           H
ATOM   3789 2HB  LYS A 251       0.208 -12.386 -24.787  1.00 65.52           H
ATOM   3790  CG  LYS A 251       2.117 -12.807 -23.875  1.00 65.52           C
ATOM   3791 1HG  LYS A 251       2.038 -11.941 -23.218  1.00 65.52           H
ATOM   3792 2HG  LYS A 251       2.573 -13.608 -23.294  1.00 65.52           H
ATOM   3793  CD  LYS A 251       3.008 -12.467 -25.072  1.00 65.52           C
ATOM   3794 1HD  LYS A 251       2.917 -13.245 -25.830  1.00 65.52           H
ATOM   3795 2HD  LYS A 251       2.671 -11.536 -25.528  1.00 65.52           H
ATOM   3796  CE  LYS A 251       4.471 -12.331 -24.645  1.00 65.52           C
ATOM   3797 1HE  LYS A 251       4.602 -11.420 -24.061  1.00 65.52           H
ATOM   3798 2HE  LYS A 251       4.747 -13.166 -24.000  1.00 65.52           H
ATOM   3799  NZ  LYS A 251       5.356 -12.299 -25.831  1.00 65.52           N
ATOM   3800 1HZ  LYS A 251       6.315 -12.453 -25.540  1.00 65.52           H
ATOM   3801 2HZ  LYS A 251       5.078 -13.027 -26.479  1.00 65.52           H
ATOM   3802 3HZ  LYS A 251       5.280 -11.395 -26.284  1.00 65.52           H
ATOM   3803  HN  LYS A 251      -1.461 -14.374 -24.620  1.00 65.52           H
ATOM   3804  N   ALA A 252      -1.607 -11.986 -22.556  1.00 65.16           N
ATOM   3805  CA  ALA A 252      -2.152 -10.938 -21.711  1.00 65.16           C
ATOM   3806  C   ALA A 252      -2.609 -11.546 -20.383  1.00 65.16           C
ATOM   3807  O   ALA A 252      -2.481 -10.918 -19.332  1.00 65.16           O
ATOM   3808  HA  ALA A 252      -1.356 -10.220 -21.517  1.00 65.16           H
ATOM   3809  CB  ALA A 252      -3.289 -10.227 -22.448  1.00 65.16           C
ATOM   3810 1HB  ALA A 252      -2.906  -9.788 -23.369  1.00 65.16           H
ATOM   3811 2HB  ALA A 252      -4.073 -10.946 -22.687  1.00 65.16           H
ATOM   3812 3HB  ALA A 252      -3.698  -9.441 -21.814  1.00 65.16           H
ATOM   3813  HN  ALA A 252      -2.089 -12.126 -23.421  1.00 65.16           H
ATOM   3814  N   LEU A 253      -3.132 -12.760 -20.473  1.00 69.53           N
ATOM   3815  CA  LEU A 253      -3.586 -13.469 -19.289  1.00 69.53           C
ATOM   3816  C   LEU A 253      -2.413 -13.643 -18.322  1.00 69.53           C
ATOM   3817  O   LEU A 253      -2.523 -13.315 -17.142  1.00 69.53           O
ATOM   3818  HA  LEU A 253      -4.342 -12.848 -18.806  1.00 69.53           H
ATOM   3819  CB  LEU A 253      -4.262 -14.785 -19.678  1.00 69.53           C
ATOM   3820 1HB  LEU A 253      -4.881 -14.606 -20.558  1.00 69.53           H
ATOM   3821 2HB  LEU A 253      -3.489 -15.495 -19.971  1.00 69.53           H
ATOM   3822  CG  LEU A 253      -5.133 -15.436 -18.602  1.00 69.53           C
ATOM   3823  HG  LEU A 253      -4.629 -15.324 -17.642  1.00 69.53           H
ATOM   3824  CD1 LEU A 253      -6.485 -14.730 -18.489  1.00 69.53           C
ATOM   3825 1HD1 LEU A 253      -6.328 -13.684 -18.225  1.00 69.53           H
ATOM   3826 2HD1 LEU A 253      -7.007 -14.790 -19.444  1.00 69.53           H
ATOM   3827 3HD1 LEU A 253      -7.084 -15.213 -17.716  1.00 69.53           H
ATOM   3828  CD2 LEU A 253      -5.289 -16.937 -18.857  1.00 69.53           C
ATOM   3829 1HD2 LEU A 253      -5.759 -17.093 -19.828  1.00 69.53           H
ATOM   3830 2HD2 LEU A 253      -4.308 -17.411 -18.847  1.00 69.53           H
ATOM   3831 3HD2 LEU A 253      -5.912 -17.375 -18.077  1.00 69.53           H
ATOM   3832  HN  LEU A 253      -3.247 -13.257 -21.333  1.00 69.53           H
ATOM   3833  N   LYS A 254      -1.317 -14.158 -18.859  1.00 72.45           N
ATOM   3834  CA  LYS A 254      -0.158 -14.470 -18.041  1.00 72.45           C
ATOM   3835  C   LYS A 254       0.265 -13.221 -17.266  1.00 72.45           C
ATOM   3836  O   LYS A 254       0.492 -13.282 -16.058  1.00 72.45           O
ATOM   3837  HA  LYS A 254      -0.460 -15.235 -17.325  1.00 72.45           H
ATOM   3838  CB  LYS A 254       0.959 -15.069 -18.898  1.00 72.45           C
ATOM   3839 1HB  LYS A 254       0.573 -15.918 -19.464  1.00 72.45           H
ATOM   3840 2HB  LYS A 254       1.299 -14.331 -19.625  1.00 72.45           H
ATOM   3841  CG  LYS A 254       2.135 -15.520 -18.031  1.00 72.45           C
ATOM   3842 1HG  LYS A 254       2.577 -14.656 -17.534  1.00 72.45           H
ATOM   3843 2HG  LYS A 254       1.778 -16.189 -17.248  1.00 72.45           H
ATOM   3844  CD  LYS A 254       3.197 -16.231 -18.872  1.00 72.45           C
ATOM   3845 1HD  LYS A 254       2.751 -17.086 -19.381  1.00 72.45           H
ATOM   3846 2HD  LYS A 254       3.564 -15.556 -19.646  1.00 72.45           H
ATOM   3847  CE  LYS A 254       4.363 -16.700 -18.001  1.00 72.45           C
ATOM   3848 1HE  LYS A 254       4.874 -15.839 -17.571  1.00 72.45           H
ATOM   3849 2HE  LYS A 254       3.987 -17.295 -17.169  1.00 72.45           H
ATOM   3850  NZ  LYS A 254       5.317 -17.502 -18.800  1.00 72.45           N
ATOM   3851 1HZ  LYS A 254       6.087 -17.797 -18.210  1.00 72.45           H
ATOM   3852 2HZ  LYS A 254       4.844 -18.318 -19.172  1.00 72.45           H
ATOM   3853 3HZ  LYS A 254       5.673 -16.940 -19.565  1.00 72.45           H
ATOM   3854  HN  LYS A 254      -1.214 -14.362 -19.833  1.00 72.45           H
ATOM   3855  N   VAL A 255       0.358 -12.116 -17.992  1.00 71.72           N
ATOM   3856  CA  VAL A 255       0.807 -10.867 -17.400  1.00 71.72           C
ATOM   3857  C   VAL A 255      -0.056 -10.548 -16.178  1.00 71.72           C
ATOM   3858  O   VAL A 255       0.466 -10.207 -15.117  1.00 71.72           O
ATOM   3859  HA  VAL A 255       1.837 -11.010 -17.074  1.00 71.72           H
ATOM   3860  CB  VAL A 255       0.791  -9.755 -18.451  1.00 71.72           C
ATOM   3861  HB  VAL A 255      -0.229  -9.660 -18.823  1.00 71.72           H
ATOM   3862  CG1 VAL A 255       1.194  -8.414 -17.835  1.00 71.72           C
ATOM   3863 1HG1 VAL A 255       0.494  -8.154 -17.041  1.00 71.72           H
ATOM   3864 2HG1 VAL A 255       2.200  -8.490 -17.423  1.00 71.72           H
ATOM   3865 3HG1 VAL A 255       1.174  -7.641 -18.603  1.00 71.72           H
ATOM   3866  CG2 VAL A 255       1.693 -10.107 -19.636  1.00 71.72           C
ATOM   3867 1HG2 VAL A 255       2.716 -10.243 -19.286  1.00 71.72           H
ATOM   3868 2HG2 VAL A 255       1.342 -11.030 -20.098  1.00 71.72           H
ATOM   3869 3HG2 VAL A 255       1.663  -9.300 -20.367  1.00 71.72           H
ATOM   3870  HN  VAL A 255       0.133 -12.066 -18.965  1.00 71.72           H
ATOM   3871  N   THR A 256      -1.362 -10.669 -16.367  1.00 71.23           N
ATOM   3872  CA  THR A 256      -2.309 -10.200 -15.370  1.00 71.23           C
ATOM   3873  C   THR A 256      -2.254 -11.085 -14.124  1.00 71.23           C
ATOM   3874  O   THR A 256      -2.233 -10.582 -13.001  1.00 71.23           O
ATOM   3875  HA  THR A 256      -2.016  -9.196 -15.063  1.00 71.23           H
ATOM   3876  CB  THR A 256      -3.694 -10.151 -16.020  1.00 71.23           C
ATOM   3877  HB  THR A 256      -4.118 -11.151 -16.106  1.00 71.23           H
ATOM   3878  OG1 THR A 256      -3.476  -9.467 -17.251  1.00 71.23           O
ATOM   3879  HG1 THR A 256      -3.530 -10.111 -18.014  1.00 71.23           H
ATOM   3880  CG2 THR A 256      -4.666  -9.248 -15.259  1.00 71.23           C
ATOM   3881 1HG2 THR A 256      -4.273  -8.232 -15.231  1.00 71.23           H
ATOM   3882 2HG2 THR A 256      -4.786  -9.620 -14.241  1.00 71.23           H
ATOM   3883 3HG2 THR A 256      -5.633  -9.250 -15.762  1.00 71.23           H
ATOM   3884  HN  THR A 256      -1.773 -11.078 -17.182  1.00 71.23           H
ATOM   3885  N   ILE A 257      -2.231 -12.388 -14.363  1.00 74.89           N
ATOM   3886  CA  ILE A 257      -2.192 -13.348 -13.273  1.00 74.89           C
ATOM   3887  C   ILE A 257      -0.972 -13.066 -12.394  1.00 74.89           C
ATOM   3888  O   ILE A 257      -1.077 -13.050 -11.168  1.00 74.89           O
ATOM   3889  HA  ILE A 257      -3.091 -13.199 -12.674  1.00 74.89           H
ATOM   3890  CB  ILE A 257      -2.242 -14.778 -13.816  1.00 74.89           C
ATOM   3891  HB  ILE A 257      -1.502 -14.866 -14.612  1.00 74.89           H
ATOM   3892  CG1 ILE A 257      -3.608 -15.083 -14.433  1.00 74.89           C
ATOM   3893 1HG1 ILE A 257      -4.369 -15.091 -13.653  1.00 74.89           H
ATOM   3894 2HG1 ILE A 257      -3.879 -14.294 -15.135  1.00 74.89           H
ATOM   3895  CG2 ILE A 257      -1.863 -15.789 -12.733  1.00 74.89           C
ATOM   3896 1HG2 ILE A 257      -0.852 -15.584 -12.381  1.00 74.89           H
ATOM   3897 2HG2 ILE A 257      -2.561 -15.708 -11.899  1.00 74.89           H
ATOM   3898 3HG2 ILE A 257      -1.906 -16.797 -13.146  1.00 74.89           H
ATOM   3899  CD1 ILE A 257      -3.595 -16.432 -15.155  1.00 74.89           C
ATOM   3900 1HD1 ILE A 257      -2.849 -16.412 -15.949  1.00 74.89           H
ATOM   3901 2HD1 ILE A 257      -3.347 -17.221 -14.445  1.00 74.89           H
ATOM   3902 3HD1 ILE A 257      -4.578 -16.624 -15.584  1.00 74.89           H
ATOM   3903  HN  ILE A 257      -2.239 -12.789 -15.279  1.00 74.89           H
ATOM   3904  N   THR A 258       0.156 -12.851 -13.054  1.00 78.96           N
ATOM   3905  CA  THR A 258       1.410 -12.650 -12.347  1.00 78.96           C
ATOM   3906  C   THR A 258       1.294 -11.468 -11.382  1.00 78.96           C
ATOM   3907  O   THR A 258       1.738 -11.551 -10.238  1.00 78.96           O
ATOM   3908  HA  THR A 258       1.611 -13.536 -11.745  1.00 78.96           H
ATOM   3909  CB  THR A 258       2.517 -12.478 -13.389  1.00 78.96           C
ATOM   3910  HB  THR A 258       2.350 -11.584 -13.990  1.00 78.96           H
ATOM   3911  OG1 THR A 258       2.515 -13.710 -14.104  1.00 78.96           O
ATOM   3912  HG1 THR A 258       1.879 -13.657 -14.874  1.00 78.96           H
ATOM   3913  CG2 THR A 258       3.910 -12.415 -12.758  1.00 78.96           C
ATOM   3914 1HG2 THR A 258       4.103 -13.338 -12.212  1.00 78.96           H
ATOM   3915 2HG2 THR A 258       3.960 -11.570 -12.072  1.00 78.96           H
ATOM   3916 3HG2 THR A 258       4.658 -12.292 -13.541  1.00 78.96           H
ATOM   3917  HN  THR A 258       0.222 -12.814 -14.051  1.00 78.96           H
ATOM   3918  N   VAL A 259       0.695 -10.396 -11.879  1.00 74.27           N
ATOM   3919  CA  VAL A 259       0.566  -9.180 -11.094  1.00 74.27           C
ATOM   3920  C   VAL A 259      -0.301  -9.461  -9.865  1.00 74.27           C
ATOM   3921  O   VAL A 259       0.020  -9.023  -8.761  1.00 74.27           O
ATOM   3922  HA  VAL A 259       1.564  -8.895 -10.762  1.00 74.27           H
ATOM   3923  CB  VAL A 259       0.017  -8.050 -11.967  1.00 74.27           C
ATOM   3924  HB  VAL A 259      -0.902  -8.403 -12.435  1.00 74.27           H
ATOM   3925  CG1 VAL A 259      -0.328  -6.822 -11.121  1.00 74.27           C
ATOM   3926 1HG1 VAL A 259      -1.083  -7.091 -10.382  1.00 74.27           H
ATOM   3927 2HG1 VAL A 259       0.568  -6.467 -10.613  1.00 74.27           H
ATOM   3928 3HG1 VAL A 259      -0.716  -6.034 -11.767  1.00 74.27           H
ATOM   3929  CG2 VAL A 259       1.002  -7.689 -13.081  1.00 74.27           C
ATOM   3930 1HG2 VAL A 259       1.945  -7.364 -12.641  1.00 74.27           H
ATOM   3931 2HG2 VAL A 259       1.176  -8.563 -13.709  1.00 74.27           H
ATOM   3932 3HG2 VAL A 259       0.587  -6.883 -13.686  1.00 74.27           H
ATOM   3933  HN  VAL A 259       0.304 -10.349 -12.798  1.00 74.27           H
ATOM   3934  N   LEU A 260      -1.383 -10.190 -10.098  1.00 74.93           N
ATOM   3935  CA  LEU A 260      -2.299 -10.534  -9.023  1.00 74.93           C
ATOM   3936  C   LEU A 260      -1.544 -11.314  -7.946  1.00 74.93           C
ATOM   3937  O   LEU A 260      -1.617 -10.978  -6.765  1.00 74.93           O
ATOM   3938  HA  LEU A 260      -2.656  -9.601  -8.588  1.00 74.93           H
ATOM   3939  CB  LEU A 260      -3.520 -11.272  -9.576  1.00 74.93           C
ATOM   3940 1HB  LEU A 260      -3.986 -10.644 -10.335  1.00 74.93           H
ATOM   3941 2HB  LEU A 260      -3.176 -12.176 -10.078  1.00 74.93           H
ATOM   3942  CG  LEU A 260      -4.587 -11.663  -8.552  1.00 74.93           C
ATOM   3943  HG  LEU A 260      -4.116 -12.282  -7.788  1.00 74.93           H
ATOM   3944  CD1 LEU A 260      -5.151 -10.427  -7.848  1.00 74.93           C
ATOM   3945 1HD1 LEU A 260      -4.347  -9.904  -7.332  1.00 74.93           H
ATOM   3946 2HD1 LEU A 260      -5.602  -9.763  -8.586  1.00 74.93           H
ATOM   3947 3HD1 LEU A 260      -5.908 -10.734  -7.126  1.00 74.93           H
ATOM   3948  CD2 LEU A 260      -5.687 -12.506  -9.201  1.00 74.93           C
ATOM   3949 1HD2 LEU A 260      -6.161 -11.933  -9.998  1.00 74.93           H
ATOM   3950 2HD2 LEU A 260      -5.251 -13.414  -9.617  1.00 74.93           H
ATOM   3951 3HD2 LEU A 260      -6.432 -12.770  -8.451  1.00 74.93           H
ATOM   3952  HN  LEU A 260      -1.636 -10.543 -10.998  1.00 74.93           H
ATOM   3953  N   THR A 261      -0.836 -12.342  -8.391  1.00 82.63           N
ATOM   3954  CA  THR A 261      -0.205 -13.272  -7.469  1.00 82.63           C
ATOM   3955  C   THR A 261       0.790 -12.537  -6.569  1.00 82.63           C
ATOM   3956  O   THR A 261       0.856 -12.797  -5.369  1.00 82.63           O
ATOM   3957  HA  THR A 261      -0.976 -13.688  -6.821  1.00 82.63           H
ATOM   3958  CB  THR A 261       0.432 -14.394  -8.292  1.00 82.63           C
ATOM   3959  HB  THR A 261       1.227 -14.006  -8.929  1.00 82.63           H
ATOM   3960  OG1 THR A 261      -0.667 -14.991  -8.974  1.00 82.63           O
ATOM   3961  HG1 THR A 261      -0.831 -14.516  -9.839  1.00 82.63           H
ATOM   3962  CG2 THR A 261       0.984 -15.521  -7.416  1.00 82.63           C
ATOM   3963 1HG2 THR A 261       0.174 -15.953  -6.828  1.00 82.63           H
ATOM   3964 2HG2 THR A 261       1.745 -15.121  -6.747  1.00 82.63           H
ATOM   3965 3HG2 THR A 261       1.424 -16.290  -8.050  1.00 82.63           H
ATOM   3966  HN  THR A 261      -0.691 -12.543  -9.360  1.00 82.63           H
ATOM   3967  N   VAL A 262       1.541 -11.635  -7.183  1.00 82.78           N
ATOM   3968  CA  VAL A 262       2.570 -10.903  -6.465  1.00 82.78           C
ATOM   3969  C   VAL A 262       1.916 -10.039  -5.385  1.00 82.78           C
ATOM   3970  O   VAL A 262       2.401  -9.977  -4.256  1.00 82.78           O
ATOM   3971  HA  VAL A 262       3.219 -11.635  -5.984  1.00 82.78           H
ATOM   3972  CB  VAL A 262       3.417 -10.091  -7.447  1.00 82.78           C
ATOM   3973  HB  VAL A 262       2.742  -9.489  -8.055  1.00 82.78           H
ATOM   3974  CG1 VAL A 262       4.356  -9.139  -6.704  1.00 82.78           C
ATOM   3975 1HG1 VAL A 262       3.769  -8.450  -6.097  1.00 82.78           H
ATOM   3976 2HG1 VAL A 262       5.022  -9.714  -6.060  1.00 82.78           H
ATOM   3977 3HG1 VAL A 262       4.947  -8.574  -7.426  1.00 82.78           H
ATOM   3978  CG2 VAL A 262       4.200 -11.011  -8.386  1.00 82.78           C
ATOM   3979 1HG2 VAL A 262       4.860 -11.651  -7.801  1.00 82.78           H
ATOM   3980 2HG2 VAL A 262       3.504 -11.629  -8.953  1.00 82.78           H
ATOM   3981 3HG2 VAL A 262       4.793 -10.409  -9.074  1.00 82.78           H
ATOM   3982  HN  VAL A 262       1.454 -11.401  -8.152  1.00 82.78           H
ATOM   3983  N   PHE A 263       0.824  -9.395  -5.768  1.00 78.03           N
ATOM   3984  CA  PHE A 263       0.109  -8.522  -4.852  1.00 78.03           C
ATOM   3985  C   PHE A 263      -0.433  -9.309  -3.657  1.00 78.03           C
ATOM   3986  O   PHE A 263      -0.203  -8.935  -2.508  1.00 78.03           O
ATOM   3987  HA  PHE A 263       0.818  -7.773  -4.500  1.00 78.03           H
ATOM   3988  CB  PHE A 263      -1.065  -7.924  -5.629  1.00 78.03           C
ATOM   3989 1HB  PHE A 263      -0.679  -7.389  -6.497  1.00 78.03           H
ATOM   3990 2HB  PHE A 263      -1.690  -8.734  -6.005  1.00 78.03           H
ATOM   3991  CG  PHE A 263      -1.934  -6.970  -4.806  1.00 78.03           C
ATOM   3992  CD1 PHE A 263      -2.983  -7.454  -4.088  1.00 78.03           C
ATOM   3993  HD1 PHE A 263      -3.205  -8.521  -4.099  1.00 78.03           H
ATOM   3994  CD2 PHE A 263      -1.657  -5.638  -4.792  1.00 78.03           C
ATOM   3995  HD2 PHE A 263      -0.817  -5.251  -5.368  1.00 78.03           H
ATOM   3996  CE1 PHE A 263      -3.789  -6.569  -3.325  1.00 78.03           C
ATOM   3997  HE1 PHE A 263      -4.630  -6.957  -2.749  1.00 78.03           H
ATOM   3998  CE2 PHE A 263      -2.464  -4.753  -4.029  1.00 78.03           C
ATOM   3999  HE2 PHE A 263      -2.242  -3.686  -4.018  1.00 78.03           H
ATOM   4000  CZ  PHE A 263      -3.513  -5.237  -3.311  1.00 78.03           C
ATOM   4001  HZ  PHE A 263      -4.131  -4.558  -2.725  1.00 78.03           H
ATOM   4002  HN  PHE A 263       0.428  -9.461  -6.684  1.00 78.03           H
ATOM   4003  N   VAL A 264      -1.143 -10.383  -3.969  1.00 82.30           N
ATOM   4004  CA  VAL A 264      -1.817 -11.159  -2.942  1.00 82.30           C
ATOM   4005  C   VAL A 264      -0.781 -11.696  -1.952  1.00 82.30           C
ATOM   4006  O   VAL A 264      -0.969 -11.605  -0.740  1.00 82.30           O
ATOM   4007  HA  VAL A 264      -2.493 -10.488  -2.412  1.00 82.30           H
ATOM   4008  CB  VAL A 264      -2.656 -12.264  -3.587  1.00 82.30           C
ATOM   4009  HB  VAL A 264      -2.009 -12.826  -4.260  1.00 82.30           H
ATOM   4010  CG1 VAL A 264      -3.191 -13.233  -2.531  1.00 82.30           C
ATOM   4011 1HG1 VAL A 264      -2.355 -13.692  -2.003  1.00 82.30           H
ATOM   4012 2HG1 VAL A 264      -3.815 -12.690  -1.822  1.00 82.30           H
ATOM   4013 3HG1 VAL A 264      -3.784 -14.009  -3.017  1.00 82.30           H
ATOM   4014  CG2 VAL A 264      -3.797 -11.672  -4.417  1.00 82.30           C
ATOM   4015 1HG2 VAL A 264      -4.442 -11.075  -3.773  1.00 82.30           H
ATOM   4016 2HG2 VAL A 264      -3.385 -11.042  -5.204  1.00 82.30           H
ATOM   4017 3HG2 VAL A 264      -4.377 -12.479  -4.864  1.00 82.30           H
ATOM   4018  HN  VAL A 264      -1.261 -10.724  -4.902  1.00 82.30           H
ATOM   4019  N   LEU A 265       0.291 -12.244  -2.506  1.00 87.79           N
ATOM   4020  CA  LEU A 265       1.286 -12.926  -1.696  1.00 87.79           C
ATOM   4021  C   LEU A 265       1.980 -11.911  -0.786  1.00 87.79           C
ATOM   4022  O   LEU A 265       2.428 -12.256   0.306  1.00 87.79           O
ATOM   4023  HA  LEU A 265       0.759 -13.647  -1.070  1.00 87.79           H
ATOM   4024  CB  LEU A 265       2.249 -13.717  -2.584  1.00 87.79           C
ATOM   4025 1HB  LEU A 265       2.618 -13.054  -3.366  1.00 87.79           H
ATOM   4026 2HB  LEU A 265       3.109 -14.010  -1.982  1.00 87.79           H
ATOM   4027  CG  LEU A 265       1.675 -14.971  -3.246  1.00 87.79           C
ATOM   4028  HG  LEU A 265       0.831 -14.672  -3.869  1.00 87.79           H
ATOM   4029  CD1 LEU A 265       2.706 -15.626  -4.167  1.00 87.79           C
ATOM   4030 1HD1 LEU A 265       2.997 -14.921  -4.946  1.00 87.79           H
ATOM   4031 2HD1 LEU A 265       3.584 -15.908  -3.586  1.00 87.79           H
ATOM   4032 3HD1 LEU A 265       2.272 -16.515  -4.625  1.00 87.79           H
ATOM   4033  CD2 LEU A 265       1.139 -15.948  -2.198  1.00 87.79           C
ATOM   4034 1HD2 LEU A 265       1.949 -16.245  -1.531  1.00 87.79           H
ATOM   4035 2HD2 LEU A 265       0.351 -15.466  -1.621  1.00 87.79           H
ATOM   4036 3HD2 LEU A 265       0.737 -16.831  -2.696  1.00 87.79           H
ATOM   4037  HN  LEU A 265       0.484 -12.226  -3.487  1.00 87.79           H
ATOM   4038  N   SER A 266       2.049 -10.680  -1.271  1.00 87.70           N
ATOM   4039  CA  SER A 266       2.764  -9.635  -0.559  1.00 87.70           C
ATOM   4040  C   SER A 266       1.865  -9.026   0.519  1.00 87.70           C
ATOM   4041  O   SER A 266       2.327  -8.719   1.617  1.00 87.70           O
ATOM   4042  HA  SER A 266       3.623 -10.130  -0.106  1.00 87.70           H
ATOM   4043  CB  SER A 266       3.251  -8.548  -1.520  1.00 87.70           C
ATOM   4044 1HB  SER A 266       3.748  -7.760  -0.954  1.00 87.70           H
ATOM   4045 2HB  SER A 266       3.994  -8.970  -2.197  1.00 87.70           H
ATOM   4046  OG  SER A 266       2.183  -7.987  -2.278  1.00 87.70           O
ATOM   4047  HG  SER A 266       2.077  -8.483  -3.139  1.00 87.70           H
ATOM   4048  HN  SER A 266       1.627 -10.393  -2.131  1.00 87.70           H
ATOM   4049  N   GLN A 267       0.597  -8.869   0.167  1.00 86.36           N
ATOM   4050  CA  GLN A 267      -0.312  -8.077   0.979  1.00 86.36           C
ATOM   4051  C   GLN A 267      -1.061  -8.975   1.966  1.00 86.36           C
ATOM   4052  O   GLN A 267      -1.397  -8.546   3.068  1.00 86.36           O
ATOM   4053  HA  GLN A 267       0.321  -7.376   1.523  1.00 86.36           H
ATOM   4054  CB  GLN A 267      -1.289  -7.293   0.101  1.00 86.36           C
ATOM   4055 1HB  GLN A 267      -1.868  -7.984  -0.512  1.00 86.36           H
ATOM   4056 2HB  GLN A 267      -1.998  -6.755   0.730  1.00 86.36           H
ATOM   4057  CG  GLN A 267      -0.545  -6.305  -0.800  1.00 86.36           C
ATOM   4058 1HG  GLN A 267       0.135  -6.847  -1.457  1.00 86.36           H
ATOM   4059 2HG  GLN A 267      -1.257  -5.783  -1.439  1.00 86.36           H
ATOM   4060  CD  GLN A 267       0.241  -5.289   0.032  1.00 86.36           C
ATOM   4061  OE1 GLN A 267      -0.220  -4.788   1.044  1.00 86.36           O
ATOM   4062  NE2 GLN A 267       1.450  -5.015  -0.450  1.00 86.36           N
ATOM   4063 1HE2 GLN A 267       1.768  -5.462  -1.286  1.00 86.36           H
ATOM   4064 2HE2 GLN A 267       2.040  -4.363   0.024  1.00 86.36           H
ATOM   4065  HN  GLN A 267       0.191  -9.270  -0.653  1.00 86.36           H
ATOM   4066  N   PHE A 268      -1.300 -10.205   1.534  1.00 88.20           N
ATOM   4067  CA  PHE A 268      -2.157 -11.107   2.283  1.00 88.20           C
ATOM   4068  C   PHE A 268      -1.622 -11.323   3.700  1.00 88.20           C
ATOM   4069  O   PHE A 268      -2.349 -11.148   4.676  1.00 88.20           O
ATOM   4070  HA  PHE A 268      -3.144 -10.647   2.336  1.00 88.20           H
ATOM   4071  CB  PHE A 268      -2.156 -12.445   1.540  1.00 88.20           C
ATOM   4072 1HB  PHE A 268      -2.516 -12.286   0.524  1.00 88.20           H
ATOM   4073 2HB  PHE A 268      -1.129 -12.804   1.461  1.00 88.20           H
ATOM   4074  CG  PHE A 268      -3.009 -13.527   2.205  1.00 88.20           C
ATOM   4075  CD1 PHE A 268      -2.430 -14.436   3.035  1.00 88.20           C
ATOM   4076  HD1 PHE A 268      -1.358 -14.393   3.226  1.00 88.20           H
ATOM   4077  CD2 PHE A 268      -4.347 -13.580   1.967  1.00 88.20           C
ATOM   4078  HD2 PHE A 268      -4.811 -12.852   1.302  1.00 88.20           H
ATOM   4079  CE1 PHE A 268      -3.222 -15.440   3.652  1.00 88.20           C
ATOM   4080  HE1 PHE A 268      -2.758 -16.168   4.317  1.00 88.20           H
ATOM   4081  CE2 PHE A 268      -5.139 -14.584   2.584  1.00 88.20           C
ATOM   4082  HE2 PHE A 268      -6.211 -14.626   2.393  1.00 88.20           H
ATOM   4083  CZ  PHE A 268      -4.560 -15.493   3.413  1.00 88.20           C
ATOM   4084  HZ  PHE A 268      -5.168 -16.263   3.887  1.00 88.20           H
ATOM   4085  HN  PHE A 268      -0.920 -10.585   0.691  1.00 88.20           H
ATOM   4086  N   PRO A 269      -0.345 -11.706   3.838  1.00 92.92           N
ATOM   4087  CA  PRO A 269       0.201 -12.052   5.153  1.00 92.92           C
ATOM   4088  C   PRO A 269      -0.032 -10.956   6.180  1.00 92.92           C
ATOM   4089  O   PRO A 269      -0.427 -11.234   7.311  1.00 92.92           O
ATOM   4090  HA  PRO A 269      -0.309 -12.929   5.551  1.00 92.92           H
ATOM   4091  CB  PRO A 269       1.691 -12.268   4.881  1.00 92.92           C
ATOM   4092 1HB  PRO A 269       2.263 -11.352   5.030  1.00 92.92           H
ATOM   4093 2HB  PRO A 269       2.115 -13.020   5.546  1.00 92.92           H
ATOM   4094  CG  PRO A 269       1.723 -12.721   3.426  1.00 92.92           C
ATOM   4095 1HG  PRO A 269       2.707 -12.579   2.979  1.00 92.92           H
ATOM   4096 2HG  PRO A 269       1.492 -13.782   3.327  1.00 92.92           H
ATOM   4097  CD  PRO A 269       0.667 -11.843   2.774  1.00 92.92           C
ATOM   4098 1HD  PRO A 269       1.071 -10.875   2.479  1.00 92.92           H
ATOM   4099 2HD  PRO A 269       0.258 -12.302   1.874  1.00 92.92           H
ATOM   4100  N   TYR A 270       0.222  -9.727   5.755  1.00 91.43           N
ATOM   4101  CA  TYR A 270       0.113  -8.588   6.651  1.00 91.43           C
ATOM   4102  C   TYR A 270      -1.329  -8.402   7.129  1.00 91.43           C
ATOM   4103  O   TYR A 270      -1.569  -8.173   8.313  1.00 91.43           O
ATOM   4104  HA  TYR A 270       0.753  -8.775   7.513  1.00 91.43           H
ATOM   4105  CB  TYR A 270       0.527  -7.365   5.830  1.00 91.43           C
ATOM   4106 1HB  TYR A 270       1.589  -7.438   5.599  1.00 91.43           H
ATOM   4107 2HB  TYR A 270      -0.008  -7.379   4.881  1.00 91.43           H
ATOM   4108  CG  TYR A 270       0.262  -6.029   6.528  1.00 91.43           C
ATOM   4109  CD1 TYR A 270      -0.676  -5.156   6.015  1.00 91.43           C
ATOM   4110  HD1 TYR A 270      -1.229  -5.419   5.113  1.00 91.43           H
ATOM   4111  CD2 TYR A 270       0.962  -5.696   7.670  1.00 91.43           C
ATOM   4112  HD2 TYR A 270       1.703  -6.385   8.075  1.00 91.43           H
ATOM   4113  CE1 TYR A 270      -0.925  -3.899   6.671  1.00 91.43           C
ATOM   4114  HE1 TYR A 270      -1.663  -3.201   6.277  1.00 91.43           H
ATOM   4115  CE2 TYR A 270       0.713  -4.439   8.326  1.00 91.43           C
ATOM   4116  HE2 TYR A 270       1.259  -4.164   9.229  1.00 91.43           H
ATOM   4117  CZ  TYR A 270      -0.218  -3.603   7.794  1.00 91.43           C
ATOM   4118  OH  TYR A 270      -0.453  -2.415   8.414  1.00 91.43           O
ATOM   4119  HH  TYR A 270       0.056  -2.371   9.274  1.00 91.43           H
ATOM   4120  HN  TYR A 270       0.498  -9.504   4.820  1.00 91.43           H
ATOM   4121  N   ASN A 271      -2.250  -8.508   6.183  1.00 90.02           N
ATOM   4122  CA  ASN A 271      -3.654  -8.272   6.476  1.00 90.02           C
ATOM   4123  C   ASN A 271      -4.167  -9.368   7.411  1.00 90.02           C
ATOM   4124  O   ASN A 271      -5.095  -9.143   8.187  1.00 90.02           O
ATOM   4125  HA  ASN A 271      -3.688  -7.283   6.933  1.00 90.02           H
ATOM   4126  CB  ASN A 271      -4.496  -8.307   5.199  1.00 90.02           C
ATOM   4127 1HB  ASN A 271      -4.169  -9.132   4.566  1.00 90.02           H
ATOM   4128 2HB  ASN A 271      -5.540  -8.494   5.453  1.00 90.02           H
ATOM   4129  CG  ASN A 271      -4.381  -6.990   4.429  1.00 90.02           C
ATOM   4130  OD1 ASN A 271      -4.836  -5.945   4.864  1.00 90.02           O
ATOM   4131  ND2 ASN A 271      -3.748  -7.098   3.264  1.00 90.02           N
ATOM   4132 1HD2 ASN A 271      -3.399  -7.986   2.965  1.00 90.02           H
ATOM   4133 2HD2 ASN A 271      -3.622  -6.291   2.687  1.00 90.02           H
ATOM   4134  HN  ASN A 271      -2.052  -8.751   5.233  1.00 90.02           H
ATOM   4135  N   CYS A 272      -3.541 -10.531   7.308  1.00 92.99           N
ATOM   4136  CA  CYS A 272      -3.859 -11.634   8.198  1.00 92.99           C
ATOM   4137  C   CYS A 272      -3.568 -11.192   9.634  1.00 92.99           C
ATOM   4138  O   CYS A 272      -4.400 -11.366  10.522  1.00 92.99           O
ATOM   4139  HA  CYS A 272      -4.920 -11.847   8.067  1.00 92.99           H
ATOM   4140  CB  CYS A 272      -3.090 -12.903   7.825  1.00 92.99           C
ATOM   4141 1HB  CYS A 272      -2.030 -12.677   7.717  1.00 92.99           H
ATOM   4142 2HB  CYS A 272      -3.180 -13.640   8.622  1.00 92.99           H
ATOM   4143  SG  CYS A 272      -3.743 -13.592   6.260  1.00 92.99           S
ATOM   4144  HG  CYS A 272      -3.173 -12.693   5.463  1.00 92.99           H
ATOM   4145  HN  CYS A 272      -2.830 -10.725   6.632  1.00 92.99           H
ATOM   4146  N   ILE A 273      -2.382 -10.629   9.816  1.00 93.24           N
ATOM   4147  CA  ILE A 273      -1.951 -10.204  11.137  1.00 93.24           C
ATOM   4148  C   ILE A 273      -2.823  -9.037  11.603  1.00 93.24           C
ATOM   4149  O   ILE A 273      -3.186  -8.958  12.776  1.00 93.24           O
ATOM   4150  HA  ILE A 273      -2.104 -11.043  11.816  1.00 93.24           H
ATOM   4151  CB  ILE A 273      -0.453  -9.891  11.137  1.00 93.24           C
ATOM   4152  HB  ILE A 273      -0.264  -9.126  10.383  1.00 93.24           H
ATOM   4153  CG1 ILE A 273       0.365 -11.123  10.745  1.00 93.24           C
ATOM   4154 1HG1 ILE A 273       0.071 -11.458   9.750  1.00 93.24           H
ATOM   4155 2HG1 ILE A 273       1.422 -10.861  10.694  1.00 93.24           H
ATOM   4156  CG2 ILE A 273      -0.013  -9.315  12.484  1.00 93.24           C
ATOM   4157 1HG2 ILE A 273      -0.562  -8.395  12.683  1.00 93.24           H
ATOM   4158 2HG2 ILE A 273      -0.218 -10.039  13.273  1.00 93.24           H
ATOM   4159 3HG2 ILE A 273       1.055  -9.101  12.456  1.00 93.24           H
ATOM   4160  CD1 ILE A 273       0.163 -12.258  11.751  1.00 93.24           C
ATOM   4161 1HD1 ILE A 273       0.480 -11.927  12.740  1.00 93.24           H
ATOM   4162 2HD1 ILE A 273      -0.892 -12.533  11.781  1.00 93.24           H
ATOM   4163 3HD1 ILE A 273       0.755 -13.121  11.449  1.00 93.24           H
ATOM   4164  HN  ILE A 273      -1.723 -10.462   9.083  1.00 93.24           H
ATOM   4165  N   LEU A 274      -3.134  -8.159  10.661  1.00 91.79           N
ATOM   4166  CA  LEU A 274      -3.954  -6.998  10.961  1.00 91.79           C
ATOM   4167  C   LEU A 274      -5.314  -7.461  11.486  1.00 91.79           C
ATOM   4168  O   LEU A 274      -5.885  -6.835  12.378  1.00 91.79           O
ATOM   4169  HA  LEU A 274      -3.451  -6.438  11.750  1.00 91.79           H
ATOM   4170  CB  LEU A 274      -4.046  -6.078   9.742  1.00 91.79           C
ATOM   4171 1HB  LEU A 274      -3.076  -6.066   9.246  1.00 91.79           H
ATOM   4172 2HB  LEU A 274      -4.758  -6.510   9.039  1.00 91.79           H
ATOM   4173  CG  LEU A 274      -4.462  -4.632  10.022  1.00 91.79           C
ATOM   4174  HG  LEU A 274      -5.149  -4.633  10.869  1.00 91.79           H
ATOM   4175  CD1 LEU A 274      -3.254  -3.782  10.421  1.00 91.79           C
ATOM   4176 1HD1 LEU A 274      -2.800  -4.195  11.321  1.00 91.79           H
ATOM   4177 2HD1 LEU A 274      -2.525  -3.784   9.611  1.00 91.79           H
ATOM   4178 3HD1 LEU A 274      -3.578  -2.759  10.615  1.00 91.79           H
ATOM   4179  CD2 LEU A 274      -5.214  -4.037   8.830  1.00 91.79           C
ATOM   4180 1HD2 LEU A 274      -4.571  -4.051   7.951  1.00 91.79           H
ATOM   4181 2HD2 LEU A 274      -6.110  -4.627   8.635  1.00 91.79           H
ATOM   4182 3HD2 LEU A 274      -5.498  -3.009   9.057  1.00 91.79           H
ATOM   4183  HN  LEU A 274      -2.837  -8.232   9.709  1.00 91.79           H
ATOM   4184  N   LEU A 275      -5.794  -8.554  10.911  1.00 93.85           N
ATOM   4185  CA  LEU A 275      -7.068  -9.118  11.323  1.00 93.85           C
ATOM   4186  C   LEU A 275      -6.976  -9.559  12.785  1.00 93.85           C
ATOM   4187  O   LEU A 275      -7.872  -9.278  13.580  1.00 93.85           O
ATOM   4188  HA  LEU A 275      -7.815  -8.329  11.247  1.00 93.85           H
ATOM   4189  CB  LEU A 275      -7.492 -10.237  10.369  1.00 93.85           C
ATOM   4190 1HB  LEU A 275      -7.611  -9.812   9.373  1.00 93.85           H
ATOM   4191 2HB  LEU A 275      -6.682 -10.964  10.310  1.00 93.85           H
ATOM   4192  CG  LEU A 275      -8.779 -10.978  10.734  1.00 93.85           C
ATOM   4193  HG  LEU A 275      -8.682 -11.348  11.755  1.00 93.85           H
ATOM   4194  CD1 LEU A 275      -9.982 -10.033  10.709  1.00 93.85           C
ATOM   4195 1HD1 LEU A 275      -9.827  -9.228  11.426  1.00 93.85           H
ATOM   4196 2HD1 LEU A 275     -10.093  -9.613   9.709  1.00 93.85           H
ATOM   4197 3HD1 LEU A 275     -10.884 -10.586  10.972  1.00 93.85           H
ATOM   4198  CD2 LEU A 275      -8.987 -12.195   9.830  1.00 93.85           C
ATOM   4199 1HD2 LEU A 275      -9.054 -11.869   8.792  1.00 93.85           H
ATOM   4200 2HD2 LEU A 275      -8.146 -12.879   9.943  1.00 93.85           H
ATOM   4201 3HD2 LEU A 275      -9.909 -12.703  10.112  1.00 93.85           H
ATOM   4202  HN  LEU A 275      -5.329  -9.050  10.178  1.00 93.85           H
ATOM   4203  N   VAL A 276      -5.885 -10.244  13.097  1.00 94.43           N
ATOM   4204  CA  VAL A 276      -5.667 -10.730  14.449  1.00 94.43           C
ATOM   4205  C   VAL A 276      -5.683  -9.547  15.420  1.00 94.43           C
ATOM   4206  O   VAL A 276      -6.341  -9.601  16.458  1.00 94.43           O
ATOM   4207  HA  VAL A 276      -6.493 -11.397  14.696  1.00 94.43           H
ATOM   4208  CB  VAL A 276      -4.370 -11.538  14.511  1.00 94.43           C
ATOM   4209  HB  VAL A 276      -3.567 -10.913  14.120  1.00 94.43           H
ATOM   4210  CG1 VAL A 276      -4.020 -11.903  15.955  1.00 94.43           C
ATOM   4211 1HG1 VAL A 276      -3.893 -10.991  16.540  1.00 94.43           H
ATOM   4212 2HG1 VAL A 276      -4.825 -12.500  16.384  1.00 94.43           H
ATOM   4213 3HG1 VAL A 276      -3.094 -12.476  15.971  1.00 94.43           H
ATOM   4214  CG2 VAL A 276      -4.460 -12.789  13.636  1.00 94.43           C
ATOM   4215 1HG2 VAL A 276      -5.280 -13.417  13.984  1.00 94.43           H
ATOM   4216 2HG2 VAL A 276      -4.640 -12.497  12.601  1.00 94.43           H
ATOM   4217 3HG2 VAL A 276      -3.525 -13.345  13.699  1.00 94.43           H
ATOM   4218  HN  VAL A 276      -5.160 -10.466  12.446  1.00 94.43           H
ATOM   4219  N   GLN A 277      -4.951  -8.508  15.048  1.00 92.69           N
ATOM   4220  CA  GLN A 277      -4.857  -7.321  15.882  1.00 92.69           C
ATOM   4221  C   GLN A 277      -6.243  -6.703  16.082  1.00 92.69           C
ATOM   4222  O   GLN A 277      -6.529  -6.143  17.139  1.00 92.69           O
ATOM   4223  HA  GLN A 277      -4.466  -7.669  16.838  1.00 92.69           H
ATOM   4224  CB  GLN A 277      -3.885  -6.304  15.282  1.00 92.69           C
ATOM   4225 1HB  GLN A 277      -4.098  -6.173  14.221  1.00 92.69           H
ATOM   4226 2HB  GLN A 277      -4.027  -5.334  15.758  1.00 92.69           H
ATOM   4227  CG  GLN A 277      -2.435  -6.759  15.463  1.00 92.69           C
ATOM   4228 1HG  GLN A 277      -2.230  -6.920  16.522  1.00 92.69           H
ATOM   4229 2HG  GLN A 277      -2.284  -7.714  14.960  1.00 92.69           H
ATOM   4230  CD  GLN A 277      -1.461  -5.721  14.902  1.00 92.69           C
ATOM   4231  OE1 GLN A 277      -1.797  -4.909  14.056  1.00 92.69           O
ATOM   4232  NE2 GLN A 277      -0.237  -5.793  15.419  1.00 92.69           N
ATOM   4233 1HE2 GLN A 277      -0.026  -6.484  16.110  1.00 92.69           H
ATOM   4234 2HE2 GLN A 277       0.472  -5.156  15.116  1.00 92.69           H
ATOM   4235  HN  GLN A 277      -4.428  -8.468  14.196  1.00 92.69           H
ATOM   4236  N   THR A 278      -7.065  -6.826  15.051  1.00 93.47           N
ATOM   4237  CA  THR A 278      -8.401  -6.257  15.087  1.00 93.47           C
ATOM   4238  C   THR A 278      -9.277  -7.013  16.088  1.00 93.47           C
ATOM   4239  O   THR A 278      -9.998  -6.401  16.874  1.00 93.47           O
ATOM   4240  HA  THR A 278      -8.327  -5.228  15.440  1.00 93.47           H
ATOM   4241  CB  THR A 278      -8.959  -6.268  13.662  1.00 93.47           C
ATOM   4242  HB  THR A 278      -9.117  -7.289  13.314  1.00 93.47           H
ATOM   4243  OG1 THR A 278      -8.017  -5.502  12.915  1.00 93.47           O
ATOM   4244  HG1 THR A 278      -7.338  -6.107  12.498  1.00 93.47           H
ATOM   4245  CG2 THR A 278     -10.264  -5.479  13.538  1.00 93.47           C
ATOM   4246 1HG2 THR A 278     -10.089  -4.441  13.821  1.00 93.47           H
ATOM   4247 2HG2 THR A 278     -11.016  -5.914  14.196  1.00 93.47           H
ATOM   4248 3HG2 THR A 278     -10.616  -5.519  12.507  1.00 93.47           H
ATOM   4249  HN  THR A 278      -6.832  -7.304  14.203  1.00 93.47           H
ATOM   4250  N   ILE A 279      -9.185  -8.334  16.026  1.00 94.72           N
ATOM   4251  CA  ILE A 279      -9.968  -9.180  16.910  1.00 94.72           C
ATOM   4252  C   ILE A 279      -9.544  -8.930  18.358  1.00 94.72           C
ATOM   4253  O   ILE A 279     -10.387  -8.826  19.247  1.00 94.72           O
ATOM   4254  HA  ILE A 279     -11.013  -8.888  16.801  1.00 94.72           H
ATOM   4255  CB  ILE A 279      -9.861 -10.646  16.482  1.00 94.72           C
ATOM   4256  HB  ILE A 279      -8.804 -10.903  16.409  1.00 94.72           H
ATOM   4257  CG1 ILE A 279     -10.474 -10.859  15.097  1.00 94.72           C
ATOM   4258 1HG1 ILE A 279     -11.561 -10.832  15.169  1.00 94.72           H
ATOM   4259 2HG1 ILE A 279     -10.179 -10.044  14.435  1.00 94.72           H
ATOM   4260  CG2 ILE A 279     -10.480 -11.570  17.532  1.00 94.72           C
ATOM   4261 1HG2 ILE A 279      -9.959 -11.444  18.480  1.00 94.72           H
ATOM   4262 2HG2 ILE A 279     -11.533 -11.320  17.660  1.00 94.72           H
ATOM   4263 3HG2 ILE A 279     -10.390 -12.605  17.202  1.00 94.72           H
ATOM   4264  CD1 ILE A 279     -10.029 -12.195  14.500  1.00 94.72           C
ATOM   4265 1HD1 ILE A 279      -8.943 -12.208  14.407  1.00 94.72           H
ATOM   4266 2HD1 ILE A 279     -10.348 -13.008  15.152  1.00 94.72           H
ATOM   4267 3HD1 ILE A 279     -10.480 -12.322  13.515  1.00 94.72           H
ATOM   4268  HN  ILE A 279      -8.590  -8.824  15.389  1.00 94.72           H
ATOM   4269  N   ASP A 280      -8.236  -8.840  18.551  1.00 93.90           N
ATOM   4270  CA  ASP A 280      -7.685  -8.678  19.885  1.00 93.90           C
ATOM   4271  C   ASP A 280      -8.061  -7.295  20.422  1.00 93.90           C
ATOM   4272  O   ASP A 280      -8.288  -7.131  21.620  1.00 93.90           O
ATOM   4273  HA  ASP A 280      -8.119  -9.485  20.475  1.00 93.90           H
ATOM   4274  CB  ASP A 280      -6.159  -8.779  19.868  1.00 93.90           C
ATOM   4275 1HB  ASP A 280      -5.857  -9.680  19.333  1.00 93.90           H
ATOM   4276 2HB  ASP A 280      -5.740  -7.932  19.325  1.00 93.90           H
ATOM   4277  CG  ASP A 280      -5.595  -8.811  21.290  1.00 93.90           C
ATOM   4278  OD1 ASP A 280      -6.098  -9.637  22.081  1.00 93.90           O
ATOM   4279  OD2 ASP A 280      -4.674  -8.007  21.553  1.00 93.90           O
ATOM   4280  HN  ASP A 280      -7.558  -8.877  17.816  1.00 93.90           H
ATOM   4281  N   ALA A 281      -8.114  -6.336  19.510  1.00 91.85           N
ATOM   4282  CA  ALA A 281      -8.497  -4.981  19.870  1.00 91.85           C
ATOM   4283  C   ALA A 281      -9.901  -4.996  20.476  1.00 91.85           C
ATOM   4284  O   ALA A 281     -10.228  -4.160  21.317  1.00 91.85           O
ATOM   4285  HA  ALA A 281      -7.790  -4.625  20.620  1.00 91.85           H
ATOM   4286  CB  ALA A 281      -8.403  -4.079  18.638  1.00 91.85           C
ATOM   4287 1HB  ALA A 281      -7.380  -4.080  18.263  1.00 91.85           H
ATOM   4288 2HB  ALA A 281      -9.074  -4.452  17.863  1.00 91.85           H
ATOM   4289 3HB  ALA A 281      -8.690  -3.063  18.908  1.00 91.85           H
ATOM   4290  HN  ALA A 281      -7.902  -6.472  18.542  1.00 91.85           H
ATOM   4291  N   TYR A 282     -10.695  -5.957  20.026  1.00 90.91           N
ATOM   4292  CA  TYR A 282     -12.064  -6.079  20.497  1.00 90.91           C
ATOM   4293  C   TYR A 282     -12.145  -7.000  21.716  1.00 90.91           C
ATOM   4294  O   TYR A 282     -12.766  -6.655  22.720  1.00 90.91           O
ATOM   4295  HA  TYR A 282     -12.413  -5.085  20.778  1.00 90.91           H
ATOM   4296  CB  TYR A 282     -12.852  -6.706  19.345  1.00 90.91           C
ATOM   4297 1HB  TYR A 282     -12.707  -6.104  18.449  1.00 90.91           H
ATOM   4298 2HB  TYR A 282     -12.443  -7.694  19.134  1.00 90.91           H
ATOM   4299  CG  TYR A 282     -14.352  -6.838  19.617  1.00 90.91           C
ATOM   4300  CD1 TYR A 282     -14.886  -8.064  19.960  1.00 90.91           C
ATOM   4301  HD1 TYR A 282     -14.239  -8.938  20.037  1.00 90.91           H
ATOM   4302  CD2 TYR A 282     -15.171  -5.732  19.518  1.00 90.91           C
ATOM   4303  HD2 TYR A 282     -14.749  -4.764  19.247  1.00 90.91           H
ATOM   4304  CE1 TYR A 282     -16.297  -8.188  20.215  1.00 90.91           C
ATOM   4305  HE1 TYR A 282     -16.732  -9.150  20.487  1.00 90.91           H
ATOM   4306  CE2 TYR A 282     -16.583  -5.857  19.774  1.00 90.91           C
ATOM   4307  HE2 TYR A 282     -17.241  -4.991  19.700  1.00 90.91           H
ATOM   4308  CZ  TYR A 282     -17.076  -7.079  20.110  1.00 90.91           C
ATOM   4309  OH  TYR A 282     -18.409  -7.196  20.351  1.00 90.91           O
ATOM   4310  HH  TYR A 282     -18.853  -6.304  20.261  1.00 90.91           H
ATOM   4311  HN  TYR A 282     -10.417  -6.643  19.353  1.00 90.91           H
ATOM   4312  N   ALA A 283     -11.508  -8.155  21.588  1.00 92.57           N
ATOM   4313  CA  ALA A 283     -11.736  -9.243  22.523  1.00 92.57           C
ATOM   4314  C   ALA A 283     -10.671  -9.199  23.620  1.00 92.57           C
ATOM   4315  O   ALA A 283     -10.856  -9.771  24.693  1.00 92.57           O
ATOM   4316  HA  ALA A 283     -12.717  -9.092  22.975  1.00 92.57           H
ATOM   4317  CB  ALA A 283     -11.741 -10.574  21.767  1.00 92.57           C
ATOM   4318 1HB  ALA A 283     -12.534 -10.564  21.020  1.00 92.57           H
ATOM   4319 2HB  ALA A 283     -10.779 -10.715  21.274  1.00 92.57           H
ATOM   4320 3HB  ALA A 283     -11.912 -11.390  22.469  1.00 92.57           H
ATOM   4321  HN  ALA A 283     -10.848  -8.352  20.863  1.00 92.57           H
ATOM   4322  N   MET A 284      -9.578  -8.516  23.312  1.00 90.15           N
ATOM   4323  CA  MET A 284      -8.468  -8.420  24.245  1.00 90.15           C
ATOM   4324  C   MET A 284      -8.101  -9.796  24.805  1.00 90.15           C
ATOM   4325  O   MET A 284      -7.946  -9.956  26.014  1.00 90.15           O
ATOM   4326  HA  MET A 284      -7.634  -8.021  23.668  1.00 90.15           H
ATOM   4327  CB  MET A 284      -8.847  -7.485  25.395  1.00 90.15           C
ATOM   4328 1HB  MET A 284      -9.660  -7.925  25.973  1.00 90.15           H
ATOM   4329 2HB  MET A 284      -8.000  -7.373  26.071  1.00 90.15           H
ATOM   4330  CG  MET A 284      -9.272  -6.112  24.869  1.00 90.15           C
ATOM   4331 1HG  MET A 284      -8.448  -5.652  24.324  1.00 90.15           H
ATOM   4332 2HG  MET A 284     -10.098  -6.223  24.166  1.00 90.15           H
ATOM   4333  SD  MET A 284      -9.765  -5.064  26.227  1.00 90.15           S
ATOM   4334  CE  MET A 284     -10.785  -3.886  25.355  1.00 90.15           C
ATOM   4335 1HE  MET A 284     -10.187  -3.379  24.598  1.00 90.15           H
ATOM   4336 2HE  MET A 284     -11.613  -4.408  24.875  1.00 90.15           H
ATOM   4337 3HE  MET A 284     -11.177  -3.153  26.060  1.00 90.15           H
ATOM   4338  HN  MET A 284      -9.445  -8.034  22.446  1.00 90.15           H
ATOM   4339  N   PHE A 285      -7.974 -10.753  23.898  1.00 91.21           N
ATOM   4340  CA  PHE A 285      -7.799 -12.140  24.294  1.00 91.21           C
ATOM   4341  C   PHE A 285      -6.318 -12.475  24.480  1.00 91.21           C
ATOM   4342  O   PHE A 285      -5.978 -13.475  25.110  1.00 91.21           O
ATOM   4343  HA  PHE A 285      -8.322 -12.275  25.240  1.00 91.21           H
ATOM   4344  CB  PHE A 285      -8.367 -13.003  23.164  1.00 91.21           C
ATOM   4345 1HB  PHE A 285      -8.489 -14.023  23.526  1.00 91.21           H
ATOM   4346 2HB  PHE A 285      -9.360 -12.636  22.905  1.00 91.21           H
ATOM   4347  CG  PHE A 285      -7.501 -13.025  21.903  1.00 91.21           C
ATOM   4348  CD1 PHE A 285      -7.712 -12.111  20.918  1.00 91.21           C
ATOM   4349  HD1 PHE A 285      -8.497 -11.363  21.027  1.00 91.21           H
ATOM   4350  CD2 PHE A 285      -6.521 -13.957  21.767  1.00 91.21           C
ATOM   4351  HD2 PHE A 285      -6.352 -14.690  22.556  1.00 91.21           H
ATOM   4352  CE1 PHE A 285      -6.908 -12.131  19.747  1.00 91.21           C
ATOM   4353  HE1 PHE A 285      -7.077 -11.399  18.957  1.00 91.21           H
ATOM   4354  CE2 PHE A 285      -5.717 -13.978  20.596  1.00 91.21           C
ATOM   4355  HE2 PHE A 285      -4.932 -14.726  20.487  1.00 91.21           H
ATOM   4356  CZ  PHE A 285      -5.928 -13.064  19.611  1.00 91.21           C
ATOM   4357  HZ  PHE A 285      -5.311 -13.080  18.712  1.00 91.21           H
ATOM   4358  HN  PHE A 285      -7.989 -10.594  22.911  1.00 91.21           H
ATOM   4359  N   ILE A 286      -5.476 -11.619  23.920  1.00 91.65           N
ATOM   4360  CA  ILE A 286      -4.039 -11.792  24.045  1.00 91.65           C
ATOM   4361  C   ILE A 286      -3.569 -11.177  25.365  1.00 91.65           C
ATOM   4362  O   ILE A 286      -3.235  -9.994  25.419  1.00 91.65           O
ATOM   4363  HA  ILE A 286      -3.840 -12.863  24.074  1.00 91.65           H
ATOM   4364  CB  ILE A 286      -3.322 -11.231  22.816  1.00 91.65           C
ATOM   4365  HB  ILE A 286      -3.532 -10.163  22.756  1.00 91.65           H
ATOM   4366  CG1 ILE A 286      -3.855 -11.869  21.531  1.00 91.65           C
ATOM   4367 1HG1 ILE A 286      -3.554 -12.916  21.489  1.00 91.65           H
ATOM   4368 2HG1 ILE A 286      -4.945 -11.851  21.537  1.00 91.65           H
ATOM   4369  CG2 ILE A 286      -1.805 -11.386  22.946  1.00 91.65           C
ATOM   4370 1HG2 ILE A 286      -1.460 -10.848  23.829  1.00 91.65           H
ATOM   4371 2HG2 ILE A 286      -1.556 -12.443  23.045  1.00 91.65           H
ATOM   4372 3HG2 ILE A 286      -1.320 -10.979  22.059  1.00 91.65           H
ATOM   4373  CD1 ILE A 286      -3.333 -11.133  20.296  1.00 91.65           C
ATOM   4374 1HD1 ILE A 286      -3.657 -10.093  20.329  1.00 91.65           H
ATOM   4375 2HD1 ILE A 286      -2.244 -11.174  20.281  1.00 91.65           H
ATOM   4376 3HD1 ILE A 286      -3.727 -11.607  19.397  1.00 91.65           H
ATOM   4377  HN  ILE A 286      -5.760 -10.820  23.389  1.00 91.65           H
ATOM   4378  N   SER A 287      -3.557 -12.008  26.397  1.00 89.38           N
ATOM   4379  CA  SER A 287      -3.101 -11.570  27.705  1.00 89.38           C
ATOM   4380  C   SER A 287      -1.644 -11.986  27.918  1.00 89.38           C
ATOM   4381  O   SER A 287      -0.963 -11.451  28.791  1.00 89.38           O
ATOM   4382  HA  SER A 287      -3.191 -10.484  27.694  1.00 89.38           H
ATOM   4383  CB  SER A 287      -3.983 -12.142  28.817  1.00 89.38           C
ATOM   4384 1HB  SER A 287      -3.594 -11.830  29.786  1.00 89.38           H
ATOM   4385 2HB  SER A 287      -4.989 -11.731  28.729  1.00 89.38           H
ATOM   4386  OG  SER A 287      -4.048 -13.565  28.768  1.00 89.38           O
ATOM   4387  HG  SER A 287      -4.673 -13.903  29.471  1.00 89.38           H
ATOM   4388  HN  SER A 287      -3.852 -12.962  26.350  1.00 89.38           H
ATOM   4389  N   ASN A 288      -1.209 -12.936  27.104  1.00 92.46           N
ATOM   4390  CA  ASN A 288       0.118 -13.508  27.262  1.00 92.46           C
ATOM   4391  C   ASN A 288       1.135 -12.636  26.524  1.00 92.46           C
ATOM   4392  O   ASN A 288       1.009 -12.411  25.321  1.00 92.46           O
ATOM   4393  HA  ASN A 288       0.293 -13.532  28.338  1.00 92.46           H
ATOM   4394  CB  ASN A 288       0.185 -14.917  26.670  1.00 92.46           C
ATOM   4395 1HB  ASN A 288      -0.645 -15.514  27.048  1.00 92.46           H
ATOM   4396 2HB  ASN A 288       0.073 -14.866  25.587  1.00 92.46           H
ATOM   4397  CG  ASN A 288       1.510 -15.596  27.020  1.00 92.46           C
ATOM   4398  OD1 ASN A 288       2.564 -14.982  27.049  1.00 92.46           O
ATOM   4399  ND2 ASN A 288       1.399 -16.895  27.285  1.00 92.46           N
ATOM   4400 1HD2 ASN A 288       0.504 -17.339  27.244  1.00 92.46           H
ATOM   4401 2HD2 ASN A 288       2.211 -17.428  27.525  1.00 92.46           H
ATOM   4402  HN  ASN A 288      -1.744 -13.315  26.349  1.00 92.46           H
ATOM   4403  N   CYS A 289       2.122 -12.169  27.275  1.00 91.58           N
ATOM   4404  CA  CYS A 289       3.106 -11.249  26.730  1.00 91.58           C
ATOM   4405  C   CYS A 289       3.866 -11.965  25.612  1.00 91.58           C
ATOM   4406  O   CYS A 289       4.150 -11.373  24.572  1.00 91.58           O
ATOM   4407  HA  CYS A 289       2.553 -10.395  26.337  1.00 91.58           H
ATOM   4408  CB  CYS A 289       4.048 -10.721  27.814  1.00 91.58           C
ATOM   4409 1HB  CYS A 289       3.472 -10.252  28.611  1.00 91.58           H
ATOM   4410 2HB  CYS A 289       4.598 -11.548  28.263  1.00 91.58           H
ATOM   4411  SG  CYS A 289       5.217  -9.512  27.093  1.00 91.58           S
ATOM   4412  HN  CYS A 289       2.254 -12.408  28.237  1.00 91.58           H
ATOM   4413  N   ALA A 290       4.174 -13.228  25.864  1.00 93.56           N
ATOM   4414  CA  ALA A 290       4.985 -14.000  24.938  1.00 93.56           C
ATOM   4415  C   ALA A 290       4.285 -14.056  23.579  1.00 93.56           C
ATOM   4416  O   ALA A 290       4.931 -13.929  22.539  1.00 93.56           O
ATOM   4417  HA  ALA A 290       5.940 -13.487  24.826  1.00 93.56           H
ATOM   4418  CB  ALA A 290       5.239 -15.392  25.520  1.00 93.56           C
ATOM   4419 1HB  ALA A 290       5.764 -15.298  26.471  1.00 93.56           H
ATOM   4420 2HB  ALA A 290       4.288 -15.899  25.679  1.00 93.56           H
ATOM   4421 3HB  ALA A 290       5.848 -15.971  24.825  1.00 93.56           H
ATOM   4422  HN  ALA A 290       3.880 -13.723  26.682  1.00 93.56           H
ATOM   4423  N   VAL A 291       2.975 -14.245  23.630  1.00 93.55           N
ATOM   4424  CA  VAL A 291       2.180 -14.311  22.416  1.00 93.55           C
ATOM   4425  C   VAL A 291       2.170 -12.937  21.743  1.00 93.55           C
ATOM   4426  O   VAL A 291       2.283 -12.839  20.522  1.00 93.55           O
ATOM   4427  HA  VAL A 291       2.660 -15.026  21.747  1.00 93.55           H
ATOM   4428  CB  VAL A 291       0.777 -14.830  22.737  1.00 93.55           C
ATOM   4429  HB  VAL A 291       0.328 -14.155  23.465  1.00 93.55           H
ATOM   4430  CG1 VAL A 291      -0.107 -14.829  21.488  1.00 93.55           C
ATOM   4431 1HG1 VAL A 291      -0.190 -13.813  21.102  1.00 93.55           H
ATOM   4432 2HG1 VAL A 291       0.338 -15.471  20.727  1.00 93.55           H
ATOM   4433 3HG1 VAL A 291      -1.098 -15.202  21.744  1.00 93.55           H
ATOM   4434  CG2 VAL A 291       0.838 -16.224  23.364  1.00 93.55           C
ATOM   4435 1HG2 VAL A 291       1.315 -16.915  22.669  1.00 93.55           H
ATOM   4436 2HG2 VAL A 291       1.415 -16.182  24.288  1.00 93.55           H
ATOM   4437 3HG2 VAL A 291      -0.173 -16.569  23.582  1.00 93.55           H
ATOM   4438  HN  VAL A 291       2.459 -14.353  24.480  1.00 93.55           H
ATOM   4439  N   SER A 292       2.034 -11.910  22.569  1.00 92.41           N
ATOM   4440  CA  SER A 292       1.966 -10.549  22.066  1.00 92.41           C
ATOM   4441  C   SER A 292       3.273 -10.188  21.356  1.00 92.41           C
ATOM   4442  O   SER A 292       3.254  -9.626  20.262  1.00 92.41           O
ATOM   4443  HA  SER A 292       1.134 -10.542  21.362  1.00 92.41           H
ATOM   4444  CB  SER A 292       1.686  -9.557  23.196  1.00 92.41           C
ATOM   4445 1HB  SER A 292       0.975  -9.997  23.896  1.00 92.41           H
ATOM   4446 2HB  SER A 292       2.605  -9.369  23.751  1.00 92.41           H
ATOM   4447  OG  SER A 292       1.167  -8.323  22.707  1.00 92.41           O
ATOM   4448  HG  SER A 292       0.212  -8.437  22.435  1.00 92.41           H
ATOM   4449  HN  SER A 292       1.970 -11.997  23.563  1.00 92.41           H
ATOM   4450  N   THR A 293       4.376 -10.526  22.007  1.00 92.53           N
ATOM   4451  CA  THR A 293       5.689 -10.248  21.450  1.00 92.53           C
ATOM   4452  C   THR A 293       5.817 -10.860  20.054  1.00 92.53           C
ATOM   4453  O   THR A 293       6.267 -10.198  19.120  1.00 92.53           O
ATOM   4454  HA  THR A 293       5.792  -9.169  21.336  1.00 92.53           H
ATOM   4455  CB  THR A 293       6.740 -10.760  22.437  1.00 92.53           C
ATOM   4456  HB  THR A 293       6.611 -11.826  22.624  1.00 92.53           H
ATOM   4457  OG1 THR A 293       6.590  -9.914  23.574  1.00 92.53           O
ATOM   4458  HG1 THR A 293       5.962 -10.331  24.230  1.00 92.53           H
ATOM   4459  CG2 THR A 293       8.169 -10.495  21.960  1.00 92.53           C
ATOM   4460 1HG2 THR A 293       8.318  -9.423  21.838  1.00 92.53           H
ATOM   4461 2HG2 THR A 293       8.333 -10.996  21.006  1.00 92.53           H
ATOM   4462 3HG2 THR A 293       8.875 -10.879  22.697  1.00 92.53           H
ATOM   4463  HN  THR A 293       4.383 -10.982  22.897  1.00 92.53           H
ATOM   4464  N   ASN A 294       5.413 -12.118  19.955  1.00 93.97           N
ATOM   4465  CA  ASN A 294       5.574 -12.861  18.716  1.00 93.97           C
ATOM   4466  C   ASN A 294       4.691 -12.237  17.634  1.00 93.97           C
ATOM   4467  O   ASN A 294       5.101 -12.128  16.479  1.00 93.97           O
ATOM   4468  HA  ASN A 294       6.635 -12.794  18.478  1.00 93.97           H
ATOM   4469  CB  ASN A 294       5.149 -14.320  18.890  1.00 93.97           C
ATOM   4470 1HB  ASN A 294       4.204 -14.366  19.431  1.00 93.97           H
ATOM   4471 2HB  ASN A 294       4.979 -14.772  17.912  1.00 93.97           H
ATOM   4472  CG  ASN A 294       6.215 -15.115  19.647  1.00 93.97           C
ATOM   4473  OD1 ASN A 294       7.361 -14.713  19.763  1.00 93.97           O
ATOM   4474  ND2 ASN A 294       5.775 -16.264  20.153  1.00 93.97           N
ATOM   4475 1HD2 ASN A 294       4.822 -16.536  20.021  1.00 93.97           H
ATOM   4476 2HD2 ASN A 294       6.398 -16.855  20.665  1.00 93.97           H
ATOM   4477  HN  ASN A 294       4.983 -12.628  20.700  1.00 93.97           H
ATOM   4478  N   ILE A 295       3.494 -11.844  18.046  1.00 92.85           N
ATOM   4479  CA  ILE A 295       2.529 -11.283  17.115  1.00 92.85           C
ATOM   4480  C   ILE A 295       3.071  -9.965  16.557  1.00 92.85           C
ATOM   4481  O   ILE A 295       2.882  -9.661  15.380  1.00 92.85           O
ATOM   4482  HA  ILE A 295       2.422 -11.989  16.291  1.00 92.85           H
ATOM   4483  CB  ILE A 295       1.157 -11.152  17.779  1.00 92.85           C
ATOM   4484  HB  ILE A 295       1.303 -10.780  18.793  1.00 92.85           H
ATOM   4485  CG1 ILE A 295       0.471 -12.515  17.893  1.00 92.85           C
ATOM   4486 1HG1 ILE A 295       0.185 -12.865  16.901  1.00 92.85           H
ATOM   4487 2HG1 ILE A 295       1.169 -13.245  18.301  1.00 92.85           H
ATOM   4488  CG2 ILE A 295       0.287 -10.131  17.044  1.00 92.85           C
ATOM   4489 1HG2 ILE A 295       0.777  -9.158  17.059  1.00 92.85           H
ATOM   4490 2HG2 ILE A 295       0.146 -10.451  16.011  1.00 92.85           H
ATOM   4491 3HG2 ILE A 295      -0.682 -10.057  17.537  1.00 92.85           H
ATOM   4492  CD1 ILE A 295      -0.768 -12.431  18.787  1.00 92.85           C
ATOM   4493 1HD1 ILE A 295      -0.475 -12.103  19.784  1.00 92.85           H
ATOM   4494 2HD1 ILE A 295      -1.475 -11.718  18.363  1.00 92.85           H
ATOM   4495 3HD1 ILE A 295      -1.237 -13.413  18.850  1.00 92.85           H
ATOM   4496  HN  ILE A 295       3.182 -11.903  18.994  1.00 92.85           H
ATOM   4497  N   ASP A 296       3.734  -9.219  17.428  1.00 92.79           N
ATOM   4498  CA  ASP A 296       4.281  -7.929  17.045  1.00 92.79           C
ATOM   4499  C   ASP A 296       5.409  -8.138  16.034  1.00 92.79           C
ATOM   4500  O   ASP A 296       5.501  -7.417  15.042  1.00 92.79           O
ATOM   4501  HA  ASP A 296       3.441  -7.375  16.624  1.00 92.79           H
ATOM   4502  CB  ASP A 296       4.860  -7.194  18.256  1.00 92.79           C
ATOM   4503 1HB  ASP A 296       5.532  -7.858  18.800  1.00 92.79           H
ATOM   4504 2HB  ASP A 296       5.455  -6.345  17.920  1.00 92.79           H
ATOM   4505  CG  ASP A 296       3.748  -6.709  19.187  1.00 92.79           C
ATOM   4506  OD1 ASP A 296       2.577  -6.773  18.754  1.00 92.79           O
ATOM   4507  OD2 ASP A 296       4.094  -6.285  20.311  1.00 92.79           O
ATOM   4508  HN  ASP A 296       3.898  -9.482  18.379  1.00 92.79           H
ATOM   4509  N   ILE A 297       6.241  -9.130  16.320  1.00 93.68           N
ATOM   4510  CA  ILE A 297       7.336  -9.469  15.428  1.00 93.68           C
ATOM   4511  C   ILE A 297       6.770  -9.877  14.066  1.00 93.68           C
ATOM   4512  O   ILE A 297       7.279  -9.456  13.027  1.00 93.68           O
ATOM   4513  HA  ILE A 297       7.941  -8.572  15.296  1.00 93.68           H
ATOM   4514  CB  ILE A 297       8.235 -10.532  16.063  1.00 93.68           C
ATOM   4515  HB  ILE A 297       7.600 -11.330  16.449  1.00 93.68           H
ATOM   4516  CG1 ILE A 297       9.009  -9.957  17.250  1.00 93.68           C
ATOM   4517 1HG1 ILE A 297       9.755  -9.247  16.892  1.00 93.68           H
ATOM   4518 2HG1 ILE A 297       8.330  -9.405  17.899  1.00 93.68           H
ATOM   4519  CG2 ILE A 297       9.164 -11.158  15.021  1.00 93.68           C
ATOM   4520 1HG2 ILE A 297       8.568 -11.627  14.238  1.00 93.68           H
ATOM   4521 2HG2 ILE A 297       9.794 -10.383  14.584  1.00 93.68           H
ATOM   4522 3HG2 ILE A 297       9.792 -11.910  15.499  1.00 93.68           H
ATOM   4523  CD1 ILE A 297       9.696 -11.068  18.047  1.00 93.68           C
ATOM   4524 1HD1 ILE A 297       8.945 -11.762  18.424  1.00 93.68           H
ATOM   4525 2HD1 ILE A 297      10.392 -11.601  17.401  1.00 93.68           H
ATOM   4526 3HD1 ILE A 297      10.239 -10.631  18.885  1.00 93.68           H
ATOM   4527  HN  ILE A 297       6.175  -9.694  17.143  1.00 93.68           H
ATOM   4528  N   CYS A 298       5.725 -10.690  14.114  1.00 94.10           N
ATOM   4529  CA  CYS A 298       5.074 -11.145  12.897  1.00 94.10           C
ATOM   4530  C   CYS A 298       4.604  -9.916  12.115  1.00 94.10           C
ATOM   4531  O   CYS A 298       4.732  -9.867  10.893  1.00 94.10           O
ATOM   4532  HA  CYS A 298       5.822 -11.701  12.331  1.00 94.10           H
ATOM   4533  CB  CYS A 298       3.922 -12.105  13.197  1.00 94.10           C
ATOM   4534 1HB  CYS A 298       3.289 -11.693  13.982  1.00 94.10           H
ATOM   4535 2HB  CYS A 298       3.296 -12.224  12.312  1.00 94.10           H
ATOM   4536  SG  CYS A 298       4.582 -13.731  13.717  1.00 94.10           S
ATOM   4537  HG  CYS A 298       4.918 -13.358  14.948  1.00 94.10           H
ATOM   4538  HN  CYS A 298       5.325 -11.037  14.962  1.00 94.10           H
ATOM   4539  N   PHE A 299       4.071  -8.954  12.853  1.00 92.66           N
ATOM   4540  CA  PHE A 299       3.567  -7.735  12.243  1.00 92.66           C
ATOM   4541  C   PHE A 299       4.674  -7.006  11.480  1.00 92.66           C
ATOM   4542  O   PHE A 299       4.471  -6.576  10.345  1.00 92.66           O
ATOM   4543  HA  PHE A 299       2.778  -8.023  11.548  1.00 92.66           H
ATOM   4544  CB  PHE A 299       3.071  -6.838  13.379  1.00 92.66           C
ATOM   4545 1HB  PHE A 299       2.311  -7.375  13.947  1.00 92.66           H
ATOM   4546 2HB  PHE A 299       3.899  -6.641  14.061  1.00 92.66           H
ATOM   4547  CG  PHE A 299       2.488  -5.504  12.909  1.00 92.66           C
ATOM   4548  CD1 PHE A 299       3.283  -4.403  12.833  1.00 92.66           C
ATOM   4549  HD1 PHE A 299       4.336  -4.472  13.107  1.00 92.66           H
ATOM   4550  CD2 PHE A 299       1.174  -5.419  12.568  1.00 92.66           C
ATOM   4551  HD2 PHE A 299       0.537  -6.301  12.629  1.00 92.66           H
ATOM   4552  CE1 PHE A 299       2.741  -3.165  12.397  1.00 92.66           C
ATOM   4553  HE1 PHE A 299       3.379  -2.283  12.336  1.00 92.66           H
ATOM   4554  CE2 PHE A 299       0.633  -4.181  12.131  1.00 92.66           C
ATOM   4555  HE2 PHE A 299      -0.420  -4.112  11.858  1.00 92.66           H
ATOM   4556  CZ  PHE A 299       1.428  -3.080  12.055  1.00 92.66           C
ATOM   4557  HZ  PHE A 299       1.012  -2.130  11.720  1.00 92.66           H
ATOM   4558  HN  PHE A 299       3.981  -8.997  13.848  1.00 92.66           H
ATOM   4559  N   GLN A 300       5.821  -6.889  12.133  1.00 92.67           N
ATOM   4560  CA  GLN A 300       6.943  -6.170  11.552  1.00 92.67           C
ATOM   4561  C   GLN A 300       7.388  -6.842  10.252  1.00 92.67           C
ATOM   4562  O   GLN A 300       7.633  -6.168   9.253  1.00 92.67           O
ATOM   4563  HA  GLN A 300       6.567  -5.169  11.342  1.00 92.67           H
ATOM   4564  CB  GLN A 300       8.103  -6.072  12.545  1.00 92.67           C
ATOM   4565 1HB  GLN A 300       8.321  -7.058  12.954  1.00 92.67           H
ATOM   4566 2HB  GLN A 300       9.002  -5.736  12.027  1.00 92.67           H
ATOM   4567  CG  GLN A 300       7.772  -5.103  13.682  1.00 92.67           C
ATOM   4568 1HG  GLN A 300       7.458  -4.145  13.268  1.00 92.67           H
ATOM   4569 2HG  GLN A 300       6.934  -5.490  14.261  1.00 92.67           H
ATOM   4570  CD  GLN A 300       8.981  -4.898  14.597  1.00 92.67           C
ATOM   4571  OE1 GLN A 300      10.044  -5.464  14.400  1.00 92.67           O
ATOM   4572  NE2 GLN A 300       8.760  -4.059  15.605  1.00 92.67           N
ATOM   4573 1HE2 GLN A 300       7.864  -3.627  15.709  1.00 92.67           H
ATOM   4574 2HE2 GLN A 300       9.490  -3.860  16.258  1.00 92.67           H
ATOM   4575  HN  GLN A 300       5.990  -7.274  13.040  1.00 92.67           H
ATOM   4576  N   VAL A 301       7.480  -8.163  10.308  1.00 94.45           N
ATOM   4577  CA  VAL A 301       7.983  -8.926   9.178  1.00 94.45           C
ATOM   4578  C   VAL A 301       7.038  -8.751   7.988  1.00 94.45           C
ATOM   4579  O   VAL A 301       7.469  -8.380   6.897  1.00 94.45           O
ATOM   4580  HA  VAL A 301       8.959  -8.518   8.914  1.00 94.45           H
ATOM   4581  CB  VAL A 301       8.175 -10.390   9.579  1.00 94.45           C
ATOM   4582  HB  VAL A 301       7.232 -10.751   9.990  1.00 94.45           H
ATOM   4583  CG1 VAL A 301       8.517 -11.252   8.362  1.00 94.45           C
ATOM   4584 1HG1 VAL A 301       7.707 -11.191   7.635  1.00 94.45           H
ATOM   4585 2HG1 VAL A 301       9.440 -10.890   7.909  1.00 94.45           H
ATOM   4586 3HG1 VAL A 301       8.648 -12.287   8.676  1.00 94.45           H
ATOM   4587  CG2 VAL A 301       9.244 -10.526  10.665  1.00 94.45           C
ATOM   4588 1HG2 VAL A 301      10.192 -10.139  10.292  1.00 94.45           H
ATOM   4589 2HG2 VAL A 301       8.941  -9.959  11.546  1.00 94.45           H
ATOM   4590 3HG2 VAL A 301       9.359 -11.576  10.932  1.00 94.45           H
ATOM   4591  HN  VAL A 301       7.219  -8.709  11.104  1.00 94.45           H
ATOM   4592  N   THR A 302       5.766  -9.026   8.238  1.00 93.73           N
ATOM   4593  CA  THR A 302       4.777  -9.028   7.174  1.00 93.73           C
ATOM   4594  C   THR A 302       4.599  -7.617   6.609  1.00 93.73           C
ATOM   4595  O   THR A 302       4.353  -7.448   5.416  1.00 93.73           O
ATOM   4596  HA  THR A 302       5.148  -9.652   6.361  1.00 93.73           H
ATOM   4597  CB  THR A 302       3.484  -9.627   7.730  1.00 93.73           C
ATOM   4598  HB  THR A 302       2.709  -9.659   6.964  1.00 93.73           H
ATOM   4599  OG1 THR A 302       3.191  -8.823   8.869  1.00 93.73           O
ATOM   4600  HG1 THR A 302       3.590  -9.233   9.689  1.00 93.73           H
ATOM   4601  CG2 THR A 302       3.690 -11.030   8.307  1.00 93.73           C
ATOM   4602 1HG2 THR A 302       4.416 -10.986   9.118  1.00 93.73           H
ATOM   4603 2HG2 THR A 302       4.059 -11.693   7.525  1.00 93.73           H
ATOM   4604 3HG2 THR A 302       2.742 -11.409   8.688  1.00 93.73           H
ATOM   4605  HN  THR A 302       5.409  -9.244   9.147  1.00 93.73           H
ATOM   4606  N   GLN A 303       4.729  -6.639   7.494  1.00 92.71           N
ATOM   4607  CA  GLN A 303       4.634  -5.247   7.090  1.00 92.71           C
ATOM   4608  C   GLN A 303       5.728  -4.913   6.073  1.00 92.71           C
ATOM   4609  O   GLN A 303       5.476  -4.219   5.090  1.00 92.71           O
ATOM   4610  HA  GLN A 303       3.654  -5.146   6.624  1.00 92.71           H
ATOM   4611  CB  GLN A 303       4.711  -4.317   8.303  1.00 92.71           C
ATOM   4612 1HB  GLN A 303       3.876  -4.519   8.974  1.00 92.71           H
ATOM   4613 2HB  GLN A 303       5.625  -4.517   8.862  1.00 92.71           H
ATOM   4614  CG  GLN A 303       4.682  -2.849   7.871  1.00 92.71           C
ATOM   4615 1HG  GLN A 303       5.650  -2.569   7.457  1.00 92.71           H
ATOM   4616 2HG  GLN A 303       3.945  -2.714   7.080  1.00 92.71           H
ATOM   4617  CD  GLN A 303       4.343  -1.938   9.053  1.00 92.71           C
ATOM   4618  OE1 GLN A 303       5.196  -1.547   9.833  1.00 92.71           O
ATOM   4619  NE2 GLN A 303       3.054  -1.621   9.139  1.00 92.71           N
ATOM   4620 1HE2 GLN A 303       2.406  -1.975   8.465  1.00 92.71           H
ATOM   4621 2HE2 GLN A 303       2.734  -1.029   9.879  1.00 92.71           H
ATOM   4622  HN  GLN A 303       4.897  -6.786   8.469  1.00 92.71           H
ATOM   4623  N   THR A 304       6.920  -5.423   6.346  1.00 93.50           N
ATOM   4624  CA  THR A 304       8.070  -5.130   5.507  1.00 93.50           C
ATOM   4625  C   THR A 304       7.885  -5.741   4.116  1.00 93.50           C
ATOM   4626  O   THR A 304       8.227  -5.121   3.111  1.00 93.50           O
ATOM   4627  HA  THR A 304       8.132  -4.049   5.375  1.00 93.50           H
ATOM   4628  CB  THR A 304       9.322  -5.630   6.229  1.00 93.50           C
ATOM   4629  HB  THR A 304       9.323  -6.717   6.299  1.00 93.50           H
ATOM   4630  OG1 THR A 304       9.308  -4.933   7.472  1.00 93.50           O
ATOM   4631  HG1 THR A 304       8.919  -5.515   8.186  1.00 93.50           H
ATOM   4632  CG2 THR A 304      10.613  -5.161   5.554  1.00 93.50           C
ATOM   4633 1HG2 THR A 304      10.644  -4.072   5.544  1.00 93.50           H
ATOM   4634 2HG2 THR A 304      10.644  -5.535   4.530  1.00 93.50           H
ATOM   4635 3HG2 THR A 304      11.471  -5.544   6.107  1.00 93.50           H
ATOM   4636  HN  THR A 304       7.107  -6.026   7.122  1.00 93.50           H
ATOM   4637  N   ILE A 305       7.344  -6.951   4.104  1.00 93.28           N
ATOM   4638  CA  ILE A 305       7.073  -7.637   2.852  1.00 93.28           C
ATOM   4639  C   ILE A 305       6.105  -6.798   2.015  1.00 93.28           C
ATOM   4640  O   ILE A 305       6.255  -6.701   0.798  1.00 93.28           O
ATOM   4641  HA  ILE A 305       8.017  -7.716   2.312  1.00 93.28           H
ATOM   4642  CB  ILE A 305       6.583  -9.061   3.117  1.00 93.28           C
ATOM   4643  HB  ILE A 305       5.750  -9.011   3.819  1.00 93.28           H
ATOM   4644  CG1 ILE A 305       7.677  -9.905   3.774  1.00 93.28           C
ATOM   4645 1HG1 ILE A 305       8.455 -10.129   3.044  1.00 93.28           H
ATOM   4646 2HG1 ILE A 305       8.146  -9.337   4.577  1.00 93.28           H
ATOM   4647  CG2 ILE A 305       6.054  -9.706   1.834  1.00 93.28           C
ATOM   4648 1HG2 ILE A 305       5.223  -9.117   1.447  1.00 93.28           H
ATOM   4649 2HG2 ILE A 305       6.850  -9.744   1.091  1.00 93.28           H
ATOM   4650 3HG2 ILE A 305       5.711 -10.718   2.051  1.00 93.28           H
ATOM   4651  CD1 ILE A 305       7.103 -11.209   4.332  1.00 93.28           C
ATOM   4652 1HD1 ILE A 305       6.342 -10.981   5.078  1.00 93.28           H
ATOM   4653 2HD1 ILE A 305       6.656 -11.785   3.522  1.00 93.28           H
ATOM   4654 3HD1 ILE A 305       7.902 -11.789   4.793  1.00 93.28           H
ATOM   4655  HN  ILE A 305       7.092  -7.459   4.927  1.00 93.28           H
ATOM   4656  N   ALA A 306       5.134  -6.214   2.700  1.00 90.69           N
ATOM   4657  CA  ALA A 306       4.104  -5.440   2.028  1.00 90.69           C
ATOM   4658  C   ALA A 306       4.745  -4.224   1.354  1.00 90.69           C
ATOM   4659  O   ALA A 306       4.301  -3.794   0.291  1.00 90.69           O
ATOM   4660  HA  ALA A 306       3.658  -6.075   1.263  1.00 90.69           H
ATOM   4661  CB  ALA A 306       3.022  -5.045   3.035  1.00 90.69           C
ATOM   4662 1HB  ALA A 306       2.579  -5.945   3.462  1.00 90.69           H
ATOM   4663 2HB  ALA A 306       3.466  -4.446   3.830  1.00 90.69           H
ATOM   4664 3HB  ALA A 306       2.250  -4.464   2.530  1.00 90.69           H
ATOM   4665  HN  ALA A 306       5.043  -6.263   3.695  1.00 90.69           H
ATOM   4666  N   PHE A 307       5.778  -3.705   2.002  1.00 92.10           N
ATOM   4667  CA  PHE A 307       6.424  -2.492   1.530  1.00 92.10           C
ATOM   4668  C   PHE A 307       7.242  -2.763   0.265  1.00 92.10           C
ATOM   4669  O   PHE A 307       7.344  -1.902  -0.607  1.00 92.10           O
ATOM   4670  HA  PHE A 307       5.636  -1.773   1.304  1.00 92.10           H
ATOM   4671  CB  PHE A 307       7.366  -2.025   2.642  1.00 92.10           C
ATOM   4672 1HB  PHE A 307       7.982  -2.867   2.959  1.00 92.10           H
ATOM   4673 2HB  PHE A 307       8.040  -1.270   2.239  1.00 92.10           H
ATOM   4674  CG  PHE A 307       6.648  -1.448   3.863  1.00 92.10           C
ATOM   4675  CD1 PHE A 307       5.289  -1.433   3.909  1.00 92.10           C
ATOM   4676  HD1 PHE A 307       4.711  -1.832   3.076  1.00 92.10           H
ATOM   4677  CD2 PHE A 307       7.369  -0.950   4.903  1.00 92.10           C
ATOM   4678  HD2 PHE A 307       8.458  -0.962   4.866  1.00 92.10           H
ATOM   4679  CE1 PHE A 307       4.623  -0.897   5.043  1.00 92.10           C
ATOM   4680  HE1 PHE A 307       3.533  -0.884   5.080  1.00 92.10           H
ATOM   4681  CE2 PHE A 307       6.703  -0.414   6.037  1.00 92.10           C
ATOM   4682  HE2 PHE A 307       7.281  -0.014   6.871  1.00 92.10           H
ATOM   4683  CZ  PHE A 307       5.344  -0.398   6.083  1.00 92.10           C
ATOM   4684  HZ  PHE A 307       4.833   0.013   6.954  1.00 92.10           H
ATOM   4685  HN  PHE A 307       6.172  -4.098   2.832  1.00 92.10           H
ATOM   4686  N   PHE A 308       7.802  -3.962   0.207  1.00 91.83           N
ATOM   4687  CA  PHE A 308       8.599  -4.360  -0.941  1.00 91.83           C
ATOM   4688  C   PHE A 308       7.779  -4.281  -2.231  1.00 91.83           C
ATOM   4689  O   PHE A 308       8.337  -4.141  -3.318  1.00 91.83           O
ATOM   4690  HA  PHE A 308       9.441  -3.671  -1.006  1.00 91.83           H
ATOM   4691  CB  PHE A 308       9.023  -5.812  -0.709  1.00 91.83           C
ATOM   4692 1HB  PHE A 308       8.310  -6.285  -0.034  1.00 91.83           H
ATOM   4693 2HB  PHE A 308       8.972  -6.350  -1.655  1.00 91.83           H
ATOM   4694  CG  PHE A 308      10.431  -5.963  -0.129  1.00 91.83           C
ATOM   4695  CD1 PHE A 308      11.516  -5.855  -0.941  1.00 91.83           C
ATOM   4696  HD1 PHE A 308      11.384  -5.661  -2.005  1.00 91.83           H
ATOM   4697  CD2 PHE A 308      10.597  -6.205   1.199  1.00 91.83           C
ATOM   4698  HD2 PHE A 308       9.727  -6.291   1.850  1.00 91.83           H
ATOM   4699  CE1 PHE A 308      12.823  -5.995  -0.402  1.00 91.83           C
ATOM   4700  HE1 PHE A 308      13.693  -5.909  -1.053  1.00 91.83           H
ATOM   4701  CE2 PHE A 308      11.903  -6.345   1.738  1.00 91.83           C
ATOM   4702  HE2 PHE A 308      12.036  -6.539   2.802  1.00 91.83           H
ATOM   4703  CZ  PHE A 308      12.989  -6.237   0.926  1.00 91.83           C
ATOM   4704  HZ  PHE A 308      13.991  -6.345   1.339  1.00 91.83           H
ATOM   4705  HN  PHE A 308       7.720  -4.653   0.925  1.00 91.83           H
ATOM   4706  N   HIS A 309       6.467  -4.375  -2.067  1.00 87.97           N
ATOM   4707  CA  HIS A 309       5.569  -4.382  -3.209  1.00 87.97           C
ATOM   4708  C   HIS A 309       5.762  -3.099  -4.021  1.00 87.97           C
ATOM   4709  O   HIS A 309       5.703  -3.123  -5.249  1.00 87.97           O
ATOM   4710  HA  HIS A 309       5.851  -5.236  -3.824  1.00 87.97           H
ATOM   4711  CB  HIS A 309       4.121  -4.588  -2.760  1.00 87.97           C
ATOM   4712 1HB  HIS A 309       4.062  -5.499  -2.165  1.00 87.97           H
ATOM   4713 2HB  HIS A 309       3.832  -3.762  -2.109  1.00 87.97           H
ATOM   4714  CG  HIS A 309       3.133  -4.682  -3.898  1.00 87.97           C
ATOM   4715  ND1 HIS A 309       2.497  -3.574  -4.432  1.00 87.97           N
ATOM   4716  HD1 HIS A 309       2.619  -2.628  -4.132  1.00 87.97           H
ATOM   4717  CD2 HIS A 309       2.679  -5.761  -4.599  1.00 87.97           C
ATOM   4718  HD2 HIS A 309       2.978  -6.797  -4.436  1.00 87.97           H
ATOM   4719  CE1 HIS A 309       1.698  -3.981  -5.408  1.00 87.97           C
ATOM   4720  HE1 HIS A 309       1.062  -3.344  -6.022  1.00 87.97           H
ATOM   4721  NE2 HIS A 309       1.812  -5.336  -5.509  1.00 87.97           N
ATOM   4722  HN  HIS A 309       6.018  -4.445  -1.176  1.00 87.97           H
ATOM   4723  N   SER A 310       5.987  -2.010  -3.302  1.00 88.59           N
ATOM   4724  CA  SER A 310       6.022  -0.697  -3.923  1.00 88.59           C
ATOM   4725  C   SER A 310       7.274  -0.562  -4.791  1.00 88.59           C
ATOM   4726  O   SER A 310       7.384   0.369  -5.588  1.00 88.59           O
ATOM   4727  HA  SER A 310       5.123  -0.644  -4.537  1.00 88.59           H
ATOM   4728  CB  SER A 310       5.984   0.412  -2.870  1.00 88.59           C
ATOM   4729 1HB  SER A 310       6.761   0.233  -2.126  1.00 88.59           H
ATOM   4730 2HB  SER A 310       6.210   1.369  -3.342  1.00 88.59           H
ATOM   4731  OG  SER A 310       4.717   0.491  -2.222  1.00 88.59           O
ATOM   4732  HG  SER A 310       4.041   0.892  -2.840  1.00 88.59           H
ATOM   4733  HN  SER A 310       6.144  -2.014  -2.314  1.00 88.59           H
ATOM   4734  N   CYS A 311       8.187  -1.504  -4.608  1.00 91.17           N
ATOM   4735  CA  CYS A 311       9.416  -1.517  -5.384  1.00 91.17           C
ATOM   4736  C   CYS A 311       9.314  -2.634  -6.425  1.00 91.17           C
ATOM   4737  O   CYS A 311      10.182  -2.765  -7.286  1.00 91.17           O
ATOM   4738  HA  CYS A 311       9.491  -0.543  -5.867  1.00 91.17           H
ATOM   4739  CB  CYS A 311      10.647  -1.680  -4.490  1.00 91.17           C
ATOM   4740 1HB  CYS A 311      11.551  -1.468  -5.061  1.00 91.17           H
ATOM   4741 2HB  CYS A 311      10.610  -0.962  -3.672  1.00 91.17           H
ATOM   4742  SG  CYS A 311      10.716  -3.383  -3.823  1.00 91.17           S
ATOM   4743  HG  CYS A 311      11.852  -3.223  -3.151  1.00 91.17           H
ATOM   4744  HN  CYS A 311       8.098  -2.248  -3.945  1.00 91.17           H
ATOM   4745  N   LEU A 312       8.247  -3.410  -6.311  1.00 88.03           N
ATOM   4746  CA  LEU A 312       8.079  -4.580  -7.156  1.00 88.03           C
ATOM   4747  C   LEU A 312       7.391  -4.169  -8.459  1.00 88.03           C
ATOM   4748  O   LEU A 312       7.623  -4.773  -9.505  1.00 88.03           O
ATOM   4749  HA  LEU A 312       9.074  -4.956  -7.395  1.00 88.03           H
ATOM   4750  CB  LEU A 312       7.347  -5.689  -6.397  1.00 88.03           C
ATOM   4751 1HB  LEU A 312       6.473  -5.253  -5.911  1.00 88.03           H
ATOM   4752 2HB  LEU A 312       6.979  -6.416  -7.121  1.00 88.03           H
ATOM   4753  CG  LEU A 312       8.166  -6.432  -5.340  1.00 88.03           C
ATOM   4754  HG  LEU A 312       8.517  -5.706  -4.607  1.00 88.03           H
ATOM   4755  CD1 LEU A 312       7.302  -7.449  -4.592  1.00 88.03           C
ATOM   4756 1HD1 LEU A 312       6.479  -6.933  -4.097  1.00 88.03           H
ATOM   4757 2HD1 LEU A 312       6.901  -8.176  -5.299  1.00 88.03           H
ATOM   4758 3HD1 LEU A 312       7.909  -7.963  -3.847  1.00 88.03           H
ATOM   4759  CD2 LEU A 312       9.404  -7.080  -5.962  1.00 88.03           C
ATOM   4760 1HD2 LEU A 312       9.096  -7.791  -6.729  1.00 88.03           H
ATOM   4761 2HD2 LEU A 312      10.031  -6.310  -6.412  1.00 88.03           H
ATOM   4762 3HD2 LEU A 312       9.969  -7.602  -5.189  1.00 88.03           H
ATOM   4763  HN  LEU A 312       7.506  -3.251  -5.659  1.00 88.03           H
ATOM   4764  N   ASN A 313       6.557  -3.145  -8.353  1.00 80.44           N
ATOM   4765  CA  ASN A 313       5.717  -2.745  -9.469  1.00 80.44           C
ATOM   4766  C   ASN A 313       6.596  -2.467 -10.690  1.00 80.44           C
ATOM   4767  O   ASN A 313       6.392  -3.053 -11.752  1.00 80.44           O
ATOM   4768  HA  ASN A 313       5.035  -3.580  -9.628  1.00 80.44           H
ATOM   4769  CB  ASN A 313       4.941  -1.467  -9.144  1.00 80.44           C
ATOM   4770 1HB  ASN A 313       5.593  -0.763  -8.625  1.00 80.44           H
ATOM   4771 2HB  ASN A 313       4.624  -0.985 -10.069  1.00 80.44           H
ATOM   4772  CG  ASN A 313       3.719  -1.773  -8.277  1.00 80.44           C
ATOM   4773  OD1 ASN A 313       3.163  -2.859  -8.303  1.00 80.44           O
ATOM   4774  ND2 ASN A 313       3.332  -0.758  -7.509  1.00 80.44           N
ATOM   4775 1HD2 ASN A 313       3.833   0.108  -7.535  1.00 80.44           H
ATOM   4776 2HD2 ASN A 313       2.541  -0.860  -6.906  1.00 80.44           H
ATOM   4777  HN  ASN A 313       6.452  -2.593  -7.526  1.00 80.44           H
ATOM   4778  N   PRO A 314       7.585  -1.572 -10.563  1.00 80.72           N
ATOM   4779  CA  PRO A 314       8.440  -1.225 -11.701  1.00 80.72           C
ATOM   4780  C   PRO A 314       9.053  -2.451 -12.356  1.00 80.72           C
ATOM   4781  O   PRO A 314       9.141  -2.527 -13.581  1.00 80.72           O
ATOM   4782  HA  PRO A 314       7.847  -0.750 -12.483  1.00 80.72           H
ATOM   4783  CB  PRO A 314       9.506  -0.315 -11.089  1.00 80.72           C
ATOM   4784 1HB  PRO A 314      10.383  -0.880 -10.772  1.00 80.72           H
ATOM   4785 2HB  PRO A 314       9.852   0.434 -11.801  1.00 80.72           H
ATOM   4786  CG  PRO A 314       8.789   0.323  -9.905  1.00 80.72           C
ATOM   4787 1HG  PRO A 314       9.492   0.716  -9.170  1.00 80.72           H
ATOM   4788 2HG  PRO A 314       8.167   1.163 -10.213  1.00 80.72           H
ATOM   4789  CD  PRO A 314       7.964  -0.826  -9.349  1.00 80.72           C
ATOM   4790 1HD  PRO A 314       8.542  -1.445  -8.663  1.00 80.72           H
ATOM   4791 2HD  PRO A 314       7.094  -0.469  -8.797  1.00 80.72           H
ATOM   4792  N   VAL A 315       9.466  -3.389 -11.516  1.00 82.94           N
ATOM   4793  CA  VAL A 315      10.185  -4.558 -11.992  1.00 82.94           C
ATOM   4794  C   VAL A 315       9.265  -5.385 -12.892  1.00 82.94           C
ATOM   4795  O   VAL A 315       9.694  -5.892 -13.927  1.00 82.94           O
ATOM   4796  HA  VAL A 315      11.030  -4.206 -12.584  1.00 82.94           H
ATOM   4797  CB  VAL A 315      10.735  -5.353 -10.807  1.00 82.94           C
ATOM   4798  HB  VAL A 315       9.890  -5.673 -10.197  1.00 82.94           H
ATOM   4799  CG1 VAL A 315      11.473  -6.606 -11.282  1.00 82.94           C
ATOM   4800 1HG1 VAL A 315      10.786  -7.242 -11.841  1.00 82.94           H
ATOM   4801 2HG1 VAL A 315      12.304  -6.317 -11.925  1.00 82.94           H
ATOM   4802 3HG1 VAL A 315      11.853  -7.153 -10.419  1.00 82.94           H
ATOM   4803  CG2 VAL A 315      11.641  -4.481  -9.934  1.00 82.94           C
ATOM   4804 1HG2 VAL A 315      12.478  -4.118 -10.530  1.00 82.94           H
ATOM   4805 2HG2 VAL A 315      11.071  -3.634  -9.553  1.00 82.94           H
ATOM   4806 3HG2 VAL A 315      12.018  -5.071  -9.099  1.00 82.94           H
ATOM   4807  HN  VAL A 315       9.316  -3.358 -10.527  1.00 82.94           H
ATOM   4808  N   LEU A 316       8.016  -5.497 -12.464  1.00 79.14           N
ATOM   4809  CA  LEU A 316       7.037  -6.275 -13.205  1.00 79.14           C
ATOM   4810  C   LEU A 316       6.904  -5.705 -14.619  1.00 79.14           C
ATOM   4811  O   LEU A 316       6.787  -6.456 -15.586  1.00 79.14           O
ATOM   4812  HA  LEU A 316       7.418  -7.294 -13.278  1.00 79.14           H
ATOM   4813  CB  LEU A 316       5.714  -6.340 -12.440  1.00 79.14           C
ATOM   4814 1HB  LEU A 316       5.390  -5.321 -12.227  1.00 79.14           H
ATOM   4815 2HB  LEU A 316       4.962  -6.783 -13.092  1.00 79.14           H
ATOM   4816  CG  LEU A 316       5.736  -7.124 -11.127  1.00 79.14           C
ATOM   4817  HG  LEU A 316       6.516  -6.704 -10.492  1.00 79.14           H
ATOM   4818  CD1 LEU A 316       4.412  -6.972 -10.375  1.00 79.14           C
ATOM   4819 1HD1 LEU A 316       4.240  -5.919 -10.151  1.00 79.14           H
ATOM   4820 2HD1 LEU A 316       3.598  -7.349 -10.994  1.00 79.14           H
ATOM   4821 3HD1 LEU A 316       4.455  -7.539  -9.445  1.00 79.14           H
ATOM   4822  CD2 LEU A 316       6.092  -8.592 -11.370  1.00 79.14           C
ATOM   4823 1HD2 LEU A 316       5.351  -9.040 -12.032  1.00 79.14           H
ATOM   4824 2HD2 LEU A 316       7.077  -8.655 -11.831  1.00 79.14           H
ATOM   4825 3HD2 LEU A 316       6.100  -9.126 -10.420  1.00 79.14           H
ATOM   4826  HN  LEU A 316       7.670  -5.068 -11.630  1.00 79.14           H
ATOM   4827  N   TYR A 317       6.924  -4.382 -14.693  1.00 75.13           N
ATOM   4828  CA  TYR A 317       6.750  -3.702 -15.965  1.00 75.13           C
ATOM   4829  C   TYR A 317       7.935  -3.968 -16.896  1.00 75.13           C
ATOM   4830  O   TYR A 317       7.760  -4.109 -18.105  1.00 75.13           O
ATOM   4831  HA  TYR A 317       5.841  -4.083 -16.429  1.00 75.13           H
ATOM   4832  CB  TYR A 317       6.698  -2.208 -15.641  1.00 75.13           C
ATOM   4833 1HB  TYR A 317       7.656  -1.904 -15.218  1.00 75.13           H
ATOM   4834 2HB  TYR A 317       6.567  -1.649 -16.568  1.00 75.13           H
ATOM   4835  CG  TYR A 317       5.583  -1.821 -14.667  1.00 75.13           C
ATOM   4836  CD1 TYR A 317       4.459  -2.614 -14.555  1.00 75.13           C
ATOM   4837  HD1 TYR A 317       4.367  -3.517 -15.159  1.00 75.13           H
ATOM   4838  CD2 TYR A 317       5.701  -0.679 -13.902  1.00 75.13           C
ATOM   4839  HD2 TYR A 317       6.588  -0.052 -13.991  1.00 75.13           H
ATOM   4840  CE1 TYR A 317       3.410  -2.251 -13.639  1.00 75.13           C
ATOM   4841  HE1 TYR A 317       2.517  -2.868 -13.540  1.00 75.13           H
ATOM   4842  CE2 TYR A 317       4.651  -0.315 -12.986  1.00 75.13           C
ATOM   4843  HE2 TYR A 317       4.731   0.585 -12.375  1.00 75.13           H
ATOM   4844  CZ  TYR A 317       3.557  -1.119 -12.899  1.00 75.13           C
ATOM   4845  OH  TYR A 317       2.566  -0.775 -12.034  1.00 75.13           O
ATOM   4846  HH  TYR A 317       1.851  -1.474 -12.038  1.00 75.13           H
ATOM   4847  HN  TYR A 317       7.057  -3.780 -13.906  1.00 75.13           H
ATOM   4848  N   VAL A 318       9.115  -4.030 -16.297  1.00 74.28           N
ATOM   4849  CA  VAL A 318      10.330  -4.265 -17.058  1.00 74.28           C
ATOM   4850  C   VAL A 318      10.250  -5.639 -17.727  1.00 74.28           C
ATOM   4851  O   VAL A 318      10.385  -5.750 -18.944  1.00 74.28           O
ATOM   4852  HA  VAL A 318      10.386  -3.501 -17.834  1.00 74.28           H
ATOM   4853  CB  VAL A 318      11.554  -4.111 -16.153  1.00 74.28           C
ATOM   4854  HB  VAL A 318      11.417  -4.765 -15.291  1.00 74.28           H
ATOM   4855  CG1 VAL A 318      12.829  -4.548 -16.876  1.00 74.28           C
ATOM   4856 1HG1 VAL A 318      12.741  -5.594 -17.169  1.00 74.28           H
ATOM   4857 2HG1 VAL A 318      12.972  -3.932 -17.764  1.00 74.28           H
ATOM   4858 3HG1 VAL A 318      13.684  -4.428 -16.210  1.00 74.28           H
ATOM   4859  CG2 VAL A 318      11.679  -2.675 -15.639  1.00 74.28           C
ATOM   4860 1HG2 VAL A 318      11.782  -1.995 -16.484  1.00 74.28           H
ATOM   4861 2HG2 VAL A 318      10.787  -2.415 -15.069  1.00 74.28           H
ATOM   4862 3HG2 VAL A 318      12.556  -2.594 -14.998  1.00 74.28           H
ATOM   4863  HN  VAL A 318       9.248  -3.922 -15.312  1.00 74.28           H
ATOM   4864  N   PHE A 319      10.030  -6.651 -16.901  1.00 74.26           N
ATOM   4865  CA  PHE A 319      10.157  -8.026 -17.352  1.00 74.26           C
ATOM   4866  C   PHE A 319       8.957  -8.437 -18.208  1.00 74.26           C
ATOM   4867  O   PHE A 319       9.109  -9.160 -19.190  1.00 74.26           O
ATOM   4868  HA  PHE A 319      11.066  -8.087 -17.951  1.00 74.26           H
ATOM   4869  CB  PHE A 319      10.201  -8.906 -16.101  1.00 74.26           C
ATOM   4870 1HB  PHE A 319       9.440  -8.561 -15.400  1.00 74.26           H
ATOM   4871 2HB  PHE A 319       9.940  -9.927 -16.377  1.00 74.26           H
ATOM   4872  CG  PHE A 319      11.558  -8.915 -15.394  1.00 74.26           C
ATOM   4873  CD1 PHE A 319      12.647  -9.435 -16.020  1.00 74.26           C
ATOM   4874  HD1 PHE A 319      12.554  -9.845 -17.026  1.00 74.26           H
ATOM   4875  CD2 PHE A 319      11.674  -8.404 -14.139  1.00 74.26           C
ATOM   4876  HD2 PHE A 319      10.801  -7.988 -13.637  1.00 74.26           H
ATOM   4877  CE1 PHE A 319      13.906  -9.444 -15.364  1.00 74.26           C
ATOM   4878  HE1 PHE A 319      14.780  -9.861 -15.866  1.00 74.26           H
ATOM   4879  CE2 PHE A 319      12.934  -8.413 -13.483  1.00 74.26           C
ATOM   4880  HE2 PHE A 319      13.027  -8.003 -12.477  1.00 74.26           H
ATOM   4881  CZ  PHE A 319      14.023  -8.933 -14.109  1.00 74.26           C
ATOM   4882  HZ  PHE A 319      14.990  -8.940 -13.605  1.00 74.26           H
ATOM   4883  HN  PHE A 319       9.769  -6.544 -15.942  1.00 74.26           H
ATOM   4884  N   VAL A 320       7.791  -7.956 -17.803  1.00 70.54           N
ATOM   4885  CA  VAL A 320       6.542  -8.492 -18.317  1.00 70.54           C
ATOM   4886  C   VAL A 320       5.975  -7.535 -19.367  1.00 70.54           C
ATOM   4887  O   VAL A 320       5.257  -7.957 -20.273  1.00 70.54           O
ATOM   4888  HA  VAL A 320       6.765  -9.446 -18.795  1.00 70.54           H
ATOM   4889  CB  VAL A 320       5.572  -8.756 -17.163  1.00 70.54           C
ATOM   4890  HB  VAL A 320       5.145  -7.800 -16.858  1.00 70.54           H
ATOM   4891  CG1 VAL A 320       4.423  -9.662 -17.609  1.00 70.54           C
ATOM   4892 1HG1 VAL A 320       3.877  -9.183 -18.422  1.00 70.54           H
ATOM   4893 2HG1 VAL A 320       4.824 -10.615 -17.953  1.00 70.54           H
ATOM   4894 3HG1 VAL A 320       3.748  -9.834 -16.770  1.00 70.54           H
ATOM   4895  CG2 VAL A 320       6.302  -9.351 -15.957  1.00 70.54           C
ATOM   4896 1HG2 VAL A 320       6.769 -10.293 -16.244  1.00 70.54           H
ATOM   4897 2HG2 VAL A 320       7.069  -8.654 -15.617  1.00 70.54           H
ATOM   4898 3HG2 VAL A 320       5.590  -9.528 -15.152  1.00 70.54           H
ATOM   4899  HN  VAL A 320       7.691  -7.216 -17.138  1.00 70.54           H
ATOM   4900  N   GLY A 321       6.318  -6.265 -19.211  1.00 71.67           N
ATOM   4901  CA  GLY A 321       5.807  -5.237 -20.101  1.00 71.67           C
ATOM   4902  C   GLY A 321       6.654  -5.139 -21.371  1.00 71.67           C
ATOM   4903  O   GLY A 321       7.728  -4.541 -21.361  1.00 71.67           O
ATOM   4904 1HA  GLY A 321       4.773  -5.461 -20.365  1.00 71.67           H
ATOM   4905 2HA  GLY A 321       5.803  -4.275 -19.587  1.00 71.67           H
ATOM   4906  HN  GLY A 321       6.934  -5.936 -18.495  1.00 71.67           H
ATOM   4907  N   GLU A 322       6.138  -5.737 -22.436  1.00 75.66           N
ATOM   4908  CA  GLU A 322       6.770  -5.622 -23.739  1.00 75.66           C
ATOM   4909  C   GLU A 322       6.801  -4.159 -24.186  1.00 75.66           C
ATOM   4910  O   GLU A 322       7.824  -3.675 -24.667  1.00 75.66           O
ATOM   4911  HA  GLU A 322       7.788  -5.988 -23.600  1.00 75.66           H
ATOM   4912  CB  GLU A 322       6.059  -6.497 -24.773  1.00 75.66           C
ATOM   4913 1HB  GLU A 322       4.984  -6.320 -24.727  1.00 75.66           H
ATOM   4914 2HB  GLU A 322       6.484  -6.317 -25.760  1.00 75.66           H
ATOM   4915  CG  GLU A 322       6.274  -7.982 -24.475  1.00 75.66           C
ATOM   4916 1HG  GLU A 322       7.331  -8.171 -24.290  1.00 75.66           H
ATOM   4917 2HG  GLU A 322       5.738  -8.256 -23.566  1.00 75.66           H
ATOM   4918  CD  GLU A 322       5.791  -8.850 -25.638  1.00 75.66           C
ATOM   4919  OE1 GLU A 322       6.329  -9.971 -25.772  1.00 75.66           O
ATOM   4920  OE2 GLU A 322       4.896  -8.374 -26.369  1.00 75.66           O
ATOM   4921  HN  GLU A 322       5.305  -6.290 -22.417  1.00 75.66           H
ATOM   4922  N   ARG A 323       5.667  -3.496 -24.012  1.00 76.28           N
ATOM   4923  CA  ARG A 323       5.549  -2.101 -24.399  1.00 76.28           C
ATOM   4924  C   ARG A 323       6.572  -1.252 -23.642  1.00 76.28           C
ATOM   4925  O   ARG A 323       7.236  -0.401 -24.232  1.00 76.28           O
ATOM   4926  HA  ARG A 323       5.748  -2.091 -25.471  1.00 76.28           H
ATOM   4927  CB  ARG A 323       4.144  -1.567 -24.116  1.00 76.28           C
ATOM   4928 1HB  ARG A 323       3.572  -2.314 -23.565  1.00 76.28           H
ATOM   4929 2HB  ARG A 323       4.207  -0.684 -23.481  1.00 76.28           H
ATOM   4930  CG  ARG A 323       3.417  -1.217 -25.416  1.00 76.28           C
ATOM   4931 1HG  ARG A 323       4.029  -0.535 -26.006  1.00 76.28           H
ATOM   4932 2HG  ARG A 323       3.278  -2.118 -26.013  1.00 76.28           H
ATOM   4933  CD  ARG A 323       2.059  -0.574 -25.129  1.00 76.28           C
ATOM   4934 1HD  ARG A 323       1.484  -1.205 -24.452  1.00 76.28           H
ATOM   4935 2HD  ARG A 323       2.200   0.384 -24.629  1.00 76.28           H
ATOM   4936  NE  ARG A 323       1.314  -0.379 -26.393  1.00 76.28           N
ATOM   4937  HE  ARG A 323       1.770  -0.626 -27.248  1.00 76.28           H
ATOM   4938  CZ  ARG A 323       0.068   0.108 -26.463  1.00 76.28           C
ATOM   4939  NH1 ARG A 323      -0.590   0.455 -25.349  1.00 76.28           N
ATOM   4940 1HH1 ARG A 323      -0.151   0.352 -24.456  1.00 76.28           H
ATOM   4941 2HH1 ARG A 323      -1.520   0.818 -25.410  1.00 76.28           H
ATOM   4942  NH2 ARG A 323      -0.511   0.242 -27.664  1.00 76.28           N
ATOM   4943 1HH2 ARG A 323      -1.440   0.604 -27.734  1.00 76.28           H
ATOM   4944 2HH2 ARG A 323      -0.013  -0.020 -28.491  1.00 76.28           H
ATOM   4945  HN  ARG A 323       4.841  -3.896 -23.616  1.00 76.28           H
ATOM   4946  N   PHE A 324       6.667  -1.512 -22.346  1.00 78.07           N
ATOM   4947  CA  PHE A 324       7.526  -0.719 -21.484  1.00 78.07           C
ATOM   4948  C   PHE A 324       8.995  -0.869 -21.886  1.00 78.07           C
ATOM   4949  O   PHE A 324       9.739   0.110 -21.909  1.00 78.07           O
ATOM   4950  HA  PHE A 324       7.225   0.323 -21.598  1.00 78.07           H
ATOM   4951  CB  PHE A 324       7.342  -1.248 -20.060  1.00 78.07           C
ATOM   4952 1HB  PHE A 324       6.276  -1.304 -19.839  1.00 78.07           H
ATOM   4953 2HB  PHE A 324       7.732  -2.264 -20.008  1.00 78.07           H
ATOM   4954  CG  PHE A 324       8.027  -0.398 -18.988  1.00 78.07           C
ATOM   4955  CD1 PHE A 324       9.265  -0.738 -18.539  1.00 78.07           C
ATOM   4956  HD1 PHE A 324       9.770  -1.615 -18.944  1.00 78.07           H
ATOM   4957  CD2 PHE A 324       7.397   0.696 -18.483  1.00 78.07           C
ATOM   4958  HD2 PHE A 324       6.405   0.969 -18.842  1.00 78.07           H
ATOM   4959  CE1 PHE A 324       9.900   0.050 -17.544  1.00 78.07           C
ATOM   4960  HE1 PHE A 324      10.893  -0.222 -17.184  1.00 78.07           H
ATOM   4961  CE2 PHE A 324       8.033   1.485 -17.487  1.00 78.07           C
ATOM   4962  HE2 PHE A 324       7.528   2.362 -17.083  1.00 78.07           H
ATOM   4963  CZ  PHE A 324       9.271   1.145 -17.039  1.00 78.07           C
ATOM   4964  HZ  PHE A 324       9.759   1.750 -16.275  1.00 78.07           H
ATOM   4965  HN  PHE A 324       6.171  -2.249 -21.886  1.00 78.07           H
ATOM   4966  N   ARG A 325       9.368  -2.103 -22.192  1.00 80.90           N
ATOM   4967  CA  ARG A 325      10.725  -2.388 -22.626  1.00 80.90           C
ATOM   4968  C   ARG A 325      11.053  -1.600 -23.895  1.00 80.90           C
ATOM   4969  O   ARG A 325      12.146  -1.051 -24.024  1.00 80.90           O
ATOM   4970  HA  ARG A 325      11.356  -2.072 -21.794  1.00 80.90           H
ATOM   4971  CB  ARG A 325      10.914  -3.882 -22.897  1.00 80.90           C
ATOM   4972 1HB  ARG A 325      10.018  -4.286 -23.367  1.00 80.90           H
ATOM   4973 2HB  ARG A 325      11.735  -4.026 -23.600  1.00 80.90           H
ATOM   4974  CG  ARG A 325      11.205  -4.642 -21.602  1.00 80.90           C
ATOM   4975 1HG  ARG A 325      12.072  -4.205 -21.106  1.00 80.90           H
ATOM   4976 2HG  ARG A 325      10.362  -4.540 -20.919  1.00 80.90           H
ATOM   4977  CD  ARG A 325      11.465  -6.124 -21.882  1.00 80.90           C
ATOM   4978 1HD  ARG A 325      12.055  -6.232 -22.792  1.00 80.90           H
ATOM   4979 2HD  ARG A 325      12.047  -6.559 -21.070  1.00 80.90           H
ATOM   4980  NE  ARG A 325      10.180  -6.844 -22.026  1.00 80.90           N
ATOM   4981  HE  ARG A 325       9.338  -6.346 -21.819  1.00 80.90           H
ATOM   4982  CZ  ARG A 325      10.074  -8.122 -22.416  1.00 80.90           C
ATOM   4983  NH1 ARG A 325      11.170  -8.837 -22.706  1.00 80.90           N
ATOM   4984 1HH1 ARG A 325      12.075  -8.417 -22.633  1.00 80.90           H
ATOM   4985 2HH1 ARG A 325      11.082  -9.790 -22.997  1.00 80.90           H
ATOM   4986  NH2 ARG A 325       8.857  -8.673 -22.511  1.00 80.90           N
ATOM   4987 1HH2 ARG A 325       8.761  -9.626 -22.801  1.00 80.90           H
ATOM   4988 2HH2 ARG A 325       8.045  -8.133 -22.292  1.00 80.90           H
ATOM   4989  HN  ARG A 325       8.763  -2.897 -22.148  1.00 80.90           H
ATOM   4990  N   ARG A 326      10.087  -1.570 -24.801  1.00 81.79           N
ATOM   4991  CA  ARG A 326      10.249  -0.836 -26.045  1.00 81.79           C
ATOM   4992  C   ARG A 326      10.416   0.658 -25.761  1.00 81.79           C
ATOM   4993  O   ARG A 326      11.284   1.310 -26.339  1.00 81.79           O
ATOM   4994  HA  ARG A 326      11.148  -1.252 -26.499  1.00 81.79           H
ATOM   4995  CB  ARG A 326       9.046  -1.042 -26.967  1.00 81.79           C
ATOM   4996 1HB  ARG A 326       8.123  -0.925 -26.398  1.00 81.79           H
ATOM   4997 2HB  ARG A 326       9.041  -0.275 -27.741  1.00 81.79           H
ATOM   4998  CG  ARG A 326       9.081  -2.428 -27.614  1.00 81.79           C
ATOM   4999 1HG  ARG A 326      10.005  -2.545 -28.180  1.00 81.79           H
ATOM   5000 2HG  ARG A 326       9.082  -3.194 -26.839  1.00 81.79           H
ATOM   5001  CD  ARG A 326       7.880  -2.631 -28.539  1.00 81.79           C
ATOM   5002 1HD  ARG A 326       6.968  -2.301 -28.043  1.00 81.79           H
ATOM   5003 2HD  ARG A 326       7.994  -2.022 -29.436  1.00 81.79           H
ATOM   5004  NE  ARG A 326       7.764  -4.059 -28.911  1.00 81.79           N
ATOM   5005  HE  ARG A 326       7.839  -4.741 -28.183  1.00 81.79           H
ATOM   5006  CZ  ARG A 326       7.566  -4.496 -30.162  1.00 81.79           C
ATOM   5007  NH1 ARG A 326       7.459  -3.627 -31.177  1.00 81.79           N
ATOM   5008 1HH1 ARG A 326       7.527  -2.645 -31.003  1.00 81.79           H
ATOM   5009 2HH1 ARG A 326       7.311  -3.962 -32.108  1.00 81.79           H
ATOM   5010  NH2 ARG A 326       7.477  -5.815 -30.384  1.00 81.79           N
ATOM   5011 1HH2 ARG A 326       7.329  -6.157 -31.312  1.00 81.79           H
ATOM   5012 2HH2 ARG A 326       7.558  -6.456 -29.621  1.00 81.79           H
ATOM   5013  HN  ARG A 326       9.208  -2.034 -24.696  1.00 81.79           H
ATOM   5014  N   ASP A 327       9.571   1.157 -24.871  1.00 82.35           N
ATOM   5015  CA  ASP A 327       9.571   2.575 -24.551  1.00 82.35           C
ATOM   5016  C   ASP A 327      10.878   2.933 -23.842  1.00 82.35           C
ATOM   5017  O   ASP A 327      11.465   3.981 -24.106  1.00 82.35           O
ATOM   5018  HA  ASP A 327       9.463   3.084 -25.509  1.00 82.35           H
ATOM   5019  CB  ASP A 327       8.413   2.929 -23.616  1.00 82.35           C
ATOM   5020 1HB  ASP A 327       8.469   2.319 -22.715  1.00 82.35           H
ATOM   5021 2HB  ASP A 327       8.499   3.969 -23.303  1.00 82.35           H
ATOM   5022  CG  ASP A 327       7.065   2.707 -24.305  1.00 82.35           C
ATOM   5023  OD1 ASP A 327       7.036   2.830 -25.549  1.00 82.35           O
ATOM   5024  OD2 ASP A 327       6.094   2.420 -23.572  1.00 82.35           O
ATOM   5025  HN  ASP A 327       8.896   0.612 -24.374  1.00 82.35           H
ATOM   5026  N   LEU A 328      11.296   2.042 -22.954  1.00 83.46           N
ATOM   5027  CA  LEU A 328      12.508   2.264 -22.185  1.00 83.46           C
ATOM   5028  C   LEU A 328      13.690   2.437 -23.142  1.00 83.46           C
ATOM   5029  O   LEU A 328      14.452   3.395 -23.025  1.00 83.46           O
ATOM   5030  HA  LEU A 328      12.377   3.191 -21.628  1.00 83.46           H
ATOM   5031  CB  LEU A 328      12.706   1.144 -21.161  1.00 83.46           C
ATOM   5032 1HB  LEU A 328      11.857   1.151 -20.477  1.00 83.46           H
ATOM   5033 2HB  LEU A 328      12.683   0.190 -21.687  1.00 83.46           H
ATOM   5034  CG  LEU A 328      13.992   1.209 -20.335  1.00 83.46           C
ATOM   5035  HG  LEU A 328      14.836   1.273 -21.022  1.00 83.46           H
ATOM   5036  CD1 LEU A 328      14.021   2.467 -19.465  1.00 83.46           C
ATOM   5037 1HD1 LEU A 328      13.969   3.351 -20.101  1.00 83.46           H
ATOM   5038 2HD1 LEU A 328      13.169   2.459 -18.785  1.00 83.46           H
ATOM   5039 3HD1 LEU A 328      14.946   2.489 -18.888  1.00 83.46           H
ATOM   5040  CD2 LEU A 328      14.178  -0.064 -19.508  1.00 83.46           C
ATOM   5041 1HD2 LEU A 328      13.333  -0.184 -18.830  1.00 83.46           H
ATOM   5042 2HD2 LEU A 328      14.234  -0.925 -20.175  1.00 83.46           H
ATOM   5043 3HD2 LEU A 328      15.099   0.008 -18.931  1.00 83.46           H
ATOM   5044  HN  LEU A 328      10.822   1.184 -22.758  1.00 83.46           H
ATOM   5045  N   VAL A 329      13.804   1.495 -24.067  1.00 83.06           N
ATOM   5046  CA  VAL A 329      14.923   1.488 -24.993  1.00 83.06           C
ATOM   5047  C   VAL A 329      14.869   2.746 -25.862  1.00 83.06           C
ATOM   5048  O   VAL A 329      15.906   3.303 -26.219  1.00 83.06           O
ATOM   5049  HA  VAL A 329      15.839   1.509 -24.403  1.00 83.06           H
ATOM   5050  CB  VAL A 329      14.917   0.195 -25.812  1.00 83.06           C
ATOM   5051  HB  VAL A 329      13.941   0.106 -26.290  1.00 83.06           H
ATOM   5052  CG1 VAL A 329      15.978   0.238 -26.913  1.00 83.06           C
ATOM   5053 1HG1 VAL A 329      15.774   1.075 -27.581  1.00 83.06           H
ATOM   5054 2HG1 VAL A 329      16.963   0.362 -26.464  1.00 83.06           H
ATOM   5055 3HG1 VAL A 329      15.951  -0.693 -27.480  1.00 83.06           H
ATOM   5056  CG2 VAL A 329      15.112  -1.026 -24.910  1.00 83.06           C
ATOM   5057 1HG2 VAL A 329      16.067  -0.945 -24.391  1.00 83.06           H
ATOM   5058 2HG2 VAL A 329      14.304  -1.071 -24.179  1.00 83.06           H
ATOM   5059 3HG2 VAL A 329      15.103  -1.931 -25.517  1.00 83.06           H
ATOM   5060  HN  VAL A 329      13.150   0.748 -24.189  1.00 83.06           H
ATOM   5061  N   LYS A 330      13.649   3.156 -26.178  1.00 82.24           N
[truncated: 117,320 more chars]
