# Supplementary material for: Noncanonical roles of chemokine regions in CCR9 activation revealed by structural modeling and mutational mapping
Source: Nat Commun. 2025 Aug 18;16:7695. doi: 10.1038/s41467-025-62321-9 (PMC12361432; doi:10.1038/s41467-025-62321-9)
Supplement: Supplementary file 4 — Supplementary Data 2 [file 41467_2025_62321_MOESM4_ESM.zip › CCR9_CCL25_rnk199.pdb]

SSBOND   1 CYS A   38    CYS A  289 
SSBOND   2 CYS A  119    CYS A  198 
SSBOND   3 CYS B    7    CYS B   35 
SSBOND   4 CYS B    8    CYS B   52 
ATOM      1  N   GLU A  20      -1.741  -3.700  60.901  1.00 47.34           N
ATOM      2  CA  GLU A  20      -2.033  -3.485  59.494  1.00 47.34           C
ATOM      3  C   GLU A  20      -0.786  -3.751  58.647  1.00 47.34           C
ATOM      4  O   GLU A  20      -0.892  -4.077  57.466  1.00 47.34           O
ATOM      5  HA  GLU A  20      -2.810  -4.208  59.246  1.00 47.34           H
ATOM      6  CB  GLU A  20      -2.567  -2.071  59.254  1.00 47.34           C
ATOM      7 1HB  GLU A  20      -2.150  -1.391  59.996  1.00 47.34           H
ATOM      8 2HB  GLU A  20      -2.359  -1.769  58.228  1.00 47.34           H
ATOM      9  CG  GLU A  20      -4.087  -2.025  59.418  1.00 47.34           C
ATOM     10 1HG  GLU A  20      -4.530  -2.928  58.998  1.00 47.34           H
ATOM     11 2HG  GLU A  20      -4.342  -2.007  60.477  1.00 47.34           H
ATOM     12  CD  GLU A  20      -4.675  -0.793  58.725  1.00 47.34           C
ATOM     13  OE1 GLU A  20      -5.921  -0.732  58.639  1.00 47.34           O
ATOM     14  OE2 GLU A  20      -3.866   0.058  58.298  1.00 47.34           O
ATOM     15  HN  GLU A  20      -0.794  -3.949  61.103  1.00 47.34           H
ATOM     16  N   SER A  21       0.366  -3.603  59.284  1.00 51.89           N
ATOM     17  CA  SER A  21       1.631  -3.779  58.593  1.00 51.89           C
ATOM     18  C   SER A  21       1.802  -5.242  58.178  1.00 51.89           C
ATOM     19  O   SER A  21       2.217  -5.528  57.056  1.00 51.89           O
ATOM     20  HA  SER A  21       1.572  -3.136  57.714  1.00 51.89           H
ATOM     21  CB  SER A  21       2.804  -3.336  59.470  1.00 51.89           C
ATOM     22 1HB  SER A  21       3.694  -3.215  58.851  1.00 51.89           H
ATOM     23 2HB  SER A  21       2.584  -2.361  59.905  1.00 51.89           H
ATOM     24  OG  SER A  21       3.075  -4.270  60.511  1.00 51.89           O
ATOM     25  HG  SER A  21       3.862  -3.965  61.048  1.00 51.89           H
ATOM     26  HN  SER A  21       0.443  -3.367  60.253  1.00 51.89           H
ATOM     27  N   THR A  22       1.473  -6.129  59.105  1.00 51.67           N
ATOM     28  CA  THR A  22       1.711  -7.548  58.901  1.00 51.67           C
ATOM     29  C   THR A  22       0.805  -8.086  57.792  1.00 51.67           C
ATOM     30  O   THR A  22       1.285  -8.674  56.824  1.00 51.67           O
ATOM     31  HA  THR A  22       2.739  -7.679  58.566  1.00 51.67           H
ATOM     32  CB  THR A  22       1.515  -8.258  60.243  1.00 51.67           C
ATOM     33  HB  THR A  22       0.459  -8.313  60.504  1.00 51.67           H
ATOM     34  OG1 THR A  22       2.335  -7.522  61.147  1.00 51.67           O
ATOM     35  HG1 THR A  22       2.105  -7.762  62.090  1.00 51.67           H
ATOM     36  CG2 THR A  22       2.117  -9.664  60.254  1.00 51.67           C
ATOM     37 1HG2 THR A  22       3.188  -9.603  60.059  1.00 51.67           H
ATOM     38 2HG2 THR A  22       1.642 -10.269  59.482  1.00 51.67           H
ATOM     39 3HG2 THR A  22       1.951 -10.123  61.228  1.00 51.67           H
ATOM     40  HN  THR A  22       1.052  -5.893  59.981  1.00 51.67           H
ATOM     41  N   SER A  23      -0.490  -7.865  57.969  1.00 53.28           N
ATOM     42  CA  SER A  23      -1.467  -8.326  56.998  1.00 53.28           C
ATOM     43  C   SER A  23      -1.215  -7.658  55.644  1.00 53.28           C
ATOM     44  O   SER A  23      -1.347  -8.295  54.600  1.00 53.28           O
ATOM     45  HA  SER A  23      -1.318  -9.403  56.927  1.00 53.28           H
ATOM     46  CB  SER A  23      -2.893  -8.039  57.473  1.00 53.28           C
ATOM     47 1HB  SER A  23      -3.601  -8.369  56.713  1.00 53.28           H
ATOM     48 2HB  SER A  23      -3.098  -8.618  58.373  1.00 53.28           H
ATOM     49  OG  SER A  23      -3.098  -6.655  57.742  1.00 53.28           O
ATOM     50  HG  SER A  23      -4.043  -6.498  58.028  1.00 53.28           H
ATOM     51  HN  SER A  23      -0.872  -7.382  58.757  1.00 53.28           H
ATOM     52  N   SER A  24      -0.856  -6.384  55.706  1.00 58.93           N
ATOM     53  CA  SER A  24      -0.571  -5.628  54.499  1.00 58.93           C
ATOM     54  C   SER A  24       0.660  -6.205  53.798  1.00 58.93           C
ATOM     55  O   SER A  24       0.795  -6.094  52.580  1.00 58.93           O
ATOM     56  HA  SER A  24      -1.456  -5.739  53.873  1.00 58.93           H
ATOM     57  CB  SER A  24      -0.355  -4.146  54.816  1.00 58.93           C
ATOM     58 1HB  SER A  24      -0.437  -3.564  53.898  1.00 58.93           H
ATOM     59 2HB  SER A  24      -1.143  -3.800  55.485  1.00 58.93           H
ATOM     60  OG  SER A  24       0.916  -3.909  55.416  1.00 58.93           O
ATOM     61  HG  SER A  24       1.188  -4.699  55.965  1.00 58.93           H
ATOM     62  HN  SER A  24      -0.760  -5.871  56.559  1.00 58.93           H
ATOM     63  N   MET A  25       1.527  -6.811  54.597  1.00 59.79           N
ATOM     64  CA  MET A  25       2.719  -7.448  54.062  1.00 59.79           C
ATOM     65  C   MET A  25       2.380  -8.796  53.423  1.00 59.79           C
ATOM     66  O   MET A  25       2.841  -9.099  52.324  1.00 59.79           O
ATOM     67  HA  MET A  25       3.101  -6.764  53.304  1.00 59.79           H
ATOM     68  CB  MET A  25       3.734  -7.657  55.187  1.00 59.79           C
ATOM     69 1HB  MET A  25       3.760  -6.775  55.827  1.00 59.79           H
ATOM     70 2HB  MET A  25       3.423  -8.494  55.811  1.00 59.79           H
ATOM     71  CG  MET A  25       5.131  -7.925  54.622  1.00 59.79           C
ATOM     72 1HG  MET A  25       5.791  -8.278  55.414  1.00 59.79           H
ATOM     73 2HG  MET A  25       5.083  -8.714  53.871  1.00 59.79           H
ATOM     74  SD  MET A  25       5.793  -6.434  53.898  1.00 59.79           S
ATOM     75  CE  MET A  25       7.468  -6.509  54.510  1.00 59.79           C
ATOM     76 1HE  MET A  25       7.457  -6.505  55.600  1.00 59.79           H
ATOM     77 2HE  MET A  25       7.944  -7.423  54.155  1.00 59.79           H
ATOM     78 3HE  MET A  25       8.026  -5.645  54.149  1.00 59.79           H
ATOM     79  HN  MET A  25       1.426  -6.870  55.590  1.00 59.79           H
ATOM     80  N   GLU A  26       1.576  -9.569  54.139  1.00 59.49           N
ATOM     81  CA  GLU A  26       1.151 -10.867  53.644  1.00 59.49           C
ATOM     82  C   GLU A  26       0.367 -10.707  52.340  1.00 59.49           C
ATOM     83  O   GLU A  26       0.613 -11.424  51.371  1.00 59.49           O
ATOM     84  HA  GLU A  26       2.070 -11.422  53.457  1.00 59.49           H
ATOM     85  CB  GLU A  26       0.322 -11.609  54.694  1.00 59.49           C
ATOM     86 1HB  GLU A  26      -0.396 -10.925  55.146  1.00 59.49           H
ATOM     87 2HB  GLU A  26      -0.143 -12.486  54.243  1.00 59.49           H
ATOM     88  CG  GLU A  26       1.210 -12.128  55.827  1.00 59.49           C
ATOM     89 1HG  GLU A  26       1.987 -12.774  55.419  1.00 59.49           H
ATOM     90 2HG  GLU A  26       1.713 -11.291  56.312  1.00 59.49           H
ATOM     91  CD  GLU A  26       0.387 -12.901  56.859  1.00 59.49           C
ATOM     92  OE1 GLU A  26       1.000 -13.724  57.573  1.00 59.49           O
ATOM     93  OE2 GLU A  26      -0.837 -12.652  56.911  1.00 59.49           O
ATOM     94  HN  GLU A  26       1.218  -9.322  55.039  1.00 59.49           H
ATOM     95  N   ASP A  27      -0.562  -9.762  52.357  1.00 58.99           N
ATOM     96  CA  ASP A  27      -1.383  -9.499  51.188  1.00 58.99           C
ATOM     97  C   ASP A  27      -0.478  -9.200  49.991  1.00 58.99           C
ATOM     98  O   ASP A  27      -0.761  -9.627  48.872  1.00 58.99           O
ATOM     99  HA  ASP A  27      -1.978 -10.401  51.046  1.00 58.99           H
ATOM    100  CB  ASP A  27      -2.287  -8.284  51.411  1.00 58.99           C
ATOM    101 1HB  ASP A  27      -1.725  -7.497  51.914  1.00 58.99           H
ATOM    102 2HB  ASP A  27      -2.607  -7.883  50.450  1.00 58.99           H
ATOM    103  CG  ASP A  27      -3.512  -8.659  52.248  1.00 58.99           C
ATOM    104  OD1 ASP A  27      -3.743  -9.878  52.401  1.00 58.99           O
ATOM    105  OD2 ASP A  27      -4.189  -7.718  52.715  1.00 58.99           O
ATOM    106  HN  ASP A  27      -0.757  -9.184  53.149  1.00 58.99           H
ATOM    107  N   TYR A  28       0.593  -8.470  50.267  1.00 62.12           N
ATOM    108  CA  TYR A  28       1.531  -8.094  49.224  1.00 62.12           C
ATOM    109  C   TYR A  28       2.333  -9.305  48.744  1.00 62.12           C
ATOM    110  O   TYR A  28       2.680  -9.398  47.567  1.00 62.12           O
ATOM    111  HA  TYR A  28       0.960  -7.691  48.387  1.00 62.12           H
ATOM    112  CB  TYR A  28       2.488  -7.084  49.861  1.00 62.12           C
ATOM    113 1HB  TYR A  28       1.904  -6.297  50.338  1.00 62.12           H
ATOM    114 2HB  TYR A  28       3.054  -7.582  50.648  1.00 62.12           H
ATOM    115  CG  TYR A  28       3.467  -6.446  48.874  1.00 62.12           C
ATOM    116  CD1 TYR A  28       4.709  -7.013  48.669  1.00 62.12           C
ATOM    117  HD1 TYR A  28       4.991  -7.915  49.211  1.00 62.12           H
ATOM    118  CD2 TYR A  28       3.109  -5.303  48.188  1.00 62.12           C
ATOM    119  HD2 TYR A  28       2.129  -4.855  48.350  1.00 62.12           H
ATOM    120  CE1 TYR A  28       5.630  -6.412  47.740  1.00 62.12           C
ATOM    121  HE1 TYR A  28       6.614  -6.850  47.569  1.00 62.12           H
ATOM    122  CE2 TYR A  28       4.031  -4.702  47.259  1.00 62.12           C
ATOM    123  HE2 TYR A  28       3.761  -3.800  46.711  1.00 62.12           H
ATOM    124  CZ  TYR A  28       5.246  -5.286  47.081  1.00 62.12           C
ATOM    125  OH  TYR A  28       6.116  -4.719  46.204  1.00 62.12           O
ATOM    126  HH  TYR A  28       6.659  -5.428  45.754  1.00 62.12           H
ATOM    127  HN  TYR A  28       0.823  -8.138  51.182  1.00 62.12           H
ATOM    128  N   VAL A  29       2.604 -10.204  49.679  1.00 59.62           N
ATOM    129  CA  VAL A  29       3.379 -11.394  49.372  1.00 59.62           C
ATOM    130  C   VAL A  29       2.510 -12.373  48.581  1.00 59.62           C
ATOM    131  O   VAL A  29       2.987 -13.018  47.649  1.00 59.62           O
ATOM    132  HA  VAL A  29       4.219 -11.087  48.749  1.00 59.62           H
ATOM    133  CB  VAL A  29       3.941 -11.999  50.660  1.00 59.62           C
ATOM    134  HB  VAL A  29       3.117 -12.464  51.200  1.00 59.62           H
ATOM    135  CG1 VAL A  29       4.974 -13.085  50.351  1.00 59.62           C
ATOM    136 1HG1 VAL A  29       4.504 -13.877  49.768  1.00 59.62           H
ATOM    137 2HG1 VAL A  29       5.796 -12.653  49.780  1.00 59.62           H
ATOM    138 3HG1 VAL A  29       5.357 -13.498  51.284  1.00 59.62           H
ATOM    139  CG2 VAL A  29       4.539 -10.915  51.560  1.00 59.62           C
ATOM    140 1HG2 VAL A  29       5.346 -10.407  51.031  1.00 59.62           H
ATOM    141 2HG2 VAL A  29       3.765 -10.193  51.822  1.00 59.62           H
ATOM    142 3HG2 VAL A  29       4.931 -11.372  52.468  1.00 59.62           H
ATOM    143  HN  VAL A  29       2.304 -10.128  50.630  1.00 59.62           H
ATOM    144  N   ASN A  30       1.250 -12.454  48.983  1.00 61.87           N
ATOM    145  CA  ASN A  30       0.353 -13.458  48.436  1.00 61.87           C
ATOM    146  C   ASN A  30      -0.232 -12.949  47.117  1.00 61.87           C
ATOM    147  O   ASN A  30      -0.829 -13.715  46.362  1.00 61.87           O
ATOM    148  HA  ASN A  30       0.967 -14.349  48.303  1.00 61.87           H
ATOM    149  CB  ASN A  30      -0.809 -13.738  49.391  1.00 61.87           C
ATOM    150 1HB  ASN A  30      -1.209 -12.797  49.768  1.00 61.87           H
ATOM    151 2HB  ASN A  30      -1.615 -14.235  48.853  1.00 61.87           H
ATOM    152  CG  ASN A  30      -0.356 -14.611  50.563  1.00 61.87           C
ATOM    153  OD1 ASN A  30       0.651 -15.297  50.508  1.00 61.87           O
ATOM    154  ND2 ASN A  30      -1.155 -14.547  51.625  1.00 61.87           N
ATOM    155 1HD2 ASN A  30      -1.967 -13.964  51.606  1.00 61.87           H
ATOM    156 2HD2 ASN A  30      -0.943 -15.083  52.443  1.00 61.87           H
ATOM    157  HN  ASN A  30       0.841 -11.850  49.667  1.00 61.87           H
ATOM    158  N   PHE A  31      -0.039 -11.660  46.879  1.00 65.63           N
ATOM    159  CA  PHE A  31      -0.490 -11.052  45.639  1.00 65.63           C
ATOM    160  C   PHE A  31       0.207 -11.683  44.433  1.00 65.63           C
ATOM    161  O   PHE A  31       1.430 -11.618  44.314  1.00 65.63           O
ATOM    162  HA  PHE A  31      -1.564 -11.224  45.567  1.00 65.63           H
ATOM    163  CB  PHE A  31      -0.121  -9.568  45.708  1.00 65.63           C
ATOM    164 1HB  PHE A  31      -0.505  -9.152  46.639  1.00 65.63           H
ATOM    165 2HB  PHE A  31       0.964  -9.476  45.741  1.00 65.63           H
ATOM    166  CG  PHE A  31      -0.654  -8.740  44.537  1.00 65.63           C
ATOM    167  CD1 PHE A  31       0.165  -8.427  43.497  1.00 65.63           C
ATOM    168  HD1 PHE A  31       1.200  -8.767  43.498  1.00 65.63           H
ATOM    169  CD2 PHE A  31      -1.946  -8.316  44.537  1.00 65.63           C
ATOM    170  HD2 PHE A  31      -2.602  -8.566  45.370  1.00 65.63           H
ATOM    171  CE1 PHE A  31      -0.330  -7.658  42.411  1.00 65.63           C
ATOM    172  HE1 PHE A  31       0.327  -7.407  41.577  1.00 65.63           H
ATOM    173  CE2 PHE A  31      -2.441  -7.546  43.450  1.00 65.63           C
ATOM    174  HE2 PHE A  31      -3.476  -7.206  43.450  1.00 65.63           H
ATOM    175  CZ  PHE A  31      -1.622  -7.234  42.410  1.00 65.63           C
ATOM    176  HZ  PHE A  31      -2.001  -6.643  41.576  1.00 65.63           H
ATOM    177  HN  PHE A  31       0.416 -11.036  47.515  1.00 65.63           H
ATOM    178  N   ASN A  32      -0.600 -12.280  43.568  1.00 64.99           N
ATOM    179  CA  ASN A  32      -0.075 -12.924  42.376  1.00 64.99           C
ATOM    180  C   ASN A  32       0.266 -11.858  41.333  1.00 64.99           C
ATOM    181  O   ASN A  32      -0.591 -11.453  40.550  1.00 64.99           O
ATOM    182  HA  ASN A  32       0.803 -13.476  42.712  1.00 64.99           H
ATOM    183  CB  ASN A  32      -1.108 -13.872  41.762  1.00 64.99           C
ATOM    184 1HB  ASN A  32      -1.584 -14.456  42.550  1.00 64.99           H
ATOM    185 2HB  ASN A  32      -1.894 -13.294  41.276  1.00 64.99           H
ATOM    186  CG  ASN A  32      -0.455 -14.811  40.746  1.00 64.99           C
ATOM    187  OD1 ASN A  32       0.721 -14.711  40.436  1.00 64.99           O
ATOM    188  ND2 ASN A  32      -1.281 -15.727  40.247  1.00 64.99           N
ATOM    189 1HD2 ASN A  32      -2.235 -15.754  40.544  1.00 64.99           H
ATOM    190 2HD2 ASN A  32      -0.947 -16.387  39.575  1.00 64.99           H
ATOM    191  HN  ASN A  32      -1.594 -12.327  43.671  1.00 64.99           H
ATOM    192  N   PHE A  33       1.521 -11.433  41.357  1.00 67.06           N
ATOM    193  CA  PHE A  33       2.020 -10.516  40.347  1.00 67.06           C
ATOM    194  C   PHE A  33       2.215 -11.229  39.007  1.00 67.06           C
ATOM    195  O   PHE A  33       3.330 -11.296  38.493  1.00 67.06           O
ATOM    196  HA  PHE A  33       1.277  -9.726  40.232  1.00 67.06           H
ATOM    197  CB  PHE A  33       3.374 -10.002  40.840  1.00 67.06           C
ATOM    198 1HB  PHE A  33       4.028 -10.853  41.028  1.00 67.06           H
ATOM    199 2HB  PHE A  33       3.838  -9.413  40.048  1.00 67.06           H
ATOM    200  CG  PHE A  33       3.293  -9.150  42.108  1.00 67.06           C
ATOM    201  CD1 PHE A  33       3.066  -7.812  42.014  1.00 67.06           C
ATOM    202  HD1 PHE A  33       2.942  -7.347  41.036  1.00 67.06           H
ATOM    203  CD2 PHE A  33       3.448  -9.730  43.328  1.00 67.06           C
ATOM    204  HD2 PHE A  33       3.630 -10.802  43.403  1.00 67.06           H
ATOM    205  CE1 PHE A  33       2.990  -7.021  43.191  1.00 67.06           C
ATOM    206  HE1 PHE A  33       2.808  -5.949  43.117  1.00 67.06           H
ATOM    207  CE2 PHE A  33       3.372  -8.939  44.505  1.00 67.06           C
ATOM    208  HE2 PHE A  33       3.496  -9.404  45.483  1.00 67.06           H
ATOM    209  CZ  PHE A  33       3.145  -7.601  44.412  1.00 67.06           C
ATOM    210  HZ  PHE A  33       3.087  -6.994  45.315  1.00 67.06           H
ATOM    211  HN  PHE A  33       2.190 -11.705  42.049  1.00 67.06           H
ATOM    212  N   THR A  34       1.113 -11.742  38.481  1.00 71.91           N
ATOM    213  CA  THR A  34       1.071 -12.156  37.088  1.00 71.91           C
ATOM    214  C   THR A  34       1.488 -11.000  36.176  1.00 71.91           C
ATOM    215  O   THR A  34       0.944  -9.902  36.272  1.00 71.91           O
ATOM    216  HA  THR A  34       1.798 -12.955  36.945  1.00 71.91           H
ATOM    217  CB  THR A  34      -0.334 -12.685  36.795  1.00 71.91           C
ATOM    218  HB  THR A  34      -1.054 -11.869  36.742  1.00 71.91           H
ATOM    219  OG1 THR A  34      -0.565 -13.645  37.822  1.00 71.91           O
ATOM    220  HG1 THR A  34       0.194 -14.294  37.861  1.00 71.91           H
ATOM    221  CG2 THR A  34      -0.393 -13.502  35.502  1.00 71.91           C
ATOM    222 1HG2 THR A  34       0.278 -14.357  35.581  1.00 71.91           H
ATOM    223 2HG2 THR A  34      -0.088 -12.877  34.663  1.00 71.91           H
ATOM    224 3HG2 THR A  34      -1.412 -13.854  35.341  1.00 71.91           H
ATOM    225  HN  THR A  34       0.261 -11.876  38.987  1.00 71.91           H
ATOM    226  N   ASP A  35       2.450 -11.289  35.312  1.00 81.01           N
ATOM    227  CA  ASP A  35       3.132 -10.239  34.574  1.00 81.01           C
ATOM    228  C   ASP A  35       2.264  -9.807  33.391  1.00 81.01           C
ATOM    229  O   ASP A  35       2.529 -10.187  32.251  1.00 81.01           O
ATOM    230  HA  ASP A  35       3.285  -9.435  35.294  1.00 81.01           H
ATOM    231  CB  ASP A  35       4.471 -10.734  34.023  1.00 81.01           C
ATOM    232 1HB  ASP A  35       4.834 -11.564  34.629  1.00 81.01           H
ATOM    233 2HB  ASP A  35       4.333 -11.116  33.011  1.00 81.01           H
ATOM    234  CG  ASP A  35       5.509  -9.610  34.012  1.00 81.01           C
ATOM    235  OD1 ASP A  35       5.167  -8.517  34.514  1.00 81.01           O
ATOM    236  OD2 ASP A  35       6.621  -9.870  33.504  1.00 81.01           O
ATOM    237  HN  ASP A  35       2.764 -12.217  35.114  1.00 81.01           H
ATOM    238  N   PHE A  36       1.245  -9.019  33.702  1.00 89.05           N
ATOM    239  CA  PHE A  36       0.360  -8.499  32.673  1.00 89.05           C
ATOM    240  C   PHE A  36       0.973  -7.275  31.991  1.00 89.05           C
ATOM    241  O   PHE A  36       0.483  -6.827  30.955  1.00 89.05           O
ATOM    242  HA  PHE A  36       0.219  -9.291  31.937  1.00 89.05           H
ATOM    243  CB  PHE A  36      -0.938  -8.085  33.368  1.00 89.05           C
ATOM    244 1HB  PHE A  36      -0.698  -7.427  34.203  1.00 89.05           H
ATOM    245 2HB  PHE A  36      -1.543  -7.506  32.671  1.00 89.05           H
ATOM    246  CG  PHE A  36      -1.769  -9.260  33.887  1.00 89.05           C
ATOM    247  CD1 PHE A  36      -1.909 -10.381  33.129  1.00 89.05           C
ATOM    248  HD1 PHE A  36      -1.430 -10.441  32.152  1.00 89.05           H
ATOM    249  CD2 PHE A  36      -2.368  -9.185  35.106  1.00 89.05           C
ATOM    250  HD2 PHE A  36      -2.256  -8.287  35.713  1.00 89.05           H
ATOM    251  CE1 PHE A  36      -2.680 -11.472  33.610  1.00 89.05           C
ATOM    252  HE1 PHE A  36      -2.793 -12.370  33.002  1.00 89.05           H
ATOM    253  CE2 PHE A  36      -3.139 -10.276  35.587  1.00 89.05           C
ATOM    254  HE2 PHE A  36      -3.619 -10.215  36.564  1.00 89.05           H
ATOM    255  CZ  PHE A  36      -3.279 -11.396  34.829  1.00 89.05           C
ATOM    256  HZ  PHE A  36      -3.871 -12.234  35.198  1.00 89.05           H
ATOM    257  HN  PHE A  36       1.021  -8.737  34.634  1.00 89.05           H
ATOM    258  N   TYR A  37       2.035  -6.767  32.599  1.00 91.20           N
ATOM    259  CA  TYR A  37       2.826  -5.720  31.975  1.00 91.20           C
ATOM    260  C   TYR A  37       3.929  -6.316  31.098  1.00 91.20           C
ATOM    261  O   TYR A  37       4.807  -7.021  31.592  1.00 91.20           O
ATOM    262  HA  TYR A  37       2.160  -5.122  31.353  1.00 91.20           H
ATOM    263  CB  TYR A  37       3.469  -4.938  33.121  1.00 91.20           C
ATOM    264 1HB  TYR A  37       2.683  -4.552  33.770  1.00 91.20           H
ATOM    265 2HB  TYR A  37       4.071  -5.620  33.721  1.00 91.20           H
ATOM    266  CG  TYR A  37       4.349  -3.773  32.663  1.00 91.20           C
ATOM    267  CD1 TYR A  37       5.709  -3.954  32.512  1.00 91.20           C
ATOM    268  HD1 TYR A  37       6.156  -4.926  32.720  1.00 91.20           H
ATOM    269  CD2 TYR A  37       3.783  -2.542  32.400  1.00 91.20           C
ATOM    270  HD2 TYR A  37       2.709  -2.400  32.519  1.00 91.20           H
ATOM    271  CE1 TYR A  37       6.538  -2.858  32.081  1.00 91.20           C
ATOM    272  HE1 TYR A  37       7.613  -2.987  31.958  1.00 91.20           H
ATOM    273  CE2 TYR A  37       4.612  -1.447  31.969  1.00 91.20           C
ATOM    274  HE2 TYR A  37       4.178  -0.469  31.758  1.00 91.20           H
ATOM    275  CZ  TYR A  37       5.948  -1.659  31.830  1.00 91.20           C
ATOM    276  OH  TYR A  37       6.731  -0.624  31.423  1.00 91.20           O
ATOM    277  HH  TYR A  37       6.165   0.180  31.237  1.00 91.20           H
ATOM    278  HN  TYR A  37       2.356  -7.060  33.500  1.00 91.20           H
ATOM    279  N   CYS A  38       3.848  -6.010  29.811  1.00 90.98           N
ATOM    280  CA  CYS A  38       4.744  -6.614  28.840  1.00 90.98           C
ATOM    281  C   CYS A  38       5.767  -5.560  28.410  1.00 90.98           C
ATOM    282  O   CYS A  38       5.402  -4.531  27.843  1.00 90.98           O
ATOM    283  HA  CYS A  38       5.235  -7.447  29.343  1.00 90.98           H
ATOM    284  CB  CYS A  38       3.979  -7.188  27.645  1.00 90.98           C
ATOM    285 1HB  CYS A  38       3.170  -7.830  27.995  1.00 90.98           H
ATOM    286 2HB  CYS A  38       3.522  -6.381  27.074  1.00 90.98           H
ATOM    287  SG  CYS A  38       5.116  -8.144  26.576  1.00 90.98           S
ATOM    288  HN  CYS A  38       3.186  -5.363  29.431  1.00 90.98           H
ATOM    289  N   GLU A  39       7.027  -5.853  28.696  1.00 89.47           N
ATOM    290  CA  GLU A  39       8.119  -5.049  28.175  1.00 89.47           C
ATOM    291  C   GLU A  39       8.475  -5.494  26.755  1.00 89.47           C
ATOM    292  O   GLU A  39       8.871  -6.639  26.540  1.00 89.47           O
ATOM    293  HA  GLU A  39       7.743  -4.026  28.159  1.00 89.47           H
ATOM    294  CB  GLU A  39       9.340  -5.121  29.095  1.00 89.47           C
ATOM    295 1HB  GLU A  39       9.573  -6.163  29.315  1.00 89.47           H
ATOM    296 2HB  GLU A  39      10.171  -4.580  28.644  1.00 89.47           H
ATOM    297  CG  GLU A  39       9.057  -4.439  30.435  1.00 89.47           C
ATOM    298 1HG  GLU A  39       8.665  -3.437  30.262  1.00 89.47           H
ATOM    299 2HG  GLU A  39       8.289  -4.993  30.974  1.00 89.47           H
ATOM    300  CD  GLU A  39      10.326  -4.357  31.286  1.00 89.47           C
ATOM    301  OE1 GLU A  39      10.230  -3.787  32.394  1.00 89.47           O
ATOM    302  OE2 GLU A  39      11.364  -4.865  30.808  1.00 89.47           O
ATOM    303  HN  GLU A  39       7.305  -6.623  29.271  1.00 89.47           H
ATOM    304  N   LYS A  40       8.322  -4.565  25.822  1.00 89.71           N
ATOM    305  CA  LYS A  40       8.462  -4.890  24.413  1.00 89.71           C
ATOM    306  C   LYS A  40       9.909  -4.644  23.979  1.00 89.71           C
ATOM    307  O   LYS A  40      10.170  -4.351  22.814  1.00 89.71           O
ATOM    308  HA  LYS A  40       8.243  -5.951  24.299  1.00 89.71           H
ATOM    309  CB  LYS A  40       7.432  -4.122  23.582  1.00 89.71           C
ATOM    310 1HB  LYS A  40       7.565  -3.051  23.729  1.00 89.71           H
ATOM    311 2HB  LYS A  40       7.595  -4.320  22.522  1.00 89.71           H
ATOM    312  CG  LYS A  40       6.007  -4.523  23.968  1.00 89.71           C
ATOM    313 1HG  LYS A  40       5.888  -4.457  25.049  1.00 89.71           H
ATOM    314 2HG  LYS A  40       5.297  -3.825  23.525  1.00 89.71           H
ATOM    315  CD  LYS A  40       5.692  -5.946  23.501  1.00 89.71           C
ATOM    316 1HD  LYS A  40       5.943  -6.050  22.445  1.00 89.71           H
ATOM    317 2HD  LYS A  40       6.311  -6.657  24.047  1.00 89.71           H
ATOM    318  CE  LYS A  40       4.214  -6.278  23.714  1.00 89.71           C
ATOM    319 1HE  LYS A  40       4.039  -6.528  24.760  1.00 89.71           H
ATOM    320 2HE  LYS A  40       3.602  -5.404  23.489  1.00 89.71           H
ATOM    321  NZ  LYS A  40       3.808  -7.411  22.852  1.00 89.71           N
ATOM    322 1HZ  LYS A  40       2.827  -7.617  23.006  1.00 89.71           H
ATOM    323 2HZ  LYS A  40       3.954  -7.165  21.880  1.00 89.71           H
ATOM    324 3HZ  LYS A  40       4.365  -8.227  23.082  1.00 89.71           H
ATOM    325  HN  LYS A  40       8.106  -3.608  26.016  1.00 89.71           H
ATOM    326  N   ASN A  41      10.811  -4.772  24.941  1.00 88.01           N
ATOM    327  CA  ASN A  41      12.214  -4.483  24.695  1.00 88.01           C
ATOM    328  C   ASN A  41      12.728  -5.389  23.575  1.00 88.01           C
ATOM    329  O   ASN A  41      13.448  -4.937  22.686  1.00 88.01           O
ATOM    330  HA  ASN A  41      12.245  -3.427  24.424  1.00 88.01           H
ATOM    331  CB  ASN A  41      13.058  -4.748  25.943  1.00 88.01           C
ATOM    332 1HB  ASN A  41      12.762  -5.695  26.393  1.00 88.01           H
ATOM    333 2HB  ASN A  41      14.107  -4.842  25.663  1.00 88.01           H
ATOM    334  CG  ASN A  41      12.897  -3.619  26.964  1.00 88.01           C
ATOM    335  OD1 ASN A  41      12.612  -2.481  26.629  1.00 88.01           O
ATOM    336  ND2 ASN A  41      13.095  -3.997  28.223  1.00 88.01           N
ATOM    337 1HD2 ASN A  41      13.327  -4.948  28.430  1.00 88.01           H
ATOM    338 2HD2 ASN A  41      13.012  -3.331  28.964  1.00 88.01           H
ATOM    339  HN  ASN A  41      10.598  -5.067  25.872  1.00 88.01           H
ATOM    340  N   ASN A  42      12.338  -6.653  23.653  1.00 89.74           N
ATOM    341  CA  ASN A  42      12.797  -7.639  22.690  1.00 89.74           C
ATOM    342  C   ASN A  42      12.335  -7.232  21.290  1.00 89.74           C
ATOM    343  O   ASN A  42      13.081  -7.368  20.322  1.00 89.74           O
ATOM    344  HA  ASN A  42      13.883  -7.649  22.785  1.00 89.74           H
ATOM    345  CB  ASN A  42      12.215  -9.021  22.996  1.00 89.74           C
ATOM    346 1HB  ASN A  42      11.134  -8.946  23.116  1.00 89.74           H
ATOM    347 2HB  ASN A  42      12.396  -9.690  22.156  1.00 89.74           H
ATOM    348  CG  ASN A  42      12.834  -9.608  24.266  1.00 89.74           C
ATOM    349  OD1 ASN A  42      13.812  -9.109  24.799  1.00 89.74           O
ATOM    350  ND2 ASN A  42      12.213 -10.693  24.720  1.00 89.74           N
ATOM    351 1HD2 ASN A  42      11.415 -11.051  24.235  1.00 89.74           H
ATOM    352 2HD2 ASN A  42      12.543 -11.150  25.546  1.00 89.74           H
ATOM    353  HN  ASN A  42      11.721  -7.005  24.358  1.00 89.74           H
ATOM    354  N   VAL A  43      11.106  -6.739  21.227  1.00 90.24           N
ATOM    355  CA  VAL A  43      10.520  -6.351  19.955  1.00 90.24           C
ATOM    356  C   VAL A  43      11.280  -5.147  19.395  1.00 90.24           C
ATOM    357  O   VAL A  43      11.585  -5.100  18.204  1.00 90.24           O
ATOM    358  HA  VAL A  43      10.637  -7.190  19.269  1.00 90.24           H
ATOM    359  CB  VAL A  43       9.023  -6.086  20.128  1.00 90.24           C
ATOM    360  HB  VAL A  43       8.910  -5.154  20.682  1.00 90.24           H
ATOM    361  CG1 VAL A  43       8.337  -5.912  18.772  1.00 90.24           C
ATOM    362 1HG1 VAL A  43       8.782  -5.069  18.244  1.00 90.24           H
ATOM    363 2HG1 VAL A  43       8.465  -6.819  18.181  1.00 90.24           H
ATOM    364 3HG1 VAL A  43       7.274  -5.725  18.924  1.00 90.24           H
ATOM    365  CG2 VAL A  43       8.359  -7.200  20.940  1.00 90.24           C
ATOM    366 1HG2 VAL A  43       8.488  -8.151  20.425  1.00 90.24           H
ATOM    367 2HG2 VAL A  43       8.821  -7.255  21.926  1.00 90.24           H
ATOM    368 3HG2 VAL A  43       7.296  -6.986  21.048  1.00 90.24           H
ATOM    369  HN  VAL A  43      10.516  -6.605  22.023  1.00 90.24           H
ATOM    370  N   ARG A  44      11.563  -4.202  20.280  1.00 89.14           N
ATOM    371  CA  ARG A  44      12.239  -2.980  19.879  1.00 89.14           C
ATOM    372  C   ARG A  44      13.650  -3.294  19.379  1.00 89.14           C
ATOM    373  O   ARG A  44      14.113  -2.703  18.405  1.00 89.14           O
ATOM    374  HA  ARG A  44      11.622  -2.570  19.080  1.00 89.14           H
ATOM    375  CB  ARG A  44      12.326  -1.992  21.044  1.00 89.14           C
ATOM    376 1HB  ARG A  44      12.755  -2.487  21.915  1.00 89.14           H
ATOM    377 2HB  ARG A  44      12.996  -1.173  20.781  1.00 89.14           H
ATOM    378  CG  ARG A  44      10.945  -1.435  21.395  1.00 89.14           C
ATOM    379 1HG  ARG A  44      10.430  -1.128  20.484  1.00 89.14           H
ATOM    380 2HG  ARG A  44      10.340  -2.217  21.854  1.00 89.14           H
ATOM    381  CD  ARG A  44      11.059  -0.245  22.349  1.00 89.14           C
ATOM    382 1HD  ARG A  44      11.874   0.407  22.034  1.00 89.14           H
ATOM    383 2HD  ARG A  44      10.146   0.348  22.316  1.00 89.14           H
ATOM    384  NE  ARG A  44      11.300  -0.724  23.729  1.00 89.14           N
ATOM    385  HE  ARG A  44      12.196  -1.117  23.939  1.00 89.14           H
ATOM    386  CZ  ARG A  44      10.394  -0.664  24.714  1.00 89.14           C
ATOM    387  NH1 ARG A  44       9.178  -0.148  24.489  1.00 89.14           N
ATOM    388 1HH1 ARG A  44       8.941   0.197  23.580  1.00 89.14           H
ATOM    389 2HH1 ARG A  44       8.507  -0.106  25.229  1.00 89.14           H
ATOM    390  NH2 ARG A  44      10.722  -1.128  25.927  1.00 89.14           N
ATOM    391 1HH2 ARG A  44      10.057  -1.091  26.673  1.00 89.14           H
ATOM    392 2HH2 ARG A  44      11.631  -1.512  26.087  1.00 89.14           H
ATOM    393  HN  ARG A  44      11.339  -4.262  21.252  1.00 89.14           H
ATOM    394  N   GLN A  45      14.295  -4.224  20.068  1.00 90.45           N
ATOM    395  CA  GLN A  45      15.661  -4.590  19.735  1.00 90.45           C
ATOM    396  C   GLN A  45      15.716  -5.224  18.344  1.00 90.45           C
ATOM    397  O   GLN A  45      16.605  -4.915  17.552  1.00 90.45           O
ATOM    398  HA  GLN A  45      16.221  -3.655  19.738  1.00 90.45           H
ATOM    399  CB  GLN A  45      16.250  -5.530  20.790  1.00 90.45           C
ATOM    400 1HB  GLN A  45      16.132  -5.090  21.780  1.00 90.45           H
ATOM    401 2HB  GLN A  45      15.699  -6.471  20.791  1.00 90.45           H
ATOM    402  CG  GLN A  45      17.731  -5.799  20.518  1.00 90.45           C
ATOM    403 1HG  GLN A  45      17.850  -6.232  19.525  1.00 90.45           H
ATOM    404 2HG  GLN A  45      18.282  -4.859  20.524  1.00 90.45           H
ATOM    405  CD  GLN A  45      18.317  -6.747  21.567  1.00 90.45           C
ATOM    406  OE1 GLN A  45      17.618  -7.302  22.399  1.00 90.45           O
ATOM    407  NE2 GLN A  45      19.635  -6.900  21.481  1.00 90.45           N
ATOM    408 1HE2 GLN A  45      20.150  -6.415  20.774  1.00 90.45           H
ATOM    409 2HE2 GLN A  45      20.112  -7.501  22.124  1.00 90.45           H
ATOM    410  HN  GLN A  45      13.900  -4.722  20.840  1.00 90.45           H
ATOM    411  N   PHE A  46      14.755  -6.100  18.089  1.00 92.39           N
ATOM    412  CA  PHE A  46      14.658  -6.748  16.792  1.00 92.39           C
ATOM    413  C   PHE A  46      14.444  -5.720  15.680  1.00 92.39           C
ATOM    414  O   PHE A  46      15.135  -5.748  14.663  1.00 92.39           O
ATOM    415  HA  PHE A  46      15.597  -7.275  16.622  1.00 92.39           H
ATOM    416  CB  PHE A  46      13.446  -7.681  16.848  1.00 92.39           C
ATOM    417 1HB  PHE A  46      13.636  -8.464  17.582  1.00 92.39           H
ATOM    418 2HB  PHE A  46      12.582  -7.117  17.201  1.00 92.39           H
ATOM    419  CG  PHE A  46      13.099  -8.331  15.507  1.00 92.39           C
ATOM    420  CD1 PHE A  46      12.063  -7.852  14.767  1.00 92.39           C
ATOM    421  HD1 PHE A  46      11.481  -7.004  15.129  1.00 92.39           H
ATOM    422  CD2 PHE A  46      13.825  -9.388  15.056  1.00 92.39           C
ATOM    423  HD2 PHE A  46      14.655  -9.772  15.649  1.00 92.39           H
ATOM    424  CE1 PHE A  46      11.741  -8.455  13.523  1.00 92.39           C
ATOM    425  HE1 PHE A  46      10.911  -8.071  12.930  1.00 92.39           H
ATOM    426  CE2 PHE A  46      13.503  -9.992  13.812  1.00 92.39           C
ATOM    427  HE2 PHE A  46      14.086 -10.839  13.450  1.00 92.39           H
ATOM    428  CZ  PHE A  46      12.468  -9.512  13.071  1.00 92.39           C
ATOM    429  HZ  PHE A  46      12.221  -9.976  12.116  1.00 92.39           H
ATOM    430  HN  PHE A  46      14.053  -6.368  18.749  1.00 92.39           H
ATOM    431  N   ALA A  47      13.485  -4.836  15.912  1.00 90.85           N
ATOM    432  CA  ALA A  47      13.100  -3.866  14.900  1.00 90.85           C
ATOM    433  C   ALA A  47      14.308  -2.995  14.549  1.00 90.85           C
ATOM    434  O   ALA A  47      14.517  -2.659  13.384  1.00 90.85           O
ATOM    435  HA  ALA A  47      12.790  -4.418  14.012  1.00 90.85           H
ATOM    436  CB  ALA A  47      11.914  -3.042  15.407  1.00 90.85           C
ATOM    437 1HB  ALA A  47      11.074  -3.705  15.613  1.00 90.85           H
ATOM    438 2HB  ALA A  47      12.199  -2.520  16.320  1.00 90.85           H
ATOM    439 3HB  ALA A  47      11.626  -2.316  14.647  1.00 90.85           H
ATOM    440  HN  ALA A  47      12.975  -4.775  16.770  1.00 90.85           H
ATOM    441  N   SER A  48      15.070  -2.655  15.577  1.00 91.68           N
ATOM    442  CA  SER A  48      16.140  -1.683  15.426  1.00 91.68           C
ATOM    443  C   SER A  48      17.227  -2.240  14.504  1.00 91.68           C
ATOM    444  O   SER A  48      17.939  -1.481  13.849  1.00 91.68           O
ATOM    445  HA  SER A  48      15.672  -0.806  14.980  1.00 91.68           H
ATOM    446  CB  SER A  48      16.737  -1.306  16.784  1.00 91.68           C
ATOM    447 1HB  SER A  48      17.391  -0.442  16.665  1.00 91.68           H
ATOM    448 2HB  SER A  48      15.938  -1.010  17.462  1.00 91.68           H
ATOM    449  OG  SER A  48      17.474  -2.381  17.360  1.00 91.68           O
ATOM    450  HG  SER A  48      17.851  -2.103  18.243  1.00 91.68           H
ATOM    451  HN  SER A  48      14.967  -3.029  16.499  1.00 91.68           H
ATOM    452  N   HIS A  49      17.320  -3.562  14.484  1.00 92.32           N
ATOM    453  CA  HIS A  49      18.337  -4.228  13.689  1.00 92.32           C
ATOM    454  C   HIS A  49      17.763  -4.586  12.316  1.00 92.32           C
ATOM    455  O   HIS A  49      18.458  -4.494  11.305  1.00 92.32           O
ATOM    456  HA  HIS A  49      19.150  -3.513  13.558  1.00 92.32           H
ATOM    457  CB  HIS A  49      18.899  -5.442  14.431  1.00 92.32           C
ATOM    458 1HB  HIS A  49      18.072  -6.077  14.746  1.00 92.32           H
ATOM    459 2HB  HIS A  49      19.507  -6.028  13.742  1.00 92.32           H
ATOM    460  CG  HIS A  49      19.733  -5.090  15.640  1.00 92.32           C
ATOM    461  ND1 HIS A  49      19.177  -4.737  16.858  1.00 92.32           N
ATOM    462  HD1 HIS A  49      18.199  -4.680  17.060  1.00 92.32           H
ATOM    463  CD2 HIS A  49      21.086  -5.041  15.806  1.00 92.32           C
ATOM    464  HD2 HIS A  49      21.830  -5.262  15.041  1.00 92.32           H
ATOM    465  CE1 HIS A  49      20.161  -4.489  17.710  1.00 92.32           C
ATOM    466  HE1 HIS A  49      20.045  -4.187  18.751  1.00 92.32           H
ATOM    467  NE2 HIS A  49      21.343  -4.677  17.057  1.00 92.32           N
ATOM    468  HN  HIS A  49      16.717  -4.173  14.996  1.00 92.32           H
ATOM    469  N   PHE A  50      16.501  -4.987  12.325  1.00 93.61           N
ATOM    470  CA  PHE A  50      15.913  -5.635  11.164  1.00 93.61           C
ATOM    471  C   PHE A  50      15.407  -4.600  10.157  1.00 93.61           C
ATOM    472  O   PHE A  50      15.674  -4.710   8.961  1.00 93.61           O
ATOM    473  HA  PHE A  50      16.694  -6.238  10.701  1.00 93.61           H
ATOM    474  CB  PHE A  50      14.729  -6.463  11.666  1.00 93.61           C
ATOM    475 1HB  PHE A  50      15.081  -7.157  12.429  1.00 93.61           H
ATOM    476 2HB  PHE A  50      14.011  -5.797  12.146  1.00 93.61           H
ATOM    477  CG  PHE A  50      14.013  -7.254  10.569  1.00 93.61           C
ATOM    478  CD1 PHE A  50      12.785  -6.860  10.137  1.00 93.61           C
ATOM    479  HD1 PHE A  50      12.310  -5.981  10.573  1.00 93.61           H
ATOM    480  CD2 PHE A  50      14.605  -8.350  10.025  1.00 93.61           C
ATOM    481  HD2 PHE A  50      15.590  -8.666  10.371  1.00 93.61           H
ATOM    482  CE1 PHE A  50      12.121  -7.594   9.119  1.00 93.61           C
ATOM    483  HE1 PHE A  50      11.137  -7.278   8.773  1.00 93.61           H
ATOM    484  CE2 PHE A  50      13.942  -9.084   9.007  1.00 93.61           C
ATOM    485  HE2 PHE A  50      14.416  -9.964   8.571  1.00 93.61           H
ATOM    486  CZ  PHE A  50      12.713  -8.691   8.575  1.00 93.61           C
ATOM    487  HZ  PHE A  50      12.204  -9.254   7.793  1.00 93.61           H
ATOM    488  HN  PHE A  50      15.884  -4.876  13.104  1.00 93.61           H
ATOM    489  N   LEU A  51      14.685  -3.618  10.677  1.00 93.61           N
ATOM    490  CA  LEU A  51      13.850  -2.777   9.837  1.00 93.61           C
ATOM    491  C   LEU A  51      14.740  -1.845   9.011  1.00 93.61           C
ATOM    492  O   LEU A  51      14.604  -1.771   7.791  1.00 93.61           O
ATOM    493  HA  LEU A  51      13.309  -3.432   9.154  1.00 93.61           H
ATOM    494  CB  LEU A  51      12.808  -2.042  10.682  1.00 93.61           C
ATOM    495 1HB  LEU A  51      13.330  -1.408  11.397  1.00 93.61           H
ATOM    496 2HB  LEU A  51      12.238  -1.383  10.028  1.00 93.61           H
ATOM    497  CG  LEU A  51      11.824  -2.927  11.451  1.00 93.61           C
ATOM    498  HG  LEU A  51      12.396  -3.591  12.098  1.00 93.61           H
ATOM    499  CD1 LEU A  51      10.919  -2.085  12.353  1.00 93.61           C
ATOM    500 1HD1 LEU A  51      11.530  -1.536  13.070  1.00 93.61           H
ATOM    501 2HD1 LEU A  51      10.353  -1.380  11.743  1.00 93.61           H
ATOM    502 3HD1 LEU A  51      10.229  -2.738  12.887  1.00 93.61           H
ATOM    503  CD2 LEU A  51      11.018  -3.810  10.495  1.00 93.61           C
ATOM    504 1HD2 LEU A  51      10.457  -3.181   9.805  1.00 93.61           H
ATOM    505 2HD2 LEU A  51      11.698  -4.450   9.933  1.00 93.61           H
ATOM    506 3HD2 LEU A  51      10.327  -4.428  11.068  1.00 93.61           H
ATOM    507  HN  LEU A  51      14.665  -3.395  11.652  1.00 93.61           H
ATOM    508  N   PRO A  52      15.663  -1.120   9.658  1.00 94.80           N
ATOM    509  CA  PRO A  52      16.355  -0.014   8.993  1.00 94.80           C
ATOM    510  C   PRO A  52      16.987  -0.437   7.677  1.00 94.80           C
ATOM    511  O   PRO A  52      16.756   0.189   6.643  1.00 94.80           O
ATOM    512  HA  PRO A  52      15.644   0.768   8.728  1.00 94.80           H
ATOM    513  CB  PRO A  52      17.408   0.421  10.014  1.00 94.80           C
ATOM    514 1HB  PRO A  52      18.356  -0.093   9.857  1.00 94.80           H
ATOM    515 2HB  PRO A  52      17.611   1.490   9.950  1.00 94.80           H
ATOM    516  CG  PRO A  52      16.778   0.047  11.351  1.00 94.80           C
ATOM    517 1HG  PRO A  52      17.525  -0.035  12.141  1.00 94.80           H
ATOM    518 2HG  PRO A  52      16.061   0.797  11.684  1.00 94.80           H
ATOM    519  CD  PRO A  52      16.114  -1.286  11.052  1.00 94.80           C
ATOM    520 1HD  PRO A  52      16.812  -2.118  11.150  1.00 94.80           H
ATOM    521 2HD  PRO A  52      15.285  -1.488  11.731  1.00 94.80           H
ATOM    522  N   PRO A  53      17.798  -1.504   7.683  1.00 95.38           N
ATOM    523  CA  PRO A  53      18.457  -1.958   6.456  1.00 95.38           C
ATOM    524  C   PRO A  53      17.473  -2.173   5.318  1.00 95.38           C
ATOM    525  O   PRO A  53      17.742  -1.795   4.179  1.00 95.38           O
ATOM    526  HA  PRO A  53      19.146  -1.193   6.096  1.00 95.38           H
ATOM    527  CB  PRO A  53      19.139  -3.263   6.871  1.00 95.38           C
ATOM    528 1HB  PRO A  53      18.498  -4.126   6.689  1.00 95.38           H
ATOM    529 2HB  PRO A  53      20.061  -3.429   6.315  1.00 95.38           H
ATOM    530  CG  PRO A  53      19.406  -3.063   8.359  1.00 95.38           C
ATOM    531 1HG  PRO A  53      19.560  -4.012   8.873  1.00 95.38           H
ATOM    532 2HG  PRO A  53      20.304  -2.471   8.532  1.00 95.38           H
ATOM    533  CD  PRO A  53      18.151  -2.351   8.836  1.00 95.38           C
ATOM    534 1HD  PRO A  53      17.353  -3.054   9.076  1.00 95.38           H
ATOM    535 2HD  PRO A  53      18.336  -1.765   9.736  1.00 95.38           H
ATOM    536  N   LEU A  54      16.346  -2.782   5.659  1.00 94.75           N
ATOM    537  CA  LEU A  54      15.378  -3.184   4.653  1.00 94.75           C
ATOM    538  C   LEU A  54      14.706  -1.938   4.072  1.00 94.75           C
ATOM    539  O   LEU A  54      14.547  -1.824   2.857  1.00 94.75           O
ATOM    540  HA  LEU A  54      15.925  -3.685   3.855  1.00 94.75           H
ATOM    541  CB  LEU A  54      14.392  -4.200   5.234  1.00 94.75           C
ATOM    542 1HB  LEU A  54      13.960  -3.778   6.141  1.00 94.75           H
ATOM    543 2HB  LEU A  54      13.577  -4.332   4.523  1.00 94.75           H
ATOM    544  CG  LEU A  54      14.968  -5.577   5.568  1.00 94.75           C
ATOM    545  HG  LEU A  54      15.841  -5.437   6.206  1.00 94.75           H
ATOM    546  CD1 LEU A  54      13.961  -6.415   6.359  1.00 94.75           C
ATOM    547 1HD1 LEU A  54      13.714  -5.903   7.290  1.00 94.75           H
ATOM    548 2HD1 LEU A  54      13.056  -6.549   5.767  1.00 94.75           H
ATOM    549 3HD1 LEU A  54      14.396  -7.389   6.584  1.00 94.75           H
ATOM    550  CD2 LEU A  54      15.443  -6.295   4.303  1.00 94.75           C
ATOM    551 1HD2 LEU A  54      14.603  -6.424   3.621  1.00 94.75           H
ATOM    552 2HD2 LEU A  54      16.217  -5.701   3.818  1.00 94.75           H
ATOM    553 3HD2 LEU A  54      15.848  -7.271   4.570  1.00 94.75           H
ATOM    554  HN  LEU A  54      16.092  -3.000   6.601  1.00 94.75           H
ATOM    555  N   TYR A  55      14.331  -1.035   4.966  1.00 94.41           N
ATOM    556  CA  TYR A  55      13.621   0.167   4.563  1.00 94.41           C
ATOM    557  C   TYR A  55      14.498   1.047   3.669  1.00 94.41           C
ATOM    558  O   TYR A  55      14.000   1.689   2.745  1.00 94.41           O
ATOM    559  HA  TYR A  55      12.735  -0.136   4.006  1.00 94.41           H
ATOM    560  CB  TYR A  55      13.308   0.925   5.855  1.00 94.41           C
ATOM    561 1HB  TYR A  55      14.202   0.942   6.479  1.00 94.41           H
ATOM    562 2HB  TYR A  55      13.071   1.960   5.609  1.00 94.41           H
ATOM    563  CG  TYR A  55      12.152   0.329   6.661  1.00 94.41           C
ATOM    564  CD1 TYR A  55      11.457  -0.757   6.171  1.00 94.41           C
ATOM    565  HD1 TYR A  55      11.731  -1.190   5.209  1.00 94.41           H
ATOM    566  CD2 TYR A  55      11.806   0.878   7.879  1.00 94.41           C
ATOM    567  HD2 TYR A  55      12.355   1.736   8.267  1.00 94.41           H
ATOM    568  CE1 TYR A  55      10.368  -1.317   6.929  1.00 94.41           C
ATOM    569  HE1 TYR A  55       9.811  -2.175   6.554  1.00 94.41           H
ATOM    570  CE2 TYR A  55      10.718   0.318   8.638  1.00 94.41           C
ATOM    571  HE2 TYR A  55      10.433   0.742   9.601  1.00 94.41           H
ATOM    572  CZ  TYR A  55      10.053  -0.752   8.126  1.00 94.41           C
ATOM    573  OH  TYR A  55       9.025  -1.282   8.842  1.00 94.41           O
ATOM    574  HH  TYR A  55       8.887  -0.755   9.681  1.00 94.41           H
ATOM    575  HN  TYR A  55      14.503  -1.116   5.948  1.00 94.41           H
ATOM    576  N   TRP A  56      15.787   1.049   3.976  1.00 95.30           N
ATOM    577  CA  TRP A  56      16.749   1.767   3.159  1.00 95.30           C
ATOM    578  C   TRP A  56      16.818   1.079   1.794  1.00 95.30           C
ATOM    579  O   TRP A  56      16.837   1.744   0.760  1.00 95.30           O
ATOM    580  HA  TRP A  56      16.390   2.790   3.043  1.00 95.30           H
ATOM    581  CB  TRP A  56      18.108   1.849   3.857  1.00 95.30           C
ATOM    582 1HB  TRP A  56      18.257   0.944   4.446  1.00 95.30           H
ATOM    583 2HB  TRP A  56      18.893   1.869   3.100  1.00 95.30           H
ATOM    584  CG  TRP A  56      18.268   3.067   4.769  1.00 95.30           C
ATOM    585  CD1 TRP A  56      18.394   3.088   6.103  1.00 95.30           C
ATOM    586  HD1 TRP A  56      18.399   2.198   6.732  1.00 95.30           H
ATOM    587  CD2 TRP A  56      18.314   4.449   4.357  1.00 95.30           C
ATOM    588  NE1 TRP A  56      18.517   4.377   6.579  1.00 95.30           N
ATOM    589  HE1 TRP A  56      18.623   4.647   7.536  1.00 95.30           H
ATOM    590  CE2 TRP A  56      18.467   5.231   5.483  1.00 95.30           C
ATOM    591  CE3 TRP A  56      18.229   5.020   3.075  1.00 95.30           C
ATOM    592  HE3 TRP A  56      18.108   4.424   2.170  1.00 95.30           H
ATOM    593  CZ2 TRP A  56      18.548   6.628   5.441  1.00 95.30           C
ATOM    594  HZ2 TRP A  56      18.669   7.224   6.346  1.00 95.30           H
ATOM    595  CZ3 TRP A  56      18.311   6.417   3.050  1.00 95.30           C
ATOM    596  HZ3 TRP A  56      18.251   6.911   2.080  1.00 95.30           H
ATOM    597  CH2 TRP A  56      18.465   7.219   4.175  1.00 95.30           C
ATOM    598  HH2 TRP A  56      18.521   8.302   4.071  1.00 95.30           H
ATOM    599  HN  TRP A  56      16.174   0.572   4.765  1.00 95.30           H
ATOM    600  N   LEU A  57      16.853  -0.245   1.836  1.00 94.99           N
ATOM    601  CA  LEU A  57      16.938  -1.030   0.616  1.00 94.99           C
ATOM    602  C   LEU A  57      15.705  -0.758  -0.247  1.00 94.99           C
ATOM    603  O   LEU A  57      15.827  -0.468  -1.437  1.00 94.99           O
ATOM    604  HA  LEU A  57      17.821  -0.694   0.072  1.00 94.99           H
ATOM    605  CB  LEU A  57      17.144  -2.510   0.945  1.00 94.99           C
ATOM    606 1HB  LEU A  57      18.049  -2.606   1.545  1.00 94.99           H
ATOM    607 2HB  LEU A  57      16.313  -2.843   1.566  1.00 94.99           H
ATOM    608  CG  LEU A  57      17.259  -3.453  -0.254  1.00 94.99           C
ATOM    609  HG  LEU A  57      16.428  -3.250  -0.929  1.00 94.99           H
ATOM    610  CD1 LEU A  57      18.549  -3.195  -1.034  1.00 94.99           C
ATOM    611 1HD1 LEU A  57      18.555  -2.167  -1.397  1.00 94.99           H
ATOM    612 2HD1 LEU A  57      19.407  -3.355  -0.381  1.00 94.99           H
ATOM    613 3HD1 LEU A  57      18.605  -3.879  -1.881  1.00 94.99           H
ATOM    614  CD2 LEU A  57      17.137  -4.914   0.184  1.00 94.99           C
ATOM    615 1HD2 LEU A  57      17.932  -5.149   0.891  1.00 94.99           H
ATOM    616 2HD2 LEU A  57      16.169  -5.071   0.662  1.00 94.99           H
ATOM    617 3HD2 LEU A  57      17.221  -5.563  -0.687  1.00 94.99           H
ATOM    618  HN  LEU A  57      16.825  -0.779   2.681  1.00 94.99           H
ATOM    619  N   VAL A  58      14.545  -0.860   0.385  1.00 94.36           N
ATOM    620  CA  VAL A  58      13.288  -0.697  -0.326  1.00 94.36           C
ATOM    621  C   VAL A  58      13.217   0.716  -0.909  1.00 94.36           C
ATOM    622  O   VAL A  58      12.796   0.900  -2.050  1.00 94.36           O
ATOM    623  HA  VAL A  58      13.278  -1.415  -1.146  1.00 94.36           H
ATOM    624  CB  VAL A  58      12.116  -1.021   0.602  1.00 94.36           C
ATOM    625  HB  VAL A  58      12.218  -0.408   1.498  1.00 94.36           H
ATOM    626  CG1 VAL A  58      10.781  -0.670  -0.058  1.00 94.36           C
ATOM    627 1HG1 VAL A  58      10.759   0.394  -0.290  1.00 94.36           H
ATOM    628 2HG1 VAL A  58      10.668  -1.245  -0.977  1.00 94.36           H
ATOM    629 3HG1 VAL A  58       9.965  -0.910   0.624  1.00 94.36           H
ATOM    630  CG2 VAL A  58      12.147  -2.489   1.032  1.00 94.36           C
ATOM    631 1HG2 VAL A  58      12.081  -3.127   0.151  1.00 94.36           H
ATOM    632 2HG2 VAL A  58      13.078  -2.694   1.560  1.00 94.36           H
ATOM    633 3HG2 VAL A  58      11.303  -2.692   1.691  1.00 94.36           H
ATOM    634  HN  VAL A  58      14.456  -1.050   1.362  1.00 94.36           H
ATOM    635  N   PHE A  59      13.633   1.678  -0.099  1.00 96.15           N
ATOM    636  CA  PHE A  59      13.626   3.068  -0.521  1.00 96.15           C
ATOM    637  C   PHE A  59      14.431   3.254  -1.809  1.00 96.15           C
ATOM    638  O   PHE A  59      13.929   3.811  -2.784  1.00 96.15           O
ATOM    639  HA  PHE A  59      12.587   3.346  -0.701  1.00 96.15           H
ATOM    640  CB  PHE A  59      14.281   3.879   0.598  1.00 96.15           C
ATOM    641 1HB  PHE A  59      13.654   3.825   1.488  1.00 96.15           H
ATOM    642 2HB  PHE A  59      15.237   3.421   0.853  1.00 96.15           H
ATOM    643  CG  PHE A  59      14.515   5.350   0.245  1.00 96.15           C
ATOM    644  CD1 PHE A  59      15.783   5.833   0.151  1.00 96.15           C
ATOM    645  HD1 PHE A  59      16.632   5.173   0.327  1.00 96.15           H
ATOM    646  CD2 PHE A  59      13.455   6.173   0.027  1.00 96.15           C
ATOM    647  HD2 PHE A  59      12.439   5.786   0.102  1.00 96.15           H
ATOM    648  CE1 PHE A  59      16.000   7.198  -0.176  1.00 96.15           C
ATOM    649  HE1 PHE A  59      17.016   7.585  -0.251  1.00 96.15           H
ATOM    650  CE2 PHE A  59      13.672   7.538  -0.300  1.00 96.15           C
ATOM    651  HE2 PHE A  59      12.823   8.198  -0.476  1.00 96.15           H
ATOM    652  CZ  PHE A  59      14.940   8.022  -0.395  1.00 96.15           C
ATOM    653  HZ  PHE A  59      15.106   9.069  -0.646  1.00 96.15           H
ATOM    654  HN  PHE A  59      13.971   1.520   0.829  1.00 96.15           H
ATOM    655  N   ILE A  60      15.666   2.777  -1.771  1.00 95.90           N
ATOM    656  CA  ILE A  60      16.598   3.025  -2.857  1.00 95.90           C
ATOM    657  C   ILE A  60      16.063   2.385  -4.140  1.00 95.90           C
ATOM    658  O   ILE A  60      15.971   3.043  -5.175  1.00 95.90           O
ATOM    659  HA  ILE A  60      16.648   4.104  -3.005  1.00 95.90           H
ATOM    660  CB  ILE A  60      18.004   2.556  -2.476  1.00 95.90           C
ATOM    661  HB  ILE A  60      17.931   1.538  -2.092  1.00 95.90           H
ATOM    662  CG1 ILE A  60      18.585   3.421  -1.355  1.00 95.90           C
ATOM    663 1HG1 ILE A  60      18.847   4.403  -1.748  1.00 95.90           H
ATOM    664 2HG1 ILE A  60      17.832   3.577  -0.583  1.00 95.90           H
ATOM    665  CG2 ILE A  60      18.919   2.513  -3.701  1.00 95.90           C
ATOM    666 1HG2 ILE A  60      18.508   1.823  -4.438  1.00 95.90           H
ATOM    667 2HG2 ILE A  60      18.990   3.510  -4.136  1.00 95.90           H
ATOM    668 3HG2 ILE A  60      19.911   2.177  -3.401  1.00 95.90           H
ATOM    669  CD1 ILE A  60      19.823   2.764  -0.742  1.00 95.90           C
ATOM    670 1HD1 ILE A  60      19.552   1.793  -0.329  1.00 95.90           H
ATOM    671 2HD1 ILE A  60      20.583   2.632  -1.512  1.00 95.90           H
ATOM    672 3HD1 ILE A  60      20.217   3.400   0.051  1.00 95.90           H
ATOM    673  HN  ILE A  60      16.031   2.230  -1.017  1.00 95.90           H
ATOM    674  N   VAL A  61      15.724   1.109  -4.029  1.00 94.02           N
ATOM    675  CA  VAL A  61      15.322   0.337  -5.193  1.00 94.02           C
ATOM    676  C   VAL A  61      14.016   0.906  -5.749  1.00 94.02           C
ATOM    677  O   VAL A  61      13.862   1.045  -6.962  1.00 94.02           O
ATOM    678  HA  VAL A  61      16.102   0.448  -5.946  1.00 94.02           H
ATOM    679  CB  VAL A  61      15.222  -1.145  -4.829  1.00 94.02           C
ATOM    680  HB  VAL A  61      14.525  -1.239  -3.995  1.00 94.02           H
ATOM    681  CG1 VAL A  61      14.667  -1.961  -5.999  1.00 94.02           C
ATOM    682 1HG1 VAL A  61      13.673  -1.596  -6.257  1.00 94.02           H
ATOM    683 2HG1 VAL A  61      15.328  -1.856  -6.859  1.00 94.02           H
ATOM    684 3HG1 VAL A  61      14.606  -3.011  -5.713  1.00 94.02           H
ATOM    685  CG2 VAL A  61      16.576  -1.691  -4.373  1.00 94.02           C
ATOM    686 1HG2 VAL A  61      17.303  -1.578  -5.177  1.00 94.02           H
ATOM    687 2HG2 VAL A  61      16.915  -1.138  -3.497  1.00 94.02           H
ATOM    688 3HG2 VAL A  61      16.476  -2.747  -4.120  1.00 94.02           H
ATOM    689  HN  VAL A  61      15.722   0.604  -3.166  1.00 94.02           H
ATOM    690  N   GLY A  62      13.108   1.221  -4.837  1.00 94.79           N
ATOM    691  CA  GLY A  62      11.788   1.690  -5.224  1.00 94.79           C
ATOM    692  C   GLY A  62      11.867   3.075  -5.869  1.00 94.79           C
ATOM    693  O   GLY A  62      11.181   3.344  -6.854  1.00 94.79           O
ATOM    694 1HA  GLY A  62      11.338   0.984  -5.923  1.00 94.79           H
ATOM    695 2HA  GLY A  62      11.141   1.728  -4.349  1.00 94.79           H
ATOM    696  HN  GLY A  62      13.262   1.159  -3.851  1.00 94.79           H
ATOM    697  N   ALA A  63      12.708   3.917  -5.287  1.00 95.19           N
ATOM    698  CA  ALA A  63      12.844   5.284  -5.759  1.00 95.19           C
ATOM    699  C   ALA A  63      13.371   5.273  -7.195  1.00 95.19           C
ATOM    700  O   ALA A  63      12.855   5.986  -8.055  1.00 95.19           O
ATOM    701  HA  ALA A  63      11.854   5.740  -5.748  1.00 95.19           H
ATOM    702  CB  ALA A  63      13.756   6.064  -4.809  1.00 95.19           C
ATOM    703 1HB  ALA A  63      13.322   6.066  -3.809  1.00 95.19           H
ATOM    704 2HB  ALA A  63      14.738   5.591  -4.778  1.00 95.19           H
ATOM    705 3HB  ALA A  63      13.858   7.089  -5.164  1.00 95.19           H
ATOM    706  HN  ALA A  63      13.288   3.679  -4.508  1.00 95.19           H
ATOM    707  N   LEU A  64      14.393   4.458  -7.411  1.00 93.15           N
ATOM    708  CA  LEU A  64      15.006   4.357  -8.724  1.00 93.15           C
ATOM    709  C   LEU A  64      13.980   3.811  -9.720  1.00 93.15           C
ATOM    710  O   LEU A  64      13.833   4.344 -10.819  1.00 93.15           O
ATOM    711  HA  LEU A  64      15.285   5.364  -9.033  1.00 93.15           H
ATOM    712  CB  LEU A  64      16.293   3.532  -8.653  1.00 93.15           C
ATOM    713 1HB  LEU A  64      16.064   2.578  -8.178  1.00 93.15           H
ATOM    714 2HB  LEU A  64      16.616   3.311  -9.670  1.00 93.15           H
ATOM    715  CG  LEU A  64      17.461   4.176  -7.904  1.00 93.15           C
ATOM    716  HG  LEU A  64      17.116   4.457  -6.910  1.00 93.15           H
ATOM    717  CD1 LEU A  64      18.609   3.181  -7.720  1.00 93.15           C
ATOM    718 1HD1 LEU A  64      18.258   2.323  -7.148  1.00 93.15           H
ATOM    719 2HD1 LEU A  64      18.961   2.847  -8.696  1.00 93.15           H
ATOM    720 3HD1 LEU A  64      19.427   3.665  -7.185  1.00 93.15           H
ATOM    721  CD2 LEU A  64      17.920   5.458  -8.603  1.00 93.15           C
ATOM    722 1HD2 LEU A  64      18.242   5.223  -9.618  1.00 93.15           H
ATOM    723 2HD2 LEU A  64      17.094   6.168  -8.638  1.00 93.15           H
ATOM    724 3HD2 LEU A  64      18.752   5.895  -8.050  1.00 93.15           H
ATOM    725  HN  LEU A  64      14.800   3.874  -6.708  1.00 93.15           H
ATOM    726  N   GLY A  65      13.298   2.756  -9.300  1.00 91.51           N
ATOM    727  CA  GLY A  65      12.387   2.052 -10.187  1.00 91.51           C
ATOM    728  C   GLY A  65      11.255   2.971 -10.652  1.00 91.51           C
ATOM    729  O   GLY A  65      11.016   3.111 -11.850  1.00 91.51           O
ATOM    730 1HA  GLY A  65      12.933   1.677 -11.052  1.00 91.51           H
ATOM    731 2HA  GLY A  65      11.970   1.187  -9.673  1.00 91.51           H
ATOM    732  HN  GLY A  65      13.360   2.382  -8.375  1.00 91.51           H
ATOM    733  N   ASN A  66      10.588   3.574  -9.678  1.00 93.53           N
ATOM    734  CA  ASN A  66       9.384   4.337  -9.958  1.00 93.53           C
ATOM    735  C   ASN A  66       9.761   5.631 -10.682  1.00 93.53           C
ATOM    736  O   ASN A  66       9.005   6.120 -11.520  1.00 93.53           O
ATOM    737  HA  ASN A  66       8.765   3.682 -10.570  1.00 93.53           H
ATOM    738  CB  ASN A  66       8.658   4.714  -8.664  1.00 93.53           C
ATOM    739 1HB  ASN A  66       9.376   5.099  -7.939  1.00 93.53           H
ATOM    740 2HB  ASN A  66       7.946   5.515  -8.863  1.00 93.53           H
ATOM    741  CG  ASN A  66       7.926   3.508  -8.075  1.00 93.53           C
ATOM    742  OD1 ASN A  66       6.977   2.988  -8.639  1.00 93.53           O
ATOM    743  ND2 ASN A  66       8.417   3.093  -6.910  1.00 93.53           N
ATOM    744 1HD2 ASN A  66       9.198   3.564  -6.500  1.00 93.53           H
ATOM    745 2HD2 ASN A  66       8.005   2.309  -6.445  1.00 93.53           H
ATOM    746  HN  ASN A  66      10.858   3.547  -8.716  1.00 93.53           H
ATOM    747  N   SER A  67      10.931   6.147 -10.334  1.00 92.28           N
ATOM    748  CA  SER A  67      11.448   7.337 -10.987  1.00 92.28           C
ATOM    749  C   SER A  67      11.663   7.065 -12.477  1.00 92.28           C
ATOM    750  O   SER A  67      11.417   7.933 -13.313  1.00 92.28           O
ATOM    751  HA  SER A  67      10.682   8.100 -10.845  1.00 92.28           H
ATOM    752  CB  SER A  67      12.754   7.799 -10.337  1.00 92.28           C
ATOM    753 1HB  SER A  67      13.492   6.999 -10.400  1.00 92.28           H
ATOM    754 2HB  SER A  67      13.155   8.647 -10.893  1.00 92.28           H
ATOM    755  OG  SER A  67      12.570   8.169  -8.974  1.00 92.28           O
ATOM    756  HG  SER A  67      13.027   7.511  -8.376  1.00 92.28           H
ATOM    757  HN  SER A  67      11.520   5.767  -9.621  1.00 92.28           H
ATOM    758  N   LEU A  68      12.121   5.855 -12.764  1.00 88.51           N
ATOM    759  CA  LEU A  68      12.360   5.452 -14.140  1.00 88.51           C
ATOM    760  C   LEU A  68      11.028   5.406 -14.892  1.00 88.51           C
ATOM    761  O   LEU A  68      10.952   5.808 -16.052  1.00 88.51           O
ATOM    762  HA  LEU A  68      12.989   6.215 -14.599  1.00 88.51           H
ATOM    763  CB  LEU A  68      13.138   4.136 -14.185  1.00 88.51           C
ATOM    764 1HB  LEU A  68      14.053   4.257 -13.605  1.00 88.51           H
ATOM    765 2HB  LEU A  68      12.545   3.369 -13.688  1.00 88.51           H
ATOM    766  CG  LEU A  68      13.514   3.626 -15.578  1.00 88.51           C
ATOM    767  HG  LEU A  68      12.604   3.558 -16.174  1.00 88.51           H
ATOM    768  CD1 LEU A  68      14.447   4.610 -16.288  1.00 88.51           C
ATOM    769 1HD1 LEU A  68      13.948   5.574 -16.391  1.00 88.51           H
ATOM    770 2HD1 LEU A  68      15.358   4.733 -15.703  1.00 88.51           H
ATOM    771 3HD1 LEU A  68      14.698   4.224 -17.276  1.00 88.51           H
ATOM    772  CD2 LEU A  68      14.112   2.220 -15.505  1.00 88.51           C
ATOM    773 1HD2 LEU A  68      15.009   2.239 -14.886  1.00 88.51           H
ATOM    774 2HD2 LEU A  68      13.383   1.538 -15.068  1.00 88.51           H
ATOM    775 3HD2 LEU A  68      14.371   1.882 -16.509  1.00 88.51           H
ATOM    776  HN  LEU A  68      12.328   5.158 -12.078  1.00 88.51           H
ATOM    777  N   VAL A  69      10.012   4.913 -14.200  1.00 88.59           N
ATOM    778  CA  VAL A  69       8.695   4.775 -14.800  1.00 88.59           C
ATOM    779  C   VAL A  69       8.194   6.152 -15.241  1.00 88.59           C
ATOM    780  O   VAL A  69       7.705   6.310 -16.358  1.00 88.59           O
ATOM    781  HA  VAL A  69       8.799   4.141 -15.680  1.00 88.59           H
ATOM    782  CB  VAL A  69       7.746   4.078 -13.823  1.00 88.59           C
ATOM    783  HB  VAL A  69       7.784   4.617 -12.876  1.00 88.59           H
ATOM    784  CG1 VAL A  69       6.304   4.126 -14.332  1.00 88.59           C
ATOM    785 1HG1 VAL A  69       5.991   5.164 -14.443  1.00 88.59           H
ATOM    786 2HG1 VAL A  69       6.243   3.623 -15.298  1.00 88.59           H
ATOM    787 3HG1 VAL A  69       5.650   3.623 -13.620  1.00 88.59           H
ATOM    788  CG2 VAL A  69       8.188   2.637 -13.562  1.00 88.59           C
ATOM    789 1HG2 VAL A  69       8.193   2.083 -14.501  1.00 88.59           H
ATOM    790 2HG2 VAL A  69       9.191   2.637 -13.135  1.00 88.59           H
ATOM    791 3HG2 VAL A  69       7.496   2.165 -12.865  1.00 88.59           H
ATOM    792  HN  VAL A  69      10.077   4.611 -13.249  1.00 88.59           H
ATOM    793  N   ILE A  70       8.333   7.114 -14.340  1.00 90.06           N
ATOM    794  CA  ILE A  70       7.851   8.459 -14.601  1.00 90.06           C
ATOM    795  C   ILE A  70       8.610   9.046 -15.792  1.00 90.06           C
ATOM    796  O   ILE A  70       8.013   9.677 -16.664  1.00 90.06           O
ATOM    797  HA  ILE A  70       6.797   8.382 -14.867  1.00 90.06           H
ATOM    798  CB  ILE A  70       7.937   9.314 -13.335  1.00 90.06           C
ATOM    799  HB  ILE A  70       8.950   9.239 -12.941  1.00 90.06           H
ATOM    800  CG1 ILE A  70       6.991   8.789 -12.253  1.00 90.06           C
ATOM    801 1HG1 ILE A  70       5.959   8.872 -12.596  1.00 90.06           H
ATOM    802 2HG1 ILE A  70       7.184   7.731 -12.079  1.00 90.06           H
ATOM    803  CG2 ILE A  70       7.683  10.789 -13.652  1.00 90.06           C
ATOM    804 1HG2 ILE A  70       8.430  11.142 -14.363  1.00 90.06           H
ATOM    805 2HG2 ILE A  70       6.689  10.903 -14.083  1.00 90.06           H
ATOM    806 3HG2 ILE A  70       7.750  11.375 -12.735  1.00 90.06           H
ATOM    807  CD1 ILE A  70       7.165   9.568 -10.948  1.00 90.06           C
ATOM    808 1HD1 ILE A  70       8.191   9.462 -10.596  1.00 90.06           H
ATOM    809 2HD1 ILE A  70       6.947  10.621 -11.121  1.00 90.06           H
ATOM    810 3HD1 ILE A  70       6.481   9.174 -10.196  1.00 90.06           H
ATOM    811  HN  ILE A  70       8.765   6.985 -13.447  1.00 90.06           H
ATOM    812  N   LEU A  71       9.915   8.818 -15.792  1.00 87.03           N
ATOM    813  CA  LEU A  71      10.775   9.390 -16.815  1.00 87.03           C
ATOM    814  C   LEU A  71      10.387   8.818 -18.180  1.00 87.03           C
ATOM    815  O   LEU A  71      10.313   9.550 -19.165  1.00 87.03           O
ATOM    816  HA  LEU A  71      10.597  10.465 -16.828  1.00 87.03           H
ATOM    817  CB  LEU A  71      12.247   9.179 -16.456  1.00 87.03           C
ATOM    818 1HB  LEU A  71      12.423   9.597 -15.464  1.00 87.03           H
ATOM    819 2HB  LEU A  71      12.434   8.108 -16.387  1.00 87.03           H
ATOM    820  CG  LEU A  71      13.267   9.786 -17.422  1.00 87.03           C
ATOM    821  HG  LEU A  71      12.803  10.641 -17.915  1.00 87.03           H
ATOM    822  CD1 LEU A  71      14.492  10.308 -16.669  1.00 87.03           C
ATOM    823 1HD1 LEU A  71      14.183  11.076 -15.960  1.00 87.03           H
ATOM    824 2HD1 LEU A  71      14.966   9.487 -16.132  1.00 87.03           H
ATOM    825 3HD1 LEU A  71      15.201  10.734 -17.380  1.00 87.03           H
ATOM    826  CD2 LEU A  71      13.649   8.786 -18.515  1.00 87.03           C
ATOM    827 1HD2 LEU A  71      14.085   7.898 -18.059  1.00 87.03           H
ATOM    828 2HD2 LEU A  71      12.758   8.505 -19.077  1.00 87.03           H
ATOM    829 3HD2 LEU A  71      14.374   9.243 -19.188  1.00 87.03           H
ATOM    830  HN  LEU A  71      10.385   8.256 -15.112  1.00 87.03           H
ATOM    831  N   VAL A  72      10.149   7.514 -18.193  1.00 84.21           N
ATOM    832  CA  VAL A  72       9.782   6.834 -19.423  1.00 84.21           C
ATOM    833  C   VAL A  72       8.462   7.406 -19.944  1.00 84.21           C
ATOM    834  O   VAL A  72       8.290   7.583 -21.149  1.00 84.21           O
ATOM    835  HA  VAL A  72      10.564   7.034 -20.156  1.00 84.21           H
ATOM    836  CB  VAL A  72       9.728   5.323 -19.189  1.00 84.21           C
ATOM    837  HB  VAL A  72       9.083   5.140 -18.329  1.00 84.21           H
ATOM    838  CG1 VAL A  72       9.119   4.603 -20.394  1.00 84.21           C
ATOM    839 1HG1 VAL A  72       8.106   4.967 -20.562  1.00 84.21           H
ATOM    840 2HG1 VAL A  72       9.726   4.797 -21.278  1.00 84.21           H
ATOM    841 3HG1 VAL A  72       9.093   3.530 -20.201  1.00 84.21           H
ATOM    842  CG2 VAL A  72      11.116   4.768 -18.862  1.00 84.21           C
ATOM    843 1HG2 VAL A  72      11.792   4.969 -19.693  1.00 84.21           H
ATOM    844 2HG2 VAL A  72      11.496   5.248 -17.960  1.00 84.21           H
ATOM    845 3HG2 VAL A  72      11.048   3.692 -18.700  1.00 84.21           H
ATOM    846  HN  VAL A  72      10.204   6.927 -17.386  1.00 84.21           H
ATOM    847  N   TYR A  73       7.564   7.680 -19.009  1.00 84.05           N
ATOM    848  CA  TYR A  73       6.251   8.194 -19.361  1.00 84.05           C
ATOM    849  C   TYR A  73       6.364   9.540 -20.079  1.00 84.05           C
ATOM    850  O   TYR A  73       5.660   9.786 -21.058  1.00 84.05           O
ATOM    851  HA  TYR A  73       5.775   7.474 -20.027  1.00 84.05           H
ATOM    852  CB  TYR A  73       5.509   8.396 -18.038  1.00 84.05           C
ATOM    853 1HB  TYR A  73       5.455   7.441 -17.514  1.00 84.05           H
ATOM    854 2HB  TYR A  73       6.086   9.073 -17.409  1.00 84.05           H
ATOM    855  CG  TYR A  73       4.093   8.953 -18.198  1.00 84.05           C
ATOM    856  CD1 TYR A  73       3.890  10.317 -18.247  1.00 84.05           C
ATOM    857  HD1 TYR A  73       4.738  10.997 -18.172  1.00 84.05           H
ATOM    858  CD2 TYR A  73       3.019   8.092 -18.293  1.00 84.05           C
ATOM    859  HD2 TYR A  73       3.179   7.014 -18.254  1.00 84.05           H
ATOM    860  CE1 TYR A  73       2.558  10.842 -18.397  1.00 84.05           C
ATOM    861  HE1 TYR A  73       2.383  11.917 -18.437  1.00 84.05           H
ATOM    862  CE2 TYR A  73       1.686   8.616 -18.443  1.00 84.05           C
ATOM    863  HE2 TYR A  73       0.829   7.947 -18.519  1.00 84.05           H
ATOM    864  CZ  TYR A  73       1.521   9.966 -18.487  1.00 84.05           C
ATOM    865  OH  TYR A  73       0.263  10.461 -18.629  1.00 84.05           O
ATOM    866  HH  TYR A  73      -0.376   9.719 -18.835  1.00 84.05           H
ATOM    867  HN  TYR A  73       7.721   7.556 -18.029  1.00 84.05           H
ATOM    868  N   TRP A  74       7.254  10.376 -19.565  1.00 84.95           N
ATOM    869  CA  TRP A  74       7.380  11.735 -20.065  1.00 84.95           C
ATOM    870  C   TRP A  74       7.987  11.668 -21.468  1.00 84.95           C
ATOM    871  O   TRP A  74       7.453  12.254 -22.408  1.00 84.95           O
ATOM    872  HA  TRP A  74       6.381  12.167 -20.111  1.00 84.95           H
ATOM    873  CB  TRP A  74       8.195  12.600 -19.102  1.00 84.95           C
ATOM    874 1HB  TRP A  74       8.920  11.968 -18.587  1.00 84.95           H
ATOM    875 2HB  TRP A  74       8.762  13.331 -19.677  1.00 84.95           H
ATOM    876  CG  TRP A  74       7.351  13.336 -18.060  1.00 84.95           C
ATOM    877  CD1 TRP A  74       6.128  13.862 -18.211  1.00 84.95           C
ATOM    878  HD1 TRP A  74       5.556  13.829 -19.139  1.00 84.95           H
ATOM    879  CD2 TRP A  74       7.719  13.608 -16.691  1.00 84.95           C
ATOM    880  NE1 TRP A  74       5.682  14.451 -17.045  1.00 84.95           N
ATOM    881  HE1 TRP A  74       4.803  14.908 -16.911  1.00 84.95           H
ATOM    882  CE2 TRP A  74       6.681  14.291 -16.091  1.00 84.95           C
ATOM    883  CE3 TRP A  74       8.891  13.287 -15.983  1.00 84.95           C
ATOM    884  HE3 TRP A  74       9.724  12.748 -16.434  1.00 84.95           H
ATOM    885  CZ2 TRP A  74       6.710  14.712 -14.757  1.00 84.95           C
ATOM    886  HZ2 TRP A  74       5.876  15.251 -14.306  1.00 84.95           H
ATOM    887  CZ3 TRP A  74       8.904  13.715 -14.650  1.00 84.95           C
ATOM    888  HZ3 TRP A  74       9.790  13.492 -14.055  1.00 84.95           H
ATOM    889  CH2 TRP A  74       7.867  14.404 -14.032  1.00 84.95           C
ATOM    890  HH2 TRP A  74       7.955  14.703 -12.987  1.00 84.95           H
ATOM    891  HN  TRP A  74       7.880  10.139 -18.822  1.00 84.95           H
ATOM    892  N   TYR A  75       9.095  10.948 -21.565  1.00 80.11           N
ATOM    893  CA  TYR A  75       9.914  10.992 -22.764  1.00 80.11           C
ATOM    894  C   TYR A  75       9.358  10.058 -23.842  1.00 80.11           C
ATOM    895  O   TYR A  75       9.808  10.088 -24.986  1.00 80.11           O
ATOM    896  HA  TYR A  75       9.904  12.014 -23.141  1.00 80.11           H
ATOM    897  CB  TYR A  75      11.301  10.500 -22.347  1.00 80.11           C
ATOM    898 1HB  TYR A  75      11.188   9.634 -21.695  1.00 80.11           H
ATOM    899 2HB  TYR A  75      11.839  10.164 -23.233  1.00 80.11           H
ATOM    900  CG  TYR A  75      12.144  11.555 -21.627  1.00 80.11           C
ATOM    901  CD1 TYR A  75      12.748  12.565 -22.347  1.00 80.11           C
ATOM    902  HD1 TYR A  75      12.624  12.612 -23.429  1.00 80.11           H
ATOM    903  CD2 TYR A  75      12.300  11.495 -20.257  1.00 80.11           C
ATOM    904  HD2 TYR A  75      11.823  10.697 -19.688  1.00 80.11           H
ATOM    905  CE1 TYR A  75      13.541  13.558 -21.669  1.00 80.11           C
ATOM    906  HE1 TYR A  75      14.023  14.361 -22.226  1.00 80.11           H
ATOM    907  CE2 TYR A  75      13.093  12.488 -19.579  1.00 80.11           C
ATOM    908  HE2 TYR A  75      13.225  12.453 -18.497  1.00 80.11           H
ATOM    909  CZ  TYR A  75      13.674  13.470 -20.319  1.00 80.11           C
ATOM    910  OH  TYR A  75      14.424  14.408 -19.679  1.00 80.11           O
ATOM    911  HH  TYR A  75      14.791  15.062 -20.340  1.00 80.11           H
ATOM    912  HN  TYR A  75       9.435  10.344 -20.843  1.00 80.11           H
ATOM    913  N   CYS A  76       8.388   9.250 -23.437  1.00 73.39           N
ATOM    914  CA  CYS A  76       7.701   8.379 -24.374  1.00 73.39           C
ATOM    915  C   CYS A  76       6.919   9.252 -25.358  1.00 73.39           C
ATOM    916  O   CYS A  76       6.006   9.975 -24.962  1.00 73.39           O
ATOM    917  HA  CYS A  76       8.470   7.806 -24.891  1.00 73.39           H
ATOM    918  CB  CYS A  76       6.794   7.378 -23.655  1.00 73.39           C
ATOM    919 1HB  CYS A  76       7.375   6.798 -22.938  1.00 73.39           H
ATOM    920 2HB  CYS A  76       6.029   7.910 -23.088  1.00 73.39           H
ATOM    921  SG  CYS A  76       6.006   6.261 -24.871  1.00 73.39           S
ATOM    922  HG  CYS A  76       7.134   5.699 -25.295  1.00 73.39           H
ATOM    923  HN  CYS A  76       8.073   9.186 -22.490  1.00 73.39           H
ATOM    924  N   THR A  77       7.307   9.156 -26.621  1.00 65.53           N
ATOM    925  CA  THR A  77       6.764  10.040 -27.639  1.00 65.53           C
ATOM    926  C   THR A  77       5.405   9.528 -28.120  1.00 65.53           C
ATOM    927  O   THR A  77       4.705  10.217 -28.860  1.00 65.53           O
ATOM    928  HA  THR A  77       6.597  11.019 -27.191  1.00 65.53           H
ATOM    929  CB  THR A  77       7.798  10.161 -28.760  1.00 65.53           C
ATOM    930  HB  THR A  77       7.446  10.832 -29.544  1.00 65.53           H
ATOM    931  OG1 THR A  77       8.033   8.814 -29.163  1.00 65.53           O
ATOM    932  HG1 THR A  77       8.476   8.797 -30.059  1.00 65.53           H
ATOM    933  CG2 THR A  77       9.160  10.639 -28.252  1.00 65.53           C
ATOM    934 1HG2 THR A  77       9.543   9.932 -27.517  1.00 65.53           H
ATOM    935 2HG2 THR A  77       9.050  11.620 -27.789  1.00 65.53           H
ATOM    936 3HG2 THR A  77       9.856  10.708 -29.088  1.00 65.53           H
ATOM    937  HN  THR A  77       7.977   8.492 -26.952  1.00 65.53           H
ATOM    938  N   ARG A  78       5.071   8.324 -27.678  1.00 69.71           N
ATOM    939  CA  ARG A  78       3.839   7.684 -28.106  1.00 69.71           C
ATOM    940  C   ARG A  78       2.646   8.268 -27.347  1.00 69.71           C
ATOM    941  O   ARG A  78       2.766   8.628 -26.177  1.00 69.71           O
ATOM    942  HA  ARG A  78       3.769   7.901 -29.172  1.00 69.71           H
ATOM    943  CB  ARG A  78       3.893   6.173 -27.874  1.00 69.71           C
ATOM    944 1HB  ARG A  78       3.211   5.671 -28.560  1.00 69.71           H
ATOM    945 2HB  ARG A  78       4.895   5.804 -28.094  1.00 69.71           H
ATOM    946  CG  ARG A  78       3.521   5.827 -26.431  1.00 69.71           C
ATOM    947 1HG  ARG A  78       4.133   6.412 -25.743  1.00 69.71           H
ATOM    948 2HG  ARG A  78       2.483   6.099 -26.244  1.00 69.71           H
ATOM    949  CD  ARG A  78       3.721   4.335 -26.156  1.00 69.71           C
ATOM    950 1HD  ARG A  78       2.869   3.770 -26.534  1.00 69.71           H
ATOM    951 2HD  ARG A  78       4.603   3.974 -26.685  1.00 69.71           H
ATOM    952  NE  ARG A  78       3.875   4.104 -24.702  1.00 69.71           N
ATOM    953  HE  ARG A  78       4.793   4.165 -24.313  1.00 69.71           H
ATOM    954  CZ  ARG A  78       2.860   3.818 -23.876  1.00 69.71           C
ATOM    955  NH1 ARG A  78       1.607   3.723 -24.343  1.00 69.71           N
ATOM    956 1HH1 ARG A  78       1.425   3.866 -25.316  1.00 69.71           H
ATOM    957 2HH1 ARG A  78       0.856   3.509 -23.720  1.00 69.71           H
ATOM    958  NH2 ARG A  78       3.116   3.627 -22.574  1.00 69.71           N
ATOM    959 1HH2 ARG A  78       2.369   3.413 -21.944  1.00 69.71           H
ATOM    960 2HH2 ARG A  78       4.053   3.700 -22.233  1.00 69.71           H
ATOM    961  HN  ARG A  78       5.626   7.789 -27.040  1.00 69.71           H
ATOM    962  N   VAL A  79       1.521   8.344 -28.043  1.00 74.33           N
ATOM    963  CA  VAL A  79       0.279   8.758 -27.415  1.00 74.33           C
ATOM    964  C   VAL A  79       0.072   7.960 -26.126  1.00 74.33           C
ATOM    965  O   VAL A  79       0.143   6.732 -26.135  1.00 74.33           O
ATOM    966  HA  VAL A  79       0.374   9.814 -27.162  1.00 74.33           H
ATOM    967  CB  VAL A  79      -0.881   8.610 -28.402  1.00 74.33           C
ATOM    968  HB  VAL A  79      -1.037   7.546 -28.579  1.00 74.33           H
ATOM    969  CG1 VAL A  79      -2.174   9.184 -27.818  1.00 74.33           C
ATOM    970 1HG1 VAL A  79      -2.426   8.651 -26.901  1.00 74.33           H
ATOM    971 2HG1 VAL A  79      -2.035  10.242 -27.598  1.00 74.33           H
ATOM    972 3HG1 VAL A  79      -2.982   9.066 -28.540  1.00 74.33           H
ATOM    973  CG2 VAL A  79      -0.547   9.267 -29.743  1.00 74.33           C
ATOM    974 1HG2 VAL A  79      -0.352  10.328 -29.590  1.00 74.33           H
ATOM    975 2HG2 VAL A  79       0.337   8.793 -30.169  1.00 74.33           H
ATOM    976 3HG2 VAL A  79      -1.388   9.147 -30.426  1.00 74.33           H
ATOM    977  HN  VAL A  79       1.451   8.128 -29.017  1.00 74.33           H
ATOM    978  N   LYS A  80      -0.179   8.690 -25.049  1.00 78.61           N
ATOM    979  CA  LYS A  80      -0.463   8.062 -23.770  1.00 78.61           C
ATOM    980  C   LYS A  80      -1.766   7.267 -23.876  1.00 78.61           C
ATOM    981  O   LYS A  80      -2.578   7.513 -24.766  1.00 78.61           O
ATOM    982  HA  LYS A  80       0.349   7.368 -23.559  1.00 78.61           H
ATOM    983  CB  LYS A  80      -0.470   9.106 -22.651  1.00 78.61           C
ATOM    984 1HB  LYS A  80      -1.369   9.717 -22.723  1.00 78.61           H
ATOM    985 2HB  LYS A  80      -0.501   8.607 -21.683  1.00 78.61           H
ATOM    986  CG  LYS A  80       0.769  10.001 -22.730  1.00 78.61           C
ATOM    987 1HG  LYS A  80       0.781  10.528 -23.684  1.00 78.61           H
ATOM    988 2HG  LYS A  80       0.724  10.759 -21.948  1.00 78.61           H
ATOM    989  CD  LYS A  80       2.050   9.179 -22.579  1.00 78.61           C
ATOM    990 1HD  LYS A  80       2.074   8.714 -21.593  1.00 78.61           H
ATOM    991 2HD  LYS A  80       2.057   8.372 -23.311  1.00 78.61           H
ATOM    992  CE  LYS A  80       3.290  10.056 -22.765  1.00 78.61           C
ATOM    993 1HE  LYS A  80       3.152  10.713 -23.624  1.00 78.61           H
ATOM    994 2HE  LYS A  80       3.425  10.696 -21.893  1.00 78.61           H
ATOM    995  NZ  LYS A  80       4.493   9.218 -22.963  1.00 78.61           N
ATOM    996 1HZ  LYS A  80       5.278   9.808 -23.215  1.00 78.61           H
ATOM    997 2HZ  LYS A  80       4.705   8.722 -22.105  1.00 78.61           H
ATOM    998 3HZ  LYS A  80       4.320   8.549 -23.706  1.00 78.61           H
ATOM    999  HN  LYS A  80      -0.190   9.689 -25.042  1.00 78.61           H
ATOM   1000  N   THR A  81      -1.925   6.328 -22.954  1.00 80.24           N
ATOM   1001  CA  THR A  81      -3.187   5.622 -22.815  1.00 80.24           C
ATOM   1002  C   THR A  81      -3.731   5.776 -21.393  1.00 80.24           C
ATOM   1003  O   THR A  81      -3.014   6.213 -20.495  1.00 80.24           O
ATOM   1004  HA  THR A  81      -3.913   6.080 -23.487  1.00 80.24           H
ATOM   1005  CB  THR A  81      -2.961   4.165 -23.224  1.00 80.24           C
ATOM   1006  HB  THR A  81      -3.899   3.609 -23.217  1.00 80.24           H
ATOM   1007  OG1 THR A  81      -1.964   3.700 -22.319  1.00 80.24           O
ATOM   1008  HG1 THR A  81      -1.061   4.015 -22.612  1.00 80.24           H
ATOM   1009  CG2 THR A  81      -2.303   4.038 -24.600  1.00 80.24           C
ATOM   1010 1HG2 THR A  81      -1.334   4.537 -24.586  1.00 80.24           H
ATOM   1011 2HG2 THR A  81      -2.941   4.503 -25.352  1.00 80.24           H
ATOM   1012 3HG2 THR A  81      -2.166   2.984 -24.841  1.00 80.24           H
ATOM   1013  HN  THR A  81      -1.211   6.049 -22.311  1.00 80.24           H
ATOM   1014  N   MET A  82      -4.994   5.409 -21.234  1.00 83.97           N
ATOM   1015  CA  MET A  82      -5.615   5.414 -19.920  1.00 83.97           C
ATOM   1016  C   MET A  82      -4.816   4.561 -18.933  1.00 83.97           C
ATOM   1017  O   MET A  82      -4.640   4.944 -17.777  1.00 83.97           O
ATOM   1018  HA  MET A  82      -5.610   6.455 -19.598  1.00 83.97           H
ATOM   1019  CB  MET A  82      -7.041   4.871 -20.027  1.00 83.97           C
ATOM   1020 1HB  MET A  82      -7.634   5.520 -20.672  1.00 83.97           H
ATOM   1021 2HB  MET A  82      -7.025   3.886 -20.495  1.00 83.97           H
ATOM   1022  CG  MET A  82      -7.696   4.775 -18.648  1.00 83.97           C
ATOM   1023 1HG  MET A  82      -7.346   3.882 -18.131  1.00 83.97           H
ATOM   1024 2HG  MET A  82      -7.406   5.631 -18.038  1.00 83.97           H
ATOM   1025  SD  MET A  82      -9.472   4.724 -18.818  1.00 83.97           S
ATOM   1026  CE  MET A  82      -9.954   4.973 -17.118  1.00 83.97           C
ATOM   1027 1HE  MET A  82      -9.545   4.171 -16.503  1.00 83.97           H
ATOM   1028 2HE  MET A  82      -9.570   5.931 -16.768  1.00 83.97           H
ATOM   1029 3HE  MET A  82     -11.041   4.968 -17.044  1.00 83.97           H
ATOM   1030  HN  MET A  82      -5.589   5.113 -21.982  1.00 83.97           H
ATOM   1031  N   THR A  83      -4.353   3.421 -19.425  1.00 82.52           N
ATOM   1032  CA  THR A  83      -3.483   2.565 -18.637  1.00 82.52           C
ATOM   1033  C   THR A  83      -2.245   3.338 -18.178  1.00 82.52           C
ATOM   1034  O   THR A  83      -1.856   3.259 -17.014  1.00 82.52           O
ATOM   1035  HA  THR A  83      -4.022   2.261 -17.739  1.00 82.52           H
ATOM   1036  CB  THR A  83      -3.151   1.328 -19.475  1.00 82.52           C
ATOM   1037  HB  THR A  83      -2.439   1.572 -20.263  1.00 82.52           H
ATOM   1038  OG1 THR A  83      -4.422   0.858 -19.918  1.00 82.52           O
ATOM   1039  HG1 THR A  83      -5.149   1.265 -19.365  1.00 82.52           H
ATOM   1040  CG2 THR A  83      -2.602   0.178 -18.630  1.00 82.52           C
ATOM   1041 1HG2 THR A  83      -3.343  -0.111 -17.884  1.00 82.52           H
ATOM   1042 2HG2 THR A  83      -1.689   0.499 -18.129  1.00 82.52           H
ATOM   1043 3HG2 THR A  83      -2.383  -0.674 -19.274  1.00 82.52           H
ATOM   1044  HN  THR A  83      -4.562   3.082 -20.342  1.00 82.52           H
ATOM   1045  N   ASP A  84      -1.661   4.068 -19.118  1.00 83.86           N
ATOM   1046  CA  ASP A  84      -0.417   4.771 -18.854  1.00 83.86           C
ATOM   1047  C   ASP A  84      -0.650   5.819 -17.764  1.00 83.86           C
ATOM   1048  O   ASP A  84       0.226   6.065 -16.937  1.00 83.86           O
ATOM   1049  HA  ASP A  84       0.288   3.999 -18.545  1.00 83.86           H
ATOM   1050  CB  ASP A  84       0.083   5.493 -20.106  1.00 83.86           C
ATOM   1051 1HB  ASP A  84      -0.621   6.277 -20.384  1.00 83.86           H
ATOM   1052 2HB  ASP A  84       1.035   5.980 -19.893  1.00 83.86           H
ATOM   1053  CG  ASP A  84       0.254   4.516 -21.271  1.00 83.86           C
ATOM   1054  OD1 ASP A  84       0.874   3.457 -21.037  1.00 83.86           O
ATOM   1055  OD2 ASP A  84      -0.240   4.852 -22.369  1.00 83.86           O
ATOM   1056  HN  ASP A  84      -2.023   4.182 -20.043  1.00 83.86           H
ATOM   1057  N   MET A  85      -1.836   6.409 -17.799  1.00 88.30           N
ATOM   1058  CA  MET A  85      -2.193   7.431 -16.830  1.00 88.30           C
ATOM   1059  C   MET A  85      -2.218   6.857 -15.412  1.00 88.30           C
ATOM   1060  O   MET A  85      -1.704   7.473 -14.480  1.00 88.30           O
ATOM   1061  HA  MET A  85      -1.416   8.192 -16.907  1.00 88.30           H
ATOM   1062  CB  MET A  85      -3.569   8.004 -17.174  1.00 88.30           C
ATOM   1063 1HB  MET A  85      -3.580   8.335 -18.212  1.00 88.30           H
ATOM   1064 2HB  MET A  85      -4.325   7.224 -17.080  1.00 88.30           H
ATOM   1065  CG  MET A  85      -3.921   9.176 -16.255  1.00 88.30           C
ATOM   1066 1HG  MET A  85      -4.919   9.545 -16.489  1.00 88.30           H
ATOM   1067 2HG  MET A  85      -3.939   8.843 -15.218  1.00 88.30           H
ATOM   1068  SD  MET A  85      -2.725  10.486 -16.453  1.00 88.30           S
ATOM   1069  CE  MET A  85      -3.121  11.021 -18.109  1.00 88.30           C
ATOM   1070 1HE  MET A  85      -2.986  10.190 -18.801  1.00 88.30           H
ATOM   1071 2HE  MET A  85      -4.157  11.358 -18.144  1.00 88.30           H
ATOM   1072 3HE  MET A  85      -2.463  11.842 -18.393  1.00 88.30           H
ATOM   1073  HN  MET A  85      -2.546   6.200 -18.472  1.00 88.30           H
ATOM   1074  N   PHE A  86      -2.822   5.684 -15.294  1.00 89.43           N
ATOM   1075  CA  PHE A  86      -2.928   5.023 -14.004  1.00 89.43           C
ATOM   1076  C   PHE A  86      -1.558   4.542 -13.520  1.00 89.43           C
ATOM   1077  O   PHE A  86      -1.256   4.615 -12.330  1.00 89.43           O
ATOM   1078  HA  PHE A  86      -3.325   5.753 -13.298  1.00 89.43           H
ATOM   1079  CB  PHE A  86      -3.842   3.811 -14.196  1.00 89.43           C
ATOM   1080 1HB  PHE A  86      -3.436   3.184 -14.990  1.00 89.43           H
ATOM   1081 2HB  PHE A  86      -3.834   3.215 -13.283  1.00 89.43           H
ATOM   1082  CG  PHE A  86      -5.289   4.172 -14.540  1.00 89.43           C
ATOM   1083  CD1 PHE A  86      -5.877   5.251 -13.958  1.00 89.43           C
ATOM   1084  HD1 PHE A  86      -5.318   5.860 -13.247  1.00 89.43           H
ATOM   1085  CD2 PHE A  86      -5.986   3.412 -15.427  1.00 89.43           C
ATOM   1086  HD2 PHE A  86      -5.515   2.547 -15.893  1.00 89.43           H
ATOM   1087  CE1 PHE A  86      -7.220   5.585 -14.278  1.00 89.43           C
ATOM   1088  HE1 PHE A  86      -7.692   6.451 -13.812  1.00 89.43           H
ATOM   1089  CE2 PHE A  86      -7.329   3.747 -15.746  1.00 89.43           C
ATOM   1090  HE2 PHE A  86      -7.888   3.138 -16.457  1.00 89.43           H
ATOM   1091  CZ  PHE A  86      -7.917   4.826 -15.165  1.00 89.43           C
ATOM   1092  HZ  PHE A  86      -8.948   5.083 -15.410  1.00 89.43           H
ATOM   1093  HN  PHE A  86      -3.233   5.187 -16.058  1.00 89.43           H
ATOM   1094  N   LEU A  87      -0.767   4.061 -14.468  1.00 86.52           N
ATOM   1095  CA  LEU A  87       0.565   3.574 -14.154  1.00 86.52           C
ATOM   1096  C   LEU A  87       1.405   4.723 -13.592  1.00 86.52           C
ATOM   1097  O   LEU A  87       2.204   4.523 -12.679  1.00 86.52           O
ATOM   1098  HA  LEU A  87       0.461   2.812 -13.381  1.00 86.52           H
ATOM   1099  CB  LEU A  87       1.190   2.896 -15.376  1.00 86.52           C
ATOM   1100 1HB  LEU A  87       1.095   3.569 -16.228  1.00 86.52           H
ATOM   1101 2HB  LEU A  87       2.256   2.767 -15.190  1.00 86.52           H
ATOM   1102  CG  LEU A  87       0.600   1.539 -15.765  1.00 86.52           C
ATOM   1103  HG  LEU A  87      -0.465   1.673 -15.958  1.00 86.52           H
ATOM   1104  CD1 LEU A  87       1.232   1.017 -17.057  1.00 86.52           C
ATOM   1105 1HD1 LEU A  87       1.044   1.724 -17.865  1.00 86.52           H
ATOM   1106 2HD1 LEU A  87       2.306   0.903 -16.915  1.00 86.52           H
ATOM   1107 3HD1 LEU A  87       0.794   0.051 -17.310  1.00 86.52           H
ATOM   1108  CD2 LEU A  87       0.728   0.536 -14.617  1.00 86.52           C
ATOM   1109 1HD2 LEU A  87       1.781   0.401 -14.369  1.00 86.52           H
ATOM   1110 2HD2 LEU A  87       0.194   0.912 -13.744  1.00 86.52           H
ATOM   1111 3HD2 LEU A  87       0.301  -0.420 -14.921  1.00 86.52           H
ATOM   1112  HN  LEU A  87      -1.022   4.001 -15.433  1.00 86.52           H
ATOM   1113  N   LEU A  88       1.194   5.900 -14.161  1.00 89.72           N
ATOM   1114  CA  LEU A  88       1.904   7.086 -13.712  1.00 89.72           C
ATOM   1115  C   LEU A  88       1.555   7.360 -12.248  1.00 89.72           C
ATOM   1116  O   LEU A  88       2.445   7.520 -11.414  1.00 89.72           O
ATOM   1117  HA  LEU A  88       2.971   6.873 -13.779  1.00 89.72           H
ATOM   1118  CB  LEU A  88       1.618   8.266 -14.643  1.00 89.72           C
ATOM   1119 1HB  LEU A  88       2.007   8.025 -15.633  1.00 89.72           H
ATOM   1120 2HB  LEU A  88       0.538   8.372 -14.742  1.00 89.72           H
ATOM   1121  CG  LEU A  88       2.198   9.615 -14.213  1.00 89.72           C
ATOM   1122  HG  LEU A  88       1.938   9.781 -13.168  1.00 89.72           H
ATOM   1123  CD1 LEU A  88       3.725   9.610 -14.305  1.00 89.72           C
ATOM   1124 1HD1 LEU A  88       4.125   8.834 -13.653  1.00 89.72           H
ATOM   1125 2HD1 LEU A  88       4.027   9.412 -15.333  1.00 89.72           H
ATOM   1126 3HD1 LEU A  88       4.111  10.581 -13.994  1.00 89.72           H
ATOM   1127  CD2 LEU A  88       1.579  10.760 -15.019  1.00 89.72           C
ATOM   1128 1HD2 LEU A  88       1.787  10.612 -16.079  1.00 89.72           H
ATOM   1129 2HD2 LEU A  88       0.501  10.775 -14.859  1.00 89.72           H
ATOM   1130 3HD2 LEU A  88       2.009  11.707 -14.693  1.00 89.72           H
ATOM   1131  HN  LEU A  88       0.554   6.051 -14.915  1.00 89.72           H
ATOM   1132  N   ASN A  89       0.259   7.405 -11.980  1.00 93.50           N
ATOM   1133  CA  ASN A  89      -0.220   7.780 -10.660  1.00 93.50           C
ATOM   1134  C   ASN A  89       0.199   6.712  -9.648  1.00 93.50           C
ATOM   1135  O   ASN A  89       0.413   7.013  -8.475  1.00 93.50           O
ATOM   1136  HA  ASN A  89       0.234   8.749 -10.455  1.00 93.50           H
ATOM   1137  CB  ASN A  89      -1.747   7.881 -10.636  1.00 93.50           C
ATOM   1138 1HB  ASN A  89      -2.178   7.070 -11.223  1.00 93.50           H
ATOM   1139 2HB  ASN A  89      -2.107   7.762  -9.615  1.00 93.50           H
ATOM   1140  CG  ASN A  89      -2.216   9.227 -11.194  1.00 93.50           C
ATOM   1141  OD1 ASN A  89      -2.465  10.176 -10.469  1.00 93.50           O
ATOM   1142  ND2 ASN A  89      -2.321   9.256 -12.519  1.00 93.50           N
ATOM   1143 1HD2 ASN A  89      -2.101   8.441 -13.056  1.00 93.50           H
ATOM   1144 2HD2 ASN A  89      -2.621  10.092 -12.979  1.00 93.50           H
ATOM   1145  HN  ASN A  89      -0.457   7.192 -12.644  1.00 93.50           H
ATOM   1146  N   LEU A  90       0.303   5.486 -10.139  1.00 91.05           N
ATOM   1147  CA  LEU A  90       0.725   4.377  -9.300  1.00 91.05           C
ATOM   1148  C   LEU A  90       2.158   4.622  -8.822  1.00 91.05           C
ATOM   1149  O   LEU A  90       2.453   4.484  -7.636  1.00 91.05           O
ATOM   1150  HA  LEU A  90       0.070   4.358  -8.430  1.00 91.05           H
ATOM   1151  CB  LEU A  90       0.541   3.048 -10.035  1.00 91.05           C
ATOM   1152 1HB  LEU A  90      -0.440   3.051 -10.510  1.00 91.05           H
ATOM   1153 2HB  LEU A  90       1.282   2.991 -10.833  1.00 91.05           H
ATOM   1154  CG  LEU A  90       0.658   1.786  -9.179  1.00 91.05           C
ATOM   1155  HG  LEU A  90       1.477   1.926  -8.473  1.00 91.05           H
ATOM   1156  CD1 LEU A  90      -0.613   1.561  -8.357  1.00 91.05           C
ATOM   1157 1HD1 LEU A  90      -0.776   2.416  -7.700  1.00 91.05           H
ATOM   1158 2HD1 LEU A  90      -1.465   1.451  -9.028  1.00 91.05           H
ATOM   1159 3HD1 LEU A  90      -0.503   0.658  -7.757  1.00 91.05           H
ATOM   1160  CD2 LEU A  90       1.006   0.569 -10.039  1.00 91.05           C
ATOM   1161 1HD2 LEU A  90       0.225   0.416 -10.784  1.00 91.05           H
ATOM   1162 2HD2 LEU A  90       1.959   0.740 -10.541  1.00 91.05           H
ATOM   1163 3HD2 LEU A  90       1.083  -0.314  -9.405  1.00 91.05           H
ATOM   1164  HN  LEU A  90       0.105   5.245 -11.089  1.00 91.05           H
ATOM   1165  N   ALA A  91       3.011   4.981  -9.770  1.00 92.82           N
ATOM   1166  CA  ALA A  91       4.418   5.187  -9.472  1.00 92.82           C
ATOM   1167  C   ALA A  91       4.566   6.375  -8.519  1.00 92.82           C
ATOM   1168  O   ALA A  91       5.439   6.375  -7.653  1.00 92.82           O
ATOM   1169  HA  ALA A  91       4.787   4.288  -8.978  1.00 92.82           H
ATOM   1170  CB  ALA A  91       5.193   5.386 -10.776  1.00 92.82           C
ATOM   1171 1HB  ALA A  91       5.080   4.502 -11.405  1.00 92.82           H
ATOM   1172 2HB  ALA A  91       4.802   6.257 -11.301  1.00 92.82           H
ATOM   1173 3HB  ALA A  91       6.248   5.540 -10.552  1.00 92.82           H
ATOM   1174  HN  ALA A  91       2.755   5.132 -10.725  1.00 92.82           H
ATOM   1175  N   ILE A  92       3.698   7.358  -8.712  1.00 94.40           N
ATOM   1176  CA  ILE A  92       3.712   8.543  -7.871  1.00 94.40           C
ATOM   1177  C   ILE A  92       3.337   8.153  -6.440  1.00 94.40           C
ATOM   1178  O   ILE A  92       3.980   8.587  -5.486  1.00 94.40           O
ATOM   1179  HA  ILE A  92       4.731   8.930  -7.868  1.00 94.40           H
ATOM   1180  CB  ILE A  92       2.817   9.632  -8.466  1.00 94.40           C
ATOM   1181  HB  ILE A  92       1.855   9.184  -8.717  1.00 94.40           H
ATOM   1182  CG1 ILE A  92       3.411  10.181  -9.765  1.00 94.40           C
ATOM   1183 1HG1 ILE A  92       4.309  10.757  -9.542  1.00 94.40           H
ATOM   1184 2HG1 ILE A  92       3.713   9.356 -10.409  1.00 94.40           H
ATOM   1185  CG2 ILE A  92       2.548  10.739  -7.445  1.00 94.40           C
ATOM   1186 1HG2 ILE A  92       2.050  10.316  -6.573  1.00 94.40           H
ATOM   1187 2HG2 ILE A  92       3.492  11.190  -7.142  1.00 94.40           H
ATOM   1188 3HG2 ILE A  92       1.909  11.500  -7.894  1.00 94.40           H
ATOM   1189  CD1 ILE A  92       2.401  11.065 -10.499  1.00 94.40           C
ATOM   1190 1HD1 ILE A  92       1.514  10.479 -10.741  1.00 94.40           H
ATOM   1191 2HD1 ILE A  92       2.119  11.903  -9.861  1.00 94.40           H
ATOM   1192 3HD1 ILE A  92       2.849  11.442 -11.418  1.00 94.40           H
ATOM   1193  HN  ILE A  92       2.997   7.353  -9.425  1.00 94.40           H
ATOM   1194  N   ALA A  93       2.298   7.337  -6.336  1.00 94.65           N
ATOM   1195  CA  ALA A  93       1.800   6.923  -5.036  1.00 94.65           C
ATOM   1196  C   ALA A  93       2.906   6.182  -4.282  1.00 94.65           C
ATOM   1197  O   ALA A  93       3.099   6.397  -3.087  1.00 94.65           O
ATOM   1198  HA  ALA A  93       1.533   7.822  -4.481  1.00 94.65           H
ATOM   1199  CB  ALA A  93       0.545   6.066  -5.219  1.00 94.65           C
ATOM   1200 1HB  ALA A  93      -0.220   6.648  -5.733  1.00 94.65           H
ATOM   1201 2HB  ALA A  93       0.790   5.185  -5.812  1.00 94.65           H
ATOM   1202 3HB  ALA A  93       0.171   5.756  -4.243  1.00 94.65           H
ATOM   1203  HN  ALA A  93       1.801   6.962  -7.119  1.00 94.65           H
ATOM   1204  N   ASP A  94       3.604   5.325  -5.013  1.00 94.28           N
ATOM   1205  CA  ASP A  94       4.669   4.531  -4.422  1.00 94.28           C
ATOM   1206  C   ASP A  94       5.773   5.462  -3.918  1.00 94.28           C
ATOM   1207  O   ASP A  94       6.261   5.303  -2.800  1.00 94.28           O
ATOM   1208  HA  ASP A  94       4.195   3.971  -3.616  1.00 94.28           H
ATOM   1209  CB  ASP A  94       5.284   3.582  -5.452  1.00 94.28           C
ATOM   1210 1HB  ASP A  94       5.419   4.105  -6.399  1.00 94.28           H
ATOM   1211 2HB  ASP A  94       6.273   3.268  -5.117  1.00 94.28           H
ATOM   1212  CG  ASP A  94       4.397   2.353  -5.664  1.00 94.28           C
ATOM   1213  OD1 ASP A  94       3.699   1.984  -4.695  1.00 94.28           O
ATOM   1214  OD2 ASP A  94       4.437   1.811  -6.790  1.00 94.28           O
ATOM   1215  HN  ASP A  94       3.453   5.170  -5.989  1.00 94.28           H
ATOM   1216  N   LEU A  95       6.135   6.413  -4.766  1.00 95.15           N
ATOM   1217  CA  LEU A  95       7.218   7.328  -4.447  1.00 95.15           C
ATOM   1218  C   LEU A  95       6.885   8.072  -3.152  1.00 95.15           C
ATOM   1219  O   LEU A  95       7.743   8.227  -2.284  1.00 95.15           O
ATOM   1220  HA  LEU A  95       8.113   6.730  -4.281  1.00 95.15           H
ATOM   1221  CB  LEU A  95       7.504   8.253  -5.632  1.00 95.15           C
ATOM   1222 1HB  LEU A  95       6.552   8.575  -6.054  1.00 95.15           H
ATOM   1223 2HB  LEU A  95       8.005   9.146  -5.257  1.00 95.15           H
ATOM   1224  CG  LEU A  95       8.354   7.659  -6.757  1.00 95.15           C
ATOM   1225  HG  LEU A  95       7.840   6.780  -7.145  1.00 95.15           H
ATOM   1226  CD1 LEU A  95       8.497   8.648  -7.916  1.00 95.15           C
ATOM   1227 1HD1 LEU A  95       7.511   8.887  -8.313  1.00 95.15           H
ATOM   1228 2HD1 LEU A  95       8.977   9.559  -7.559  1.00 95.15           H
ATOM   1229 3HD1 LEU A  95       9.106   8.200  -8.702  1.00 95.15           H
ATOM   1230  CD2 LEU A  95       9.713   7.194  -6.229  1.00 95.15           C
ATOM   1231 1HD2 LEU A  95      10.245   8.042  -5.799  1.00 95.15           H
ATOM   1232 2HD2 LEU A  95       9.564   6.432  -5.464  1.00 95.15           H
ATOM   1233 3HD2 LEU A  95      10.297   6.776  -7.049  1.00 95.15           H
ATOM   1234  HN  LEU A  95       5.704   6.562  -5.656  1.00 95.15           H
ATOM   1235  N   LEU A  96       5.639   8.513  -3.063  1.00 94.48           N
ATOM   1236  CA  LEU A  96       5.216   9.343  -1.948  1.00 94.48           C
ATOM   1237  C   LEU A  96       5.444   8.584  -0.639  1.00 94.48           C
ATOM   1238  O   LEU A  96       5.891   9.165   0.349  1.00 94.48           O
ATOM   1239  HA  LEU A  96       5.846  10.232  -1.946  1.00 94.48           H
ATOM   1240  CB  LEU A  96       3.773   9.810  -2.145  1.00 94.48           C
ATOM   1241 1HB  LEU A  96       3.166   8.946  -2.414  1.00 94.48           H
ATOM   1242 2HB  LEU A  96       3.398  10.178  -1.190  1.00 94.48           H
ATOM   1243  CG  LEU A  96       3.558  10.898  -3.199  1.00 94.48           C
ATOM   1244  HG  LEU A  96       3.877  10.505  -4.164  1.00 94.48           H
ATOM   1245  CD1 LEU A  96       2.075  11.254  -3.324  1.00 94.48           C
ATOM   1246 1HD1 LEU A  96       1.512  10.368  -3.616  1.00 94.48           H
ATOM   1247 2HD1 LEU A  96       1.707  11.619  -2.366  1.00 94.48           H
ATOM   1248 3HD1 LEU A  96       1.951  12.030  -4.080  1.00 94.48           H
ATOM   1249  CD2 LEU A  96       4.420  12.126  -2.903  1.00 94.48           C
ATOM   1250 1HD2 LEU A  96       4.154  12.530  -1.926  1.00 94.48           H
ATOM   1251 2HD2 LEU A  96       5.472  11.841  -2.905  1.00 94.48           H
ATOM   1252 3HD2 LEU A  96       4.248  12.884  -3.668  1.00 94.48           H
ATOM   1253  HN  LEU A  96       4.926   8.312  -3.735  1.00 94.48           H
ATOM   1254  N   PHE A  97       5.127   7.298  -0.674  1.00 95.39           N
ATOM   1255  CA  PHE A  97       5.275   6.459   0.503  1.00 95.39           C
ATOM   1256  C   PHE A  97       6.751   6.184   0.798  1.00 95.39           C
ATOM   1257  O   PHE A  97       7.190   6.295   1.942  1.00 95.39           O
ATOM   1258  HA  PHE A  97       4.832   6.996   1.341  1.00 95.39           H
ATOM   1259  CB  PHE A  97       4.574   5.134   0.197  1.00 95.39           C
ATOM   1260 1HB  PHE A  97       3.497   5.302   0.169  1.00 95.39           H
ATOM   1261 2HB  PHE A  97       4.870   4.798  -0.796  1.00 95.39           H
ATOM   1262  CG  PHE A  97       4.875   4.023   1.206  1.00 95.39           C
ATOM   1263  CD1 PHE A  97       5.470   2.872   0.793  1.00 95.39           C
ATOM   1264  HD1 PHE A  97       5.732   2.741  -0.257  1.00 95.39           H
ATOM   1265  CD2 PHE A  97       4.548   4.187   2.516  1.00 95.39           C
ATOM   1266  HD2 PHE A  97       4.071   5.110   2.847  1.00 95.39           H
ATOM   1267  CE1 PHE A  97       5.749   1.842   1.729  1.00 95.39           C
ATOM   1268  HE1 PHE A  97       6.226   0.919   1.398  1.00 95.39           H
ATOM   1269  CE2 PHE A  97       4.828   3.157   3.452  1.00 95.39           C
ATOM   1270  HE2 PHE A  97       4.565   3.288   4.502  1.00 95.39           H
ATOM   1271  CZ  PHE A  97       5.422   2.006   3.039  1.00 95.39           C
ATOM   1272  HZ  PHE A  97       5.637   1.215   3.757  1.00 95.39           H
ATOM   1273  HN  PHE A  97       4.776   6.831  -1.485  1.00 95.39           H
ATOM   1274  N   LEU A  98       7.477   5.832  -0.253  1.00 95.49           N
ATOM   1275  CA  LEU A  98       8.851   5.385  -0.098  1.00 95.49           C
ATOM   1276  C   LEU A  98       9.652   6.462   0.636  1.00 95.49           C
ATOM   1277  O   LEU A  98      10.523   6.149   1.447  1.00 95.49           O
ATOM   1278  HA  LEU A  98       8.835   4.486   0.519  1.00 95.49           H
ATOM   1279  CB  LEU A  98       9.443   4.994  -1.453  1.00 95.49           C
ATOM   1280 1HB  LEU A  98       9.248   5.801  -2.159  1.00 95.49           H
ATOM   1281 2HB  LEU A  98      10.525   4.919  -1.346  1.00 95.49           H
ATOM   1282  CG  LEU A  98       8.926   3.688  -2.059  1.00 95.49           C
ATOM   1283  HG  LEU A  98       7.842   3.666  -1.949  1.00 95.49           H
ATOM   1284  CD1 LEU A  98       9.230   3.621  -3.557  1.00 95.49           C
ATOM   1285 1HD1 LEU A  98       8.747   4.456  -4.064  1.00 95.49           H
ATOM   1286 2HD1 LEU A  98      10.307   3.676  -3.712  1.00 95.49           H
ATOM   1287 3HD1 LEU A  98       8.852   2.682  -3.963  1.00 95.49           H
ATOM   1288  CD2 LEU A  98       9.481   2.477  -1.307  1.00 95.49           C
ATOM   1289 1HD2 LEU A  98      10.570   2.482  -1.364  1.00 95.49           H
ATOM   1290 2HD2 LEU A  98       9.171   2.524  -0.263  1.00 95.49           H
ATOM   1291 3HD2 LEU A  98       9.098   1.562  -1.758  1.00 95.49           H
ATOM   1292  HN  LEU A  98       7.141   5.847  -1.195  1.00 95.49           H
ATOM   1293  N   VAL A  99       9.330   7.709   0.326  1.00 95.01           N
ATOM   1294  CA  VAL A  99      10.051   8.833   0.899  1.00 95.01           C
ATOM   1295  C   VAL A  99       9.863   8.833   2.417  1.00 95.01           C
ATOM   1296  O   VAL A  99      10.616   9.484   3.140  1.00 95.01           O
ATOM   1297  HA  VAL A  99      11.109   8.694   0.676  1.00 95.01           H
ATOM   1298  CB  VAL A  99       9.596  10.137   0.241  1.00 95.01           C
ATOM   1299  HB  VAL A  99       8.507  10.169   0.278  1.00 95.01           H
ATOM   1300  CG1 VAL A  99      10.128  11.352   1.004  1.00 95.01           C
ATOM   1301 1HG1 VAL A  99       9.755  11.329   2.028  1.00 95.01           H
ATOM   1302 2HG1 VAL A  99      11.217  11.326   1.013  1.00 95.01           H
ATOM   1303 3HG1 VAL A  99       9.789  12.265   0.515  1.00 95.01           H
ATOM   1304  CG2 VAL A  99      10.018  10.186  -1.229  1.00 95.01           C
ATOM   1305 1HG2 VAL A  99      11.103  10.120  -1.298  1.00 95.01           H
ATOM   1306 2HG2 VAL A  99       9.568   9.349  -1.764  1.00 95.01           H
ATOM   1307 3HG2 VAL A  99       9.682  11.123  -1.673  1.00 95.01           H
ATOM   1308  HN  VAL A  99       8.593   7.956  -0.303  1.00 95.01           H
ATOM   1309  N   THR A 100       8.854   8.095   2.857  1.00 94.21           N
ATOM   1310  CA  THR A 100       8.530   8.037   4.272  1.00 94.21           C
ATOM   1311  C   THR A 100       9.370   6.965   4.969  1.00 94.21           C
ATOM   1312  O   THR A 100       9.496   6.968   6.192  1.00 94.21           O
ATOM   1313  HA  THR A 100       8.794   8.994   4.724  1.00 94.21           H
ATOM   1314  CB  THR A 100       7.023   7.809   4.403  1.00 94.21           C
ATOM   1315  HB  THR A 100       6.681   8.036   5.413  1.00 94.21           H
ATOM   1316  OG1 THR A 100       6.838   6.461   3.980  1.00 94.21           O
ATOM   1317  HG1 THR A 100       6.768   6.422   2.983  1.00 94.21           H
ATOM   1318  CG2 THR A 100       6.216   8.629   3.395  1.00 94.21           C
ATOM   1319 1HG2 THR A 100       6.511   8.353   2.382  1.00 94.21           H
ATOM   1320 2HG2 THR A 100       6.410   9.691   3.552  1.00 94.21           H
ATOM   1321 3HG2 THR A 100       5.154   8.430   3.531  1.00 94.21           H
ATOM   1322  HN  THR A 100       8.265   7.544   2.266  1.00 94.21           H
ATOM   1323  N   LEU A 101       9.923   6.074   4.159  1.00 94.23           N
ATOM   1324  CA  LEU A 101      10.594   4.898   4.687  1.00 94.23           C
ATOM   1325  C   LEU A 101      11.842   5.331   5.459  1.00 94.23           C
ATOM   1326  O   LEU A 101      12.127   4.802   6.532  1.00 94.23           O
ATOM   1327  HA  LEU A 101       9.908   4.415   5.383  1.00 94.23           H
ATOM   1328  CB  LEU A 101      10.881   3.896   3.567  1.00 94.23           C
ATOM   1329 1HB  LEU A 101      11.396   4.420   2.761  1.00 94.23           H
ATOM   1330 2HB  LEU A 101      11.570   3.143   3.948  1.00 94.23           H
ATOM   1331  CG  LEU A 101       9.663   3.182   2.977  1.00 94.23           C
ATOM   1332  HG  LEU A 101       9.044   3.924   2.472  1.00 94.23           H
ATOM   1333  CD1 LEU A 101      10.086   2.155   1.925  1.00 94.23           C
ATOM   1334 1HD1 LEU A 101      10.620   2.659   1.119  1.00 94.23           H
ATOM   1335 2HD1 LEU A 101      10.738   1.412   2.384  1.00 94.23           H
ATOM   1336 3HD1 LEU A 101       9.201   1.663   1.522  1.00 94.23           H
ATOM   1337  CD2 LEU A 101       8.808   2.555   4.080  1.00 94.23           C
ATOM   1338 1HD2 LEU A 101       9.404   1.830   4.633  1.00 94.23           H
ATOM   1339 2HD2 LEU A 101       8.462   3.334   4.759  1.00 94.23           H
ATOM   1340 3HD2 LEU A 101       7.949   2.054   3.633  1.00 94.23           H
ATOM   1341  HN  LEU A 101       9.919   6.145   3.162  1.00 94.23           H
ATOM   1342  N   PRO A 102      12.605   6.298   4.931  1.00 93.94           N
ATOM   1343  CA  PRO A 102      13.819   6.757   5.610  1.00 93.94           C
ATOM   1344  C   PRO A 102      13.555   7.160   7.052  1.00 93.94           C
ATOM   1345  O   PRO A 102      14.361   6.875   7.936  1.00 93.94           O
ATOM   1346  HA  PRO A 102      14.545   5.947   5.669  1.00 93.94           H
ATOM   1347  CB  PRO A 102      14.280   7.946   4.763  1.00 93.94           C
ATOM   1348 1HB  PRO A 102      13.873   8.886   5.137  1.00 93.94           H
ATOM   1349 2HB  PRO A 102      15.365   8.045   4.768  1.00 93.94           H
ATOM   1350  CG  PRO A 102      13.750   7.615   3.373  1.00 93.94           C
ATOM   1351 1HG  PRO A 102      13.684   8.503   2.744  1.00 93.94           H
ATOM   1352 2HG  PRO A 102      14.400   6.915   2.848  1.00 93.94           H
ATOM   1353  CD  PRO A 102      12.383   7.018   3.663  1.00 93.94           C
ATOM   1354 1HD  PRO A 102      11.619   7.788   3.769  1.00 93.94           H
ATOM   1355 2HD  PRO A 102      12.054   6.354   2.864  1.00 93.94           H
ATOM   1356  N   PHE A 103      12.423   7.819   7.251  1.00 93.21           N
ATOM   1357  CA  PHE A 103      12.070   8.319   8.569  1.00 93.21           C
ATOM   1358  C   PHE A 103      11.754   7.167   9.525  1.00 93.21           C
ATOM   1359  O   PHE A 103      12.106   7.218  10.703  1.00 93.21           O
ATOM   1360  HA  PHE A 103      12.929   8.875   8.945  1.00 93.21           H
ATOM   1361  CB  PHE A 103      10.820   9.183   8.400  1.00 93.21           C
ATOM   1362 1HB  PHE A 103      10.045   8.592   7.912  1.00 93.21           H
ATOM   1363 2HB  PHE A 103      10.441   9.454   9.386  1.00 93.21           H
ATOM   1364  CG  PHE A 103      11.051  10.461   7.590  1.00 93.21           C
ATOM   1365  CD1 PHE A 103      11.481  11.591   8.212  1.00 93.21           C
ATOM   1366  HD1 PHE A 103      11.660  11.588   9.287  1.00 93.21           H
ATOM   1367  CD2 PHE A 103      10.827  10.465   6.249  1.00 93.21           C
ATOM   1368  HD2 PHE A 103      10.483   9.559   5.750  1.00 93.21           H
ATOM   1369  CE1 PHE A 103      11.695  12.777   7.460  1.00 93.21           C
ATOM   1370  HE1 PHE A 103      12.039  13.683   7.959  1.00 93.21           H
ATOM   1371  CE2 PHE A 103      11.042  11.651   5.497  1.00 93.21           C
ATOM   1372  HE2 PHE A 103      10.863  11.655   4.422  1.00 93.21           H
ATOM   1373  CZ  PHE A 103      11.472  12.782   6.119  1.00 93.21           C
ATOM   1374  HZ  PHE A 103      11.637  13.691   5.542  1.00 93.21           H
ATOM   1375  HN  PHE A 103      11.755   8.012   6.533  1.00 93.21           H
ATOM   1376  N   TRP A 104      11.093   6.154   8.983  1.00 91.46           N
ATOM   1377  CA  TRP A 104      10.775   4.968   9.759  1.00 91.46           C
ATOM   1378  C   TRP A 104      12.091   4.305  10.171  1.00 91.46           C
ATOM   1379  O   TRP A 104      12.212   3.797  11.284  1.00 91.46           O
ATOM   1380  HA  TRP A 104      10.224   5.286  10.644  1.00 91.46           H
ATOM   1381  CB  TRP A 104       9.854   4.031   8.974  1.00 91.46           C
ATOM   1382 1HB  TRP A 104      10.174   4.013   7.932  1.00 91.46           H
ATOM   1383 2HB  TRP A 104       9.969   3.018   9.360  1.00 91.46           H
ATOM   1384  CG  TRP A 104       8.375   4.419   9.033  1.00 91.46           C
ATOM   1385  CD1 TRP A 104       7.561   4.720   8.013  1.00 91.46           C
ATOM   1386  HD1 TRP A 104       7.865   4.727   6.966  1.00 91.46           H
ATOM   1387  CD2 TRP A 104       7.564   4.535  10.220  1.00 91.46           C
ATOM   1388  NE1 TRP A 104       6.288   5.021   8.454  1.00 91.46           N
ATOM   1389  HE1 TRP A 104       5.508   5.277   7.882  1.00 91.46           H
ATOM   1390  CE2 TRP A 104       6.290   4.905   9.839  1.00 91.46           C
ATOM   1391  CE3 TRP A 104       7.894   4.333  11.572  1.00 91.46           C
ATOM   1392  HE3 TRP A 104       8.892   4.041  11.898  1.00 91.46           H
ATOM   1393  CZ2 TRP A 104       5.245   5.106  10.749  1.00 91.46           C
ATOM   1394  HZ2 TRP A 104       4.247   5.399  10.422  1.00 91.46           H
ATOM   1395  CZ3 TRP A 104       6.839   4.539  12.469  1.00 91.46           C
ATOM   1396  HZ3 TRP A 104       7.041   4.396  13.530  1.00 91.46           H
ATOM   1397  CH2 TRP A 104       5.551   4.911  12.101  1.00 91.46           C
ATOM   1398  HH2 TRP A 104       4.784   5.052  12.862  1.00 91.46           H
ATOM   1399  HN  TRP A 104      10.778   6.137   8.035  1.00 91.46           H
ATOM   1400  N   ALA A 105      13.044   4.333   9.251  1.00 93.27           N
ATOM   1401  CA  ALA A 105      14.318   3.669   9.472  1.00 93.27           C
ATOM   1402  C   ALA A 105      15.024   4.315  10.666  1.00 93.27           C
ATOM   1403  O   ALA A 105      15.522   3.618  11.549  1.00 93.27           O
ATOM   1404  HA  ALA A 105      14.111   2.624   9.705  1.00 93.27           H
ATOM   1405  CB  ALA A 105      15.156   3.733   8.194  1.00 93.27           C
ATOM   1406 1HB  ALA A 105      14.623   3.235   7.384  1.00 93.27           H
ATOM   1407 2HB  ALA A 105      15.332   4.775   7.927  1.00 93.27           H
ATOM   1408 3HB  ALA A 105      16.111   3.235   8.361  1.00 93.27           H
ATOM   1409  HN  ALA A 105      12.957   4.797   8.369  1.00 93.27           H
ATOM   1410  N   ILE A 106      15.045   5.640  10.655  1.00 92.73           N
ATOM   1411  CA  ILE A 106      15.717   6.387  11.704  1.00 92.73           C
ATOM   1412  C   ILE A 106      15.022   6.119  13.040  1.00 92.73           C
ATOM   1413  O   ILE A 106      15.682   5.902  14.055  1.00 92.73           O
ATOM   1414  HA  ILE A 106      16.740   6.015  11.766  1.00 92.73           H
ATOM   1415  CB  ILE A 106      15.797   7.870  11.339  1.00 92.73           C
ATOM   1416  HB  ILE A 106      14.807   8.197  11.021  1.00 92.73           H
ATOM   1417  CG1 ILE A 106      16.747   8.095  10.161  1.00 92.73           C
ATOM   1418 1HG1 ILE A 106      17.778   7.973  10.493  1.00 92.73           H
ATOM   1419 2HG1 ILE A 106      16.568   7.340   9.395  1.00 92.73           H
ATOM   1420  CG2 ILE A 106      16.182   8.715  12.555  1.00 92.73           C
ATOM   1421 1HG2 ILE A 106      15.434   8.587  13.338  1.00 92.73           H
ATOM   1422 2HG2 ILE A 106      17.155   8.393  12.927  1.00 92.73           H
ATOM   1423 3HG2 ILE A 106      16.231   9.765  12.268  1.00 92.73           H
ATOM   1424  CD1 ILE A 106      16.559   9.491   9.563  1.00 92.73           C
ATOM   1425 1HD1 ILE A 106      15.534   9.600   9.211  1.00 92.73           H
ATOM   1426 2HD1 ILE A 106      16.764  10.243  10.326  1.00 92.73           H
ATOM   1427 3HD1 ILE A 106      17.247   9.624   8.728  1.00 92.73           H
ATOM   1428  HN  ILE A 106      14.614   6.200   9.947  1.00 92.73           H
ATOM   1429  N   ALA A 107      13.698   6.143  12.997  1.00 90.77           N
ATOM   1430  CA  ALA A 107      12.907   6.004  14.208  1.00 90.77           C
ATOM   1431  C   ALA A 107      13.112   4.602  14.788  1.00 90.77           C
ATOM   1432  O   ALA A 107      13.037   4.411  16.001  1.00 90.77           O
ATOM   1433  HA  ALA A 107      13.267   6.741  14.926  1.00 90.77           H
ATOM   1434  CB  ALA A 107      11.439   6.296  13.896  1.00 90.77           C
ATOM   1435 1HB  ALA A 107      11.344   7.313  13.515  1.00 90.77           H
ATOM   1436 2HB  ALA A 107      11.080   5.592  13.145  1.00 90.77           H
ATOM   1437 3HB  ALA A 107      10.846   6.191  14.805  1.00 90.77           H
ATOM   1438  HN  ALA A 107      13.168   6.255  12.157  1.00 90.77           H
ATOM   1439  N   ALA A 108      13.367   3.658  13.894  1.00 90.49           N
ATOM   1440  CA  ALA A 108      13.566   2.277  14.299  1.00 90.49           C
ATOM   1441  C   ALA A 108      14.978   2.115  14.865  1.00 90.49           C
ATOM   1442  O   ALA A 108      15.197   1.323  15.780  1.00 90.49           O
ATOM   1443  HA  ALA A 108      12.842   2.054  15.083  1.00 90.49           H
ATOM   1444  CB  ALA A 108      13.305   1.353  13.109  1.00 90.49           C
ATOM   1445 1HB  ALA A 108      12.280   1.486  12.763  1.00 90.49           H
ATOM   1446 2HB  ALA A 108      13.995   1.597  12.301  1.00 90.49           H
ATOM   1447 3HB  ALA A 108      13.454   0.317  13.413  1.00 90.49           H
ATOM   1448  HN  ALA A 108      13.438   3.824  12.910  1.00 90.49           H
ATOM   1449  N   ALA A 109      15.901   2.877  14.296  1.00 89.93           N
ATOM   1450  CA  ALA A 109      17.302   2.754  14.660  1.00 89.93           C
ATOM   1451  C   ALA A 109      17.503   3.280  16.083  1.00 89.93           C
ATOM   1452  O   ALA A 109      18.352   2.781  16.819  1.00 89.93           O
ATOM   1453  HA  ALA A 109      17.560   1.696  14.634  1.00 89.93           H
ATOM   1454  CB  ALA A 109      18.163   3.497  13.637  1.00 89.93           C
ATOM   1455 1HB  ALA A 109      18.005   3.066  12.648  1.00 89.93           H
ATOM   1456 2HB  ALA A 109      17.882   4.551  13.623  1.00 89.93           H
ATOM   1457 3HB  ALA A 109      19.214   3.405  13.910  1.00 89.93           H
ATOM   1458  HN  ALA A 109      15.704   3.568  13.600  1.00 89.93           H
ATOM   1459  N   ASP A 110      16.706   4.282  16.427  1.00 86.69           N
ATOM   1460  CA  ASP A 110      16.853   4.947  17.711  1.00 86.69           C
ATOM   1461  C   ASP A 110      15.469   5.319  18.248  1.00 86.69           C
ATOM   1462  O   ASP A 110      14.700   4.447  18.648  1.00 86.69           O
ATOM   1463  HA  ASP A 110      17.368   4.229  18.348  1.00 86.69           H
ATOM   1464  CB  ASP A 110      17.669   6.234  17.574  1.00 86.69           C
ATOM   1465 1HB  ASP A 110      18.599   6.025  17.046  1.00 86.69           H
ATOM   1466 2HB  ASP A 110      17.117   6.957  16.974  1.00 86.69           H
ATOM   1467  CG  ASP A 110      17.979   6.834  18.947  1.00 86.69           C
ATOM   1468  OD1 ASP A 110      17.757   6.114  19.945  1.00 86.69           O
ATOM   1469  OD2 ASP A 110      18.431   7.999  18.968  1.00 86.69           O
ATOM   1470  HN  ASP A 110      15.974   4.638  15.848  1.00 86.69           H
ATOM   1471  N   GLN A 111      15.195   6.615  18.240  1.00 85.33           N
ATOM   1472  CA  GLN A 111      13.892   7.107  18.652  1.00 85.33           C
ATOM   1473  C   GLN A 111      13.376   8.145  17.652  1.00 85.33           C
ATOM   1474  O   GLN A 111      14.123   8.608  16.792  1.00 85.33           O
ATOM   1475  HA  GLN A 111      13.239   6.235  18.649  1.00 85.33           H
ATOM   1476  CB  GLN A 111      13.947   7.689  20.066  1.00 85.33           C
ATOM   1477 1HB  GLN A 111      12.962   8.060  20.349  1.00 85.33           H
ATOM   1478 2HB  GLN A 111      14.207   6.904  20.776  1.00 85.33           H
ATOM   1479  CG  GLN A 111      14.970   8.823  20.153  1.00 85.33           C
ATOM   1480 1HG  GLN A 111      15.959   8.446  19.895  1.00 85.33           H
ATOM   1481 2HG  GLN A 111      14.724   9.596  19.425  1.00 85.33           H
ATOM   1482  CD  GLN A 111      14.999   9.428  21.558  1.00 85.33           C
ATOM   1483  OE1 GLN A 111      13.977   9.694  22.169  1.00 85.33           O
ATOM   1484  NE2 GLN A 111      16.225   9.630  22.034  1.00 85.33           N
ATOM   1485 1HE2 GLN A 111      17.022   9.390  21.481  1.00 85.33           H
ATOM   1486 2HE2 GLN A 111      16.348  10.023  22.946  1.00 85.33           H
ATOM   1487  HN  GLN A 111      15.845   7.322  17.960  1.00 85.33           H
ATOM   1488  N   TRP A 112      12.102   8.478  17.798  1.00 89.60           N
ATOM   1489  CA  TRP A 112      11.480   9.458  16.924  1.00 89.60           C
ATOM   1490  C   TRP A 112      12.035  10.837  17.289  1.00 89.60           C
ATOM   1491  O   TRP A 112      11.718  11.377  18.348  1.00 89.60           O
ATOM   1492  HA  TRP A 112      11.749   9.208  15.898  1.00 89.60           H
ATOM   1493  CB  TRP A 112       9.955   9.384  17.016  1.00 89.60           C
ATOM   1494 1HB  TRP A 112       9.639   8.358  16.827  1.00 89.60           H
ATOM   1495 2HB  TRP A 112       9.649   9.630  18.033  1.00 89.60           H
ATOM   1496  CG  TRP A 112       9.227  10.314  16.042  1.00 89.60           C
ATOM   1497  CD1 TRP A 112       8.782  11.558  16.266  1.00 89.60           C
ATOM   1498  HD1 TRP A 112       8.889  12.086  17.213  1.00 89.60           H
ATOM   1499  CD2 TRP A 112       8.876  10.021  14.673  1.00 89.60           C
ATOM   1500  NE1 TRP A 112       8.173  12.086  15.146  1.00 89.60           N
ATOM   1501  HE1 TRP A 112       7.764  12.995  15.068  1.00 89.60           H
ATOM   1502  CE2 TRP A 112       8.232  11.121  14.147  1.00 89.60           C
ATOM   1503  CE3 TRP A 112       9.096   8.864  13.905  1.00 89.60           C
ATOM   1504  HE3 TRP A 112       9.603   7.982  14.298  1.00 89.60           H
ATOM   1505  CZ2 TRP A 112       7.754  11.174  12.832  1.00 89.60           C
ATOM   1506  HZ2 TRP A 112       7.248  12.056  12.439  1.00 89.60           H
ATOM   1507  CZ3 TRP A 112       8.613   8.932  12.593  1.00 89.60           C
ATOM   1508  HZ3 TRP A 112       8.758   8.061  11.954  1.00 89.60           H
ATOM   1509  CH2 TRP A 112       7.962  10.032  12.048  1.00 89.60           C
ATOM   1510  HH2 TRP A 112       7.615  10.007  11.015  1.00 89.60           H
ATOM   1511  HN  TRP A 112      11.500   8.093  18.497  1.00 89.60           H
ATOM   1512  N   LYS A 113      12.853  11.367  16.391  1.00 90.20           N
ATOM   1513  CA  LYS A 113      13.547  12.615  16.657  1.00 90.20           C
ATOM   1514  C   LYS A 113      12.804  13.763  15.971  1.00 90.20           C
ATOM   1515  O   LYS A 113      13.201  14.921  16.086  1.00 90.20           O
ATOM   1516  HA  LYS A 113      13.521  12.782  17.733  1.00 90.20           H
ATOM   1517  CB  LYS A 113      15.018  12.506  16.251  1.00 90.20           C
ATOM   1518 1HB  LYS A 113      15.091  12.212  15.204  1.00 90.20           H
ATOM   1519 2HB  LYS A 113      15.497  13.481  16.341  1.00 90.20           H
ATOM   1520  CG  LYS A 113      15.754  11.488  17.125  1.00 90.20           C
ATOM   1521 1HG  LYS A 113      15.697  11.792  18.170  1.00 90.20           H
ATOM   1522 2HG  LYS A 113      15.265  10.517  17.048  1.00 90.20           H
ATOM   1523  CD  LYS A 113      17.219  11.362  16.704  1.00 90.20           C
ATOM   1524 1HD  LYS A 113      17.277  11.096  15.649  1.00 90.20           H
ATOM   1525 2HD  LYS A 113      17.718  12.324  16.818  1.00 90.20           H
ATOM   1526  CE  LYS A 113      17.941  10.305  17.543  1.00 90.20           C
ATOM   1527 1HE  LYS A 113      17.932  10.596  18.593  1.00 90.20           H
ATOM   1528 2HE  LYS A 113      17.414   9.353  17.471  1.00 90.20           H
ATOM   1529  NZ  LYS A 113      19.337  10.141  17.080  1.00 90.20           N
ATOM   1530 1HZ  LYS A 113      19.765   9.361  17.566  1.00 90.20           H
ATOM   1531 2HZ  LYS A 113      19.344   9.962  16.082  1.00 90.20           H
ATOM   1532 3HZ  LYS A 113      19.860  10.988  17.274  1.00 90.20           H
ATOM   1533  HN  LYS A 113      13.043  10.959  15.498  1.00 90.20           H
ATOM   1534  N   PHE A 114      11.738  13.401  15.272  1.00 91.63           N
ATOM   1535  CA  PHE A 114      11.066  14.342  14.391  1.00 91.63           C
ATOM   1536  C   PHE A 114       9.831  14.941  15.068  1.00 91.63           C
ATOM   1537  O   PHE A 114       9.396  14.457  16.112  1.00 91.63           O
ATOM   1538  HA  PHE A 114      11.776  15.138  14.165  1.00 91.63           H
ATOM   1539  CB  PHE A 114      10.624  13.559  13.153  1.00 91.63           C
ATOM   1540 1HB  PHE A 114       9.846  12.852  13.441  1.00 91.63           H
ATOM   1541 2HB  PHE A 114      10.178  14.250  12.438  1.00 91.63           H
ATOM   1542  CG  PHE A 114      11.757  12.795  12.464  1.00 91.63           C
ATOM   1543  CD1 PHE A 114      12.667  13.465  11.707  1.00 91.63           C
ATOM   1544  HD1 PHE A 114      12.589  14.547  11.592  1.00 91.63           H
ATOM   1545  CD2 PHE A 114      11.853  11.446  12.607  1.00 91.63           C
ATOM   1546  HD2 PHE A 114      11.124  10.909  13.213  1.00 91.63           H
ATOM   1547  CE1 PHE A 114      13.718  12.757  11.067  1.00 91.63           C
ATOM   1548  HE1 PHE A 114      14.447  13.294  10.461  1.00 91.63           H
ATOM   1549  CE2 PHE A 114      12.904  10.738  11.967  1.00 91.63           C
ATOM   1550  HE2 PHE A 114      12.981   9.656  12.082  1.00 91.63           H
ATOM   1551  CZ  PHE A 114      13.814  11.408  11.210  1.00 91.63           C
ATOM   1552  HZ  PHE A 114      14.621  10.864  10.719  1.00 91.63           H
ATOM   1553  HN  PHE A 114      11.334  12.487  15.300  1.00 91.63           H
ATOM   1554  N   GLN A 115       9.302  15.984  14.446  1.00 91.75           N
ATOM   1555  CA  GLN A 115       8.152  16.680  14.998  1.00 91.75           C
ATOM   1556  C   GLN A 115       6.877  15.870  14.762  1.00 91.75           C
ATOM   1557  O   GLN A 115       6.866  14.945  13.951  1.00 91.75           O
ATOM   1558  HA  GLN A 115       8.348  16.759  16.068  1.00 91.75           H
ATOM   1559  CB  GLN A 115       8.027  18.086  14.407  1.00 91.75           C
ATOM   1560 1HB  GLN A 115       8.005  18.026  13.319  1.00 91.75           H
ATOM   1561 2HB  GLN A 115       7.083  18.533  14.720  1.00 91.75           H
ATOM   1562  CG  GLN A 115       9.191  18.974  14.851  1.00 91.75           C
ATOM   1563 1HG  GLN A 115      10.135  18.518  14.554  1.00 91.75           H
ATOM   1564 2HG  GLN A 115       9.130  19.938  14.347  1.00 91.75           H
ATOM   1565  CD  GLN A 115       9.173  19.183  16.367  1.00 91.75           C
ATOM   1566  OE1 GLN A 115       8.152  19.066  17.024  1.00 91.75           O
ATOM   1567  NE2 GLN A 115      10.358  19.497  16.883  1.00 91.75           N
ATOM   1568 1HE2 GLN A 115      11.157  19.577  16.288  1.00 91.75           H
ATOM   1569 2HE2 GLN A 115      10.449  19.654  17.866  1.00 91.75           H
ATOM   1570  HN  GLN A 115       9.645  16.353  13.583  1.00 91.75           H
ATOM   1571  N   THR A 116       5.832  16.246  15.484  1.00 92.28           N
ATOM   1572  CA  THR A 116       4.577  15.517  15.422  1.00 92.28           C
ATOM   1573  C   THR A 116       4.019  15.536  13.997  1.00 92.28           C
ATOM   1574  O   THR A 116       3.428  14.557  13.545  1.00 92.28           O
ATOM   1575  HA  THR A 116       4.772  14.475  15.674  1.00 92.28           H
ATOM   1576  CB  THR A 116       3.626  16.123  16.456  1.00 92.28           C
ATOM   1577  HB  THR A 116       3.259  17.094  16.124  1.00 92.28           H
ATOM   1578  OG1 THR A 116       4.383  16.131  17.662  1.00 92.28           O
ATOM   1579  HG1 THR A 116       3.952  16.734  18.333  1.00 92.28           H
ATOM   1580  CG2 THR A 116       2.439  15.209  16.767  1.00 92.28           C
ATOM   1581 1HG2 THR A 116       2.804  14.261  17.162  1.00 92.28           H
ATOM   1582 2HG2 THR A 116       1.871  15.027  15.854  1.00 92.28           H
ATOM   1583 3HG2 THR A 116       1.796  15.687  17.506  1.00 92.28           H
ATOM   1584  HN  THR A 116       5.833  17.032  16.102  1.00 92.28           H
ATOM   1585  N   PHE A 117       4.226  16.663  13.330  1.00 93.19           N
ATOM   1586  CA  PHE A 117       3.748  16.824  11.968  1.00 93.19           C
ATOM   1587  C   PHE A 117       4.216  15.667  11.082  1.00 93.19           C
ATOM   1588  O   PHE A 117       3.425  15.092  10.337  1.00 93.19           O
ATOM   1589  HA  PHE A 117       2.659  16.832  12.006  1.00 93.19           H
ATOM   1590  CB  PHE A 117       4.343  18.130  11.437  1.00 93.19           C
ATOM   1591 1HB  PHE A 117       3.981  18.957  12.048  1.00 93.19           H
ATOM   1592 2HB  PHE A 117       5.426  18.098  11.553  1.00 93.19           H
ATOM   1593  CG  PHE A 117       4.010  18.414   9.971  1.00 93.19           C
ATOM   1594  CD1 PHE A 117       4.952  18.219   9.010  1.00 93.19           C
ATOM   1595  HD1 PHE A 117       5.944  17.860   9.284  1.00 93.19           H
ATOM   1596  CD2 PHE A 117       2.773  18.862   9.629  1.00 93.19           C
ATOM   1597  HD2 PHE A 117       2.017  19.019  10.399  1.00 93.19           H
ATOM   1598  CE1 PHE A 117       4.644  18.483   7.649  1.00 93.19           C
ATOM   1599  HE1 PHE A 117       5.399  18.327   6.879  1.00 93.19           H
ATOM   1600  CE2 PHE A 117       2.464  19.126   8.268  1.00 93.19           C
ATOM   1601  HE2 PHE A 117       1.472  19.485   7.994  1.00 93.19           H
ATOM   1602  CZ  PHE A 117       3.406  18.931   7.307  1.00 93.19           C
ATOM   1603  HZ  PHE A 117       3.169  19.134   6.262  1.00 93.19           H
ATOM   1604  HN  PHE A 117       4.709  17.454  13.705  1.00 93.19           H
ATOM   1605  N   MET A 118       5.500  15.361  11.194  1.00 92.50           N
ATOM   1606  CA  MET A 118       6.093  14.313  10.380  1.00 92.50           C
ATOM   1607  C   MET A 118       5.481  12.950  10.709  1.00 92.50           C
ATOM   1608  O   MET A 118       5.318  12.109   9.826  1.00 92.50           O
ATOM   1609  HA  MET A 118       5.867  14.581   9.347  1.00 92.50           H
ATOM   1610  CB  MET A 118       7.602  14.268  10.625  1.00 92.50           C
ATOM   1611 1HB  MET A 118       8.013  15.276  10.571  1.00 92.50           H
ATOM   1612 2HB  MET A 118       7.800  13.897  11.631  1.00 92.50           H
ATOM   1613  CG  MET A 118       8.298  13.372   9.599  1.00 92.50           C
ATOM   1614 1HG  MET A 118       9.363  13.306   9.824  1.00 92.50           H
ATOM   1615 2HG  MET A 118       7.897  12.360   9.655  1.00 92.50           H
ATOM   1616  SD  MET A 118       8.063  14.029   7.956  1.00 92.50           S
ATOM   1617  CE  MET A 118       9.123  15.463   8.041  1.00 92.50           C
ATOM   1618 1HE  MET A 118       8.777  16.124   8.836  1.00 92.50           H
ATOM   1619 2HE  MET A 118      10.145  15.147   8.250  1.00 92.50           H
ATOM   1620 3HE  MET A 118       9.094  15.993   7.089  1.00 92.50           H
ATOM   1621  HN  MET A 118       6.130  15.813  11.824  1.00 92.50           H
ATOM   1622  N   CYS A 119       5.158  12.774  11.982  1.00 92.26           N
ATOM   1623  CA  CYS A 119       4.579  11.523  12.441  1.00 92.26           C
ATOM   1624  C   CYS A 119       3.224  11.341  11.754  1.00 92.26           C
ATOM   1625  O   CYS A 119       2.907  10.251  11.278  1.00 92.26           O
ATOM   1626  HA  CYS A 119       5.270  10.733  12.150  1.00 92.26           H
ATOM   1627  CB  CYS A 119       4.455  11.483  13.965  1.00 92.26           C
ATOM   1628 1HB  CYS A 119       5.445  11.525  14.420  1.00 92.26           H
ATOM   1629 2HB  CYS A 119       3.906  12.356  14.317  1.00 92.26           H
ATOM   1630  SG  CYS A 119       3.595   9.953  14.483  1.00 92.26           S
ATOM   1631  HN  CYS A 119       5.286  13.466  12.692  1.00 92.26           H
ATOM   1632  N   LYS A 120       2.461  12.423  11.723  1.00 93.23           N
ATOM   1633  CA  LYS A 120       1.140  12.391  11.119  1.00 93.23           C
ATOM   1634  C   LYS A 120       1.266  11.981   9.650  1.00 93.23           C
ATOM   1635  O   LYS A 120       0.551  11.095   9.186  1.00 93.23           O
ATOM   1636  HA  LYS A 120       0.560  11.630  11.641  1.00 93.23           H
ATOM   1637  CB  LYS A 120       0.424  13.727  11.325  1.00 93.23           C
ATOM   1638 1HB  LYS A 120       1.075  14.545  11.015  1.00 93.23           H
ATOM   1639 2HB  LYS A 120      -0.463  13.770  10.692  1.00 93.23           H
ATOM   1640  CG  LYS A 120       0.022  13.914  12.789  1.00 93.23           C
ATOM   1641 1HG  LYS A 120      -0.600  13.079  13.109  1.00 93.23           H
ATOM   1642 2HG  LYS A 120       0.913  13.906  13.418  1.00 93.23           H
ATOM   1643  CD  LYS A 120      -0.737  15.228  12.986  1.00 93.23           C
ATOM   1644 1HD  LYS A 120      -0.071  16.069  12.793  1.00 93.23           H
ATOM   1645 2HD  LYS A 120      -1.551  15.294  12.265  1.00 93.23           H
ATOM   1646  CE  LYS A 120      -1.297  15.330  14.406  1.00 93.23           C
ATOM   1647 1HE  LYS A 120      -1.734  14.375  14.700  1.00 93.23           H
ATOM   1648 2HE  LYS A 120      -0.490  15.540  15.108  1.00 93.23           H
ATOM   1649  NZ  LYS A 120      -2.321  16.396  14.484  1.00 93.23           N
ATOM   1650 1HZ  LYS A 120      -2.671  16.459  15.434  1.00 93.23           H
ATOM   1651 2HZ  LYS A 120      -1.907  17.282  14.217  1.00 93.23           H
ATOM   1652 3HZ  LYS A 120      -3.086  16.176  13.856  1.00 93.23           H
ATOM   1653  HN  LYS A 120       2.731  13.309  12.102  1.00 93.23           H
ATOM   1654  N   VAL A 121       2.181  12.646   8.960  1.00 91.87           N
ATOM   1655  CA  VAL A 121       2.351  12.422   7.534  1.00 91.87           C
ATOM   1656  C   VAL A 121       2.750  10.965   7.294  1.00 91.87           C
ATOM   1657  O   VAL A 121       2.148  10.280   6.469  1.00 91.87           O
ATOM   1658  HA  VAL A 121       1.389  12.605   7.055  1.00 91.87           H
ATOM   1659  CB  VAL A 121       3.361  13.420   6.965  1.00 91.87           C
ATOM   1660  HB  VAL A 121       4.267  13.362   7.568  1.00 91.87           H
ATOM   1661  CG1 VAL A 121       3.733  13.063   5.524  1.00 91.87           C
ATOM   1662 1HG1 VAL A 121       4.174  12.067   5.499  1.00 91.87           H
ATOM   1663 2HG1 VAL A 121       2.837  13.080   4.903  1.00 91.87           H
ATOM   1664 3HG1 VAL A 121       4.452  13.789   5.144  1.00 91.87           H
ATOM   1665  CG2 VAL A 121       2.828  14.852   7.055  1.00 91.87           C
ATOM   1666 1HG2 VAL A 121       1.901  14.931   6.487  1.00 91.87           H
ATOM   1667 2HG2 VAL A 121       2.638  15.104   8.098  1.00 91.87           H
ATOM   1668 3HG2 VAL A 121       3.566  15.541   6.644  1.00 91.87           H
ATOM   1669  HN  VAL A 121       2.798  13.325   9.358  1.00 91.87           H
ATOM   1670  N   VAL A 122       3.764  10.534   8.031  1.00 91.15           N
ATOM   1671  CA  VAL A 122       4.424   9.274   7.732  1.00 91.15           C
ATOM   1672  C   VAL A 122       3.438   8.124   7.945  1.00 91.15           C
ATOM   1673  O   VAL A 122       3.430   7.159   7.182  1.00 91.15           O
ATOM   1674  HA  VAL A 122       4.715   9.297   6.682  1.00 91.15           H
ATOM   1675  CB  VAL A 122       5.694   9.136   8.573  1.00 91.15           C
ATOM   1676  HB  VAL A 122       5.437   9.362   9.608  1.00 91.15           H
ATOM   1677  CG1 VAL A 122       6.232   7.705   8.524  1.00 91.15           C
ATOM   1678 1HG1 VAL A 122       5.479   7.020   8.913  1.00 91.15           H
ATOM   1679 2HG1 VAL A 122       6.466   7.440   7.492  1.00 91.15           H
ATOM   1680 3HG1 VAL A 122       7.135   7.635   9.130  1.00 91.15           H
ATOM   1681  CG2 VAL A 122       6.760  10.139   8.126  1.00 91.15           C
ATOM   1682 1HG2 VAL A 122       7.012   9.959   7.081  1.00 91.15           H
ATOM   1683 2HG2 VAL A 122       6.375  11.153   8.237  1.00 91.15           H
ATOM   1684 3HG2 VAL A 122       7.652  10.019   8.740  1.00 91.15           H
ATOM   1685  HN  VAL A 122       4.133  11.028   8.818  1.00 91.15           H
ATOM   1686  N   ASN A 123       2.631   8.264   8.986  1.00 90.19           N
ATOM   1687  CA  ASN A 123       1.648   7.244   9.314  1.00 90.19           C
ATOM   1688  C   ASN A 123       0.592   7.186   8.208  1.00 90.19           C
ATOM   1689  O   ASN A 123       0.091   6.112   7.879  1.00 90.19           O
ATOM   1690  HA  ASN A 123       2.215   6.317   9.398  1.00 90.19           H
ATOM   1691  CB  ASN A 123       0.938   7.567  10.630  1.00 90.19           C
ATOM   1692 1HB  ASN A 123       0.837   8.647  10.738  1.00 90.19           H
ATOM   1693 2HB  ASN A 123      -0.071   7.153  10.614  1.00 90.19           H
ATOM   1694  CG  ASN A 123       1.709   6.998  11.823  1.00 90.19           C
ATOM   1695  OD1 ASN A 123       2.508   6.085  11.700  1.00 90.19           O
ATOM   1696  ND2 ASN A 123       1.426   7.588  12.981  1.00 90.19           N
ATOM   1697 1HD2 ASN A 123       0.759   8.333  13.012  1.00 90.19           H
ATOM   1698 2HD2 ASN A 123       1.879   7.287  13.819  1.00 90.19           H
ATOM   1699  HN  ASN A 123       2.640   9.054   9.599  1.00 90.19           H
ATOM   1700  N   SER A 124       0.285   8.355   7.665  1.00 92.03           N
ATOM   1701  CA  SER A 124      -0.850   8.489   6.768  1.00 92.03           C
ATOM   1702  C   SER A 124      -0.453   8.058   5.354  1.00 92.03           C
ATOM   1703  O   SER A 124      -1.275   7.527   4.609  1.00 92.03           O
ATOM   1704  HA  SER A 124      -1.615   7.824   7.169  1.00 92.03           H
ATOM   1705  CB  SER A 124      -1.378   9.925   6.757  1.00 92.03           C
ATOM   1706 1HB  SER A 124      -0.633  10.581   6.308  1.00 92.03           H
ATOM   1707 2HB  SER A 124      -2.269   9.979   6.131  1.00 92.03           H
ATOM   1708  OG  SER A 124      -1.690  10.389   8.067  1.00 92.03           O
ATOM   1709  HG  SER A 124      -1.076  11.136   8.321  1.00 92.03           H
ATOM   1710  HN  SER A 124       0.795   9.200   7.830  1.00 92.03           H
ATOM   1711  N   MET A 125       0.808   8.304   5.028  1.00 92.32           N
ATOM   1712  CA  MET A 125       1.270   8.147   3.659  1.00 92.32           C
ATOM   1713  C   MET A 125       1.079   6.708   3.177  1.00 92.32           C
ATOM   1714  O   MET A 125       0.701   6.479   2.029  1.00 92.32           O
ATOM   1715  HA  MET A 125       0.656   8.822   3.063  1.00 92.32           H
ATOM   1716  CB  MET A 125       2.751   8.522   3.575  1.00 92.32           C
ATOM   1717 1HB  MET A 125       3.288   8.091   4.420  1.00 92.32           H
ATOM   1718 2HB  MET A 125       3.187   8.096   2.671  1.00 92.32           H
ATOM   1719  CG  MET A 125       2.933  10.041   3.569  1.00 92.32           C
ATOM   1720 1HG  MET A 125       2.422  10.480   4.426  1.00 92.32           H
ATOM   1721 2HG  MET A 125       3.990  10.289   3.667  1.00 92.32           H
ATOM   1722  SD  MET A 125       2.284  10.728   2.055  1.00 92.32           S
ATOM   1723  CE  MET A 125       0.905  11.658   2.702  1.00 92.32           C
ATOM   1724 1HE  MET A 125       0.218  10.982   3.212  1.00 92.32           H
ATOM   1725 2HE  MET A 125       1.270  12.405   3.407  1.00 92.32           H
ATOM   1726 3HE  MET A 125       0.385  12.154   1.883  1.00 92.32           H
ATOM   1727  HN  MET A 125       1.505   8.604   5.678  1.00 92.32           H
ATOM   1728  N   TYR A 126       1.348   5.775   4.079  1.00 87.44           N
ATOM   1729  CA  TYR A 126       1.250   4.364   3.747  1.00 87.44           C
ATOM   1730  C   TYR A 126      -0.182   3.990   3.360  1.00 87.44           C
ATOM   1731  O   TYR A 126      -0.403   3.341   2.339  1.00 87.44           O
ATOM   1732  HA  TYR A 126       1.910   4.170   2.902  1.00 87.44           H
ATOM   1733  CB  TYR A 126       1.636   3.604   5.018  1.00 87.44           C
ATOM   1734 1HB  TYR A 126       2.676   3.827   5.260  1.00 87.44           H
ATOM   1735 2HB  TYR A 126       1.031   3.971   5.847  1.00 87.44           H
ATOM   1736  CG  TYR A 126       1.465   2.088   4.913  1.00 87.44           C
ATOM   1737  CD1 TYR A 126       0.646   1.422   5.803  1.00 87.44           C
ATOM   1738  HD1 TYR A 126       0.122   1.977   6.580  1.00 87.44           H
ATOM   1739  CD2 TYR A 126       2.130   1.385   3.928  1.00 87.44           C
ATOM   1740  HD2 TYR A 126       2.777   1.911   3.226  1.00 87.44           H
ATOM   1741  CE1 TYR A 126       0.485  -0.005   5.704  1.00 87.44           C
ATOM   1742  HE1 TYR A 126      -0.158  -0.543   6.400  1.00 87.44           H
ATOM   1743  CE2 TYR A 126       1.969  -0.043   3.830  1.00 87.44           C
ATOM   1744  HE2 TYR A 126       2.488  -0.610   3.057  1.00 87.44           H
ATOM   1745  CZ  TYR A 126       1.155  -0.667   4.722  1.00 87.44           C
ATOM   1746  OH  TYR A 126       1.002  -2.015   4.628  1.00 87.44           O
ATOM   1747  HH  TYR A 126       1.169  -2.314   3.689  1.00 87.44           H
ATOM   1748  HN  TYR A 126       1.629   5.970   5.018  1.00 87.44           H
ATOM   1749  N   LYS A 127      -1.118   4.417   4.195  1.00 87.31           N
ATOM   1750  CA  LYS A 127      -2.513   4.061   4.001  1.00 87.31           C
ATOM   1751  C   LYS A 127      -3.008   4.658   2.682  1.00 87.31           C
ATOM   1752  O   LYS A 127      -3.782   4.028   1.963  1.00 87.31           O
ATOM   1753  HA  LYS A 127      -2.567   2.975   3.930  1.00 87.31           H
ATOM   1754  CB  LYS A 127      -3.346   4.477   5.215  1.00 87.31           C
ATOM   1755 1HB  LYS A 127      -3.133   5.515   5.470  1.00 87.31           H
ATOM   1756 2HB  LYS A 127      -4.407   4.421   4.970  1.00 87.31           H
ATOM   1757  CG  LYS A 127      -3.047   3.580   6.418  1.00 87.31           C
ATOM   1758 1HG  LYS A 127      -1.980   3.605   6.639  1.00 87.31           H
ATOM   1759 2HG  LYS A 127      -3.563   3.962   7.299  1.00 87.31           H
ATOM   1760  CD  LYS A 127      -3.483   2.138   6.150  1.00 87.31           C
ATOM   1761 1HD  LYS A 127      -4.516   2.127   5.801  1.00 87.31           H
ATOM   1762 2HD  LYS A 127      -2.873   1.712   5.353  1.00 87.31           H
ATOM   1763  CE  LYS A 127      -3.356   1.283   7.411  1.00 87.31           C
ATOM   1764 1HE  LYS A 127      -2.326   1.300   7.767  1.00 87.31           H
ATOM   1765 2HE  LYS A 127      -3.974   1.701   8.206  1.00 87.31           H
ATOM   1766  NZ  LYS A 127      -3.769  -0.112   7.136  1.00 87.31           N
ATOM   1767 1HZ  LYS A 127      -3.708  -0.657   7.989  1.00 87.31           H
ATOM   1768 2HZ  LYS A 127      -4.724  -0.120   6.796  1.00 87.31           H
ATOM   1769 3HZ  LYS A 127      -3.156  -0.513   6.434  1.00 87.31           H
ATOM   1770  HN  LYS A 127      -0.936   4.994   4.991  1.00 87.31           H
ATOM   1771  N   MET A 128      -2.543   5.867   2.405  1.00 91.32           N
ATOM   1772  CA  MET A 128      -2.907   6.545   1.173  1.00 91.32           C
ATOM   1773  C   MET A 128      -2.383   5.785  -0.047  1.00 91.32           C
ATOM   1774  O   MET A 128      -3.096   5.625  -1.037  1.00 91.32           O
ATOM   1775  HA  MET A 128      -3.997   6.562   1.158  1.00 91.32           H
ATOM   1776  CB  MET A 128      -2.329   7.962   1.179  1.00 91.32           C
ATOM   1777 1HB  MET A 128      -2.630   8.477   2.091  1.00 91.32           H
ATOM   1778 2HB  MET A 128      -1.240   7.914   1.184  1.00 91.32           H
ATOM   1779  CG  MET A 128      -2.804   8.753  -0.042  1.00 91.32           C
ATOM   1780 1HG  MET A 128      -2.627   8.177  -0.950  1.00 91.32           H
ATOM   1781 2HG  MET A 128      -3.878   8.925   0.022  1.00 91.32           H
ATOM   1782  SD  MET A 128      -1.941  10.313  -0.131  1.00 91.32           S
ATOM   1783  CE  MET A 128      -0.286   9.733  -0.464  1.00 91.32           C
ATOM   1784 1HE  MET A 128       0.045   9.091   0.352  1.00 91.32           H
ATOM   1785 2HE  MET A 128      -0.279   9.169  -1.396  1.00 91.32           H
ATOM   1786 3HE  MET A 128       0.387  10.586  -0.550  1.00 91.32           H
ATOM   1787  HN  MET A 128      -1.929   6.381   3.004  1.00 91.32           H
ATOM   1788  N   ASN A 129      -1.142   5.336   0.064  1.00 91.94           N
ATOM   1789  CA  ASN A 129      -0.521   4.577  -1.009  1.00 91.94           C
ATOM   1790  C   ASN A 129      -1.340   3.312  -1.273  1.00 91.94           C
ATOM   1791  O   ASN A 129      -1.690   3.022  -2.416  1.00 91.94           O
ATOM   1792  HA  ASN A 129      -0.508   5.251  -1.865  1.00 91.94           H
ATOM   1793  CB  ASN A 129       0.899   4.151  -0.632  1.00 91.94           C
ATOM   1794 1HB  ASN A 129       1.560   5.018  -0.650  1.00 91.94           H
ATOM   1795 2HB  ASN A 129       0.908   3.764   0.387  1.00 91.94           H
ATOM   1796  CG  ASN A 129       1.424   3.083  -1.594  1.00 91.94           C
ATOM   1797  OD1 ASN A 129       1.228   1.893  -1.409  1.00 91.94           O
ATOM   1798  ND2 ASN A 129       2.101   3.573  -2.629  1.00 91.94           N
ATOM   1799 1HD2 ASN A 129       2.226   4.561  -2.722  1.00 91.94           H
ATOM   1800 2HD2 ASN A 129       2.485   2.954  -3.314  1.00 91.94           H
ATOM   1801  HN  ASN A 129      -0.564   5.482   0.867  1.00 91.94           H
ATOM   1802  N   PHE A 130      -1.622   2.593  -0.197  1.00 88.73           N
ATOM   1803  CA  PHE A 130      -2.269   1.297  -0.311  1.00 88.73           C
ATOM   1804  C   PHE A 130      -3.602   1.412  -1.053  1.00 88.73           C
ATOM   1805  O   PHE A 130      -3.830   0.715  -2.040  1.00 88.73           O
ATOM   1806  HA  PHE A 130      -1.597   0.649  -0.874  1.00 88.73           H
ATOM   1807  CB  PHE A 130      -2.532   0.801   1.112  1.00 88.73           C
ATOM   1808 1HB  PHE A 130      -1.583   0.735   1.644  1.00 88.73           H
ATOM   1809 2HB  PHE A 130      -3.141   1.538   1.636  1.00 88.73           H
ATOM   1810  CG  PHE A 130      -3.232  -0.558   1.178  1.00 88.73           C
ATOM   1811  CD1 PHE A 130      -4.590  -0.622   1.224  1.00 88.73           C
ATOM   1812  HD1 PHE A 130      -5.179   0.295   1.213  1.00 88.73           H
ATOM   1813  CD2 PHE A 130      -2.497  -1.702   1.192  1.00 88.73           C
ATOM   1814  HD2 PHE A 130      -1.408  -1.651   1.155  1.00 88.73           H
ATOM   1815  CE1 PHE A 130      -5.240  -1.883   1.285  1.00 88.73           C
ATOM   1816  HE1 PHE A 130      -6.328  -1.934   1.322  1.00 88.73           H
ATOM   1817  CE2 PHE A 130      -3.146  -2.963   1.253  1.00 88.73           C
ATOM   1818  HE2 PHE A 130      -2.557  -3.880   1.264  1.00 88.73           H
ATOM   1819  CZ  PHE A 130      -4.504  -3.027   1.298  1.00 88.73           C
ATOM   1820  HZ  PHE A 130      -5.003  -3.995   1.345  1.00 88.73           H
ATOM   1821  HN  PHE A 130      -1.417   2.882   0.738  1.00 88.73           H
ATOM   1822  N   TYR A 131      -4.448   2.298  -0.548  1.00 87.97           N
ATOM   1823  CA  TYR A 131      -5.796   2.431  -1.076  1.00 87.97           C
ATOM   1824  C   TYR A 131      -5.770   2.888  -2.536  1.00 87.97           C
ATOM   1825  O   TYR A 131      -6.533   2.387  -3.360  1.00 87.97           O
ATOM   1826  HA  TYR A 131      -6.278   1.455  -1.017  1.00 87.97           H
ATOM   1827  CB  TYR A 131      -6.477   3.507  -0.228  1.00 87.97           C
ATOM   1828 1HB  TYR A 131      -5.878   4.417  -0.265  1.00 87.97           H
ATOM   1829 2HB  TYR A 131      -7.445   3.744  -0.669  1.00 87.97           H
ATOM   1830  CG  TYR A 131      -6.683   3.109   1.235  1.00 87.97           C
ATOM   1831  CD1 TYR A 131      -7.009   1.808   1.556  1.00 87.97           C
ATOM   1832  HD1 TYR A 131      -7.120   1.063   0.768  1.00 87.97           H
ATOM   1833  CD2 TYR A 131      -6.542   4.052   2.233  1.00 87.97           C
ATOM   1834  HD2 TYR A 131      -6.285   5.080   1.979  1.00 87.97           H
ATOM   1835  CE1 TYR A 131      -7.203   1.433   2.933  1.00 87.97           C
ATOM   1836  HE1 TYR A 131      -7.461   0.408   3.201  1.00 87.97           H
ATOM   1837  CE2 TYR A 131      -6.737   3.678   3.609  1.00 87.97           C
ATOM   1838  HE2 TYR A 131      -6.629   4.412   4.407  1.00 87.97           H
ATOM   1839  CZ  TYR A 131      -7.057   2.387   3.892  1.00 87.97           C
ATOM   1840  OH  TYR A 131      -7.241   2.033   5.192  1.00 87.97           O
ATOM   1841  HH  TYR A 131      -7.254   2.849   5.770  1.00 87.97           H
ATOM   1842  HN  TYR A 131      -4.227   2.917   0.206  1.00 87.97           H
ATOM   1843  N   SER A 132      -4.885   3.835  -2.810  1.00 90.53           N
ATOM   1844  CA  SER A 132      -4.771   4.386  -4.150  1.00 90.53           C
ATOM   1845  C   SER A 132      -4.315   3.299  -5.126  1.00 90.53           C
ATOM   1846  O   SER A 132      -4.810   3.222  -6.249  1.00 90.53           O
ATOM   1847  HA  SER A 132      -5.771   4.735  -4.405  1.00 90.53           H
ATOM   1848  CB  SER A 132      -3.797   5.566  -4.178  1.00 90.53           C
ATOM   1849 1HB  SER A 132      -3.684   5.918  -5.204  1.00 90.53           H
ATOM   1850 2HB  SER A 132      -4.213   6.393  -3.602  1.00 90.53           H
ATOM   1851  OG  SER A 132      -2.519   5.217  -3.653  1.00 90.53           O
ATOM   1852  HG  SER A 132      -2.399   5.624  -2.748  1.00 90.53           H
ATOM   1853  HN  SER A 132      -4.256   4.224  -2.138  1.00 90.53           H
ATOM   1854  N   CYS A 133      -3.378   2.486  -4.661  1.00 86.86           N
ATOM   1855  CA  CYS A 133      -2.828   1.427  -5.490  1.00 86.86           C
ATOM   1856  C   CYS A 133      -3.956   0.454  -5.838  1.00 86.86           C
ATOM   1857  O   CYS A 133      -4.136   0.098  -7.001  1.00 86.86           O
ATOM   1858  HA  CYS A 133      -2.437   1.905  -6.388  1.00 86.86           H
ATOM   1859  CB  CYS A 133      -1.657   0.722  -4.802  1.00 86.86           C
ATOM   1860 1HB  CYS A 133      -1.921   0.480  -3.773  1.00 86.86           H
ATOM   1861 2HB  CYS A 133      -1.444  -0.221  -5.306  1.00 86.86           H
ATOM   1862  SG  CYS A 133      -0.175   1.794  -4.832  1.00 86.86           S
ATOM   1863  HG  CYS A 133      -0.585   2.624  -3.877  1.00 86.86           H
ATOM   1864  HN  CYS A 133      -2.997   2.542  -3.738  1.00 86.86           H
ATOM   1865  N   VAL A 134      -4.686   0.052  -4.808  1.00 85.56           N
ATOM   1866  CA  VAL A 134      -5.741  -0.933  -4.978  1.00 85.56           C
ATOM   1867  C   VAL A 134      -6.725  -0.442  -6.042  1.00 85.56           C
ATOM   1868  O   VAL A 134      -7.098  -1.194  -6.942  1.00 85.56           O
ATOM   1869  HA  VAL A 134      -5.277  -1.855  -5.328  1.00 85.56           H
ATOM   1870  CB  VAL A 134      -6.410  -1.221  -3.633  1.00 85.56           C
ATOM   1871  HB  VAL A 134      -6.697  -0.267  -3.190  1.00 85.56           H
ATOM   1872  CG1 VAL A 134      -7.680  -2.054  -3.819  1.00 85.56           C
ATOM   1873 1HG1 VAL A 134      -8.383  -1.509  -4.449  1.00 85.56           H
ATOM   1874 2HG1 VAL A 134      -7.426  -3.002  -4.293  1.00 85.56           H
ATOM   1875 3HG1 VAL A 134      -8.135  -2.244  -2.847  1.00 85.56           H
ATOM   1876  CG2 VAL A 134      -5.438  -1.910  -2.673  1.00 85.56           C
ATOM   1877 1HG2 VAL A 134      -5.106  -2.853  -3.107  1.00 85.56           H
ATOM   1878 2HG2 VAL A 134      -4.575  -1.265  -2.504  1.00 85.56           H
ATOM   1879 3HG2 VAL A 134      -5.939  -2.103  -1.725  1.00 85.56           H
ATOM   1880  HN  VAL A 134      -4.567   0.387  -3.874  1.00 85.56           H
ATOM   1881  N   LEU A 135      -7.117   0.816  -5.904  1.00 87.28           N
ATOM   1882  CA  LEU A 135      -8.135   1.381  -6.773  1.00 87.28           C
ATOM   1883  C   LEU A 135      -7.582   1.494  -8.195  1.00 87.28           C
ATOM   1884  O   LEU A 135      -8.295   1.239  -9.164  1.00 87.28           O
ATOM   1885  HA  LEU A 135      -8.977   0.689  -6.784  1.00 87.28           H
ATOM   1886  CB  LEU A 135      -8.647   2.707  -6.206  1.00 87.28           C
ATOM   1887 1HB  LEU A 135      -7.795   3.371  -6.062  1.00 87.28           H
ATOM   1888 2HB  LEU A 135      -9.292   3.173  -6.951  1.00 87.28           H
ATOM   1889  CG  LEU A 135      -9.418   2.620  -4.887  1.00 87.28           C
ATOM   1890  HG  LEU A 135      -8.810   2.064  -4.173  1.00 87.28           H
ATOM   1891  CD1 LEU A 135      -9.651   4.011  -4.295  1.00 87.28           C
ATOM   1892 1HD1 LEU A 135      -8.691   4.492  -4.107  1.00 87.28           H
ATOM   1893 2HD1 LEU A 135     -10.227   4.613  -4.997  1.00 87.28           H
ATOM   1894 3HD1 LEU A 135     -10.200   3.920  -3.358  1.00 87.28           H
ATOM   1895  CD2 LEU A 135     -10.726   1.847  -5.066  1.00 87.28           C
ATOM   1896 1HD2 LEU A 135     -11.349   2.354  -5.803  1.00 87.28           H
ATOM   1897 2HD2 LEU A 135     -10.506   0.836  -5.411  1.00 87.28           H
ATOM   1898 3HD2 LEU A 135     -11.253   1.799  -4.114  1.00 87.28           H
ATOM   1899  HN  LEU A 135      -6.752   1.443  -5.216  1.00 87.28           H
ATOM   1900  N   LEU A 136      -6.316   1.875  -8.274  1.00 88.82           N
ATOM   1901  CA  LEU A 136      -5.672   2.070  -9.563  1.00 88.82           C
ATOM   1902  C   LEU A 136      -5.602   0.731 -10.300  1.00 88.82           C
ATOM   1903  O   LEU A 136      -5.867   0.665 -11.500  1.00 88.82           O
ATOM   1904  HA  LEU A 136      -6.297   2.750 -10.141  1.00 88.82           H
ATOM   1905  CB  LEU A 136      -4.311   2.745  -9.385  1.00 88.82           C
ATOM   1906 1HB  LEU A 136      -3.784   2.248  -8.571  1.00 88.82           H
ATOM   1907 2HB  LEU A 136      -3.726   2.582 -10.290  1.00 88.82           H
ATOM   1908  CG  LEU A 136      -4.340   4.247  -9.093  1.00 88.82           C
ATOM   1909  HG  LEU A 136      -5.056   4.425  -8.291  1.00 88.82           H
ATOM   1910  CD1 LEU A 136      -2.977   4.737  -8.601  1.00 88.82           C
ATOM   1911 1HD1 LEU A 136      -2.710   4.208  -7.685  1.00 88.82           H
ATOM   1912 2HD1 LEU A 136      -2.224   4.544  -9.364  1.00 88.82           H
ATOM   1913 3HD1 LEU A 136      -3.026   5.807  -8.401  1.00 88.82           H
ATOM   1914  CD2 LEU A 136      -4.825   5.033 -10.313  1.00 88.82           C
ATOM   1915 1HD2 LEU A 136      -4.153   4.853 -11.152  1.00 88.82           H
ATOM   1916 2HD2 LEU A 136      -5.831   4.708 -10.578  1.00 88.82           H
ATOM   1917 3HD2 LEU A 136      -4.836   6.097 -10.079  1.00 88.82           H
ATOM   1918  HN  LEU A 136      -5.733   2.050  -7.480  1.00 88.82           H
ATOM   1919  N   ILE A 137      -5.245  -0.303  -9.552  1.00 83.19           N
ATOM   1920  CA  ILE A 137      -5.103  -1.629 -10.128  1.00 83.19           C
ATOM   1921  C   ILE A 137      -6.449  -2.080 -10.698  1.00 83.19           C
ATOM   1922  O   ILE A 137      -6.504  -2.670 -11.776  1.00 83.19           O
ATOM   1923  HA  ILE A 137      -4.388  -1.555 -10.948  1.00 83.19           H
ATOM   1924  CB  ILE A 137      -4.514  -2.599  -9.101  1.00 83.19           C
ATOM   1925  HB  ILE A 137      -5.042  -2.459  -8.158  1.00 83.19           H
ATOM   1926  CG1 ILE A 137      -3.038  -2.292  -8.841  1.00 83.19           C
ATOM   1927 1HG1 ILE A 137      -2.447  -2.564  -9.716  1.00 83.19           H
ATOM   1928 2HG1 ILE A 137      -2.906  -1.221  -8.688  1.00 83.19           H
ATOM   1929  CG2 ILE A 137      -4.731  -4.051  -9.531  1.00 83.19           C
ATOM   1930 1HG2 ILE A 137      -5.799  -4.247  -9.623  1.00 83.19           H
ATOM   1931 2HG2 ILE A 137      -4.245  -4.222 -10.491  1.00 83.19           H
ATOM   1932 3HG2 ILE A 137      -4.303  -4.719  -8.783  1.00 83.19           H
ATOM   1933  CD1 ILE A 137      -2.526  -3.054  -7.617  1.00 83.19           C
ATOM   1934 1HD1 ILE A 137      -3.104  -2.762  -6.740  1.00 83.19           H
ATOM   1935 2HD1 ILE A 137      -2.637  -4.126  -7.784  1.00 83.19           H
ATOM   1936 3HD1 ILE A 137      -1.475  -2.818  -7.455  1.00 83.19           H
ATOM   1937  HN  ILE A 137      -5.054  -0.245  -8.572  1.00 83.19           H
ATOM   1938  N   MET A 138      -7.501  -1.786  -9.949  1.00 84.42           N
ATOM   1939  CA  MET A 138      -8.848  -2.097 -10.395  1.00 84.42           C
ATOM   1940  C   MET A 138      -9.156  -1.414 -11.729  1.00 84.42           C
ATOM   1941  O   MET A 138      -9.641  -2.054 -12.661  1.00 84.42           O
ATOM   1942  HA  MET A 138      -8.874  -3.179 -10.519  1.00 84.42           H
ATOM   1943  CB  MET A 138      -9.856  -1.634  -9.341  1.00 84.42           C
ATOM   1944 1HB  MET A 138      -9.544  -1.984  -8.357  1.00 84.42           H
ATOM   1945 2HB  MET A 138      -9.871  -0.545  -9.301  1.00 84.42           H
ATOM   1946  CG  MET A 138     -11.258  -2.158  -9.655  1.00 84.42           C
ATOM   1947 1HG  MET A 138     -11.560  -1.838 -10.652  1.00 84.42           H
ATOM   1948 2HG  MET A 138     -11.256  -3.248  -9.657  1.00 84.42           H
ATOM   1949  SD  MET A 138     -12.421  -1.554  -8.443  1.00 84.42           S
ATOM   1950  CE  MET A 138     -12.235   0.205  -8.684  1.00 84.42           C
ATOM   1951 1HE  MET A 138     -11.201   0.491  -8.487  1.00 84.42           H
ATOM   1952 2HE  MET A 138     -12.493   0.460  -9.711  1.00 84.42           H
ATOM   1953 3HE  MET A 138     -12.896   0.737  -8.000  1.00 84.42           H
ATOM   1954  HN  MET A 138      -7.444  -1.343  -9.054  1.00 84.42           H
ATOM   1955  N   CYS A 139      -8.860  -0.123 -11.779  1.00 86.92           N
ATOM   1956  CA  CYS A 139      -9.218   0.683 -12.933  1.00 86.92           C
ATOM   1957  C   CYS A 139      -8.435   0.166 -14.142  1.00 86.92           C
ATOM   1958  O   CYS A 139      -8.947   0.154 -15.259  1.00 86.92           O
ATOM   1959  HA  CYS A 139     -10.290   0.555 -13.084  1.00 86.92           H
ATOM   1960  CB  CYS A 139      -8.967   2.171 -12.684  1.00 86.92           C
ATOM   1961 1HB  CYS A 139      -7.941   2.324 -12.349  1.00 86.92           H
ATOM   1962 2HB  CYS A 139      -9.085   2.729 -13.613  1.00 86.92           H
ATOM   1963  SG  CYS A 139     -10.135   2.801 -11.424  1.00 86.92           S
ATOM   1964  HG  CYS A 139      -9.474   2.328 -10.372  1.00 86.92           H
ATOM   1965  HN  CYS A 139      -8.386   0.370 -11.049  1.00 86.92           H
ATOM   1966  N   ILE A 140      -7.204  -0.248 -13.876  1.00 84.15           N
ATOM   1967  CA  ILE A 140      -6.348  -0.774 -14.925  1.00 84.15           C
ATOM   1968  C   ILE A 140      -7.006  -2.010 -15.543  1.00 84.15           C
ATOM   1969  O   ILE A 140      -7.027  -2.162 -16.763  1.00 84.15           O
ATOM   1970  HA  ILE A 140      -6.266  -0.006 -15.695  1.00 84.15           H
ATOM   1971  CB  ILE A 140      -4.939  -1.030 -14.389  1.00 84.15           C
ATOM   1972  HB  ILE A 140      -5.026  -1.508 -13.413  1.00 84.15           H
ATOM   1973  CG1 ILE A 140      -4.183   0.284 -14.183  1.00 84.15           C
ATOM   1974 1HG1 ILE A 140      -3.914   0.708 -15.150  1.00 84.15           H
ATOM   1975 2HG1 ILE A 140      -4.830   1.006 -13.687  1.00 84.15           H
ATOM   1976  CG2 ILE A 140      -4.174  -1.995 -15.297  1.00 84.15           C
ATOM   1977 1HG2 ILE A 140      -4.706  -2.945 -15.348  1.00 84.15           H
ATOM   1978 2HG2 ILE A 140      -4.095  -1.568 -16.297  1.00 84.15           H
ATOM   1979 3HG2 ILE A 140      -3.175  -2.160 -14.892  1.00 84.15           H
ATOM   1980  CD1 ILE A 140      -2.920   0.065 -13.348  1.00 84.15           C
ATOM   1981 1HD1 ILE A 140      -3.194  -0.337 -12.372  1.00 84.15           H
ATOM   1982 2HD1 ILE A 140      -2.263  -0.640 -13.859  1.00 84.15           H
ATOM   1983 3HD1 ILE A 140      -2.401   1.015 -13.217  1.00 84.15           H
ATOM   1984  HN  ILE A 140      -6.792  -0.228 -12.965  1.00 84.15           H
ATOM   1985  N   SER A 141      -7.527  -2.861 -14.671  1.00 81.37           N
ATOM   1986  CA  SER A 141      -8.083  -4.131 -15.106  1.00 81.37           C
ATOM   1987  C   SER A 141      -9.352  -3.893 -15.927  1.00 81.37           C
ATOM   1988  O   SER A 141      -9.582  -4.568 -16.929  1.00 81.37           O
ATOM   1989  HA  SER A 141      -7.309  -4.589 -15.722  1.00 81.37           H
ATOM   1990  CB  SER A 141      -8.386  -5.037 -13.911  1.00 81.37           C
ATOM   1991 1HB  SER A 141      -9.094  -4.540 -13.249  1.00 81.37           H
ATOM   1992 2HB  SER A 141      -8.866  -5.951 -14.262  1.00 81.37           H
ATOM   1993  OG  SER A 141      -7.208  -5.371 -13.182  1.00 81.37           O
ATOM   1994  HG  SER A 141      -7.012  -4.661 -12.505  1.00 81.37           H
ATOM   1995  HN  SER A 141      -7.573  -2.694 -13.686  1.00 81.37           H
ATOM   1996  N   VAL A 142     -10.141  -2.932 -15.472  1.00 82.30           N
ATOM   1997  CA  VAL A 142     -11.357  -2.565 -16.178  1.00 82.30           C
ATOM   1998  C   VAL A 142     -10.992  -1.961 -17.535  1.00 82.30           C
ATOM   1999  O   VAL A 142     -11.645  -2.240 -18.539  1.00 82.30           O
ATOM   2000  HA  VAL A 142     -11.930  -3.478 -16.343  1.00 82.30           H
ATOM   2001  CB  VAL A 142     -12.202  -1.627 -15.313  1.00 82.30           C
ATOM   2002  HB  VAL A 142     -11.578  -0.778 -15.032  1.00 82.30           H
ATOM   2003  CG1 VAL A 142     -13.400  -1.089 -16.097  1.00 82.30           C
ATOM   2004 1HG1 VAL A 142     -13.047  -0.538 -16.969  1.00 82.30           H
ATOM   2005 2HG1 VAL A 142     -14.025  -1.921 -16.422  1.00 82.30           H
ATOM   2006 3HG1 VAL A 142     -13.983  -0.425 -15.459  1.00 82.30           H
ATOM   2007  CG2 VAL A 142     -12.654  -2.324 -14.029  1.00 82.30           C
ATOM   2008 1HG2 VAL A 142     -13.253  -3.199 -14.282  1.00 82.30           H
ATOM   2009 2HG2 VAL A 142     -11.780  -2.634 -13.456  1.00 82.30           H
ATOM   2010 3HG2 VAL A 142     -13.253  -1.634 -13.433  1.00 82.30           H
ATOM   2011  HN  VAL A 142      -9.962  -2.409 -14.639  1.00 82.30           H
ATOM   2012  N   ASP A 143      -9.949  -1.144 -17.521  1.00 81.36           N
ATOM   2013  CA  ASP A 143      -9.533  -0.440 -18.723  1.00 81.36           C
ATOM   2014  C   ASP A 143      -9.078  -1.457 -19.772  1.00 81.36           C
ATOM   2015  O   ASP A 143      -9.370  -1.303 -20.957  1.00 81.36           O
ATOM   2016  HA  ASP A 143     -10.409   0.124 -19.042  1.00 81.36           H
ATOM   2017  CB  ASP A 143      -8.360   0.498 -18.434  1.00 81.36           C
ATOM   2018 1HB  ASP A 143      -8.612   1.156 -17.602  1.00 81.36           H
ATOM   2019 2HB  ASP A 143      -7.491  -0.084 -18.127  1.00 81.36           H
ATOM   2020  CG  ASP A 143      -8.010   1.335 -19.666  1.00 81.36           C
ATOM   2021  OD1 ASP A 143      -8.945   1.959 -20.212  1.00 81.36           O
ATOM   2022  OD2 ASP A 143      -6.816   1.331 -20.035  1.00 81.36           O
ATOM   2023  HN  ASP A 143      -9.393  -0.960 -16.710  1.00 81.36           H
ATOM   2024  N   ARG A 144      -8.372  -2.473 -19.298  1.00 76.04           N
ATOM   2025  CA  ARG A 144      -7.856  -3.503 -20.184  1.00 76.04           C
ATOM   2026  C   ARG A 144      -9.005  -4.334 -20.757  1.00 76.04           C
ATOM   2027  O   ARG A 144      -8.974  -4.721 -21.924  1.00 76.04           O
ATOM   2028  HA  ARG A 144      -7.335  -2.958 -20.971  1.00 76.04           H
ATOM   2029  CB  ARG A 144      -6.886  -4.427 -19.446  1.00 76.04           C
ATOM   2030 1HB  ARG A 144      -7.269  -4.642 -18.449  1.00 76.04           H
ATOM   2031 2HB  ARG A 144      -6.814  -5.379 -19.972  1.00 76.04           H
ATOM   2032  CG  ARG A 144      -5.498  -3.792 -19.338  1.00 76.04           C
ATOM   2033 1HG  ARG A 144      -5.161  -3.477 -20.326  1.00 76.04           H
ATOM   2034 2HG  ARG A 144      -5.551  -2.897 -18.719  1.00 76.04           H
ATOM   2035  CD  ARG A 144      -4.490  -4.775 -18.739  1.00 76.04           C
ATOM   2036 1HD  ARG A 144      -4.655  -4.869 -17.666  1.00 76.04           H
ATOM   2037 2HD  ARG A 144      -4.634  -5.765 -19.172  1.00 76.04           H
ATOM   2038  NE  ARG A 144      -3.110  -4.306 -18.998  1.00 76.04           N
ATOM   2039  HE  ARG A 144      -2.949  -3.320 -19.033  1.00 76.04           H
ATOM   2040  CZ  ARG A 144      -2.064  -5.121 -19.190  1.00 76.04           C
ATOM   2041  NH1 ARG A 144      -2.222  -6.451 -19.155  1.00 76.04           N
ATOM   2042 1HH1 ARG A 144      -3.126  -6.843 -18.984  1.00 76.04           H
ATOM   2043 2HH1 ARG A 144      -1.435  -7.052 -19.299  1.00 76.04           H
ATOM   2044  NH2 ARG A 144      -0.857  -4.585 -19.417  1.00 76.04           N
ATOM   2045 1HH2 ARG A 144      -0.065  -5.179 -19.562  1.00 76.04           H
ATOM   2046 2HH2 ARG A 144      -0.747  -3.591 -19.442  1.00 76.04           H
ATOM   2047  HN  ARG A 144      -8.152  -2.598 -18.331  1.00 76.04           H
ATOM   2048  N   TYR A 145      -9.993  -4.584 -19.910  1.00 77.77           N
ATOM   2049  CA  TYR A 145     -11.190  -5.285 -20.342  1.00 77.77           C
ATOM   2050  C   TYR A 145     -11.832  -4.585 -21.542  1.00 77.77           C
ATOM   2051  O   TYR A 145     -12.077  -5.211 -22.572  1.00 77.77           O
ATOM   2052  HA  TYR A 145     -10.902  -6.295 -20.631  1.00 77.77           H
ATOM   2053  CB  TYR A 145     -12.159  -5.234 -19.159  1.00 77.77           C
ATOM   2054 1HB  TYR A 145     -11.705  -5.743 -18.309  1.00 77.77           H
ATOM   2055 2HB  TYR A 145     -12.305  -4.194 -18.866  1.00 77.77           H
ATOM   2056  CG  TYR A 145     -13.523  -5.865 -19.444  1.00 77.77           C
ATOM   2057  CD1 TYR A 145     -14.673  -5.117 -19.298  1.00 77.77           C
ATOM   2058  HD1 TYR A 145     -14.610  -4.076 -18.980  1.00 77.77           H
ATOM   2059  CD2 TYR A 145     -13.603  -7.183 -19.846  1.00 77.77           C
ATOM   2060  HD2 TYR A 145     -12.695  -7.774 -19.961  1.00 77.77           H
ATOM   2061  CE1 TYR A 145     -15.958  -5.710 -19.567  1.00 77.77           C
ATOM   2062  HE1 TYR A 145     -16.874  -5.131 -19.456  1.00 77.77           H
ATOM   2063  CE2 TYR A 145     -14.887  -7.777 -20.114  1.00 77.77           C
ATOM   2064  HE2 TYR A 145     -14.965  -8.816 -20.433  1.00 77.77           H
ATOM   2065  CZ  TYR A 145     -16.001  -7.011 -19.961  1.00 77.77           C
ATOM   2066  OH  TYR A 145     -17.214  -7.572 -20.215  1.00 77.77           O
ATOM   2067  HH  TYR A 145     -17.938  -6.896 -20.078  1.00 77.77           H
ATOM   2068  HN  TYR A 145      -9.984  -4.316 -18.947  1.00 77.77           H
ATOM   2069  N   ILE A 146     -12.088  -3.297 -21.368  1.00 77.60           N
ATOM   2070  CA  ILE A 146     -12.807  -2.534 -22.374  1.00 77.60           C
ATOM   2071  C   ILE A 146     -11.994  -2.514 -23.670  1.00 77.60           C
ATOM   2072  O   ILE A 146     -12.552  -2.640 -24.759  1.00 77.60           O
ATOM   2073  HA  ILE A 146     -13.748  -3.050 -22.565  1.00 77.60           H
ATOM   2074  CB  ILE A 146     -13.153  -1.141 -21.845  1.00 77.60           C
ATOM   2075  HB  ILE A 146     -12.236  -0.674 -21.486  1.00 77.60           H
ATOM   2076  CG1 ILE A 146     -14.110  -1.230 -20.654  1.00 77.60           C
ATOM   2077 1HG1 ILE A 146     -15.101  -1.523 -21.000  1.00 77.60           H
ATOM   2078 2HG1 ILE A 146     -13.770  -2.004 -19.967  1.00 77.60           H
ATOM   2079  CG2 ILE A 146     -13.707  -0.252 -22.960  1.00 77.60           C
ATOM   2080 1HG2 ILE A 146     -12.960  -0.151 -23.748  1.00 77.60           H
ATOM   2081 2HG2 ILE A 146     -14.609  -0.705 -23.371  1.00 77.60           H
ATOM   2082 3HG2 ILE A 146     -13.945   0.732 -22.556  1.00 77.60           H
ATOM   2083  CD1 ILE A 146     -14.196   0.110 -19.919  1.00 77.60           C
ATOM   2084 1HD1 ILE A 146     -13.208   0.388 -19.554  1.00 77.60           H
ATOM   2085 2HD1 ILE A 146     -14.560   0.877 -20.604  1.00 77.60           H
ATOM   2086 3HD1 ILE A 146     -14.883   0.019 -19.078  1.00 77.60           H
ATOM   2087  HN  ILE A 146     -11.813  -2.776 -20.560  1.00 77.60           H
ATOM   2088  N   ALA A 147     -10.688  -2.356 -23.510  1.00 76.65           N
ATOM   2089  CA  ALA A 147      -9.800  -2.257 -24.656  1.00 76.65           C
ATOM   2090  C   ALA A 147      -9.890  -3.543 -25.479  1.00 76.65           C
ATOM   2091  O   ALA A 147      -9.742  -3.515 -26.700  1.00 76.65           O
ATOM   2092  HA  ALA A 147     -10.140  -1.420 -25.267  1.00 76.65           H
ATOM   2093  CB  ALA A 147      -8.376  -1.970 -24.175  1.00 76.65           C
ATOM   2094 1HB  ALA A 147      -8.362  -1.031 -23.622  1.00 76.65           H
ATOM   2095 2HB  ALA A 147      -8.042  -2.779 -23.526  1.00 76.65           H
ATOM   2096 3HB  ALA A 147      -7.711  -1.895 -25.035  1.00 76.65           H
ATOM   2097  HN  ALA A 147     -10.237  -2.297 -22.620  1.00 76.65           H
ATOM   2098  N   ILE A 148     -10.132  -4.641 -24.777  1.00 73.43           N
ATOM   2099  CA  ILE A 148     -10.075  -5.953 -25.398  1.00 73.43           C
ATOM   2100  C   ILE A 148     -11.457  -6.312 -25.949  1.00 73.43           C
ATOM   2101  O   ILE A 148     -11.567  -6.897 -27.026  1.00 73.43           O
ATOM   2102  HA  ILE A 148      -9.377  -5.891 -26.232  1.00 73.43           H
ATOM   2103  CB  ILE A 148      -9.518  -6.987 -24.417  1.00 73.43           C
ATOM   2104  HB  ILE A 148     -10.092  -6.924 -23.492  1.00 73.43           H
ATOM   2105  CG1 ILE A 148      -8.061  -6.679 -24.066  1.00 73.43           C
ATOM   2106 1HG1 ILE A 148      -7.427  -6.868 -24.933  1.00 73.43           H
ATOM   2107 2HG1 ILE A 148      -7.958  -5.623 -23.819  1.00 73.43           H
ATOM   2108  CG2 ILE A 148      -9.690  -8.407 -24.960  1.00 73.43           C
ATOM   2109 1HG2 ILE A 148     -10.749  -8.610 -25.117  1.00 73.43           H
ATOM   2110 2HG2 ILE A 148      -9.157  -8.501 -25.907  1.00 73.43           H
ATOM   2111 3HG2 ILE A 148      -9.285  -9.121 -24.243  1.00 73.43           H
ATOM   2112  CD1 ILE A 148      -7.589  -7.533 -22.888  1.00 73.43           C
ATOM   2113 1HD1 ILE A 148      -8.210  -7.324 -22.016  1.00 73.43           H
ATOM   2114 2HD1 ILE A 148      -7.671  -8.588 -23.147  1.00 73.43           H
ATOM   2115 3HD1 ILE A 148      -6.550  -7.294 -22.659  1.00 73.43           H
ATOM   2116  HN  ILE A 148     -10.362  -4.643 -23.804  1.00 73.43           H
ATOM   2117  N   ALA A 149     -12.477  -5.946 -25.186  1.00 74.00           N
ATOM   2118  CA  ALA A 149     -13.837  -6.335 -25.517  1.00 74.00           C
ATOM   2119  C   ALA A 149     -14.390  -5.385 -26.582  1.00 74.00           C
ATOM   2120  O   ALA A 149     -15.001  -5.825 -27.554  1.00 74.00           O
ATOM   2121  HA  ALA A 149     -13.803  -7.345 -25.926  1.00 74.00           H
ATOM   2122  CB  ALA A 149     -14.689  -6.345 -24.246  1.00 74.00           C
ATOM   2123 1HB  ALA A 149     -14.270  -7.057 -23.535  1.00 74.00           H
ATOM   2124 2HB  ALA A 149     -14.693  -5.349 -23.804  1.00 74.00           H
ATOM   2125 3HB  ALA A 149     -15.709  -6.637 -24.495  1.00 74.00           H
ATOM   2126  HN  ALA A 149     -12.385  -5.395 -24.357  1.00 74.00           H
ATOM   2127  N   GLN A 150     -14.155  -4.100 -26.362  1.00 74.49           N
ATOM   2128  CA  GLN A 150     -14.673  -3.080 -27.258  1.00 74.49           C
ATOM   2129  C   GLN A 150     -13.547  -2.512 -28.123  1.00 74.49           C
ATOM   2130  O   GLN A 150     -13.493  -1.307 -28.366  1.00 74.49           O
ATOM   2131  HA  GLN A 150     -15.402  -3.591 -27.887  1.00 74.49           H
ATOM   2132  CB  GLN A 150     -15.377  -1.969 -26.475  1.00 74.49           C
ATOM   2133 1HB  GLN A 150     -14.665  -1.481 -25.810  1.00 74.49           H
ATOM   2134 2HB  GLN A 150     -15.742  -1.209 -27.165  1.00 74.49           H
ATOM   2135  CG  GLN A 150     -16.545  -2.528 -25.660  1.00 74.49           C
ATOM   2136 1HG  GLN A 150     -17.131  -3.209 -26.277  1.00 74.49           H
ATOM   2137 2HG  GLN A 150     -16.162  -3.109 -24.821  1.00 74.49           H
ATOM   2138  CD  GLN A 150     -17.440  -1.402 -25.141  1.00 74.49           C
ATOM   2139  OE1 GLN A 150     -17.195  -0.227 -25.362  1.00 74.49           O
ATOM   2140  NE2 GLN A 150     -18.489  -1.823 -24.440  1.00 74.49           N
ATOM   2141 1HE2 GLN A 150     -18.633  -2.802 -24.295  1.00 74.49           H
ATOM   2142 2HE2 GLN A 150     -19.134  -1.162 -24.058  1.00 74.49           H
ATOM   2143  HN  GLN A 150     -13.622  -3.753 -25.590  1.00 74.49           H
ATOM   2144  N   ALA A 151     -12.676  -3.406 -28.566  1.00 68.55           N
ATOM   2145  CA  ALA A 151     -11.467  -2.993 -29.259  1.00 68.55           C
ATOM   2146  C   ALA A 151     -11.841  -2.073 -30.423  1.00 68.55           C
ATOM   2147  O   ALA A 151     -11.097  -1.151 -30.754  1.00 68.55           O
ATOM   2148  HA  ALA A 151     -10.851  -2.438 -28.552  1.00 68.55           H
ATOM   2149  CB  ALA A 151     -10.694  -4.231 -29.720  1.00 68.55           C
ATOM   2150 1HB  ALA A 151     -10.428  -4.836 -28.853  1.00 68.55           H
ATOM   2151 2HB  ALA A 151     -11.318  -4.818 -30.394  1.00 68.55           H
ATOM   2152 3HB  ALA A 151      -9.788  -3.921 -30.240  1.00 68.55           H
ATOM   2153  HN  ALA A 151     -12.784  -4.394 -28.458  1.00 68.55           H
ATOM   2154  N   MET A 152     -12.993  -2.356 -31.013  1.00 62.29           N
ATOM   2155  CA  MET A 152     -13.433  -1.621 -32.186  1.00 62.29           C
ATOM   2156  C   MET A 152     -13.775  -0.173 -31.829  1.00 62.29           C
ATOM   2157  O   MET A 152     -13.415   0.751 -32.557  1.00 62.29           O
ATOM   2158  HA  MET A 152     -12.592  -1.643 -32.879  1.00 62.29           H
ATOM   2159  CB  MET A 152     -14.665  -2.303 -32.784  1.00 62.29           C
ATOM   2160 1HB  MET A 152     -15.412  -2.460 -32.006  1.00 62.29           H
ATOM   2161 2HB  MET A 152     -15.118  -1.654 -33.534  1.00 62.29           H
ATOM   2162  CG  MET A 152     -14.294  -3.644 -33.420  1.00 62.29           C
ATOM   2163 1HG  MET A 152     -13.220  -3.686 -33.601  1.00 62.29           H
ATOM   2164 2HG  MET A 152     -14.534  -4.459 -32.737  1.00 62.29           H
ATOM   2165  SD  MET A 152     -15.179  -3.857 -34.956  1.00 62.29           S
ATOM   2166  CE  MET A 152     -16.831  -4.110 -34.329  1.00 62.29           C
ATOM   2167 1HE  MET A 152     -16.845  -4.989 -33.685  1.00 62.29           H
ATOM   2168 2HE  MET A 152     -17.141  -3.235 -33.757  1.00 62.29           H
ATOM   2169 3HE  MET A 152     -17.517  -4.260 -35.163  1.00 62.29           H
ATOM   2170  HN  MET A 152     -13.619  -3.071 -30.703  1.00 62.29           H
ATOM   2171  N   ARG A 153     -14.465  -0.020 -30.709  1.00 65.05           N
ATOM   2172  CA  ARG A 153     -14.922   1.293 -30.284  1.00 65.05           C
ATOM   2173  C   ARG A 153     -13.824   2.006 -29.493  1.00 65.05           C
ATOM   2174  O   ARG A 153     -13.872   3.222 -29.316  1.00 65.05           O
ATOM   2175  HA  ARG A 153     -15.146   1.823 -31.210  1.00 65.05           H
ATOM   2176  CB  ARG A 153     -16.178   1.185 -29.418  1.00 65.05           C
ATOM   2177 1HB  ARG A 153     -16.032   0.423 -28.652  1.00 65.05           H
ATOM   2178 2HB  ARG A 153     -16.349   2.129 -28.900  1.00 65.05           H
ATOM   2179  CG  ARG A 153     -17.402   0.834 -30.267  1.00 65.05           C
ATOM   2180 1HG  ARG A 153     -17.479   1.527 -31.104  1.00 65.05           H
ATOM   2181 2HG  ARG A 153     -17.282  -0.164 -30.689  1.00 65.05           H
ATOM   2182  CD  ARG A 153     -18.683   0.889 -29.432  1.00 65.05           C
ATOM   2183 1HD  ARG A 153     -18.652   0.128 -28.653  1.00 65.05           H
ATOM   2184 2HD  ARG A 153     -18.759   1.855 -28.931  1.00 65.05           H
ATOM   2185  NE  ARG A 153     -19.862   0.676 -30.300  1.00 65.05           N
ATOM   2186  HE  ARG A 153     -19.705   0.531 -31.277  1.00 65.05           H
ATOM   2187  CZ  ARG A 153     -21.128   0.666 -29.859  1.00 65.05           C
ATOM   2188  NH1 ARG A 153     -21.397   0.855 -28.560  1.00 65.05           N
ATOM   2189 1HH1 ARG A 153     -20.650   1.006 -27.911  1.00 65.05           H
ATOM   2190 2HH1 ARG A 153     -22.344   0.846 -28.239  1.00 65.05           H
ATOM   2191  NH2 ARG A 153     -22.120   0.464 -30.736  1.00 65.05           N
ATOM   2192 1HH2 ARG A 153     -23.070   0.453 -30.423  1.00 65.05           H
ATOM   2193 2HH2 ARG A 153     -21.911   0.323 -31.704  1.00 65.05           H
ATOM   2194  HN  ARG A 153     -14.713  -0.772 -30.098  1.00 65.05           H
ATOM   2195  N   ALA A 154     -12.861   1.219 -29.037  1.00 63.16           N
ATOM   2196  CA  ALA A 154     -11.913   1.694 -28.044  1.00 63.16           C
ATOM   2197  C   ALA A 154     -11.113   2.861 -28.626  1.00 63.16           C
ATOM   2198  O   ALA A 154     -10.672   3.744 -27.892  1.00 63.16           O
ATOM   2199  HA  ALA A 154     -12.482   2.048 -27.185  1.00 63.16           H
ATOM   2200  CB  ALA A 154     -11.016   0.537 -27.599  1.00 63.16           C
ATOM   2201 1HB  ALA A 154     -11.630  -0.252 -27.166  1.00 63.16           H
ATOM   2202 2HB  ALA A 154     -10.474   0.146 -28.459  1.00 63.16           H
ATOM   2203 3HB  ALA A 154     -10.305   0.895 -26.853  1.00 63.16           H
ATOM   2204  HN  ALA A 154     -12.723   0.274 -29.335  1.00 63.16           H
ATOM   2205  N   HIS A 155     -10.950   2.828 -29.941  1.00 64.38           N
ATOM   2206  CA  HIS A 155     -10.093   3.790 -30.613  1.00 64.38           C
ATOM   2207  C   HIS A 155     -10.778   5.158 -30.637  1.00 64.38           C
ATOM   2208  O   HIS A 155     -10.177   6.163 -30.261  1.00 64.38           O
ATOM   2209  HA  HIS A 155      -9.179   3.861 -30.024  1.00 64.38           H
ATOM   2210  CB  HIS A 155      -9.711   3.294 -32.009  1.00 64.38           C
ATOM   2211 1HB  HIS A 155      -9.419   2.246 -31.944  1.00 64.38           H
ATOM   2212 2HB  HIS A 155     -10.588   3.341 -32.653  1.00 64.38           H
ATOM   2213  CG  HIS A 155      -8.589   4.074 -32.652  1.00 64.38           C
ATOM   2214  ND1 HIS A 155      -8.805   5.223 -33.394  1.00 64.38           N
ATOM   2215  HD1 HIS A 155      -9.693   5.643 -33.576  1.00 64.38           H
ATOM   2216  CD2 HIS A 155      -7.242   3.861 -32.656  1.00 64.38           C
ATOM   2217  HD2 HIS A 155      -6.727   3.036 -32.163  1.00 64.38           H
ATOM   2218  CE1 HIS A 155      -7.633   5.671 -33.821  1.00 64.38           C
ATOM   2219  HE1 HIS A 155      -7.470   6.559 -34.431  1.00 64.38           H
ATOM   2220  NE2 HIS A 155      -6.666   4.825 -33.363  1.00 64.38           N
ATOM   2221  HN  HIS A 155     -11.389   2.161 -30.542  1.00 64.38           H
ATOM   2222  N   THR A 156     -12.026   5.152 -31.082  1.00 67.21           N
ATOM   2223  CA  THR A 156     -12.766   6.391 -31.249  1.00 67.21           C
ATOM   2224  C   THR A 156     -12.950   7.089 -29.900  1.00 67.21           C
ATOM   2225  O   THR A 156     -13.116   8.306 -29.845  1.00 67.21           O
ATOM   2226  HA  THR A 156     -12.179   7.060 -31.878  1.00 67.21           H
ATOM   2227  CB  THR A 156     -14.087   6.061 -31.948  1.00 67.21           C
ATOM   2228  HB  THR A 156     -14.823   6.847 -31.779  1.00 67.21           H
ATOM   2229  OG1 THR A 156     -14.434   4.774 -31.445  1.00 67.21           O
ATOM   2230  HG1 THR A 156     -14.348   4.762 -30.449  1.00 67.21           H
ATOM   2231  CG2 THR A 156     -13.914   5.839 -33.452  1.00 67.21           C
ATOM   2232 1HG2 THR A 156     -13.229   5.008 -33.620  1.00 67.21           H
ATOM   2233 2HG2 THR A 156     -13.509   6.742 -33.909  1.00 67.21           H
ATOM   2234 3HG2 THR A 156     -14.881   5.609 -33.899  1.00 67.21           H
ATOM   2235  HN  THR A 156     -12.529   4.323 -31.325  1.00 67.21           H
ATOM   2236  N   TRP A 157     -12.915   6.287 -28.846  1.00 75.89           N
ATOM   2237  CA  TRP A 157     -13.282   6.771 -27.526  1.00 75.89           C
ATOM   2238  C   TRP A 157     -11.994   7.047 -26.748  1.00 75.89           C
ATOM   2239  O   TRP A 157     -12.023   7.209 -25.529  1.00 75.89           O
ATOM   2240  HA  TRP A 157     -13.846   7.695 -27.654  1.00 75.89           H
ATOM   2241  CB  TRP A 157     -14.207   5.780 -26.817  1.00 75.89           C
ATOM   2242 1HB  TRP A 157     -13.806   4.773 -26.937  1.00 75.89           H
ATOM   2243 2HB  TRP A 157     -14.206   5.997 -25.749  1.00 75.89           H
ATOM   2244  CG  TRP A 157     -15.650   5.802 -27.325  1.00 75.89           C
ATOM   2245  CD1 TRP A 157     -16.089   6.125 -28.549  1.00 75.89           C
ATOM   2246  HD1 TRP A 157     -15.441   6.427 -29.373  1.00 75.89           H
ATOM   2247  CD2 TRP A 157     -16.834   5.473 -26.568  1.00 75.89           C
ATOM   2248  NE1 TRP A 157     -17.463   6.029 -28.636  1.00 75.89           N
ATOM   2249  HE1 TRP A 157     -18.019   6.219 -29.445  1.00 75.89           H
ATOM   2250  CE2 TRP A 157     -17.930   5.620 -27.393  1.00 75.89           C
ATOM   2251  CE3 TRP A 157     -16.974   5.064 -25.230  1.00 75.89           C
ATOM   2252  HE3 TRP A 157     -16.124   4.941 -24.558  1.00 75.89           H
ATOM   2253  CZ2 TRP A 157     -19.244   5.379 -26.973  1.00 75.89           C
ATOM   2254  HZ2 TRP A 157     -20.093   5.502 -27.645  1.00 75.89           H
ATOM   2255  CZ3 TRP A 157     -18.293   4.828 -24.825  1.00 75.89           C
ATOM   2256  HZ3 TRP A 157     -18.458   4.508 -23.796  1.00 75.89           H
ATOM   2257  CH2 TRP A 157     -19.407   4.971 -25.644  1.00 75.89           C
ATOM   2258  HH2 TRP A 157     -20.404   4.767 -25.252  1.00 75.89           H
ATOM   2259  HN  TRP A 157     -12.642   5.326 -28.883  1.00 75.89           H
ATOM   2260  N   ARG A 158     -10.894   7.093 -27.485  1.00 73.07           N
ATOM   2261  CA  ARG A 158      -9.581   7.171 -26.867  1.00 73.07           C
ATOM   2262  C   ARG A 158      -9.447   8.470 -26.069  1.00 73.07           C
ATOM   2263  O   ARG A 158      -8.965   8.460 -24.938  1.00 73.07           O
ATOM   2264  HA  ARG A 158      -9.530   6.301 -26.212  1.00 73.07           H
ATOM   2265  CB  ARG A 158      -8.472   7.109 -27.919  1.00 73.07           C
ATOM   2266 1HB  ARG A 158      -8.638   6.258 -28.578  1.00 73.07           H
ATOM   2267 2HB  ARG A 158      -8.505   8.005 -28.540  1.00 73.07           H
ATOM   2268  CG  ARG A 158      -7.097   6.990 -27.259  1.00 73.07           C
ATOM   2269 1HG  ARG A 158      -6.904   7.872 -26.649  1.00 73.07           H
ATOM   2270 2HG  ARG A 158      -7.084   6.130 -26.589  1.00 73.07           H
ATOM   2271  CD  ARG A 158      -5.996   6.839 -28.311  1.00 73.07           C
ATOM   2272 1HD  ARG A 158      -6.237   6.019 -28.987  1.00 73.07           H
ATOM   2273 2HD  ARG A 158      -5.933   7.744 -28.916  1.00 73.07           H
ATOM   2274  NE  ARG A 158      -4.696   6.583 -27.650  1.00 73.07           N
ATOM   2275  HE  ARG A 158      -4.653   6.664 -26.654  1.00 73.07           H
ATOM   2276  CZ  ARG A 158      -3.575   6.249 -28.302  1.00 73.07           C
ATOM   2277  NH1 ARG A 158      -3.575   6.126 -29.637  1.00 73.07           N
ATOM   2278 1HH1 ARG A 158      -4.416   6.284 -30.153  1.00 73.07           H
ATOM   2279 2HH1 ARG A 158      -2.733   5.877 -30.116  1.00 73.07           H
ATOM   2280  NH2 ARG A 158      -2.453   6.040 -27.600  1.00 73.07           N
ATOM   2281 1HH2 ARG A 158      -1.607   5.790 -28.072  1.00 73.07           H
ATOM   2282 2HH2 ARG A 158      -2.461   6.133 -26.605  1.00 73.07           H
ATOM   2283  HN  ARG A 158     -10.889   7.077 -28.485  1.00 73.07           H
ATOM   2284  N   GLU A 159      -9.882   9.556 -26.691  1.00 77.21           N
ATOM   2285  CA  GLU A 159      -9.764  10.868 -26.077  1.00 77.21           C
ATOM   2286  C   GLU A 159     -10.642  10.950 -24.827  1.00 77.21           C
ATOM   2287  O   GLU A 159     -10.187  11.392 -23.772  1.00 77.21           O
ATOM   2288  HA  GLU A 159      -8.714  10.963 -25.799  1.00 77.21           H
ATOM   2289  CB  GLU A 159     -10.122  11.973 -27.072  1.00 77.21           C
ATOM   2290 1HB  GLU A 159     -11.064  11.733 -27.565  1.00 77.21           H
ATOM   2291 2HB  GLU A 159     -10.136  12.936 -26.562  1.00 77.21           H
ATOM   2292  CG  GLU A 159      -9.064  12.084 -28.172  1.00 77.21           C
ATOM   2293 1HG  GLU A 159      -8.075  12.169 -27.723  1.00 77.21           H
ATOM   2294 2HG  GLU A 159      -9.064  11.175 -28.774  1.00 77.21           H
ATOM   2295  CD  GLU A 159      -9.330  13.296 -29.068  1.00 77.21           C
ATOM   2296  OE1 GLU A 159      -8.387  13.685 -29.790  1.00 77.21           O
ATOM   2297  OE2 GLU A 159     -10.469  13.806 -29.009  1.00 77.21           O
ATOM   2298  HN  GLU A 159     -10.308   9.550 -27.595  1.00 77.21           H
ATOM   2299  N   LYS A 160     -11.884  10.517 -24.985  1.00 82.17           N
ATOM   2300  CA  LYS A 160     -12.826  10.523 -23.879  1.00 82.17           C
ATOM   2301  C   LYS A 160     -12.251   9.705 -22.721  1.00 82.17           C
ATOM   2302  O   LYS A 160     -12.310  10.128 -21.568  1.00 82.17           O
ATOM   2303  HA  LYS A 160     -12.936  11.556 -23.550  1.00 82.17           H
ATOM   2304  CB  LYS A 160     -14.203  10.047 -24.345  1.00 82.17           C
ATOM   2305 1HB  LYS A 160     -14.109   9.082 -24.843  1.00 82.17           H
ATOM   2306 2HB  LYS A 160     -14.852   9.897 -23.482  1.00 82.17           H
ATOM   2307  CG  LYS A 160     -14.840  11.060 -25.299  1.00 82.17           C
ATOM   2308 1HG  LYS A 160     -14.811  12.053 -24.852  1.00 82.17           H
ATOM   2309 2HG  LYS A 160     -14.261  11.109 -26.222  1.00 82.17           H
ATOM   2310  CD  LYS A 160     -16.287  10.679 -25.617  1.00 82.17           C
ATOM   2311 1HD  LYS A 160     -16.312   9.702 -26.101  1.00 82.17           H
ATOM   2312 2HD  LYS A 160     -16.855  10.590 -24.691  1.00 82.17           H
ATOM   2313  CE  LYS A 160     -16.941  11.721 -26.526  1.00 82.17           C
ATOM   2314 1HE  LYS A 160     -16.862  12.709 -26.072  1.00 82.17           H
ATOM   2315 2HE  LYS A 160     -16.413  11.765 -27.479  1.00 82.17           H
ATOM   2316  NZ  LYS A 160     -18.365  11.388 -26.756  1.00 82.17           N
ATOM   2317 1HZ  LYS A 160     -18.783  12.089 -27.357  1.00 82.17           H
ATOM   2318 2HZ  LYS A 160     -18.431  10.479 -27.200  1.00 82.17           H
ATOM   2319 3HZ  LYS A 160     -18.855  11.367 -25.869  1.00 82.17           H
ATOM   2320  HN  LYS A 160     -12.248  10.167 -25.849  1.00 82.17           H
ATOM   2321  N   ARG A 161     -11.710   8.546 -23.069  1.00 82.58           N
ATOM   2322  CA  ARG A 161     -11.144   7.655 -22.070  1.00 82.58           C
ATOM   2323  C   ARG A 161     -10.028   8.362 -21.299  1.00 82.58           C
ATOM   2324  O   ARG A 161      -9.862   8.143 -20.100  1.00 82.58           O
ATOM   2325  HA  ARG A 161     -11.978   7.407 -21.414  1.00 82.58           H
ATOM   2326  CB  ARG A 161     -10.583   6.388 -22.718  1.00 82.58           C
ATOM   2327 1HB  ARG A 161      -9.986   6.654 -23.590  1.00 82.58           H
ATOM   2328 2HB  ARG A 161      -9.917   5.881 -22.019  1.00 82.58           H
ATOM   2329  CG  ARG A 161     -11.710   5.440 -23.135  1.00 82.58           C
ATOM   2330 1HG  ARG A 161     -12.201   5.041 -22.248  1.00 82.58           H
ATOM   2331 2HG  ARG A 161     -12.464   5.991 -23.697  1.00 82.58           H
ATOM   2332  CD  ARG A 161     -11.171   4.289 -23.987  1.00 82.58           C
ATOM   2333 1HD  ARG A 161     -11.999   3.744 -24.441  1.00 82.58           H
ATOM   2334 2HD  ARG A 161     -10.564   4.683 -24.803  1.00 82.58           H
ATOM   2335  NE  ARG A 161     -10.362   3.376 -23.151  1.00 82.58           N
ATOM   2336  HE  ARG A 161     -10.362   3.522 -22.161  1.00 82.58           H
ATOM   2337  CZ  ARG A 161      -9.628   2.364 -23.636  1.00 82.58           C
ATOM   2338  NH1 ARG A 161      -9.591   2.122 -24.953  1.00 82.58           N
ATOM   2339 1HH1 ARG A 161     -10.113   2.698 -25.582  1.00 82.58           H
ATOM   2340 2HH1 ARG A 161      -9.041   1.366 -25.307  1.00 82.58           H
ATOM   2341  NH2 ARG A 161      -8.933   1.599 -22.784  1.00 82.58           N
ATOM   2342 1HH2 ARG A 161      -8.381   0.840 -23.129  1.00 82.58           H
ATOM   2343 2HH2 ARG A 161      -8.967   1.786 -21.802  1.00 82.58           H
ATOM   2344  HN  ARG A 161     -11.654   8.216 -24.011  1.00 82.58           H
ATOM   2345  N   LEU A 162      -9.291   9.196 -22.019  1.00 84.69           N
ATOM   2346  CA  LEU A 162      -8.150   9.881 -21.435  1.00 84.69           C
ATOM   2347  C   LEU A 162      -8.646  10.936 -20.445  1.00 84.69           C
ATOM   2348  O   LEU A 162      -8.043  11.137 -19.392  1.00 84.69           O
ATOM   2349  HA  LEU A 162      -7.569   9.139 -20.887  1.00 84.69           H
ATOM   2350  CB  LEU A 162      -7.245  10.445 -22.533  1.00 84.69           C
ATOM   2351 1HB  LEU A 162      -7.459   9.914 -23.461  1.00 84.69           H
ATOM   2352 2HB  LEU A 162      -7.511  11.489 -22.694  1.00 84.69           H
ATOM   2353  CG  LEU A 162      -5.740  10.365 -22.267  1.00 84.69           C
ATOM   2354  HG  LEU A 162      -5.557   9.532 -21.589  1.00 84.69           H
ATOM   2355  CD1 LEU A 162      -4.971  10.075 -23.558  1.00 84.69           C
ATOM   2356 1HD1 LEU A 162      -5.303   9.124 -23.973  1.00 84.69           H
ATOM   2357 2HD1 LEU A 162      -5.157  10.871 -24.279  1.00 84.69           H
ATOM   2358 3HD1 LEU A 162      -3.904  10.024 -23.341  1.00 84.69           H
ATOM   2359  CD2 LEU A 162      -5.238  11.633 -21.573  1.00 84.69           C
ATOM   2360 1HD2 LEU A 162      -5.436  12.497 -22.207  1.00 84.69           H
ATOM   2361 2HD2 LEU A 162      -5.755  11.754 -20.621  1.00 84.69           H
ATOM   2362 3HD2 LEU A 162      -4.166  11.550 -21.396  1.00 84.69           H
ATOM   2363  HN  LEU A 162      -9.463   9.406 -22.981  1.00 84.69           H
ATOM   2364  N   LEU A 163      -9.740  11.584 -20.818  1.00 87.12           N
ATOM   2365  CA  LEU A 163     -10.353  12.578 -19.953  1.00 87.12           C
ATOM   2366  C   LEU A 163     -10.840  11.901 -18.670  1.00 87.12           C
ATOM   2367  O   LEU A 163     -10.528  12.352 -17.569  1.00 87.12           O
ATOM   2368  HA  LEU A 163      -9.582  13.302 -19.690  1.00 87.12           H
ATOM   2369  CB  LEU A 163     -11.451  13.336 -20.702  1.00 87.12           C
ATOM   2370 1HB  LEU A 163     -11.024  13.740 -21.620  1.00 87.12           H
ATOM   2371 2HB  LEU A 163     -12.222  12.624 -20.996  1.00 87.12           H
ATOM   2372  CG  LEU A 163     -12.118  14.481 -19.936  1.00 87.12           C
ATOM   2373  HG  LEU A 163     -12.475  14.091 -18.983  1.00 87.12           H
ATOM   2374  CD1 LEU A 163     -11.112  15.590 -19.622  1.00 87.12           C
ATOM   2375 1HD1 LEU A 163     -10.304  15.186 -19.013  1.00 87.12           H
ATOM   2376 2HD1 LEU A 163     -10.703  15.984 -20.553  1.00 87.12           H
ATOM   2377 3HD1 LEU A 163     -11.612  16.391 -19.078  1.00 87.12           H
ATOM   2378  CD2 LEU A 163     -13.337  15.010 -20.694  1.00 87.12           C
ATOM   2379 1HD2 LEU A 163     -13.026  15.379 -21.671  1.00 87.12           H
ATOM   2380 2HD2 LEU A 163     -14.062  14.206 -20.823  1.00 87.12           H
ATOM   2381 3HD2 LEU A 163     -13.792  15.823 -20.128  1.00 87.12           H
ATOM   2382  HN  LEU A 163     -10.206  11.439 -21.691  1.00 87.12           H
ATOM   2383  N   TYR A 164     -11.596  10.829 -18.855  1.00 88.54           N
ATOM   2384  CA  TYR A 164     -12.135  10.089 -17.726  1.00 88.54           C
ATOM   2385  C   TYR A 164     -11.012   9.572 -16.824  1.00 88.54           C
ATOM   2386  O   TYR A 164     -11.152   9.552 -15.603  1.00 88.54           O
ATOM   2387  HA  TYR A 164     -12.769  10.765 -17.153  1.00 88.54           H
ATOM   2388  CB  TYR A 164     -12.884   8.896 -18.323  1.00 88.54           C
ATOM   2389 1HB  TYR A 164     -12.295   8.482 -19.142  1.00 88.54           H
ATOM   2390 2HB  TYR A 164     -12.967   8.116 -17.566  1.00 88.54           H
ATOM   2391  CG  TYR A 164     -14.283   9.235 -18.841  1.00 88.54           C
ATOM   2392  CD1 TYR A 164     -15.244   9.710 -17.971  1.00 88.54           C
ATOM   2393  HD1 TYR A 164     -15.006   9.844 -16.916  1.00 88.54           H
ATOM   2394  CD2 TYR A 164     -14.585   9.066 -20.177  1.00 88.54           C
ATOM   2395  HD2 TYR A 164     -13.826   8.691 -20.863  1.00 88.54           H
ATOM   2396  CE1 TYR A 164     -16.561  10.030 -18.458  1.00 88.54           C
ATOM   2397  HE1 TYR A 164     -17.329  10.406 -17.782  1.00 88.54           H
ATOM   2398  CE2 TYR A 164     -15.901   9.386 -20.664  1.00 88.54           C
ATOM   2399  HE2 TYR A 164     -16.153   9.257 -21.716  1.00 88.54           H
ATOM   2400  CZ  TYR A 164     -16.825   9.852 -19.780  1.00 88.54           C
ATOM   2401  OH  TYR A 164     -18.068  10.154 -20.240  1.00 88.54           O
ATOM   2402  HH  TYR A 164     -18.632  10.510 -19.495  1.00 88.54           H
ATOM   2403  HN  TYR A 164     -11.842  10.466 -19.754  1.00 88.54           H
ATOM   2404  N   SER A 165      -9.924   9.165 -17.462  1.00 89.90           N
ATOM   2405  CA  SER A 165      -8.787   8.628 -16.734  1.00 89.90           C
ATOM   2406  C   SER A 165      -8.247   9.677 -15.759  1.00 89.90           C
ATOM   2407  O   SER A 165      -7.822   9.342 -14.654  1.00 89.90           O
ATOM   2408  HA  SER A 165      -9.173   7.765 -16.191  1.00 89.90           H
ATOM   2409  CB  SER A 165      -7.683   8.176 -17.692  1.00 89.90           C
ATOM   2410 1HB  SER A 165      -7.004   7.502 -17.170  1.00 89.90           H
ATOM   2411 2HB  SER A 165      -8.125   7.611 -18.512  1.00 89.90           H
ATOM   2412  OG  SER A 165      -6.947   9.278 -18.216  1.00 89.90           O
ATOM   2413  HG  SER A 165      -7.544  10.075 -18.307  1.00 89.90           H
ATOM   2414  HN  SER A 165      -9.813   9.198 -18.455  1.00 89.90           H
ATOM   2415  N   LYS A 166      -8.282  10.925 -16.203  1.00 91.64           N
ATOM   2416  CA  LYS A 166      -7.788  12.023 -15.390  1.00 91.64           C
ATOM   2417  C   LYS A 166      -8.698  12.199 -14.173  1.00 91.64           C
ATOM   2418  O   LYS A 166      -8.218  12.316 -13.046  1.00 91.64           O
ATOM   2419  HA  LYS A 166      -6.793  11.748 -15.040  1.00 91.64           H
ATOM   2420  CB  LYS A 166      -7.638  13.290 -16.235  1.00 91.64           C
ATOM   2421 1HB  LYS A 166      -8.554  13.467 -16.798  1.00 91.64           H
ATOM   2422 2HB  LYS A 166      -7.494  14.151 -15.582  1.00 91.64           H
ATOM   2423  CG  LYS A 166      -6.455  13.170 -17.198  1.00 91.64           C
ATOM   2424 1HG  LYS A 166      -5.536  13.010 -16.633  1.00 91.64           H
ATOM   2425 2HG  LYS A 166      -6.590  12.299 -17.839  1.00 91.64           H
ATOM   2426  CD  LYS A 166      -6.319  14.427 -18.058  1.00 91.64           C
ATOM   2427 1HD  LYS A 166      -7.213  14.552 -18.669  1.00 91.64           H
ATOM   2428 2HD  LYS A 166      -6.246  15.305 -17.417  1.00 91.64           H
ATOM   2429  CE  LYS A 166      -5.086  14.344 -18.960  1.00 91.64           C
ATOM   2430 1HE  LYS A 166      -4.201  14.139 -18.358  1.00 91.64           H
ATOM   2431 2HE  LYS A 166      -5.194  13.515 -19.659  1.00 91.64           H
ATOM   2432  NZ  LYS A 166      -4.903  15.609 -19.706  1.00 91.64           N
ATOM   2433 1HZ  LYS A 166      -4.092  15.531 -20.310  1.00 91.64           H
ATOM   2434 2HZ  LYS A 166      -5.726  15.791 -20.269  1.00 91.64           H
ATOM   2435 3HZ  LYS A 166      -4.765  16.371 -19.052  1.00 91.64           H
ATOM   2436  HN  LYS A 166      -8.638  11.189 -17.100  1.00 91.64           H
ATOM   2437  N   MET A 167      -9.995  12.214 -14.441  1.00 93.30           N
ATOM   2438  CA  MET A 167     -10.974  12.422 -13.388  1.00 93.30           C
ATOM   2439  C   MET A 167     -10.911  11.300 -12.350  1.00 93.30           C
ATOM   2440  O   MET A 167     -10.955  11.558 -11.148  1.00 93.30           O
ATOM   2441  HA  MET A 167     -10.708  13.371 -12.923  1.00 93.30           H
ATOM   2442  CB  MET A 167     -12.377  12.475 -13.998  1.00 93.30           C
ATOM   2443 1HB  MET A 167     -12.551  11.580 -14.595  1.00 93.30           H
ATOM   2444 2HB  MET A 167     -13.123  12.479 -13.203  1.00 93.30           H
ATOM   2445  CG  MET A 167     -12.548  13.720 -14.871  1.00 93.30           C
ATOM   2446 1HG  MET A 167     -12.139  14.591 -14.361  1.00 93.30           H
ATOM   2447 2HG  MET A 167     -11.989  13.602 -15.799  1.00 93.30           H
ATOM   2448  SD  MET A 167     -14.277  13.980 -15.230  1.00 93.30           S
ATOM   2449  CE  MET A 167     -14.609  12.533 -16.222  1.00 93.30           C
ATOM   2450 1HE  MET A 167     -13.967  12.541 -17.103  1.00 93.30           H
ATOM   2451 2HE  MET A 167     -14.409  11.637 -15.635  1.00 93.30           H
ATOM   2452 3HE  MET A 167     -15.653  12.538 -16.533  1.00 93.30           H
ATOM   2453  HN  MET A 167     -10.379  12.086 -15.355  1.00 93.30           H
ATOM   2454  N   VAL A 168     -10.808  10.078 -12.852  1.00 93.60           N
ATOM   2455  CA  VAL A 168     -10.767   8.913 -11.984  1.00 93.60           C
ATOM   2456  C   VAL A 168      -9.558   9.019 -11.053  1.00 93.60           C
ATOM   2457  O   VAL A 168      -9.666   8.753  -9.857  1.00 93.60           O
ATOM   2458  HA  VAL A 168     -11.676   8.919 -11.382  1.00 93.60           H
ATOM   2459  CB  VAL A 168     -10.765   7.634 -12.824  1.00 93.60           C
ATOM   2460  HB  VAL A 168      -9.991   7.735 -13.586  1.00 93.60           H
ATOM   2461  CG1 VAL A 168     -10.423   6.415 -11.966  1.00 93.60           C
ATOM   2462 1HG1 VAL A 168      -9.434   6.546 -11.526  1.00 93.60           H
ATOM   2463 2HG1 VAL A 168     -11.163   6.310 -11.172  1.00 93.60           H
ATOM   2464 3HG1 VAL A 168     -10.428   5.520 -12.588  1.00 93.60           H
ATOM   2465  CG2 VAL A 168     -12.105   7.445 -13.538  1.00 93.60           C
ATOM   2466 1HG2 VAL A 168     -12.903   7.376 -12.799  1.00 93.60           H
ATOM   2467 2HG2 VAL A 168     -12.290   8.294 -14.195  1.00 93.60           H
ATOM   2468 3HG2 VAL A 168     -12.075   6.529 -14.128  1.00 93.60           H
ATOM   2469  HN  VAL A 168     -10.754   9.878 -13.830  1.00 93.60           H
ATOM   2470  N   CYS A 169      -8.434   9.408 -11.637  1.00 93.81           N
ATOM   2471  CA  CYS A 169      -7.203   9.540 -10.877  1.00 93.81           C
ATOM   2472  C   CYS A 169      -7.444  10.534  -9.739  1.00 93.81           C
ATOM   2473  O   CYS A 169      -7.091  10.266  -8.591  1.00 93.81           O
ATOM   2474  HA  CYS A 169      -6.971   8.550 -10.483  1.00 93.81           H
ATOM   2475  CB  CYS A 169      -6.032   9.963 -11.766  1.00 93.81           C
ATOM   2476 1HB  CYS A 169      -6.325  10.807 -12.390  1.00 93.81           H
ATOM   2477 2HB  CYS A 169      -5.198  10.298 -11.148  1.00 93.81           H
ATOM   2478  SG  CYS A 169      -5.505   8.561 -12.817  1.00 93.81           S
ATOM   2479  HG  CYS A 169      -6.479   8.688 -13.715  1.00 93.81           H
ATOM   2480  HN  CYS A 169      -8.357   9.632 -12.608  1.00 93.81           H
ATOM   2481  N   PHE A 170      -8.043  11.660 -10.097  1.00 95.28           N
ATOM   2482  CA  PHE A 170      -8.293  12.715  -9.129  1.00 95.28           C
ATOM   2483  C   PHE A 170      -9.188  12.216  -7.993  1.00 95.28           C
ATOM   2484  O   PHE A 170      -8.906  12.463  -6.822  1.00 95.28           O
ATOM   2485  HA  PHE A 170      -7.328  13.017  -8.723  1.00 95.28           H
ATOM   2486  CB  PHE A 170      -9.013  13.842  -9.872  1.00 95.28           C
ATOM   2487 1HB  PHE A 170      -8.412  14.140 -10.731  1.00 95.28           H
ATOM   2488 2HB  PHE A 170      -9.958  13.461 -10.262  1.00 95.28           H
ATOM   2489  CG  PHE A 170      -9.293  15.075  -9.012  1.00 95.28           C
ATOM   2490  CD1 PHE A 170     -10.527  15.261  -8.470  1.00 95.28           C
ATOM   2491  HD1 PHE A 170     -11.316  14.530  -8.650  1.00 95.28           H
ATOM   2492  CD2 PHE A 170      -8.309  15.986  -8.788  1.00 95.28           C
ATOM   2493  HD2 PHE A 170      -7.320  15.837  -9.222  1.00 95.28           H
ATOM   2494  CE1 PHE A 170     -10.787  16.405  -7.671  1.00 95.28           C
ATOM   2495  HE1 PHE A 170     -11.776  16.554  -7.238  1.00 95.28           H
ATOM   2496  CE2 PHE A 170      -8.569  17.131  -7.989  1.00 95.28           C
ATOM   2497  HE2 PHE A 170      -7.779  17.861  -7.810  1.00 95.28           H
ATOM   2498  CZ  PHE A 170      -9.802  17.316  -7.448  1.00 95.28           C
ATOM   2499  HZ  PHE A 170     -10.002  18.195  -6.834  1.00 95.28           H
ATOM   2500  HN  PHE A 170      -8.355  11.856 -11.026  1.00 95.28           H
ATOM   2501  N   THR A 171     -10.249  11.522  -8.379  1.00 95.33           N
ATOM   2502  CA  THR A 171     -11.194  10.997  -7.408  1.00 95.33           C
ATOM   2503  C   THR A 171     -10.489  10.048  -6.437  1.00 95.33           C
ATOM   2504  O   THR A 171     -10.778  10.050  -5.242  1.00 95.33           O
ATOM   2505  HA  THR A 171     -11.579  11.829  -6.819  1.00 95.33           H
ATOM   2506  CB  THR A 171     -12.343  10.339  -8.175  1.00 95.33           C
ATOM   2507  HB  THR A 171     -12.003   9.439  -8.688  1.00 95.33           H
ATOM   2508  OG1 THR A 171     -12.839  11.377  -9.016  1.00 95.33           O
ATOM   2509  HG1 THR A 171     -12.399  11.329  -9.913  1.00 95.33           H
ATOM   2510  CG2 THR A 171     -13.528   9.994  -7.271  1.00 95.33           C
ATOM   2511 1HG2 THR A 171     -13.910  10.905  -6.809  1.00 95.33           H
ATOM   2512 2HG2 THR A 171     -13.203   9.302  -6.494  1.00 95.33           H
ATOM   2513 3HG2 THR A 171     -14.315   9.529  -7.865  1.00 95.33           H
ATOM   2514  HN  THR A 171     -10.466  11.318  -9.334  1.00 95.33           H
ATOM   2515  N   ILE A 172      -9.577   9.259  -6.988  1.00 94.60           N
ATOM   2516  CA  ILE A 172      -8.869   8.268  -6.196  1.00 94.60           C
ATOM   2517  C   ILE A 172      -8.038   8.977  -5.124  1.00 94.60           C
ATOM   2518  O   ILE A 172      -8.038   8.568  -3.964  1.00 94.60           O
ATOM   2519  HA  ILE A 172      -9.617   7.650  -5.700  1.00 94.60           H
ATOM   2520  CB  ILE A 172      -8.048   7.347  -7.101  1.00 94.60           C
ATOM   2521  HB  ILE A 172      -7.536   7.962  -7.841  1.00 94.60           H
ATOM   2522  CG1 ILE A 172      -8.954   6.380  -7.865  1.00 94.60           C
ATOM   2523 1HG1 ILE A 172      -9.405   5.672  -7.170  1.00 94.60           H
ATOM   2524 2HG1 ILE A 172      -9.770   6.932  -8.332  1.00 94.60           H
ATOM   2525  CG2 ILE A 172      -6.970   6.612  -6.301  1.00 94.60           C
ATOM   2526 1HG2 ILE A 172      -6.299   7.338  -5.842  1.00 94.60           H
ATOM   2527 2HG2 ILE A 172      -7.441   6.010  -5.524  1.00 94.60           H
ATOM   2528 3HG2 ILE A 172      -6.401   5.964  -6.969  1.00 94.60           H
ATOM   2529  CD1 ILE A 172      -8.167   5.621  -8.936  1.00 94.60           C
ATOM   2530 1HD1 ILE A 172      -7.738   6.331  -9.643  1.00 94.60           H
ATOM   2531 2HD1 ILE A 172      -7.367   5.051  -8.463  1.00 94.60           H
ATOM   2532 3HD1 ILE A 172      -8.834   4.941  -9.464  1.00 94.60           H
ATOM   2533  HN  ILE A 172      -9.321   9.290  -7.954  1.00 94.60           H
ATOM   2534  N   TRP A 173      -7.351  10.026  -5.551  1.00 94.90           N
ATOM   2535  CA  TRP A 173      -6.462  10.751  -4.659  1.00 94.90           C
ATOM   2536  C   TRP A 173      -7.303  11.332  -3.521  1.00 94.90           C
ATOM   2537  O   TRP A 173      -6.931  11.227  -2.354  1.00 94.90           O
ATOM   2538  HA  TRP A 173      -5.737  10.041  -4.262  1.00 94.90           H
ATOM   2539  CB  TRP A 173      -5.670  11.816  -5.421  1.00 94.90           C
ATOM   2540 1HB  TRP A 173      -6.332  12.303  -6.137  1.00 94.90           H
ATOM   2541 2HB  TRP A 173      -5.343  12.582  -4.719  1.00 94.90           H
ATOM   2542  CG  TRP A 173      -4.450  11.271  -6.165  1.00 94.90           C
ATOM   2543  CD1 TRP A 173      -4.265  11.177  -7.489  1.00 94.90           C
ATOM   2544  HD1 TRP A 173      -4.995  11.492  -8.235  1.00 94.90           H
ATOM   2545  CD2 TRP A 173      -3.244  10.746  -5.571  1.00 94.90           C
ATOM   2546  NE1 TRP A 173      -3.033  10.631  -7.790  1.00 94.90           N
ATOM   2547  HE1 TRP A 173      -2.669  10.462  -8.706  1.00 94.90           H
ATOM   2548  CE2 TRP A 173      -2.393  10.361  -6.587  1.00 94.90           C
ATOM   2549  CE3 TRP A 173      -2.885  10.601  -4.219  1.00 94.90           C
ATOM   2550  HE3 TRP A 173      -3.539  10.897  -3.399  1.00 94.90           H
ATOM   2551  CZ2 TRP A 173      -1.128   9.806  -6.358  1.00 94.90           C
ATOM   2552  HZ2 TRP A 173      -0.474   9.510  -7.178  1.00 94.90           H
ATOM   2553  CZ3 TRP A 173      -1.618  10.044  -4.008  1.00 94.90           C
ATOM   2554  HZ3 TRP A 173      -1.289   9.910  -2.977  1.00 94.90           H
ATOM   2555  CH2 TRP A 173      -0.749   9.652  -5.019  1.00 94.90           C
ATOM   2556  HH2 TRP A 173       0.223   9.226  -4.771  1.00 94.90           H
ATOM   2557  HN  TRP A 173      -7.394  10.381  -6.485  1.00 94.90           H
ATOM   2558  N   VAL A 174      -8.422  11.931  -3.902  1.00 95.15           N
ATOM   2559  CA  VAL A 174      -9.287  12.586  -2.935  1.00 95.15           C
ATOM   2560  C   VAL A 174      -9.800  11.550  -1.932  1.00 95.15           C
ATOM   2561  O   VAL A 174      -9.797  11.793  -0.727  1.00 95.15           O
ATOM   2562  HA  VAL A 174      -8.685  13.322  -2.401  1.00 95.15           H
ATOM   2563  CB  VAL A 174     -10.413  13.328  -3.657  1.00 95.15           C
ATOM   2564  HB  VAL A 174     -10.904  12.622  -4.327  1.00 95.15           H
ATOM   2565  CG1 VAL A 174     -11.458  13.839  -2.664  1.00 95.15           C
ATOM   2566 1HG1 VAL A 174     -11.887  12.996  -2.122  1.00 95.15           H
ATOM   2567 2HG1 VAL A 174     -10.986  14.522  -1.959  1.00 95.15           H
ATOM   2568 3HG1 VAL A 174     -12.247  14.362  -3.205  1.00 95.15           H
ATOM   2569  CG2 VAL A 174      -9.858  14.473  -4.507  1.00 95.15           C
ATOM   2570 1HG2 VAL A 174      -9.330  15.178  -3.865  1.00 95.15           H
ATOM   2571 2HG2 VAL A 174      -9.169  14.073  -5.251  1.00 95.15           H
ATOM   2572 3HG2 VAL A 174     -10.679  14.983  -5.010  1.00 95.15           H
ATOM   2573  HN  VAL A 174      -8.740  11.973  -4.849  1.00 95.15           H
ATOM   2574  N   LEU A 175     -10.229  10.417  -2.468  1.00 92.92           N
ATOM   2575  CA  LEU A 175     -10.833   9.382  -1.647  1.00 92.92           C
ATOM   2576  C   LEU A 175      -9.794   8.851  -0.657  1.00 92.92           C
ATOM   2577  O   LEU A 175     -10.088   8.680   0.525  1.00 92.92           O
ATOM   2578  HA  LEU A 175     -11.643   9.844  -1.082  1.00 92.92           H
ATOM   2579  CB  LEU A 175     -11.457   8.296  -2.526  1.00 92.92           C
ATOM   2580 1HB  LEU A 175     -12.118   8.775  -3.247  1.00 92.92           H
ATOM   2581 2HB  LEU A 175     -10.660   7.815  -3.094  1.00 92.92           H
ATOM   2582  CG  LEU A 175     -12.248   7.211  -1.792  1.00 92.92           C
ATOM   2583  HG  LEU A 175     -11.637   6.840  -0.969  1.00 92.92           H
ATOM   2584  CD1 LEU A 175     -13.528   7.785  -1.181  1.00 92.92           C
ATOM   2585 1HD1 LEU A 175     -13.271   8.571  -0.471  1.00 92.92           H
ATOM   2586 2HD1 LEU A 175     -14.154   8.199  -1.972  1.00 92.92           H
ATOM   2587 3HD1 LEU A 175     -14.071   6.993  -0.666  1.00 92.92           H
ATOM   2588  CD2 LEU A 175     -12.534   6.023  -2.713  1.00 92.92           C
ATOM   2589 1HD2 LEU A 175     -13.116   6.361  -3.571  1.00 92.92           H
ATOM   2590 2HD2 LEU A 175     -11.593   5.596  -3.058  1.00 92.92           H
ATOM   2591 3HD2 LEU A 175     -13.098   5.267  -2.166  1.00 92.92           H
ATOM   2592  HN  LEU A 175     -10.169  10.201  -3.443  1.00 92.92           H
ATOM   2593  N   ALA A 176      -8.601   8.605  -1.177  1.00 92.65           N
ATOM   2594  CA  ALA A 176      -7.538   8.030  -0.370  1.00 92.65           C
ATOM   2595  C   ALA A 176      -7.181   8.997   0.760  1.00 92.65           C
ATOM   2596  O   ALA A 176      -6.925   8.574   1.886  1.00 92.65           O
ATOM   2597  HA  ALA A 176      -7.913   7.102   0.062  1.00 92.65           H
ATOM   2598  CB  ALA A 176      -6.337   7.707  -1.262  1.00 92.65           C
ATOM   2599 1HB  ALA A 176      -6.637   6.994  -2.030  1.00 92.65           H
ATOM   2600 2HB  ALA A 176      -5.980   8.622  -1.735  1.00 92.65           H
ATOM   2601 3HB  ALA A 176      -5.540   7.276  -0.657  1.00 92.65           H
ATOM   2602  HN  ALA A 176      -8.356   8.791  -2.128  1.00 92.65           H
ATOM   2603  N   ALA A 177      -7.174  10.278   0.420  1.00 92.67           N
ATOM   2604  CA  ALA A 177      -6.808  11.305   1.380  1.00 92.67           C
ATOM   2605  C   ALA A 177      -7.810  11.297   2.536  1.00 92.67           C
ATOM   2606  O   ALA A 177      -7.420  11.370   3.701  1.00 92.67           O
ATOM   2607  HA  ALA A 177      -5.818  11.061   1.766  1.00 92.67           H
ATOM   2608  CB  ALA A 177      -6.742  12.662   0.676  1.00 92.67           C
ATOM   2609 1HB  ALA A 177      -5.995  12.623  -0.118  1.00 92.67           H
ATOM   2610 2HB  ALA A 177      -7.716  12.896   0.247  1.00 92.67           H
ATOM   2611 3HB  ALA A 177      -6.467  13.432   1.396  1.00 92.67           H
ATOM   2612  HN  ALA A 177      -7.413  10.616  -0.490  1.00 92.67           H
ATOM   2613  N   ALA A 178      -9.081  11.207   2.175  1.00 93.27           N
ATOM   2614  CA  ALA A 178     -10.146  11.274   3.162  1.00 93.27           C
ATOM   2615  C   ALA A 178     -10.054  10.061   4.089  1.00 93.27           C
ATOM   2616  O   ALA A 178     -10.316  10.168   5.286  1.00 93.27           O
ATOM   2617  HA  ALA A 178      -9.998  12.181   3.748  1.00 93.27           H
ATOM   2618  CB  ALA A 178     -11.497  11.363   2.450  1.00 93.27           C
ATOM   2619 1HB  ALA A 178     -11.522  12.257   1.827  1.00 93.27           H
ATOM   2620 2HB  ALA A 178     -11.637  10.481   1.824  1.00 93.27           H
ATOM   2621 3HB  ALA A 178     -12.296  11.414   3.190  1.00 93.27           H
ATOM   2622  HN  ALA A 178      -9.387  11.090   1.230  1.00 93.27           H
ATOM   2623  N   LEU A 179      -9.681   8.934   3.501  1.00 91.11           N
ATOM   2624  CA  LEU A 179      -9.648   7.681   4.236  1.00 91.11           C
ATOM   2625  C   LEU A 179      -8.461   7.692   5.200  1.00 91.11           C
ATOM   2626  O   LEU A 179      -8.375   6.852   6.095  1.00 91.11           O
ATOM   2627  HA  LEU A 179     -10.567   7.621   4.820  1.00 91.11           H
ATOM   2628  CB  LEU A 179      -9.647   6.493   3.272  1.00 91.11           C
ATOM   2629 1HB  LEU A 179      -8.850   6.644   2.543  1.00 91.11           H
ATOM   2630 2HB  LEU A 179      -9.398   5.594   3.835  1.00 91.11           H
ATOM   2631  CG  LEU A 179     -10.952   6.243   2.514  1.00 91.11           C
ATOM   2632  HG  LEU A 179     -11.218   7.155   1.981  1.00 91.11           H
ATOM   2633  CD1 LEU A 179     -10.776   5.142   1.466  1.00 91.11           C
ATOM   2634 1HD1 LEU A 179     -10.009   5.440   0.752  1.00 91.11           H
ATOM   2635 2HD1 LEU A 179     -10.474   4.217   1.958  1.00 91.11           H
ATOM   2636 3HD1 LEU A 179     -11.718   4.984   0.943  1.00 91.11           H
ATOM   2637  CD2 LEU A 179     -12.097   5.935   3.482  1.00 91.11           C
ATOM   2638 1HD2 LEU A 179     -11.853   5.045   4.062  1.00 91.11           H
ATOM   2639 2HD2 LEU A 179     -12.240   6.780   4.155  1.00 91.11           H
ATOM   2640 3HD2 LEU A 179     -13.013   5.761   2.917  1.00 91.11           H
ATOM   2641  HN  LEU A 179      -9.406   8.868   2.542  1.00 91.11           H
ATOM   2642  N   CYS A 180      -7.574   8.653   4.986  1.00 92.24           N
ATOM   2643  CA  CYS A 180      -6.353   8.733   5.770  1.00 92.24           C
ATOM   2644  C   CYS A 180      -6.562   9.765   6.880  1.00 92.24           C
ATOM   2645  O   CYS A 180      -5.636  10.074   7.627  1.00 92.24           O
ATOM   2646  HA  CYS A 180      -6.185   7.741   6.190  1.00 92.24           H
ATOM   2647  CB  CYS A 180      -5.142   9.071   4.898  1.00 92.24           C
ATOM   2648 1HB  CYS A 180      -5.352   9.954   4.295  1.00 92.24           H
ATOM   2649 2HB  CYS A 180      -4.286   9.311   5.528  1.00 92.24           H
ATOM   2650  SG  CYS A 180      -4.739   7.655   3.811  1.00 92.24           S
ATOM   2651  HG  CYS A 180      -5.723   7.864   2.940  1.00 92.24           H
ATOM   2652  HN  CYS A 180      -7.679   9.366   4.293  1.00 92.24           H
ATOM   2653  N   ILE A 181      -7.786  10.269   6.953  1.00 93.06           N
ATOM   2654  CA  ILE A 181      -8.120  11.282   7.939  1.00 93.06           C
ATOM   2655  C   ILE A 181      -7.823  10.742   9.339  1.00 93.06           C
ATOM   2656  O   ILE A 181      -7.177  11.412  10.143  1.00 93.06           O
ATOM   2657  HA  ILE A 181      -7.475  12.141   7.756  1.00 93.06           H
ATOM   2658  CB  ILE A 181      -9.564  11.753   7.755  1.00 93.06           C
ATOM   2659  HB  ILE A 181     -10.191  10.876   7.588  1.00 93.06           H
ATOM   2660  CG1 ILE A 181      -9.697  12.645   6.519  1.00 93.06           C
ATOM   2661 1HG1 ILE A 181      -9.132  13.565   6.668  1.00 93.06           H
ATOM   2662 2HG1 ILE A 181      -9.264  12.142   5.655  1.00 93.06           H
ATOM   2663  CG2 ILE A 181     -10.081  12.443   9.019  1.00 93.06           C
ATOM   2664 1HG2 ILE A 181     -10.045  11.745   9.855  1.00 93.06           H
ATOM   2665 2HG2 ILE A 181      -9.457  13.309   9.241  1.00 93.06           H
ATOM   2666 3HG2 ILE A 181     -11.110  12.768   8.861  1.00 93.06           H
ATOM   2667  CD1 ILE A 181     -11.163  12.981   6.240  1.00 93.06           C
ATOM   2668 1HD1 ILE A 181     -11.720  12.060   6.068  1.00 93.06           H
ATOM   2669 2HD1 ILE A 181     -11.585  13.505   7.097  1.00 93.06           H
ATOM   2670 3HD1 ILE A 181     -11.229  13.616   5.357  1.00 93.06           H
ATOM   2671  HN  ILE A 181      -8.539   9.997   6.354  1.00 93.06           H
ATOM   2672  N   PRO A 182      -8.287   9.526   9.656  1.00 91.71           N
ATOM   2673  CA  PRO A 182      -8.125   8.984  11.008  1.00 91.71           C
ATOM   2674  C   PRO A 182      -6.680   9.027  11.477  1.00 91.71           C
ATOM   2675  O   PRO A 182      -6.403   9.417  12.610  1.00 91.71           O
ATOM   2676  HA  PRO A 182      -8.675   9.595  11.724  1.00 91.71           H
ATOM   2677  CB  PRO A 182      -8.642   7.549  10.888  1.00 91.71           C
ATOM   2678 1HB  PRO A 182      -7.837   6.852  10.654  1.00 91.71           H
ATOM   2679 2HB  PRO A 182      -9.098   7.208  11.817  1.00 91.71           H
ATOM   2680  CG  PRO A 182      -9.660   7.633   9.757  1.00 91.71           C
ATOM   2681 1HG  PRO A 182      -9.857   6.656   9.316  1.00 91.71           H
ATOM   2682 2HG  PRO A 182     -10.621   8.011  10.106  1.00 91.71           H
ATOM   2683  CD  PRO A 182      -8.996   8.582   8.773  1.00 91.71           C
ATOM   2684 1HD  PRO A 182      -8.307   8.060   8.110  1.00 91.71           H
ATOM   2685 2HD  PRO A 182      -9.727   9.082   8.137  1.00 91.71           H
ATOM   2686  N   GLU A 183      -5.790   8.620  10.584  1.00 92.03           N
ATOM   2687  CA  GLU A 183      -4.375   8.558  10.912  1.00 92.03           C
ATOM   2688  C   GLU A 183      -3.849   9.953  11.255  1.00 92.03           C
ATOM   2689  O   GLU A 183      -3.039  10.108  12.168  1.00 92.03           O
ATOM   2690  HA  GLU A 183      -4.309   7.912  11.787  1.00 92.03           H
ATOM   2691  CB  GLU A 183      -3.574   7.937   9.767  1.00 92.03           C
ATOM   2692 1HB  GLU A 183      -3.923   8.335   8.815  1.00 92.03           H
ATOM   2693 2HB  GLU A 183      -2.509   8.096   9.935  1.00 92.03           H
ATOM   2694  CG  GLU A 183      -3.780   6.421   9.713  1.00 92.03           C
ATOM   2695 1HG  GLU A 183      -2.991   5.965   9.114  1.00 92.03           H
ATOM   2696 2HG  GLU A 183      -3.700   6.004  10.716  1.00 92.03           H
ATOM   2697  CD  GLU A 183      -5.145   6.075   9.117  1.00 92.03           C
ATOM   2698  OE1 GLU A 183      -5.501   4.878   9.171  1.00 92.03           O
ATOM   2699  OE2 GLU A 183      -5.803   7.015   8.620  1.00 92.03           O
ATOM   2700  HN  GLU A 183      -6.020   8.336   9.653  1.00 92.03           H
ATOM   2701  N   ILE A 184      -4.332  10.934  10.506  1.00 93.33           N
ATOM   2702  CA  ILE A 184      -3.842  12.295  10.648  1.00 93.33           C
ATOM   2703  C   ILE A 184      -4.229  12.830  12.027  1.00 93.33           C
ATOM   2704  O   ILE A 184      -3.462  13.563  12.650  1.00 93.33           O
ATOM   2705  HA  ILE A 184      -2.754  12.258  10.584  1.00 93.33           H
ATOM   2706  CB  ILE A 184      -4.334  13.165   9.490  1.00 93.33           C
ATOM   2707  HB  ILE A 184      -5.420  13.085   9.441  1.00 93.33           H
ATOM   2708  CG1 ILE A 184      -3.784  12.662   8.153  1.00 93.33           C
ATOM   2709 1HG1 ILE A 184      -2.702  12.794   8.129  1.00 93.33           H
ATOM   2710 2HG1 ILE A 184      -3.977  11.594   8.055  1.00 93.33           H
ATOM   2711  CG2 ILE A 184      -3.999  14.638   9.730  1.00 93.33           C
ATOM   2712 1HG2 ILE A 184      -4.479  14.975  10.649  1.00 93.33           H
ATOM   2713 2HG2 ILE A 184      -2.919  14.755   9.820  1.00 93.33           H
ATOM   2714 3HG2 ILE A 184      -4.360  15.234   8.892  1.00 93.33           H
ATOM   2715  CD1 ILE A 184      -4.421  13.411   6.981  1.00 93.33           C
ATOM   2716 1HD1 ILE A 184      -5.500  13.257   6.995  1.00 93.33           H
ATOM   2717 2HD1 ILE A 184      -4.205  14.476   7.070  1.00 93.33           H
ATOM   2718 3HD1 ILE A 184      -4.012  13.035   6.044  1.00 93.33           H
ATOM   2719  HN  ILE A 184      -5.043  10.811   9.814  1.00 93.33           H
ATOM   2720  N   LEU A 185      -5.418  12.444  12.465  1.00 93.02           N
ATOM   2721  CA  LEU A 185      -6.014  13.047  13.645  1.00 93.02           C
ATOM   2722  C   LEU A 185      -5.310  12.514  14.895  1.00 93.02           C
ATOM   2723  O   LEU A 185      -4.903  13.288  15.759  1.00 93.02           O
ATOM   2724  HA  LEU A 185      -5.843  14.122  13.584  1.00 93.02           H
ATOM   2725  CB  LEU A 185      -7.528  12.829  13.652  1.00 93.02           C
ATOM   2726 1HB  LEU A 185      -7.724  11.770  13.482  1.00 93.02           H
ATOM   2727 2HB  LEU A 185      -7.905  13.067  14.646  1.00 93.02           H
ATOM   2728  CG  LEU A 185      -8.327  13.637  12.627  1.00 93.02           C
ATOM   2729  HG  LEU A 185      -7.982  13.361  11.631  1.00 93.02           H
ATOM   2730  CD1 LEU A 185      -9.817  13.296  12.700  1.00 93.02           C
ATOM   2731 1HD1 LEU A 185      -9.957  12.234  12.494  1.00 93.02           H
ATOM   2732 2HD1 LEU A 185     -10.193  13.525  13.697  1.00 93.02           H
ATOM   2733 3HD1 LEU A 185     -10.361  13.884  11.961  1.00 93.02           H
ATOM   2734  CD2 LEU A 185      -8.074  15.137  12.794  1.00 93.02           C
ATOM   2735 1HD2 LEU A 185      -8.374  15.447  13.795  1.00 93.02           H
ATOM   2736 2HD2 LEU A 185      -7.013  15.344  12.652  1.00 93.02           H
ATOM   2737 3HD2 LEU A 185      -8.653  15.687  12.053  1.00 93.02           H
ATOM   2738  HN  LEU A 185      -5.971  11.734  12.028  1.00 93.02           H
ATOM   2739  N   TYR A 186      -5.189  11.196  14.950  1.00 92.88           N
ATOM   2740  CA  TYR A 186      -4.858  10.526  16.196  1.00 92.88           C
ATOM   2741  C   TYR A 186      -3.355  10.253  16.289  1.00 92.88           C
ATOM   2742  O   TYR A 186      -2.865   9.810  17.326  1.00 92.88           O
ATOM   2743  HA  TYR A 186      -5.152  11.180  17.018  1.00 92.88           H
ATOM   2744  CB  TYR A 186      -5.607   9.192  16.171  1.00 92.88           C
ATOM   2745 1HB  TYR A 186      -5.281   8.621  15.302  1.00 92.88           H
ATOM   2746 2HB  TYR A 186      -5.331   8.615  17.053  1.00 92.88           H
ATOM   2747  CG  TYR A 186      -7.129   9.334  16.128  1.00 92.88           C
ATOM   2748  CD1 TYR A 186      -7.777  10.110  17.067  1.00 92.88           C
ATOM   2749  HD1 TYR A 186      -7.204  10.622  17.840  1.00 92.88           H
ATOM   2750  CD2 TYR A 186      -7.855   8.686  15.149  1.00 92.88           C
ATOM   2751  HD2 TYR A 186      -7.344   8.073  14.407  1.00 92.88           H
ATOM   2752  CE1 TYR A 186      -9.210  10.244  17.027  1.00 92.88           C
ATOM   2753  HE1 TYR A 186      -9.734  10.853  17.763  1.00 92.88           H
ATOM   2754  CE2 TYR A 186      -9.288   8.819  15.108  1.00 92.88           C
ATOM   2755  HE2 TYR A 186      -9.874   8.313  14.341  1.00 92.88           H
ATOM   2756  CZ  TYR A 186      -9.895   9.592  16.049  1.00 92.88           C
ATOM   2757  OH  TYR A 186     -11.249   9.718  16.011  1.00 92.88           O
ATOM   2758  HH  TYR A 186     -11.553  10.358  16.716  1.00 92.88           H
ATOM   2759  HN  TYR A 186      -5.313  10.589  14.165  1.00 92.88           H
ATOM   2760  N   SER A 187      -2.667  10.528  15.191  1.00 93.00           N
ATOM   2761  CA  SER A 187      -1.218  10.422  15.170  1.00 93.00           C
ATOM   2762  C   SER A 187      -0.600  11.518  16.040  1.00 93.00           C
ATOM   2763  O   SER A 187      -0.787  12.705  15.775  1.00 93.00           O
ATOM   2764  HA  SER A 187      -0.995   9.437  15.579  1.00 93.00           H
ATOM   2765  CB  SER A 187      -0.681  10.513  13.740  1.00 93.00           C
ATOM   2766 1HB  SER A 187      -1.055  11.421  13.269  1.00 93.00           H
ATOM   2767 2HB  SER A 187       0.406  10.592  13.766  1.00 93.00           H
ATOM   2768  OG  SER A 187      -1.055   9.383  12.956  1.00 93.00           O
ATOM   2769  HG  SER A 187      -2.051   9.285  12.952  1.00 93.00           H
ATOM   2770  HN  SER A 187      -3.083  10.819  14.329  1.00 93.00           H
ATOM   2771  N   GLN A 188       0.123  11.082  17.061  1.00 91.59           N
ATOM   2772  CA  GLN A 188       0.892  12.002  17.881  1.00 91.59           C
ATOM   2773  C   GLN A 188       2.145  11.311  18.422  1.00 91.59           C
ATOM   2774  O   GLN A 188       2.274  10.091  18.330  1.00 91.59           O
ATOM   2775  HA  GLN A 188       1.177  12.816  17.214  1.00 91.59           H
ATOM   2776  CB  GLN A 188       0.039  12.564  19.021  1.00 91.59           C
ATOM   2777 1HB  GLN A 188       0.595  13.340  19.547  1.00 91.59           H
ATOM   2778 2HB  GLN A 188      -0.856  13.033  18.613  1.00 91.59           H
ATOM   2779  CG  GLN A 188      -0.359  11.460  20.003  1.00 91.59           C
ATOM   2780 1HG  GLN A 188      -0.894  10.672  19.472  1.00 91.59           H
ATOM   2781 2HG  GLN A 188       0.536  11.006  20.428  1.00 91.59           H
ATOM   2782  CD  GLN A 188      -1.239  12.015  21.124  1.00 91.59           C
ATOM   2783  OE1 GLN A 188      -1.845  13.068  21.010  1.00 91.59           O
ATOM   2784  NE2 GLN A 188      -1.276  11.250  22.212  1.00 91.59           N
ATOM   2785 1HE2 GLN A 188      -0.755  10.397  22.241  1.00 91.59           H
ATOM   2786 2HE2 GLN A 188      -1.825  11.528  23.000  1.00 91.59           H
ATOM   2787  HN  GLN A 188       0.188  10.121  17.329  1.00 91.59           H
ATOM   2788  N   ILE A 189       3.036  12.121  18.975  1.00 91.65           N
ATOM   2789  CA  ILE A 189       4.229  11.594  19.616  1.00 91.65           C
ATOM   2790  C   ILE A 189       3.916  11.274  21.079  1.00 91.65           C
ATOM   2791  O   ILE A 189       3.386  12.115  21.803  1.00 91.65           O
ATOM   2792  HA  ILE A 189       4.491  10.666  19.108  1.00 91.65           H
ATOM   2793  CB  ILE A 189       5.404  12.557  19.435  1.00 91.65           C
ATOM   2794  HB  ILE A 189       5.122  13.523  19.854  1.00 91.65           H
ATOM   2795  CG1 ILE A 189       5.707  12.779  17.952  1.00 91.65           C
ATOM   2796 1HG1 ILE A 189       6.094  11.859  17.515  1.00 91.65           H
ATOM   2797 2HG1 ILE A 189       4.787  13.022  17.421  1.00 91.65           H
ATOM   2798  CG2 ILE A 189       6.634  12.072  20.205  1.00 91.65           C
ATOM   2799 1HG2 ILE A 189       6.396  12.007  21.267  1.00 91.65           H
ATOM   2800 2HG2 ILE A 189       6.928  11.089  19.838  1.00 91.65           H
ATOM   2801 3HG2 ILE A 189       7.454  12.775  20.059  1.00 91.65           H
ATOM   2802  CD1 ILE A 189       6.724  13.907  17.763  1.00 91.65           C
ATOM   2803 1HD1 ILE A 189       6.323  14.831  18.180  1.00 91.65           H
ATOM   2804 2HD1 ILE A 189       7.651  13.650  18.275  1.00 91.65           H
ATOM   2805 3HD1 ILE A 189       6.921  14.044  16.700  1.00 91.65           H
ATOM   2806  HN  ILE A 189       2.954  13.117  18.988  1.00 91.65           H
ATOM   2807  N   LYS A 190       4.258  10.055  21.471  1.00 88.27           N
ATOM   2808  CA  LYS A 190       4.147   9.658  22.864  1.00 88.27           C
ATOM   2809  C   LYS A 190       5.546   9.415  23.434  1.00 88.27           C
ATOM   2810  O   LYS A 190       6.357   8.720  22.824  1.00 88.27           O
ATOM   2811  HA  LYS A 190       3.693  10.488  23.405  1.00 88.27           H
ATOM   2812  CB  LYS A 190       3.208   8.458  23.006  1.00 88.27           C
ATOM   2813 1HB  LYS A 190       2.255   8.678  22.524  1.00 88.27           H
ATOM   2814 2HB  LYS A 190       3.633   7.596  22.491  1.00 88.27           H
ATOM   2815  CG  LYS A 190       2.975   8.115  24.478  1.00 88.27           C
ATOM   2816 1HG  LYS A 190       3.882   7.686  24.904  1.00 88.27           H
ATOM   2817 2HG  LYS A 190       2.760   9.026  25.038  1.00 88.27           H
ATOM   2818  CD  LYS A 190       1.815   7.129  24.635  1.00 88.27           C
ATOM   2819 1HD  LYS A 190       0.867   7.658  24.540  1.00 88.27           H
ATOM   2820 2HD  LYS A 190       1.850   6.392  23.832  1.00 88.27           H
ATOM   2821  CE  LYS A 190       1.878   6.420  25.989  1.00 88.27           C
ATOM   2822 1HE  LYS A 190       2.915   6.208  26.248  1.00 88.27           H
ATOM   2823 2HE  LYS A 190       1.482   7.073  26.767  1.00 88.27           H
ATOM   2824  NZ  LYS A 190       1.102   5.160  25.951  1.00 88.27           N
ATOM   2825 1HZ  LYS A 190       1.189   4.682  26.841  1.00 88.27           H
ATOM   2826 2HZ  LYS A 190       0.126   5.369  25.773  1.00 88.27           H
ATOM   2827 3HZ  LYS A 190       1.460   4.565  25.211  1.00 88.27           H
ATOM   2828  HN  LYS A 190       4.606   9.347  20.856  1.00 88.27           H
ATOM   2829  N   GLU A 191       5.785  10.001  24.598  1.00 86.56           N
ATOM   2830  CA  GLU A 191       7.035   9.777  25.305  1.00 86.56           C
ATOM   2831  C   GLU A 191       6.864   8.672  26.350  1.00 86.56           C
ATOM   2832  O   GLU A 191       5.956   8.731  27.178  1.00 86.56           O
ATOM   2833  HA  GLU A 191       7.746   9.459  24.543  1.00 86.56           H
ATOM   2834  CB  GLU A 191       7.538  11.069  25.952  1.00 86.56           C
ATOM   2835 1HB  GLU A 191       6.724  11.549  26.496  1.00 86.56           H
ATOM   2836 2HB  GLU A 191       8.405  10.854  26.577  1.00 86.56           H
ATOM   2837  CG  GLU A 191       8.008  12.067  24.891  1.00 86.56           C
ATOM   2838 1HG  GLU A 191       8.741  11.592  24.240  1.00 86.56           H
ATOM   2839 2HG  GLU A 191       7.166  12.359  24.264  1.00 86.56           H
ATOM   2840  CD  GLU A 191       8.622  13.309  25.540  1.00 86.56           C
ATOM   2841  OE1 GLU A 191       9.080  14.182  24.773  1.00 86.56           O
ATOM   2842  OE2 GLU A 191       8.619  13.356  26.790  1.00 86.56           O
ATOM   2843  HN  GLU A 191       5.145  10.617  25.057  1.00 86.56           H
ATOM   2844  N   GLU A 192       7.750   7.690  26.276  1.00 79.74           N
ATOM   2845  CA  GLU A 192       7.736   6.596  27.233  1.00 79.74           C
ATOM   2846  C   GLU A 192       9.154   6.309  27.731  1.00 79.74           C
ATOM   2847  O   GLU A 192      10.028   5.940  26.948  1.00 79.74           O
ATOM   2848  HA  GLU A 192       7.117   6.943  28.060  1.00 79.74           H
ATOM   2849  CB  GLU A 192       7.105   5.342  26.624  1.00 79.74           C
ATOM   2850 1HB  GLU A 192       6.051   5.527  26.414  1.00 79.74           H
ATOM   2851 2HB  GLU A 192       7.672   5.036  25.745  1.00 79.74           H
ATOM   2852  CG  GLU A 192       7.161   4.169  27.604  1.00 79.74           C
ATOM   2853 1HG  GLU A 192       8.121   3.661  27.515  1.00 79.74           H
ATOM   2854 2HG  GLU A 192       7.091   4.541  28.626  1.00 79.74           H
ATOM   2855  CD  GLU A 192       6.027   3.177  27.338  1.00 79.74           C
ATOM   2856  OE1 GLU A 192       5.490   2.647  28.335  1.00 79.74           O
ATOM   2857  OE2 GLU A 192       5.721   2.972  26.143  1.00 79.74           O
ATOM   2858  HN  GLU A 192       8.466   7.633  25.580  1.00 79.74           H
ATOM   2859  N   SER A 193       9.338   6.490  29.030  1.00 74.45           N
ATOM   2860  CA  SER A 193      10.581   6.095  29.672  1.00 74.45           C
ATOM   2861  C   SER A 193      11.766   6.770  28.979  1.00 74.45           C
ATOM   2862  O   SER A 193      12.847   6.192  28.887  1.00 74.45           O
ATOM   2863  HA  SER A 193      10.494   6.438  30.703  1.00 74.45           H
ATOM   2864  CB  SER A 193      10.751   4.575  29.654  1.00 74.45           C
ATOM   2865 1HB  SER A 193      10.938   4.243  28.632  1.00 74.45           H
ATOM   2866 2HB  SER A 193      11.625   4.300  30.243  1.00 74.45           H
ATOM   2867  OG  SER A 193       9.603   3.903  30.167  1.00 74.45           O
ATOM   2868  HG  SER A 193       9.669   2.922  29.980  1.00 74.45           H
ATOM   2869  HN  SER A 193       8.659   6.898  29.640  1.00 74.45           H
ATOM   2870  N   GLY A 194      11.522   7.984  28.508  1.00 76.06           N
ATOM   2871  CA  GLY A 194      12.569   8.765  27.873  1.00 76.06           C
ATOM   2872  C   GLY A 194      12.713   8.390  26.396  1.00 76.06           C
ATOM   2873  O   GLY A 194      13.615   8.875  25.714  1.00 76.06           O
ATOM   2874 1HA  GLY A 194      12.341   9.827  27.961  1.00 76.06           H
ATOM   2875 2HA  GLY A 194      13.515   8.599  28.388  1.00 76.06           H
ATOM   2876  HN  GLY A 194      10.630   8.434  28.556  1.00 76.06           H
ATOM   2877  N   ILE A 195      11.811   7.531  25.946  1.00 82.60           N
ATOM   2878  CA  ILE A 195      11.771   7.154  24.543  1.00 82.60           C
ATOM   2879  C   ILE A 195      10.573   7.829  23.872  1.00 82.60           C
ATOM   2880  O   ILE A 195       9.437   7.668  24.315  1.00 82.60           O
ATOM   2881  HA  ILE A 195      12.683   7.528  24.078  1.00 82.60           H
ATOM   2882  CB  ILE A 195      11.780   5.631  24.397  1.00 82.60           C
ATOM   2883  HB  ILE A 195      10.905   5.234  24.912  1.00 82.60           H
ATOM   2884  CG1 ILE A 195      13.013   5.023  25.068  1.00 82.60           C
ATOM   2885 1HG1 ILE A 195      13.914   5.360  24.554  1.00 82.60           H
ATOM   2886 2HG1 ILE A 195      13.083   5.375  26.097  1.00 82.60           H
ATOM   2887  CG2 ILE A 195      11.665   5.220  22.928  1.00 82.60           C
ATOM   2888 1HG2 ILE A 195      10.733   5.606  22.515  1.00 82.60           H
ATOM   2889 2HG2 ILE A 195      12.507   5.630  22.370  1.00 82.60           H
ATOM   2890 3HG2 ILE A 195      11.674   4.133  22.853  1.00 82.60           H
ATOM   2891  CD1 ILE A 195      12.950   3.495  25.050  1.00 82.60           C
ATOM   2892 1HD1 ILE A 195      12.061   3.161  25.585  1.00 82.60           H
ATOM   2893 2HD1 ILE A 195      12.905   3.145  24.018  1.00 82.60           H
ATOM   2894 3HD1 ILE A 195      13.839   3.088  25.532  1.00 82.60           H
ATOM   2895  HN  ILE A 195      11.118   7.096  26.521  1.00 82.60           H
ATOM   2896  N   ALA A 196      10.869   8.571  22.815  1.00 89.21           N
ATOM   2897  CA  ALA A 196       9.822   9.174  22.008  1.00 89.21           C
ATOM   2898  C   ALA A 196       9.332   8.159  20.974  1.00 89.21           C
ATOM   2899  O   ALA A 196      10.133   7.571  20.249  1.00 89.21           O
ATOM   2900  HA  ALA A 196       8.996   9.430  22.673  1.00 89.21           H
ATOM   2901  CB  ALA A 196      10.350  10.457  21.362  1.00 89.21           C
ATOM   2902 1HB  ALA A 196      10.657  11.156  22.140  1.00 89.21           H
ATOM   2903 2HB  ALA A 196      11.205  10.219  20.729  1.00 89.21           H
ATOM   2904 3HB  ALA A 196       9.564  10.909  20.757  1.00 89.21           H
ATOM   2905  HN  ALA A 196      11.801   8.762  22.509  1.00 89.21           H
ATOM   2906  N   ILE A 197       8.019   7.984  20.939  1.00 88.46           N
ATOM   2907  CA  ILE A 197       7.415   7.030  20.024  1.00 88.46           C
ATOM   2908  C   ILE A 197       6.336   7.733  19.199  1.00 88.46           C
ATOM   2909  O   ILE A 197       5.463   8.400  19.753  1.00 88.46           O
ATOM   2910  HA  ILE A 197       8.198   6.686  19.347  1.00 88.46           H
ATOM   2911  CB  ILE A 197       6.906   5.805  20.787  1.00 88.46           C
ATOM   2912  HB  ILE A 197       6.179   6.141  21.526  1.00 88.46           H
ATOM   2913  CG1 ILE A 197       8.044   5.122  21.549  1.00 88.46           C
ATOM   2914 1HG1 ILE A 197       8.778   4.735  20.843  1.00 88.46           H
ATOM   2915 2HG1 ILE A 197       8.557   5.853  22.175  1.00 88.46           H
ATOM   2916  CG2 ILE A 197       6.183   4.837  19.849  1.00 88.46           C
ATOM   2917 1HG2 ILE A 197       5.332   5.342  19.391  1.00 88.46           H
ATOM   2918 2HG2 ILE A 197       6.869   4.504  19.071  1.00 88.46           H
ATOM   2919 3HG2 ILE A 197       5.831   3.975  20.417  1.00 88.46           H
ATOM   2920  CD1 ILE A 197       7.513   3.981  22.419  1.00 88.46           C
ATOM   2921 1HD1 ILE A 197       6.797   4.376  23.139  1.00 88.46           H
ATOM   2922 2HD1 ILE A 197       7.022   3.241  21.787  1.00 88.46           H
ATOM   2923 3HD1 ILE A 197       8.342   3.513  22.950  1.00 88.46           H
ATOM   2924  HN  ILE A 197       7.373   8.480  21.519  1.00 88.46           H
ATOM   2925  N   CYS A 198       6.430   7.560  17.889  1.00 90.87           N
ATOM   2926  CA  CYS A 198       5.367   7.993  16.999  1.00 90.87           C
ATOM   2927  C   CYS A 198       4.280   6.917  16.989  1.00 90.87           C
ATOM   2928  O   CYS A 198       4.477   5.835  16.438  1.00 90.87           O
ATOM   2929  HA  CYS A 198       4.981   8.929  17.403  1.00 90.87           H
ATOM   2930  CB  CYS A 198       5.892   8.286  15.592  1.00 90.87           C
ATOM   2931 1HB  CYS A 198       6.534   9.167  15.610  1.00 90.87           H
ATOM   2932 2HB  CYS A 198       6.502   7.454  15.242  1.00 90.87           H
ATOM   2933  SG  CYS A 198       4.491   8.559  14.445  1.00 90.87           S
ATOM   2934  HN  CYS A 198       7.213   7.134  17.436  1.00 90.87           H
ATOM   2935  N   THR A 199       3.156   7.251  17.606  1.00 90.83           N
ATOM   2936  CA  THR A 199       2.039   6.325  17.679  1.00 90.83           C
ATOM   2937  C   THR A 199       0.717   7.065  17.463  1.00 90.83           C
ATOM   2938  O   THR A 199       0.686   8.294  17.443  1.00 90.83           O
ATOM   2939  HA  THR A 199       2.137   5.602  16.869  1.00 90.83           H
ATOM   2940  CB  THR A 199       2.115   5.597  19.023  1.00 90.83           C
ATOM   2941  HB  THR A 199       3.134   5.271  19.232  1.00 90.83           H
ATOM   2942  OG1 THR A 199       1.147   4.557  18.911  1.00 90.83           O
ATOM   2943  HG1 THR A 199       1.263   3.900  19.655  1.00 90.83           H
ATOM   2944  CG2 THR A 199       1.606   6.456  20.183  1.00 90.83           C
ATOM   2945 1HG2 THR A 199       0.565   6.726  20.006  1.00 90.83           H
ATOM   2946 2HG2 THR A 199       2.209   7.361  20.257  1.00 90.83           H
ATOM   2947 3HG2 THR A 199       1.682   5.892  21.113  1.00 90.83           H
ATOM   2948  HN  THR A 199       3.002   8.134  18.049  1.00 90.83           H
ATOM   2949  N   MET A 200      -0.342   6.284  17.306  1.00 91.88           N
ATOM   2950  CA  MET A 200      -1.689   6.817  17.431  1.00 91.88           C
ATOM   2951  C   MET A 200      -2.177   6.740  18.879  1.00 91.88           C
ATOM   2952  O   MET A 200      -1.923   5.756  19.572  1.00 91.88           O
ATOM   2953  HA  MET A 200      -1.623   7.858  17.117  1.00 91.88           H
ATOM   2954  CB  MET A 200      -2.637   6.023  16.530  1.00 91.88           C
ATOM   2955 1HB  MET A 200      -2.613   4.970  16.809  1.00 91.88           H
ATOM   2956 2HB  MET A 200      -3.660   6.369  16.678  1.00 91.88           H
ATOM   2957  CG  MET A 200      -2.250   6.175  15.058  1.00 91.88           C
ATOM   2958 1HG  MET A 200      -2.243   7.230  14.782  1.00 91.88           H
ATOM   2959 2HG  MET A 200      -1.240   5.797  14.898  1.00 91.88           H
ATOM   2960  SD  MET A 200      -3.404   5.284  14.028  1.00 91.88           S
ATOM   2961  CE  MET A 200      -3.061   3.613  14.553  1.00 91.88           C
ATOM   2962 1HE  MET A 200      -2.015   3.377  14.354  1.00 91.88           H
ATOM   2963 2HE  MET A 200      -3.257   3.520  15.621  1.00 91.88           H
ATOM   2964 3HE  MET A 200      -3.700   2.921  14.004  1.00 91.88           H
ATOM   2965  HN  MET A 200      -0.292   5.308  17.098  1.00 91.88           H
ATOM   2966  N   VAL A 201      -2.868   7.792  19.293  1.00 92.64           N
ATOM   2967  CA  VAL A 201      -3.462   7.822  20.619  1.00 92.64           C
ATOM   2968  C   VAL A 201      -4.957   8.125  20.496  1.00 92.64           C
ATOM   2969  O   VAL A 201      -5.350   9.052  19.790  1.00 92.64           O
ATOM   2970  HA  VAL A 201      -3.340   6.831  21.057  1.00 92.64           H
ATOM   2971  CB  VAL A 201      -2.719   8.826  21.503  1.00 92.64           C
ATOM   2972  HB  VAL A 201      -2.837   9.814  21.060  1.00 92.64           H
ATOM   2973  CG1 VAL A 201      -3.320   8.867  22.910  1.00 92.64           C
ATOM   2974 1HG1 VAL A 201      -4.367   9.162  22.849  1.00 92.64           H
ATOM   2975 2HG1 VAL A 201      -3.246   7.879  23.365  1.00 92.64           H
ATOM   2976 3HG1 VAL A 201      -2.773   9.588  23.517  1.00 92.64           H
ATOM   2977  CG2 VAL A 201      -1.223   8.509  21.554  1.00 92.64           C
ATOM   2978 1HG2 VAL A 201      -1.077   7.509  21.962  1.00 92.64           H
ATOM   2979 2HG2 VAL A 201      -0.808   8.555  20.547  1.00 92.64           H
ATOM   2980 3HG2 VAL A 201      -0.719   9.237  22.189  1.00 92.64           H
ATOM   2981  HN  VAL A 201      -3.024   8.611  18.741  1.00 92.64           H
ATOM   2982  N   TYR A 202      -5.750   7.326  21.195  1.00 91.75           N
ATOM   2983  CA  TYR A 202      -7.195   7.465  21.134  1.00 91.75           C
ATOM   2984  C   TYR A 202      -7.736   8.131  22.401  1.00 91.75           C
ATOM   2985  O   TYR A 202      -7.361   7.758  23.511  1.00 91.75           O
ATOM   2986  HA  TYR A 202      -7.437   8.088  20.273  1.00 91.75           H
ATOM   2987  CB  TYR A 202      -7.752   6.043  21.043  1.00 91.75           C
ATOM   2988 1HB  TYR A 202      -7.410   5.474  21.907  1.00 91.75           H
ATOM   2989 2HB  TYR A 202      -8.840   6.085  21.099  1.00 91.75           H
ATOM   2990  CG  TYR A 202      -7.350   5.298  19.768  1.00 91.75           C
ATOM   2991  CD1 TYR A 202      -8.068   5.486  18.604  1.00 91.75           C
ATOM   2992  HD1 TYR A 202      -8.920   6.165  18.593  1.00 91.75           H
ATOM   2993  CD2 TYR A 202      -6.271   4.438  19.783  1.00 91.75           C
ATOM   2994  HD2 TYR A 202      -5.704   4.290  20.702  1.00 91.75           H
ATOM   2995  CE1 TYR A 202      -7.690   4.785  17.405  1.00 91.75           C
ATOM   2996  HE1 TYR A 202      -8.248   4.924  16.479  1.00 91.75           H
ATOM   2997  CE2 TYR A 202      -5.893   3.737  18.583  1.00 91.75           C
ATOM   2998  HE2 TYR A 202      -5.043   3.055  18.580  1.00 91.75           H
ATOM   2999  CZ  TYR A 202      -6.621   3.945  17.453  1.00 91.75           C
ATOM   3000  OH  TYR A 202      -6.264   3.283  16.320  1.00 91.75           O
ATOM   3001  HH  TYR A 202      -5.736   2.466  16.553  1.00 91.75           H
ATOM   3002  HN  TYR A 202      -5.420   6.596  21.794  1.00 91.75           H
ATOM   3003  N   PRO A 203      -8.622   9.126  22.259  1.00 83.28           N
ATOM   3004  CA  PRO A 203      -9.037   9.937  23.407  1.00 83.28           C
ATOM   3005  C   PRO A 203      -9.873   9.146  24.399  1.00 83.28           C
ATOM   3006  O   PRO A 203     -10.546   8.187  24.024  1.00 83.28           O
ATOM   3007  HA  PRO A 203      -8.164  10.266  23.970  1.00 83.28           H
ATOM   3008  CB  PRO A 203      -9.835  11.078  22.774  1.00 83.28           C
ATOM   3009 1HB  PRO A 203     -10.640  11.416  23.428  1.00 83.28           H
ATOM   3010 2HB  PRO A 203      -9.206  11.945  22.572  1.00 83.28           H
ATOM   3011  CG  PRO A 203     -10.371  10.478  21.506  1.00 83.28           C
ATOM   3012 1HG  PRO A 203     -11.299   9.936  21.687  1.00 83.28           H
ATOM   3013 2HG  PRO A 203     -10.592  11.249  20.767  1.00 83.28           H
ATOM   3014  CD  PRO A 203      -9.292   9.556  21.018  1.00 83.28           C
ATOM   3015 1HD  PRO A 203      -9.705   8.708  20.470  1.00 83.28           H
ATOM   3016 2HD  PRO A 203      -8.602  10.065  20.345  1.00 83.28           H
ATOM   3017  N   SER A 204      -9.807   9.573  25.652  1.00 71.30           N
ATOM   3018  CA  SER A 204     -10.023   8.664  26.765  1.00 71.30           C
ATOM   3019  C   SER A 204     -11.369   7.954  26.608  1.00 71.30           C
ATOM   3020  O   SER A 204     -11.439   6.727  26.669  1.00 71.30           O
ATOM   3021  HA  SER A 204      -9.204   7.946  26.714  1.00 71.30           H
ATOM   3022  CB  SER A 204      -9.967   9.406  28.101  1.00 71.30           C
ATOM   3023 1HB  SER A 204     -10.293   8.740  28.900  1.00 71.30           H
ATOM   3024 2HB  SER A 204      -8.935   9.683  28.319  1.00 71.30           H
ATOM   3025  OG  SER A 204     -10.781  10.576  28.097  1.00 71.30           O
ATOM   3026  HG  SER A 204     -11.717  10.342  28.359  1.00 71.30           H
ATOM   3027  HN  SER A 204      -9.612  10.519  25.911  1.00 71.30           H
ATOM   3028  N   ASP A 205     -12.405   8.756  26.409  1.00 70.85           N
ATOM   3029  CA  ASP A 205     -13.734   8.388  26.865  1.00 70.85           C
ATOM   3030  C   ASP A 205     -14.165   7.092  26.175  1.00 70.85           C
ATOM   3031  O   ASP A 205     -14.614   6.154  26.832  1.00 70.85           O
ATOM   3032  HA  ASP A 205     -13.646   8.275  27.945  1.00 70.85           H
ATOM   3033  CB  ASP A 205     -14.756   9.472  26.515  1.00 70.85           C
ATOM   3034 1HB  ASP A 205     -14.699   9.701  25.451  1.00 70.85           H
ATOM   3035 2HB  ASP A 205     -15.763   9.103  26.709  1.00 70.85           H
ATOM   3036  CG  ASP A 205     -14.507  10.743  27.330  1.00 70.85           C
ATOM   3037  OD1 ASP A 205     -13.673  10.668  28.258  1.00 70.85           O
ATOM   3038  OD2 ASP A 205     -15.156  11.761  27.006  1.00 70.85           O
ATOM   3039  HN  ASP A 205     -12.346   9.640  25.946  1.00 70.85           H
ATOM   3040  N   GLU A 206     -14.014   7.082  24.858  1.00 84.52           N
ATOM   3041  CA  GLU A 206     -14.378   5.915  24.072  1.00 84.52           C
ATOM   3042  C   GLU A 206     -13.172   5.415  23.275  1.00 84.52           C
ATOM   3043  O   GLU A 206     -13.319   4.950  22.146  1.00 84.52           O
ATOM   3044  HA  GLU A 206     -14.680   5.160  24.798  1.00 84.52           H
ATOM   3045  CB  GLU A 206     -15.557   6.223  23.148  1.00 84.52           C
ATOM   3046 1HB  GLU A 206     -15.330   7.101  22.543  1.00 84.52           H
ATOM   3047 2HB  GLU A 206     -15.799   5.341  22.554  1.00 84.52           H
ATOM   3048  CG  GLU A 206     -16.814   6.556  23.954  1.00 84.52           C
ATOM   3049 1HG  GLU A 206     -16.711   6.173  24.970  1.00 84.52           H
ATOM   3050 2HG  GLU A 206     -16.925   7.638  24.031  1.00 84.52           H
ATOM   3051  CD  GLU A 206     -18.060   5.955  23.301  1.00 84.52           C
ATOM   3052  OE1 GLU A 206     -18.920   5.464  24.064  1.00 84.52           O
ATOM   3053  OE2 GLU A 206     -18.125   6.000  22.054  1.00 84.52           O
ATOM   3054  HN  GLU A 206     -13.651   7.850  24.331  1.00 84.52           H
ATOM   3055  N   SER A 207     -12.006   5.527  23.894  1.00 89.67           N
ATOM   3056  CA  SER A 207     -10.763   5.211  23.211  1.00 89.67           C
ATOM   3057  C   SER A 207     -10.853   3.822  22.576  1.00 89.67           C
ATOM   3058  O   SER A 207     -10.480   3.640  21.418  1.00 89.67           O
ATOM   3059  HA  SER A 207     -10.653   5.977  22.442  1.00 89.67           H
ATOM   3060  CB  SER A 207      -9.574   5.280  24.171  1.00 89.67           C
ATOM   3061 1HB  SER A 207      -8.700   4.832  23.698  1.00 89.67           H
ATOM   3062 2HB  SER A 207      -9.329   6.323  24.371  1.00 89.67           H
ATOM   3063  OG  SER A 207      -9.842   4.611  25.401  1.00 89.67           O
ATOM   3064  HG  SER A 207     -10.088   5.277  26.105  1.00 89.67           H
ATOM   3065  HN  SER A 207     -11.902   5.827  24.842  1.00 89.67           H
ATOM   3066  N   THR A 208     -11.350   2.878  23.362  1.00 90.36           N
ATOM   3067  CA  THR A 208     -11.367   1.487  22.942  1.00 90.36           C
ATOM   3068  C   THR A 208     -12.318   1.299  21.758  1.00 90.36           C
ATOM   3069  O   THR A 208     -11.998   0.589  20.807  1.00 90.36           O
ATOM   3070  HA  THR A 208     -10.369   1.221  22.596  1.00 90.36           H
ATOM   3071  CB  THR A 208     -11.732   0.632  24.157  1.00 90.36           C
ATOM   3072  HB  THR A 208     -11.725  -0.428  23.902  1.00 90.36           H
ATOM   3073  OG1 THR A 208     -12.988   1.153  24.584  1.00 90.36           O
ATOM   3074  HG1 THR A 208     -13.448   0.493  25.178  1.00 90.36           H
ATOM   3075  CG2 THR A 208     -10.803   0.877  25.347  1.00 90.36           C
ATOM   3076 1HG2 THR A 208     -10.861   1.924  25.644  1.00 90.36           H
ATOM   3077 2HG2 THR A 208      -9.778   0.637  25.062  1.00 90.36           H
ATOM   3078 3HG2 THR A 208     -11.106   0.245  26.181  1.00 90.36           H
ATOM   3079  HN  THR A 208     -11.736   3.051  24.268  1.00 90.36           H
ATOM   3080  N   LYS A 209     -13.469   1.948  21.856  1.00 91.23           N
ATOM   3081  CA  LYS A 209     -14.452   1.894  20.787  1.00 91.23           C
ATOM   3082  C   LYS A 209     -13.842   2.473  19.509  1.00 91.23           C
ATOM   3083  O   LYS A 209     -13.984   1.896  18.432  1.00 91.23           O
ATOM   3084  HA  LYS A 209     -14.687   0.844  20.612  1.00 91.23           H
ATOM   3085  CB  LYS A 209     -15.749   2.583  21.216  1.00 91.23           C
ATOM   3086 1HB  LYS A 209     -15.523   3.561  21.641  1.00 91.23           H
ATOM   3087 2HB  LYS A 209     -16.380   2.754  20.344  1.00 91.23           H
ATOM   3088  CG  LYS A 209     -16.505   1.737  22.242  1.00 91.23           C
ATOM   3089 1HG  LYS A 209     -16.775   0.778  21.800  1.00 91.23           H
ATOM   3090 2HG  LYS A 209     -15.858   1.526  23.093  1.00 91.23           H
ATOM   3091  CD  LYS A 209     -17.768   2.456  22.722  1.00 91.23           C
ATOM   3092 1HD  LYS A 209     -17.493   3.376  23.238  1.00 91.23           H
ATOM   3093 2HD  LYS A 209     -18.376   2.743  21.864  1.00 91.23           H
ATOM   3094  CE  LYS A 209     -18.585   1.564  23.658  1.00 91.23           C
ATOM   3095 1HE  LYS A 209     -18.874   0.650  23.139  1.00 91.23           H
ATOM   3096 2HE  LYS A 209     -17.975   1.266  24.511  1.00 91.23           H
ATOM   3097  NZ  LYS A 209     -19.793   2.277  24.130  1.00 91.23           N
ATOM   3098 1HZ  LYS A 209     -20.268   1.713  24.826  1.00 91.23           H
ATOM   3099 2HZ  LYS A 209     -19.523   3.164  24.541  1.00 91.23           H
ATOM   3100 3HZ  LYS A 209     -20.416   2.442  23.347  1.00 91.23           H
ATOM   3101  HN  LYS A 209     -13.733   2.503  22.645  1.00 91.23           H
ATOM   3102  N   LEU A 210     -13.175   3.606  19.671  1.00 92.18           N
ATOM   3103  CA  LEU A 210     -12.636   4.327  18.530  1.00 92.18           C
ATOM   3104  C   LEU A 210     -11.554   3.478  17.860  1.00 92.18           C
ATOM   3105  O   LEU A 210     -11.540   3.333  16.639  1.00 92.18           O
ATOM   3106  HA  LEU A 210     -13.451   4.470  17.820  1.00 92.18           H
ATOM   3107  CB  LEU A 210     -12.155   5.717  18.952  1.00 92.18           C
ATOM   3108 1HB  LEU A 210     -12.970   6.219  19.473  1.00 92.18           H
ATOM   3109 2HB  LEU A 210     -11.344   5.595  19.670  1.00 92.18           H
ATOM   3110  CG  LEU A 210     -11.668   6.629  17.825  1.00 92.18           C
ATOM   3111  HG  LEU A 210     -10.883   6.108  17.278  1.00 92.18           H
ATOM   3112  CD1 LEU A 210     -12.794   6.921  16.831  1.00 92.18           C
ATOM   3113 1HD1 LEU A 210     -13.146   5.985  16.396  1.00 92.18           H
ATOM   3114 2HD1 LEU A 210     -13.617   7.413  17.348  1.00 92.18           H
ATOM   3115 3HD1 LEU A 210     -12.421   7.572  16.040  1.00 92.18           H
ATOM   3116  CD2 LEU A 210     -11.052   7.913  18.386  1.00 92.18           C
ATOM   3117 1HD2 LEU A 210     -11.799   8.449  18.971  1.00 92.18           H
ATOM   3118 2HD2 LEU A 210     -10.204   7.661  19.022  1.00 92.18           H
ATOM   3119 3HD2 LEU A 210     -10.715   8.543  17.563  1.00 92.18           H
ATOM   3120  HN  LEU A 210     -13.001   4.031  20.559  1.00 92.18           H
ATOM   3121  N   LYS A 211     -10.672   2.940  18.690  1.00 92.78           N
ATOM   3122  CA  LYS A 211      -9.602   2.089  18.196  1.00 92.78           C
ATOM   3123  C   LYS A 211     -10.204   0.937  17.388  1.00 92.78           C
ATOM   3124  O   LYS A 211      -9.770   0.665  16.270  1.00 92.78           O
ATOM   3125  HA  LYS A 211      -8.986   2.693  17.529  1.00 92.78           H
ATOM   3126  CB  LYS A 211      -8.707   1.630  19.348  1.00 92.78           C
ATOM   3127 1HB  LYS A 211      -8.214   2.493  19.797  1.00 92.78           H
ATOM   3128 2HB  LYS A 211      -9.316   1.171  20.127  1.00 92.78           H
ATOM   3129  CG  LYS A 211      -7.655   0.632  18.861  1.00 92.78           C
ATOM   3130 1HG  LYS A 211      -8.131  -0.321  18.631  1.00 92.78           H
ATOM   3131 2HG  LYS A 211      -7.205   0.995  17.937  1.00 92.78           H
ATOM   3132  CD  LYS A 211      -6.567   0.423  19.917  1.00 92.78           C
ATOM   3133 1HD  LYS A 211      -6.034   1.359  20.085  1.00 92.78           H
ATOM   3134 2HD  LYS A 211      -7.025   0.143  20.866  1.00 92.78           H
ATOM   3135  CE  LYS A 211      -5.580  -0.662  19.480  1.00 92.78           C
ATOM   3136 1HE  LYS A 211      -6.056  -1.640  19.542  1.00 92.78           H
ATOM   3137 2HE  LYS A 211      -5.300  -0.508  18.438  1.00 92.78           H
ATOM   3138  NZ  LYS A 211      -4.372  -0.637  20.334  1.00 92.78           N
ATOM   3139 1HZ  LYS A 211      -4.008  -1.578  20.433  1.00 92.78           H
ATOM   3140 2HZ  LYS A 211      -3.668  -0.046  19.906  1.00 92.78           H
ATOM   3141 3HZ  LYS A 211      -4.611  -0.269  21.248  1.00 92.78           H
ATOM   3142  HN  LYS A 211     -10.680   3.076  19.680  1.00 92.78           H
ATOM   3143  N   SER A 212     -11.194   0.291  17.987  1.00 92.24           N
ATOM   3144  CA  SER A 212     -11.810  -0.872  17.371  1.00 92.24           C
ATOM   3145  C   SER A 212     -12.424  -0.486  16.023  1.00 92.24           C
ATOM   3146  O   SER A 212     -12.310  -1.230  15.050  1.00 92.24           O
ATOM   3147  HA  SER A 212     -10.999  -1.587  17.231  1.00 92.24           H
ATOM   3148  CB  SER A 212     -12.875  -1.481  18.285  1.00 92.24           C
ATOM   3149 1HB  SER A 212     -13.638  -0.733  18.501  1.00 92.24           H
ATOM   3150 2HB  SER A 212     -13.371  -2.301  17.767  1.00 92.24           H
ATOM   3151  OG  SER A 212     -12.319  -1.958  19.507  1.00 92.24           O
ATOM   3152  HG  SER A 212     -12.279  -1.217  20.177  1.00 92.24           H
ATOM   3153  HN  SER A 212     -11.575   0.550  18.875  1.00 92.24           H
ATOM   3154  N   ALA A 213     -13.062   0.675  16.010  1.00 91.89           N
ATOM   3155  CA  ALA A 213     -13.737   1.144  14.812  1.00 91.89           C
ATOM   3156  C   ALA A 213     -12.699   1.427  13.725  1.00 91.89           C
ATOM   3157  O   ALA A 213     -12.877   1.030  12.574  1.00 91.89           O
ATOM   3158  HA  ALA A 213     -14.401   0.349  14.472  1.00 91.89           H
ATOM   3159  CB  ALA A 213     -14.578   2.377  15.150  1.00 91.89           C
ATOM   3160 1HB  ALA A 213     -15.319   2.116  15.906  1.00 91.89           H
ATOM   3161 2HB  ALA A 213     -13.930   3.165  15.534  1.00 91.89           H
ATOM   3162 3HB  ALA A 213     -15.084   2.729  14.251  1.00 91.89           H
ATOM   3163  HN  ALA A 213     -13.122   1.289  16.797  1.00 91.89           H
ATOM   3164  N   VAL A 214     -11.638   2.111  14.127  1.00 91.82           N
ATOM   3165  CA  VAL A 214     -10.599   2.501  13.189  1.00 91.82           C
ATOM   3166  C   VAL A 214      -9.933   1.245  12.622  1.00 91.82           C
ATOM   3167  O   VAL A 214      -9.634   1.181  11.430  1.00 91.82           O
ATOM   3168  HA  VAL A 214     -11.078   3.042  12.374  1.00 91.82           H
ATOM   3169  CB  VAL A 214      -9.608   3.447  13.870  1.00 91.82           C
ATOM   3170  HB  VAL A 214      -9.281   2.979  14.798  1.00 91.82           H
ATOM   3171  CG1 VAL A 214      -8.373   3.669  12.995  1.00 91.82           C
ATOM   3172 1HG1 VAL A 214      -7.878   2.714  12.816  1.00 91.82           H
ATOM   3173 2HG1 VAL A 214      -8.675   4.105  12.043  1.00 91.82           H
ATOM   3174 3HG1 VAL A 214      -7.685   4.346  13.502  1.00 91.82           H
ATOM   3175  CG2 VAL A 214     -10.276   4.778  14.223  1.00 91.82           C
ATOM   3176 1HG2 VAL A 214     -10.644   5.252  13.314  1.00 91.82           H
ATOM   3177 2HG2 VAL A 214     -11.109   4.597  14.902  1.00 91.82           H
ATOM   3178 3HG2 VAL A 214      -9.549   5.432  14.706  1.00 91.82           H
ATOM   3179  HN  VAL A 214     -11.483   2.397  15.073  1.00 91.82           H
ATOM   3180  N   LEU A 215      -9.720   0.278  13.502  1.00 91.48           N
ATOM   3181  CA  LEU A 215      -9.079  -0.965  13.107  1.00 91.48           C
ATOM   3182  C   LEU A 215      -9.987  -1.713  12.129  1.00 91.48           C
ATOM   3183  O   LEU A 215      -9.518  -2.240  11.120  1.00 91.48           O
ATOM   3184  HA  LEU A 215      -8.154  -0.706  12.591  1.00 91.48           H
ATOM   3185  CB  LEU A 215      -8.696  -1.785  14.340  1.00 91.48           C
ATOM   3186 1HB  LEU A 215      -9.511  -1.723  15.061  1.00 91.48           H
ATOM   3187 2HB  LEU A 215      -8.611  -2.831  14.045  1.00 91.48           H
ATOM   3188  CG  LEU A 215      -7.399  -1.376  15.042  1.00 91.48           C
ATOM   3189  HG  LEU A 215      -7.426  -0.299  15.208  1.00 91.48           H
ATOM   3190  CD1 LEU A 215      -7.284  -2.043  16.414  1.00 91.48           C
ATOM   3191 1HD1 LEU A 215      -8.127  -1.743  17.036  1.00 91.48           H
ATOM   3192 2HD1 LEU A 215      -7.289  -3.126  16.293  1.00 91.48           H
ATOM   3193 3HD1 LEU A 215      -6.353  -1.735  16.890  1.00 91.48           H
ATOM   3194  CD2 LEU A 215      -6.183  -1.666  14.159  1.00 91.48           C
ATOM   3195 1HD2 LEU A 215      -6.140  -2.733  13.940  1.00 91.48           H
ATOM   3196 2HD2 LEU A 215      -6.269  -1.107  13.228  1.00 91.48           H
ATOM   3197 3HD2 LEU A 215      -5.275  -1.366  14.682  1.00 91.48           H
ATOM   3198  HN  LEU A 215      -9.976   0.333  14.467  1.00 91.48           H
ATOM   3199  N   THR A 216     -11.269  -1.737  12.460  1.00 91.72           N
ATOM   3200  CA  THR A 216     -12.246  -2.412  11.624  1.00 91.72           C
ATOM   3201  C   THR A 216     -12.244  -1.818  10.214  1.00 91.72           C
ATOM   3202  O   THR A 216     -12.271  -2.551   9.227  1.00 91.72           O
ATOM   3203  HA  THR A 216     -11.954  -3.458  11.530  1.00 91.72           H
ATOM   3204  CB  THR A 216     -13.607  -2.322  12.318  1.00 91.72           C
ATOM   3205  HB  THR A 216     -13.933  -1.285  12.402  1.00 91.72           H
ATOM   3206  OG1 THR A 216     -13.412  -3.007  13.553  1.00 91.72           O
ATOM   3207  HG1 THR A 216     -13.290  -2.347  14.294  1.00 91.72           H
ATOM   3208  CG2 THR A 216     -14.684  -3.140  11.604  1.00 91.72           C
ATOM   3209 1HG2 THR A 216     -14.388  -4.189  11.581  1.00 91.72           H
ATOM   3210 2HG2 THR A 216     -14.803  -2.773  10.585  1.00 91.72           H
ATOM   3211 3HG2 THR A 216     -15.629  -3.041  12.139  1.00 91.72           H
ATOM   3212  HN  THR A 216     -11.642  -1.306  13.282  1.00 91.72           H
ATOM   3213  N   LEU A 217     -12.210  -0.494  10.165  1.00 88.95           N
ATOM   3214  CA  LEU A 217     -12.191   0.207   8.892  1.00 88.95           C
ATOM   3215  C   LEU A 217     -10.944  -0.205   8.106  1.00 88.95           C
ATOM   3216  O   LEU A 217     -11.010  -0.416   6.896  1.00 88.95           O
ATOM   3217  HA  LEU A 217     -13.071  -0.108   8.332  1.00 88.95           H
ATOM   3218  CB  LEU A 217     -12.309   1.717   9.110  1.00 88.95           C
ATOM   3219 1HB  LEU A 217     -13.212   1.911   9.689  1.00 88.95           H
ATOM   3220 2HB  LEU A 217     -11.465   2.043   9.718  1.00 88.95           H
ATOM   3221  CG  LEU A 217     -12.352   2.576   7.845  1.00 88.95           C
ATOM   3222  HG  LEU A 217     -11.496   2.314   7.224  1.00 88.95           H
ATOM   3223  CD1 LEU A 217     -13.611   2.283   7.026  1.00 88.95           C
ATOM   3224 1HD1 LEU A 217     -13.619   1.232   6.736  1.00 88.95           H
ATOM   3225 2HD1 LEU A 217     -14.494   2.500   7.627  1.00 88.95           H
ATOM   3226 3HD1 LEU A 217     -13.616   2.907   6.133  1.00 88.95           H
ATOM   3227  CD2 LEU A 217     -12.224   4.062   8.187  1.00 88.95           C
ATOM   3228 1HD2 LEU A 217     -13.046   4.357   8.838  1.00 88.95           H
ATOM   3229 2HD2 LEU A 217     -11.276   4.237   8.696  1.00 88.95           H
ATOM   3230 3HD2 LEU A 217     -12.258   4.650   7.270  1.00 88.95           H
ATOM   3231  HN  LEU A 217     -12.195   0.096  10.972  1.00 88.95           H
ATOM   3232  N   LYS A 218      -9.836  -0.307   8.826  1.00 87.89           N
ATOM   3233  CA  LYS A 218      -8.572  -0.668   8.208  1.00 87.89           C
ATOM   3234  C   LYS A 218      -8.688  -2.069   7.603  1.00 87.89           C
ATOM   3235  O   LYS A 218      -8.143  -2.334   6.532  1.00 87.89           O
ATOM   3236  HA  LYS A 218      -8.388   0.042   7.402  1.00 87.89           H
ATOM   3237  CB  LYS A 218      -7.425  -0.524   9.209  1.00 87.89           C
ATOM   3238 1HB  LYS A 218      -7.722  -0.941  10.172  1.00 87.89           H
ATOM   3239 2HB  LYS A 218      -6.564  -1.098   8.867  1.00 87.89           H
ATOM   3240  CG  LYS A 218      -7.030   0.944   9.383  1.00 87.89           C
ATOM   3241 1HG  LYS A 218      -6.581   1.315   8.462  1.00 87.89           H
ATOM   3242 2HG  LYS A 218      -7.921   1.544   9.567  1.00 87.89           H
ATOM   3243  CD  LYS A 218      -6.046   1.114  10.542  1.00 87.89           C
ATOM   3244 1HD  LYS A 218      -6.528   0.830  11.478  1.00 87.89           H
ATOM   3245 2HD  LYS A 218      -5.198   0.443  10.405  1.00 87.89           H
ATOM   3246  CE  LYS A 218      -5.551   2.558  10.634  1.00 87.89           C
ATOM   3247 1HE  LYS A 218      -5.060   2.841   9.702  1.00 87.89           H
ATOM   3248 2HE  LYS A 218      -6.398   3.232  10.765  1.00 87.89           H
ATOM   3249  NZ  LYS A 218      -4.608   2.712  11.764  1.00 87.89           N
ATOM   3250 1HZ  LYS A 218      -4.304   3.678  11.822  1.00 87.89           H
ATOM   3251 2HZ  LYS A 218      -5.071   2.452  12.628  1.00 87.89           H
ATOM   3252 3HZ  LYS A 218      -3.804   2.113  11.618  1.00 87.89           H
ATOM   3253  HN  LYS A 218      -9.794  -0.147   9.812  1.00 87.89           H
ATOM   3254  N   VAL A 219      -9.401  -2.929   8.315  1.00 87.88           N
ATOM   3255  CA  VAL A 219      -9.547  -4.312   7.891  1.00 87.88           C
ATOM   3256  C   VAL A 219     -10.448  -4.370   6.657  1.00 87.88           C
ATOM   3257  O   VAL A 219     -10.147  -5.079   5.697  1.00 87.88           O
ATOM   3258  HA  VAL A 219      -8.557  -4.679   7.621  1.00 87.88           H
ATOM   3259  CB  VAL A 219     -10.067  -5.162   9.052  1.00 87.88           C
ATOM   3260  HB  VAL A 219     -10.949  -4.670   9.459  1.00 87.88           H
ATOM   3261  CG1 VAL A 219     -10.485  -6.552   8.568  1.00 87.88           C
ATOM   3262 1HG1 VAL A 219     -11.276  -6.456   7.825  1.00 87.88           H
ATOM   3263 2HG1 VAL A 219      -9.627  -7.056   8.123  1.00 87.88           H
ATOM   3264 3HG1 VAL A 219     -10.850  -7.136   9.413  1.00 87.88           H
ATOM   3265  CG2 VAL A 219      -9.026  -5.261  10.169  1.00 87.88           C
ATOM   3266 1HG2 VAL A 219      -8.117  -5.719   9.779  1.00 87.88           H
ATOM   3267 2HG2 VAL A 219      -8.798  -4.262  10.542  1.00 87.88           H
ATOM   3268 3HG2 VAL A 219      -9.421  -5.871  10.981  1.00 87.88           H
ATOM   3269  HN  VAL A 219      -9.874  -2.696   9.164  1.00 87.88           H
ATOM   3270  N   ILE A 220     -11.536  -3.616   6.721  1.00 86.65           N
ATOM   3271  CA  ILE A 220     -12.502  -3.602   5.636  1.00 86.65           C
ATOM   3272  C   ILE A 220     -11.816  -3.127   4.354  1.00 86.65           C
ATOM   3273  O   ILE A 220     -11.919  -3.774   3.313  1.00 86.65           O
ATOM   3274  HA  ILE A 220     -12.840  -4.628   5.486  1.00 86.65           H
ATOM   3275  CB  ILE A 220     -13.728  -2.772   6.021  1.00 86.65           C
ATOM   3276  HB  ILE A 220     -13.383  -1.827   6.439  1.00 86.65           H
ATOM   3277  CG1 ILE A 220     -14.547  -3.475   7.106  1.00 86.65           C
ATOM   3278 1HG1 ILE A 220     -15.009  -4.372   6.694  1.00 86.65           H
ATOM   3279 2HG1 ILE A 220     -13.888  -3.797   7.912  1.00 86.65           H
ATOM   3280  CG2 ILE A 220     -14.574  -2.440   4.790  1.00 86.65           C
ATOM   3281 1HG2 ILE A 220     -13.974  -1.869   4.081  1.00 86.65           H
ATOM   3282 2HG2 ILE A 220     -14.911  -3.364   4.320  1.00 86.65           H
ATOM   3283 3HG2 ILE A 220     -15.439  -1.849   5.092  1.00 86.65           H
ATOM   3284  CD1 ILE A 220     -15.629  -2.547   7.663  1.00 86.65           C
ATOM   3285 1HD1 ILE A 220     -15.161  -1.663   8.096  1.00 86.65           H
ATOM   3286 2HD1 ILE A 220     -16.300  -2.247   6.858  1.00 86.65           H
ATOM   3287 3HD1 ILE A 220     -16.196  -3.072   8.433  1.00 86.65           H
ATOM   3288  HN  ILE A 220     -11.760  -3.024   7.494  1.00 86.65           H
ATOM   3289  N   LEU A 221     -11.130  -1.999   4.471  1.00 83.53           N
ATOM   3290  CA  LEU A 221     -10.518  -1.371   3.312  1.00 83.53           C
ATOM   3291  C   LEU A 221      -9.210  -2.092   2.978  1.00 83.53           C
ATOM   3292  O   LEU A 221      -8.743  -2.043   1.841  1.00 83.53           O
ATOM   3293  HA  LEU A 221     -11.204  -1.495   2.473  1.00 83.53           H
ATOM   3294  CB  LEU A 221     -10.351   0.132   3.542  1.00 83.53           C
ATOM   3295 1HB  LEU A 221      -9.658   0.277   4.371  1.00 83.53           H
ATOM   3296 2HB  LEU A 221      -9.885   0.565   2.657  1.00 83.53           H
ATOM   3297  CG  LEU A 221     -11.633   0.911   3.843  1.00 83.53           C
ATOM   3298  HG  LEU A 221     -12.155   0.408   4.658  1.00 83.53           H
ATOM   3299  CD1 LEU A 221     -11.314   2.330   4.318  1.00 83.53           C
ATOM   3300 1HD1 LEU A 221     -10.712   2.282   5.226  1.00 83.53           H
ATOM   3301 2HD1 LEU A 221     -10.759   2.857   3.542  1.00 83.53           H
ATOM   3302 3HD1 LEU A 221     -12.242   2.861   4.525  1.00 83.53           H
ATOM   3303  CD2 LEU A 221     -12.572   0.909   2.635  1.00 83.53           C
ATOM   3304 1HD2 LEU A 221     -12.072   1.373   1.785  1.00 83.53           H
ATOM   3305 2HD2 LEU A 221     -12.838  -0.118   2.384  1.00 83.53           H
ATOM   3306 3HD2 LEU A 221     -13.475   1.469   2.876  1.00 83.53           H
ATOM   3307  HN  LEU A 221     -10.990  -1.517   5.335  1.00 83.53           H
ATOM   3308  N   GLY A 222      -8.656  -2.744   3.990  1.00 78.13           N
ATOM   3309  CA  GLY A 222      -7.336  -3.338   3.864  1.00 78.13           C
ATOM   3310  C   GLY A 222      -7.416  -4.713   3.197  1.00 78.13           C
ATOM   3311  O   GLY A 222      -6.512  -5.103   2.460  1.00 78.13           O
ATOM   3312 1HA  GLY A 222      -6.692  -2.683   3.278  1.00 78.13           H
ATOM   3313 2HA  GLY A 222      -6.881  -3.434   4.850  1.00 78.13           H
ATOM   3314  HN  GLY A 222      -9.092  -2.868   4.881  1.00 78.13           H
ATOM   3315  N   PHE A 223      -8.507  -5.410   3.479  1.00 78.15           N
ATOM   3316  CA  PHE A 223      -8.610  -6.815   3.125  1.00 78.15           C
ATOM   3317  C   PHE A 223      -9.746  -7.048   2.127  1.00 78.15           C
ATOM   3318  O   PHE A 223      -9.519  -7.550   1.028  1.00 78.15           O
ATOM   3319  HA  PHE A 223      -7.663  -7.104   2.669  1.00 78.15           H
ATOM   3320  CB  PHE A 223      -8.915  -7.580   4.415  1.00 78.15           C
ATOM   3321 1HB  PHE A 223      -8.199  -7.282   5.180  1.00 78.15           H
ATOM   3322 2HB  PHE A 223      -9.903  -7.290   4.772  1.00 78.15           H
ATOM   3323  CG  PHE A 223      -8.872  -9.102   4.260  1.00 78.15           C
ATOM   3324  CD1 PHE A 223     -10.028  -9.818   4.256  1.00 78.15           C
ATOM   3325  HD1 PHE A 223     -10.985  -9.308   4.362  1.00 78.15           H
ATOM   3326  CD2 PHE A 223      -7.677  -9.738   4.128  1.00 78.15           C
ATOM   3327  HD2 PHE A 223      -6.751  -9.164   4.132  1.00 78.15           H
ATOM   3328  CE1 PHE A 223      -9.988 -11.231   4.113  1.00 78.15           C
ATOM   3329  HE1 PHE A 223     -10.914 -11.805   4.110  1.00 78.15           H
ATOM   3330  CE2 PHE A 223      -7.637 -11.151   3.985  1.00 78.15           C
ATOM   3331  HE2 PHE A 223      -6.679 -11.661   3.879  1.00 78.15           H
ATOM   3332  CZ  PHE A 223      -8.793 -11.867   3.981  1.00 78.15           C
ATOM   3333  HZ  PHE A 223      -8.762 -12.951   3.871  1.00 78.15           H
ATOM   3334  HN  PHE A 223      -9.310  -5.031   3.940  1.00 78.15           H
ATOM   3335  N   PHE A 224     -10.946  -6.672   2.547  1.00 80.73           N
ATOM   3336  CA  PHE A 224     -12.141  -7.008   1.793  1.00 80.73           C
ATOM   3337  C   PHE A 224     -12.178  -6.256   0.460  1.00 80.73           C
ATOM   3338  O   PHE A 224     -12.565  -6.819  -0.563  1.00 80.73           O
ATOM   3339  HA  PHE A 224     -12.113  -8.080   1.602  1.00 80.73           H
ATOM   3340  CB  PHE A 224     -13.340  -6.578   2.641  1.00 80.73           C
ATOM   3341 1HB  PHE A 224     -13.143  -5.589   3.055  1.00 80.73           H
ATOM   3342 2HB  PHE A 224     -14.214  -6.484   1.995  1.00 80.73           H
ATOM   3343  CG  PHE A 224     -13.670  -7.538   3.785  1.00 80.73           C
ATOM   3344  CD1 PHE A 224     -14.446  -8.631   3.553  1.00 80.73           C
ATOM   3345  HD1 PHE A 224     -14.833  -8.822   2.553  1.00 80.73           H
ATOM   3346  CD2 PHE A 224     -13.187  -7.299   5.034  1.00 80.73           C
ATOM   3347  HD2 PHE A 224     -12.565  -6.424   5.219  1.00 80.73           H
ATOM   3348  CE1 PHE A 224     -14.752  -9.522   4.615  1.00 80.73           C
ATOM   3349  HE1 PHE A 224     -15.373 -10.398   4.430  1.00 80.73           H
ATOM   3350  CE2 PHE A 224     -13.493  -8.191   6.096  1.00 80.73           C
ATOM   3351  HE2 PHE A 224     -13.106  -8.000   7.097  1.00 80.73           H
ATOM   3352  CZ  PHE A 224     -14.269  -9.284   5.864  1.00 80.73           C
ATOM   3353  HZ  PHE A 224     -14.503  -9.968   6.679  1.00 80.73           H
ATOM   3354  HN  PHE A 224     -11.107  -6.148   3.383  1.00 80.73           H
ATOM   3355  N   LEU A 225     -11.771  -4.997   0.516  1.00 78.21           N
ATOM   3356  CA  LEU A 225     -11.771  -4.157  -0.670  1.00 78.21           C
ATOM   3357  C   LEU A 225     -10.862  -4.781  -1.731  1.00 78.21           C
ATOM   3358  O   LEU A 225     -11.291  -5.019  -2.859  1.00 78.21           O
ATOM   3359  HA  LEU A 225     -12.790  -4.137  -1.056  1.00 78.21           H
ATOM   3360  CB  LEU A 225     -11.396  -2.719  -0.308  1.00 78.21           C
ATOM   3361 1HB  LEU A 225     -12.159  -2.323   0.362  1.00 78.21           H
ATOM   3362 2HB  LEU A 225     -10.460  -2.738   0.251  1.00 78.21           H
ATOM   3363  CG  LEU A 225     -11.236  -1.751  -1.482  1.00 78.21           C
ATOM   3364  HG  LEU A 225     -10.584  -2.216  -2.222  1.00 78.21           H
ATOM   3365  CD1 LEU A 225     -12.581  -1.492  -2.165  1.00 78.21           C
ATOM   3366 1HD1 LEU A 225     -12.986  -2.432  -2.539  1.00 78.21           H
ATOM   3367 2HD1 LEU A 225     -13.276  -1.057  -1.446  1.00 78.21           H
ATOM   3368 3HD1 LEU A 225     -12.439  -0.801  -2.996  1.00 78.21           H
ATOM   3369  CD2 LEU A 225     -10.560  -0.454  -1.036  1.00 78.21           C
ATOM   3370 1HD2 LEU A 225     -11.166   0.026  -0.267  1.00 78.21           H
ATOM   3371 2HD2 LEU A 225      -9.573  -0.679  -0.632  1.00 78.21           H
ATOM   3372 3HD2 LEU A 225     -10.459   0.216  -1.890  1.00 78.21           H
ATOM   3373  HN  LEU A 225     -11.446  -4.551   1.350  1.00 78.21           H
ATOM   3374  N   PRO A 226      -9.595  -5.056  -1.391  1.00 75.75           N
ATOM   3375  CA  PRO A 226      -8.694  -5.734  -2.326  1.00 75.75           C
ATOM   3376  C   PRO A 226      -9.285  -7.029  -2.861  1.00 75.75           C
ATOM   3377  O   PRO A 226      -9.183  -7.316  -4.052  1.00 75.75           O
ATOM   3378  HA  PRO A 226      -8.529  -5.112  -3.205  1.00 75.75           H
ATOM   3379  CB  PRO A 226      -7.433  -5.986  -1.496  1.00 75.75           C
ATOM   3380 1HB  PRO A 226      -7.458  -6.964  -1.016  1.00 75.75           H
ATOM   3381 2HB  PRO A 226      -6.535  -5.957  -2.112  1.00 75.75           H
ATOM   3382  CG  PRO A 226      -7.452  -4.856  -0.474  1.00 75.75           C
ATOM   3383 1HG  PRO A 226      -6.835  -5.085   0.395  1.00 75.75           H
ATOM   3384 2HG  PRO A 226      -7.062  -3.927  -0.890  1.00 75.75           H
ATOM   3385  CD  PRO A 226      -8.925  -4.747  -0.115  1.00 75.75           C
ATOM   3386 1HD  PRO A 226      -9.205  -5.455   0.665  1.00 75.75           H
ATOM   3387 2HD  PRO A 226      -9.180  -3.753   0.254  1.00 75.75           H
ATOM   3388  N   PHE A 227      -9.893  -7.782  -1.957  1.00 79.73           N
ATOM   3389  CA  PHE A 227     -10.437  -9.083  -2.309  1.00 79.73           C
ATOM   3390  C   PHE A 227     -11.542  -8.948  -3.359  1.00 79.73           C
ATOM   3391  O   PHE A 227     -11.578  -9.706  -4.328  1.00 79.73           O
ATOM   3392  HA  PHE A 227      -9.618  -9.675  -2.719  1.00 79.73           H
ATOM   3393  CB  PHE A 227     -11.032  -9.680  -1.033  1.00 79.73           C
ATOM   3394 1HB  PHE A 227     -10.276  -9.662  -0.248  1.00 79.73           H
ATOM   3395 2HB  PHE A 227     -11.854  -9.048  -0.697  1.00 79.73           H
ATOM   3396  CG  PHE A 227     -11.543 -11.113  -1.196  1.00 79.73           C
ATOM   3397  CD1 PHE A 227     -12.863 -11.341  -1.431  1.00 79.73           C
ATOM   3398  HD1 PHE A 227     -13.556 -10.504  -1.504  1.00 79.73           H
ATOM   3399  CD2 PHE A 227     -10.677 -12.158  -1.105  1.00 79.73           C
ATOM   3400  HD2 PHE A 227      -9.620 -11.975  -0.916  1.00 79.73           H
ATOM   3401  CE1 PHE A 227     -13.337 -12.671  -1.582  1.00 79.73           C
ATOM   3402  HE1 PHE A 227     -14.395 -12.855  -1.771  1.00 79.73           H
ATOM   3403  CE2 PHE A 227     -11.151 -13.488  -1.256  1.00 79.73           C
ATOM   3404  HE2 PHE A 227     -10.458 -14.325  -1.183  1.00 79.73           H
ATOM   3405  CZ  PHE A 227     -12.471 -13.716  -1.492  1.00 79.73           C
ATOM   3406  HZ  PHE A 227     -12.835 -14.737  -1.608  1.00 79.73           H
ATOM   3407  HN  PHE A 227     -10.016  -7.518  -1.000  1.00 79.73           H
ATOM   3408  N   VAL A 228     -12.416  -7.979  -3.131  1.00 82.18           N
ATOM   3409  CA  VAL A 228     -13.498  -7.713  -4.063  1.00 82.18           C
ATOM   3410  C   VAL A 228     -12.912  -7.285  -5.410  1.00 82.18           C
ATOM   3411  O   VAL A 228     -13.346  -7.758  -6.459  1.00 82.18           O
ATOM   3412  HA  VAL A 228     -14.050  -8.644  -4.201  1.00 82.18           H
ATOM   3413  CB  VAL A 228     -14.456  -6.678  -3.471  1.00 82.18           C
ATOM   3414  HB  VAL A 228     -13.867  -5.815  -3.160  1.00 82.18           H
ATOM   3415  CG1 VAL A 228     -15.466  -6.203  -4.518  1.00 82.18           C
ATOM   3416 1HG1 VAL A 228     -14.936  -5.750  -5.355  1.00 82.18           H
ATOM   3417 2HG1 VAL A 228     -16.048  -7.054  -4.873  1.00 82.18           H
ATOM   3418 3HG1 VAL A 228     -16.135  -5.468  -4.070  1.00 82.18           H
ATOM   3419  CG2 VAL A 228     -15.167  -7.232  -2.235  1.00 82.18           C
ATOM   3420 1HG2 VAL A 228     -15.738  -8.118  -2.511  1.00 82.18           H
ATOM   3421 2HG2 VAL A 228     -14.428  -7.497  -1.479  1.00 82.18           H
ATOM   3422 3HG2 VAL A 228     -15.842  -6.476  -1.834  1.00 82.18           H
ATOM   3423  HN  VAL A 228     -12.392  -7.382  -2.329  1.00 82.18           H
ATOM   3424  N   VAL A 229     -11.936  -6.392  -5.337  1.00 77.09           N
ATOM   3425  CA  VAL A 229     -11.280  -5.901  -6.537  1.00 77.09           C
ATOM   3426  C   VAL A 229     -10.652  -7.077  -7.288  1.00 77.09           C
ATOM   3427  O   VAL A 229     -10.761  -7.167  -8.510  1.00 77.09           O
ATOM   3428  HA  VAL A 229     -12.045  -5.450  -7.169  1.00 77.09           H
ATOM   3429  CB  VAL A 229     -10.266  -4.815  -6.172  1.00 77.09           C
ATOM   3430  HB  VAL A 229      -9.675  -5.177  -5.331  1.00 77.09           H
ATOM   3431  CG1 VAL A 229      -9.311  -4.543  -7.336  1.00 77.09           C
ATOM   3432 1HG1 VAL A 229      -8.770  -5.457  -7.583  1.00 77.09           H
ATOM   3433 2HG1 VAL A 229      -9.881  -4.212  -8.204  1.00 77.09           H
ATOM   3434 3HG1 VAL A 229      -8.601  -3.767  -7.049  1.00 77.09           H
ATOM   3435  CG2 VAL A 229     -10.973  -3.531  -5.731  1.00 77.09           C
ATOM   3436 1HG2 VAL A 229     -11.600  -3.164  -6.544  1.00 77.09           H
ATOM   3437 2HG2 VAL A 229     -11.593  -3.738  -4.859  1.00 77.09           H
ATOM   3438 3HG2 VAL A 229     -10.229  -2.776  -5.478  1.00 77.09           H
ATOM   3439  HN  VAL A 229     -11.592  -6.008  -4.480  1.00 77.09           H
ATOM   3440  N   MET A 230     -10.008  -7.948  -6.526  1.00 78.22           N
ATOM   3441  CA  MET A 230      -9.338  -9.099  -7.107  1.00 78.22           C
ATOM   3442  C   MET A 230     -10.323  -9.970  -7.888  1.00 78.22           C
ATOM   3443  O   MET A 230     -10.080 -10.300  -9.049  1.00 78.22           O
ATOM   3444  HA  MET A 230      -8.587  -8.690  -7.784  1.00 78.22           H
ATOM   3445  CB  MET A 230      -8.692  -9.929  -5.995  1.00 78.22           C
ATOM   3446 1HB  MET A 230      -9.433 -10.155  -5.229  1.00 78.22           H
ATOM   3447 2HB  MET A 230      -8.350 -10.882  -6.400  1.00 78.22           H
ATOM   3448  CG  MET A 230      -7.513  -9.182  -5.368  1.00 78.22           C
ATOM   3449 1HG  MET A 230      -7.571  -8.122  -5.613  1.00 78.22           H
ATOM   3450 2HG  MET A 230      -7.557  -9.262  -4.282  1.00 78.22           H
ATOM   3451  SD  MET A 230      -5.973  -9.861  -5.966  1.00 78.22           S
ATOM   3452  CE  MET A 230      -4.822  -8.716  -5.226  1.00 78.22           C
ATOM   3453 1HE  MET A 230      -5.030  -7.708  -5.584  1.00 78.22           H
ATOM   3454 2HE  MET A 230      -4.927  -8.745  -4.141  1.00 78.22           H
ATOM   3455 3HE  MET A 230      -3.804  -8.995  -5.499  1.00 78.22           H
ATOM   3456  HN  MET A 230      -9.940  -7.878  -5.530  1.00 78.22           H
ATOM   3457  N   ALA A 231     -11.413 -10.319  -7.221  1.00 81.22           N
ATOM   3458  CA  ALA A 231     -12.411 -11.188  -7.821  1.00 81.22           C
ATOM   3459  C   ALA A 231     -12.944 -10.539  -9.100  1.00 81.22           C
ATOM   3460  O   ALA A 231     -13.114 -11.209 -10.117  1.00 81.22           O
ATOM   3461  HA  ALA A 231     -11.922 -12.128  -8.078  1.00 81.22           H
ATOM   3462  CB  ALA A 231     -13.519 -11.471  -6.805  1.00 81.22           C
ATOM   3463 1HB  ALA A 231     -13.093 -11.958  -5.928  1.00 81.22           H
ATOM   3464 2HB  ALA A 231     -13.987 -10.532  -6.507  1.00 81.22           H
ATOM   3465 3HB  ALA A 231     -14.268 -12.122  -7.255  1.00 81.22           H
ATOM   3466  HN  ALA A 231     -11.619 -10.019  -6.290  1.00 81.22           H
ATOM   3467  N   CYS A 232     -13.195  -9.241  -9.006  1.00 81.28           N
ATOM   3468  CA  CYS A 232     -13.690  -8.490 -10.147  1.00 81.28           C
ATOM   3469  C   CYS A 232     -12.640  -8.555 -11.258  1.00 81.28           C
ATOM   3470  O   CYS A 232     -12.977  -8.745 -12.426  1.00 81.28           O
ATOM   3471  HA  CYS A 232     -14.616  -8.972 -10.461  1.00 81.28           H
ATOM   3472  CB  CYS A 232     -14.032  -7.047  -9.770  1.00 81.28           C
ATOM   3473 1HB  CYS A 232     -13.216  -6.609  -9.197  1.00 81.28           H
ATOM   3474 2HB  CYS A 232     -14.149  -6.445 -10.671  1.00 81.28           H
ATOM   3475  SG  CYS A 232     -15.576  -7.007  -8.788  1.00 81.28           S
ATOM   3476  HG  CYS A 232     -15.014  -7.345  -7.631  1.00 81.28           H
ATOM   3477  HN  CYS A 232     -13.065  -8.705  -8.172  1.00 81.28           H
ATOM   3478  N   CYS A 233     -11.388  -8.394 -10.855  1.00 77.20           N
ATOM   3479  CA  CYS A 233     -10.294  -8.345 -11.811  1.00 77.20           C
ATOM   3480  C   CYS A 233     -10.221  -9.695 -12.527  1.00 77.20           C
ATOM   3481  O   CYS A 233     -10.159  -9.748 -13.754  1.00 77.20           O
ATOM   3482  HA  CYS A 233     -10.529  -7.546 -12.514  1.00 77.20           H
ATOM   3483  CB  CYS A 233      -8.970  -7.983 -11.136  1.00 77.20           C
ATOM   3484 1HB  CYS A 233      -8.788  -8.649 -10.292  1.00 77.20           H
ATOM   3485 2HB  CYS A 233      -8.146  -8.124 -11.836  1.00 77.20           H
ATOM   3486  SG  CYS A 233      -9.012  -6.246 -10.564  1.00 77.20           S
ATOM   3487  HG  CYS A 233     -10.012  -6.408  -9.702  1.00 77.20           H
ATOM   3488  HN  CYS A 233     -11.117  -8.299  -9.897  1.00 77.20           H
ATOM   3489  N   TYR A 234     -10.230 -10.753 -11.729  1.00 78.04           N
ATOM   3490  CA  TYR A 234     -10.068 -12.094 -12.264  1.00 78.04           C
ATOM   3491  C   TYR A 234     -11.282 -12.501 -13.102  1.00 78.04           C
ATOM   3492  O   TYR A 234     -11.134 -13.122 -14.154  1.00 78.04           O
ATOM   3493  HA  TYR A 234      -9.180 -12.099 -12.897  1.00 78.04           H
ATOM   3494  CB  TYR A 234      -9.966 -13.022 -11.052  1.00 78.04           C
ATOM   3495 1HB  TYR A 234     -10.643 -12.665 -10.276  1.00 78.04           H
ATOM   3496 2HB  TYR A 234     -10.307 -14.017 -11.339  1.00 78.04           H
ATOM   3497  CG  TYR A 234      -8.556 -13.130 -10.467  1.00 78.04           C
ATOM   3498  CD1 TYR A 234      -7.519 -13.594 -11.250  1.00 78.04           C
ATOM   3499  HD1 TYR A 234      -7.704 -13.883 -12.285  1.00 78.04           H
ATOM   3500  CD2 TYR A 234      -8.322 -12.764  -9.157  1.00 78.04           C
ATOM   3501  HD2 TYR A 234      -9.142 -12.398  -8.539  1.00 78.04           H
ATOM   3502  CE1 TYR A 234      -6.192 -13.696 -10.700  1.00 78.04           C
ATOM   3503  HE1 TYR A 234      -5.363 -14.060 -11.308  1.00 78.04           H
ATOM   3504  CE2 TYR A 234      -6.995 -12.866  -8.608  1.00 78.04           C
ATOM   3505  HE2 TYR A 234      -6.797 -12.581  -7.574  1.00 78.04           H
ATOM   3506  CZ  TYR A 234      -5.996 -13.327  -9.406  1.00 78.04           C
ATOM   3507  OH  TYR A 234      -4.742 -13.423  -8.887  1.00 78.04           O
ATOM   3508  HH  TYR A 234      -4.077 -13.557  -9.621  1.00 78.04           H
ATOM   3509  HN  TYR A 234     -10.345 -10.704 -10.737  1.00 78.04           H
ATOM   3510  N   THR A 235     -12.454 -12.134 -12.605  1.00 83.19           N
ATOM   3511  CA  THR A 235     -13.690 -12.424 -13.311  1.00 83.19           C
ATOM   3512  C   THR A 235     -13.684 -11.761 -14.690  1.00 83.19           C
ATOM   3513  O   THR A 235     -14.071 -12.379 -15.681  1.00 83.19           O
ATOM   3514  HA  THR A 235     -13.749 -13.500 -13.473  1.00 83.19           H
ATOM   3515  CB  THR A 235     -14.856 -11.976 -12.427  1.00 83.19           C
ATOM   3516  HB  THR A 235     -15.804 -12.074 -12.954  1.00 83.19           H
ATOM   3517  OG1 THR A 235     -14.505 -10.652 -12.034  1.00 83.19           O
ATOM   3518  HG1 THR A 235     -14.867  -9.992 -12.693  1.00 83.19           H
ATOM   3519  CG2 THR A 235     -14.922 -12.750 -11.109  1.00 83.19           C
ATOM   3520 1HG2 THR A 235     -13.999 -12.597 -10.550  1.00 83.19           H
ATOM   3521 2HG2 THR A 235     -15.048 -13.813 -11.318  1.00 83.19           H
ATOM   3522 3HG2 THR A 235     -15.767 -12.393 -10.520  1.00 83.19           H
ATOM   3523  HN  THR A 235     -12.566 -11.648 -11.738  1.00 83.19           H
ATOM   3524  N   ILE A 236     -13.242 -10.513 -14.710  1.00 79.54           N
ATOM   3525  CA  ILE A 236     -13.062  -9.802 -15.965  1.00 79.54           C
ATOM   3526  C   ILE A 236     -12.054 -10.558 -16.834  1.00 79.54           C
ATOM   3527  O   ILE A 236     -12.293 -10.775 -18.021  1.00 79.54           O
ATOM   3528  HA  ILE A 236     -14.024  -9.796 -16.478  1.00 79.54           H
ATOM   3529  CB  ILE A 236     -12.678  -8.344 -15.705  1.00 79.54           C
ATOM   3530  HB  ILE A 236     -11.993  -8.317 -14.857  1.00 79.54           H
ATOM   3531  CG1 ILE A 236     -13.905  -7.514 -15.320  1.00 79.54           C
ATOM   3532 1HG1 ILE A 236     -14.569  -7.421 -16.179  1.00 79.54           H
ATOM   3533 2HG1 ILE A 236     -14.465  -8.028 -14.539  1.00 79.54           H
ATOM   3534  CG2 ILE A 236     -11.937  -7.750 -16.904  1.00 79.54           C
ATOM   3535 1HG2 ILE A 236     -11.028  -8.322 -17.090  1.00 79.54           H
ATOM   3536 2HG2 ILE A 236     -12.579  -7.791 -17.784  1.00 79.54           H
ATOM   3537 3HG2 ILE A 236     -11.676  -6.713 -16.692  1.00 79.54           H
ATOM   3538  CD1 ILE A 236     -13.495  -6.124 -14.832  1.00 79.54           C
ATOM   3539 1HD1 ILE A 236     -12.851  -6.220 -13.958  1.00 79.54           H
ATOM   3540 2HD1 ILE A 236     -12.956  -5.604 -15.625  1.00 79.54           H
ATOM   3541 3HD1 ILE A 236     -14.386  -5.555 -14.565  1.00 79.54           H
ATOM   3542  HN  ILE A 236     -13.008  -9.989 -13.891  1.00 79.54           H
ATOM   3543  N   ILE A 237     -10.949 -10.937 -16.209  1.00 75.85           N
ATOM   3544  CA  ILE A 237      -9.873 -11.598 -16.926  1.00 75.85           C
ATOM   3545  C   ILE A 237     -10.413 -12.863 -17.596  1.00 75.85           C
ATOM   3546  O   ILE A 237     -10.212 -13.072 -18.791  1.00 75.85           O
ATOM   3547  HA  ILE A 237      -9.531 -10.915 -17.704  1.00 75.85           H
ATOM   3548  CB  ILE A 237      -8.686 -11.854 -15.995  1.00 75.85           C
ATOM   3549  HB  ILE A 237      -9.073 -12.191 -15.034  1.00 75.85           H
ATOM   3550  CG1 ILE A 237      -7.901 -10.566 -15.741  1.00 75.85           C
ATOM   3551 1HG1 ILE A 237      -7.338 -10.297 -16.634  1.00 75.85           H
ATOM   3552 2HG1 ILE A 237      -8.592  -9.748 -15.541  1.00 75.85           H
ATOM   3553  CG2 ILE A 237      -7.794 -12.972 -16.539  1.00 75.85           C
ATOM   3554 1HG2 ILE A 237      -8.374 -13.890 -16.627  1.00 75.85           H
ATOM   3555 2HG2 ILE A 237      -7.413 -12.688 -17.520  1.00 75.85           H
ATOM   3556 3HG2 ILE A 237      -6.958 -13.133 -15.858  1.00 75.85           H
ATOM   3557  CD1 ILE A 237      -6.943 -10.733 -14.559  1.00 75.85           C
ATOM   3558 1HD1 ILE A 237      -7.512 -10.978 -13.662  1.00 75.85           H
ATOM   3559 2HD1 ILE A 237      -6.238 -11.535 -14.773  1.00 75.85           H
ATOM   3560 3HD1 ILE A 237      -6.398  -9.802 -14.400  1.00 75.85           H
ATOM   3561  HN  ILE A 237     -10.784 -10.800 -15.232  1.00 75.85           H
ATOM   3562  N   ILE A 238     -11.090 -13.674 -16.796  1.00 79.69           N
ATOM   3563  CA  ILE A 238     -11.597 -14.948 -17.278  1.00 79.69           C
ATOM   3564  C   ILE A 238     -12.544 -14.704 -18.454  1.00 79.69           C
ATOM   3565  O   ILE A 238     -12.436 -15.358 -19.490  1.00 79.69           O
ATOM   3566  HA  ILE A 238     -10.744 -15.525 -17.636  1.00 79.69           H
ATOM   3567  CB  ILE A 238     -12.230 -15.740 -16.132  1.00 79.69           C
ATOM   3568  HB  ILE A 238     -12.901 -15.076 -15.588  1.00 79.69           H
ATOM   3569  CG1 ILE A 238     -11.167 -16.219 -15.142  1.00 79.69           C
ATOM   3570 1HG1 ILE A 238     -10.616 -17.056 -15.571  1.00 79.69           H
ATOM   3571 2HG1 ILE A 238     -10.446 -15.421 -14.964  1.00 79.69           H
ATOM   3572  CG2 ILE A 238     -13.077 -16.897 -16.668  1.00 79.69           C
ATOM   3573 1HG2 ILE A 238     -13.871 -16.503 -17.301  1.00 79.69           H
ATOM   3574 2HG2 ILE A 238     -12.446 -17.569 -17.251  1.00 79.69           H
ATOM   3575 3HG2 ILE A 238     -13.515 -17.443 -15.833  1.00 79.69           H
ATOM   3576  CD1 ILE A 238     -11.802 -16.644 -13.817  1.00 79.69           C
ATOM   3577 1HD1 ILE A 238     -12.332 -15.798 -13.380  1.00 79.69           H
ATOM   3578 2HD1 ILE A 238     -12.504 -17.459 -13.997  1.00 79.69           H
ATOM   3579 3HD1 ILE A 238     -11.024 -16.980 -13.132  1.00 79.69           H
ATOM   3580  HN  ILE A 238     -11.293 -13.474 -15.838  1.00 79.69           H
ATOM   3581  N   HIS A 239     -13.452 -13.759 -18.255  1.00 80.78           N
ATOM   3582  CA  HIS A 239     -14.456 -13.462 -19.262  1.00 80.78           C
ATOM   3583  C   HIS A 239     -13.769 -13.033 -20.560  1.00 80.78           C
ATOM   3584  O   HIS A 239     -14.205 -13.404 -21.649  1.00 80.78           O
ATOM   3585  HA  HIS A 239     -15.005 -14.387 -19.440  1.00 80.78           H
ATOM   3586  CB  HIS A 239     -15.452 -12.421 -18.746  1.00 80.78           C
ATOM   3587 1HB  HIS A 239     -15.809 -12.730 -17.764  1.00 80.78           H
ATOM   3588 2HB  HIS A 239     -14.933 -11.472 -18.612  1.00 80.78           H
ATOM   3589  CG  HIS A 239     -16.640 -12.205 -19.653  1.00 80.78           C
ATOM   3590  ND1 HIS A 239     -16.697 -11.182 -20.583  1.00 80.78           N
ATOM   3591  HD1 HIS A 239     -15.984 -10.501 -20.748  1.00 80.78           H
ATOM   3592  CD2 HIS A 239     -17.814 -12.892 -19.763  1.00 80.78           C
ATOM   3593  HD2 HIS A 239     -18.100 -13.763 -19.174  1.00 80.78           H
ATOM   3594  CE1 HIS A 239     -17.858 -11.258 -21.218  1.00 80.78           C
ATOM   3595  HE1 HIS A 239     -18.201 -10.591 -22.008  1.00 80.78           H
ATOM   3596  NE2 HIS A 239     -18.548 -12.318 -20.708  1.00 80.78           N
ATOM   3597  HN  HIS A 239     -13.509 -13.204 -17.425  1.00 80.78           H
ATOM   3598  N   THR A 240     -12.707 -12.257 -20.402  1.00 75.74           N
ATOM   3599  CA  THR A 240     -11.942 -11.792 -21.546  1.00 75.74           C
ATOM   3600  C   THR A 240     -11.291 -12.974 -22.268  1.00 75.74           C
ATOM   3601  O   THR A 240     -11.341 -13.060 -23.494  1.00 75.74           O
ATOM   3602  HA  THR A 240     -12.630 -11.326 -22.252  1.00 75.74           H
ATOM   3603  CB  THR A 240     -10.935 -10.753 -21.051  1.00 75.74           C
ATOM   3604  HB  THR A 240     -10.143 -11.225 -20.469  1.00 75.74           H
ATOM   3605  OG1 THR A 240     -11.732  -9.803 -20.349  1.00 75.74           O
ATOM   3606  HG1 THR A 240     -11.610  -9.916 -19.363  1.00 75.74           H
ATOM   3607  CG2 THR A 240     -10.315  -9.947 -22.195  1.00 75.74           C
ATOM   3608 1HG2 THR A 240     -11.102  -9.421 -22.736  1.00 75.74           H
ATOM   3609 2HG2 THR A 240      -9.795 -10.621 -22.875  1.00 75.74           H
ATOM   3610 3HG2 THR A 240      -9.608  -9.224 -21.788  1.00 75.74           H
ATOM   3611  HN  THR A 240     -12.368 -11.948 -19.513  1.00 75.74           H
ATOM   3612  N   LEU A 241     -10.696 -13.855 -21.477  1.00 74.72           N
ATOM   3613  CA  LEU A 241      -9.977 -14.990 -22.029  1.00 74.72           C
ATOM   3614  C   LEU A 241     -10.930 -15.824 -22.888  1.00 74.72           C
ATOM   3615  O   LEU A 241     -10.547 -16.315 -23.949  1.00 74.72           O
ATOM   3616  HA  LEU A 241      -9.189 -14.597 -22.671  1.00 74.72           H
ATOM   3617  CB  LEU A 241      -9.297 -15.787 -20.914  1.00 74.72           C
ATOM   3618 1HB  LEU A 241     -10.022 -15.948 -20.116  1.00 74.72           H
ATOM   3619 2HB  LEU A 241      -9.032 -16.769 -21.306  1.00 74.72           H
ATOM   3620  CG  LEU A 241      -8.043 -15.155 -20.306  1.00 74.72           C
ATOM   3621  HG  LEU A 241      -8.252 -14.103 -20.110  1.00 74.72           H
ATOM   3622  CD1 LEU A 241      -7.696 -15.806 -18.966  1.00 74.72           C
ATOM   3623 1HD1 LEU A 241      -8.526 -15.673 -18.272  1.00 74.72           H
ATOM   3624 2HD1 LEU A 241      -7.514 -16.870 -19.115  1.00 74.72           H
ATOM   3625 3HD1 LEU A 241      -6.801 -15.338 -18.556  1.00 74.72           H
ATOM   3626  CD2 LEU A 241      -6.872 -15.207 -21.289  1.00 74.72           C
ATOM   3627 1HD2 LEU A 241      -6.654 -16.245 -21.540  1.00 74.72           H
ATOM   3628 2HD2 LEU A 241      -7.134 -14.662 -22.196  1.00 74.72           H
ATOM   3629 3HD2 LEU A 241      -5.994 -14.751 -20.832  1.00 74.72           H
ATOM   3630  HN  LEU A 241     -10.700 -13.802 -20.479  1.00 74.72           H
ATOM   3631  N   ILE A 242     -12.153 -15.958 -22.397  1.00 75.72           N
ATOM   3632  CA  ILE A 242     -13.144 -16.781 -23.070  1.00 75.72           C
ATOM   3633  C   ILE A 242     -13.512 -16.135 -24.408  1.00 75.72           C
ATOM   3634  O   ILE A 242     -13.629 -16.822 -25.421  1.00 75.72           O
ATOM   3635  HA  ILE A 242     -12.684 -17.749 -23.270  1.00 75.72           H
ATOM   3636  CB  ILE A 242     -14.345 -17.030 -22.156  1.00 75.72           C
ATOM   3637  HB  ILE A 242     -14.691 -16.068 -21.777  1.00 75.72           H
ATOM   3638  CG1 ILE A 242     -13.947 -17.876 -20.946  1.00 75.72           C
ATOM   3639 1HG1 ILE A 242     -13.771 -18.905 -21.259  1.00 75.72           H
ATOM   3640 2HG1 ILE A 242     -13.010 -17.505 -20.530  1.00 75.72           H
ATOM   3641  CG2 ILE A 242     -15.506 -17.652 -22.934  1.00 75.72           C
ATOM   3642 1HG2 ILE A 242     -15.811 -16.978 -23.734  1.00 75.72           H
ATOM   3643 2HG2 ILE A 242     -15.189 -18.604 -23.361  1.00 75.72           H
ATOM   3644 3HG2 ILE A 242     -16.347 -17.819 -22.260  1.00 75.72           H
ATOM   3645  CD1 ILE A 242     -15.035 -17.844 -19.871  1.00 75.72           C
ATOM   3646 1HD1 ILE A 242     -15.191 -16.816 -19.543  1.00 75.72           H
ATOM   3647 2HD1 ILE A 242     -15.964 -18.239 -20.283  1.00 75.72           H
ATOM   3648 3HD1 ILE A 242     -14.727 -18.454 -19.022  1.00 75.72           H
ATOM   3649  HN  ILE A 242     -12.470 -15.519 -21.556  1.00 75.72           H
ATOM   3650  N   GLN A 243     -13.685 -14.822 -24.366  1.00 70.72           N
ATOM   3651  CA  GLN A 243     -14.076 -14.081 -25.554  1.00 70.72           C
ATOM   3652  C   GLN A 243     -12.890 -13.947 -26.510  1.00 70.72           C
ATOM   3653  O   GLN A 243     -13.075 -13.760 -27.712  1.00 70.72           O
ATOM   3654  HA  GLN A 243     -14.862 -14.675 -26.020  1.00 70.72           H
ATOM   3655  CB  GLN A 243     -14.640 -12.708 -25.182  1.00 70.72           C
ATOM   3656 1HB  GLN A 243     -13.948 -12.196 -24.513  1.00 70.72           H
ATOM   3657 2HB  GLN A 243     -14.730 -12.093 -26.078  1.00 70.72           H
ATOM   3658  CG  GLN A 243     -16.007 -12.840 -24.508  1.00 70.72           C
ATOM   3659 1HG  GLN A 243     -16.627 -13.538 -25.069  1.00 70.72           H
ATOM   3660 2HG  GLN A 243     -15.884 -13.256 -23.508  1.00 70.72           H
ATOM   3661  CD  GLN A 243     -16.708 -11.483 -24.420  1.00 70.72           C
ATOM   3662  OE1 GLN A 243     -16.108 -10.433 -24.579  1.00 70.72           O
ATOM   3663  NE2 GLN A 243     -18.010 -11.563 -24.158  1.00 70.72           N
ATOM   3664 1HE2 GLN A 243     -18.442 -12.457 -24.038  1.00 70.72           H
ATOM   3665 2HE2 GLN A 243     -18.556 -10.729 -24.081  1.00 70.72           H
ATOM   3666  HN  GLN A 243     -13.563 -14.267 -23.543  1.00 70.72           H
ATOM   3667  N   ALA A 244     -11.698 -14.047 -25.941  1.00 63.47           N
ATOM   3668  CA  ALA A 244     -10.482 -13.849 -26.712  1.00 63.47           C
ATOM   3669  C   ALA A 244     -10.240 -15.072 -27.598  1.00 63.47           C
ATOM   3670  O   ALA A 244      -9.460 -15.955 -27.244  1.00 63.47           O
ATOM   3671  HA  ALA A 244     -10.629 -12.975 -27.346  1.00 63.47           H
ATOM   3672  CB  ALA A 244      -9.314 -13.577 -25.761  1.00 63.47           C
ATOM   3673 1HB  ALA A 244      -9.523 -12.681 -25.176  1.00 63.47           H
ATOM   3674 2HB  ALA A 244      -9.185 -14.427 -25.092  1.00 63.47           H
ATOM   3675 3HB  ALA A 244      -8.402 -13.428 -26.340  1.00 63.47           H
ATOM   3676  HN  ALA A 244     -11.556 -14.259 -24.974  1.00 63.47           H
ATOM   3677  N   LYS A 245     -10.922 -15.085 -28.733  1.00 57.35           N
ATOM   3678  CA  LYS A 245     -10.706 -16.125 -29.725  1.00 57.35           C
ATOM   3679  C   LYS A 245      -9.231 -16.142 -30.127  1.00 57.35           C
ATOM   3680  O   LYS A 245      -8.731 -17.149 -30.626  1.00 57.35           O
ATOM   3681  HA  LYS A 245     -10.947 -17.079 -29.255  1.00 57.35           H
ATOM   3682  CB  LYS A 245     -11.664 -15.948 -30.905  1.00 57.35           C
ATOM   3683 1HB  LYS A 245     -11.684 -14.901 -31.208  1.00 57.35           H
ATOM   3684 2HB  LYS A 245     -11.303 -16.520 -31.760  1.00 57.35           H
ATOM   3685  CG  LYS A 245     -13.077 -16.406 -30.538  1.00 57.35           C
ATOM   3686 1HG  LYS A 245     -13.032 -17.378 -30.048  1.00 57.35           H
ATOM   3687 2HG  LYS A 245     -13.515 -15.709 -29.823  1.00 57.35           H
ATOM   3688  CD  LYS A 245     -13.965 -16.495 -31.781  1.00 57.35           C
ATOM   3689 1HD  LYS A 245     -14.111 -15.499 -32.200  1.00 57.35           H
ATOM   3690 2HD  LYS A 245     -13.467 -17.092 -32.545  1.00 57.35           H
ATOM   3691  CE  LYS A 245     -15.321 -17.116 -31.442  1.00 57.35           C
ATOM   3692 1HE  LYS A 245     -15.175 -18.050 -30.899  1.00 57.35           H
ATOM   3693 2HE  LYS A 245     -15.879 -16.450 -30.785  1.00 57.35           H
ATOM   3694  NZ  LYS A 245     -16.097 -17.370 -32.677  1.00 57.35           N
ATOM   3695 1HZ  LYS A 245     -17.002 -17.759 -32.433  1.00 57.35           H
ATOM   3696 2HZ  LYS A 245     -16.228 -16.499 -33.179  1.00 57.35           H
ATOM   3697 3HZ  LYS A 245     -15.594 -18.026 -33.264  1.00 57.35           H
ATOM   3698  HN  LYS A 245     -11.611 -14.403 -28.980  1.00 57.35           H
ATOM   3699  N   LYS A 246      -8.574 -15.014 -29.896  1.00 56.86           N
ATOM   3700  CA  LYS A 246      -7.242 -14.799 -30.435  1.00 56.86           C
ATOM   3701  C   LYS A 246      -6.213 -14.940 -29.311  1.00 56.86           C
ATOM   3702  O   LYS A 246      -6.312 -14.267 -28.286  1.00 56.86           O
ATOM   3703  HA  LYS A 246      -7.058 -15.581 -31.171  1.00 56.86           H
ATOM   3704  CB  LYS A 246      -7.171 -13.459 -31.169  1.00 56.86           C
ATOM   3705 1HB  LYS A 246      -7.647 -12.684 -30.568  1.00 56.86           H
ATOM   3706 2HB  LYS A 246      -6.129 -13.166 -31.299  1.00 56.86           H
ATOM   3707  CG  LYS A 246      -7.856 -13.545 -32.534  1.00 56.86           C
ATOM   3708 1HG  LYS A 246      -7.578 -14.477 -33.027  1.00 56.86           H
ATOM   3709 2HG  LYS A 246      -8.938 -13.565 -32.402  1.00 56.86           H
ATOM   3710  CD  LYS A 246      -7.467 -12.359 -33.419  1.00 56.86           C
ATOM   3711 1HD  LYS A 246      -7.854 -11.436 -32.987  1.00 56.86           H
ATOM   3712 2HD  LYS A 246      -6.382 -12.265 -33.451  1.00 56.86           H
ATOM   3713  CE  LYS A 246      -8.012 -12.532 -34.838  1.00 56.86           C
ATOM   3714 1HE  LYS A 246      -7.798 -13.539 -35.196  1.00 56.86           H
ATOM   3715 2HE  LYS A 246      -9.096 -12.418 -34.834  1.00 56.86           H
ATOM   3716  NZ  LYS A 246      -7.407 -11.535 -35.750  1.00 56.86           N
ATOM   3717 1HZ  LYS A 246      -7.782 -11.660 -36.684  1.00 56.86           H
ATOM   3718 2HZ  LYS A 246      -7.623 -10.601 -35.421  1.00 56.86           H
ATOM   3719 3HZ  LYS A 246      -6.401 -11.663 -35.771  1.00 56.86           H
ATOM   3720  HN  LYS A 246      -8.937 -14.258 -29.352  1.00 56.86           H
ATOM   3721  N   SER A 247      -5.249 -15.819 -29.542  1.00 55.53           N
ATOM   3722  CA  SER A 247      -4.295 -16.173 -28.504  1.00 55.53           C
ATOM   3723  C   SER A 247      -3.599 -14.916 -27.982  1.00 55.53           C
ATOM   3724  O   SER A 247      -3.285 -14.822 -26.796  1.00 55.53           O
ATOM   3725  HA  SER A 247      -4.887 -16.639 -27.716  1.00 55.53           H
ATOM   3726  CB  SER A 247      -3.263 -17.175 -29.024  1.00 55.53           C
ATOM   3727 1HB  SER A 247      -3.751 -18.130 -29.221  1.00 55.53           H
ATOM   3728 2HB  SER A 247      -2.860 -16.821 -29.973  1.00 55.53           H
ATOM   3729  OG  SER A 247      -2.196 -17.370 -28.100  1.00 55.53           O
ATOM   3730  HG  SER A 247      -2.543 -17.788 -27.260  1.00 55.53           H
ATOM   3731  HN  SER A 247      -5.114 -16.284 -30.417  1.00 55.53           H
ATOM   3732  N   SER A 248      -3.376 -13.979 -28.892  1.00 57.48           N
ATOM   3733  CA  SER A 248      -2.501 -12.854 -28.611  1.00 57.48           C
ATOM   3734  C   SER A 248      -2.970 -12.129 -27.348  1.00 57.48           C
ATOM   3735  O   SER A 248      -2.196 -11.412 -26.717  1.00 57.48           O
ATOM   3736  HA  SER A 248      -1.513 -13.289 -28.458  1.00 57.48           H
ATOM   3737  CB  SER A 248      -2.452 -11.885 -29.793  1.00 57.48           C
ATOM   3738 1HB  SER A 248      -1.697 -11.122 -29.606  1.00 57.48           H
ATOM   3739 2HB  SER A 248      -2.147 -12.422 -30.691  1.00 57.48           H
ATOM   3740  OG  SER A 248      -3.712 -11.258 -30.022  1.00 57.48           O
ATOM   3741  HG  SER A 248      -3.639 -10.611 -30.781  1.00 57.48           H
ATOM   3742  HN  SER A 248      -3.782 -13.981 -29.807  1.00 57.48           H
ATOM   3743  N   LYS A 249      -4.235 -12.341 -27.018  1.00 61.05           N
ATOM   3744  CA  LYS A 249      -4.836 -11.662 -25.883  1.00 61.05           C
ATOM   3745  C   LYS A 249      -4.267 -12.243 -24.587  1.00 61.05           C
ATOM   3746  O   LYS A 249      -4.249 -11.572 -23.557  1.00 61.05           O
ATOM   3747  HA  LYS A 249      -4.554 -10.611 -25.943  1.00 61.05           H
ATOM   3748  CB  LYS A 249      -6.363 -11.727 -25.966  1.00 61.05           C
ATOM   3749 1HB  LYS A 249      -6.680 -12.759 -26.112  1.00 61.05           H
ATOM   3750 2HB  LYS A 249      -6.797 -11.391 -25.025  1.00 61.05           H
ATOM   3751  CG  LYS A 249      -6.886 -10.860 -27.113  1.00 61.05           C
ATOM   3752 1HG  LYS A 249      -6.602  -9.821 -26.947  1.00 61.05           H
ATOM   3753 2HG  LYS A 249      -6.423 -11.171 -28.050  1.00 61.05           H
ATOM   3754  CD  LYS A 249      -8.408 -10.966 -27.231  1.00 61.05           C
ATOM   3755 1HD  LYS A 249      -8.680 -11.958 -27.589  1.00 61.05           H
ATOM   3756 2HD  LYS A 249      -8.861 -10.847 -26.246  1.00 61.05           H
ATOM   3757  CE  LYS A 249      -8.960  -9.904 -28.184  1.00 61.05           C
ATOM   3758 1HE  LYS A 249      -8.440  -8.959 -28.025  1.00 61.05           H
ATOM   3759 2HE  LYS A 249      -8.773 -10.201 -29.216  1.00 61.05           H
ATOM   3760  NZ  LYS A 249     -10.412  -9.720 -27.970  1.00 61.05           N
ATOM   3761 1HZ  LYS A 249     -10.652  -8.743 -28.100  1.00 61.05           H
ATOM   3762 2HZ  LYS A 249     -10.927 -10.286 -28.635  1.00 61.05           H
ATOM   3763 3HZ  LYS A 249     -10.654 -10.003 -27.027  1.00 61.05           H
ATOM   3764  HN  LYS A 249      -4.845 -12.962 -27.511  1.00 61.05           H
ATOM   3765  N   HIS A 250      -3.814 -13.485 -24.682  1.00 64.15           N
ATOM   3766  CA  HIS A 250      -3.269 -14.173 -23.524  1.00 64.15           C
ATOM   3767  C   HIS A 250      -2.037 -13.424 -23.014  1.00 64.15           C
ATOM   3768  O   HIS A 250      -1.856 -13.266 -21.808  1.00 64.15           O
ATOM   3769  HA  HIS A 250      -4.041 -14.151 -22.754  1.00 64.15           H
ATOM   3770  CB  HIS A 250      -2.979 -15.639 -23.850  1.00 64.15           C
ATOM   3771 1HB  HIS A 250      -2.351 -15.685 -24.740  1.00 64.15           H
ATOM   3772 2HB  HIS A 250      -2.405 -16.076 -23.032  1.00 64.15           H
ATOM   3773  CG  HIS A 250      -4.216 -16.474 -24.080  1.00 64.15           C
ATOM   3774  ND1 HIS A 250      -5.027 -16.913 -23.049  1.00 64.15           N
ATOM   3775  HD1 HIS A 250      -4.886 -16.731 -22.075  1.00 64.15           H
ATOM   3776  CD2 HIS A 250      -4.772 -16.945 -25.234  1.00 64.15           C
ATOM   3777  HD2 HIS A 250      -4.385 -16.782 -26.240  1.00 64.15           H
ATOM   3778  CE1 HIS A 250      -6.022 -17.616 -23.569  1.00 64.15           C
ATOM   3779  HE1 HIS A 250      -6.828 -18.094 -23.012  1.00 64.15           H
ATOM   3780  NE2 HIS A 250      -5.862 -17.634 -24.923  1.00 64.15           N
ATOM   3781  HN  HIS A 250      -3.816 -14.018 -25.528  1.00 64.15           H
ATOM   3782  N   LYS A 251      -1.220 -12.981 -23.959  1.00 64.07           N
ATOM   3783  CA  LYS A 251       0.015 -12.295 -23.620  1.00 64.07           C
ATOM   3784  C   LYS A 251      -0.309 -11.052 -22.789  1.00 64.07           C
ATOM   3785  O   LYS A 251       0.347 -10.784 -21.784  1.00 64.07           O
ATOM   3786  HA  LYS A 251       0.609 -12.974 -23.009  1.00 64.07           H
ATOM   3787  CB  LYS A 251       0.826 -11.996 -24.883  1.00 64.07           C
ATOM   3788 1HB  LYS A 251       0.180 -12.060 -25.759  1.00 64.07           H
ATOM   3789 2HB  LYS A 251       1.206 -10.975 -24.842  1.00 64.07           H
ATOM   3790  CG  LYS A 251       1.992 -12.975 -25.030  1.00 64.07           C
ATOM   3791 1HG  LYS A 251       2.522 -13.060 -24.081  1.00 64.07           H
ATOM   3792 2HG  LYS A 251       1.611 -13.967 -25.272  1.00 64.07           H
ATOM   3793  CD  LYS A 251       2.961 -12.514 -26.121  1.00 64.07           C
ATOM   3794 1HD  LYS A 251       2.475 -12.579 -27.094  1.00 64.07           H
ATOM   3795 2HD  LYS A 251       3.221 -11.468 -25.963  1.00 64.07           H
ATOM   3796  CE  LYS A 251       4.231 -13.367 -26.122  1.00 64.07           C
ATOM   3797 1HE  LYS A 251       4.559 -13.543 -25.097  1.00 64.07           H
ATOM   3798 2HE  LYS A 251       4.022 -14.342 -26.562  1.00 64.07           H
ATOM   3799  NZ  LYS A 251       5.307 -12.693 -26.883  1.00 64.07           N
ATOM   3800 1HZ  LYS A 251       6.131 -13.283 -26.898  1.00 64.07           H
ATOM   3801 2HZ  LYS A 251       4.995 -12.525 -27.833  1.00 64.07           H
ATOM   3802 3HZ  LYS A 251       5.532 -11.809 -26.440  1.00 64.07           H
ATOM   3803  HN  LYS A 251      -1.390 -13.085 -24.939  1.00 64.07           H
ATOM   3804  N   ALA A 252      -1.322 -10.325 -23.240  1.00 64.98           N
ATOM   3805  CA  ALA A 252      -1.686  -9.072 -22.601  1.00 64.98           C
ATOM   3806  C   ALA A 252      -2.113  -9.346 -21.158  1.00 64.98           C
ATOM   3807  O   ALA A 252      -1.750  -8.602 -20.248  1.00 64.98           O
ATOM   3808  HA  ALA A 252      -0.803  -8.433 -22.595  1.00 64.98           H
ATOM   3809  CB  ALA A 252      -2.785  -8.385 -23.414  1.00 64.98           C
ATOM   3810 1HB  ALA A 252      -2.421  -8.186 -24.423  1.00 64.98           H
ATOM   3811 2HB  ALA A 252      -3.659  -9.035 -23.465  1.00 64.98           H
ATOM   3812 3HB  ALA A 252      -3.059  -7.445 -22.935  1.00 64.98           H
ATOM   3813  HN  ALA A 252      -1.887 -10.579 -24.025  1.00 64.98           H
ATOM   3814  N   LEU A 253      -2.879 -10.415 -20.994  1.00 76.20           N
ATOM   3815  CA  LEU A 253      -3.503 -10.698 -19.712  1.00 76.20           C
ATOM   3816  C   LEU A 253      -2.431 -11.140 -18.714  1.00 76.20           C
ATOM   3817  O   LEU A 253      -2.600 -10.982 -17.506  1.00 76.20           O
ATOM   3818  HA  LEU A 253      -3.947  -9.770 -19.353  1.00 76.20           H
ATOM   3819  CB  LEU A 253      -4.639 -11.708 -19.882  1.00 76.20           C
ATOM   3820 1HB  LEU A 253      -4.318 -12.471 -20.591  1.00 76.20           H
ATOM   3821 2HB  LEU A 253      -4.800 -12.209 -18.927  1.00 76.20           H
ATOM   3822  CG  LEU A 253      -5.977 -11.139 -20.359  1.00 76.20           C
ATOM   3823  HG  LEU A 253      -5.776 -10.249 -20.955  1.00 76.20           H
ATOM   3824  CD1 LEU A 253      -6.704 -12.135 -21.265  1.00 76.20           C
ATOM   3825 1HD1 LEU A 253      -6.086 -12.352 -22.136  1.00 76.20           H
ATOM   3826 2HD1 LEU A 253      -6.893 -13.057 -20.715  1.00 76.20           H
ATOM   3827 3HD1 LEU A 253      -7.652 -11.705 -21.590  1.00 76.20           H
ATOM   3828  CD2 LEU A 253      -6.842 -10.705 -19.174  1.00 76.20           C
ATOM   3829 1HD2 LEU A 253      -7.036 -11.564 -18.532  1.00 76.20           H
ATOM   3830 2HD2 LEU A 253      -6.318  -9.937 -18.605  1.00 76.20           H
ATOM   3831 3HD2 LEU A 253      -7.787 -10.304 -19.541  1.00 76.20           H
ATOM   3832  HN  LEU A 253      -3.074 -11.079 -21.715  1.00 76.20           H
ATOM   3833  N   LYS A 254      -1.352 -11.686 -19.256  1.00 75.03           N
ATOM   3834  CA  LYS A 254      -0.278 -12.204 -18.426  1.00 75.03           C
ATOM   3835  C   LYS A 254       0.143 -11.133 -17.418  1.00 75.03           C
ATOM   3836  O   LYS A 254       0.278 -11.415 -16.228  1.00 75.03           O
ATOM   3837  HA  LYS A 254      -0.673 -13.059 -17.877  1.00 75.03           H
ATOM   3838  CB  LYS A 254       0.872 -12.716 -19.296  1.00 75.03           C
ATOM   3839 1HB  LYS A 254       0.489 -13.419 -20.035  1.00 75.03           H
ATOM   3840 2HB  LYS A 254       1.315 -11.886 -19.845  1.00 75.03           H
ATOM   3841  CG  LYS A 254       1.943 -13.399 -18.442  1.00 75.03           C
ATOM   3842 1HG  LYS A 254       2.378 -12.676 -17.753  1.00 75.03           H
ATOM   3843 2HG  LYS A 254       1.486 -14.182 -17.837  1.00 75.03           H
ATOM   3844  CD  LYS A 254       3.042 -14.001 -19.320  1.00 75.03           C
ATOM   3845 1HD  LYS A 254       2.607 -14.729 -20.005  1.00 75.03           H
ATOM   3846 2HD  LYS A 254       3.494 -13.220 -19.930  1.00 75.03           H
ATOM   3847  CE  LYS A 254       4.117 -14.677 -18.466  1.00 75.03           C
ATOM   3848 1HE  LYS A 254       4.600 -13.937 -17.827  1.00 75.03           H
ATOM   3849 2HE  LYS A 254       3.657 -15.414 -17.808  1.00 75.03           H
ATOM   3850  NZ  LYS A 254       5.126 -15.332 -19.327  1.00 75.03           N
ATOM   3851 1HZ  LYS A 254       5.826 -15.781 -18.746  1.00 75.03           H
ATOM   3852 2HZ  LYS A 254       4.673 -16.028 -19.909  1.00 75.03           H
ATOM   3853 3HZ  LYS A 254       5.571 -14.637 -19.916  1.00 75.03           H
ATOM   3854  HN  LYS A 254      -1.206 -11.776 -20.241  1.00 75.03           H
ATOM   3855  N   VAL A 255       0.339  -9.927 -17.930  1.00 75.21           N
ATOM   3856  CA  VAL A 255       0.838  -8.837 -17.109  1.00 75.21           C
ATOM   3857  C   VAL A 255      -0.092  -8.641 -15.910  1.00 75.21           C
ATOM   3858  O   VAL A 255       0.367  -8.553 -14.772  1.00 75.21           O
ATOM   3859  HA  VAL A 255       1.824  -9.124 -16.745  1.00 75.21           H
ATOM   3860  CB  VAL A 255       0.994  -7.573 -17.957  1.00 75.21           C
ATOM   3861  HB  VAL A 255       0.018  -7.324 -18.371  1.00 75.21           H
ATOM   3862  CG1 VAL A 255       1.456  -6.392 -17.100  1.00 75.21           C
ATOM   3863 1HG1 VAL A 255       0.720  -6.201 -16.319  1.00 75.21           H
ATOM   3864 2HG1 VAL A 255       2.417  -6.629 -16.644  1.00 75.21           H
ATOM   3865 3HG1 VAL A 255       1.559  -5.507 -17.727  1.00 75.21           H
ATOM   3866  CG2 VAL A 255       1.954  -7.812 -19.124  1.00 75.21           C
ATOM   3867 1HG2 VAL A 255       2.932  -8.097 -18.738  1.00 75.21           H
ATOM   3868 2HG2 VAL A 255       1.565  -8.610 -19.756  1.00 75.21           H
ATOM   3869 3HG2 VAL A 255       2.047  -6.897 -19.710  1.00 75.21           H
ATOM   3870  HN  VAL A 255       0.163  -9.691 -18.886  1.00 75.21           H
ATOM   3871  N   THR A 256      -1.382  -8.579 -16.205  1.00 75.37           N
ATOM   3872  CA  THR A 256      -2.368  -8.255 -15.189  1.00 75.37           C
ATOM   3873  C   THR A 256      -2.392  -9.336 -14.105  1.00 75.37           C
ATOM   3874  O   THR A 256      -2.469  -9.027 -12.917  1.00 75.37           O
ATOM   3875  HA  THR A 256      -2.070  -7.325 -14.705  1.00 75.37           H
ATOM   3876  CB  THR A 256      -3.717  -8.061 -15.883  1.00 75.37           C
ATOM   3877  HB  THR A 256      -4.080  -9.001 -16.298  1.00 75.37           H
ATOM   3878  OG1 THR A 256      -3.474  -7.024 -16.830  1.00 75.37           O
ATOM   3879  HG1 THR A 256      -3.048  -6.240 -16.378  1.00 75.37           H
ATOM   3880  CG2 THR A 256      -4.777  -7.471 -14.950  1.00 75.37           C
ATOM   3881 1HG2 THR A 256      -4.442  -6.499 -14.588  1.00 75.37           H
ATOM   3882 2HG2 THR A 256      -4.929  -8.141 -14.104  1.00 75.37           H
ATOM   3883 3HG2 THR A 256      -5.715  -7.354 -15.493  1.00 75.37           H
ATOM   3884  HN  THR A 256      -1.755  -8.746 -17.118  1.00 75.37           H
ATOM   3885  N   ILE A 257      -2.326 -10.580 -14.555  1.00 77.59           N
ATOM   3886  CA  ILE A 257      -2.385 -11.709 -13.642  1.00 77.59           C
ATOM   3887  C   ILE A 257      -1.205 -11.636 -12.670  1.00 77.59           C
ATOM   3888  O   ILE A 257      -1.375 -11.829 -11.467  1.00 77.59           O
ATOM   3889  HA  ILE A 257      -3.309 -11.620 -13.071  1.00 77.59           H
ATOM   3890  CB  ILE A 257      -2.459 -13.024 -14.421  1.00 77.59           C
ATOM   3891  HB  ILE A 257      -1.645 -13.039 -15.145  1.00 77.59           H
ATOM   3892  CG1 ILE A 257      -3.767 -13.121 -15.209  1.00 77.59           C
ATOM   3893 1HG1 ILE A 257      -4.602 -13.254 -14.520  1.00 77.59           H
ATOM   3894 2HG1 ILE A 257      -3.942 -12.189 -15.746  1.00 77.59           H
ATOM   3895  CG2 ILE A 257      -2.260 -14.224 -13.492  1.00 77.59           C
ATOM   3896 1HG2 ILE A 257      -1.282 -14.155 -13.015  1.00 77.59           H
ATOM   3897 2HG2 ILE A 257      -3.037 -14.225 -12.728  1.00 77.59           H
ATOM   3898 3HG2 ILE A 257      -2.317 -15.145 -14.071  1.00 77.59           H
ATOM   3899  CD1 ILE A 257      -3.725 -14.287 -16.199  1.00 77.59           C
ATOM   3900 1HD1 ILE A 257      -2.905 -14.139 -16.900  1.00 77.59           H
ATOM   3901 2HD1 ILE A 257      -3.575 -15.220 -15.655  1.00 77.59           H
ATOM   3902 3HD1 ILE A 257      -4.667 -14.333 -16.746  1.00 77.59           H
ATOM   3903  HN  ILE A 257      -2.234 -10.822 -15.521  1.00 77.59           H
ATOM   3904  N   THR A 258      -0.037 -11.357 -13.228  1.00 81.71           N
ATOM   3905  CA  THR A 258       1.184 -11.337 -12.440  1.00 81.71           C
ATOM   3906  C   THR A 258       1.100 -10.262 -11.355  1.00 81.71           C
ATOM   3907  O   THR A 258       1.362 -10.535 -10.184  1.00 81.71           O
ATOM   3908  HA  THR A 258       1.280 -12.297 -11.932  1.00 81.71           H
ATOM   3909  CB  THR A 258       2.362 -11.145 -13.397  1.00 81.71           C
ATOM   3910  HB  THR A 258       2.323 -10.163 -13.869  1.00 81.71           H
ATOM   3911  OG1 THR A 258       2.275 -12.257 -14.283  1.00 81.71           O
ATOM   3912  HG1 THR A 258       1.674 -12.037 -15.050  1.00 81.71           H
ATOM   3913  CG2 THR A 258       3.714 -11.324 -12.704  1.00 81.71           C
ATOM   3914 1HG2 THR A 258       3.779 -12.330 -12.289  1.00 81.71           H
ATOM   3915 2HG2 THR A 258       3.811 -10.594 -11.901  1.00 81.71           H
ATOM   3916 3HG2 THR A 258       4.516 -11.177 -13.428  1.00 81.71           H
ATOM   3917  HN  THR A 258       0.084 -11.147 -14.199  1.00 81.71           H
ATOM   3918  N   VAL A 259       0.735  -9.062 -11.782  1.00 78.50           N
ATOM   3919  CA  VAL A 259       0.667  -7.932 -10.871  1.00 78.50           C
ATOM   3920  C   VAL A 259      -0.325  -8.245  -9.750  1.00 78.50           C
ATOM   3921  O   VAL A 259      -0.054  -7.971  -8.582  1.00 78.50           O
ATOM   3922  HA  VAL A 259       1.657  -7.800 -10.436  1.00 78.50           H
ATOM   3923  CB  VAL A 259       0.314  -6.659 -11.643  1.00 78.50           C
ATOM   3924  HB  VAL A 259      -0.571  -6.866 -12.244  1.00 78.50           H
ATOM   3925  CG1 VAL A 259      -0.024  -5.514 -10.686  1.00 78.50           C
ATOM   3926 1HG1 VAL A 259      -0.878  -5.796 -10.069  1.00 78.50           H
ATOM   3927 2HG1 VAL A 259       0.834  -5.309 -10.047  1.00 78.50           H
ATOM   3928 3HG1 VAL A 259      -0.271  -4.621 -11.261  1.00 78.50           H
ATOM   3929  CG2 VAL A 259       1.446  -6.263 -12.593  1.00 78.50           C
ATOM   3930 1HG2 VAL A 259       2.356  -6.083 -12.020  1.00 78.50           H
ATOM   3931 2HG2 VAL A 259       1.619  -7.068 -13.308  1.00 78.50           H
ATOM   3932 3HG2 VAL A 259       1.169  -5.355 -13.129  1.00 78.50           H
ATOM   3933  HN  VAL A 259       0.488  -8.857 -12.729  1.00 78.50           H
ATOM   3934  N   LEU A 260      -1.455  -8.816 -10.144  1.00 78.30           N
ATOM   3935  CA  LEU A 260      -2.525  -9.089  -9.199  1.00 78.30           C
ATOM   3936  C   LEU A 260      -2.038 -10.103  -8.163  1.00 78.30           C
ATOM   3937  O   LEU A 260      -2.284  -9.942  -6.968  1.00 78.30           O
ATOM   3938  HA  LEU A 260      -2.754  -8.154  -8.687  1.00 78.30           H
ATOM   3939  CB  LEU A 260      -3.792  -9.523  -9.937  1.00 78.30           C
ATOM   3940 1HB  LEU A 260      -3.939  -8.860 -10.790  1.00 78.30           H
ATOM   3941 2HB  LEU A 260      -3.631 -10.525 -10.337  1.00 78.30           H
ATOM   3942  CG  LEU A 260      -5.079  -9.536  -9.110  1.00 78.30           C
ATOM   3943  HG  LEU A 260      -4.914 -10.159  -8.231  1.00 78.30           H
ATOM   3944  CD1 LEU A 260      -5.424  -8.132  -8.610  1.00 78.30           C
ATOM   3945 1HD1 LEU A 260      -4.611  -7.758  -7.987  1.00 78.30           H
ATOM   3946 2HD1 LEU A 260      -5.563  -7.467  -9.462  1.00 78.30           H
ATOM   3947 3HD1 LEU A 260      -6.343  -8.170  -8.025  1.00 78.30           H
ATOM   3948  CD2 LEU A 260      -6.231 -10.163  -9.897  1.00 78.30           C
ATOM   3949 1HD2 LEU A 260      -6.406  -9.588 -10.806  1.00 78.30           H
ATOM   3950 2HD2 LEU A 260      -5.975 -11.190 -10.161  1.00 78.30           H
ATOM   3951 3HD2 LEU A 260      -7.134 -10.160  -9.286  1.00 78.30           H
ATOM   3952  HN  LEU A 260      -1.643  -9.089 -11.087  1.00 78.30           H
ATOM   3953  N   THR A 261      -1.356 -11.126  -8.657  1.00 82.63           N
ATOM   3954  CA  THR A 261      -0.898 -12.205  -7.799  1.00 82.63           C
ATOM   3955  C   THR A 261       0.132 -11.687  -6.794  1.00 82.63           C
ATOM   3956  O   THR A 261       0.066 -12.010  -5.609  1.00 82.63           O
ATOM   3957  HA  THR A 261      -1.749 -12.572  -7.225  1.00 82.63           H
ATOM   3958  CB  THR A 261      -0.364 -13.326  -8.693  1.00 82.63           C
ATOM   3959  HB  THR A 261       0.547 -13.016  -9.205  1.00 82.63           H
ATOM   3960  OG1 THR A 261      -1.464 -13.649  -9.539  1.00 82.63           O
ATOM   3961  HG1 THR A 261      -1.357 -13.201 -10.427  1.00 82.63           H
ATOM   3962  CG2 THR A 261      -0.099 -14.618  -7.918  1.00 82.63           C
ATOM   3963 1HG2 THR A 261      -1.026 -14.965  -7.462  1.00 82.63           H
ATOM   3964 2HG2 THR A 261       0.640 -14.429  -7.139  1.00 82.63           H
ATOM   3965 3HG2 THR A 261       0.278 -15.380  -8.599  1.00 82.63           H
ATOM   3966  HN  THR A 261      -1.116 -11.223  -9.623  1.00 82.63           H
ATOM   3967  N   VAL A 262       1.062 -10.892  -7.304  1.00 84.07           N
ATOM   3968  CA  VAL A 262       2.142 -10.378  -6.479  1.00 84.07           C
ATOM   3969  C   VAL A 262       1.556  -9.527  -5.351  1.00 84.07           C
ATOM   3970  O   VAL A 262       2.018  -9.596  -4.213  1.00 84.07           O
ATOM   3971  HA  VAL A 262       2.657 -11.233  -6.042  1.00 84.07           H
ATOM   3972  CB  VAL A 262       3.144  -9.613  -7.347  1.00 84.07           C
ATOM   3973  HB  VAL A 262       2.590  -8.875  -7.927  1.00 84.07           H
ATOM   3974  CG1 VAL A 262       4.159  -8.865  -6.481  1.00 84.07           C
ATOM   3975 1HG1 VAL A 262       3.636  -8.154  -5.841  1.00 84.07           H
ATOM   3976 2HG1 VAL A 262       4.705  -9.577  -5.862  1.00 84.07           H
ATOM   3977 3HG1 VAL A 262       4.859  -8.330  -7.122  1.00 84.07           H
ATOM   3978  CG2 VAL A 262       3.848 -10.552  -8.329  1.00 84.07           C
ATOM   3979 1HG2 VAL A 262       4.383 -11.323  -7.774  1.00 84.07           H
ATOM   3980 2HG2 VAL A 262       3.108 -11.019  -8.979  1.00 84.07           H
ATOM   3981 3HG2 VAL A 262       4.554  -9.983  -8.932  1.00 84.07           H
ATOM   3982  HN  VAL A 262       1.084 -10.599  -8.260  1.00 84.07           H
ATOM   3983  N   PHE A 263       0.547  -8.745  -5.706  1.00 81.45           N
ATOM   3984  CA  PHE A 263      -0.112  -7.887  -4.735  1.00 81.45           C
ATOM   3985  C   PHE A 263      -0.718  -8.711  -3.598  1.00 81.45           C
ATOM   3986  O   PHE A 263      -0.513  -8.403  -2.425  1.00 81.45           O
ATOM   3987  HA  PHE A 263       0.645  -7.215  -4.331  1.00 81.45           H
ATOM   3988  CB  PHE A 263      -1.234  -7.156  -5.474  1.00 81.45           C
ATOM   3989 1HB  PHE A 263      -0.829  -6.714  -6.384  1.00 81.45           H
ATOM   3990 2HB  PHE A 263      -1.987  -7.882  -5.780  1.00 81.45           H
ATOM   3991  CG  PHE A 263      -1.910  -6.059  -4.649  1.00 81.45           C
ATOM   3992  CD1 PHE A 263      -2.904  -6.379  -3.777  1.00 81.45           C
ATOM   3993  HD1 PHE A 263      -3.218  -7.416  -3.665  1.00 81.45           H
ATOM   3994  CD2 PHE A 263      -1.519  -4.764  -4.789  1.00 81.45           C
ATOM   3995  HD2 PHE A 263      -0.723  -4.508  -5.488  1.00 81.45           H
ATOM   3996  CE1 PHE A 263      -3.531  -5.360  -3.011  1.00 81.45           C
ATOM   3997  HE1 PHE A 263      -4.327  -5.616  -2.312  1.00 81.45           H
ATOM   3998  CE2 PHE A 263      -2.146  -3.746  -4.023  1.00 81.45           C
ATOM   3999  HE2 PHE A 263      -1.832  -2.708  -4.135  1.00 81.45           H
ATOM   4000  CZ  PHE A 263      -3.139  -4.066  -3.151  1.00 81.45           C
ATOM   4001  HZ  PHE A 263      -3.621  -3.284  -2.563  1.00 81.45           H
ATOM   4002  HN  PHE A 263       0.181  -8.691  -6.634  1.00 81.45           H
ATOM   4003  N   VAL A 264      -1.453  -9.744  -3.984  1.00 80.88           N
ATOM   4004  CA  VAL A 264      -2.087 -10.617  -3.011  1.00 80.88           C
ATOM   4005  C   VAL A 264      -1.039 -11.100  -2.007  1.00 80.88           C
ATOM   4006  O   VAL A 264      -1.197 -10.913  -0.801  1.00 80.88           O
ATOM   4007  HA  VAL A 264      -2.836 -10.030  -2.481  1.00 80.88           H
ATOM   4008  CB  VAL A 264      -2.803 -11.765  -3.727  1.00 80.88           C
ATOM   4009  HB  VAL A 264      -2.056 -12.333  -4.280  1.00 80.88           H
ATOM   4010  CG1 VAL A 264      -3.464 -12.710  -2.721  1.00 80.88           C
ATOM   4011 1HG1 VAL A 264      -2.703 -13.129  -2.063  1.00 80.88           H
ATOM   4012 2HG1 VAL A 264      -4.193 -12.158  -2.128  1.00 80.88           H
ATOM   4013 3HG1 VAL A 264      -3.965 -13.516  -3.256  1.00 80.88           H
ATOM   4014  CG2 VAL A 264      -3.826 -11.231  -4.731  1.00 80.88           C
ATOM   4015 1HG2 VAL A 264      -4.568 -10.628  -4.208  1.00 80.88           H
ATOM   4016 2HG2 VAL A 264      -3.319 -10.618  -5.476  1.00 80.88           H
ATOM   4017 3HG2 VAL A 264      -4.321 -12.067  -5.225  1.00 80.88           H
ATOM   4018  HN  VAL A 264      -1.617  -9.987  -4.940  1.00 80.88           H
ATOM   4019  N   LEU A 265       0.007 -11.713  -2.540  1.00 85.58           N
ATOM   4020  CA  LEU A 265       0.905 -12.511  -1.722  1.00 85.58           C
ATOM   4021  C   LEU A 265       1.647 -11.597  -0.746  1.00 85.58           C
ATOM   4022  O   LEU A 265       2.008 -12.017   0.352  1.00 85.58           O
ATOM   4023  HA  LEU A 265       0.292 -13.205  -1.147  1.00 85.58           H
ATOM   4024  CB  LEU A 265       1.831 -13.350  -2.605  1.00 85.58           C
ATOM   4025 1HB  LEU A 265       2.353 -12.681  -3.289  1.00 85.58           H
ATOM   4026 2HB  LEU A 265       2.588 -13.810  -1.969  1.00 85.58           H
ATOM   4027  CG  LEU A 265       1.158 -14.452  -3.426  1.00 85.58           C
ATOM   4028  HG  LEU A 265       0.384 -13.994  -4.042  1.00 85.58           H
ATOM   4029  CD1 LEU A 265       2.158 -15.115  -4.376  1.00 85.58           C
ATOM   4030 1HD1 LEU A 265       2.562 -14.367  -5.058  1.00 85.58           H
ATOM   4031 2HD1 LEU A 265       2.970 -15.556  -3.798  1.00 85.58           H
ATOM   4032 3HD1 LEU A 265       1.654 -15.894  -4.948  1.00 85.58           H
ATOM   4033  CD2 LEU A 265       0.469 -15.471  -2.517  1.00 85.58           C
ATOM   4034 1HD2 LEU A 265       1.207 -15.928  -1.858  1.00 85.58           H
ATOM   4035 2HD2 LEU A 265      -0.291 -14.968  -1.919  1.00 85.58           H
ATOM   4036 3HD2 LEU A 265      -0.001 -16.242  -3.127  1.00 85.58           H
ATOM   4037  HN  LEU A 265       0.245 -11.671  -3.511  1.00 85.58           H
ATOM   4038  N   SER A 266       1.854 -10.362  -1.182  1.00 87.32           N
ATOM   4039  CA  SER A 266       2.597  -9.402  -0.385  1.00 87.32           C
ATOM   4040  C   SER A 266       1.703  -8.836   0.720  1.00 87.32           C
ATOM   4041  O   SER A 266       2.153  -8.638   1.848  1.00 87.32           O
ATOM   4042  HA  SER A 266       3.427  -9.964   0.045  1.00 87.32           H
ATOM   4043  CB  SER A 266       3.145  -8.270  -1.256  1.00 87.32           C
ATOM   4044 1HB  SER A 266       3.780  -7.622  -0.651  1.00 87.32           H
ATOM   4045 2HB  SER A 266       3.774  -8.689  -2.041  1.00 87.32           H
ATOM   4046  OG  SER A 266       2.103  -7.497  -1.845  1.00 87.32           O
ATOM   4047  HG  SER A 266       1.734  -7.972  -2.644  1.00 87.32           H
ATOM   4048  HN  SER A 266       1.523 -10.017  -2.060  1.00 87.32           H
ATOM   4049  N   GLN A 267       0.453  -8.590   0.358  1.00 86.41           N
ATOM   4050  CA  GLN A 267      -0.423  -7.783   1.191  1.00 86.41           C
ATOM   4051  C   GLN A 267      -1.198  -8.672   2.165  1.00 86.41           C
ATOM   4052  O   GLN A 267      -1.540  -8.243   3.265  1.00 86.41           O
ATOM   4053  HA  GLN A 267       0.238  -7.116   1.745  1.00 86.41           H
ATOM   4054  CB  GLN A 267      -1.376  -6.946   0.335  1.00 86.41           C
ATOM   4055 1HB  GLN A 267      -1.949  -7.600  -0.323  1.00 86.41           H
ATOM   4056 2HB  GLN A 267      -2.092  -6.433   0.977  1.00 86.41           H
ATOM   4057  CG  GLN A 267      -0.606  -5.921  -0.501  1.00 86.41           C
ATOM   4058 1HG  GLN A 267       0.103  -6.435  -1.150  1.00 86.41           H
ATOM   4059 2HG  GLN A 267      -1.297  -5.382  -1.148  1.00 86.41           H
ATOM   4060  CD  GLN A 267       0.139  -4.931   0.396  1.00 86.41           C
ATOM   4061  OE1 GLN A 267      -0.336  -4.522   1.443  1.00 86.41           O
ATOM   4062  NE2 GLN A 267       1.332  -4.571  -0.070  1.00 86.41           N
ATOM   4063 1HE2 GLN A 267       1.663  -4.944  -0.937  1.00 86.41           H
ATOM   4064 2HE2 GLN A 267       1.896  -3.926   0.446  1.00 86.41           H
ATOM   4065  HN  GLN A 267       0.037  -8.931  -0.485  1.00 86.41           H
ATOM   4066  N   PHE A 268      -1.453  -9.896   1.724  1.00 86.78           N
ATOM   4067  CA  PHE A 268      -2.347 -10.782   2.450  1.00 86.78           C
ATOM   4068  C   PHE A 268      -1.832 -11.038   3.868  1.00 86.78           C
ATOM   4069  O   PHE A 268      -2.574 -10.890   4.837  1.00 86.78           O
ATOM   4070  HA  PHE A 268      -3.319 -10.290   2.501  1.00 86.78           H
ATOM   4071  CB  PHE A 268      -2.382 -12.106   1.685  1.00 86.78           C
ATOM   4072 1HB  PHE A 268      -2.695 -11.914   0.659  1.00 86.78           H
ATOM   4073 2HB  PHE A 268      -1.372 -12.514   1.639  1.00 86.78           H
ATOM   4074  CG  PHE A 268      -3.312 -13.155   2.299  1.00 86.78           C
ATOM   4075  CD1 PHE A 268      -2.803 -14.132   3.097  1.00 86.78           C
ATOM   4076  HD1 PHE A 268      -1.733 -14.168   3.299  1.00 86.78           H
ATOM   4077  CD2 PHE A 268      -4.648 -13.110   2.047  1.00 86.78           C
ATOM   4078  HD2 PHE A 268      -5.056 -12.327   1.408  1.00 86.78           H
ATOM   4079  CE1 PHE A 268      -3.666 -15.105   3.666  1.00 86.78           C
ATOM   4080  HE1 PHE A 268      -3.259 -15.888   4.305  1.00 86.78           H
ATOM   4081  CE2 PHE A 268      -5.511 -14.083   2.617  1.00 86.78           C
ATOM   4082  HE2 PHE A 268      -6.582 -14.047   2.415  1.00 86.78           H
ATOM   4083  CZ  PHE A 268      -5.002 -15.060   3.414  1.00 86.78           C
ATOM   4084  HZ  PHE A 268      -5.665 -15.806   3.852  1.00 86.78           H
ATOM   4085  HN  PHE A 268      -1.062 -10.282   0.889  1.00 86.78           H
ATOM   4086  N   PRO A 269      -0.558 -11.426   4.014  1.00 91.53           N
ATOM   4087  CA  PRO A 269      -0.016 -11.752   5.335  1.00 91.53           C
ATOM   4088  C   PRO A 269      -0.242 -10.637   6.343  1.00 91.53           C
ATOM   4089  O   PRO A 269      -0.653 -10.892   7.474  1.00 91.53           O
ATOM   4090  HA  PRO A 269      -0.531 -12.619   5.748  1.00 91.53           H
ATOM   4091  CB  PRO A 269       1.473 -11.982   5.068  1.00 91.53           C
ATOM   4092 1HB  PRO A 269       2.051 -11.067   5.202  1.00 91.53           H
ATOM   4093 2HB  PRO A 269       1.892 -12.725   5.747  1.00 91.53           H
ATOM   4094  CG  PRO A 269       1.503 -12.461   3.622  1.00 91.53           C
ATOM   4095 1HG  PRO A 269       2.488 -12.332   3.173  1.00 91.53           H
ATOM   4096 2HG  PRO A 269       1.266 -13.521   3.542  1.00 91.53           H
ATOM   4097  CD  PRO A 269       0.453 -11.588   2.954  1.00 91.53           C
ATOM   4098 1HD  PRO A 269       0.864 -10.628   2.642  1.00 91.53           H
ATOM   4099 2HD  PRO A 269       0.043 -12.060   2.061  1.00 91.53           H
ATOM   4100  N   TYR A 270       0.033  -9.418   5.901  1.00 91.08           N
ATOM   4101  CA  TYR A 270      -0.043  -8.267   6.785  1.00 91.08           C
ATOM   4102  C   TYR A 270      -1.477  -8.043   7.271  1.00 91.08           C
ATOM   4103  O   TYR A 270      -1.702  -7.777   8.450  1.00 91.08           O
ATOM   4104  HA  TYR A 270       0.598  -8.460   7.645  1.00 91.08           H
ATOM   4105  CB  TYR A 270       0.393  -7.063   5.947  1.00 91.08           C
ATOM   4106 1HB  TYR A 270       1.444  -7.178   5.685  1.00 91.08           H
ATOM   4107 2HB  TYR A 270      -0.170  -7.060   5.014  1.00 91.08           H
ATOM   4108  CG  TYR A 270       0.200  -5.716   6.647  1.00 91.08           C
ATOM   4109  CD1 TYR A 270      -0.696  -4.798   6.140  1.00 91.08           C
ATOM   4110  HD1 TYR A 270      -1.267  -5.032   5.242  1.00 91.08           H
ATOM   4111  CD2 TYR A 270       0.923  -5.420   7.785  1.00 91.08           C
ATOM   4112  HD2 TYR A 270       1.631  -6.146   8.185  1.00 91.08           H
ATOM   4113  CE1 TYR A 270      -0.878  -3.530   6.799  1.00 91.08           C
ATOM   4114  HE1 TYR A 270      -1.582  -2.795   6.409  1.00 91.08           H
ATOM   4115  CE2 TYR A 270       0.742  -4.152   8.443  1.00 91.08           C
ATOM   4116  HE2 TYR A 270       1.306  -3.906   9.342  1.00 91.08           H
ATOM   4117  CZ  TYR A 270      -0.150  -3.270   7.917  1.00 91.08           C
ATOM   4118  OH  TYR A 270      -0.321  -2.072   8.539  1.00 91.08           O
ATOM   4119  HH  TYR A 270       0.212  -2.047   9.385  1.00 91.08           H
ATOM   4120  HN  TYR A 270       0.304  -9.212   4.961  1.00 91.08           H
ATOM   4121  N   ASN A 271      -2.409  -8.160   6.337  1.00 87.99           N
ATOM   4122  CA  ASN A 271      -3.807  -7.906   6.639  1.00 87.99           C
ATOM   4123  C   ASN A 271      -4.329  -8.997   7.576  1.00 87.99           C
ATOM   4124  O   ASN A 271      -5.264  -8.767   8.342  1.00 87.99           O
ATOM   4125  HA  ASN A 271      -3.826  -6.918   7.099  1.00 87.99           H
ATOM   4126  CB  ASN A 271      -4.659  -7.927   5.368  1.00 87.99           C
ATOM   4127 1HB  ASN A 271      -4.359  -8.766   4.739  1.00 87.99           H
ATOM   4128 2HB  ASN A 271      -5.705  -8.083   5.630  1.00 87.99           H
ATOM   4129  CG  ASN A 271      -4.512  -6.619   4.588  1.00 87.99           C
ATOM   4130  OD1 ASN A 271      -4.988  -5.570   4.989  1.00 87.99           O
ATOM   4131  ND2 ASN A 271      -3.829  -6.740   3.453  1.00 87.99           N
ATOM   4132 1HD2 ASN A 271      -3.466  -7.631   3.181  1.00 87.99           H
ATOM   4133 2HD2 ASN A 271      -3.680  -5.940   2.872  1.00 87.99           H
ATOM   4134  HN  ASN A 271      -2.223  -8.423   5.390  1.00 87.99           H
ATOM   4135  N   CYS A 272      -3.702 -10.161   7.484  1.00 90.54           N
ATOM   4136  CA  CYS A 272      -4.044 -11.266   8.363  1.00 90.54           C
ATOM   4137  C   CYS A 272      -3.740 -10.847   9.803  1.00 90.54           C
ATOM   4138  O   CYS A 272      -4.552 -11.063  10.701  1.00 90.54           O
ATOM   4139  HA  CYS A 272      -5.110 -11.453   8.231  1.00 90.54           H
ATOM   4140  CB  CYS A 272      -3.305 -12.548   7.973  1.00 90.54           C
ATOM   4141 1HB  CYS A 272      -2.237 -12.349   7.886  1.00 90.54           H
ATOM   4142 2HB  CYS A 272      -3.427 -13.299   8.753  1.00 90.54           H
ATOM   4143  SG  CYS A 272      -3.953 -13.186   6.385  1.00 90.54           S
ATOM   4144  HG  CYS A 272      -3.333 -12.296   5.615  1.00 90.54           H
ATOM   4145  HN  CYS A 272      -2.975 -10.353   6.826  1.00 90.54           H
ATOM   4146  N   ILE A 273      -2.567 -10.255   9.978  1.00 92.65           N
ATOM   4147  CA  ILE A 273      -2.131  -9.834  11.298  1.00 92.65           C
ATOM   4148  C   ILE A 273      -3.002  -8.668  11.770  1.00 92.65           C
ATOM   4149  O   ILE A 273      -3.359  -8.591  12.945  1.00 92.65           O
ATOM   4150  HA  ILE A 273      -2.282 -10.674  11.976  1.00 92.65           H
ATOM   4151  CB  ILE A 273      -0.634  -9.520  11.293  1.00 92.65           C
ATOM   4152  HB  ILE A 273      -0.449  -8.748  10.546  1.00 92.65           H
ATOM   4153  CG1 ILE A 273       0.183 -10.748  10.886  1.00 92.65           C
ATOM   4154 1HG1 ILE A 273      -0.084 -11.046   9.872  1.00 92.65           H
ATOM   4155 2HG1 ILE A 273       1.243 -10.497  10.876  1.00 92.65           H
ATOM   4156  CG2 ILE A 273      -0.187  -8.957  12.644  1.00 92.65           C
ATOM   4157 1HG2 ILE A 273      -0.736  -8.039  12.854  1.00 92.65           H
ATOM   4158 2HG2 ILE A 273      -0.388  -9.688  13.427  1.00 92.65           H
ATOM   4159 3HG2 ILE A 273       0.881  -8.743  12.613  1.00 92.65           H
ATOM   4160  CD1 ILE A 273      -0.063 -11.913  11.847  1.00 92.65           C
ATOM   4161 1HD1 ILE A 273       0.228 -11.619  12.855  1.00 92.65           H
ATOM   4162 2HD1 ILE A 273      -1.120 -12.177  11.835  1.00 92.65           H
ATOM   4163 3HD1 ILE A 273       0.530 -12.773  11.534  1.00 92.65           H
ATOM   4164  HN  ILE A 273      -1.921 -10.064   9.238  1.00 92.65           H
ATOM   4165  N   LEU A 274      -3.319  -7.790  10.830  1.00 90.73           N
ATOM   4166  CA  LEU A 274      -4.180  -6.656  11.125  1.00 90.73           C
ATOM   4167  C   LEU A 274      -5.510  -7.163  11.683  1.00 90.73           C
ATOM   4168  O   LEU A 274      -6.063  -6.574  12.611  1.00 90.73           O
ATOM   4169  HA  LEU A 274      -3.686  -6.063  11.894  1.00 90.73           H
ATOM   4170  CB  LEU A 274      -4.331  -5.764   9.891  1.00 90.73           C
ATOM   4171 1HB  LEU A 274      -4.341  -6.400   9.006  1.00 90.73           H
ATOM   4172 2HB  LEU A 274      -5.302  -5.271   9.941  1.00 90.73           H
ATOM   4173  CG  LEU A 274      -3.255  -4.692   9.703  1.00 90.73           C
ATOM   4174  HG  LEU A 274      -2.280  -5.178   9.728  1.00 90.73           H
ATOM   4175  CD1 LEU A 274      -3.388  -4.016   8.337  1.00 90.73           C
ATOM   4176 1HD1 LEU A 274      -3.279  -4.762   7.550  1.00 90.73           H
ATOM   4177 2HD1 LEU A 274      -4.368  -3.545   8.258  1.00 90.73           H
ATOM   4178 3HD1 LEU A 274      -2.612  -3.258   8.229  1.00 90.73           H
ATOM   4179  CD2 LEU A 274      -3.284  -3.679  10.849  1.00 90.73           C
ATOM   4180 1HD2 LEU A 274      -4.260  -3.193  10.880  1.00 90.73           H
ATOM   4181 2HD2 LEU A 274      -3.104  -4.193  11.793  1.00 90.73           H
ATOM   4182 3HD2 LEU A 274      -2.510  -2.928  10.691  1.00 90.73           H
ATOM   4183  HN  LEU A 274      -3.000  -7.843   9.884  1.00 90.73           H
ATOM   4184  N   LEU A 275      -5.986  -8.252  11.096  1.00 91.93           N
ATOM   4185  CA  LEU A 275      -7.244  -8.842  11.521  1.00 91.93           C
ATOM   4186  C   LEU A 275      -7.128  -9.281  12.982  1.00 91.93           C
ATOM   4187  O   LEU A 275      -8.005  -8.986  13.794  1.00 91.93           O
ATOM   4188  HA  LEU A 275      -8.008  -8.068  11.452  1.00 91.93           H
ATOM   4189  CB  LEU A 275      -7.655  -9.969  10.571  1.00 91.93           C
ATOM   4190 1HB  LEU A 275      -7.760  -9.553   9.569  1.00 91.93           H
ATOM   4191 2HB  LEU A 275      -6.844 -10.697  10.530  1.00 91.93           H
ATOM   4192  CG  LEU A 275      -8.947 -10.707  10.925  1.00 91.93           C
ATOM   4193  HG  LEU A 275      -8.863 -11.072  11.949  1.00 91.93           H
ATOM   4194  CD1 LEU A 275     -10.149  -9.761  10.880  1.00 91.93           C
ATOM   4195 1HD1 LEU A 275     -10.001  -8.952  11.596  1.00 91.93           H
ATOM   4196 2HD1 LEU A 275     -10.247  -9.346   9.877  1.00 91.93           H
ATOM   4197 3HD1 LEU A 275     -11.054 -10.311  11.136  1.00 91.93           H
ATOM   4198  CD2 LEU A 275      -9.145 -11.929  10.025  1.00 91.93           C
ATOM   4199 1HD2 LEU A 275      -9.200 -11.608   8.985  1.00 91.93           H
ATOM   4200 2HD2 LEU A 275      -8.306 -12.613  10.152  1.00 91.93           H
ATOM   4201 3HD2 LEU A 275     -10.071 -12.435  10.298  1.00 91.93           H
ATOM   4202  HN  LEU A 275      -5.529  -8.727  10.344  1.00 91.93           H
ATOM   4203  N   VAL A 276      -6.040  -9.978  13.273  1.00 93.99           N
ATOM   4204  CA  VAL A 276      -5.805 -10.472  14.619  1.00 93.99           C
ATOM   4205  C   VAL A 276      -5.799  -9.295  15.596  1.00 93.99           C
ATOM   4206  O   VAL A 276      -6.430  -9.355  16.651  1.00 93.99           O
ATOM   4207  HA  VAL A 276      -6.632 -11.136  14.875  1.00 93.99           H
ATOM   4208  CB  VAL A 276      -4.512 -11.289  14.659  1.00 93.99           C
ATOM   4209  HB  VAL A 276      -3.712 -10.670  14.253  1.00 93.99           H
ATOM   4210  CG1 VAL A 276      -4.139 -11.655  16.097  1.00 93.99           C
ATOM   4211 1HG1 VAL A 276      -3.995 -10.744  16.678  1.00 93.99           H
ATOM   4212 2HG1 VAL A 276      -4.939 -12.247  16.541  1.00 93.99           H
ATOM   4213 3HG1 VAL A 276      -3.216 -12.235  16.096  1.00 93.99           H
ATOM   4214  CG2 VAL A 276      -4.627 -12.541  13.787  1.00 93.99           C
ATOM   4215 1HG2 VAL A 276      -5.444 -13.163  14.150  1.00 93.99           H
ATOM   4216 2HG2 VAL A 276      -4.824 -12.248  12.755  1.00 93.99           H
ATOM   4217 3HG2 VAL A 276      -3.694 -13.102  13.833  1.00 93.99           H
ATOM   4218  HN  VAL A 276      -5.328 -10.206  12.609  1.00 93.99           H
ATOM   4219  N   GLN A 277      -5.080  -8.251  15.211  1.00 93.01           N
ATOM   4220  CA  GLN A 277      -4.959  -7.074  16.053  1.00 93.01           C
ATOM   4221  C   GLN A 277      -6.334  -6.445  16.287  1.00 93.01           C
ATOM   4222  O   GLN A 277      -6.594  -5.890  17.353  1.00 93.01           O
ATOM   4223  HA  GLN A 277      -4.552  -7.433  16.998  1.00 93.01           H
ATOM   4224  CB  GLN A 277      -3.989  -6.060  15.443  1.00 93.01           C
ATOM   4225 1HB  GLN A 277      -4.218  -5.923  14.386  1.00 93.01           H
ATOM   4226 2HB  GLN A 277      -4.119  -5.091  15.925  1.00 93.01           H
ATOM   4227  CG  GLN A 277      -2.540  -6.525  15.600  1.00 93.01           C
ATOM   4228 1HG  GLN A 277      -2.313  -6.670  16.656  1.00 93.01           H
ATOM   4229 2HG  GLN A 277      -2.409  -7.489  15.110  1.00 93.01           H
ATOM   4230  CD  GLN A 277      -1.569  -5.505  15.000  1.00 93.01           C
ATOM   4231  OE1 GLN A 277      -1.906  -4.735  14.116  1.00 93.01           O
ATOM   4232  NE2 GLN A 277      -0.349  -5.544  15.528  1.00 93.01           N
ATOM   4233 1HE2 GLN A 277      -0.138  -6.202  16.251  1.00 93.01           H
ATOM   4234 2HE2 GLN A 277       0.357  -4.916  15.201  1.00 93.01           H
ATOM   4235  HN  GLN A 277      -4.586  -8.202  14.343  1.00 93.01           H
ATOM   4236  N   THR A 278      -7.179  -6.553  15.271  1.00 92.71           N
ATOM   4237  CA  THR A 278      -8.509  -5.972  15.340  1.00 92.71           C
ATOM   4238  C   THR A 278      -9.373  -6.733  16.347  1.00 92.71           C
ATOM   4239  O   THR A 278     -10.073  -6.125  17.155  1.00 92.71           O
ATOM   4240  HA  THR A 278      -8.419  -4.949  15.705  1.00 92.71           H
ATOM   4241  CB  THR A 278      -9.093  -5.959  13.925  1.00 92.71           C
ATOM   4242  HB  THR A 278      -9.269  -6.974  13.568  1.00 92.71           H
ATOM   4243  OG1 THR A 278      -8.156  -5.195  13.170  1.00 92.71           O
ATOM   4244  HG1 THR A 278      -7.502  -5.803  12.721  1.00 92.71           H
ATOM   4245  CG2 THR A 278     -10.390  -5.154  13.834  1.00 92.71           C
ATOM   4246 1HG2 THR A 278     -10.199  -4.122  14.127  1.00 92.71           H
ATOM   4247 2HG2 THR A 278     -11.135  -5.589  14.501  1.00 92.71           H
ATOM   4248 3HG2 THR A 278     -10.762  -5.178  12.810  1.00 92.71           H
ATOM   4249  HN  THR A 278      -6.968  -7.026  14.416  1.00 92.71           H
ATOM   4250  N   ILE A 279      -9.295  -8.054  16.265  1.00 94.09           N
ATOM   4251  CA  ILE A 279     -10.061  -8.905  17.160  1.00 94.09           C
ATOM   4252  C   ILE A 279      -9.600  -8.670  18.599  1.00 94.09           C
ATOM   4253  O   ILE A 279     -10.419  -8.600  19.514  1.00 94.09           O
ATOM   4254  HA  ILE A 279     -11.107  -8.607  17.079  1.00 94.09           H
ATOM   4255  CB  ILE A 279      -9.972 -10.366  16.716  1.00 94.09           C
ATOM   4256  HB  ILE A 279      -8.918 -10.636  16.640  1.00 94.09           H
ATOM   4257  CG1 ILE A 279     -10.588 -10.557  15.329  1.00 94.09           C
ATOM   4258 1HG1 ILE A 279     -11.673 -10.485  15.396  1.00 94.09           H
ATOM   4259 2HG1 ILE A 279     -10.256  -9.757  14.667  1.00 94.09           H
ATOM   4260  CG2 ILE A 279     -10.602 -11.295  17.756  1.00 94.09           C
ATOM   4261 1HG2 ILE A 279     -10.079 -11.185  18.706  1.00 94.09           H
ATOM   4262 2HG2 ILE A 279     -11.652 -11.033  17.887  1.00 94.09           H
ATOM   4263 3HG2 ILE A 279     -10.525 -12.327  17.415  1.00 94.09           H
ATOM   4264  CD1 ILE A 279     -10.196 -11.912  14.736  1.00 94.09           C
ATOM   4265 1HD1 ILE A 279      -9.112 -11.970  14.648  1.00 94.09           H
ATOM   4266 2HD1 ILE A 279     -10.551 -12.710  15.389  1.00 94.09           H
ATOM   4267 3HD1 ILE A 279     -10.648 -12.022  13.750  1.00 94.09           H
ATOM   4268  HN  ILE A 279      -8.724  -8.541  15.605  1.00 94.09           H
ATOM   4269  N   ASP A 280      -8.289  -8.554  18.756  1.00 93.80           N
ATOM   4270  CA  ASP A 280      -7.703  -8.407  20.077  1.00 93.80           C
ATOM   4271  C   ASP A 280      -8.054  -7.026  20.635  1.00 93.80           C
ATOM   4272  O   ASP A 280      -8.215  -6.864  21.844  1.00 93.80           O
ATOM   4273  HA  ASP A 280      -8.128  -9.217  20.670  1.00 93.80           H
ATOM   4274  CB  ASP A 280      -6.178  -8.520  20.019  1.00 93.80           C
ATOM   4275 1HB  ASP A 280      -5.897  -9.418  19.469  1.00 93.80           H
ATOM   4276 2HB  ASP A 280      -5.767  -7.671  19.474  1.00 93.80           H
ATOM   4277  CG  ASP A 280      -5.578  -8.569  21.426  1.00 93.80           C
ATOM   4278  OD1 ASP A 280      -6.093  -9.371  22.235  1.00 93.80           O
ATOM   4279  OD2 ASP A 280      -4.618  -7.804  21.660  1.00 93.80           O
ATOM   4280  HN  ASP A 280      -7.633  -8.559  18.001  1.00 93.80           H
ATOM   4281  N   ALA A 281      -8.161  -6.067  19.728  1.00 92.05           N
ATOM   4282  CA  ALA A 281      -8.529  -4.714  20.110  1.00 92.05           C
ATOM   4283  C   ALA A 281      -9.915  -4.730  20.759  1.00 92.05           C
ATOM   4284  O   ALA A 281     -10.199  -3.926  21.645  1.00 92.05           O
ATOM   4285  HA  ALA A 281      -7.799  -4.365  20.841  1.00 92.05           H
ATOM   4286  CB  ALA A 281      -8.471  -3.803  18.883  1.00 92.05           C
ATOM   4287 1HB  ALA A 281      -7.459  -3.803  18.477  1.00 92.05           H
ATOM   4288 2HB  ALA A 281      -9.165  -4.168  18.126  1.00 92.05           H
ATOM   4289 3HB  ALA A 281      -8.747  -2.788  19.170  1.00 92.05           H
ATOM   4290  HN  ALA A 281      -8.003  -6.201  18.750  1.00 92.05           H
ATOM   4291  N   TYR A 282     -10.741  -5.655  20.292  1.00 90.65           N
ATOM   4292  CA  TYR A 282     -12.100  -5.766  20.792  1.00 90.65           C
ATOM   4293  C   TYR A 282     -12.163  -6.690  22.010  1.00 90.65           C
ATOM   4294  O   TYR A 282     -12.766  -6.345  23.025  1.00 90.65           O
ATOM   4295  HA  TYR A 282     -12.434  -4.770  21.083  1.00 90.65           H
ATOM   4296  CB  TYR A 282     -12.919  -6.383  19.656  1.00 90.65           C
ATOM   4297 1HB  TYR A 282     -12.752  -5.806  18.747  1.00 90.65           H
ATOM   4298 2HB  TYR A 282     -12.553  -7.392  19.465  1.00 90.65           H
ATOM   4299  CG  TYR A 282     -14.422  -6.446  19.935  1.00 90.65           C
ATOM   4300  CD1 TYR A 282     -14.999  -7.632  20.341  1.00 90.65           C
ATOM   4301  HD1 TYR A 282     -14.384  -8.524  20.463  1.00 90.65           H
ATOM   4302  CD2 TYR A 282     -15.200  -5.317  19.781  1.00 90.65           C
ATOM   4303  HD2 TYR A 282     -14.744  -4.380  19.461  1.00 90.65           H
ATOM   4304  CE1 TYR A 282     -16.414  -7.691  20.604  1.00 90.65           C
ATOM   4305  HE1 TYR A 282     -16.882  -8.621  20.925  1.00 90.65           H
ATOM   4306  CE2 TYR A 282     -16.615  -5.376  20.044  1.00 90.65           C
ATOM   4307  HE2 TYR A 282     -17.241  -4.492  19.926  1.00 90.65           H
ATOM   4308  CZ  TYR A 282     -17.152  -6.560  20.442  1.00 90.65           C
ATOM   4309  OH  TYR A 282     -18.488  -6.616  20.691  1.00 90.65           O
ATOM   4310  HH  TYR A 282     -18.898  -5.714  20.557  1.00 90.65           H
ATOM   4311  HN  TYR A 282     -10.495  -6.319  19.586  1.00 90.65           H
ATOM   4312  N   ALA A 283     -11.531  -7.846  21.869  1.00 91.56           N
ATOM   4313  CA  ALA A 283     -11.744  -8.934  22.808  1.00 91.56           C
ATOM   4314  C   ALA A 283     -10.643  -8.908  23.870  1.00 91.56           C
ATOM   4315  O   ALA A 283     -10.801  -9.481  24.947  1.00 91.56           O
ATOM   4316  HA  ALA A 283     -12.707  -8.772  23.291  1.00 91.56           H
ATOM   4317  CB  ALA A 283     -11.790 -10.262  22.048  1.00 91.56           C
ATOM   4318 1HB  ALA A 283     -12.607 -10.239  21.327  1.00 91.56           H
ATOM   4319 2HB  ALA A 283     -10.846 -10.413  21.524  1.00 91.56           H
ATOM   4320 3HB  ALA A 283     -11.950 -11.078  22.753  1.00 91.56           H
ATOM   4321  HN  ALA A 283     -10.885  -8.044  21.132  1.00 91.56           H
ATOM   4322  N   MET A 284      -9.552  -8.238  23.530  1.00 89.05           N
ATOM   4323  CA  MET A 284      -8.408  -8.168  24.423  1.00 89.05           C
ATOM   4324  C   MET A 284      -8.047  -9.553  24.962  1.00 89.05           C
ATOM   4325  O   MET A 284      -7.866  -9.727  26.166  1.00 89.05           O
ATOM   4326  HA  MET A 284      -7.587  -7.781  23.818  1.00 89.05           H
ATOM   4327  CB  MET A 284      -8.728  -7.233  25.590  1.00 89.05           C
ATOM   4328 1HB  MET A 284      -9.624  -7.581  26.105  1.00 89.05           H
ATOM   4329 2HB  MET A 284      -7.914  -7.258  26.315  1.00 89.05           H
ATOM   4330  CG  MET A 284      -8.939  -5.798  25.102  1.00 89.05           C
ATOM   4331 1HG  MET A 284      -8.009  -5.405  24.692  1.00 89.05           H
ATOM   4332 2HG  MET A 284      -9.674  -5.783  24.298  1.00 89.05           H
ATOM   4333  SD  MET A 284      -9.492  -4.769  26.452  1.00 89.05           S
ATOM   4334  CE  MET A 284     -11.231  -5.172  26.456  1.00 89.05           C
ATOM   4335 1HE  MET A 284     -11.667  -4.910  25.492  1.00 89.05           H
ATOM   4336 2HE  MET A 284     -11.357  -6.240  26.633  1.00 89.05           H
ATOM   4337 3HE  MET A 284     -11.732  -4.611  27.245  1.00 89.05           H
ATOM   4338  HN  MET A 284      -9.443  -7.750  22.664  1.00 89.05           H
ATOM   4339  N   PHE A 285      -7.953 -10.504  24.044  1.00 90.75           N
ATOM   4340  CA  PHE A 285      -7.792 -11.898  24.424  1.00 90.75           C
ATOM   4341  C   PHE A 285      -6.313 -12.256  24.579  1.00 90.75           C
ATOM   4342  O   PHE A 285      -5.978 -13.286  25.161  1.00 90.75           O
ATOM   4343  HA  PHE A 285      -8.299 -12.033  25.379  1.00 90.75           H
ATOM   4344  CB  PHE A 285      -8.393 -12.741  23.297  1.00 90.75           C
ATOM   4345 1HB  PHE A 285      -8.505 -13.768  23.646  1.00 90.75           H
ATOM   4346 2HB  PHE A 285      -9.393 -12.370  23.074  1.00 90.75           H
ATOM   4347  CG  PHE A 285      -7.566 -12.741  22.010  1.00 90.75           C
ATOM   4348  CD1 PHE A 285      -7.815 -11.820  21.041  1.00 90.75           C
ATOM   4349  HD1 PHE A 285      -8.604 -11.081  21.182  1.00 90.75           H
ATOM   4350  CD2 PHE A 285      -6.581 -13.662  21.835  1.00 90.75           C
ATOM   4351  HD2 PHE A 285      -6.381 -14.401  22.612  1.00 90.75           H
ATOM   4352  CE1 PHE A 285      -7.047 -11.820  19.847  1.00 90.75           C
ATOM   4353  HE1 PHE A 285      -7.247 -11.082  19.070  1.00 90.75           H
ATOM   4354  CE2 PHE A 285      -5.813 -13.663  20.641  1.00 90.75           C
ATOM   4355  HE2 PHE A 285      -5.023 -14.401  20.501  1.00 90.75           H
ATOM   4356  CZ  PHE A 285      -6.062 -12.741  19.672  1.00 90.75           C
ATOM   4357  HZ  PHE A 285      -5.472 -12.742  18.755  1.00 90.75           H
ATOM   4358  HN  PHE A 285      -7.986 -10.336  23.059  1.00 90.75           H
ATOM   4359  N   ILE A 286      -5.467 -11.385  24.048  1.00 91.32           N
ATOM   4360  CA  ILE A 286      -4.031 -11.580  24.148  1.00 91.32           C
ATOM   4361  C   ILE A 286      -3.527 -10.973  25.459  1.00 91.32           C
ATOM   4362  O   ILE A 286      -3.134  -9.808  25.497  1.00 91.32           O
ATOM   4363  HA  ILE A 286      -3.848 -12.655  24.173  1.00 91.32           H
ATOM   4364  CB  ILE A 286      -3.327 -11.030  22.905  1.00 91.32           C
ATOM   4365  HB  ILE A 286      -3.501  -9.955  22.862  1.00 91.32           H
ATOM   4366  CG1 ILE A 286      -3.916 -11.634  21.629  1.00 91.32           C
ATOM   4367 1HG1 ILE A 286      -3.669 -12.695  21.577  1.00 91.32           H
ATOM   4368 2HG1 ILE A 286      -5.003 -11.562  21.656  1.00 91.32           H
ATOM   4369  CG2 ILE A 286      -1.814 -11.239  22.994  1.00 91.32           C
ATOM   4370 1HG2 ILE A 286      -1.427 -10.723  23.872  1.00 91.32           H
ATOM   4371 2HG2 ILE A 286      -1.599 -12.305  23.074  1.00 91.32           H
ATOM   4372 3HG2 ILE A 286      -1.339 -10.839  22.098  1.00 91.32           H
ATOM   4373  CD1 ILE A 286      -3.382 -10.919  20.387  1.00 91.32           C
ATOM   4374 1HD1 ILE A 286      -3.652  -9.864  20.431  1.00 91.32           H
ATOM   4375 2HD1 ILE A 286      -2.297 -11.015  20.350  1.00 91.32           H
ATOM   4376 3HD1 ILE A 286      -3.816 -11.368  19.494  1.00 91.32           H
ATOM   4377  HN  ILE A 286      -5.748 -10.560  23.558  1.00 91.32           H
ATOM   4378  N   SER A 287      -3.556 -11.790  26.502  1.00 88.98           N
ATOM   4379  CA  SER A 287      -3.087 -11.354  27.806  1.00 88.98           C
ATOM   4380  C   SER A 287      -1.629 -11.772  28.004  1.00 88.98           C
ATOM   4381  O   SER A 287      -0.948 -11.260  28.892  1.00 88.98           O
ATOM   4382  HA  SER A 287      -3.177 -10.268  27.797  1.00 88.98           H
ATOM   4383  CB  SER A 287      -3.960 -11.928  28.925  1.00 88.98           C
ATOM   4384 1HB  SER A 287      -3.588 -11.581  29.889  1.00 88.98           H
ATOM   4385 2HB  SER A 287      -4.977 -11.549  28.822  1.00 88.98           H
ATOM   4386  OG  SER A 287      -3.981 -13.352  28.909  1.00 88.98           O
ATOM   4387  HG  SER A 287      -4.580 -13.694  29.633  1.00 88.98           H
ATOM   4388  HN  SER A 287      -3.892 -12.731  26.466  1.00 88.98           H
ATOM   4389  N   ASN A 288      -1.192 -12.697  27.163  1.00 91.81           N
ATOM   4390  CA  ASN A 288       0.126 -13.288  27.317  1.00 91.81           C
ATOM   4391  C   ASN A 288       1.160 -12.409  26.610  1.00 91.81           C
ATOM   4392  O   ASN A 288       1.035 -12.136  25.417  1.00 91.81           O
ATOM   4393  HA  ASN A 288       0.292 -13.341  28.393  1.00 91.81           H
ATOM   4394  CB  ASN A 288       0.183 -14.682  26.691  1.00 91.81           C
ATOM   4395 1HB  ASN A 288      -0.647 -15.285  27.060  1.00 91.81           H
ATOM   4396 2HB  ASN A 288       0.064 -14.604  25.610  1.00 91.81           H
ATOM   4397  CG  ASN A 288       1.507 -15.376  27.015  1.00 91.81           C
ATOM   4398  OD1 ASN A 288       2.580 -14.807  26.900  1.00 91.81           O
ATOM   4399  ND2 ASN A 288       1.373 -16.634  27.425  1.00 91.81           N
ATOM   4400 1HD2 ASN A 288       0.463 -17.042  27.498  1.00 91.81           H
ATOM   4401 2HD2 ASN A 288       2.182 -17.172  27.662  1.00 91.81           H
ATOM   4402  HN  ASN A 288      -1.722 -13.043  26.388  1.00 91.81           H
ATOM   4403  N   CYS A 289       2.157 -11.990  27.375  1.00 91.14           N
ATOM   4404  CA  CYS A 289       3.146 -11.053  26.870  1.00 91.14           C
ATOM   4405  C   CYS A 289       3.948 -11.749  25.768  1.00 91.14           C
ATOM   4406  O   CYS A 289       4.323 -11.123  24.779  1.00 91.14           O
ATOM   4407  HA  CYS A 289       2.595 -10.202  26.468  1.00 91.14           H
ATOM   4408  CB  CYS A 289       4.048 -10.526  27.987  1.00 91.14           C
ATOM   4409 1HB  CYS A 289       3.445 -10.049  28.759  1.00 91.14           H
ATOM   4410 2HB  CYS A 289       4.576 -11.353  28.461  1.00 91.14           H
ATOM   4411  SG  CYS A 289       5.252  -9.327  27.306  1.00 91.14           S
ATOM   4412  HN  CYS A 289       2.294 -12.279  28.323  1.00 91.14           H
ATOM   4413  N   ALA A 290       4.188 -13.035  25.978  1.00 92.73           N
ATOM   4414  CA  ALA A 290       4.991 -13.808  25.046  1.00 92.73           C
ATOM   4415  C   ALA A 290       4.285 -13.857  23.690  1.00 92.73           C
ATOM   4416  O   ALA A 290       4.911 -13.648  22.652  1.00 92.73           O
ATOM   4417  HA  ALA A 290       5.947 -13.298  24.930  1.00 92.73           H
ATOM   4418  CB  ALA A 290       5.242 -15.203  25.623  1.00 92.73           C
ATOM   4419 1HB  ALA A 290       5.772 -15.113  26.572  1.00 92.73           H
ATOM   4420 2HB  ALA A 290       4.289 -15.706  25.786  1.00 92.73           H
ATOM   4421 3HB  ALA A 290       5.845 -15.782  24.924  1.00 92.73           H
ATOM   4422  HN  ALA A 290       3.844 -13.547  26.765  1.00 92.73           H
ATOM   4423  N   VAL A 291       2.990 -14.135  23.742  1.00 93.28           N
ATOM   4424  CA  VAL A 291       2.191 -14.208  22.531  1.00 93.28           C
ATOM   4425  C   VAL A 291       2.155 -12.830  21.865  1.00 93.28           C
ATOM   4426  O   VAL A 291       2.299 -12.721  20.649  1.00 93.28           O
ATOM   4427  HA  VAL A 291       2.679 -14.911  21.856  1.00 93.28           H
ATOM   4428  CB  VAL A 291       0.798 -14.751  22.855  1.00 93.28           C
ATOM   4429  HB  VAL A 291       0.340 -14.085  23.586  1.00 93.28           H
ATOM   4430  CG1 VAL A 291      -0.090 -14.762  21.609  1.00 93.28           C
ATOM   4431 1HG1 VAL A 291      -0.191 -13.747  21.226  1.00 93.28           H
ATOM   4432 2HG1 VAL A 291       0.363 -15.395  20.846  1.00 93.28           H
ATOM   4433 3HG1 VAL A 291      -1.074 -15.153  21.868  1.00 93.28           H
ATOM   4434  CG2 VAL A 291       0.885 -16.145  23.479  1.00 93.28           C
ATOM   4435 1HG2 VAL A 291       1.372 -16.826  22.781  1.00 93.28           H
ATOM   4436 2HG2 VAL A 291       1.464 -16.095  24.401  1.00 93.28           H
ATOM   4437 3HG2 VAL A 291      -0.119 -16.508  23.700  1.00 93.28           H
ATOM   4438  HN  VAL A 291       2.489 -14.308  24.590  1.00 93.28           H
ATOM   4439  N   SER A 292       1.962 -11.813  22.692  1.00 92.69           N
ATOM   4440  CA  SER A 292       1.865 -10.452  22.194  1.00 92.69           C
ATOM   4441  C   SER A 292       3.165 -10.059  21.489  1.00 92.69           C
ATOM   4442  O   SER A 292       3.135  -9.440  20.426  1.00 92.69           O
ATOM   4443  HA  SER A 292       1.034 -10.461  21.489  1.00 92.69           H
ATOM   4444  CB  SER A 292       1.559  -9.471  23.328  1.00 92.69           C
ATOM   4445 1HB  SER A 292       0.718  -9.844  23.913  1.00 92.69           H
ATOM   4446 2HB  SER A 292       2.415  -9.416  24.001  1.00 92.69           H
ATOM   4447  OG  SER A 292       1.256  -8.168  22.839  1.00 92.69           O
ATOM   4448  HG  SER A 292       0.345  -8.161  22.426  1.00 92.69           H
ATOM   4449  HN  SER A 292       1.873 -11.908  23.684  1.00 92.69           H
ATOM   4450  N   THR A 293       4.274 -10.434  22.108  1.00 92.69           N
ATOM   4451  CA  THR A 293       5.582 -10.100  21.570  1.00 92.69           C
ATOM   4452  C   THR A 293       5.756 -10.708  20.177  1.00 92.69           C
ATOM   4453  O   THR A 293       6.212 -10.034  19.254  1.00 92.69           O
ATOM   4454  HA  THR A 293       5.640  -9.017  21.456  1.00 92.69           H
ATOM   4455  CB  THR A 293       6.639 -10.565  22.573  1.00 92.69           C
ATOM   4456  HB  THR A 293       6.556 -11.637  22.757  1.00 92.69           H
ATOM   4457  OG1 THR A 293       6.433  -9.729  23.708  1.00 92.69           O
ATOM   4458  HG1 THR A 293       5.904 -10.218  24.402  1.00 92.69           H
ATOM   4459  CG2 THR A 293       8.062 -10.234  22.120  1.00 92.69           C
ATOM   4460 1HG2 THR A 293       8.164  -9.155  22.001  1.00 92.69           H
ATOM   4461 2HG2 THR A 293       8.264 -10.725  21.168  1.00 92.69           H
ATOM   4462 3HG2 THR A 293       8.773 -10.586  22.867  1.00 92.69           H
ATOM   4463  HN  THR A 293       4.289 -10.956  22.961  1.00 92.69           H
ATOM   4464  N   ASN A 294       5.384 -11.975  20.069  1.00 93.79           N
ATOM   4465  CA  ASN A 294       5.560 -12.703  18.823  1.00 93.79           C
ATOM   4466  C   ASN A 294       4.666 -12.084  17.746  1.00 93.79           C
ATOM   4467  O   ASN A 294       5.068 -11.976  16.588  1.00 93.79           O
ATOM   4468  HA  ASN A 294       6.620 -12.614  18.587  1.00 93.79           H
ATOM   4469  CB  ASN A 294       5.161 -14.171  18.982  1.00 93.79           C
ATOM   4470 1HB  ASN A 294       4.195 -14.237  19.484  1.00 93.79           H
ATOM   4471 2HB  ASN A 294       5.041 -14.627  17.999  1.00 93.79           H
ATOM   4472  CG  ASN A 294       6.212 -14.941  19.783  1.00 93.79           C
ATOM   4473  OD1 ASN A 294       7.349 -14.524  19.927  1.00 93.79           O
ATOM   4474  ND2 ASN A 294       5.770 -16.087  20.295  1.00 93.79           N
ATOM   4475 1HD2 ASN A 294       4.824 -16.372  20.140  1.00 93.79           H
ATOM   4476 2HD2 ASN A 294       6.384 -16.662  20.836  1.00 93.79           H
ATOM   4477  HN  ASN A 294       4.971 -12.502  20.811  1.00 93.79           H
ATOM   4478  N   ILE A 295       3.472 -11.693  18.165  1.00 93.27           N
ATOM   4479  CA  ILE A 295       2.500 -11.134  17.241  1.00 93.27           C
ATOM   4480  C   ILE A 295       3.031  -9.809  16.690  1.00 93.27           C
ATOM   4481  O   ILE A 295       2.863  -9.512  15.508  1.00 93.27           O
ATOM   4482  HA  ILE A 295       2.396 -11.835  16.413  1.00 93.27           H
ATOM   4483  CB  ILE A 295       1.129 -11.017  17.911  1.00 93.27           C
ATOM   4484  HB  ILE A 295       1.274 -10.623  18.917  1.00 93.27           H
ATOM   4485  CG1 ILE A 295       0.470 -12.390  18.054  1.00 93.27           C
ATOM   4486 1HG1 ILE A 295       0.198 -12.771  17.069  1.00 93.27           H
ATOM   4487 2HG1 ILE A 295       1.180 -13.096  18.483  1.00 93.27           H
ATOM   4488  CG2 ILE A 295       0.236 -10.026  17.162  1.00 93.27           C
ATOM   4489 1HG2 ILE A 295       0.707  -9.044  17.156  1.00 93.27           H
ATOM   4490 2HG2 ILE A 295       0.096 -10.368  16.136  1.00 93.27           H
ATOM   4491 3HG2 ILE A 295      -0.732  -9.962  17.659  1.00 93.27           H
ATOM   4492  CD1 ILE A 295      -0.777 -12.310  18.937  1.00 93.27           C
ATOM   4493 1HD1 ILE A 295      -0.497 -11.952  19.928  1.00 93.27           H
ATOM   4494 2HD1 ILE A 295      -1.495 -11.622  18.491  1.00 93.27           H
ATOM   4495 3HD1 ILE A 295      -1.226 -13.300  19.022  1.00 93.27           H
ATOM   4496  HN  ILE A 295       3.165 -11.754  19.115  1.00 93.27           H
ATOM   4497  N   ASP A 296       3.660  -9.047  17.573  1.00 92.89           N
ATOM   4498  CA  ASP A 296       4.200  -7.753  17.194  1.00 92.89           C
ATOM   4499  C   ASP A 296       5.349  -7.954  16.203  1.00 92.89           C
ATOM   4500  O   ASP A 296       5.492  -7.191  15.249  1.00 92.89           O
ATOM   4501  HA  ASP A 296       3.363  -7.210  16.756  1.00 92.89           H
ATOM   4502  CB  ASP A 296       4.752  -7.008  18.412  1.00 92.89           C
ATOM   4503 1HB  ASP A 296       5.389  -7.675  18.992  1.00 92.89           H
ATOM   4504 2HB  ASP A 296       5.375  -6.177  18.082  1.00 92.89           H
ATOM   4505  CG  ASP A 296       3.617  -6.483  19.293  1.00 92.89           C
ATOM   4506  OD1 ASP A 296       2.495  -6.355  18.758  1.00 92.89           O
ATOM   4507  OD2 ASP A 296       3.897  -6.222  20.483  1.00 92.89           O
ATOM   4508  HN  ASP A 296       3.803  -9.301  18.530  1.00 92.89           H
ATOM   4509  N   ILE A 297       6.138  -8.986  16.464  1.00 93.98           N
ATOM   4510  CA  ILE A 297       7.231  -9.336  15.573  1.00 93.98           C
ATOM   4511  C   ILE A 297       6.664  -9.733  14.208  1.00 93.98           C
ATOM   4512  O   ILE A 297       7.176  -9.312  13.172  1.00 93.98           O
ATOM   4513  HA  ILE A 297       7.846  -8.445  15.445  1.00 93.98           H
ATOM   4514  CB  ILE A 297       8.117 -10.410  16.207  1.00 93.98           C
ATOM   4515  HB  ILE A 297       7.472 -11.199  16.595  1.00 93.98           H
ATOM   4516  CG1 ILE A 297       8.902  -9.844  17.391  1.00 93.98           C
ATOM   4517 1HG1 ILE A 297       9.650  -9.137  17.032  1.00 93.98           H
ATOM   4518 2HG1 ILE A 297       8.230  -9.292  18.048  1.00 93.98           H
ATOM   4519  CG2 ILE A 297       9.035 -11.050  15.164  1.00 93.98           C
ATOM   4520 1HG2 ILE A 297       8.431 -11.512  14.382  1.00 93.98           H
ATOM   4521 2HG2 ILE A 297       9.674 -10.285  14.724  1.00 93.98           H
ATOM   4522 3HG2 ILE A 297       9.654 -11.810  15.641  1.00 93.98           H
ATOM   4523  CD1 ILE A 297       9.588 -10.962  18.179  1.00 93.98           C
ATOM   4524 1HD1 ILE A 297       8.836 -11.654  18.557  1.00 93.98           H
ATOM   4525 2HD1 ILE A 297      10.278 -11.497  17.526  1.00 93.98           H
ATOM   4526 3HD1 ILE A 297      10.139 -10.532  19.015  1.00 93.98           H
ATOM   4527  HN  ILE A 297       6.041  -9.577  17.265  1.00 93.98           H
ATOM   4528  N   CYS A 298       5.614 -10.540  14.252  1.00 93.81           N
ATOM   4529  CA  CYS A 298       4.968 -10.994  13.032  1.00 93.81           C
ATOM   4530  C   CYS A 298       4.490  -9.766  12.255  1.00 93.81           C
ATOM   4531  O   CYS A 298       4.598  -9.720  11.031  1.00 93.81           O
ATOM   4532  HA  CYS A 298       5.720 -11.542  12.465  1.00 93.81           H
ATOM   4533  CB  CYS A 298       3.822 -11.964  13.326  1.00 93.81           C
ATOM   4534 1HB  CYS A 298       3.185 -11.560  14.113  1.00 93.81           H
ATOM   4535 2HB  CYS A 298       3.198 -12.082  12.440  1.00 93.81           H
ATOM   4536  SG  CYS A 298       4.493 -13.588  13.839  1.00 93.81           S
ATOM   4537  HG  CYS A 298       4.837 -13.215  15.068  1.00 93.81           H
ATOM   4538  HN  CYS A 298       5.206 -10.881  15.099  1.00 93.81           H
ATOM   4539  N   PHE A 299       3.972  -8.799  12.999  1.00 93.58           N
ATOM   4540  CA  PHE A 299       3.484  -7.571  12.396  1.00 93.58           C
ATOM   4541  C   PHE A 299       4.595  -6.860  11.622  1.00 93.58           C
ATOM   4542  O   PHE A 299       4.393  -6.441  10.483  1.00 93.58           O
ATOM   4543  HA  PHE A 299       2.682  -7.844  11.709  1.00 93.58           H
ATOM   4544  CB  PHE A 299       3.016  -6.667  13.539  1.00 93.58           C
ATOM   4545 1HB  PHE A 299       2.249  -7.189  14.111  1.00 93.58           H
ATOM   4546 2HB  PHE A 299       3.853  -6.490  14.214  1.00 93.58           H
ATOM   4547  CG  PHE A 299       2.458  -5.319  13.077  1.00 93.58           C
ATOM   4548  CD1 PHE A 299       3.269  -4.228  13.031  1.00 93.58           C
ATOM   4549  HD1 PHE A 299       4.315  -4.313  13.323  1.00 93.58           H
ATOM   4550  CD2 PHE A 299       1.152  -5.212  12.713  1.00 93.58           C
ATOM   4551  HD2 PHE A 299       0.503  -6.087  12.750  1.00 93.58           H
ATOM   4552  CE1 PHE A 299       2.751  -2.977  12.603  1.00 93.58           C
ATOM   4553  HE1 PHE A 299       3.400  -2.102  12.566  1.00 93.58           H
ATOM   4554  CE2 PHE A 299       0.635  -3.961  12.285  1.00 93.58           C
ATOM   4555  HE2 PHE A 299      -0.412  -3.875  11.993  1.00 93.58           H
ATOM   4556  CZ  PHE A 299       1.445  -2.870  12.239  1.00 93.58           C
ATOM   4557  HZ  PHE A 299       1.048  -1.909  11.910  1.00 93.58           H
ATOM   4558  HN  PHE A 299       3.884  -8.845  13.994  1.00 93.58           H
ATOM   4559  N   GLN A 300       5.745  -6.746  12.270  1.00 92.38           N
ATOM   4560  CA  GLN A 300       6.868  -6.034  11.684  1.00 92.38           C
ATOM   4561  C   GLN A 300       7.318  -6.723  10.395  1.00 92.38           C
ATOM   4562  O   GLN A 300       7.593  -6.060   9.396  1.00 92.38           O
ATOM   4563  HA  GLN A 300       6.492  -5.036  11.459  1.00 92.38           H
ATOM   4564  CB  GLN A 300       8.025  -5.921  12.679  1.00 92.38           C
ATOM   4565 1HB  GLN A 300       8.253  -6.904  13.090  1.00 92.38           H
ATOM   4566 2HB  GLN A 300       8.920  -5.575  12.163  1.00 92.38           H
ATOM   4567  CG  GLN A 300       7.679  -4.955  13.814  1.00 92.38           C
ATOM   4568 1HG  GLN A 300       6.795  -5.311  14.343  1.00 92.38           H
ATOM   4569 2HG  GLN A 300       8.495  -4.932  14.537  1.00 92.38           H
ATOM   4570  CD  GLN A 300       7.427  -3.545  13.277  1.00 92.38           C
ATOM   4571  OE1 GLN A 300       7.860  -3.177  12.198  1.00 92.38           O
ATOM   4572  NE2 GLN A 300       6.702  -2.779  14.088  1.00 92.38           N
ATOM   4573 1HE2 GLN A 300       6.377  -3.143  14.961  1.00 92.38           H
ATOM   4574 2HE2 GLN A 300       6.483  -1.840  13.825  1.00 92.38           H
ATOM   4575  HN  GLN A 300       5.915  -7.130  13.178  1.00 92.38           H
ATOM   4576  N   VAL A 301       7.381  -8.045  10.458  1.00 93.69           N
ATOM   4577  CA  VAL A 301       7.873  -8.825   9.336  1.00 93.69           C
ATOM   4578  C   VAL A 301       6.925  -8.655   8.147  1.00 93.69           C
ATOM   4579  O   VAL A 301       7.360  -8.327   7.044  1.00 93.69           O
ATOM   4580  HA  VAL A 301       8.851  -8.430   9.064  1.00 93.69           H
ATOM   4581  CB  VAL A 301       8.051 -10.287   9.753  1.00 93.69           C
ATOM   4582  HB  VAL A 301       7.104 -10.636  10.164  1.00 93.69           H
ATOM   4583  CG1 VAL A 301       8.391 -11.164   8.546  1.00 93.69           C
ATOM   4584 1HG1 VAL A 301       7.585 -11.105   7.816  1.00 93.69           H
ATOM   4585 2HG1 VAL A 301       9.319 -10.814   8.093  1.00 93.69           H
ATOM   4586 3HG1 VAL A 301       8.513 -12.197   8.871  1.00 93.69           H
ATOM   4587  CG2 VAL A 301       9.115 -10.419  10.845  1.00 93.69           C
ATOM   4588 1HG2 VAL A 301      10.067 -10.044  10.471  1.00 93.69           H
ATOM   4589 2HG2 VAL A 301       8.813  -9.841  11.718  1.00 93.69           H
ATOM   4590 3HG2 VAL A 301       9.221 -11.468  11.123  1.00 93.69           H
ATOM   4591  HN  VAL A 301       7.104  -8.580  11.256  1.00 93.69           H
ATOM   4592  N   THR A 302       5.647  -8.883   8.413  1.00 92.96           N
ATOM   4593  CA  THR A 302       4.648  -8.860   7.358  1.00 92.96           C
ATOM   4594  C   THR A 302       4.501  -7.445   6.794  1.00 92.96           C
ATOM   4595  O   THR A 302       4.238  -7.271   5.605  1.00 92.96           O
ATOM   4596  HA  THR A 302       4.994  -9.495   6.542  1.00 92.96           H
ATOM   4597  CB  THR A 302       3.345  -9.425   7.928  1.00 92.96           C
ATOM   4598  HB  THR A 302       2.560  -9.430   7.172  1.00 92.96           H
ATOM   4599  OG1 THR A 302       3.089  -8.618   9.075  1.00 92.96           O
ATOM   4600  HG1 THR A 302       3.476  -9.050   9.890  1.00 92.96           H
ATOM   4601  CG2 THR A 302       3.517 -10.835   8.496  1.00 92.96           C
ATOM   4602 1HG2 THR A 302       4.254 -10.816   9.298  1.00 92.96           H
ATOM   4603 2HG2 THR A 302       3.856 -11.505   7.706  1.00 92.96           H
ATOM   4604 3HG2 THR A 302       2.563 -11.188   8.887  1.00 92.96           H
ATOM   4605  HN  THR A 302       5.292  -9.082   9.326  1.00 92.96           H
ATOM   4606  N   GLN A 303       4.678  -6.470   7.673  1.00 91.46           N
ATOM   4607  CA  GLN A 303       4.635  -5.077   7.265  1.00 91.46           C
ATOM   4608  C   GLN A 303       5.733  -4.790   6.238  1.00 91.46           C
ATOM   4609  O   GLN A 303       5.492  -4.117   5.237  1.00 91.46           O
ATOM   4610  HA  GLN A 303       3.656  -4.939   6.807  1.00 91.46           H
ATOM   4611  CB  GLN A 303       4.759  -4.147   8.473  1.00 91.46           C
ATOM   4612 1HB  GLN A 303       3.910  -4.297   9.141  1.00 91.46           H
ATOM   4613 2HB  GLN A 303       5.657  -4.396   9.038  1.00 91.46           H
ATOM   4614  CG  GLN A 303       4.816  -2.682   8.035  1.00 91.46           C
ATOM   4615 1HG  GLN A 303       5.812  -2.450   7.658  1.00 91.46           H
ATOM   4616 2HG  GLN A 303       4.118  -2.517   7.214  1.00 91.46           H
ATOM   4617  CD  GLN A 303       4.474  -1.748   9.197  1.00 91.46           C
ATOM   4618  OE1 GLN A 303       5.300  -1.435  10.039  1.00 91.46           O
ATOM   4619  NE2 GLN A 303       3.214  -1.322   9.197  1.00 91.46           N
ATOM   4620 1HE2 GLN A 303       2.587  -1.617   8.476  1.00 91.46           H
ATOM   4621 2HE2 GLN A 303       2.894  -0.707   9.917  1.00 91.46           H
ATOM   4622  HN  GLN A 303       4.849  -6.620   8.647  1.00 91.46           H
ATOM   4623  N   THR A 304       6.916  -5.316   6.522  1.00 91.77           N
ATOM   4624  CA  THR A 304       8.067  -5.072   5.669  1.00 91.77           C
ATOM   4625  C   THR A 304       7.842  -5.679   4.283  1.00 91.77           C
ATOM   4626  O   THR A 304       8.218  -5.085   3.273  1.00 91.77           O
ATOM   4627  HA  THR A 304       8.173  -3.996   5.534  1.00 91.77           H
ATOM   4628  CB  THR A 304       9.306  -5.623   6.379  1.00 91.77           C
ATOM   4629  HB  THR A 304       9.263  -6.709   6.450  1.00 91.77           H
ATOM   4630  OG1 THR A 304       9.332  -4.926   7.622  1.00 91.77           O
ATOM   4631  HG1 THR A 304       8.867  -5.463   8.325  1.00 91.77           H
ATOM   4632  CG2 THR A 304      10.608  -5.207   5.691  1.00 91.77           C
ATOM   4633 1HG2 THR A 304      10.682  -4.119   5.681  1.00 91.77           H
ATOM   4634 2HG2 THR A 304      10.613  -5.581   4.667  1.00 91.77           H
ATOM   4635 3HG2 THR A 304      11.455  -5.624   6.235  1.00 91.77           H
ATOM   4636  HN  THR A 304       7.094  -5.898   7.316  1.00 91.77           H
ATOM   4637  N   ILE A 305       7.229  -6.853   4.278  1.00 91.67           N
ATOM   4638  CA  ILE A 305       6.924  -7.533   3.031  1.00 91.67           C
ATOM   4639  C   ILE A 305       5.955  -6.677   2.212  1.00 91.67           C
ATOM   4640  O   ILE A 305       6.094  -6.567   0.995  1.00 91.67           O
ATOM   4641  HA  ILE A 305       7.856  -7.628   2.474  1.00 91.67           H
ATOM   4642  CB  ILE A 305       6.413  -8.950   3.304  1.00 91.67           C
ATOM   4643  HB  ILE A 305       5.601  -8.886   4.028  1.00 91.67           H
ATOM   4644  CG1 ILE A 305       7.509  -9.817   3.927  1.00 91.67           C
ATOM   4645 1HG1 ILE A 305       8.262 -10.053   3.175  1.00 91.67           H
ATOM   4646 2HG1 ILE A 305       8.012  -9.260   4.718  1.00 91.67           H
ATOM   4647  CG2 ILE A 305       5.838  -9.579   2.033  1.00 91.67           C
ATOM   4648 1HG2 ILE A 305       5.008  -8.972   1.671  1.00 91.67           H
ATOM   4649 2HG2 ILE A 305       6.613  -9.628   1.269  1.00 91.67           H
ATOM   4650 3HG2 ILE A 305       5.482 -10.585   2.256  1.00 91.67           H
ATOM   4651  CD1 ILE A 305       6.926 -11.111   4.498  1.00 91.67           C
ATOM   4652 1HD1 ILE A 305       6.191 -10.870   5.266  1.00 91.67           H
ATOM   4653 2HD1 ILE A 305       6.445 -11.676   3.699  1.00 91.67           H
ATOM   4654 3HD1 ILE A 305       7.726 -11.708   4.935  1.00 91.67           H
ATOM   4655  HN  ILE A 305       6.943  -7.338   5.105  1.00 91.67           H
ATOM   4656  N   ALA A 306       4.994  -6.093   2.913  1.00 89.90           N
ATOM   4657  CA  ALA A 306       3.972  -5.294   2.261  1.00 89.90           C
ATOM   4658  C   ALA A 306       4.627  -4.088   1.585  1.00 89.90           C
ATOM   4659  O   ALA A 306       4.230  -3.693   0.490  1.00 89.90           O
ATOM   4660  HA  ALA A 306       3.501  -5.915   1.498  1.00 89.90           H
ATOM   4661  CB  ALA A 306       2.912  -4.883   3.286  1.00 89.90           C
ATOM   4662 1HB  ALA A 306       2.457  -5.776   3.714  1.00 89.90           H
ATOM   4663 2HB  ALA A 306       3.380  -4.298   4.077  1.00 89.90           H
ATOM   4664 3HB  ALA A 306       2.145  -4.284   2.795  1.00 89.90           H
ATOM   4665  HN  ALA A 306       4.908  -6.159   3.908  1.00 89.90           H
ATOM   4666  N   PHE A 307       5.621  -3.536   2.266  1.00 89.59           N
ATOM   4667  CA  PHE A 307       6.286  -2.338   1.782  1.00 89.59           C
ATOM   4668  C   PHE A 307       7.133  -2.643   0.546  1.00 89.59           C
ATOM   4669  O   PHE A 307       7.275  -1.799  -0.338  1.00 89.59           O
ATOM   4670  HA  PHE A 307       5.508  -1.620   1.520  1.00 89.59           H
ATOM   4671  CB  PHE A 307       7.202  -1.850   2.906  1.00 89.59           C
ATOM   4672 1HB  PHE A 307       7.807  -2.685   3.256  1.00 89.59           H
ATOM   4673 2HB  PHE A 307       7.888  -1.105   2.504  1.00 89.59           H
ATOM   4674  CG  PHE A 307       6.457  -1.244   4.097  1.00 89.59           C
ATOM   4675  CD1 PHE A 307       5.097  -1.240   4.118  1.00 89.59           C
ATOM   4676  HD1 PHE A 307       4.538  -1.669   3.287  1.00 89.59           H
ATOM   4677  CD2 PHE A 307       7.154  -0.709   5.135  1.00 89.59           C
ATOM   4678  HD2 PHE A 307       8.244  -0.712   5.118  1.00 89.59           H
ATOM   4679  CE1 PHE A 307       4.405  -0.678   5.224  1.00 89.59           C
ATOM   4680  HE1 PHE A 307       3.315  -0.675   5.241  1.00 89.59           H
ATOM   4681  CE2 PHE A 307       6.463  -0.147   6.241  1.00 89.59           C
ATOM   4682  HE2 PHE A 307       7.022   0.282   7.072  1.00 89.59           H
ATOM   4683  CZ  PHE A 307       5.103  -0.143   6.262  1.00 89.59           C
ATOM   4684  HZ  PHE A 307       4.572   0.288   7.110  1.00 89.59           H
ATOM   4685  HN  PHE A 307       5.971  -3.893   3.132  1.00 89.59           H
ATOM   4686  N   PHE A 308       7.674  -3.852   0.522  1.00 88.86           N
ATOM   4687  CA  PHE A 308       8.539  -4.264  -0.571  1.00 88.86           C
ATOM   4688  C   PHE A 308       7.781  -4.261  -1.900  1.00 88.86           C
ATOM   4689  O   PHE A 308       8.390  -4.177  -2.966  1.00 88.86           O
ATOM   4690  HA  PHE A 308       9.360  -3.549  -0.621  1.00 88.86           H
ATOM   4691  CB  PHE A 308       8.999  -5.690  -0.264  1.00 88.86           C
ATOM   4692 1HB  PHE A 308       9.306  -5.745   0.781  1.00 88.86           H
ATOM   4693 2HB  PHE A 308       8.154  -6.368  -0.384  1.00 88.86           H
ATOM   4694  CG  PHE A 308      10.153  -6.175  -1.145  1.00 88.86           C
ATOM   4695  CD1 PHE A 308       9.901  -6.976  -2.214  1.00 88.86           C
ATOM   4696  HD1 PHE A 308       8.878  -7.273  -2.444  1.00 88.86           H
ATOM   4697  CD2 PHE A 308      11.430  -5.805  -0.858  1.00 88.86           C
ATOM   4698  HD2 PHE A 308      11.631  -5.163  -0.001  1.00 88.86           H
ATOM   4699  CE1 PHE A 308      10.971  -7.426  -3.032  1.00 88.86           C
ATOM   4700  HE1 PHE A 308      10.770  -8.069  -3.889  1.00 88.86           H
ATOM   4701  CE2 PHE A 308      12.500  -6.255  -1.676  1.00 88.86           C
ATOM   4702  HE2 PHE A 308      13.523  -5.958  -1.446  1.00 88.86           H
ATOM   4703  CZ  PHE A 308      12.248  -7.056  -2.745  1.00 88.86           C
ATOM   4704  HZ  PHE A 308      13.070  -7.401  -3.373  1.00 88.86           H
ATOM   4705  HN  PHE A 308       7.531  -4.543   1.231  1.00 88.86           H
ATOM   4706  N   HIS A 309       6.464  -4.353  -1.794  1.00 85.90           N
ATOM   4707  CA  HIS A 309       5.618  -4.391  -2.975  1.00 85.90           C
ATOM   4708  C   HIS A 309       5.827  -3.118  -3.797  1.00 85.90           C
ATOM   4709  O   HIS A 309       5.821  -3.160  -5.027  1.00 85.90           O
ATOM   4710  HA  HIS A 309       5.942  -5.250  -3.564  1.00 85.90           H
ATOM   4711  CB  HIS A 309       4.155  -4.615  -2.589  1.00 85.90           C
ATOM   4712 1HB  HIS A 309       4.080  -5.530  -2.003  1.00 85.90           H
ATOM   4713 2HB  HIS A 309       3.831  -3.797  -1.946  1.00 85.90           H
ATOM   4714  CG  HIS A 309       3.217  -4.711  -3.769  1.00 85.90           C
ATOM   4715  ND1 HIS A 309       2.628  -3.602  -4.351  1.00 85.90           N
ATOM   4716  HD1 HIS A 309       2.757  -2.653  -4.064  1.00 85.90           H
ATOM   4717  CD2 HIS A 309       2.772  -5.795  -4.468  1.00 85.90           C
ATOM   4718  HD2 HIS A 309       3.041  -6.833  -4.273  1.00 85.90           H
ATOM   4719  CE1 HIS A 309       1.866  -4.012  -5.354  1.00 85.90           C
ATOM   4720  HE1 HIS A 309       1.271  -3.375  -6.009  1.00 85.90           H
ATOM   4721  NE2 HIS A 309       1.956  -5.371  -5.424  1.00 85.90           N
ATOM   4722  HN  HIS A 309       5.975  -4.401  -0.923  1.00 85.90           H
ATOM   4723  N   SER A 310       6.007  -2.015  -3.085  1.00 85.15           N
ATOM   4724  CA  SER A 310       6.003  -0.707  -3.718  1.00 85.15           C
ATOM   4725  C   SER A 310       7.255  -0.539  -4.581  1.00 85.15           C
ATOM   4726  O   SER A 310       7.342   0.392  -5.380  1.00 85.15           O
ATOM   4727  HA  SER A 310       5.106  -0.689  -4.337  1.00 85.15           H
ATOM   4728  CB  SER A 310       5.924   0.409  -2.674  1.00 85.15           C
ATOM   4729 1HB  SER A 310       6.699   0.259  -1.924  1.00 85.15           H
ATOM   4730 2HB  SER A 310       6.125   1.368  -3.153  1.00 85.15           H
ATOM   4731  OG  SER A 310       4.650   0.455  -2.037  1.00 85.15           O
ATOM   4732  HG  SER A 310       3.971   0.846  -2.659  1.00 85.15           H
ATOM   4733  HN  SER A 310       6.154  -2.006  -2.096  1.00 85.15           H
ATOM   4734  N   CYS A 311       8.194  -1.455  -4.390  1.00 87.07           N
ATOM   4735  CA  CYS A 311       9.421  -1.441  -5.167  1.00 87.07           C
ATOM   4736  C   CYS A 311       9.298  -2.485  -6.279  1.00 87.07           C
ATOM   4737  O   CYS A 311      10.110  -2.513  -7.202  1.00 87.07           O
ATOM   4738  HA  CYS A 311       9.515  -0.439  -5.587  1.00 87.07           H
ATOM   4739  CB  CYS A 311      10.650  -1.684  -4.288  1.00 87.07           C
ATOM   4740 1HB  CYS A 311      11.555  -1.416  -4.833  1.00 87.07           H
ATOM   4741 2HB  CYS A 311      10.608  -1.047  -3.406  1.00 87.07           H
ATOM   4742  SG  CYS A 311      10.721  -3.443  -3.786  1.00 87.07           S
ATOM   4743  HG  CYS A 311      11.856  -3.345  -3.100  1.00 87.07           H
ATOM   4744  HN  CYS A 311       8.125  -2.194  -3.721  1.00 87.07           H
ATOM   4745  N   LEU A 312       8.277  -3.320  -6.152  1.00 84.27           N
ATOM   4746  CA  LEU A 312       8.123  -4.455  -7.046  1.00 84.27           C
ATOM   4747  C   LEU A 312       7.410  -4.001  -8.321  1.00 84.27           C
ATOM   4748  O   LEU A 312       7.661  -4.534  -9.401  1.00 84.27           O
ATOM   4749  HA  LEU A 312       9.122  -4.799  -7.313  1.00 84.27           H
ATOM   4750  CB  LEU A 312       7.423  -5.611  -6.328  1.00 84.27           C
ATOM   4751 1HB  LEU A 312       6.579  -5.208  -5.769  1.00 84.27           H
ATOM   4752 2HB  LEU A 312       7.014  -6.285  -7.081  1.00 84.27           H
ATOM   4753  CG  LEU A 312       8.291  -6.429  -5.370  1.00 84.27           C
ATOM   4754  HG  LEU A 312       8.622  -5.773  -4.565  1.00 84.27           H
ATOM   4755  CD1 LEU A 312       7.484  -7.560  -4.729  1.00 84.27           C
ATOM   4756 1HD1 LEU A 312       6.648  -7.138  -4.170  1.00 84.27           H
ATOM   4757 2HD1 LEU A 312       7.104  -8.221  -5.507  1.00 84.27           H
ATOM   4758 3HD1 LEU A 312       8.125  -8.125  -4.052  1.00 84.27           H
ATOM   4759  CD2 LEU A 312       9.546  -6.948  -6.074  1.00 84.27           C
ATOM   4760 1HD2 LEU A 312       9.256  -7.583  -6.912  1.00 84.27           H
ATOM   4761 2HD2 LEU A 312      10.131  -6.106  -6.443  1.00 84.27           H
ATOM   4762 3HD2 LEU A 312      10.145  -7.526  -5.370  1.00 84.27           H
ATOM   4763  HN  LEU A 312       7.565  -3.230  -5.456  1.00 84.27           H
ATOM   4764  N   ASN A 313       6.534  -3.021  -8.154  1.00 78.20           N
ATOM   4765  CA  ASN A 313       5.644  -2.621  -9.231  1.00 78.20           C
ATOM   4766  C   ASN A 313       6.471  -2.296 -10.477  1.00 78.20           C
ATOM   4767  O   ASN A 313       6.236  -2.858 -11.545  1.00 78.20           O
ATOM   4768  HA  ASN A 313       4.978  -3.471  -9.383  1.00 78.20           H
ATOM   4769  CB  ASN A 313       4.848  -1.370  -8.852  1.00 78.20           C
ATOM   4770 1HB  ASN A 313       5.488  -0.682  -8.300  1.00 78.20           H
ATOM   4771 2HB  ASN A 313       4.527  -0.852  -9.756  1.00 78.20           H
ATOM   4772  CG  ASN A 313       3.627  -1.732  -8.005  1.00 78.20           C
ATOM   4773  OD1 ASN A 313       3.129  -2.846  -8.031  1.00 78.20           O
ATOM   4774  ND2 ASN A 313       3.175  -0.733  -7.253  1.00 78.20           N
ATOM   4775 1HD2 ASN A 313       3.630   0.157  -7.278  1.00 78.20           H
ATOM   4776 2HD2 ASN A 313       2.379  -0.871  -6.663  1.00 78.20           H
ATOM   4777  HN  ASN A 313       6.427  -2.505  -7.304  1.00 78.20           H
ATOM   4778  N   PRO A 314       7.449  -1.388 -10.363  1.00 76.15           N
ATOM   4779  CA  PRO A 314       8.260  -1.004 -11.521  1.00 76.15           C
ATOM   4780  C   PRO A 314       8.871  -2.206 -12.222  1.00 76.15           C
ATOM   4781  O   PRO A 314       8.887  -2.272 -13.450  1.00 76.15           O
ATOM   4782  HA  PRO A 314       7.635  -0.523 -12.273  1.00 76.15           H
ATOM   4783  CB  PRO A 314       9.332  -0.089 -10.925  1.00 76.15           C
ATOM   4784 1HB  PRO A 314      10.227  -0.646 -10.649  1.00 76.15           H
ATOM   4785 2HB  PRO A 314       9.642   0.680 -11.632  1.00 76.15           H
ATOM   4786  CG  PRO A 314       8.645   0.513  -9.705  1.00 76.15           C
ATOM   4787 1HG  PRO A 314       9.365   0.901  -8.985  1.00 76.15           H
ATOM   4788 2HG  PRO A 314       7.999   1.348  -9.975  1.00 76.15           H
ATOM   4789  CD  PRO A 314       7.856  -0.661  -9.147  1.00 76.15           C
ATOM   4790 1HD  PRO A 314       8.466  -1.284  -8.493  1.00 76.15           H
ATOM   4791 2HD  PRO A 314       7.000  -0.330  -8.559  1.00 76.15           H
ATOM   4792  N   VAL A 315       9.364  -3.135 -11.415  1.00 77.98           N
ATOM   4793  CA  VAL A 315      10.084  -4.280 -11.943  1.00 77.98           C
ATOM   4794  C   VAL A 315       9.152  -5.093 -12.843  1.00 77.98           C
ATOM   4795  O   VAL A 315       9.548  -5.528 -13.923  1.00 77.98           O
ATOM   4796  HA  VAL A 315      10.910  -3.900 -12.546  1.00 77.98           H
ATOM   4797  CB  VAL A 315      10.675  -5.102 -10.796  1.00 77.98           C
ATOM   4798  HB  VAL A 315       9.855  -5.404 -10.144  1.00 77.98           H
ATOM   4799  CG1 VAL A 315      11.350  -6.371 -11.321  1.00 77.98           C
ATOM   4800 1HG1 VAL A 315      10.616  -6.981 -11.847  1.00 77.98           H
ATOM   4801 2HG1 VAL A 315      12.153  -6.098 -12.005  1.00 77.98           H
ATOM   4802 3HG1 VAL A 315      11.761  -6.936 -10.484  1.00 77.98           H
ATOM   4803  CG2 VAL A 315      11.651  -4.264  -9.967  1.00 77.98           C
ATOM   4804 1HG2 VAL A 315      12.465  -3.919 -10.604  1.00 77.98           H
ATOM   4805 2HG2 VAL A 315      11.127  -3.405  -9.548  1.00 77.98           H
ATOM   4806 3HG2 VAL A 315      12.055  -4.873  -9.158  1.00 77.98           H
ATOM   4807  HN  VAL A 315       9.277  -3.113 -10.419  1.00 77.98           H
ATOM   4808  N   LEU A 316       7.929  -5.274 -12.364  1.00 76.23           N
ATOM   4809  CA  LEU A 316       6.964  -6.100 -13.070  1.00 76.23           C
ATOM   4810  C   LEU A 316       6.742  -5.532 -14.473  1.00 76.23           C
ATOM   4811  O   LEU A 316       6.645  -6.283 -15.442  1.00 76.23           O
ATOM   4812  HA  LEU A 316       7.395  -7.097 -13.165  1.00 76.23           H
ATOM   4813  CB  LEU A 316       5.679  -6.239 -12.252  1.00 76.23           C
ATOM   4814 1HB  LEU A 316       5.293  -5.241 -12.046  1.00 76.23           H
ATOM   4815 2HB  LEU A 316       4.935  -6.749 -12.864  1.00 76.23           H
ATOM   4816  CG  LEU A 316       5.806  -6.990 -10.924  1.00 76.23           C
ATOM   4817  HG  LEU A 316       6.549  -6.478 -10.313  1.00 76.23           H
ATOM   4818  CD1 LEU A 316       4.487  -6.962 -10.150  1.00 76.23           C
ATOM   4819 1HD1 LEU A 316       4.209  -5.929  -9.942  1.00 76.23           H
ATOM   4820 2HD1 LEU A 316       3.706  -7.435 -10.746  1.00 76.23           H
ATOM   4821 3HD1 LEU A 316       4.605  -7.502  -9.211  1.00 76.23           H
ATOM   4822  CD2 LEU A 316       6.310  -8.417 -11.148  1.00 76.23           C
ATOM   4823 1HD2 LEU A 316       5.609  -8.954 -11.787  1.00 76.23           H
ATOM   4824 2HD2 LEU A 316       7.288  -8.386 -11.627  1.00 76.23           H
ATOM   4825 3HD2 LEU A 316       6.391  -8.928 -10.188  1.00 76.23           H
ATOM   4826  HN  LEU A 316       7.597  -4.869 -11.513  1.00 76.23           H
ATOM   4827  N   TYR A 317       6.667  -4.211 -14.536  1.00 71.58           N
ATOM   4828  CA  TYR A 317       6.406  -3.536 -15.796  1.00 71.58           C
ATOM   4829  C   TYR A 317       7.596  -3.671 -16.748  1.00 71.58           C
ATOM   4830  O   TYR A 317       7.416  -3.829 -17.954  1.00 71.58           O
ATOM   4831  HA  TYR A 317       5.531  -4.000 -16.251  1.00 71.58           H
ATOM   4832  CB  TYR A 317       6.211  -2.058 -15.450  1.00 71.58           C
ATOM   4833 1HB  TYR A 317       7.111  -1.688 -14.959  1.00 71.58           H
ATOM   4834 2HB  TYR A 317       6.096  -1.491 -16.374  1.00 71.58           H
ATOM   4835  CG  TYR A 317       5.006  -1.784 -14.548  1.00 71.58           C
ATOM   4836  CD1 TYR A 317       3.795  -2.391 -14.811  1.00 71.58           C
ATOM   4837  HD1 TYR A 317       3.697  -3.066 -15.662  1.00 71.58           H
ATOM   4838  CD2 TYR A 317       5.130  -0.930 -13.471  1.00 71.58           C
ATOM   4839  HD2 TYR A 317       6.086  -0.450 -13.263  1.00 71.58           H
ATOM   4840  CE1 TYR A 317       2.660  -2.134 -13.962  1.00 71.58           C
ATOM   4841  HE1 TYR A 317       1.698  -2.607 -14.158  1.00 71.58           H
ATOM   4842  CE2 TYR A 317       3.996  -0.672 -12.622  1.00 71.58           C
ATOM   4843  HE2 TYR A 317       4.080   0.000 -11.768  1.00 71.58           H
ATOM   4844  CZ  TYR A 317       2.817  -1.287 -12.909  1.00 71.58           C
ATOM   4845  OH  TYR A 317       1.746  -1.044 -12.107  1.00 71.58           O
ATOM   4846  HH  TYR A 317       1.035  -1.728 -12.270  1.00 71.58           H
ATOM   4847  HN  TYR A 317       6.782  -3.606 -13.748  1.00 71.58           H
ATOM   4848  N   VAL A 318       8.786  -3.604 -16.170  1.00 69.95           N
ATOM   4849  CA  VAL A 318      10.006  -3.681 -16.956  1.00 69.95           C
ATOM   4850  C   VAL A 318      10.057  -5.028 -17.680  1.00 69.95           C
ATOM   4851  O   VAL A 318      10.277  -5.079 -18.889  1.00 69.95           O
ATOM   4852  HA  VAL A 318       9.968  -2.884 -17.699  1.00 69.95           H
ATOM   4853  CB  VAL A 318      11.222  -3.437 -16.060  1.00 69.95           C
ATOM   4854  HB  VAL A 318      11.158  -4.121 -15.215  1.00 69.95           H
ATOM   4855  CG1 VAL A 318      12.523  -3.735 -16.809  1.00 69.95           C
ATOM   4856 1HG1 VAL A 318      12.527  -4.777 -17.128  1.00 69.95           H
ATOM   4857 2HG1 VAL A 318      12.596  -3.086 -17.682  1.00 69.95           H
ATOM   4858 3HG1 VAL A 318      13.371  -3.553 -16.149  1.00 69.95           H
ATOM   4859  CG2 VAL A 318      11.220  -2.009 -15.511  1.00 69.95           C
ATOM   4860 1HG2 VAL A 318      11.249  -1.301 -16.339  1.00 69.95           H
ATOM   4861 2HG2 VAL A 318      10.316  -1.846 -14.924  1.00 69.95           H
ATOM   4862 3HG2 VAL A 318      12.095  -1.862 -14.878  1.00 69.95           H
ATOM   4863  HN  VAL A 318       8.924  -3.500 -15.185  1.00 69.95           H
ATOM   4864  N   PHE A 319       9.850  -6.086 -16.909  1.00 68.78           N
ATOM   4865  CA  PHE A 319      10.136  -7.427 -17.388  1.00 68.78           C
ATOM   4866  C   PHE A 319       8.950  -7.995 -18.169  1.00 68.78           C
ATOM   4867  O   PHE A 319       9.134  -8.690 -19.167  1.00 68.78           O
ATOM   4868  HA  PHE A 319      11.002  -7.358 -18.046  1.00 68.78           H
ATOM   4869  CB  PHE A 319      10.384  -8.299 -16.155  1.00 68.78           C
ATOM   4870 1HB  PHE A 319       9.638  -8.059 -15.398  1.00 68.78           H
ATOM   4871 2HB  PHE A 319      10.239  -9.344 -16.427  1.00 68.78           H
ATOM   4872  CG  PHE A 319      11.778  -8.134 -15.547  1.00 68.78           C
ATOM   4873  CD1 PHE A 319      12.870  -8.598 -16.212  1.00 68.78           C
ATOM   4874  HD1 PHE A 319      12.752  -9.087 -17.179  1.00 68.78           H
ATOM   4875  CD2 PHE A 319      11.926  -7.523 -14.341  1.00 68.78           C
ATOM   4876  HD2 PHE A 319      11.051  -7.151 -13.807  1.00 68.78           H
ATOM   4877  CE1 PHE A 319      14.164  -8.445 -15.647  1.00 68.78           C
ATOM   4878  HE1 PHE A 319      15.039  -8.817 -16.180  1.00 68.78           H
ATOM   4879  CE2 PHE A 319      13.220  -7.369 -13.776  1.00 68.78           C
ATOM   4880  HE2 PHE A 319      13.338  -6.880 -12.809  1.00 68.78           H
ATOM   4881  CZ  PHE A 319      14.312  -7.834 -14.441  1.00 68.78           C
ATOM   4882  HZ  PHE A 319      15.305  -7.716 -14.008  1.00 68.78           H
ATOM   4883  HN  PHE A 319       9.495  -6.037 -15.976  1.00 68.78           H
ATOM   4884  N   VAL A 320       7.757  -7.679 -17.685  1.00 69.30           N
ATOM   4885  CA  VAL A 320       6.550  -8.295 -18.208  1.00 69.30           C
ATOM   4886  C   VAL A 320       5.930  -7.377 -19.263  1.00 69.30           C
ATOM   4887  O   VAL A 320       5.211  -7.838 -20.148  1.00 69.30           O
ATOM   4888  HA  VAL A 320       6.838  -9.232 -18.685  1.00 69.30           H
ATOM   4889  CB  VAL A 320       5.590  -8.622 -17.062  1.00 69.30           C
ATOM   4890  HB  VAL A 320       5.029  -7.718 -16.826  1.00 69.30           H
ATOM   4891  CG1 VAL A 320       4.589  -9.702 -17.476  1.00 69.30           C
ATOM   4892 1HG1 VAL A 320       4.008  -9.351 -18.329  1.00 69.30           H
ATOM   4893 2HG1 VAL A 320       5.127 -10.610 -17.751  1.00 69.30           H
ATOM   4894 3HG1 VAL A 320       3.920  -9.916 -16.643  1.00 69.30           H
ATOM   4895  CG2 VAL A 320       6.358  -9.039 -15.806  1.00 69.30           C
ATOM   4896 1HG2 VAL A 320       6.958  -9.923 -16.023  1.00 69.30           H
ATOM   4897 2HG2 VAL A 320       7.012  -8.225 -15.493  1.00 69.30           H
ATOM   4898 3HG2 VAL A 320       5.653  -9.266 -15.007  1.00 69.30           H
ATOM   4899  HN  VAL A 320       7.610  -7.017 -16.950  1.00 69.30           H
ATOM   4900  N   GLY A 321       6.231  -6.093 -19.134  1.00 69.80           N
ATOM   4901  CA  GLY A 321       5.647  -5.095 -20.014  1.00 69.80           C
ATOM   4902  C   GLY A 321       6.463  -4.955 -21.301  1.00 69.80           C
ATOM   4903  O   GLY A 321       7.437  -4.205 -21.344  1.00 69.80           O
ATOM   4904 1HA  GLY A 321       4.622  -5.375 -20.258  1.00 69.80           H
ATOM   4905 2HA  GLY A 321       5.602  -4.134 -19.502  1.00 69.80           H
ATOM   4906  HN  GLY A 321       6.860  -5.732 -18.445  1.00 69.80           H
ATOM   4907  N   GLU A 322       6.035  -5.688 -22.318  1.00 71.82           N
ATOM   4908  CA  GLU A 322       6.655  -5.585 -23.628  1.00 71.82           C
ATOM   4909  C   GLU A 322       6.660  -4.130 -24.100  1.00 71.82           C
ATOM   4910  O   GLU A 322       7.652  -3.656 -24.652  1.00 71.82           O
ATOM   4911  HA  GLU A 322       7.678  -5.934 -23.493  1.00 71.82           H
ATOM   4912  CB  GLU A 322       5.947  -6.487 -24.642  1.00 71.82           C
ATOM   4913 1HB  GLU A 322       4.868  -6.383 -24.536  1.00 71.82           H
ATOM   4914 2HB  GLU A 322       6.306  -6.262 -25.647  1.00 71.82           H
ATOM   4915  CG  GLU A 322       6.275  -7.960 -24.387  1.00 71.82           C
ATOM   4916 1HG  GLU A 322       7.356  -8.093 -24.342  1.00 71.82           H
ATOM   4917 2HG  GLU A 322       5.875  -8.263 -23.419  1.00 71.82           H
ATOM   4918  CD  GLU A 322       5.691  -8.849 -25.487  1.00 71.82           C
ATOM   4919  OE1 GLU A 322       5.995 -10.062 -25.457  1.00 71.82           O
ATOM   4920  OE2 GLU A 322       4.955  -8.297 -26.333  1.00 71.82           O
ATOM   4921  HN  GLU A 322       5.280  -6.342 -22.258  1.00 71.82           H
ATOM   4922  N   ARG A 323       5.541  -3.460 -23.865  1.00 73.42           N
ATOM   4923  CA  ARG A 323       5.379  -2.090 -24.319  1.00 73.42           C
ATOM   4924  C   ARG A 323       6.374  -1.173 -23.606  1.00 73.42           C
ATOM   4925  O   ARG A 323       7.014  -0.334 -24.239  1.00 73.42           O
ATOM   4926  HA  ARG A 323       5.577  -2.127 -25.391  1.00 73.42           H
ATOM   4927  CB  ARG A 323       3.957  -1.588 -24.060  1.00 73.42           C
ATOM   4928 1HB  ARG A 323       3.249  -2.406 -24.193  1.00 73.42           H
ATOM   4929 2HB  ARG A 323       3.868  -1.255 -23.026  1.00 73.42           H
ATOM   4930  CG  ARG A 323       3.601  -0.438 -25.004  1.00 73.42           C
ATOM   4931 1HG  ARG A 323       4.290   0.392 -24.849  1.00 73.42           H
ATOM   4932 2HG  ARG A 323       3.719  -0.762 -26.038  1.00 73.42           H
ATOM   4933  CD  ARG A 323       2.164   0.035 -24.774  1.00 73.42           C
ATOM   4934 1HD  ARG A 323       1.562  -0.783 -24.378  1.00 73.42           H
ATOM   4935 2HD  ARG A 323       2.149   0.831 -24.029  1.00 73.42           H
ATOM   4936  NE  ARG A 323       1.582   0.522 -26.044  1.00 73.42           N
ATOM   4937  HE  ARG A 323       2.154   0.493 -26.864  1.00 73.42           H
ATOM   4938  CZ  ARG A 323       0.336   1.000 -26.165  1.00 73.42           C
ATOM   4939  NH1 ARG A 323      -0.475   1.062 -25.100  1.00 73.42           N
ATOM   4940 1HH1 ARG A 323      -0.152   0.750 -24.207  1.00 73.42           H
ATOM   4941 2HH1 ARG A 323      -1.404   1.420 -25.199  1.00 73.42           H
ATOM   4942  NH2 ARG A 323      -0.087   1.414 -27.367  1.00 73.42           N
ATOM   4943 1HH2 ARG A 323      -1.015   1.774 -27.474  1.00 73.42           H
ATOM   4944 2HH2 ARG A 323       0.524   1.365 -28.157  1.00 73.42           H
ATOM   4945  HN  ARG A 323       4.756  -3.839 -23.374  1.00 73.42           H
ATOM   4946  N   PHE A 324       6.474  -1.364 -22.299  1.00 75.54           N
ATOM   4947  CA  PHE A 324       7.347  -0.534 -21.486  1.00 75.54           C
ATOM   4948  C   PHE A 324       8.810  -0.712 -21.894  1.00 75.54           C
ATOM   4949  O   PHE A 324       9.568   0.256 -21.941  1.00 75.54           O
ATOM   4950  HA  PHE A 324       7.050   0.503 -21.648  1.00 75.54           H
ATOM   4951  CB  PHE A 324       7.175  -0.990 -20.036  1.00 75.54           C
ATOM   4952 1HB  PHE A 324       6.111  -1.021 -19.799  1.00 75.54           H
ATOM   4953 2HB  PHE A 324       7.553  -2.008 -19.939  1.00 75.54           H
ATOM   4954  CG  PHE A 324       7.885  -0.099 -19.014  1.00 75.54           C
ATOM   4955  CD1 PHE A 324       9.181  -0.343 -18.684  1.00 75.54           C
ATOM   4956  HD1 PHE A 324       9.715  -1.173 -19.148  1.00 75.54           H
ATOM   4957  CD2 PHE A 324       7.219   0.936 -18.436  1.00 75.54           C
ATOM   4958  HD2 PHE A 324       6.180   1.131 -18.701  1.00 75.54           H
ATOM   4959  CE1 PHE A 324       9.840   0.484 -17.737  1.00 75.54           C
ATOM   4960  HE1 PHE A 324      10.879   0.289 -17.472  1.00 75.54           H
ATOM   4961  CE2 PHE A 324       7.878   1.763 -17.489  1.00 75.54           C
ATOM   4962  HE2 PHE A 324       7.344   2.593 -17.025  1.00 75.54           H
ATOM   4963  CZ  PHE A 324       9.175   1.520 -17.159  1.00 75.54           C
ATOM   4964  HZ  PHE A 324       9.680   2.154 -16.431  1.00 75.54           H
ATOM   4965  HN  PHE A 324       5.973  -2.069 -21.797  1.00 75.54           H
ATOM   4966  N   ARG A 325       9.164  -1.957 -22.180  1.00 75.51           N
ATOM   4967  CA  ARG A 325      10.527  -2.276 -22.571  1.00 75.51           C
ATOM   4968  C   ARG A 325      10.903  -1.524 -23.849  1.00 75.51           C
ATOM   4969  O   ARG A 325      12.017  -1.019 -23.971  1.00 75.51           O
ATOM   4970  HA  ARG A 325      11.141  -1.953 -21.730  1.00 75.51           H
ATOM   4971  CB  ARG A 325      10.695  -3.779 -22.804  1.00 75.51           C
ATOM   4972 1HB  ARG A 325      10.024  -4.330 -22.145  1.00 75.51           H
ATOM   4973 2HB  ARG A 325      10.411  -4.026 -23.827  1.00 75.51           H
ATOM   4974  CG  ARG A 325      12.139  -4.215 -22.550  1.00 75.51           C
ATOM   4975 1HG  ARG A 325      12.803  -3.712 -23.253  1.00 75.51           H
ATOM   4976 2HG  ARG A 325      12.445  -3.910 -21.549  1.00 75.51           H
ATOM   4977  CD  ARG A 325      12.288  -5.731 -22.695  1.00 75.51           C
ATOM   4978 1HD  ARG A 325      11.454  -6.235 -22.206  1.00 75.51           H
ATOM   4979 2HD  ARG A 325      12.255  -6.009 -23.748  1.00 75.51           H
ATOM   4980  NE  ARG A 325      13.567  -6.174 -22.096  1.00 75.51           N
ATOM   4981  HE  ARG A 325      14.179  -5.474 -21.728  1.00 75.51           H
ATOM   4982  CZ  ARG A 325      13.956  -7.453 -22.017  1.00 75.51           C
ATOM   4983  NH1 ARG A 325      13.175  -8.433 -22.494  1.00 75.51           N
ATOM   4984 1HH1 ARG A 325      12.295  -8.211 -22.913  1.00 75.51           H
ATOM   4985 2HH1 ARG A 325      13.473  -9.385 -22.431  1.00 75.51           H
ATOM   4986  NH2 ARG A 325      15.137  -7.739 -21.452  1.00 75.51           N
ATOM   4987 1HH2 ARG A 325      15.442  -8.689 -21.385  1.00 75.51           H
ATOM   4988 2HH2 ARG A 325      15.714  -7.003 -21.099  1.00 75.51           H
ATOM   4989  HN  ARG A 325       8.540  -2.737 -22.148  1.00 75.51           H
ATOM   4990  N   ARG A 326       9.951  -1.473 -24.769  1.00 76.70           N
ATOM   4991  CA  ARG A 326      10.144  -0.734 -26.005  1.00 76.70           C
ATOM   4992  C   ARG A 326      10.299   0.759 -25.712  1.00 76.70           C
ATOM   4993  O   ARG A 326      11.192   1.412 -26.250  1.00 76.70           O
ATOM   4994  HA  ARG A 326      11.056  -1.146 -26.437  1.00 76.70           H
ATOM   4995  CB  ARG A 326       8.965  -0.939 -26.959  1.00 76.70           C
ATOM   4996 1HB  ARG A 326       8.028  -0.859 -26.408  1.00 76.70           H
ATOM   4997 2HB  ARG A 326       8.961  -0.151 -27.712  1.00 76.70           H
ATOM   4998  CG  ARG A 326       9.045  -2.305 -27.643  1.00 76.70           C
ATOM   4999 1HG  ARG A 326       9.951  -2.362 -28.247  1.00 76.70           H
ATOM   5000 2HG  ARG A 326       9.115  -3.090 -26.890  1.00 76.70           H
ATOM   5001  CD  ARG A 326       7.821  -2.548 -28.528  1.00 76.70           C
ATOM   5002 1HD  ARG A 326       6.909  -2.350 -27.964  1.00 76.70           H
ATOM   5003 2HD  ARG A 326       7.829  -1.858 -29.372  1.00 76.70           H
ATOM   5004  NE  ARG A 326       7.819  -3.944 -29.018  1.00 76.70           N
ATOM   5005  HE  ARG A 326       8.389  -4.611 -28.538  1.00 76.70           H
ATOM   5006  CZ  ARG A 326       7.101  -4.372 -30.066  1.00 76.70           C
ATOM   5007  NH1 ARG A 326       6.320  -3.523 -30.748  1.00 76.70           N
ATOM   5008 1HH1 ARG A 326       6.270  -2.562 -30.475  1.00 76.70           H
ATOM   5009 2HH1 ARG A 326       5.788  -3.850 -31.528  1.00 76.70           H
ATOM   5010  NH2 ARG A 326       7.177  -5.661 -30.422  1.00 76.70           N
ATOM   5011 1HH2 ARG A 326       6.648  -5.997 -31.202  1.00 76.70           H
ATOM   5012 2HH2 ARG A 326       7.762  -6.289 -29.909  1.00 76.70           H
ATOM   5013  HN  ARG A 326       9.063  -1.925 -24.681  1.00 76.70           H
ATOM   5014  N   ASP A 327       9.416   1.257 -24.859  1.00 78.90           N
ATOM   5015  CA  ASP A 327       9.381   2.680 -24.562  1.00 78.90           C
ATOM   5016  C   ASP A 327      10.667   3.076 -23.834  1.00 78.90           C
ATOM   5017  O   ASP A 327      11.212   4.153 -24.070  1.00 78.90           O
ATOM   5018  HA  ASP A 327       9.282   3.171 -25.530  1.00 78.90           H
ATOM   5019  CB  ASP A 327       8.198   3.025 -23.656  1.00 78.90           C
ATOM   5020 1HB  ASP A 327       8.247   2.427 -22.745  1.00 78.90           H
ATOM   5021 2HB  ASP A 327       8.260   4.070 -23.354  1.00 78.90           H
ATOM   5022  CG  ASP A 327       6.869   2.771 -24.369  1.00 78.90           C
ATOM   5023  OD1 ASP A 327       6.857   2.906 -25.611  1.00 78.90           O
ATOM   5024  OD2 ASP A 327       5.894   2.449 -23.655  1.00 78.90           O
ATOM   5025  HN  ASP A 327       8.734   0.708 -24.375  1.00 78.90           H
ATOM   5026  N   LEU A 328      11.114   2.184 -22.962  1.00 79.08           N
ATOM   5027  CA  LEU A 328      12.324   2.428 -22.195  1.00 79.08           C
ATOM   5028  C   LEU A 328      13.506   2.589 -23.154  1.00 79.08           C
ATOM   5029  O   LEU A 328      14.276   3.542 -23.041  1.00 79.08           O
ATOM   5030  HA  LEU A 328      12.186   3.365 -21.657  1.00 79.08           H
ATOM   5031  CB  LEU A 328      12.526   1.330 -21.149  1.00 79.08           C
ATOM   5032 1HB  LEU A 328      11.687   1.359 -20.454  1.00 79.08           H
ATOM   5033 2HB  LEU A 328      12.489   0.364 -21.653  1.00 79.08           H
ATOM   5034  CG  LEU A 328      13.824   1.403 -20.342  1.00 79.08           C
ATOM   5035  HG  LEU A 328      14.659   1.442 -21.041  1.00 79.08           H
ATOM   5036  CD1 LEU A 328      13.877   2.682 -19.503  1.00 79.08           C
ATOM   5037 1HD1 LEU A 328      13.824   3.550 -20.161  1.00 79.08           H
ATOM   5038 2HD1 LEU A 328      13.034   2.698 -18.812  1.00 79.08           H
ATOM   5039 3HD1 LEU A 328      14.809   2.708 -18.940  1.00 79.08           H
ATOM   5040  CD2 LEU A 328      14.009   0.148 -19.486  1.00 79.08           C
ATOM   5041 1HD2 LEU A 328      13.172   0.054 -18.795  1.00 79.08           H
ATOM   5042 2HD2 LEU A 328      14.048  -0.729 -20.132  1.00 79.08           H
ATOM   5043 3HD2 LEU A 328      14.939   0.227 -18.923  1.00 79.08           H
ATOM   5044  HN  LEU A 328      10.666   1.309 -22.777  1.00 79.08           H
ATOM   5045  N   VAL A 329      13.613   1.643 -24.075  1.00 77.81           N
ATOM   5046  CA  VAL A 329      14.727   1.629 -25.007  1.00 77.81           C
ATOM   5047  C   VAL A 329      14.667   2.880 -25.887  1.00 77.81           C
ATOM   5048  O   VAL A 329      15.700   3.448 -26.237  1.00 77.81           O
ATOM   5049  HA  VAL A 329      15.647   1.657 -24.422  1.00 77.81           H
ATOM   5050  CB  VAL A 329      14.718   0.330 -25.815  1.00 77.81           C
ATOM   5051  HB  VAL A 329      13.744   0.242 -26.296  1.00 77.81           H
ATOM   5052  CG1 VAL A 329      15.783   0.359 -26.913  1.00 77.81           C
ATOM   5053 1HG1 VAL A 329      15.587   1.192 -27.588  1.00 77.81           H
ATOM   5054 2HG1 VAL A 329      16.768   0.482 -26.461  1.00 77.81           H
ATOM   5055 3HG1 VAL A 329      15.755  -0.576 -27.471  1.00 77.81           H
ATOM   5056  CG2 VAL A 329      14.903  -0.884 -24.903  1.00 77.81           C
ATOM   5057 1HG2 VAL A 329      15.857  -0.804 -24.381  1.00 77.81           H
ATOM   5058 2HG2 VAL A 329      14.093  -0.919 -24.175  1.00 77.81           H
ATOM   5059 3HG2 VAL A 329      14.893  -1.794 -25.502  1.00 77.81           H
ATOM   5060  HN  VAL A 329      12.957   0.897 -24.189  1.00 77.81           H
ATOM   5061  N   LYS A 330      13.445   3.273 -26.217  1.00 77.81           N
[truncated: 117,320 more chars]
