# Supplementary material for: Noncanonical roles of chemokine regions in CCR9 activation revealed by structural modeling and mutational mapping
Source: Nat Commun. 2025 Aug 18;16:7695. doi: 10.1038/s41467-025-62321-9 (PMC12361432; doi:10.1038/s41467-025-62321-9)
Supplement: Supplementary file 4 — Supplementary Data 2 [file 41467_2025_62321_MOESM4_ESM.zip › CCR9_CCL25_rnk19.pdb]

SSBOND   1 CYS A   38    CYS A  289 
SSBOND   2 CYS A  119    CYS A  198 
SSBOND   3 CYS B    7    CYS B   35 
SSBOND   4 CYS B    8    CYS B   52 
ATOM      1  N   GLU A  20       0.866  -4.578  61.303  1.00 41.25           N
ATOM      2  CA  GLU A  20       0.208  -4.493  60.010  1.00 41.25           C
ATOM      3  C   GLU A  20       1.232  -4.646  58.883  1.00 41.25           C
ATOM      4  O   GLU A  20       0.864  -4.889  57.735  1.00 41.25           O
ATOM      5  HA  GLU A  20      -0.494  -5.327  59.987  1.00 41.25           H
ATOM      6  CB  GLU A  20      -0.566  -3.181  59.873  1.00 41.25           C
ATOM      7 1HB  GLU A  20      -0.050  -2.391  60.419  1.00 41.25           H
ATOM      8 2HB  GLU A  20      -0.715  -2.950  58.819  1.00 41.25           H
ATOM      9  CG  GLU A  20      -1.962  -3.302  60.488  1.00 41.25           C
ATOM     10 1HG  GLU A  20      -2.384  -4.279  60.252  1.00 41.25           H
ATOM     11 2HG  GLU A  20      -1.892  -3.239  61.574  1.00 41.25           H
ATOM     12  CD  GLU A  20      -2.888  -2.201  59.968  1.00 41.25           C
ATOM     13  OE1 GLU A  20      -4.106  -2.315  60.224  1.00 41.25           O
ATOM     14  OE2 GLU A  20      -2.356  -1.269  59.325  1.00 41.25           O
ATOM     15  HN  GLU A  20       1.858  -4.695  61.265  1.00 41.25           H
ATOM     16  N   SER A  21       2.496  -4.496  59.250  1.00 45.20           N
ATOM     17  CA  SER A  21       3.569  -4.535  58.272  1.00 45.20           C
ATOM     18  C   SER A  21       3.737  -5.958  57.735  1.00 45.20           C
ATOM     19  O   SER A  21       4.040  -6.149  56.558  1.00 45.20           O
ATOM     20  HA  SER A  21       3.258  -3.859  57.475  1.00 45.20           H
ATOM     21  CB  SER A  21       4.884  -4.038  58.877  1.00 45.20           C
ATOM     22 1HB  SER A  21       5.569  -3.759  58.076  1.00 45.20           H
ATOM     23 2HB  SER A  21       4.697  -3.138  59.463  1.00 45.20           H
ATOM     24  OG  SER A  21       5.498  -5.023  59.704  1.00 45.20           O
ATOM     25  HG  SER A  21       6.357  -4.671  60.074  1.00 45.20           H
ATOM     26  HN  SER A  21       2.790  -4.350  60.195  1.00 45.20           H
ATOM     27  N   THR A  22       3.532  -6.919  58.623  1.00 47.49           N
ATOM     28  CA  THR A  22       3.874  -8.299  58.325  1.00 47.49           C
ATOM     29  C   THR A  22       2.891  -8.885  57.309  1.00 47.49           C
ATOM     30  O   THR A  22       3.296  -9.350  56.245  1.00 47.49           O
ATOM     31  HA  THR A  22       4.861  -8.316  57.861  1.00 47.49           H
ATOM     32  CB  THR A  22       3.917  -9.072  59.645  1.00 47.49           C
ATOM     33  HB  THR A  22       2.938  -9.484  59.886  1.00 47.49           H
ATOM     34  OG1 THR A  22       4.436  -8.131  60.581  1.00 47.49           O
ATOM     35  HG1 THR A  22       4.312  -8.472  61.513  1.00 47.49           H
ATOM     36  CG2 THR A  22       4.955 -10.196  59.632  1.00 47.49           C
ATOM     37 1HG2 THR A  22       5.945  -9.775  59.457  1.00 47.49           H
ATOM     38 2HG2 THR A  22       4.715 -10.902  58.837  1.00 47.49           H
ATOM     39 3HG2 THR A  22       4.944 -10.712  60.592  1.00 47.49           H
ATOM     40  HN  THR A  22       3.140  -6.768  59.531  1.00 47.49           H
ATOM     41  N   SER A  23       1.618  -8.844  57.675  1.00 48.46           N
ATOM     42  CA  SER A  23       0.577  -9.397  56.825  1.00 48.46           C
ATOM     43  C   SER A  23       0.550  -8.659  55.484  1.00 48.46           C
ATOM     44  O   SER A  23       0.386  -9.279  54.434  1.00 48.46           O
ATOM     45  HA  SER A  23       0.848 -10.443  56.680  1.00 48.46           H
ATOM     46  CB  SER A  23      -0.791  -9.314  57.504  1.00 48.46           C
ATOM     47 1HB  SER A  23      -1.557  -9.687  56.824  1.00 48.46           H
ATOM     48 2HB  SER A  23      -0.800  -9.963  58.380  1.00 48.46           H
ATOM     49  OG  SER A  23      -1.112  -7.983  57.897  1.00 48.46           O
ATOM     50  HG  SER A  23      -2.012  -7.962  58.333  1.00 48.46           H
ATOM     51  HN  SER A  23       1.295  -8.443  58.532  1.00 48.46           H
ATOM     52  N   SER A  24       0.712  -7.347  55.564  1.00 51.52           N
ATOM     53  CA  SER A  24       0.677  -6.515  54.373  1.00 51.52           C
ATOM     54  C   SER A  24       1.907  -6.789  53.506  1.00 51.52           C
ATOM     55  O   SER A  24       1.906  -6.498  52.311  1.00 51.52           O
ATOM     56  HA  SER A  24      -0.234  -6.802  53.848  1.00 51.52           H
ATOM     57  CB  SER A  24       0.607  -5.031  54.740  1.00 51.52           C
ATOM     58 1HB  SER A  24       0.479  -4.439  53.834  1.00 51.52           H
ATOM     59 2HB  SER A  24      -0.269  -4.852  55.364  1.00 51.52           H
ATOM     60  OG  SER A  24       1.776  -4.596  55.429  1.00 51.52           O
ATOM     61  HG  SER A  24       1.523  -4.178  56.302  1.00 51.52           H
ATOM     62  HN  SER A  24       0.866  -6.853  56.420  1.00 51.52           H
ATOM     63  N   MET A  25       2.927  -7.348  54.141  1.00 52.61           N
ATOM     64  CA  MET A  25       4.114  -7.774  53.421  1.00 52.61           C
ATOM     65  C   MET A  25       3.901  -9.144  52.774  1.00 52.61           C
ATOM     66  O   MET A  25       4.335  -9.376  51.647  1.00 52.61           O
ATOM     67  HA  MET A  25       4.275  -7.021  52.649  1.00 52.61           H
ATOM     68  CB  MET A  25       5.299  -7.843  54.386  1.00 52.61           C
ATOM     69 1HB  MET A  25       5.277  -6.985  55.057  1.00 52.61           H
ATOM     70 2HB  MET A  25       5.216  -8.735  55.007  1.00 52.61           H
ATOM     71  CG  MET A  25       6.626  -7.868  53.624  1.00 52.61           C
ATOM     72 1HG  MET A  25       7.437  -8.146  54.298  1.00 52.61           H
ATOM     73 2HG  MET A  25       6.591  -8.624  52.840  1.00 52.61           H
ATOM     74  SD  MET A  25       6.950  -6.264  52.910  1.00 52.61           S
ATOM     75  CE  MET A  25       8.064  -5.599  54.136  1.00 52.61           C
ATOM     76 1HE  MET A  25       7.561  -5.560  55.102  1.00 52.61           H
ATOM     77 2HE  MET A  25       8.945  -6.236  54.211  1.00 52.61           H
ATOM     78 3HE  MET A  25       8.367  -4.593  53.844  1.00 52.61           H
ATOM     79  HN  MET A  25       2.950  -7.510  55.128  1.00 52.61           H
ATOM     80  N   GLU A  26       3.234 -10.015  53.516  1.00 52.66           N
ATOM     81  CA  GLU A  26       2.938 -11.349  53.020  1.00 52.66           C
ATOM     82  C   GLU A  26       2.007 -11.271  51.808  1.00 52.66           C
ATOM     83  O   GLU A  26       2.246 -11.924  50.794  1.00 52.66           O
ATOM     84  HA  GLU A  26       3.900 -11.766  52.721  1.00 52.66           H
ATOM     85  CB  GLU A  26       2.333 -12.222  54.121  1.00 52.66           C
ATOM     86 1HB  GLU A  26       1.625 -11.636  54.707  1.00 52.66           H
ATOM     87 2HB  GLU A  26       1.892 -13.116  53.680  1.00 52.66           H
ATOM     88  CG  GLU A  26       3.412 -12.708  55.091  1.00 52.66           C
ATOM     89 1HG  GLU A  26       4.211 -13.200  54.535  1.00 52.66           H
ATOM     90 2HG  GLU A  26       3.858 -11.854  55.602  1.00 52.66           H
ATOM     91  CD  GLU A  26       2.828 -13.677  56.121  1.00 52.66           C
ATOM     92  OE1 GLU A  26       3.622 -14.476  56.662  1.00 52.66           O
ATOM     93  OE2 GLU A  26       1.600 -13.596  56.343  1.00 52.66           O
ATOM     94  HN  GLU A  26       2.897  -9.823  54.438  1.00 52.66           H
ATOM     95  N   ASP A  27       0.965 -10.465  51.954  1.00 53.16           N
ATOM     96  CA  ASP A  27       0.028 -10.250  50.865  1.00 53.16           C
ATOM     97  C   ASP A  27       0.789  -9.761  49.632  1.00 53.16           C
ATOM     98  O   ASP A  27       0.402 -10.055  48.502  1.00 53.16           O
ATOM     99  HA  ASP A  27      -0.451 -11.216  50.704  1.00 53.16           H
ATOM    100  CB  ASP A  27      -1.009  -9.187  51.233  1.00 53.16           C
ATOM    101 1HB  ASP A  27      -0.526  -8.376  51.777  1.00 53.16           H
ATOM    102 2HB  ASP A  27      -1.431  -8.756  50.325  1.00 53.16           H
ATOM    103  CG  ASP A  27      -2.129  -9.786  52.087  1.00 53.16           C
ATOM    104  OD1 ASP A  27      -2.205 -11.033  52.130  1.00 53.16           O
ATOM    105  OD2 ASP A  27      -2.883  -8.983  52.678  1.00 53.16           O
ATOM    106  HN  ASP A  27       0.758  -9.966  52.795  1.00 53.16           H
ATOM    107  N   TYR A  28       1.858  -9.022  49.890  1.00 55.22           N
ATOM    108  CA  TYR A  28       2.666  -8.473  48.814  1.00 55.22           C
ATOM    109  C   TYR A  28       3.476  -9.570  48.122  1.00 55.22           C
ATOM    110  O   TYR A  28       3.721  -9.500  46.918  1.00 55.22           O
ATOM    111  HA  TYR A  28       1.993  -8.015  48.089  1.00 55.22           H
ATOM    112  CB  TYR A  28       3.628  -7.483  49.473  1.00 55.22           C
ATOM    113 1HB  TYR A  28       3.220  -7.182  50.438  1.00 55.22           H
ATOM    114 2HB  TYR A  28       4.574  -7.988  49.671  1.00 55.22           H
ATOM    115  CG  TYR A  28       3.901  -6.230  48.638  1.00 55.22           C
ATOM    116  CD1 TYR A  28       4.934  -6.222  47.723  1.00 55.22           C
ATOM    117  HD1 TYR A  28       5.556  -7.108  47.596  1.00 55.22           H
ATOM    118  CD2 TYR A  28       3.113  -5.108  48.799  1.00 55.22           C
ATOM    119  HD2 TYR A  28       2.297  -5.115  49.522  1.00 55.22           H
ATOM    120  CE1 TYR A  28       5.191  -5.043  46.937  1.00 55.22           C
ATOM    121  HE1 TYR A  28       6.004  -5.023  46.211  1.00 55.22           H
ATOM    122  CE2 TYR A  28       3.370  -3.929  48.013  1.00 55.22           C
ATOM    123  HE2 TYR A  28       2.756  -3.037  48.131  1.00 55.22           H
ATOM    124  CZ  TYR A  28       4.396  -3.955  47.121  1.00 55.22           C
ATOM    125  OH  TYR A  28       4.638  -2.842  46.378  1.00 55.22           O
ATOM    126  HH  TYR A  28       5.621  -2.664  46.339  1.00 55.22           H
ATOM    127  HN  TYR A  28       2.174  -8.798  50.812  1.00 55.22           H
ATOM    128  N   VAL A  29       3.871 -10.558  48.911  1.00 53.90           N
ATOM    129  CA  VAL A  29       4.688 -11.645  48.399  1.00 53.90           C
ATOM    130  C   VAL A  29       3.783 -12.700  47.761  1.00 53.90           C
ATOM    131  O   VAL A  29       4.118 -13.263  46.720  1.00 53.90           O
ATOM    132  HA  VAL A  29       5.341 -11.231  47.631  1.00 53.90           H
ATOM    133  CB  VAL A  29       5.568 -12.209  49.516  1.00 53.90           C
ATOM    134  HB  VAL A  29       4.916 -12.519  50.333  1.00 53.90           H
ATOM    135  CG1 VAL A  29       6.340 -13.440  49.037  1.00 53.90           C
ATOM    136 1HG1 VAL A  29       5.637 -14.211  48.724  1.00 53.90           H
ATOM    137 2HG1 VAL A  29       6.977 -13.165  48.196  1.00 53.90           H
ATOM    138 3HG1 VAL A  29       6.958 -13.820  49.851  1.00 53.90           H
ATOM    139  CG2 VAL A  29       6.521 -11.140  50.056  1.00 53.90           C
ATOM    140 1HG2 VAL A  29       7.163 -10.785  49.250  1.00 53.90           H
ATOM    141 2HG2 VAL A  29       5.943 -10.306  50.454  1.00 53.90           H
ATOM    142 3HG2 VAL A  29       7.135 -11.567  50.849  1.00 53.90           H
ATOM    143  HN  VAL A  29       3.642 -10.623  49.883  1.00 53.90           H
ATOM    144  N   ASN A  30       2.653 -12.937  48.412  1.00 52.86           N
ATOM    145  CA  ASN A  30       1.789 -14.042  48.034  1.00 52.86           C
ATOM    146  C   ASN A  30       0.931 -13.627  46.837  1.00 52.86           C
ATOM    147  O   ASN A  30       0.313 -14.471  46.189  1.00 52.86           O
ATOM    148  HA  ASN A  30       2.464 -14.865  47.797  1.00 52.86           H
ATOM    149  CB  ASN A  30       0.851 -14.425  49.180  1.00 52.86           C
ATOM    150 1HB  ASN A  30       0.571 -13.532  49.738  1.00 52.86           H
ATOM    151 2HB  ASN A  30      -0.069 -14.849  48.775  1.00 52.86           H
ATOM    152  CG  ASN A  30       1.514 -15.434  50.119  1.00 52.86           C
ATOM    153  OD1 ASN A  30       2.589 -15.949  49.859  1.00 52.86           O
ATOM    154  ND2 ASN A  30       0.816 -15.685  51.223  1.00 52.86           N
ATOM    155 1HD2 ASN A  30      -0.059 -15.228  51.376  1.00 52.86           H
ATOM    156 2HD2 ASN A  30       1.168 -16.332  51.900  1.00 52.86           H
ATOM    157  HN  ASN A  30       2.327 -12.390  49.182  1.00 52.86           H
ATOM    158  N   PHE A  31       0.919 -12.327  46.581  1.00 54.41           N
ATOM    159  CA  PHE A  31       0.290 -11.807  45.378  1.00 54.41           C
ATOM    160  C   PHE A  31       0.938 -12.395  44.123  1.00 54.41           C
ATOM    161  O   PHE A  31       2.054 -12.022  43.764  1.00 54.41           O
ATOM    162  HA  PHE A  31      -0.760 -12.096  45.412  1.00 54.41           H
ATOM    163  CB  PHE A  31       0.499 -10.292  45.384  1.00 54.41           C
ATOM    164 1HB  PHE A  31       0.625  -9.956  46.414  1.00 54.41           H
ATOM    165 2HB  PHE A  31       1.425 -10.061  44.858  1.00 54.41           H
ATOM    166  CG  PHE A  31      -0.645  -9.504  44.742  1.00 54.41           C
ATOM    167  CD1 PHE A  31      -0.625  -9.241  43.408  1.00 54.41           C
ATOM    168  HD1 PHE A  31       0.206  -9.592  42.796  1.00 54.41           H
ATOM    169  CD2 PHE A  31      -1.682  -9.066  45.506  1.00 54.41           C
ATOM    170  HD2 PHE A  31      -1.697  -9.277  46.576  1.00 54.41           H
ATOM    171  CE1 PHE A  31      -1.686  -8.510  42.813  1.00 54.41           C
ATOM    172  HE1 PHE A  31      -1.670  -8.299  41.743  1.00 54.41           H
ATOM    173  CE2 PHE A  31      -2.743  -8.335  44.911  1.00 54.41           C
ATOM    174  HE2 PHE A  31      -3.574  -7.984  45.523  1.00 54.41           H
ATOM    175  CZ  PHE A  31      -2.723  -8.072  43.577  1.00 54.41           C
ATOM    176  HZ  PHE A  31      -3.538  -7.511  43.119  1.00 54.41           H
ATOM    177  HN  PHE A  31       1.328 -11.636  47.176  1.00 54.41           H
ATOM    178  N   ASN A  32       0.211 -13.304  43.491  1.00 55.34           N
ATOM    179  CA  ASN A  32       0.673 -13.900  42.249  1.00 55.34           C
ATOM    180  C   ASN A  32       0.620 -12.853  41.135  1.00 55.34           C
ATOM    181  O   ASN A  32      -0.364 -12.770  40.402  1.00 55.34           O
ATOM    182  HA  ASN A  32       1.688 -14.240  42.454  1.00 55.34           H
ATOM    183  CB  ASN A  32      -0.218 -15.074  41.836  1.00 55.34           C
ATOM    184 1HB  ASN A  32      -1.009 -15.211  42.574  1.00 55.34           H
ATOM    185 2HB  ASN A  32      -0.703 -14.851  40.886  1.00 55.34           H
ATOM    186  CG  ASN A  32       0.597 -16.363  41.709  1.00 55.34           C
ATOM    187  OD1 ASN A  32       1.816 -16.365  41.764  1.00 55.34           O
ATOM    188  ND2 ASN A  32      -0.141 -17.455  41.536  1.00 55.34           N
ATOM    189 1HD2 ASN A  32      -1.138 -17.384  41.500  1.00 55.34           H
ATOM    190 2HD2 ASN A  32       0.300 -18.347  41.442  1.00 55.34           H
ATOM    191  HN  ASN A  32      -0.677 -13.633  43.813  1.00 55.34           H
ATOM    192  N   PHE A  33       1.692 -12.079  41.042  1.00 59.40           N
ATOM    193  CA  PHE A  33       1.844 -11.139  39.945  1.00 59.40           C
ATOM    194  C   PHE A  33       2.068 -11.872  38.621  1.00 59.40           C
ATOM    195  O   PHE A  33       3.194 -11.947  38.132  1.00 59.40           O
ATOM    196  HA  PHE A  33       0.923 -10.559  39.886  1.00 59.40           H
ATOM    197  CB  PHE A  33       3.075 -10.284  40.256  1.00 59.40           C
ATOM    198 1HB  PHE A  33       3.931 -10.941  40.409  1.00 59.40           H
ATOM    199 2HB  PHE A  33       3.301  -9.663  39.389  1.00 59.40           H
ATOM    200  CG  PHE A  33       2.914  -9.384  41.482  1.00 59.40           C
ATOM    201  CD1 PHE A  33       2.349  -8.154  41.354  1.00 59.40           C
ATOM    202  HD1 PHE A  33       2.011  -7.809  40.376  1.00 59.40           H
ATOM    203  CD2 PHE A  33       3.335  -9.815  42.702  1.00 59.40           C
ATOM    204  HD2 PHE A  33       3.788 -10.801  42.805  1.00 59.40           H
ATOM    205  CE1 PHE A  33       2.200  -7.318  42.492  1.00 59.40           C
ATOM    206  HE1 PHE A  33       1.747  -6.332  42.389  1.00 59.40           H
ATOM    207  CE2 PHE A  33       3.186  -8.979  43.840  1.00 59.40           C
ATOM    208  HE2 PHE A  33       3.524  -9.324  44.817  1.00 59.40           H
ATOM    209  CZ  PHE A  33       2.621  -7.749  43.711  1.00 59.40           C
ATOM    210  HZ  PHE A  33       2.507  -7.108  44.585  1.00 59.40           H
ATOM    211  HN  PHE A  33       2.446 -12.088  41.699  1.00 59.40           H
ATOM    212  N   THR A  34       0.978 -12.396  38.080  1.00 65.90           N
ATOM    213  CA  THR A  34       0.903 -12.656  36.652  1.00 65.90           C
ATOM    214  C   THR A  34       1.304 -11.409  35.861  1.00 65.90           C
ATOM    215  O   THR A  34       0.646 -10.374  35.950  1.00 65.90           O
ATOM    216  HA  THR A  34       1.623 -13.436  36.406  1.00 65.90           H
ATOM    217  CB  THR A  34      -0.511 -13.147  36.335  1.00 65.90           C
ATOM    218  HB  THR A  34      -1.167 -12.312  36.089  1.00 65.90           H
ATOM    219  OG1 THR A  34      -0.882 -13.903  37.485  1.00 65.90           O
ATOM    220  HG1 THR A  34      -1.872 -14.040  37.499  1.00 65.90           H
ATOM    221  CG2 THR A  34      -0.534 -14.168  35.195  1.00 65.90           C
ATOM    222 1HG2 THR A  34       0.068 -15.033  35.470  1.00 65.90           H
ATOM    223 2HG2 THR A  34      -0.126 -13.713  34.292  1.00 65.90           H
ATOM    224 3HG2 THR A  34      -1.561 -14.483  35.011  1.00 65.90           H
ATOM    225  HN  THR A  34       0.158 -12.640  38.597  1.00 65.90           H
ATOM    226  N   ASP A  35       2.384 -11.549  35.105  1.00 78.73           N
ATOM    227  CA  ASP A  35       3.039 -10.394  34.515  1.00 78.73           C
ATOM    228  C   ASP A  35       2.230  -9.915  33.309  1.00 78.73           C
ATOM    229  O   ASP A  35       2.573 -10.218  32.167  1.00 78.73           O
ATOM    230  HA  ASP A  35       3.081  -9.651  35.311  1.00 78.73           H
ATOM    231  CB  ASP A  35       4.447 -10.748  34.030  1.00 78.73           C
ATOM    232 1HB  ASP A  35       4.797 -11.644  34.543  1.00 78.73           H
ATOM    233 2HB  ASP A  35       4.421 -10.979  32.966  1.00 78.73           H
ATOM    234  CG  ASP A  35       5.420  -9.595  34.284  1.00 78.73           C
ATOM    235  OD1 ASP A  35       4.936  -8.531  34.726  1.00 78.73           O
ATOM    236  OD2 ASP A  35       6.626  -9.804  34.029  1.00 78.73           O
ATOM    237  HN  ASP A  35       2.809 -12.430  34.895  1.00 78.73           H
ATOM    238  N   PHE A  36       1.171  -9.175  33.603  1.00 88.51           N
ATOM    239  CA  PHE A  36       0.307  -8.656  32.557  1.00 88.51           C
ATOM    240  C   PHE A  36       0.928  -7.426  31.892  1.00 88.51           C
ATOM    241  O   PHE A  36       0.444  -6.963  30.860  1.00 88.51           O
ATOM    242  HA  PHE A  36       0.186  -9.446  31.815  1.00 88.51           H
ATOM    243  CB  PHE A  36      -1.009  -8.251  33.224  1.00 88.51           C
ATOM    244 1HB  PHE A  36      -0.792  -7.577  34.052  1.00 88.51           H
ATOM    245 2HB  PHE A  36      -1.611  -7.691  32.507  1.00 88.51           H
ATOM    246  CG  PHE A  36      -1.831  -9.430  33.747  1.00 88.51           C
ATOM    247  CD1 PHE A  36      -1.998 -10.538  32.975  1.00 88.51           C
ATOM    248  HD1 PHE A  36      -1.546 -10.585  31.985  1.00 88.51           H
ATOM    249  CD2 PHE A  36      -2.395  -9.371  34.983  1.00 88.51           C
ATOM    250  HD2 PHE A  36      -2.262  -8.484  35.601  1.00 88.51           H
ATOM    251  CE1 PHE A  36      -2.761 -11.633  33.461  1.00 88.51           C
ATOM    252  HE1 PHE A  36      -2.895 -12.520  32.842  1.00 88.51           H
ATOM    253  CE2 PHE A  36      -3.158 -10.466  35.468  1.00 88.51           C
ATOM    254  HE2 PHE A  36      -3.610 -10.419  36.459  1.00 88.51           H
ATOM    255  CZ  PHE A  36      -3.325 -11.574  34.697  1.00 88.51           C
ATOM    256  HZ  PHE A  36      -3.911 -12.414  35.069  1.00 88.51           H
ATOM    257  HN  PHE A  36       0.902  -8.929  34.534  1.00 88.51           H
ATOM    258  N   TYR A  37       1.990  -6.932  32.510  1.00 91.42           N
ATOM    259  CA  TYR A  37       2.807  -5.904  31.888  1.00 91.42           C
ATOM    260  C   TYR A  37       3.887  -6.524  31.000  1.00 91.42           C
ATOM    261  O   TYR A  37       4.758  -7.245  31.486  1.00 91.42           O
ATOM    262  HA  TYR A  37       2.156  -5.282  31.274  1.00 91.42           H
ATOM    263  CB  TYR A  37       3.480  -5.148  33.036  1.00 91.42           C
ATOM    264 1HB  TYR A  37       2.712  -4.796  33.725  1.00 91.42           H
ATOM    265 2HB  TYR A  37       4.113  -5.840  33.591  1.00 91.42           H
ATOM    266  CG  TYR A  37       4.326  -3.956  32.585  1.00 91.42           C
ATOM    267  CD1 TYR A  37       5.680  -4.111  32.372  1.00 91.42           C
ATOM    268  HD1 TYR A  37       6.147  -5.084  32.526  1.00 91.42           H
ATOM    269  CD2 TYR A  37       3.734  -2.724  32.390  1.00 91.42           C
ATOM    270  HD2 TYR A  37       2.664  -2.601  32.558  1.00 91.42           H
ATOM    271  CE1 TYR A  37       6.476  -2.989  31.947  1.00 91.42           C
ATOM    272  HE1 TYR A  37       7.547  -3.099  31.776  1.00 91.42           H
ATOM    273  CE2 TYR A  37       4.530  -1.602  31.965  1.00 91.42           C
ATOM    274  HE2 TYR A  37       4.075  -0.624  31.808  1.00 91.42           H
ATOM    275  CZ  TYR A  37       5.862  -1.790  31.765  1.00 91.42           C
ATOM    276  OH  TYR A  37       6.613  -0.730  31.364  1.00 91.42           O
ATOM    277  HH  TYR A  37       6.029   0.068  31.217  1.00 91.42           H
ATOM    278  HN  TYR A  37       2.294  -7.222  33.418  1.00 91.42           H
ATOM    279  N   CYS A  38       3.796  -6.222  29.713  1.00 91.13           N
ATOM    280  CA  CYS A  38       4.671  -6.844  28.734  1.00 91.13           C
ATOM    281  C   CYS A  38       5.704  -5.808  28.286  1.00 91.13           C
ATOM    282  O   CYS A  38       5.352  -4.796  27.684  1.00 91.13           O
ATOM    283  HA  CYS A  38       5.156  -7.682  29.236  1.00 91.13           H
ATOM    284  CB  CYS A  38       3.884  -7.413  27.552  1.00 91.13           C
ATOM    285 1HB  CYS A  38       3.073  -8.045  27.915  1.00 91.13           H
ATOM    286 2HB  CYS A  38       3.427  -6.602  26.985  1.00 91.13           H
ATOM    287  SG  CYS A  38       4.995  -8.384  26.470  1.00 91.13           S
ATOM    288  HN  CYS A  38       3.141  -5.567  29.338  1.00 91.13           H
ATOM    289  N   GLU A  39       6.959  -6.098  28.598  1.00 89.78           N
ATOM    290  CA  GLU A  39       8.060  -5.301  28.085  1.00 89.78           C
ATOM    291  C   GLU A  39       8.407  -5.732  26.658  1.00 89.78           C
ATOM    292  O   GLU A  39       8.786  -6.879  26.426  1.00 89.78           O
ATOM    293  HA  GLU A  39       7.698  -4.273  28.084  1.00 89.78           H
ATOM    294  CB  GLU A  39       9.283  -5.402  29.000  1.00 89.78           C
ATOM    295 1HB  GLU A  39       9.489  -6.448  29.224  1.00 89.78           H
ATOM    296 2HB  GLU A  39      10.127  -4.884  28.543  1.00 89.78           H
ATOM    297  CG  GLU A  39       9.024  -4.707  30.338  1.00 89.78           C
ATOM    298 1HG  GLU A  39       8.669  -3.691  30.162  1.00 89.78           H
ATOM    299 2HG  GLU A  39       8.236  -5.231  30.878  1.00 89.78           H
ATOM    300  CD  GLU A  39      10.295  -4.668  31.190  1.00 89.78           C
ATOM    301  OE1 GLU A  39      10.223  -4.074  32.288  1.00 89.78           O
ATOM    302  OE2 GLU A  39      11.308  -5.232  30.724  1.00 89.78           O
ATOM    303  HN  GLU A  39       7.227  -6.859  29.188  1.00 89.78           H
ATOM    304  N   LYS A  40       8.264  -4.788  25.738  1.00 89.73           N
ATOM    305  CA  LYS A  40       8.404  -5.094  24.325  1.00 89.73           C
ATOM    306  C   LYS A  40       9.845  -4.820  23.888  1.00 89.73           C
ATOM    307  O   LYS A  40      10.096  -4.504  22.726  1.00 89.73           O
ATOM    308  HA  LYS A  40       8.202  -6.157  24.199  1.00 89.73           H
ATOM    309  CB  LYS A  40       7.359  -4.334  23.506  1.00 89.73           C
ATOM    310 1HB  LYS A  40       7.499  -3.261  23.636  1.00 89.73           H
ATOM    311 2HB  LYS A  40       7.496  -4.547  22.446  1.00 89.73           H
ATOM    312  CG  LYS A  40       5.941  -4.723  23.931  1.00 89.73           C
ATOM    313 1HG  LYS A  40       5.833  -4.596  25.008  1.00 89.73           H
ATOM    314 2HG  LYS A  40       5.220  -4.057  23.457  1.00 89.73           H
ATOM    315  CD  LYS A  40       5.632  -6.172  23.549  1.00 89.73           C
ATOM    316 1HD  LYS A  40       5.912  -6.345  22.509  1.00 89.73           H
ATOM    317 2HD  LYS A  40       6.233  -6.848  24.157  1.00 89.73           H
ATOM    318  CE  LYS A  40       4.148  -6.486  23.742  1.00 89.73           C
ATOM    319 1HE  LYS A  40       3.951  -6.709  24.791  1.00 89.73           H
ATOM    320 2HE  LYS A  40       3.549  -5.612  23.485  1.00 89.73           H
ATOM    321  NZ  LYS A  40       3.747  -7.635  22.900  1.00 89.73           N
ATOM    322 1HZ  LYS A  40       2.761  -7.829  23.040  1.00 89.73           H
ATOM    323 2HZ  LYS A  40       3.912  -7.413  21.925  1.00 89.73           H
ATOM    324 3HZ  LYS A  40       4.292  -8.450  23.159  1.00 89.73           H
ATOM    325  HN  LYS A  40       8.057  -3.832  25.946  1.00 89.73           H
ATOM    326  N   ASN A  41      10.754  -4.950  24.844  1.00 87.82           N
ATOM    327  CA  ASN A  41      12.153  -4.650  24.591  1.00 87.82           C
ATOM    328  C   ASN A  41      12.664  -5.538  23.455  1.00 87.82           C
ATOM    329  O   ASN A  41      13.385  -5.072  22.575  1.00 87.82           O
ATOM    330  HA  ASN A  41      12.177  -3.591  24.336  1.00 87.82           H
ATOM    331  CB  ASN A  41      13.008  -4.928  25.830  1.00 87.82           C
ATOM    332 1HB  ASN A  41      12.697  -5.867  26.287  1.00 87.82           H
ATOM    333 2HB  ASN A  41      14.051  -5.046  25.537  1.00 87.82           H
ATOM    334  CG  ASN A  41      12.883  -3.793  26.848  1.00 87.82           C
ATOM    335  OD1 ASN A  41      12.582  -2.658  26.517  1.00 87.82           O
ATOM    336  ND2 ASN A  41      13.132  -4.161  28.101  1.00 87.82           N
ATOM    337 1HD2 ASN A  41      13.375  -5.109  28.305  1.00 87.82           H
ATOM    338 2HD2 ASN A  41      13.077  -3.489  28.840  1.00 87.82           H
ATOM    339  HN  ASN A  41      10.548  -5.255  25.774  1.00 87.82           H
ATOM    340  N   ASN A  42      12.270  -6.802  23.512  1.00 89.07           N
ATOM    341  CA  ASN A  42      12.717  -7.770  22.524  1.00 89.07           C
ATOM    342  C   ASN A  42      12.229  -7.341  21.139  1.00 89.07           C
ATOM    343  O   ASN A  42      12.959  -7.459  20.156  1.00 89.07           O
ATOM    344  HA  ASN A  42      13.804  -7.776  22.600  1.00 89.07           H
ATOM    345  CB  ASN A  42      12.146  -9.159  22.817  1.00 89.07           C
ATOM    346 1HB  ASN A  42      11.065  -9.093  22.944  1.00 89.07           H
ATOM    347 2HB  ASN A  42      12.327  -9.817  21.968  1.00 89.07           H
ATOM    348  CG  ASN A  42      12.777  -9.757  24.077  1.00 89.07           C
ATOM    349  OD1 ASN A  42      13.721  -9.228  24.640  1.00 89.07           O
ATOM    350  ND2 ASN A  42      12.205 -10.886  24.484  1.00 89.07           N
ATOM    351 1HD2 ASN A  42      11.433 -11.268  23.976  1.00 89.07           H
ATOM    352 2HD2 ASN A  42      12.547 -11.354  25.300  1.00 89.07           H
ATOM    353  HN  ASN A  42      11.658  -7.166  24.214  1.00 89.07           H
ATOM    354  N   VAL A  43      10.998  -6.852  21.105  1.00 90.37           N
ATOM    355  CA  VAL A  43      10.394  -6.431  19.852  1.00 90.37           C
ATOM    356  C   VAL A  43      11.182  -5.249  19.283  1.00 90.37           C
ATOM    357  O   VAL A  43      11.452  -5.198  18.085  1.00 90.37           O
ATOM    358  HA  VAL A  43      10.464  -7.267  19.156  1.00 90.37           H
ATOM    359  CB  VAL A  43       8.913  -6.115  20.066  1.00 90.37           C
ATOM    360  HB  VAL A  43       8.846  -5.249  20.724  1.00 90.37           H
ATOM    361  CG1 VAL A  43       8.233  -5.754  18.743  1.00 90.37           C
ATOM    362 1HG1 VAL A  43       8.719  -4.879  18.313  1.00 90.37           H
ATOM    363 2HG1 VAL A  43       8.316  -6.593  18.052  1.00 90.37           H
ATOM    364 3HG1 VAL A  43       7.181  -5.534  18.924  1.00 90.37           H
ATOM    365  CG2 VAL A  43       8.196  -7.282  20.750  1.00 90.37           C
ATOM    366 1HG2 VAL A  43       8.277  -8.173  20.128  1.00 90.37           H
ATOM    367 2HG2 VAL A  43       8.656  -7.472  21.719  1.00 90.37           H
ATOM    368 3HG2 VAL A  43       7.145  -7.031  20.889  1.00 90.37           H
ATOM    369  HN  VAL A  43      10.418  -6.742  21.912  1.00 90.37           H
ATOM    370  N   ARG A  44      11.527  -4.328  20.171  1.00 89.73           N
ATOM    371  CA  ARG A  44      12.203  -3.109  19.759  1.00 89.73           C
ATOM    372  C   ARG A  44      13.622  -3.425  19.280  1.00 89.73           C
ATOM    373  O   ARG A  44      14.104  -2.825  18.321  1.00 89.73           O
ATOM    374  HA  ARG A  44      11.594  -2.713  18.947  1.00 89.73           H
ATOM    375  CB  ARG A  44      12.273  -2.103  20.909  1.00 89.73           C
ATOM    376 1HB  ARG A  44      12.721  -2.575  21.784  1.00 89.73           H
ATOM    377 2HB  ARG A  44      12.920  -1.271  20.631  1.00 89.73           H
ATOM    378  CG  ARG A  44      10.880  -1.577  21.263  1.00 89.73           C
ATOM    379 1HG  ARG A  44      10.356  -1.285  20.354  1.00 89.73           H
ATOM    380 2HG  ARG A  44      10.295  -2.371  21.728  1.00 89.73           H
ATOM    381  CD  ARG A  44      10.971  -0.381  22.213  1.00 89.73           C
ATOM    382 1HD  ARG A  44      11.770   0.288  21.893  1.00 89.73           H
ATOM    383 2HD  ARG A  44      10.044   0.191  22.180  1.00 89.73           H
ATOM    384  NE  ARG A  44      11.226  -0.849  23.594  1.00 89.73           N
ATOM    385  HE  ARG A  44      12.170  -1.052  23.853  1.00 89.73           H
ATOM    386  CZ  ARG A  44      10.271  -1.017  24.518  1.00 89.73           C
ATOM    387  NH1 ARG A  44       8.989  -0.760  24.227  1.00 89.73           N
ATOM    388 1HH1 ARG A  44       8.738  -0.440  23.313  1.00 89.73           H
ATOM    389 2HH1 ARG A  44       8.282  -0.888  24.923  1.00 89.73           H
ATOM    390  NH2 ARG A  44      10.618  -1.447  25.740  1.00 89.73           N
ATOM    391 1HH2 ARG A  44       9.917  -1.578  26.441  1.00 89.73           H
ATOM    392 2HH2 ARG A  44      11.577  -1.636  25.949  1.00 89.73           H
ATOM    393  HN  ARG A  44      11.353  -4.404  21.152  1.00 89.73           H
ATOM    394  N   GLN A  45      14.249  -4.366  19.970  1.00 90.81           N
ATOM    395  CA  GLN A  45      15.615  -4.743  19.650  1.00 90.81           C
ATOM    396  C   GLN A  45      15.681  -5.364  18.253  1.00 90.81           C
ATOM    397  O   GLN A  45      16.584  -5.058  17.475  1.00 90.81           O
ATOM    398  HA  GLN A  45      16.185  -3.814  19.669  1.00 90.81           H
ATOM    399  CB  GLN A  45      16.181  -5.699  20.702  1.00 90.81           C
ATOM    400 1HB  GLN A  45      16.056  -5.268  21.695  1.00 90.81           H
ATOM    401 2HB  GLN A  45      15.621  -6.634  20.687  1.00 90.81           H
ATOM    402  CG  GLN A  45      17.663  -5.982  20.445  1.00 90.81           C
ATOM    403 1HG  GLN A  45      17.789  -6.399  19.446  1.00 90.81           H
ATOM    404 2HG  GLN A  45      18.225  -5.049  20.474  1.00 90.81           H
ATOM    405  CD  GLN A  45      18.223  -6.954  21.485  1.00 90.81           C
ATOM    406  OE1 GLN A  45      17.504  -7.535  22.281  1.00 90.81           O
ATOM    407  NE2 GLN A  45      19.545  -7.099  21.433  1.00 90.81           N
ATOM    408 1HE2 GLN A  45      20.077  -6.593  20.754  1.00 90.81           H
ATOM    409 2HE2 GLN A  45      20.005  -7.714  22.073  1.00 90.81           H
ATOM    410  HN  GLN A  45      13.841  -4.865  20.734  1.00 90.81           H
ATOM    411  N   PHE A  46      14.712  -6.225  17.976  1.00 92.22           N
ATOM    412  CA  PHE A  46      14.620  -6.853  16.670  1.00 92.22           C
ATOM    413  C   PHE A  46      14.422  -5.807  15.571  1.00 92.22           C
ATOM    414  O   PHE A  46      15.107  -5.836  14.550  1.00 92.22           O
ATOM    415  HA  PHE A  46      15.556  -7.384  16.499  1.00 92.22           H
ATOM    416  CB  PHE A  46      13.401  -7.777  16.703  1.00 92.22           C
ATOM    417 1HB  PHE A  46      13.577  -8.568  17.433  1.00 92.22           H
ATOM    418 2HB  PHE A  46      12.537  -7.210  17.050  1.00 92.22           H
ATOM    419  CG  PHE A  46      13.065  -8.414  15.353  1.00 92.22           C
ATOM    420  CD1 PHE A  46      12.021  -7.944  14.620  1.00 92.22           C
ATOM    421  HD1 PHE A  46      11.422  -7.113  14.994  1.00 92.22           H
ATOM    422  CD2 PHE A  46      13.812  -9.450  14.886  1.00 92.22           C
ATOM    423  HD2 PHE A  46      14.649  -9.827  15.473  1.00 92.22           H
ATOM    424  CE1 PHE A  46      11.710  -8.535  13.367  1.00 92.22           C
ATOM    425  HE1 PHE A  46      10.872  -8.158  12.780  1.00 92.22           H
ATOM    426  CE2 PHE A  46      13.501 -10.042  13.633  1.00 92.22           C
ATOM    427  HE2 PHE A  46      14.099 -10.872  13.258  1.00 92.22           H
ATOM    428  CZ  PHE A  46      12.456  -9.571  12.900  1.00 92.22           C
ATOM    429  HZ  PHE A  46      12.217 -10.025  11.938  1.00 92.22           H
ATOM    430  HN  PHE A  46      14.000  -6.493  18.626  1.00 92.22           H
ATOM    431  N   ALA A  47      13.481  -4.907  15.817  1.00 91.86           N
ATOM    432  CA  ALA A  47      13.120  -3.910  14.824  1.00 91.86           C
ATOM    433  C   ALA A  47      14.354  -3.075  14.475  1.00 91.86           C
ATOM    434  O   ALA A  47      14.581  -2.754  13.310  1.00 91.86           O
ATOM    435  HA  ALA A  47      12.785  -4.437  13.931  1.00 91.86           H
ATOM    436  CB  ALA A  47      11.968  -3.055  15.354  1.00 91.86           C
ATOM    437 1HB  ALA A  47      11.107  -3.691  15.558  1.00 91.86           H
ATOM    438 2HB  ALA A  47      12.278  -2.556  16.272  1.00 91.86           H
ATOM    439 3HB  ALA A  47      11.698  -2.307  14.608  1.00 91.86           H
ATOM    440  HN  ALA A  47      12.970  -4.853  16.675  1.00 91.86           H
ATOM    441  N   SER A  48      15.118  -2.747  15.506  1.00 92.06           N
ATOM    442  CA  SER A  48      16.190  -1.776  15.365  1.00 92.06           C
ATOM    443  C   SER A  48      17.274  -2.325  14.436  1.00 92.06           C
ATOM    444  O   SER A  48      18.004  -1.560  13.808  1.00 92.06           O
ATOM    445  HA  SER A  48      15.723  -0.893  14.929  1.00 92.06           H
ATOM    446  CB  SER A  48      16.789  -1.415  16.726  1.00 92.06           C
ATOM    447 1HB  SER A  48      17.428  -0.539  16.619  1.00 92.06           H
ATOM    448 2HB  SER A  48      15.989  -1.144  17.414  1.00 92.06           H
ATOM    449  OG  SER A  48      17.545  -2.489  17.278  1.00 92.06           O
ATOM    450  HG  SER A  48      17.914  -2.225  18.169  1.00 92.06           H
ATOM    451  HN  SER A  48      15.015  -3.132  16.424  1.00 92.06           H
ATOM    452  N   HIS A  49      17.346  -3.647  14.379  1.00 92.69           N
ATOM    453  CA  HIS A  49      18.352  -4.307  13.564  1.00 92.69           C
ATOM    454  C   HIS A  49      17.760  -4.648  12.195  1.00 92.69           C
ATOM    455  O   HIS A  49      18.440  -4.537  11.176  1.00 92.69           O
ATOM    456  HA  HIS A  49      19.165  -3.593  13.431  1.00 92.69           H
ATOM    457  CB  HIS A  49      18.919  -5.530  14.287  1.00 92.69           C
ATOM    458 1HB  HIS A  49      18.095  -6.185  14.573  1.00 92.69           H
ATOM    459 2HB  HIS A  49      19.545  -6.091  13.593  1.00 92.69           H
ATOM    460  CG  HIS A  49      19.728  -5.197  15.517  1.00 92.69           C
ATOM    461  ND1 HIS A  49      19.149  -4.907  16.740  1.00 92.69           N
ATOM    462  HD1 HIS A  49      18.168  -4.888  16.932  1.00 92.69           H
ATOM    463  CD2 HIS A  49      21.078  -5.111  15.700  1.00 92.69           C
ATOM    464  HD2 HIS A  49      21.836  -5.280  14.936  1.00 92.69           H
ATOM    465  CE1 HIS A  49      20.115  -4.658  17.612  1.00 92.69           C
ATOM    466  HE1 HIS A  49      19.979  -4.398  18.662  1.00 92.69           H
ATOM    467  NE2 HIS A  49      21.309  -4.785  16.965  1.00 92.69           N
ATOM    468  HN  HIS A  49      16.734  -4.262  14.875  1.00 92.69           H
ATOM    469  N   PHE A  50      16.500  -5.057  12.215  1.00 93.81           N
ATOM    470  CA  PHE A  50      15.901  -5.695  11.056  1.00 93.81           C
ATOM    471  C   PHE A  50      15.401  -4.653  10.054  1.00 93.81           C
ATOM    472  O   PHE A  50      15.650  -4.770   8.855  1.00 93.81           O
ATOM    473  HA  PHE A  50      16.674  -6.305  10.587  1.00 93.81           H
ATOM    474  CB  PHE A  50      14.711  -6.513  11.560  1.00 93.81           C
ATOM    475 1HB  PHE A  50      15.063  -7.225  12.307  1.00 93.81           H
ATOM    476 2HB  PHE A  50      14.011  -5.845  12.061  1.00 93.81           H
ATOM    477  CG  PHE A  50      13.969  -7.275  10.460  1.00 93.81           C
ATOM    478  CD1 PHE A  50      12.713  -6.897  10.100  1.00 93.81           C
ATOM    479  HD1 PHE A  50      12.235  -6.051  10.595  1.00 93.81           H
ATOM    480  CD2 PHE A  50      14.565  -8.330   9.842  1.00 93.81           C
ATOM    481  HD2 PHE A  50      15.571  -8.633  10.131  1.00 93.81           H
ATOM    482  CE1 PHE A  50      12.024  -7.604   9.079  1.00 93.81           C
ATOM    483  HE1 PHE A  50      11.017  -7.301   8.791  1.00 93.81           H
ATOM    484  CE2 PHE A  50      13.876  -9.037   8.822  1.00 93.81           C
ATOM    485  HE2 PHE A  50      14.353  -9.882   8.327  1.00 93.81           H
ATOM    486  CZ  PHE A  50      12.620  -8.659   8.462  1.00 93.81           C
ATOM    487  HZ  PHE A  50      12.091  -9.201   7.678  1.00 93.81           H
ATOM    488  HN  PHE A  50      15.893  -4.958  13.004  1.00 93.81           H
ATOM    489  N   LEU A  51      14.704  -3.657  10.582  1.00 94.72           N
ATOM    490  CA  LEU A  51      13.873  -2.803   9.752  1.00 94.72           C
ATOM    491  C   LEU A  51      14.766  -1.854   8.949  1.00 94.72           C
ATOM    492  O   LEU A  51      14.636  -1.757   7.730  1.00 94.72           O
ATOM    493  HA  LEU A  51      13.337  -3.446   9.054  1.00 94.72           H
ATOM    494  CB  LEU A  51      12.823  -2.086  10.604  1.00 94.72           C
ATOM    495 1HB  LEU A  51      13.340  -1.459  11.330  1.00 94.72           H
ATOM    496 2HB  LEU A  51      12.253  -1.419   9.957  1.00 94.72           H
ATOM    497  CG  LEU A  51      11.841  -2.986  11.355  1.00 94.72           C
ATOM    498  HG  LEU A  51      12.408  -3.605  12.050  1.00 94.72           H
ATOM    499  CD1 LEU A  51      10.862  -2.155  12.187  1.00 94.72           C
ATOM    500 1HD1 LEU A  51      11.416  -1.559  12.913  1.00 94.72           H
ATOM    501 2HD1 LEU A  51      10.297  -1.494  11.530  1.00 94.72           H
ATOM    502 3HD1 LEU A  51      10.175  -2.820  12.711  1.00 94.72           H
ATOM    503  CD2 LEU A  51      11.118  -3.932  10.394  1.00 94.72           C
ATOM    504 1HD2 LEU A  51      10.564  -3.348   9.658  1.00 94.72           H
ATOM    505 2HD2 LEU A  51      11.848  -4.560   9.885  1.00 94.72           H
ATOM    506 3HD2 LEU A  51      10.426  -4.560  10.955  1.00 94.72           H
ATOM    507  HN  LEU A  51      14.702  -3.432  11.556  1.00 94.72           H
ATOM    508  N   PRO A  52      15.684  -1.140   9.615  1.00 95.71           N
ATOM    509  CA  PRO A  52      16.376  -0.018   8.976  1.00 95.71           C
ATOM    510  C   PRO A  52      17.014  -0.411   7.654  1.00 95.71           C
ATOM    511  O   PRO A  52      16.774   0.227   6.630  1.00 95.71           O
ATOM    512  HA  PRO A  52      15.663   0.768   8.725  1.00 95.71           H
ATOM    513  CB  PRO A  52      17.423   0.399  10.011  1.00 95.71           C
ATOM    514 1HB  PRO A  52      18.373  -0.109   9.847  1.00 95.71           H
ATOM    515 2HB  PRO A  52      17.623   1.469   9.970  1.00 95.71           H
ATOM    516  CG  PRO A  52      16.789  -0.005  11.337  1.00 95.71           C
ATOM    517 1HG  PRO A  52      17.533  -0.103  12.128  1.00 95.71           H
ATOM    518 2HG  PRO A  52      16.068   0.735  11.683  1.00 95.71           H
ATOM    519  CD  PRO A  52      16.130  -1.335  11.006  1.00 95.71           C
ATOM    520 1HD  PRO A  52      16.830  -2.166  11.090  1.00 95.71           H
ATOM    521 2HD  PRO A  52      15.300  -1.552  11.678  1.00 95.71           H
ATOM    522  N   PRO A  53      17.840  -1.467   7.643  1.00 96.13           N
ATOM    523  CA  PRO A  53      18.511  -1.887   6.411  1.00 96.13           C
ATOM    524  C   PRO A  53      17.535  -2.095   5.264  1.00 96.13           C
ATOM    525  O   PRO A  53      17.803  -1.688   4.135  1.00 96.13           O
ATOM    526  HA  PRO A  53      19.190  -1.106   6.069  1.00 96.13           H
ATOM    527  CB  PRO A  53      19.209  -3.190   6.805  1.00 96.13           C
ATOM    528 1HB  PRO A  53      18.582  -4.059   6.604  1.00 96.13           H
ATOM    529 2HB  PRO A  53      20.137  -3.333   6.250  1.00 96.13           H
ATOM    530  CG  PRO A  53      19.467  -3.016   8.297  1.00 96.13           C
ATOM    531 1HG  PRO A  53      19.632  -3.972   8.794  1.00 96.13           H
ATOM    532 2HG  PRO A  53      20.356  -2.414   8.487  1.00 96.13           H
ATOM    533  CD  PRO A  53      18.200  -2.330   8.782  1.00 96.13           C
ATOM    534 1HD  PRO A  53      17.411  -3.049   9.005  1.00 96.13           H
ATOM    535 2HD  PRO A  53      18.373  -1.759   9.694  1.00 96.13           H
ATOM    536  N   LEU A  54      16.418  -2.729   5.588  1.00 95.69           N
ATOM    537  CA  LEU A  54      15.457  -3.118   4.570  1.00 95.69           C
ATOM    538  C   LEU A  54      14.787  -1.866   4.001  1.00 95.69           C
ATOM    539  O   LEU A  54      14.634  -1.736   2.788  1.00 95.69           O
ATOM    540  HA  LEU A  54      16.010  -3.608   3.769  1.00 95.69           H
ATOM    541  CB  LEU A  54      14.468  -4.143   5.130  1.00 95.69           C
ATOM    542 1HB  LEU A  54      14.013  -3.726   6.029  1.00 95.69           H
ATOM    543 2HB  LEU A  54      13.668  -4.282   4.403  1.00 95.69           H
ATOM    544  CG  LEU A  54      15.049  -5.516   5.476  1.00 95.69           C
ATOM    545  HG  LEU A  54      15.837  -5.376   6.217  1.00 95.69           H
ATOM    546  CD1 LEU A  54      13.988  -6.416   6.110  1.00 95.69           C
ATOM    547 1HD1 LEU A  54      13.617  -5.953   7.025  1.00 95.69           H
ATOM    548 2HD1 LEU A  54      13.162  -6.552   5.411  1.00 95.69           H
ATOM    549 3HD1 LEU A  54      14.427  -7.386   6.346  1.00 95.69           H
ATOM    550  CD2 LEU A  54      15.693  -6.164   4.249  1.00 95.69           C
ATOM    551 1HD2 LEU A  54      14.942  -6.289   3.468  1.00 95.69           H
ATOM    552 2HD2 LEU A  54      16.497  -5.526   3.881  1.00 95.69           H
ATOM    553 3HD2 LEU A  54      16.098  -7.138   4.523  1.00 95.69           H
ATOM    554  HN  LEU A  54      16.166  -2.976   6.524  1.00 95.69           H
ATOM    555  N   TYR A  55      14.406  -0.975   4.905  1.00 95.98           N
ATOM    556  CA  TYR A  55      13.680   0.222   4.517  1.00 95.98           C
ATOM    557  C   TYR A  55      14.548   1.131   3.643  1.00 95.98           C
ATOM    558  O   TYR A  55      14.045   1.787   2.733  1.00 95.98           O
ATOM    559  HA  TYR A  55      12.803  -0.086   3.948  1.00 95.98           H
ATOM    560  CB  TYR A  55      13.346   0.954   5.818  1.00 95.98           C
ATOM    561 1HB  TYR A  55      14.237   0.983   6.446  1.00 95.98           H
ATOM    562 2HB  TYR A  55      13.086   1.987   5.586  1.00 95.98           H
ATOM    563  CG  TYR A  55      12.201   0.321   6.611  1.00 95.98           C
ATOM    564  CD1 TYR A  55      11.549  -0.790   6.116  1.00 95.98           C
ATOM    565  HD1 TYR A  55      11.851  -1.216   5.159  1.00 95.98           H
ATOM    566  CD2 TYR A  55      11.820   0.862   7.823  1.00 95.98           C
ATOM    567  HD2 TYR A  55      12.334   1.739   8.214  1.00 95.98           H
ATOM    568  CE1 TYR A  55      10.472  -1.385   6.862  1.00 95.98           C
ATOM    569  HE1 TYR A  55       9.949  -2.263   6.482  1.00 95.98           H
ATOM    570  CE2 TYR A  55      10.742   0.266   8.569  1.00 95.98           C
ATOM    571  HE2 TYR A  55      10.430   0.683   9.527  1.00 95.98           H
ATOM    572  CZ  TYR A  55      10.121  -0.828   8.052  1.00 95.98           C
ATOM    573  OH  TYR A  55       9.103  -1.390   8.757  1.00 95.98           O
ATOM    574  HH  TYR A  55       8.700  -2.142   8.235  1.00 95.98           H
ATOM    575  HN  TYR A  55      14.585  -1.061   5.885  1.00 95.98           H
ATOM    576  N   TRP A  56      15.837   1.139   3.952  1.00 96.49           N
ATOM    577  CA  TRP A  56      16.794   1.878   3.146  1.00 96.49           C
ATOM    578  C   TRP A  56      16.871   1.210   1.772  1.00 96.49           C
ATOM    579  O   TRP A  56      16.881   1.889   0.747  1.00 96.49           O
ATOM    580  HA  TRP A  56      16.426   2.899   3.044  1.00 96.49           H
ATOM    581  CB  TRP A  56      18.151   1.962   3.847  1.00 96.49           C
ATOM    582 1HB  TRP A  56      18.312   1.046   4.416  1.00 96.49           H
ATOM    583 2HB  TRP A  56      18.936   2.011   3.093  1.00 96.49           H
ATOM    584  CG  TRP A  56      18.293   3.161   4.788  1.00 96.49           C
ATOM    585  CD1 TRP A  56      18.423   3.152   6.121  1.00 96.49           C
ATOM    586  HD1 TRP A  56      18.445   2.248   6.730  1.00 96.49           H
ATOM    587  CD2 TRP A  56      18.313   4.553   4.409  1.00 96.49           C
ATOM    588  NE1 TRP A  56      18.525   4.432   6.628  1.00 96.49           N
ATOM    589  HE1 TRP A  56      18.630   4.681   7.591  1.00 96.49           H
ATOM    590  CE2 TRP A  56      18.456   5.311   5.553  1.00 96.49           C
ATOM    591  CE3 TRP A  56      18.214   5.153   3.141  1.00 96.49           C
ATOM    592  HE3 TRP A  56      18.100   4.577   2.222  1.00 96.49           H
ATOM    593  CZ2 TRP A  56      18.513   6.710   5.544  1.00 96.49           C
ATOM    594  HZ2 TRP A  56      18.627   7.286   6.463  1.00 96.49           H
ATOM    595  CZ3 TRP A  56      18.272   6.551   3.149  1.00 96.49           C
ATOM    596  HZ3 TRP A  56      18.200   7.067   2.191  1.00 96.49           H
ATOM    597  CH2 TRP A  56      18.416   7.329   4.292  1.00 96.49           C
ATOM    598  HH2 TRP A  56      18.453   8.415   4.214  1.00 96.49           H
ATOM    599  HN  TRP A  56      16.228   0.654   4.734  1.00 96.49           H
ATOM    600  N   LEU A  57      16.924  -0.114   1.795  1.00 96.16           N
ATOM    601  CA  LEU A  57      17.022  -0.881   0.565  1.00 96.16           C
ATOM    602  C   LEU A  57      15.784  -0.619  -0.295  1.00 96.16           C
ATOM    603  O   LEU A  57      15.901  -0.311  -1.480  1.00 96.16           O
ATOM    604  HA  LEU A  57      17.899  -0.522   0.026  1.00 96.16           H
ATOM    605  CB  LEU A  57      17.255  -2.361   0.874  1.00 96.16           C
ATOM    606 1HB  LEU A  57      18.174  -2.452   1.452  1.00 96.16           H
ATOM    607 2HB  LEU A  57      16.442  -2.711   1.510  1.00 96.16           H
ATOM    608  CG  LEU A  57      17.354  -3.291  -0.337  1.00 96.16           C
ATOM    609  HG  LEU A  57      16.472  -3.136  -0.960  1.00 96.16           H
ATOM    610  CD1 LEU A  57      18.576  -2.951  -1.191  1.00 96.16           C
ATOM    611 1HD1 LEU A  57      18.497  -1.923  -1.546  1.00 96.16           H
ATOM    612 2HD1 LEU A  57      19.480  -3.060  -0.592  1.00 96.16           H
ATOM    613 3HD1 LEU A  57      18.622  -3.627  -2.045  1.00 96.16           H
ATOM    614  CD2 LEU A  57      17.348  -4.759   0.097  1.00 96.16           C
ATOM    615 1HD2 LEU A  57      18.198  -4.947   0.752  1.00 96.16           H
ATOM    616 2HD2 LEU A  57      16.422  -4.976   0.630  1.00 96.16           H
ATOM    617 3HD2 LEU A  57      17.419  -5.398  -0.783  1.00 96.16           H
ATOM    618  HN  LEU A  57      16.900  -0.660   2.633  1.00 96.16           H
ATOM    619  N   VAL A  58      14.627  -0.750   0.336  1.00 96.15           N
ATOM    620  CA  VAL A  58      13.367  -0.593  -0.371  1.00 96.15           C
ATOM    621  C   VAL A  58      13.278   0.827  -0.935  1.00 96.15           C
ATOM    622  O   VAL A  58      12.851   1.021  -2.072  1.00 96.15           O
ATOM    623  HA  VAL A  58      13.364  -1.300  -1.200  1.00 96.15           H
ATOM    624  CB  VAL A  58      12.200  -0.943   0.554  1.00 96.15           C
ATOM    625  HB  VAL A  58      12.293  -0.336   1.455  1.00 96.15           H
ATOM    626  CG1 VAL A  58      10.860  -0.607  -0.103  1.00 96.15           C
ATOM    627 1HG1 VAL A  58      10.821   0.460  -0.326  1.00 96.15           H
ATOM    628 2HG1 VAL A  58      10.755  -1.175  -1.027  1.00 96.15           H
ATOM    629 3HG1 VAL A  58      10.047  -0.865   0.576  1.00 96.15           H
ATOM    630  CG2 VAL A  58      12.253  -2.414   0.971  1.00 96.15           C
ATOM    631 1HG2 VAL A  58      12.197  -3.045   0.084  1.00 96.15           H
ATOM    632 2HG2 VAL A  58      13.187  -2.609   1.498  1.00 96.15           H
ATOM    633 3HG2 VAL A  58      11.412  -2.636   1.628  1.00 96.15           H
ATOM    634  HN  VAL A  58      14.541  -0.961   1.310  1.00 96.15           H
ATOM    635  N   PHE A  59      13.688   1.782  -0.114  1.00 97.53           N
ATOM    636  CA  PHE A  59      13.672   3.177  -0.521  1.00 97.53           C
ATOM    637  C   PHE A  59      14.475   3.382  -1.807  1.00 97.53           C
ATOM    638  O   PHE A  59      13.972   3.954  -2.773  1.00 97.53           O
ATOM    639  HA  PHE A  59      12.631   3.450  -0.697  1.00 97.53           H
ATOM    640  CB  PHE A  59      14.323   3.980   0.606  1.00 97.53           C
ATOM    641 1HB  PHE A  59      13.694   3.917   1.494  1.00 97.53           H
ATOM    642 2HB  PHE A  59      15.279   3.521   0.860  1.00 97.53           H
ATOM    643  CG  PHE A  59      14.555   5.454   0.267  1.00 97.53           C
ATOM    644  CD1 PHE A  59      15.822   5.941   0.182  1.00 97.53           C
ATOM    645  HD1 PHE A  59      16.672   5.281   0.355  1.00 97.53           H
ATOM    646  CD2 PHE A  59      13.494   6.277   0.051  1.00 97.53           C
ATOM    647  HD2 PHE A  59      12.479   5.887   0.120  1.00 97.53           H
ATOM    648  CE1 PHE A  59      16.037   7.309  -0.133  1.00 97.53           C
ATOM    649  HE1 PHE A  59      17.053   7.699  -0.201  1.00 97.53           H
ATOM    650  CE2 PHE A  59      13.709   7.645  -0.263  1.00 97.53           C
ATOM    651  HE2 PHE A  59      12.859   8.305  -0.436  1.00 97.53           H
ATOM    652  CZ  PHE A  59      14.976   8.132  -0.349  1.00 97.53           C
ATOM    653  HZ  PHE A  59      15.141   9.182  -0.590  1.00 97.53           H
ATOM    654  HN  PHE A  59      14.026   1.616   0.812  1.00 97.53           H
ATOM    655  N   ILE A  60      15.710   2.904  -1.778  1.00 97.16           N
ATOM    656  CA  ILE A  60      16.639   3.164  -2.865  1.00 97.16           C
ATOM    657  C   ILE A  60      16.102   2.532  -4.151  1.00 97.16           C
ATOM    658  O   ILE A  60      15.996   3.200  -5.178  1.00 97.16           O
ATOM    659  HA  ILE A  60      16.685   4.244  -3.005  1.00 97.16           H
ATOM    660  CB  ILE A  60      18.046   2.695  -2.491  1.00 97.16           C
ATOM    661  HB  ILE A  60      17.977   1.678  -2.105  1.00 97.16           H
ATOM    662  CG1 ILE A  60      18.634   3.562  -1.375  1.00 97.16           C
ATOM    663 1HG1 ILE A  60      18.892   4.544  -1.770  1.00 97.16           H
ATOM    664 2HG1 ILE A  60      17.885   3.717  -0.598  1.00 97.16           H
ATOM    665  CG2 ILE A  60      18.955   2.651  -3.721  1.00 97.16           C
ATOM    666 1HG2 ILE A  60      18.540   1.959  -4.454  1.00 97.16           H
ATOM    667 2HG2 ILE A  60      19.023   3.647  -4.158  1.00 97.16           H
ATOM    668 3HG2 ILE A  60      19.949   2.315  -3.426  1.00 97.16           H
ATOM    669  CD1 ILE A  60      19.877   2.907  -0.769  1.00 97.16           C
ATOM    670 1HD1 ILE A  60      19.610   1.936  -0.353  1.00 97.16           H
ATOM    671 2HD1 ILE A  60      20.632   2.776  -1.544  1.00 97.16           H
ATOM    672 3HD1 ILE A  60      20.275   3.544   0.021  1.00 97.16           H
ATOM    673  HN  ILE A  60      16.078   2.349  -1.032  1.00 97.16           H
ATOM    674  N   VAL A  61      15.777   1.251  -4.052  1.00 95.91           N
ATOM    675  CA  VAL A  61      15.378   0.488  -5.222  1.00 95.91           C
ATOM    676  C   VAL A  61      14.059   1.045  -5.763  1.00 95.91           C
ATOM    677  O   VAL A  61      13.890   1.184  -6.973  1.00 95.91           O
ATOM    678  HA  VAL A  61      16.150   0.618  -5.980  1.00 95.91           H
ATOM    679  CB  VAL A  61      15.300  -1.000  -4.875  1.00 95.91           C
ATOM    680  HB  VAL A  61      14.601  -1.115  -4.046  1.00 95.91           H
ATOM    681  CG1 VAL A  61      14.765  -1.812  -6.057  1.00 95.91           C
ATOM    682 1HG1 VAL A  61      13.766  -1.461  -6.316  1.00 95.91           H
ATOM    683 2HG1 VAL A  61      15.428  -1.687  -6.913  1.00 95.91           H
ATOM    684 3HG1 VAL A  61      14.720  -2.866  -5.783  1.00 95.91           H
ATOM    685  CG2 VAL A  61      16.661  -1.529  -4.418  1.00 95.91           C
ATOM    686 1HG2 VAL A  61      17.390  -1.394  -5.218  1.00 95.91           H
ATOM    687 2HG2 VAL A  61      16.986  -0.980  -3.534  1.00 95.91           H
ATOM    688 3HG2 VAL A  61      16.578  -2.588  -4.178  1.00 95.91           H
ATOM    689  HN  VAL A  61      15.785   0.737  -3.194  1.00 95.91           H
ATOM    690  N   GLY A  62      13.159   1.349  -4.839  1.00 96.80           N
ATOM    691  CA  GLY A  62      11.838   1.826  -5.211  1.00 96.80           C
ATOM    692  C   GLY A  62      11.916   3.209  -5.860  1.00 96.80           C
ATOM    693  O   GLY A  62      11.224   3.479  -6.841  1.00 96.80           O
ATOM    694 1HA  GLY A  62      11.374   1.122  -5.902  1.00 96.80           H
ATOM    695 2HA  GLY A  62      11.202   1.871  -4.327  1.00 96.80           H
ATOM    696  HN  GLY A  62      13.321   1.275  -3.855  1.00 96.80           H
ATOM    697  N   ALA A  63      12.765   4.049  -5.287  1.00 96.99           N
ATOM    698  CA  ALA A  63      12.902   5.416  -5.762  1.00 96.99           C
ATOM    699  C   ALA A  63      13.412   5.401  -7.205  1.00 96.99           C
ATOM    700  O   ALA A  63      12.878   6.101  -8.063  1.00 96.99           O
ATOM    701  HA  ALA A  63      11.913   5.875  -5.741  1.00 96.99           H
ATOM    702  CB  ALA A  63      13.827   6.193  -4.824  1.00 96.99           C
ATOM    703 1HB  ALA A  63      13.404   6.198  -3.819  1.00 96.99           H
ATOM    704 2HB  ALA A  63      14.807   5.716  -4.803  1.00 96.99           H
ATOM    705 3HB  ALA A  63      13.929   7.218  -5.181  1.00 96.99           H
ATOM    706  HN  ALA A  63      13.353   3.811  -4.514  1.00 96.99           H
ATOM    707  N   LEU A  64      14.441   4.596  -7.426  1.00 95.55           N
ATOM    708  CA  LEU A  64      15.048   4.503  -8.743  1.00 95.55           C
ATOM    709  C   LEU A  64      14.025   3.941  -9.733  1.00 95.55           C
ATOM    710  O   LEU A  64      13.868   4.467 -10.833  1.00 95.55           O
ATOM    711  HA  LEU A  64      15.311   5.514  -9.054  1.00 95.55           H
ATOM    712  CB  LEU A  64      16.347   3.697  -8.678  1.00 95.55           C
ATOM    713 1HB  LEU A  64      16.134   2.739  -8.205  1.00 95.55           H
ATOM    714 2HB  LEU A  64      16.671   3.485  -9.697  1.00 95.55           H
ATOM    715  CG  LEU A  64      17.509   4.356  -7.931  1.00 95.55           C
ATOM    716  HG  LEU A  64      17.165   4.620  -6.931  1.00 95.55           H
ATOM    717  CD1 LEU A  64      18.677   3.382  -7.765  1.00 95.55           C
ATOM    718 1HD1 LEU A  64      18.346   2.511  -7.199  1.00 95.55           H
ATOM    719 2HD1 LEU A  64      19.028   3.065  -8.747  1.00 95.55           H
ATOM    720 3HD1 LEU A  64      19.488   3.876  -7.231  1.00 95.55           H
ATOM    721  CD2 LEU A  64      17.937   5.653  -8.619  1.00 95.55           C
ATOM    722 1HD2 LEU A  64      18.256   5.436  -9.638  1.00 95.55           H
ATOM    723 2HD2 LEU A  64      17.097   6.348  -8.641  1.00 95.55           H
ATOM    724 3HD2 LEU A  64      18.764   6.101  -8.067  1.00 95.55           H
ATOM    725  HN  LEU A  64      14.858   4.016  -6.726  1.00 95.55           H
ATOM    726  N   GLY A  65      13.356   2.881  -9.305  1.00 94.24           N
ATOM    727  CA  GLY A  65      12.448   2.164 -10.184  1.00 94.24           C
ATOM    728  C   GLY A  65      11.301   3.068 -10.642  1.00 94.24           C
ATOM    729  O   GLY A  65      11.055   3.206 -11.839  1.00 94.24           O
ATOM    730 1HA  GLY A  65      12.993   1.794 -11.053  1.00 94.24           H
ATOM    731 2HA  GLY A  65      12.045   1.294  -9.666  1.00 94.24           H
ATOM    732  HN  GLY A  65      13.427   2.511  -8.379  1.00 94.24           H
ATOM    733  N   ASN A  66      10.630   3.660  -9.665  1.00 96.14           N
ATOM    734  CA  ASN A  66       9.413   4.405  -9.937  1.00 96.14           C
ATOM    735  C   ASN A  66       9.768   5.706 -10.661  1.00 96.14           C
ATOM    736  O   ASN A  66       8.993   6.195 -11.482  1.00 96.14           O
ATOM    737  HA  ASN A  66       8.802   3.742 -10.548  1.00 96.14           H
ATOM    738  CB  ASN A  66       8.688   4.769  -8.640  1.00 96.14           C
ATOM    739 1HB  ASN A  66       9.400   5.179  -7.924  1.00 96.14           H
ATOM    740 2HB  ASN A  66       7.951   5.547  -8.837  1.00 96.14           H
ATOM    741  CG  ASN A  66       7.997   3.545  -8.036  1.00 96.14           C
ATOM    742  OD1 ASN A  66       7.090   2.966  -8.610  1.00 96.14           O
ATOM    743  ND2 ASN A  66       8.476   3.184  -6.849  1.00 96.14           N
ATOM    744 1HD2 ASN A  66       9.223   3.702  -6.432  1.00 96.14           H
ATOM    745 2HD2 ASN A  66       8.089   2.394  -6.373  1.00 96.14           H
ATOM    746  HN  ASN A  66      10.905   3.636  -8.704  1.00 96.14           H
ATOM    747  N   SER A  67      10.939   6.229 -10.330  1.00 94.88           N
ATOM    748  CA  SER A  67      11.448   7.412 -11.005  1.00 94.88           C
ATOM    749  C   SER A  67      11.650   7.119 -12.493  1.00 94.88           C
ATOM    750  O   SER A  67      11.390   7.974 -13.338  1.00 94.88           O
ATOM    751  HA  SER A  67      10.683   8.175 -10.865  1.00 94.88           H
ATOM    752  CB  SER A  67      12.759   7.884 -10.374  1.00 94.88           C
ATOM    753 1HB  SER A  67      13.498   7.084 -10.431  1.00 94.88           H
ATOM    754 2HB  SER A  67      13.155   8.724 -10.945  1.00 94.88           H
ATOM    755  OG  SER A  67      12.588   8.274  -9.014  1.00 94.88           O
ATOM    756  HG  SER A  67      13.059   7.631  -8.411  1.00 94.88           H
ATOM    757  HN  SER A  67      11.536   5.860  -9.618  1.00 94.88           H
ATOM    758  N   LEU A  68      12.111   5.908 -12.768  1.00 92.08           N
ATOM    759  CA  LEU A  68      12.330   5.485 -14.140  1.00 92.08           C
ATOM    760  C   LEU A  68      10.988   5.423 -14.871  1.00 92.08           C
ATOM    761  O   LEU A  68      10.893   5.806 -16.037  1.00 92.08           O
ATOM    762  HA  LEU A  68      12.950   6.242 -14.621  1.00 92.08           H
ATOM    763  CB  LEU A  68      13.112   4.170 -14.177  1.00 92.08           C
ATOM    764 1HB  LEU A  68      14.035   4.302 -13.613  1.00 92.08           H
ATOM    765 2HB  LEU A  68      12.528   3.409 -13.659  1.00 92.08           H
ATOM    766  CG  LEU A  68      13.469   3.640 -15.568  1.00 92.08           C
ATOM    767  HG  LEU A  68      12.550   3.559 -16.148  1.00 92.08           H
ATOM    768  CD1 LEU A  68      14.387   4.616 -16.307  1.00 92.08           C
ATOM    769 1HD1 LEU A  68      13.882   5.576 -16.417  1.00 92.08           H
ATOM    770 2HD1 LEU A  68      15.306   4.752 -15.738  1.00 92.08           H
ATOM    771 3HD1 LEU A  68      14.625   4.215 -17.292  1.00 92.08           H
ATOM    772  CD2 LEU A  68      14.074   2.238 -15.481  1.00 92.08           C
ATOM    773 1HD2 LEU A  68      14.980   2.269 -14.876  1.00 92.08           H
ATOM    774 2HD2 LEU A  68      13.355   1.559 -15.023  1.00 92.08           H
ATOM    775 3HD2 LEU A  68      14.319   1.885 -16.483  1.00 92.08           H
ATOM    776  HN  LEU A  68      12.333   5.223 -12.074  1.00 92.08           H
ATOM    777  N   VAL A  69       9.983   4.938 -14.157  1.00 92.19           N
ATOM    778  CA  VAL A  69       8.658   4.789 -14.734  1.00 92.19           C
ATOM    779  C   VAL A  69       8.149   6.158 -15.190  1.00 92.19           C
ATOM    780  O   VAL A  69       7.633   6.294 -16.299  1.00 92.19           O
ATOM    781  HA  VAL A  69       8.749   4.140 -15.605  1.00 92.19           H
ATOM    782  CB  VAL A  69       7.724   4.108 -13.731  1.00 92.19           C
ATOM    783  HB  VAL A  69       7.749   4.683 -12.806  1.00 92.19           H
ATOM    784  CG1 VAL A  69       6.282   4.102 -14.242  1.00 92.19           C
ATOM    785 1HG1 VAL A  69       5.945   5.127 -14.392  1.00 92.19           H
ATOM    786 2HG1 VAL A  69       6.234   3.561 -15.187  1.00 92.19           H
ATOM    787 3HG1 VAL A  69       5.639   3.612 -13.510  1.00 92.19           H
ATOM    788  CG2 VAL A  69       8.200   2.689 -13.415  1.00 92.19           C
ATOM    789 1HG2 VAL A  69       8.219   2.099 -14.332  1.00 92.19           H
ATOM    790 2HG2 VAL A  69       9.202   2.728 -12.988  1.00 92.19           H
ATOM    791 3HG2 VAL A  69       7.519   2.228 -12.700  1.00 92.19           H
ATOM    792  HN  VAL A  69      10.063   4.650 -13.203  1.00 92.19           H
ATOM    793  N   ILE A  70       8.311   7.137 -14.312  1.00 93.11           N
ATOM    794  CA  ILE A  70       7.842   8.482 -14.597  1.00 93.11           C
ATOM    795  C   ILE A  70       8.602   9.038 -15.803  1.00 93.11           C
ATOM    796  O   ILE A  70       8.007   9.655 -16.685  1.00 93.11           O
ATOM    797  HA  ILE A  70       6.786   8.412 -14.857  1.00 93.11           H
ATOM    798  CB  ILE A  70       7.944   9.361 -13.348  1.00 93.11           C
ATOM    799  HB  ILE A  70       8.958   9.282 -12.957  1.00 93.11           H
ATOM    800  CG1 ILE A  70       6.997   8.867 -12.252  1.00 93.11           C
ATOM    801 1HG1 ILE A  70       5.967   8.922 -12.605  1.00 93.11           H
ATOM    802 2HG1 ILE A  70       7.203   7.820 -12.033  1.00 93.11           H
ATOM    803  CG2 ILE A  70       7.705  10.832 -13.692  1.00 93.11           C
ATOM    804 1HG2 ILE A  70       8.452  11.163 -14.413  1.00 93.11           H
ATOM    805 2HG2 ILE A  70       6.710  10.949 -14.121  1.00 93.11           H
ATOM    806 3HG2 ILE A  70       7.783  11.434 -12.786  1.00 93.11           H
ATOM    807  CD1 ILE A  70       7.151   9.700 -10.978  1.00 93.11           C
ATOM    808 1HD1 ILE A  70       8.176   9.623 -10.616  1.00 93.11           H
ATOM    809 2HD1 ILE A  70       6.920  10.743 -11.196  1.00 93.11           H
ATOM    810 3HD1 ILE A  70       6.467   9.328 -10.216  1.00 93.11           H
ATOM    811  HN  ILE A  70       8.752   7.023 -13.422  1.00 93.11           H
ATOM    812  N   LEU A  71       9.905   8.799 -15.802  1.00 90.21           N
ATOM    813  CA  LEU A  71      10.766   9.343 -16.838  1.00 90.21           C
ATOM    814  C   LEU A  71      10.371   8.746 -18.190  1.00 90.21           C
ATOM    815  O   LEU A  71      10.314   9.455 -19.194  1.00 90.21           O
ATOM    816  HA  LEU A  71      10.595  10.419 -16.873  1.00 90.21           H
ATOM    817  CB  LEU A  71      12.238   9.130 -16.478  1.00 90.21           C
ATOM    818 1HB  LEU A  71      12.422   9.580 -15.503  1.00 90.21           H
ATOM    819 2HB  LEU A  71      12.414   8.060 -16.374  1.00 90.21           H
ATOM    820  CG  LEU A  71      13.259   9.693 -17.469  1.00 90.21           C
ATOM    821  HG  LEU A  71      12.813  10.554 -17.967  1.00 90.21           H
ATOM    822  CD1 LEU A  71      14.512  10.188 -16.744  1.00 90.21           C
ATOM    823 1HD1 LEU A  71      14.237  10.974 -16.041  1.00 90.21           H
ATOM    824 2HD1 LEU A  71      14.969   9.360 -16.202  1.00 90.21           H
ATOM    825 3HD1 LEU A  71      15.221  10.583 -17.471  1.00 90.21           H
ATOM    826  CD2 LEU A  71      13.593   8.667 -18.554  1.00 90.21           C
ATOM    827 1HD2 LEU A  71      14.010   7.772 -18.092  1.00 90.21           H
ATOM    828 2HD2 LEU A  71      12.685   8.405 -19.098  1.00 90.21           H
ATOM    829 3HD2 LEU A  71      14.321   9.092 -19.245  1.00 90.21           H
ATOM    830  HN  LEU A  71      10.372   8.246 -15.112  1.00 90.21           H
ATOM    831  N   VAL A  72      10.108   7.447 -18.173  1.00 87.94           N
ATOM    832  CA  VAL A  72       9.733   6.743 -19.388  1.00 87.94           C
ATOM    833  C   VAL A  72       8.426   7.327 -19.927  1.00 87.94           C
ATOM    834  O   VAL A  72       8.298   7.566 -21.127  1.00 87.94           O
ATOM    835  HA  VAL A  72      10.522   6.911 -20.121  1.00 87.94           H
ATOM    836  CB  VAL A  72       9.650   5.240 -19.117  1.00 87.94           C
ATOM    837  HB  VAL A  72       8.994   5.089 -18.259  1.00 87.94           H
ATOM    838  CG1 VAL A  72       9.041   4.501 -20.310  1.00 87.94           C
ATOM    839 1HG1 VAL A  72       8.036   4.878 -20.497  1.00 87.94           H
ATOM    840 2HG1 VAL A  72       9.661   4.663 -21.192  1.00 87.94           H
ATOM    841 3HG1 VAL A  72       8.994   3.434 -20.091  1.00 87.94           H
ATOM    842  CG2 VAL A  72      11.025   4.670 -18.761  1.00 87.94           C
ATOM    843 1HG2 VAL A  72      11.713   4.838 -19.590  1.00 87.94           H
ATOM    844 2HG2 VAL A  72      11.404   5.165 -17.868  1.00 87.94           H
ATOM    845 3HG2 VAL A  72      10.937   3.600 -18.574  1.00 87.94           H
ATOM    846  HN  VAL A  72      10.147   6.879 -17.351  1.00 87.94           H
ATOM    847  N   TYR A  73       7.489   7.539 -19.015  1.00 87.30           N
ATOM    848  CA  TYR A  73       6.198   8.095 -19.384  1.00 87.30           C
ATOM    849  C   TYR A  73       6.358   9.475 -20.024  1.00 87.30           C
ATOM    850  O   TYR A  73       5.651   9.808 -20.974  1.00 87.30           O
ATOM    851  HA  TYR A  73       5.734   7.420 -20.104  1.00 87.30           H
ATOM    852  CB  TYR A  73       5.413   8.240 -18.079  1.00 87.30           C
ATOM    853 1HB  TYR A  73       5.349   7.265 -17.595  1.00 87.30           H
ATOM    854 2HB  TYR A  73       5.965   8.894 -17.405  1.00 87.30           H
ATOM    855  CG  TYR A  73       3.999   8.796 -18.261  1.00 87.30           C
ATOM    856  CD1 TYR A  73       3.792  10.160 -18.280  1.00 87.30           C
ATOM    857  HD1 TYR A  73       4.635  10.841 -18.165  1.00 87.30           H
ATOM    858  CD2 TYR A  73       2.932   7.933 -18.407  1.00 87.30           C
ATOM    859  HD2 TYR A  73       3.096   6.856 -18.392  1.00 87.30           H
ATOM    860  CE1 TYR A  73       2.461  10.684 -18.452  1.00 87.30           C
ATOM    861  HE1 TYR A  73       2.283  11.759 -18.469  1.00 87.30           H
ATOM    862  CE2 TYR A  73       1.601   8.457 -18.579  1.00 87.30           C
ATOM    863  HE2 TYR A  73       0.749   7.787 -18.695  1.00 87.30           H
ATOM    864  CZ  TYR A  73       1.432   9.806 -18.593  1.00 87.30           C
ATOM    865  OH  TYR A  73       0.175  10.300 -18.755  1.00 87.30           O
ATOM    866  HH  TYR A  73      -0.455   9.562 -18.995  1.00 87.30           H
ATOM    867  HN  TYR A  73       7.600   7.338 -18.042  1.00 87.30           H
ATOM    868  N   TRP A  74       7.292  10.241 -19.479  1.00 86.58           N
ATOM    869  CA  TRP A  74       7.449  11.629 -19.879  1.00 86.58           C
ATOM    870  C   TRP A  74       7.933  11.651 -21.330  1.00 86.58           C
ATOM    871  O   TRP A  74       7.322  12.293 -22.182  1.00 86.58           O
ATOM    872  HA  TRP A  74       6.474  12.110 -19.803  1.00 86.58           H
ATOM    873  CB  TRP A  74       8.387  12.371 -18.924  1.00 86.58           C
ATOM    874 1HB  TRP A  74       8.146  12.087 -17.900  1.00 86.58           H
ATOM    875 2HB  TRP A  74       9.411  12.047 -19.112  1.00 86.58           H
ATOM    876  CG  TRP A  74       8.320  13.895 -19.046  1.00 86.58           C
ATOM    877  CD1 TRP A  74       9.056  14.693 -19.830  1.00 86.58           C
ATOM    878  HD1 TRP A  74       9.830  14.340 -20.511  1.00 86.58           H
ATOM    879  CD2 TRP A  74       7.434  14.776 -18.324  1.00 86.58           C
ATOM    880  NE1 TRP A  74       8.711  16.019 -19.668  1.00 86.58           N
ATOM    881  HE1 TRP A  74       9.118  16.800 -20.143  1.00 86.58           H
ATOM    882  CE2 TRP A  74       7.693  16.071 -18.723  1.00 86.58           C
ATOM    883  CE3 TRP A  74       6.446  14.488 -17.366  1.00 86.58           C
ATOM    884  HE3 TRP A  74       6.222  13.474 -17.035  1.00 86.58           H
ATOM    885  CZ2 TRP A  74       7.007  17.181 -18.216  1.00 86.58           C
ATOM    886  HZ2 TRP A  74       7.231  18.195 -18.547  1.00 86.58           H
ATOM    887  CZ3 TRP A  74       5.769  15.608 -16.869  1.00 86.58           C
ATOM    888  HZ3 TRP A  74       4.992  15.441 -16.123  1.00 86.58           H
ATOM    889  CH2 TRP A  74       6.018  16.919 -17.260  1.00 86.58           C
ATOM    890  HH2 TRP A  74       5.446  17.738 -16.824  1.00 86.58           H
ATOM    891  HN  TRP A  74       7.932   9.927 -18.777  1.00 86.58           H
ATOM    892  N   TYR A  75       9.027  10.941 -21.567  1.00 82.21           N
ATOM    893  CA  TYR A  75       9.740  11.064 -22.826  1.00 82.21           C
ATOM    894  C   TYR A  75       9.176  10.100 -23.872  1.00 82.21           C
ATOM    895  O   TYR A  75       9.602  10.112 -25.026  1.00 82.21           O
ATOM    896  HA  TYR A  75       9.620  12.087 -23.183  1.00 82.21           H
ATOM    897  CB  TYR A  75      11.191  10.681 -22.528  1.00 82.21           C
ATOM    898 1HB  TYR A  75      11.200   9.777 -21.919  1.00 82.21           H
ATOM    899 2HB  TYR A  75      11.693  10.439 -23.465  1.00 82.21           H
ATOM    900  CG  TYR A  75      11.987  11.771 -21.807  1.00 82.21           C
ATOM    901  CD1 TYR A  75      12.467  12.855 -22.512  1.00 82.21           C
ATOM    902  HD1 TYR A  75      12.280  12.935 -23.583  1.00 82.21           H
ATOM    903  CD2 TYR A  75      12.224  11.670 -20.451  1.00 82.21           C
ATOM    904  HD2 TYR A  75      11.845  10.813 -19.894  1.00 82.21           H
ATOM    905  CE1 TYR A  75      13.216  13.881 -21.834  1.00 82.21           C
ATOM    906  HE1 TYR A  75      13.601  14.743 -22.379  1.00 82.21           H
ATOM    907  CE2 TYR A  75      12.973  12.696 -19.773  1.00 82.21           C
ATOM    908  HE2 TYR A  75      13.167  12.628 -18.702  1.00 82.21           H
ATOM    909  CZ  TYR A  75      13.432  13.751 -20.498  1.00 82.21           C
ATOM    910  OH  TYR A  75      14.139  14.720 -19.857  1.00 82.21           O
ATOM    911  HH  TYR A  75      14.403  15.435 -20.504  1.00 82.21           H
ATOM    912  HN  TYR A  75       9.424  10.293 -20.917  1.00 82.21           H
ATOM    913  N   CYS A  76       8.226   9.288 -23.431  1.00 75.57           N
ATOM    914  CA  CYS A  76       7.562   8.358 -24.328  1.00 75.57           C
ATOM    915  C   CYS A  76       6.787   9.166 -25.371  1.00 75.57           C
ATOM    916  O   CYS A  76       5.839   9.874 -25.034  1.00 75.57           O
ATOM    917  HA  CYS A  76       8.345   7.765 -24.801  1.00 75.57           H
ATOM    918  CB  CYS A  76       6.654   7.390 -23.566  1.00 75.57           C
ATOM    919 1HB  CYS A  76       7.240   6.817 -22.848  1.00 75.57           H
ATOM    920 2HB  CYS A  76       5.910   7.947 -22.997  1.00 75.57           H
ATOM    921  SG  CYS A  76       5.823   6.257 -24.739  1.00 75.57           S
ATOM    922  HG  CYS A  76       6.934   5.672 -25.178  1.00 75.57           H
ATOM    923  HN  CYS A  76       7.911   9.260 -22.483  1.00 75.57           H
ATOM    924  N   THR A  77       7.219   9.033 -26.616  1.00 68.78           N
ATOM    925  CA  THR A  77       6.709   9.881 -27.680  1.00 68.78           C
ATOM    926  C   THR A  77       5.344   9.378 -28.154  1.00 68.78           C
ATOM    927  O   THR A  77       4.653  10.064 -28.906  1.00 68.78           O
ATOM    928  HA  THR A  77       6.559  10.883 -27.279  1.00 68.78           H
ATOM    929  CB  THR A  77       7.759   9.928 -28.792  1.00 68.78           C
ATOM    930  HB  THR A  77       7.440  10.586 -29.601  1.00 68.78           H
ATOM    931  OG1 THR A  77       7.949   8.562 -29.148  1.00 68.78           O
ATOM    932  HG1 THR A  77       8.398   8.500 -30.040  1.00 68.78           H
ATOM    933  CG2 THR A  77       9.131  10.375 -28.283  1.00 68.78           C
ATOM    934 1HG2 THR A  77       9.480   9.678 -27.521  1.00 68.78           H
ATOM    935 2HG2 THR A  77       9.052  11.374 -27.853  1.00 68.78           H
ATOM    936 3HG2 THR A  77       9.838  10.391 -29.112  1.00 68.78           H
ATOM    937  HN  THR A  77       7.904   8.363 -26.902  1.00 68.78           H
ATOM    938  N   ARG A  78       4.997   8.185 -27.696  1.00 72.82           N
ATOM    939  CA  ARG A  78       3.762   7.549 -28.123  1.00 72.82           C
ATOM    940  C   ARG A  78       2.577   8.107 -27.333  1.00 72.82           C
ATOM    941  O   ARG A  78       2.717   8.461 -26.163  1.00 72.82           O
ATOM    942  HA  ARG A  78       3.676   7.791 -29.182  1.00 72.82           H
ATOM    943  CB  ARG A  78       3.827   6.033 -27.929  1.00 72.82           C
ATOM    944 1HB  ARG A  78       3.124   5.546 -28.604  1.00 72.82           H
ATOM    945 2HB  ARG A  78       4.822   5.671 -28.191  1.00 72.82           H
ATOM    946  CG  ARG A  78       3.503   5.650 -26.483  1.00 72.82           C
ATOM    947 1HG  ARG A  78       4.073   6.281 -25.801  1.00 72.82           H
ATOM    948 2HG  ARG A  78       2.448   5.835 -26.282  1.00 72.82           H
ATOM    949  CD  ARG A  78       3.829   4.179 -26.219  1.00 72.82           C
ATOM    950 1HD  ARG A  78       3.056   3.544 -26.651  1.00 72.82           H
ATOM    951 2HD  ARG A  78       4.768   3.913 -26.705  1.00 72.82           H
ATOM    952  NE  ARG A  78       3.928   3.936 -24.763  1.00 72.82           N
ATOM    953  HE  ARG A  78       4.826   3.707 -24.386  1.00 72.82           H
ATOM    954  CZ  ARG A  78       2.890   4.004 -23.918  1.00 72.82           C
ATOM    955  NH1 ARG A  78       1.665   4.306 -24.368  1.00 72.82           N
ATOM    956 1HH1 ARG A  78       1.520   4.483 -25.341  1.00 72.82           H
ATOM    957 2HH1 ARG A  78       0.896   4.354 -23.731  1.00 72.82           H
ATOM    958  NH2 ARG A  78       3.096   3.764 -22.615  1.00 72.82           N
ATOM    959 1HH2 ARG A  78       2.333   3.810 -21.972  1.00 72.82           H
ATOM    960 2HH2 ARG A  78       4.014   3.539 -22.287  1.00 72.82           H
ATOM    961  HN  ARG A  78       5.541   7.655 -27.045  1.00 72.82           H
ATOM    962  N   VAL A  79       1.435   8.168 -28.003  1.00 77.18           N
ATOM    963  CA  VAL A  79       0.206   8.585 -27.351  1.00 77.18           C
ATOM    964  C   VAL A  79       0.033   7.801 -26.048  1.00 77.18           C
ATOM    965  O   VAL A  79       0.200   6.583 -26.026  1.00 77.18           O
ATOM    966  HA  VAL A  79       0.303   9.644 -27.113  1.00 77.18           H
ATOM    967  CB  VAL A  79      -0.976   8.421 -28.309  1.00 77.18           C
ATOM    968  HB  VAL A  79      -1.117   7.355 -28.487  1.00 77.18           H
ATOM    969  CG1 VAL A  79      -2.264   8.968 -27.689  1.00 77.18           C
ATOM    970 1HG1 VAL A  79      -2.482   8.428 -26.769  1.00 77.18           H
ATOM    971 2HG1 VAL A  79      -2.138  10.028 -27.467  1.00 77.18           H
ATOM    972 3HG1 VAL A  79      -3.088   8.839 -28.391  1.00 77.18           H
ATOM    973  CG2 VAL A  79      -0.688   9.089 -29.655  1.00 77.18           C
ATOM    974 1HG2 VAL A  79      -0.508  10.153 -29.501  1.00 77.18           H
ATOM    975 2HG2 VAL A  79       0.193   8.633 -30.106  1.00 77.18           H
ATOM    976 3HG2 VAL A  79      -1.544   8.958 -30.316  1.00 77.18           H
ATOM    977  HN  VAL A  79       1.343   7.939 -28.972  1.00 77.18           H
ATOM    978  N   LYS A  80      -0.300   8.532 -24.995  1.00 82.75           N
ATOM    979  CA  LYS A  80      -0.571   7.912 -23.709  1.00 82.75           C
ATOM    980  C   LYS A  80      -1.858   7.089 -23.806  1.00 82.75           C
ATOM    981  O   LYS A  80      -2.652   7.279 -24.725  1.00 82.75           O
ATOM    982  HA  LYS A  80       0.255   7.236 -23.491  1.00 82.75           H
ATOM    983  CB  LYS A  80      -0.598   8.967 -22.601  1.00 82.75           C
ATOM    984 1HB  LYS A  80      -1.495   9.579 -22.697  1.00 82.75           H
ATOM    985 2HB  LYS A  80      -0.650   8.476 -21.629  1.00 82.75           H
ATOM    986  CG  LYS A  80       0.643   9.859 -22.663  1.00 82.75           C
ATOM    987 1HG  LYS A  80       0.629  10.445 -23.581  1.00 82.75           H
ATOM    988 2HG  LYS A  80       0.630  10.565 -21.833  1.00 82.75           H
ATOM    989  CD  LYS A  80       1.923   9.022 -22.606  1.00 82.75           C
ATOM    990 1HD  LYS A  80       1.863   8.315 -21.779  1.00 82.75           H
ATOM    991 2HD  LYS A  80       2.020   8.436 -23.520  1.00 82.75           H
ATOM    992  CE  LYS A  80       3.154   9.914 -22.433  1.00 82.75           C
ATOM    993 1HE  LYS A  80       3.009  10.852 -22.968  1.00 82.75           H
ATOM    994 2HE  LYS A  80       3.284  10.164 -21.380  1.00 82.75           H
ATOM    995  NZ  LYS A  80       4.365   9.230 -22.939  1.00 82.75           N
ATOM    996 1HZ  LYS A  80       5.190   9.744 -22.648  1.00 82.75           H
ATOM    997 2HZ  LYS A  80       4.404   8.289 -22.563  1.00 82.75           H
ATOM    998 3HZ  LYS A  80       4.332   9.189 -23.951  1.00 82.75           H
ATOM    999  HN  LYS A  80      -0.385   9.529 -25.010  1.00 82.75           H
ATOM   1000  N   THR A  81      -2.022   6.193 -22.845  1.00 83.76           N
ATOM   1001  CA  THR A  81      -3.279   5.478 -22.695  1.00 83.76           C
ATOM   1002  C   THR A  81      -3.786   5.588 -21.255  1.00 83.76           C
ATOM   1003  O   THR A  81      -3.035   5.962 -20.356  1.00 83.76           O
ATOM   1004  HA  THR A  81      -4.023   5.955 -23.333  1.00 83.76           H
ATOM   1005  CB  THR A  81      -3.060   4.035 -23.154  1.00 83.76           C
ATOM   1006  HB  THR A  81      -4.000   3.483 -23.160  1.00 83.76           H
ATOM   1007  OG1 THR A  81      -2.059   3.538 -22.270  1.00 83.76           O
ATOM   1008  HG1 THR A  81      -1.177   3.957 -22.482  1.00 83.76           H
ATOM   1009  CG2 THR A  81      -2.411   3.953 -24.537  1.00 83.76           C
ATOM   1010 1HG2 THR A  81      -1.440   4.448 -24.512  1.00 83.76           H
ATOM   1011 2HG2 THR A  81      -3.052   4.445 -25.269  1.00 83.76           H
ATOM   1012 3HG2 THR A  81      -2.279   2.907 -24.814  1.00 83.76           H
ATOM   1013  HN  THR A  81      -1.317   5.952 -22.177  1.00 83.76           H
ATOM   1014  N   MET A  82      -5.057   5.255 -21.082  1.00 87.25           N
ATOM   1015  CA  MET A  82      -5.669   5.297 -19.765  1.00 87.25           C
ATOM   1016  C   MET A  82      -4.883   4.443 -18.768  1.00 87.25           C
ATOM   1017  O   MET A  82      -4.686   4.844 -17.622  1.00 87.25           O
ATOM   1018  HA  MET A  82      -5.638   6.343 -19.461  1.00 87.25           H
ATOM   1019  CB  MET A  82      -7.108   4.785 -19.854  1.00 87.25           C
ATOM   1020 1HB  MET A  82      -7.699   5.457 -20.476  1.00 87.25           H
ATOM   1021 2HB  MET A  82      -7.121   3.808 -20.338  1.00 87.25           H
ATOM   1022  CG  MET A  82      -7.739   4.679 -18.465  1.00 87.25           C
ATOM   1023 1HG  MET A  82      -7.365   3.793 -17.952  1.00 87.25           H
ATOM   1024 2HG  MET A  82      -7.454   5.541 -17.860  1.00 87.25           H
ATOM   1025  SD  MET A  82      -9.517   4.597 -18.606  1.00 87.25           S
ATOM   1026  CE  MET A  82      -9.975   4.836 -16.898  1.00 87.25           C
ATOM   1027 1HE  MET A  82      -9.542   4.041 -16.291  1.00 87.25           H
ATOM   1028 2HE  MET A  82      -9.603   5.801 -16.553  1.00 87.25           H
ATOM   1029 3HE  MET A  82     -11.061   4.812 -16.806  1.00 87.25           H
ATOM   1030  HN  MET A  82      -5.663   4.961 -21.821  1.00 87.25           H
ATOM   1031  N   THR A  83      -4.456   3.281 -19.240  1.00 85.34           N
ATOM   1032  CA  THR A  83      -3.593   2.423 -18.447  1.00 85.34           C
ATOM   1033  C   THR A  83      -2.336   3.182 -18.017  1.00 85.34           C
ATOM   1034  O   THR A  83      -1.926   3.107 -16.860  1.00 85.34           O
ATOM   1035  HA  THR A  83      -4.125   2.146 -17.537  1.00 85.34           H
ATOM   1036  CB  THR A  83      -3.294   1.166 -19.266  1.00 85.34           C
ATOM   1037  HB  THR A  83      -2.737   1.414 -20.170  1.00 85.34           H
ATOM   1038  OG1 THR A  83      -4.573   0.575 -19.475  1.00 85.34           O
ATOM   1039  HG1 THR A  83      -5.290   1.179 -19.127  1.00 85.34           H
ATOM   1040  CG2 THR A  83      -2.524   0.114 -18.465  1.00 85.34           C
ATOM   1041 1HG2 THR A  83      -3.111  -0.183 -17.597  1.00 85.34           H
ATOM   1042 2HG2 THR A  83      -1.573   0.533 -18.135  1.00 85.34           H
ATOM   1043 3HG2 THR A  83      -2.338  -0.757 -19.094  1.00 85.34           H
ATOM   1044  HN  THR A  83      -4.690   2.925 -20.145  1.00 85.34           H
ATOM   1045  N   ASP A  84      -1.758   3.895 -18.973  1.00 86.91           N
ATOM   1046  CA  ASP A  84      -0.499   4.580 -18.738  1.00 86.91           C
ATOM   1047  C   ASP A  84      -0.696   5.647 -17.659  1.00 86.91           C
ATOM   1048  O   ASP A  84       0.198   5.888 -16.850  1.00 86.91           O
ATOM   1049  HA  ASP A  84       0.198   3.800 -18.431  1.00 86.91           H
ATOM   1050  CB  ASP A  84      -0.006   5.277 -20.008  1.00 86.91           C
ATOM   1051 1HB  ASP A  84      -0.691   6.082 -20.274  1.00 86.91           H
ATOM   1052 2HB  ASP A  84       0.966   5.735 -19.822  1.00 86.91           H
ATOM   1053  CG  ASP A  84       0.103   4.288 -21.170  1.00 86.91           C
ATOM   1054  OD1 ASP A  84       0.824   3.282 -20.993  1.00 86.91           O
ATOM   1055  OD2 ASP A  84      -0.536   4.560 -22.209  1.00 86.91           O
ATOM   1056  HN  ASP A  84      -2.137   4.009 -19.892  1.00 86.91           H
ATOM   1057  N   MET A  85      -1.872   6.256 -17.683  1.00 90.88           N
ATOM   1058  CA  MET A  85      -2.199   7.290 -16.716  1.00 90.88           C
ATOM   1059  C   MET A  85      -2.215   6.725 -15.294  1.00 90.88           C
ATOM   1060  O   MET A  85      -1.697   7.349 -14.369  1.00 90.88           O
ATOM   1061  HA  MET A  85      -1.412   8.038 -16.808  1.00 90.88           H
ATOM   1062  CB  MET A  85      -3.571   7.882 -17.045  1.00 90.88           C
ATOM   1063 1HB  MET A  85      -3.592   8.203 -18.087  1.00 90.88           H
ATOM   1064 2HB  MET A  85      -4.338   7.116 -16.932  1.00 90.88           H
ATOM   1065  CG  MET A  85      -3.889   9.069 -16.133  1.00 90.88           C
ATOM   1066 1HG  MET A  85      -4.890   9.444 -16.346  1.00 90.88           H
ATOM   1067 2HG  MET A  85      -3.883   8.750 -15.091  1.00 90.88           H
ATOM   1068  SD  MET A  85      -2.687  10.366 -16.379  1.00 90.88           S
ATOM   1069  CE  MET A  85      -3.148  10.909 -18.016  1.00 90.88           C
ATOM   1070 1HE  MET A  85      -3.051  10.078 -18.715  1.00 90.88           H
ATOM   1071 2HE  MET A  85      -4.180  11.257 -18.007  1.00 90.88           H
ATOM   1072 3HE  MET A  85      -2.492  11.723 -18.327  1.00 90.88           H
ATOM   1073  HN  MET A  85      -2.594   6.054 -18.346  1.00 90.88           H
ATOM   1074  N   PHE A  86      -2.814   5.551 -15.164  1.00 92.77           N
ATOM   1075  CA  PHE A  86      -2.917   4.902 -13.868  1.00 92.77           C
ATOM   1076  C   PHE A  86      -1.551   4.405 -13.393  1.00 92.77           C
ATOM   1077  O   PHE A  86      -1.230   4.496 -12.209  1.00 92.77           O
ATOM   1078  HA  PHE A  86      -3.297   5.643 -13.165  1.00 92.77           H
ATOM   1079  CB  PHE A  86      -3.851   3.702 -14.041  1.00 92.77           C
ATOM   1080 1HB  PHE A  86      -3.452   3.054 -14.822  1.00 92.77           H
ATOM   1081 2HB  PHE A  86      -3.857   3.123 -13.118  1.00 92.77           H
ATOM   1082  CG  PHE A  86      -5.290   4.080 -14.399  1.00 92.77           C
ATOM   1083  CD1 PHE A  86      -5.863   5.181 -13.841  1.00 92.77           C
ATOM   1084  HD1 PHE A  86      -5.296   5.794 -13.140  1.00 92.77           H
ATOM   1085  CD2 PHE A  86      -5.996   3.315 -15.274  1.00 92.77           C
ATOM   1086  HD2 PHE A  86      -5.538   2.433 -15.720  1.00 92.77           H
ATOM   1087  CE1 PHE A  86      -7.198   5.531 -14.173  1.00 92.77           C
ATOM   1088  HE1 PHE A  86      -7.657   6.413 -13.726  1.00 92.77           H
ATOM   1089  CE2 PHE A  86      -7.332   3.666 -15.606  1.00 92.77           C
ATOM   1090  HE2 PHE A  86      -7.898   3.053 -16.307  1.00 92.77           H
ATOM   1091  CZ  PHE A  86      -7.904   4.766 -15.048  1.00 92.77           C
ATOM   1092  HZ  PHE A  86      -8.930   5.036 -15.303  1.00 92.77           H
ATOM   1093  HN  PHE A  86      -3.224   5.045 -15.924  1.00 92.77           H
ATOM   1094  N   LEU A  87      -0.781   3.891 -14.342  1.00 89.93           N
ATOM   1095  CA  LEU A  87       0.545   3.382 -14.036  1.00 89.93           C
ATOM   1096  C   LEU A  87       1.418   4.526 -13.515  1.00 89.93           C
ATOM   1097  O   LEU A  87       2.246   4.325 -12.628  1.00 89.93           O
ATOM   1098  HA  LEU A  87       0.436   2.642 -13.243  1.00 89.93           H
ATOM   1099  CB  LEU A  87       1.135   2.661 -15.249  1.00 89.93           C
ATOM   1100 1HB  LEU A  87       1.107   3.342 -16.100  1.00 89.93           H
ATOM   1101 2HB  LEU A  87       2.185   2.449 -15.046  1.00 89.93           H
ATOM   1102  CG  LEU A  87       0.449   1.355 -15.653  1.00 89.93           C
ATOM   1103  HG  LEU A  87      -0.606   1.565 -15.831  1.00 89.93           H
ATOM   1104  CD1 LEU A  87       1.029   0.812 -16.961  1.00 89.93           C
ATOM   1105 1HD1 LEU A  87       0.882   1.544 -17.755  1.00 89.93           H
ATOM   1106 2HD1 LEU A  87       2.094   0.622 -16.834  1.00 89.93           H
ATOM   1107 3HD1 LEU A  87       0.523  -0.116 -17.225  1.00 89.93           H
ATOM   1108  CD2 LEU A  87       0.520   0.326 -14.523  1.00 89.93           C
ATOM   1109 1HD2 LEU A  87       1.564   0.114 -14.290  1.00 89.93           H
ATOM   1110 2HD2 LEU A  87       0.024   0.723 -13.638  1.00 89.93           H
ATOM   1111 3HD2 LEU A  87       0.025  -0.593 -14.837  1.00 89.93           H
ATOM   1112  HN  LEU A  87      -1.050   3.819 -15.302  1.00 89.93           H
ATOM   1113  N   LEU A  88       1.202   5.701 -14.089  1.00 92.56           N
ATOM   1114  CA  LEU A  88       1.929   6.885 -13.665  1.00 92.56           C
ATOM   1115  C   LEU A  88       1.589   7.192 -12.206  1.00 92.56           C
ATOM   1116  O   LEU A  88       2.483   7.344 -11.375  1.00 92.56           O
ATOM   1117  HA  LEU A  88       2.993   6.656 -13.731  1.00 92.56           H
ATOM   1118  CB  LEU A  88       1.657   8.050 -14.619  1.00 92.56           C
ATOM   1119 1HB  LEU A  88       2.055   7.792 -15.600  1.00 92.56           H
ATOM   1120 2HB  LEU A  88       0.578   8.158 -14.730  1.00 92.56           H
ATOM   1121  CG  LEU A  88       2.237   9.405 -14.205  1.00 92.56           C
ATOM   1122  HG  LEU A  88       1.978   9.583 -13.162  1.00 92.56           H
ATOM   1123  CD1 LEU A  88       3.764   9.399 -14.298  1.00 92.56           C
ATOM   1124 1HD1 LEU A  88       4.165   8.630 -13.637  1.00 92.56           H
ATOM   1125 2HD1 LEU A  88       4.065   9.188 -15.325  1.00 92.56           H
ATOM   1126 3HD1 LEU A  88       4.150  10.373 -13.999  1.00 92.56           H
ATOM   1127  CD2 LEU A  88       1.617  10.539 -15.024  1.00 92.56           C
ATOM   1128 1HD2 LEU A  88       1.824  10.379 -16.082  1.00 92.56           H
ATOM   1129 2HD2 LEU A  88       0.540  10.557 -14.863  1.00 92.56           H
ATOM   1130 3HD2 LEU A  88       2.047  11.490 -14.710  1.00 92.56           H
ATOM   1131  HN  LEU A  88       0.546   5.850 -14.829  1.00 92.56           H
ATOM   1132  N   ASN A  89       0.293   7.275 -11.938  1.00 95.76           N
ATOM   1133  CA  ASN A  89      -0.175   7.674 -10.622  1.00 95.76           C
ATOM   1134  C   ASN A  89       0.241   6.617  -9.596  1.00 95.76           C
ATOM   1135  O   ASN A  89       0.447   6.931  -8.425  1.00 95.76           O
ATOM   1136  HA  ASN A  89       0.288   8.642 -10.434  1.00 95.76           H
ATOM   1137  CB  ASN A  89      -1.700   7.787 -10.591  1.00 95.76           C
ATOM   1138 1HB  ASN A  89      -2.141   6.977 -11.172  1.00 95.76           H
ATOM   1139 2HB  ASN A  89      -2.056   7.675  -9.567  1.00 95.76           H
ATOM   1140  CG  ASN A  89      -2.161   9.134 -11.152  1.00 95.76           C
ATOM   1141  OD1 ASN A  89      -2.384  10.093 -10.431  1.00 95.76           O
ATOM   1142  ND2 ASN A  89      -2.291   9.153 -12.476  1.00 95.76           N
ATOM   1143 1HD2 ASN A  89      -2.092   8.331 -13.009  1.00 95.76           H
ATOM   1144 2HD2 ASN A  89      -2.588   9.989 -12.937  1.00 95.76           H
ATOM   1145  HN  ASN A  89      -0.428   7.077 -12.601  1.00 95.76           H
ATOM   1146  N   LEU A  90       0.352   5.386 -10.074  1.00 93.45           N
ATOM   1147  CA  LEU A  90       0.785   4.290  -9.224  1.00 93.45           C
ATOM   1148  C   LEU A  90       2.222   4.544  -8.763  1.00 93.45           C
ATOM   1149  O   LEU A  90       2.534   4.395  -7.583  1.00 93.45           O
ATOM   1150  HA  LEU A  90       0.138   4.281  -8.347  1.00 93.45           H
ATOM   1151  CB  LEU A  90       0.597   2.951  -9.940  1.00 93.45           C
ATOM   1152 1HB  LEU A  90      -0.330   2.993 -10.510  1.00 93.45           H
ATOM   1153 2HB  LEU A  90       1.408   2.828 -10.658  1.00 93.45           H
ATOM   1154  CG  LEU A  90       0.556   1.711  -9.044  1.00 93.45           C
ATOM   1155  HG  LEU A  90       1.315   1.824  -8.269  1.00 93.45           H
ATOM   1156  CD1 LEU A  90      -0.796   1.591  -8.337  1.00 93.45           C
ATOM   1157 1HD1 LEU A  90      -0.964   2.474  -7.721  1.00 93.45           H
ATOM   1158 2HD1 LEU A  90      -1.589   1.511  -9.081  1.00 93.45           H
ATOM   1159 3HD1 LEU A  90      -0.798   0.702  -7.707  1.00 93.45           H
ATOM   1160  CD2 LEU A  90       0.903   0.450  -9.836  1.00 93.45           C
ATOM   1161 1HD2 LEU A  90       0.185   0.320 -10.646  1.00 93.45           H
ATOM   1162 2HD2 LEU A  90       1.906   0.547 -10.253  1.00 93.45           H
ATOM   1163 3HD2 LEU A  90       0.866  -0.416  -9.175  1.00 93.45           H
ATOM   1164  HN  LEU A  90       0.153   5.134 -11.021  1.00 93.45           H
ATOM   1165  N   ALA A  91       3.058   4.924  -9.719  1.00 95.55           N
ATOM   1166  CA  ALA A  91       4.466   5.147  -9.436  1.00 95.55           C
ATOM   1167  C   ALA A  91       4.609   6.348  -8.499  1.00 95.55           C
ATOM   1168  O   ALA A  91       5.493   6.369  -7.643  1.00 95.55           O
ATOM   1169  HA  ALA A  91       4.848   4.258  -8.935  1.00 95.55           H
ATOM   1170  CB  ALA A  91       5.226   5.339 -10.750  1.00 95.55           C
ATOM   1171 1HB  ALA A  91       5.116   4.447 -11.367  1.00 95.55           H
ATOM   1172 2HB  ALA A  91       4.821   6.200 -11.282  1.00 95.55           H
ATOM   1173 3HB  ALA A  91       6.282   5.506 -10.538  1.00 95.55           H
ATOM   1174  HN  ALA A  91       2.788   5.079 -10.669  1.00 95.55           H
ATOM   1175  N   ILE A  92       3.728   7.318  -8.692  1.00 96.65           N
ATOM   1176  CA  ILE A  92       3.739   8.514  -7.867  1.00 96.65           C
ATOM   1177  C   ILE A  92       3.363   8.142  -6.431  1.00 96.65           C
ATOM   1178  O   ILE A  92       3.997   8.600  -5.482  1.00 96.65           O
ATOM   1179  HA  ILE A  92       4.757   8.902  -7.868  1.00 96.65           H
ATOM   1180  CB  ILE A  92       2.843   9.594  -8.477  1.00 96.65           C
ATOM   1181  HB  ILE A  92       1.877   9.145  -8.708  1.00 96.65           H
ATOM   1182  CG1 ILE A  92       3.427  10.111  -9.793  1.00 96.65           C
ATOM   1183 1HG1 ILE A  92       4.329  10.689  -9.593  1.00 96.65           H
ATOM   1184 2HG1 ILE A  92       3.721   9.270 -10.421  1.00 96.65           H
ATOM   1185  CG2 ILE A  92       2.589  10.725  -7.479  1.00 96.65           C
ATOM   1186 1HG2 ILE A  92       2.098  10.323  -6.592  1.00 96.65           H
ATOM   1187 2HG2 ILE A  92       3.539  11.178  -7.194  1.00 96.65           H
ATOM   1188 3HG2 ILE A  92       1.950  11.478  -7.938  1.00 96.65           H
ATOM   1189  CD1 ILE A  92       2.412  10.981 -10.539  1.00 96.65           C
ATOM   1190 1HD1 ILE A  92       1.522  10.392 -10.759  1.00 96.65           H
ATOM   1191 2HD1 ILE A  92       2.140  11.834  -9.918  1.00 96.65           H
ATOM   1192 3HD1 ILE A  92       2.853  11.335 -11.471  1.00 96.65           H
ATOM   1193  HN  ILE A  92       3.016   7.295  -9.394  1.00 96.65           H
ATOM   1194  N   ALA A  93       2.333   7.316  -6.318  1.00 96.81           N
ATOM   1195  CA  ALA A  93       1.840   6.910  -5.013  1.00 96.81           C
ATOM   1196  C   ALA A  93       2.951   6.180  -4.257  1.00 96.81           C
ATOM   1197  O   ALA A  93       3.142   6.400  -3.062  1.00 96.81           O
ATOM   1198  HA  ALA A  93       1.571   7.813  -4.464  1.00 96.81           H
ATOM   1199  CB  ALA A  93       0.588   6.047  -5.186  1.00 96.81           C
ATOM   1200 1HB  ALA A  93      -0.181   6.622  -5.703  1.00 96.81           H
ATOM   1201 2HB  ALA A  93       0.835   5.162  -5.773  1.00 96.81           H
ATOM   1202 3HB  ALA A  93       0.218   5.743  -4.207  1.00 96.81           H
ATOM   1203  HN  ALA A  93       1.840   6.927  -7.096  1.00 96.81           H
ATOM   1204  N   ASP A  94       3.655   5.325  -4.984  1.00 96.43           N
ATOM   1205  CA  ASP A  94       4.729   4.546  -4.392  1.00 96.43           C
ATOM   1206  C   ASP A  94       5.825   5.491  -3.895  1.00 96.43           C
ATOM   1207  O   ASP A  94       6.317   5.342  -2.777  1.00 96.43           O
ATOM   1208  HA  ASP A  94       4.263   3.985  -3.582  1.00 96.43           H
ATOM   1209  CB  ASP A  94       5.353   3.598  -5.419  1.00 96.43           C
ATOM   1210 1HB  ASP A  94       5.492   4.121  -6.365  1.00 96.43           H
ATOM   1211 2HB  ASP A  94       6.340   3.286  -5.079  1.00 96.43           H
ATOM   1212  CG  ASP A  94       4.470   2.368  -5.636  1.00 96.43           C
ATOM   1213  OD1 ASP A  94       3.770   1.993  -4.670  1.00 96.43           O
ATOM   1214  OD2 ASP A  94       4.514   1.829  -6.764  1.00 96.43           O
ATOM   1215  HN  ASP A  94       3.503   5.162  -5.959  1.00 96.43           H
ATOM   1216  N   LEU A  95       6.174   6.442  -4.748  1.00 97.26           N
ATOM   1217  CA  LEU A  95       7.250   7.368  -4.438  1.00 97.26           C
ATOM   1218  C   LEU A  95       6.909   8.127  -3.154  1.00 97.26           C
ATOM   1219  O   LEU A  95       7.763   8.302  -2.287  1.00 97.26           O
ATOM   1220  HA  LEU A  95       8.149   6.777  -4.261  1.00 97.26           H
ATOM   1221  CB  LEU A  95       7.536   8.278  -5.634  1.00 97.26           C
ATOM   1222 1HB  LEU A  95       6.584   8.582  -6.069  1.00 97.26           H
ATOM   1223 2HB  LEU A  95       8.022   9.182  -5.269  1.00 97.26           H
ATOM   1224  CG  LEU A  95       8.403   7.678  -6.742  1.00 97.26           C
ATOM   1225  HG  LEU A  95       7.924   6.764  -7.094  1.00 97.26           H
ATOM   1226  CD1 LEU A  95       8.499   8.627  -7.938  1.00 97.26           C
ATOM   1227 1HD1 LEU A  95       7.501   8.811  -8.337  1.00 97.26           H
ATOM   1228 2HD1 LEU A  95       8.943   9.570  -7.619  1.00 97.26           H
ATOM   1229 3HD1 LEU A  95       9.121   8.175  -8.711  1.00 97.26           H
ATOM   1230  CD2 LEU A  95       9.782   7.287  -6.208  1.00 97.26           C
ATOM   1231 1HD2 LEU A  95      10.283   8.172  -5.813  1.00 97.26           H
ATOM   1232 2HD2 LEU A  95       9.669   6.549  -5.414  1.00 97.26           H
ATOM   1233 3HD2 LEU A  95      10.378   6.863  -7.016  1.00 97.26           H
ATOM   1234  HN  LEU A  95       5.737   6.584  -5.636  1.00 97.26           H
ATOM   1235  N   LEU A  96       5.659   8.559  -3.075  1.00 96.91           N
ATOM   1236  CA  LEU A  96       5.227   9.399  -1.971  1.00 96.91           C
ATOM   1237  C   LEU A  96       5.458   8.661  -0.652  1.00 96.91           C
ATOM   1238  O   LEU A  96       5.891   9.260   0.332  1.00 96.91           O
ATOM   1239  HA  LEU A  96       5.848  10.295  -1.979  1.00 96.91           H
ATOM   1240  CB  LEU A  96       3.780   9.851  -2.177  1.00 96.91           C
ATOM   1241 1HB  LEU A  96       3.183   8.981  -2.450  1.00 96.91           H
ATOM   1242 2HB  LEU A  96       3.395  10.216  -1.225  1.00 96.91           H
ATOM   1243  CG  LEU A  96       3.560  10.936  -3.234  1.00 96.91           C
ATOM   1244  HG  LEU A  96       3.860  10.536  -4.202  1.00 96.91           H
ATOM   1245  CD1 LEU A  96       2.079  11.308  -3.338  1.00 96.91           C
ATOM   1246 1HD1 LEU A  96       1.502  10.427  -3.616  1.00 96.91           H
ATOM   1247 2HD1 LEU A  96       1.730  11.682  -2.375  1.00 96.91           H
ATOM   1248 3HD1 LEU A  96       1.951  12.081  -4.095  1.00 96.91           H
ATOM   1249  CD2 LEU A  96       4.439  12.157  -2.957  1.00 96.91           C
ATOM   1250 1HD2 LEU A  96       4.194  12.568  -1.978  1.00 96.91           H
ATOM   1251 2HD2 LEU A  96       5.488  11.860  -2.974  1.00 96.91           H
ATOM   1252 3HD2 LEU A  96       4.263  12.913  -3.723  1.00 96.91           H
ATOM   1253  HN  LEU A  96       4.949   8.343  -3.745  1.00 96.91           H
ATOM   1254  N   PHE A  97       5.160   7.370  -0.672  1.00 97.17           N
ATOM   1255  CA  PHE A  97       5.315   6.547   0.515  1.00 97.17           C
ATOM   1256  C   PHE A  97       6.793   6.271   0.801  1.00 97.17           C
ATOM   1257  O   PHE A  97       7.240   6.387   1.941  1.00 97.17           O
ATOM   1258  HA  PHE A  97       4.882   7.097   1.349  1.00 97.17           H
ATOM   1259  CB  PHE A  97       4.606   5.220   0.235  1.00 97.17           C
ATOM   1260 1HB  PHE A  97       3.531   5.395   0.200  1.00 97.17           H
ATOM   1261 2HB  PHE A  97       4.903   4.862  -0.751  1.00 97.17           H
ATOM   1262  CG  PHE A  97       4.898   4.129   1.267  1.00 97.17           C
ATOM   1263  CD1 PHE A  97       5.490   2.967   0.879  1.00 97.17           C
ATOM   1264  HD1 PHE A  97       5.756   2.813  -0.167  1.00 97.17           H
ATOM   1265  CD2 PHE A  97       4.566   4.320   2.571  1.00 97.17           C
ATOM   1266  HD2 PHE A  97       4.092   5.251   2.882  1.00 97.17           H
ATOM   1267  CE1 PHE A  97       5.760   1.954   1.837  1.00 97.17           C
ATOM   1268  HE1 PHE A  97       6.234   1.023   1.526  1.00 97.17           H
ATOM   1269  CE2 PHE A  97       4.837   3.307   3.529  1.00 97.17           C
ATOM   1270  HE2 PHE A  97       4.570   3.461   4.575  1.00 97.17           H
ATOM   1271  CZ  PHE A  97       5.428   2.146   3.142  1.00 97.17           C
ATOM   1272  HZ  PHE A  97       5.636   1.368   3.877  1.00 97.17           H
ATOM   1273  HN  PHE A  97       4.818   6.888  -1.479  1.00 97.17           H
ATOM   1274  N   LEU A  98       7.510   5.912  -0.254  1.00 97.18           N
ATOM   1275  CA  LEU A  98       8.888   5.475  -0.108  1.00 97.18           C
ATOM   1276  C   LEU A  98       9.685   6.554   0.629  1.00 97.18           C
ATOM   1277  O   LEU A  98      10.556   6.242   1.439  1.00 97.18           O
ATOM   1278  HA  LEU A  98       8.882   4.572   0.503  1.00 97.18           H
ATOM   1279  CB  LEU A  98       9.477   5.097  -1.469  1.00 97.18           C
ATOM   1280 1HB  LEU A  98       9.257   5.900  -2.173  1.00 97.18           H
ATOM   1281 2HB  LEU A  98      10.562   5.047  -1.371  1.00 97.18           H
ATOM   1282  CG  LEU A  98       8.985   3.779  -2.070  1.00 97.18           C
ATOM   1283  HG  LEU A  98       7.904   3.727  -1.940  1.00 97.18           H
ATOM   1284  CD1 LEU A  98       9.262   3.725  -3.574  1.00 97.18           C
ATOM   1285 1HD1 LEU A  98       8.747   4.549  -4.068  1.00 97.18           H
ATOM   1286 2HD1 LEU A  98      10.335   3.810  -3.749  1.00 97.18           H
ATOM   1287 3HD1 LEU A  98       8.902   2.778  -3.976  1.00 97.18           H
ATOM   1288  CD2 LEU A  98       9.587   2.582  -1.333  1.00 97.18           C
ATOM   1289 1HD2 LEU A  98      10.674   2.616  -1.409  1.00 97.18           H
ATOM   1290 2HD2 LEU A  98       9.296   2.617  -0.283  1.00 97.18           H
ATOM   1291 3HD2 LEU A  98       9.221   1.658  -1.780  1.00 97.18           H
ATOM   1292  HN  LEU A  98       7.165   5.916  -1.192  1.00 97.18           H
ATOM   1293  N   VAL A  99       9.358   7.800   0.321  1.00 96.82           N
ATOM   1294  CA  VAL A  99      10.071   8.926   0.900  1.00 96.82           C
ATOM   1295  C   VAL A  99       9.884   8.916   2.418  1.00 96.82           C
ATOM   1296  O   VAL A  99      10.631   9.571   3.144  1.00 96.82           O
ATOM   1297  HA  VAL A  99      11.130   8.794   0.676  1.00 96.82           H
ATOM   1298  CB  VAL A  99       9.608  10.230   0.249  1.00 96.82           C
ATOM   1299  HB  VAL A  99       8.518  10.249   0.275  1.00 96.82           H
ATOM   1300  CG1 VAL A  99      10.118  11.444   1.028  1.00 96.82           C
ATOM   1301 1HG1 VAL A  99       9.736  11.407   2.048  1.00 96.82           H
ATOM   1302 2HG1 VAL A  99      11.208  11.431   1.047  1.00 96.82           H
ATOM   1303 3HG1 VAL A  99       9.774  12.358   0.544  1.00 96.82           H
ATOM   1304  CG2 VAL A  99      10.043  10.297  -1.217  1.00 96.82           C
ATOM   1305 1HG2 VAL A  99      11.130  10.244  -1.275  1.00 96.82           H
ATOM   1306 2HG2 VAL A  99       9.609   9.459  -1.763  1.00 96.82           H
ATOM   1307 3HG2 VAL A  99       9.701  11.234  -1.655  1.00 96.82           H
ATOM   1308  HN  VAL A  99       8.622   8.046  -0.310  1.00 96.82           H
ATOM   1309  N   THR A 100       8.882   8.166   2.854  1.00 96.03           N
ATOM   1310  CA  THR A 100       8.560   8.098   4.269  1.00 96.03           C
ATOM   1311  C   THR A 100       9.390   7.010   4.953  1.00 96.03           C
ATOM   1312  O   THR A 100       9.511   6.994   6.177  1.00 96.03           O
ATOM   1313  HA  THR A 100       8.833   9.046   4.731  1.00 96.03           H
ATOM   1314  CB  THR A 100       7.051   7.882   4.400  1.00 96.03           C
ATOM   1315  HB  THR A 100       6.711   8.109   5.411  1.00 96.03           H
ATOM   1316  OG1 THR A 100       6.854   6.537   3.972  1.00 96.03           O
ATOM   1317  HG1 THR A 100       6.788   6.501   2.975  1.00 96.03           H
ATOM   1318  CG2 THR A 100       6.251   8.714   3.396  1.00 96.03           C
ATOM   1319 1HG2 THR A 100       6.542   8.438   2.382  1.00 96.03           H
ATOM   1320 2HG2 THR A 100       6.454   9.772   3.557  1.00 96.03           H
ATOM   1321 3HG2 THR A 100       5.186   8.523   3.532  1.00 96.03           H
ATOM   1322  HN  THR A 100       8.297   7.614   2.260  1.00 96.03           H
ATOM   1323  N   LEU A 101       9.942   6.127   4.133  1.00 95.88           N
ATOM   1324  CA  LEU A 101      10.611   4.944   4.647  1.00 95.88           C
ATOM   1325  C   LEU A 101      11.846   5.368   5.443  1.00 95.88           C
ATOM   1326  O   LEU A 101      12.138   4.798   6.493  1.00 95.88           O
ATOM   1327  HA  LEU A 101       9.918   4.445   5.324  1.00 95.88           H
ATOM   1328  CB  LEU A 101      10.916   3.966   3.511  1.00 95.88           C
ATOM   1329 1HB  LEU A 101      11.426   4.511   2.716  1.00 95.88           H
ATOM   1330 2HB  LEU A 101      11.615   3.216   3.882  1.00 95.88           H
ATOM   1331  CG  LEU A 101       9.711   3.244   2.904  1.00 95.88           C
ATOM   1332  HG  LEU A 101       9.097   3.981   2.386  1.00 95.88           H
ATOM   1333  CD1 LEU A 101      10.155   2.214   1.864  1.00 95.88           C
ATOM   1334 1HD1 LEU A 101      10.700   2.717   1.064  1.00 95.88           H
ATOM   1335 2HD1 LEU A 101      10.803   1.476   2.336  1.00 95.88           H
ATOM   1336 3HD1 LEU A 101       9.279   1.716   1.448  1.00 95.88           H
ATOM   1337  CD2 LEU A 101       8.841   2.618   3.996  1.00 95.88           C
ATOM   1338 1HD2 LEU A 101       9.431   1.897   4.562  1.00 95.88           H
ATOM   1339 2HD2 LEU A 101       8.480   3.398   4.665  1.00 95.88           H
ATOM   1340 3HD2 LEU A 101       7.991   2.112   3.537  1.00 95.88           H
ATOM   1341  HN  LEU A 101       9.936   6.210   3.136  1.00 95.88           H
ATOM   1342  N   PRO A 102      12.592   6.371   4.960  1.00 95.65           N
ATOM   1343  CA  PRO A 102      13.784   6.837   5.675  1.00 95.65           C
ATOM   1344  C   PRO A 102      13.488   7.181   7.125  1.00 95.65           C
ATOM   1345  O   PRO A 102      14.295   6.900   8.011  1.00 95.65           O
ATOM   1346  HA  PRO A 102      14.529   6.043   5.717  1.00 95.65           H
ATOM   1347  CB  PRO A 102      14.227   8.065   4.878  1.00 95.65           C
ATOM   1348 1HB  PRO A 102      13.791   8.981   5.277  1.00 95.65           H
ATOM   1349 2HB  PRO A 102      15.309   8.191   4.904  1.00 95.65           H
ATOM   1350  CG  PRO A 102      13.727   7.771   3.468  1.00 95.65           C
ATOM   1351 1HG  PRO A 102      13.648   8.679   2.870  1.00 95.65           H
ATOM   1352 2HG  PRO A 102      14.403   7.107   2.930  1.00 95.65           H
ATOM   1353  CD  PRO A 102      12.372   7.130   3.716  1.00 95.65           C
ATOM   1354 1HD  PRO A 102      11.586   7.876   3.836  1.00 95.65           H
ATOM   1355 2HD  PRO A 102      12.071   6.486   2.889  1.00 95.65           H
ATOM   1356  N   PHE A 103      12.329   7.788   7.332  1.00 94.99           N
ATOM   1357  CA  PHE A 103      11.938   8.222   8.662  1.00 94.99           C
ATOM   1358  C   PHE A 103      11.620   7.024   9.559  1.00 94.99           C
ATOM   1359  O   PHE A 103      11.960   7.021  10.741  1.00 94.99           O
ATOM   1360  HA  PHE A 103      12.778   8.775   9.082  1.00 94.99           H
ATOM   1361  CB  PHE A 103      10.676   9.073   8.502  1.00 94.99           C
ATOM   1362 1HB  PHE A 103       9.918   8.487   7.982  1.00 94.99           H
ATOM   1363 2HB  PHE A 103      10.278   9.303   9.490  1.00 94.99           H
ATOM   1364  CG  PHE A 103      10.900  10.381   7.741  1.00 94.99           C
ATOM   1365  CD1 PHE A 103      11.248  11.509   8.416  1.00 94.99           C
ATOM   1366  HD1 PHE A 103      11.368  11.482   9.499  1.00 94.99           H
ATOM   1367  CD2 PHE A 103      10.750  10.416   6.390  1.00 94.99           C
ATOM   1368  HD2 PHE A 103      10.471   9.511   5.849  1.00 94.99           H
ATOM   1369  CE1 PHE A 103      11.456  12.724   7.709  1.00 94.99           C
ATOM   1370  HE1 PHE A 103      11.734  13.628   8.250  1.00 94.99           H
ATOM   1371  CE2 PHE A 103      10.958  11.630   5.683  1.00 94.99           C
ATOM   1372  HE2 PHE A 103      10.838  11.657   4.600  1.00 94.99           H
ATOM   1373  CZ  PHE A 103      11.306  12.758   6.358  1.00 94.99           C
ATOM   1374  HZ  PHE A 103      11.466  13.690   5.816  1.00 94.99           H
ATOM   1375  HN  PHE A 103      11.663   7.983   6.611  1.00 94.99           H
ATOM   1376  N   TRP A 104      10.972   6.034   8.962  1.00 92.55           N
ATOM   1377  CA  TRP A 104      10.656   4.809   9.676  1.00 92.55           C
ATOM   1378  C   TRP A 104      11.973   4.164  10.114  1.00 92.55           C
ATOM   1379  O   TRP A 104      12.071   3.634  11.220  1.00 92.55           O
ATOM   1380  HA  TRP A 104      10.063   5.076  10.551  1.00 92.55           H
ATOM   1381  CB  TRP A 104       9.793   3.881   8.818  1.00 92.55           C
ATOM   1382 1HB  TRP A 104      10.189   3.869   7.803  1.00 92.55           H
ATOM   1383 2HB  TRP A 104       9.875   2.865   9.204  1.00 92.55           H
ATOM   1384  CG  TRP A 104       8.315   4.275   8.770  1.00 92.55           C
ATOM   1385  CD1 TRP A 104       7.596   4.648   7.703  1.00 92.55           C
ATOM   1386  HD1 TRP A 104       7.992   4.720   6.690  1.00 92.55           H
ATOM   1387  CD2 TRP A 104       7.400   4.320   9.885  1.00 92.55           C
ATOM   1388  NE1 TRP A 104       6.289   4.929   8.047  1.00 92.55           N
ATOM   1389  HE1 TRP A 104       5.564   5.226   7.426  1.00 92.55           H
ATOM   1390  CE2 TRP A 104       6.167   4.723   9.416  1.00 92.55           C
ATOM   1391  CE3 TRP A 104       7.608   4.029  11.245  1.00 92.55           C
ATOM   1392  HE3 TRP A 104       8.572   3.709  11.639  1.00 92.55           H
ATOM   1393  CZ2 TRP A 104       5.045   4.873  10.240  1.00 92.55           C
ATOM   1394  HZ2 TRP A 104       4.081   5.193   9.845  1.00 92.55           H
ATOM   1395  CZ3 TRP A 104       6.477   4.184  12.055  1.00 92.55           C
ATOM   1396  HZ3 TRP A 104       6.583   3.971  13.119  1.00 92.55           H
ATOM   1397  CH2 TRP A 104       5.228   4.589  11.599  1.00 92.55           C
ATOM   1398  HH2 TRP A 104       4.396   4.685  12.295  1.00 92.55           H
ATOM   1399  HN  TRP A 104      10.665   6.060   8.011  1.00 92.55           H
ATOM   1400  N   ALA A 105      12.952   4.231   9.225  1.00 94.23           N
ATOM   1401  CA  ALA A 105      14.228   3.578   9.465  1.00 94.23           C
ATOM   1402  C   ALA A 105      14.896   4.207  10.689  1.00 94.23           C
ATOM   1403  O   ALA A 105      15.365   3.498  11.578  1.00 94.23           O
ATOM   1404  HA  ALA A 105      14.028   2.526   9.671  1.00 94.23           H
ATOM   1405  CB  ALA A 105      15.097   3.677   8.210  1.00 94.23           C
ATOM   1406 1HB  ALA A 105      14.590   3.190   7.377  1.00 94.23           H
ATOM   1407 2HB  ALA A 105      15.267   4.727   7.968  1.00 94.23           H
ATOM   1408 3HB  ALA A 105      16.054   3.187   8.391  1.00 94.23           H
ATOM   1409  HN  ALA A 105      12.885   4.720   8.355  1.00 94.23           H
ATOM   1410  N   ILE A 106      14.918   5.532  10.695  1.00 93.76           N
ATOM   1411  CA  ILE A 106      15.568   6.264  11.768  1.00 93.76           C
ATOM   1412  C   ILE A 106      14.850   5.972  13.088  1.00 93.76           C
ATOM   1413  O   ILE A 106      15.493   5.767  14.116  1.00 93.76           O
ATOM   1414  HA  ILE A 106      16.591   5.895  11.843  1.00 93.76           H
ATOM   1415  CB  ILE A 106      15.648   7.754  11.429  1.00 93.76           C
ATOM   1416  HB  ILE A 106      14.667   8.079  11.083  1.00 93.76           H
ATOM   1417  CG1 ILE A 106      16.636   8.004  10.287  1.00 93.76           C
ATOM   1418 1HG1 ILE A 106      17.656   7.888  10.652  1.00 93.76           H
ATOM   1419 2HG1 ILE A 106      16.490   7.258   9.506  1.00 93.76           H
ATOM   1420  CG2 ILE A 106      15.986   8.582  12.670  1.00 93.76           C
ATOM   1421 1HG2 ILE A 106      15.214   8.437  13.425  1.00 93.76           H
ATOM   1422 2HG2 ILE A 106      16.949   8.262  13.069  1.00 93.76           H
ATOM   1423 3HG2 ILE A 106      16.037   9.637  12.401  1.00 93.76           H
ATOM   1424  CD1 ILE A 106      16.454   9.406   9.702  1.00 93.76           C
ATOM   1425 1HD1 ILE A 106      15.440   9.510   9.316  1.00 93.76           H
ATOM   1426 2HD1 ILE A 106      16.624  10.149  10.480  1.00 93.76           H
ATOM   1427 3HD1 ILE A 106      17.168   9.557   8.892  1.00 93.76           H
ATOM   1428  HN  ILE A 106      14.503   6.102   9.986  1.00 93.76           H
ATOM   1429  N   ALA A 107      13.528   5.962  13.015  1.00 91.89           N
ATOM   1430  CA  ALA A 107      12.714   5.779  14.205  1.00 91.89           C
ATOM   1431  C   ALA A 107      12.961   4.382  14.777  1.00 91.89           C
ATOM   1432  O   ALA A 107      12.920   4.188  15.990  1.00 91.89           O
ATOM   1433  HA  ALA A 107      13.026   6.523  14.938  1.00 91.89           H
ATOM   1434  CB  ALA A 107      11.243   6.016  13.859  1.00 91.89           C
ATOM   1435 1HB  ALA A 107      11.116   7.032  13.485  1.00 91.89           H
ATOM   1436 2HB  ALA A 107      10.931   5.306  13.093  1.00 91.89           H
ATOM   1437 3HB  ALA A 107      10.633   5.879  14.752  1.00 91.89           H
ATOM   1438  HN  ALA A 107      13.013   6.076  12.165  1.00 91.89           H
ATOM   1439  N   ALA A 108      13.212   3.444  13.875  1.00 91.30           N
ATOM   1440  CA  ALA A 108      13.444   2.066  14.273  1.00 91.30           C
ATOM   1441  C   ALA A 108      14.858   1.936  14.844  1.00 91.30           C
ATOM   1442  O   ALA A 108      15.092   1.145  15.756  1.00 91.30           O
ATOM   1443  HA  ALA A 108      12.723   1.819  15.051  1.00 91.30           H
ATOM   1444  CB  ALA A 108      13.213   1.143  13.075  1.00 91.30           C
ATOM   1445 1HB  ALA A 108      12.186   1.252  12.726  1.00 91.30           H
ATOM   1446 2HB  ALA A 108      13.900   1.410  12.272  1.00 91.30           H
ATOM   1447 3HB  ALA A 108      13.387   0.109  13.374  1.00 91.30           H
ATOM   1448  HN  ALA A 108      13.258   3.613  12.890  1.00 91.30           H
ATOM   1449  N   ALA A 109      15.763   2.725  14.284  1.00 90.81           N
ATOM   1450  CA  ALA A 109      17.170   2.614  14.630  1.00 90.81           C
ATOM   1451  C   ALA A 109      17.374   3.084  16.072  1.00 90.81           C
ATOM   1452  O   ALA A 109      18.225   2.555  16.786  1.00 90.81           O
ATOM   1453  HA  ALA A 109      17.448   1.563  14.557  1.00 90.81           H
ATOM   1454  CB  ALA A 109      18.006   3.416  13.632  1.00 90.81           C
ATOM   1455 1HB  ALA A 109      17.848   3.024  12.627  1.00 90.81           H
ATOM   1456 2HB  ALA A 109      17.706   4.464  13.665  1.00 90.81           H
ATOM   1457 3HB  ALA A 109      19.062   3.333  13.892  1.00 90.81           H
ATOM   1458  HN  ALA A 109      15.549   3.429  13.606  1.00 90.81           H
ATOM   1459  N   ASP A 110      16.579   4.071  16.457  1.00 86.91           N
ATOM   1460  CA  ASP A 110      16.739   4.697  17.759  1.00 86.91           C
ATOM   1461  C   ASP A 110      15.364   5.082  18.308  1.00 86.91           C
ATOM   1462  O   ASP A 110      14.664   4.247  18.880  1.00 86.91           O
ATOM   1463  HA  ASP A 110      17.240   3.950  18.376  1.00 86.91           H
ATOM   1464  CB  ASP A 110      17.581   5.970  17.658  1.00 86.91           C
ATOM   1465 1HB  ASP A 110      18.546   5.737  17.207  1.00 86.91           H
ATOM   1466 2HB  ASP A 110      17.087   6.686  17.002  1.00 86.91           H
ATOM   1467  CG  ASP A 110      17.795   6.597  19.037  1.00 86.91           C
ATOM   1468  OD1 ASP A 110      17.456   5.915  20.029  1.00 86.91           O
ATOM   1469  OD2 ASP A 110      18.293   7.743  19.069  1.00 86.91           O
ATOM   1470  HN  ASP A 110      15.837   4.443  15.898  1.00 86.91           H
ATOM   1471  N   GLN A 111      15.018   6.346  18.115  1.00 86.51           N
ATOM   1472  CA  GLN A 111      13.717   6.838  18.535  1.00 86.51           C
ATOM   1473  C   GLN A 111      13.205   7.893  17.552  1.00 86.51           C
ATOM   1474  O   GLN A 111      13.948   8.350  16.684  1.00 86.51           O
ATOM   1475  HA  GLN A 111      13.060   5.969  18.521  1.00 86.51           H
ATOM   1476  CB  GLN A 111      13.777   7.399  19.958  1.00 86.51           C
ATOM   1477 1HB  GLN A 111      12.781   7.716  20.269  1.00 86.51           H
ATOM   1478 2HB  GLN A 111      14.092   6.616  20.648  1.00 86.51           H
ATOM   1479  CG  GLN A 111      14.744   8.580  20.042  1.00 86.51           C
ATOM   1480 1HG  GLN A 111      15.752   8.249  19.789  1.00 86.51           H
ATOM   1481 2HG  GLN A 111      14.464   9.337  19.309  1.00 86.51           H
ATOM   1482  CD  GLN A 111      14.740   9.194  21.443  1.00 86.51           C
ATOM   1483  OE1 GLN A 111      13.714   9.582  21.976  1.00 86.51           O
ATOM   1484  NE2 GLN A 111      15.943   9.259  22.009  1.00 86.51           N
ATOM   1485 1HE2 GLN A 111      16.746   8.923  21.516  1.00 86.51           H
ATOM   1486 2HE2 GLN A 111      16.044   9.645  22.926  1.00 86.51           H
ATOM   1487  HN  GLN A 111      15.608   7.027  17.681  1.00 86.51           H
ATOM   1488  N   TRP A 112      11.940   8.249  17.720  1.00 91.11           N
ATOM   1489  CA  TRP A 112      11.327   9.255  16.871  1.00 91.11           C
ATOM   1490  C   TRP A 112      11.902  10.618  17.261  1.00 91.11           C
ATOM   1491  O   TRP A 112      11.606  11.136  18.337  1.00 91.11           O
ATOM   1492  HA  TRP A 112      11.586   9.023  15.838  1.00 91.11           H
ATOM   1493  CB  TRP A 112       9.801   9.200  16.970  1.00 91.11           C
ATOM   1494 1HB  TRP A 112       9.472   8.178  16.784  1.00 91.11           H
ATOM   1495 2HB  TRP A 112       9.504   9.450  17.989  1.00 91.11           H
ATOM   1496  CG  TRP A 112       9.080  10.137  16.000  1.00 91.11           C
ATOM   1497  CD1 TRP A 112       8.657  11.389  16.222  1.00 91.11           C
ATOM   1498  HD1 TRP A 112       8.780  11.920  17.167  1.00 91.11           H
ATOM   1499  CD2 TRP A 112       8.712   9.845  14.635  1.00 91.11           C
ATOM   1500  NE1 TRP A 112       8.046  11.923  15.106  1.00 91.11           N
ATOM   1501  HE1 TRP A 112       7.651  12.838  15.028  1.00 91.11           H
ATOM   1502  CE2 TRP A 112       8.080  10.954  14.110  1.00 91.11           C
ATOM   1503  CE3 TRP A 112       8.906   8.682  13.870  1.00 91.11           C
ATOM   1504  HE3 TRP A 112       9.402   7.793  14.261  1.00 91.11           H
ATOM   1505  CZ2 TRP A 112       7.592  11.009  12.799  1.00 91.11           C
ATOM   1506  HZ2 TRP A 112       7.096  11.898  12.408  1.00 91.11           H
ATOM   1507  CZ3 TRP A 112       8.412   8.753  12.562  1.00 91.11           C
ATOM   1508  HZ3 TRP A 112       8.537   7.877  11.925  1.00 91.11           H
ATOM   1509  CH2 TRP A 112       7.774   9.862  12.018  1.00 91.11           C
ATOM   1510  HH2 TRP A 112       7.417   9.838  10.989  1.00 91.11           H
ATOM   1511  HN  TRP A 112      11.339   7.863  18.420  1.00 91.11           H
ATOM   1512  N   LYS A 113      12.714  11.160  16.365  1.00 90.91           N
ATOM   1513  CA  LYS A 113      13.430  12.391  16.653  1.00 90.91           C
ATOM   1514  C   LYS A 113      12.706  13.564  15.988  1.00 90.91           C
ATOM   1515  O   LYS A 113      13.132  14.712  16.112  1.00 90.91           O
ATOM   1516  HA  LYS A 113      13.407  12.539  17.732  1.00 90.91           H
ATOM   1517  CB  LYS A 113      14.899  12.265  16.245  1.00 90.91           C
ATOM   1518 1HB  LYS A 113      14.966  11.990  15.192  1.00 90.91           H
ATOM   1519 2HB  LYS A 113      15.395  13.229  16.354  1.00 90.91           H
ATOM   1520  CG  LYS A 113      15.617  11.216  17.098  1.00 90.91           C
ATOM   1521 1HG  LYS A 113      15.560  11.497  18.149  1.00 90.91           H
ATOM   1522 2HG  LYS A 113      15.113  10.255  16.997  1.00 90.91           H
ATOM   1523  CD  LYS A 113      17.082  11.078  16.678  1.00 90.91           C
ATOM   1524 1HD  LYS A 113      17.138  10.820  15.621  1.00 90.91           H
ATOM   1525 2HD  LYS A 113      17.591  12.033  16.801  1.00 90.91           H
ATOM   1526  CE  LYS A 113      17.790  10.006  17.509  1.00 90.91           C
ATOM   1527 1HE  LYS A 113      17.769  10.281  18.563  1.00 90.91           H
ATOM   1528 2HE  LYS A 113      17.261   9.057  17.417  1.00 90.91           H
ATOM   1529  NZ  LYS A 113      19.191   9.845  17.060  1.00 90.91           N
ATOM   1530 1HZ  LYS A 113      19.620   9.074  17.561  1.00 90.91           H
ATOM   1531 2HZ  LYS A 113      19.208   9.652  16.065  1.00 90.91           H
ATOM   1532 3HZ  LYS A 113      19.706  10.698  17.248  1.00 90.91           H
ATOM   1533  HN  LYS A 113      12.886  10.773  15.460  1.00 90.91           H
ATOM   1534  N   PHE A 114      11.625  13.235  15.297  1.00 93.38           N
ATOM   1535  CA  PHE A 114      10.966  14.201  14.433  1.00 93.38           C
ATOM   1536  C   PHE A 114       9.732  14.794  15.115  1.00 93.38           C
ATOM   1537  O   PHE A 114       9.283  14.289  16.143  1.00 93.38           O
ATOM   1538  HA  PHE A 114      11.684  14.995  14.230  1.00 93.38           H
ATOM   1539  CB  PHE A 114      10.527  13.449  13.175  1.00 93.38           C
ATOM   1540 1HB  PHE A 114       9.731  12.753  13.439  1.00 93.38           H
ATOM   1541 2HB  PHE A 114      10.105  14.162  12.467  1.00 93.38           H
ATOM   1542  CG  PHE A 114      11.653  12.675  12.488  1.00 93.38           C
ATOM   1543  CD1 PHE A 114      12.575  13.337  11.738  1.00 93.38           C
ATOM   1544  HD1 PHE A 114      12.511  14.420  11.627  1.00 93.38           H
ATOM   1545  CD2 PHE A 114      11.733  11.324  12.626  1.00 93.38           C
ATOM   1546  HD2 PHE A 114      10.995  10.793  13.226  1.00 93.38           H
ATOM   1547  CE1 PHE A 114      13.620  12.619  11.100  1.00 93.38           C
ATOM   1548  HE1 PHE A 114      14.358  13.150  10.499  1.00 93.38           H
ATOM   1549  CE2 PHE A 114      12.779  10.606  11.988  1.00 93.38           C
ATOM   1550  HE2 PHE A 114      12.843   9.523  12.098  1.00 93.38           H
ATOM   1551  CZ  PHE A 114      13.700  11.268  11.238  1.00 93.38           C
ATOM   1552  HZ  PHE A 114      14.503  10.717  10.748  1.00 93.38           H
ATOM   1553  HN  PHE A 114      11.200  12.330  15.320  1.00 93.38           H
ATOM   1554  N   GLN A 115       9.219  15.859  14.516  1.00 92.79           N
ATOM   1555  CA  GLN A 115       8.071  16.552  15.076  1.00 92.79           C
ATOM   1556  C   GLN A 115       6.796  15.739  14.844  1.00 92.79           C
ATOM   1557  O   GLN A 115       6.779  14.824  14.022  1.00 92.79           O
ATOM   1558  HA  GLN A 115       8.271  16.629  16.144  1.00 92.79           H
ATOM   1559  CB  GLN A 115       7.939  17.958  14.488  1.00 92.79           C
ATOM   1560 1HB  GLN A 115       7.907  17.900  13.400  1.00 92.79           H
ATOM   1561 2HB  GLN A 115       6.999  18.405  14.811  1.00 92.79           H
ATOM   1562  CG  GLN A 115       9.108  18.846  14.923  1.00 92.79           C
ATOM   1563 1HG  GLN A 115      10.050  18.381  14.632  1.00 92.79           H
ATOM   1564 2HG  GLN A 115       9.052  19.804  14.408  1.00 92.79           H
ATOM   1565  CD  GLN A 115       9.091  19.072  16.436  1.00 92.79           C
ATOM   1566  OE1 GLN A 115       8.063  18.997  17.089  1.00 92.79           O
ATOM   1567  NE2 GLN A 115      10.283  19.352  16.954  1.00 92.79           N
ATOM   1568 1HE2 GLN A 115      11.087  19.399  16.362  1.00 92.79           H
ATOM   1569 2HE2 GLN A 115      10.375  19.517  17.937  1.00 92.79           H
ATOM   1570  HN  GLN A 115       9.574  16.247  13.666  1.00 92.79           H
ATOM   1571  N   THR A 116       5.758  16.103  15.583  1.00 93.81           N
ATOM   1572  CA  THR A 116       4.501  15.376  15.517  1.00 93.81           C
ATOM   1573  C   THR A 116       3.936  15.416  14.096  1.00 93.81           C
ATOM   1574  O   THR A 116       3.346  14.442  13.631  1.00 93.81           O
ATOM   1575  HA  THR A 116       4.696  14.331  15.754  1.00 93.81           H
ATOM   1576  CB  THR A 116       3.556  15.970  16.563  1.00 93.81           C
ATOM   1577  HB  THR A 116       3.300  17.001  16.316  1.00 93.81           H
ATOM   1578  OG1 THR A 116       4.245  15.787  17.797  1.00 93.81           O
ATOM   1579  HG1 THR A 116       3.853  16.382  18.499  1.00 93.81           H
ATOM   1580  CG2 THR A 116       2.274  15.151  16.727  1.00 93.81           C
ATOM   1581 1HG2 THR A 116       2.528  14.138  17.040  1.00 93.81           H
ATOM   1582 2HG2 THR A 116       1.742  15.115  15.777  1.00 93.81           H
ATOM   1583 3HG2 THR A 116       1.640  15.616  17.481  1.00 93.81           H
ATOM   1584  HN  THR A 116       5.766  16.877  16.216  1.00 93.81           H
ATOM   1585  N   PHE A 117       4.136  16.553  13.445  1.00 94.73           N
ATOM   1586  CA  PHE A 117       3.661  16.729  12.083  1.00 94.73           C
ATOM   1587  C   PHE A 117       4.137  15.586  11.184  1.00 94.73           C
ATOM   1588  O   PHE A 117       3.354  15.028  10.417  1.00 94.73           O
ATOM   1589  HA  PHE A 117       2.572  16.732  12.118  1.00 94.73           H
ATOM   1590  CB  PHE A 117       4.252  18.044  11.570  1.00 94.73           C
ATOM   1591 1HB  PHE A 117       3.869  18.864  12.178  1.00 94.73           H
ATOM   1592 2HB  PHE A 117       5.333  18.023  11.708  1.00 94.73           H
ATOM   1593  CG  PHE A 117       3.945  18.332  10.099  1.00 94.73           C
ATOM   1594  CD1 PHE A 117       4.908  18.152   9.156  1.00 94.73           C
ATOM   1595  HD1 PHE A 117       5.898  17.802   9.448  1.00 94.73           H
ATOM   1596  CD2 PHE A 117       2.710  18.768   9.735  1.00 94.73           C
ATOM   1597  HD2 PHE A 117       1.938  18.913  10.491  1.00 94.73           H
ATOM   1598  CE1 PHE A 117       4.623  18.419   7.791  1.00 94.73           C
ATOM   1599  HE1 PHE A 117       5.395  18.275   7.034  1.00 94.73           H
ATOM   1600  CE2 PHE A 117       2.425  19.036   8.370  1.00 94.73           C
ATOM   1601  HE2 PHE A 117       1.435  19.386   8.078  1.00 94.73           H
ATOM   1602  CZ  PHE A 117       3.388  18.856   7.426  1.00 94.73           C
ATOM   1603  HZ  PHE A 117       3.169  19.061   6.378  1.00 94.73           H
ATOM   1604  HN  PHE A 117       4.612  17.343  13.832  1.00 94.73           H
ATOM   1605  N   MET A 118       5.417  15.270  11.310  1.00 94.54           N
ATOM   1606  CA  MET A 118       6.018  14.237  10.483  1.00 94.54           C
ATOM   1607  C   MET A 118       5.415  12.866  10.795  1.00 94.54           C
ATOM   1608  O   MET A 118       5.271  12.030   9.903  1.00 94.54           O
ATOM   1609  HA  MET A 118       5.792  14.516   9.454  1.00 94.54           H
ATOM   1610  CB  MET A 118       7.528  14.199  10.730  1.00 94.54           C
ATOM   1611 1HB  MET A 118       7.931  15.210  10.693  1.00 94.54           H
ATOM   1612 2HB  MET A 118       7.726  13.813  11.730  1.00 94.54           H
ATOM   1613  CG  MET A 118       8.231  13.324   9.691  1.00 94.54           C
ATOM   1614 1HG  MET A 118       9.301  13.289   9.897  1.00 94.54           H
ATOM   1615 2HG  MET A 118       7.861  12.301   9.754  1.00 94.54           H
ATOM   1616  SD  MET A 118       7.948  13.975   8.053  1.00 94.54           S
ATOM   1617  CE  MET A 118       8.934  15.461   8.136  1.00 94.54           C
ATOM   1618 1HE  MET A 118       8.562  16.100   8.936  1.00 94.54           H
ATOM   1619 2HE  MET A 118       9.973  15.197   8.334  1.00 94.54           H
ATOM   1620 3HE  MET A 118       8.869  15.993   7.186  1.00 94.54           H
ATOM   1621  HN  MET A 118       6.040  15.706  11.960  1.00 94.54           H
ATOM   1622  N   CYS A 119       5.078  12.677  12.062  1.00 93.91           N
ATOM   1623  CA  CYS A 119       4.498  11.420  12.503  1.00 93.91           C
ATOM   1624  C   CYS A 119       3.157  11.234  11.790  1.00 93.91           C
ATOM   1625  O   CYS A 119       2.856  10.147  11.299  1.00 93.91           O
ATOM   1626  HA  CYS A 119       5.199  10.635  12.219  1.00 93.91           H
ATOM   1627  CB  CYS A 119       4.347  11.369  14.025  1.00 93.91           C
ATOM   1628 1HB  CYS A 119       5.329  11.415  14.497  1.00 93.91           H
ATOM   1629 2HB  CYS A 119       3.785  12.236  14.372  1.00 93.91           H
ATOM   1630  SG  CYS A 119       3.490   9.829  14.517  1.00 93.91           S
ATOM   1631  HN  CYS A 119       5.196  13.363  12.780  1.00 93.91           H
ATOM   1632  N   LYS A 120       2.386  12.311  11.757  1.00 94.72           N
ATOM   1633  CA  LYS A 120       1.081  12.278  11.120  1.00 94.72           C
ATOM   1634  C   LYS A 120       1.246  11.895   9.648  1.00 94.72           C
ATOM   1635  O   LYS A 120       0.551  11.009   9.152  1.00 94.72           O
ATOM   1636  HA  LYS A 120       0.495  11.504  11.615  1.00 94.72           H
ATOM   1637  CB  LYS A 120       0.348  13.605  11.331  1.00 94.72           C
ATOM   1638 1HB  LYS A 120       0.989  14.432  11.028  1.00 94.72           H
ATOM   1639 2HB  LYS A 120      -0.538  13.640  10.697  1.00 94.72           H
ATOM   1640  CG  LYS A 120      -0.060  13.779  12.796  1.00 94.72           C
ATOM   1641 1HG  LYS A 120      -0.666  12.929  13.111  1.00 94.72           H
ATOM   1642 2HG  LYS A 120       0.830  13.787  13.426  1.00 94.72           H
ATOM   1643  CD  LYS A 120      -0.846  15.076  12.996  1.00 94.72           C
ATOM   1644 1HD  LYS A 120      -0.203  15.931  12.787  1.00 94.72           H
ATOM   1645 2HD  LYS A 120      -1.672  15.118  12.285  1.00 94.72           H
ATOM   1646  CE  LYS A 120      -1.388  15.174  14.423  1.00 94.72           C
ATOM   1647 1HE  LYS A 120      -1.584  14.175  14.813  1.00 94.72           H
ATOM   1648 2HE  LYS A 120      -0.640  15.628  15.072  1.00 94.72           H
ATOM   1649  NZ  LYS A 120      -2.631  15.977  14.451  1.00 94.72           N
ATOM   1650 1HZ  LYS A 120      -2.963  16.053  15.407  1.00 94.72           H
ATOM   1651 2HZ  LYS A 120      -2.443  16.903  14.084  1.00 94.72           H
ATOM   1652 3HZ  LYS A 120      -3.338  15.524  13.883  1.00 94.72           H
ATOM   1653  HN  LYS A 120       2.640  13.193  12.155  1.00 94.72           H
ATOM   1654  N   VAL A 121       2.170  12.581   8.991  1.00 94.08           N
ATOM   1655  CA  VAL A 121       2.365  12.396   7.563  1.00 94.08           C
ATOM   1656  C   VAL A 121       2.789  10.951   7.293  1.00 94.08           C
ATOM   1657  O   VAL A 121       2.230  10.289   6.420  1.00 94.08           O
ATOM   1658  HA  VAL A 121       1.408  12.578   7.074  1.00 94.08           H
ATOM   1659  CB  VAL A 121       3.370  13.422   7.035  1.00 94.08           C
ATOM   1660  HB  VAL A 121       4.264  13.365   7.655  1.00 94.08           H
ATOM   1661  CG1 VAL A 121       3.775  13.101   5.595  1.00 94.08           C
ATOM   1662 1HG1 VAL A 121       4.232  12.113   5.557  1.00 94.08           H
ATOM   1663 2HG1 VAL A 121       2.891  13.117   4.957  1.00 94.08           H
ATOM   1664 3HG1 VAL A 121       4.489  13.846   5.244  1.00 94.08           H
ATOM   1665  CG2 VAL A 121       2.812  14.842   7.144  1.00 94.08           C
ATOM   1666 1HG2 VAL A 121       1.895  14.918   6.560  1.00 94.08           H
ATOM   1667 2HG2 VAL A 121       2.597  15.069   8.189  1.00 94.08           H
ATOM   1668 3HG2 VAL A 121       3.546  15.551   6.762  1.00 94.08           H
ATOM   1669  HN  VAL A 121       2.777  13.251   9.417  1.00 94.08           H
ATOM   1670  N   VAL A 122       3.772  10.503   8.060  1.00 93.12           N
ATOM   1671  CA  VAL A 122       4.442   9.248   7.763  1.00 93.12           C
ATOM   1672  C   VAL A 122       3.452   8.094   7.936  1.00 93.12           C
ATOM   1673  O   VAL A 122       3.460   7.143   7.156  1.00 93.12           O
ATOM   1674  HA  VAL A 122       4.760   9.284   6.721  1.00 93.12           H
ATOM   1675  CB  VAL A 122       5.690   9.102   8.634  1.00 93.12           C
ATOM   1676  HB  VAL A 122       5.405   9.306   9.666  1.00 93.12           H
ATOM   1677  CG1 VAL A 122       6.238   7.674   8.572  1.00 93.12           C
ATOM   1678 1HG1 VAL A 122       5.479   6.978   8.929  1.00 93.12           H
ATOM   1679 2HG1 VAL A 122       6.500   7.430   7.543  1.00 93.12           H
ATOM   1680 3HG1 VAL A 122       7.125   7.598   9.201  1.00 93.12           H
ATOM   1681  CG2 VAL A 122       6.761  10.118   8.233  1.00 93.12           C
ATOM   1682 1HG2 VAL A 122       7.042   9.958   7.192  1.00 93.12           H
ATOM   1683 2HG2 VAL A 122       6.368  11.127   8.353  1.00 93.12           H
ATOM   1684 3HG2 VAL A 122       7.638   9.992   8.869  1.00 93.12           H
ATOM   1685  HN  VAL A 122       4.112  10.981   8.870  1.00 93.12           H
ATOM   1686  N   ASN A 123       2.624   8.216   8.963  1.00 91.81           N
ATOM   1687  CA  ASN A 123       1.633   7.193   9.250  1.00 91.81           C
ATOM   1688  C   ASN A 123       0.589   7.173   8.132  1.00 91.81           C
ATOM   1689  O   ASN A 123       0.128   6.107   7.727  1.00 91.81           O
ATOM   1690  HA  ASN A 123       2.193   6.260   9.314  1.00 91.81           H
ATOM   1691  CB  ASN A 123       0.909   7.482  10.567  1.00 91.81           C
ATOM   1692 1HB  ASN A 123       0.788   8.558  10.691  1.00 91.81           H
ATOM   1693 2HB  ASN A 123      -0.091   7.050  10.539  1.00 91.81           H
ATOM   1694  CG  ASN A 123       1.684   6.910  11.755  1.00 91.81           C
ATOM   1695  OD1 ASN A 123       2.464   5.980  11.631  1.00 91.81           O
ATOM   1696  ND2 ASN A 123       1.427   7.515  12.911  1.00 91.81           N
ATOM   1697 1HD2 ASN A 123       0.775   8.273  12.945  1.00 91.81           H
ATOM   1698 2HD2 ASN A 123       1.885   7.213  13.747  1.00 91.81           H
ATOM   1699  HN  ASN A 123       2.624   8.993   9.592  1.00 91.81           H
ATOM   1700  N   SER A 124       0.247   8.365   7.664  1.00 94.33           N
ATOM   1701  CA  SER A 124      -0.873   8.517   6.750  1.00 94.33           C
ATOM   1702  C   SER A 124      -0.451   8.121   5.334  1.00 94.33           C
ATOM   1703  O   SER A 124      -1.262   7.619   4.558  1.00 94.33           O
ATOM   1704  HA  SER A 124      -1.643   7.841   7.123  1.00 94.33           H
ATOM   1705  CB  SER A 124      -1.405   9.952   6.765  1.00 94.33           C
ATOM   1706 1HB  SER A 124      -0.660  10.618   6.330  1.00 94.33           H
ATOM   1707 2HB  SER A 124      -2.294  10.015   6.138  1.00 94.33           H
ATOM   1708  OG  SER A 124      -1.721  10.391   8.083  1.00 94.33           O
ATOM   1709  HG  SER A 124      -1.103  11.128   8.356  1.00 94.33           H
ATOM   1710  HN  SER A 124       0.719   9.214   7.898  1.00 94.33           H
ATOM   1711  N   MET A 125       0.819   8.363   5.040  1.00 95.33           N
ATOM   1712  CA  MET A 125       1.313   8.219   3.681  1.00 95.33           C
ATOM   1713  C   MET A 125       1.125   6.786   3.179  1.00 95.33           C
ATOM   1714  O   MET A 125       0.745   6.573   2.029  1.00 95.33           O
ATOM   1715  HA  MET A 125       0.716   8.904   3.078  1.00 95.33           H
ATOM   1716  CB  MET A 125       2.797   8.586   3.636  1.00 95.33           C
ATOM   1717 1HB  MET A 125       3.285   8.257   4.554  1.00 95.33           H
ATOM   1718 2HB  MET A 125       3.281   8.061   2.812  1.00 95.33           H
ATOM   1719  CG  MET A 125       2.984  10.095   3.466  1.00 95.33           C
ATOM   1720 1HG  MET A 125       2.352  10.630   4.175  1.00 95.33           H
ATOM   1721 2HG  MET A 125       4.015  10.370   3.688  1.00 95.33           H
ATOM   1722  SD  MET A 125       2.571  10.577   1.798  1.00 95.33           S
ATOM   1723  CE  MET A 125       2.507  12.350   1.994  1.00 95.33           C
ATOM   1724 1HE  MET A 125       1.746  12.607   2.731  1.00 95.33           H
ATOM   1725 2HE  MET A 125       3.477  12.713   2.333  1.00 95.33           H
ATOM   1726 3HE  MET A 125       2.259  12.813   1.039  1.00 95.33           H
ATOM   1727  HN  MET A 125       1.503   8.651   5.710  1.00 95.33           H
ATOM   1728  N   TYR A 126       1.401   5.841   4.066  1.00 91.30           N
ATOM   1729  CA  TYR A 126       1.295   4.434   3.718  1.00 91.30           C
ATOM   1730  C   TYR A 126      -0.142   4.071   3.338  1.00 91.30           C
ATOM   1731  O   TYR A 126      -0.373   3.416   2.323  1.00 91.30           O
ATOM   1732  HA  TYR A 126       1.946   4.249   2.864  1.00 91.30           H
ATOM   1733  CB  TYR A 126       1.690   3.658   4.975  1.00 91.30           C
ATOM   1734 1HB  TYR A 126       2.742   3.844   5.190  1.00 91.30           H
ATOM   1735 2HB  TYR A 126       1.119   4.042   5.821  1.00 91.30           H
ATOM   1736  CG  TYR A 126       1.465   2.148   4.871  1.00 91.30           C
ATOM   1737  CD1 TYR A 126       0.624   1.512   5.761  1.00 91.30           C
ATOM   1738  HD1 TYR A 126       0.119   2.086   6.538  1.00 91.30           H
ATOM   1739  CD2 TYR A 126       2.104   1.422   3.886  1.00 91.30           C
ATOM   1740  HD2 TYR A 126       2.768   1.924   3.183  1.00 91.30           H
ATOM   1741  CE1 TYR A 126       0.413   0.091   5.662  1.00 91.30           C
ATOM   1742  HE1 TYR A 126      -0.249  -0.424   6.359  1.00 91.30           H
ATOM   1743  CE2 TYR A 126       1.893   0.001   3.787  1.00 91.30           C
ATOM   1744  HE2 TYR A 126       2.391  -0.584   3.014  1.00 91.30           H
ATOM   1745  CZ  TYR A 126       1.057  -0.594   4.680  1.00 91.30           C
ATOM   1746  OH  TYR A 126       0.858  -1.936   4.587  1.00 91.30           O
ATOM   1747  HH  TYR A 126       1.033  -2.244   3.652  1.00 91.30           H
ATOM   1748  HN  TYR A 126       1.692   6.023   5.005  1.00 91.30           H
ATOM   1749  N   LYS A 127      -1.071   4.511   4.175  1.00 90.36           N
ATOM   1750  CA  LYS A 127      -2.471   4.175   3.983  1.00 90.36           C
ATOM   1751  C   LYS A 127      -2.963   4.788   2.670  1.00 90.36           C
ATOM   1752  O   LYS A 127      -3.764   4.181   1.959  1.00 90.36           O
ATOM   1753  HA  LYS A 127      -2.539   3.090   3.904  1.00 90.36           H
ATOM   1754  CB  LYS A 127      -3.295   4.592   5.203  1.00 90.36           C
ATOM   1755 1HB  LYS A 127      -3.036   5.611   5.490  1.00 90.36           H
ATOM   1756 2HB  LYS A 127      -4.354   4.593   4.948  1.00 90.36           H
ATOM   1757  CG  LYS A 127      -3.048   3.646   6.380  1.00 90.36           C
ATOM   1758 1HG  LYS A 127      -1.991   3.656   6.643  1.00 90.36           H
ATOM   1759 2HG  LYS A 127      -3.597   3.997   7.254  1.00 90.36           H
ATOM   1760  CD  LYS A 127      -3.482   2.219   6.037  1.00 90.36           C
ATOM   1761 1HD  LYS A 127      -4.470   2.236   5.578  1.00 90.36           H
ATOM   1762 2HD  LYS A 127      -2.797   1.794   5.304  1.00 90.36           H
ATOM   1763  CE  LYS A 127      -3.509   1.339   7.288  1.00 90.36           C
ATOM   1764 1HE  LYS A 127      -2.507   1.266   7.711  1.00 90.36           H
ATOM   1765 2HE  LYS A 127      -4.143   1.796   8.048  1.00 90.36           H
ATOM   1766  NZ  LYS A 127      -4.015  -0.013   6.960  1.00 90.36           N
ATOM   1767 1HZ  LYS A 127      -4.039  -0.578   7.801  1.00 90.36           H
ATOM   1768 2HZ  LYS A 127      -4.950   0.061   6.575  1.00 90.36           H
ATOM   1769 3HZ  LYS A 127      -3.402  -0.446   6.278  1.00 90.36           H
ATOM   1770  HN  LYS A 127      -0.880   5.087   4.970  1.00 90.36           H
ATOM   1771  N   MET A 128      -2.464   5.982   2.388  1.00 94.08           N
ATOM   1772  CA  MET A 128      -2.818   6.670   1.158  1.00 94.08           C
ATOM   1773  C   MET A 128      -2.299   5.910  -0.064  1.00 94.08           C
ATOM   1774  O   MET A 128      -3.004   5.779  -1.063  1.00 94.08           O
ATOM   1775  HA  MET A 128      -3.908   6.698   1.141  1.00 94.08           H
ATOM   1776  CB  MET A 128      -2.226   8.080   1.173  1.00 94.08           C
ATOM   1777 1HB  MET A 128      -2.497   8.583   2.101  1.00 94.08           H
ATOM   1778 2HB  MET A 128      -1.137   8.022   1.149  1.00 94.08           H
ATOM   1779  CG  MET A 128      -2.724   8.897  -0.021  1.00 94.08           C
ATOM   1780 1HG  MET A 128      -2.471   8.388  -0.951  1.00 94.08           H
ATOM   1781 2HG  MET A 128      -3.811   8.978   0.012  1.00 94.08           H
ATOM   1782  SD  MET A 128      -1.990  10.524   0.003  1.00 94.08           S
ATOM   1783  CE  MET A 128      -0.280  10.097  -0.274  1.00 94.08           C
ATOM   1784 1HE  MET A 128       0.066   9.443   0.527  1.00 94.08           H
ATOM   1785 2HE  MET A 128      -0.184   9.582  -1.230  1.00 94.08           H
ATOM   1786 3HE  MET A 128       0.324  11.004  -0.288  1.00 94.08           H
ATOM   1787  HN  MET A 128      -1.830   6.478   2.982  1.00 94.08           H
ATOM   1788  N   ASN A 129      -1.070   5.430   0.056  1.00 94.06           N
ATOM   1789  CA  ASN A 129      -0.472   4.630  -1.000  1.00 94.06           C
ATOM   1790  C   ASN A 129      -1.326   3.383  -1.234  1.00 94.06           C
ATOM   1791  O   ASN A 129      -1.719   3.098  -2.364  1.00 94.06           O
ATOM   1792  HA  ASN A 129      -0.441   5.284  -1.872  1.00 94.06           H
ATOM   1793  CB  ASN A 129       0.937   4.174  -0.615  1.00 94.06           C
ATOM   1794 1HB  ASN A 129       1.618   5.024  -0.642  1.00 94.06           H
ATOM   1795 2HB  ASN A 129       0.935   3.800   0.408  1.00 94.06           H
ATOM   1796  CG  ASN A 129       1.437   3.082  -1.563  1.00 94.06           C
ATOM   1797  OD1 ASN A 129       1.266   1.896  -1.330  1.00 94.06           O
ATOM   1798  ND2 ASN A 129       2.063   3.546  -2.640  1.00 94.06           N
ATOM   1799 1HD2 ASN A 129       2.170   4.531  -2.771  1.00 94.06           H
ATOM   1800 2HD2 ASN A 129       2.427   2.909  -3.320  1.00 94.06           H
ATOM   1801  HN  ASN A 129      -0.487   5.579   0.855  1.00 94.06           H
ATOM   1802  N   PHE A 130      -1.588   2.671  -0.147  1.00 91.79           N
ATOM   1803  CA  PHE A 130      -2.265   1.389  -0.237  1.00 91.79           C
ATOM   1804  C   PHE A 130      -3.605   1.527  -0.965  1.00 91.79           C
ATOM   1805  O   PHE A 130      -3.860   0.822  -1.940  1.00 91.79           O
ATOM   1806  HA  PHE A 130      -1.616   0.719  -0.800  1.00 91.79           H
ATOM   1807  CB  PHE A 130      -2.522   0.917   1.195  1.00 91.79           C
ATOM   1808 1HB  PHE A 130      -1.569   0.836   1.717  1.00 91.79           H
ATOM   1809 2HB  PHE A 130      -3.107   1.675   1.717  1.00 91.79           H
ATOM   1810  CG  PHE A 130      -3.254  -0.423   1.287  1.00 91.79           C
ATOM   1811  CD1 PHE A 130      -4.613  -0.456   1.317  1.00 91.79           C
ATOM   1812  HD1 PHE A 130      -5.181   0.474   1.275  1.00 91.79           H
ATOM   1813  CD2 PHE A 130      -2.545  -1.583   1.339  1.00 91.79           C
ATOM   1814  HD2 PHE A 130      -1.455  -1.557   1.316  1.00 91.79           H
ATOM   1815  CE1 PHE A 130      -5.292  -1.700   1.402  1.00 91.79           C
ATOM   1816  HE1 PHE A 130      -6.381  -1.726   1.426  1.00 91.79           H
ATOM   1817  CE2 PHE A 130      -3.224  -2.827   1.424  1.00 91.79           C
ATOM   1818  HE2 PHE A 130      -2.655  -3.756   1.466  1.00 91.79           H
ATOM   1819  CZ  PHE A 130      -4.583  -2.859   1.454  1.00 91.79           C
ATOM   1820  HZ  PHE A 130      -5.104  -3.814   1.519  1.00 91.79           H
ATOM   1821  HN  PHE A 130      -1.346   2.957   0.780  1.00 91.79           H
ATOM   1822  N   TYR A 131      -4.424   2.438  -0.462  1.00 91.69           N
ATOM   1823  CA  TYR A 131      -5.777   2.589  -0.968  1.00 91.69           C
ATOM   1824  C   TYR A 131      -5.769   3.039  -2.430  1.00 91.69           C
ATOM   1825  O   TYR A 131      -6.568   2.562  -3.235  1.00 91.69           O
ATOM   1826  HA  TYR A 131      -6.273   1.620  -0.896  1.00 91.69           H
ATOM   1827  CB  TYR A 131      -6.428   3.679  -0.114  1.00 91.69           C
ATOM   1828 1HB  TYR A 131      -5.819   4.581  -0.170  1.00 91.69           H
ATOM   1829 2HB  TYR A 131      -7.402   3.926  -0.538  1.00 91.69           H
ATOM   1830  CG  TYR A 131      -6.610   3.294   1.355  1.00 91.69           C
ATOM   1831  CD1 TYR A 131      -6.945   1.998   1.692  1.00 91.69           C
ATOM   1832  HD1 TYR A 131      -7.079   1.249   0.911  1.00 91.69           H
ATOM   1833  CD2 TYR A 131      -6.441   4.242   2.343  1.00 91.69           C
ATOM   1834  HD2 TYR A 131      -6.177   5.265   2.077  1.00 91.69           H
ATOM   1835  CE1 TYR A 131      -7.117   1.635   3.075  1.00 91.69           C
ATOM   1836  HE1 TYR A 131      -7.381   0.615   3.355  1.00 91.69           H
ATOM   1837  CE2 TYR A 131      -6.612   3.879   3.726  1.00 91.69           C
ATOM   1838  HE2 TYR A 131      -6.481   4.618   4.517  1.00 91.69           H
ATOM   1839  CZ  TYR A 131      -6.942   2.594   4.024  1.00 91.69           C
ATOM   1840  OH  TYR A 131      -7.104   2.251   5.330  1.00 91.69           O
ATOM   1841  HH  TYR A 131      -7.049   3.066   5.907  1.00 91.69           H
ATOM   1842  HN  TYR A 131      -4.176   3.066   0.277  1.00 91.69           H
ATOM   1843  N   SER A 132      -4.858   3.953  -2.729  1.00 93.35           N
ATOM   1844  CA  SER A 132      -4.749   4.488  -4.076  1.00 93.35           C
ATOM   1845  C   SER A 132      -4.314   3.386  -5.043  1.00 93.35           C
ATOM   1846  O   SER A 132      -4.804   3.314  -6.169  1.00 93.35           O
ATOM   1847  HA  SER A 132      -5.748   4.845  -4.326  1.00 93.35           H
ATOM   1848  CB  SER A 132      -3.764   5.658  -4.126  1.00 93.35           C
ATOM   1849 1HB  SER A 132      -3.690   6.027  -5.149  1.00 93.35           H
ATOM   1850 2HB  SER A 132      -4.144   6.478  -3.517  1.00 93.35           H
ATOM   1851  OG  SER A 132      -2.469   5.285  -3.662  1.00 93.35           O
ATOM   1852  HG  SER A 132      -2.311   5.660  -2.749  1.00 93.35           H
ATOM   1853  HN  SER A 132      -4.203   4.326  -2.072  1.00 93.35           H
ATOM   1854  N   CYS A 133      -3.397   2.555  -4.570  1.00 90.81           N
ATOM   1855  CA  CYS A 133      -2.886   1.463  -5.381  1.00 90.81           C
ATOM   1856  C   CYS A 133      -4.048   0.522  -5.708  1.00 90.81           C
ATOM   1857  O   CYS A 133      -4.237   0.141  -6.862  1.00 90.81           O
ATOM   1858  HA  CYS A 133      -2.483   1.910  -6.290  1.00 90.81           H
ATOM   1859  CB  CYS A 133      -1.737   0.731  -4.685  1.00 90.81           C
ATOM   1860 1HB  CYS A 133      -2.002   0.522  -3.649  1.00 90.81           H
ATOM   1861 2HB  CYS A 133      -1.561  -0.230  -5.169  1.00 90.81           H
ATOM   1862  SG  CYS A 133      -0.217   1.748  -4.748  1.00 90.81           S
ATOM   1863  HG  CYS A 133      -0.597   2.623  -3.821  1.00 90.81           H
ATOM   1864  HN  CYS A 133      -3.006   2.618  -3.651  1.00 90.81           H
ATOM   1865  N   VAL A 134      -4.795   0.174  -4.670  1.00 88.82           N
ATOM   1866  CA  VAL A 134      -5.896  -0.762  -4.822  1.00 88.82           C
ATOM   1867  C   VAL A 134      -6.850  -0.250  -5.903  1.00 88.82           C
ATOM   1868  O   VAL A 134      -7.241  -1.000  -6.796  1.00 88.82           O
ATOM   1869  HA  VAL A 134      -5.476  -1.714  -5.146  1.00 88.82           H
ATOM   1870  CB  VAL A 134      -6.584  -0.982  -3.473  1.00 88.82           C
ATOM   1871  HB  VAL A 134      -6.847  -0.005  -3.067  1.00 88.82           H
ATOM   1872  CG1 VAL A 134      -7.876  -1.784  -3.642  1.00 88.82           C
ATOM   1873 1HG1 VAL A 134      -8.558  -1.242  -4.298  1.00 88.82           H
ATOM   1874 2HG1 VAL A 134      -7.647  -2.755  -4.080  1.00 88.82           H
ATOM   1875 3HG1 VAL A 134      -8.345  -1.926  -2.668  1.00 88.82           H
ATOM   1876  CG2 VAL A 134      -5.641  -1.665  -2.481  1.00 88.82           C
ATOM   1877 1HG2 VAL A 134      -5.333  -2.632  -2.879  1.00 88.82           H
ATOM   1878 2HG2 VAL A 134      -4.762  -1.039  -2.326  1.00 88.82           H
ATOM   1879 3HG2 VAL A 134      -6.155  -1.810  -1.531  1.00 88.82           H
ATOM   1880  HN  VAL A 134      -4.659   0.520  -3.742  1.00 88.82           H
ATOM   1881  N   LEU A 135      -7.196   1.024  -5.788  1.00 89.82           N
ATOM   1882  CA  LEU A 135      -8.194   1.611  -6.665  1.00 89.82           C
ATOM   1883  C   LEU A 135      -7.631   1.695  -8.086  1.00 89.82           C
ATOM   1884  O   LEU A 135      -8.355   1.481  -9.057  1.00 89.82           O
ATOM   1885  HA  LEU A 135      -9.055   0.942  -6.674  1.00 89.82           H
ATOM   1886  CB  LEU A 135      -8.670   2.955  -6.111  1.00 89.82           C
ATOM   1887 1HB  LEU A 135      -7.801   3.598  -5.975  1.00 89.82           H
ATOM   1888 2HB  LEU A 135      -9.304   3.430  -6.860  1.00 89.82           H
ATOM   1889  CG  LEU A 135      -9.442   2.901  -4.791  1.00 89.82           C
ATOM   1890  HG  LEU A 135      -8.844   2.346  -4.069  1.00 89.82           H
ATOM   1891  CD1 LEU A 135      -9.651   4.306  -4.221  1.00 89.82           C
ATOM   1892 1HD1 LEU A 135      -8.683   4.773  -4.041  1.00 89.82           H
ATOM   1893 2HD1 LEU A 135     -10.217   4.906  -4.932  1.00 89.82           H
ATOM   1894 3HD1 LEU A 135     -10.201   4.238  -3.283  1.00 89.82           H
ATOM   1895  CD2 LEU A 135     -10.763   2.148  -4.958  1.00 89.82           C
ATOM   1896 1HD2 LEU A 135     -11.378   2.654  -5.702  1.00 89.82           H
ATOM   1897 2HD2 LEU A 135     -10.560   1.128  -5.287  1.00 89.82           H
ATOM   1898 3HD2 LEU A 135     -11.291   2.125  -4.005  1.00 89.82           H
ATOM   1899  HN  LEU A 135      -6.808   1.650  -5.111  1.00 89.82           H
ATOM   1900  N   LEU A 136      -6.346   2.008  -8.161  1.00 91.22           N
ATOM   1901  CA  LEU A 136      -5.687   2.159  -9.447  1.00 91.22           C
ATOM   1902  C   LEU A 136      -5.656   0.807 -10.162  1.00 91.22           C
ATOM   1903  O   LEU A 136      -5.919   0.728 -11.361  1.00 91.22           O
ATOM   1904  HA  LEU A 136      -6.285   2.850 -10.041  1.00 91.22           H
ATOM   1905  CB  LEU A 136      -4.306   2.793  -9.270  1.00 91.22           C
ATOM   1906 1HB  LEU A 136      -3.801   2.291  -8.445  1.00 91.22           H
ATOM   1907 2HB  LEU A 136      -3.720   2.597 -10.168  1.00 91.22           H
ATOM   1908  CG  LEU A 136      -4.288   4.299  -9.002  1.00 91.22           C
ATOM   1909  HG  LEU A 136      -5.007   4.514  -8.211  1.00 91.22           H
ATOM   1910  CD1 LEU A 136      -2.915   4.750  -8.500  1.00 91.22           C
ATOM   1911 1HD1 LEU A 136      -2.677   4.228  -7.574  1.00 91.22           H
ATOM   1912 2HD1 LEU A 136      -2.160   4.520  -9.252  1.00 91.22           H
ATOM   1913 3HD1 LEU A 136      -2.930   5.825  -8.317  1.00 91.22           H
ATOM   1914  CD2 LEU A 136      -4.732   5.082 -10.240  1.00 91.22           C
ATOM   1915 1HD2 LEU A 136      -4.056   4.866 -11.067  1.00 91.22           H
ATOM   1916 2HD2 LEU A 136      -5.745   4.787 -10.512  1.00 91.22           H
ATOM   1917 3HD2 LEU A 136      -4.710   6.149 -10.022  1.00 91.22           H
ATOM   1918  HN  LEU A 136      -5.759   2.157  -7.365  1.00 91.22           H
ATOM   1919  N   ILE A 137      -5.333  -0.224  -9.395  1.00 85.92           N
ATOM   1920  CA  ILE A 137      -5.230  -1.564  -9.948  1.00 85.92           C
ATOM   1921  C   ILE A 137      -6.595  -1.994 -10.490  1.00 85.92           C
ATOM   1922  O   ILE A 137      -6.678  -2.615 -11.549  1.00 85.92           O
ATOM   1923  HA  ILE A 137      -4.526  -1.522 -10.778  1.00 85.92           H
ATOM   1924  CB  ILE A 137      -4.650  -2.528  -8.911  1.00 85.92           C
ATOM   1925  HB  ILE A 137      -5.156  -2.354  -7.961  1.00 85.92           H
ATOM   1926  CG1 ILE A 137      -3.161  -2.259  -8.684  1.00 85.92           C
ATOM   1927 1HG1 ILE A 137      -2.596  -2.548  -9.571  1.00 85.92           H
ATOM   1928 2HG1 ILE A 137      -2.999  -1.191  -8.539  1.00 85.92           H
ATOM   1929  CG2 ILE A 137      -4.915  -3.983  -9.305  1.00 85.92           C
ATOM   1930 1HG2 ILE A 137      -5.990  -4.150  -9.374  1.00 85.92           H
ATOM   1931 2HG2 ILE A 137      -4.453  -4.188 -10.270  1.00 85.92           H
ATOM   1932 3HG2 ILE A 137      -4.493  -4.646  -8.551  1.00 85.92           H
ATOM   1933  CD1 ILE A 137      -2.643  -3.029  -7.468  1.00 85.92           C
ATOM   1934 1HD1 ILE A 137      -3.193  -2.719  -6.580  1.00 85.92           H
ATOM   1935 2HD1 ILE A 137      -2.784  -4.098  -7.629  1.00 85.92           H
ATOM   1936 3HD1 ILE A 137      -1.582  -2.820  -7.330  1.00 85.92           H
ATOM   1937  HN  ILE A 137      -5.143  -0.155  -8.416  1.00 85.92           H
ATOM   1938  N   MET A 138      -7.630  -1.645  -9.741  1.00 86.35           N
ATOM   1939  CA  MET A 138      -8.991  -1.904 -10.178  1.00 86.35           C
ATOM   1940  C   MET A 138      -9.272  -1.233 -11.524  1.00 86.35           C
ATOM   1941  O   MET A 138      -9.794  -1.866 -12.441  1.00 86.35           O
ATOM   1942  HA  MET A 138      -9.066  -2.987 -10.282  1.00 86.35           H
ATOM   1943  CB  MET A 138      -9.974  -1.377  -9.130  1.00 86.35           C
ATOM   1944 1HB  MET A 138      -9.713  -1.774  -8.149  1.00 86.35           H
ATOM   1945 2HB  MET A 138      -9.894  -0.291  -9.066  1.00 86.35           H
ATOM   1946  CG  MET A 138     -11.411  -1.769  -9.480  1.00 86.35           C
ATOM   1947 1HG  MET A 138     -11.678  -1.370 -10.458  1.00 86.35           H
ATOM   1948 2HG  MET A 138     -11.495  -2.853  -9.544  1.00 86.35           H
ATOM   1949  SD  MET A 138     -12.533  -1.143  -8.240  1.00 86.35           S
ATOM   1950  CE  MET A 138     -12.234   0.609  -8.408  1.00 86.35           C
ATOM   1951 1HE  MET A 138     -11.184   0.820  -8.202  1.00 86.35           H
ATOM   1952 2HE  MET A 138     -12.476   0.923  -9.423  1.00 86.35           H
ATOM   1953 3HE  MET A 138     -12.859   1.154  -7.700  1.00 86.35           H
ATOM   1954  HN  MET A 138      -7.551  -1.195  -8.851  1.00 86.35           H
ATOM   1955  N   CYS A 139      -8.912   0.040 -11.601  1.00 89.12           N
ATOM   1956  CA  CYS A 139      -9.234   0.839 -12.771  1.00 89.12           C
ATOM   1957  C   CYS A 139      -8.462   0.274 -13.965  1.00 89.12           C
ATOM   1958  O   CYS A 139      -8.965   0.268 -15.088  1.00 89.12           O
ATOM   1959  HA  CYS A 139     -10.309   0.748 -12.927  1.00 89.12           H
ATOM   1960  CB  CYS A 139      -8.930   2.321 -12.545  1.00 89.12           C
ATOM   1961 1HB  CYS A 139      -7.907   2.440 -12.186  1.00 89.12           H
ATOM   1962 2HB  CYS A 139      -9.002   2.863 -13.488  1.00 89.12           H
ATOM   1963  SG  CYS A 139     -10.104   3.022 -11.330  1.00 89.12           S
ATOM   1964  HG  CYS A 139      -9.506   2.521 -10.253  1.00 89.12           H
ATOM   1965  HN  CYS A 139      -8.412   0.524 -10.883  1.00 89.12           H
ATOM   1966  N   ILE A 140      -7.253  -0.188 -13.683  1.00 85.24           N
ATOM   1967  CA  ILE A 140      -6.422  -0.789 -14.712  1.00 85.24           C
ATOM   1968  C   ILE A 140      -7.149  -1.995 -15.309  1.00 85.24           C
ATOM   1969  O   ILE A 140      -7.210  -2.147 -16.528  1.00 85.24           O
ATOM   1970  HA  ILE A 140      -6.285  -0.045 -15.497  1.00 85.24           H
ATOM   1971  CB  ILE A 140      -5.035  -1.120 -14.156  1.00 85.24           C
ATOM   1972  HB  ILE A 140      -5.162  -1.585 -13.178  1.00 85.24           H
ATOM   1973  CG1 ILE A 140      -4.209   0.151 -13.949  1.00 85.24           C
ATOM   1974 1HG1 ILE A 140      -3.906   0.553 -14.916  1.00 85.24           H
ATOM   1975 2HG1 ILE A 140      -4.822   0.912 -13.465  1.00 85.24           H
ATOM   1976  CG2 ILE A 140      -4.315  -2.133 -15.048  1.00 85.24           C
ATOM   1977 1HG2 ILE A 140      -4.899  -3.052 -15.100  1.00 85.24           H
ATOM   1978 2HG2 ILE A 140      -4.200  -1.719 -16.049  1.00 85.24           H
ATOM   1979 3HG2 ILE A 140      -3.332  -2.351 -14.629  1.00 85.24           H
ATOM   1980  CD1 ILE A 140      -2.971  -0.133 -13.097  1.00 85.24           C
ATOM   1981 1HD1 ILE A 140      -3.279  -0.512 -12.122  1.00 85.24           H
ATOM   1982 2HD1 ILE A 140      -2.349  -0.877 -13.596  1.00 85.24           H
ATOM   1983 3HD1 ILE A 140      -2.402   0.787 -12.965  1.00 85.24           H
ATOM   1984  HN  ILE A 140      -6.840  -0.156 -12.772  1.00 85.24           H
ATOM   1985  N   SER A 141      -7.684  -2.822 -14.422  1.00 81.73           N
ATOM   1986  CA  SER A 141      -8.286  -4.077 -14.837  1.00 81.73           C
ATOM   1987  C   SER A 141      -9.545  -3.806 -15.663  1.00 81.73           C
ATOM   1988  O   SER A 141      -9.819  -4.511 -16.633  1.00 81.73           O
ATOM   1989  HA  SER A 141      -7.529  -4.574 -15.445  1.00 81.73           H
ATOM   1990  CB  SER A 141      -8.623  -4.953 -13.629  1.00 81.73           C
ATOM   1991 1HB  SER A 141      -9.334  -4.430 -12.989  1.00 81.73           H
ATOM   1992 2HB  SER A 141      -9.111  -5.867 -13.968  1.00 81.73           H
ATOM   1993  OG  SER A 141      -7.463  -5.288 -12.872  1.00 81.73           O
ATOM   1994  HG  SER A 141      -7.291  -4.586 -12.180  1.00 81.73           H
ATOM   1995  HN  SER A 141      -7.709  -2.646 -13.438  1.00 81.73           H
ATOM   1996  N   VAL A 142     -10.277  -2.782 -15.248  1.00 82.01           N
ATOM   1997  CA  VAL A 142     -11.460  -2.362 -15.981  1.00 82.01           C
ATOM   1998  C   VAL A 142     -11.045  -1.853 -17.363  1.00 82.01           C
ATOM   1999  O   VAL A 142     -11.697  -2.155 -18.361  1.00 82.01           O
ATOM   2000  HA  VAL A 142     -12.097  -3.238 -16.106  1.00 82.01           H
ATOM   2001  CB  VAL A 142     -12.236  -1.323 -15.169  1.00 82.01           C
ATOM   2002  HB  VAL A 142     -11.554  -0.508 -14.928  1.00 82.01           H
ATOM   2003  CG1 VAL A 142     -13.392  -0.742 -15.986  1.00 82.01           C
ATOM   2004 1HG1 VAL A 142     -12.999  -0.263 -16.882  1.00 82.01           H
ATOM   2005 2HG1 VAL A 142     -14.074  -1.544 -16.271  1.00 82.01           H
ATOM   2006 3HG1 VAL A 142     -13.927  -0.007 -15.385  1.00 82.01           H
ATOM   2007  CG2 VAL A 142     -12.739  -1.919 -13.853  1.00 82.01           C
ATOM   2008 1HG2 VAL A 142     -13.398  -2.761 -14.064  1.00 82.01           H
ATOM   2009 2HG2 VAL A 142     -11.890  -2.262 -13.261  1.00 82.01           H
ATOM   2010 3HG2 VAL A 142     -13.287  -1.160 -13.296  1.00 82.01           H
ATOM   2011  HN  VAL A 142     -10.073  -2.245 -14.430  1.00 82.01           H
ATOM   2012  N   ASP A 143      -9.962  -1.090 -17.376  1.00 82.78           N
ATOM   2013  CA  ASP A 143      -9.495  -0.476 -18.608  1.00 82.78           C
ATOM   2014  C   ASP A 143      -9.073  -1.569 -19.591  1.00 82.78           C
ATOM   2015  O   ASP A 143      -9.321  -1.460 -20.790  1.00 82.78           O
ATOM   2016  HA  ASP A 143     -10.338   0.110 -18.973  1.00 82.78           H
ATOM   2017  CB  ASP A 143      -8.283   0.422 -18.350  1.00 82.78           C
ATOM   2018 1HB  ASP A 143      -8.496   1.099 -17.523  1.00 82.78           H
ATOM   2019 2HB  ASP A 143      -7.431  -0.189 -18.051  1.00 82.78           H
ATOM   2020  CG  ASP A 143      -7.924   1.231 -19.598  1.00 82.78           C
ATOM   2021  OD1 ASP A 143      -6.768   1.091 -20.052  1.00 82.78           O
ATOM   2022  OD2 ASP A 143      -8.814   1.971 -20.070  1.00 82.78           O
ATOM   2023  HN  ASP A 143      -9.408  -0.890 -16.568  1.00 82.78           H
ATOM   2024  N   ARG A 144      -8.441  -2.599 -19.046  1.00 77.05           N
ATOM   2025  CA  ARG A 144      -7.989  -3.715 -19.858  1.00 77.05           C
ATOM   2026  C   ARG A 144      -9.185  -4.437 -20.482  1.00 77.05           C
ATOM   2027  O   ARG A 144      -9.163  -4.775 -21.664  1.00 77.05           O
ATOM   2028  HA  ARG A 144      -7.360  -3.264 -20.626  1.00 77.05           H
ATOM   2029  CB  ARG A 144      -7.179  -4.711 -19.025  1.00 77.05           C
ATOM   2030 1HB  ARG A 144      -7.715  -4.939 -18.104  1.00 77.05           H
ATOM   2031 2HB  ARG A 144      -7.073  -5.647 -19.573  1.00 77.05           H
ATOM   2032  CG  ARG A 144      -5.796  -4.149 -18.692  1.00 77.05           C
ATOM   2033 1HG  ARG A 144      -5.898  -3.156 -18.254  1.00 77.05           H
ATOM   2034 2HG  ARG A 144      -5.314  -4.779 -17.944  1.00 77.05           H
ATOM   2035  CD  ARG A 144      -4.919  -4.072 -19.944  1.00 77.05           C
ATOM   2036 1HD  ARG A 144      -3.921  -4.449 -19.722  1.00 77.05           H
ATOM   2037 2HD  ARG A 144      -5.333  -4.707 -20.727  1.00 77.05           H
ATOM   2038  NE  ARG A 144      -4.837  -2.673 -20.419  1.00 77.05           N
ATOM   2039  HE  ARG A 144      -5.157  -1.950 -19.806  1.00 77.05           H
ATOM   2040  CZ  ARG A 144      -4.360  -2.314 -21.619  1.00 77.05           C
ATOM   2041  NH1 ARG A 144      -3.917  -3.241 -22.480  1.00 77.05           N
ATOM   2042 1HH1 ARG A 144      -3.941  -4.208 -22.229  1.00 77.05           H
ATOM   2043 2HH1 ARG A 144      -3.563  -2.964 -23.373  1.00 77.05           H
ATOM   2044  NH2 ARG A 144      -4.332  -1.015 -21.944  1.00 77.05           N
ATOM   2045 1HH2 ARG A 144      -3.979  -0.730 -22.836  1.00 77.05           H
ATOM   2046 2HH2 ARG A 144      -4.664  -0.330 -21.296  1.00 77.05           H
ATOM   2047  HN  ARG A 144      -8.239  -2.678 -18.069  1.00 77.05           H
ATOM   2048  N   TYR A 145     -10.202  -4.650 -19.659  1.00 78.06           N
ATOM   2049  CA  TYR A 145     -11.421  -5.289 -20.125  1.00 78.06           C
ATOM   2050  C   TYR A 145     -11.995  -4.556 -21.339  1.00 78.06           C
ATOM   2051  O   TYR A 145     -12.217  -5.161 -22.387  1.00 78.06           O
ATOM   2052  HA  TYR A 145     -11.176  -6.312 -20.411  1.00 78.06           H
ATOM   2053  CB  TYR A 145     -12.417  -5.193 -18.968  1.00 78.06           C
ATOM   2054 1HB  TYR A 145     -12.023  -5.747 -18.116  1.00 78.06           H
ATOM   2055 2HB  TYR A 145     -12.500  -4.150 -18.660  1.00 78.06           H
ATOM   2056  CG  TYR A 145     -13.812  -5.723 -19.302  1.00 78.06           C
ATOM   2057  CD1 TYR A 145     -14.911  -4.895 -19.188  1.00 78.06           C
ATOM   2058  HD1 TYR A 145     -14.784  -3.864 -18.860  1.00 78.06           H
ATOM   2059  CD2 TYR A 145     -13.973  -7.029 -19.718  1.00 78.06           C
ATOM   2060  HD2 TYR A 145     -13.105  -7.683 -19.808  1.00 78.06           H
ATOM   2061  CE1 TYR A 145     -16.224  -5.395 -19.502  1.00 78.06           C
ATOM   2062  HE1 TYR A 145     -17.100  -4.752 -19.416  1.00 78.06           H
ATOM   2063  CE2 TYR A 145     -15.286  -7.529 -20.032  1.00 78.06           C
ATOM   2064  HE2 TYR A 145     -15.427  -8.558 -20.362  1.00 78.06           H
ATOM   2065  CZ  TYR A 145     -16.347  -6.687 -19.909  1.00 78.06           C
ATOM   2066  OH  TYR A 145     -17.588  -7.158 -20.206  1.00 78.06           O
ATOM   2067  HH  TYR A 145     -17.530  -8.115 -20.492  1.00 78.06           H
ATOM   2068  HN  TYR A 145     -10.201  -4.396 -18.692  1.00 78.06           H
ATOM   2069  N   ILE A 146     -12.218  -3.262 -21.158  1.00 77.65           N
ATOM   2070  CA  ILE A 146     -12.854  -2.461 -22.189  1.00 77.65           C
ATOM   2071  C   ILE A 146     -12.005  -2.507 -23.461  1.00 77.65           C
ATOM   2072  O   ILE A 146     -12.540  -2.582 -24.566  1.00 77.65           O
ATOM   2073  HA  ILE A 146     -13.822  -2.913 -22.404  1.00 77.65           H
ATOM   2074  CB  ILE A 146     -13.119  -1.043 -21.678  1.00 77.65           C
ATOM   2075  HB  ILE A 146     -12.184  -0.639 -21.290  1.00 77.65           H
ATOM   2076  CG1 ILE A 146     -14.121  -1.056 -20.522  1.00 77.65           C
ATOM   2077 1HG1 ILE A 146     -15.116  -1.288 -20.900  1.00 77.65           H
ATOM   2078 2HG1 ILE A 146     -13.856  -1.843 -19.816  1.00 77.65           H
ATOM   2079  CG2 ILE A 146     -13.570  -0.126 -22.817  1.00 77.65           C
ATOM   2080 1HG2 ILE A 146     -12.792  -0.082 -23.579  1.00 77.65           H
ATOM   2081 2HG2 ILE A 146     -14.488  -0.516 -23.257  1.00 77.65           H
ATOM   2082 3HG2 ILE A 146     -13.752   0.876 -22.426  1.00 77.65           H
ATOM   2083  CD1 ILE A 146     -14.145   0.295 -19.803  1.00 77.65           C
ATOM   2084 1HD1 ILE A 146     -13.154   0.512 -19.405  1.00 77.65           H
ATOM   2085 2HD1 ILE A 146     -14.434   1.076 -20.506  1.00 77.65           H
ATOM   2086 3HD1 ILE A 146     -14.865   0.258 -18.985  1.00 77.65           H
ATOM   2087  HN  ILE A 146     -11.972  -2.764 -20.326  1.00 77.65           H
ATOM   2088  N   ALA A 147     -10.696  -2.460 -23.263  1.00 77.14           N
ATOM   2089  CA  ALA A 147      -9.770  -2.406 -24.382  1.00 77.14           C
ATOM   2090  C   ALA A 147      -9.926  -3.671 -25.228  1.00 77.14           C
ATOM   2091  O   ALA A 147      -9.743  -3.635 -26.444  1.00 77.14           O
ATOM   2092  HA  ALA A 147     -10.033  -1.539 -24.988  1.00 77.14           H
ATOM   2093  CB  ALA A 147      -8.344  -2.227 -23.857  1.00 77.14           C
ATOM   2094 1HB  ALA A 147      -8.280  -1.300 -23.288  1.00 77.14           H
ATOM   2095 2HB  ALA A 147      -8.086  -3.068 -23.213  1.00 77.14           H
ATOM   2096 3HB  ALA A 147      -7.651  -2.186 -24.697  1.00 77.14           H
ATOM   2097  HN  ALA A 147     -10.267  -2.460 -22.359  1.00 77.14           H
ATOM   2098  N   ILE A 148     -10.262  -4.760 -24.552  1.00 73.68           N
ATOM   2099  CA  ILE A 148     -10.256  -6.067 -25.187  1.00 73.68           C
ATOM   2100  C   ILE A 148     -11.670  -6.403 -25.665  1.00 73.68           C
ATOM   2101  O   ILE A 148     -11.847  -6.963 -26.746  1.00 73.68           O
ATOM   2102  HA  ILE A 148      -9.603  -6.004 -26.057  1.00 73.68           H
ATOM   2103  CB  ILE A 148      -9.659  -7.116 -24.247  1.00 73.68           C
ATOM   2104  HB  ILE A 148     -10.236  -7.113 -23.322  1.00 73.68           H
ATOM   2105  CG1 ILE A 148      -8.215  -6.766 -23.881  1.00 73.68           C
ATOM   2106 1HG1 ILE A 148      -7.571  -6.913 -24.748  1.00 73.68           H
ATOM   2107 2HG1 ILE A 148      -8.150  -5.712 -23.610  1.00 73.68           H
ATOM   2108  CG2 ILE A 148      -9.775  -8.519 -24.847  1.00 73.68           C
ATOM   2109 1HG2 ILE A 148     -10.825  -8.757 -25.014  1.00 73.68           H
ATOM   2110 2HG2 ILE A 148      -9.239  -8.554 -25.795  1.00 73.68           H
ATOM   2111 3HG2 ILE A 148      -9.343  -9.245 -24.158  1.00 73.68           H
ATOM   2112  CD1 ILE A 148      -7.720  -7.629 -22.718  1.00 73.68           C
ATOM   2113 1HD1 ILE A 148      -8.352  -7.461 -21.846  1.00 73.68           H
ATOM   2114 2HD1 ILE A 148      -7.764  -8.680 -23.002  1.00 73.68           H
ATOM   2115 3HD1 ILE A 148      -6.691  -7.360 -22.479  1.00 73.68           H
ATOM   2116  HN  ILE A 148     -10.535  -4.758 -23.590  1.00 73.68           H
ATOM   2117  N   ALA A 149     -12.641  -6.047 -24.837  1.00 73.86           N
ATOM   2118  CA  ALA A 149     -14.023  -6.408 -25.105  1.00 73.86           C
ATOM   2119  C   ALA A 149     -14.584  -5.489 -26.192  1.00 73.86           C
ATOM   2120  O   ALA A 149     -15.263  -5.948 -27.108  1.00 73.86           O
ATOM   2121  HA  ALA A 149     -14.033  -7.436 -25.469  1.00 73.86           H
ATOM   2122  CB  ALA A 149     -14.830  -6.337 -23.807  1.00 73.86           C
ATOM   2123 1HB  ALA A 149     -14.409  -7.030 -23.079  1.00 73.86           H
ATOM   2124 2HB  ALA A 149     -14.790  -5.323 -23.410  1.00 73.86           H
ATOM   2125 3HB  ALA A 149     -15.867  -6.608 -24.009  1.00 73.86           H
ATOM   2126  HN  ALA A 149     -12.496  -5.524 -23.998  1.00 73.86           H
ATOM   2127  N   GLN A 150     -14.279  -4.207 -26.053  1.00 75.68           N
ATOM   2128  CA  GLN A 150     -14.780  -3.214 -26.988  1.00 75.68           C
ATOM   2129  C   GLN A 150     -13.643  -2.695 -27.871  1.00 75.68           C
ATOM   2130  O   GLN A 150     -13.615  -1.517 -28.225  1.00 75.68           O
ATOM   2131  HA  GLN A 150     -15.515  -3.736 -27.600  1.00 75.68           H
ATOM   2132  CB  GLN A 150     -15.468  -2.064 -26.249  1.00 75.68           C
ATOM   2133 1HB  GLN A 150     -14.755  -1.572 -25.589  1.00 75.68           H
ATOM   2134 2HB  GLN A 150     -15.807  -1.317 -26.967  1.00 75.68           H
ATOM   2135  CG  GLN A 150     -16.660  -2.572 -25.434  1.00 75.68           C
ATOM   2136 1HG  GLN A 150     -17.248  -3.265 -26.035  1.00 75.68           H
ATOM   2137 2HG  GLN A 150     -16.301  -3.127 -24.567  1.00 75.68           H
ATOM   2138  CD  GLN A 150     -17.543  -1.411 -24.973  1.00 75.68           C
ATOM   2139  OE1 GLN A 150     -17.279  -0.251 -25.243  1.00 75.68           O
ATOM   2140  NE2 GLN A 150     -18.605  -1.787 -24.265  1.00 75.68           N
ATOM   2141 1HE2 GLN A 150     -18.764  -2.756 -24.079  1.00 75.68           H
ATOM   2142 2HE2 GLN A 150     -19.243  -1.100 -23.919  1.00 75.68           H
ATOM   2143  HN  GLN A 150     -13.703  -3.845 -25.320  1.00 75.68           H
ATOM   2144  N   ALA A 151     -12.733  -3.600 -28.200  1.00 72.50           N
ATOM   2145  CA  ALA A 151     -11.511  -3.216 -28.887  1.00 72.50           C
ATOM   2146  C   ALA A 151     -11.864  -2.369 -30.111  1.00 72.50           C
ATOM   2147  O   ALA A 151     -11.140  -1.435 -30.454  1.00 72.50           O
ATOM   2148  HA  ALA A 151     -10.918  -2.615 -28.198  1.00 72.50           H
ATOM   2149  CB  ALA A 151     -10.717  -4.471 -29.256  1.00 72.50           C
ATOM   2150 1HB  ALA A 151     -10.467  -5.022 -28.350  1.00 72.50           H
ATOM   2151 2HB  ALA A 151     -11.319  -5.102 -29.910  1.00 72.50           H
ATOM   2152 3HB  ALA A 151      -9.801  -4.183 -29.772  1.00 72.50           H
ATOM   2153  HN  ALA A 151     -12.820  -4.577 -28.007  1.00 72.50           H
ATOM   2154  N   MET A 152     -12.976  -2.724 -30.737  1.00 68.29           N
ATOM   2155  CA  MET A 152     -13.403  -2.045 -31.949  1.00 68.29           C
ATOM   2156  C   MET A 152     -13.730  -0.577 -31.668  1.00 68.29           C
ATOM   2157  O   MET A 152     -13.378   0.302 -32.454  1.00 68.29           O
ATOM   2158  HA  MET A 152     -12.559  -2.112 -32.635  1.00 68.29           H
ATOM   2159  CB  MET A 152     -14.640  -2.744 -32.517  1.00 68.29           C
ATOM   2160 1HB  MET A 152     -15.376  -2.889 -31.726  1.00 68.29           H
ATOM   2161 2HB  MET A 152     -15.105  -2.111 -33.273  1.00 68.29           H
ATOM   2162  CG  MET A 152     -14.271  -4.096 -33.132  1.00 68.29           C
ATOM   2163 1HG  MET A 152     -13.433  -4.535 -32.591  1.00 68.29           H
ATOM   2164 2HG  MET A 152     -15.108  -4.788 -33.038  1.00 68.29           H
ATOM   2165  SD  MET A 152     -13.844  -3.888 -34.853  1.00 68.29           S
ATOM   2166  CE  MET A 152     -15.474  -3.900 -35.580  1.00 68.29           C
ATOM   2167 1HE  MET A 152     -15.964  -4.848 -35.357  1.00 68.29           H
ATOM   2168 2HE  MET A 152     -16.062  -3.081 -35.168  1.00 68.29           H
ATOM   2169 3HE  MET A 152     -15.390  -3.780 -36.661  1.00 68.29           H
ATOM   2170  HN  MET A 152     -13.580  -3.460 -30.430  1.00 68.29           H
ATOM   2171  N   ARG A 153     -14.400  -0.357 -30.547  1.00 70.10           N
ATOM   2172  CA  ARG A 153     -14.853   0.978 -30.195  1.00 70.10           C
ATOM   2173  C   ARG A 153     -13.804   1.685 -29.334  1.00 70.10           C
ATOM   2174  O   ARG A 153     -13.846   2.904 -29.175  1.00 70.10           O
ATOM   2175  HA  ARG A 153     -14.985   1.488 -31.150  1.00 70.10           H
ATOM   2176  CB  ARG A 153     -16.178   0.928 -29.433  1.00 70.10           C
ATOM   2177 1HB  ARG A 153     -16.083   0.263 -28.574  1.00 70.10           H
ATOM   2178 2HB  ARG A 153     -16.417   1.918 -29.045  1.00 70.10           H
ATOM   2179  CG  ARG A 153     -17.313   0.441 -30.337  1.00 70.10           C
ATOM   2180 1HG  ARG A 153     -17.373   1.073 -31.223  1.00 70.10           H
ATOM   2181 2HG  ARG A 153     -17.100  -0.571 -30.681  1.00 70.10           H
ATOM   2182  CD  ARG A 153     -18.652   0.463 -29.597  1.00 70.10           C
ATOM   2183 1HD  ARG A 153     -18.623  -0.231 -28.757  1.00 70.10           H
ATOM   2184 2HD  ARG A 153     -18.832   1.456 -29.185  1.00 70.10           H
ATOM   2185  NE  ARG A 153     -19.747   0.093 -30.521  1.00 70.10           N
ATOM   2186  HE  ARG A 153     -19.507  -0.137 -31.464  1.00 70.10           H
ATOM   2187  CZ  ARG A 153     -21.040   0.047 -30.173  1.00 70.10           C
ATOM   2188  NH1 ARG A 153     -21.419   0.346 -28.923  1.00 70.10           N
ATOM   2189 1HH1 ARG A 153     -20.735   0.605 -28.241  1.00 70.10           H
ATOM   2190 2HH1 ARG A 153     -22.386   0.309 -28.671  1.00 70.10           H
ATOM   2191  NH2 ARG A 153     -21.949  -0.302 -31.094  1.00 70.10           N
ATOM   2192 1HH2 ARG A 153     -22.918  -0.341 -30.851  1.00 70.10           H
ATOM   2193 2HH2 ARG A 153     -21.658  -0.523 -32.025  1.00 70.10           H
ATOM   2194  HN  ARG A 153     -14.633  -1.070 -29.885  1.00 70.10           H
ATOM   2195  N   ALA A 154     -12.888   0.889 -28.802  1.00 69.57           N
ATOM   2196  CA  ALA A 154     -11.974   1.377 -27.783  1.00 69.57           C
ATOM   2197  C   ALA A 154     -11.090   2.474 -28.380  1.00 69.57           C
ATOM   2198  O   ALA A 154     -10.604   3.345 -27.661  1.00 69.57           O
ATOM   2199  HA  ALA A 154     -12.572   1.803 -26.977  1.00 69.57           H
ATOM   2200  CB  ALA A 154     -11.157   0.208 -27.228  1.00 69.57           C
ATOM   2201 1HB  ALA A 154     -11.830  -0.529 -26.789  1.00 69.57           H
ATOM   2202 2HB  ALA A 154     -10.589  -0.253 -28.035  1.00 69.57           H
ATOM   2203 3HB  ALA A 154     -10.472   0.575 -26.464  1.00 69.57           H
ATOM   2204  HN  ALA A 154     -12.765  -0.070 -29.055  1.00 69.57           H
ATOM   2205  N   HIS A 155     -10.908   2.395 -29.690  1.00 69.48           N
ATOM   2206  CA  HIS A 155      -9.998   3.298 -30.375  1.00 69.48           C
ATOM   2207  C   HIS A 155     -10.623   4.691 -30.459  1.00 69.48           C
ATOM   2208  O   HIS A 155      -9.976   5.687 -30.137  1.00 69.48           O
ATOM   2209  HA  HIS A 155      -9.094   3.350 -29.768  1.00 69.48           H
ATOM   2210  CB  HIS A 155      -9.608   2.740 -31.745  1.00 69.48           C
ATOM   2211 1HB  HIS A 155      -9.301   1.700 -31.629  1.00 69.48           H
ATOM   2212 2HB  HIS A 155     -10.486   2.742 -32.391  1.00 69.48           H
ATOM   2213  CG  HIS A 155      -8.498   3.504 -32.427  1.00 69.48           C
ATOM   2214  ND1 HIS A 155      -8.733   4.588 -33.254  1.00 69.48           N
ATOM   2215  HD1 HIS A 155      -9.630   4.967 -33.482  1.00 69.48           H
ATOM   2216  CD2 HIS A 155      -7.145   3.331 -32.393  1.00 69.48           C
ATOM   2217  HD2 HIS A 155      -6.615   2.561 -31.833  1.00 69.48           H
ATOM   2218  CE1 HIS A 155      -7.567   5.038 -33.695  1.00 69.48           C
ATOM   2219  HE1 HIS A 155      -7.419   5.884 -34.366  1.00 69.48           H
ATOM   2220  NE2 HIS A 155      -6.585   4.257 -33.160  1.00 69.48           N
ATOM   2221  HN  HIS A 155     -11.368   1.732 -30.280  1.00 69.48           H
ATOM   2222  N   THR A 156     -11.875   4.719 -30.893  1.00 73.25           N
ATOM   2223  CA  THR A 156     -12.557   5.979 -31.130  1.00 73.25           C
ATOM   2224  C   THR A 156     -12.797   6.712 -29.808  1.00 73.25           C
ATOM   2225  O   THR A 156     -12.987   7.927 -29.794  1.00 73.25           O
ATOM   2226  HA  THR A 156     -11.909   6.613 -31.734  1.00 73.25           H
ATOM   2227  CB  THR A 156     -13.845   5.682 -31.901  1.00 73.25           C
ATOM   2228  HB  THR A 156     -14.492   6.559 -31.931  1.00 73.25           H
ATOM   2229  OG1 THR A 156     -14.387   4.539 -31.245  1.00 73.25           O
ATOM   2230  HG1 THR A 156     -15.360   4.451 -31.459  1.00 73.25           H
ATOM   2231  CG2 THR A 156     -13.574   5.199 -33.328  1.00 73.25           C
ATOM   2232 1HG2 THR A 156     -12.983   4.283 -33.295  1.00 73.25           H
ATOM   2233 2HG2 THR A 156     -13.025   5.966 -33.873  1.00 73.25           H
ATOM   2234 3HG2 THR A 156     -14.521   5.002 -33.830  1.00 73.25           H
ATOM   2235  HN  THR A 156     -12.419   3.901 -31.082  1.00 73.25           H
ATOM   2236  N   TRP A 157     -12.780   5.942 -28.730  1.00 78.95           N
ATOM   2237  CA  TRP A 157     -13.138   6.473 -27.425  1.00 78.95           C
ATOM   2238  C   TRP A 157     -11.845   6.782 -26.669  1.00 78.95           C
ATOM   2239  O   TRP A 157     -11.870   7.032 -25.465  1.00 78.95           O
ATOM   2240  HA  TRP A 157     -13.706   7.390 -27.584  1.00 78.95           H
ATOM   2241  CB  TRP A 157     -14.054   5.506 -26.673  1.00 78.95           C
ATOM   2242 1HB  TRP A 157     -13.615   4.509 -26.701  1.00 78.95           H
ATOM   2243 2HB  TRP A 157     -14.099   5.805 -25.625  1.00 78.95           H
ATOM   2244  CG  TRP A 157     -15.478   5.436 -27.230  1.00 78.95           C
ATOM   2245  CD1 TRP A 157     -15.887   5.686 -28.481  1.00 78.95           C
ATOM   2246  HD1 TRP A 157     -15.226   5.984 -29.295  1.00 78.95           H
ATOM   2247  CD2 TRP A 157     -16.670   5.081 -26.499  1.00 78.95           C
ATOM   2248  NE1 TRP A 157     -17.251   5.519 -28.609  1.00 78.95           N
ATOM   2249  HE1 TRP A 157     -17.787   5.647 -29.444  1.00 78.95           H
ATOM   2250  CE2 TRP A 157     -17.742   5.139 -27.366  1.00 78.95           C
ATOM   2251  CE3 TRP A 157     -16.837   4.722 -25.150  1.00 78.95           C
ATOM   2252  HE3 TRP A 157     -16.007   4.669 -24.445  1.00 78.95           H
ATOM   2253  CZ2 TRP A 157     -19.057   4.852 -26.980  1.00 78.95           C
ATOM   2254  HZ2 TRP A 157     -19.887   4.905 -27.684  1.00 78.95           H
ATOM   2255  CZ3 TRP A 157     -18.157   4.438 -24.779  1.00 78.95           C
ATOM   2256  HZ3 TRP A 157     -18.343   4.154 -23.744  1.00 78.95           H
ATOM   2257  CH2 TRP A 157     -19.248   4.492 -25.640  1.00 78.95           C
ATOM   2258  HH2 TRP A 157     -20.246   4.255 -25.274  1.00 78.95           H
ATOM   2259  HN  TRP A 157     -12.527   4.975 -28.737  1.00 78.95           H
ATOM   2260  N   ARG A 158     -10.744   6.756 -27.407  1.00 78.14           N
ATOM   2261  CA  ARG A 158      -9.429   6.802 -26.791  1.00 78.14           C
ATOM   2262  C   ARG A 158      -9.248   8.112 -26.022  1.00 78.14           C
ATOM   2263  O   ARG A 158      -8.783   8.109 -24.884  1.00 78.14           O
ATOM   2264  HA  ARG A 158      -9.407   5.945 -26.118  1.00 78.14           H
ATOM   2265  CB  ARG A 158      -8.324   6.679 -27.843  1.00 78.14           C
ATOM   2266 1HB  ARG A 158      -8.483   5.780 -28.438  1.00 78.14           H
ATOM   2267 2HB  ARG A 158      -8.372   7.527 -28.526  1.00 78.14           H
ATOM   2268  CG  ARG A 158      -6.944   6.625 -27.184  1.00 78.14           C
ATOM   2269 1HG  ARG A 158      -6.777   7.534 -26.607  1.00 78.14           H
ATOM   2270 2HG  ARG A 158      -6.904   5.791 -26.484  1.00 78.14           H
ATOM   2271  CD  ARG A 158      -5.842   6.470 -28.234  1.00 78.14           C
ATOM   2272 1HD  ARG A 158      -6.045   5.602 -28.861  1.00 78.14           H
ATOM   2273 2HD  ARG A 158      -5.827   7.341 -28.889  1.00 78.14           H
ATOM   2274  NE  ARG A 158      -4.528   6.316 -27.569  1.00 78.14           N
ATOM   2275  HE  ARG A 158      -4.473   6.509 -26.589  1.00 78.14           H
ATOM   2276  CZ  ARG A 158      -3.408   5.934 -28.198  1.00 78.14           C
ATOM   2277  NH1 ARG A 158      -3.424   5.663 -29.510  1.00 78.14           N
ATOM   2278 1HH1 ARG A 158      -4.276   5.744 -30.027  1.00 78.14           H
ATOM   2279 2HH1 ARG A 158      -2.584   5.378 -29.972  1.00 78.14           H
ATOM   2280  NH2 ARG A 158      -2.273   5.828 -27.495  1.00 78.14           N
ATOM   2281 1HH2 ARG A 158      -1.428   5.544 -27.949  1.00 78.14           H
ATOM   2282 2HH2 ARG A 158      -2.270   6.033 -26.516  1.00 78.14           H
ATOM   2283  HN  ARG A 158     -10.742   6.705 -28.406  1.00 78.14           H
ATOM   2284  N   GLU A 159      -9.626   9.201 -26.675  1.00 81.18           N
ATOM   2285  CA  GLU A 159      -9.430  10.523 -26.103  1.00 81.18           C
ATOM   2286  C   GLU A 159     -10.323  10.707 -24.875  1.00 81.18           C
ATOM   2287  O   GLU A 159      -9.862  11.164 -23.831  1.00 81.18           O
ATOM   2288  HA  GLU A 159      -8.382  10.557 -25.807  1.00 81.18           H
ATOM   2289  CB  GLU A 159      -9.694  11.615 -27.142  1.00 81.18           C
ATOM   2290 1HB  GLU A 159     -10.648  11.430 -27.635  1.00 81.18           H
ATOM   2291 2HB  GLU A 159      -9.636  12.594 -26.668  1.00 81.18           H
ATOM   2292  CG  GLU A 159      -8.623  11.601 -28.235  1.00 81.18           C
ATOM   2293 1HG  GLU A 159      -7.634  11.665 -27.781  1.00 81.18           H
ATOM   2294 2HG  GLU A 159      -8.664  10.657 -28.778  1.00 81.18           H
ATOM   2295  CD  GLU A 159      -8.820  12.764 -29.210  1.00 81.18           C
ATOM   2296  OE1 GLU A 159      -7.870  13.027 -29.978  1.00 81.18           O
ATOM   2297  OE2 GLU A 159      -9.915  13.364 -29.163  1.00 81.18           O
ATOM   2298  HN  GLU A 159     -10.059   9.191 -27.577  1.00 81.18           H
ATOM   2299  N   LYS A 160     -11.586  10.343 -25.041  1.00 84.64           N
ATOM   2300  CA  LYS A 160     -12.541  10.430 -23.949  1.00 84.64           C
ATOM   2301  C   LYS A 160     -12.022   9.621 -22.758  1.00 84.64           C
ATOM   2302  O   LYS A 160     -12.084  10.079 -21.618  1.00 84.64           O
ATOM   2303  HA  LYS A 160     -12.604  11.478 -23.654  1.00 84.64           H
ATOM   2304  CB  LYS A 160     -13.934  10.008 -24.420  1.00 84.64           C
ATOM   2305 1HB  LYS A 160     -13.882   9.024 -24.887  1.00 84.64           H
ATOM   2306 2HB  LYS A 160     -14.600   9.918 -23.561  1.00 84.64           H
ATOM   2307  CG  LYS A 160     -14.508  11.021 -25.413  1.00 84.64           C
ATOM   2308 1HG  LYS A 160     -14.466  12.021 -24.982  1.00 84.64           H
ATOM   2309 2HG  LYS A 160     -13.897  11.036 -26.315  1.00 84.64           H
ATOM   2310  CD  LYS A 160     -15.953  10.675 -25.775  1.00 84.64           C
ATOM   2311 1HD  LYS A 160     -15.987   9.701 -26.262  1.00 84.64           H
ATOM   2312 2HD  LYS A 160     -16.551  10.598 -24.866  1.00 84.64           H
ATOM   2313  CE  LYS A 160     -16.556  11.735 -26.699  1.00 84.64           C
ATOM   2314 1HE  LYS A 160     -16.491  12.716 -26.229  1.00 84.64           H
ATOM   2315 2HE  LYS A 160     -15.982  11.787 -27.625  1.00 84.64           H
ATOM   2316  NZ  LYS A 160     -17.969  11.416 -27.002  1.00 84.64           N
ATOM   2317 1HZ  LYS A 160     -18.354  12.131 -27.609  1.00 84.64           H
ATOM   2318 2HZ  LYS A 160     -18.020  10.516 -27.466  1.00 84.64           H
ATOM   2319 3HZ  LYS A 160     -18.500  11.383 -26.139  1.00 84.64           H
ATOM   2320  HN  LYS A 160     -11.959   9.993 -25.901  1.00 84.64           H
ATOM   2321  N   ARG A 161     -11.522   8.433 -23.064  1.00 85.78           N
ATOM   2322  CA  ARG A 161     -11.015   7.546 -22.031  1.00 85.78           C
ATOM   2323  C   ARG A 161      -9.872   8.219 -21.268  1.00 85.78           C
ATOM   2324  O   ARG A 161      -9.740   8.042 -20.058  1.00 85.78           O
ATOM   2325  HA  ARG A 161     -11.868   7.363 -21.378  1.00 85.78           H
ATOM   2326  CB  ARG A 161     -10.514   6.231 -22.631  1.00 85.78           C
ATOM   2327 1HB  ARG A 161      -9.880   6.439 -23.493  1.00 85.78           H
ATOM   2328 2HB  ARG A 161      -9.898   5.706 -21.901  1.00 85.78           H
ATOM   2329  CG  ARG A 161     -11.684   5.341 -23.054  1.00 85.78           C
ATOM   2330 1HG  ARG A 161     -12.215   4.988 -22.170  1.00 85.78           H
ATOM   2331 2HG  ARG A 161     -12.394   5.922 -23.642  1.00 85.78           H
ATOM   2332  CD  ARG A 161     -11.194   4.144 -23.872  1.00 85.78           C
ATOM   2333 1HD  ARG A 161     -12.041   3.638 -24.334  1.00 85.78           H
ATOM   2334 2HD  ARG A 161     -10.548   4.486 -24.681  1.00 85.78           H
ATOM   2335  NE  ARG A 161     -10.456   3.203 -23.001  1.00 85.78           N
ATOM   2336  HE  ARG A 161     -10.448   3.383 -22.017  1.00 85.78           H
ATOM   2337  CZ  ARG A 161      -9.800   2.123 -23.447  1.00 85.78           C
ATOM   2338  NH1 ARG A 161      -9.778   1.833 -24.755  1.00 85.78           N
ATOM   2339 1HH1 ARG A 161     -10.254   2.424 -25.406  1.00 85.78           H
ATOM   2340 2HH1 ARG A 161      -9.286   1.025 -25.080  1.00 85.78           H
ATOM   2341  NH2 ARG A 161      -9.165   1.338 -22.566  1.00 85.78           N
ATOM   2342 1HH2 ARG A 161      -8.670   0.529 -22.882  1.00 85.78           H
ATOM   2343 2HH2 ARG A 161      -9.186   1.562 -21.591  1.00 85.78           H
ATOM   2344  HN  ARG A 161     -11.461   8.075 -23.996  1.00 85.78           H
ATOM   2345  N   LEU A 162      -9.075   8.977 -22.007  1.00 87.17           N
ATOM   2346  CA  LEU A 162      -7.934   9.658 -21.419  1.00 87.17           C
ATOM   2347  C   LEU A 162      -8.431  10.744 -20.463  1.00 87.17           C
ATOM   2348  O   LEU A 162      -7.881  10.919 -19.377  1.00 87.17           O
ATOM   2349  HA  LEU A 162      -7.374   8.921 -20.844  1.00 87.17           H
ATOM   2350  CB  LEU A 162      -7.002  10.182 -22.513  1.00 87.17           C
ATOM   2351 1HB  LEU A 162      -6.804   9.371 -23.214  1.00 87.17           H
ATOM   2352 2HB  LEU A 162      -7.525  10.962 -23.067  1.00 87.17           H
ATOM   2353  CG  LEU A 162      -5.661  10.746 -22.039  1.00 87.17           C
ATOM   2354  HG  LEU A 162      -5.856  11.476 -21.253  1.00 87.17           H
ATOM   2355  CD1 LEU A 162      -4.789   9.647 -21.428  1.00 87.17           C
ATOM   2356 1HD1 LEU A 162      -5.305   9.206 -20.575  1.00 87.17           H
ATOM   2357 2HD1 LEU A 162      -4.600   8.876 -22.175  1.00 87.17           H
ATOM   2358 3HD1 LEU A 162      -3.842  10.075 -21.099  1.00 87.17           H
ATOM   2359  CD2 LEU A 162      -4.944  11.483 -23.171  1.00 87.17           C
ATOM   2360 1HD2 LEU A 162      -4.761  10.793 -23.995  1.00 87.17           H
ATOM   2361 2HD2 LEU A 162      -5.566  12.308 -23.519  1.00 87.17           H
ATOM   2362 3HD2 LEU A 162      -3.994  11.874 -22.807  1.00 87.17           H
ATOM   2363  HN  LEU A 162      -9.199   9.128 -22.988  1.00 87.17           H
ATOM   2364  N   LEU A 163      -9.466  11.446 -20.902  1.00 89.49           N
ATOM   2365  CA  LEU A 163     -10.044  12.509 -20.097  1.00 89.49           C
ATOM   2366  C   LEU A 163     -10.596  11.917 -18.799  1.00 89.49           C
ATOM   2367  O   LEU A 163     -10.296  12.408 -17.712  1.00 89.49           O
ATOM   2368  HA  LEU A 163      -9.242  13.203 -19.847  1.00 89.49           H
ATOM   2369  CB  LEU A 163     -11.082  13.290 -20.907  1.00 89.49           C
ATOM   2370 1HB  LEU A 163     -10.615  13.622 -21.834  1.00 89.49           H
ATOM   2371 2HB  LEU A 163     -11.887  12.608 -21.182  1.00 89.49           H
ATOM   2372  CG  LEU A 163     -11.697  14.507 -20.213  1.00 89.49           C
ATOM   2373  HG  LEU A 163     -12.107  14.183 -19.256  1.00 89.49           H
ATOM   2374  CD1 LEU A 163     -10.632  15.564 -19.914  1.00 89.49           C
ATOM   2375 1HD1 LEU A 163      -9.870  15.137 -19.262  1.00 89.49           H
ATOM   2376 2HD1 LEU A 163     -10.171  15.889 -20.847  1.00 89.49           H
ATOM   2377 3HD1 LEU A 163     -11.096  16.418 -19.421  1.00 89.49           H
ATOM   2378  CD2 LEU A 163     -12.857  15.077 -21.032  1.00 89.49           C
ATOM   2379 1HD2 LEU A 163     -12.493  15.381 -22.013  1.00 89.49           H
ATOM   2380 2HD2 LEU A 163     -13.627  14.315 -21.150  1.00 89.49           H
ATOM   2381 3HD2 LEU A 163     -13.275  15.941 -20.516  1.00 89.49           H
ATOM   2382  HN  LEU A 163      -9.906  11.299 -21.787  1.00 89.49           H
ATOM   2383  N   TYR A 164     -11.394  10.871 -18.955  1.00 90.85           N
ATOM   2384  CA  TYR A 164     -11.971  10.192 -17.807  1.00 90.85           C
ATOM   2385  C   TYR A 164     -10.878   9.668 -16.873  1.00 90.85           C
ATOM   2386  O   TYR A 164     -11.032   9.698 -15.653  1.00 90.85           O
ATOM   2387  HA  TYR A 164     -12.587  10.910 -17.267  1.00 90.85           H
ATOM   2388  CB  TYR A 164     -12.756   9.005 -18.370  1.00 90.85           C
ATOM   2389 1HB  TYR A 164     -12.152   8.510 -19.130  1.00 90.85           H
ATOM   2390 2HB  TYR A 164     -12.921   8.281 -17.573  1.00 90.85           H
ATOM   2391  CG  TYR A 164     -14.106   9.386 -18.981  1.00 90.85           C
ATOM   2392  CD1 TYR A 164     -15.063  10.009 -18.206  1.00 90.85           C
ATOM   2393  HD1 TYR A 164     -14.857  10.229 -17.159  1.00 90.85           H
ATOM   2394  CD2 TYR A 164     -14.367   9.107 -20.307  1.00 90.85           C
ATOM   2395  HD2 TYR A 164     -13.611   8.615 -20.920  1.00 90.85           H
ATOM   2396  CE1 TYR A 164     -16.334  10.367 -18.781  1.00 90.85           C
ATOM   2397  HE1 TYR A 164     -17.099  10.859 -18.180  1.00 90.85           H
ATOM   2398  CE2 TYR A 164     -15.637   9.465 -20.882  1.00 90.85           C
ATOM   2399  HE2 TYR A 164     -15.856   9.251 -21.928  1.00 90.85           H
ATOM   2400  CZ  TYR A 164     -16.558  10.078 -20.091  1.00 90.85           C
ATOM   2401  OH  TYR A 164     -17.758  10.416 -20.634  1.00 90.85           O
ATOM   2402  HH  TYR A 164     -17.777  10.169 -21.603  1.00 90.85           H
ATOM   2403  HN  TYR A 164     -11.646  10.487 -19.844  1.00 90.85           H
ATOM   2404  N   SER A 165      -9.799   9.199 -17.482  1.00 92.32           N
ATOM   2405  CA  SER A 165      -8.698   8.632 -16.722  1.00 92.32           C
ATOM   2406  C   SER A 165      -8.116   9.685 -15.777  1.00 92.32           C
ATOM   2407  O   SER A 165      -7.681   9.361 -14.673  1.00 92.32           O
ATOM   2408  HA  SER A 165      -9.133   7.808 -16.155  1.00 92.32           H
ATOM   2409  CB  SER A 165      -7.609   8.091 -17.650  1.00 92.32           C
ATOM   2410 1HB  SER A 165      -6.991   7.376 -17.107  1.00 92.32           H
ATOM   2411 2HB  SER A 165      -8.071   7.550 -18.476  1.00 92.32           H
ATOM   2412  OG  SER A 165      -6.784   9.131 -18.168  1.00 92.32           O
ATOM   2413  HG  SER A 165      -5.953   8.743 -18.565  1.00 92.32           H
ATOM   2414  HN  SER A 165      -9.670   9.203 -18.474  1.00 92.32           H
ATOM   2415  N   LYS A 166      -8.127  10.924 -16.246  1.00 93.77           N
ATOM   2416  CA  LYS A 166      -7.605  12.027 -15.457  1.00 93.77           C
ATOM   2417  C   LYS A 166      -8.502  12.246 -14.237  1.00 93.77           C
ATOM   2418  O   LYS A 166      -8.013  12.354 -13.114  1.00 93.77           O
ATOM   2419  HA  LYS A 166      -6.613  11.739 -15.109  1.00 93.77           H
ATOM   2420  CB  LYS A 166      -7.435  13.275 -16.327  1.00 93.77           C
ATOM   2421 1HB  LYS A 166      -8.353  13.463 -16.883  1.00 93.77           H
ATOM   2422 2HB  LYS A 166      -7.263  14.144 -15.692  1.00 93.77           H
ATOM   2423  CG  LYS A 166      -6.266  13.109 -17.301  1.00 93.77           C
ATOM   2424 1HG  LYS A 166      -5.349  12.917 -16.744  1.00 93.77           H
ATOM   2425 2HG  LYS A 166      -6.440  12.242 -17.938  1.00 93.77           H
ATOM   2426  CD  LYS A 166      -6.092  14.358 -18.166  1.00 93.77           C
ATOM   2427 1HD  LYS A 166      -6.994  14.526 -18.755  1.00 93.77           H
ATOM   2428 2HD  LYS A 166      -5.962  15.232 -17.528  1.00 93.77           H
ATOM   2429  CE  LYS A 166      -4.887  14.217 -19.098  1.00 93.77           C
ATOM   2430 1HE  LYS A 166      -4.001  13.959 -18.519  1.00 93.77           H
ATOM   2431 2HE  LYS A 166      -5.057  13.400 -19.800  1.00 93.77           H
ATOM   2432  NZ  LYS A 166      -4.655  15.476 -19.840  1.00 93.77           N
ATOM   2433 1HZ  LYS A 166      -3.867  15.358 -20.467  1.00 93.77           H
ATOM   2434 2HZ  LYS A 166      -5.482  15.710 -20.377  1.00 93.77           H
ATOM   2435 3HZ  LYS A 166      -4.456  16.223 -19.184  1.00 93.77           H
ATOM   2436  HN  LYS A 166      -8.483  11.179 -17.145  1.00 93.77           H
ATOM   2437  N   MET A 167      -9.799  12.305 -14.500  1.00 95.14           N
ATOM   2438  CA  MET A 167     -10.765  12.558 -13.444  1.00 95.14           C
ATOM   2439  C   MET A 167     -10.748  11.436 -12.404  1.00 95.14           C
ATOM   2440  O   MET A 167     -10.792  11.697 -11.203  1.00 95.14           O
ATOM   2441  HA  MET A 167     -10.457  13.495 -12.982  1.00 95.14           H
ATOM   2442  CB  MET A 167     -12.166  12.671 -14.050  1.00 95.14           C
ATOM   2443 1HB  MET A 167     -12.391  11.772 -14.625  1.00 95.14           H
ATOM   2444 2HB  MET A 167     -12.907  12.733 -13.253  1.00 95.14           H
ATOM   2445  CG  MET A 167     -12.275  13.901 -14.953  1.00 95.14           C
ATOM   2446 1HG  MET A 167     -11.914  14.783 -14.424  1.00 95.14           H
ATOM   2447 2HG  MET A 167     -11.643  13.775 -15.832  1.00 95.14           H
ATOM   2448  SD  MET A 167     -13.972  14.142 -15.453  1.00 95.14           S
ATOM   2449  CE  MET A 167     -14.220  12.668 -16.428  1.00 95.14           C
ATOM   2450 1HE  MET A 167     -13.512  12.656 -17.256  1.00 95.14           H
ATOM   2451 2HE  MET A 167     -14.064  11.789 -15.803  1.00 95.14           H
ATOM   2452 3HE  MET A 167     -15.237  12.659 -16.820  1.00 95.14           H
ATOM   2453  HN  MET A 167     -10.191  12.184 -15.411  1.00 95.14           H
ATOM   2454  N   VAL A 168     -10.683  10.210 -12.904  1.00 95.51           N
ATOM   2455  CA  VAL A 168     -10.677   9.047 -12.034  1.00 95.51           C
ATOM   2456  C   VAL A 168      -9.467   9.119 -11.100  1.00 95.51           C
ATOM   2457  O   VAL A 168      -9.581   8.841  -9.907  1.00 95.51           O
ATOM   2458  HA  VAL A 168     -11.586   9.081 -11.433  1.00 95.51           H
ATOM   2459  CB  VAL A 168     -10.710   7.767 -12.871  1.00 95.51           C
ATOM   2460  HB  VAL A 168      -9.925   7.838 -13.624  1.00 95.51           H
ATOM   2461  CG1 VAL A 168     -10.421   6.538 -12.006  1.00 95.51           C
ATOM   2462 1HG1 VAL A 168      -9.434   6.635 -11.555  1.00 95.51           H
ATOM   2463 2HG1 VAL A 168     -11.174   6.461 -11.221  1.00 95.51           H
ATOM   2464 3HG1 VAL A 168     -10.451   5.642 -12.627  1.00 95.51           H
ATOM   2465  CG2 VAL A 168     -12.048   7.622 -13.600  1.00 95.51           C
ATOM   2466 1HG2 VAL A 168     -12.857   7.583 -12.870  1.00 95.51           H
ATOM   2467 2HG2 VAL A 168     -12.196   8.476 -14.260  1.00 95.51           H
ATOM   2468 3HG2 VAL A 168     -12.044   6.704 -14.187  1.00 95.51           H
ATOM   2469  HN  VAL A 168     -10.635  10.007 -13.882  1.00 95.51           H
ATOM   2470  N   CYS A 169      -8.336   9.495 -11.678  1.00 95.98           N
ATOM   2471  CA  CYS A 169      -7.101   9.586 -10.918  1.00 95.98           C
ATOM   2472  C   CYS A 169      -7.306  10.595  -9.787  1.00 95.98           C
ATOM   2473  O   CYS A 169      -6.956  10.327  -8.639  1.00 95.98           O
ATOM   2474  HA  CYS A 169      -6.906   8.591 -10.517  1.00 95.98           H
ATOM   2475  CB  CYS A 169      -5.914   9.960 -11.808  1.00 95.98           C
ATOM   2476 1HB  CYS A 169      -6.156  10.843 -12.399  1.00 95.98           H
ATOM   2477 2HB  CYS A 169      -5.053  10.215 -11.191  1.00 95.98           H
ATOM   2478  SG  CYS A 169      -5.498   8.563 -12.915  1.00 95.98           S
ATOM   2479  HG  CYS A 169      -6.350   8.894 -13.882  1.00 95.98           H
ATOM   2480  HN  CYS A 169      -8.255   9.734 -12.646  1.00 95.98           H
ATOM   2481  N   PHE A 170      -7.873  11.736 -10.151  1.00 96.48           N
ATOM   2482  CA  PHE A 170      -8.108  12.797  -9.186  1.00 96.48           C
ATOM   2483  C   PHE A 170      -9.021  12.317  -8.055  1.00 96.48           C
ATOM   2484  O   PHE A 170      -8.738  12.552  -6.882  1.00 96.48           O
ATOM   2485  HA  PHE A 170      -7.140  13.079  -8.773  1.00 96.48           H
ATOM   2486  CB  PHE A 170      -8.800  13.938  -9.934  1.00 96.48           C
ATOM   2487 1HB  PHE A 170      -8.177  14.235 -10.778  1.00 96.48           H
ATOM   2488 2HB  PHE A 170      -9.740  13.571 -10.346  1.00 96.48           H
ATOM   2489  CG  PHE A 170      -9.084  15.168  -9.070  1.00 96.48           C
ATOM   2490  CD1 PHE A 170     -10.325  15.361  -8.548  1.00 96.48           C
ATOM   2491  HD1 PHE A 170     -11.118  14.640  -8.747  1.00 96.48           H
ATOM   2492  CD2 PHE A 170      -8.094  16.067  -8.822  1.00 96.48           C
ATOM   2493  HD2 PHE A 170      -7.100  15.913  -9.240  1.00 96.48           H
ATOM   2494  CE1 PHE A 170     -10.588  16.503  -7.746  1.00 96.48           C
ATOM   2495  HE1 PHE A 170     -11.583  16.658  -7.328  1.00 96.48           H
ATOM   2496  CE2 PHE A 170      -8.357  17.209  -8.019  1.00 96.48           C
ATOM   2497  HE2 PHE A 170      -7.565  17.930  -7.821  1.00 96.48           H
ATOM   2498  CZ  PHE A 170      -9.599  17.402  -7.498  1.00 96.48           C
ATOM   2499  HZ  PHE A 170      -9.800  18.279  -6.882  1.00 96.48           H
ATOM   2500  HN  PHE A 170      -8.169  11.941 -11.084  1.00 96.48           H
ATOM   2501  N   THR A 171     -10.099  11.653  -8.449  1.00 96.54           N
ATOM   2502  CA  THR A 171     -11.064  11.153  -7.485  1.00 96.54           C
ATOM   2503  C   THR A 171     -10.392  10.180  -6.514  1.00 96.54           C
ATOM   2504  O   THR A 171     -10.695  10.179  -5.322  1.00 96.54           O
ATOM   2505  HA  THR A 171     -11.427  11.994  -6.894  1.00 96.54           H
ATOM   2506  CB  THR A 171     -12.228  10.532  -8.259  1.00 96.54           C
ATOM   2507  HB  THR A 171     -11.904   9.645  -8.804  1.00 96.54           H
ATOM   2508  OG1 THR A 171     -12.720  11.601  -9.063  1.00 96.54           O
ATOM   2509  HG1 THR A 171     -12.280  11.585  -9.961  1.00 96.54           H
ATOM   2510  CG2 THR A 171     -13.408  10.173  -7.354  1.00 96.54           C
ATOM   2511 1HG2 THR A 171     -13.775  11.073  -6.861  1.00 96.54           H
ATOM   2512 2HG2 THR A 171     -13.083   9.453  -6.603  1.00 96.54           H
ATOM   2513 3HG2 THR A 171     -14.206   9.736  -7.954  1.00 96.54           H
ATOM   2514  HN  THR A 171     -10.316  11.457  -9.405  1.00 96.54           H
ATOM   2515  N   ILE A 172      -9.492   9.376  -7.060  1.00 96.26           N
ATOM   2516  CA  ILE A 172      -8.811   8.367  -6.267  1.00 96.26           C
ATOM   2517  C   ILE A 172      -7.975   9.053  -5.185  1.00 96.26           C
ATOM   2518  O   ILE A 172      -7.993   8.640  -4.026  1.00 96.26           O
ATOM   2519  HA  ILE A 172      -9.576   7.762  -5.781  1.00 96.26           H
ATOM   2520  CB  ILE A 172      -8.001   7.433  -7.169  1.00 96.26           C
ATOM   2521  HB  ILE A 172      -7.478   8.041  -7.908  1.00 96.26           H
ATOM   2522  CG1 ILE A 172      -8.919   6.479  -7.936  1.00 96.26           C
ATOM   2523 1HG1 ILE A 172      -9.389   5.784  -7.241  1.00 96.26           H
ATOM   2524 2HG1 ILE A 172      -9.720   7.044  -8.412  1.00 96.26           H
ATOM   2525  CG2 ILE A 172      -6.936   6.683  -6.367  1.00 96.26           C
ATOM   2526 1HG2 ILE A 172      -6.256   7.399  -5.906  1.00 96.26           H
ATOM   2527 2HG2 ILE A 172      -7.418   6.088  -5.591  1.00 96.26           H
ATOM   2528 3HG2 ILE A 172      -6.375   6.026  -7.032  1.00 96.26           H
ATOM   2529  CD1 ILE A 172      -8.138   5.699  -8.995  1.00 96.26           C
ATOM   2530 1HD1 ILE A 172      -7.689   6.397  -9.703  1.00 96.26           H
ATOM   2531 2HD1 ILE A 172      -7.353   5.117  -8.513  1.00 96.26           H
ATOM   2532 3HD1 ILE A 172      -8.814   5.029  -9.526  1.00 96.26           H
ATOM   2533  HN  ILE A 172      -9.227   9.406  -8.024  1.00 96.26           H
ATOM   2534  N   TRP A 173      -7.262  10.090  -5.601  1.00 96.65           N
ATOM   2535  CA  TRP A 173      -6.369  10.795  -4.697  1.00 96.65           C
ATOM   2536  C   TRP A 173      -7.211  11.378  -3.560  1.00 96.65           C
ATOM   2537  O   TRP A 173      -6.851  11.254  -2.390  1.00 96.65           O
ATOM   2538  HA  TRP A 173      -5.657  10.071  -4.301  1.00 96.65           H
ATOM   2539  CB  TRP A 173      -5.558  11.855  -5.445  1.00 96.65           C
ATOM   2540 1HB  TRP A 173      -6.205  12.348  -6.171  1.00 96.65           H
ATOM   2541 2HB  TRP A 173      -5.236  12.618  -4.736  1.00 96.65           H
ATOM   2542  CG  TRP A 173      -4.330  11.302  -6.170  1.00 96.65           C
ATOM   2543  CD1 TRP A 173      -4.126  11.205  -7.491  1.00 96.65           C
ATOM   2544  HD1 TRP A 173      -4.843  11.524  -8.248  1.00 96.65           H
ATOM   2545  CD2 TRP A 173      -3.136  10.770  -5.557  1.00 96.65           C
ATOM   2546  NE1 TRP A 173      -2.893  10.652  -7.773  1.00 96.65           N
ATOM   2547  HE1 TRP A 173      -2.516  10.480  -8.683  1.00 96.65           H
ATOM   2548  CE2 TRP A 173      -2.273  10.379  -6.560  1.00 96.65           C
ATOM   2549  CE3 TRP A 173      -2.798  10.625  -4.200  1.00 96.65           C
ATOM   2550  HE3 TRP A 173      -3.462  10.926  -3.390  1.00 96.65           H
ATOM   2551  CZ2 TRP A 173      -1.015   9.817  -6.312  1.00 96.65           C
ATOM   2552  HZ2 TRP A 173      -0.350   9.516  -7.122  1.00 96.65           H
ATOM   2553  CZ3 TRP A 173      -1.537  10.061  -3.969  1.00 96.65           C
ATOM   2554  HZ3 TRP A 173      -1.225   9.925  -2.934  1.00 96.65           H
ATOM   2555  CH2 TRP A 173      -0.656   9.662  -4.968  1.00 96.65           C
ATOM   2556  HH2 TRP A 173       0.310   9.230  -4.705  1.00 96.65           H
ATOM   2557  HN  TRP A 173      -7.288  10.448  -6.534  1.00 96.65           H
ATOM   2558  N   VAL A 174      -8.315  12.001  -3.944  1.00 96.56           N
ATOM   2559  CA  VAL A 174      -9.177  12.659  -2.977  1.00 96.56           C
ATOM   2560  C   VAL A 174      -9.714  11.622  -1.988  1.00 96.56           C
ATOM   2561  O   VAL A 174      -9.720  11.855  -0.781  1.00 96.56           O
ATOM   2562  HA  VAL A 174      -8.569  13.381  -2.432  1.00 96.56           H
ATOM   2563  CB  VAL A 174     -10.287  13.425  -3.700  1.00 96.56           C
ATOM   2564  HB  VAL A 174     -10.793  12.729  -4.369  1.00 96.56           H
ATOM   2565  CG1 VAL A 174     -11.321  13.960  -2.708  1.00 96.56           C
ATOM   2566 1HG1 VAL A 174     -11.768  13.127  -2.165  1.00 96.56           H
ATOM   2567 2HG1 VAL A 174     -10.834  14.633  -2.003  1.00 96.56           H
ATOM   2568 3HG1 VAL A 174     -12.098  14.500  -3.249  1.00 96.56           H
ATOM   2569  CG2 VAL A 174      -9.707  14.557  -4.551  1.00 96.56           C
ATOM   2570 1HG2 VAL A 174      -9.164  15.251  -3.910  1.00 96.56           H
ATOM   2571 2HG2 VAL A 174      -9.027  14.141  -5.294  1.00 96.56           H
ATOM   2572 3HG2 VAL A 174     -10.517  15.085  -5.054  1.00 96.56           H
ATOM   2573  HN  VAL A 174      -8.623  12.060  -4.893  1.00 96.56           H
ATOM   2574  N   LEU A 175     -10.151  10.498  -2.538  1.00 95.11           N
ATOM   2575  CA  LEU A 175     -10.776   9.464  -1.731  1.00 95.11           C
ATOM   2576  C   LEU A 175      -9.749   8.900  -0.748  1.00 95.11           C
ATOM   2577  O   LEU A 175     -10.046   8.724   0.433  1.00 95.11           O
ATOM   2578  HA  LEU A 175     -11.578   9.935  -1.161  1.00 95.11           H
ATOM   2579  CB  LEU A 175     -11.420   8.403  -2.626  1.00 95.11           C
ATOM   2580 1HB  LEU A 175     -12.114   8.900  -3.304  1.00 95.11           H
ATOM   2581 2HB  LEU A 175     -10.640   7.953  -3.240  1.00 95.11           H
ATOM   2582  CG  LEU A 175     -12.171   7.282  -1.903  1.00 95.11           C
ATOM   2583  HG  LEU A 175     -11.484   6.809  -1.201  1.00 95.11           H
ATOM   2584  CD1 LEU A 175     -13.338   7.842  -1.087  1.00 95.11           C
ATOM   2585 1HD1 LEU A 175     -12.959   8.544  -0.345  1.00 95.11           H
ATOM   2586 2HD1 LEU A 175     -14.032   8.356  -1.752  1.00 95.11           H
ATOM   2587 3HD1 LEU A 175     -13.854   7.024  -0.584  1.00 95.11           H
ATOM   2588  CD2 LEU A 175     -12.625   6.203  -2.888  1.00 95.11           C
ATOM   2589 1HD2 LEU A 175     -13.288   6.645  -3.631  1.00 95.11           H
ATOM   2590 2HD2 LEU A 175     -11.754   5.776  -3.386  1.00 95.11           H
ATOM   2591 3HD2 LEU A 175     -13.155   5.419  -2.348  1.00 95.11           H
ATOM   2592  HN  LEU A 175     -10.084  10.290  -3.514  1.00 95.11           H
ATOM   2593  N   ALA A 176      -8.562   8.631  -1.271  1.00 95.12           N
ATOM   2594  CA  ALA A 176      -7.511   8.025  -0.471  1.00 95.12           C
ATOM   2595  C   ALA A 176      -7.145   8.965   0.679  1.00 95.12           C
ATOM   2596  O   ALA A 176      -6.896   8.516   1.797  1.00 95.12           O
ATOM   2597  HA  ALA A 176      -7.903   7.095  -0.059  1.00 95.12           H
ATOM   2598  CB  ALA A 176      -6.312   7.702  -1.364  1.00 95.12           C
ATOM   2599 1HB  ALA A 176      -6.618   7.008  -2.147  1.00 95.12           H
ATOM   2600 2HB  ALA A 176      -5.939   8.620  -1.818  1.00 95.12           H
ATOM   2601 3HB  ALA A 176      -5.524   7.247  -0.764  1.00 95.12           H
ATOM   2602  HN  ALA A 176      -8.314   8.821  -2.221  1.00 95.12           H
ATOM   2603  N   ALA A 177      -7.125  10.252   0.365  1.00 94.86           N
ATOM   2604  CA  ALA A 177      -6.764  11.257   1.351  1.00 94.86           C
ATOM   2605  C   ALA A 177      -7.772  11.220   2.502  1.00 94.86           C
ATOM   2606  O   ALA A 177      -7.386  11.250   3.670  1.00 94.86           O
ATOM   2607  HA  ALA A 177      -5.776  11.005   1.736  1.00 94.86           H
ATOM   2608  CB  ALA A 177      -6.697  12.630   0.680  1.00 94.86           C
ATOM   2609 1HB  ALA A 177      -5.946  12.611  -0.111  1.00 94.86           H
ATOM   2610 2HB  ALA A 177      -7.669  12.874   0.252  1.00 94.86           H
ATOM   2611 3HB  ALA A 177      -6.426  13.384   1.419  1.00 94.86           H
ATOM   2612  HN  ALA A 177      -7.348  10.611  -0.541  1.00 94.86           H
ATOM   2613  N   ALA A 178      -9.042  11.156   2.133  1.00 95.05           N
ATOM   2614  CA  ALA A 178     -10.111  11.196   3.117  1.00 95.05           C
ATOM   2615  C   ALA A 178     -10.017   9.962   4.015  1.00 95.05           C
ATOM   2616  O   ALA A 178     -10.276  10.041   5.215  1.00 95.05           O
ATOM   2617  HA  ALA A 178      -9.969  12.089   3.725  1.00 95.05           H
ATOM   2618  CB  ALA A 178     -11.460  11.296   2.402  1.00 95.05           C
ATOM   2619 1HB  ALA A 178     -11.486  12.204   1.800  1.00 95.05           H
ATOM   2620 2HB  ALA A 178     -11.594  10.428   1.756  1.00 95.05           H
ATOM   2621 3HB  ALA A 178     -12.261  11.326   3.140  1.00 95.05           H
ATOM   2622  HN  ALA A 178      -9.345  11.079   1.183  1.00 95.05           H
ATOM   2623  N   LEU A 179      -9.645   8.848   3.400  1.00 93.40           N
ATOM   2624  CA  LEU A 179      -9.616   7.578   4.105  1.00 93.40           C
ATOM   2625  C   LEU A 179      -8.427   7.561   5.068  1.00 93.40           C
ATOM   2626  O   LEU A 179      -8.329   6.682   5.922  1.00 93.40           O
ATOM   2627  HA  LEU A 179     -10.534   7.507   4.689  1.00 93.40           H
ATOM   2628  CB  LEU A 179      -9.620   6.414   3.112  1.00 93.40           C
ATOM   2629 1HB  LEU A 179      -8.802   6.561   2.407  1.00 93.40           H
ATOM   2630 2HB  LEU A 179      -9.408   5.495   3.659  1.00 93.40           H
ATOM   2631  CG  LEU A 179     -10.912   6.215   2.317  1.00 93.40           C
ATOM   2632  HG  LEU A 179     -11.127   7.138   1.778  1.00 93.40           H
ATOM   2633  CD1 LEU A 179     -10.749   5.109   1.273  1.00 93.40           C
ATOM   2634 1HD1 LEU A 179      -9.951   5.378   0.581  1.00 93.40           H
ATOM   2635 2HD1 LEU A 179     -10.498   4.173   1.771  1.00 93.40           H
ATOM   2636 3HD1 LEU A 179     -11.682   4.988   0.722  1.00 93.40           H
ATOM   2637  CD2 LEU A 179     -12.096   5.952   3.251  1.00 93.40           C
ATOM   2638 1HD2 LEU A 179     -11.903   5.052   3.836  1.00 93.40           H
ATOM   2639 2HD2 LEU A 179     -12.225   6.801   3.922  1.00 93.40           H
ATOM   2640 3HD2 LEU A 179     -13.001   5.814   2.660  1.00 93.40           H
ATOM   2641  HN  LEU A 179      -9.368   8.805   2.440  1.00 93.40           H
ATOM   2642  N   CYS A 180      -7.554   8.543   4.897  1.00 94.33           N
ATOM   2643  CA  CYS A 180      -6.341   8.612   5.693  1.00 94.33           C
ATOM   2644  C   CYS A 180      -6.563   9.622   6.821  1.00 94.33           C
ATOM   2645  O   CYS A 180      -5.641   9.929   7.574  1.00 94.33           O
ATOM   2646  HA  CYS A 180      -6.173   7.613   6.096  1.00 94.33           H
ATOM   2647  CB  CYS A 180      -5.123   8.970   4.838  1.00 94.33           C
ATOM   2648 1HB  CYS A 180      -5.288   9.922   4.336  1.00 94.33           H
ATOM   2649 2HB  CYS A 180      -4.246   9.093   5.474  1.00 94.33           H
ATOM   2650  SG  CYS A 180      -4.819   7.655   3.602  1.00 94.33           S
ATOM   2651  HG  CYS A 180      -5.907   7.893   2.875  1.00 94.33           H
ATOM   2652  HN  CYS A 180      -7.665   9.280   4.231  1.00 94.33           H
ATOM   2653  N   ILE A 181      -7.792  10.111   6.901  1.00 94.69           N
ATOM   2654  CA  ILE A 181      -8.141  11.097   7.908  1.00 94.69           C
ATOM   2655  C   ILE A 181      -7.831  10.534   9.297  1.00 94.69           C
ATOM   2656  O   ILE A 181      -7.214  11.207  10.120  1.00 94.69           O
ATOM   2657  HA  ILE A 181      -7.511  11.971   7.742  1.00 94.69           H
ATOM   2658  CB  ILE A 181      -9.593  11.547   7.737  1.00 94.69           C
ATOM   2659  HB  ILE A 181     -10.202  10.666   7.535  1.00 94.69           H
ATOM   2660  CG1 ILE A 181      -9.740  12.483   6.536  1.00 94.69           C
ATOM   2661 1HG1 ILE A 181      -9.189  13.406   6.721  1.00 94.69           H
ATOM   2662 2HG1 ILE A 181      -9.299  12.020   5.654  1.00 94.69           H
ATOM   2663  CG2 ILE A 181     -10.127  12.179   9.025  1.00 94.69           C
ATOM   2664 1HG2 ILE A 181     -10.080  11.450   9.834  1.00 94.69           H
ATOM   2665 2HG2 ILE A 181      -9.520  13.047   9.282  1.00 94.69           H
ATOM   2666 3HG2 ILE A 181     -11.161  12.490   8.876  1.00 94.69           H
ATOM   2667  CD1 ILE A 181     -11.211  12.806   6.269  1.00 94.69           C
ATOM   2668 1HD1 ILE A 181     -11.753  11.884   6.061  1.00 94.69           H
ATOM   2669 2HD1 ILE A 181     -11.642  13.291   7.144  1.00 94.69           H
ATOM   2670 3HD1 ILE A 181     -11.286  13.473   5.410  1.00 94.69           H
ATOM   2671  HN  ILE A 181      -8.540   9.844   6.294  1.00 94.69           H
ATOM   2672  N   PRO A 182      -8.251   9.293   9.580  1.00 93.58           N
ATOM   2673  CA  PRO A 182      -8.057   8.717  10.913  1.00 93.58           C
ATOM   2674  C   PRO A 182      -6.610   8.794  11.370  1.00 93.58           C
ATOM   2675  O   PRO A 182      -6.334   9.164  12.510  1.00 93.58           O
ATOM   2676  HA  PRO A 182      -8.620   9.287  11.653  1.00 93.58           H
ATOM   2677  CB  PRO A 182      -8.526   7.270  10.754  1.00 93.58           C
ATOM   2678 1HB  PRO A 182      -7.701   6.607  10.492  1.00 93.58           H
ATOM   2679 2HB  PRO A 182      -8.961   6.885  11.676  1.00 93.58           H
ATOM   2680  CG  PRO A 182      -9.558   7.353   9.636  1.00 93.58           C
ATOM   2681 1HG  PRO A 182      -9.726   6.384   9.166  1.00 93.58           H
ATOM   2682 2HG  PRO A 182     -10.528   7.688  10.004  1.00 93.58           H
ATOM   2683  CD  PRO A 182      -8.936   8.353   8.674  1.00 93.58           C
ATOM   2684 1HD  PRO A 182      -8.236   7.875   7.990  1.00 93.58           H
ATOM   2685 2HD  PRO A 182      -9.690   8.848   8.061  1.00 93.58           H
ATOM   2686  N   GLU A 183      -5.715   8.440  10.459  1.00 93.55           N
ATOM   2687  CA  GLU A 183      -4.295   8.441  10.765  1.00 93.55           C
ATOM   2688  C   GLU A 183      -3.838   9.846  11.162  1.00 93.55           C
ATOM   2689  O   GLU A 183      -3.060  10.007  12.101  1.00 93.55           O
ATOM   2690  HA  GLU A 183      -4.180   7.762  11.610  1.00 93.55           H
ATOM   2691  CB  GLU A 183      -3.479   7.913   9.583  1.00 93.55           C
ATOM   2692 1HB  GLU A 183      -3.902   8.286   8.650  1.00 93.55           H
ATOM   2693 2HB  GLU A 183      -2.429   8.175   9.715  1.00 93.55           H
ATOM   2694  CG  GLU A 183      -3.537   6.386   9.515  1.00 93.55           C
ATOM   2695 1HG  GLU A 183      -2.824   6.024   8.775  1.00 93.55           H
ATOM   2696 2HG  GLU A 183      -3.242   5.964  10.475  1.00 93.55           H
ATOM   2697  CD  GLU A 183      -4.944   5.906   9.152  1.00 93.55           C
ATOM   2698  OE1 GLU A 183      -5.245   4.736   9.472  1.00 93.55           O
ATOM   2699  OE2 GLU A 183      -5.687   6.721   8.563  1.00 93.55           O
ATOM   2700  HN  GLU A 183      -5.947   8.157   9.528  1.00 93.55           H
ATOM   2701  N   ILE A 184      -4.341  10.827  10.428  1.00 94.64           N
ATOM   2702  CA  ILE A 184      -3.887  12.197  10.597  1.00 94.64           C
ATOM   2703  C   ILE A 184      -4.291  12.696  11.985  1.00 94.64           C
ATOM   2704  O   ILE A 184      -3.543  13.433  12.626  1.00 94.64           O
ATOM   2705  HA  ILE A 184      -2.799  12.191  10.535  1.00 94.64           H
ATOM   2706  CB  ILE A 184      -4.400  13.076   9.454  1.00 94.64           C
ATOM   2707  HB  ILE A 184      -5.485  12.981   9.410  1.00 94.64           H
ATOM   2708  CG1 ILE A 184      -3.850  12.601   8.108  1.00 94.64           C
ATOM   2709 1HG1 ILE A 184      -2.769  12.743   8.082  1.00 94.64           H
ATOM   2710 2HG1 ILE A 184      -4.034  11.533   7.991  1.00 94.64           H
ATOM   2711  CG2 ILE A 184      -4.087  14.551   9.714  1.00 94.64           C
ATOM   2712 1HG2 ILE A 184      -4.567  14.867  10.640  1.00 94.64           H
ATOM   2713 2HG2 ILE A 184      -3.008  14.683   9.800  1.00 94.64           H
ATOM   2714 3HG2 ILE A 184      -4.462  15.153   8.886  1.00 94.64           H
ATOM   2715  CD1 ILE A 184      -4.497  13.365   6.951  1.00 94.64           C
ATOM   2716 1HD1 ILE A 184      -5.574  13.201   6.965  1.00 94.64           H
ATOM   2717 2HD1 ILE A 184      -4.290  14.430   7.057  1.00 94.64           H
ATOM   2718 3HD1 ILE A 184      -4.087  13.008   6.006  1.00 94.64           H
ATOM   2719  HN  ILE A 184      -5.045  10.698   9.729  1.00 94.64           H
ATOM   2720  N   LEU A 185      -5.474  12.275  12.410  1.00 93.63           N
ATOM   2721  CA  LEU A 185      -6.088  12.843  13.598  1.00 93.63           C
ATOM   2722  C   LEU A 185      -5.373  12.310  14.841  1.00 93.63           C
ATOM   2723  O   LEU A 185      -4.975  13.082  15.712  1.00 93.63           O
ATOM   2724  HA  LEU A 185      -5.946  13.923  13.555  1.00 93.63           H
ATOM   2725  CB  LEU A 185      -7.596  12.584  13.597  1.00 93.63           C
ATOM   2726 1HB  LEU A 185      -7.762  11.522  13.414  1.00 93.63           H
ATOM   2727 2HB  LEU A 185      -7.982  12.800  14.593  1.00 93.63           H
ATOM   2728  CG  LEU A 185      -8.413  13.383  12.580  1.00 93.63           C
ATOM   2729  HG  LEU A 185      -8.073  13.112  11.580  1.00 93.63           H
ATOM   2730  CD1 LEU A 185      -9.898  13.023  12.665  1.00 93.63           C
ATOM   2731 1HD1 LEU A 185     -10.026  11.960  12.460  1.00 93.63           H
ATOM   2732 2HD1 LEU A 185     -10.269  13.247  13.665  1.00 93.63           H
ATOM   2733 3HD1 LEU A 185     -10.456  13.605  11.931  1.00 93.63           H
ATOM   2734  CD2 LEU A 185      -8.177  14.885  12.745  1.00 93.63           C
ATOM   2735 1HD2 LEU A 185      -8.473  15.191  13.749  1.00 93.63           H
ATOM   2736 2HD2 LEU A 185      -7.120  15.106  12.595  1.00 93.63           H
ATOM   2737 3HD2 LEU A 185      -8.770  15.430  12.010  1.00 93.63           H
ATOM   2738  HN  LEU A 185      -6.008  11.561  11.958  1.00 93.63           H
ATOM   2739  N   TYR A 186      -5.232  10.993  14.884  1.00 93.85           N
ATOM   2740  CA  TYR A 186      -4.907  10.315  16.127  1.00 93.85           C
ATOM   2741  C   TYR A 186      -3.404  10.050  16.231  1.00 93.85           C
ATOM   2742  O   TYR A 186      -2.917   9.621  17.276  1.00 93.85           O
ATOM   2743  HA  TYR A 186      -5.213  10.960  16.952  1.00 93.85           H
ATOM   2744  CB  TYR A 186      -5.648   8.977  16.084  1.00 93.85           C
ATOM   2745 1HB  TYR A 186      -5.308   8.413  15.215  1.00 93.85           H
ATOM   2746 2HB  TYR A 186      -5.378   8.395  16.966  1.00 93.85           H
ATOM   2747  CG  TYR A 186      -7.171   9.110  16.024  1.00 93.85           C
ATOM   2748  CD1 TYR A 186      -7.837   9.847  16.982  1.00 93.85           C
ATOM   2749  HD1 TYR A 186      -7.278  10.334  17.781  1.00 93.85           H
ATOM   2750  CD2 TYR A 186      -7.878   8.493  15.013  1.00 93.85           C
ATOM   2751  HD2 TYR A 186      -7.352   7.911  14.256  1.00 93.85           H
ATOM   2752  CE1 TYR A 186      -9.271   9.972  16.926  1.00 93.85           C
ATOM   2753  HE1 TYR A 186      -9.809  10.551  17.676  1.00 93.85           H
ATOM   2754  CE2 TYR A 186      -9.312   8.618  14.956  1.00 93.85           C
ATOM   2755  HE2 TYR A 186      -9.882   8.136  14.163  1.00 93.85           H
ATOM   2756  CZ  TYR A 186      -9.937   9.352  15.916  1.00 93.85           C
ATOM   2757  OH  TYR A 186     -11.291   9.470  15.863  1.00 93.85           O
ATOM   2758  HH  TYR A 186     -11.626   9.162  14.972  1.00 93.85           H
ATOM   2759  HN  TYR A 186      -5.335  10.393  14.090  1.00 93.85           H
ATOM   2760  N   SER A 187      -2.712  10.315  15.134  1.00 94.08           N
ATOM   2761  CA  SER A 187      -1.262  10.211  15.120  1.00 94.08           C
ATOM   2762  C   SER A 187      -0.651  11.300  16.004  1.00 94.08           C
ATOM   2763  O   SER A 187      -0.834  12.489  15.748  1.00 94.08           O
ATOM   2764  HA  SER A 187      -1.040   9.223  15.521  1.00 94.08           H
ATOM   2765  CB  SER A 187      -0.716  10.317  13.694  1.00 94.08           C
ATOM   2766 1HB  SER A 187      -1.078  11.237  13.235  1.00 94.08           H
ATOM   2767 2HB  SER A 187       0.371  10.384  13.727  1.00 94.08           H
ATOM   2768  OG  SER A 187      -1.100   9.204  12.892  1.00 94.08           O
ATOM   2769  HG  SER A 187      -1.594   9.520  12.082  1.00 94.08           H
ATOM   2770  HN  SER A 187      -3.123  10.597  14.267  1.00 94.08           H
ATOM   2771  N   GLN A 188       0.063  10.854  17.028  1.00 92.01           N
ATOM   2772  CA  GLN A 188       0.826  11.767  17.862  1.00 92.01           C
ATOM   2773  C   GLN A 188       2.085  11.076  18.390  1.00 92.01           C
ATOM   2774  O   GLN A 188       2.233   9.862  18.259  1.00 92.01           O
ATOM   2775  HA  GLN A 188       1.104  12.593  17.208  1.00 92.01           H
ATOM   2776  CB  GLN A 188      -0.028  12.303  19.012  1.00 92.01           C
ATOM   2777 1HB  GLN A 188       0.521  13.079  19.546  1.00 92.01           H
ATOM   2778 2HB  GLN A 188      -0.930  12.768  18.614  1.00 92.01           H
ATOM   2779  CG  GLN A 188      -0.411  11.182  19.980  1.00 92.01           C
ATOM   2780 1HG  GLN A 188      -0.925  10.388  19.438  1.00 92.01           H
ATOM   2781 2HG  GLN A 188       0.491  10.743  20.409  1.00 92.01           H
ATOM   2782  CD  GLN A 188      -1.310  11.708  21.100  1.00 92.01           C
ATOM   2783  OE1 GLN A 188      -1.995  12.709  20.963  1.00 92.01           O
ATOM   2784  NE2 GLN A 188      -1.271  10.981  22.213  1.00 92.01           N
ATOM   2785 1HE2 GLN A 188      -0.687  10.170  22.260  1.00 92.01           H
ATOM   2786 2HE2 GLN A 188      -1.825  11.244  23.002  1.00 92.01           H
ATOM   2787  HN  GLN A 188       0.124   9.891  17.290  1.00 92.01           H
ATOM   2788  N   ILE A 189       2.961  11.880  18.975  1.00 92.49           N
ATOM   2789  CA  ILE A 189       4.154  11.349  19.613  1.00 92.49           C
ATOM   2790  C   ILE A 189       3.832  10.987  21.064  1.00 92.49           C
ATOM   2791  O   ILE A 189       3.276  11.799  21.802  1.00 92.49           O
ATOM   2792  HA  ILE A 189       4.430  10.437  19.083  1.00 92.49           H
ATOM   2793  CB  ILE A 189       5.320  12.328  19.467  1.00 92.49           C
ATOM   2794  HB  ILE A 189       5.023  13.281  19.906  1.00 92.49           H
ATOM   2795  CG1 ILE A 189       5.637  12.588  17.993  1.00 92.49           C
ATOM   2796 1HG1 ILE A 189       6.040  11.683  17.539  1.00 92.49           H
ATOM   2797 2HG1 ILE A 189       4.720  12.832  17.458  1.00 92.49           H
ATOM   2798  CG2 ILE A 189       6.547  11.838  20.240  1.00 92.49           C
ATOM   2799 1HG2 ILE A 189       6.298  11.747  21.297  1.00 92.49           H
ATOM   2800 2HG2 ILE A 189       6.856  10.867  19.853  1.00 92.49           H
ATOM   2801 3HG2 ILE A 189       7.361  12.553  20.119  1.00 92.49           H
ATOM   2802  CD1 ILE A 189       6.642  13.731  17.842  1.00 92.49           C
ATOM   2803 1HD1 ILE A 189       6.226  14.641  18.275  1.00 92.49           H
ATOM   2804 2HD1 ILE A 189       7.567  13.473  18.358  1.00 92.49           H
ATOM   2805 3HD1 ILE A 189       6.850  13.895  16.784  1.00 92.49           H
ATOM   2806  HN  ILE A 189       2.866  12.874  19.017  1.00 92.49           H
ATOM   2807  N   LYS A 190       4.196   9.767  21.431  1.00 88.11           N
ATOM   2808  CA  LYS A 190       4.083   9.336  22.814  1.00 88.11           C
ATOM   2809  C   LYS A 190       5.483   9.128  23.395  1.00 88.11           C
ATOM   2810  O   LYS A 190       6.312   8.444  22.796  1.00 88.11           O
ATOM   2811  HA  LYS A 190       3.596  10.139  23.368  1.00 88.11           H
ATOM   2812  CB  LYS A 190       3.184   8.103  22.919  1.00 88.11           C
ATOM   2813 1HB  LYS A 190       2.261   8.272  22.364  1.00 88.11           H
ATOM   2814 2HB  LYS A 190       3.679   7.247  22.460  1.00 88.11           H
ATOM   2815  CG  LYS A 190       2.855   7.786  24.380  1.00 88.11           C
ATOM   2816 1HG  LYS A 190       3.779   7.643  24.941  1.00 88.11           H
ATOM   2817 2HG  LYS A 190       2.336   8.632  24.831  1.00 88.11           H
ATOM   2818  CD  LYS A 190       1.986   6.532  24.487  1.00 88.11           C
ATOM   2819 1HD  LYS A 190       1.044   6.692  23.963  1.00 88.11           H
ATOM   2820 2HD  LYS A 190       2.486   5.696  23.996  1.00 88.11           H
ATOM   2821  CE  LYS A 190       1.710   6.180  25.950  1.00 88.11           C
ATOM   2822 1HE  LYS A 190       2.637   6.221  26.522  1.00 88.11           H
ATOM   2823 2HE  LYS A 190       1.034   6.915  26.386  1.00 88.11           H
ATOM   2824  NZ  LYS A 190       1.116   4.828  26.055  1.00 88.11           N
ATOM   2825 1HZ  LYS A 190       1.146   4.520  27.020  1.00 88.11           H
ATOM   2826 2HZ  LYS A 190       0.153   4.857  25.739  1.00 88.11           H
ATOM   2827 3HZ  LYS A 190       1.642   4.182  25.477  1.00 88.11           H
ATOM   2828  HN  LYS A 190       4.562   9.080  20.803  1.00 88.11           H
ATOM   2829  N   GLU A 191       5.703   9.729  24.555  1.00 86.60           N
ATOM   2830  CA  GLU A 191       6.948   9.529  25.277  1.00 86.60           C
ATOM   2831  C   GLU A 191       6.786   8.416  26.314  1.00 86.60           C
ATOM   2832  O   GLU A 191       5.846   8.433  27.107  1.00 86.60           O
ATOM   2833  HA  GLU A 191       7.675   9.229  24.523  1.00 86.60           H
ATOM   2834  CB  GLU A 191       7.415  10.828  25.936  1.00 86.60           C
ATOM   2835 1HB  GLU A 191       6.582  11.291  26.466  1.00 86.60           H
ATOM   2836 2HB  GLU A 191       8.274  10.628  26.576  1.00 86.60           H
ATOM   2837  CG  GLU A 191       7.885  11.837  24.887  1.00 86.60           C
ATOM   2838 1HG  GLU A 191       8.650  11.383  24.258  1.00 86.60           H
ATOM   2839 2HG  GLU A 191       7.053  12.104  24.235  1.00 86.60           H
ATOM   2840  CD  GLU A 191       8.444  13.098  25.550  1.00 86.60           C
ATOM   2841  OE1 GLU A 191       8.859  14.001  24.792  1.00 86.60           O
ATOM   2842  OE2 GLU A 191       8.443  13.130  26.799  1.00 86.60           O
ATOM   2843  HN  GLU A 191       5.051  10.343  24.999  1.00 86.60           H
ATOM   2844  N   GLU A 192       7.717   7.474  26.275  1.00 78.96           N
ATOM   2845  CA  GLU A 192       7.701   6.365  27.214  1.00 78.96           C
ATOM   2846  C   GLU A 192       9.115   6.078  27.721  1.00 78.96           C
ATOM   2847  O   GLU A 192       9.987   5.681  26.950  1.00 78.96           O
ATOM   2848  HA  GLU A 192       7.071   6.695  28.040  1.00 78.96           H
ATOM   2849  CB  GLU A 192       7.083   5.118  26.578  1.00 78.96           C
ATOM   2850 1HB  GLU A 192       6.046   5.319  26.309  1.00 78.96           H
ATOM   2851 2HB  GLU A 192       7.692   4.795  25.734  1.00 78.96           H
ATOM   2852  CG  GLU A 192       7.064   3.951  27.567  1.00 78.96           C
ATOM   2853 1HG  GLU A 192       7.943   3.325  27.413  1.00 78.96           H
ATOM   2854 2HG  GLU A 192       7.119   4.332  28.587  1.00 78.96           H
ATOM   2855  CD  GLU A 192       5.797   3.110  27.399  1.00 78.96           C
ATOM   2856  OE1 GLU A 192       5.617   2.184  28.219  1.00 78.96           O
ATOM   2857  OE2 GLU A 192       5.037   3.412  26.454  1.00 78.96           O
ATOM   2858  HN  GLU A 192       8.472   7.461  25.619  1.00 78.96           H
ATOM   2859  N   SER A 193       9.299   6.290  29.016  1.00 74.69           N
ATOM   2860  CA  SER A 193      10.538   5.902  29.670  1.00 74.69           C
ATOM   2861  C   SER A 193      11.729   6.545  28.957  1.00 74.69           C
ATOM   2862  O   SER A 193      12.799   5.945  28.866  1.00 74.69           O
ATOM   2863  HA  SER A 193      10.455   6.276  30.690  1.00 74.69           H
ATOM   2864  CB  SER A 193      10.693   4.380  29.696  1.00 74.69           C
ATOM   2865 1HB  SER A 193      10.841   4.013  28.681  1.00 74.69           H
ATOM   2866 2HB  SER A 193      11.585   4.117  30.264  1.00 74.69           H
ATOM   2867  OG  SER A 193       9.558   3.738  30.272  1.00 74.69           O
ATOM   2868  HG  SER A 193       9.645   2.746  30.184  1.00 74.69           H
ATOM   2869  HN  SER A 193       8.622   6.718  29.615  1.00 74.69           H
ATOM   2870  N   GLY A 194      11.504   7.756  28.469  1.00 76.50           N
ATOM   2871  CA  GLY A 194      12.564   8.513  27.827  1.00 76.50           C
ATOM   2872  C   GLY A 194      12.679   8.148  26.346  1.00 76.50           C
ATOM   2873  O   GLY A 194      13.573   8.630  25.651  1.00 76.50           O
ATOM   2874 1HA  GLY A 194      12.366   9.581  27.927  1.00 76.50           H
ATOM   2875 2HA  GLY A 194      13.511   8.317  28.328  1.00 76.50           H
ATOM   2876  HN  GLY A 194      10.618   8.218  28.508  1.00 76.50           H
ATOM   2877  N   ILE A 195      11.762   7.299  25.905  1.00 82.60           N
ATOM   2878  CA  ILE A 195      11.702   6.923  24.503  1.00 82.60           C
ATOM   2879  C   ILE A 195      10.484   7.584  23.854  1.00 82.60           C
ATOM   2880  O   ILE A 195       9.357   7.397  24.308  1.00 82.60           O
ATOM   2881  HA  ILE A 195      12.601   7.308  24.023  1.00 82.60           H
ATOM   2882  CB  ILE A 195      11.727   5.400  24.356  1.00 82.60           C
ATOM   2883  HB  ILE A 195      10.866   4.991  24.885  1.00 82.60           H
ATOM   2884  CG1 ILE A 195      12.979   4.807  25.004  1.00 82.60           C
ATOM   2885 1HG1 ILE A 195      13.868   5.173  24.489  1.00 82.60           H
ATOM   2886 2HG1 ILE A 195      13.050   5.141  26.039  1.00 82.60           H
ATOM   2887  CG2 ILE A 195      11.592   4.989  22.888  1.00 82.60           C
ATOM   2888 1HG2 ILE A 195      10.648   5.363  22.491  1.00 82.60           H
ATOM   2889 2HG2 ILE A 195      12.419   5.409  22.316  1.00 82.60           H
ATOM   2890 3HG2 ILE A 195      11.613   3.902  22.812  1.00 82.60           H
ATOM   2891  CD1 ILE A 195      12.949   3.278  24.957  1.00 82.60           C
ATOM   2892 1HD1 ILE A 195      12.073   2.915  25.493  1.00 82.60           H
ATOM   2893 2HD1 ILE A 195      12.903   2.947  23.919  1.00 82.60           H
ATOM   2894 3HD1 ILE A 195      13.851   2.882  25.424  1.00 82.60           H
ATOM   2895  HN  ILE A 195      11.070   6.872  26.487  1.00 82.60           H
ATOM   2896  N   ALA A 196      10.754   8.342  22.801  1.00 89.95           N
ATOM   2897  CA  ALA A 196       9.687   8.931  22.010  1.00 89.95           C
ATOM   2898  C   ALA A 196       9.224   7.923  20.956  1.00 89.95           C
ATOM   2899  O   ALA A 196      10.037   7.390  20.203  1.00 89.95           O
ATOM   2900  HA  ALA A 196       8.856   9.148  22.682  1.00 89.95           H
ATOM   2901  CB  ALA A 196      10.174  10.241  21.389  1.00 89.95           C
ATOM   2902 1HB  ALA A 196      10.463  10.933  22.181  1.00 89.95           H
ATOM   2903 2HB  ALA A 196      11.034  10.042  20.749  1.00 89.95           H
ATOM   2904 3HB  ALA A 196       9.374  10.682  20.796  1.00 89.95           H
ATOM   2905  HN  ALA A 196      11.679   8.556  22.488  1.00 89.95           H
ATOM   2906  N   ILE A 197       7.919   7.692  20.936  1.00 89.07           N
ATOM   2907  CA  ILE A 197       7.339   6.759  19.986  1.00 89.07           C
ATOM   2908  C   ILE A 197       6.245   7.467  19.185  1.00 89.07           C
ATOM   2909  O   ILE A 197       5.359   8.098  19.760  1.00 89.07           O
ATOM   2910  HA  ILE A 197       8.129   6.457  19.299  1.00 89.07           H
ATOM   2911  CB  ILE A 197       6.856   5.496  20.703  1.00 89.07           C
ATOM   2912  HB  ILE A 197       6.151   5.793  21.480  1.00 89.07           H
ATOM   2913  CG1 ILE A 197       8.018   4.780  21.396  1.00 89.07           C
ATOM   2914 1HG1 ILE A 197       8.720   4.413  20.648  1.00 89.07           H
ATOM   2915 2HG1 ILE A 197       8.561   5.486  22.024  1.00 89.07           H
ATOM   2916  CG2 ILE A 197       6.105   4.573  19.742  1.00 89.07           C
ATOM   2917 1HG2 ILE A 197       5.240   5.097  19.336  1.00 89.07           H
ATOM   2918 2HG2 ILE A 197       6.768   4.280  18.927  1.00 89.07           H
ATOM   2919 3HG2 ILE A 197       5.773   3.683  20.277  1.00 89.07           H
ATOM   2920  CD1 ILE A 197       7.513   3.613  22.247  1.00 89.07           C
ATOM   2921 1HD1 ILE A 197       6.830   3.988  23.009  1.00 89.07           H
ATOM   2922 2HD1 ILE A 197       6.992   2.898  21.611  1.00 89.07           H
ATOM   2923 3HD1 ILE A 197       8.359   3.122  22.728  1.00 89.07           H
ATOM   2924  HN  ILE A 197       7.265   8.130  21.553  1.00 89.07           H
ATOM   2925  N   CYS A 198       6.342   7.339  17.870  1.00 91.70           N
ATOM   2926  CA  CYS A 198       5.281   7.802  16.992  1.00 91.70           C
ATOM   2927  C   CYS A 198       4.191   6.730  16.948  1.00 91.70           C
ATOM   2928  O   CYS A 198       4.411   5.637  16.428  1.00 91.70           O
ATOM   2929  HA  CYS A 198       4.898   8.726  17.425  1.00 91.70           H
ATOM   2930  CB  CYS A 198       5.808   8.138  15.596  1.00 91.70           C
ATOM   2931 1HB  CYS A 198       6.437   9.027  15.639  1.00 91.70           H
ATOM   2932 2HB  CYS A 198       6.433   7.324  15.228  1.00 91.70           H
ATOM   2933  SG  CYS A 198       4.410   8.419  14.449  1.00 91.70           S
ATOM   2934  HN  CYS A 198       7.126   6.927  17.404  1.00 91.70           H
ATOM   2935  N   THR A 199       3.038   7.080  17.500  1.00 91.07           N
ATOM   2936  CA  THR A 199       1.942   6.132  17.608  1.00 91.07           C
ATOM   2937  C   THR A 199       0.602   6.842  17.410  1.00 91.07           C
ATOM   2938  O   THR A 199       0.536   8.070  17.435  1.00 91.07           O
ATOM   2939  HA  THR A 199       2.039   5.402  16.805  1.00 91.07           H
ATOM   2940  CB  THR A 199       2.061   5.424  18.959  1.00 91.07           C
ATOM   2941  HB  THR A 199       3.090   5.119  19.149  1.00 91.07           H
ATOM   2942  OG1 THR A 199       1.110   4.366  18.881  1.00 91.07           O
ATOM   2943  HG1 THR A 199       1.262   3.714  19.625  1.00 91.07           H
ATOM   2944  CG2 THR A 199       1.563   6.288  20.119  1.00 91.07           C
ATOM   2945 1HG2 THR A 199       0.514   6.537  19.962  1.00 91.07           H
ATOM   2946 2HG2 THR A 199       2.151   7.205  20.168  1.00 91.07           H
ATOM   2947 3HG2 THR A 199       1.670   5.738  21.054  1.00 91.07           H
ATOM   2948  HN  THR A 199       2.848   7.990  17.869  1.00 91.07           H
ATOM   2949  N   MET A 200      -0.435   6.039  17.218  1.00 92.68           N
ATOM   2950  CA  MET A 200      -1.796   6.535  17.327  1.00 92.68           C
ATOM   2951  C   MET A 200      -2.312   6.410  18.762  1.00 92.68           C
ATOM   2952  O   MET A 200      -2.175   5.359  19.385  1.00 92.68           O
ATOM   2953  HA  MET A 200      -1.749   7.586  17.041  1.00 92.68           H
ATOM   2954  CB  MET A 200      -2.705   5.742  16.386  1.00 92.68           C
ATOM   2955 1HB  MET A 200      -2.585   4.675  16.573  1.00 92.68           H
ATOM   2956 2HB  MET A 200      -3.748   5.986  16.591  1.00 92.68           H
ATOM   2957  CG  MET A 200      -2.381   6.048  14.923  1.00 92.68           C
ATOM   2958 1HG  MET A 200      -2.550   7.106  14.718  1.00 92.68           H
ATOM   2959 2HG  MET A 200      -1.327   5.850  14.726  1.00 92.68           H
ATOM   2960  SD  MET A 200      -3.399   5.049  13.850  1.00 92.68           S
ATOM   2961  CE  MET A 200      -2.992   3.423  14.462  1.00 92.68           C
ATOM   2962 1HE  MET A 200      -1.923   3.248  14.346  1.00 92.68           H
ATOM   2963 2HE  MET A 200      -3.260   3.354  15.517  1.00 92.68           H
ATOM   2964 3HE  MET A 200      -3.546   2.673  13.897  1.00 92.68           H
ATOM   2965  HN  MET A 200      -0.355   5.068  16.993  1.00 92.68           H
ATOM   2966  N   VAL A 201      -2.895   7.498  19.244  1.00 93.04           N
ATOM   2967  CA  VAL A 201      -3.537   7.488  20.547  1.00 93.04           C
ATOM   2968  C   VAL A 201      -5.002   7.902  20.393  1.00 93.04           C
ATOM   2969  O   VAL A 201      -5.302   8.904  19.745  1.00 93.04           O
ATOM   2970  HA  VAL A 201      -3.500   6.466  20.925  1.00 93.04           H
ATOM   2971  CB  VAL A 201      -2.763   8.381  21.519  1.00 93.04           C
ATOM   2972  HB  VAL A 201      -2.806   9.403  21.143  1.00 93.04           H
ATOM   2973  CG1 VAL A 201      -3.404   8.364  22.908  1.00 93.04           C
ATOM   2974 1HG1 VAL A 201      -4.429   8.728  22.840  1.00 93.04           H
ATOM   2975 2HG1 VAL A 201      -3.405   7.345  23.295  1.00 93.04           H
ATOM   2976 3HG1 VAL A 201      -2.834   9.006  23.579  1.00 93.04           H
ATOM   2977  CG2 VAL A 201      -1.291   7.968  21.589  1.00 93.04           C
ATOM   2978 1HG2 VAL A 201      -1.220   6.935  21.931  1.00 93.04           H
ATOM   2979 2HG2 VAL A 201      -0.842   8.056  20.600  1.00 93.04           H
ATOM   2980 3HG2 VAL A 201      -0.764   8.618  22.287  1.00 93.04           H
ATOM   2981  HN  VAL A 201      -2.932   8.373  18.761  1.00 93.04           H
ATOM   2982  N   TYR A 202      -5.875   7.111  20.998  1.00 92.19           N
ATOM   2983  CA  TYR A 202      -7.304   7.330  20.861  1.00 92.19           C
ATOM   2984  C   TYR A 202      -7.877   8.013  22.104  1.00 92.19           C
ATOM   2985  O   TYR A 202      -8.056   7.375  23.141  1.00 92.19           O
ATOM   2986  HA  TYR A 202      -7.465   7.973  19.996  1.00 92.19           H
ATOM   2987  CB  TYR A 202      -7.932   5.941  20.722  1.00 92.19           C
ATOM   2988 1HB  TYR A 202      -7.670   5.346  21.597  1.00 92.19           H
ATOM   2989 2HB  TYR A 202      -9.017   6.043  20.719  1.00 92.19           H
ATOM   2990  CG  TYR A 202      -7.502   5.187  19.462  1.00 92.19           C
ATOM   2991  CD1 TYR A 202      -8.125   5.443  18.258  1.00 92.19           C
ATOM   2992  HD1 TYR A 202      -8.923   6.183  18.204  1.00 92.19           H
ATOM   2993  CD2 TYR A 202      -6.491   4.250  19.531  1.00 92.19           C
ATOM   2994  HD2 TYR A 202      -5.998   4.048  20.482  1.00 92.19           H
ATOM   2995  CE1 TYR A 202      -7.720   4.733  17.072  1.00 92.19           C
ATOM   2996  HE1 TYR A 202      -8.204   4.926  16.115  1.00 92.19           H
ATOM   2997  CE2 TYR A 202      -6.086   3.540  18.345  1.00 92.19           C
ATOM   2998  HE2 TYR A 202      -5.288   2.798  18.385  1.00 92.19           H
ATOM   2999  CZ  TYR A 202      -6.720   3.817  17.174  1.00 92.19           C
ATOM   3000  OH  TYR A 202      -6.338   3.147  16.055  1.00 92.19           O
ATOM   3001  HH  TYR A 202      -5.901   2.283  16.305  1.00 92.19           H
ATOM   3002  HN  TYR A 202      -5.619   6.333  21.573  1.00 92.19           H
ATOM   3003  N   PRO A 203      -8.173   9.317  22.025  1.00 82.61           N
ATOM   3004  CA  PRO A 203      -8.735  10.034  23.173  1.00 82.61           C
ATOM   3005  C   PRO A 203     -10.152   9.589  23.494  1.00 82.61           C
ATOM   3006  O   PRO A 203     -10.780   8.886  22.703  1.00 82.61           O
ATOM   3007  HA  PRO A 203      -8.159   9.816  24.072  1.00 82.61           H
ATOM   3008  CB  PRO A 203      -8.684  11.502  22.743  1.00 82.61           C
ATOM   3009 1HB  PRO A 203      -9.512  12.072  23.164  1.00 82.61           H
ATOM   3010 2HB  PRO A 203      -7.765  11.985  23.074  1.00 82.61           H
ATOM   3011  CG  PRO A 203      -8.765  11.437  21.245  1.00 82.61           C
ATOM   3012 1HG  PRO A 203      -9.800  11.379  20.908  1.00 82.61           H
ATOM   3013 2HG  PRO A 203      -8.331  12.326  20.788  1.00 82.61           H
ATOM   3014  CD  PRO A 203      -8.001  10.203  20.860  1.00 82.61           C
ATOM   3015 1HD  PRO A 203      -8.398   9.753  19.951  1.00 82.61           H
ATOM   3016 2HD  PRO A 203      -6.950  10.424  20.675  1.00 82.61           H
ATOM   3017  N   SER A 204     -10.623  10.014  24.657  1.00 71.85           N
ATOM   3018  CA  SER A 204     -12.024   9.846  25.003  1.00 71.85           C
ATOM   3019  C   SER A 204     -12.204   8.595  25.866  1.00 71.85           C
ATOM   3020  O   SER A 204     -11.356   7.704  25.856  1.00 71.85           O
ATOM   3021  HA  SER A 204     -12.291  10.741  25.566  1.00 71.85           H
ATOM   3022  CB  SER A 204     -12.895   9.756  23.749  1.00 71.85           C
ATOM   3023 1HB  SER A 204     -13.906  10.089  23.984  1.00 71.85           H
ATOM   3024 2HB  SER A 204     -12.506  10.431  22.987  1.00 71.85           H
ATOM   3025  OG  SER A 204     -12.943   8.430  23.227  1.00 71.85           O
ATOM   3026  HG  SER A 204     -13.488   8.412  22.389  1.00 71.85           H
ATOM   3027  HN  SER A 204     -10.067  10.466  25.354  1.00 71.85           H
ATOM   3028  N   ASP A 205     -13.313   8.569  26.590  1.00 74.33           N
ATOM   3029  CA  ASP A 205     -13.630   7.428  27.432  1.00 74.33           C
ATOM   3030  C   ASP A 205     -13.871   6.201  26.550  1.00 74.33           C
ATOM   3031  O   ASP A 205     -13.759   5.067  27.014  1.00 74.33           O
ATOM   3032  HA  ASP A 205     -12.767   7.307  28.087  1.00 74.33           H
ATOM   3033  CB  ASP A 205     -14.899   7.681  28.248  1.00 74.33           C
ATOM   3034 1HB  ASP A 205     -15.709   7.980  27.583  1.00 74.33           H
ATOM   3035 2HB  ASP A 205     -15.211   6.758  28.737  1.00 74.33           H
ATOM   3036  CG  ASP A 205     -14.667   8.768  29.299  1.00 74.33           C
ATOM   3037  OD1 ASP A 205     -13.588   8.727  29.929  1.00 74.33           O
ATOM   3038  OD2 ASP A 205     -15.574   9.615  29.449  1.00 74.33           O
ATOM   3039  HN  ASP A 205     -13.986   9.308  26.609  1.00 74.33           H
ATOM   3040  N   GLU A 206     -14.198   6.469  25.295  1.00 86.82           N
ATOM   3041  CA  GLU A 206     -14.537   5.405  24.366  1.00 86.82           C
ATOM   3042  C   GLU A 206     -13.356   5.116  23.436  1.00 86.82           C
ATOM   3043  O   GLU A 206     -13.548   4.708  22.292  1.00 86.82           O
ATOM   3044  HA  GLU A 206     -14.740   4.532  24.987  1.00 86.82           H
ATOM   3045  CB  GLU A 206     -15.792   5.754  23.565  1.00 86.82           C
ATOM   3046 1HB  GLU A 206     -15.641   6.697  23.038  1.00 86.82           H
ATOM   3047 2HB  GLU A 206     -16.048   4.927  22.903  1.00 86.82           H
ATOM   3048  CG  GLU A 206     -16.995   5.954  24.489  1.00 86.82           C
ATOM   3049 1HG  GLU A 206     -16.809   5.463  25.445  1.00 86.82           H
ATOM   3050 2HG  GLU A 206     -17.126   7.016  24.697  1.00 86.82           H
ATOM   3051  CD  GLU A 206     -18.270   5.391  23.860  1.00 86.82           C
ATOM   3052  OE1 GLU A 206     -19.095   4.856  24.631  1.00 86.82           O
ATOM   3053  OE2 GLU A 206     -18.392   5.509  22.621  1.00 86.82           O
ATOM   3054  HN  GLU A 206     -14.234   7.392  24.911  1.00 86.82           H
ATOM   3055  N   SER A 207     -12.161   5.339  23.963  1.00 90.48           N
ATOM   3056  CA  SER A 207     -10.951   5.151  23.181  1.00 90.48           C
ATOM   3057  C   SER A 207     -10.917   3.734  22.603  1.00 90.48           C
ATOM   3058  O   SER A 207     -10.448   3.527  21.485  1.00 90.48           O
ATOM   3059  HA  SER A 207     -11.007   5.889  22.381  1.00 90.48           H
ATOM   3060  CB  SER A 207      -9.703   5.409  24.026  1.00 90.48           C
ATOM   3061 1HB  SER A 207      -8.816   5.129  23.458  1.00 90.48           H
ATOM   3062 2HB  SER A 207      -9.622   6.476  24.237  1.00 90.48           H
ATOM   3063  OG  SER A 207      -9.729   4.685  25.253  1.00 90.48           O
ATOM   3064  HG  SER A 207      -8.994   5.000  25.853  1.00 90.48           H
ATOM   3065  HN  SER A 207     -12.013   5.643  24.904  1.00 90.48           H
ATOM   3066  N   THR A 208     -11.420   2.796  23.391  1.00 91.51           N
ATOM   3067  CA  THR A 208     -11.412   1.399  22.991  1.00 91.51           C
ATOM   3068  C   THR A 208     -12.331   1.184  21.786  1.00 91.51           C
ATOM   3069  O   THR A 208     -11.971   0.478  20.846  1.00 91.51           O
ATOM   3070  HA  THR A 208     -10.403   1.138  22.674  1.00 91.51           H
ATOM   3071  CB  THR A 208     -11.800   0.556  24.208  1.00 91.51           C
ATOM   3072  HB  THR A 208     -11.763  -0.507  23.973  1.00 91.51           H
ATOM   3073  OG1 THR A 208     -13.078   1.059  24.586  1.00 91.51           O
ATOM   3074  HG1 THR A 208     -13.542   0.403  25.181  1.00 91.51           H
ATOM   3075  CG2 THR A 208     -10.914   0.840  25.423  1.00 91.51           C
ATOM   3076 1HG2 THR A 208     -11.003   1.891  25.700  1.00 91.51           H
ATOM   3077 2HG2 THR A 208      -9.876   0.616  25.176  1.00 91.51           H
ATOM   3078 3HG2 THR A 208     -11.232   0.216  26.258  1.00 91.51           H
ATOM   3079  HN  THR A 208     -11.827   2.977  24.287  1.00 91.51           H
ATOM   3080  N   LYS A 209     -13.498   1.807  21.854  1.00 92.41           N
ATOM   3081  CA  LYS A 209     -14.458   1.719  20.767  1.00 92.41           C
ATOM   3082  C   LYS A 209     -13.854   2.344  19.508  1.00 92.41           C
ATOM   3083  O   LYS A 209     -13.998   1.805  18.412  1.00 92.41           O
ATOM   3084  HA  LYS A 209     -14.638   0.661  20.574  1.00 92.41           H
ATOM   3085  CB  LYS A 209     -15.794   2.338  21.180  1.00 92.41           C
ATOM   3086 1HB  LYS A 209     -15.629   3.338  21.580  1.00 92.41           H
ATOM   3087 2HB  LYS A 209     -16.435   2.447  20.305  1.00 92.41           H
ATOM   3088  CG  LYS A 209     -16.498   1.473  22.228  1.00 92.41           C
ATOM   3089 1HG  LYS A 209     -16.652   0.469  21.833  1.00 92.41           H
ATOM   3090 2HG  LYS A 209     -15.863   1.376  23.109  1.00 92.41           H
ATOM   3091  CD  LYS A 209     -17.844   2.082  22.627  1.00 92.41           C
ATOM   3092 1HD  LYS A 209     -17.694   3.100  22.986  1.00 92.41           H
ATOM   3093 2HD  LYS A 209     -18.492   2.144  21.753  1.00 92.41           H
ATOM   3094  CE  LYS A 209     -18.523   1.247  23.715  1.00 92.41           C
ATOM   3095 1HE  LYS A 209     -18.747   0.252  23.330  1.00 92.41           H
ATOM   3096 2HE  LYS A 209     -17.844   1.117  24.558  1.00 92.41           H
ATOM   3097  NZ  LYS A 209     -19.769   1.902  24.169  1.00 92.41           N
ATOM   3098 1HZ  LYS A 209     -20.243   1.303  24.836  1.00 92.41           H
ATOM   3099 2HZ  LYS A 209     -19.544   2.787  24.611  1.00 92.41           H
ATOM   3100 3HZ  LYS A 209     -20.375   2.067  23.373  1.00 92.41           H
ATOM   3101  HN  LYS A 209     -13.792   2.362  22.633  1.00 92.41           H
ATOM   3102  N   LEU A 210     -13.190   3.474  19.707  1.00 93.36           N
ATOM   3103  CA  LEU A 210     -12.639   4.224  18.591  1.00 93.36           C
ATOM   3104  C   LEU A 210     -11.576   3.378  17.888  1.00 93.36           C
ATOM   3105  O   LEU A 210     -11.573   3.272  16.662  1.00 93.36           O
ATOM   3106  HA  LEU A 210     -13.452   4.411  17.890  1.00 93.36           H
ATOM   3107  CB  LEU A 210     -12.127   5.587  19.063  1.00 93.36           C
ATOM   3108 1HB  LEU A 210     -12.907   6.059  19.660  1.00 93.36           H
ATOM   3109 2HB  LEU A 210     -11.275   5.424  19.724  1.00 93.36           H
ATOM   3110  CG  LEU A 210     -11.704   6.562  17.963  1.00 93.36           C
ATOM   3111  HG  LEU A 210     -10.918   6.092  17.373  1.00 93.36           H
ATOM   3112  CD1 LEU A 210     -12.868   6.855  17.013  1.00 93.36           C
ATOM   3113 1HD1 LEU A 210     -13.200   5.927  16.549  1.00 93.36           H
ATOM   3114 2HD1 LEU A 210     -13.692   7.296  17.574  1.00 93.36           H
ATOM   3115 3HD1 LEU A 210     -12.540   7.551  16.241  1.00 93.36           H
ATOM   3116  CD2 LEU A 210     -11.116   7.842  18.561  1.00 93.36           C
ATOM   3117 1HD2 LEU A 210     -11.864   8.326  19.189  1.00 93.36           H
ATOM   3118 2HD2 LEU A 210     -10.242   7.593  19.162  1.00 93.36           H
ATOM   3119 3HD2 LEU A 210     -10.824   8.518  17.757  1.00 93.36           H
ATOM   3120  HN  LEU A 210     -13.027   3.875  20.608  1.00 93.36           H
ATOM   3121  N   LYS A 211     -10.699   2.797  18.693  1.00 93.81           N
ATOM   3122  CA  LYS A 211      -9.654   1.937  18.166  1.00 93.81           C
ATOM   3123  C   LYS A 211     -10.289   0.821  17.334  1.00 93.81           C
ATOM   3124  O   LYS A 211      -9.887   0.585  16.196  1.00 93.81           O
ATOM   3125  HA  LYS A 211      -9.031   2.545  17.510  1.00 93.81           H
ATOM   3126  CB  LYS A 211      -8.758   1.427  19.297  1.00 93.81           C
ATOM   3127 1HB  LYS A 211      -8.275   2.270  19.791  1.00 93.81           H
ATOM   3128 2HB  LYS A 211      -9.366   0.924  20.048  1.00 93.81           H
ATOM   3129  CG  LYS A 211      -7.695   0.465  18.763  1.00 93.81           C
ATOM   3130 1HG  LYS A 211      -8.169  -0.464  18.443  1.00 93.81           H
ATOM   3131 2HG  LYS A 211      -7.216   0.897  17.885  1.00 93.81           H
ATOM   3132  CD  LYS A 211      -6.641   0.165  19.831  1.00 93.81           C
ATOM   3133 1HD  LYS A 211      -6.210   1.098  20.194  1.00 93.81           H
ATOM   3134 2HD  LYS A 211      -7.112  -0.322  20.685  1.00 93.81           H
ATOM   3135  CE  LYS A 211      -5.535  -0.732  19.272  1.00 93.81           C
ATOM   3136 1HE  LYS A 211      -5.933  -1.725  19.065  1.00 93.81           H
ATOM   3137 2HE  LYS A 211      -5.175  -0.329  18.326  1.00 93.81           H
ATOM   3138  NZ  LYS A 211      -4.414  -0.832  20.233  1.00 93.81           N
ATOM   3139 1HZ  LYS A 211      -3.592  -1.190  19.759  1.00 93.81           H
ATOM   3140 2HZ  LYS A 211      -4.211   0.087  20.613  1.00 93.81           H
ATOM   3141 3HZ  LYS A 211      -4.669  -1.460  20.987  1.00 93.81           H
ATOM   3142  HN  LYS A 211     -10.696   2.906  19.688  1.00 93.81           H
ATOM   3143  N   SER A 212     -11.270   0.163  17.935  1.00 93.53           N
ATOM   3144  CA  SER A 212     -11.896  -0.986  17.305  1.00 93.53           C
ATOM   3145  C   SER A 212     -12.511  -0.578  15.965  1.00 93.53           C
ATOM   3146  O   SER A 212     -12.414  -1.313  14.983  1.00 93.53           O
ATOM   3147  HA  SER A 212     -11.091  -1.706  17.153  1.00 93.53           H
ATOM   3148  CB  SER A 212     -12.962  -1.600  18.214  1.00 93.53           C
ATOM   3149 1HB  SER A 212     -13.718  -0.849  18.444  1.00 93.53           H
ATOM   3150 2HB  SER A 212     -13.467  -2.409  17.686  1.00 93.53           H
ATOM   3151  OG  SER A 212     -12.406  -2.100  19.427  1.00 93.53           O
ATOM   3152  HG  SER A 212     -12.360  -1.370  20.109  1.00 93.53           H
ATOM   3153  HN  SER A 212     -11.636   0.404  18.834  1.00 93.53           H
ATOM   3154  N   ALA A 213     -13.132   0.592  15.967  1.00 93.72           N
ATOM   3155  CA  ALA A 213     -13.798   1.088  14.775  1.00 93.72           C
ATOM   3156  C   ALA A 213     -12.754   1.374  13.694  1.00 93.72           C
ATOM   3157  O   ALA A 213     -12.930   0.988  12.539  1.00 93.72           O
ATOM   3158  HA  ALA A 213     -14.471   0.307  14.421  1.00 93.72           H
ATOM   3159  CB  ALA A 213     -14.624   2.327  15.130  1.00 93.72           C
ATOM   3160 1HB  ALA A 213     -15.370   2.063  15.880  1.00 93.72           H
ATOM   3161 2HB  ALA A 213     -13.967   3.100  15.527  1.00 93.72           H
ATOM   3162 3HB  ALA A 213     -15.124   2.699  14.235  1.00 93.72           H
ATOM   3163  HN  ALA A 213     -13.183   1.196  16.763  1.00 93.72           H
ATOM   3164  N   VAL A 214     -11.690   2.048  14.107  1.00 93.35           N
ATOM   3165  CA  VAL A 214     -10.650   2.447  13.175  1.00 93.35           C
ATOM   3166  C   VAL A 214      -9.980   1.199  12.598  1.00 93.35           C
ATOM   3167  O   VAL A 214      -9.655   1.155  11.412  1.00 93.35           O
ATOM   3168  HA  VAL A 214     -11.128   2.995  12.363  1.00 93.35           H
ATOM   3169  CB  VAL A 214      -9.663   3.390  13.866  1.00 93.35           C
ATOM   3170  HB  VAL A 214      -9.347   2.921  14.797  1.00 93.35           H
ATOM   3171  CG1 VAL A 214      -8.417   3.608  13.004  1.00 93.35           C
ATOM   3172 1HG1 VAL A 214      -7.924   2.651  12.830  1.00 93.35           H
ATOM   3173 2HG1 VAL A 214      -8.708   4.045  12.049  1.00 93.35           H
ATOM   3174 3HG1 VAL A 214      -7.732   4.282  13.518  1.00 93.35           H
ATOM   3175  CG2 VAL A 214     -10.329   4.723  14.213  1.00 93.35           C
ATOM   3176 1HG2 VAL A 214     -10.686   5.199  13.299  1.00 93.35           H
ATOM   3177 2HG2 VAL A 214     -11.170   4.546  14.883  1.00 93.35           H
ATOM   3178 3HG2 VAL A 214      -9.605   5.375  14.703  1.00 93.35           H
ATOM   3179  HN  VAL A 214     -11.534   2.319  15.056  1.00 93.35           H
ATOM   3180  N   LEU A 215      -9.793   0.213  13.464  1.00 93.40           N
ATOM   3181  CA  LEU A 215      -9.164  -1.032  13.057  1.00 93.40           C
ATOM   3182  C   LEU A 215     -10.071  -1.754  12.059  1.00 93.40           C
ATOM   3183  O   LEU A 215      -9.598  -2.279  11.052  1.00 93.40           O
ATOM   3184  HA  LEU A 215      -8.231  -0.777  12.553  1.00 93.40           H
ATOM   3185  CB  LEU A 215      -8.802  -1.875  14.281  1.00 93.40           C
ATOM   3186 1HB  LEU A 215      -9.624  -1.816  14.994  1.00 93.40           H
ATOM   3187 2HB  LEU A 215      -8.723  -2.916  13.970  1.00 93.40           H
ATOM   3188  CG  LEU A 215      -7.510  -1.488  15.003  1.00 93.40           C
ATOM   3189  HG  LEU A 215      -7.548  -0.421  15.224  1.00 93.40           H
ATOM   3190  CD1 LEU A 215      -7.388  -2.222  16.340  1.00 93.40           C
ATOM   3191 1HD1 LEU A 215      -8.235  -1.963  16.976  1.00 93.40           H
ATOM   3192 2HD1 LEU A 215      -7.382  -3.298  16.165  1.00 93.40           H
ATOM   3193 3HD1 LEU A 215      -6.461  -1.929  16.833  1.00 93.40           H
ATOM   3194  CD2 LEU A 215      -6.291  -1.721  14.109  1.00 93.40           C
ATOM   3195 1HD2 LEU A 215      -6.236  -2.775  13.836  1.00 93.40           H
ATOM   3196 2HD2 LEU A 215      -6.381  -1.116  13.207  1.00 93.40           H
ATOM   3197 3HD2 LEU A 215      -5.386  -1.438  14.647  1.00 93.40           H
ATOM   3198  HN  LEU A 215     -10.062   0.255  14.426  1.00 93.40           H
ATOM   3199  N   THR A 216     -11.358  -1.757  12.373  1.00 93.71           N
ATOM   3200  CA  THR A 216     -12.335  -2.412  11.520  1.00 93.71           C
ATOM   3201  C   THR A 216     -12.311  -1.803  10.117  1.00 93.71           C
ATOM   3202  O   THR A 216     -12.331  -2.526   9.122  1.00 93.71           O
ATOM   3203  HA  THR A 216     -12.054  -3.461  11.418  1.00 93.71           H
ATOM   3204  CB  THR A 216     -13.701  -2.313  12.203  1.00 93.71           C
ATOM   3205  HB  THR A 216     -14.010  -1.273  12.305  1.00 93.71           H
ATOM   3206  OG1 THR A 216     -13.531  -3.028  13.424  1.00 93.71           O
ATOM   3207  HG1 THR A 216     -13.379  -2.387  14.176  1.00 93.71           H
ATOM   3208  CG2 THR A 216     -14.785  -3.097  11.460  1.00 93.71           C
ATOM   3209 1HG2 THR A 216     -14.507  -4.150  11.417  1.00 93.71           H
ATOM   3210 2HG2 THR A 216     -14.887  -2.706  10.447  1.00 93.71           H
ATOM   3211 3HG2 THR A 216     -15.734  -2.993  11.986  1.00 93.71           H
ATOM   3212  HN  THR A 216     -11.735  -1.324  13.192  1.00 93.71           H
ATOM   3213  N   LEU A 217     -12.269  -0.479  10.082  1.00 91.65           N
ATOM   3214  CA  LEU A 217     -12.237   0.235   8.817  1.00 91.65           C
ATOM   3215  C   LEU A 217     -10.994  -0.187   8.030  1.00 91.65           C
ATOM   3216  O   LEU A 217     -11.058  -0.374   6.816  1.00 91.65           O
ATOM   3217  HA  LEU A 217     -13.120  -0.061   8.251  1.00 91.65           H
ATOM   3218  CB  LEU A 217     -12.333   1.744   9.051  1.00 91.65           C
ATOM   3219 1HB  LEU A 217     -13.240   1.946   9.621  1.00 91.65           H
ATOM   3220 2HB  LEU A 217     -11.492   2.049   9.673  1.00 91.65           H
ATOM   3221  CG  LEU A 217     -12.348   2.618   7.795  1.00 91.65           C
ATOM   3222  HG  LEU A 217     -11.478   2.361   7.190  1.00 91.65           H
ATOM   3223  CD1 LEU A 217     -13.589   2.336   6.946  1.00 91.65           C
ATOM   3224 1HD1 LEU A 217     -13.592   1.289   6.643  1.00 91.65           H
ATOM   3225 2HD1 LEU A 217     -14.484   2.548   7.529  1.00 91.65           H
ATOM   3226 3HD1 LEU A 217     -13.574   2.971   6.059  1.00 91.65           H
ATOM   3227  CD2 LEU A 217     -12.225   4.099   8.157  1.00 91.65           C
ATOM   3228 1HD2 LEU A 217     -13.061   4.388   8.794  1.00 91.65           H
ATOM   3229 2HD2 LEU A 217     -11.288   4.267   8.689  1.00 91.65           H
ATOM   3230 3HD2 LEU A 217     -12.238   4.698   7.246  1.00 91.65           H
ATOM   3231  HN  LEU A 217     -12.257   0.101  10.895  1.00 91.65           H
ATOM   3232  N   LYS A 218      -9.893  -0.324   8.753  1.00 89.67           N
ATOM   3233  CA  LYS A 218      -8.630  -0.690   8.133  1.00 89.67           C
ATOM   3234  C   LYS A 218      -8.753  -2.087   7.523  1.00 89.67           C
ATOM   3235  O   LYS A 218      -8.197  -2.355   6.459  1.00 89.67           O
ATOM   3236  HA  LYS A 218      -8.443   0.023   7.330  1.00 89.67           H
ATOM   3237  CB  LYS A 218      -7.482  -0.555   9.135  1.00 89.67           C
ATOM   3238 1HB  LYS A 218      -7.764  -1.017  10.082  1.00 89.67           H
ATOM   3239 2HB  LYS A 218      -6.608  -1.091   8.767  1.00 89.67           H
ATOM   3240  CG  LYS A 218      -7.126   0.915   9.366  1.00 89.67           C
ATOM   3241 1HG  LYS A 218      -6.683   1.332   8.461  1.00 89.67           H
ATOM   3242 2HG  LYS A 218      -8.032   1.486   9.568  1.00 89.67           H
ATOM   3243  CD  LYS A 218      -6.150   1.066  10.535  1.00 89.67           C
ATOM   3244 1HD  LYS A 218      -6.520   0.511  11.396  1.00 89.67           H
ATOM   3245 2HD  LYS A 218      -5.186   0.632  10.267  1.00 89.67           H
ATOM   3246  CE  LYS A 218      -5.966   2.538  10.909  1.00 89.67           C
ATOM   3247 1HE  LYS A 218      -6.034   3.158  10.015  1.00 89.67           H
ATOM   3248 2HE  LYS A 218      -6.769   2.852  11.577  1.00 89.67           H
ATOM   3249  NZ  LYS A 218      -4.657   2.746  11.567  1.00 89.67           N
ATOM   3250 1HZ  LYS A 218      -4.163   3.502  11.104  1.00 89.67           H
ATOM   3251 2HZ  LYS A 218      -4.802   2.984  12.542  1.00 89.67           H
ATOM   3252 3HZ  LYS A 218      -4.108   1.896  11.504  1.00 89.67           H
ATOM   3253  HN  LYS A 218      -9.854  -0.190   9.744  1.00 89.67           H
ATOM   3254  N   VAL A 219      -9.484  -2.942   8.223  1.00 90.67           N
ATOM   3255  CA  VAL A 219      -9.642  -4.320   7.792  1.00 90.67           C
ATOM   3256  C   VAL A 219     -10.527  -4.362   6.544  1.00 90.67           C
ATOM   3257  O   VAL A 219     -10.232  -5.085   5.594  1.00 90.67           O
ATOM   3258  HA  VAL A 219      -8.654  -4.700   7.533  1.00 90.67           H
ATOM   3259  CB  VAL A 219     -10.190  -5.169   8.941  1.00 90.67           C
ATOM   3260  HB  VAL A 219     -11.080  -4.673   9.329  1.00 90.67           H
ATOM   3261  CG1 VAL A 219     -10.603  -6.557   8.449  1.00 90.67           C
ATOM   3262 1HG1 VAL A 219     -11.378  -6.458   7.688  1.00 90.67           H
ATOM   3263 2HG1 VAL A 219      -9.738  -7.064   8.022  1.00 90.67           H
ATOM   3264 3HG1 VAL A 219     -10.989  -7.140   9.286  1.00 90.67           H
ATOM   3265  CG2 VAL A 219      -9.174  -5.271  10.080  1.00 90.67           C
ATOM   3266 1HG2 VAL A 219      -8.258  -5.733   9.710  1.00 90.67           H
ATOM   3267 2HG2 VAL A 219      -8.950  -4.273  10.458  1.00 90.67           H
ATOM   3268 3HG2 VAL A 219      -9.588  -5.879  10.884  1.00 90.67           H
ATOM   3269  HN  VAL A 219      -9.963  -2.707   9.069  1.00 90.67           H
ATOM   3270  N   ILE A 220     -11.593  -3.576   6.587  1.00 90.45           N
ATOM   3271  CA  ILE A 220     -12.539  -3.538   5.486  1.00 90.45           C
ATOM   3272  C   ILE A 220     -11.824  -3.060   4.221  1.00 90.45           C
ATOM   3273  O   ILE A 220     -11.925  -3.691   3.170  1.00 90.45           O
ATOM   3274  HA  ILE A 220     -12.890  -4.557   5.320  1.00 90.45           H
ATOM   3275  CB  ILE A 220     -13.761  -2.694   5.857  1.00 90.45           C
ATOM   3276  HB  ILE A 220     -13.409  -1.758   6.291  1.00 90.45           H
ATOM   3277  CG1 ILE A 220     -14.608  -3.395   6.921  1.00 90.45           C
ATOM   3278 1HG1 ILE A 220     -15.084  -4.276   6.490  1.00 90.45           H
ATOM   3279 2HG1 ILE A 220     -13.967  -3.743   7.731  1.00 90.45           H
ATOM   3280  CG2 ILE A 220     -14.580  -2.338   4.615  1.00 90.45           C
ATOM   3281 1HG2 ILE A 220     -13.960  -1.769   3.922  1.00 90.45           H
ATOM   3282 2HG2 ILE A 220     -14.921  -3.253   4.130  1.00 90.45           H
ATOM   3283 3HG2 ILE A 220     -15.441  -1.738   4.908  1.00 90.45           H
ATOM   3284  CD1 ILE A 220     -15.677  -2.453   7.479  1.00 90.45           C
ATOM   3285 1HD1 ILE A 220     -15.196  -1.585   7.931  1.00 90.45           H
ATOM   3286 2HD1 ILE A 220     -16.331  -2.126   6.670  1.00 90.45           H
ATOM   3287 3HD1 ILE A 220     -16.265  -2.976   8.233  1.00 90.45           H
ATOM   3288  HN  ILE A 220     -11.814  -2.975   7.355  1.00 90.45           H
ATOM   3289  N   LEU A 221     -11.117  -1.949   4.363  1.00 86.86           N
ATOM   3290  CA  LEU A 221     -10.485  -1.311   3.220  1.00 86.86           C
ATOM   3291  C   LEU A 221      -9.187  -2.048   2.883  1.00 86.86           C
ATOM   3292  O   LEU A 221      -8.724  -2.008   1.745  1.00 86.86           O
ATOM   3293  HA  LEU A 221     -11.167  -1.408   2.375  1.00 86.86           H
ATOM   3294  CB  LEU A 221     -10.295   0.185   3.479  1.00 86.86           C
ATOM   3295 1HB  LEU A 221      -9.619   0.304   4.325  1.00 86.86           H
ATOM   3296 2HB  LEU A 221      -9.800   0.623   2.612  1.00 86.86           H
ATOM   3297  CG  LEU A 221     -11.568   0.984   3.762  1.00 86.86           C
ATOM   3298  HG  LEU A 221     -12.116   0.482   4.559  1.00 86.86           H
ATOM   3299  CD1 LEU A 221     -11.232   2.391   4.259  1.00 86.86           C
ATOM   3300 1HD1 LEU A 221     -10.651   2.323   5.179  1.00 86.86           H
ATOM   3301 2HD1 LEU A 221     -10.652   2.916   3.501  1.00 86.86           H
ATOM   3302 3HD1 LEU A 221     -12.155   2.938   4.453  1.00 86.86           H
ATOM   3303  CD2 LEU A 221     -12.482   1.013   2.535  1.00 86.86           C
ATOM   3304 1HD2 LEU A 221     -11.956   1.477   1.701  1.00 86.86           H
ATOM   3305 2HD2 LEU A 221     -12.761  -0.006   2.266  1.00 86.86           H
ATOM   3306 3HD2 LEU A 221     -13.379   1.587   2.764  1.00 86.86           H
ATOM   3307  HN  LEU A 221     -10.972  -1.486   5.238  1.00 86.86           H
ATOM   3308  N   GLY A 222      -8.636  -2.703   3.895  1.00 82.08           N
ATOM   3309  CA  GLY A 222      -7.310  -3.283   3.777  1.00 82.08           C
ATOM   3310  C   GLY A 222      -7.376  -4.679   3.153  1.00 82.08           C
ATOM   3311  O   GLY A 222      -6.483  -5.070   2.403  1.00 82.08           O
ATOM   3312 1HA  GLY A 222      -6.679  -2.638   3.166  1.00 82.08           H
ATOM   3313 2HA  GLY A 222      -6.846  -3.343   4.762  1.00 82.08           H
ATOM   3314  HN  GLY A 222      -9.080  -2.839   4.781  1.00 82.08           H
ATOM   3315  N   PHE A 223      -8.442  -5.392   3.487  1.00 81.47           N
ATOM   3316  CA  PHE A 223      -8.521  -6.809   3.177  1.00 81.47           C
ATOM   3317  C   PHE A 223      -9.643  -7.089   2.175  1.00 81.47           C
ATOM   3318  O   PHE A 223      -9.392  -7.590   1.080  1.00 81.47           O
ATOM   3319  HA  PHE A 223      -7.566  -7.099   2.740  1.00 81.47           H
ATOM   3320  CB  PHE A 223      -8.830  -7.537   4.487  1.00 81.47           C
ATOM   3321 1HB  PHE A 223      -8.151  -7.175   5.260  1.00 81.47           H
ATOM   3322 2HB  PHE A 223      -9.840  -7.280   4.804  1.00 81.47           H
ATOM   3323  CG  PHE A 223      -8.711  -9.059   4.396  1.00 81.47           C
ATOM   3324  CD1 PHE A 223      -9.832  -9.825   4.317  1.00 81.47           C
ATOM   3325  HD1 PHE A 223     -10.815  -9.355   4.319  1.00 81.47           H
ATOM   3326  CD2 PHE A 223      -7.484  -9.647   4.394  1.00 81.47           C
ATOM   3327  HD2 PHE A 223      -6.586  -9.033   4.457  1.00 81.47           H
ATOM   3328  CE1 PHE A 223      -9.721 -11.239   4.233  1.00 81.47           C
ATOM   3329  HE1 PHE A 223     -10.620 -11.853   4.170  1.00 81.47           H
ATOM   3330  CE2 PHE A 223      -7.374 -11.060   4.310  1.00 81.47           C
ATOM   3331  HE2 PHE A 223      -6.391 -11.531   4.308  1.00 81.47           H
ATOM   3332  CZ  PHE A 223      -8.495 -11.826   4.231  1.00 81.47           C
ATOM   3333  HZ  PHE A 223      -8.410 -12.911   4.166  1.00 81.47           H
ATOM   3334  HN  PHE A 223      -9.240  -5.017   3.959  1.00 81.47           H
ATOM   3335  N   PHE A 224     -10.857  -6.754   2.586  1.00 85.32           N
ATOM   3336  CA  PHE A 224     -12.040  -7.199   1.869  1.00 85.32           C
ATOM   3337  C   PHE A 224     -12.181  -6.464   0.534  1.00 85.32           C
ATOM   3338  O   PHE A 224     -12.519  -7.072  -0.480  1.00 85.32           O
ATOM   3339  HA  PHE A 224     -11.923  -8.267   1.683  1.00 85.32           H
ATOM   3340  CB  PHE A 224     -13.247  -6.870   2.749  1.00 85.32           C
ATOM   3341 1HB  PHE A 224     -13.162  -5.840   3.095  1.00 85.32           H
ATOM   3342 2HB  PHE A 224     -14.152  -6.928   2.143  1.00 85.32           H
ATOM   3343  CG  PHE A 224     -13.403  -7.790   3.962  1.00 85.32           C
ATOM   3344  CD1 PHE A 224     -13.898  -9.046   3.803  1.00 85.32           C
ATOM   3345  HD1 PHE A 224     -14.184  -9.398   2.812  1.00 85.32           H
ATOM   3346  CD2 PHE A 224     -13.046  -7.351   5.198  1.00 85.32           C
ATOM   3347  HD2 PHE A 224     -12.649  -6.343   5.325  1.00 85.32           H
ATOM   3348  CE1 PHE A 224     -14.043  -9.900   4.929  1.00 85.32           C
ATOM   3349  HE1 PHE A 224     -14.440 -10.907   4.801  1.00 85.32           H
ATOM   3350  CE2 PHE A 224     -13.190  -8.204   6.324  1.00 85.32           C
ATOM   3351  HE2 PHE A 224     -12.904  -7.852   7.315  1.00 85.32           H
ATOM   3352  CZ  PHE A 224     -13.686  -9.461   6.165  1.00 85.32           C
ATOM   3353  HZ  PHE A 224     -13.796 -10.116   7.029  1.00 85.32           H
ATOM   3354  HN  PHE A 224     -11.039  -6.190   3.392  1.00 85.32           H
ATOM   3355  N   LEU A 225     -11.914  -5.167   0.579  1.00 81.79           N
ATOM   3356  CA  LEU A 225     -12.040  -4.336  -0.607  1.00 81.79           C
ATOM   3357  C   LEU A 225     -11.118  -4.874  -1.702  1.00 81.79           C
ATOM   3358  O   LEU A 225     -11.561  -5.136  -2.819  1.00 81.79           O
ATOM   3359  HA  LEU A 225     -13.071  -4.416  -0.953  1.00 81.79           H
ATOM   3360  CB  LEU A 225     -11.792  -2.867  -0.260  1.00 81.79           C
ATOM   3361 1HB  LEU A 225     -12.581  -2.535   0.415  1.00 81.79           H
ATOM   3362 2HB  LEU A 225     -10.853  -2.798   0.290  1.00 81.79           H
ATOM   3363  CG  LEU A 225     -11.730  -1.900  -1.443  1.00 81.79           C
ATOM   3364  HG  LEU A 225     -11.038  -2.306  -2.181  1.00 81.79           H
ATOM   3365  CD1 LEU A 225     -13.095  -1.778  -2.124  1.00 81.79           C
ATOM   3366 1HD1 LEU A 225     -13.408  -2.757  -2.488  1.00 81.79           H
ATOM   3367 2HD1 LEU A 225     -13.827  -1.407  -1.407  1.00 81.79           H
ATOM   3368 3HD1 LEU A 225     -13.023  -1.085  -2.962  1.00 81.79           H
ATOM   3369  CD2 LEU A 225     -11.183  -0.538  -1.011  1.00 81.79           C
ATOM   3370 1HD2 LEU A 225     -11.831  -0.112  -0.245  1.00 81.79           H
ATOM   3371 2HD2 LEU A 225     -10.177  -0.662  -0.608  1.00 81.79           H
ATOM   3372 3HD2 LEU A 225     -11.150   0.130  -1.871  1.00 81.79           H
ATOM   3373  HN  LEU A 225     -11.616  -4.685   1.403  1.00 81.79           H
ATOM   3374  N   PRO A 226      -9.823  -5.047  -1.405  1.00 80.00           N
ATOM   3375  CA  PRO A 226      -8.897  -5.633  -2.378  1.00 80.00           C
ATOM   3376  C   PRO A 226      -9.394  -6.964  -2.918  1.00 80.00           C
ATOM   3377  O   PRO A 226      -9.330  -7.213  -4.121  1.00 80.00           O
ATOM   3378  HA  PRO A 226      -8.811  -4.986  -3.250  1.00 80.00           H
ATOM   3379  CB  PRO A 226      -7.595  -5.791  -1.590  1.00 80.00           C
ATOM   3380 1HB  PRO A 226      -7.523  -6.775  -1.126  1.00 80.00           H
ATOM   3381 2HB  PRO A 226      -6.721  -5.678  -2.231  1.00 80.00           H
ATOM   3382  CG  PRO A 226      -7.676  -4.682  -0.547  1.00 80.00           C
ATOM   3383 1HG  PRO A 226      -7.016  -4.872   0.298  1.00 80.00           H
ATOM   3384 2HG  PRO A 226      -7.378  -3.717  -0.959  1.00 80.00           H
ATOM   3385  CD  PRO A 226      -9.142  -4.703  -0.144  1.00 80.00           C
ATOM   3386 1HD  PRO A 226      -9.337  -5.443   0.632  1.00 80.00           H
ATOM   3387 2HD  PRO A 226      -9.467  -3.739   0.250  1.00 80.00           H
ATOM   3388  N   PHE A 227      -9.882  -7.792  -2.005  1.00 82.36           N
ATOM   3389  CA  PHE A 227     -10.314  -9.132  -2.365  1.00 82.36           C
ATOM   3390  C   PHE A 227     -11.449  -9.085  -3.389  1.00 82.36           C
ATOM   3391  O   PHE A 227     -11.422  -9.807  -4.385  1.00 82.36           O
ATOM   3392  HA  PHE A 227      -9.455  -9.643  -2.800  1.00 82.36           H
ATOM   3393  CB  PHE A 227     -10.825  -9.795  -1.085  1.00 82.36           C
ATOM   3394 1HB  PHE A 227     -10.073  -9.683  -0.304  1.00 82.36           H
ATOM   3395 2HB  PHE A 227     -11.717  -9.268  -0.745  1.00 82.36           H
ATOM   3396  CG  PHE A 227     -11.157 -11.280  -1.243  1.00 82.36           C
ATOM   3397  CD1 PHE A 227     -12.447 -11.673  -1.424  1.00 82.36           C
ATOM   3398  HD1 PHE A 227     -13.243 -10.930  -1.456  1.00 82.36           H
ATOM   3399  CD2 PHE A 227     -10.163 -12.208  -1.204  1.00 82.36           C
ATOM   3400  HD2 PHE A 227      -9.130 -11.893  -1.059  1.00 82.36           H
ATOM   3401  CE1 PHE A 227     -12.755 -13.051  -1.571  1.00 82.36           C
ATOM   3402  HE1 PHE A 227     -13.788 -13.366  -1.716  1.00 82.36           H
ATOM   3403  CE2 PHE A 227     -10.471 -13.586  -1.351  1.00 82.36           C
ATOM   3404  HE2 PHE A 227      -9.675 -14.329  -1.320  1.00 82.36           H
ATOM   3405  CZ  PHE A 227     -11.761 -13.979  -1.532  1.00 82.36           C
ATOM   3406  HZ  PHE A 227     -11.997 -15.037  -1.645  1.00 82.36           H
ATOM   3407  HN  PHE A 227      -9.983  -7.560  -1.038  1.00 82.36           H
ATOM   3408  N   VAL A 228     -12.421  -8.229  -3.110  1.00 84.13           N
ATOM   3409  CA  VAL A 228     -13.561  -8.075  -3.998  1.00 84.13           C
ATOM   3410  C   VAL A 228     -13.077  -7.579  -5.362  1.00 84.13           C
ATOM   3411  O   VAL A 228     -13.500  -8.090  -6.398  1.00 84.13           O
ATOM   3412  HA  VAL A 228     -14.015  -9.058  -4.123  1.00 84.13           H
ATOM   3413  CB  VAL A 228     -14.600  -7.151  -3.359  1.00 84.13           C
ATOM   3414  HB  VAL A 228     -14.096  -6.229  -3.071  1.00 84.13           H
ATOM   3415  CG1 VAL A 228     -15.702  -6.792  -4.359  1.00 84.13           C
ATOM   3416 1HG1 VAL A 228     -15.262  -6.284  -5.217  1.00 84.13           H
ATOM   3417 2HG1 VAL A 228     -16.201  -7.702  -4.691  1.00 84.13           H
ATOM   3418 3HG1 VAL A 228     -16.427  -6.135  -3.879  1.00 84.13           H
ATOM   3419  CG2 VAL A 228     -15.190  -7.780  -2.095  1.00 84.13           C
ATOM   3420 1HG2 VAL A 228     -15.671  -8.724  -2.349  1.00 84.13           H
ATOM   3421 2HG2 VAL A 228     -14.393  -7.961  -1.374  1.00 84.13           H
ATOM   3422 3HG2 VAL A 228     -15.925  -7.102  -1.662  1.00 84.13           H
ATOM   3423  HN  VAL A 228     -12.437  -7.647  -2.297  1.00 84.13           H
ATOM   3424  N   VAL A 229     -12.198  -6.589  -5.318  1.00 78.46           N
ATOM   3425  CA  VAL A 229     -11.661  -6.010  -6.537  1.00 78.46           C
ATOM   3426  C   VAL A 229     -10.989  -7.108  -7.365  1.00 78.46           C
ATOM   3427  O   VAL A 229     -11.245  -7.232  -8.562  1.00 78.46           O
ATOM   3428  HA  VAL A 229     -12.499  -5.605  -7.106  1.00 78.46           H
ATOM   3429  CB  VAL A 229     -10.717  -4.855  -6.197  1.00 78.46           C
ATOM   3430  HB  VAL A 229     -10.075  -5.178  -5.378  1.00 78.46           H
ATOM   3431  CG1 VAL A 229      -9.821  -4.511  -7.388  1.00 78.46           C
ATOM   3432 1HG1 VAL A 229      -9.224  -5.382  -7.658  1.00 78.46           H
ATOM   3433 2HG1 VAL A 229     -10.440  -4.217  -8.236  1.00 78.46           H
ATOM   3434 3HG1 VAL A 229      -9.160  -3.687  -7.119  1.00 78.46           H
ATOM   3435  CG2 VAL A 229     -11.499  -3.628  -5.726  1.00 78.46           C
ATOM   3436 1HG2 VAL A 229     -12.177  -3.304  -6.516  1.00 78.46           H
ATOM   3437 2HG2 VAL A 229     -12.075  -3.883  -4.836  1.00 78.46           H
ATOM   3438 3HG2 VAL A 229     -10.804  -2.822  -5.491  1.00 78.46           H
ATOM   3439  HN  VAL A 229     -11.853  -6.184  -4.471  1.00 78.46           H
ATOM   3440  N   MET A 230     -10.143  -7.876  -6.695  1.00 81.39           N
ATOM   3441  CA  MET A 230      -9.341  -8.878  -7.376  1.00 81.39           C
ATOM   3442  C   MET A 230     -10.228  -9.955  -8.004  1.00 81.39           C
ATOM   3443  O   MET A 230      -9.978 -10.394  -9.125  1.00 81.39           O
ATOM   3444  HA  MET A 230      -8.802  -8.342  -8.157  1.00 81.39           H
ATOM   3445  CB  MET A 230      -8.379  -9.526  -6.379  1.00 81.39           C
ATOM   3446 1HB  MET A 230      -8.932  -9.867  -5.504  1.00 81.39           H
ATOM   3447 2HB  MET A 230      -7.921 -10.407  -6.830  1.00 81.39           H
ATOM   3448  CG  MET A 230      -7.289  -8.542  -5.949  1.00 81.39           C
ATOM   3449 1HG  MET A 230      -6.775  -8.150  -6.827  1.00 81.39           H
ATOM   3450 2HG  MET A 230      -7.738  -7.691  -5.437  1.00 81.39           H
ATOM   3451  SD  MET A 230      -6.122  -9.355  -4.872  1.00 81.39           S
ATOM   3452  CE  MET A 230      -7.248 -10.225  -3.794  1.00 81.39           C
ATOM   3453 1HE  MET A 230      -7.893  -9.507  -3.287  1.00 81.39           H
ATOM   3454 2HE  MET A 230      -7.859 -10.910  -4.383  1.00 81.39           H
ATOM   3455 3HE  MET A 230      -6.680 -10.790  -3.055  1.00 81.39           H
ATOM   3456  HN  MET A 230     -10.001  -7.821  -5.706  1.00 81.39           H
ATOM   3457  N   ALA A 231     -11.247 -10.349  -7.254  1.00 82.02           N
ATOM   3458  CA  ALA A 231     -12.185 -11.351  -7.731  1.00 82.02           C
ATOM   3459  C   ALA A 231     -12.843 -10.853  -9.020  1.00 82.02           C
ATOM   3460  O   ALA A 231     -12.960 -11.599  -9.990  1.00 82.02           O
ATOM   3461  HA  ALA A 231     -11.620 -12.257  -7.949  1.00 82.02           H
ATOM   3462  CB  ALA A 231     -13.207 -11.657  -6.635  1.00 82.02           C
ATOM   3463 1HB  ALA A 231     -12.691 -12.035  -5.753  1.00 82.02           H
ATOM   3464 2HB  ALA A 231     -13.748 -10.747  -6.377  1.00 82.02           H
ATOM   3465 3HB  ALA A 231     -13.911 -12.409  -6.994  1.00 82.02           H
ATOM   3466  HN  ALA A 231     -11.435  -9.997  -6.337  1.00 82.02           H
ATOM   3467  N   CYS A 232     -13.257  -9.594  -8.987  1.00 81.15           N
ATOM   3468  CA  CYS A 232     -13.876  -8.979 -10.149  1.00 81.15           C
ATOM   3469  C   CYS A 232     -12.851  -8.962 -11.285  1.00 81.15           C
ATOM   3470  O   CYS A 232     -13.182  -9.273 -12.428  1.00 81.15           O
ATOM   3471  HA  CYS A 232     -14.734  -9.598 -10.411  1.00 81.15           H
ATOM   3472  CB  CYS A 232     -14.403  -7.578  -9.834  1.00 81.15           C
ATOM   3473 1HB  CYS A 232     -13.625  -6.988  -9.348  1.00 81.15           H
ATOM   3474 2HB  CYS A 232     -14.663  -7.062 -10.758  1.00 81.15           H
ATOM   3475  SG  CYS A 232     -15.871  -7.691  -8.747  1.00 81.15           S
ATOM   3476  HG  CYS A 232     -15.193  -7.843  -7.613  1.00 81.15           H
ATOM   3477  HN  CYS A 232     -13.176  -9.000  -8.187  1.00 81.15           H
ATOM   3478  N   CYS A 233     -11.628  -8.595 -10.931  1.00 79.24           N
ATOM   3479  CA  CYS A 233     -10.582  -8.422 -11.924  1.00 79.24           C
ATOM   3480  C   CYS A 233     -10.408  -9.745 -12.673  1.00 79.24           C
ATOM   3481  O   CYS A 233     -10.439  -9.775 -13.902  1.00 79.24           O
ATOM   3482  HA  CYS A 233     -10.918  -7.636 -12.600  1.00 79.24           H
ATOM   3483  CB  CYS A 233      -9.272  -7.949 -11.290  1.00 79.24           C
ATOM   3484 1HB  CYS A 233      -8.977  -8.632 -10.494  1.00 79.24           H
ATOM   3485 2HB  CYS A 233      -8.474  -7.961 -12.032  1.00 79.24           H
ATOM   3486  SG  CYS A 233      -9.477  -6.259 -10.619  1.00 79.24           S
ATOM   3487  HG  CYS A 233      -8.221  -6.122 -10.202  1.00 79.24           H
ATOM   3488  HN  CYS A 233     -11.349  -8.416  -9.988  1.00 79.24           H
ATOM   3489  N   TYR A 234     -10.229 -10.807 -11.901  1.00 80.79           N
ATOM   3490  CA  TYR A 234      -9.968 -12.115 -12.476  1.00 80.79           C
ATOM   3491  C   TYR A 234     -11.177 -12.618 -13.267  1.00 80.79           C
ATOM   3492  O   TYR A 234     -11.022 -13.221 -14.328  1.00 80.79           O
ATOM   3493  HA  TYR A 234      -9.116 -12.023 -13.149  1.00 80.79           H
ATOM   3494  CB  TYR A 234      -9.721 -13.054 -11.293  1.00 80.79           C
ATOM   3495 1HB  TYR A 234     -10.410 -12.797 -10.488  1.00 80.79           H
ATOM   3496 2HB  TYR A 234      -9.953 -14.074 -11.597  1.00 80.79           H
ATOM   3497  CG  TYR A 234      -8.290 -13.011 -10.753  1.00 80.79           C
ATOM   3498  CD1 TYR A 234      -7.236 -13.387 -11.560  1.00 80.79           C
ATOM   3499  HD1 TYR A 234      -7.423 -13.715 -12.583  1.00 80.79           H
ATOM   3500  CD2 TYR A 234      -8.054 -12.597  -9.458  1.00 80.79           C
ATOM   3501  HD2 TYR A 234      -8.886 -12.300  -8.820  1.00 80.79           H
ATOM   3502  CE1 TYR A 234      -5.889 -13.347 -11.052  1.00 80.79           C
ATOM   3503  HE1 TYR A 234      -5.048 -13.641 -11.679  1.00 80.79           H
ATOM   3504  CE2 TYR A 234      -6.707 -12.556  -8.949  1.00 80.79           C
ATOM   3505  HE2 TYR A 234      -6.506 -12.231  -7.929  1.00 80.79           H
ATOM   3506  CZ  TYR A 234      -5.691 -12.933  -9.771  1.00 80.79           C
ATOM   3507  OH  TYR A 234      -4.419 -12.895  -9.291  1.00 80.79           O
ATOM   3508  HH  TYR A 234      -3.805 -13.381  -9.913  1.00 80.79           H
ATOM   3509  HN  TYR A 234     -10.260 -10.783 -10.901  1.00 80.79           H
ATOM   3510  N   THR A 235     -12.354 -12.352 -12.719  1.00 83.62           N
ATOM   3511  CA  THR A 235     -13.591 -12.716 -13.390  1.00 83.62           C
ATOM   3512  C   THR A 235     -13.651 -12.078 -14.780  1.00 83.62           C
ATOM   3513  O   THR A 235     -13.990 -12.742 -15.758  1.00 83.62           O
ATOM   3514  HA  THR A 235     -13.599 -13.796 -13.534  1.00 83.62           H
ATOM   3515  CB  THR A 235     -14.756 -12.312 -12.485  1.00 83.62           C
ATOM   3516  HB  THR A 235     -14.809 -11.229 -12.378  1.00 83.62           H
ATOM   3517  OG1 THR A 235     -14.528 -13.039 -11.280  1.00 83.62           O
ATOM   3518  HG1 THR A 235     -14.139 -12.434 -10.585  1.00 83.62           H
ATOM   3519  CG2 THR A 235     -16.100 -12.840 -12.990  1.00 83.62           C
ATOM   3520 1HG2 THR A 235     -16.070 -13.929 -13.033  1.00 83.62           H
ATOM   3521 2HG2 THR A 235     -16.296 -12.443 -13.986  1.00 83.62           H
ATOM   3522 3HG2 THR A 235     -16.893 -12.525 -12.311  1.00 83.62           H
ATOM   3523  HN  THR A 235     -12.470 -11.897 -11.836  1.00 83.62           H
ATOM   3524  N   ILE A 236     -13.318 -10.796 -14.822  1.00 77.78           N
ATOM   3525  CA  ILE A 236     -13.300 -10.069 -16.080  1.00 77.78           C
ATOM   3526  C   ILE A 236     -12.260 -10.695 -17.011  1.00 77.78           C
ATOM   3527  O   ILE A 236     -12.519 -10.886 -18.198  1.00 77.78           O
ATOM   3528  HA  ILE A 236     -14.284 -10.181 -16.536  1.00 77.78           H
ATOM   3529  CB  ILE A 236     -13.083  -8.575 -15.832  1.00 77.78           C
ATOM   3530  HB  ILE A 236     -12.348  -8.464 -15.035  1.00 77.78           H
ATOM   3531  CG1 ILE A 236     -14.373  -7.905 -15.353  1.00 77.78           C
ATOM   3532 1HG1 ILE A 236     -15.116  -7.928 -16.150  1.00 77.78           H
ATOM   3533 2HG1 ILE A 236     -14.788  -8.465 -14.515  1.00 77.78           H
ATOM   3534  CG2 ILE A 236     -12.510  -7.890 -17.074  1.00 77.78           C
ATOM   3535 1HG2 ILE A 236     -11.552  -8.344 -17.330  1.00 77.78           H
ATOM   3536 2HG2 ILE A 236     -13.203  -8.009 -17.907  1.00 77.78           H
ATOM   3537 3HG2 ILE A 236     -12.365  -6.829 -16.871  1.00 77.78           H
ATOM   3538  CD1 ILE A 236     -14.115  -6.458 -14.929  1.00 77.78           C
ATOM   3539 1HD1 ILE A 236     -13.390  -6.442 -14.115  1.00 77.78           H
ATOM   3540 2HD1 ILE A 236     -13.723  -5.896 -15.776  1.00 77.78           H
ATOM   3541 3HD1 ILE A 236     -15.048  -6.006 -14.593  1.00 77.78           H
ATOM   3542  HN  ILE A 236     -13.064 -10.257 -14.019  1.00 77.78           H
ATOM   3543  N   ILE A 237     -11.104 -10.997 -16.438  1.00 74.61           N
ATOM   3544  CA  ILE A 237      -9.999 -11.529 -17.216  1.00 74.61           C
ATOM   3545  C   ILE A 237     -10.428 -12.843 -17.871  1.00 74.61           C
ATOM   3546  O   ILE A 237     -10.238 -13.034 -19.071  1.00 74.61           O
ATOM   3547  HA  ILE A 237      -9.776 -10.808 -18.003  1.00 74.61           H
ATOM   3548  CB  ILE A 237      -8.744 -11.654 -16.349  1.00 74.61           C
ATOM   3549  HB  ILE A 237      -9.029 -12.110 -15.401  1.00 74.61           H
ATOM   3550  CG1 ILE A 237      -8.158 -10.277 -16.031  1.00 74.61           C
ATOM   3551 1HG1 ILE A 237      -7.785  -9.817 -16.945  1.00 74.61           H
ATOM   3552 2HG1 ILE A 237      -8.940  -9.626 -15.642  1.00 74.61           H
ATOM   3553  CG2 ILE A 237      -7.716 -12.578 -17.003  1.00 74.61           C
ATOM   3554 1HG2 ILE A 237      -8.150 -13.569 -17.136  1.00 74.61           H
ATOM   3555 2HG2 ILE A 237      -7.430 -12.174 -17.975  1.00 74.61           H
ATOM   3556 3HG2 ILE A 237      -6.834 -12.650 -16.366  1.00 74.61           H
ATOM   3557  CD1 ILE A 237      -7.024 -10.387 -15.009  1.00 74.61           C
ATOM   3558 1HD1 ILE A 237      -7.406 -10.826 -14.088  1.00 74.61           H
ATOM   3559 2HD1 ILE A 237      -6.233 -11.020 -15.412  1.00 74.61           H
ATOM   3560 3HD1 ILE A 237      -6.625  -9.395 -14.801  1.00 74.61           H
ATOM   3561  HN  ILE A 237     -10.918 -10.883 -15.462  1.00 74.61           H
ATOM   3562  N   ILE A 238     -10.998 -13.716 -17.053  1.00 78.61           N
ATOM   3563  CA  ILE A 238     -11.391 -15.034 -17.522  1.00 78.61           C
ATOM   3564  C   ILE A 238     -12.375 -14.885 -18.684  1.00 78.61           C
ATOM   3565  O   ILE A 238     -12.213 -15.521 -19.724  1.00 78.61           O
ATOM   3566  HA  ILE A 238     -10.493 -15.531 -17.891  1.00 78.61           H
ATOM   3567  CB  ILE A 238     -11.930 -15.876 -16.363  1.00 78.61           C
ATOM   3568  HB  ILE A 238     -12.634 -15.266 -15.797  1.00 78.61           H
ATOM   3569  CG1 ILE A 238     -10.805 -16.274 -15.405  1.00 78.61           C
ATOM   3570 1HG1 ILE A 238     -10.200 -17.060 -15.857  1.00 78.61           H
ATOM   3571 2HG1 ILE A 238     -10.147 -15.422 -15.237  1.00 78.61           H
ATOM   3572  CG2 ILE A 238     -12.700 -17.092 -16.881  1.00 78.61           C
ATOM   3573 1HG2 ILE A 238     -13.539 -16.759 -17.491  1.00 78.61           H
ATOM   3574 2HG2 ILE A 238     -12.036 -17.712 -17.485  1.00 78.61           H
ATOM   3575 3HG2 ILE A 238     -13.072 -17.673 -16.037  1.00 78.61           H
ATOM   3576  CD1 ILE A 238     -11.370 -16.762 -14.070  1.00 78.61           C
ATOM   3577 1HD1 ILE A 238     -11.955 -15.965 -13.610  1.00 78.61           H
ATOM   3578 2HD1 ILE A 238     -12.008 -17.629 -14.240  1.00 78.61           H
ATOM   3579 3HD1 ILE A 238     -10.550 -17.038 -13.408  1.00 78.61           H
ATOM   3580  HN  ILE A 238     -11.192 -13.535 -16.089  1.00 78.61           H
ATOM   3581  N   HIS A 239     -13.373 -14.042 -18.468  1.00 79.97           N
ATOM   3582  CA  HIS A 239     -14.411 -13.839 -19.465  1.00 79.97           C
ATOM   3583  C   HIS A 239     -13.784 -13.314 -20.758  1.00 79.97           C
ATOM   3584  O   HIS A 239     -14.202 -13.691 -21.852  1.00 79.97           O
ATOM   3585  HA  HIS A 239     -14.855 -14.816 -19.657  1.00 79.97           H
ATOM   3586  CB  HIS A 239     -15.512 -12.924 -18.925  1.00 79.97           C
ATOM   3587 1HB  HIS A 239     -15.840 -13.300 -17.956  1.00 79.97           H
ATOM   3588 2HB  HIS A 239     -15.094 -11.931 -18.757  1.00 79.97           H
ATOM   3589  CG  HIS A 239     -16.711 -12.803 -19.835  1.00 79.97           C
ATOM   3590  ND1 HIS A 239     -16.904 -11.725 -20.681  1.00 79.97           N
ATOM   3591  HD1 HIS A 239     -16.292 -10.939 -20.777  1.00 79.97           H
ATOM   3592  CD2 HIS A 239     -17.775 -13.635 -20.022  1.00 79.97           C
ATOM   3593  HD2 HIS A 239     -17.940 -14.583 -19.510  1.00 79.97           H
ATOM   3594  CE1 HIS A 239     -18.037 -11.910 -21.342  1.00 79.97           C
ATOM   3595  HE1 HIS A 239     -18.464 -11.235 -22.084  1.00 79.97           H
ATOM   3596  NE2 HIS A 239     -18.575 -13.094 -20.932  1.00 79.97           N
ATOM   3597  HN  HIS A 239     -13.480 -13.504 -17.632  1.00 79.97           H
ATOM   3598  N   THR A 240     -12.792 -12.452 -20.590  1.00 73.50           N
ATOM   3599  CA  THR A 240     -12.109 -11.866 -21.730  1.00 73.50           C
ATOM   3600  C   THR A 240     -11.341 -12.941 -22.502  1.00 73.50           C
ATOM   3601  O   THR A 240     -11.321 -12.933 -23.732  1.00 73.50           O
ATOM   3602  HA  THR A 240     -12.859 -11.460 -22.409  1.00 73.50           H
ATOM   3603  CB  THR A 240     -11.218 -10.733 -21.217  1.00 73.50           C
ATOM   3604  HB  THR A 240     -10.436 -11.120 -20.562  1.00 73.50           H
ATOM   3605  OG1 THR A 240     -12.130  -9.820 -20.613  1.00 73.50           O
ATOM   3606  HG1 THR A 240     -12.028  -9.842 -19.618  1.00 73.50           H
ATOM   3607  CG2 THR A 240     -10.581  -9.929 -22.352  1.00 73.50           C
ATOM   3608 1HG2 THR A 240     -11.364  -9.487 -22.967  1.00 73.50           H
ATOM   3609 2HG2 THR A 240      -9.966 -10.588 -22.964  1.00 73.50           H
ATOM   3610 3HG2 THR A 240      -9.959  -9.138 -21.932  1.00 73.50           H
ATOM   3611  HN  THR A 240     -12.456 -12.154 -19.697  1.00 73.50           H
ATOM   3612  N   LEU A 241     -10.728 -13.842 -21.747  1.00 74.97           N
ATOM   3613  CA  LEU A 241      -9.921 -14.893 -22.343  1.00 74.97           C
ATOM   3614  C   LEU A 241     -10.824 -15.828 -23.150  1.00 74.97           C
ATOM   3615  O   LEU A 241     -10.437 -16.303 -24.216  1.00 74.97           O
ATOM   3616  HA  LEU A 241      -9.218 -14.417 -23.027  1.00 74.97           H
ATOM   3617  CB  LEU A 241      -9.096 -15.608 -21.271  1.00 74.97           C
ATOM   3618 1HB  LEU A 241      -9.750 -15.835 -20.429  1.00 74.97           H
ATOM   3619 2HB  LEU A 241      -8.757 -16.561 -21.677  1.00 74.97           H
ATOM   3620  CG  LEU A 241      -7.878 -14.847 -20.744  1.00 74.97           C
ATOM   3621  HG  LEU A 241      -8.214 -13.879 -20.373  1.00 74.97           H
ATOM   3622  CD1 LEU A 241      -7.238 -15.585 -19.566  1.00 74.97           C
ATOM   3623 1HD1 LEU A 241      -7.966 -15.683 -18.760  1.00 74.97           H
ATOM   3624 2HD1 LEU A 241      -6.919 -16.576 -19.888  1.00 74.97           H
ATOM   3625 3HD1 LEU A 241      -6.375 -15.023 -19.210  1.00 74.97           H
ATOM   3626  CD2 LEU A 241      -6.872 -14.577 -21.865  1.00 74.97           C
ATOM   3627 1HD2 LEU A 241      -6.537 -15.524 -22.288  1.00 74.97           H
ATOM   3628 2HD2 LEU A 241      -7.348 -13.980 -22.643  1.00 74.97           H
ATOM   3629 3HD2 LEU A 241      -6.016 -14.035 -21.463  1.00 74.97           H
ATOM   3630  HN  LEU A 241     -10.776 -13.860 -20.749  1.00 74.97           H
ATOM   3631  N   ILE A 242     -12.011 -16.064 -22.610  1.00 76.20           N
ATOM   3632  CA  ILE A 242     -12.966 -16.946 -23.258  1.00 76.20           C
ATOM   3633  C   ILE A 242     -13.418 -16.320 -24.579  1.00 76.20           C
ATOM   3634  O   ILE A 242     -13.548 -17.013 -25.586  1.00 76.20           O
ATOM   3635  HA  ILE A 242     -12.450 -17.881 -23.478  1.00 76.20           H
ATOM   3636  CB  ILE A 242     -14.118 -17.278 -22.308  1.00 76.20           C
ATOM   3637  HB  ILE A 242     -14.502 -16.345 -21.897  1.00 76.20           H
ATOM   3638  CG1 ILE A 242     -13.632 -18.125 -21.131  1.00 76.20           C
ATOM   3639 1HG1 ILE A 242     -13.394 -19.131 -21.476  1.00 76.20           H
ATOM   3640 2HG1 ILE A 242     -12.713 -17.701 -20.728  1.00 76.20           H
ATOM   3641  CG2 ILE A 242     -15.271 -17.948 -23.059  1.00 76.20           C
ATOM   3642 1HG2 ILE A 242     -15.640 -17.276 -23.834  1.00 76.20           H
ATOM   3643 2HG2 ILE A 242     -14.919 -18.872 -23.516  1.00 76.20           H
ATOM   3644 3HG2 ILE A 242     -16.077 -18.174 -22.360  1.00 76.20           H
ATOM   3645  CD1 ILE A 242     -14.693 -18.195 -20.030  1.00 76.20           C
ATOM   3646 1HD1 ILE A 242     -14.910 -17.189 -19.671  1.00 76.20           H
ATOM   3647 2HD1 ILE A 242     -15.603 -18.643 -20.430  1.00 76.20           H
ATOM   3648 3HD1 ILE A 242     -14.321 -18.803 -19.205  1.00 76.20           H
ATOM   3649  HN  ILE A 242     -12.322 -15.664 -21.748  1.00 76.20           H
ATOM   3650  N   GLN A 243     -13.645 -15.015 -24.531  1.00 71.51           N
ATOM   3651  CA  GLN A 243     -14.071 -14.286 -25.713  1.00 71.51           C
ATOM   3652  C   GLN A 243     -12.886 -14.063 -26.655  1.00 71.51           C
ATOM   3653  O   GLN A 243     -13.068 -13.659 -27.802  1.00 71.51           O
ATOM   3654  HA  GLN A 243     -14.812 -14.924 -26.195  1.00 71.51           H
ATOM   3655  CB  GLN A 243     -14.725 -12.957 -25.331  1.00 71.51           C
ATOM   3656 1HB  GLN A 243     -14.057 -12.392 -24.681  1.00 71.51           H
ATOM   3657 2HB  GLN A 243     -14.884 -12.355 -26.226  1.00 71.51           H
ATOM   3658  CG  GLN A 243     -16.062 -13.187 -24.622  1.00 71.51           C
ATOM   3659 1HG  GLN A 243     -16.660 -13.900 -25.189  1.00 71.51           H
ATOM   3660 2HG  GLN A 243     -15.885 -13.628 -23.641  1.00 71.51           H
ATOM   3661  CD  GLN A 243     -16.833 -11.875 -24.467  1.00 71.51           C
ATOM   3662  OE1 GLN A 243     -16.299 -10.789 -24.621  1.00 71.51           O
ATOM   3663  NE2 GLN A 243     -18.116 -12.036 -24.153  1.00 71.51           N
ATOM   3664 1HE2 GLN A 243     -18.491 -12.955 -24.041  1.00 71.51           H
ATOM   3665 2HE2 GLN A 243     -18.704 -11.236 -24.030  1.00 71.51           H
ATOM   3666  HN  GLN A 243     -13.542 -14.460 -23.706  1.00 71.51           H
ATOM   3667  N   ALA A 244     -11.698 -14.337 -26.135  1.00 64.88           N
ATOM   3668  CA  ALA A 244     -10.479 -14.088 -26.884  1.00 64.88           C
ATOM   3669  C   ALA A 244     -10.309 -15.173 -27.949  1.00 64.88           C
ATOM   3670  O   ALA A 244      -9.632 -16.174 -27.719  1.00 64.88           O
ATOM   3671  HA  ALA A 244     -10.582 -13.121 -27.376  1.00 64.88           H
ATOM   3672  CB  ALA A 244      -9.291 -14.026 -25.921  1.00 64.88           C
ATOM   3673 1HB  ALA A 244      -9.448 -13.220 -25.203  1.00 64.88           H
ATOM   3674 2HB  ALA A 244      -9.205 -14.974 -25.390  1.00 64.88           H
ATOM   3675 3HB  ALA A 244      -8.377 -13.839 -26.483  1.00 64.88           H
ATOM   3676  HN  ALA A 244     -11.563 -14.720 -25.222  1.00 64.88           H
ATOM   3677  N   LYS A 245     -10.935 -14.938 -29.093  1.00 61.38           N
ATOM   3678  CA  LYS A 245     -10.734 -15.798 -30.247  1.00 61.38           C
ATOM   3679  C   LYS A 245      -9.260 -15.763 -30.653  1.00 61.38           C
ATOM   3680  O   LYS A 245      -8.794 -16.632 -31.388  1.00 61.38           O
ATOM   3681  HA  LYS A 245     -10.985 -16.815 -29.944  1.00 61.38           H
ATOM   3682  CB  LYS A 245     -11.693 -15.413 -31.376  1.00 61.38           C
ATOM   3683 1HB  LYS A 245     -11.633 -14.340 -31.558  1.00 61.38           H
ATOM   3684 2HB  LYS A 245     -11.392 -15.910 -32.298  1.00 61.38           H
ATOM   3685  CG  LYS A 245     -13.132 -15.797 -31.028  1.00 61.38           C
ATOM   3686 1HG  LYS A 245     -13.154 -16.806 -30.616  1.00 61.38           H
ATOM   3687 2HG  LYS A 245     -13.514 -15.129 -30.256  1.00 61.38           H
ATOM   3688  CD  LYS A 245     -14.032 -15.726 -32.263  1.00 61.38           C
ATOM   3689 1HD  LYS A 245     -14.079 -14.698 -32.625  1.00 61.38           H
ATOM   3690 2HD  LYS A 245     -13.604 -16.327 -33.065  1.00 61.38           H
ATOM   3691  CE  LYS A 245     -15.443 -16.224 -31.943  1.00 61.38           C
ATOM   3692 1HE  LYS A 245     -15.389 -17.187 -31.436  1.00 61.38           H
ATOM   3693 2HE  LYS A 245     -15.933 -15.531 -31.258  1.00 61.38           H
ATOM   3694  NZ  LYS A 245     -16.241 -16.352 -33.182  1.00 61.38           N
ATOM   3695 1HZ  LYS A 245     -17.181 -16.653 -32.950  1.00 61.38           H
ATOM   3696 2HZ  LYS A 245     -16.280 -15.456 -33.654  1.00 61.38           H
ATOM   3697 3HZ  LYS A 245     -15.809 -17.037 -33.793  1.00 61.38           H
ATOM   3698  HN  LYS A 245     -11.569 -14.178 -29.238  1.00 61.38           H
ATOM   3699  N   LYS A 246      -8.567 -14.748 -30.158  1.00 59.23           N
ATOM   3700  CA  LYS A 246      -7.195 -14.506 -30.571  1.00 59.23           C
ATOM   3701  C   LYS A 246      -6.262 -14.714 -29.376  1.00 59.23           C
ATOM   3702  O   LYS A 246      -6.473 -14.134 -28.312  1.00 59.23           O
ATOM   3703  HA  LYS A 246      -6.948 -15.245 -31.334  1.00 59.23           H
ATOM   3704  CB  LYS A 246      -7.066 -13.126 -31.219  1.00 59.23           C
ATOM   3705 1HB  LYS A 246      -7.564 -12.381 -30.599  1.00 59.23           H
ATOM   3706 2HB  LYS A 246      -6.015 -12.843 -31.274  1.00 59.23           H
ATOM   3707  CG  LYS A 246      -7.676 -13.120 -32.622  1.00 59.23           C
ATOM   3708 1HG  LYS A 246      -7.362 -14.014 -33.162  1.00 59.23           H
ATOM   3709 2HG  LYS A 246      -8.763 -13.156 -32.550  1.00 59.23           H
ATOM   3710  CD  LYS A 246      -7.251 -11.873 -33.399  1.00 59.23           C
ATOM   3711 1HD  LYS A 246      -7.653 -10.983 -32.914  1.00 59.23           H
ATOM   3712 2HD  LYS A 246      -6.165 -11.781 -33.382  1.00 59.23           H
ATOM   3713  CE  LYS A 246      -7.740 -11.936 -34.848  1.00 59.23           C
ATOM   3714 1HE  LYS A 246      -7.479 -12.900 -35.284  1.00 59.23           H
ATOM   3715 2HE  LYS A 246      -8.827 -11.857 -34.874  1.00 59.23           H
ATOM   3716  NZ  LYS A 246      -7.138 -10.844 -35.646  1.00 59.23           N
ATOM   3717 1HZ  LYS A 246      -7.497 -10.882 -36.594  1.00 59.23           H
ATOM   3718 2HZ  LYS A 246      -7.375  -9.951 -35.230  1.00 59.23           H
ATOM   3719 3HZ  LYS A 246      -6.130 -10.953 -35.661  1.00 59.23           H
ATOM   3720  HN  LYS A 246      -8.926 -14.099 -29.487  1.00 59.23           H
ATOM   3721  N   SER A 247      -5.252 -15.543 -29.592  1.00 57.48           N
ATOM   3722  CA  SER A 247      -4.360 -15.933 -28.513  1.00 57.48           C
ATOM   3723  C   SER A 247      -3.621 -14.706 -27.976  1.00 57.48           C
ATOM   3724  O   SER A 247      -3.258 -14.660 -26.801  1.00 57.48           O
ATOM   3725  HA  SER A 247      -5.006 -16.357 -27.744  1.00 57.48           H
ATOM   3726  CB  SER A 247      -3.360 -16.993 -28.980  1.00 57.48           C
ATOM   3727 1HB  SER A 247      -2.948 -17.509 -28.113  1.00 57.48           H
ATOM   3728 2HB  SER A 247      -3.878 -17.741 -29.580  1.00 57.48           H
ATOM   3729  OG  SER A 247      -2.299 -16.425 -29.743  1.00 57.48           O
ATOM   3730  HG  SER A 247      -1.675 -17.145 -30.049  1.00 57.48           H
ATOM   3731  HN  SER A 247      -5.039 -15.946 -30.482  1.00 57.48           H
ATOM   3732  N   SER A 248      -3.420 -13.741 -28.862  1.00 60.57           N
ATOM   3733  CA  SER A 248      -2.599 -12.587 -28.538  1.00 60.57           C
ATOM   3734  C   SER A 248      -3.142 -11.892 -27.288  1.00 60.57           C
ATOM   3735  O   SER A 248      -2.436 -11.112 -26.650  1.00 60.57           O
ATOM   3736  HA  SER A 248      -1.601 -12.986 -28.351  1.00 60.57           H
ATOM   3737  CB  SER A 248      -2.543 -11.604 -29.709  1.00 60.57           C
ATOM   3738 1HB  SER A 248      -1.859 -10.791 -29.468  1.00 60.57           H
ATOM   3739 2HB  SER A 248      -2.140 -12.109 -30.587  1.00 60.57           H
ATOM   3740  OG  SER A 248      -3.827 -11.069 -30.018  1.00 60.57           O
ATOM   3741  HG  SER A 248      -3.756 -10.428 -30.782  1.00 60.57           H
ATOM   3742  HN  SER A 248      -3.806 -13.740 -29.784  1.00 60.57           H
ATOM   3743  N   LYS A 249      -4.392 -12.201 -26.974  1.00 64.47           N
ATOM   3744  CA  LYS A 249      -5.053 -11.581 -25.838  1.00 64.47           C
ATOM   3745  C   LYS A 249      -4.413 -12.087 -24.544  1.00 64.47           C
ATOM   3746  O   LYS A 249      -4.392 -11.377 -23.539  1.00 64.47           O
ATOM   3747  HA  LYS A 249      -4.886 -10.507 -25.909  1.00 64.47           H
ATOM   3748  CB  LYS A 249      -6.564 -11.811 -25.907  1.00 64.47           C
ATOM   3749 1HB  LYS A 249      -6.768 -12.868 -26.077  1.00 64.47           H
ATOM   3750 2HB  LYS A 249      -7.019 -11.548 -24.952  1.00 64.47           H
ATOM   3751  CG  LYS A 249      -7.194 -10.978 -27.025  1.00 64.47           C
ATOM   3752 1HG  LYS A 249      -7.056  -9.918 -26.816  1.00 64.47           H
ATOM   3753 2HG  LYS A 249      -6.688 -11.186 -27.968  1.00 64.47           H
ATOM   3754  CD  LYS A 249      -8.687 -11.286 -27.163  1.00 64.47           C
ATOM   3755 1HD  LYS A 249      -8.819 -12.279 -27.593  1.00 64.47           H
ATOM   3756 2HD  LYS A 249      -9.151 -11.301 -26.177  1.00 64.47           H
ATOM   3757  CE  LYS A 249      -9.382 -10.246 -28.045  1.00 64.47           C
ATOM   3758 1HE  LYS A 249      -8.990  -9.253 -27.824  1.00 64.47           H
ATOM   3759 2HE  LYS A 249      -9.167 -10.448 -29.094  1.00 64.47           H
ATOM   3760  NZ  LYS A 249     -10.844 -10.270 -27.819  1.00 64.47           N
ATOM   3761 1HZ  LYS A 249     -11.245  -9.384 -28.107  1.00 64.47           H
ATOM   3762 2HZ  LYS A 249     -11.258 -11.021 -28.361  1.00 64.47           H
ATOM   3763 3HZ  LYS A 249     -11.032 -10.421 -26.834  1.00 64.47           H
ATOM   3764  HN  LYS A 249      -4.949 -12.859 -27.480  1.00 64.47           H
ATOM   3765  N   HIS A 250      -3.907 -13.309 -24.609  1.00 67.47           N
ATOM   3766  CA  HIS A 250      -3.264 -13.916 -23.456  1.00 67.47           C
ATOM   3767  C   HIS A 250      -2.050 -13.081 -23.046  1.00 67.47           C
ATOM   3768  O   HIS A 250      -1.828 -12.841 -21.860  1.00 67.47           O
ATOM   3769  HA  HIS A 250      -3.995 -13.901 -22.647  1.00 67.47           H
ATOM   3770  CB  HIS A 250      -2.910 -15.378 -23.737  1.00 67.47           C
ATOM   3771 1HB  HIS A 250      -2.328 -15.429 -24.657  1.00 67.47           H
ATOM   3772 2HB  HIS A 250      -2.272 -15.748 -22.935  1.00 67.47           H
ATOM   3773  CG  HIS A 250      -4.110 -16.286 -23.866  1.00 67.47           C
ATOM   3774  ND1 HIS A 250      -4.607 -17.026 -22.807  1.00 67.47           N
ATOM   3775  HD1 HIS A 250      -4.239 -17.037 -21.878  1.00 67.47           H
ATOM   3776  CD2 HIS A 250      -4.905 -16.566 -24.938  1.00 67.47           C
ATOM   3777  HD2 HIS A 250      -4.794 -16.150 -25.940  1.00 67.47           H
ATOM   3778  CE1 HIS A 250      -5.654 -17.716 -23.235  1.00 67.47           C
ATOM   3779  HE1 HIS A 250      -6.263 -18.394 -22.636  1.00 67.47           H
ATOM   3780  NE2 HIS A 250      -5.837 -17.430 -24.556  1.00 67.47           N
ATOM   3781  HN  HIS A 250      -3.930 -13.881 -25.429  1.00 67.47           H
ATOM   3782  N   LYS A 251      -1.295 -12.660 -24.050  1.00 69.00           N
ATOM   3783  CA  LYS A 251      -0.050 -11.951 -23.805  1.00 69.00           C
ATOM   3784  C   LYS A 251      -0.354 -10.615 -23.126  1.00 69.00           C
ATOM   3785  O   LYS A 251       0.387 -10.178 -22.247  1.00 69.00           O
ATOM   3786  HA  LYS A 251       0.543 -12.559 -23.122  1.00 69.00           H
ATOM   3787  CB  LYS A 251       0.752 -11.814 -25.101  1.00 69.00           C
ATOM   3788 1HB  LYS A 251       0.572 -12.680 -25.738  1.00 69.00           H
ATOM   3789 2HB  LYS A 251       0.413 -10.937 -25.652  1.00 69.00           H
ATOM   3790  CG  LYS A 251       2.249 -11.691 -24.808  1.00 69.00           C
ATOM   3791 1HG  LYS A 251       2.427 -10.837 -24.156  1.00 69.00           H
ATOM   3792 2HG  LYS A 251       2.593 -12.577 -24.274  1.00 69.00           H
ATOM   3793  CD  LYS A 251       3.049 -11.527 -26.102  1.00 69.00           C
ATOM   3794 1HD  LYS A 251       2.694 -12.239 -26.847  1.00 69.00           H
ATOM   3795 2HD  LYS A 251       2.884 -10.530 -26.511  1.00 69.00           H
ATOM   3796  CE  LYS A 251       4.543 -11.742 -25.854  1.00 69.00           C
ATOM   3797 1HE  LYS A 251       4.843 -11.230 -24.940  1.00 69.00           H
ATOM   3798 2HE  LYS A 251       4.744 -12.803 -25.706  1.00 69.00           H
ATOM   3799  NZ  LYS A 251       5.336 -11.235 -26.996  1.00 69.00           N
ATOM   3800 1HZ  LYS A 251       6.325 -11.323 -26.787  1.00 69.00           H
ATOM   3801 2HZ  LYS A 251       5.117 -11.775 -27.826  1.00 69.00           H
ATOM   3802 3HZ  LYS A 251       5.110 -10.260 -27.158  1.00 69.00           H
ATOM   3803  HN  LYS A 251      -1.521 -12.796 -25.015  1.00 69.00           H
ATOM   3804  N   ALA A 252      -1.447 -10.002 -23.559  1.00 70.18           N
ATOM   3805  CA  ALA A 252      -1.804  -8.680 -23.076  1.00 70.18           C
ATOM   3806  C   ALA A 252      -2.254  -8.779 -21.616  1.00 70.18           C
ATOM   3807  O   ALA A 252      -2.168  -7.805 -20.869  1.00 70.18           O
ATOM   3808  HA  ALA A 252      -0.913  -8.054 -23.131  1.00 70.18           H
ATOM   3809  CB  ALA A 252      -2.884  -8.081 -23.979  1.00 70.18           C
ATOM   3810 1HB  ALA A 252      -2.504  -8.005 -24.998  1.00 70.18           H
ATOM   3811 2HB  ALA A 252      -3.765  -8.722 -23.966  1.00 70.18           H
ATOM   3812 3HB  ALA A 252      -3.152  -7.088 -23.616  1.00 70.18           H
ATOM   3813  HN  ALA A 252      -2.080 -10.394 -24.226  1.00 70.18           H
ATOM   3814  N   LEU A 253      -2.724  -9.963 -21.254  1.00 77.90           N
ATOM   3815  CA  LEU A 253      -3.330 -10.161 -19.949  1.00 77.90           C
ATOM   3816  C   LEU A 253      -2.243 -10.529 -18.937  1.00 77.90           C
ATOM   3817  O   LEU A 253      -2.449 -10.412 -17.730  1.00 77.90           O
ATOM   3818  HA  LEU A 253      -3.774  -9.212 -19.648  1.00 77.90           H
ATOM   3819  CB  LEU A 253      -4.464 -11.185 -20.034  1.00 77.90           C
ATOM   3820 1HB  LEU A 253      -4.129 -12.017 -20.654  1.00 77.90           H
ATOM   3821 2HB  LEU A 253      -4.643 -11.583 -19.036  1.00 77.90           H
ATOM   3822  CG  LEU A 253      -5.792 -10.670 -20.594  1.00 77.90           C
ATOM   3823  HG  LEU A 253      -5.589 -10.146 -21.528  1.00 77.90           H
ATOM   3824  CD1 LEU A 253      -6.734 -11.830 -20.922  1.00 77.90           C
ATOM   3825 1HD1 LEU A 253      -6.269 -12.477 -21.665  1.00 77.90           H
ATOM   3826 2HD1 LEU A 253      -6.935 -12.403 -20.017  1.00 77.90           H
ATOM   3827 3HD1 LEU A 253      -7.670 -11.436 -21.318  1.00 77.90           H
ATOM   3828  CD2 LEU A 253      -6.434  -9.662 -19.640  1.00 77.90           C
ATOM   3829 1HD2 LEU A 253      -6.622 -10.139 -18.678  1.00 77.90           H
ATOM   3830 2HD2 LEU A 253      -5.762  -8.815 -19.500  1.00 77.90           H
ATOM   3831 3HD2 LEU A 253      -7.377  -9.312 -20.062  1.00 77.90           H
ATOM   3832  HN  LEU A 253      -2.695 -10.778 -21.834  1.00 77.90           H
ATOM   3833  N   LYS A 254      -1.111 -10.968 -19.466  1.00 78.10           N
ATOM   3834  CA  LYS A 254      -0.037 -11.470 -18.626  1.00 78.10           C
ATOM   3835  C   LYS A 254       0.330 -10.408 -17.587  1.00 78.10           C
ATOM   3836  O   LYS A 254       0.456 -10.712 -16.401  1.00 78.10           O
ATOM   3837  HA  LYS A 254      -0.414 -12.349 -18.103  1.00 78.10           H
ATOM   3838  CB  LYS A 254       1.146 -11.925 -19.483  1.00 78.10           C
ATOM   3839 1HB  LYS A 254       0.796 -12.603 -20.262  1.00 78.10           H
ATOM   3840 2HB  LYS A 254       1.589 -11.065 -19.985  1.00 78.10           H
ATOM   3841  CG  LYS A 254       2.204 -12.626 -18.628  1.00 78.10           C
ATOM   3842 1HG  LYS A 254       2.563 -11.944 -17.857  1.00 78.10           H
ATOM   3843 2HG  LYS A 254       1.759 -13.479 -18.118  1.00 78.10           H
ATOM   3844  CD  LYS A 254       3.380 -13.095 -19.488  1.00 78.10           C
ATOM   3845 1HD  LYS A 254       3.026 -13.796 -20.243  1.00 78.10           H
ATOM   3846 2HD  LYS A 254       3.809 -12.245 -20.019  1.00 78.10           H
ATOM   3847  CE  LYS A 254       4.456 -13.762 -18.628  1.00 78.10           C
ATOM   3848 1HE  LYS A 254       4.875 -13.036 -17.931  1.00 78.10           H
ATOM   3849 2HE  LYS A 254       4.010 -14.557 -18.031  1.00 78.10           H
ATOM   3850  NZ  LYS A 254       5.531 -14.317 -19.481  1.00 78.10           N
ATOM   3851 1HZ  LYS A 254       6.234 -14.754 -18.896  1.00 78.10           H
ATOM   3852 2HZ  LYS A 254       5.139 -15.007 -20.112  1.00 78.10           H
ATOM   3853 3HZ  LYS A 254       5.955 -13.569 -20.019  1.00 78.10           H
ATOM   3854  HN  LYS A 254      -0.922 -10.984 -20.448  1.00 78.10           H
ATOM   3855  N   VAL A 255       0.491  -9.185 -18.069  1.00 77.80           N
ATOM   3856  CA  VAL A 255       0.955  -8.101 -17.220  1.00 77.80           C
ATOM   3857  C   VAL A 255      -0.012  -7.926 -16.048  1.00 77.80           C
ATOM   3858  O   VAL A 255       0.409  -7.865 -14.894  1.00 77.80           O
ATOM   3859  HA  VAL A 255       1.932  -8.385 -16.828  1.00 77.80           H
ATOM   3860  CB  VAL A 255       1.129  -6.825 -18.047  1.00 77.80           C
ATOM   3861  HB  VAL A 255       0.167  -6.587 -18.502  1.00 77.80           H
ATOM   3862  CG1 VAL A 255       1.534  -5.647 -17.159  1.00 77.80           C
ATOM   3863 1HG1 VAL A 255       0.761  -5.475 -16.409  1.00 77.80           H
ATOM   3864 2HG1 VAL A 255       2.478  -5.873 -16.663  1.00 77.80           H
ATOM   3865 3HG1 VAL A 255       1.650  -4.753 -17.773  1.00 77.80           H
ATOM   3866  CG2 VAL A 255       2.142  -7.037 -19.174  1.00 77.80           C
ATOM   3867 1HG2 VAL A 255       3.107  -7.311 -18.748  1.00 77.80           H
ATOM   3868 2HG2 VAL A 255       1.795  -7.834 -19.830  1.00 77.80           H
ATOM   3869 3HG2 VAL A 255       2.246  -6.115 -19.746  1.00 77.80           H
ATOM   3870  HN  VAL A 255       0.310  -8.930 -19.019  1.00 77.80           H
ATOM   3871  N   THR A 256      -1.292  -7.850 -16.384  1.00 78.05           N
ATOM   3872  CA  THR A 256      -2.311  -7.557 -15.391  1.00 78.05           C
ATOM   3873  C   THR A 256      -2.346  -8.653 -14.324  1.00 78.05           C
ATOM   3874  O   THR A 256      -2.469  -8.362 -13.135  1.00 78.05           O
ATOM   3875  HA  THR A 256      -2.043  -6.628 -14.887  1.00 78.05           H
ATOM   3876  CB  THR A 256      -3.644  -7.377 -16.120  1.00 78.05           C
ATOM   3877  HB  THR A 256      -3.988  -8.321 -16.541  1.00 78.05           H
ATOM   3878  OG1 THR A 256      -3.386  -6.341 -17.065  1.00 78.05           O
ATOM   3879  HG1 THR A 256      -3.363  -6.720 -17.990  1.00 78.05           H
ATOM   3880  CG2 THR A 256      -4.732  -6.794 -15.216  1.00 78.05           C
ATOM   3881 1HG2 THR A 256      -4.415  -5.817 -14.850  1.00 78.05           H
ATOM   3882 2HG2 THR A 256      -4.899  -7.462 -14.372  1.00 78.05           H
ATOM   3883 3HG2 THR A 256      -5.656  -6.686 -15.783  1.00 78.05           H
ATOM   3884  HN  THR A 256      -1.634  -7.984 -17.314  1.00 78.05           H
ATOM   3885  N   ILE A 257      -2.235  -9.889 -14.787  1.00 81.37           N
ATOM   3886  CA  ILE A 257      -2.268 -11.031 -13.888  1.00 81.37           C
ATOM   3887  C   ILE A 257      -1.117 -10.918 -12.886  1.00 81.37           C
ATOM   3888  O   ILE A 257      -1.318 -11.082 -11.684  1.00 81.37           O
ATOM   3889  HA  ILE A 257      -3.209 -10.988 -13.339  1.00 81.37           H
ATOM   3890  CB  ILE A 257      -2.266 -12.338 -14.682  1.00 81.37           C
ATOM   3891  HB  ILE A 257      -1.451 -12.298 -15.404  1.00 81.37           H
ATOM   3892  CG1 ILE A 257      -3.565 -12.500 -15.475  1.00 81.37           C
ATOM   3893 1HG1 ILE A 257      -4.393 -12.679 -14.790  1.00 81.37           H
ATOM   3894 2HG1 ILE A 257      -3.786 -11.575 -16.009  1.00 81.37           H
ATOM   3895  CG2 ILE A 257      -2.001 -13.535 -13.767  1.00 81.37           C
ATOM   3896 1HG2 ILE A 257      -1.029 -13.417 -13.287  1.00 81.37           H
ATOM   3897 2HG2 ILE A 257      -2.779 -13.590 -13.006  1.00 81.37           H
ATOM   3898 3HG2 ILE A 257      -2.005 -14.452 -14.357  1.00 81.37           H
ATOM   3899  CD1 ILE A 257      -3.459 -13.657 -16.471  1.00 81.37           C
ATOM   3900 1HD1 ILE A 257      -2.645 -13.462 -17.169  1.00 81.37           H
ATOM   3901 2HD1 ILE A 257      -3.261 -14.583 -15.931  1.00 81.37           H
ATOM   3902 3HD1 ILE A 257      -4.395 -13.750 -17.021  1.00 81.37           H
ATOM   3903  HN  ILE A 257      -2.126 -10.116 -15.754  1.00 81.37           H
ATOM   3904  N   THR A 258       0.064 -10.639 -13.418  1.00 84.49           N
ATOM   3905  CA  THR A 258       1.268 -10.631 -12.605  1.00 84.49           C
ATOM   3906  C   THR A 258       1.167  -9.563 -11.514  1.00 84.49           C
ATOM   3907  O   THR A 258       1.453  -9.832 -10.349  1.00 84.49           O
ATOM   3908  HA  THR A 258       1.350 -11.594 -12.103  1.00 84.49           H
ATOM   3909  CB  THR A 258       2.466 -10.436 -13.537  1.00 84.49           C
ATOM   3910  HB  THR A 258       2.448  -9.446 -13.992  1.00 84.49           H
ATOM   3911  OG1 THR A 258       2.382 -11.532 -14.444  1.00 84.49           O
ATOM   3912  HG1 THR A 258       1.777 -11.299 -15.206  1.00 84.49           H
ATOM   3913  CG2 THR A 258       3.803 -10.645 -12.823  1.00 84.49           C
ATOM   3914 1HG2 THR A 258       3.848 -11.659 -12.426  1.00 84.49           H
ATOM   3915 2HG2 THR A 258       3.894  -9.930 -12.005  1.00 84.49           H
ATOM   3916 3HG2 THR A 258       4.619 -10.495 -13.529  1.00 84.49           H
ATOM   3917  HN  THR A 258       0.205 -10.423 -14.384  1.00 84.49           H
ATOM   3918  N   VAL A 259       0.759  -8.373 -11.931  1.00 83.24           N
ATOM   3919  CA  VAL A 259       0.673  -7.248 -11.015  1.00 83.24           C
ATOM   3920  C   VAL A 259      -0.322  -7.579  -9.901  1.00 83.24           C
ATOM   3921  O   VAL A 259      -0.062  -7.303  -8.731  1.00 83.24           O
ATOM   3922  HA  VAL A 259       1.660  -7.107 -10.574  1.00 83.24           H
ATOM   3923  CB  VAL A 259       0.310  -5.975 -11.783  1.00 83.24           C
ATOM   3924  HB  VAL A 259      -0.586  -6.181 -12.369  1.00 83.24           H
ATOM   3925  CG1 VAL A 259      -0.011  -4.829 -10.822  1.00 83.24           C
ATOM   3926 1HG1 VAL A 259      -0.854  -5.109 -10.191  1.00 83.24           H
ATOM   3927 2HG1 VAL A 259       0.858  -4.624 -10.197  1.00 83.24           H
ATOM   3928 3HG1 VAL A 259      -0.266  -3.936 -11.394  1.00 83.24           H
ATOM   3929  CG2 VAL A 259       1.426  -5.582 -12.752  1.00 83.24           C
ATOM   3930 1HG2 VAL A 259       2.346  -5.404 -12.195  1.00 83.24           H
ATOM   3931 2HG2 VAL A 259       1.586  -6.388 -13.468  1.00 83.24           H
ATOM   3932 3HG2 VAL A 259       1.142  -4.674 -13.285  1.00 83.24           H
ATOM   3933  HN  VAL A 259       0.491  -8.172 -12.874  1.00 83.24           H
ATOM   3934  N   LEU A 260      -1.440  -8.164 -10.304  1.00 83.12           N
ATOM   3935  CA  LEU A 260      -2.494  -8.494  -9.360  1.00 83.12           C
ATOM   3936  C   LEU A 260      -1.962  -9.502  -8.339  1.00 83.12           C
ATOM   3937  O   LEU A 260      -2.123  -9.314  -7.134  1.00 83.12           O
ATOM   3938  HA  LEU A 260      -2.760  -7.577  -8.833  1.00 83.12           H
ATOM   3939  CB  LEU A 260      -3.746  -8.970 -10.099  1.00 83.12           C
ATOM   3940 1HB  LEU A 260      -3.885  -8.342 -10.979  1.00 83.12           H
ATOM   3941 2HB  LEU A 260      -3.569  -9.984 -10.457  1.00 83.12           H
ATOM   3942  CG  LEU A 260      -5.046  -8.962  -9.292  1.00 83.12           C
ATOM   3943  HG  LEU A 260      -4.887  -9.543  -8.383  1.00 83.12           H
ATOM   3944  CD1 LEU A 260      -5.416  -7.541  -8.861  1.00 83.12           C
ATOM   3945 1HD1 LEU A 260      -4.618  -7.130  -8.243  1.00 83.12           H
ATOM   3946 2HD1 LEU A 260      -5.550  -6.917  -9.745  1.00 83.12           H
ATOM   3947 3HD1 LEU A 260      -6.343  -7.565  -8.289  1.00 83.12           H
ATOM   3948  CD2 LEU A 260      -6.177  -9.639 -10.068  1.00 83.12           C
ATOM   3949 1HD2 LEU A 260      -6.345  -9.107 -11.005  1.00 83.12           H
ATOM   3950 2HD2 LEU A 260      -5.904 -10.673 -10.281  1.00 83.12           H
ATOM   3951 3HD2 LEU A 260      -7.089  -9.620  -9.471  1.00 83.12           H
ATOM   3952  HN  LEU A 260      -1.631  -8.412 -11.254  1.00 83.12           H
ATOM   3953  N   THR A 261      -1.340 -10.549  -8.859  1.00 85.92           N
ATOM   3954  CA  THR A 261      -0.878 -11.639  -8.017  1.00 85.92           C
ATOM   3955  C   THR A 261       0.152 -11.132  -7.005  1.00 85.92           C
ATOM   3956  O   THR A 261       0.101 -11.490  -5.829  1.00 85.92           O
ATOM   3957  HA  THR A 261      -1.727 -12.017  -7.447  1.00 85.92           H
ATOM   3958  CB  THR A 261      -0.341 -12.746  -8.927  1.00 85.92           C
ATOM   3959  HB  THR A 261       0.494 -12.385  -9.528  1.00 85.92           H
ATOM   3960  OG1 THR A 261      -1.484 -13.178  -9.660  1.00 85.92           O
ATOM   3961  HG1 THR A 261      -1.546 -12.678 -10.524  1.00 85.92           H
ATOM   3962  CG2 THR A 261       0.092 -13.988  -8.146  1.00 85.92           C
ATOM   3963 1HG2 THR A 261      -0.761 -14.388  -7.598  1.00 85.92           H
ATOM   3964 2HG2 THR A 261       0.881 -13.719  -7.444  1.00 85.92           H
ATOM   3965 3HG2 THR A 261       0.465 -14.742  -8.840  1.00 85.92           H
ATOM   3966  HN  THR A 261      -1.150 -10.660  -9.835  1.00 85.92           H
ATOM   3967  N   VAL A 262       1.062 -10.306  -7.499  1.00 88.15           N
ATOM   3968  CA  VAL A 262       2.164  -9.829  -6.680  1.00 88.15           C
ATOM   3969  C   VAL A 262       1.611  -8.966  -5.543  1.00 88.15           C
ATOM   3970  O   VAL A 262       2.101  -9.029  -4.417  1.00 88.15           O
ATOM   3971  HA  VAL A 262       2.656 -10.702  -6.250  1.00 88.15           H
ATOM   3972  CB  VAL A 262       3.183  -9.092  -7.550  1.00 88.15           C
ATOM   3973  HB  VAL A 262       2.647  -8.336  -8.126  1.00 88.15           H
ATOM   3974  CG1 VAL A 262       4.223  -8.374  -6.688  1.00 88.15           C
ATOM   3975 1HG1 VAL A 262       3.724  -7.650  -6.043  1.00 88.15           H
ATOM   3976 2HG1 VAL A 262       4.751  -9.104  -6.074  1.00 88.15           H
ATOM   3977 3HG1 VAL A 262       4.935  -7.858  -7.332  1.00 88.15           H
ATOM   3978  CG2 VAL A 262       3.854 -10.048  -8.538  1.00 88.15           C
ATOM   3979 1HG2 VAL A 262       4.369 -10.835  -7.988  1.00 88.15           H
ATOM   3980 2HG2 VAL A 262       3.098 -10.491  -9.185  1.00 88.15           H
ATOM   3981 3HG2 VAL A 262       4.573  -9.497  -9.144  1.00 88.15           H
ATOM   3982  HN  VAL A 262       1.056  -9.964  -8.439  1.00 88.15           H
ATOM   3983  N   PHE A 263       0.600  -8.179  -5.879  1.00 86.73           N
ATOM   3984  CA  PHE A 263      -0.053  -7.337  -4.891  1.00 86.73           C
ATOM   3985  C   PHE A 263      -0.682  -8.180  -3.780  1.00 86.73           C
ATOM   3986  O   PHE A 263      -0.514  -7.882  -2.599  1.00 86.73           O
ATOM   3987  HA  PHE A 263       0.712  -6.688  -4.464  1.00 86.73           H
ATOM   3988  CB  PHE A 263      -1.157  -6.568  -5.619  1.00 86.73           C
ATOM   3989 1HB  PHE A 263      -0.727  -6.065  -6.485  1.00 86.73           H
ATOM   3990 2HB  PHE A 263      -1.893  -7.278  -5.995  1.00 86.73           H
ATOM   3991  CG  PHE A 263      -1.870  -5.531  -4.748  1.00 86.73           C
ATOM   3992  CD1 PHE A 263      -3.042  -5.848  -4.135  1.00 86.73           C
ATOM   3993  HD1 PHE A 263      -3.474  -6.840  -4.264  1.00 86.73           H
ATOM   3994  CD2 PHE A 263      -1.332  -4.292  -4.588  1.00 86.73           C
ATOM   3995  HD2 PHE A 263      -0.393  -4.038  -5.079  1.00 86.73           H
ATOM   3996  CE1 PHE A 263      -3.704  -4.885  -3.328  1.00 86.73           C
ATOM   3997  HE1 PHE A 263      -4.644  -5.139  -2.837  1.00 86.73           H
ATOM   3998  CE2 PHE A 263      -1.994  -3.330  -3.780  1.00 86.73           C
ATOM   3999  HE2 PHE A 263      -1.563  -2.337  -3.651  1.00 86.73           H
ATOM   4000  CZ  PHE A 263      -3.166  -3.647  -3.167  1.00 86.73           C
ATOM   4001  HZ  PHE A 263      -3.674  -2.908  -2.547  1.00 86.73           H
ATOM   4002  HN  PHE A 263       0.227  -8.112  -6.804  1.00 86.73           H
ATOM   4003  N   VAL A 264      -1.393  -9.217  -4.199  1.00 84.23           N
ATOM   4004  CA  VAL A 264      -2.087 -10.078  -3.257  1.00 84.23           C
ATOM   4005  C   VAL A 264      -1.083 -10.635  -2.246  1.00 84.23           C
ATOM   4006  O   VAL A 264      -1.278 -10.510  -1.038  1.00 84.23           O
ATOM   4007  HA  VAL A 264      -2.815  -9.464  -2.726  1.00 84.23           H
ATOM   4008  CB  VAL A 264      -2.848 -11.171  -4.009  1.00 84.23           C
ATOM   4009  HB  VAL A 264      -2.117 -11.881  -4.398  1.00 84.23           H
ATOM   4010  CG1 VAL A 264      -3.787 -11.931  -3.071  1.00 84.23           C
ATOM   4011 1HG1 VAL A 264      -3.207 -12.394  -2.273  1.00 84.23           H
ATOM   4012 2HG1 VAL A 264      -4.509 -11.237  -2.639  1.00 84.23           H
ATOM   4013 3HG1 VAL A 264      -4.315 -12.702  -3.631  1.00 84.23           H
ATOM   4014  CG2 VAL A 264      -3.614 -10.588  -5.198  1.00 84.23           C
ATOM   4015 1HG2 VAL A 264      -4.330  -9.847  -4.841  1.00 84.23           H
ATOM   4016 2HG2 VAL A 264      -2.913 -10.114  -5.885  1.00 84.23           H
ATOM   4017 3HG2 VAL A 264      -4.145 -11.386  -5.715  1.00 84.23           H
ATOM   4018  HN  VAL A 264      -1.498  -9.472  -5.160  1.00 84.23           H
ATOM   4019  N   LEU A 265      -0.030 -11.239  -2.777  1.00 88.99           N
ATOM   4020  CA  LEU A 265       0.832 -12.087  -1.972  1.00 88.99           C
ATOM   4021  C   LEU A 265       1.594 -11.223  -0.965  1.00 88.99           C
ATOM   4022  O   LEU A 265       1.956 -11.693   0.112  1.00 88.99           O
ATOM   4023  HA  LEU A 265       0.191 -12.775  -1.421  1.00 88.99           H
ATOM   4024  CB  LEU A 265       1.740 -12.932  -2.867  1.00 88.99           C
ATOM   4025 1HB  LEU A 265       2.284 -12.263  -3.534  1.00 88.99           H
ATOM   4026 2HB  LEU A 265       2.481 -13.426  -2.238  1.00 88.99           H
ATOM   4027  CG  LEU A 265       1.043 -13.997  -3.716  1.00 88.99           C
ATOM   4028  HG  LEU A 265       0.282 -13.505  -4.323  1.00 88.99           H
ATOM   4029  CD1 LEU A 265       2.028 -14.663  -4.679  1.00 88.99           C
ATOM   4030 1HD1 LEU A 265       2.453 -13.910  -5.343  1.00 88.99           H
ATOM   4031 2HD1 LEU A 265       2.827 -15.138  -4.110  1.00 88.99           H
ATOM   4032 3HD1 LEU A 265       1.506 -15.415  -5.270  1.00 88.99           H
ATOM   4033  CD2 LEU A 265       0.325 -15.019  -2.833  1.00 88.99           C
ATOM   4034 1HD2 LEU A 265       1.049 -15.510  -2.183  1.00 88.99           H
ATOM   4035 2HD2 LEU A 265      -0.424 -14.511  -2.224  1.00 88.99           H
ATOM   4036 3HD2 LEU A 265      -0.163 -15.764  -3.461  1.00 88.99           H
ATOM   4037  HN  LEU A 265       0.236 -11.156  -3.738  1.00 88.99           H
ATOM   4038  N   SER A 266       1.813  -9.975  -1.351  1.00 90.90           N
ATOM   4039  CA  SER A 266       2.585  -9.061  -0.526  1.00 90.90           C
ATOM   4040  C   SER A 266       1.698  -8.471   0.572  1.00 90.90           C
ATOM   4041  O   SER A 266       2.135  -8.314   1.711  1.00 90.90           O
ATOM   4042  HA  SER A 266       3.380  -9.666  -0.092  1.00 90.90           H
ATOM   4043  CB  SER A 266       3.199  -7.942  -1.370  1.00 90.90           C
ATOM   4044 1HB  SER A 266       3.731  -7.248  -0.720  1.00 90.90           H
ATOM   4045 2HB  SER A 266       3.935  -8.366  -2.054  1.00 90.90           H
ATOM   4046  OG  SER A 266       2.213  -7.232  -2.115  1.00 90.90           O
ATOM   4047  HG  SER A 266       2.090  -7.658  -3.012  1.00 90.90           H
ATOM   4048  HN  SER A 266       1.474  -9.587  -2.209  1.00 90.90           H
ATOM   4049  N   GLN A 267       0.467  -8.159   0.191  1.00 89.92           N
ATOM   4050  CA  GLN A 267      -0.406  -7.376   1.048  1.00 89.92           C
ATOM   4051  C   GLN A 267      -1.169  -8.292   2.007  1.00 89.92           C
ATOM   4052  O   GLN A 267      -1.495  -7.894   3.124  1.00 89.92           O
ATOM   4053  HA  GLN A 267       0.256  -6.718   1.612  1.00 89.92           H
ATOM   4054  CB  GLN A 267      -1.370  -6.525   0.219  1.00 89.92           C
ATOM   4055 1HB  GLN A 267      -1.966  -7.170  -0.427  1.00 89.92           H
ATOM   4056 2HB  GLN A 267      -2.064  -6.007   0.880  1.00 89.92           H
ATOM   4057  CG  GLN A 267      -0.609  -5.505  -0.631  1.00 89.92           C
ATOM   4058 1HG  GLN A 267       0.039  -6.026  -1.336  1.00 89.92           H
ATOM   4059 2HG  GLN A 267      -1.314  -4.919  -1.220  1.00 89.92           H
ATOM   4060  CD  GLN A 267       0.229  -4.574   0.248  1.00 89.92           C
ATOM   4061  OE1 GLN A 267      -0.224  -4.056   1.256  1.00 89.92           O
ATOM   4062  NE2 GLN A 267       1.472  -4.392  -0.187  1.00 89.92           N
ATOM   4063 1HE2 GLN A 267       1.781  -4.848  -1.022  1.00 89.92           H
ATOM   4064 2HE2 GLN A 267       2.098  -3.800   0.320  1.00 89.92           H
ATOM   4065  HN  GLN A 267       0.067  -8.431  -0.684  1.00 89.92           H
ATOM   4066  N   PHE A 268      -1.432  -9.502   1.535  1.00 90.84           N
ATOM   4067  CA  PHE A 268      -2.339 -10.397   2.234  1.00 90.84           C
ATOM   4068  C   PHE A 268      -1.835 -10.694   3.648  1.00 90.84           C
ATOM   4069  O   PHE A 268      -2.580 -10.562   4.617  1.00 90.84           O
ATOM   4070  HA  PHE A 268      -3.305  -9.897   2.293  1.00 90.84           H
ATOM   4071  CB  PHE A 268      -2.382 -11.701   1.436  1.00 90.84           C
ATOM   4072 1HB  PHE A 268      -2.710 -11.483   0.420  1.00 90.84           H
ATOM   4073 2HB  PHE A 268      -1.373 -12.106   1.366  1.00 90.84           H
ATOM   4074  CG  PHE A 268      -3.303 -12.766   2.035  1.00 90.84           C
ATOM   4075  CD1 PHE A 268      -2.782 -13.765   2.797  1.00 90.84           C
ATOM   4076  HD1 PHE A 268      -1.709 -13.807   2.981  1.00 90.84           H
ATOM   4077  CD2 PHE A 268      -4.643 -12.714   1.806  1.00 90.84           C
ATOM   4078  HD2 PHE A 268      -5.060 -11.914   1.195  1.00 90.84           H
ATOM   4079  CE1 PHE A 268      -3.637 -14.754   3.353  1.00 90.84           C
ATOM   4080  HE1 PHE A 268      -3.219 -15.554   3.963  1.00 90.84           H
ATOM   4081  CE2 PHE A 268      -5.497 -13.703   2.362  1.00 90.84           C
ATOM   4082  HE2 PHE A 268      -6.571 -13.661   2.178  1.00 90.84           H
ATOM   4083  CZ  PHE A 268      -4.976 -14.702   3.123  1.00 90.84           C
ATOM   4084  HZ  PHE A 268      -5.632 -15.460   3.550  1.00 90.84           H
ATOM   4085  HN  PHE A 268      -1.038  -9.872   0.694  1.00 90.84           H
ATOM   4086  N   PRO A 269      -0.565 -11.099   3.791  1.00 94.01           N
ATOM   4087  CA  PRO A 269      -0.040 -11.486   5.103  1.00 94.01           C
ATOM   4088  C   PRO A 269      -0.268 -10.413   6.155  1.00 94.01           C
ATOM   4089  O   PRO A 269      -0.693 -10.712   7.269  1.00 94.01           O
ATOM   4090  HA  PRO A 269      -0.568 -12.365   5.473  1.00 94.01           H
ATOM   4091  CB  PRO A 269       1.450 -11.718   4.842  1.00 94.01           C
ATOM   4092 1HB  PRO A 269       2.034 -10.816   5.021  1.00 94.01           H
ATOM   4093 2HB  PRO A 269       1.855 -12.493   5.493  1.00 94.01           H
ATOM   4094  CG  PRO A 269       1.491 -12.135   3.377  1.00 94.01           C
ATOM   4095 1HG  PRO A 269       2.482 -11.997   2.945  1.00 94.01           H
ATOM   4096 2HG  PRO A 269       1.245 -13.189   3.249  1.00 94.01           H
ATOM   4097  CD  PRO A 269       0.456 -11.225   2.736  1.00 94.01           C
ATOM   4098 1HD  PRO A 269       0.879 -10.256   2.470  1.00 94.01           H
ATOM   4099 2HD  PRO A 269       0.051 -11.655   1.820  1.00 94.01           H
ATOM   4100  N   TYR A 270       0.023  -9.179   5.768  1.00 94.26           N
ATOM   4101  CA  TYR A 270      -0.037  -8.069   6.704  1.00 94.26           C
ATOM   4102  C   TYR A 270      -1.470  -7.832   7.183  1.00 94.26           C
ATOM   4103  O   TYR A 270      -1.705  -7.635   8.374  1.00 94.26           O
ATOM   4104  HA  TYR A 270       0.589  -8.317   7.561  1.00 94.26           H
ATOM   4105  CB  TYR A 270       0.438  -6.838   5.928  1.00 94.26           C
ATOM   4106 1HB  TYR A 270       1.487  -6.972   5.663  1.00 94.26           H
ATOM   4107 2HB  TYR A 270      -0.120  -6.772   4.994  1.00 94.26           H
ATOM   4108  CG  TYR A 270       0.284  -5.523   6.693  1.00 94.26           C
ATOM   4109  CD1 TYR A 270      -0.587  -4.556   6.234  1.00 94.26           C
ATOM   4110  HD1 TYR A 270      -1.165  -4.730   5.327  1.00 94.26           H
ATOM   4111  CD2 TYR A 270       1.016  -5.303   7.842  1.00 94.26           C
ATOM   4112  HD2 TYR A 270       1.704  -6.066   8.205  1.00 94.26           H
ATOM   4113  CE1 TYR A 270      -0.733  -3.317   6.954  1.00 94.26           C
ATOM   4114  HE1 TYR A 270      -1.417  -2.545   6.603  1.00 94.26           H
ATOM   4115  CE2 TYR A 270       0.871  -4.064   8.562  1.00 94.26           C
ATOM   4116  HE2 TYR A 270       1.443  -3.877   9.471  1.00 94.26           H
ATOM   4117  CZ  TYR A 270       0.003  -3.133   8.083  1.00 94.26           C
ATOM   4118  OH  TYR A 270      -0.134  -1.963   8.763  1.00 94.26           O
ATOM   4119  HH  TYR A 270       0.135  -2.089   9.718  1.00 94.26           H
ATOM   4120  HN  TYR A 270       0.295  -8.934   4.838  1.00 94.26           H
ATOM   4121  N   ASN A 271      -2.391  -7.860   6.231  1.00 91.04           N
ATOM   4122  CA  ASN A 271      -3.783  -7.568   6.528  1.00 91.04           C
ATOM   4123  C   ASN A 271      -4.368  -8.700   7.375  1.00 91.04           C
ATOM   4124  O   ASN A 271      -5.335  -8.496   8.107  1.00 91.04           O
ATOM   4125  HA  ASN A 271      -3.770  -6.615   7.057  1.00 91.04           H
ATOM   4126  CB  ASN A 271      -4.610  -7.463   5.244  1.00 91.04           C
ATOM   4127 1HB  ASN A 271      -4.376  -8.301   4.587  1.00 91.04           H
ATOM   4128 2HB  ASN A 271      -5.671  -7.533   5.484  1.00 91.04           H
ATOM   4129  CG  ASN A 271      -4.331  -6.146   4.518  1.00 91.04           C
ATOM   4130  OD1 ASN A 271      -4.728  -5.075   4.947  1.00 91.04           O
ATOM   4131  ND2 ASN A 271      -3.627  -6.284   3.398  1.00 91.04           N
ATOM   4132 1HD2 ASN A 271      -3.332  -7.192   3.102  1.00 91.04           H
ATOM   4133 2HD2 ASN A 271      -3.394  -5.479   2.852  1.00 91.04           H
ATOM   4134  HN  ASN A 271      -2.199  -8.076   5.274  1.00 91.04           H
ATOM   4135  N   CYS A 272      -3.755  -9.868   7.249  1.00 93.17           N
ATOM   4136  CA  CYS A 272      -4.132 -11.003   8.073  1.00 93.17           C
ATOM   4137  C   CYS A 272      -3.834 -10.656   9.534  1.00 93.17           C
ATOM   4138  O   CYS A 272      -4.658 -10.901  10.414  1.00 93.17           O
ATOM   4139  HA  CYS A 272      -5.200 -11.159   7.923  1.00 93.17           H
ATOM   4140  CB  CYS A 272      -3.418 -12.283   7.634  1.00 93.17           C
ATOM   4141 1HB  CYS A 272      -2.345 -12.104   7.561  1.00 93.17           H
ATOM   4142 2HB  CYS A 272      -3.560 -13.064   8.382  1.00 93.17           H
ATOM   4143  SG  CYS A 272      -4.070 -12.840   6.018  1.00 93.17           S
ATOM   4144  HG  CYS A 272      -3.449 -11.915   5.291  1.00 93.17           H
ATOM   4145  HN  CYS A 272      -3.016 -10.044   6.599  1.00 93.17           H
ATOM   4146  N   ILE A 273      -2.655 -10.092   9.746  1.00 93.85           N
ATOM   4147  CA  ILE A 273      -2.225  -9.737  11.088  1.00 93.85           C
ATOM   4148  C   ILE A 273      -3.089  -8.587  11.608  1.00 93.85           C
ATOM   4149  O   ILE A 273      -3.440  -8.552  12.786  1.00 93.85           O
ATOM   4150  HA  ILE A 273      -2.389 -10.607  11.724  1.00 93.85           H
ATOM   4151  CB  ILE A 273      -0.725  -9.438  11.108  1.00 93.85           C
ATOM   4152  HB  ILE A 273      -0.524  -8.647  10.385  1.00 93.85           H
ATOM   4153  CG1 ILE A 273       0.085 -10.662  10.676  1.00 93.85           C
ATOM   4154 1HG1 ILE A 273      -0.205 -10.956   9.667  1.00 93.85           H
ATOM   4155 2HG1 ILE A 273       1.144 -10.408  10.643  1.00 93.85           H
ATOM   4156  CG2 ILE A 273      -0.288  -8.917  12.479  1.00 93.85           C
ATOM   4157 1HG2 ILE A 273      -0.831  -8.000  12.709  1.00 93.85           H
ATOM   4158 2HG2 ILE A 273      -0.506  -9.668  13.239  1.00 93.85           H
ATOM   4159 3HG2 ILE A 273       0.782  -8.712  12.466  1.00 93.85           H
ATOM   4160  CD1 ILE A 273      -0.135 -11.832  11.637  1.00 93.85           C
ATOM   4161 1HD1 ILE A 273       0.178 -11.542  12.640  1.00 93.85           H
ATOM   4162 2HD1 ILE A 273      -1.192 -12.098  11.650  1.00 93.85           H
ATOM   4163 3HD1 ILE A 273       0.452 -12.689  11.307  1.00 93.85           H
ATOM   4164  HN  ILE A 273      -1.999  -9.877   9.022  1.00 93.85           H
ATOM   4165  N   LEU A 274      -3.407  -7.672  10.704  1.00 93.07           N
ATOM   4166  CA  LEU A 274      -4.266  -6.550  11.044  1.00 93.07           C
ATOM   4167  C   LEU A 274      -5.606  -7.078  11.561  1.00 93.07           C
ATOM   4168  O   LEU A 274      -6.181  -6.516  12.491  1.00 93.07           O
ATOM   4169  HA  LEU A 274      -3.779  -5.998  11.847  1.00 93.07           H
ATOM   4170  CB  LEU A 274      -4.398  -5.597   9.854  1.00 93.07           C
ATOM   4171 1HB  LEU A 274      -4.508  -6.192   8.948  1.00 93.07           H
ATOM   4172 2HB  LEU A 274      -5.318  -5.025   9.973  1.00 93.07           H
ATOM   4173  CG  LEU A 274      -3.243  -4.615   9.650  1.00 93.07           C
ATOM   4174  HG  LEU A 274      -2.332  -5.189   9.482  1.00 93.07           H
ATOM   4175  CD1 LEU A 274      -3.469  -3.752   8.407  1.00 93.07           C
ATOM   4176 1HD1 LEU A 274      -3.542  -4.393   7.529  1.00 93.07           H
ATOM   4177 2HD1 LEU A 274      -4.394  -3.186   8.521  1.00 93.07           H
ATOM   4178 3HD1 LEU A 274      -2.634  -3.063   8.286  1.00 93.07           H
ATOM   4179  CD2 LEU A 274      -3.017  -3.766  10.903  1.00 93.07           C
ATOM   4180 1HD2 LEU A 274      -3.921  -3.200  11.127  1.00 93.07           H
ATOM   4181 2HD2 LEU A 274      -2.778  -4.417  11.745  1.00 93.07           H
ATOM   4182 3HD2 LEU A 274      -2.190  -3.077  10.731  1.00 93.07           H
ATOM   4183  HN  LEU A 274      -3.090  -7.689   9.755  1.00 93.07           H
ATOM   4184  N   LEU A 275      -6.064  -8.152  10.935  1.00 93.86           N
ATOM   4185  CA  LEU A 275      -7.319  -8.770  11.329  1.00 93.86           C
ATOM   4186  C   LEU A 275      -7.211  -9.254  12.776  1.00 93.86           C
ATOM   4187  O   LEU A 275      -8.103  -9.005  13.586  1.00 93.86           O
ATOM   4188  HA  LEU A 275      -8.091  -8.002  11.278  1.00 93.86           H
ATOM   4189  CB  LEU A 275      -7.709  -9.869  10.339  1.00 93.86           C
ATOM   4190 1HB  LEU A 275      -7.830  -9.418   9.354  1.00 93.86           H
ATOM   4191 2HB  LEU A 275      -6.881 -10.576  10.267  1.00 93.86           H
ATOM   4192  CG  LEU A 275      -8.982 -10.650  10.671  1.00 93.86           C
ATOM   4193  HG  LEU A 275      -8.886 -11.044  11.683  1.00 93.86           H
ATOM   4194  CD1 LEU A 275     -10.207  -9.734  10.656  1.00 93.86           C
ATOM   4195 1HD1 LEU A 275     -10.078  -8.944  11.396  1.00 93.86           H
ATOM   4196 2HD1 LEU A 275     -10.317  -9.291   9.667  1.00 93.86           H
ATOM   4197 3HD1 LEU A 275     -11.098 -10.315  10.896  1.00 93.86           H
ATOM   4198  CD2 LEU A 275      -9.150 -11.848   9.735  1.00 93.86           C
ATOM   4199 1HD2 LEU A 275      -9.214 -11.498   8.705  1.00 93.86           H
ATOM   4200 2HD2 LEU A 275      -8.294 -12.515   9.839  1.00 93.86           H
ATOM   4201 3HD2 LEU A 275     -10.063 -12.386   9.993  1.00 93.86           H
ATOM   4202  HN  LEU A 275      -5.594  -8.598  10.173  1.00 93.86           H
ATOM   4203  N   VAL A 276      -6.112  -9.939  13.057  1.00 94.74           N
ATOM   4204  CA  VAL A 276      -5.886 -10.477  14.387  1.00 94.74           C
ATOM   4205  C   VAL A 276      -5.883  -9.332  15.402  1.00 94.74           C
ATOM   4206  O   VAL A 276      -6.517  -9.427  16.452  1.00 94.74           O
ATOM   4207  HA  VAL A 276      -6.714 -11.147  14.617  1.00 94.74           H
ATOM   4208  CB  VAL A 276      -4.593 -11.296  14.407  1.00 94.74           C
ATOM   4209  HB  VAL A 276      -3.786 -10.658  14.048  1.00 94.74           H
ATOM   4210  CG1 VAL A 276      -4.246 -11.737  15.831  1.00 94.74           C
ATOM   4211 1HG1 VAL A 276      -4.112 -10.857  16.461  1.00 94.74           H
ATOM   4212 2HG1 VAL A 276      -5.054 -12.350  16.229  1.00 94.74           H
ATOM   4213 3HG1 VAL A 276      -3.323 -12.317  15.816  1.00 94.74           H
ATOM   4214  CG2 VAL A 276      -4.693 -12.501  13.469  1.00 94.74           C
ATOM   4215 1HG2 VAL A 276      -5.517 -13.140  13.786  1.00 94.74           H
ATOM   4216 2HG2 VAL A 276      -4.872 -12.155  12.451  1.00 94.74           H
ATOM   4217 3HG2 VAL A 276      -3.762 -13.066  13.503  1.00 94.74           H
ATOM   4218  HN  VAL A 276      -5.386 -10.127  12.395  1.00 94.74           H
ATOM   4219  N   GLN A 277      -5.163  -8.276  15.053  1.00 93.97           N
ATOM   4220  CA  GLN A 277      -5.053  -7.123  15.930  1.00 93.97           C
ATOM   4221  C   GLN A 277      -6.432  -6.506  16.173  1.00 93.97           C
ATOM   4222  O   GLN A 277      -6.694  -5.968  17.248  1.00 93.97           O
ATOM   4223  HA  GLN A 277      -4.649  -7.509  16.867  1.00 93.97           H
ATOM   4224  CB  GLN A 277      -4.083  -6.088  15.356  1.00 93.97           C
ATOM   4225 1HB  GLN A 277      -4.306  -5.921  14.302  1.00 93.97           H
ATOM   4226 2HB  GLN A 277      -4.219  -5.134  15.865  1.00 93.97           H
ATOM   4227  CG  GLN A 277      -2.633  -6.552  15.508  1.00 93.97           C
ATOM   4228 1HG  GLN A 277      -2.421  -6.757  16.558  1.00 93.97           H
ATOM   4229 2HG  GLN A 277      -2.486  -7.485  14.965  1.00 93.97           H
ATOM   4230  CD  GLN A 277      -1.661  -5.492  14.985  1.00 93.97           C
ATOM   4231  OE1 GLN A 277      -2.004  -4.639  14.183  1.00 93.97           O
ATOM   4232  NE2 GLN A 277      -0.431  -5.594  15.481  1.00 93.97           N
ATOM   4233 1HE2 GLN A 277      -0.215  -6.318  16.137  1.00 93.97           H
ATOM   4234 2HE2 GLN A 277       0.277  -4.946  15.200  1.00 93.97           H
ATOM   4235  HN  GLN A 277      -4.663  -8.201  14.191  1.00 93.97           H
ATOM   4236  N   THR A 278      -7.276  -6.605  15.157  1.00 93.90           N
ATOM   4237  CA  THR A 278      -8.614  -6.044  15.239  1.00 93.90           C
ATOM   4238  C   THR A 278      -9.468  -6.842  16.227  1.00 93.90           C
ATOM   4239  O   THR A 278     -10.187  -6.263  17.039  1.00 93.90           O
ATOM   4240  HA  THR A 278      -8.538  -5.029  15.629  1.00 93.90           H
ATOM   4241  CB  THR A 278      -9.197  -6.005  13.825  1.00 93.90           C
ATOM   4242  HB  THR A 278      -9.366  -7.013  13.446  1.00 93.90           H
ATOM   4243  OG1 THR A 278      -8.267  -5.217  13.087  1.00 93.90           O
ATOM   4244  HG1 THR A 278      -7.611  -5.811  12.620  1.00 93.90           H
ATOM   4245  CG2 THR A 278     -10.501  -5.208  13.751  1.00 93.90           C
ATOM   4246 1HG2 THR A 278     -10.318  -4.181  14.067  1.00 93.90           H
ATOM   4247 2HG2 THR A 278     -11.243  -5.663  14.408  1.00 93.90           H
ATOM   4248 3HG2 THR A 278     -10.873  -5.213  12.727  1.00 93.90           H
ATOM   4249  HN  THR A 278      -7.060  -7.058  14.292  1.00 93.90           H
ATOM   4250  N   ILE A 279      -9.359  -8.159  16.124  1.00 95.00           N
ATOM   4251  CA  ILE A 279     -10.119  -9.042  16.992  1.00 95.00           C
ATOM   4252  C   ILE A 279      -9.667  -8.840  18.440  1.00 95.00           C
ATOM   4253  O   ILE A 279     -10.493  -8.793  19.351  1.00 95.00           O
ATOM   4254  HA  ILE A 279     -11.168  -8.754  16.915  1.00 95.00           H
ATOM   4255  CB  ILE A 279     -10.011 -10.490  16.511  1.00 95.00           C
ATOM   4256  HB  ILE A 279      -8.954 -10.738  16.410  1.00 95.00           H
ATOM   4257  CG1 ILE A 279     -10.648 -10.658  15.130  1.00 95.00           C
ATOM   4258 1HG1 ILE A 279     -11.734 -10.616  15.219  1.00 95.00           H
ATOM   4259 2HG1 ILE A 279     -10.349  -9.831  14.485  1.00 95.00           H
ATOM   4260  CG2 ILE A 279     -10.606 -11.455  17.538  1.00 95.00           C
ATOM   4261 1HG2 ILE A 279     -10.068 -11.360  18.481  1.00 95.00           H
ATOM   4262 2HG2 ILE A 279     -11.658 -11.217  17.694  1.00 95.00           H
ATOM   4263 3HG2 ILE A 279     -10.516 -12.478  17.170  1.00 95.00           H
ATOM   4264  CD1 ILE A 279     -10.234 -11.985  14.492  1.00 95.00           C
ATOM   4265 1HD1 ILE A 279      -9.150 -12.013  14.383  1.00 95.00           H
ATOM   4266 2HD1 ILE A 279     -10.556 -12.810  15.129  1.00 95.00           H
ATOM   4267 3HD1 ILE A 279     -10.701 -12.079  13.512  1.00 95.00           H
ATOM   4268  HN  ILE A 279      -8.767  -8.621  15.465  1.00 95.00           H
ATOM   4269  N   ASP A 280      -8.358  -8.725  18.607  1.00 94.30           N
ATOM   4270  CA  ASP A 280      -7.782  -8.591  19.934  1.00 94.30           C
ATOM   4271  C   ASP A 280      -8.158  -7.225  20.512  1.00 94.30           C
ATOM   4272  O   ASP A 280      -8.324  -7.083  21.723  1.00 94.30           O
ATOM   4273  HA  ASP A 280      -8.197  -9.416  20.512  1.00 94.30           H
ATOM   4274  CB  ASP A 280      -6.255  -8.679  19.884  1.00 94.30           C
ATOM   4275 1HB  ASP A 280      -5.957  -9.561  19.319  1.00 94.30           H
ATOM   4276 2HB  ASP A 280      -5.855  -7.812  19.357  1.00 94.30           H
ATOM   4277  CG  ASP A 280      -5.663  -8.744  21.293  1.00 94.30           C
ATOM   4278  OD1 ASP A 280      -6.148  -9.592  22.073  1.00 94.30           O
ATOM   4279  OD2 ASP A 280      -4.739  -7.945  21.558  1.00 94.30           O
ATOM   4280  HN  ASP A 280      -7.697  -8.724  17.857  1.00 94.30           H
ATOM   4281  N   ALA A 281      -8.281  -6.254  19.619  1.00 92.86           N
ATOM   4282  CA  ALA A 281      -8.669  -4.912  20.022  1.00 92.86           C
ATOM   4283  C   ALA A 281     -10.047  -4.961  20.685  1.00 92.86           C
ATOM   4284  O   ALA A 281     -10.337  -4.169  21.580  1.00 92.86           O
ATOM   4285  HA  ALA A 281      -7.937  -4.559  20.749  1.00 92.86           H
ATOM   4286  CB  ALA A 281      -8.640  -3.986  18.804  1.00 92.86           C
ATOM   4287 1HB  ALA A 281      -7.633  -3.964  18.388  1.00 92.86           H
ATOM   4288 2HB  ALA A 281      -9.336  -4.354  18.051  1.00 92.86           H
ATOM   4289 3HB  ALA A 281      -8.931  -2.980  19.106  1.00 92.86           H
ATOM   4290  HN  ALA A 281      -8.122  -6.372  18.639  1.00 92.86           H
ATOM   4291  N   TYR A 282     -10.859  -5.899  20.219  1.00 91.53           N
ATOM   4292  CA  TYR A 282     -12.207  -6.047  20.740  1.00 91.53           C
ATOM   4293  C   TYR A 282     -12.229  -6.988  21.947  1.00 91.53           C
ATOM   4294  O   TYR A 282     -12.809  -6.663  22.981  1.00 91.53           O
ATOM   4295  HA  TYR A 282     -12.558  -5.062  21.051  1.00 91.53           H
ATOM   4296  CB  TYR A 282     -13.031  -6.667  19.610  1.00 91.53           C
ATOM   4297 1HB  TYR A 282     -12.845  -6.111  18.691  1.00 91.53           H
ATOM   4298 2HB  TYR A 282     -12.685  -7.687  19.440  1.00 91.53           H
ATOM   4299  CG  TYR A 282     -14.537  -6.693  19.878  1.00 91.53           C
ATOM   4300  CD1 TYR A 282     -15.139  -7.852  20.322  1.00 91.53           C
ATOM   4301  HD1 TYR A 282     -14.542  -8.750  20.481  1.00 91.53           H
ATOM   4302  CD2 TYR A 282     -15.293  -5.556  19.677  1.00 91.53           C
ATOM   4303  HD2 TYR A 282     -14.817  -4.640  19.327  1.00 91.53           H
ATOM   4304  CE1 TYR A 282     -16.556  -7.876  20.575  1.00 91.53           C
ATOM   4305  HE1 TYR A 282     -17.045  -8.785  20.925  1.00 91.53           H
ATOM   4306  CE2 TYR A 282     -16.710  -5.579  19.930  1.00 91.53           C
ATOM   4307  HE2 TYR A 282     -17.319  -4.689  19.775  1.00 91.53           H
ATOM   4308  CZ  TYR A 282     -17.272  -6.739  20.366  1.00 91.53           C
ATOM   4309  OH  TYR A 282     -18.611  -6.761  20.605  1.00 91.53           O
ATOM   4310  HH  TYR A 282     -19.004  -5.857  20.435  1.00 91.53           H
ATOM   4311  HN  TYR A 282     -10.610  -6.548  19.501  1.00 91.53           H
ATOM   4312  N   ALA A 283     -11.589  -8.135  21.773  1.00 92.32           N
ATOM   4313  CA  ALA A 283     -11.775  -9.243  22.695  1.00 92.32           C
ATOM   4314  C   ALA A 283     -10.680  -9.202  23.762  1.00 92.32           C
ATOM   4315  O   ALA A 283     -10.833  -9.782  24.836  1.00 92.32           O
ATOM   4316  HA  ALA A 283     -12.745  -9.114  23.176  1.00 92.32           H
ATOM   4317  CB  ALA A 283     -11.782 -10.559  21.916  1.00 92.32           C
ATOM   4318 1HB  ALA A 283     -12.597 -10.549  21.191  1.00 92.32           H
ATOM   4319 2HB  ALA A 283     -10.833 -10.678  21.394  1.00 92.32           H
ATOM   4320 3HB  ALA A 283     -11.922 -11.390  22.608  1.00 92.32           H
ATOM   4321  HN  ALA A 283     -10.954  -8.313  21.021  1.00 92.32           H
ATOM   4322  N   MET A 284      -9.599  -8.512  23.429  1.00 90.43           N
ATOM   4323  CA  MET A 284      -8.451  -8.446  24.317  1.00 90.43           C
ATOM   4324  C   MET A 284      -8.073  -9.837  24.830  1.00 90.43           C
ATOM   4325  O   MET A 284      -7.858 -10.024  26.027  1.00 90.43           O
ATOM   4326  HA  MET A 284      -7.638  -8.040  23.716  1.00 90.43           H
ATOM   4327  CB  MET A 284      -8.775  -7.535  25.503  1.00 90.43           C
ATOM   4328 1HB  MET A 284      -9.677  -7.888  26.002  1.00 90.43           H
ATOM   4329 2HB  MET A 284      -7.967  -7.582  26.234  1.00 90.43           H
ATOM   4330  CG  MET A 284      -8.972  -6.088  25.046  1.00 90.43           C
ATOM   4331 1HG  MET A 284      -8.049  -5.707  24.609  1.00 90.43           H
ATOM   4332 2HG  MET A 284      -9.735  -6.045  24.268  1.00 90.43           H
ATOM   4333  SD  MET A 284      -9.456  -5.071  26.430  1.00 90.43           S
ATOM   4334  CE  MET A 284     -11.215  -5.373  26.437  1.00 90.43           C
ATOM   4335 1HE  MET A 284     -11.642  -5.057  25.484  1.00 90.43           H
ATOM   4336 2HE  MET A 284     -11.401  -6.437  26.583  1.00 90.43           H
ATOM   4337 3HE  MET A 284     -11.678  -4.808  27.246  1.00 90.43           H
ATOM   4338  HN  MET A 284      -9.500  -8.006  22.573  1.00 90.43           H
ATOM   4339  N   PHE A 285      -8.003 -10.777  23.899  1.00 91.18           N
ATOM   4340  CA  PHE A 285      -7.817 -12.173  24.258  1.00 91.18           C
ATOM   4341  C   PHE A 285      -6.331 -12.506  24.410  1.00 91.18           C
ATOM   4342  O   PHE A 285      -5.978 -13.530  24.993  1.00 91.18           O
ATOM   4343  HA  PHE A 285      -8.323 -12.332  25.210  1.00 91.18           H
ATOM   4344  CB  PHE A 285      -8.401 -13.009  23.117  1.00 91.18           C
ATOM   4345 1HB  PHE A 285      -8.529 -14.035  23.462  1.00 91.18           H
ATOM   4346 2HB  PHE A 285      -9.392 -12.629  22.872  1.00 91.18           H
ATOM   4347  CG  PHE A 285      -7.545 -13.015  21.849  1.00 91.18           C
ATOM   4348  CD1 PHE A 285      -7.744 -12.071  20.890  1.00 91.18           C
ATOM   4349  HD1 PHE A 285      -8.512 -11.310  21.026  1.00 91.18           H
ATOM   4350  CD2 PHE A 285      -6.586 -13.965  21.680  1.00 91.18           C
ATOM   4351  HD2 PHE A 285      -6.428 -14.722  22.448  1.00 91.18           H
ATOM   4352  CE1 PHE A 285      -6.950 -12.077  19.713  1.00 91.18           C
ATOM   4353  HE1 PHE A 285      -7.109 -11.321  18.944  1.00 91.18           H
ATOM   4354  CE2 PHE A 285      -5.792 -13.971  20.503  1.00 91.18           C
ATOM   4355  HE2 PHE A 285      -5.024 -14.732  20.367  1.00 91.18           H
ATOM   4356  CZ  PHE A 285      -5.991 -13.027  19.544  1.00 91.18           C
ATOM   4357  HZ  PHE A 285      -5.381 -13.031  18.640  1.00 91.18           H
ATOM   4358  HN  PHE A 285      -8.072 -10.598  22.918  1.00 91.18           H
ATOM   4359  N   ILE A 286      -5.501 -11.622  23.876  1.00 91.96           N
ATOM   4360  CA  ILE A 286      -4.062 -11.793  23.974  1.00 91.96           C
ATOM   4361  C   ILE A 286      -3.570 -11.191  25.291  1.00 91.96           C
ATOM   4362  O   ILE A 286      -3.126 -10.044  25.327  1.00 91.96           O
ATOM   4363  HA  ILE A 286      -3.860 -12.864  23.987  1.00 91.96           H
ATOM   4364  CB  ILE A 286      -3.369 -11.216  22.737  1.00 91.96           C
ATOM   4365  HB  ILE A 286      -3.547 -10.141  22.716  1.00 91.96           H
ATOM   4366  CG1 ILE A 286      -3.963 -11.799  21.454  1.00 91.96           C
ATOM   4367 1HG1 ILE A 286      -3.691 -12.851  21.368  1.00 91.96           H
ATOM   4368 2HG1 ILE A 286      -5.051 -11.754  21.499  1.00 91.96           H
ATOM   4369  CG2 ILE A 286      -1.854 -11.421  22.812  1.00 91.96           C
ATOM   4370 1HG2 ILE A 286      -1.463 -10.920  23.698  1.00 91.96           H
ATOM   4371 2HG2 ILE A 286      -1.634 -12.487  22.871  1.00 91.96           H
ATOM   4372 3HG2 ILE A 286      -1.387 -11.003  21.921  1.00 91.96           H
ATOM   4373  CD1 ILE A 286      -3.466 -11.037  20.224  1.00 91.96           C
ATOM   4374 1HD1 ILE A 286      -3.761  -9.990  20.302  1.00 91.96           H
ATOM   4375 2HD1 ILE A 286      -2.380 -11.105  20.168  1.00 91.96           H
ATOM   4376 3HD1 ILE A 286      -3.904 -11.472  19.325  1.00 91.96           H
ATOM   4377  HN  ILE A 286      -5.797 -10.803  23.384  1.00 91.96           H
ATOM   4378  N   SER A 287      -3.664 -11.992  26.343  1.00 88.76           N
ATOM   4379  CA  SER A 287      -3.207 -11.563  27.653  1.00 88.76           C
ATOM   4380  C   SER A 287      -1.758 -12.003  27.873  1.00 88.76           C
ATOM   4381  O   SER A 287      -1.086 -11.511  28.778  1.00 88.76           O
ATOM   4382  HA  SER A 287      -3.279 -10.475  27.642  1.00 88.76           H
ATOM   4383  CB  SER A 287      -4.105 -12.121  28.760  1.00 88.76           C
ATOM   4384 1HB  SER A 287      -3.730 -11.794  29.730  1.00 88.76           H
ATOM   4385 2HB  SER A 287      -5.110 -11.712  28.652  1.00 88.76           H
ATOM   4386  OG  SER A 287      -4.166 -13.544  28.730  1.00 88.76           O
ATOM   4387  HG  SER A 287      -4.794 -13.874  29.435  1.00 88.76           H
ATOM   4388  HN  SER A 287      -4.043 -12.916  26.309  1.00 88.76           H
ATOM   4389  N   ASN A 288      -1.320 -12.926  27.029  1.00 91.86           N
ATOM   4390  CA  ASN A 288       0.001 -13.512  27.182  1.00 91.86           C
ATOM   4391  C   ASN A 288       1.032 -12.627  26.479  1.00 91.86           C
ATOM   4392  O   ASN A 288       0.907 -12.349  25.287  1.00 91.86           O
ATOM   4393  HA  ASN A 288       0.166 -13.571  28.258  1.00 91.86           H
ATOM   4394  CB  ASN A 288       0.062 -14.904  26.548  1.00 91.86           C
ATOM   4395 1HB  ASN A 288      -0.767 -15.510  26.912  1.00 91.86           H
ATOM   4396 2HB  ASN A 288      -0.054 -14.820  25.467  1.00 91.86           H
ATOM   4397  CG  ASN A 288       1.388 -15.596  26.871  1.00 91.86           C
ATOM   4398  OD1 ASN A 288       2.460 -15.023  26.762  1.00 91.86           O
ATOM   4399  ND2 ASN A 288       1.256 -16.856  27.275  1.00 91.86           N
ATOM   4400 1HD2 ASN A 288       0.346 -17.267  27.343  1.00 91.86           H
ATOM   4401 2HD2 ASN A 288       2.066 -17.393  27.510  1.00 91.86           H
ATOM   4402  HN  ASN A 288      -1.849 -13.272  26.254  1.00 91.86           H
ATOM   4403  N   CYS A 289       2.027 -12.208  27.248  1.00 91.38           N
ATOM   4404  CA  CYS A 289       3.013 -11.265  26.747  1.00 91.38           C
ATOM   4405  C   CYS A 289       3.807 -11.947  25.632  1.00 91.38           C
ATOM   4406  O   CYS A 289       4.188 -11.305  24.654  1.00 91.38           O
ATOM   4407  HA  CYS A 289       2.459 -10.409  26.361  1.00 91.38           H
ATOM   4408  CB  CYS A 289       3.923 -10.753  27.865  1.00 91.38           C
ATOM   4409 1HB  CYS A 289       3.326 -10.277  28.643  1.00 91.38           H
ATOM   4410 2HB  CYS A 289       4.446 -11.588  28.331  1.00 91.38           H
ATOM   4411  SG  CYS A 289       5.133  -9.558  27.189  1.00 91.38           S
ATOM   4412  HN  CYS A 289       2.164 -12.502  28.193  1.00 91.38           H
ATOM   4413  N   ALA A 290       4.033 -13.240  25.815  1.00 93.00           N
ATOM   4414  CA  ALA A 290       4.826 -14.003  24.866  1.00 93.00           C
ATOM   4415  C   ALA A 290       4.115 -14.019  23.512  1.00 93.00           C
ATOM   4416  O   ALA A 290       4.740 -13.797  22.476  1.00 93.00           O
ATOM   4417  HA  ALA A 290       5.787 -13.500  24.756  1.00 93.00           H
ATOM   4418  CB  ALA A 290       5.066 -15.410  25.416  1.00 93.00           C
ATOM   4419 1HB  ALA A 290       5.599 -15.344  26.364  1.00 93.00           H
ATOM   4420 2HB  ALA A 290       4.108 -15.907  25.572  1.00 93.00           H
ATOM   4421 3HB  ALA A 290       5.660 -15.982  24.704  1.00 93.00           H
ATOM   4422  HN  ALA A 290       3.687 -13.763  26.594  1.00 93.00           H
ATOM   4423  N   VAL A 291       2.818 -14.285  23.563  1.00 93.57           N
ATOM   4424  CA  VAL A 291       2.016 -14.340  22.353  1.00 93.57           C
ATOM   4425  C   VAL A 291       1.974 -12.951  21.711  1.00 93.57           C
ATOM   4426  O   VAL A 291       2.099 -12.822  20.494  1.00 93.57           O
ATOM   4427  HA  VAL A 291       2.506 -15.029  21.665  1.00 93.57           H
ATOM   4428  CB  VAL A 291       0.626 -14.894  22.670  1.00 93.57           C
ATOM   4429  HB  VAL A 291       0.158 -14.229  23.396  1.00 93.57           H
ATOM   4430  CG1 VAL A 291      -0.254 -14.917  21.418  1.00 93.57           C
ATOM   4431 1HG1 VAL A 291      -0.361 -13.904  21.031  1.00 93.57           H
ATOM   4432 2HG1 VAL A 291       0.210 -15.549  20.661  1.00 93.57           H
ATOM   4433 3HG1 VAL A 291      -1.236 -15.316  21.672  1.00 93.57           H
ATOM   4434  CG2 VAL A 291       0.721 -16.285  23.300  1.00 93.57           C
ATOM   4435 1HG2 VAL A 291       1.218 -16.964  22.608  1.00 93.57           H
ATOM   4436 2HG2 VAL A 291       1.293 -16.226  24.226  1.00 93.57           H
ATOM   4437 3HG2 VAL A 291      -0.282 -16.655  23.516  1.00 93.57           H
ATOM   4438  HN  VAL A 291       2.316 -14.462  24.410  1.00 93.57           H
ATOM   4439  N   SER A 292       1.798 -11.948  22.558  1.00 93.22           N
ATOM   4440  CA  SER A 292       1.709 -10.577  22.086  1.00 93.22           C
ATOM   4441  C   SER A 292       3.007 -10.182  21.379  1.00 93.22           C
ATOM   4442  O   SER A 292       2.975  -9.553  20.322  1.00 93.22           O
ATOM   4443  HA  SER A 292       0.873 -10.566  21.387  1.00 93.22           H
ATOM   4444  CB  SER A 292       1.420  -9.615  23.241  1.00 93.22           C
ATOM   4445 1HB  SER A 292       0.577  -9.989  23.822  1.00 93.22           H
ATOM   4446 2HB  SER A 292       2.279  -9.583  23.910  1.00 93.22           H
ATOM   4447  OG  SER A 292       1.130  -8.298  22.778  1.00 93.22           O
ATOM   4448  HG  SER A 292       0.222  -8.275  22.360  1.00 93.22           H
ATOM   4449  HN  SER A 292       1.717 -12.060  23.549  1.00 93.22           H
ATOM   4450  N   THR A 293       4.118 -10.566  21.990  1.00 93.22           N
ATOM   4451  CA  THR A 293       5.424 -10.218  21.458  1.00 93.22           C
ATOM   4452  C   THR A 293       5.605 -10.809  20.058  1.00 93.22           C
ATOM   4453  O   THR A 293       6.076 -10.128  19.149  1.00 93.22           O
ATOM   4454  HA  THR A 293       5.475  -9.134  21.356  1.00 93.22           H
ATOM   4455  CB  THR A 293       6.482 -10.688  22.457  1.00 93.22           C
ATOM   4456  HB  THR A 293       6.398 -11.759  22.638  1.00 93.22           H
ATOM   4457  OG1 THR A 293       6.281  -9.854  23.595  1.00 93.22           O
ATOM   4458  HG1 THR A 293       5.729 -10.333  24.277  1.00 93.22           H
ATOM   4459  CG2 THR A 293       7.905 -10.358  22.001  1.00 93.22           C
ATOM   4460 1HG2 THR A 293       8.009  -9.280  21.885  1.00 93.22           H
ATOM   4461 2HG2 THR A 293       8.104 -10.847  21.047  1.00 93.22           H
ATOM   4462 3HG2 THR A 293       8.617 -10.714  22.747  1.00 93.22           H
ATOM   4463  HN  THR A 293       4.134 -11.106  22.832  1.00 93.22           H
ATOM   4464  N   ASN A 294       5.220 -12.070  19.929  1.00 94.01           N
ATOM   4465  CA  ASN A 294       5.389 -12.779  18.672  1.00 94.01           C
ATOM   4466  C   ASN A 294       4.502 -12.134  17.605  1.00 94.01           C
ATOM   4467  O   ASN A 294       4.900 -12.024  16.446  1.00 94.01           O
ATOM   4468  HA  ASN A 294       6.450 -12.698  18.437  1.00 94.01           H
ATOM   4469  CB  ASN A 294       4.975 -14.246  18.807  1.00 94.01           C
ATOM   4470 1HB  ASN A 294       4.004 -14.310  19.299  1.00 94.01           H
ATOM   4471 2HB  ASN A 294       4.860 -14.688  17.817  1.00 94.01           H
ATOM   4472  CG  ASN A 294       6.012 -15.037  19.607  1.00 94.01           C
ATOM   4473  OD1 ASN A 294       7.145 -14.622  19.784  1.00 94.01           O
ATOM   4474  ND2 ASN A 294       5.562 -16.196  20.079  1.00 94.01           N
ATOM   4475 1HD2 ASN A 294       4.620 -16.478  19.897  1.00 94.01           H
ATOM   4476 2HD2 ASN A 294       6.166 -16.786  20.615  1.00 94.01           H
ATOM   4477  HN  ASN A 294       4.800 -12.605  20.663  1.00 94.01           H
ATOM   4478  N   ILE A 295       3.317 -11.725  18.033  1.00 94.00           N
ATOM   4479  CA  ILE A 295       2.351 -11.141  17.118  1.00 94.00           C
ATOM   4480  C   ILE A 295       2.886  -9.803  16.604  1.00 94.00           C
ATOM   4481  O   ILE A 295       2.709  -9.469  15.434  1.00 94.00           O
ATOM   4482  HA  ILE A 295       2.250 -11.821  16.272  1.00 94.00           H
ATOM   4483  CB  ILE A 295       0.977 -11.040  17.784  1.00 94.00           C
ATOM   4484  HB  ILE A 295       1.117 -10.682  18.804  1.00 94.00           H
ATOM   4485  CG1 ILE A 295       0.308 -12.413  17.874  1.00 94.00           C
ATOM   4486 1HG1 ILE A 295       0.046 -12.760  16.874  1.00 94.00           H
ATOM   4487 2HG1 ILE A 295       1.010 -13.137  18.288  1.00 94.00           H
ATOM   4488  CG2 ILE A 295       0.094 -10.018  17.064  1.00 94.00           C
ATOM   4489 1HG2 ILE A 295       0.571  -9.039  17.097  1.00 94.00           H
ATOM   4490 2HG2 ILE A 295      -0.042 -10.322  16.026  1.00 94.00           H
ATOM   4491 3HG2 ILE A 295      -0.877  -9.966  17.557  1.00 94.00           H
ATOM   4492  CD1 ILE A 295      -0.947 -12.355  18.746  1.00 94.00           C
ATOM   4493 1HD1 ILE A 295      -0.677 -12.032  19.751  1.00 94.00           H
ATOM   4494 2HD1 ILE A 295      -1.657 -11.649  18.315  1.00 94.00           H
ATOM   4495 3HD1 ILE A 295      -1.403 -13.345  18.793  1.00 94.00           H
ATOM   4496  HN  ILE A 295       3.015 -11.786  18.985  1.00 94.00           H
ATOM   4497  N   ASP A 296       3.529  -9.074  17.504  1.00 93.62           N
ATOM   4498  CA  ASP A 296       4.080  -7.775  17.159  1.00 93.62           C
ATOM   4499  C   ASP A 296       5.220  -7.959  16.156  1.00 93.62           C
ATOM   4500  O   ASP A 296       5.359  -7.176  15.217  1.00 93.62           O
ATOM   4501  HA  ASP A 296       3.245  -7.211  16.742  1.00 93.62           H
ATOM   4502  CB  ASP A 296       4.646  -7.071  18.394  1.00 93.62           C
ATOM   4503 1HB  ASP A 296       5.341  -7.734  18.908  1.00 93.62           H
ATOM   4504 2HB  ASP A 296       5.212  -6.191  18.088  1.00 93.62           H
ATOM   4505  CG  ASP A 296       3.526  -6.656  19.350  1.00 93.62           C
ATOM   4506  OD1 ASP A 296       2.374  -6.574  18.872  1.00 93.62           O
ATOM   4507  OD2 ASP A 296       3.847  -6.429  20.536  1.00 93.62           O
ATOM   4508  HN  ASP A 296       3.675  -9.357  18.452  1.00 93.62           H
ATOM   4509  N   ILE A 297       6.008  -8.999  16.388  1.00 94.26           N
ATOM   4510  CA  ILE A 297       7.095  -9.331  15.483  1.00 94.26           C
ATOM   4511  C   ILE A 297       6.518  -9.716  14.119  1.00 94.26           C
ATOM   4512  O   ILE A 297       7.021  -9.282  13.084  1.00 94.26           O
ATOM   4513  HA  ILE A 297       7.704  -8.436  15.361  1.00 94.26           H
ATOM   4514  CB  ILE A 297       7.992 -10.408  16.097  1.00 94.26           C
ATOM   4515  HB  ILE A 297       7.356 -11.207  16.477  1.00 94.26           H
ATOM   4516  CG1 ILE A 297       8.780  -9.853  17.286  1.00 94.26           C
ATOM   4517 1HG1 ILE A 297       9.512  -9.126  16.934  1.00 94.26           H
ATOM   4518 2HG1 ILE A 297       8.105  -9.326  17.959  1.00 94.26           H
ATOM   4519  CG2 ILE A 297       8.910 -11.025  15.039  1.00 94.26           C
ATOM   4520 1HG2 ILE A 297       8.305 -11.480  14.255  1.00 94.26           H
ATOM   4521 2HG2 ILE A 297       9.541 -10.248  14.608  1.00 94.26           H
ATOM   4522 3HG2 ILE A 297       9.537 -11.787  15.502  1.00 94.26           H
ATOM   4523  CD1 ILE A 297       9.492 -10.975  18.044  1.00 94.26           C
ATOM   4524 1HD1 ILE A 297       8.755 -11.688  18.415  1.00 94.26           H
ATOM   4525 2HD1 ILE A 297      10.184 -11.485  17.373  1.00 94.26           H
ATOM   4526 3HD1 ILE A 297      10.044 -10.553  18.883  1.00 94.26           H
ATOM   4527  HN  ILE A 297       5.912  -9.608  17.176  1.00 94.26           H
ATOM   4528  N   CYS A 298       5.471 -10.526  14.162  1.00 94.54           N
ATOM   4529  CA  CYS A 298       4.811 -10.962  12.943  1.00 94.54           C
ATOM   4530  C   CYS A 298       4.344  -9.721  12.180  1.00 94.54           C
ATOM   4531  O   CYS A 298       4.449  -9.665  10.956  1.00 94.54           O
ATOM   4532  HA  CYS A 298       5.553 -11.515  12.367  1.00 94.54           H
ATOM   4533  CB  CYS A 298       3.656 -11.921  13.237  1.00 94.54           C
ATOM   4534 1HB  CYS A 298       3.043 -11.527  14.048  1.00 94.54           H
ATOM   4535 2HB  CYS A 298       3.010 -12.004  12.362  1.00 94.54           H
ATOM   4536  SG  CYS A 298       4.309 -13.569  13.690  1.00 94.54           S
ATOM   4537  HG  CYS A 298       4.701 -13.231  14.916  1.00 94.54           H
ATOM   4538  HN  CYS A 298       5.073 -10.882  15.008  1.00 94.54           H
ATOM   4539  N   PHE A 299       3.836  -8.758  12.934  1.00 94.53           N
ATOM   4540  CA  PHE A 299       3.359  -7.518  12.345  1.00 94.53           C
ATOM   4541  C   PHE A 299       4.482  -6.801  11.592  1.00 94.53           C
ATOM   4542  O   PHE A 299       4.294  -6.368  10.456  1.00 94.53           O
ATOM   4543  HA  PHE A 299       2.564  -7.778  11.646  1.00 94.53           H
ATOM   4544  CB  PHE A 299       2.885  -6.629  13.496  1.00 94.53           C
ATOM   4545 1HB  PHE A 299       2.099  -7.150  14.043  1.00 94.53           H
ATOM   4546 2HB  PHE A 299       3.711  -6.479  14.190  1.00 94.53           H
ATOM   4547  CG  PHE A 299       2.357  -5.264  13.050  1.00 94.53           C
ATOM   4548  CD1 PHE A 299       3.199  -4.198  12.985  1.00 94.53           C
ATOM   4549  HD1 PHE A 299       4.250  -4.316  13.250  1.00 94.53           H
ATOM   4550  CD2 PHE A 299       1.046  -5.116  12.720  1.00 94.53           C
ATOM   4551  HD2 PHE A 299       0.371  -5.970  12.772  1.00 94.53           H
ATOM   4552  CE1 PHE A 299       2.709  -2.930  12.572  1.00 94.53           C
ATOM   4553  HE1 PHE A 299       3.384  -2.076  12.520  1.00 94.53           H
ATOM   4554  CE2 PHE A 299       0.556  -3.849  12.306  1.00 94.53           C
ATOM   4555  HE2 PHE A 299      -0.494  -3.730  12.042  1.00 94.53           H
ATOM   4556  CZ  PHE A 299       1.398  -2.783  12.241  1.00 94.53           C
ATOM   4557  HZ  PHE A 299       1.022  -1.810  11.924  1.00 94.53           H
ATOM   4558  HN  PHE A 299       3.749  -8.813  13.929  1.00 94.53           H
ATOM   4559  N   GLN A 300       5.625  -6.699  12.255  1.00 93.25           N
ATOM   4560  CA  GLN A 300       6.756  -5.984  11.690  1.00 93.25           C
ATOM   4561  C   GLN A 300       7.215  -6.657  10.394  1.00 93.25           C
ATOM   4562  O   GLN A 300       7.504  -5.980   9.408  1.00 93.25           O
ATOM   4563  HA  GLN A 300       6.388  -4.981  11.476  1.00 93.25           H
ATOM   4564  CB  GLN A 300       7.905  -5.893  12.697  1.00 93.25           C
ATOM   4565 1HB  GLN A 300       8.099  -6.877  13.123  1.00 93.25           H
ATOM   4566 2HB  GLN A 300       8.817  -5.581  12.186  1.00 93.25           H
ATOM   4567  CG  GLN A 300       7.576  -4.902  13.815  1.00 93.25           C
ATOM   4568 1HG  GLN A 300       7.392  -3.916  13.390  1.00 93.25           H
ATOM   4569 2HG  GLN A 300       6.659  -5.209  14.319  1.00 93.25           H
ATOM   4570  CD  GLN A 300       8.719  -4.821  14.829  1.00 93.25           C
ATOM   4571  OE1 GLN A 300       9.631  -5.632  14.842  1.00 93.25           O
ATOM   4572  NE2 GLN A 300       8.619  -3.801  15.676  1.00 93.25           N
ATOM   4573 1HE2 GLN A 300       7.845  -3.171  15.612  1.00 93.25           H
ATOM   4574 2HE2 GLN A 300       9.319  -3.663  16.377  1.00 93.25           H
ATOM   4575  HN  GLN A 300       5.783  -7.093  13.160  1.00 93.25           H
ATOM   4576  N   VAL A 301       7.268  -7.980  10.438  1.00 94.40           N
ATOM   4577  CA  VAL A 301       7.757  -8.747   9.305  1.00 94.40           C
ATOM   4578  C   VAL A 301       6.820  -8.542   8.113  1.00 94.40           C
ATOM   4579  O   VAL A 301       7.265  -8.192   7.022  1.00 94.40           O
ATOM   4580  HA  VAL A 301       8.743  -8.360   9.047  1.00 94.40           H
ATOM   4581  CB  VAL A 301       7.913 -10.218   9.697  1.00 94.40           C
ATOM   4582  HB  VAL A 301       6.960 -10.560  10.101  1.00 94.40           H
ATOM   4583  CG1 VAL A 301       8.243 -11.079   8.477  1.00 94.40           C
ATOM   4584 1HG1 VAL A 301       7.439 -10.995   7.745  1.00 94.40           H
ATOM   4585 2HG1 VAL A 301       9.177 -10.735   8.031  1.00 94.40           H
ATOM   4586 3HG1 VAL A 301       8.348 -12.119   8.784  1.00 94.40           H
ATOM   4587  CG2 VAL A 301       8.972 -10.385  10.789  1.00 94.40           C
ATOM   4588 1HG2 VAL A 301       9.931 -10.017  10.424  1.00 94.40           H
ATOM   4589 2HG2 VAL A 301       8.677  -9.817  11.671  1.00 94.40           H
ATOM   4590 3HG2 VAL A 301       9.063 -11.439  11.049  1.00 94.40           H
ATOM   4591  HN  VAL A 301       6.984  -8.525  11.227  1.00 94.40           H
ATOM   4592  N   THR A 302       5.538  -8.770   8.363  1.00 94.61           N
ATOM   4593  CA  THR A 302       4.548  -8.718   7.301  1.00 94.61           C
ATOM   4594  C   THR A 302       4.416  -7.292   6.764  1.00 94.61           C
ATOM   4595  O   THR A 302       4.173  -7.092   5.575  1.00 94.61           O
ATOM   4596  HA  THR A 302       4.897  -9.339   6.475  1.00 94.61           H
ATOM   4597  CB  THR A 302       3.237  -9.286   7.848  1.00 94.61           C
ATOM   4598  HB  THR A 302       2.457  -9.265   7.088  1.00 94.61           H
ATOM   4599  OG1 THR A 302       2.982  -8.507   9.014  1.00 94.61           O
ATOM   4600  HG1 THR A 302       3.351  -8.968   9.821  1.00 94.61           H
ATOM   4601  CG2 THR A 302       3.393 -10.712   8.380  1.00 94.61           C
ATOM   4602 1HG2 THR A 302       4.126 -10.721   9.187  1.00 94.61           H
ATOM   4603 2HG2 THR A 302       3.732 -11.365   7.575  1.00 94.61           H
ATOM   4604 3HG2 THR A 302       2.434 -11.067   8.756  1.00 94.61           H
ATOM   4605  HN  THR A 302       5.175  -8.987   9.269  1.00 94.61           H
ATOM   4606  N   GLN A 303       4.581  -6.336   7.667  1.00 93.20           N
ATOM   4607  CA  GLN A 303       4.558  -4.934   7.287  1.00 93.20           C
ATOM   4608  C   GLN A 303       5.669  -4.640   6.277  1.00 93.20           C
ATOM   4609  O   GLN A 303       5.461  -3.900   5.317  1.00 93.20           O
ATOM   4610  HA  GLN A 303       3.585  -4.776   6.822  1.00 93.20           H
ATOM   4611  CB  GLN A 303       4.680  -4.030   8.515  1.00 93.20           C
ATOM   4612 1HB  GLN A 303       3.861  -4.236   9.205  1.00 93.20           H
ATOM   4613 2HB  GLN A 303       5.606  -4.253   9.045  1.00 93.20           H
ATOM   4614  CG  GLN A 303       4.658  -2.554   8.114  1.00 93.20           C
ATOM   4615 1HG  GLN A 303       5.629  -2.270   7.707  1.00 93.20           H
ATOM   4616 2HG  GLN A 303       3.924  -2.399   7.323  1.00 93.20           H
ATOM   4617  CD  GLN A 303       4.321  -1.665   9.312  1.00 93.20           C
ATOM   4618  OE1 GLN A 303       5.176  -1.279  10.092  1.00 93.20           O
ATOM   4619  NE2 GLN A 303       3.030  -1.363   9.416  1.00 93.20           N
ATOM   4620 1HE2 GLN A 303       2.379  -1.713   8.742  1.00 93.20           H
ATOM   4621 2HE2 GLN A 303       2.709  -0.787  10.167  1.00 93.20           H
ATOM   4622  HN  GLN A 303       4.728  -6.507   8.642  1.00 93.20           H
ATOM   4623  N   THR A 304       6.826  -5.236   6.529  1.00 93.25           N
ATOM   4624  CA  THR A 304       7.990  -4.994   5.692  1.00 93.25           C
ATOM   4625  C   THR A 304       7.767  -5.565   4.291  1.00 93.25           C
ATOM   4626  O   THR A 304       8.153  -4.950   3.298  1.00 93.25           O
ATOM   4627  HA  THR A 304       8.116  -3.917   5.583  1.00 93.25           H
ATOM   4628  CB  THR A 304       9.211  -5.583   6.401  1.00 93.25           C
ATOM   4629  HB  THR A 304       9.137  -6.668   6.468  1.00 93.25           H
ATOM   4630  OG1 THR A 304       9.258  -4.891   7.646  1.00 93.25           O
ATOM   4631  HG1 THR A 304       8.845  -5.451   8.364  1.00 93.25           H
ATOM   4632  CG2 THR A 304      10.525  -5.203   5.714  1.00 93.25           C
ATOM   4633 1HG2 THR A 304      10.632  -4.118   5.708  1.00 93.25           H
ATOM   4634 2HG2 THR A 304      10.520  -5.574   4.690  1.00 93.25           H
ATOM   4635 3HG2 THR A 304      11.360  -5.647   6.257  1.00 93.25           H
ATOM   4636  HN  THR A 304       6.975  -5.871   7.286  1.00 93.25           H
ATOM   4637  N   ILE A 305       7.143  -6.733   4.254  1.00 93.87           N
ATOM   4638  CA  ILE A 305       6.824  -7.372   2.989  1.00 93.87           C
ATOM   4639  C   ILE A 305       5.874  -6.473   2.195  1.00 93.87           C
ATOM   4640  O   ILE A 305       6.013  -6.336   0.980  1.00 93.87           O
ATOM   4641  HA  ILE A 305       7.753  -7.472   2.429  1.00 93.87           H
ATOM   4642  CB  ILE A 305       6.282  -8.784   3.223  1.00 93.87           C
ATOM   4643  HB  ILE A 305       5.458  -8.720   3.933  1.00 93.87           H
ATOM   4644  CG1 ILE A 305       7.350  -9.683   3.850  1.00 93.87           C
ATOM   4645 1HG1 ILE A 305       8.121  -9.906   3.113  1.00 93.87           H
ATOM   4646 2HG1 ILE A 305       7.836  -9.157   4.672  1.00 93.87           H
ATOM   4647  CG2 ILE A 305       5.721  -9.377   1.930  1.00 93.87           C
ATOM   4648 1HG2 ILE A 305       4.909  -8.748   1.564  1.00 93.87           H
ATOM   4649 2HG2 ILE A 305       6.510  -9.425   1.179  1.00 93.87           H
ATOM   4650 3HG2 ILE A 305       5.343 -10.381   2.124  1.00 93.87           H
ATOM   4651  CD1 ILE A 305       6.735 -10.987   4.364  1.00 93.87           C
ATOM   4652 1HD1 ILE A 305       5.982 -10.760   5.119  1.00 93.87           H
ATOM   4653 2HD1 ILE A 305       6.271 -11.521   3.536  1.00 93.87           H
ATOM   4654 3HD1 ILE A 305       7.516 -11.607   4.805  1.00 93.87           H
ATOM   4655  HN  ILE A 305       6.859  -7.241   5.068  1.00 93.87           H
ATOM   4656  N   ALA A 306       4.929  -5.884   2.913  1.00 92.94           N
ATOM   4657  CA  ALA A 306       3.921  -5.049   2.282  1.00 92.94           C
ATOM   4658  C   ALA A 306       4.598  -3.837   1.639  1.00 92.94           C
ATOM   4659  O   ALA A 306       4.191  -3.389   0.569  1.00 92.94           O
ATOM   4660  HA  ALA A 306       3.439  -5.640   1.503  1.00 92.94           H
ATOM   4661  CB  ALA A 306       2.869  -4.647   3.318  1.00 92.94           C
ATOM   4662 1HB  ALA A 306       2.397  -5.543   3.722  1.00 92.94           H
ATOM   4663 2HB  ALA A 306       3.347  -4.093   4.125  1.00 92.94           H
ATOM   4664 3HB  ALA A 306       2.113  -4.021   2.844  1.00 92.94           H
ATOM   4665  HN  ALA A 306       4.845  -5.970   3.906  1.00 92.94           H
ATOM   4666  N   PHE A 307       5.621  -3.341   2.320  1.00 93.45           N
ATOM   4667  CA  PHE A 307       6.315  -2.148   1.865  1.00 93.45           C
ATOM   4668  C   PHE A 307       7.187  -2.454   0.645  1.00 93.45           C
ATOM   4669  O   PHE A 307       7.353  -1.608  -0.232  1.00 93.45           O
ATOM   4670  HA  PHE A 307       5.556  -1.416   1.591  1.00 93.45           H
ATOM   4671  CB  PHE A 307       7.212  -1.686   3.015  1.00 93.45           C
ATOM   4672 1HB  PHE A 307       7.788  -2.537   3.378  1.00 93.45           H
ATOM   4673 2HB  PHE A 307       7.927  -0.956   2.634  1.00 93.45           H
ATOM   4674  CG  PHE A 307       6.450  -1.067   4.188  1.00 93.45           C
ATOM   4675  CD1 PHE A 307       5.090  -1.075   4.195  1.00 93.45           C
ATOM   4676  HD1 PHE A 307       4.543  -1.521   3.365  1.00 93.45           H
ATOM   4677  CD2 PHE A 307       7.132  -0.510   5.225  1.00 93.45           C
ATOM   4678  HD2 PHE A 307       8.222  -0.504   5.219  1.00 93.45           H
ATOM   4679  CE1 PHE A 307       4.382  -0.500   5.284  1.00 93.45           C
ATOM   4680  HE1 PHE A 307       3.292  -0.506   5.290  1.00 93.45           H
ATOM   4681  CE2 PHE A 307       6.424   0.064   6.314  1.00 93.45           C
ATOM   4682  HE2 PHE A 307       6.971   0.510   7.144  1.00 93.45           H
ATOM   4683  CZ  PHE A 307       5.064   0.057   6.320  1.00 93.45           C
ATOM   4684  HZ  PHE A 307       4.521   0.497   7.157  1.00 93.45           H
ATOM   4685  HN  PHE A 307       5.975  -3.738   3.167  1.00 93.45           H
ATOM   4686  N   PHE A 308       7.722  -3.667   0.629  1.00 93.27           N
ATOM   4687  CA  PHE A 308       8.607  -4.080  -0.446  1.00 93.27           C
ATOM   4688  C   PHE A 308       7.881  -4.059  -1.793  1.00 93.27           C
ATOM   4689  O   PHE A 308       8.515  -3.954  -2.842  1.00 93.27           O
ATOM   4690  HA  PHE A 308       9.437  -3.373  -0.472  1.00 93.27           H
ATOM   4691  CB  PHE A 308       9.046  -5.513  -0.139  1.00 93.27           C
ATOM   4692 1HB  PHE A 308       9.412  -5.558   0.887  1.00 93.27           H
ATOM   4693 2HB  PHE A 308       8.177  -6.168  -0.196  1.00 93.27           H
ATOM   4694  CG  PHE A 308      10.131  -6.046  -1.077  1.00 93.27           C
ATOM   4695  CD1 PHE A 308       9.800  -6.893  -2.088  1.00 93.27           C
ATOM   4696  HD1 PHE A 308       8.761  -7.191  -2.231  1.00 93.27           H
ATOM   4697  CD2 PHE A 308      11.427  -5.674  -0.899  1.00 93.27           C
ATOM   4698  HD2 PHE A 308      11.692  -4.996  -0.088  1.00 93.27           H
ATOM   4699  CE1 PHE A 308      10.807  -7.388  -2.958  1.00 93.27           C
ATOM   4700  HE1 PHE A 308      10.541  -8.066  -3.769  1.00 93.27           H
ATOM   4701  CE2 PHE A 308      12.434  -6.169  -1.769  1.00 93.27           C
ATOM   4702  HE2 PHE A 308      13.472  -5.870  -1.626  1.00 93.27           H
ATOM   4703  CZ  PHE A 308      12.102  -7.015  -2.780  1.00 93.27           C
ATOM   4704  HZ  PHE A 308      12.875  -7.395  -3.448  1.00 93.27           H
ATOM   4705  HN  PHE A 308       7.559  -4.359   1.332  1.00 93.27           H
ATOM   4706  N   HIS A 309       6.562  -4.160  -1.720  1.00 91.65           N
ATOM   4707  CA  HIS A 309       5.746  -4.186  -2.921  1.00 91.65           C
ATOM   4708  C   HIS A 309       5.998  -2.919  -3.741  1.00 91.65           C
ATOM   4709  O   HIS A 309       6.016  -2.963  -4.970  1.00 91.65           O
ATOM   4710  HA  HIS A 309       6.067  -5.052  -3.499  1.00 91.65           H
ATOM   4711  CB  HIS A 309       4.269  -4.381  -2.571  1.00 91.65           C
ATOM   4712 1HB  HIS A 309       4.156  -5.319  -2.026  1.00 91.65           H
ATOM   4713 2HB  HIS A 309       3.958  -3.583  -1.898  1.00 91.65           H
ATOM   4714  CG  HIS A 309       3.351  -4.398  -3.769  1.00 91.65           C
ATOM   4715  ND1 HIS A 309       2.690  -3.269  -4.223  1.00 91.65           N
ATOM   4716  HD1 HIS A 309       2.749  -2.356  -3.821  1.00 91.65           H
ATOM   4717  CD2 HIS A 309       2.990  -5.416  -4.602  1.00 91.65           C
ATOM   4718  HD2 HIS A 309       3.330  -6.449  -4.530  1.00 91.65           H
ATOM   4719  CE1 HIS A 309       1.967  -3.605  -5.281  1.00 91.65           C
ATOM   4720  HE1 HIS A 309       1.335  -2.935  -5.864  1.00 91.65           H
ATOM   4721  NE2 HIS A 309       2.154  -4.936  -5.514  1.00 91.65           N
ATOM   4722  HN  HIS A 309       6.053  -4.224  -0.861  1.00 91.65           H
ATOM   4723  N   SER A 310       6.188  -1.819  -3.027  1.00 91.47           N
ATOM   4724  CA  SER A 310       6.202  -0.510  -3.658  1.00 91.47           C
ATOM   4725  C   SER A 310       7.454  -0.361  -4.524  1.00 91.47           C
ATOM   4726  O   SER A 310       7.566   0.586  -5.302  1.00 91.47           O
ATOM   4727  HA  SER A 310       5.304  -0.478  -4.275  1.00 91.47           H
ATOM   4728  CB  SER A 310       6.143   0.606  -2.614  1.00 91.47           C
ATOM   4729 1HB  SER A 310       6.939   0.461  -1.883  1.00 91.47           H
ATOM   4730 2HB  SER A 310       6.325   1.566  -3.097  1.00 91.47           H
ATOM   4731  OG  SER A 310       4.886   0.644  -1.943  1.00 91.47           O
ATOM   4732  HG  SER A 310       4.182   1.005  -2.556  1.00 91.47           H
ATOM   4733  HN  SER A 310       6.329  -1.812  -2.037  1.00 91.47           H
ATOM   4734  N   CYS A 311       8.365  -1.310  -4.361  1.00 92.83           N
ATOM   4735  CA  CYS A 311       9.578  -1.328  -5.160  1.00 92.83           C
ATOM   4736  C   CYS A 311       9.429  -2.408  -6.234  1.00 92.83           C
ATOM   4737  O   CYS A 311      10.291  -2.550  -7.101  1.00 92.83           O
ATOM   4738  HA  CYS A 311       9.669  -0.341  -5.614  1.00 92.83           H
ATOM   4739  CB  CYS A 311      10.821  -1.550  -4.296  1.00 92.83           C
ATOM   4740 1HB  CYS A 311      11.719  -1.328  -4.873  1.00 92.83           H
ATOM   4741 2HB  CYS A 311      10.810  -0.866  -3.448  1.00 92.83           H
ATOM   4742  SG  CYS A 311      10.871  -3.280  -3.704  1.00 92.83           S
ATOM   4743  HG  CYS A 311      12.058  -3.189  -3.109  1.00 92.83           H
ATOM   4744  HN  CYS A 311       8.283  -2.055  -3.699  1.00 92.83           H
ATOM   4745  N   LEU A 312       8.331  -3.143  -6.141  1.00 90.37           N
ATOM   4746  CA  LEU A 312       8.147  -4.322  -6.970  1.00 90.37           C
ATOM   4747  C   LEU A 312       7.537  -3.908  -8.310  1.00 90.37           C
ATOM   4748  O   LEU A 312       7.867  -4.479  -9.349  1.00 90.37           O
ATOM   4749  HA  LEU A 312       9.133  -4.748  -7.156  1.00 90.37           H
ATOM   4750  CB  LEU A 312       7.331  -5.380  -6.223  1.00 90.37           C
ATOM   4751 1HB  LEU A 312       6.484  -4.886  -5.746  1.00 90.37           H
ATOM   4752 2HB  LEU A 312       6.923  -6.078  -6.954  1.00 90.37           H
ATOM   4753  CG  LEU A 312       8.084  -6.180  -5.159  1.00 90.37           C
ATOM   4754  HG  LEU A 312       8.367  -5.499  -4.356  1.00 90.37           H
ATOM   4755  CD1 LEU A 312       7.187  -7.256  -4.544  1.00 90.37           C
ATOM   4756 1HD1 LEU A 312       6.321  -6.784  -4.079  1.00 90.37           H
ATOM   4757 2HD1 LEU A 312       6.853  -7.940  -5.325  1.00 90.37           H
ATOM   4758 3HD1 LEU A 312       7.747  -7.810  -3.791  1.00 90.37           H
ATOM   4759  CD2 LEU A 312       9.377  -6.769  -5.728  1.00 90.37           C
ATOM   4760 1HD2 LEU A 312       9.139  -7.431  -6.560  1.00 90.37           H
ATOM   4761 2HD2 LEU A 312      10.020  -5.961  -6.079  1.00 90.37           H
ATOM   4762 3HD2 LEU A 312       9.893  -7.332  -4.951  1.00 90.37           H
ATOM   4763  HN  LEU A 312       7.576  -2.944  -5.516  1.00 90.37           H
ATOM   4764  N   ASN A 313       6.657  -2.920  -8.244  1.00 85.77           N
ATOM   4765  CA  ASN A 313       5.833  -2.573  -9.390  1.00 85.77           C
ATOM   4766  C   ASN A 313       6.735  -2.271 -10.588  1.00 85.77           C
ATOM   4767  O   ASN A 313       6.556  -2.841 -11.663  1.00 85.77           O
ATOM   4768  HA  ASN A 313       5.194  -3.440  -9.556  1.00 85.77           H
ATOM   4769  CB  ASN A 313       4.992  -1.326  -9.106  1.00 85.77           C
ATOM   4770 1HB  ASN A 313       5.606  -0.574  -8.610  1.00 85.77           H
ATOM   4771 2HB  ASN A 313       4.652  -0.891 -10.046  1.00 85.77           H
ATOM   4772  CG  ASN A 313       3.786  -1.667  -8.229  1.00 85.77           C
ATOM   4773  OD1 ASN A 313       3.246  -2.761  -8.269  1.00 85.77           O
ATOM   4774  ND2 ASN A 313       3.394  -0.673  -7.437  1.00 85.77           N
ATOM   4775 1HD2 ASN A 313       3.881   0.200  -7.453  1.00 85.77           H
ATOM   4776 2HD2 ASN A 313       2.613  -0.798  -6.826  1.00 85.77           H
ATOM   4777  HN  ASN A 313       6.503  -2.362  -7.428  1.00 85.77           H
ATOM   4778  N   PRO A 314       7.717  -1.374 -10.427  1.00 85.54           N
ATOM   4779  CA  PRO A 314       8.588  -0.999 -11.544  1.00 85.54           C
ATOM   4780  C   PRO A 314       9.219  -2.209 -12.214  1.00 85.54           C
ATOM   4781  O   PRO A 314       9.323  -2.261 -13.438  1.00 85.54           O
ATOM   4782  HA  PRO A 314       8.006  -0.512 -12.326  1.00 85.54           H
ATOM   4783  CB  PRO A 314       9.640  -0.096 -10.896  1.00 85.54           C
ATOM   4784 1HB  PRO A 314      10.514  -0.663 -10.576  1.00 85.54           H
ATOM   4785 2HB  PRO A 314       9.993   0.669 -11.588  1.00 85.54           H
ATOM   4786  CG  PRO A 314       8.900   0.514  -9.711  1.00 85.54           C
ATOM   4787 1HG  PRO A 314       9.588   0.895  -8.957  1.00 85.54           H
ATOM   4788 2HG  PRO A 314       8.278   1.357 -10.013  1.00 85.54           H
ATOM   4789  CD  PRO A 314       8.072  -0.650  -9.192  1.00 85.54           C
ATOM   4790 1HD  PRO A 314       8.642  -1.280  -8.509  1.00 85.54           H
ATOM   4791 2HD  PRO A 314       7.192  -0.310  -8.647  1.00 85.54           H
ATOM   4792  N   VAL A 315       9.628  -3.159 -11.385  1.00 84.95           N
ATOM   4793  CA  VAL A 315      10.340  -4.326 -11.877  1.00 84.95           C
ATOM   4794  C   VAL A 315       9.416  -5.136 -12.788  1.00 84.95           C
ATOM   4795  O   VAL A 315       9.842  -5.628 -13.831  1.00 84.95           O
ATOM   4796  HA  VAL A 315      11.188  -3.971 -12.463  1.00 84.95           H
ATOM   4797  CB  VAL A 315      10.885  -5.140 -10.701  1.00 84.95           C
ATOM   4798  HB  VAL A 315      10.039  -5.453 -10.090  1.00 84.95           H
ATOM   4799  CG1 VAL A 315      11.601  -6.400 -11.193  1.00 84.95           C
ATOM   4800 1HG1 VAL A 315      10.902  -7.020 -11.753  1.00 84.95           H
ATOM   4801 2HG1 VAL A 315      12.434  -6.116 -11.837  1.00 84.95           H
ATOM   4802 3HG1 VAL A 315      11.979  -6.960 -10.337  1.00 84.95           H
ATOM   4803  CG2 VAL A 315      11.808  -4.290  -9.826  1.00 84.95           C
ATOM   4804 1HG2 VAL A 315      12.648  -3.933 -10.423  1.00 84.95           H
ATOM   4805 2HG2 VAL A 315      11.253  -3.438  -9.434  1.00 84.95           H
ATOM   4806 3HG2 VAL A 315      12.181  -4.893  -8.999  1.00 84.95           H
ATOM   4807  HN  VAL A 315       9.480  -3.140 -10.396  1.00 84.95           H
ATOM   4808  N   LEU A 316       8.167  -5.249 -12.360  1.00 83.97           N
ATOM   4809  CA  LEU A 316       7.192  -6.035 -13.097  1.00 83.97           C
ATOM   4810  C   LEU A 316       7.057  -5.475 -14.514  1.00 83.97           C
ATOM   4811  O   LEU A 316       6.951  -6.233 -15.477  1.00 83.97           O
ATOM   4812  HA  LEU A 316       7.575  -7.053 -13.162  1.00 83.97           H
ATOM   4813  CB  LEU A 316       5.868  -6.099 -12.333  1.00 83.97           C
ATOM   4814 1HB  LEU A 316       5.506  -5.081 -12.185  1.00 83.97           H
ATOM   4815 2HB  LEU A 316       5.135  -6.609 -12.958  1.00 83.97           H
ATOM   4816  CG  LEU A 316       5.911  -6.797 -10.972  1.00 83.97           C
ATOM   4817  HG  LEU A 316       6.568  -6.226 -10.316  1.00 83.97           H
ATOM   4818  CD1 LEU A 316       4.527  -6.815 -10.320  1.00 83.97           C
ATOM   4819 1HD1 LEU A 316       4.179  -5.792 -10.177  1.00 83.97           H
ATOM   4820 2HD1 LEU A 316       3.829  -7.349 -10.965  1.00 83.97           H
ATOM   4821 3HD1 LEU A 316       4.587  -7.317  -9.355  1.00 83.97           H
ATOM   4822  CD2 LEU A 316       6.505  -8.201 -11.095  1.00 83.97           C
ATOM   4823 1HD2 LEU A 316       5.894  -8.796 -11.774  1.00 83.97           H
ATOM   4824 2HD2 LEU A 316       7.521  -8.133 -11.486  1.00 83.97           H
ATOM   4825 3HD2 LEU A 316       6.525  -8.675 -10.114  1.00 83.97           H
ATOM   4826  HN  LEU A 316       7.819  -4.815 -11.529  1.00 83.97           H
ATOM   4827  N   TYR A 317       7.067  -4.153 -14.597  1.00 80.13           N
ATOM   4828  CA  TYR A 317       6.885  -3.481 -15.873  1.00 80.13           C
ATOM   4829  C   TYR A 317       8.078  -3.729 -16.798  1.00 80.13           C
ATOM   4830  O   TYR A 317       7.907  -3.908 -18.003  1.00 80.13           O
ATOM   4831  HA  TYR A 317       5.984  -3.882 -16.338  1.00 80.13           H
ATOM   4832  CB  TYR A 317       6.802  -1.987 -15.555  1.00 80.13           C
ATOM   4833 1HB  TYR A 317       7.748  -1.666 -15.118  1.00 80.13           H
ATOM   4834 2HB  TYR A 317       6.678  -1.434 -16.487  1.00 80.13           H
ATOM   4835  CG  TYR A 317       5.665  -1.615 -14.603  1.00 80.13           C
ATOM   4836  CD1 TYR A 317       4.521  -2.386 -14.560  1.00 80.13           C
ATOM   4837  HD1 TYR A 317       4.428  -3.260 -15.205  1.00 80.13           H
ATOM   4838  CD2 TYR A 317       5.782  -0.508 -13.786  1.00 80.13           C
ATOM   4839  HD2 TYR A 317       6.686   0.100 -13.820  1.00 80.13           H
ATOM   4840  CE1 TYR A 317       3.450  -2.036 -13.663  1.00 80.13           C
ATOM   4841  HE1 TYR A 317       2.541  -2.636 -13.619  1.00 80.13           H
ATOM   4842  CE2 TYR A 317       4.711  -0.158 -12.890  1.00 80.13           C
ATOM   4843  HE2 TYR A 317       4.791   0.713 -12.240  1.00 80.13           H
ATOM   4844  CZ  TYR A 317       3.598  -0.939 -12.872  1.00 80.13           C
ATOM   4845  OH  TYR A 317       2.586  -0.609 -12.025  1.00 80.13           O
ATOM   4846  HH  TYR A 317       1.939  -1.367 -11.953  1.00 80.13           H
ATOM   4847  HN  TYR A 317       7.195  -3.544 -13.814  1.00 80.13           H
ATOM   4848  N   VAL A 318       9.260  -3.731 -16.199  1.00 75.78           N
ATOM   4849  CA  VAL A 318      10.483  -3.933 -16.957  1.00 75.78           C
ATOM   4850  C   VAL A 318      10.446  -5.312 -17.620  1.00 75.78           C
ATOM   4851  O   VAL A 318      10.660  -5.432 -18.825  1.00 75.78           O
ATOM   4852  HA  VAL A 318      10.517  -3.171 -17.736  1.00 75.78           H
ATOM   4853  CB  VAL A 318      11.699  -3.738 -16.050  1.00 75.78           C
ATOM   4854  HB  VAL A 318      11.585  -4.398 -15.190  1.00 75.78           H
ATOM   4855  CG1 VAL A 318      12.990  -4.128 -16.773  1.00 75.78           C
ATOM   4856 1HG1 VAL A 318      12.939  -5.175 -17.069  1.00 75.78           H
ATOM   4857 2HG1 VAL A 318      13.112  -3.505 -17.659  1.00 75.78           H
ATOM   4858 3HG1 VAL A 318      13.839  -3.979 -16.105  1.00 75.78           H
ATOM   4859  CG2 VAL A 318      11.773  -2.300 -15.532  1.00 75.78           C
ATOM   4860 1HG2 VAL A 318      11.852  -1.614 -16.376  1.00 75.78           H
ATOM   4861 2HG2 VAL A 318      10.872  -2.073 -14.963  1.00 75.78           H
ATOM   4862 3HG2 VAL A 318      12.646  -2.190 -14.890  1.00 75.78           H
ATOM   4863  HN  VAL A 318       9.389  -3.599 -15.216  1.00 75.78           H
ATOM   4864  N   PHE A 319      10.172  -6.318 -16.803  1.00 74.84           N
ATOM   4865  CA  PHE A 319      10.345  -7.697 -17.229  1.00 74.84           C
ATOM   4866  C   PHE A 319       9.135  -8.178 -18.032  1.00 74.84           C
ATOM   4867  O   PHE A 319       9.286  -8.896 -19.019  1.00 74.84           O
ATOM   4868  HA  PHE A 319      11.234  -7.731 -17.859  1.00 74.84           H
ATOM   4869  CB  PHE A 319      10.471  -8.544 -15.961  1.00 74.84           C
ATOM   4870 1HB  PHE A 319       9.719  -8.218 -15.242  1.00 74.84           H
ATOM   4871 2HB  PHE A 319      10.247  -9.582 -16.207  1.00 74.84           H
ATOM   4872  CG  PHE A 319      11.850  -8.477 -15.302  1.00 74.84           C
ATOM   4873  CD1 PHE A 319      12.936  -8.984 -15.945  1.00 74.84           C
ATOM   4874  HD1 PHE A 319      12.824  -9.438 -16.929  1.00 74.84           H
ATOM   4875  CD2 PHE A 319      11.990  -7.910 -14.074  1.00 74.84           C
ATOM   4876  HD2 PHE A 319      11.119  -7.504 -13.559  1.00 74.84           H
ATOM   4877  CE1 PHE A 319      14.216  -8.921 -15.333  1.00 74.84           C
ATOM   4878  HE1 PHE A 319      15.087  -9.328 -15.848  1.00 74.84           H
ATOM   4879  CE2 PHE A 319      13.270  -7.848 -13.462  1.00 74.84           C
ATOM   4880  HE2 PHE A 319      13.382  -7.393 -12.478  1.00 74.84           H
ATOM   4881  CZ  PHE A 319      14.356  -8.355 -14.105  1.00 74.84           C
ATOM   4882  HZ  PHE A 319      15.338  -8.306 -13.636  1.00 74.84           H
ATOM   4883  HN  PHE A 319       9.838  -6.204 -15.867  1.00 74.84           H
ATOM   4884  N   VAL A 320       7.961  -7.764 -17.578  1.00 76.29           N
ATOM   4885  CA  VAL A 320       6.721  -8.313 -18.100  1.00 76.29           C
ATOM   4886  C   VAL A 320       6.172  -7.382 -19.183  1.00 76.29           C
ATOM   4887  O   VAL A 320       5.536  -7.836 -20.133  1.00 76.29           O
ATOM   4888  HA  VAL A 320       6.952  -9.278 -18.552  1.00 76.29           H
ATOM   4889  CB  VAL A 320       5.731  -8.550 -16.958  1.00 76.29           C
ATOM   4890  HB  VAL A 320       5.325  -7.583 -16.660  1.00 76.29           H
ATOM   4891  CG1 VAL A 320       4.565  -9.428 -17.415  1.00 76.29           C
ATOM   4892 1HG1 VAL A 320       4.041  -8.938 -18.236  1.00 76.29           H
ATOM   4893 2HG1 VAL A 320       4.946 -10.392 -17.753  1.00 76.29           H
ATOM   4894 3HG1 VAL A 320       3.877  -9.580 -16.584  1.00 76.29           H
ATOM   4895  CG2 VAL A 320       6.432  -9.159 -15.742  1.00 76.29           C
ATOM   4896 1HG2 VAL A 320       6.879 -10.114 -16.021  1.00 76.29           H
ATOM   4897 2HG2 VAL A 320       7.212  -8.481 -15.395  1.00 76.29           H
ATOM   4898 3HG2 VAL A 320       5.706  -9.317 -14.945  1.00 76.29           H
ATOM   4899  HN  VAL A 320       7.849  -7.069 -16.869  1.00 76.29           H
ATOM   4900  N   GLY A 321       6.438  -6.096 -19.004  1.00 76.54           N
ATOM   4901  CA  GLY A 321       5.880  -5.086 -19.887  1.00 76.54           C
ATOM   4902  C   GLY A 321       6.691  -4.980 -21.180  1.00 76.54           C
ATOM   4903  O   GLY A 321       7.728  -4.320 -21.214  1.00 76.54           O
ATOM   4904 1HA  GLY A 321       4.845  -5.335 -20.122  1.00 76.54           H
ATOM   4905 2HA  GLY A 321       5.869  -4.121 -19.380  1.00 76.54           H
ATOM   4906  HN  GLY A 321       7.022  -5.743 -18.273  1.00 76.54           H
ATOM   4907  N   GLU A 322       6.187  -5.640 -22.213  1.00 77.61           N
ATOM   4908  CA  GLU A 322       6.764  -5.507 -23.539  1.00 77.61           C
ATOM   4909  C   GLU A 322       6.707  -4.049 -24.000  1.00 77.61           C
ATOM   4910  O   GLU A 322       7.669  -3.537 -24.570  1.00 77.61           O
ATOM   4911  HA  GLU A 322       7.803  -5.823 -23.436  1.00 77.61           H
ATOM   4912  CB  GLU A 322       6.058  -6.426 -24.539  1.00 77.61           C
ATOM   4913 1HB  GLU A 322       5.013  -6.132 -24.633  1.00 77.61           H
ATOM   4914 2HB  GLU A 322       6.595  -6.417 -25.488  1.00 77.61           H
ATOM   4915  CG  GLU A 322       6.067  -7.876 -24.052  1.00 77.61           C
ATOM   4916 1HG  GLU A 322       6.991  -8.076 -23.510  1.00 77.61           H
ATOM   4917 2HG  GLU A 322       5.246  -8.033 -23.352  1.00 77.61           H
ATOM   4918  CD  GLU A 322       5.937  -8.849 -25.225  1.00 77.61           C
ATOM   4919  OE1 GLU A 322       6.735  -9.811 -25.256  1.00 77.61           O
ATOM   4920  OE2 GLU A 322       5.042  -8.609 -26.065  1.00 77.61           O
ATOM   4921  HN  GLU A 322       5.401  -6.255 -22.154  1.00 77.61           H
ATOM   4922  N   ARG A 323       5.571  -3.422 -23.735  1.00 78.23           N
ATOM   4923  CA  ARG A 323       5.367  -2.040 -24.134  1.00 78.23           C
ATOM   4924  C   ARG A 323       6.387  -1.133 -23.443  1.00 78.23           C
ATOM   4925  O   ARG A 323       6.960  -0.245 -24.073  1.00 78.23           O
ATOM   4926  HA  ARG A 323       5.510  -2.039 -25.215  1.00 78.23           H
ATOM   4927  CB  ARG A 323       3.955  -1.568 -23.784  1.00 78.23           C
ATOM   4928 1HB  ARG A 323       3.242  -2.371 -23.971  1.00 78.23           H
ATOM   4929 2HB  ARG A 323       3.899  -1.333 -22.721  1.00 78.23           H
ATOM   4930  CG  ARG A 323       3.570  -0.335 -24.605  1.00 78.23           C
ATOM   4931 1HG  ARG A 323       4.270   0.475 -24.402  1.00 78.23           H
ATOM   4932 2HG  ARG A 323       3.647  -0.564 -25.668  1.00 78.23           H
ATOM   4933  CD  ARG A 323       2.146   0.119 -24.277  1.00 78.23           C
ATOM   4934 1HD  ARG A 323       1.484  -0.744 -24.218  1.00 78.23           H
ATOM   4935 2HD  ARG A 323       2.127   0.603 -23.300  1.00 78.23           H
ATOM   4936  NE  ARG A 323       1.662   1.057 -25.315  1.00 78.23           N
ATOM   4937  HE  ARG A 323       2.221   1.176 -26.136  1.00 78.23           H
ATOM   4938  CZ  ARG A 323       0.523   1.755 -25.224  1.00 78.23           C
ATOM   4939  NH1 ARG A 323      -0.265   1.634 -24.146  1.00 78.23           N
ATOM   4940 1HH1 ARG A 323      -0.004   1.019 -23.403  1.00 78.23           H
ATOM   4941 2HH1 ARG A 323      -1.114   2.159 -24.086  1.00 78.23           H
ATOM   4942  NH2 ARG A 323       0.182   2.577 -26.226  1.00 78.23           N
ATOM   4943 1HH2 ARG A 323      -0.665   3.105 -26.174  1.00 78.23           H
ATOM   4944 2HH2 ARG A 323       0.775   2.661 -27.027  1.00 78.23           H
ATOM   4945  HN  ARG A 323       4.799  -3.842 -23.257  1.00 78.23           H
ATOM   4946  N   PHE A 324       6.583  -1.387 -22.158  1.00 80.00           N
ATOM   4947  CA  PHE A 324       7.469  -0.559 -21.358  1.00 80.00           C
ATOM   4948  C   PHE A 324       8.918  -0.690 -21.831  1.00 80.00           C
ATOM   4949  O   PHE A 324       9.633   0.305 -21.938  1.00 80.00           O
ATOM   4950  HA  PHE A 324       7.142   0.474 -21.477  1.00 80.00           H
ATOM   4951  CB  PHE A 324       7.369  -1.060 -19.916  1.00 80.00           C
ATOM   4952 1HB  PHE A 324       6.318  -1.129 -19.638  1.00 80.00           H
ATOM   4953 2HB  PHE A 324       7.779  -2.069 -19.863  1.00 80.00           H
ATOM   4954  CG  PHE A 324       8.094  -0.177 -18.898  1.00 80.00           C
ATOM   4955  CD1 PHE A 324       9.371  -0.469 -18.533  1.00 80.00           C
ATOM   4956  HD1 PHE A 324       9.879  -1.331 -18.965  1.00 80.00           H
ATOM   4957  CD2 PHE A 324       7.461   0.899 -18.359  1.00 80.00           C
ATOM   4958  HD2 PHE A 324       6.438   1.132 -18.651  1.00 80.00           H
ATOM   4959  CE1 PHE A 324      10.044   0.351 -17.588  1.00 80.00           C
ATOM   4960  HE1 PHE A 324      11.068   0.117 -17.295  1.00 80.00           H
ATOM   4961  CE2 PHE A 324       8.134   1.718 -17.414  1.00 80.00           C
ATOM   4962  HE2 PHE A 324       7.627   2.581 -16.982  1.00 80.00           H
ATOM   4963  CZ  PHE A 324       9.411   1.427 -17.049  1.00 80.00           C
ATOM   4964  HZ  PHE A 324       9.928   2.056 -16.324  1.00 80.00           H
ATOM   4965  HN  PHE A 324       6.149  -2.141 -21.665  1.00 80.00           H
ATOM   4966  N   ARG A 325       9.309  -1.927 -22.103  1.00 82.25           N
ATOM   4967  CA  ARG A 325      10.655  -2.200 -22.576  1.00 82.25           C
ATOM   4968  C   ARG A 325      10.937  -1.414 -23.858  1.00 82.25           C
ATOM   4969  O   ARG A 325      12.014  -0.842 -24.016  1.00 82.25           O
ATOM   4970  HA  ARG A 325      11.307  -1.873 -21.765  1.00 82.25           H
ATOM   4971  CB  ARG A 325      10.852  -3.692 -22.846  1.00 82.25           C
ATOM   4972 1HB  ARG A 325       9.988  -4.086 -23.381  1.00 82.25           H
ATOM   4973 2HB  ARG A 325      11.719  -3.838 -23.491  1.00 82.25           H
ATOM   4974  CG  ARG A 325      11.046  -4.466 -21.540  1.00 82.25           C
ATOM   4975 1HG  ARG A 325      11.824  -3.989 -20.943  1.00 82.25           H
ATOM   4976 2HG  ARG A 325      10.128  -4.431 -20.953  1.00 82.25           H
ATOM   4977  CD  ARG A 325      11.426  -5.922 -21.816  1.00 82.25           C
ATOM   4978 1HD  ARG A 325      12.151  -5.969 -22.629  1.00 82.25           H
ATOM   4979 2HD  ARG A 325      11.905  -6.354 -20.937  1.00 82.25           H
ATOM   4980  NE  ARG A 325      10.219  -6.702 -22.169  1.00 82.25           N
ATOM   4981  HE  ARG A 325       9.331  -6.249 -22.098  1.00 82.25           H
ATOM   4982  CZ  ARG A 325      10.243  -7.978 -22.578  1.00 82.25           C
ATOM   4983  NH1 ARG A 325      11.405  -8.634 -22.692  1.00 82.25           N
ATOM   4984 1HH1 ARG A 325      12.264  -8.172 -22.470  1.00 82.25           H
ATOM   4985 2HH1 ARG A 325      11.414  -9.586 -22.997  1.00 82.25           H
ATOM   4986  NH2 ARG A 325       9.086  -8.587 -22.872  1.00 82.25           N
ATOM   4987 1HH2 ARG A 325       9.086  -9.539 -23.178  1.00 82.25           H
ATOM   4988 2HH2 ARG A 325       8.223  -8.090 -22.784  1.00 82.25           H
ATOM   4989  HN  ARG A 325       8.724  -2.732 -22.004  1.00 82.25           H
ATOM   4990  N   ARG A 326       9.949  -1.413 -24.742  1.00 82.77           N
ATOM   4991  CA  ARG A 326      10.066  -0.684 -25.994  1.00 82.77           C
ATOM   4992  C   ARG A 326      10.196   0.816 -25.724  1.00 82.77           C
ATOM   4993  O   ARG A 326      11.023   1.491 -26.335  1.00 82.77           O
ATOM   4994  HA  ARG A 326      10.968  -1.078 -26.462  1.00 82.77           H
ATOM   4995  CB  ARG A 326       8.851  -0.931 -26.890  1.00 82.77           C
ATOM   4996 1HB  ARG A 326       7.936  -0.820 -26.307  1.00 82.77           H
ATOM   4997 2HB  ARG A 326       8.818  -0.180 -27.679  1.00 82.77           H
ATOM   4998  CG  ARG A 326       8.902  -2.329 -27.510  1.00 82.77           C
ATOM   4999 1HG  ARG A 326       9.774  -2.412 -28.158  1.00 82.77           H
ATOM   5000 2HG  ARG A 326       9.017  -3.075 -26.724  1.00 82.77           H
ATOM   5001  CD  ARG A 326       7.632  -2.619 -28.314  1.00 82.77           C
ATOM   5002 1HD  ARG A 326       6.752  -2.425 -27.701  1.00 82.77           H
ATOM   5003 2HD  ARG A 326       7.576  -1.951 -29.173  1.00 82.77           H
ATOM   5004  NE  ARG A 326       7.631  -4.027 -28.768  1.00 82.77           N
ATOM   5005  HE  ARG A 326       8.324  -4.642 -28.391  1.00 82.77           H
ATOM   5006  CZ  ARG A 326       6.761  -4.530 -29.653  1.00 82.77           C
ATOM   5007  NH1 ARG A 326       5.811  -3.752 -30.191  1.00 82.77           N
ATOM   5008 1HH1 ARG A 326       5.749  -2.788 -29.933  1.00 82.77           H
ATOM   5009 2HH1 ARG A 326       5.165  -4.135 -30.851  1.00 82.77           H
ATOM   5010  NH2 ARG A 326       6.853  -5.823 -29.993  1.00 82.77           N
ATOM   5011 1HH2 ARG A 326       6.211  -6.214 -30.652  1.00 82.77           H
ATOM   5012 2HH2 ARG A 326       7.564  -6.397 -29.587  1.00 82.77           H
ATOM   5013  HN  ARG A 326       9.084  -1.897 -24.614  1.00 82.77           H
ATOM   5014  N   ASP A 327       9.367   1.295 -24.808  1.00 84.11           N
ATOM   5015  CA  ASP A 327       9.322   2.716 -24.508  1.00 84.11           C
ATOM   5016  C   ASP A 327      10.624   3.128 -23.820  1.00 84.11           C
ATOM   5017  O   ASP A 327      11.151   4.209 -24.077  1.00 84.11           O
ATOM   5018  HA  ASP A 327       9.186   3.208 -25.471  1.00 84.11           H
ATOM   5019  CB  ASP A 327       8.164   3.043 -23.564  1.00 84.11           C
ATOM   5020 1HB  ASP A 327       8.251   2.449 -22.655  1.00 84.11           H
ATOM   5021 2HB  ASP A 327       8.217   4.090 -23.267  1.00 84.11           H
ATOM   5022  CG  ASP A 327       6.816   2.766 -24.233  1.00 84.11           C
ATOM   5023  OD1 ASP A 327       6.759   2.905 -25.474  1.00 84.11           O
ATOM   5024  OD2 ASP A 327       5.873   2.421 -23.488  1.00 84.11           O
ATOM   5025  HN  ASP A 327       8.734   0.731 -24.277  1.00 84.11           H
ATOM   5026  N   LEU A 328      11.106   2.245 -22.958  1.00 82.98           N
ATOM   5027  CA  LEU A 328      12.331   2.508 -22.222  1.00 82.98           C
ATOM   5028  C   LEU A 328      13.484   2.697 -23.210  1.00 82.98           C
ATOM   5029  O   LEU A 328      14.220   3.679 -23.131  1.00 82.98           O
ATOM   5030  HA  LEU A 328      12.190   3.441 -21.675  1.00 82.98           H
ATOM   5031  CB  LEU A 328      12.582   1.410 -21.187  1.00 82.98           C
ATOM   5032 1HB  LEU A 328      11.762   1.421 -20.468  1.00 82.98           H
ATOM   5033 2HB  LEU A 328      12.547   0.446 -21.694  1.00 82.98           H
ATOM   5034  CG  LEU A 328      13.900   1.502 -20.416  1.00 82.98           C
ATOM   5035  HG  LEU A 328      14.717   1.526 -21.138  1.00 82.98           H
ATOM   5036  CD1 LEU A 328      13.973   2.800 -19.609  1.00 82.98           C
ATOM   5037 1HD1 LEU A 328      13.902   3.652 -20.284  1.00 82.98           H
ATOM   5038 2HD1 LEU A 328      13.149   2.831 -18.896  1.00 82.98           H
ATOM   5039 3HD1 LEU A 328      14.920   2.840 -19.071  1.00 82.98           H
ATOM   5040  CD2 LEU A 328      14.109   0.267 -19.537  1.00 82.98           C
ATOM   5041 1HD2 LEU A 328      13.291   0.188 -18.822  1.00 82.98           H
ATOM   5042 2HD2 LEU A 328      14.132  -0.625 -20.163  1.00 82.98           H
ATOM   5043 3HD2 LEU A 328      15.053   0.359 -19.001  1.00 82.98           H
ATOM   5044  HN  LEU A 328      10.675   1.365 -22.759  1.00 82.98           H
ATOM   5045  N   VAL A 329      13.605   1.740 -24.119  1.00 83.66           N
ATOM   5046  CA  VAL A 329      14.702   1.746 -25.071  1.00 83.66           C
ATOM   5047  C   VAL A 329      14.590   2.985 -25.963  1.00 83.66           C
ATOM   5048  O   VAL A 329      15.600   3.578 -26.337  1.00 83.66           O
ATOM   5049  HA  VAL A 329      15.630   1.806 -24.504  1.00 83.66           H
ATOM   5050  CB  VAL A 329      14.714   0.438 -25.865  1.00 83.66           C
ATOM   5051  HB  VAL A 329      13.738   0.323 -26.337  1.00 83.66           H
ATOM   5052  CG1 VAL A 329      15.769   0.478 -26.972  1.00 83.66           C
ATOM   5053 1HG1 VAL A 329      15.549   1.299 -27.654  1.00 83.66           H
ATOM   5054 2HG1 VAL A 329      16.754   0.628 -26.529  1.00 83.66           H
ATOM   5055 3HG1 VAL A 329      15.756  -0.464 -27.520  1.00 83.66           H
ATOM   5056  CG2 VAL A 329      14.933  -0.761 -24.941  1.00 83.66           C
ATOM   5057 1HG2 VAL A 329      15.889  -0.655 -24.428  1.00 83.66           H
ATOM   5058 2HG2 VAL A 329      14.129  -0.806 -24.206  1.00 83.66           H
ATOM   5059 3HG2 VAL A 329      14.937  -1.678 -25.530  1.00 83.66           H
ATOM   5060  HN  VAL A 329      12.971   0.972 -24.209  1.00 83.66           H
ATOM   5061  N   LYS A 330      13.352   3.339 -26.276  1.00 82.46           N
[truncated: 117,320 more chars]
