# Supplementary material for: Noncanonical roles of chemokine regions in CCR9 activation revealed by structural modeling and mutational mapping
Source: Nat Commun. 2025 Aug 18;16:7695. doi: 10.1038/s41467-025-62321-9 (PMC12361432; doi:10.1038/s41467-025-62321-9)
Supplement: Supplementary file 4 — Supplementary Data 2 [file 41467_2025_62321_MOESM4_ESM.zip › CCR9_CCL25_rnk1.pdb]

SSBOND   1 CYS A   38    CYS A  289 
SSBOND   2 CYS A  119    CYS A  198 
SSBOND   3 CYS B    7    CYS B   35 
SSBOND   4 CYS B    8    CYS B   52 
ATOM      1  N   GLU A  20       1.102  -5.870  61.577  1.00 41.08           N
ATOM      2  CA  GLU A  20       0.471  -5.596  60.297  1.00 41.08           C
ATOM      3  C   GLU A  20       1.513  -5.610  59.177  1.00 41.08           C
ATOM      4  O   GLU A  20       1.167  -5.730  58.003  1.00 41.08           O
ATOM      5  HA  GLU A  20      -0.244  -6.405  60.147  1.00 41.08           H
ATOM      6  CB  GLU A  20      -0.280  -4.263  60.330  1.00 41.08           C
ATOM      7 1HB  GLU A  20       0.273  -3.544  60.935  1.00 41.08           H
ATOM      8 2HB  GLU A  20      -0.463  -3.919  59.312  1.00 41.08           H
ATOM      9  CG  GLU A  20      -1.654  -4.424  60.984  1.00 41.08           C
ATOM     10 1HG  GLU A  20      -2.108  -5.360  60.659  1.00 41.08           H
ATOM     11 2HG  GLU A  20      -1.541  -4.484  62.067  1.00 41.08           H
ATOM     12  CD  GLU A  20      -2.572  -3.254  60.627  1.00 41.08           C
ATOM     13  OE1 GLU A  20      -3.796  -3.410  60.829  1.00 41.08           O
ATOM     14  OE2 GLU A  20      -2.030  -2.229  60.159  1.00 41.08           O
ATOM     15  HN  GLU A  20       2.092  -6.002  61.540  1.00 41.08           H
ATOM     16  N   SER A  21       2.769  -5.485  59.580  1.00 45.18           N
ATOM     17  CA  SER A  21       3.858  -5.403  58.621  1.00 45.18           C
ATOM     18  C   SER A  21       4.073  -6.765  57.957  1.00 45.18           C
ATOM     19  O   SER A  21       4.407  -6.837  56.775  1.00 45.18           O
ATOM     20  HA  SER A  21       3.540  -4.665  57.886  1.00 45.18           H
ATOM     21  CB  SER A  21       5.149  -4.931  59.293  1.00 45.18           C
ATOM     22 1HB  SER A  21       5.817  -4.512  58.540  1.00 45.18           H
ATOM     23 2HB  SER A  21       4.920  -4.130  59.996  1.00 45.18           H
ATOM     24  OG  SER A  21       5.813  -5.989  59.978  1.00 45.18           O
ATOM     25  HG  SER A  21       6.647  -5.646  60.411  1.00 45.18           H
ATOM     26  HN  SER A  21       3.047  -5.440  60.540  1.00 45.18           H
ATOM     27  N   THR A  22       3.873  -7.811  58.745  1.00 46.98           N
ATOM     28  CA  THR A  22       4.261  -9.147  58.328  1.00 46.98           C
ATOM     29  C   THR A  22       3.283  -9.683  57.280  1.00 46.98           C
ATOM     30  O   THR A  22       3.689 -10.056  56.180  1.00 46.98           O
ATOM     31  HA  THR A  22       5.239  -9.089  57.851  1.00 46.98           H
ATOM     32  CB  THR A  22       4.353 -10.025  59.577  1.00 46.98           C
ATOM     33  HB  THR A  22       3.406 -10.531  59.768  1.00 46.98           H
ATOM     34  OG1 THR A  22       4.788  -9.131  60.598  1.00 46.98           O
ATOM     35  HG1 THR A  22       5.668  -8.727  60.347  1.00 46.98           H
ATOM     36  CG2 THR A  22       5.476 -11.060  59.485  1.00 46.98           C
ATOM     37 1HG2 THR A  22       6.431 -10.549  59.362  1.00 46.98           H
ATOM     38 2HG2 THR A  22       5.299 -11.712  58.629  1.00 46.98           H
ATOM     39 3HG2 THR A  22       5.497 -11.656  60.397  1.00 46.98           H
ATOM     40  HN  THR A  22       3.455  -7.756  59.652  1.00 46.98           H
ATOM     41  N   SER A  23       2.013  -9.704  57.657  1.00 47.68           N
ATOM     42  CA  SER A  23       0.982 -10.242  56.786  1.00 47.68           C
ATOM     43  C   SER A  23       0.916  -9.430  55.491  1.00 47.68           C
ATOM     44  O   SER A  23       0.763  -9.993  54.408  1.00 47.68           O
ATOM     45  HA  SER A  23       1.285 -11.268  56.579  1.00 47.68           H
ATOM     46  CB  SER A  23      -0.381 -10.244  57.481  1.00 47.68           C
ATOM     47 1HB  SER A  23      -1.140 -10.608  56.789  1.00 47.68           H
ATOM     48 2HB  SER A  23      -0.357 -10.937  58.322  1.00 47.68           H
ATOM     49  OG  SER A  23      -0.745  -8.947  57.946  1.00 47.68           O
ATOM     50  HG  SER A  23      -1.637  -8.983  58.397  1.00 47.68           H
ATOM     51  HN  SER A  23       1.686  -9.364  58.539  1.00 47.68           H
ATOM     52  N   SER A  24       1.034  -8.119  55.645  1.00 50.54           N
ATOM     53  CA  SER A  24       0.967  -7.222  54.504  1.00 50.54           C
ATOM     54  C   SER A  24       2.212  -7.392  53.631  1.00 50.54           C
ATOM     55  O   SER A  24       2.228  -6.966  52.477  1.00 50.54           O
ATOM     56  HA  SER A  24       0.072  -7.518  53.956  1.00 50.54           H
ATOM     57  CB  SER A  24       0.829  -5.766  54.955  1.00 50.54           C
ATOM     58 1HB  SER A  24       0.620  -5.137  54.090  1.00 50.54           H
ATOM     59 2HB  SER A  24      -0.023  -5.675  55.629  1.00 50.54           H
ATOM     60  OG  SER A  24       2.004  -5.297  55.609  1.00 50.54           O
ATOM     61  HG  SER A  24       1.778  -4.972  56.528  1.00 50.54           H
ATOM     62  HN  SER A  24       1.173  -7.670  56.528  1.00 50.54           H
ATOM     63  N   MET A  25       3.225  -8.014  54.216  1.00 51.09           N
ATOM     64  CA  MET A  25       4.421  -8.363  53.468  1.00 51.09           C
ATOM     65  C   MET A  25       4.247  -9.704  52.751  1.00 51.09           C
ATOM     66  O   MET A  25       4.695  -9.869  51.618  1.00 51.09           O
ATOM     67  HA  MET A  25       4.552  -7.567  52.735  1.00 51.09           H
ATOM     68  CB  MET A  25       5.614  -8.444  54.421  1.00 51.09           C
ATOM     69 1HB  MET A  25       5.584  -7.608  55.119  1.00 51.09           H
ATOM     70 2HB  MET A  25       5.549  -9.357  55.014  1.00 51.09           H
ATOM     71  CG  MET A  25       6.935  -8.424  53.649  1.00 51.09           C
ATOM     72 1HG  MET A  25       7.759  -8.685  54.314  1.00 51.09           H
ATOM     73 2HG  MET A  25       6.915  -9.173  52.858  1.00 51.09           H
ATOM     74  SD  MET A  25       7.208  -6.805  52.949  1.00 51.09           S
ATOM     75  CE  MET A  25       8.341  -6.133  54.152  1.00 51.09           C
ATOM     76 1HE  MET A  25       7.864  -6.117  55.132  1.00 51.09           H
ATOM     77 2HE  MET A  25       9.236  -6.754  54.194  1.00 51.09           H
ATOM     78 3HE  MET A  25       8.616  -5.118  53.865  1.00 51.09           H
ATOM     79  HN  MET A  25       3.238  -8.278  55.180  1.00 51.09           H
ATOM     80  N   GLU A  26       3.596 -10.628  53.443  1.00 51.81           N
ATOM     81  CA  GLU A  26       3.371 -11.954  52.893  1.00 51.81           C
ATOM     82  C   GLU A  26       2.433 -11.877  51.687  1.00 51.81           C
ATOM     83  O   GLU A  26       2.706 -12.469  50.644  1.00 51.81           O
ATOM     84  HA  GLU A  26       4.353 -12.306  52.576  1.00 51.81           H
ATOM     85  CB  GLU A  26       2.818 -12.903  53.958  1.00 51.81           C
ATOM     86 1HB  GLU A  26       2.079 -12.382  54.566  1.00 51.81           H
ATOM     87 2HB  GLU A  26       2.427 -13.802  53.482  1.00 51.81           H
ATOM     88  CG  GLU A  26       3.925 -13.365  54.909  1.00 51.81           C
ATOM     89 1HG  GLU A  26       4.758 -13.769  54.334  1.00 51.81           H
ATOM     90 2HG  GLU A  26       4.308 -12.511  55.468  1.00 51.81           H
ATOM     91  CD  GLU A  26       3.405 -14.427  55.880  1.00 51.81           C
ATOM     92  OE1 GLU A  26       4.251 -15.196  56.386  1.00 51.81           O
ATOM     93  OE2 GLU A  26       2.174 -14.445  56.095  1.00 51.81           O
ATOM     94  HN  GLU A  26       3.226 -10.483  54.360  1.00 51.81           H
ATOM     95  N   ASP A  27       1.346 -11.142  51.870  1.00 51.66           N
ATOM     96  CA  ASP A  27       0.392 -10.935  50.793  1.00 51.66           C
ATOM     97  C   ASP A  27       1.129 -10.418  49.556  1.00 51.66           C
ATOM     98  O   ASP A  27       0.821 -10.816  48.434  1.00 51.66           O
ATOM     99  HA  ASP A  27      -0.068 -11.909  50.628  1.00 51.66           H
ATOM    100  CB  ASP A  27      -0.663  -9.898  51.183  1.00 51.66           C
ATOM    101 1HB  ASP A  27      -0.195  -9.093  51.751  1.00 51.66           H
ATOM    102 2HB  ASP A  27      -1.086  -9.449  50.284  1.00 51.66           H
ATOM    103  CG  ASP A  27      -1.777 -10.535  52.015  1.00 51.66           C
ATOM    104  OD1 ASP A  27      -1.842 -11.783  52.016  1.00 51.66           O
ATOM    105  OD2 ASP A  27      -2.540  -9.759  52.631  1.00 51.66           O
ATOM    106  HN  ASP A  27       1.113 -10.692  52.732  1.00 51.66           H
ATOM    107  N   TYR A  28       2.089  -9.539  49.804  1.00 53.12           N
ATOM    108  CA  TYR A  28       2.859  -8.948  48.722  1.00 53.12           C
ATOM    109  C   TYR A  28       3.644 -10.017  47.960  1.00 53.12           C
ATOM    110  O   TYR A  28       3.766  -9.949  46.738  1.00 53.12           O
ATOM    111  HA  TYR A  28       2.162  -8.463  48.039  1.00 53.12           H
ATOM    112  CB  TYR A  28       3.846  -7.984  49.385  1.00 53.12           C
ATOM    113 1HB  TYR A  28       3.749  -8.069  50.467  1.00 53.12           H
ATOM    114 2HB  TYR A  28       4.861  -8.288  49.131  1.00 53.12           H
ATOM    115  CG  TYR A  28       3.650  -6.521  48.984  1.00 53.12           C
ATOM    116  CD1 TYR A  28       4.357  -5.997  47.920  1.00 53.12           C
ATOM    117  HD1 TYR A  28       5.054  -6.626  47.367  1.00 53.12           H
ATOM    118  CD2 TYR A  28       2.768  -5.725  49.685  1.00 53.12           C
ATOM    119  HD2 TYR A  28       2.210  -6.139  50.525  1.00 53.12           H
ATOM    120  CE1 TYR A  28       4.174  -4.620  47.542  1.00 53.12           C
ATOM    121  HE1 TYR A  28       4.725  -4.193  46.705  1.00 53.12           H
ATOM    122  CE2 TYR A  28       2.584  -4.347  49.307  1.00 53.12           C
ATOM    123  HE2 TYR A  28       1.890  -3.708  49.852  1.00 53.12           H
ATOM    124  CZ  TYR A  28       3.296  -3.863  48.254  1.00 53.12           C
ATOM    125  OH  TYR A  28       3.122  -2.562  47.897  1.00 53.12           O
ATOM    126  HH  TYR A  28       2.831  -2.505  46.943  1.00 53.12           H
ATOM    127  HN  TYR A  28       2.343  -9.231  50.721  1.00 53.12           H
ATOM    128  N   VAL A  29       4.156 -10.980  48.713  1.00 51.90           N
ATOM    129  CA  VAL A  29       5.010 -12.005  48.138  1.00 51.90           C
ATOM    130  C   VAL A  29       4.141 -13.086  47.494  1.00 51.90           C
ATOM    131  O   VAL A  29       4.473 -13.601  46.427  1.00 51.90           O
ATOM    132  HA  VAL A  29       5.615 -11.533  47.363  1.00 51.90           H
ATOM    133  CB  VAL A  29       5.956 -12.557  49.207  1.00 51.90           C
ATOM    134  HB  VAL A  29       5.349 -12.953  50.020  1.00 51.90           H
ATOM    135  CG1 VAL A  29       6.802 -13.704  48.650  1.00 51.90           C
ATOM    136 1HG1 VAL A  29       6.148 -14.508  48.314  1.00 51.90           H
ATOM    137 2HG1 VAL A  29       7.396 -13.343  47.810  1.00 51.90           H
ATOM    138 3HG1 VAL A  29       7.466 -14.077  49.430  1.00 51.90           H
ATOM    139  CG2 VAL A  29       6.843 -11.449  49.779  1.00 51.90           C
ATOM    140 1HG2 VAL A  29       7.438 -11.010  48.978  1.00 51.90           H
ATOM    141 2HG2 VAL A  29       6.217 -10.679  50.230  1.00 51.90           H
ATOM    142 3HG2 VAL A  29       7.505 -11.869  50.536  1.00 51.90           H
ATOM    143  HN  VAL A  29       3.995 -11.066  49.696  1.00 51.90           H
ATOM    144  N   ASN A  30       3.044 -13.399  48.169  1.00 50.55           N
ATOM    145  CA  ASN A  30       2.255 -14.566  47.814  1.00 50.55           C
ATOM    146  C   ASN A  30       1.271 -14.192  46.704  1.00 50.55           C
ATOM    147  O   ASN A  30       0.602 -15.060  46.144  1.00 50.55           O
ATOM    148  HA  ASN A  30       2.979 -15.316  47.495  1.00 50.55           H
ATOM    149  CB  ASN A  30       1.447 -15.069  49.012  1.00 50.55           C
ATOM    150 1HB  ASN A  30       1.135 -14.224  49.626  1.00 50.55           H
ATOM    151 2HB  ASN A  30       0.539 -15.561  48.662  1.00 50.55           H
ATOM    152  CG  ASN A  30       2.269 -16.045  49.857  1.00 50.55           C
ATOM    153  OD1 ASN A  30       3.359 -16.455  49.494  1.00 50.55           O
ATOM    154  ND2 ASN A  30       1.687 -16.393  51.001  1.00 50.55           N
ATOM    155 1HD2 ASN A  30       0.790 -16.020  51.240  1.00 50.55           H
ATOM    156 2HD2 ASN A  30       2.146 -17.027  51.623  1.00 50.55           H
ATOM    157  HN  ASN A  30       2.695 -12.872  48.943  1.00 50.55           H
ATOM    158  N   PHE A  31       1.213 -12.900  46.418  1.00 51.42           N
ATOM    159  CA  PHE A  31       0.655 -12.435  45.160  1.00 51.42           C
ATOM    160  C   PHE A  31       1.442 -12.993  43.972  1.00 51.42           C
ATOM    161  O   PHE A  31       2.490 -12.459  43.612  1.00 51.42           O
ATOM    162  HA  PHE A  31      -0.374 -12.792  45.111  1.00 51.42           H
ATOM    163  CB  PHE A  31       0.765 -10.909  45.157  1.00 51.42           C
ATOM    164 1HB  PHE A  31       1.428 -10.602  45.966  1.00 51.42           H
ATOM    165 2HB  PHE A  31       1.230 -10.590  44.225  1.00 51.42           H
ATOM    166  CG  PHE A  31      -0.576 -10.189  45.315  1.00 51.42           C
ATOM    167  CD1 PHE A  31      -1.364  -9.974  44.228  1.00 51.42           C
ATOM    168  HD1 PHE A  31      -1.041 -10.316  43.244  1.00 51.42           H
ATOM    169  CD2 PHE A  31      -0.979  -9.763  46.542  1.00 51.42           C
ATOM    170  HD2 PHE A  31      -0.347  -9.935  47.413  1.00 51.42           H
ATOM    171  CE1 PHE A  31      -2.608  -9.306  44.374  1.00 51.42           C
ATOM    172  HE1 PHE A  31      -3.240  -9.133  43.503  1.00 51.42           H
ATOM    173  CE2 PHE A  31      -2.223  -9.094  46.688  1.00 51.42           C
ATOM    174  HE2 PHE A  31      -2.546  -8.753  47.671  1.00 51.42           H
ATOM    175  CZ  PHE A  31      -3.011  -8.880  45.601  1.00 51.42           C
ATOM    176  HZ  PHE A  31      -3.966  -8.366  45.713  1.00 51.42           H
ATOM    177  HN  PHE A  31       1.538 -12.177  47.028  1.00 51.42           H
ATOM    178  N   ASN A  32       0.907 -14.060  43.397  1.00 52.71           N
ATOM    179  CA  ASN A  32       1.298 -14.463  42.057  1.00 52.71           C
ATOM    180  C   ASN A  32       0.933 -13.354  41.068  1.00 52.71           C
ATOM    181  O   ASN A  32      -0.106 -13.418  40.414  1.00 52.71           O
ATOM    182  HA  ASN A  32       2.373 -14.636  42.112  1.00 52.71           H
ATOM    183  CB  ASN A  32       0.566 -15.737  41.629  1.00 52.71           C
ATOM    184 1HB  ASN A  32      -0.350 -15.846  42.209  1.00 52.71           H
ATOM    185 2HB  ASN A  32       0.274 -15.659  40.582  1.00 52.71           H
ATOM    186  CG  ASN A  32       1.451 -16.970  41.827  1.00 52.71           C
ATOM    187  OD1 ASN A  32       2.666 -16.888  41.903  1.00 52.71           O
ATOM    188  ND2 ASN A  32       0.776 -18.113  41.905  1.00 52.71           N
ATOM    189 1HD2 ASN A  32      -0.222 -18.111  41.834  1.00 52.71           H
ATOM    190 2HD2 ASN A  32       1.265 -18.975  42.034  1.00 52.71           H
ATOM    191  HN  ASN A  32       0.219 -14.643  43.830  1.00 52.71           H
ATOM    192  N   PHE A  33       1.808 -12.362  40.991  1.00 56.49           N
ATOM    193  CA  PHE A  33       1.748 -11.394  39.910  1.00 56.49           C
ATOM    194  C   PHE A  33       2.036 -12.058  38.562  1.00 56.49           C
ATOM    195  O   PHE A  33       3.168 -12.033  38.082  1.00 56.49           O
ATOM    196  HA  PHE A  33       0.740 -10.980  39.901  1.00 56.49           H
ATOM    197  CB  PHE A  33       2.827 -10.345  40.188  1.00 56.49           C
ATOM    198 1HB  PHE A  33       3.771 -10.853  40.386  1.00 56.49           H
ATOM    199 2HB  PHE A  33       2.972  -9.741  39.293  1.00 56.49           H
ATOM    200  CG  PHE A  33       2.506  -9.419  41.364  1.00 56.49           C
ATOM    201  CD1 PHE A  33       1.689  -8.347  41.181  1.00 56.49           C
ATOM    202  HD1 PHE A  33       1.263  -8.148  40.198  1.00 56.49           H
ATOM    203  CD2 PHE A  33       3.038  -9.668  42.590  1.00 56.49           C
ATOM    204  HD2 PHE A  33       3.693 -10.527  42.736  1.00 56.49           H
ATOM    205  CE1 PHE A  33       1.391  -7.488  42.272  1.00 56.49           C
ATOM    206  HE1 PHE A  33       0.736  -6.629  42.126  1.00 56.49           H
ATOM    207  CE2 PHE A  33       2.740  -8.809  43.681  1.00 56.49           C
ATOM    208  HE2 PHE A  33       3.166  -9.009  44.664  1.00 56.49           H
ATOM    209  CZ  PHE A  33       1.923  -7.737  43.499  1.00 56.49           C
ATOM    210  HZ  PHE A  33       1.694  -7.078  44.336  1.00 56.49           H
ATOM    211  HN  PHE A  33       2.547 -12.216  41.649  1.00 56.49           H
ATOM    212  N   THR A  34       0.991 -12.637  37.989  1.00 64.40           N
ATOM    213  CA  THR A  34       0.954 -12.862  36.554  1.00 64.40           C
ATOM    214  C   THR A  34       1.345 -11.587  35.804  1.00 64.40           C
ATOM    215  O   THR A  34       0.644 -10.578  35.880  1.00 64.40           O
ATOM    216  HA  THR A  34       1.697 -13.619  36.305  1.00 64.40           H
ATOM    217  CB  THR A  34      -0.441 -13.376  36.192  1.00 64.40           C
ATOM    218  HB  THR A  34      -1.101 -12.552  35.920  1.00 64.40           H
ATOM    219  OG1 THR A  34      -0.839 -14.132  37.332  1.00 64.40           O
ATOM    220  HG1 THR A  34      -1.827 -14.283  37.314  1.00 64.40           H
ATOM    221  CG2 THR A  34      -0.411 -14.402  35.057  1.00 64.40           C
ATOM    222 1HG2 THR A  34       0.195 -15.257  35.356  1.00 64.40           H
ATOM    223 2HG2 THR A  34       0.020 -13.945  34.166  1.00 64.40           H
ATOM    224 3HG2 THR A  34      -1.426 -14.734  34.840  1.00 64.40           H
ATOM    225  HN  THR A  34       0.182 -12.950  38.487  1.00 64.40           H
ATOM    226  N   ASP A  35       2.462 -11.673  35.097  1.00 77.83           N
ATOM    227  CA  ASP A  35       3.099 -10.484  34.557  1.00 77.83           C
ATOM    228  C   ASP A  35       2.304  -9.989  33.347  1.00 77.83           C
ATOM    229  O   ASP A  35       2.664 -10.270  32.205  1.00 77.83           O
ATOM    230  HA  ASP A  35       3.104  -9.765  35.375  1.00 77.83           H
ATOM    231  CB  ASP A  35       4.526 -10.787  34.093  1.00 77.83           C
ATOM    232 1HB  ASP A  35       4.904 -11.665  34.617  1.00 77.83           H
ATOM    233 2HB  ASP A  35       4.523 -11.027  33.030  1.00 77.83           H
ATOM    234  CG  ASP A  35       5.450  -9.595  34.350  1.00 77.83           C
ATOM    235  OD1 ASP A  35       4.918  -8.544  34.767  1.00 77.83           O
ATOM    236  OD2 ASP A  35       6.668  -9.762  34.124  1.00 77.83           O
ATOM    237  HN  ASP A  35       2.929 -12.533  34.892  1.00 77.83           H
ATOM    238  N   PHE A  36       1.237  -9.260  33.639  1.00 88.66           N
ATOM    239  CA  PHE A  36       0.375  -8.742  32.591  1.00 88.66           C
ATOM    240  C   PHE A  36       0.985  -7.497  31.944  1.00 88.66           C
ATOM    241  O   PHE A  36       0.488  -7.013  30.928  1.00 88.66           O
ATOM    242  HA  PHE A  36       0.272  -9.525  31.840  1.00 88.66           H
ATOM    243  CB  PHE A  36      -0.952  -8.361  33.250  1.00 88.66           C
ATOM    244 1HB  PHE A  36      -0.752  -7.692  34.087  1.00 88.66           H
ATOM    245 2HB  PHE A  36      -1.555  -7.803  32.534  1.00 88.66           H
ATOM    246  CG  PHE A  36      -1.762  -9.556  33.755  1.00 88.66           C
ATOM    247  CD1 PHE A  36      -1.902 -10.661  32.974  1.00 88.66           C
ATOM    248  HD1 PHE A  36      -1.437 -10.695  31.989  1.00 88.66           H
ATOM    249  CD2 PHE A  36      -2.342  -9.515  34.984  1.00 88.66           C
ATOM    250  HD2 PHE A  36      -2.230  -8.629  35.610  1.00 88.66           H
ATOM    251  CE1 PHE A  36      -2.654 -11.771  33.443  1.00 88.66           C
ATOM    252  HE1 PHE A  36      -2.766 -12.656  32.817  1.00 88.66           H
ATOM    253  CE2 PHE A  36      -3.094 -10.625  35.453  1.00 88.66           C
ATOM    254  HE2 PHE A  36      -3.559 -10.591  36.438  1.00 88.66           H
ATOM    255  CZ  PHE A  36      -3.234 -11.729  34.672  1.00 88.66           C
ATOM    256  HZ  PHE A  36      -3.811 -12.581  35.032  1.00 88.66           H
ATOM    257  HN  PHE A  36       0.959  -9.023  34.570  1.00 88.66           H
ATOM    258  N   TYR A  37       2.054  -7.013  32.560  1.00 91.75           N
ATOM    259  CA  TYR A  37       2.872  -5.983  31.941  1.00 91.75           C
ATOM    260  C   TYR A  37       3.948  -6.601  31.046  1.00 91.75           C
ATOM    261  O   TYR A  37       4.810  -7.337  31.524  1.00 91.75           O
ATOM    262  HA  TYR A  37       2.220  -5.356  31.333  1.00 91.75           H
ATOM    263  CB  TYR A  37       3.549  -5.236  33.092  1.00 91.75           C
ATOM    264 1HB  TYR A  37       2.784  -4.885  33.784  1.00 91.75           H
ATOM    265 2HB  TYR A  37       4.182  -5.932  33.642  1.00 91.75           H
ATOM    266  CG  TYR A  37       4.397  -4.043  32.645  1.00 91.75           C
ATOM    267  CD1 TYR A  37       5.752  -4.201  32.432  1.00 91.75           C
ATOM    268  HD1 TYR A  37       6.217  -5.175  32.582  1.00 91.75           H
ATOM    269  CD2 TYR A  37       3.808  -2.810  32.455  1.00 91.75           C
ATOM    270  HD2 TYR A  37       2.738  -2.685  32.623  1.00 91.75           H
ATOM    271  CE1 TYR A  37       6.550  -3.078  32.012  1.00 91.75           C
ATOM    272  HE1 TYR A  37       7.621  -3.189  31.840  1.00 91.75           H
ATOM    273  CE2 TYR A  37       4.606  -1.688  32.034  1.00 91.75           C
ATOM    274  HE2 TYR A  37       4.153  -0.708  31.880  1.00 91.75           H
ATOM    275  CZ  TYR A  37       5.938  -1.877  31.833  1.00 91.75           C
ATOM    276  OH  TYR A  37       6.691  -0.817  31.436  1.00 91.75           O
ATOM    277  HH  TYR A  37       6.108  -0.018  31.292  1.00 91.75           H
ATOM    278  HN  TYR A  37       2.363  -7.313  33.462  1.00 91.75           H
ATOM    279  N   CYS A  38       3.863  -6.279  29.764  1.00 91.47           N
ATOM    280  CA  CYS A  38       4.735  -6.894  28.778  1.00 91.47           C
ATOM    281  C   CYS A  38       5.765  -5.853  28.333  1.00 91.47           C
ATOM    282  O   CYS A  38       5.409  -4.838  27.738  1.00 91.47           O
ATOM    283  HA  CYS A  38       5.223  -7.734  29.273  1.00 91.47           H
ATOM    284  CB  CYS A  38       3.945  -7.457  27.596  1.00 91.47           C
ATOM    285 1HB  CYS A  38       3.135  -8.090  27.958  1.00 91.47           H
ATOM    286 2HB  CYS A  38       3.486  -6.643  27.034  1.00 91.47           H
ATOM    287  SG  CYS A  38       5.053  -8.422  26.505  1.00 91.47           S
ATOM    288  HN  CYS A  38       3.214  -5.613  29.397  1.00 91.47           H
ATOM    289  N   GLU A  39       7.022  -6.143  28.638  1.00 90.24           N
ATOM    290  CA  GLU A  39       8.120  -5.339  28.130  1.00 90.24           C
ATOM    291  C   GLU A  39       8.459  -5.751  26.696  1.00 90.24           C
ATOM    292  O   GLU A  39       8.840  -6.894  26.448  1.00 90.24           O
ATOM    293  HA  GLU A  39       7.756  -4.311  28.143  1.00 90.24           H
ATOM    294  CB  GLU A  39       9.346  -5.449  29.037  1.00 90.24           C
ATOM    295 1HB  GLU A  39       9.557  -6.498  29.245  1.00 90.24           H
ATOM    296 2HB  GLU A  39      10.187  -4.922  28.584  1.00 90.24           H
ATOM    297  CG  GLU A  39       9.092  -4.775  30.387  1.00 90.24           C
ATOM    298 1HG  GLU A  39       8.726  -3.760  30.227  1.00 90.24           H
ATOM    299 2HG  GLU A  39       8.313  -5.314  30.926  1.00 90.24           H
ATOM    300  CD  GLU A  39      10.369  -4.735  31.229  1.00 90.24           C
ATOM    301  OE1 GLU A  39      10.307  -4.139  32.326  1.00 90.24           O
ATOM    302  OE2 GLU A  39      11.378  -5.303  30.757  1.00 90.24           O
ATOM    303  HN  GLU A  39       7.293  -6.909  29.221  1.00 90.24           H
ATOM    304  N   LYS A  40       8.310  -4.797  25.789  1.00 90.35           N
ATOM    305  CA  LYS A  40       8.444  -5.085  24.371  1.00 90.35           C
ATOM    306  C   LYS A  40       9.883  -4.806  23.932  1.00 90.35           C
ATOM    307  O   LYS A  40      10.129  -4.474  22.774  1.00 90.35           O
ATOM    308  HA  LYS A  40       8.241  -6.147  24.232  1.00 90.35           H
ATOM    309  CB  LYS A  40       7.396  -4.315  23.566  1.00 90.35           C
ATOM    310 1HB  LYS A  40       7.537  -3.243  23.708  1.00 90.35           H
ATOM    311 2HB  LYS A  40       7.529  -4.515  22.503  1.00 90.35           H
ATOM    312  CG  LYS A  40       5.980  -4.708  23.991  1.00 90.35           C
ATOM    313 1HG  LYS A  40       5.872  -4.583  25.069  1.00 90.35           H
ATOM    314 2HG  LYS A  40       5.256  -4.044  23.519  1.00 90.35           H
ATOM    315  CD  LYS A  40       5.675  -6.158  23.608  1.00 90.35           C
ATOM    316 1HD  LYS A  40       5.959  -6.331  22.570  1.00 90.35           H
ATOM    317 2HD  LYS A  40       6.275  -6.833  24.218  1.00 90.35           H
ATOM    318  CE  LYS A  40       4.190  -6.475  23.797  1.00 90.35           C
ATOM    319 1HE  LYS A  40       3.991  -6.699  24.845  1.00 90.35           H
ATOM    320 2HE  LYS A  40       3.591  -5.603  23.537  1.00 90.35           H
ATOM    321  NZ  LYS A  40       3.795  -7.625  22.954  1.00 90.35           N
ATOM    322 1HZ  LYS A  40       2.814  -7.835  23.107  1.00 90.35           H
ATOM    323 2HZ  LYS A  40       3.943  -7.395  21.977  1.00 90.35           H
ATOM    324 3HZ  LYS A  40       4.356  -8.433  23.199  1.00 90.35           H
ATOM    325  HN  LYS A  40       8.101  -3.844  26.008  1.00 90.35           H
ATOM    326  N   ASN A  41      10.796  -4.951  24.881  1.00 88.46           N
ATOM    327  CA  ASN A  41      12.196  -4.659  24.624  1.00 88.46           C
ATOM    328  C   ASN A  41      12.697  -5.548  23.484  1.00 88.46           C
ATOM    329  O   ASN A  41      13.406  -5.082  22.594  1.00 88.46           O
ATOM    330  HA  ASN A  41      12.226  -3.600  24.370  1.00 88.46           H
ATOM    331  CB  ASN A  41      13.054  -4.945  25.858  1.00 88.46           C
ATOM    332 1HB  ASN A  41      12.732  -5.878  26.322  1.00 88.46           H
ATOM    333 2HB  ASN A  41      14.094  -5.080  25.560  1.00 88.46           H
ATOM    334  CG  ASN A  41      12.953  -3.804  26.872  1.00 88.46           C
ATOM    335  OD1 ASN A  41      12.675  -2.664  26.538  1.00 88.46           O
ATOM    336  ND2 ASN A  41      13.194  -4.173  28.127  1.00 88.46           N
ATOM    337 1HD2 ASN A  41      13.417  -5.125  28.335  1.00 88.46           H
ATOM    338 2HD2 ASN A  41      13.153  -3.498  28.864  1.00 88.46           H
ATOM    339  HN  ASN A  41      10.593  -5.261  25.810  1.00 88.46           H
ATOM    340  N   ASN A  42      12.308  -6.813  23.548  1.00 90.24           N
ATOM    341  CA  ASN A  42      12.747  -7.782  22.558  1.00 90.24           C
ATOM    342  C   ASN A  42      12.244  -7.357  21.177  1.00 90.24           C
ATOM    343  O   ASN A  42      12.964  -7.476  20.187  1.00 90.24           O
ATOM    344  HA  ASN A  42      13.835  -7.785  22.623  1.00 90.24           H
ATOM    345  CB  ASN A  42      12.182  -9.172  22.860  1.00 90.24           C
ATOM    346 1HB  ASN A  42      11.104  -9.107  23.006  1.00 90.24           H
ATOM    347 2HB  ASN A  42      12.349  -9.829  22.007  1.00 90.24           H
ATOM    348  CG  ASN A  42      12.836  -9.770  24.107  1.00 90.24           C
ATOM    349  OD1 ASN A  42      13.781  -9.235  24.662  1.00 90.24           O
ATOM    350  ND2 ASN A  42      12.282 -10.908  24.515  1.00 90.24           N
ATOM    351 1HD2 ASN A  42      11.507 -11.295  24.015  1.00 90.24           H
ATOM    352 2HD2 ASN A  42      12.639 -11.377  25.323  1.00 90.24           H
ATOM    353  HN  ASN A  42      11.706  -7.178  24.258  1.00 90.24           H
ATOM    354  N   VAL A  43      11.011  -6.872  21.155  1.00 91.37           N
ATOM    355  CA  VAL A  43      10.392  -6.457  19.908  1.00 91.37           C
ATOM    356  C   VAL A  43      11.170  -5.275  19.326  1.00 91.37           C
ATOM    357  O   VAL A  43      11.422  -5.225  18.123  1.00 91.37           O
ATOM    358  HA  VAL A  43      10.457  -7.295  19.214  1.00 91.37           H
ATOM    359  CB  VAL A  43       8.912  -6.144  20.137  1.00 91.37           C
ATOM    360  HB  VAL A  43       8.850  -5.303  20.828  1.00 91.37           H
ATOM    361  CG1 VAL A  43       8.231  -5.729  18.831  1.00 91.37           C
ATOM    362 1HG1 VAL A  43       8.719  -4.840  18.433  1.00 91.37           H
ATOM    363 2HG1 VAL A  43       8.309  -6.541  18.107  1.00 91.37           H
ATOM    364 3HG1 VAL A  43       7.180  -5.513  19.022  1.00 91.37           H
ATOM    365  CG2 VAL A  43       8.193  -7.333  20.777  1.00 91.37           C
ATOM    366 1HG2 VAL A  43       8.269  -8.200  20.120  1.00 91.37           H
ATOM    367 2HG2 VAL A  43       8.654  -7.563  21.737  1.00 91.37           H
ATOM    368 3HG2 VAL A  43       7.143  -7.083  20.928  1.00 91.37           H
ATOM    369  HN  VAL A  43      10.439  -6.760  21.968  1.00 91.37           H
ATOM    370  N   ARG A  44      11.530  -4.353  20.206  1.00 90.56           N
ATOM    371  CA  ARG A  44      12.203  -3.136  19.784  1.00 90.56           C
ATOM    372  C   ARG A  44      13.617  -3.455  19.295  1.00 90.56           C
ATOM    373  O   ARG A  44      14.092  -2.860  18.328  1.00 90.56           O
ATOM    374  HA  ARG A  44      11.587  -2.744  18.975  1.00 90.56           H
ATOM    375  CB  ARG A  44      12.282  -2.125  20.929  1.00 90.56           C
ATOM    376 1HB  ARG A  44      12.717  -2.599  21.809  1.00 90.56           H
ATOM    377 2HB  ARG A  44      12.944  -1.305  20.650  1.00 90.56           H
ATOM    378  CG  ARG A  44      10.896  -1.575  21.272  1.00 90.56           C
ATOM    379 1HG  ARG A  44      10.386  -1.270  20.358  1.00 90.56           H
ATOM    380 2HG  ARG A  44      10.292  -2.359  21.728  1.00 90.56           H
ATOM    381  CD  ARG A  44      11.000  -0.384  22.227  1.00 90.56           C
ATOM    382 1HD  ARG A  44      11.793   0.288  21.898  1.00 90.56           H
ATOM    383 2HD  ARG A  44      10.071   0.188  22.211  1.00 90.56           H
ATOM    384  NE  ARG A  44      11.277  -0.859  23.601  1.00 90.56           N
ATOM    385  HE  ARG A  44      12.226  -1.052  23.847  1.00 90.56           H
ATOM    386  CZ  ARG A  44      10.335  -1.047  24.534  1.00 90.56           C
ATOM    387  NH1 ARG A  44       9.046  -0.805  24.259  1.00 90.56           N
ATOM    388 1HH1 ARG A  44       8.781  -0.481  23.351  1.00 90.56           H
ATOM    389 2HH1 ARG A  44       8.349  -0.948  24.962  1.00 90.56           H
ATOM    390  NH2 ARG A  44      10.701  -1.482  25.748  1.00 90.56           N
ATOM    391 1HH2 ARG A  44      10.010  -1.627  26.456  1.00 90.56           H
ATOM    392 2HH2 ARG A  44      11.664  -1.660  25.946  1.00 90.56           H
ATOM    393  HN  ARG A  44      11.369  -4.427  21.191  1.00 90.56           H
ATOM    394  N   GLN A  45      14.250  -4.392  19.984  1.00 91.65           N
ATOM    395  CA  GLN A  45      15.614  -4.770  19.656  1.00 91.65           C
ATOM    396  C   GLN A  45      15.671  -5.391  18.259  1.00 91.65           C
ATOM    397  O   GLN A  45      16.572  -5.090  17.478  1.00 91.65           O
ATOM    398  HA  GLN A  45      16.184  -3.841  19.671  1.00 91.65           H
ATOM    399  CB  GLN A  45      16.186  -5.726  20.705  1.00 91.65           C
ATOM    400 1HB  GLN A  45      16.072  -5.292  21.698  1.00 91.65           H
ATOM    401 2HB  GLN A  45      15.623  -6.659  20.698  1.00 91.65           H
ATOM    402  CG  GLN A  45      17.665  -6.014  20.436  1.00 91.65           C
ATOM    403 1HG  GLN A  45      17.780  -6.444  19.441  1.00 91.65           H
ATOM    404 2HG  GLN A  45      18.228  -5.081  20.447  1.00 91.65           H
ATOM    405  CD  GLN A  45      18.235  -6.974  21.482  1.00 91.65           C
ATOM    406  OE1 GLN A  45      17.529  -7.514  22.317  1.00 91.65           O
ATOM    407  NE2 GLN A  45      19.550  -7.154  21.391  1.00 91.65           N
ATOM    408 1HE2 GLN A  45      20.071  -6.679  20.682  1.00 91.65           H
ATOM    409 2HE2 GLN A  45      20.016  -7.764  22.031  1.00 91.65           H
ATOM    410  HN  GLN A  45      13.848  -4.889  20.753  1.00 91.65           H
ATOM    411  N   PHE A  46      14.698  -6.248  17.987  1.00 93.22           N
ATOM    412  CA  PHE A  46      14.595  -6.874  16.680  1.00 93.22           C
ATOM    413  C   PHE A  46      14.395  -5.825  15.584  1.00 93.22           C
ATOM    414  O   PHE A  46      15.077  -5.853  14.561  1.00 93.22           O
ATOM    415  HA  PHE A  46      15.529  -7.408  16.503  1.00 93.22           H
ATOM    416  CB  PHE A  46      13.373  -7.793  16.719  1.00 93.22           C
ATOM    417 1HB  PHE A  46      13.546  -8.580  17.453  1.00 93.22           H
ATOM    418 2HB  PHE A  46      12.511  -7.221  17.061  1.00 93.22           H
ATOM    419  CG  PHE A  46      13.036  -8.438  15.373  1.00 93.22           C
ATOM    420  CD1 PHE A  46      12.002  -7.961  14.630  1.00 93.22           C
ATOM    421  HD1 PHE A  46      11.413  -7.119  14.993  1.00 93.22           H
ATOM    422  CD2 PHE A  46      13.771  -9.489  14.919  1.00 93.22           C
ATOM    423  HD2 PHE A  46      14.600  -9.871  15.514  1.00 93.22           H
ATOM    424  CE1 PHE A  46      11.689  -8.559  13.381  1.00 93.22           C
ATOM    425  HE1 PHE A  46      10.860  -8.177  12.785  1.00 93.22           H
ATOM    426  CE2 PHE A  46      13.459 -10.087  13.670  1.00 93.22           C
ATOM    427  HE2 PHE A  46      14.048 -10.929  13.306  1.00 93.22           H
ATOM    428  CZ  PHE A  46      12.424  -9.610  12.927  1.00 93.22           C
ATOM    429  HZ  PHE A  46      12.184 -10.069  11.968  1.00 93.22           H
ATOM    430  HN  PHE A  46      13.989  -6.515  18.640  1.00 93.22           H
ATOM    431  N   ALA A  47      13.456  -4.925  15.835  1.00 92.61           N
ATOM    432  CA  ALA A  47      13.094  -3.924  14.846  1.00 92.61           C
ATOM    433  C   ALA A  47      14.330  -3.099  14.485  1.00 92.61           C
ATOM    434  O   ALA A  47      14.561  -2.798  13.315  1.00 92.61           O
ATOM    435  HA  ALA A  47      12.745  -4.449  13.956  1.00 92.61           H
ATOM    436  CB  ALA A  47      11.953  -3.060  15.387  1.00 92.61           C
ATOM    437 1HB  ALA A  47      11.089  -3.690  15.600  1.00 92.61           H
ATOM    438 2HB  ALA A  47      12.276  -2.565  16.303  1.00 92.61           H
ATOM    439 3HB  ALA A  47      11.682  -2.310  14.644  1.00 92.61           H
ATOM    440  HN  ALA A  47      12.947  -4.872  16.695  1.00 92.61           H
ATOM    441  N   SER A  48      15.094  -2.756  15.512  1.00 92.65           N
ATOM    442  CA  SER A  48      16.161  -1.782  15.359  1.00 92.65           C
ATOM    443  C   SER A  48      17.245  -2.336  14.432  1.00 92.65           C
ATOM    444  O   SER A  48      17.979  -1.574  13.804  1.00 92.65           O
ATOM    445  HA  SER A  48      15.690  -0.905  14.916  1.00 92.65           H
ATOM    446  CB  SER A  48      16.763  -1.407  16.715  1.00 92.65           C
ATOM    447 1HB  SER A  48      17.440  -0.562  16.589  1.00 92.65           H
ATOM    448 2HB  SER A  48      15.969  -1.082  17.387  1.00 92.65           H
ATOM    449  OG  SER A  48      17.468  -2.496  17.306  1.00 92.65           O
ATOM    450  HG  SER A  48      17.842  -2.221  18.192  1.00 92.65           H
ATOM    451  HN  SER A  48      14.992  -3.130  16.434  1.00 92.65           H
ATOM    452  N   HIS A  49      17.312  -3.658  14.376  1.00 93.39           N
ATOM    453  CA  HIS A  49      18.315  -4.322  13.561  1.00 93.39           C
ATOM    454  C   HIS A  49      17.720  -4.668  12.195  1.00 93.39           C
ATOM    455  O   HIS A  49      18.393  -4.550  11.172  1.00 93.39           O
ATOM    456  HA  HIS A  49      19.129  -3.610  13.424  1.00 93.39           H
ATOM    457  CB  HIS A  49      18.883  -5.544  14.287  1.00 93.39           C
ATOM    458 1HB  HIS A  49      18.059  -6.196  14.577  1.00 93.39           H
ATOM    459 2HB  HIS A  49      19.507  -6.108  13.594  1.00 93.39           H
ATOM    460  CG  HIS A  49      19.695  -5.207  15.514  1.00 93.39           C
ATOM    461  ND1 HIS A  49      19.119  -4.904  16.735  1.00 93.39           N
ATOM    462  HD1 HIS A  49      18.138  -4.877  16.928  1.00 93.39           H
ATOM    463  CD2 HIS A  49      21.045  -5.128  15.695  1.00 93.39           C
ATOM    464  HD2 HIS A  49      21.802  -5.308  14.932  1.00 93.39           H
ATOM    465  CE1 HIS A  49      20.087  -4.655  17.605  1.00 93.39           C
ATOM    466  HE1 HIS A  49      19.954  -4.387  18.653  1.00 93.39           H
ATOM    467  NE2 HIS A  49      21.280  -4.795  16.958  1.00 93.39           N
ATOM    468  HN  HIS A  49      16.698  -4.271  14.873  1.00 93.39           H
ATOM    469  N   PHE A  50      16.463  -5.088  12.221  1.00 94.50           N
ATOM    470  CA  PHE A  50      15.863  -5.726  11.062  1.00 94.50           C
ATOM    471  C   PHE A  50      15.361  -4.684  10.061  1.00 94.50           C
ATOM    472  O   PHE A  50      15.608  -4.800   8.862  1.00 94.50           O
ATOM    473  HA  PHE A  50      16.634  -6.336  10.593  1.00 94.50           H
ATOM    474  CB  PHE A  50      14.673  -6.544  11.568  1.00 94.50           C
ATOM    475 1HB  PHE A  50      15.026  -7.259  12.311  1.00 94.50           H
ATOM    476 2HB  PHE A  50      13.976  -5.877  12.075  1.00 94.50           H
ATOM    477  CG  PHE A  50      13.925  -7.301  10.469  1.00 94.50           C
ATOM    478  CD1 PHE A  50      12.667  -6.922  10.118  1.00 94.50           C
ATOM    479  HD1 PHE A  50      12.191  -6.080  10.620  1.00 94.50           H
ATOM    480  CD2 PHE A  50      14.519  -8.352   9.842  1.00 94.50           C
ATOM    481  HD2 PHE A  50      15.527  -8.655  10.123  1.00 94.50           H
ATOM    482  CE1 PHE A  50      11.973  -7.625   9.097  1.00 94.50           C
ATOM    483  HE1 PHE A  50      10.964  -7.321   8.816  1.00 94.50           H
ATOM    484  CE2 PHE A  50      13.825  -9.054   8.821  1.00 94.50           C
ATOM    485  HE2 PHE A  50      14.300  -9.896   8.319  1.00 94.50           H
ATOM    486  CZ  PHE A  50      12.566  -8.675   8.471  1.00 94.50           C
ATOM    487  HZ  PHE A  50      12.034  -9.214   7.687  1.00 94.50           H
ATOM    488  HN  PHE A  50      15.861  -4.999  13.014  1.00 94.50           H
ATOM    489  N   LEU A  51      14.665  -3.688  10.591  1.00 95.08           N
ATOM    490  CA  LEU A  51      13.829  -2.836   9.763  1.00 95.08           C
ATOM    491  C   LEU A  51      14.716  -1.882   8.961  1.00 95.08           C
ATOM    492  O   LEU A  51      14.588  -1.786   7.742  1.00 95.08           O
ATOM    493  HA  LEU A  51      13.296  -3.481   9.064  1.00 95.08           H
ATOM    494  CB  LEU A  51      12.776  -2.127  10.616  1.00 95.08           C
ATOM    495 1HB  LEU A  51      13.290  -1.504  11.348  1.00 95.08           H
ATOM    496 2HB  LEU A  51      12.206  -1.457   9.972  1.00 95.08           H
ATOM    497  CG  LEU A  51      11.793  -3.033  11.360  1.00 95.08           C
ATOM    498  HG  LEU A  51      12.360  -3.657  12.051  1.00 95.08           H
ATOM    499  CD1 LEU A  51      10.811  -2.209  12.196  1.00 95.08           C
ATOM    500 1HD1 LEU A  51      11.364  -1.618  12.927  1.00 95.08           H
ATOM    501 2HD1 LEU A  51      10.247  -1.543  11.542  1.00 95.08           H
ATOM    502 3HD1 LEU A  51      10.124  -2.878  12.714  1.00 95.08           H
ATOM    503  CD2 LEU A  51      11.072  -3.972  10.391  1.00 95.08           C
ATOM    504 1HD2 LEU A  51      10.520  -3.384   9.658  1.00 95.08           H
ATOM    505 2HD2 LEU A  51      11.804  -4.596   9.878  1.00 95.08           H
ATOM    506 3HD2 LEU A  51      10.380  -4.605  10.945  1.00 95.08           H
ATOM    507  HN  LEU A  51      14.667  -3.461  11.565  1.00 95.08           H
ATOM    508  N   PRO A  52      15.628  -1.161   9.628  1.00 95.85           N
ATOM    509  CA  PRO A  52      16.313  -0.035   8.989  1.00 95.85           C
ATOM    510  C   PRO A  52      16.957  -0.425   7.669  1.00 95.85           C
ATOM    511  O   PRO A  52      16.716   0.211   6.645  1.00 95.85           O
ATOM    512  HA  PRO A  52      15.595   0.746   8.737  1.00 95.85           H
ATOM    513  CB  PRO A  52      17.355   0.390  10.026  1.00 95.85           C
ATOM    514 1HB  PRO A  52      18.309  -0.111   9.865  1.00 95.85           H
ATOM    515 2HB  PRO A  52      17.549   1.462   9.985  1.00 95.85           H
ATOM    516  CG  PRO A  52      16.722  -0.017  11.351  1.00 95.85           C
ATOM    517 1HG  PRO A  52      17.464  -0.108  12.144  1.00 95.85           H
ATOM    518 2HG  PRO A  52      15.995   0.719  11.695  1.00 95.85           H
ATOM    519  CD  PRO A  52      16.072  -1.351  11.021  1.00 95.85           C
ATOM    520 1HD  PRO A  52      16.778  -2.177  11.107  1.00 95.85           H
ATOM    521 2HD  PRO A  52      15.242  -1.574  11.691  1.00 95.85           H
ATOM    522  N   PRO A  53      17.789  -1.476   7.661  1.00 96.38           N
ATOM    523  CA  PRO A  53      18.468  -1.891   6.432  1.00 96.38           C
ATOM    524  C   PRO A  53      17.499  -2.103   5.280  1.00 96.38           C
ATOM    525  O   PRO A  53      17.773  -1.700   4.151  1.00 96.38           O
ATOM    526  HA  PRO A  53      19.144  -1.105   6.094  1.00 96.38           H
ATOM    527  CB  PRO A  53      19.172  -3.190   6.828  1.00 96.38           C
ATOM    528 1HB  PRO A  53      18.551  -4.062   6.622  1.00 96.38           H
ATOM    529 2HB  PRO A  53      20.103  -3.327   6.277  1.00 96.38           H
ATOM    530  CG  PRO A  53      19.422  -3.016   8.321  1.00 96.38           C
ATOM    531 1HG  PRO A  53      19.590  -3.971   8.818  1.00 96.38           H
ATOM    532 2HG  PRO A  53      20.307  -2.409   8.515  1.00 96.38           H
ATOM    533  CD  PRO A  53      18.149  -2.339   8.801  1.00 96.38           C
ATOM    534 1HD  PRO A  53      17.363  -3.062   9.019  1.00 96.38           H
ATOM    535 2HD  PRO A  53      18.314  -1.767   9.714  1.00 96.38           H
ATOM    536  N   LEU A  54      16.380  -2.736   5.600  1.00 95.91           N
ATOM    537  CA  LEU A  54      15.417  -3.116   4.580  1.00 95.91           C
ATOM    538  C   LEU A  54      14.760  -1.857   4.011  1.00 95.91           C
ATOM    539  O   LEU A  54      14.653  -1.703   2.796  1.00 95.91           O
ATOM    540  HA  LEU A  54      15.968  -3.609   3.779  1.00 95.91           H
ATOM    541  CB  LEU A  54      14.419  -4.133   5.137  1.00 95.91           C
ATOM    542 1HB  LEU A  54      13.966  -3.713   6.035  1.00 95.91           H
ATOM    543 2HB  LEU A  54      13.620  -4.264   4.408  1.00 95.91           H
ATOM    544  CG  LEU A  54      14.988  -5.510   5.483  1.00 95.91           C
ATOM    545  HG  LEU A  54      15.776  -5.378   6.224  1.00 95.91           H
ATOM    546  CD1 LEU A  54      13.918  -6.402   6.116  1.00 95.91           C
ATOM    547 1HD1 LEU A  54      13.551  -5.936   7.030  1.00 95.91           H
ATOM    548 2HD1 LEU A  54      13.092  -6.531   5.416  1.00 95.91           H
ATOM    549 3HD1 LEU A  54      14.349  -7.375   6.351  1.00 95.91           H
ATOM    550  CD2 LEU A  54      15.626  -6.164   4.255  1.00 95.91           C
ATOM    551 1HD2 LEU A  54      14.875  -6.282   3.474  1.00 95.91           H
ATOM    552 2HD2 LEU A  54      16.436  -5.534   3.888  1.00 95.91           H
ATOM    553 3HD2 LEU A  54      16.022  -7.142   4.529  1.00 95.91           H
ATOM    554  HN  LEU A  54      16.127  -2.988   6.534  1.00 95.91           H
ATOM    555  N   TYR A  55      14.335  -0.989   4.918  1.00 95.99           N
ATOM    556  CA  TYR A  55      13.612   0.209   4.526  1.00 95.99           C
ATOM    557  C   TYR A  55      14.483   1.114   3.652  1.00 95.99           C
ATOM    558  O   TYR A  55      13.983   1.769   2.738  1.00 95.99           O
ATOM    559  HA  TYR A  55      12.735  -0.098   3.956  1.00 95.99           H
ATOM    560  CB  TYR A  55      13.278   0.944   5.825  1.00 95.99           C
ATOM    561 1HB  TYR A  55      14.171   0.983   6.449  1.00 95.99           H
ATOM    562 2HB  TYR A  55      13.009   1.974   5.590  1.00 95.99           H
ATOM    563  CG  TYR A  55      12.142   0.306   6.627  1.00 95.99           C
ATOM    564  CD1 TYR A  55      11.462  -0.781   6.115  1.00 95.99           C
ATOM    565  HD1 TYR A  55      11.735  -1.184   5.140  1.00 95.99           H
ATOM    566  CD2 TYR A  55      11.796   0.817   7.861  1.00 95.99           C
ATOM    567  HD2 TYR A  55      12.333   1.675   8.266  1.00 95.99           H
ATOM    568  CE1 TYR A  55      10.392  -1.381   6.869  1.00 95.99           C
ATOM    569  HE1 TYR A  55       9.847  -2.240   6.476  1.00 95.99           H
ATOM    570  CE2 TYR A  55      10.727   0.216   8.616  1.00 95.99           C
ATOM    571  HE2 TYR A  55      10.444   0.609   9.592  1.00 95.99           H
ATOM    572  CZ  TYR A  55      10.078  -0.853   8.082  1.00 95.99           C
ATOM    573  OH  TYR A  55       9.068  -1.421   8.795  1.00 95.99           O
ATOM    574  HH  TYR A  55       8.641  -2.151   8.261  1.00 95.99           H
ATOM    575  HN  TYR A  55      14.477  -1.093   5.902  1.00 95.99           H
ATOM    576  N   TRP A  56      15.771   1.121   3.962  1.00 96.58           N
ATOM    577  CA  TRP A  56      16.731   1.856   3.157  1.00 96.58           C
ATOM    578  C   TRP A  56      16.809   1.184   1.784  1.00 96.58           C
ATOM    579  O   TRP A  56      16.832   1.862   0.758  1.00 96.58           O
ATOM    580  HA  TRP A  56      16.365   2.878   3.051  1.00 96.58           H
ATOM    581  CB  TRP A  56      18.087   1.940   3.860  1.00 96.58           C
ATOM    582 1HB  TRP A  56      18.243   1.028   4.436  1.00 96.58           H
ATOM    583 2HB  TRP A  56      18.874   1.979   3.106  1.00 96.58           H
ATOM    584  CG  TRP A  56      18.232   3.145   4.791  1.00 96.58           C
ATOM    585  CD1 TRP A  56      18.348   3.146   6.126  1.00 96.58           C
ATOM    586  HD1 TRP A  56      18.354   2.248   6.743  1.00 96.58           H
ATOM    587  CD2 TRP A  56      18.273   4.533   4.400  1.00 96.58           C
ATOM    588  NE1 TRP A  56      18.460   4.429   6.623  1.00 96.58           N
ATOM    589  HE1 TRP A  56      18.557   4.686   7.584  1.00 96.58           H
ATOM    590  CE2 TRP A  56      18.412   5.300   5.540  1.00 96.58           C
ATOM    591  CE3 TRP A  56      18.194   5.123   3.126  1.00 96.58           C
ATOM    592  HE3 TRP A  56      18.084   4.540   2.212  1.00 96.58           H
ATOM    593  CZ2 TRP A  56      18.485   6.697   5.519  1.00 96.58           C
ATOM    594  HZ2 TRP A  56      18.596   7.280   6.434  1.00 96.58           H
ATOM    595  CZ3 TRP A  56      18.269   6.521   3.123  1.00 96.58           C
ATOM    596  HZ3 TRP A  56      18.213   7.029   2.160  1.00 96.58           H
ATOM    597  CH2 TRP A  56      18.409   7.306   4.261  1.00 96.58           C
ATOM    598  HH2 TRP A  56      18.460   8.392   4.174  1.00 96.58           H
ATOM    599  HN  TRP A  56      16.160   0.638   4.747  1.00 96.58           H
ATOM    600  N   LEU A  57      16.848  -0.140   1.811  1.00 96.35           N
ATOM    601  CA  LEU A  57      16.944  -0.910   0.583  1.00 96.35           C
ATOM    602  C   LEU A  57      15.707  -0.646  -0.278  1.00 96.35           C
ATOM    603  O   LEU A  57      15.825  -0.345  -1.465  1.00 96.35           O
ATOM    604  HA  LEU A  57      17.823  -0.556   0.043  1.00 96.35           H
ATOM    605  CB  LEU A  57      17.172  -2.391   0.895  1.00 96.35           C
ATOM    606 1HB  LEU A  57      18.088  -2.482   1.479  1.00 96.35           H
ATOM    607 2HB  LEU A  57      16.355  -2.737   1.528  1.00 96.35           H
ATOM    608  CG  LEU A  57      17.274  -3.323  -0.313  1.00 96.35           C
ATOM    609  HG  LEU A  57      16.393  -3.173  -0.937  1.00 96.35           H
ATOM    610  CD1 LEU A  57      18.497  -2.981  -1.167  1.00 96.35           C
ATOM    611 1HD1 LEU A  57      18.415  -1.955  -1.524  1.00 96.35           H
ATOM    612 2HD1 LEU A  57      19.400  -3.086  -0.567  1.00 96.35           H
ATOM    613 3HD1 LEU A  57      18.546  -3.659  -2.020  1.00 96.35           H
ATOM    614  CD2 LEU A  57      17.273  -4.790   0.124  1.00 96.35           C
ATOM    615 1HD2 LEU A  57      18.123  -4.974   0.781  1.00 96.35           H
ATOM    616 2HD2 LEU A  57      16.348  -5.009   0.657  1.00 96.35           H
ATOM    617 3HD2 LEU A  57      17.347  -5.431  -0.754  1.00 96.35           H
ATOM    618  HN  LEU A  57      16.816  -0.684   2.649  1.00 96.35           H
ATOM    619  N   VAL A  58      14.549  -0.769   0.354  1.00 96.15           N
ATOM    620  CA  VAL A  58      13.290  -0.599  -0.351  1.00 96.15           C
ATOM    621  C   VAL A  58      13.215   0.821  -0.916  1.00 96.15           C
ATOM    622  O   VAL A  58      12.799   1.018  -2.056  1.00 96.15           O
ATOM    623  HA  VAL A  58      13.279  -1.307  -1.180  1.00 96.15           H
ATOM    624  CB  VAL A  58      12.121  -0.937   0.576  1.00 96.15           C
ATOM    625  HB  VAL A  58      12.185  -0.285   1.447  1.00 96.15           H
ATOM    626  CG1 VAL A  58      10.781  -0.671  -0.112  1.00 96.15           C
ATOM    627 1HG1 VAL A  58      10.716   0.382  -0.387  1.00 96.15           H
ATOM    628 2HG1 VAL A  58      10.704  -1.286  -1.009  1.00 96.15           H
ATOM    629 3HG1 VAL A  58       9.967  -0.919   0.569  1.00 96.15           H
ATOM    630  CG2 VAL A  58      12.209  -2.384   1.064  1.00 96.15           C
ATOM    631 1HG2 VAL A  58      12.182  -3.059   0.208  1.00 96.15           H
ATOM    632 2HG2 VAL A  58      13.141  -2.528   1.611  1.00 96.15           H
ATOM    633 3HG2 VAL A  58      11.366  -2.598   1.721  1.00 96.15           H
ATOM    634  HN  VAL A  58      14.463  -0.981   1.327  1.00 96.15           H
ATOM    635  N   PHE A  59      13.623   1.774  -0.090  1.00 97.46           N
ATOM    636  CA  PHE A  59      13.614   3.169  -0.495  1.00 97.46           C
ATOM    637  C   PHE A  59      14.418   3.372  -1.781  1.00 97.46           C
ATOM    638  O   PHE A  59      13.915   3.940  -2.749  1.00 97.46           O
ATOM    639  HA  PHE A  59      12.575   3.448  -0.671  1.00 97.46           H
ATOM    640  CB  PHE A  59      14.270   3.967   0.633  1.00 97.46           C
ATOM    641 1HB  PHE A  59      13.643   3.903   1.522  1.00 97.46           H
ATOM    642 2HB  PHE A  59      15.225   3.505   0.883  1.00 97.46           H
ATOM    643  CG  PHE A  59      14.505   5.441   0.298  1.00 97.46           C
ATOM    644  CD1 PHE A  59      15.773   5.930   0.231  1.00 97.46           C
ATOM    645  HD1 PHE A  59      16.621   5.271   0.416  1.00 97.46           H
ATOM    646  CD2 PHE A  59      13.447   6.263   0.068  1.00 97.46           C
ATOM    647  HD2 PHE A  59      12.431   5.872   0.122  1.00 97.46           H
ATOM    648  CE1 PHE A  59      15.991   7.298  -0.080  1.00 97.46           C
ATOM    649  HE1 PHE A  59      17.007   7.689  -0.134  1.00 97.46           H
ATOM    650  CE2 PHE A  59      13.665   7.632  -0.243  1.00 97.46           C
ATOM    651  HE2 PHE A  59      12.816   8.291  -0.428  1.00 97.46           H
ATOM    652  CZ  PHE A  59      14.932   8.120  -0.310  1.00 97.46           C
ATOM    653  HZ  PHE A  59      15.100   9.170  -0.549  1.00 97.46           H
ATOM    654  HN  PHE A  59      13.955   1.605   0.838  1.00 97.46           H
ATOM    655  N   ILE A  60      15.654   2.896  -1.750  1.00 97.19           N
ATOM    656  CA  ILE A  60      16.585   3.159  -2.834  1.00 97.19           C
ATOM    657  C   ILE A  60      16.052   2.527  -4.122  1.00 97.19           C
ATOM    658  O   ILE A  60      15.942   3.198  -5.147  1.00 97.19           O
ATOM    659  HA  ILE A  60      16.630   4.239  -2.972  1.00 97.19           H
ATOM    660  CB  ILE A  60      17.992   2.692  -2.457  1.00 97.19           C
ATOM    661  HB  ILE A  60      17.923   1.673  -2.075  1.00 97.19           H
ATOM    662  CG1 ILE A  60      18.575   3.556  -1.337  1.00 97.19           C
ATOM    663 1HG1 ILE A  60      18.829   4.541  -1.729  1.00 97.19           H
ATOM    664 2HG1 ILE A  60      17.825   3.705  -0.561  1.00 97.19           H
ATOM    665  CG2 ILE A  60      18.904   2.653  -3.685  1.00 97.19           C
ATOM    666 1HG2 ILE A  60      18.493   1.963  -4.422  1.00 97.19           H
ATOM    667 2HG2 ILE A  60      18.972   3.650  -4.119  1.00 97.19           H
ATOM    668 3HG2 ILE A  60      19.898   2.317  -3.389  1.00 97.19           H
ATOM    669  CD1 ILE A  60      19.820   2.904  -0.733  1.00 97.19           C
ATOM    670 1HD1 ILE A  60      19.557   1.929  -0.322  1.00 97.19           H
ATOM    671 2HD1 ILE A  60      20.577   2.778  -1.508  1.00 97.19           H
ATOM    672 3HD1 ILE A  60      20.214   3.539   0.060  1.00 97.19           H
ATOM    673  HN  ILE A  60      16.021   2.341  -1.003  1.00 97.19           H
ATOM    674  N   VAL A  61      15.735   1.244  -4.028  1.00 95.99           N
ATOM    675  CA  VAL A  61      15.345   0.481  -5.201  1.00 95.99           C
ATOM    676  C   VAL A  61      14.027   1.034  -5.749  1.00 95.99           C
ATOM    677  O   VAL A  61      13.864   1.172  -6.960  1.00 95.99           O
ATOM    678  HA  VAL A  61      16.122   0.616  -5.954  1.00 95.99           H
ATOM    679  CB  VAL A  61      15.272  -1.007  -4.856  1.00 95.99           C
ATOM    680  HB  VAL A  61      14.574  -1.126  -4.027  1.00 95.99           H
ATOM    681  CG1 VAL A  61      14.738  -1.818  -6.039  1.00 95.99           C
ATOM    682 1HG1 VAL A  61      13.738  -1.470  -6.297  1.00 95.99           H
ATOM    683 2HG1 VAL A  61      15.400  -1.690  -6.896  1.00 95.99           H
ATOM    684 3HG1 VAL A  61      14.696  -2.873  -5.767  1.00 95.99           H
ATOM    685  CG2 VAL A  61      16.635  -1.533  -4.402  1.00 95.99           C
ATOM    686 1HG2 VAL A  61      17.362  -1.395  -5.202  1.00 95.99           H
ATOM    687 2HG2 VAL A  61      16.959  -0.985  -3.517  1.00 95.99           H
ATOM    688 3HG2 VAL A  61      16.554  -2.593  -4.163  1.00 95.99           H
ATOM    689  HN  VAL A  61      15.741   0.729  -3.171  1.00 95.99           H
ATOM    690  N   GLY A  62      13.122   1.335  -4.830  1.00 96.61           N
ATOM    691  CA  GLY A  62      11.802   1.811  -5.208  1.00 96.61           C
ATOM    692  C   GLY A  62      11.882   3.196  -5.854  1.00 96.61           C
ATOM    693  O   GLY A  62      11.194   3.467  -6.836  1.00 96.61           O
ATOM    694 1HA  GLY A  62      11.343   1.108  -5.903  1.00 96.61           H
ATOM    695 2HA  GLY A  62      11.161   1.853  -4.328  1.00 96.61           H
ATOM    696  HN  GLY A  62      13.277   1.259  -3.845  1.00 96.61           H
ATOM    697  N   ALA A  63      12.729   4.035  -5.275  1.00 96.87           N
ATOM    698  CA  ALA A  63      12.860   5.405  -5.740  1.00 96.87           C
ATOM    699  C   ALA A  63      13.393   5.404  -7.174  1.00 96.87           C
ATOM    700  O   ALA A  63      12.887   6.129  -8.030  1.00 96.87           O
ATOM    701  HA  ALA A  63      11.867   5.855  -5.731  1.00 96.87           H
ATOM    702  CB  ALA A  63      13.763   6.186  -4.783  1.00 96.87           C
ATOM    703 1HB  ALA A  63      13.325   6.181  -3.785  1.00 96.87           H
ATOM    704 2HB  ALA A  63      14.747   5.718  -4.750  1.00 96.87           H
ATOM    705 3HB  ALA A  63      13.861   7.214  -5.133  1.00 96.87           H
ATOM    706  HN  ALA A  63      13.317   3.793  -4.504  1.00 96.87           H
ATOM    707  N   LEU A  64      14.408   4.581  -7.393  1.00 95.35           N
ATOM    708  CA  LEU A  64      15.019   4.480  -8.708  1.00 95.35           C
ATOM    709  C   LEU A  64      13.996   3.923  -9.700  1.00 95.35           C
ATOM    710  O   LEU A  64      13.838   4.455 -10.798  1.00 95.35           O
ATOM    711  HA  LEU A  64      15.290   5.488  -9.020  1.00 95.35           H
ATOM    712  CB  LEU A  64      16.313   3.665  -8.636  1.00 95.35           C
ATOM    713 1HB  LEU A  64      16.091   2.710  -8.160  1.00 95.35           H
ATOM    714 2HB  LEU A  64      16.638   3.447  -9.653  1.00 95.35           H
ATOM    715  CG  LEU A  64      17.476   4.319  -7.888  1.00 95.35           C
ATOM    716  HG  LEU A  64      17.133   4.584  -6.888  1.00 95.35           H
ATOM    717  CD1 LEU A  64      18.640   3.339  -7.721  1.00 95.35           C
ATOM    718 1HD1 LEU A  64      18.305   2.470  -7.155  1.00 95.35           H
ATOM    719 2HD1 LEU A  64      18.990   3.021  -8.703  1.00 95.35           H
ATOM    720 3HD1 LEU A  64      19.453   3.829  -7.186  1.00 95.35           H
ATOM    721  CD2 LEU A  64      17.912   5.614  -8.575  1.00 95.35           C
ATOM    722 1HD2 LEU A  64      18.230   5.396  -9.594  1.00 95.35           H
ATOM    723 2HD2 LEU A  64      17.075   6.313  -8.597  1.00 95.35           H
ATOM    724 3HD2 LEU A  64      18.740   6.058  -8.022  1.00 95.35           H
ATOM    725  HN  LEU A  64      14.812   3.992  -6.693  1.00 95.35           H
ATOM    726  N   GLY A  65      13.328   2.860  -9.278  1.00 94.09           N
ATOM    727  CA  GLY A  65      12.416   2.150 -10.159  1.00 94.09           C
ATOM    728  C   GLY A  65      11.281   3.064 -10.624  1.00 94.09           C
ATOM    729  O   GLY A  65      11.036   3.196 -11.822  1.00 94.09           O
ATOM    730 1HA  GLY A  65      12.961   1.773 -11.024  1.00 94.09           H
ATOM    731 2HA  GLY A  65      12.003   1.285  -9.640  1.00 94.09           H
ATOM    732  HN  GLY A  65      13.402   2.483  -8.354  1.00 94.09           H
ATOM    733  N   ASN A  66      10.618   3.672  -9.651  1.00 96.07           N
ATOM    734  CA  ASN A  66       9.406   4.426  -9.928  1.00 96.07           C
ATOM    735  C   ASN A  66       9.772   5.721 -10.656  1.00 96.07           C
ATOM    736  O   ASN A  66       9.008   6.206 -11.489  1.00 96.07           O
ATOM    737  HA  ASN A  66       8.791   3.764 -10.539  1.00 96.07           H
ATOM    738  CB  ASN A  66       8.681   4.798  -8.634  1.00 96.07           C
ATOM    739 1HB  ASN A  66       9.397   5.190  -7.912  1.00 96.07           H
ATOM    740 2HB  ASN A  66       7.961   5.592  -8.832  1.00 96.07           H
ATOM    741  CG  ASN A  66       7.961   3.586  -8.040  1.00 96.07           C
ATOM    742  OD1 ASN A  66       7.037   3.036  -8.617  1.00 96.07           O
ATOM    743  ND2 ASN A  66       8.435   3.201  -6.858  1.00 96.07           N
ATOM    744 1HD2 ASN A  66       9.196   3.696  -6.439  1.00 96.07           H
ATOM    745 2HD2 ASN A  66       8.029   2.417  -6.389  1.00 96.07           H
ATOM    746  HN  ASN A  66      10.895   3.656  -8.690  1.00 96.07           H
ATOM    747  N   SER A  67      10.940   6.245 -10.313  1.00 94.91           N
ATOM    748  CA  SER A  67      11.452   7.431 -10.979  1.00 94.91           C
ATOM    749  C   SER A  67      11.667   7.143 -12.467  1.00 94.91           C
ATOM    750  O   SER A  67      11.426   8.005 -13.310  1.00 94.91           O
ATOM    751  HA  SER A  67      10.684   8.192 -10.844  1.00 94.91           H
ATOM    752  CB  SER A  67      12.757   7.903 -10.336  1.00 94.91           C
ATOM    753 1HB  SER A  67      13.496   7.103 -10.384  1.00 94.91           H
ATOM    754 2HB  SER A  67      13.159   8.742 -10.904  1.00 94.91           H
ATOM    755  OG  SER A  67      12.572   8.295  -8.978  1.00 94.91           O
ATOM    756  HG  SER A  67      13.048   7.659  -8.371  1.00 94.91           H
ATOM    757  HN  SER A  67      11.531   5.874  -9.597  1.00 94.91           H
ATOM    758  N   LEU A  68      12.120   5.929 -12.743  1.00 92.17           N
ATOM    759  CA  LEU A  68      12.347   5.510 -14.115  1.00 92.17           C
ATOM    760  C   LEU A  68      11.010   5.460 -14.858  1.00 92.17           C
ATOM    761  O   LEU A  68      10.926   5.856 -16.019  1.00 92.17           O
ATOM    762  HA  LEU A  68      12.977   6.264 -14.587  1.00 92.17           H
ATOM    763  CB  LEU A  68      13.119   4.189 -14.151  1.00 92.17           C
ATOM    764 1HB  LEU A  68      14.037   4.312 -13.576  1.00 92.17           H
ATOM    765 2HB  LEU A  68      12.525   3.430 -13.643  1.00 92.17           H
ATOM    766  CG  LEU A  68      13.487   3.664 -15.540  1.00 92.17           C
ATOM    767  HG  LEU A  68      12.576   3.602 -16.134  1.00 92.17           H
ATOM    768  CD1 LEU A  68      14.430   4.631 -16.259  1.00 92.17           C
ATOM    769 1HD1 LEU A  68      13.943   5.600 -16.369  1.00 92.17           H
ATOM    770 2HD1 LEU A  68      15.344   4.748 -15.677  1.00 92.17           H
ATOM    771 3HD1 LEU A  68      14.676   4.234 -17.244  1.00 92.17           H
ATOM    772  CD2 LEU A  68      14.069   2.252 -15.456  1.00 92.17           C
ATOM    773 1HD2 LEU A  68      14.967   2.265 -14.838  1.00 92.17           H
ATOM    774 2HD2 LEU A  68      13.333   1.581 -15.013  1.00 92.17           H
ATOM    775 3HD2 LEU A  68      14.322   1.903 -16.457  1.00 92.17           H
ATOM    776  HN  LEU A  68      12.329   5.239 -12.050  1.00 92.17           H
ATOM    777  N   VAL A  69       9.998   4.971 -14.156  1.00 92.35           N
ATOM    778  CA  VAL A  69       8.676   4.839 -14.744  1.00 92.35           C
ATOM    779  C   VAL A  69       8.183   6.215 -15.196  1.00 92.35           C
ATOM    780  O   VAL A  69       7.680   6.363 -16.309  1.00 92.35           O
ATOM    781  HA  VAL A  69       8.767   4.194 -15.618  1.00 92.35           H
ATOM    782  CB  VAL A  69       7.728   4.161 -13.752  1.00 92.35           C
ATOM    783  HB  VAL A  69       7.761   4.724 -12.819  1.00 92.35           H
ATOM    784  CG1 VAL A  69       6.287   4.186 -14.266  1.00 92.35           C
ATOM    785 1HG1 VAL A  69       5.968   5.219 -14.404  1.00 92.35           H
ATOM    786 2HG1 VAL A  69       6.232   3.658 -15.218  1.00 92.35           H
ATOM    787 3HG1 VAL A  69       5.635   3.697 -13.542  1.00 92.35           H
ATOM    788  CG2 VAL A  69       8.180   2.730 -13.453  1.00 92.35           C
ATOM    789 1HG2 VAL A  69       8.190   2.152 -14.377  1.00 92.35           H
ATOM    790 2HG2 VAL A  69       9.181   2.747 -13.024  1.00 92.35           H
ATOM    791 3HG2 VAL A  69       7.489   2.271 -12.745  1.00 92.35           H
ATOM    792  HN  VAL A  69      10.071   4.669 -13.206  1.00 92.35           H
ATOM    793  N   ILE A  70       8.345   7.187 -14.310  1.00 93.42           N
ATOM    794  CA  ILE A  70       7.891   8.538 -14.590  1.00 93.42           C
ATOM    795  C   ILE A  70       8.658   9.090 -15.793  1.00 93.42           C
ATOM    796  O   ILE A  70       8.072   9.721 -16.672  1.00 93.42           O
ATOM    797  HA  ILE A  70       6.834   8.480 -14.852  1.00 93.42           H
ATOM    798  CB  ILE A  70       8.000   9.410 -13.338  1.00 93.42           C
ATOM    799  HB  ILE A  70       9.014   9.323 -12.948  1.00 93.42           H
ATOM    800  CG1 ILE A  70       7.051   8.919 -12.243  1.00 93.42           C
ATOM    801 1HG1 ILE A  70       6.024   8.950 -12.606  1.00 93.42           H
ATOM    802 2HG1 ILE A  70       7.273   7.879 -12.004  1.00 93.42           H
ATOM    803  CG2 ILE A  70       7.771  10.885 -13.675  1.00 93.42           C
ATOM    804 1HG2 ILE A  70       8.520  11.213 -14.396  1.00 93.42           H
ATOM    805 2HG2 ILE A  70       6.776  11.010 -14.103  1.00 93.42           H
ATOM    806 3HG2 ILE A  70       7.854  11.483 -12.768  1.00 93.42           H
ATOM    807  CD1 ILE A  70       7.178   9.776 -10.982  1.00 93.42           C
ATOM    808 1HD1 ILE A  70       8.201   9.723 -10.608  1.00 93.42           H
ATOM    809 2HD1 ILE A  70       6.931  10.811 -11.220  1.00 93.42           H
ATOM    810 3HD1 ILE A  70       6.493   9.405 -10.220  1.00 93.42           H
ATOM    811  HN  ILE A  70       8.777   7.063 -13.417  1.00 93.42           H
ATOM    812  N   LEU A  71       9.958   8.833 -15.794  1.00 90.98           N
ATOM    813  CA  LEU A  71      10.828   9.376 -16.824  1.00 90.98           C
ATOM    814  C   LEU A  71      10.434   8.789 -18.180  1.00 90.98           C
ATOM    815  O   LEU A  71      10.384   9.504 -19.180  1.00 90.98           O
ATOM    816  HA  LEU A  71      10.665  10.454 -16.854  1.00 90.98           H
ATOM    817  CB  LEU A  71      12.296   9.150 -16.459  1.00 90.98           C
ATOM    818 1HB  LEU A  71      12.462   9.531 -15.451  1.00 90.98           H
ATOM    819 2HB  LEU A  71      12.481   8.076 -16.429  1.00 90.98           H
ATOM    820  CG  LEU A  71      13.326   9.791 -17.392  1.00 90.98           C
ATOM    821  HG  LEU A  71      12.901  10.714 -17.787  1.00 90.98           H
ATOM    822  CD1 LEU A  71      14.597  10.168 -16.630  1.00 90.98           C
ATOM    823 1HD1 LEU A  71      14.351  10.879 -15.841  1.00 90.98           H
ATOM    824 2HD1 LEU A  71      15.035   9.273 -16.188  1.00 90.98           H
ATOM    825 3HD1 LEU A  71      15.312  10.621 -17.317  1.00 90.98           H
ATOM    826  CD2 LEU A  71      13.622   8.883 -18.587  1.00 90.98           C
ATOM    827 1HD2 LEU A  71      14.017   7.931 -18.231  1.00 90.98           H
ATOM    828 2HD2 LEU A  71      12.704   8.708 -19.147  1.00 90.98           H
ATOM    829 3HD2 LEU A  71      14.357   9.362 -19.234  1.00 90.98           H
ATOM    830  HN  LEU A  71      10.417   8.266 -15.110  1.00 90.98           H
ATOM    831  N   VAL A  72      10.164   7.492 -18.172  1.00 89.07           N
ATOM    832  CA  VAL A  72       9.789   6.797 -19.392  1.00 89.07           C
ATOM    833  C   VAL A  72       8.493   7.399 -19.939  1.00 89.07           C
ATOM    834  O   VAL A  72       8.376   7.642 -21.139  1.00 89.07           O
ATOM    835  HA  VAL A  72      10.585   6.957 -20.119  1.00 89.07           H
ATOM    836  CB  VAL A  72       9.684   5.294 -19.127  1.00 89.07           C
ATOM    837  HB  VAL A  72       9.016   5.148 -18.278  1.00 89.07           H
ATOM    838  CG1 VAL A  72       9.081   4.566 -20.330  1.00 89.07           C
ATOM    839 1HG1 VAL A  72       8.083   4.956 -20.528  1.00 89.07           H
ATOM    840 2HG1 VAL A  72       9.713   4.723 -21.204  1.00 89.07           H
ATOM    841 3HG1 VAL A  72       9.018   3.499 -20.115  1.00 89.07           H
ATOM    842  CG2 VAL A  72      11.048   4.706 -18.757  1.00 89.07           C
ATOM    843 1HG2 VAL A  72      11.748   4.868 -19.576  1.00 89.07           H
ATOM    844 2HG2 VAL A  72      11.422   5.194 -17.857  1.00 89.07           H
ATOM    845 3HG2 VAL A  72      10.945   3.636 -18.574  1.00 89.07           H
ATOM    846  HN  VAL A  72      10.197   6.919 -17.353  1.00 89.07           H
ATOM    847  N   TYR A  73       7.553   7.622 -19.033  1.00 89.11           N
ATOM    848  CA  TYR A  73       6.274   8.201 -19.408  1.00 89.11           C
ATOM    849  C   TYR A  73       6.461   9.580 -20.043  1.00 89.11           C
ATOM    850  O   TYR A  73       5.768   9.927 -20.998  1.00 89.11           O
ATOM    851  HA  TYR A  73       5.804   7.536 -20.133  1.00 89.11           H
ATOM    852  CB  TYR A  73       5.482   8.354 -18.108  1.00 89.11           C
ATOM    853 1HB  TYR A  73       5.405   7.380 -17.625  1.00 89.11           H
ATOM    854 2HB  TYR A  73       6.038   9.002 -17.430  1.00 89.11           H
ATOM    855  CG  TYR A  73       4.076   8.926 -18.299  1.00 89.11           C
ATOM    856  CD1 TYR A  73       3.884  10.292 -18.323  1.00 89.11           C
ATOM    857  HD1 TYR A  73       4.735  10.964 -18.205  1.00 89.11           H
ATOM    858  CD2 TYR A  73       3.000   8.075 -18.447  1.00 89.11           C
ATOM    859  HD2 TYR A  73       3.151   6.996 -18.428  1.00 89.11           H
ATOM    860  CE1 TYR A  73       2.561  10.831 -18.503  1.00 89.11           C
ATOM    861  HE1 TYR A  73       2.396  11.908 -18.523  1.00 89.11           H
ATOM    862  CE2 TYR A  73       1.676   8.613 -18.627  1.00 89.11           C
ATOM    863  HE2 TYR A  73       0.817   7.953 -18.745  1.00 89.11           H
ATOM    864  CZ  TYR A  73       1.522   9.965 -18.646  1.00 89.11           C
ATOM    865  OH  TYR A  73       0.272  10.473 -18.816  1.00 89.11           O
ATOM    866  HH  TYR A  73      -0.361   9.744 -19.074  1.00 89.11           H
ATOM    867  HN  TYR A  73       7.654   7.416 -18.059  1.00 89.11           H
ATOM    868  N   TRP A  74       7.401  10.330 -19.486  1.00 88.16           N
ATOM    869  CA  TRP A  74       7.590  11.714 -19.887  1.00 88.16           C
ATOM    870  C   TRP A  74       8.075  11.723 -21.339  1.00 88.16           C
ATOM    871  O   TRP A  74       7.480  12.380 -22.191  1.00 88.16           O
ATOM    872  HA  TRP A  74       6.626  12.217 -19.813  1.00 88.16           H
ATOM    873  CB  TRP A  74       8.543  12.436 -18.934  1.00 88.16           C
ATOM    874 1HB  TRP A  74       8.292  12.163 -17.909  1.00 88.16           H
ATOM    875 2HB  TRP A  74       9.559  12.085 -19.117  1.00 88.16           H
ATOM    876  CG  TRP A  74       8.516  13.960 -19.062  1.00 88.16           C
ATOM    877  CD1 TRP A  74       9.279  14.737 -19.843  1.00 88.16           C
ATOM    878  HD1 TRP A  74      10.051  14.361 -20.515  1.00 88.16           H
ATOM    879  CD2 TRP A  74       7.645  14.867 -18.353  1.00 88.16           C
ATOM    880  NE1 TRP A  74       8.966  16.072 -19.689  1.00 88.16           N
ATOM    881  HE1 TRP A  74       9.397  16.839 -20.164  1.00 88.16           H
ATOM    882  CE2 TRP A  74       7.941  16.153 -18.754  1.00 88.16           C
ATOM    883  CE3 TRP A  74       6.641  14.608 -17.403  1.00 88.16           C
ATOM    884  HE3 TRP A  74       6.389  13.601 -17.070  1.00 88.16           H
ATOM    885  CZ2 TRP A  74       7.278  17.283 -18.259  1.00 88.16           C
ATOM    886  HZ2 TRP A  74       7.530  18.289 -18.592  1.00 88.16           H
ATOM    887  CZ3 TRP A  74       5.988  15.747 -16.917  1.00 88.16           C
ATOM    888  HZ3 TRP A  74       5.200  15.603 -16.178  1.00 88.16           H
ATOM    889  CH2 TRP A  74       6.274  17.049 -17.311  1.00 88.16           C
ATOM    890  HH2 TRP A  74       5.719  17.885 -16.885  1.00 88.16           H
ATOM    891  HN  TRP A  74       8.025  10.007 -18.774  1.00 88.16           H
ATOM    892  N   TYR A  75       9.150  10.986 -21.574  1.00 85.33           N
ATOM    893  CA  TYR A  75       9.873  11.097 -22.829  1.00 85.33           C
ATOM    894  C   TYR A  75       9.287  10.158 -23.885  1.00 85.33           C
ATOM    895  O   TYR A  75       9.700  10.184 -25.043  1.00 85.33           O
ATOM    896  HA  TYR A  75       9.784  12.126 -23.179  1.00 85.33           H
ATOM    897  CB  TYR A  75      11.311  10.671 -22.527  1.00 85.33           C
ATOM    898 1HB  TYR A  75      11.291   9.778 -21.903  1.00 85.33           H
ATOM    899 2HB  TYR A  75      11.802  10.397 -23.461  1.00 85.33           H
ATOM    900  CG  TYR A  75      12.145  11.746 -21.826  1.00 85.33           C
ATOM    901  CD1 TYR A  75      12.677  12.790 -22.555  1.00 85.33           C
ATOM    902  HD1 TYR A  75      12.504  12.849 -23.629  1.00 85.33           H
ATOM    903  CD2 TYR A  75      12.364  11.671 -20.466  1.00 85.33           C
ATOM    904  HD2 TYR A  75      11.943  10.847 -19.890  1.00 85.33           H
ATOM    905  CE1 TYR A  75      13.461  13.802 -21.895  1.00 85.33           C
ATOM    906  HE1 TYR A  75      13.888  14.632 -22.459  1.00 85.33           H
ATOM    907  CE2 TYR A  75      13.148  12.683 -19.806  1.00 85.33           C
ATOM    908  HE2 TYR A  75      13.329  12.636 -18.733  1.00 85.33           H
ATOM    909  CZ  TYR A  75      13.658  13.699 -20.554  1.00 85.33           C
ATOM    910  OH  TYR A  75      14.399  14.654 -19.931  1.00 85.33           O
ATOM    911  HH  TYR A  75      14.701  15.338 -20.594  1.00 85.33           H
ATOM    912  HN  TYR A  75       9.527  10.324 -20.927  1.00 85.33           H
ATOM    913  N   CYS A  76       8.333   9.349 -23.447  1.00 79.39           N
ATOM    914  CA  CYS A  76       7.664   8.425 -24.347  1.00 79.39           C
ATOM    915  C   CYS A  76       6.919   9.239 -25.406  1.00 79.39           C
ATOM    916  O   CYS A  76       5.984   9.972 -25.086  1.00 79.39           O
ATOM    917  HA  CYS A  76       8.443   7.815 -24.805  1.00 79.39           H
ATOM    918  CB  CYS A  76       6.729   7.478 -23.592  1.00 79.39           C
ATOM    919 1HB  CYS A  76       7.295   6.902 -22.860  1.00 79.39           H
ATOM    920 2HB  CYS A  76       5.985   8.052 -23.041  1.00 79.39           H
ATOM    921  SG  CYS A  76       5.900   6.348 -24.769  1.00 79.39           S
ATOM    922  HG  CYS A  76       7.011   5.756 -25.199  1.00 79.39           H
ATOM    923  HN  CYS A  76       8.017   9.319 -22.499  1.00 79.39           H
ATOM    924  N   THR A  77       7.361   9.084 -26.645  1.00 74.79           N
ATOM    925  CA  THR A  77       6.881   9.933 -27.723  1.00 74.79           C
ATOM    926  C   THR A  77       5.517   9.447 -28.217  1.00 74.79           C
ATOM    927  O   THR A  77       4.842  10.145 -28.973  1.00 74.79           O
ATOM    928  HA  THR A  77       6.738  10.939 -27.330  1.00 74.79           H
ATOM    929  CB  THR A  77       7.950   9.958 -28.817  1.00 74.79           C
ATOM    930  HB  THR A  77       7.658  10.621 -29.631  1.00 74.79           H
ATOM    931  OG1 THR A  77       8.118   8.588 -29.170  1.00 74.79           O
ATOM    932  HG1 THR A  77       8.582   8.516 -30.053  1.00 74.79           H
ATOM    933  CG2 THR A  77       9.322  10.377 -28.285  1.00 74.79           C
ATOM    934 1HG2 THR A  77       9.644   9.674 -27.517  1.00 74.79           H
ATOM    935 2HG2 THR A  77       9.256  11.377 -27.857  1.00 74.79           H
ATOM    936 3HG2 THR A  77      10.043  10.378 -29.102  1.00 74.79           H
ATOM    937  HN  THR A  77       8.032   8.395 -26.918  1.00 74.79           H
ATOM    938  N   ARG A  78       5.151   8.254 -27.771  1.00 75.91           N
ATOM    939  CA  ARG A  78       3.913   7.636 -28.214  1.00 75.91           C
ATOM    940  C   ARG A  78       2.727   8.204 -27.432  1.00 75.91           C
ATOM    941  O   ARG A  78       2.866   8.569 -26.266  1.00 75.91           O
ATOM    942  HA  ARG A  78       3.841   7.885 -29.272  1.00 75.91           H
ATOM    943  CB  ARG A  78       3.958   6.118 -28.028  1.00 75.91           C
ATOM    944 1HB  ARG A  78       3.261   5.643 -28.718  1.00 75.91           H
ATOM    945 2HB  ARG A  78       4.953   5.747 -28.275  1.00 75.91           H
ATOM    946  CG  ARG A  78       3.605   5.731 -26.590  1.00 75.91           C
ATOM    947 1HG  ARG A  78       4.155   6.364 -25.894  1.00 75.91           H
ATOM    948 2HG  ARG A  78       2.545   5.908 -26.412  1.00 75.91           H
ATOM    949  CD  ARG A  78       3.935   4.261 -26.322  1.00 75.91           C
ATOM    950 1HD  ARG A  78       3.167   3.622 -26.756  1.00 75.91           H
ATOM    951 2HD  ARG A  78       4.878   3.998 -26.802  1.00 75.91           H
ATOM    952  NE  ARG A  78       4.027   4.022 -24.864  1.00 75.91           N
ATOM    953  HE  ARG A  78       4.916   3.760 -24.487  1.00 75.91           H
ATOM    954  CZ  ARG A  78       2.995   4.134 -24.018  1.00 75.91           C
ATOM    955  NH1 ARG A  78       1.781   4.481 -24.468  1.00 75.91           N
ATOM    956 1HH1 ARG A  78       1.641   4.660 -25.442  1.00 75.91           H
ATOM    957 2HH1 ARG A  78       1.016   4.563 -23.829  1.00 75.91           H
ATOM    958  NH2 ARG A  78       3.193   3.892 -22.715  1.00 75.91           N
ATOM    959 1HH2 ARG A  78       2.433   3.971 -22.070  1.00 75.91           H
ATOM    960 2HH2 ARG A  78       4.102   3.633 -22.387  1.00 75.91           H
ATOM    961  HN  ARG A  78       5.684   7.714 -27.120  1.00 75.91           H
ATOM    962  N   VAL A  79       1.588   8.260 -28.106  1.00 78.78           N
ATOM    963  CA  VAL A  79       0.361   8.703 -27.465  1.00 78.78           C
ATOM    964  C   VAL A  79       0.173   7.941 -26.152  1.00 78.78           C
ATOM    965  O   VAL A  79       0.329   6.722 -26.110  1.00 78.78           O
ATOM    966  HA  VAL A  79       0.470   9.764 -27.242  1.00 78.78           H
ATOM    967  CB  VAL A  79      -0.819   8.539 -28.426  1.00 78.78           C
ATOM    968  HB  VAL A  79      -0.961   7.473 -28.603  1.00 78.78           H
ATOM    969  CG1 VAL A  79      -2.107   9.089 -27.810  1.00 78.78           C
ATOM    970 1HG1 VAL A  79      -2.329   8.549 -26.889  1.00 78.78           H
ATOM    971 2HG1 VAL A  79      -1.981  10.149 -27.588  1.00 78.78           H
ATOM    972 3HG1 VAL A  79      -2.930   8.960 -28.513  1.00 78.78           H
ATOM    973  CG2 VAL A  79      -0.527   9.206 -29.771  1.00 78.78           C
ATOM    974 1HG2 VAL A  79      -0.346  10.270 -29.618  1.00 78.78           H
ATOM    975 2HG2 VAL A  79       0.355   8.748 -30.220  1.00 78.78           H
ATOM    976 3HG2 VAL A  79      -1.382   9.075 -30.435  1.00 78.78           H
ATOM    977  HN  VAL A  79       1.495   8.011 -29.070  1.00 78.78           H
ATOM    978  N   LYS A  80      -0.161   8.691 -25.112  1.00 84.48           N
ATOM    979  CA  LYS A  80      -0.455   8.093 -23.821  1.00 84.48           C
ATOM    980  C   LYS A  80      -1.733   7.259 -23.929  1.00 84.48           C
ATOM    981  O   LYS A  80      -2.516   7.435 -24.862  1.00 84.48           O
ATOM    982  HA  LYS A  80       0.372   7.427 -23.574  1.00 84.48           H
ATOM    983  CB  LYS A  80      -0.511   9.167 -22.733  1.00 84.48           C
ATOM    984 1HB  LYS A  80      -1.404   9.778 -22.866  1.00 84.48           H
ATOM    985 2HB  LYS A  80      -0.592   8.694 -21.754  1.00 84.48           H
ATOM    986  CG  LYS A  80       0.733  10.056 -22.775  1.00 84.48           C
ATOM    987 1HG  LYS A  80       0.746  10.626 -23.704  1.00 84.48           H
ATOM    988 2HG  LYS A  80       0.697  10.777 -21.958  1.00 84.48           H
ATOM    989  CD  LYS A  80       2.009   9.218 -22.667  1.00 84.48           C
ATOM    990 1HD  LYS A  80       1.919   8.517 -21.837  1.00 84.48           H
ATOM    991 2HD  LYS A  80       2.137   8.626 -23.572  1.00 84.48           H
ATOM    992  CE  LYS A  80       3.234  10.111 -22.457  1.00 84.48           C
ATOM    993 1HE  LYS A  80       3.094  11.059 -22.976  1.00 84.48           H
ATOM    994 2HE  LYS A  80       3.347  10.340 -21.398  1.00 84.48           H
ATOM    995  NZ  LYS A  80       4.455   9.441 -22.958  1.00 84.48           N
ATOM    996 1HZ  LYS A  80       5.273   9.961 -22.660  1.00 84.48           H
ATOM    997 2HZ  LYS A  80       4.500   8.498 -22.587  1.00 84.48           H
ATOM    998 3HZ  LYS A  80       4.429   9.404 -23.971  1.00 84.48           H
ATOM    999  HN  LYS A  80      -0.231   9.688 -25.141  1.00 84.48           H
ATOM   1000  N   THR A  81      -1.905   6.370 -22.962  1.00 85.19           N
ATOM   1001  CA  THR A  81      -3.152   5.634 -22.836  1.00 85.19           C
ATOM   1002  C   THR A  81      -3.677   5.717 -21.401  1.00 85.19           C
ATOM   1003  O   THR A  81      -2.944   6.095 -20.489  1.00 85.19           O
ATOM   1004  HA  THR A  81      -3.896   6.106 -23.477  1.00 85.19           H
ATOM   1005  CB  THR A  81      -2.905   4.200 -23.310  1.00 85.19           C
ATOM   1006  HB  THR A  81      -3.830   3.624 -23.306  1.00 85.19           H
ATOM   1007  OG1 THR A  81      -1.878   3.721 -22.446  1.00 85.19           O
ATOM   1008  HG1 THR A  81      -1.017   4.188 -22.646  1.00 85.19           H
ATOM   1009  CG2 THR A  81      -2.276   4.145 -24.703  1.00 85.19           C
ATOM   1010 1HG2 THR A  81      -1.317   4.664 -24.690  1.00 85.19           H
ATOM   1011 2HG2 THR A  81      -2.940   4.626 -25.421  1.00 85.19           H
ATOM   1012 3HG2 THR A  81      -2.122   3.105 -24.991  1.00 85.19           H
ATOM   1013  HN  THR A  81      -1.213   6.150 -22.275  1.00 85.19           H
ATOM   1014  N   MET A  82      -4.943   5.358 -21.247  1.00 88.17           N
ATOM   1015  CA  MET A  82      -5.566   5.359 -19.934  1.00 88.17           C
ATOM   1016  C   MET A  82      -4.767   4.506 -18.947  1.00 88.17           C
ATOM   1017  O   MET A  82      -4.573   4.898 -17.798  1.00 88.17           O
ATOM   1018  HA  MET A  82      -5.565   6.400 -19.609  1.00 88.17           H
ATOM   1019  CB  MET A  82      -6.991   4.813 -20.045  1.00 88.17           C
ATOM   1020 1HB  MET A  82      -7.591   5.476 -20.668  1.00 88.17           H
ATOM   1021 2HB  MET A  82      -6.974   3.841 -20.538  1.00 88.17           H
ATOM   1022  CG  MET A  82      -7.636   4.679 -18.664  1.00 88.17           C
ATOM   1023 1HG  MET A  82      -7.252   3.794 -18.158  1.00 88.17           H
ATOM   1024 2HG  MET A  82      -7.373   5.538 -18.046  1.00 88.17           H
ATOM   1025  SD  MET A  82      -9.410   4.566 -18.827  1.00 88.17           S
ATOM   1026  CE  MET A  82      -9.894   4.811 -17.126  1.00 88.17           C
ATOM   1027 1HE  MET A  82      -9.455   4.028 -16.507  1.00 88.17           H
ATOM   1028 2HE  MET A  82      -9.542   5.784 -16.785  1.00 88.17           H
ATOM   1029 3HE  MET A  82     -10.980   4.770 -17.048  1.00 88.17           H
ATOM   1030  HN  MET A  82      -5.539   5.071 -21.997  1.00 88.17           H
ATOM   1031  N   THR A  83      -4.326   3.354 -19.432  1.00 86.20           N
ATOM   1032  CA  THR A  83      -3.446   2.502 -18.651  1.00 86.20           C
ATOM   1033  C   THR A  83      -2.223   3.289 -18.177  1.00 86.20           C
ATOM   1034  O   THR A  83      -1.838   3.204 -17.012  1.00 86.20           O
ATOM   1035  HA  THR A  83      -3.983   2.178 -17.760  1.00 86.20           H
ATOM   1036  CB  THR A  83      -3.090   1.282 -19.504  1.00 86.20           C
ATOM   1037  HB  THR A  83      -2.503   1.575 -20.375  1.00 86.20           H
ATOM   1038  OG1 THR A  83      -4.348   0.676 -19.786  1.00 86.20           O
ATOM   1039  HG1 THR A  83      -5.089   1.242 -19.424  1.00 86.20           H
ATOM   1040  CG2 THR A  83      -2.331   0.215 -18.713  1.00 86.20           C
ATOM   1041 1HG2 THR A  83      -2.947  -0.126 -17.880  1.00 86.20           H
ATOM   1042 2HG2 THR A  83      -1.403   0.639 -18.329  1.00 86.20           H
ATOM   1043 3HG2 THR A  83      -2.103  -0.628 -19.365  1.00 86.20           H
ATOM   1044  HN  THR A  83      -4.560   3.003 -20.339  1.00 86.20           H
ATOM   1045  N   ASP A  84      -1.646   4.039 -19.105  1.00 87.99           N
ATOM   1046  CA  ASP A  84      -0.400   4.737 -18.834  1.00 87.99           C
ATOM   1047  C   ASP A  84      -0.634   5.785 -17.744  1.00 87.99           C
ATOM   1048  O   ASP A  84       0.240   6.027 -16.913  1.00 87.99           O
ATOM   1049  HA  ASP A  84       0.301   3.962 -18.524  1.00 87.99           H
ATOM   1050  CB  ASP A  84       0.108   5.460 -20.083  1.00 87.99           C
ATOM   1051 1HB  ASP A  84      -0.579   6.263 -20.348  1.00 87.99           H
ATOM   1052 2HB  ASP A  84       1.073   5.923 -19.872  1.00 87.99           H
ATOM   1053  CG  ASP A  84       0.247   4.491 -21.259  1.00 87.99           C
ATOM   1054  OD1 ASP A  84       0.961   3.480 -21.080  1.00 87.99           O
ATOM   1055  OD2 ASP A  84      -0.363   4.783 -22.310  1.00 87.99           O
ATOM   1056  HN  ASP A  84      -2.014   4.173 -20.025  1.00 87.99           H
ATOM   1057  N   MET A  85      -1.818   6.378 -17.782  1.00 91.81           N
ATOM   1058  CA  MET A  85      -2.175   7.400 -16.813  1.00 91.81           C
ATOM   1059  C   MET A  85      -2.195   6.827 -15.394  1.00 91.81           C
ATOM   1060  O   MET A  85      -1.688   7.449 -14.462  1.00 91.81           O
ATOM   1061  HA  MET A  85      -1.401   8.163 -16.892  1.00 91.81           H
ATOM   1062  CB  MET A  85      -3.554   7.968 -17.154  1.00 91.81           C
ATOM   1063 1HB  MET A  85      -3.567   8.304 -18.191  1.00 91.81           H
ATOM   1064 2HB  MET A  85      -4.307   7.185 -17.063  1.00 91.81           H
ATOM   1065  CG  MET A  85      -3.910   9.134 -16.230  1.00 91.81           C
ATOM   1066 1HG  MET A  85      -4.907   9.506 -16.468  1.00 91.81           H
ATOM   1067 2HG  MET A  85      -3.936   8.794 -15.195  1.00 91.81           H
ATOM   1068  SD  MET A  85      -2.712  10.445 -16.411  1.00 91.81           S
ATOM   1069  CE  MET A  85      -3.103  10.996 -18.064  1.00 91.81           C
ATOM   1070 1HE  MET A  85      -2.967  10.171 -18.763  1.00 91.81           H
ATOM   1071 2HE  MET A  85      -4.139  11.334 -18.098  1.00 91.81           H
ATOM   1072 3HE  MET A  85      -2.443  11.818 -18.339  1.00 91.81           H
ATOM   1073  HN  MET A  85      -2.526   6.172 -18.458  1.00 91.81           H
ATOM   1074  N   PHE A  86      -2.787   5.647 -15.276  1.00 93.19           N
ATOM   1075  CA  PHE A  86      -2.888   4.987 -13.985  1.00 93.19           C
ATOM   1076  C   PHE A  86      -1.517   4.508 -13.505  1.00 93.19           C
ATOM   1077  O   PHE A  86      -1.202   4.602 -12.320  1.00 93.19           O
ATOM   1078  HA  PHE A  86      -3.284   5.717 -13.279  1.00 93.19           H
ATOM   1079  CB  PHE A  86      -3.802   3.774 -14.173  1.00 93.19           C
ATOM   1080 1HB  PHE A  86      -3.388   3.138 -14.956  1.00 93.19           H
ATOM   1081 2HB  PHE A  86      -3.804   3.188 -13.254  1.00 93.19           H
ATOM   1082  CG  PHE A  86      -5.244   4.132 -14.537  1.00 93.19           C
ATOM   1083  CD1 PHE A  86      -5.840   5.215 -13.969  1.00 93.19           C
ATOM   1084  HD1 PHE A  86      -5.289   5.828 -13.256  1.00 93.19           H
ATOM   1085  CD2 PHE A  86      -5.931   3.367 -15.427  1.00 93.19           C
ATOM   1086  HD2 PHE A  86      -5.454   2.499 -15.882  1.00 93.19           H
ATOM   1087  CE1 PHE A  86      -7.179   5.547 -14.306  1.00 93.19           C
ATOM   1088  HE1 PHE A  86      -7.656   6.415 -13.852  1.00 93.19           H
ATOM   1089  CE2 PHE A  86      -7.270   3.699 -15.764  1.00 93.19           C
ATOM   1090  HE2 PHE A  86      -7.820   3.086 -16.478  1.00 93.19           H
ATOM   1091  CZ  PHE A  86      -7.865   4.782 -15.197  1.00 93.19           C
ATOM   1092  HZ  PHE A  86      -8.893   5.037 -15.456  1.00 93.19           H
ATOM   1093  HN  PHE A  86      -3.192   5.145 -16.040  1.00 93.19           H
ATOM   1094  N   LEU A  87      -0.737   4.005 -14.451  1.00 90.20           N
ATOM   1095  CA  LEU A  87       0.595   3.514 -14.140  1.00 90.20           C
ATOM   1096  C   LEU A  87       1.442   4.664 -13.591  1.00 90.20           C
ATOM   1097  O   LEU A  87       2.248   4.467 -12.682  1.00 90.20           O
ATOM   1098  HA  LEU A  87       0.491   2.759 -13.361  1.00 90.20           H
ATOM   1099  CB  LEU A  87       1.210   2.826 -15.360  1.00 90.20           C
ATOM   1100 1HB  LEU A  87       1.130   3.500 -16.212  1.00 90.20           H
ATOM   1101 2HB  LEU A  87       2.273   2.677 -15.170  1.00 90.20           H
ATOM   1102  CG  LEU A  87       0.597   1.480 -15.751  1.00 90.20           C
ATOM   1103  HG  LEU A  87      -0.463   1.634 -15.955  1.00 90.20           H
ATOM   1104  CD1 LEU A  87       1.231   0.940 -17.034  1.00 90.20           C
ATOM   1105 1HD1 LEU A  87       1.067   1.648 -17.847  1.00 90.20           H
ATOM   1106 2HD1 LEU A  87       2.302   0.805 -16.882  1.00 90.20           H
ATOM   1107 3HD1 LEU A  87       0.777  -0.017 -17.289  1.00 90.20           H
ATOM   1108  CD2 LEU A  87       0.694   0.478 -14.599  1.00 90.20           C
ATOM   1109 1HD2 LEU A  87       1.741   0.322 -14.339  1.00 90.20           H
ATOM   1110 2HD2 LEU A  87       0.159   0.867 -13.733  1.00 90.20           H
ATOM   1111 3HD2 LEU A  87       0.250  -0.470 -14.903  1.00 90.20           H
ATOM   1112  HN  LEU A  87      -1.001   3.930 -15.413  1.00 90.20           H
ATOM   1113  N   LEU A  88       1.231   5.839 -14.165  1.00 93.05           N
ATOM   1114  CA  LEU A  88       1.946   7.026 -13.726  1.00 93.05           C
ATOM   1115  C   LEU A  88       1.591   7.319 -12.267  1.00 93.05           C
ATOM   1116  O   LEU A  88       2.477   7.493 -11.431  1.00 93.05           O
ATOM   1117  HA  LEU A  88       3.012   6.805 -13.784  1.00 93.05           H
ATOM   1118  CB  LEU A  88       1.673   8.196 -14.672  1.00 93.05           C
ATOM   1119 1HB  LEU A  88       2.083   7.949 -15.652  1.00 93.05           H
ATOM   1120 2HB  LEU A  88       0.595   8.295 -14.795  1.00 93.05           H
ATOM   1121  CG  LEU A  88       2.236   9.552 -14.242  1.00 93.05           C
ATOM   1122  HG  LEU A  88       1.944   9.731 -13.207  1.00 93.05           H
ATOM   1123  CD1 LEU A  88       3.766   9.549 -14.285  1.00 93.05           C
ATOM   1124 1HD1 LEU A  88       4.147   8.782 -13.611  1.00 93.05           H
ATOM   1125 2HD1 LEU A  88       4.100   9.338 -15.301  1.00 93.05           H
ATOM   1126 3HD1 LEU A  88       4.140  10.525 -13.975  1.00 93.05           H
ATOM   1127  CD2 LEU A  88       1.642  10.684 -15.082  1.00 93.05           C
ATOM   1128 1HD2 LEU A  88       1.883  10.523 -16.132  1.00 93.05           H
ATOM   1129 2HD2 LEU A  88       0.559  10.700 -14.956  1.00 93.05           H
ATOM   1130 3HD2 LEU A  88       2.059  11.637 -14.755  1.00 93.05           H
ATOM   1131  HN  LEU A  88       0.586   5.988 -14.915  1.00 93.05           H
ATOM   1132  N   ASN A  89       0.293   7.366 -12.005  1.00 95.93           N
ATOM   1133  CA  ASN A  89      -0.192   7.755 -10.691  1.00 95.93           C
ATOM   1134  C   ASN A  89       0.229   6.701  -9.665  1.00 95.93           C
ATOM   1135  O   ASN A  89       0.430   7.016  -8.493  1.00 95.93           O
ATOM   1136  HA  ASN A  89       0.257   8.729 -10.497  1.00 95.93           H
ATOM   1137  CB  ASN A  89      -1.719   7.848 -10.673  1.00 95.93           C
ATOM   1138 1HB  ASN A  89      -2.144   7.038 -11.266  1.00 95.93           H
ATOM   1139 2HB  ASN A  89      -2.083   7.721  -9.653  1.00 95.93           H
ATOM   1140  CG  ASN A  89      -2.193   9.194 -11.226  1.00 95.93           C
ATOM   1141  OD1 ASN A  89      -2.458  10.135 -10.496  1.00 95.93           O
ATOM   1142  ND2 ASN A  89      -2.283   9.232 -12.552  1.00 95.93           N
ATOM   1143 1HD2 ASN A  89      -2.050   8.424 -13.093  1.00 95.93           H
ATOM   1144 2HD2 ASN A  89      -2.585  10.069 -13.008  1.00 95.93           H
ATOM   1145  HN  ASN A  89      -0.420   7.145 -12.670  1.00 95.93           H
ATOM   1146  N   LEU A  90       0.352   5.471 -10.142  1.00 93.44           N
ATOM   1147  CA  LEU A  90       0.779   4.376  -9.289  1.00 93.44           C
ATOM   1148  C   LEU A  90       2.212   4.631  -8.818  1.00 93.44           C
ATOM   1149  O   LEU A  90       2.515   4.492  -7.634  1.00 93.44           O
ATOM   1150  HA  LEU A  90       0.125   4.368  -8.416  1.00 93.44           H
ATOM   1151  CB  LEU A  90       0.595   3.036 -10.004  1.00 93.44           C
ATOM   1152 1HB  LEU A  90      -0.348   3.064 -10.549  1.00 93.44           H
ATOM   1153 2HB  LEU A  90       1.388   2.931 -10.745  1.00 93.44           H
ATOM   1154  CG  LEU A  90       0.601   1.793  -9.113  1.00 93.44           C
ATOM   1155  HG  LEU A  90       1.371   1.922  -8.352  1.00 93.44           H
ATOM   1156  CD1 LEU A  90      -0.734   1.635  -8.382  1.00 93.44           C
ATOM   1157 1HD1 LEU A  90      -0.913   2.512  -7.759  1.00 93.44           H
ATOM   1158 2HD1 LEU A  90      -1.538   1.538  -9.112  1.00 93.44           H
ATOM   1159 3HD1 LEU A  90      -0.702   0.744  -7.756  1.00 93.44           H
ATOM   1160  CD2 LEU A  90       0.966   0.543  -9.916  1.00 93.44           C
ATOM   1161 1HD2 LEU A  90       0.237   0.398 -10.713  1.00 93.44           H
ATOM   1162 2HD2 LEU A  90       1.958   0.667 -10.350  1.00 93.44           H
ATOM   1163 3HD2 LEU A  90       0.963  -0.326  -9.258  1.00 93.44           H
ATOM   1164  HN  LEU A  90       0.165   5.219 -11.092  1.00 93.44           H
ATOM   1165  N   ALA A  91       3.057   4.999  -9.770  1.00 95.42           N
ATOM   1166  CA  ALA A  91       4.463   5.221  -9.478  1.00 95.42           C
ATOM   1167  C   ALA A  91       4.601   6.416  -8.533  1.00 95.42           C
ATOM   1168  O   ALA A  91       5.481   6.435  -7.675  1.00 95.42           O
ATOM   1169  HA  ALA A  91       4.843   4.329  -8.981  1.00 95.42           H
ATOM   1170  CB  ALA A  91       5.231   5.421 -10.787  1.00 95.42           C
ATOM   1171 1HB  ALA A  91       5.125   4.533 -11.409  1.00 95.42           H
ATOM   1172 2HB  ALA A  91       4.829   6.285 -11.315  1.00 95.42           H
ATOM   1173 3HB  ALA A  91       6.285   5.587 -10.567  1.00 95.42           H
ATOM   1174  HN  ALA A  91       2.795   5.146 -10.724  1.00 95.42           H
ATOM   1175  N   ILE A  92       3.717   7.385  -8.723  1.00 96.54           N
ATOM   1176  CA  ILE A  92       3.723   8.576  -7.891  1.00 96.54           C
ATOM   1177  C   ILE A  92       3.337   8.196  -6.460  1.00 96.54           C
ATOM   1178  O   ILE A  92       3.965   8.648  -5.504  1.00 96.54           O
ATOM   1179  HA  ILE A  92       4.741   8.964  -7.883  1.00 96.54           H
ATOM   1180  CB  ILE A  92       2.831   9.660  -8.501  1.00 96.54           C
ATOM   1181  HB  ILE A  92       1.869   9.211  -8.749  1.00 96.54           H
ATOM   1182  CG1 ILE A  92       3.430  10.193  -9.804  1.00 96.54           C
ATOM   1183 1HG1 ILE A  92       4.323  10.777  -9.586  1.00 96.54           H
ATOM   1184 2HG1 ILE A  92       3.740   9.360 -10.434  1.00 96.54           H
ATOM   1185  CG2 ILE A  92       2.561  10.779  -7.494  1.00 96.54           C
ATOM   1186 1HG2 ILE A  92       2.061  10.367  -6.618  1.00 96.54           H
ATOM   1187 2HG2 ILE A  92       3.506  11.233  -7.193  1.00 96.54           H
ATOM   1188 3HG2 ILE A  92       1.925  11.536  -7.953  1.00 96.54           H
ATOM   1189  CD1 ILE A  92       2.419  11.060 -10.558  1.00 96.54           C
ATOM   1190 1HD1 ILE A  92       1.536  10.466 -10.796  1.00 96.54           H
ATOM   1191 2HD1 ILE A  92       2.129  11.906  -9.934  1.00 96.54           H
ATOM   1192 3HD1 ILE A  92       2.870  11.426 -11.480  1.00 96.54           H
ATOM   1193  HN  ILE A  92       3.008   7.365  -9.428  1.00 96.54           H
ATOM   1194  N   ALA A  93       2.307   7.370  -6.359  1.00 96.50           N
ATOM   1195  CA  ALA A  93       1.800   6.962  -5.059  1.00 96.50           C
ATOM   1196  C   ALA A  93       2.904   6.229  -4.294  1.00 96.50           C
ATOM   1197  O   ALA A  93       3.092   6.456  -3.100  1.00 96.50           O
ATOM   1198  HA  ALA A  93       1.527   7.863  -4.511  1.00 96.50           H
ATOM   1199  CB  ALA A  93       0.550   6.100  -5.247  1.00 96.50           C
ATOM   1200 1HB  ALA A  93      -0.214   6.677  -5.769  1.00 96.50           H
ATOM   1201 2HB  ALA A  93       0.802   5.216  -5.832  1.00 96.50           H
ATOM   1202 3HB  ALA A  93       0.170   5.794  -4.272  1.00 96.50           H
ATOM   1203  HN  ALA A  93       1.821   6.982  -7.142  1.00 96.50           H
ATOM   1204  N   ASP A  94       3.604   5.364  -5.013  1.00 96.26           N
ATOM   1205  CA  ASP A  94       4.668   4.578  -4.411  1.00 96.26           C
ATOM   1206  C   ASP A  94       5.769   5.516  -3.912  1.00 96.26           C
ATOM   1207  O   ASP A  94       6.265   5.360  -2.797  1.00 96.26           O
ATOM   1208  HA  ASP A  94       4.192   4.026  -3.600  1.00 96.26           H
ATOM   1209  CB  ASP A  94       5.288   3.619  -5.428  1.00 96.26           C
ATOM   1210 1HB  ASP A  94       5.418   4.130  -6.383  1.00 96.26           H
ATOM   1211 2HB  ASP A  94       6.280   3.317  -5.091  1.00 96.26           H
ATOM   1212  CG  ASP A  94       4.410   2.381  -5.621  1.00 96.26           C
ATOM   1213  OD1 ASP A  94       3.694   2.038  -4.656  1.00 96.26           O
ATOM   1214  OD2 ASP A  94       4.475   1.807  -6.729  1.00 96.26           O
ATOM   1215  HN  ASP A  94       3.456   5.197  -5.988  1.00 96.26           H
ATOM   1216  N   LEU A  95       6.120   6.470  -4.763  1.00 97.13           N
ATOM   1217  CA  LEU A  95       7.202   7.389  -4.452  1.00 97.13           C
ATOM   1218  C   LEU A  95       6.863   8.152  -3.169  1.00 97.13           C
ATOM   1219  O   LEU A  95       7.717   8.321  -2.300  1.00 97.13           O
ATOM   1220  HA  LEU A  95       8.096   6.793  -4.273  1.00 97.13           H
ATOM   1221  CB  LEU A  95       7.494   8.297  -5.648  1.00 97.13           C
ATOM   1222 1HB  LEU A  95       6.545   8.591  -6.096  1.00 97.13           H
ATOM   1223 2HB  LEU A  95       7.969   9.207  -5.281  1.00 97.13           H
ATOM   1224  CG  LEU A  95       8.380   7.699  -6.743  1.00 97.13           C
ATOM   1225  HG  LEU A  95       7.932   6.759  -7.069  1.00 97.13           H
ATOM   1226  CD1 LEU A  95       8.439   8.619  -7.964  1.00 97.13           C
ATOM   1227 1HD1 LEU A  95       7.434   8.757  -8.364  1.00 97.13           H
ATOM   1228 2HD1 LEU A  95       8.850   9.585  -7.671  1.00 97.13           H
ATOM   1229 3HD1 LEU A  95       9.075   8.170  -8.727  1.00 97.13           H
ATOM   1230  CD2 LEU A  95       9.774   7.372  -6.203  1.00 97.13           C
ATOM   1231 1HD2 LEU A  95      10.243   8.283  -5.833  1.00 97.13           H
ATOM   1232 2HD2 LEU A  95       9.688   6.651  -5.390  1.00 97.13           H
ATOM   1233 3HD2 LEU A  95      10.382   6.948  -7.002  1.00 97.13           H
ATOM   1234  HN  LEU A  95       5.681   6.618  -5.649  1.00 97.13           H
ATOM   1235  N   LEU A  96       5.616   8.593  -3.092  1.00 96.71           N
ATOM   1236  CA  LEU A  96       5.188   9.437  -1.990  1.00 96.71           C
ATOM   1237  C   LEU A  96       5.413   8.697  -0.670  1.00 96.71           C
ATOM   1238  O   LEU A  96       5.841   9.296   0.316  1.00 96.71           O
ATOM   1239  HA  LEU A  96       5.815  10.328  -1.998  1.00 96.71           H
ATOM   1240  CB  LEU A  96       3.743   9.897  -2.198  1.00 96.71           C
ATOM   1241 1HB  LEU A  96       3.142   9.029  -2.468  1.00 96.71           H
ATOM   1242 2HB  LEU A  96       3.360  10.267  -1.247  1.00 96.71           H
ATOM   1243  CG  LEU A  96       3.531  10.980  -3.258  1.00 96.71           C
ATOM   1244  HG  LEU A  96       3.826  10.574  -4.225  1.00 96.71           H
ATOM   1245  CD1 LEU A  96       2.053  11.364  -3.360  1.00 96.71           C
ATOM   1246 1HD1 LEU A  96       1.468  10.487  -3.635  1.00 96.71           H
ATOM   1247 2HD1 LEU A  96       1.709  11.744  -2.398  1.00 96.71           H
ATOM   1248 3HD1 LEU A  96       1.930  12.136  -4.121  1.00 96.71           H
ATOM   1249  CD2 LEU A  96       4.421  12.195  -2.987  1.00 96.71           C
ATOM   1250 1HD2 LEU A  96       4.180  12.611  -2.008  1.00 96.71           H
ATOM   1251 2HD2 LEU A  96       5.467  11.889  -3.004  1.00 96.71           H
ATOM   1252 3HD2 LEU A  96       4.250  12.949  -3.755  1.00 96.71           H
ATOM   1253  HN  LEU A  96       4.907   8.383  -3.765  1.00 96.71           H
ATOM   1254  N   PHE A  97       5.115   7.406  -0.693  1.00 97.09           N
ATOM   1255  CA  PHE A  97       5.271   6.581   0.493  1.00 97.09           C
ATOM   1256  C   PHE A  97       6.748   6.307   0.781  1.00 97.09           C
ATOM   1257  O   PHE A  97       7.196   6.434   1.919  1.00 97.09           O
ATOM   1258  HA  PHE A  97       4.835   7.130   1.328  1.00 97.09           H
ATOM   1259  CB  PHE A  97       4.564   5.254   0.210  1.00 97.09           C
ATOM   1260 1HB  PHE A  97       3.488   5.427   0.176  1.00 97.09           H
ATOM   1261 2HB  PHE A  97       4.861   4.899  -0.777  1.00 97.09           H
ATOM   1262  CG  PHE A  97       4.858   4.161   1.239  1.00 97.09           C
ATOM   1263  CD1 PHE A  97       5.449   3.000   0.848  1.00 97.09           C
ATOM   1264  HD1 PHE A  97       5.714   2.849  -0.199  1.00 97.09           H
ATOM   1265  CD2 PHE A  97       4.528   4.349   2.545  1.00 97.09           C
ATOM   1266  HD2 PHE A  97       4.053   5.279   2.858  1.00 97.09           H
ATOM   1267  CE1 PHE A  97       5.722   1.985   1.803  1.00 97.09           C
ATOM   1268  HE1 PHE A  97       6.196   1.055   1.490  1.00 97.09           H
ATOM   1269  CE2 PHE A  97       4.801   3.334   3.500  1.00 97.09           C
ATOM   1270  HE2 PHE A  97       4.536   3.485   4.547  1.00 97.09           H
ATOM   1271  CZ  PHE A  97       5.392   2.174   3.109  1.00 97.09           C
ATOM   1272  HZ  PHE A  97       5.602   1.395   3.842  1.00 97.09           H
ATOM   1273  HN  PHE A  97       4.774   6.926  -1.501  1.00 97.09           H
ATOM   1274  N   LEU A  98       7.464   5.937  -0.271  1.00 97.12           N
ATOM   1275  CA  LEU A  98       8.840   5.495  -0.121  1.00 97.12           C
ATOM   1276  C   LEU A  98       9.642   6.578   0.604  1.00 97.12           C
ATOM   1277  O   LEU A  98      10.517   6.271   1.412  1.00 97.12           O
ATOM   1278  HA  LEU A  98       8.831   4.599   0.499  1.00 97.12           H
ATOM   1279  CB  LEU A  98       9.427   5.101  -1.478  1.00 97.12           C
ATOM   1280 1HB  LEU A  98       9.216   5.900  -2.189  1.00 97.12           H
ATOM   1281 2HB  LEU A  98      10.511   5.040  -1.379  1.00 97.12           H
ATOM   1282  CG  LEU A  98       8.922   3.783  -2.069  1.00 97.12           C
ATOM   1283  HG  LEU A  98       7.840   3.747  -1.948  1.00 97.12           H
ATOM   1284  CD1 LEU A  98       9.212   3.709  -3.570  1.00 97.12           C
ATOM   1285 1HD1 LEU A  98       8.712   4.534  -4.077  1.00 97.12           H
ATOM   1286 2HD1 LEU A  98      10.287   3.778  -3.736  1.00 97.12           H
ATOM   1287 3HD1 LEU A  98       8.843   2.762  -3.965  1.00 97.12           H
ATOM   1288  CD2 LEU A  98       9.502   2.585  -1.314  1.00 97.12           C
ATOM   1289 1HD2 LEU A  98      10.589   2.605  -1.381  1.00 97.12           H
ATOM   1290 2HD2 LEU A  98       9.202   2.637  -0.267  1.00 97.12           H
ATOM   1291 3HD2 LEU A  98       9.127   1.662  -1.754  1.00 97.12           H
ATOM   1292  HN  LEU A  98       7.119   5.934  -1.209  1.00 97.12           H
ATOM   1293  N   VAL A  99       9.315   7.823   0.290  1.00 96.63           N
ATOM   1294  CA  VAL A  99      10.035   8.951   0.855  1.00 96.63           C
ATOM   1295  C   VAL A  99       9.863   8.950   2.375  1.00 96.63           C
ATOM   1296  O   VAL A  99      10.617   9.609   3.089  1.00 96.63           O
ATOM   1297  HA  VAL A  99      11.091   8.819   0.621  1.00 96.63           H
ATOM   1298  CB  VAL A  99       9.564  10.252   0.202  1.00 96.63           C
ATOM   1299  HB  VAL A  99       8.475  10.271   0.237  1.00 96.63           H
ATOM   1300  CG1 VAL A  99      10.080  11.470   0.971  1.00 96.63           C
ATOM   1301 1HG1 VAL A  99       9.706  11.438   1.994  1.00 96.63           H
ATOM   1302 2HG1 VAL A  99      11.170  11.458   0.981  1.00 96.63           H
ATOM   1303 3HG1 VAL A  99       9.731  12.381   0.485  1.00 96.63           H
ATOM   1304  CG2 VAL A  99       9.987  10.312  -1.268  1.00 96.63           C
ATOM   1305 1HG2 VAL A  99      11.074  10.260  -1.335  1.00 96.63           H
ATOM   1306 2HG2 VAL A  99       9.549   9.472  -1.806  1.00 96.63           H
ATOM   1307 3HG2 VAL A  99       9.640  11.247  -1.708  1.00 96.63           H
ATOM   1308  HN  VAL A  99       8.575   8.065  -0.338  1.00 96.63           H
ATOM   1309  N   THR A 100       8.867   8.202   2.826  1.00 95.88           N
ATOM   1310  CA  THR A 100       8.570   8.128   4.246  1.00 95.88           C
ATOM   1311  C   THR A 100       9.424   7.048   4.914  1.00 95.88           C
ATOM   1312  O   THR A 100       9.601   7.057   6.131  1.00 95.88           O
ATOM   1313  HA  THR A 100       8.841   9.079   4.704  1.00 95.88           H
ATOM   1314  CB  THR A 100       7.066   7.895   4.403  1.00 95.88           C
ATOM   1315  HB  THR A 100       6.743   8.111   5.422  1.00 95.88           H
ATOM   1316  OG1 THR A 100       6.874   6.552   3.969  1.00 95.88           O
ATOM   1317  HG1 THR A 100       6.791   6.523   2.972  1.00 95.88           H
ATOM   1318  CG2 THR A 100       6.239   8.727   3.420  1.00 95.88           C
ATOM   1319 1HG2 THR A 100       6.515   8.462   2.399  1.00 95.88           H
ATOM   1320 2HG2 THR A 100       6.434   9.786   3.586  1.00 95.88           H
ATOM   1321 3HG2 THR A 100       5.179   8.524   3.574  1.00 95.88           H
ATOM   1322  HN  THR A 100       8.269   7.654   2.240  1.00 95.88           H
ATOM   1323  N   LEU A 101       9.932   6.145   4.088  1.00 95.75           N
ATOM   1324  CA  LEU A 101      10.603   4.961   4.596  1.00 95.75           C
ATOM   1325  C   LEU A 101      11.840   5.383   5.391  1.00 95.75           C
ATOM   1326  O   LEU A 101      12.150   4.791   6.424  1.00 95.75           O
ATOM   1327  HA  LEU A 101       9.913   4.458   5.272  1.00 95.75           H
ATOM   1328  CB  LEU A 101      10.908   3.988   3.455  1.00 95.75           C
ATOM   1329 1HB  LEU A 101      11.407   4.539   2.657  1.00 95.75           H
ATOM   1330 2HB  LEU A 101      11.616   3.243   3.819  1.00 95.75           H
ATOM   1331  CG  LEU A 101       9.705   3.257   2.857  1.00 95.75           C
ATOM   1332  HG  LEU A 101       9.092   3.986   2.325  1.00 95.75           H
ATOM   1333  CD1 LEU A 101      10.151   2.211   1.834  1.00 95.75           C
ATOM   1334 1HD1 LEU A 101      10.699   2.700   1.028  1.00 95.75           H
ATOM   1335 2HD1 LEU A 101      10.797   1.480   2.320  1.00 95.75           H
ATOM   1336 3HD1 LEU A 101       9.276   1.707   1.424  1.00 95.75           H
ATOM   1337  CD2 LEU A 101       8.831   2.649   3.955  1.00 95.75           C
ATOM   1338 1HD2 LEU A 101       9.419   1.937   4.535  1.00 95.75           H
ATOM   1339 2HD2 LEU A 101       8.469   3.440   4.612  1.00 95.75           H
ATOM   1340 3HD2 LEU A 101       7.983   2.135   3.503  1.00 95.75           H
ATOM   1341  HN  LEU A 101       9.889   6.213   3.091  1.00 95.75           H
ATOM   1342  N   PRO A 102      12.566   6.410   4.928  1.00 95.48           N
ATOM   1343  CA  PRO A 102      13.749   6.884   5.650  1.00 95.48           C
ATOM   1344  C   PRO A 102      13.449   7.195   7.107  1.00 95.48           C
ATOM   1345  O   PRO A 102      14.255   6.900   7.988  1.00 95.48           O
ATOM   1346  HA  PRO A 102      14.510   6.104   5.676  1.00 95.48           H
ATOM   1347  CB  PRO A 102      14.168   8.136   4.876  1.00 95.48           C
ATOM   1348 1HB  PRO A 102      13.715   9.036   5.293  1.00 95.48           H
ATOM   1349 2HB  PRO A 102      15.248   8.282   4.904  1.00 95.48           H
ATOM   1350  CG  PRO A 102      13.673   7.860   3.462  1.00 95.48           C
ATOM   1351 1HG  PRO A 102      13.575   8.776   2.881  1.00 95.48           H
ATOM   1352 2HG  PRO A 102      14.360   7.218   2.910  1.00 95.48           H
ATOM   1353  CD  PRO A 102      12.330   7.188   3.698  1.00 95.48           C
ATOM   1354 1HD  PRO A 102      11.531   7.916   3.833  1.00 95.48           H
ATOM   1355 2HD  PRO A 102      12.041   6.554   2.859  1.00 95.48           H
ATOM   1356  N   PHE A 103      12.285   7.789   7.324  1.00 94.64           N
ATOM   1357  CA  PHE A 103      11.889   8.193   8.663  1.00 94.64           C
ATOM   1358  C   PHE A 103      11.546   6.976   9.524  1.00 94.64           C
ATOM   1359  O   PHE A 103      11.857   6.946  10.714  1.00 94.64           O
ATOM   1360  HA  PHE A 103      12.734   8.722   9.104  1.00 94.64           H
ATOM   1361  CB  PHE A 103      10.641   9.067   8.516  1.00 94.64           C
ATOM   1362 1HB  PHE A 103       9.875   8.501   7.986  1.00 94.64           H
ATOM   1363 2HB  PHE A 103      10.246   9.288   9.507  1.00 94.64           H
ATOM   1364  CG  PHE A 103      10.887  10.383   7.776  1.00 94.64           C
ATOM   1365  CD1 PHE A 103      11.263  11.492   8.467  1.00 94.64           C
ATOM   1366  HD1 PHE A 103      11.391  11.443   9.548  1.00 94.64           H
ATOM   1367  CD2 PHE A 103      10.728  10.444   6.426  1.00 94.64           C
ATOM   1368  HD2 PHE A 103      10.426   9.556   5.872  1.00 94.64           H
ATOM   1369  CE1 PHE A 103      11.491  12.714   7.780  1.00 94.64           C
ATOM   1370  HE1 PHE A 103      11.793  13.602   8.334  1.00 94.64           H
ATOM   1371  CE2 PHE A 103      10.956  11.666   5.739  1.00 94.64           C
ATOM   1372  HE2 PHE A 103      10.829  11.715   4.658  1.00 94.64           H
ATOM   1373  CZ  PHE A 103      11.333  12.775   6.431  1.00 94.64           C
ATOM   1374  HZ  PHE A 103      11.508  13.713   5.903  1.00 94.64           H
ATOM   1375  HN  PHE A 103      11.619   7.995   6.607  1.00 94.64           H
ATOM   1376  N   TRP A 104      10.911   6.002   8.889  1.00 92.36           N
ATOM   1377  CA  TRP A 104      10.593   4.754   9.561  1.00 92.36           C
ATOM   1378  C   TRP A 104      11.902   4.139  10.060  1.00 92.36           C
ATOM   1379  O   TRP A 104      11.972   3.648  11.186  1.00 92.36           O
ATOM   1380  HA  TRP A 104       9.944   4.986  10.406  1.00 92.36           H
ATOM   1381  CB  TRP A 104       9.807   3.819   8.639  1.00 92.36           C
ATOM   1382 1HB  TRP A 104      10.318   3.760   7.678  1.00 92.36           H
ATOM   1383 2HB  TRP A 104       9.812   2.816   9.065  1.00 92.36           H
ATOM   1384  CG  TRP A 104       8.358   4.251   8.405  1.00 92.36           C
ATOM   1385  CD1 TRP A 104       7.827   4.793   7.300  1.00 92.36           C
ATOM   1386  HD1 TRP A 104       8.388   5.004   6.390  1.00 92.36           H
ATOM   1387  CD2 TRP A 104       7.269   4.153   9.346  1.00 92.36           C
ATOM   1388  NE1 TRP A 104       6.481   5.051   7.460  1.00 92.36           N
ATOM   1389  HE1 TRP A 104       5.870   5.453   6.778  1.00 92.36           H
ATOM   1390  CE2 TRP A 104       6.130   4.649   8.744  1.00 92.36           C
ATOM   1391  CE3 TRP A 104       7.246   3.661  10.663  1.00 92.36           C
ATOM   1392  HE3 TRP A 104       8.130   3.263  11.161  1.00 92.36           H
ATOM   1393  CZ2 TRP A 104       4.886   4.702   9.383  1.00 92.36           C
ATOM   1394  HZ2 TRP A 104       4.001   5.099   8.886  1.00 92.36           H
ATOM   1395  CZ3 TRP A 104       5.994   3.721  11.288  1.00 92.36           C
ATOM   1396  HZ3 TRP A 104       5.921   3.352  12.311  1.00 92.36           H
ATOM   1397  CH2 TRP A 104       4.839   4.218  10.696  1.00 92.36           C
ATOM   1398  HH2 TRP A 104       3.901   4.230  11.251  1.00 92.36           H
ATOM   1399  HN  TRP A 104      10.615   6.056   7.935  1.00 92.36           H
ATOM   1400  N   ALA A 105      12.907   4.185   9.198  1.00 94.14           N
ATOM   1401  CA  ALA A 105      14.171   3.529   9.486  1.00 94.14           C
ATOM   1402  C   ALA A 105      14.809   4.177  10.716  1.00 94.14           C
ATOM   1403  O   ALA A 105      15.244   3.482  11.633  1.00 94.14           O
ATOM   1404  HA  ALA A 105      13.959   2.483   9.706  1.00 94.14           H
ATOM   1405  CB  ALA A 105      15.076   3.601   8.254  1.00 94.14           C
ATOM   1406 1HB  ALA A 105      14.589   3.101   7.416  1.00 94.14           H
ATOM   1407 2HB  ALA A 105      15.259   4.644   7.998  1.00 94.14           H
ATOM   1408 3HB  ALA A 105      16.024   3.108   8.471  1.00 94.14           H
ATOM   1409  HN  ALA A 105      12.868   4.659   8.318  1.00 94.14           H
ATOM   1410  N   ILE A 106      14.844   5.502  10.697  1.00 93.35           N
ATOM   1411  CA  ILE A 106      15.475   6.249  11.771  1.00 93.35           C
ATOM   1412  C   ILE A 106      14.752   5.953  13.086  1.00 93.35           C
ATOM   1413  O   ILE A 106      15.391   5.753  14.118  1.00 93.35           O
ATOM   1414  HA  ILE A 106      16.503   5.896  11.855  1.00 93.35           H
ATOM   1415  CB  ILE A 106      15.534   7.738  11.424  1.00 93.35           C
ATOM   1416  HB  ILE A 106      14.553   8.043  11.059  1.00 93.35           H
ATOM   1417  CG1 ILE A 106      16.537   7.999  10.298  1.00 93.35           C
ATOM   1418 1HG1 ILE A 106      17.552   7.895  10.679  1.00 93.35           H
ATOM   1419 2HG1 ILE A 106      16.412   7.252   9.515  1.00 93.35           H
ATOM   1420  CG2 ILE A 106      15.836   8.579  12.666  1.00 93.35           C
ATOM   1421 1HG2 ILE A 106      15.053   8.424  13.409  1.00 93.35           H
ATOM   1422 2HG2 ILE A 106      16.797   8.279  13.084  1.00 93.35           H
ATOM   1423 3HG2 ILE A 106      15.872   9.633  12.391  1.00 93.35           H
ATOM   1424  CD1 ILE A 106      16.348   9.399   9.709  1.00 93.35           C
ATOM   1425 1HD1 ILE A 106      15.339   9.491   9.308  1.00 93.35           H
ATOM   1426 2HD1 ILE A 106      16.498  10.145  10.490  1.00 93.35           H
ATOM   1427 3HD1 ILE A 106      17.073   9.558   8.911  1.00 93.35           H
ATOM   1428  HN  ILE A 106      14.451   6.061   9.966  1.00 93.35           H
ATOM   1429  N   ALA A 107      13.430   5.934  13.007  1.00 91.66           N
ATOM   1430  CA  ALA A 107      12.611   5.743  14.192  1.00 91.66           C
ATOM   1431  C   ALA A 107      12.865   4.346  14.762  1.00 91.66           C
ATOM   1432  O   ALA A 107      12.846   4.155  15.977  1.00 91.66           O
ATOM   1433  HA  ALA A 107      12.914   6.487  14.928  1.00 91.66           H
ATOM   1434  CB  ALA A 107      11.140   5.970  13.839  1.00 91.66           C
ATOM   1435 1HB  ALA A 107      11.008   6.986  13.466  1.00 91.66           H
ATOM   1436 2HB  ALA A 107      10.837   5.259  13.070  1.00 91.66           H
ATOM   1437 3HB  ALA A 107      10.526   5.826  14.728  1.00 91.66           H
ATOM   1438  HN  ALA A 107      12.919   6.046  12.154  1.00 91.66           H
ATOM   1439  N   ALA A 108      13.098   3.406  13.858  1.00 91.45           N
ATOM   1440  CA  ALA A 108      13.325   2.027  14.254  1.00 91.45           C
ATOM   1441  C   ALA A 108      14.737   1.891  14.827  1.00 91.45           C
ATOM   1442  O   ALA A 108      14.967   1.100  15.741  1.00 91.45           O
ATOM   1443  HA  ALA A 108      12.602   1.781  15.032  1.00 91.45           H
ATOM   1444  CB  ALA A 108      13.091   1.106  13.055  1.00 91.45           C
ATOM   1445 1HB  ALA A 108      12.065   1.219  12.705  1.00 91.45           H
ATOM   1446 2HB  ALA A 108      13.780   1.371  12.253  1.00 91.45           H
ATOM   1447 3HB  ALA A 108      13.262   0.071  13.353  1.00 91.45           H
ATOM   1448  HN  ALA A 108      13.132   3.574  12.873  1.00 91.45           H
ATOM   1449  N   ALA A 109      15.647   2.674  14.266  1.00 90.98           N
ATOM   1450  CA  ALA A 109      17.054   2.550  14.605  1.00 90.98           C
ATOM   1451  C   ALA A 109      17.265   2.989  16.056  1.00 90.98           C
ATOM   1452  O   ALA A 109      18.100   2.427  16.763  1.00 90.98           O
ATOM   1453  HA  ALA A 109      17.327   1.499  14.509  1.00 90.98           H
ATOM   1454  CB  ALA A 109      17.891   3.369  13.621  1.00 90.98           C
ATOM   1455 1HB  ALA A 109      17.728   2.998  12.609  1.00 90.98           H
ATOM   1456 2HB  ALA A 109      17.596   4.416  13.676  1.00 90.98           H
ATOM   1457 3HB  ALA A 109      18.947   3.275  13.876  1.00 90.98           H
ATOM   1458  HN  ALA A 109      15.436   3.382  13.592  1.00 90.98           H
ATOM   1459  N   ASP A 110      16.493   3.988  16.456  1.00 86.95           N
ATOM   1460  CA  ASP A 110      16.674   4.597  17.763  1.00 86.95           C
ATOM   1461  C   ASP A 110      15.310   4.999  18.328  1.00 86.95           C
ATOM   1462  O   ASP A 110      14.600   4.170  18.895  1.00 86.95           O
ATOM   1463  HA  ASP A 110      17.167   3.836  18.368  1.00 86.95           H
ATOM   1464  CB  ASP A 110      17.537   5.857  17.669  1.00 86.95           C
ATOM   1465 1HB  ASP A 110      18.499   5.611  17.220  1.00 86.95           H
ATOM   1466 2HB  ASP A 110      17.055   6.583  17.014  1.00 86.95           H
ATOM   1467  CG  ASP A 110      17.756   6.476  19.051  1.00 86.95           C
ATOM   1468  OD1 ASP A 110      17.449   5.777  20.041  1.00 86.95           O
ATOM   1469  OD2 ASP A 110      18.226   7.633  19.086  1.00 86.95           O
ATOM   1470  HN  ASP A 110      15.756   4.381  15.906  1.00 86.95           H
ATOM   1471  N   GLN A 111      14.984   6.271  18.152  1.00 86.24           N
ATOM   1472  CA  GLN A 111      13.694   6.780  18.586  1.00 86.24           C
ATOM   1473  C   GLN A 111      13.188   7.844  17.610  1.00 86.24           C
ATOM   1474  O   GLN A 111      13.929   8.295  16.738  1.00 86.24           O
ATOM   1475  HA  GLN A 111      13.025   5.920  18.575  1.00 86.24           H
ATOM   1476  CB  GLN A 111      13.774   7.335  20.010  1.00 86.24           C
ATOM   1477 1HB  GLN A 111      12.786   7.664  20.332  1.00 86.24           H
ATOM   1478 2HB  GLN A 111      14.086   6.546  20.695  1.00 86.24           H
ATOM   1479  CG  GLN A 111      14.758   8.504  20.088  1.00 86.24           C
ATOM   1480 1HG  GLN A 111      15.757   8.162  19.819  1.00 86.24           H
ATOM   1481 2HG  GLN A 111      14.478   9.269  19.364  1.00 86.24           H
ATOM   1482  CD  GLN A 111      14.781   9.108  21.493  1.00 86.24           C
ATOM   1483  OE1 GLN A 111      13.762   9.471  22.058  1.00 86.24           O
ATOM   1484  NE2 GLN A 111      15.997   9.195  22.025  1.00 86.24           N
ATOM   1485 1HE2 GLN A 111      16.792   8.879  21.508  1.00 86.24           H
ATOM   1486 2HE2 GLN A 111      16.115   9.577  22.942  1.00 86.24           H
ATOM   1487  HN  GLN A 111      15.583   6.948  17.724  1.00 86.24           H
ATOM   1488  N   TRP A 112      11.929   8.215  17.790  1.00 91.13           N
ATOM   1489  CA  TRP A 112      11.317   9.224  16.942  1.00 91.13           C
ATOM   1490  C   TRP A 112      11.901  10.584  17.329  1.00 91.13           C
ATOM   1491  O   TRP A 112      11.609  11.105  18.404  1.00 91.13           O
ATOM   1492  HA  TRP A 112      11.573   8.989  15.909  1.00 91.13           H
ATOM   1493  CB  TRP A 112       9.792   9.176  17.046  1.00 91.13           C
ATOM   1494 1HB  TRP A 112       9.456   8.157  16.856  1.00 91.13           H
ATOM   1495 2HB  TRP A 112       9.499   9.423  18.066  1.00 91.13           H
ATOM   1496  CG  TRP A 112       9.072  10.122  16.081  1.00 91.13           C
ATOM   1497  CD1 TRP A 112       8.644  11.370  16.315  1.00 91.13           C
ATOM   1498  HD1 TRP A 112       8.760  11.890  17.266  1.00 91.13           H
ATOM   1499  CD2 TRP A 112       8.713   9.843  14.712  1.00 91.13           C
ATOM   1500  NE1 TRP A 112       8.037  11.913  15.202  1.00 91.13           N
ATOM   1501  HE1 TRP A 112       7.639  12.828  15.131  1.00 91.13           H
ATOM   1502  CE2 TRP A 112       8.080  10.955  14.196  1.00 91.13           C
ATOM   1503  CE3 TRP A 112       8.916   8.688  13.935  1.00 91.13           C
ATOM   1504  HE3 TRP A 112       9.412   7.797  14.320  1.00 91.13           H
ATOM   1505  CZ2 TRP A 112       7.599  11.023  12.883  1.00 91.13           C
ATOM   1506  HZ2 TRP A 112       7.102  11.913  12.498  1.00 91.13           H
ATOM   1507  CZ3 TRP A 112       8.428   8.772  12.625  1.00 91.13           C
ATOM   1508  HZ3 TRP A 112       8.559   7.903  11.980  1.00 91.13           H
ATOM   1509  CH2 TRP A 112       7.789   9.884  12.090  1.00 91.13           C
ATOM   1510  HH2 TRP A 112       7.438   9.870  11.059  1.00 91.13           H
ATOM   1511  HN  TRP A 112      11.331   7.840  18.499  1.00 91.13           H
ATOM   1512  N   LYS A 113      12.714  11.121  16.431  1.00 90.40           N
ATOM   1513  CA  LYS A 113      13.441  12.346  16.717  1.00 90.40           C
ATOM   1514  C   LYS A 113      12.719  13.526  16.064  1.00 90.40           C
ATOM   1515  O   LYS A 113      13.156  14.670  16.183  1.00 90.40           O
ATOM   1516  HA  LYS A 113      13.428  12.489  17.798  1.00 90.40           H
ATOM   1517  CB  LYS A 113      14.905  12.212  16.296  1.00 90.40           C
ATOM   1518 1HB  LYS A 113      14.961  11.951  15.239  1.00 90.40           H
ATOM   1519 2HB  LYS A 113      15.411  13.170  16.414  1.00 90.40           H
ATOM   1520  CG  LYS A 113      15.620  11.145  17.128  1.00 90.40           C
ATOM   1521 1HG  LYS A 113      15.574  11.412  18.184  1.00 90.40           H
ATOM   1522 2HG  LYS A 113      15.107  10.189  17.018  1.00 90.40           H
ATOM   1523  CD  LYS A 113      17.080  10.999  16.695  1.00 90.40           C
ATOM   1524 1HD  LYS A 113      17.126  10.769  15.631  1.00 90.40           H
ATOM   1525 2HD  LYS A 113      17.602  11.945  16.840  1.00 90.40           H
ATOM   1526  CE  LYS A 113      17.780   9.897  17.492  1.00 90.40           C
ATOM   1527 1HE  LYS A 113      17.765  10.142  18.554  1.00 90.40           H
ATOM   1528 2HE  LYS A 113      17.242   8.957  17.375  1.00 90.40           H
ATOM   1529  NZ  LYS A 113      19.178   9.735  17.035  1.00 90.40           N
ATOM   1530 1HZ  LYS A 113      19.606   8.956  17.523  1.00 90.40           H
ATOM   1531 2HZ  LYS A 113      19.189   9.555  16.037  1.00 90.40           H
ATOM   1532 3HZ  LYS A 113      19.699  10.583  17.230  1.00 90.40           H
ATOM   1533  HN  LYS A 113      12.880  10.733  15.525  1.00 90.40           H
ATOM   1534  N   PHE A 114      11.625  13.208  15.387  1.00 92.92           N
ATOM   1535  CA  PHE A 114      10.964  14.180  14.533  1.00 92.92           C
ATOM   1536  C   PHE A 114       9.728  14.765  15.220  1.00 92.92           C
ATOM   1537  O   PHE A 114       9.287  14.255  16.249  1.00 92.92           O
ATOM   1538  HA  PHE A 114      11.680  14.978  14.337  1.00 92.92           H
ATOM   1539  CB  PHE A 114      10.527  13.439  13.268  1.00 92.92           C
ATOM   1540 1HB  PHE A 114       9.736  12.735  13.526  1.00 92.92           H
ATOM   1541 2HB  PHE A 114      10.098  14.157  12.568  1.00 92.92           H
ATOM   1542  CG  PHE A 114      11.657  12.681  12.568  1.00 92.92           C
ATOM   1543  CD1 PHE A 114      12.570  13.358  11.822  1.00 92.92           C
ATOM   1544  HD1 PHE A 114      12.497  14.441  11.723  1.00 92.92           H
ATOM   1545  CD2 PHE A 114      11.748  11.330  12.693  1.00 92.92           C
ATOM   1546  HD2 PHE A 114      11.016  10.787  13.290  1.00 92.92           H
ATOM   1547  CE1 PHE A 114      13.619  12.655  11.173  1.00 92.92           C
ATOM   1548  HE1 PHE A 114      14.351  13.197  10.575  1.00 92.92           H
ATOM   1549  CE2 PHE A 114      12.797  10.626  12.044  1.00 92.92           C
ATOM   1550  HE2 PHE A 114      12.869   9.543  12.143  1.00 92.92           H
ATOM   1551  CZ  PHE A 114      13.710  11.303  11.298  1.00 92.92           C
ATOM   1552  HZ  PHE A 114      14.515  10.763  10.800  1.00 92.92           H
ATOM   1553  HN  PHE A 114      11.191  12.307  15.416  1.00 92.92           H
ATOM   1554  N   GLN A 115       9.205  15.826  14.624  1.00 92.48           N
ATOM   1555  CA  GLN A 115       8.053  16.509  15.187  1.00 92.48           C
ATOM   1556  C   GLN A 115       6.780  15.700  14.934  1.00 92.48           C
ATOM   1557  O   GLN A 115       6.773  14.789  14.108  1.00 92.48           O
ATOM   1558  HA  GLN A 115       8.247  16.569  16.258  1.00 92.48           H
ATOM   1559  CB  GLN A 115       7.925  17.925  14.622  1.00 92.48           C
ATOM   1560 1HB  GLN A 115       7.900  17.884  13.533  1.00 92.48           H
ATOM   1561 2HB  GLN A 115       6.982  18.366  14.946  1.00 92.48           H
ATOM   1562  CG  GLN A 115       9.090  18.806  15.078  1.00 92.48           C
ATOM   1563 1HG  GLN A 115      10.034  18.347  14.785  1.00 92.48           H
ATOM   1564 2HG  GLN A 115       9.036  19.773  14.579  1.00 92.48           H
ATOM   1565  CD  GLN A 115       9.063  19.006  16.595  1.00 92.48           C
ATOM   1566  OE1 GLN A 115       8.032  18.918  17.241  1.00 92.48           O
ATOM   1567  NE2 GLN A 115      10.252  19.280  17.125  1.00 92.48           N
ATOM   1568 1HE2 GLN A 115      11.060  19.338  16.538  1.00 92.48           H
ATOM   1569 2HE2 GLN A 115      10.338  19.428  18.110  1.00 92.48           H
ATOM   1570  HN  GLN A 115       9.554  16.218  13.773  1.00 92.48           H
ATOM   1571  N   THR A 116       5.733  16.062  15.661  1.00 93.64           N
ATOM   1572  CA  THR A 116       4.478  15.332  15.581  1.00 93.64           C
ATOM   1573  C   THR A 116       3.931  15.368  14.153  1.00 93.64           C
ATOM   1574  O   THR A 116       3.343  14.394  13.686  1.00 93.64           O
ATOM   1575  HA  THR A 116       4.672  14.288  15.824  1.00 93.64           H
ATOM   1576  CB  THR A 116       3.519  15.927  16.614  1.00 93.64           C
ATOM   1577  HB  THR A 116       3.261  16.955  16.359  1.00 93.64           H
ATOM   1578  OG1 THR A 116       4.195  15.753  17.857  1.00 93.64           O
ATOM   1579  HG1 THR A 116       3.794  16.351  18.551  1.00 93.64           H
ATOM   1580  CG2 THR A 116       2.239  15.103  16.768  1.00 93.64           C
ATOM   1581 1HG2 THR A 116       2.494  14.093  17.089  1.00 93.64           H
ATOM   1582 2HG2 THR A 116       1.718  15.060  15.811  1.00 93.64           H
ATOM   1583 3HG2 THR A 116       1.594  15.569  17.512  1.00 93.64           H
ATOM   1584  HN  THR A 116       5.732  16.835  16.294  1.00 93.64           H
ATOM   1585  N   PHE A 117       4.145  16.500  13.499  1.00 94.43           N
ATOM   1586  CA  PHE A 117       3.681  16.675  12.133  1.00 94.43           C
ATOM   1587  C   PHE A 117       4.160  15.529  11.241  1.00 94.43           C
ATOM   1588  O   PHE A 117       3.379  14.966  10.474  1.00 94.43           O
ATOM   1589  HA  PHE A 117       2.591  16.681  12.161  1.00 94.43           H
ATOM   1590  CB  PHE A 117       4.278  17.987  11.622  1.00 94.43           C
ATOM   1591 1HB  PHE A 117       3.893  18.809  12.226  1.00 94.43           H
ATOM   1592 2HB  PHE A 117       5.358  17.964  11.767  1.00 94.43           H
ATOM   1593  CG  PHE A 117       3.982  18.274  10.149  1.00 94.43           C
ATOM   1594  CD1 PHE A 117       4.952  18.094   9.213  1.00 94.43           C
ATOM   1595  HD1 PHE A 117       5.940  17.745   9.512  1.00 94.43           H
ATOM   1596  CD2 PHE A 117       2.749  18.709   9.775  1.00 94.43           C
ATOM   1597  HD2 PHE A 117       1.971  18.854  10.525  1.00 94.43           H
ATOM   1598  CE1 PHE A 117       4.677  18.359   7.845  1.00 94.43           C
ATOM   1599  HE1 PHE A 117       5.455  18.215   7.095  1.00 94.43           H
ATOM   1600  CE2 PHE A 117       2.474  18.975   8.408  1.00 94.43           C
ATOM   1601  HE2 PHE A 117       1.486  19.324   8.108  1.00 94.43           H
ATOM   1602  CZ  PHE A 117       3.444  18.794   7.472  1.00 94.43           C
ATOM   1603  HZ  PHE A 117       3.233  18.998   6.422  1.00 94.43           H
ATOM   1604  HN  PHE A 117       4.624  17.288  13.887  1.00 94.43           H
ATOM   1605  N   MET A 118       5.441  15.216  11.370  1.00 94.18           N
ATOM   1606  CA  MET A 118       6.046  14.182  10.547  1.00 94.18           C
ATOM   1607  C   MET A 118       5.445  12.810  10.861  1.00 94.18           C
ATOM   1608  O   MET A 118       5.318  11.967   9.975  1.00 94.18           O
ATOM   1609  HA  MET A 118       5.820  14.458   9.517  1.00 94.18           H
ATOM   1610  CB  MET A 118       7.555  14.149  10.797  1.00 94.18           C
ATOM   1611 1HB  MET A 118       7.958  15.160  10.744  1.00 94.18           H
ATOM   1612 2HB  MET A 118       7.752  13.778  11.803  1.00 94.18           H
ATOM   1613  CG  MET A 118       8.260  13.258   9.772  1.00 94.18           C
ATOM   1614 1HG  MET A 118       9.329  13.223   9.983  1.00 94.18           H
ATOM   1615 2HG  MET A 118       7.887  12.237   9.846  1.00 94.18           H
ATOM   1616  SD  MET A 118       7.986  13.888   8.124  1.00 94.18           S
ATOM   1617  CE  MET A 118       8.977  15.371   8.190  1.00 94.18           C
ATOM   1618 1HE  MET A 118       8.604  16.022   8.981  1.00 94.18           H
ATOM   1619 2HE  MET A 118      10.014  15.106   8.396  1.00 94.18           H
ATOM   1620 3HE  MET A 118       8.917  15.891   7.234  1.00 94.18           H
ATOM   1621  HN  MET A 118       6.061  15.655  12.021  1.00 94.18           H
ATOM   1622  N   CYS A 119       5.093  12.630  12.125  1.00 93.69           N
ATOM   1623  CA  CYS A 119       4.518  11.371  12.570  1.00 93.69           C
ATOM   1624  C   CYS A 119       3.183  11.172  11.849  1.00 93.69           C
ATOM   1625  O   CYS A 119       2.888  10.076  11.374  1.00 93.69           O
ATOM   1626  HA  CYS A 119       5.227  10.590  12.295  1.00 93.69           H
ATOM   1627  CB  CYS A 119       4.357  11.328  14.090  1.00 93.69           C
ATOM   1628 1HB  CYS A 119       5.335  11.380  14.569  1.00 93.69           H
ATOM   1629 2HB  CYS A 119       3.790  12.195  14.429  1.00 93.69           H
ATOM   1630  SG  CYS A 119       3.500   9.789  14.586  1.00 93.69           S
ATOM   1631  HN  CYS A 119       5.194  13.323  12.839  1.00 93.69           H
ATOM   1632  N   LYS A 120       2.412  12.247  11.790  1.00 94.36           N
ATOM   1633  CA  LYS A 120       1.117  12.205  11.133  1.00 94.36           C
ATOM   1634  C   LYS A 120       1.307  11.812   9.666  1.00 94.36           C
ATOM   1635  O   LYS A 120       0.662  10.884   9.180  1.00 94.36           O
ATOM   1636  HA  LYS A 120       0.526  11.432  11.624  1.00 94.36           H
ATOM   1637  CB  LYS A 120       0.376  13.530  11.322  1.00 94.36           C
ATOM   1638 1HB  LYS A 120       1.018  14.357  11.017  1.00 94.36           H
ATOM   1639 2HB  LYS A 120      -0.503  13.555  10.678  1.00 94.36           H
ATOM   1640  CG  LYS A 120      -0.047  13.718  12.781  1.00 94.36           C
ATOM   1641 1HG  LYS A 120      -0.668  12.878  13.093  1.00 94.36           H
ATOM   1642 2HG  LYS A 120       0.834  13.719  13.422  1.00 94.36           H
ATOM   1643  CD  LYS A 120      -0.820  15.025  12.964  1.00 94.36           C
ATOM   1644 1HD  LYS A 120      -0.162  15.871  12.764  1.00 94.36           H
ATOM   1645 2HD  LYS A 120      -1.633  15.076  12.239  1.00 94.36           H
ATOM   1646  CE  LYS A 120      -1.385  15.135  14.381  1.00 94.36           C
ATOM   1647 1HE  LYS A 120      -1.688  14.149  14.735  1.00 94.36           H
ATOM   1648 2HE  LYS A 120      -0.612  15.493  15.061  1.00 94.36           H
ATOM   1649  NZ  LYS A 120      -2.543  16.056  14.408  1.00 94.36           N
ATOM   1650 1HZ  LYS A 120      -2.886  16.140  15.358  1.00 94.36           H
ATOM   1651 2HZ  LYS A 120      -2.257  16.968  14.070  1.00 94.36           H
ATOM   1652 3HZ  LYS A 120      -3.279  15.691  13.814  1.00 94.36           H
ATOM   1653  HN  LYS A 120       2.659  13.134  12.181  1.00 94.36           H
ATOM   1654  N   VAL A 121       2.196  12.536   9.003  1.00 93.87           N
ATOM   1655  CA  VAL A 121       2.401  12.348   7.577  1.00 93.87           C
ATOM   1656  C   VAL A 121       2.823  10.901   7.313  1.00 93.87           C
ATOM   1657  O   VAL A 121       2.270  10.239   6.436  1.00 93.87           O
ATOM   1658  HA  VAL A 121       1.447  12.531   7.081  1.00 93.87           H
ATOM   1659  CB  VAL A 121       3.411  13.371   7.053  1.00 93.87           C
ATOM   1660  HB  VAL A 121       4.302  13.312   7.678  1.00 93.87           H
ATOM   1661  CG1 VAL A 121       3.824  13.047   5.616  1.00 93.87           C
ATOM   1662 1HG1 VAL A 121       4.279  12.057   5.583  1.00 93.87           H
ATOM   1663 2HG1 VAL A 121       2.944  13.064   4.972  1.00 93.87           H
ATOM   1664 3HG1 VAL A 121       4.542  13.790   5.268  1.00 93.87           H
ATOM   1665  CG2 VAL A 121       2.856  14.793   7.157  1.00 93.87           C
ATOM   1666 1HG2 VAL A 121       1.943  14.870   6.568  1.00 93.87           H
ATOM   1667 2HG2 VAL A 121       2.635  15.021   8.200  1.00 93.87           H
ATOM   1668 3HG2 VAL A 121       3.594  15.499   6.779  1.00 93.87           H
ATOM   1669  HN  VAL A 121       2.770  13.240   9.423  1.00 93.87           H
ATOM   1670  N   VAL A 122       3.800  10.453   8.088  1.00 92.69           N
ATOM   1671  CA  VAL A 122       4.453   9.185   7.811  1.00 92.69           C
ATOM   1672  C   VAL A 122       3.435   8.051   7.948  1.00 92.69           C
ATOM   1673  O   VAL A 122       3.439   7.110   7.156  1.00 92.69           O
ATOM   1674  HA  VAL A 122       4.807   9.216   6.781  1.00 92.69           H
ATOM   1675  CB  VAL A 122       5.668   9.012   8.725  1.00 92.69           C
ATOM   1676  HB  VAL A 122       5.351   9.221   9.747  1.00 92.69           H
ATOM   1677  CG1 VAL A 122       6.187   7.573   8.679  1.00 92.69           C
ATOM   1678 1HG1 VAL A 122       5.402   6.893   9.009  1.00 92.69           H
ATOM   1679 2HG1 VAL A 122       6.479   7.325   7.659  1.00 92.69           H
ATOM   1680 3HG1 VAL A 122       7.051   7.478   9.338  1.00 92.69           H
ATOM   1681  CG2 VAL A 122       6.773  10.006   8.363  1.00 92.69           C
ATOM   1682 1HG2 VAL A 122       7.085   9.841   7.331  1.00 92.69           H
ATOM   1683 2HG2 VAL A 122       6.397  11.023   8.471  1.00 92.69           H
ATOM   1684 3HG2 VAL A 122       7.625   9.861   9.027  1.00 92.69           H
ATOM   1685  HN  VAL A 122       4.144  10.939   8.891  1.00 92.69           H
ATOM   1686  N   ASN A 123       2.588   8.178   8.959  1.00 91.42           N
ATOM   1687  CA  ASN A 123       1.597   7.153   9.239  1.00 91.42           C
ATOM   1688  C   ASN A 123       0.545   7.149   8.128  1.00 91.42           C
ATOM   1689  O   ASN A 123       0.091   6.089   7.701  1.00 91.42           O
ATOM   1690  HA  ASN A 123       2.157   6.218   9.285  1.00 91.42           H
ATOM   1691  CB  ASN A 123       0.884   7.423  10.565  1.00 91.42           C
ATOM   1692 1HB  ASN A 123       0.674   8.488  10.658  1.00 91.42           H
ATOM   1693 2HB  ASN A 123      -0.076   6.907  10.577  1.00 91.42           H
ATOM   1694  CG  ASN A 123       1.734   6.959  11.749  1.00 91.42           C
ATOM   1695  OD1 ASN A 123       2.622   6.132  11.623  1.00 91.42           O
ATOM   1696  ND2 ASN A 123       1.414   7.536  12.904  1.00 91.42           N
ATOM   1697 1HD2 ASN A 123       0.674   8.208  12.939  1.00 91.42           H
ATOM   1698 2HD2 ASN A 123       1.913   7.299  13.737  1.00 91.42           H
ATOM   1699  HN  ASN A 123       2.571   8.962   9.580  1.00 91.42           H
ATOM   1700  N   SER A 124       0.189   8.348   7.691  1.00 93.80           N
ATOM   1701  CA  SER A 124      -0.927   8.510   6.774  1.00 93.80           C
ATOM   1702  C   SER A 124      -0.498   8.127   5.356  1.00 93.80           C
ATOM   1703  O   SER A 124      -1.310   7.648   4.566  1.00 93.80           O
ATOM   1704  HA  SER A 124      -1.699   7.831   7.137  1.00 93.80           H
ATOM   1705  CB  SER A 124      -1.458   9.944   6.799  1.00 93.80           C
ATOM   1706 1HB  SER A 124      -0.649  10.634   6.560  1.00 93.80           H
ATOM   1707 2HB  SER A 124      -2.217  10.063   6.027  1.00 93.80           H
ATOM   1708  OG  SER A 124      -2.013  10.286   8.066  1.00 93.80           O
ATOM   1709  HG  SER A 124      -1.292  10.609   8.680  1.00 93.80           H
ATOM   1710  HN  SER A 124       0.646   9.198   7.953  1.00 93.80           H
ATOM   1711  N   MET A 125       0.777   8.353   5.077  1.00 94.66           N
ATOM   1712  CA  MET A 125       1.279   8.228   3.719  1.00 94.66           C
ATOM   1713  C   MET A 125       1.100   6.801   3.197  1.00 94.66           C
ATOM   1714  O   MET A 125       0.733   6.601   2.040  1.00 94.66           O
ATOM   1715  HA  MET A 125       0.683   8.919   3.121  1.00 94.66           H
ATOM   1716  CB  MET A 125       2.762   8.601   3.686  1.00 94.66           C
ATOM   1717 1HB  MET A 125       3.262   8.195   4.566  1.00 94.66           H
ATOM   1718 2HB  MET A 125       3.236   8.151   2.814  1.00 94.66           H
ATOM   1719  CG  MET A 125       2.945  10.120   3.645  1.00 94.66           C
ATOM   1720 1HG  MET A 125       2.345  10.588   4.425  1.00 94.66           H
ATOM   1721 2HG  MET A 125       3.986  10.375   3.847  1.00 94.66           H
ATOM   1722  SD  MET A 125       2.463  10.750   2.046  1.00 94.66           S
ATOM   1723  CE  MET A 125       1.661  12.266   2.539  1.00 94.66           C
ATOM   1724 1HE  MET A 125       0.822  12.037   3.196  1.00 94.66           H
ATOM   1725 2HE  MET A 125       2.374  12.899   3.067  1.00 94.66           H
ATOM   1726 3HE  MET A 125       1.298  12.789   1.654  1.00 94.66           H
ATOM   1727  HN  MET A 125       1.461   8.616   5.757  1.00 94.66           H
ATOM   1728  N   TYR A 126       1.366   5.846   4.075  1.00 90.26           N
ATOM   1729  CA  TYR A 126       1.265   4.444   3.709  1.00 90.26           C
ATOM   1730  C   TYR A 126      -0.169   4.081   3.318  1.00 90.26           C
ATOM   1731  O   TYR A 126      -0.392   3.427   2.301  1.00 90.26           O
ATOM   1732  HA  TYR A 126       1.921   4.270   2.856  1.00 90.26           H
ATOM   1733  CB  TYR A 126       1.656   3.653   4.959  1.00 90.26           C
ATOM   1734 1HB  TYR A 126       2.706   3.842   5.184  1.00 90.26           H
ATOM   1735 2HB  TYR A 126       1.078   4.022   5.806  1.00 90.26           H
ATOM   1736  CG  TYR A 126       1.441   2.143   4.833  1.00 90.26           C
ATOM   1737  CD1 TYR A 126       0.624   1.485   5.730  1.00 90.26           C
ATOM   1738  HD1 TYR A 126       0.133   2.041   6.529  1.00 90.26           H
ATOM   1739  CD2 TYR A 126       2.063   1.440   3.822  1.00 90.26           C
ATOM   1740  HD2 TYR A 126       2.708   1.959   3.113  1.00 90.26           H
ATOM   1741  CE1 TYR A 126       0.422   0.064   5.611  1.00 90.26           C
ATOM   1742  HE1 TYR A 126      -0.220  -0.468   6.313  1.00 90.26           H
ATOM   1743  CE2 TYR A 126       1.861   0.019   3.703  1.00 90.26           C
ATOM   1744  HE2 TYR A 126       2.347  -0.549   2.909  1.00 90.26           H
ATOM   1745  CZ  TYR A 126       1.050  -0.599   4.603  1.00 90.26           C
ATOM   1746  OH  TYR A 126       0.859  -1.940   4.491  1.00 90.26           O
ATOM   1747  HH  TYR A 126       1.012  -2.230   3.546  1.00 90.26           H
ATOM   1748  HN  TYR A 126       1.646   6.017   5.020  1.00 90.26           H
ATOM   1749  N   LYS A 127      -1.104   4.521   4.148  1.00 89.19           N
ATOM   1750  CA  LYS A 127      -2.501   4.173   3.953  1.00 89.19           C
ATOM   1751  C   LYS A 127      -2.998   4.790   2.644  1.00 89.19           C
ATOM   1752  O   LYS A 127      -3.780   4.175   1.921  1.00 89.19           O
ATOM   1753  HA  LYS A 127      -2.559   3.088   3.867  1.00 89.19           H
ATOM   1754  CB  LYS A 127      -3.329   4.575   5.176  1.00 89.19           C
ATOM   1755 1HB  LYS A 127      -3.077   5.593   5.472  1.00 89.19           H
ATOM   1756 2HB  LYS A 127      -4.388   4.571   4.919  1.00 89.19           H
ATOM   1757  CG  LYS A 127      -3.078   3.620   6.345  1.00 89.19           C
ATOM   1758 1HG  LYS A 127      -2.017   3.616   6.595  1.00 89.19           H
ATOM   1759 2HG  LYS A 127      -3.612   3.973   7.227  1.00 89.19           H
ATOM   1760  CD  LYS A 127      -3.532   2.200   6.001  1.00 89.19           C
ATOM   1761 1HD  LYS A 127      -4.525   2.231   5.553  1.00 89.19           H
ATOM   1762 2HD  LYS A 127      -2.861   1.770   5.257  1.00 89.19           H
ATOM   1763  CE  LYS A 127      -3.555   1.315   7.248  1.00 89.19           C
ATOM   1764 1HE  LYS A 127      -2.550   1.233   7.662  1.00 89.19           H
ATOM   1765 2HE  LYS A 127      -4.179   1.773   8.015  1.00 89.19           H
ATOM   1766  NZ  LYS A 127      -4.073  -0.032   6.918  1.00 89.19           N
ATOM   1767 1HZ  LYS A 127      -4.087  -0.603   7.756  1.00 89.19           H
ATOM   1768 2HZ  LYS A 127      -5.014   0.050   6.549  1.00 89.19           H
ATOM   1769 3HZ  LYS A 127      -3.474  -0.464   6.224  1.00 89.19           H
ATOM   1770  HN  LYS A 127      -0.920   5.104   4.939  1.00 89.19           H
ATOM   1771  N   MET A 128      -2.524   5.999   2.379  1.00 93.59           N
ATOM   1772  CA  MET A 128      -2.870   6.685   1.146  1.00 93.59           C
ATOM   1773  C   MET A 128      -2.355   5.917  -0.072  1.00 93.59           C
ATOM   1774  O   MET A 128      -3.061   5.784  -1.071  1.00 93.59           O
ATOM   1775  HA  MET A 128      -3.960   6.722   1.127  1.00 93.59           H
ATOM   1776  CB  MET A 128      -2.266   8.091   1.157  1.00 93.59           C
ATOM   1777 1HB  MET A 128      -2.542   8.602   2.080  1.00 93.59           H
ATOM   1778 2HB  MET A 128      -1.178   8.023   1.143  1.00 93.59           H
ATOM   1779  CG  MET A 128      -2.747   8.903  -0.046  1.00 93.59           C
ATOM   1780 1HG  MET A 128      -2.497   8.383  -0.971  1.00 93.59           H
ATOM   1781 2HG  MET A 128      -3.833   9.001  -0.019  1.00 93.59           H
ATOM   1782  SD  MET A 128      -1.990  10.520  -0.034  1.00 93.59           S
ATOM   1783  CE  MET A 128      -0.291  10.068  -0.341  1.00 93.59           C
ATOM   1784 1HE  MET A 128       0.059   9.409   0.454  1.00 93.59           H
ATOM   1785 2HE  MET A 128      -0.219   9.553  -1.298  1.00 93.59           H
ATOM   1786 3HE  MET A 128       0.326  10.967  -0.365  1.00 93.59           H
ATOM   1787  HN  MET A 128      -1.915   6.507   2.989  1.00 93.59           H
ATOM   1788  N   ASN A 129      -1.128   5.431   0.050  1.00 93.77           N
ATOM   1789  CA  ASN A 129      -0.526   4.643  -1.012  1.00 93.77           C
ATOM   1790  C   ASN A 129      -1.372   3.391  -1.254  1.00 93.77           C
ATOM   1791  O   ASN A 129      -1.758   3.109  -2.388  1.00 93.77           O
ATOM   1792  HA  ASN A 129      -0.500   5.303  -1.879  1.00 93.77           H
ATOM   1793  CB  ASN A 129       0.886   4.193  -0.631  1.00 93.77           C
ATOM   1794 1HB  ASN A 129       1.560   5.050  -0.645  1.00 93.77           H
ATOM   1795 2HB  ASN A 129       0.886   3.804   0.387  1.00 93.77           H
ATOM   1796  CG  ASN A 129       1.397   3.120  -1.594  1.00 93.77           C
ATOM   1797  OD1 ASN A 129       1.217   1.930  -1.390  1.00 93.77           O
ATOM   1798  ND2 ASN A 129       2.044   3.604  -2.650  1.00 93.77           N
ATOM   1799 1HD2 ASN A 129       2.158   4.591  -2.757  1.00 93.77           H
ATOM   1800 2HD2 ASN A 129       2.417   2.980  -3.337  1.00 93.77           H
ATOM   1801  HN  ASN A 129      -0.550   5.568   0.854  1.00 93.77           H
ATOM   1802  N   PHE A 130      -1.634   2.675  -0.171  1.00 90.56           N
ATOM   1803  CA  PHE A 130      -2.290   1.382  -0.270  1.00 90.56           C
ATOM   1804  C   PHE A 130      -3.613   1.495  -1.031  1.00 90.56           C
ATOM   1805  O   PHE A 130      -3.835   0.780  -2.007  1.00 90.56           O
ATOM   1806  HA  PHE A 130      -1.617   0.718  -0.813  1.00 90.56           H
ATOM   1807  CB  PHE A 130      -2.575   0.914   1.158  1.00 90.56           C
ATOM   1808 1HB  PHE A 130      -1.633   0.853   1.704  1.00 90.56           H
ATOM   1809 2HB  PHE A 130      -3.187   1.664   1.660  1.00 90.56           H
ATOM   1810  CG  PHE A 130      -3.283  -0.440   1.240  1.00 90.56           C
ATOM   1811  CD1 PHE A 130      -4.642  -0.496   1.269  1.00 90.56           C
ATOM   1812  HD1 PHE A 130      -5.226   0.424   1.234  1.00 90.56           H
ATOM   1813  CD2 PHE A 130      -2.554  -1.587   1.284  1.00 90.56           C
ATOM   1814  HD2 PHE A 130      -1.465  -1.542   1.261  1.00 90.56           H
ATOM   1815  CE1 PHE A 130      -5.299  -1.752   1.345  1.00 90.56           C
ATOM   1816  HE1 PHE A 130      -6.388  -1.797   1.369  1.00 90.56           H
ATOM   1817  CE2 PHE A 130      -3.212  -2.843   1.360  1.00 90.56           C
ATOM   1818  HE2 PHE A 130      -2.628  -3.763   1.396  1.00 90.56           H
ATOM   1819  CZ  PHE A 130      -4.570  -2.899   1.389  1.00 90.56           C
ATOM   1820  HZ  PHE A 130      -5.075  -3.864   1.448  1.00 90.56           H
ATOM   1821  HN  PHE A 130      -1.408   2.963   0.759  1.00 90.56           H
ATOM   1822  N   TYR A 131      -4.457   2.398  -0.554  1.00 90.70           N
ATOM   1823  CA  TYR A 131      -5.804   2.517  -1.086  1.00 90.70           C
ATOM   1824  C   TYR A 131      -5.778   2.966  -2.549  1.00 90.70           C
ATOM   1825  O   TYR A 131      -6.547   2.467  -3.369  1.00 90.70           O
ATOM   1826  HA  TYR A 131      -6.279   1.538  -1.023  1.00 90.70           H
ATOM   1827  CB  TYR A 131      -6.495   3.594  -0.247  1.00 90.70           C
ATOM   1828 1HB  TYR A 131      -5.900   4.507  -0.284  1.00 90.70           H
ATOM   1829 2HB  TYR A 131      -7.461   3.825  -0.695  1.00 90.70           H
ATOM   1830  CG  TYR A 131      -6.708   3.201   1.216  1.00 90.70           C
ATOM   1831  CD1 TYR A 131      -7.067   1.908   1.538  1.00 90.70           C
ATOM   1832  HD1 TYR A 131      -7.199   1.166   0.749  1.00 90.70           H
ATOM   1833  CD2 TYR A 131      -6.542   4.139   2.214  1.00 90.70           C
ATOM   1834  HD2 TYR A 131      -6.259   5.161   1.960  1.00 90.70           H
ATOM   1835  CE1 TYR A 131      -7.268   1.537   2.915  1.00 90.70           C
ATOM   1836  HE1 TYR A 131      -7.552   0.520   3.183  1.00 90.70           H
ATOM   1837  CE2 TYR A 131      -6.743   3.769   3.591  1.00 90.70           C
ATOM   1838  HE2 TYR A 131      -6.615   4.501   4.389  1.00 90.70           H
ATOM   1839  CZ  TYR A 131      -7.096   2.487   3.873  1.00 90.70           C
ATOM   1840  OH  TYR A 131      -7.285   2.137   5.174  1.00 90.70           O
ATOM   1841  HH  TYR A 131      -7.294   2.954   5.750  1.00 90.70           H
ATOM   1842  HN  TYR A 131      -4.234   3.039   0.180  1.00 90.70           H
ATOM   1843  N   SER A 132      -4.885   3.903  -2.831  1.00 93.28           N
ATOM   1844  CA  SER A 132      -4.772   4.450  -4.173  1.00 93.28           C
ATOM   1845  C   SER A 132      -4.313   3.360  -5.144  1.00 93.28           C
ATOM   1846  O   SER A 132      -4.805   3.280  -6.269  1.00 93.28           O
ATOM   1847  HA  SER A 132      -5.773   4.794  -4.429  1.00 93.28           H
ATOM   1848  CB  SER A 132      -3.802   5.633  -4.206  1.00 93.28           C
ATOM   1849 1HB  SER A 132      -3.697   5.986  -5.232  1.00 93.28           H
ATOM   1850 2HB  SER A 132      -4.215   6.457  -3.625  1.00 93.28           H
ATOM   1851  OG  SER A 132      -2.519   5.286  -3.690  1.00 93.28           O
ATOM   1852  HG  SER A 132      -2.403   5.671  -2.775  1.00 93.28           H
ATOM   1853  HN  SER A 132      -4.247   4.288  -2.163  1.00 93.28           H
ATOM   1854  N   CYS A 133      -3.378   2.548  -4.675  1.00 90.99           N
ATOM   1855  CA  CYS A 133      -2.823   1.489  -5.500  1.00 90.99           C
ATOM   1856  C   CYS A 133      -3.951   0.519  -5.858  1.00 90.99           C
ATOM   1857  O   CYS A 133      -4.103   0.138  -7.017  1.00 90.99           O
ATOM   1858  HA  CYS A 133      -2.424   1.965  -6.395  1.00 90.99           H
ATOM   1859  CB  CYS A 133      -1.660   0.779  -4.803  1.00 90.99           C
ATOM   1860 1HB  CYS A 133      -1.924   0.561  -3.768  1.00 90.99           H
ATOM   1861 2HB  CYS A 133      -1.462  -0.176  -5.290  1.00 90.99           H
ATOM   1862  SG  CYS A 133      -0.163   1.831  -4.857  1.00 90.99           S
ATOM   1863  HG  CYS A 133      -0.548   2.669  -3.899  1.00 90.99           H
ATOM   1864  HN  CYS A 133      -3.000   2.606  -3.751  1.00 90.99           H
ATOM   1865  N   VAL A 134      -4.713   0.146  -4.840  1.00 88.78           N
ATOM   1866  CA  VAL A 134      -5.789  -0.814  -5.022  1.00 88.78           C
ATOM   1867  C   VAL A 134      -6.730  -0.316  -6.121  1.00 88.78           C
ATOM   1868  O   VAL A 134      -7.069  -1.063  -7.038  1.00 88.78           O
ATOM   1869  HA  VAL A 134      -5.339  -1.754  -5.344  1.00 88.78           H
ATOM   1870  CB  VAL A 134      -6.501  -1.061  -3.691  1.00 88.78           C
ATOM   1871  HB  VAL A 134      -6.795  -0.094  -3.284  1.00 88.78           H
ATOM   1872  CG1 VAL A 134      -7.771  -1.890  -3.894  1.00 88.78           C
ATOM   1873 1HG1 VAL A 134      -8.449  -1.358  -4.561  1.00 88.78           H
ATOM   1874 2HG1 VAL A 134      -7.509  -2.853  -4.335  1.00 88.78           H
ATOM   1875 3HG1 VAL A 134      -8.257  -2.051  -2.932  1.00 88.78           H
ATOM   1876  CG2 VAL A 134      -5.564  -1.730  -2.683  1.00 88.78           C
ATOM   1877 1HG2 VAL A 134      -5.226  -2.687  -3.082  1.00 88.78           H
ATOM   1878 2HG2 VAL A 134      -4.703  -1.087  -2.505  1.00 88.78           H
ATOM   1879 3HG2 VAL A 134      -6.096  -1.894  -1.746  1.00 88.78           H
ATOM   1880  HN  VAL A 134      -4.606   0.488  -3.906  1.00 88.78           H
ATOM   1881  N   LEU A 135      -7.125   0.942  -5.992  1.00 90.69           N
ATOM   1882  CA  LEU A 135      -8.130   1.505  -6.878  1.00 90.69           C
ATOM   1883  C   LEU A 135      -7.558   1.601  -8.294  1.00 90.69           C
ATOM   1884  O   LEU A 135      -8.270   1.371  -9.271  1.00 90.69           O
ATOM   1885  HA  LEU A 135      -8.975   0.817  -6.893  1.00 90.69           H
ATOM   1886  CB  LEU A 135      -8.641   2.838  -6.329  1.00 90.69           C
ATOM   1887 1HB  LEU A 135      -7.787   3.499  -6.180  1.00 90.69           H
ATOM   1888 2HB  LEU A 135      -9.273   3.302  -7.087  1.00 90.69           H
ATOM   1889  CG  LEU A 135      -9.430   2.767  -5.020  1.00 90.69           C
ATOM   1890  HG  LEU A 135      -8.832   2.219  -4.291  1.00 90.69           H
ATOM   1891  CD1 LEU A 135      -9.671   4.166  -4.448  1.00 90.69           C
ATOM   1892 1HD1 LEU A 135      -8.713   4.648  -4.254  1.00 90.69           H
ATOM   1893 2HD1 LEU A 135     -10.237   4.759  -5.166  1.00 90.69           H
ATOM   1894 3HD1 LEU A 135     -10.233   4.086  -3.518  1.00 90.69           H
ATOM   1895  CD2 LEU A 135     -10.735   1.992  -5.208  1.00 90.69           C
ATOM   1896 1HD2 LEU A 135     -11.349   2.490  -5.959  1.00 90.69           H
ATOM   1897 2HD2 LEU A 135     -10.511   0.977  -5.537  1.00 90.69           H
ATOM   1898 3HD2 LEU A 135     -11.276   1.956  -4.263  1.00 90.69           H
ATOM   1899  HN  LEU A 135      -6.772   1.571  -5.300  1.00 90.69           H
ATOM   1900  N   LEU A 136      -6.280   1.941  -8.360  1.00 92.11           N
ATOM   1901  CA  LEU A 136      -5.614   2.105  -9.641  1.00 92.11           C
ATOM   1902  C   LEU A 136      -5.559   0.755 -10.360  1.00 92.11           C
ATOM   1903  O   LEU A 136      -5.813   0.677 -11.561  1.00 92.11           O
ATOM   1904  HA  LEU A 136      -6.218   2.789 -10.238  1.00 92.11           H
ATOM   1905  CB  LEU A 136      -4.243   2.758  -9.453  1.00 92.11           C
ATOM   1906 1HB  LEU A 136      -3.728   2.246  -8.640  1.00 92.11           H
ATOM   1907 2HB  LEU A 136      -3.656   2.591 -10.356  1.00 92.11           H
ATOM   1908  CG  LEU A 136      -4.250   4.258  -9.153  1.00 92.11           C
ATOM   1909  HG  LEU A 136      -4.972   4.444  -8.358  1.00 92.11           H
ATOM   1910  CD1 LEU A 136      -2.884   4.720  -8.639  1.00 92.11           C
ATOM   1911 1HD1 LEU A 136      -2.639   4.181  -7.724  1.00 92.11           H
ATOM   1912 2HD1 LEU A 136      -2.125   4.518  -9.395  1.00 92.11           H
ATOM   1913 3HD1 LEU A 136      -2.917   5.790  -8.434  1.00 92.11           H
ATOM   1914  CD2 LEU A 136      -4.705   5.060 -10.374  1.00 92.11           C
ATOM   1915 1HD2 LEU A 136      -4.025   4.873 -11.205  1.00 92.11           H
ATOM   1916 2HD2 LEU A 136      -5.713   4.755 -10.653  1.00 92.11           H
ATOM   1917 3HD2 LEU A 136      -4.700   6.123 -10.133  1.00 92.11           H
ATOM   1918  HN  LEU A 136      -5.702   2.103  -7.560  1.00 92.11           H
ATOM   1919  N   ILE A 137      -5.227  -0.273  -9.594  1.00 87.31           N
ATOM   1920  CA  ILE A 137      -5.103  -1.611 -10.149  1.00 87.31           C
ATOM   1921  C   ILE A 137      -6.452  -2.045 -10.727  1.00 87.31           C
ATOM   1922  O   ILE A 137      -6.506  -2.663 -11.789  1.00 87.31           O
ATOM   1923  HA  ILE A 137      -4.379  -1.561 -10.962  1.00 87.31           H
ATOM   1924  CB  ILE A 137      -4.544  -2.576  -9.102  1.00 87.31           C
ATOM   1925  HB  ILE A 137      -5.079  -2.412  -8.166  1.00 87.31           H
ATOM   1926  CG1 ILE A 137      -3.064  -2.295  -8.832  1.00 87.31           C
ATOM   1927 1HG1 ILE A 137      -2.473  -2.575  -9.704  1.00 87.31           H
ATOM   1928 2HG1 ILE A 137      -2.916  -1.227  -8.675  1.00 87.31           H
ATOM   1929  CG2 ILE A 137      -4.786  -4.030  -9.511  1.00 87.31           C
ATOM   1930 1HG2 ILE A 137      -5.857  -4.206  -9.612  1.00 87.31           H
ATOM   1931 2HG2 ILE A 137      -4.295  -4.225 -10.465  1.00 87.31           H
ATOM   1932 3HG2 ILE A 137      -4.379  -4.695  -8.750  1.00 87.31           H
ATOM   1933  CD1 ILE A 137      -2.574  -3.069  -7.607  1.00 87.31           C
ATOM   1934 1HD1 ILE A 137      -3.152  -2.769  -6.732  1.00 87.31           H
ATOM   1935 2HD1 ILE A 137      -2.702  -4.138  -7.777  1.00 87.31           H
ATOM   1936 3HD1 ILE A 137      -1.519  -2.851  -7.438  1.00 87.31           H
ATOM   1937  HN  ILE A 137      -5.044  -0.204  -8.613  1.00 87.31           H
ATOM   1938  N   MET A 138      -7.508  -1.704 -10.003  1.00 88.88           N
ATOM   1939  CA  MET A 138      -8.856  -1.985 -10.466  1.00 88.88           C
ATOM   1940  C   MET A 138      -9.118  -1.326 -11.822  1.00 88.88           C
ATOM   1941  O   MET A 138      -9.602  -1.975 -12.748  1.00 88.88           O
ATOM   1942  HA  MET A 138      -8.912  -3.069 -10.565  1.00 88.88           H
ATOM   1943  CB  MET A 138      -9.867  -1.466  -9.442  1.00 88.88           C
ATOM   1944 1HB  MET A 138      -9.571  -1.783  -8.441  1.00 88.88           H
ATOM   1945 2HB  MET A 138      -9.866  -0.376  -9.444  1.00 88.88           H
ATOM   1946  CG  MET A 138     -11.274  -1.981  -9.751  1.00 88.88           C
ATOM   1947 1HG  MET A 138     -11.595  -1.620 -10.728  1.00 88.88           H
ATOM   1948 2HG  MET A 138     -11.269  -3.070  -9.799  1.00 88.88           H
ATOM   1949  SD  MET A 138     -12.415  -1.431  -8.493  1.00 88.88           S
ATOM   1950  CE  MET A 138     -12.224   0.336  -8.653  1.00 88.88           C
ATOM   1951 1HE  MET A 138     -11.187   0.609  -8.459  1.00 88.88           H
ATOM   1952 2HE  MET A 138     -12.498   0.642  -9.663  1.00 88.88           H
ATOM   1953 3HE  MET A 138     -12.872   0.838  -7.934  1.00 88.88           H
ATOM   1954  HN  MET A 138      -7.453  -1.244  -9.116  1.00 88.88           H
ATOM   1955  N   CYS A 139      -8.787  -0.045 -11.895  1.00 91.21           N
ATOM   1956  CA  CYS A 139      -9.109   0.745 -13.071  1.00 91.21           C
ATOM   1957  C   CYS A 139      -8.315   0.190 -14.255  1.00 91.21           C
ATOM   1958  O   CYS A 139      -8.805   0.176 -15.384  1.00 91.21           O
ATOM   1959  HA  CYS A 139     -10.181   0.635 -13.238  1.00 91.21           H
ATOM   1960  CB  CYS A 139      -8.833   2.233 -12.846  1.00 91.21           C
ATOM   1961 1HB  CYS A 139      -7.805   2.374 -12.514  1.00 91.21           H
ATOM   1962 2HB  CYS A 139      -8.943   2.777 -13.784  1.00 91.21           H
ATOM   1963  SG  CYS A 139      -9.990   2.902 -11.597  1.00 91.21           S
ATOM   1964  HG  CYS A 139      -9.327   2.449 -10.536  1.00 91.21           H
ATOM   1965  HN  CYS A 139      -8.308   0.451 -11.171  1.00 91.21           H
ATOM   1966  N   ILE A 140      -7.103  -0.254 -13.958  1.00 87.67           N
ATOM   1967  CA  ILE A 140      -6.248  -0.836 -14.978  1.00 87.67           C
ATOM   1968  C   ILE A 140      -6.931  -2.071 -15.567  1.00 87.67           C
ATOM   1969  O   ILE A 140      -6.933  -2.264 -16.782  1.00 87.67           O
ATOM   1970  HA  ILE A 140      -6.133  -0.095 -15.770  1.00 87.67           H
ATOM   1971  CB  ILE A 140      -4.853  -1.114 -14.414  1.00 87.67           C
ATOM   1972  HB  ILE A 140      -4.968  -1.600 -13.445  1.00 87.67           H
ATOM   1973  CG1 ILE A 140      -4.086   0.188 -14.178  1.00 87.67           C
ATOM   1974 1HG1 ILE A 140      -3.794   0.620 -15.135  1.00 87.67           H
ATOM   1975 2HG1 ILE A 140      -4.736   0.913 -13.686  1.00 87.67           H
ATOM   1976  CG2 ILE A 140      -4.080  -2.080 -15.314  1.00 87.67           C
ATOM   1977 1HG2 ILE A 140      -4.622  -3.023 -15.386  1.00 87.67           H
ATOM   1978 2HG2 ILE A 140      -3.974  -1.645 -16.308  1.00 87.67           H
ATOM   1979 3HG2 ILE A 140      -3.092  -2.261 -14.889  1.00 87.67           H
ATOM   1980  CD1 ILE A 140      -2.842  -0.055 -13.321  1.00 87.67           C
ATOM   1981 1HD1 ILE A 140      -3.141  -0.464 -12.356  1.00 87.67           H
ATOM   1982 2HD1 ILE A 140      -2.185  -0.761 -13.828  1.00 87.67           H
ATOM   1983 3HD1 ILE A 140      -2.316   0.888 -13.169  1.00 87.67           H
ATOM   1984  HN  ILE A 140      -6.705  -0.222 -13.041  1.00 87.67           H
ATOM   1985  N   SER A 141      -7.495  -2.876 -14.679  1.00 85.74           N
ATOM   1986  CA  SER A 141      -8.088  -4.139 -15.084  1.00 85.74           C
ATOM   1987  C   SER A 141      -9.317  -3.884 -15.959  1.00 85.74           C
ATOM   1988  O   SER A 141      -9.538  -4.585 -16.945  1.00 85.74           O
ATOM   1989  HA  SER A 141      -7.313  -4.653 -15.652  1.00 85.74           H
ATOM   1990  CB  SER A 141      -8.471  -4.984 -13.866  1.00 85.74           C
ATOM   1991 1HB  SER A 141      -9.205  -4.444 -13.268  1.00 85.74           H
ATOM   1992 2HB  SER A 141      -8.947  -5.906 -14.199  1.00 85.74           H
ATOM   1993  OG  SER A 141      -7.340  -5.299 -13.058  1.00 85.74           O
ATOM   1994  HG  SER A 141      -7.174  -4.564 -12.401  1.00 85.74           H
ATOM   1995  HN  SER A 141      -7.550  -2.678 -13.700  1.00 85.74           H
ATOM   1996  N   VAL A 142     -10.084  -2.877 -15.567  1.00 86.64           N
ATOM   1997  CA  VAL A 142     -11.263  -2.496 -16.325  1.00 86.64           C
ATOM   1998  C   VAL A 142     -10.836  -1.980 -17.701  1.00 86.64           C
ATOM   1999  O   VAL A 142     -11.437  -2.333 -18.714  1.00 86.64           O
ATOM   2000  HA  VAL A 142     -11.871  -3.390 -16.459  1.00 86.64           H
ATOM   2001  CB  VAL A 142     -12.087  -1.477 -15.535  1.00 86.64           C
ATOM   2002  HB  VAL A 142     -11.435  -0.640 -15.286  1.00 86.64           H
ATOM   2003  CG1 VAL A 142     -13.245  -0.937 -16.376  1.00 86.64           C
ATOM   2004 1HG1 VAL A 142     -12.850  -0.450 -17.268  1.00 86.64           H
ATOM   2005 2HG1 VAL A 142     -13.896  -1.760 -16.670  1.00 86.64           H
ATOM   2006 3HG1 VAL A 142     -13.814  -0.215 -15.790  1.00 86.64           H
ATOM   2007  CG2 VAL A 142     -12.596  -2.082 -14.225  1.00 86.64           C
ATOM   2008 1HG2 VAL A 142     -13.225  -2.945 -14.444  1.00 86.64           H
ATOM   2009 2HG2 VAL A 142     -11.749  -2.395 -13.615  1.00 86.64           H
ATOM   2010 3HG2 VAL A 142     -13.178  -1.337 -13.683  1.00 86.64           H
ATOM   2011  HN  VAL A 142      -9.911  -2.327 -14.750  1.00 86.64           H
ATOM   2012  N   ASP A 143      -9.801  -1.153 -17.692  1.00 85.74           N
ATOM   2013  CA  ASP A 143      -9.340  -0.518 -18.915  1.00 85.74           C
ATOM   2014  C   ASP A 143      -8.879  -1.594 -19.901  1.00 85.74           C
ATOM   2015  O   ASP A 143      -9.119  -1.484 -21.102  1.00 85.74           O
ATOM   2016  HA  ASP A 143     -10.195   0.047 -19.285  1.00 85.74           H
ATOM   2017  CB  ASP A 143      -8.155   0.410 -18.641  1.00 85.74           C
ATOM   2018 1HB  ASP A 143      -8.392   1.072 -17.808  1.00 85.74           H
ATOM   2019 2HB  ASP A 143      -7.288  -0.179 -18.343  1.00 85.74           H
ATOM   2020  CG  ASP A 143      -7.812   1.241 -19.879  1.00 85.74           C
ATOM   2021  OD1 ASP A 143      -6.640   1.164 -20.308  1.00 85.74           O
ATOM   2022  OD2 ASP A 143      -8.729   1.936 -20.368  1.00 85.74           O
ATOM   2023  HN  ASP A 143      -9.282  -0.916 -16.871  1.00 85.74           H
ATOM   2024  N   ARG A 144      -8.226  -2.610 -19.356  1.00 81.19           N
ATOM   2025  CA  ARG A 144      -7.736  -3.708 -20.171  1.00 81.19           C
ATOM   2026  C   ARG A 144      -8.906  -4.446 -20.826  1.00 81.19           C
ATOM   2027  O   ARG A 144      -8.850  -4.780 -22.009  1.00 81.19           O
ATOM   2028  HA  ARG A 144      -7.100  -3.237 -20.921  1.00 81.19           H
ATOM   2029  CB  ARG A 144      -6.924  -4.698 -19.333  1.00 81.19           C
ATOM   2030 1HB  ARG A 144      -7.407  -4.843 -18.366  1.00 81.19           H
ATOM   2031 2HB  ARG A 144      -6.904  -5.669 -19.827  1.00 81.19           H
ATOM   2032  CG  ARG A 144      -5.494  -4.195 -19.124  1.00 81.19           C
ATOM   2033 1HG  ARG A 144      -5.490  -3.106 -19.085  1.00 81.19           H
ATOM   2034 2HG  ARG A 144      -5.117  -4.550 -18.165  1.00 81.19           H
ATOM   2035  CD  ARG A 144      -4.575  -4.675 -20.249  1.00 81.19           C
ATOM   2036 1HD  ARG A 144      -3.955  -5.499 -19.896  1.00 81.19           H
ATOM   2037 2HD  ARG A 144      -5.170  -5.056 -21.079  1.00 81.19           H
ATOM   2038  NE  ARG A 144      -3.718  -3.561 -20.712  1.00 81.19           N
ATOM   2039  HE  ARG A 144      -3.957  -2.634 -20.422  1.00 81.19           H
ATOM   2040  CZ  ARG A 144      -2.642  -3.716 -21.496  1.00 81.19           C
ATOM   2041  NH1 ARG A 144      -2.276  -4.935 -21.914  1.00 81.19           N
ATOM   2042 1HH1 ARG A 144      -2.807  -5.738 -21.642  1.00 81.19           H
ATOM   2043 2HH1 ARG A 144      -1.472  -5.042 -22.499  1.00 81.19           H
ATOM   2044  NH2 ARG A 144      -1.938  -2.634 -21.855  1.00 81.19           N
ATOM   2045 1HH2 ARG A 144      -1.133  -2.733 -22.439  1.00 81.19           H
ATOM   2046 2HH2 ARG A 144      -2.218  -1.728 -21.538  1.00 81.19           H
ATOM   2047  HN  ARG A 144      -8.030  -2.689 -18.378  1.00 81.19           H
ATOM   2048  N   TYR A 145      -9.939  -4.678 -20.029  1.00 83.59           N
ATOM   2049  CA  TYR A 145     -11.112  -5.387 -20.511  1.00 83.59           C
ATOM   2050  C   TYR A 145     -11.750  -4.653 -21.692  1.00 83.59           C
ATOM   2051  O   TYR A 145     -12.013  -5.254 -22.732  1.00 83.59           O
ATOM   2052  HA  TYR A 145     -10.795  -6.378 -20.837  1.00 83.59           H
ATOM   2053  CB  TYR A 145     -12.101  -5.408 -19.344  1.00 83.59           C
ATOM   2054 1HB  TYR A 145     -11.684  -6.013 -18.538  1.00 83.59           H
ATOM   2055 2HB  TYR A 145     -12.212  -4.395 -18.956  1.00 83.59           H
ATOM   2056  CG  TYR A 145     -13.483  -5.953 -19.709  1.00 83.59           C
ATOM   2057  CD1 TYR A 145     -14.602  -5.161 -19.546  1.00 83.59           C
ATOM   2058  HD1 TYR A 145     -14.501  -4.148 -19.156  1.00 83.59           H
ATOM   2059  CD2 TYR A 145     -13.611  -7.235 -20.202  1.00 83.59           C
ATOM   2060  HD2 TYR A 145     -12.727  -7.860 -20.331  1.00 83.59           H
ATOM   2061  CE1 TYR A 145     -15.903  -5.674 -19.890  1.00 83.59           C
ATOM   2062  HE1 TYR A 145     -16.795  -5.060 -19.766  1.00 83.59           H
ATOM   2063  CE2 TYR A 145     -14.912  -7.748 -20.546  1.00 83.59           C
ATOM   2064  HE2 TYR A 145     -15.027  -8.759 -20.936  1.00 83.59           H
ATOM   2065  CZ  TYR A 145     -15.993  -6.942 -20.373  1.00 83.59           C
ATOM   2066  OH  TYR A 145     -17.222  -7.427 -20.698  1.00 83.59           O
ATOM   2067  HH  TYR A 145     -17.925  -6.748 -20.483  1.00 83.59           H
ATOM   2068  HN  TYR A 145      -9.982  -4.390 -19.072  1.00 83.59           H
ATOM   2069  N   ILE A 146     -11.980  -3.363 -21.491  1.00 81.83           N
ATOM   2070  CA  ILE A 146     -12.636  -2.554 -22.504  1.00 81.83           C
ATOM   2071  C   ILE A 146     -11.791  -2.558 -23.779  1.00 81.83           C
ATOM   2072  O   ILE A 146     -12.327  -2.641 -24.883  1.00 81.83           O
ATOM   2073  HA  ILE A 146     -13.596  -3.020 -22.724  1.00 81.83           H
ATOM   2074  CB  ILE A 146     -12.927  -1.152 -21.964  1.00 81.83           C
ATOM   2075  HB  ILE A 146     -12.003  -0.746 -21.552  1.00 81.83           H
ATOM   2076  CG1 ILE A 146     -13.945  -1.204 -20.823  1.00 81.83           C
ATOM   2077 1HG1 ILE A 146     -14.928  -1.462 -21.220  1.00 81.83           H
ATOM   2078 2HG1 ILE A 146     -13.670  -1.990 -20.121  1.00 81.83           H
ATOM   2079  CG2 ILE A 146     -13.371  -0.213 -23.087  1.00 81.83           C
ATOM   2080 1HG2 ILE A 146     -12.582  -0.143 -23.835  1.00 81.83           H
ATOM   2081 2HG2 ILE A 146     -14.277  -0.604 -23.550  1.00 81.83           H
ATOM   2082 3HG2 ILE A 146     -13.572   0.776 -22.676  1.00 81.83           H
ATOM   2083  CD1 ILE A 146     -14.020   0.138 -20.093  1.00 81.83           C
ATOM   2084 1HD1 ILE A 146     -13.042   0.380 -19.677  1.00 81.83           H
ATOM   2085 2HD1 ILE A 146     -14.319   0.917 -20.794  1.00 81.83           H
ATOM   2086 3HD1 ILE A 146     -14.751   0.073 -19.287  1.00 81.83           H
ATOM   2087  HN  ILE A 146     -11.728  -2.874 -20.656  1.00 81.83           H
ATOM   2088  N   ALA A 147     -10.483  -2.468 -23.585  1.00 80.40           N
ATOM   2089  CA  ALA A 147      -9.565  -2.372 -24.707  1.00 80.40           C
ATOM   2090  C   ALA A 147      -9.677  -3.636 -25.562  1.00 80.40           C
ATOM   2091  O   ALA A 147      -9.489  -3.587 -26.777  1.00 80.40           O
ATOM   2092  HA  ALA A 147      -9.862  -1.511 -25.306  1.00 80.40           H
ATOM   2093  CB  ALA A 147      -8.145  -2.144 -24.186  1.00 80.40           C
ATOM   2094 1HB  ALA A 147      -8.113  -1.219 -23.611  1.00 80.40           H
ATOM   2095 2HB  ALA A 147      -7.853  -2.979 -23.549  1.00 80.40           H
ATOM   2096 3HB  ALA A 147      -7.456  -2.072 -25.028  1.00 80.40           H
ATOM   2097  HN  ALA A 147     -10.051  -2.461 -22.684  1.00 80.40           H
ATOM   2098  N   ILE A 148      -9.981  -4.739 -24.894  1.00 76.95           N
ATOM   2099  CA  ILE A 148      -9.939  -6.040 -25.539  1.00 76.95           C
ATOM   2100  C   ILE A 148     -11.334  -6.392 -26.060  1.00 76.95           C
ATOM   2101  O   ILE A 148     -11.473  -6.932 -27.157  1.00 76.95           O
ATOM   2102  HA  ILE A 148      -9.262  -5.962 -26.389  1.00 76.95           H
ATOM   2103  CB  ILE A 148      -9.354  -7.089 -24.590  1.00 76.95           C
ATOM   2104  HB  ILE A 148      -9.878  -7.018 -23.637  1.00 76.95           H
ATOM   2105  CG1 ILE A 148      -7.874  -6.815 -24.315  1.00 76.95           C
ATOM   2106 1HG1 ILE A 148      -7.291  -7.012 -25.214  1.00 76.95           H
ATOM   2107 2HG1 ILE A 148      -7.736  -5.762 -24.069  1.00 76.95           H
ATOM   2108  CG2 ILE A 148      -9.584  -8.503 -25.128  1.00 76.95           C
ATOM   2109 1HG2 ILE A 148     -10.655  -8.683 -25.230  1.00 76.95           H
ATOM   2110 2HG2 ILE A 148      -9.104  -8.605 -26.101  1.00 76.95           H
ATOM   2111 3HG2 ILE A 148      -9.159  -9.229 -24.434  1.00 76.95           H
ATOM   2112  CD1 ILE A 148      -7.360  -7.684 -23.166  1.00 76.95           C
ATOM   2113 1HD1 ILE A 148      -7.930  -7.467 -22.262  1.00 76.95           H
ATOM   2114 2HD1 ILE A 148      -7.478  -8.736 -23.425  1.00 76.95           H
ATOM   2115 3HD1 ILE A 148      -6.306  -7.469 -22.991  1.00 76.95           H
ATOM   2116  HN  ILE A 148     -10.253  -4.753 -23.932  1.00 76.95           H
ATOM   2117  N   ALA A 149     -12.332  -6.073 -25.249  1.00 78.64           N
ATOM   2118  CA  ALA A 149     -13.697  -6.470 -25.549  1.00 78.64           C
ATOM   2119  C   ALA A 149     -14.268  -5.544 -26.624  1.00 78.64           C
ATOM   2120  O   ALA A 149     -14.941  -6.000 -27.548  1.00 78.64           O
ATOM   2121  HA  ALA A 149     -13.668  -7.488 -25.937  1.00 78.64           H
ATOM   2122  CB  ALA A 149     -14.527  -6.455 -24.265  1.00 78.64           C
ATOM   2123 1HB  ALA A 149     -14.096  -7.151 -23.545  1.00 78.64           H
ATOM   2124 2HB  ALA A 149     -14.526  -5.449 -23.843  1.00 78.64           H
ATOM   2125 3HB  ALA A 149     -15.551  -6.753 -24.490  1.00 78.64           H
ATOM   2126  HN  ALA A 149     -12.220  -5.553 -24.402  1.00 78.64           H
ATOM   2127  N   GLN A 150     -13.980  -4.260 -26.469  1.00 79.24           N
ATOM   2128  CA  GLN A 150     -14.521  -3.257 -27.369  1.00 79.24           C
ATOM   2129  C   GLN A 150     -13.405  -2.652 -28.223  1.00 79.24           C
ATOM   2130  O   GLN A 150     -13.412  -1.454 -28.503  1.00 79.24           O
ATOM   2131  HA  GLN A 150     -15.227  -3.790 -28.006  1.00 79.24           H
ATOM   2132  CB  GLN A 150     -15.268  -2.170 -26.594  1.00 79.24           C
ATOM   2133 1HB  GLN A 150     -14.580  -1.662 -25.918  1.00 79.24           H
ATOM   2134 2HB  GLN A 150     -15.646  -1.418 -27.287  1.00 79.24           H
ATOM   2135  CG  GLN A 150     -16.430  -2.765 -25.796  1.00 79.24           C
ATOM   2136 1HG  GLN A 150     -17.002  -3.442 -26.431  1.00 79.24           H
ATOM   2137 2HG  GLN A 150     -16.041  -3.357 -24.968  1.00 79.24           H
ATOM   2138  CD  GLN A 150     -17.347  -1.665 -25.258  1.00 79.24           C
ATOM   2139  OE1 GLN A 150     -17.132  -0.483 -25.471  1.00 79.24           O
ATOM   2140  NE2 GLN A 150     -18.377  -2.118 -24.549  1.00 79.24           N
ATOM   2141 1HE2 GLN A 150     -18.496  -3.101 -24.412  1.00 79.24           H
ATOM   2142 2HE2 GLN A 150     -19.034  -1.475 -24.155  1.00 79.24           H
ATOM   2143  HN  GLN A 150     -13.389  -3.903 -25.745  1.00 79.24           H
ATOM   2144  N   ALA A 151     -12.472  -3.508 -28.614  1.00 75.18           N
ATOM   2145  CA  ALA A 151     -11.253  -3.046 -29.255  1.00 75.18           C
ATOM   2146  C   ALA A 151     -11.612  -2.095 -30.398  1.00 75.18           C
ATOM   2147  O   ALA A 151     -10.925  -1.100 -30.621  1.00 75.18           O
ATOM   2148  HA  ALA A 151     -10.672  -2.503 -28.510  1.00 75.18           H
ATOM   2149  CB  ALA A 151     -10.439  -4.251 -29.733  1.00 75.18           C
ATOM   2150 1HB  ALA A 151     -10.185  -4.879 -28.879  1.00 75.18           H
ATOM   2151 2HB  ALA A 151     -11.028  -4.828 -30.445  1.00 75.18           H
ATOM   2152 3HB  ALA A 151      -9.525  -3.903 -30.214  1.00 75.18           H
ATOM   2153  HN  ALA A 151     -12.539  -4.499 -28.498  1.00 75.18           H
ATOM   2154  N   MET A 152     -12.689  -2.435 -31.092  1.00 72.26           N
ATOM   2155  CA  MET A 152     -13.119  -1.652 -32.238  1.00 72.26           C
ATOM   2156  C   MET A 152     -13.487  -0.226 -31.820  1.00 72.26           C
ATOM   2157  O   MET A 152     -13.096   0.737 -32.478  1.00 72.26           O
ATOM   2158  HA  MET A 152     -12.265  -1.630 -32.915  1.00 72.26           H
ATOM   2159  CB  MET A 152     -14.330  -2.322 -32.889  1.00 72.26           C
ATOM   2160 1HB  MET A 152     -15.071  -2.561 -32.127  1.00 72.26           H
ATOM   2161 2HB  MET A 152     -14.802  -1.630 -33.586  1.00 72.26           H
ATOM   2162  CG  MET A 152     -13.920  -3.597 -33.628  1.00 72.26           C
ATOM   2163 1HG  MET A 152     -12.962  -3.955 -33.249  1.00 72.26           H
ATOM   2164 2HG  MET A 152     -14.650  -4.385 -33.443  1.00 72.26           H
ATOM   2165  SD  MET A 152     -13.800  -3.277 -35.379  1.00 72.26           S
ATOM   2166  CE  MET A 152     -15.527  -3.349 -35.826  1.00 72.26           C
ATOM   2167 1HE  MET A 152     -15.925  -4.334 -35.582  1.00 72.26           H
ATOM   2168 2HE  MET A 152     -16.077  -2.587 -35.273  1.00 72.26           H
ATOM   2169 3HE  MET A 152     -15.633  -3.169 -36.896  1.00 72.26           H
ATOM   2170  HN  MET A 152     -13.262  -3.228 -30.883  1.00 72.26           H
ATOM   2171  N   ARG A 153     -14.235  -0.137 -30.730  1.00 73.47           N
ATOM   2172  CA  ARG A 153     -14.719   1.149 -30.258  1.00 73.47           C
ATOM   2173  C   ARG A 153     -13.651   1.837 -29.405  1.00 73.47           C
ATOM   2174  O   ARG A 153     -13.671   3.056 -29.244  1.00 73.47           O
ATOM   2175  HA  ARG A 153     -14.925   1.719 -31.164  1.00 73.47           H
ATOM   2176  CB  ARG A 153     -15.996   0.986 -29.431  1.00 73.47           C
ATOM   2177 1HB  ARG A 153     -15.823   0.273 -28.625  1.00 73.47           H
ATOM   2178 2HB  ARG A 153     -16.254   1.937 -28.964  1.00 73.47           H
ATOM   2179  CG  ARG A 153     -17.157   0.507 -30.304  1.00 73.47           C
ATOM   2180 1HG  ARG A 153     -17.295   1.193 -31.141  1.00 73.47           H
ATOM   2181 2HG  ARG A 153     -16.920  -0.469 -30.728  1.00 73.47           H
ATOM   2182  CD  ARG A 153     -18.452   0.417 -29.494  1.00 73.47           C
ATOM   2183 1HD  ARG A 153     -18.351  -0.339 -28.715  1.00 73.47           H
ATOM   2184 2HD  ARG A 153     -18.644   1.366 -28.993  1.00 73.47           H
ATOM   2185  NE  ARG A 153     -19.584   0.077 -30.384  1.00 73.47           N
ATOM   2186  HE  ARG A 153     -19.389  -0.072 -31.354  1.00 73.47           H
ATOM   2187  CZ  ARG A 153     -20.853  -0.045 -29.972  1.00 73.47           C
ATOM   2188  NH1 ARG A 153     -21.171   0.143 -28.684  1.00 73.47           N
ATOM   2189 1HH1 ARG A 153     -20.459   0.376 -28.022  1.00 73.47           H
ATOM   2190 2HH1 ARG A 153     -22.121   0.050 -28.385  1.00 73.47           H
ATOM   2191  NH2 ARG A 153     -21.800  -0.357 -30.868  1.00 73.47           N
ATOM   2192 1HH2 ARG A 153     -22.752  -0.452 -30.577  1.00 73.47           H
ATOM   2193 2HH2 ARG A 153     -21.554  -0.496 -31.827  1.00 73.47           H
ATOM   2194  HN  ARG A 153     -14.509  -0.922 -30.175  1.00 73.47           H
ATOM   2195  N   ALA A 154     -12.744   1.025 -28.880  1.00 71.95           N
ATOM   2196  CA  ALA A 154     -11.800   1.502 -27.885  1.00 71.95           C
ATOM   2197  C   ALA A 154     -10.884   2.552 -28.518  1.00 71.95           C
ATOM   2198  O   ALA A 154     -10.356   3.419 -27.825  1.00 71.95           O
ATOM   2199  HA  ALA A 154     -12.371   1.968 -27.081  1.00 71.95           H
ATOM   2200  CB  ALA A 154     -11.020   0.317 -27.312  1.00 71.95           C
ATOM   2201 1HB  ALA A 154     -11.713  -0.384 -26.848  1.00 71.95           H
ATOM   2202 2HB  ALA A 154     -10.479  -0.184 -28.115  1.00 71.95           H
ATOM   2203 3HB  ALA A 154     -10.311   0.675 -26.565  1.00 71.95           H
ATOM   2204  HN  ALA A 154     -12.650   0.060 -29.125  1.00 71.95           H
ATOM   2205  N   HIS A 155     -10.725   2.438 -29.828  1.00 72.86           N
ATOM   2206  CA  HIS A 155      -9.822   3.318 -30.552  1.00 72.86           C
ATOM   2207  C   HIS A 155     -10.440   4.714 -30.654  1.00 72.86           C
ATOM   2208  O   HIS A 155      -9.789   5.709 -30.339  1.00 72.86           O
ATOM   2209  HA  HIS A 155      -8.906   3.377 -29.964  1.00 72.86           H
ATOM   2210  CB  HIS A 155      -9.464   2.726 -31.916  1.00 72.86           C
ATOM   2211 1HB  HIS A 155      -9.149   1.691 -31.781  1.00 72.86           H
ATOM   2212 2HB  HIS A 155     -10.358   2.708 -32.539  1.00 72.86           H
ATOM   2213  CG  HIS A 155      -8.375   3.477 -32.645  1.00 72.86           C
ATOM   2214  ND1 HIS A 155      -8.638   4.518 -33.518  1.00 72.86           N
ATOM   2215  HD1 HIS A 155      -9.544   4.872 -33.751  1.00 72.86           H
ATOM   2216  CD2 HIS A 155      -7.019   3.328 -32.620  1.00 72.86           C
ATOM   2217  HD2 HIS A 155      -6.470   2.593 -32.031  1.00 72.86           H
ATOM   2218  CE1 HIS A 155      -7.485   4.967 -33.992  1.00 72.86           C
ATOM   2219  HE1 HIS A 155      -7.359   5.784 -34.702  1.00 72.86           H
ATOM   2220  NE2 HIS A 155      -6.483   4.228 -33.435  1.00 72.86           N
ATOM   2221  HN  HIS A 155     -11.198   1.761 -30.393  1.00 72.86           H
ATOM   2222  N   THR A 156     -11.688   4.743 -31.097  1.00 76.14           N
ATOM   2223  CA  THR A 156     -12.368   6.004 -31.338  1.00 76.14           C
ATOM   2224  C   THR A 156     -12.603   6.743 -30.019  1.00 76.14           C
ATOM   2225  O   THR A 156     -12.755   7.964 -30.006  1.00 76.14           O
ATOM   2226  HA  THR A 156     -11.718   6.634 -31.946  1.00 76.14           H
ATOM   2227  CB  THR A 156     -13.657   5.708 -32.106  1.00 76.14           C
ATOM   2228  HB  THR A 156     -14.378   6.516 -31.983  1.00 76.14           H
ATOM   2229  OG1 THR A 156     -14.069   4.435 -31.615  1.00 76.14           O
ATOM   2230  HG1 THR A 156     -15.039   4.291 -31.810  1.00 76.14           H
ATOM   2231  CG2 THR A 156     -13.409   5.469 -33.597  1.00 76.14           C
ATOM   2232 1HG2 THR A 156     -12.740   4.618 -33.723  1.00 76.14           H
ATOM   2233 2HG2 THR A 156     -12.953   6.357 -34.036  1.00 76.14           H
ATOM   2234 3HG2 THR A 156     -14.356   5.264 -34.095  1.00 76.14           H
ATOM   2235  HN  THR A 156     -12.232   3.926 -31.291  1.00 76.14           H
ATOM   2236  N   TRP A 157     -12.625   5.972 -28.941  1.00 81.09           N
ATOM   2237  CA  TRP A 157     -12.995   6.511 -27.644  1.00 81.09           C
ATOM   2238  C   TRP A 157     -11.709   6.816 -26.874  1.00 81.09           C
ATOM   2239  O   TRP A 157     -11.745   7.061 -25.669  1.00 81.09           O
ATOM   2240  HA  TRP A 157     -13.556   7.430 -27.812  1.00 81.09           H
ATOM   2241  CB  TRP A 157     -13.925   5.552 -26.898  1.00 81.09           C
ATOM   2242 1HB  TRP A 157     -13.503   4.548 -26.937  1.00 81.09           H
ATOM   2243 2HB  TRP A 157     -13.962   5.841 -25.847  1.00 81.09           H
ATOM   2244  CG  TRP A 157     -15.351   5.512 -27.451  1.00 81.09           C
ATOM   2245  CD1 TRP A 157     -15.746   5.640 -28.725  1.00 81.09           C
ATOM   2246  HD1 TRP A 157     -15.068   5.796 -29.564  1.00 81.09           H
ATOM   2247  CD2 TRP A 157     -16.563   5.325 -26.690  1.00 81.09           C
ATOM   2248  NE1 TRP A 157     -17.118   5.550 -28.840  1.00 81.09           N
ATOM   2249  HE1 TRP A 157     -17.646   5.615 -29.687  1.00 81.09           H
ATOM   2250  CE2 TRP A 157     -17.631   5.352 -27.564  1.00 81.09           C
ATOM   2251  CE3 TRP A 157     -16.751   5.138 -25.309  1.00 81.09           C
ATOM   2252  HE3 TRP A 157     -15.925   5.113 -24.599  1.00 81.09           H
ATOM   2253  CZ2 TRP A 157     -18.961   5.200 -27.154  1.00 81.09           C
ATOM   2254  HZ2 TRP A 157     -19.787   5.225 -27.865  1.00 81.09           H
ATOM   2255  CZ3 TRP A 157     -18.086   4.988 -24.916  1.00 81.09           C
ATOM   2256  HZ3 TRP A 157     -18.289   4.840 -23.855  1.00 81.09           H
ATOM   2257  CH2 TRP A 157     -19.172   5.013 -25.783  1.00 81.09           C
ATOM   2258  HH2 TRP A 157     -20.184   4.888 -25.397  1.00 81.09           H
ATOM   2259  HN  TRP A 157     -12.396   4.999 -28.945  1.00 81.09           H
ATOM   2260  N   ARG A 158     -10.601   6.791 -27.601  1.00 80.06           N
ATOM   2261  CA  ARG A 158      -9.292   6.841 -26.973  1.00 80.06           C
ATOM   2262  C   ARG A 158      -9.131   8.143 -26.185  1.00 80.06           C
ATOM   2263  O   ARG A 158      -8.661   8.130 -25.048  1.00 80.06           O
ATOM   2264  HA  ARG A 158      -9.268   5.976 -26.310  1.00 80.06           H
ATOM   2265  CB  ARG A 158      -8.177   6.743 -28.016  1.00 80.06           C
ATOM   2266 1HB  ARG A 158      -8.319   5.848 -28.622  1.00 80.06           H
ATOM   2267 2HB  ARG A 158      -8.229   7.597 -28.691  1.00 80.06           H
ATOM   2268  CG  ARG A 158      -6.802   6.697 -27.346  1.00 80.06           C
ATOM   2269 1HG  ARG A 158      -6.653   7.600 -26.753  1.00 80.06           H
ATOM   2270 2HG  ARG A 158      -6.756   5.853 -26.658  1.00 80.06           H
ATOM   2271  CD  ARG A 158      -5.688   6.575 -28.387  1.00 80.06           C
ATOM   2272 1HD  ARG A 158      -5.875   5.716 -29.032  1.00 80.06           H
ATOM   2273 2HD  ARG A 158      -5.679   7.458 -29.027  1.00 80.06           H
ATOM   2274  NE  ARG A 158      -4.379   6.426 -27.713  1.00 80.06           N
ATOM   2275  HE  ARG A 158      -4.333   6.614 -26.732  1.00 80.06           H
ATOM   2276  CZ  ARG A 158      -3.252   6.054 -28.335  1.00 80.06           C
ATOM   2277  NH1 ARG A 158      -3.256   5.789 -29.649  1.00 80.06           N
ATOM   2278 1HH1 ARG A 158      -4.104   5.868 -30.173  1.00 80.06           H
ATOM   2279 2HH1 ARG A 158      -2.410   5.513 -30.106  1.00 80.06           H
ATOM   2280  NH2 ARG A 158      -2.121   5.951 -27.624  1.00 80.06           N
ATOM   2281 1HH2 ARG A 158      -1.271   5.675 -28.073  1.00 80.06           H
ATOM   2282 2HH2 ARG A 158      -2.127   6.151 -26.644  1.00 80.06           H
ATOM   2283  HN  ARG A 158     -10.589   6.738 -28.600  1.00 80.06           H
ATOM   2284  N   GLU A 159      -9.530   9.235 -26.820  1.00 82.53           N
ATOM   2285  CA  GLU A 159      -9.348  10.551 -26.232  1.00 82.53           C
ATOM   2286  C   GLU A 159     -10.247  10.712 -25.004  1.00 82.53           C
ATOM   2287  O   GLU A 159      -9.793  11.160 -23.952  1.00 82.53           O
ATOM   2288  HA  GLU A 159      -8.301  10.592 -25.932  1.00 82.53           H
ATOM   2289  CB  GLU A 159      -9.619  11.653 -27.258  1.00 82.53           C
ATOM   2290 1HB  GLU A 159     -10.571  11.465 -27.755  1.00 82.53           H
ATOM   2291 2HB  GLU A 159      -9.572  12.627 -26.773  1.00 82.53           H
ATOM   2292  CG  GLU A 159      -8.547  11.662 -28.349  1.00 82.53           C
ATOM   2293 1HG  GLU A 159      -7.559  11.727 -27.893  1.00 82.53           H
ATOM   2294 2HG  GLU A 159      -8.580  10.724 -28.905  1.00 82.53           H
ATOM   2295  CD  GLU A 159      -8.750  12.836 -29.308  1.00 82.53           C
ATOM   2296  OE1 GLU A 159      -7.799  13.118 -30.069  1.00 82.53           O
ATOM   2297  OE2 GLU A 159      -9.851  13.426 -29.258  1.00 82.53           O
ATOM   2298  HN  GLU A 159      -9.968   9.230 -27.719  1.00 82.53           H
ATOM   2299  N   LYS A 160     -11.506  10.338 -25.179  1.00 85.86           N
ATOM   2300  CA  LYS A 160     -12.468  10.417 -24.093  1.00 85.86           C
ATOM   2301  C   LYS A 160     -11.953   9.606 -22.902  1.00 85.86           C
ATOM   2302  O   LYS A 160     -12.027  10.057 -21.761  1.00 85.86           O
ATOM   2303  HA  LYS A 160     -12.539  11.462 -23.794  1.00 85.86           H
ATOM   2304  CB  LYS A 160     -13.856   9.989 -24.575  1.00 85.86           C
ATOM   2305 1HB  LYS A 160     -13.802   8.994 -25.016  1.00 85.86           H
ATOM   2306 2HB  LYS A 160     -14.535   9.923 -23.725  1.00 85.86           H
ATOM   2307  CG  LYS A 160     -14.410  10.979 -25.602  1.00 85.86           C
ATOM   2308 1HG  LYS A 160     -14.328  11.994 -25.214  1.00 85.86           H
ATOM   2309 2HG  LYS A 160     -13.812  10.936 -26.512  1.00 85.86           H
ATOM   2310  CD  LYS A 160     -15.871  10.669 -25.930  1.00 85.86           C
ATOM   2311 1HD  LYS A 160     -15.948   9.667 -26.352  1.00 85.86           H
ATOM   2312 2HD  LYS A 160     -16.463  10.674 -25.014  1.00 85.86           H
ATOM   2313  CE  LYS A 160     -16.440  11.690 -26.917  1.00 85.86           C
ATOM   2314 1HE  LYS A 160     -16.326  12.696 -26.514  1.00 85.86           H
ATOM   2315 2HE  LYS A 160     -15.879  11.654 -27.850  1.00 85.86           H
ATOM   2316  NZ  LYS A 160     -17.870  11.414 -27.181  1.00 85.86           N
ATOM   2317 1HZ  LYS A 160     -18.232  12.102 -27.832  1.00 85.86           H
ATOM   2318 2HZ  LYS A 160     -17.968  10.487 -27.579  1.00 85.86           H
ATOM   2319 3HZ  LYS A 160     -18.390  11.465 -26.312  1.00 85.86           H
ATOM   2320  HN  LYS A 160     -11.871   9.988 -26.042  1.00 85.86           H
ATOM   2321  N   ARG A 161     -11.443   8.422 -23.210  1.00 87.26           N
ATOM   2322  CA  ARG A 161     -10.940   7.533 -22.176  1.00 87.26           C
ATOM   2323  C   ARG A 161      -9.806   8.209 -21.401  1.00 87.26           C
ATOM   2324  O   ARG A 161      -9.683   8.028 -20.191  1.00 87.26           O
ATOM   2325  HA  ARG A 161     -11.797   7.342 -21.531  1.00 87.26           H
ATOM   2326  CB  ARG A 161     -10.427   6.224 -22.778  1.00 87.26           C
ATOM   2327 1HB  ARG A 161      -9.793   6.438 -23.639  1.00 87.26           H
ATOM   2328 2HB  ARG A 161      -9.808   5.702 -22.049  1.00 87.26           H
ATOM   2329  CG  ARG A 161     -11.589   5.325 -23.206  1.00 87.26           C
ATOM   2330 1HG  ARG A 161     -12.112   4.956 -22.323  1.00 87.26           H
ATOM   2331 2HG  ARG A 161     -12.308   5.904 -23.784  1.00 87.26           H
ATOM   2332  CD  ARG A 161     -11.090   4.143 -24.040  1.00 87.26           C
ATOM   2333 1HD  ARG A 161     -11.936   3.606 -24.467  1.00 87.26           H
ATOM   2334 2HD  ARG A 161     -10.488   4.505 -24.874  1.00 87.26           H
ATOM   2335  NE  ARG A 161     -10.286   3.231 -23.196  1.00 87.26           N
ATOM   2336  HE  ARG A 161     -10.339   3.342 -22.204  1.00 87.26           H
ATOM   2337  CZ  ARG A 161      -9.493   2.265 -23.678  1.00 87.26           C
ATOM   2338  NH1 ARG A 161      -9.384   2.071 -25.000  1.00 87.26           N
ATOM   2339 1HH1 ARG A 161      -9.897   2.649 -25.634  1.00 87.26           H
ATOM   2340 2HH1 ARG A 161      -8.789   1.347 -25.352  1.00 87.26           H
ATOM   2341  NH2 ARG A 161      -8.809   1.496 -22.820  1.00 87.26           N
ATOM   2342 1HH2 ARG A 161      -8.213   0.771 -23.163  1.00 87.26           H
ATOM   2343 2HH2 ARG A 161      -8.896   1.648 -21.835  1.00 87.26           H
ATOM   2344  HN  ARG A 161     -11.371   8.069 -24.142  1.00 87.26           H
ATOM   2345  N   LEU A 162      -9.007   8.973 -22.131  1.00 88.29           N
ATOM   2346  CA  LEU A 162      -7.875   9.659 -21.531  1.00 88.29           C
ATOM   2347  C   LEU A 162      -8.386  10.731 -20.567  1.00 88.29           C
ATOM   2348  O   LEU A 162      -7.847  10.896 -19.474  1.00 88.29           O
ATOM   2349  HA  LEU A 162      -7.311   8.921 -20.960  1.00 88.29           H
ATOM   2350  CB  LEU A 162      -6.942  10.202 -22.616  1.00 88.29           C
ATOM   2351 1HB  LEU A 162      -6.712   9.392 -23.308  1.00 88.29           H
ATOM   2352 2HB  LEU A 162      -7.480  10.963 -23.182  1.00 88.29           H
ATOM   2353  CG  LEU A 162      -5.625  10.807 -22.126  1.00 88.29           C
ATOM   2354  HG  LEU A 162      -5.853  11.546 -21.358  1.00 88.29           H
ATOM   2355  CD1 LEU A 162      -4.740   9.741 -21.477  1.00 88.29           C
ATOM   2356 1HD1 LEU A 162      -5.262   9.304 -20.626  1.00 88.29           H
ATOM   2357 2HD1 LEU A 162      -4.517   8.961 -22.205  1.00 88.29           H
ATOM   2358 3HD1 LEU A 162      -3.810  10.197 -21.138  1.00 88.29           H
ATOM   2359  CD2 LEU A 162      -4.903  11.540 -23.258  1.00 88.29           C
ATOM   2360 1HD2 LEU A 162      -4.687  10.839 -24.065  1.00 88.29           H
ATOM   2361 2HD2 LEU A 162      -5.538  12.342 -23.634  1.00 88.29           H
ATOM   2362 3HD2 LEU A 162      -3.970  11.960 -22.883  1.00 88.29           H
ATOM   2363  HN  LEU A 162      -9.123   9.127 -23.112  1.00 88.29           H
ATOM   2364  N   LEU A 163      -9.422  11.431 -21.006  1.00 90.63           N
ATOM   2365  CA  LEU A 163     -10.012  12.483 -20.195  1.00 90.63           C
ATOM   2366  C   LEU A 163     -10.563  11.877 -18.903  1.00 90.63           C
ATOM   2367  O   LEU A 163     -10.271  12.362 -17.811  1.00 90.63           O
ATOM   2368  HA  LEU A 163      -9.216  13.182 -19.937  1.00 90.63           H
ATOM   2369  CB  LEU A 163     -11.052  13.262 -21.002  1.00 90.63           C
ATOM   2370 1HB  LEU A 163     -10.583  13.612 -21.922  1.00 90.63           H
ATOM   2371 2HB  LEU A 163     -11.847  12.574 -21.292  1.00 90.63           H
ATOM   2372  CG  LEU A 163     -11.687  14.462 -20.297  1.00 90.63           C
ATOM   2373  HG  LEU A 163     -12.094  14.123 -19.345  1.00 90.63           H
ATOM   2374  CD1 LEU A 163     -10.639  15.532 -19.986  1.00 90.63           C
ATOM   2375 1HD1 LEU A 163      -9.871  15.111 -19.337  1.00 90.63           H
ATOM   2376 2HD1 LEU A 163     -10.181  15.874 -20.915  1.00 90.63           H
ATOM   2377 3HD1 LEU A 163     -11.117  16.374 -19.485  1.00 90.63           H
ATOM   2378  CD2 LEU A 163     -12.854  15.023 -21.113  1.00 90.63           C
ATOM   2379 1HD2 LEU A 163     -12.494  15.342 -22.091  1.00 90.63           H
ATOM   2380 2HD2 LEU A 163     -13.613  14.251 -21.240  1.00 90.63           H
ATOM   2381 3HD2 LEU A 163     -13.287  15.875 -20.589  1.00 90.63           H
ATOM   2382  HN  LEU A 163      -9.856  11.290 -21.896  1.00 90.63           H
ATOM   2383  N   TYR A 164     -11.351  10.825 -19.070  1.00 91.68           N
ATOM   2384  CA  TYR A 164     -11.933  10.138 -17.930  1.00 91.68           C
ATOM   2385  C   TYR A 164     -10.845   9.626 -16.984  1.00 91.68           C
ATOM   2386  O   TYR A 164     -11.012   9.656 -15.765  1.00 91.68           O
ATOM   2387  HA  TYR A 164     -12.564  10.848 -17.395  1.00 91.68           H
ATOM   2388  CB  TYR A 164     -12.697   8.942 -18.503  1.00 91.68           C
ATOM   2389 1HB  TYR A 164     -12.083   8.464 -19.266  1.00 91.68           H
ATOM   2390 2HB  TYR A 164     -12.850   8.209 -17.711  1.00 91.68           H
ATOM   2391  CG  TYR A 164     -14.053   9.305 -19.112  1.00 91.68           C
ATOM   2392  CD1 TYR A 164     -15.024   9.898 -18.332  1.00 91.68           C
ATOM   2393  HD1 TYR A 164     -14.825  10.109 -17.281  1.00 91.68           H
ATOM   2394  CD2 TYR A 164     -14.304   9.038 -20.443  1.00 91.68           C
ATOM   2395  HD2 TYR A 164     -13.537   8.569 -21.059  1.00 91.68           H
ATOM   2396  CE1 TYR A 164     -16.300  10.239 -18.906  1.00 91.68           C
ATOM   2397  HE1 TYR A 164     -17.076  10.708 -18.300  1.00 91.68           H
ATOM   2398  CE2 TYR A 164     -15.580   9.379 -21.017  1.00 91.68           C
ATOM   2399  HE2 TYR A 164     -15.792   9.173 -22.066  1.00 91.68           H
ATOM   2400  CZ  TYR A 164     -16.515   9.962 -20.220  1.00 91.68           C
ATOM   2401  OH  TYR A 164     -17.720  10.284 -20.761  1.00 91.68           O
ATOM   2402  HH  TYR A 164     -17.732  10.049 -21.733  1.00 91.68           H
ATOM   2403  HN  TYR A 164     -11.592  10.443 -19.962  1.00 91.68           H
ATOM   2404  N   SER A 165      -9.753   9.170 -17.580  1.00 92.98           N
ATOM   2405  CA  SER A 165      -8.653   8.618 -16.808  1.00 92.98           C
ATOM   2406  C   SER A 165      -8.103   9.677 -15.851  1.00 92.98           C
ATOM   2407  O   SER A 165      -7.687   9.358 -14.738  1.00 92.98           O
ATOM   2408  HA  SER A 165      -9.081   7.785 -16.251  1.00 92.98           H
ATOM   2409  CB  SER A 165      -7.542   8.102 -17.723  1.00 92.98           C
ATOM   2410 1HB  SER A 165      -6.892   7.430 -17.162  1.00 92.98           H
ATOM   2411 2HB  SER A 165      -7.980   7.518 -18.532  1.00 92.98           H
ATOM   2412  OG  SER A 165      -6.765   9.163 -18.272  1.00 92.98           O
ATOM   2413  HG  SER A 165      -7.339   9.743 -18.850  1.00 92.98           H
ATOM   2414  HN  SER A 165      -9.615   9.172 -18.571  1.00 92.98           H
ATOM   2415  N   LYS A 166      -8.119  10.917 -16.318  1.00 94.24           N
ATOM   2416  CA  LYS A 166      -7.624  12.025 -15.519  1.00 94.24           C
ATOM   2417  C   LYS A 166      -8.539  12.225 -14.309  1.00 94.24           C
ATOM   2418  O   LYS A 166      -8.064  12.351 -13.182  1.00 94.24           O
ATOM   2419  HA  LYS A 166      -6.632  11.751 -15.160  1.00 94.24           H
ATOM   2420  CB  LYS A 166      -7.462  13.278 -16.382  1.00 94.24           C
ATOM   2421 1HB  LYS A 166      -8.381  13.462 -16.939  1.00 94.24           H
ATOM   2422 2HB  LYS A 166      -7.299  14.146 -15.743  1.00 94.24           H
ATOM   2423  CG  LYS A 166      -6.291  13.127 -17.355  1.00 94.24           C
ATOM   2424 1HG  LYS A 166      -5.375  12.926 -16.799  1.00 94.24           H
ATOM   2425 2HG  LYS A 166      -6.463  12.270 -18.006  1.00 94.24           H
ATOM   2426  CD  LYS A 166      -6.114  14.389 -18.200  1.00 94.24           C
ATOM   2427 1HD  LYS A 166      -7.021  14.577 -18.775  1.00 94.24           H
ATOM   2428 2HD  LYS A 166      -5.966  15.250 -17.548  1.00 94.24           H
ATOM   2429  CE  LYS A 166      -4.922  14.251 -19.150  1.00 94.24           C
ATOM   2430 1HE  LYS A 166      -4.031  13.973 -18.586  1.00 94.24           H
ATOM   2431 2HE  LYS A 166      -5.110  13.449 -19.864  1.00 94.24           H
ATOM   2432  NZ  LYS A 166      -4.684  15.521 -19.872  1.00 94.24           N
ATOM   2433 1HZ  LYS A 166      -3.906  15.405 -20.511  1.00 94.24           H
ATOM   2434 2HZ  LYS A 166      -5.516  15.774 -20.394  1.00 94.24           H
ATOM   2435 3HZ  LYS A 166      -4.468  16.253 -19.205  1.00 94.24           H
ATOM   2436  HN  LYS A 166      -8.462  11.169 -17.223  1.00 94.24           H
ATOM   2437  N   MET A 167      -9.835  12.248 -14.585  1.00 95.59           N
ATOM   2438  CA  MET A 167     -10.818  12.482 -13.542  1.00 95.59           C
ATOM   2439  C   MET A 167     -10.794  11.358 -12.504  1.00 95.59           C
ATOM   2440  O   MET A 167     -10.862  11.616 -11.303  1.00 95.59           O
ATOM   2441  HA  MET A 167     -10.531  13.424 -13.074  1.00 95.59           H
ATOM   2442  CB  MET A 167     -12.212  12.572 -14.165  1.00 95.59           C
ATOM   2443 1HB  MET A 167     -12.411  11.676 -14.752  1.00 95.59           H
ATOM   2444 2HB  MET A 167     -12.965  12.610 -13.377  1.00 95.59           H
ATOM   2445  CG  MET A 167     -12.336  13.810 -15.056  1.00 95.59           C
ATOM   2446 1HG  MET A 167     -12.003  14.694 -14.512  1.00 95.59           H
ATOM   2447 2HG  MET A 167     -11.687  13.708 -15.926  1.00 95.59           H
ATOM   2448  SD  MET A 167     -14.029  14.018 -15.580  1.00 95.59           S
ATOM   2449  CE  MET A 167     -14.210  12.581 -16.623  1.00 95.59           C
ATOM   2450 1HE  MET A 167     -13.486  12.628 -17.436  1.00 95.59           H
ATOM   2451 2HE  MET A 167     -14.037  11.680 -16.033  1.00 95.59           H
ATOM   2452 3HE  MET A 167     -15.219  12.556 -17.035  1.00 95.59           H
ATOM   2453  HN  MET A 167     -10.214  12.111 -15.500  1.00 95.59           H
ATOM   2454  N   VAL A 168     -10.697  10.135 -13.004  1.00 95.88           N
ATOM   2455  CA  VAL A 168     -10.684   8.970 -12.136  1.00 95.88           C
ATOM   2456  C   VAL A 168      -9.483   9.057 -11.192  1.00 95.88           C
ATOM   2457  O   VAL A 168      -9.608   8.793  -9.997  1.00 95.88           O
ATOM   2458  HA  VAL A 168     -11.599   8.991 -11.544  1.00 95.88           H
ATOM   2459  CB  VAL A 168     -10.693   7.692 -12.977  1.00 95.88           C
ATOM   2460  HB  VAL A 168      -9.903   7.776 -13.724  1.00 95.88           H
ATOM   2461  CG1 VAL A 168     -10.393   6.466 -12.112  1.00 95.88           C
ATOM   2462 1HG1 VAL A 168      -9.410   6.576 -11.654  1.00 95.88           H
ATOM   2463 2HG1 VAL A 168     -11.150   6.377 -11.333  1.00 95.88           H
ATOM   2464 3HG1 VAL A 168     -10.405   5.571 -12.734  1.00 95.88           H
ATOM   2465  CG2 VAL A 168     -12.023   7.530 -13.715  1.00 95.88           C
ATOM   2466 1HG2 VAL A 168     -12.836   7.478 -12.992  1.00 95.88           H
ATOM   2467 2HG2 VAL A 168     -12.178   8.383 -14.376  1.00 95.88           H
ATOM   2468 3HG2 VAL A 168     -12.002   6.613 -14.305  1.00 95.88           H
ATOM   2469  HN  VAL A 168     -10.629   9.935 -13.982  1.00 95.88           H
ATOM   2470  N   CYS A 169      -8.347   9.428 -11.764  1.00 96.29           N
ATOM   2471  CA  CYS A 169      -7.122   9.541 -10.990  1.00 96.29           C
ATOM   2472  C   CYS A 169      -7.361  10.541  -9.857  1.00 96.29           C
ATOM   2473  O   CYS A 169      -7.022  10.272  -8.705  1.00 96.29           O
ATOM   2474  HA  CYS A 169      -6.910   8.549 -10.593  1.00 96.29           H
ATOM   2475  CB  CYS A 169      -5.935   9.945 -11.867  1.00 96.29           C
ATOM   2476 1HB  CYS A 169      -6.210  10.789 -12.499  1.00 96.29           H
ATOM   2477 2HB  CYS A 169      -5.105  10.273 -11.241  1.00 96.29           H
ATOM   2478  SG  CYS A 169      -5.413   8.531 -12.904  1.00 96.29           S
ATOM   2479  HG  CYS A 169      -6.376   8.663 -13.813  1.00 96.29           H
ATOM   2480  HN  CYS A 169      -8.255   9.648 -12.735  1.00 96.29           H
ATOM   2481  N   PHE A 170      -7.943  11.674 -10.222  1.00 96.81           N
ATOM   2482  CA  PHE A 170      -8.197  12.730  -9.257  1.00 96.81           C
ATOM   2483  C   PHE A 170      -9.106  12.235  -8.130  1.00 96.81           C
ATOM   2484  O   PHE A 170      -8.828  12.471  -6.955  1.00 96.81           O
ATOM   2485  HA  PHE A 170      -7.234  13.027  -8.842  1.00 96.81           H
ATOM   2486  CB  PHE A 170      -8.904  13.860 -10.008  1.00 96.81           C
ATOM   2487 1HB  PHE A 170      -8.284  14.167 -10.850  1.00 96.81           H
ATOM   2488 2HB  PHE A 170      -9.838  13.480 -10.421  1.00 96.81           H
ATOM   2489  CG  PHE A 170      -9.208  15.086  -9.143  1.00 96.81           C
ATOM   2490  CD1 PHE A 170     -10.454  15.260  -8.625  1.00 96.81           C
ATOM   2491  HD1 PHE A 170     -11.235  14.527  -8.825  1.00 96.81           H
ATOM   2492  CD2 PHE A 170      -8.234  16.001  -8.894  1.00 96.81           C
ATOM   2493  HD2 PHE A 170      -7.236  15.861  -9.310  1.00 96.81           H
ATOM   2494  CE1 PHE A 170     -10.736  16.397  -7.823  1.00 96.81           C
ATOM   2495  HE1 PHE A 170     -11.734  16.537  -7.407  1.00 96.81           H
ATOM   2496  CE2 PHE A 170      -8.516  17.138  -8.092  1.00 96.81           C
ATOM   2497  HE2 PHE A 170      -7.735  17.871  -7.892  1.00 96.81           H
ATOM   2498  CZ  PHE A 170      -9.761  17.312  -7.573  1.00 96.81           C
ATOM   2499  HZ  PHE A 170      -9.977  18.185  -6.957  1.00 96.81           H
ATOM   2500  HN  PHE A 170      -8.239  11.875 -11.156  1.00 96.81           H
ATOM   2501  N   THR A 171     -10.174  11.559  -8.527  1.00 96.78           N
ATOM   2502  CA  THR A 171     -11.133  11.043  -7.566  1.00 96.78           C
ATOM   2503  C   THR A 171     -10.448  10.083  -6.591  1.00 96.78           C
ATOM   2504  O   THR A 171     -10.752  10.081  -5.399  1.00 96.78           O
ATOM   2505  HA  THR A 171     -11.513  11.878  -6.977  1.00 96.78           H
ATOM   2506  CB  THR A 171     -12.284  10.401  -8.344  1.00 96.78           C
ATOM   2507  HB  THR A 171     -11.941   9.522  -8.890  1.00 96.78           H
ATOM   2508  OG1 THR A 171     -12.795  11.462  -9.145  1.00 96.78           O
ATOM   2509  HG1 THR A 171     -12.357  11.454 -10.044  1.00 96.78           H
ATOM   2510  CG2 THR A 171     -13.458  10.016  -7.441  1.00 96.78           C
ATOM   2511 1HG2 THR A 171     -13.843  10.907  -6.947  1.00 96.78           H
ATOM   2512 2HG2 THR A 171     -13.120   9.301  -6.691  1.00 96.78           H
ATOM   2513 3HG2 THR A 171     -14.246   9.565  -8.044  1.00 96.78           H
ATOM   2514  HN  THR A 171     -10.387  11.362  -9.484  1.00 96.78           H
ATOM   2515  N   ILE A 172      -9.536   9.290  -7.134  1.00 96.32           N
ATOM   2516  CA  ILE A 172      -8.847   8.288  -6.340  1.00 96.32           C
ATOM   2517  C   ILE A 172      -8.024   8.982  -5.253  1.00 96.32           C
ATOM   2518  O   ILE A 172      -8.041   8.565  -4.095  1.00 96.32           O
ATOM   2519  HA  ILE A 172      -9.608   7.673  -5.858  1.00 96.32           H
ATOM   2520  CB  ILE A 172      -8.023   7.364  -7.239  1.00 96.32           C
ATOM   2521  HB  ILE A 172      -7.499   7.979  -7.971  1.00 96.32           H
ATOM   2522  CG1 ILE A 172      -8.927   6.407  -8.018  1.00 96.32           C
ATOM   2523 1HG1 ILE A 172      -9.398   5.705  -7.329  1.00 96.32           H
ATOM   2524 2HG1 ILE A 172      -9.729   6.968  -8.499  1.00 96.32           H
ATOM   2525  CG2 ILE A 172      -6.959   6.619  -6.432  1.00 96.32           C
ATOM   2526 1HG2 ILE A 172      -6.288   7.339  -5.962  1.00 96.32           H
ATOM   2527 2HG2 ILE A 172      -7.442   6.017  -5.662  1.00 96.32           H
ATOM   2528 3HG2 ILE A 172      -6.387   5.970  -7.095  1.00 96.32           H
ATOM   2529  CD1 ILE A 172      -8.131   5.637  -9.073  1.00 96.32           C
ATOM   2530 1HD1 ILE A 172      -7.682   6.341  -9.774  1.00 96.32           H
ATOM   2531 2HD1 ILE A 172      -7.346   5.058  -8.586  1.00 96.32           H
ATOM   2532 3HD1 ILE A 172      -8.798   4.964  -9.612  1.00 96.32           H
ATOM   2533  HN  ILE A 172      -9.267   9.324  -8.097  1.00 96.32           H
ATOM   2534  N   TRP A 173      -7.324  10.029  -5.663  1.00 96.59           N
ATOM   2535  CA  TRP A 173      -6.439  10.740  -4.756  1.00 96.59           C
ATOM   2536  C   TRP A 173      -7.288  11.315  -3.621  1.00 96.59           C
ATOM   2537  O   TRP A 173      -6.932  11.191  -2.450  1.00 96.59           O
ATOM   2538  HA  TRP A 173      -5.723  10.021  -4.359  1.00 96.59           H
ATOM   2539  CB  TRP A 173      -5.634  11.807  -5.500  1.00 96.59           C
ATOM   2540 1HB  TRP A 173      -6.279  12.289  -6.235  1.00 96.59           H
ATOM   2541 2HB  TRP A 173      -5.328  12.577  -4.791  1.00 96.59           H
ATOM   2542  CG  TRP A 173      -4.391  11.267  -6.211  1.00 96.59           C
ATOM   2543  CD1 TRP A 173      -4.180  11.150  -7.529  1.00 96.59           C
ATOM   2544  HD1 TRP A 173      -4.901  11.439  -8.294  1.00 96.59           H
ATOM   2545  CD2 TRP A 173      -3.190  10.771  -5.584  1.00 96.59           C
ATOM   2546  NE1 TRP A 173      -2.936  10.617  -7.797  1.00 96.59           N
ATOM   2547  HE1 TRP A 173      -2.551  10.436  -8.702  1.00 96.59           H
ATOM   2548  CE2 TRP A 173      -2.314  10.380  -6.576  1.00 96.59           C
ATOM   2549  CE3 TRP A 173      -2.854  10.657  -4.224  1.00 96.59           C
ATOM   2550  HE3 TRP A 173      -3.527  10.959  -3.422  1.00 96.59           H
ATOM   2551  CZ2 TRP A 173      -1.046   9.848  -6.314  1.00 96.59           C
ATOM   2552  HZ2 TRP A 173      -0.372   9.546  -7.116  1.00 96.59           H
ATOM   2553  CZ3 TRP A 173      -1.583  10.124  -3.978  1.00 96.59           C
ATOM   2554  HZ3 TRP A 173      -1.272  10.014  -2.939  1.00 96.59           H
ATOM   2555  CH2 TRP A 173      -0.689   9.726  -4.965  1.00 96.59           C
ATOM   2556  HH2 TRP A 173       0.284   9.319  -4.691  1.00 96.59           H
ATOM   2557  HN  TRP A 173      -7.355  10.392  -6.595  1.00 96.59           H
ATOM   2558  N   VAL A 174      -8.395  11.932  -4.007  1.00 96.50           N
ATOM   2559  CA  VAL A 174      -9.262  12.587  -3.042  1.00 96.50           C
ATOM   2560  C   VAL A 174      -9.784  11.549  -2.046  1.00 96.50           C
ATOM   2561  O   VAL A 174      -9.805  11.796  -0.841  1.00 96.50           O
ATOM   2562  HA  VAL A 174      -8.661  13.319  -2.503  1.00 96.50           H
ATOM   2563  CB  VAL A 174     -10.382  13.335  -3.767  1.00 96.50           C
ATOM   2564  HB  VAL A 174     -10.879  12.630  -4.434  1.00 96.50           H
ATOM   2565  CG1 VAL A 174     -11.424  13.858  -2.776  1.00 96.50           C
ATOM   2566 1HG1 VAL A 174     -11.859  13.021  -2.231  1.00 96.50           H
ATOM   2567 2HG1 VAL A 174     -10.946  14.540  -2.073  1.00 96.50           H
ATOM   2568 3HG1 VAL A 174     -12.209  14.386  -3.319  1.00 96.50           H
ATOM   2569  CG2 VAL A 174      -9.818  14.472  -4.621  1.00 96.50           C
ATOM   2570 1HG2 VAL A 174      -9.285  15.176  -3.983  1.00 96.50           H
ATOM   2571 2HG2 VAL A 174      -9.133  14.063  -5.364  1.00 96.50           H
ATOM   2572 3HG2 VAL A 174     -10.636  14.987  -5.126  1.00 96.50           H
ATOM   2573  HN  VAL A 174      -8.701  11.990  -4.957  1.00 96.50           H
ATOM   2574  N   LEU A 175     -10.193  10.410  -2.586  1.00 94.68           N
ATOM   2575  CA  LEU A 175     -10.800   9.371  -1.772  1.00 94.68           C
ATOM   2576  C   LEU A 175      -9.764   8.834  -0.782  1.00 94.68           C
ATOM   2577  O   LEU A 175     -10.058   8.670   0.401  1.00 94.68           O
ATOM   2578  HA  LEU A 175     -11.611   9.831  -1.207  1.00 94.68           H
ATOM   2579  CB  LEU A 175     -11.422   8.290  -2.658  1.00 94.68           C
ATOM   2580 1HB  LEU A 175     -12.116   8.770  -3.348  1.00 94.68           H
ATOM   2581 2HB  LEU A 175     -10.631   7.844  -3.261  1.00 94.68           H
ATOM   2582  CG  LEU A 175     -12.163   7.169  -1.929  1.00 94.68           C
ATOM   2583  HG  LEU A 175     -11.481   6.724  -1.204  1.00 94.68           H
ATOM   2584  CD1 LEU A 175     -13.357   7.719  -1.147  1.00 94.68           C
ATOM   2585 1HD1 LEU A 175     -13.008   8.443  -0.411  1.00 94.68           H
ATOM   2586 2HD1 LEU A 175     -14.049   8.205  -1.835  1.00 94.68           H
ATOM   2587 3HD1 LEU A 175     -13.867   6.901  -0.638  1.00 94.68           H
ATOM   2588  CD2 LEU A 175     -12.575   6.061  -2.900  1.00 94.68           C
ATOM   2589 1HD2 LEU A 175     -13.233   6.475  -3.665  1.00 94.68           H
ATOM   2590 2HD2 LEU A 175     -11.686   5.643  -3.373  1.00 94.68           H
ATOM   2591 3HD2 LEU A 175     -13.100   5.277  -2.356  1.00 94.68           H
ATOM   2592  HN  LEU A 175     -10.114  10.193  -3.559  1.00 94.68           H
ATOM   2593  N   ALA A 176      -8.574   8.576  -1.302  1.00 94.63           N
ATOM   2594  CA  ALA A 176      -7.520   7.977  -0.500  1.00 94.63           C
ATOM   2595  C   ALA A 176      -7.134   8.939   0.626  1.00 94.63           C
ATOM   2596  O   ALA A 176      -6.807   8.507   1.730  1.00 94.63           O
ATOM   2597  HA  ALA A 176      -7.915   7.060  -0.064  1.00 94.63           H
ATOM   2598  CB  ALA A 176      -6.333   7.625  -1.398  1.00 94.63           C
ATOM   2599 1HB  ALA A 176      -6.653   6.917  -2.163  1.00 94.63           H
ATOM   2600 2HB  ALA A 176      -5.956   8.529  -1.875  1.00 94.63           H
ATOM   2601 3HB  ALA A 176      -5.543   7.176  -0.796  1.00 94.63           H
ATOM   2602  HN  ALA A 176      -8.325   8.767  -2.252  1.00 94.63           H
ATOM   2603  N   ALA A 177      -7.186  10.224   0.307  1.00 94.42           N
ATOM   2604  CA  ALA A 177      -6.821  11.249   1.271  1.00 94.42           C
ATOM   2605  C   ALA A 177      -7.828  11.241   2.423  1.00 94.42           C
ATOM   2606  O   ALA A 177      -7.447  11.370   3.585  1.00 94.42           O
ATOM   2607  HA  ALA A 177      -5.834  11.001   1.660  1.00 94.42           H
ATOM   2608  CB  ALA A 177      -6.748  12.606   0.569  1.00 94.42           C
ATOM   2609 1HB  ALA A 177      -5.999  12.567  -0.221  1.00 94.42           H
ATOM   2610 2HB  ALA A 177      -7.720  12.844   0.136  1.00 94.42           H
ATOM   2611 3HB  ALA A 177      -6.475  13.375   1.292  1.00 94.42           H
ATOM   2612  HN  ALA A 177      -7.469  10.567  -0.588  1.00 94.42           H
ATOM   2613  N   ALA A 178      -9.093  11.087   2.060  1.00 94.26           N
ATOM   2614  CA  ALA A 178     -10.162  11.114   3.043  1.00 94.26           C
ATOM   2615  C   ALA A 178     -10.041   9.892   3.955  1.00 94.26           C
ATOM   2616  O   ALA A 178     -10.318   9.975   5.151  1.00 94.26           O
ATOM   2617  HA  ALA A 178     -10.040  12.017   3.642  1.00 94.26           H
ATOM   2618  CB  ALA A 178     -11.513  11.177   2.328  1.00 94.26           C
ATOM   2619 1HB  ALA A 178     -11.559  12.078   1.716  1.00 94.26           H
ATOM   2620 2HB  ALA A 178     -11.627  10.299   1.691  1.00 94.26           H
ATOM   2621 3HB  ALA A 178     -12.315  11.197   3.066  1.00 94.26           H
ATOM   2622  HN  ALA A 178      -9.391  10.947   1.116  1.00 94.26           H
ATOM   2623  N   LEU A 179      -9.628   8.785   3.356  1.00 92.11           N
ATOM   2624  CA  LEU A 179      -9.623   7.512   4.056  1.00 92.11           C
ATOM   2625  C   LEU A 179      -8.449   7.479   5.037  1.00 92.11           C
ATOM   2626  O   LEU A 179      -8.383   6.609   5.904  1.00 92.11           O
ATOM   2627  HA  LEU A 179     -10.550   7.448   4.626  1.00 92.11           H
ATOM   2628  CB  LEU A 179      -9.623   6.351   3.059  1.00 92.11           C
ATOM   2629 1HB  LEU A 179      -8.793   6.492   2.367  1.00 92.11           H
ATOM   2630 2HB  LEU A 179      -9.429   5.428   3.606  1.00 92.11           H
ATOM   2631  CG  LEU A 179     -10.905   6.169   2.244  1.00 92.11           C
ATOM   2632  HG  LEU A 179     -11.089   7.087   1.687  1.00 92.11           H
ATOM   2633  CD1 LEU A 179     -10.746   5.044   1.219  1.00 92.11           C
ATOM   2634 1HD1 LEU A 179      -9.930   5.285   0.538  1.00 92.11           H
ATOM   2635 2HD1 LEU A 179     -10.525   4.110   1.735  1.00 92.11           H
ATOM   2636 3HD1 LEU A 179     -11.672   4.935   0.653  1.00 92.11           H
ATOM   2637  CD2 LEU A 179     -12.110   5.945   3.159  1.00 92.11           C
ATOM   2638 1HD2 LEU A 179     -11.948   5.050   3.761  1.00 92.11           H
ATOM   2639 2HD2 LEU A 179     -12.233   6.806   3.815  1.00 92.11           H
ATOM   2640 3HD2 LEU A 179     -13.007   5.818   2.554  1.00 92.11           H
ATOM   2641  HN  LEU A 179      -9.301   8.749   2.411  1.00 92.11           H
ATOM   2642  N   CYS A 180      -7.551   8.438   4.868  1.00 93.34           N
ATOM   2643  CA  CYS A 180      -6.343   8.484   5.674  1.00 93.34           C
ATOM   2644  C   CYS A 180      -6.530   9.545   6.760  1.00 93.34           C
ATOM   2645  O   CYS A 180      -5.589   9.876   7.479  1.00 93.34           O
ATOM   2646  HA  CYS A 180      -6.224   7.495   6.116  1.00 93.34           H
ATOM   2647  CB  CYS A 180      -5.102   8.753   4.821  1.00 93.34           C
ATOM   2648 1HB  CYS A 180      -4.206   8.452   5.362  1.00 93.34           H
ATOM   2649 2HB  CYS A 180      -5.141   8.156   3.910  1.00 93.34           H
ATOM   2650  SG  CYS A 180      -5.008  10.531   4.398  1.00 93.34           S
ATOM   2651  HG  CYS A 180      -3.854  10.457   3.740  1.00 93.34           H
ATOM   2652  HN  CYS A 180      -7.638   9.173   4.195  1.00 93.34           H
ATOM   2653  N   ILE A 181      -7.753  10.050   6.845  1.00 93.64           N
ATOM   2654  CA  ILE A 181      -8.076  11.064   7.834  1.00 93.64           C
ATOM   2655  C   ILE A 181      -7.773  10.522   9.232  1.00 93.64           C
ATOM   2656  O   ILE A 181      -7.128  11.193  10.036  1.00 93.64           O
ATOM   2657  HA  ILE A 181      -7.429  11.920   7.648  1.00 93.64           H
ATOM   2658  CB  ILE A 181      -9.520  11.541   7.659  1.00 93.64           C
ATOM   2659  HB  ILE A 181     -10.149  10.669   7.484  1.00 93.64           H
ATOM   2660  CG1 ILE A 181      -9.652  12.448   6.434  1.00 93.64           C
ATOM   2661 1HG1 ILE A 181      -9.066  13.355   6.583  1.00 93.64           H
ATOM   2662 2HG1 ILE A 181      -9.243  11.944   5.558  1.00 93.64           H
ATOM   2663  CG2 ILE A 181     -10.031  12.219   8.932  1.00 93.64           C
ATOM   2664 1HG2 ILE A 181      -9.995  11.511   9.760  1.00 93.64           H
ATOM   2665 2HG2 ILE A 181      -9.404  13.080   9.162  1.00 93.64           H
ATOM   2666 3HG2 ILE A 181     -11.059  12.548   8.780  1.00 93.64           H
ATOM   2667  CD1 ILE A 181     -11.116  12.816   6.180  1.00 93.64           C
ATOM   2668 1HD1 ILE A 181     -11.694  11.908   6.008  1.00 93.64           H
ATOM   2669 2HD1 ILE A 181     -11.514  13.341   7.048  1.00 93.64           H
ATOM   2670 3HD1 ILE A 181     -11.181  13.461   5.304  1.00 93.64           H
ATOM   2671  HN  ILE A 181      -8.512   9.777   6.255  1.00 93.64           H
ATOM   2672  N   PRO A 182      -8.231   9.302   9.547  1.00 91.82           N
ATOM   2673  CA  PRO A 182      -8.079   8.766  10.902  1.00 91.82           C
ATOM   2674  C   PRO A 182      -6.639   8.822  11.387  1.00 91.82           C
ATOM   2675  O   PRO A 182      -6.379   9.204  12.526  1.00 91.82           O
ATOM   2676  HA  PRO A 182      -8.642   9.374  11.611  1.00 91.82           H
ATOM   2677  CB  PRO A 182      -8.582   7.326  10.781  1.00 91.82           C
ATOM   2678 1HB  PRO A 182      -7.769   6.635  10.558  1.00 91.82           H
ATOM   2679 2HB  PRO A 182      -9.046   6.984  11.706  1.00 91.82           H
ATOM   2680  CG  PRO A 182      -9.589   7.399   9.639  1.00 91.82           C
ATOM   2681 1HG  PRO A 182      -9.772   6.419   9.198  1.00 91.82           H
ATOM   2682 2HG  PRO A 182     -10.557   7.770   9.976  1.00 91.82           H
ATOM   2683  CD  PRO A 182      -8.922   8.351   8.659  1.00 91.82           C
ATOM   2684 1HD  PRO A 182      -8.221   7.832   8.005  1.00 91.82           H
ATOM   2685 2HD  PRO A 182      -9.650   8.843   8.014  1.00 91.82           H
ATOM   2686  N   GLU A 183      -5.735   8.436  10.499  1.00 92.48           N
ATOM   2687  CA  GLU A 183      -4.321   8.408  10.834  1.00 92.48           C
ATOM   2688  C   GLU A 183      -3.835   9.812  11.201  1.00 92.48           C
ATOM   2689  O   GLU A 183      -3.014   9.972  12.103  1.00 92.48           O
ATOM   2690  HA  GLU A 183      -4.242   7.751  11.701  1.00 92.48           H
ATOM   2691  CB  GLU A 183      -3.496   7.825   9.685  1.00 92.48           C
ATOM   2692 1HB  GLU A 183      -3.853   8.226   8.737  1.00 92.48           H
ATOM   2693 2HB  GLU A 183      -2.437   8.013   9.862  1.00 92.48           H
ATOM   2694  CG  GLU A 183      -3.658   6.306   9.610  1.00 92.48           C
ATOM   2695 1HG  GLU A 183      -2.885   5.886   8.966  1.00 92.48           H
ATOM   2696 2HG  GLU A 183      -3.518   5.872  10.601  1.00 92.48           H
ATOM   2697  CD  GLU A 183      -5.039   5.927   9.072  1.00 92.48           C
ATOM   2698  OE1 GLU A 183      -5.402   4.741   9.227  1.00 92.48           O
ATOM   2699  OE2 GLU A 183      -5.700   6.832   8.519  1.00 92.48           O
ATOM   2700  HN  GLU A 183      -5.954   8.146   9.567  1.00 92.48           H
ATOM   2701  N   ILE A 184      -4.364  10.793  10.484  1.00 94.16           N
ATOM   2702  CA  ILE A 184      -3.913  12.164  10.645  1.00 94.16           C
ATOM   2703  C   ILE A 184      -4.305  12.665  12.036  1.00 94.16           C
ATOM   2704  O   ILE A 184      -3.551  13.402  12.670  1.00 94.16           O
ATOM   2705  HA  ILE A 184      -2.825  12.162  10.573  1.00 94.16           H
ATOM   2706  CB  ILE A 184      -4.440  13.039   9.505  1.00 94.16           C
ATOM   2707  HB  ILE A 184      -5.526  12.950   9.481  1.00 94.16           H
ATOM   2708  CG1 ILE A 184      -3.916  12.552   8.153  1.00 94.16           C
ATOM   2709 1HG1 ILE A 184      -2.829  12.631   8.131  1.00 94.16           H
ATOM   2710 2HG1 ILE A 184      -4.162  11.498   8.022  1.00 94.16           H
ATOM   2711  CG2 ILE A 184      -4.113  14.513   9.750  1.00 94.16           C
ATOM   2712 1HG2 ILE A 184      -4.575  14.838  10.682  1.00 94.16           H
ATOM   2713 2HG2 ILE A 184      -3.033  14.640   9.816  1.00 94.16           H
ATOM   2714 3HG2 ILE A 184      -4.499  15.113   8.925  1.00 94.16           H
ATOM   2715  CD1 ILE A 184      -4.516  13.368   7.006  1.00 94.16           C
ATOM   2716 1HD1 ILE A 184      -5.601  13.267   7.017  1.00 94.16           H
ATOM   2717 2HD1 ILE A 184      -4.247  14.417   7.128  1.00 94.16           H
ATOM   2718 3HD1 ILE A 184      -4.126  13.001   6.057  1.00 94.16           H
ATOM   2719  HN  ILE A 184      -5.086  10.662   9.804  1.00 94.16           H
ATOM   2720  N   LEU A 185      -5.484  12.246  12.471  1.00 92.97           N
ATOM   2721  CA  LEU A 185      -6.093  12.823  13.657  1.00 92.97           C
ATOM   2722  C   LEU A 185      -5.378  12.294  14.902  1.00 92.97           C
ATOM   2723  O   LEU A 185      -4.979  13.070  15.770  1.00 92.97           O
ATOM   2724  HA  LEU A 185      -5.947  13.902  13.607  1.00 92.97           H
ATOM   2725  CB  LEU A 185      -7.602  12.571  13.661  1.00 92.97           C
ATOM   2726 1HB  LEU A 185      -7.773  11.506  13.508  1.00 92.97           H
ATOM   2727 2HB  LEU A 185      -7.989  12.817  14.650  1.00 92.97           H
ATOM   2728  CG  LEU A 185      -8.414  13.345  12.621  1.00 92.97           C
ATOM   2729  HG  LEU A 185      -8.069  13.050  11.630  1.00 92.97           H
ATOM   2730  CD1 LEU A 185      -9.899  12.986  12.707  1.00 92.97           C
ATOM   2731 1HD1 LEU A 185     -10.026  11.918  12.526  1.00 92.97           H
ATOM   2732 2HD1 LEU A 185     -10.276  13.234  13.699  1.00 92.97           H
ATOM   2733 3HD1 LEU A 185     -10.453  13.550  11.956  1.00 92.97           H
ATOM   2734  CD2 LEU A 185      -8.180  14.851  12.751  1.00 92.97           C
ATOM   2735 1HD2 LEU A 185      -8.482  15.181  13.746  1.00 92.97           H
ATOM   2736 2HD2 LEU A 185      -7.123  15.069  12.602  1.00 92.97           H
ATOM   2737 3HD2 LEU A 185      -8.769  15.377  12.000  1.00 92.97           H
ATOM   2738  HN  LEU A 185      -6.019  11.526  12.029  1.00 92.97           H
ATOM   2739  N   TYR A 186      -5.237  10.978  14.950  1.00 92.98           N
ATOM   2740  CA  TYR A 186      -4.895  10.306  16.192  1.00 92.98           C
ATOM   2741  C   TYR A 186      -3.388  10.062  16.286  1.00 92.98           C
ATOM   2742  O   TYR A 186      -2.885   9.660  17.334  1.00 92.98           O
ATOM   2743  HA  TYR A 186      -5.204  10.948  17.017  1.00 92.98           H
ATOM   2744  CB  TYR A 186      -5.617   8.958  16.155  1.00 92.98           C
ATOM   2745 1HB  TYR A 186      -5.273   8.397  15.286  1.00 92.98           H
ATOM   2746 2HB  TYR A 186      -5.336   8.383  17.037  1.00 92.98           H
ATOM   2747  CG  TYR A 186      -7.142   9.070  16.101  1.00 92.98           C
ATOM   2748  CD1 TYR A 186      -7.815   9.791  17.066  1.00 92.98           C
ATOM   2749  HD1 TYR A 186      -7.261  10.281  17.866  1.00 92.98           H
ATOM   2750  CD2 TYR A 186      -7.844   8.450  15.088  1.00 92.98           C
ATOM   2751  HD2 TYR A 186      -7.312   7.880  14.326  1.00 92.98           H
ATOM   2752  CE1 TYR A 186      -9.251   9.897  17.015  1.00 92.98           C
ATOM   2753  HE1 TYR A 186      -9.795  10.464  17.771  1.00 92.98           H
ATOM   2754  CE2 TYR A 186      -9.279   8.555  15.037  1.00 92.98           C
ATOM   2755  HE2 TYR A 186      -9.846   8.070  14.243  1.00 92.98           H
ATOM   2756  CZ  TYR A 186      -9.912   9.274  16.003  1.00 92.98           C
ATOM   2757  OH  TYR A 186     -11.267   9.373  15.955  1.00 92.98           O
ATOM   2758  HH  TYR A 186     -11.587  10.019  16.649  1.00 92.98           H
ATOM   2759  HN  TYR A 186      -5.352  10.374  14.161  1.00 92.98           H
ATOM   2760  N   SER A 187      -2.709  10.315  15.177  1.00 93.48           N
ATOM   2761  CA  SER A 187      -1.263  10.175  15.135  1.00 93.48           C
ATOM   2762  C   SER A 187      -0.611  11.217  16.046  1.00 93.48           C
ATOM   2763  O   SER A 187      -0.781  12.418  15.844  1.00 93.48           O
ATOM   2764  HA  SER A 187      -1.060   9.168  15.499  1.00 93.48           H
ATOM   2765  CB  SER A 187      -0.737  10.316  13.706  1.00 93.48           C
ATOM   2766 1HB  SER A 187      -1.074  11.264  13.287  1.00 93.48           H
ATOM   2767 2HB  SER A 187       0.353  10.345  13.722  1.00 93.48           H
ATOM   2768  OG  SER A 187      -1.171   9.248  12.869  1.00 93.48           O
ATOM   2769  HG  SER A 187      -1.641   9.612  12.065  1.00 93.48           H
ATOM   2770  HN  SER A 187      -3.130  10.610  14.319  1.00 93.48           H
ATOM   2771  N   GLN A 188       0.123  10.719  17.031  1.00 91.69           N
ATOM   2772  CA  GLN A 188       0.792  11.592  17.981  1.00 91.69           C
ATOM   2773  C   GLN A 188       2.117  10.971  18.430  1.00 91.69           C
ATOM   2774  O   GLN A 188       2.375   9.796  18.172  1.00 91.69           O
ATOM   2775  HA  GLN A 188       0.983  12.518  17.439  1.00 91.69           H
ATOM   2776  CB  GLN A 188      -0.109  11.889  19.181  1.00 91.69           C
ATOM   2777 1HB  GLN A 188      -0.381  10.957  19.676  1.00 91.69           H
ATOM   2778 2HB  GLN A 188       0.437  12.489  19.910  1.00 91.69           H
ATOM   2779  CG  GLN A 188      -1.374  12.631  18.746  1.00 91.69           C
ATOM   2780 1HG  GLN A 188      -1.106  13.471  18.106  1.00 91.69           H
ATOM   2781 2HG  GLN A 188      -2.004  11.967  18.154  1.00 91.69           H
ATOM   2782  CD  GLN A 188      -2.157  13.137  19.959  1.00 91.69           C
ATOM   2783  OE1 GLN A 188      -1.644  13.245  21.061  1.00 91.69           O
ATOM   2784  NE2 GLN A 188      -3.425  13.442  19.696  1.00 91.69           N
ATOM   2785 1HE2 GLN A 188      -3.784  13.330  18.770  1.00 91.69           H
ATOM   2786 2HE2 GLN A 188      -4.019  13.782  20.425  1.00 91.69           H
ATOM   2787  HN  GLN A 188       0.263   9.741  17.184  1.00 91.69           H
ATOM   2788  N   ILE A 189       2.921  11.788  19.093  1.00 92.06           N
ATOM   2789  CA  ILE A 189       4.139  11.296  19.716  1.00 92.06           C
ATOM   2790  C   ILE A 189       3.853  10.942  21.177  1.00 92.06           C
ATOM   2791  O   ILE A 189       3.313  11.758  21.923  1.00 92.06           O
ATOM   2792  HA  ILE A 189       4.430  10.387  19.191  1.00 92.06           H
ATOM   2793  CB  ILE A 189       5.276  12.305  19.539  1.00 92.06           C
ATOM   2794  HB  ILE A 189       4.955  13.258  19.958  1.00 92.06           H
ATOM   2795  CG1 ILE A 189       5.574  12.540  18.057  1.00 92.06           C
ATOM   2796 1HG1 ILE A 189       5.996  11.635  17.619  1.00 92.06           H
ATOM   2797 2HG1 ILE A 189       4.647  12.750  17.524  1.00 92.06           H
ATOM   2798  CG2 ILE A 189       6.522  11.868  20.312  1.00 92.06           C
ATOM   2799 1HG2 ILE A 189       6.283  11.793  21.373  1.00 92.06           H
ATOM   2800 2HG2 ILE A 189       6.855  10.897  19.945  1.00 92.06           H
ATOM   2801 3HG2 ILE A 189       7.314  12.602  20.169  1.00 92.06           H
ATOM   2802  CD1 ILE A 189       6.549  13.705  17.872  1.00 92.06           C
ATOM   2803 1HD1 ILE A 189       6.114  14.613  18.289  1.00 92.06           H
ATOM   2804 2HD1 ILE A 189       7.484  13.481  18.386  1.00 92.06           H
ATOM   2805 3HD1 ILE A 189       6.744  13.850  16.810  1.00 92.06           H
ATOM   2806  HN  ILE A 189       2.753  12.767  19.209  1.00 92.06           H
ATOM   2807  N   LYS A 190       4.227   9.725  21.542  1.00 87.88           N
ATOM   2808  CA  LYS A 190       4.130   9.296  22.926  1.00 87.88           C
ATOM   2809  C   LYS A 190       5.537   9.117  23.500  1.00 87.88           C
ATOM   2810  O   LYS A 190       6.384   8.469  22.887  1.00 87.88           O
ATOM   2811  HA  LYS A 190       3.630  10.090  23.480  1.00 87.88           H
ATOM   2812  CB  LYS A 190       3.256   8.045  23.039  1.00 87.88           C
ATOM   2813 1HB  LYS A 190       2.343   8.181  22.461  1.00 87.88           H
ATOM   2814 2HB  LYS A 190       3.780   7.191  22.611  1.00 87.88           H
ATOM   2815  CG  LYS A 190       2.903   7.753  24.499  1.00 87.88           C
ATOM   2816 1HG  LYS A 190       3.814   7.699  25.094  1.00 87.88           H
ATOM   2817 2HG  LYS A 190       2.307   8.572  24.903  1.00 87.88           H
ATOM   2818  CD  LYS A 190       2.127   6.441  24.624  1.00 87.88           C
ATOM   2819 1HD  LYS A 190       1.239   6.478  23.993  1.00 87.88           H
ATOM   2820 2HD  LYS A 190       2.740   5.615  24.262  1.00 87.88           H
ATOM   2821  CE  LYS A 190       1.717   6.181  26.075  1.00 87.88           C
ATOM   2822 1HE  LYS A 190       2.585   6.281  26.727  1.00 87.88           H
ATOM   2823 2HE  LYS A 190       0.991   6.929  26.394  1.00 87.88           H
ATOM   2824  NZ  LYS A 190       1.137   4.827  26.216  1.00 87.88           N
ATOM   2825 1HZ  LYS A 190       1.131   4.562  27.194  1.00 87.88           H
ATOM   2826 2HZ  LYS A 190       0.187   4.828  25.860  1.00 87.88           H
ATOM   2827 3HZ  LYS A 190       1.695   4.164  25.689  1.00 87.88           H
ATOM   2828  HN  LYS A 190       4.590   9.039  20.911  1.00 87.88           H
ATOM   2829  N   GLU A 191       5.743   9.702  24.671  1.00 86.29           N
ATOM   2830  CA  GLU A 191       6.992   9.518  25.390  1.00 86.29           C
ATOM   2831  C   GLU A 191       6.843   8.414  26.438  1.00 86.29           C
ATOM   2832  O   GLU A 191       5.909   8.433  27.237  1.00 86.29           O
ATOM   2833  HA  GLU A 191       7.719   9.217  24.636  1.00 86.29           H
ATOM   2834  CB  GLU A 191       7.451  10.828  26.035  1.00 86.29           C
ATOM   2835 1HB  GLU A 191       6.619  11.286  26.568  1.00 86.29           H
ATOM   2836 2HB  GLU A 191       8.318  10.641  26.668  1.00 86.29           H
ATOM   2837  CG  GLU A 191       7.902  11.833  24.973  1.00 86.29           C
ATOM   2838 1HG  GLU A 191       8.662  11.380  24.337  1.00 86.29           H
ATOM   2839 2HG  GLU A 191       7.060  12.090  24.330  1.00 86.29           H
ATOM   2840  CD  GLU A 191       8.461  13.101  25.622  1.00 86.29           C
ATOM   2841  OE1 GLU A 191       8.863  14.002  24.853  1.00 86.29           O
ATOM   2842  OE2 GLU A 191       8.474  13.141  26.871  1.00 86.29           O
ATOM   2843  HN  GLU A 191       5.076  10.292  25.126  1.00 86.29           H
ATOM   2844  N   GLU A 192       7.779   7.476  26.400  1.00 79.17           N
ATOM   2845  CA  GLU A 192       7.784   6.385  27.359  1.00 79.17           C
ATOM   2846  C   GLU A 192       9.210   6.111  27.844  1.00 79.17           C
ATOM   2847  O   GLU A 192      10.070   5.713  27.060  1.00 79.17           O
ATOM   2848  HA  GLU A 192       7.170   6.728  28.192  1.00 79.17           H
ATOM   2849  CB  GLU A 192       7.157   5.125  26.760  1.00 79.17           C
ATOM   2850 1HB  GLU A 192       6.119   5.322  26.493  1.00 79.17           H
ATOM   2851 2HB  GLU A 192       7.760   4.779  25.919  1.00 79.17           H
ATOM   2852  CG  GLU A 192       7.142   3.983  27.777  1.00 79.17           C
ATOM   2853 1HG  GLU A 192       8.046   3.383  27.671  1.00 79.17           H
ATOM   2854 2HG  GLU A 192       7.147   4.391  28.788  1.00 79.17           H
ATOM   2855  CD  GLU A 192       5.910   3.095  27.586  1.00 79.17           C
ATOM   2856  OE1 GLU A 192       5.742   2.172  28.413  1.00 79.17           O
ATOM   2857  OE2 GLU A 192       5.165   3.360  26.618  1.00 79.17           O
ATOM   2858  HN  GLU A 192       8.522   7.455  25.731  1.00 79.17           H
ATOM   2859  N   SER A 193       9.416   6.336  29.133  1.00 74.89           N
ATOM   2860  CA  SER A 193      10.668   5.960  29.767  1.00 74.89           C
ATOM   2861  C   SER A 193      11.843   6.599  29.024  1.00 74.89           C
ATOM   2862  O   SER A 193      12.912   6.001  28.915  1.00 74.89           O
ATOM   2863  HA  SER A 193      10.603   6.346  30.785  1.00 74.89           H
ATOM   2864  CB  SER A 193      10.830   4.440  29.809  1.00 74.89           C
ATOM   2865 1HB  SER A 193      10.957   4.061  28.795  1.00 74.89           H
ATOM   2866 2HB  SER A 193      11.736   4.187  30.360  1.00 74.89           H
ATOM   2867  OG  SER A 193       9.712   3.800  30.418  1.00 74.89           O
ATOM   2868  HG  SER A 193       9.802   2.807  30.342  1.00 74.89           H
ATOM   2869  HN  SER A 193       8.746   6.764  29.740  1.00 74.89           H
ATOM   2870  N   GLY A 194      11.605   7.807  28.533  1.00 76.75           N
ATOM   2871  CA  GLY A 194      12.652   8.564  27.868  1.00 76.75           C
ATOM   2872  C   GLY A 194      12.747   8.184  26.389  1.00 76.75           C
ATOM   2873  O   GLY A 194      13.622   8.671  25.675  1.00 76.75           O
ATOM   2874 1HA  GLY A 194      12.449   9.631  27.961  1.00 76.75           H
ATOM   2875 2HA  GLY A 194      13.607   8.377  28.358  1.00 76.75           H
ATOM   2876  HN  GLY A 194      10.718   8.266  28.584  1.00 76.75           H
ATOM   2877  N   ILE A 195      11.836   7.317  25.973  1.00 82.35           N
ATOM   2878  CA  ILE A 195      11.754   6.929  24.576  1.00 82.35           C
ATOM   2879  C   ILE A 195      10.536   7.597  23.936  1.00 82.35           C
ATOM   2880  O   ILE A 195       9.412   7.427  24.406  1.00 82.35           O
ATOM   2881  HA  ILE A 195      12.652   7.301  24.080  1.00 82.35           H
ATOM   2882  CB  ILE A 195      11.762   5.405  24.441  1.00 82.35           C
ATOM   2883  HB  ILE A 195      10.900   5.010  24.979  1.00 82.35           H
ATOM   2884  CG1 ILE A 195      13.011   4.803  25.087  1.00 82.35           C
ATOM   2885 1HG1 ILE A 195      13.901   5.167  24.574  1.00 82.35           H
ATOM   2886 2HG1 ILE A 195      13.084   5.134  26.124  1.00 82.35           H
ATOM   2887  CG2 ILE A 195      11.614   4.983  22.978  1.00 82.35           C
ATOM   2888 1HG2 ILE A 195      10.672   5.364  22.583  1.00 82.35           H
ATOM   2889 2HG2 ILE A 195      12.442   5.389  22.397  1.00 82.35           H
ATOM   2890 3HG2 ILE A 195      11.622   3.895  22.911  1.00 82.35           H
ATOM   2891  CD1 ILE A 195      12.974   3.275  25.035  1.00 82.35           C
ATOM   2892 1HD1 ILE A 195      12.096   2.914  25.570  1.00 82.35           H
ATOM   2893 2HD1 ILE A 195      12.926   2.948  23.996  1.00 82.35           H
ATOM   2894 3HD1 ILE A 195      13.874   2.873  25.501  1.00 82.35           H
ATOM   2895  HN  ILE A 195      11.163   6.883  26.572  1.00 82.35           H
ATOM   2896  N   ALA A 196      10.800   8.342  22.872  1.00 89.81           N
ATOM   2897  CA  ALA A 196       9.729   8.932  22.087  1.00 89.81           C
ATOM   2898  C   ALA A 196       9.252   7.920  21.043  1.00 89.81           C
ATOM   2899  O   ALA A 196      10.056   7.383  20.282  1.00 89.81           O
ATOM   2900  HA  ALA A 196       8.905   9.156  22.765  1.00 89.81           H
ATOM   2901  CB  ALA A 196      10.217  10.236  21.455  1.00 89.81           C
ATOM   2902 1HB  ALA A 196      10.516  10.931  22.240  1.00 89.81           H
ATOM   2903 2HB  ALA A 196      11.070  10.030  20.809  1.00 89.81           H
ATOM   2904 3HB  ALA A 196       9.413  10.678  20.866  1.00 89.81           H
ATOM   2905  HN  ALA A 196      11.723   8.545  22.547  1.00 89.81           H
ATOM   2906  N   ILE A 197       7.947   7.691  21.039  1.00 88.86           N
ATOM   2907  CA  ILE A 197       7.355   6.749  20.105  1.00 88.86           C
ATOM   2908  C   ILE A 197       6.262   7.454  19.300  1.00 88.86           C
ATOM   2909  O   ILE A 197       5.354   8.055  19.872  1.00 88.86           O
ATOM   2910  HA  ILE A 197       8.140   6.433  19.418  1.00 88.86           H
ATOM   2911  CB  ILE A 197       6.868   5.499  20.841  1.00 88.86           C
ATOM   2912  HB  ILE A 197       6.174   5.812  21.622  1.00 88.86           H
ATOM   2913  CG1 ILE A 197       8.029   4.781  21.531  1.00 88.86           C
ATOM   2914 1HG1 ILE A 197       8.723   4.401  20.780  1.00 88.86           H
ATOM   2915 2HG1 ILE A 197       8.583   5.487  22.149  1.00 88.86           H
ATOM   2916  CG2 ILE A 197       6.099   4.572  19.898  1.00 88.86           C
ATOM   2917 1HG2 ILE A 197       5.234   5.099  19.495  1.00 88.86           H
ATOM   2918 2HG2 ILE A 197       6.750   4.264  19.080  1.00 88.86           H
ATOM   2919 3HG2 ILE A 197       5.764   3.692  20.447  1.00 88.86           H
ATOM   2920  CD1 ILE A 197       7.523   3.625  22.396  1.00 88.86           C
ATOM   2921 1HD1 ILE A 197       6.848   4.012  23.160  1.00 88.86           H
ATOM   2922 2HD1 ILE A 197       6.991   2.909  21.770  1.00 88.86           H
ATOM   2923 3HD1 ILE A 197       8.369   3.132  22.874  1.00 88.86           H
ATOM   2924  HN  ILE A 197       7.300   8.136  21.658  1.00 88.86           H
ATOM   2925  N   CYS A 198       6.385   7.357  17.984  1.00 91.49           N
ATOM   2926  CA  CYS A 198       5.322   7.802  17.099  1.00 91.49           C
ATOM   2927  C   CYS A 198       4.237   6.723  17.071  1.00 91.49           C
ATOM   2928  O   CYS A 198       4.456   5.630  16.552  1.00 91.49           O
ATOM   2929  HA  CYS A 198       4.934   8.731  17.517  1.00 91.49           H
ATOM   2930  CB  CYS A 198       5.848   8.117  15.697  1.00 91.49           C
ATOM   2931 1HB  CYS A 198       6.471   9.011  15.726  1.00 91.49           H
ATOM   2932 2HB  CYS A 198       6.479   7.301  15.345  1.00 91.49           H
ATOM   2933  SG  CYS A 198       4.449   8.367  14.545  1.00 91.49           S
ATOM   2934  HN  CYS A 198       7.190   6.984  17.524  1.00 91.49           H
ATOM   2935  N   THR A 199       3.089   7.069  17.637  1.00 90.80           N
ATOM   2936  CA  THR A 199       1.980   6.134  17.712  1.00 90.80           C
ATOM   2937  C   THR A 199       0.662   6.843  17.396  1.00 90.80           C
ATOM   2938  O   THR A 199       0.638   8.056  17.197  1.00 90.80           O
ATOM   2939  HA  THR A 199       2.123   5.369  16.949  1.00 90.80           H
ATOM   2940  CB  THR A 199       2.004   5.483  19.097  1.00 90.80           C
ATOM   2941  HB  THR A 199       3.019   5.203  19.378  1.00 90.80           H
ATOM   2942  OG1 THR A 199       1.076   4.407  18.991  1.00 90.80           O
ATOM   2943  HG1 THR A 199       1.217   3.758  19.738  1.00 90.80           H
ATOM   2944  CG2 THR A 199       1.406   6.386  20.178  1.00 90.80           C
ATOM   2945 1HG2 THR A 199       0.368   6.611  19.930  1.00 90.80           H
ATOM   2946 2HG2 THR A 199       1.976   7.313  20.233  1.00 90.80           H
ATOM   2947 3HG2 THR A 199       1.447   5.876  21.141  1.00 90.80           H
ATOM   2948  HN  THR A 199       2.912   7.968  18.038  1.00 90.80           H
ATOM   2949  N   MET A 200      -0.403   6.055  17.361  1.00 91.86           N
ATOM   2950  CA  MET A 200      -1.745   6.607  17.443  1.00 91.86           C
ATOM   2951  C   MET A 200      -2.268   6.564  18.880  1.00 91.86           C
ATOM   2952  O   MET A 200      -2.171   5.536  19.549  1.00 91.86           O
ATOM   2953  HA  MET A 200      -1.657   7.642  17.112  1.00 91.86           H
ATOM   2954  CB  MET A 200      -2.682   5.809  16.534  1.00 91.86           C
ATOM   2955 1HB  MET A 200      -2.645   4.754  16.805  1.00 91.86           H
ATOM   2956 2HB  MET A 200      -3.709   6.141  16.684  1.00 91.86           H
ATOM   2957  CG  MET A 200      -2.294   5.977  15.064  1.00 91.86           C
ATOM   2958 1HG  MET A 200      -2.279   7.035  14.802  1.00 91.86           H
ATOM   2959 2HG  MET A 200      -1.287   5.593  14.898  1.00 91.86           H
ATOM   2960  SD  MET A 200      -3.456   5.109  14.023  1.00 91.86           S
ATOM   2961  CE  MET A 200      -3.386   3.488  14.766  1.00 91.86           C
ATOM   2962 1HE  MET A 200      -2.367   3.105  14.707  1.00 91.86           H
ATOM   2963 2HE  MET A 200      -3.690   3.553  15.810  1.00 91.86           H
ATOM   2964 3HE  MET A 200      -4.058   2.815  14.233  1.00 91.86           H
ATOM   2965  HN  MET A 200      -0.360   5.060  17.278  1.00 91.86           H
ATOM   2966  N   VAL A 201      -2.811   7.692  19.312  1.00 92.05           N
ATOM   2967  CA  VAL A 201      -3.414   7.775  20.632  1.00 92.05           C
ATOM   2968  C   VAL A 201      -4.916   8.029  20.486  1.00 92.05           C
ATOM   2969  O   VAL A 201      -5.328   8.972  19.812  1.00 92.05           O
ATOM   2970  HA  VAL A 201      -3.267   6.813  21.122  1.00 92.05           H
ATOM   2971  CB  VAL A 201      -2.706   8.845  21.465  1.00 92.05           C
ATOM   2972  HB  VAL A 201      -2.897   9.813  21.001  1.00 92.05           H
ATOM   2973  CG1 VAL A 201      -3.262   8.888  22.889  1.00 92.05           C
ATOM   2974 1HG1 VAL A 201      -4.327   9.119  22.857  1.00 92.05           H
ATOM   2975 2HG1 VAL A 201      -3.115   7.919  23.366  1.00 92.05           H
ATOM   2976 3HG1 VAL A 201      -2.740   9.657  23.460  1.00 92.05           H
ATOM   2977  CG2 VAL A 201      -1.192   8.619  21.474  1.00 92.05           C
ATOM   2978 1HG2 VAL A 201      -0.973   7.641  21.901  1.00 92.05           H
ATOM   2979 2HG2 VAL A 201      -0.812   8.663  20.453  1.00 92.05           H
ATOM   2980 3HG2 VAL A 201      -0.713   9.394  22.073  1.00 92.05           H
ATOM   2981  HN  VAL A 201      -2.843   8.538  18.779  1.00 92.05           H
ATOM   2982  N   TYR A 202      -5.694   7.171  21.129  1.00 90.59           N
ATOM   2983  CA  TYR A 202      -7.140   7.309  21.106  1.00 90.59           C
ATOM   2984  C   TYR A 202      -7.643   8.017  22.366  1.00 90.59           C
ATOM   2985  O   TYR A 202      -7.234   7.680  23.477  1.00 90.59           O
ATOM   2986  HA  TYR A 202      -7.408   7.904  20.233  1.00 90.59           H
ATOM   2987  CB  TYR A 202      -7.700   5.886  21.078  1.00 90.59           C
ATOM   2988 1HB  TYR A 202      -7.305   5.334  21.931  1.00 90.59           H
ATOM   2989 2HB  TYR A 202      -8.782   5.929  21.199  1.00 90.59           H
ATOM   2990  CG  TYR A 202      -7.376   5.115  19.796  1.00 90.59           C
ATOM   2991  CD1 TYR A 202      -8.142   5.305  18.665  1.00 90.59           C
ATOM   2992  HD1 TYR A 202      -8.979   6.003  18.684  1.00 90.59           H
ATOM   2993  CD2 TYR A 202      -6.316   4.231  19.772  1.00 90.59           C
ATOM   2994  HD2 TYR A 202      -5.710   4.082  20.666  1.00 90.59           H
ATOM   2995  CE1 TYR A 202      -7.837   4.580  17.458  1.00 90.59           C
ATOM   2996  HE1 TYR A 202      -8.435   4.720  16.558  1.00 90.59           H
ATOM   2997  CE2 TYR A 202      -6.011   3.506  18.566  1.00 90.59           C
ATOM   2998  HE2 TYR A 202      -5.177   2.805  18.533  1.00 90.59           H
ATOM   2999  CZ  TYR A 202      -6.786   3.716  17.468  1.00 90.59           C
ATOM   3000  OH  TYR A 202      -6.498   3.032  16.329  1.00 90.59           O
ATOM   3001  HH  TYR A 202      -5.889   2.266  16.535  1.00 90.59           H
ATOM   3002  HN  TYR A 202      -5.352   6.394  21.658  1.00 90.59           H
ATOM   3003  N   PRO A 203      -8.536   9.005  22.219  1.00 81.44           N
ATOM   3004  CA  PRO A 203      -8.932   9.840  23.356  1.00 81.44           C
ATOM   3005  C   PRO A 203      -9.748   9.068  24.381  1.00 81.44           C
ATOM   3006  O   PRO A 203     -10.406   8.086  24.043  1.00 81.44           O
ATOM   3007  HA  PRO A 203      -8.050  10.184  23.896  1.00 81.44           H
ATOM   3008  CB  PRO A 203      -9.746  10.965  22.714  1.00 81.44           C
ATOM   3009 1HB  PRO A 203     -10.539  11.314  23.374  1.00 81.44           H
ATOM   3010 2HB  PRO A 203      -9.123  11.829  22.481  1.00 81.44           H
ATOM   3011  CG  PRO A 203     -10.302  10.335  21.468  1.00 81.44           C
ATOM   3012 1HG  PRO A 203     -11.225   9.794  21.679  1.00 81.44           H
ATOM   3013 2HG  PRO A 203     -10.539  11.089  20.718  1.00 81.44           H
ATOM   3014  CD  PRO A 203      -9.229   9.406  20.981  1.00 81.44           C
ATOM   3015 1HD  PRO A 203      -9.650   8.546  20.460  1.00 81.44           H
ATOM   3016 2HD  PRO A 203      -8.553   9.902  20.285  1.00 81.44           H
ATOM   3017  N   SER A 204      -9.681   9.539  25.618  1.00 71.26           N
ATOM   3018  CA  SER A 204      -9.966   8.685  26.759  1.00 71.26           C
ATOM   3019  C   SER A 204     -11.362   8.075  26.620  1.00 71.26           C
ATOM   3020  O   SER A 204     -11.563   6.900  26.925  1.00 71.26           O
ATOM   3021  HA  SER A 204      -9.204   7.907  26.735  1.00 71.26           H
ATOM   3022  CB  SER A 204      -9.856   9.465  28.071  1.00 71.26           C
ATOM   3023 1HB  SER A 204     -10.209   8.843  28.893  1.00 71.26           H
ATOM   3024 2HB  SER A 204      -8.809   9.693  28.270  1.00 71.26           H
ATOM   3025  OG  SER A 204     -10.607  10.676  28.037  1.00 71.26           O
ATOM   3026  HG  SER A 204     -11.562  10.493  28.274  1.00 71.26           H
ATOM   3027  HN  SER A 204      -9.438  10.482  25.846  1.00 71.26           H
ATOM   3028  N   ASP A 205     -12.291   8.900  26.160  1.00 70.97           N
ATOM   3029  CA  ASP A 205     -13.694   8.522  26.158  1.00 70.97           C
ATOM   3030  C   ASP A 205     -13.935   7.475  25.069  1.00 70.97           C
ATOM   3031  O   ASP A 205     -13.733   7.747  23.886  1.00 70.97           O
ATOM   3032  HA  ASP A 205     -13.887   8.134  27.159  1.00 70.97           H
ATOM   3033  CB  ASP A 205     -14.589   9.727  25.863  1.00 70.97           C
ATOM   3034 1HB  ASP A 205     -14.232  10.239  24.969  1.00 70.97           H
ATOM   3035 2HB  ASP A 205     -15.603   9.388  25.652  1.00 70.97           H
ATOM   3036  CG  ASP A 205     -14.606  10.701  27.043  1.00 70.97           C
ATOM   3037  OD1 ASP A 205     -14.289  10.242  28.161  1.00 70.97           O
ATOM   3038  OD2 ASP A 205     -14.935  11.882  26.800  1.00 70.97           O
ATOM   3039  HN  ASP A 205     -12.098   9.810  25.793  1.00 70.97           H
ATOM   3040  N   GLU A 206     -14.363   6.300  25.506  1.00 82.40           N
ATOM   3041  CA  GLU A 206     -14.643   5.214  24.581  1.00 82.40           C
ATOM   3042  C   GLU A 206     -13.432   4.959  23.681  1.00 82.40           C
ATOM   3043  O   GLU A 206     -13.586   4.566  22.526  1.00 82.40           O
ATOM   3044  HA  GLU A 206     -14.829   4.342  25.207  1.00 82.40           H
ATOM   3045  CB  GLU A 206     -15.892   5.511  23.750  1.00 82.40           C
ATOM   3046 1HB  GLU A 206     -15.726   6.399  23.141  1.00 82.40           H
ATOM   3047 2HB  GLU A 206     -16.160   4.631  23.164  1.00 82.40           H
ATOM   3048  CG  GLU A 206     -17.092   5.811  24.650  1.00 82.40           C
ATOM   3049 1HG  GLU A 206     -16.950   5.337  25.621  1.00 82.40           H
ATOM   3050 2HG  GLU A 206     -17.159   6.885  24.826  1.00 82.40           H
ATOM   3051  CD  GLU A 206     -18.392   5.310  24.017  1.00 82.40           C
ATOM   3052  OE1 GLU A 206     -19.242   4.812  24.786  1.00 82.40           O
ATOM   3053  OE2 GLU A 206     -18.505   5.437  22.779  1.00 82.40           O
ATOM   3054  HN  GLU A 206     -14.519   6.085  26.470  1.00 82.40           H
ATOM   3055  N   SER A 207     -12.256   5.193  24.244  1.00 87.25           N
ATOM   3056  CA  SER A 207     -11.021   5.023  23.497  1.00 87.25           C
ATOM   3057  C   SER A 207     -10.998   3.646  22.831  1.00 87.25           C
ATOM   3058  O   SER A 207     -10.572   3.514  21.685  1.00 87.25           O
ATOM   3059  HA  SER A 207     -11.028   5.812  22.745  1.00 87.25           H
ATOM   3060  CB  SER A 207      -9.801   5.195  24.404  1.00 87.25           C
ATOM   3061 1HB  SER A 207      -8.893   5.035  23.823  1.00 87.25           H
ATOM   3062 2HB  SER A 207      -9.766   6.219  24.775  1.00 87.25           H
ATOM   3063  OG  SER A 207      -9.824   4.292  25.506  1.00 87.25           O
ATOM   3064  HG  SER A 207      -9.140   4.563  26.184  1.00 87.25           H
ATOM   3065  HN  SER A 207     -12.139   5.493  25.191  1.00 87.25           H
ATOM   3066  N   THR A 208     -11.462   2.655  23.578  1.00 88.67           N
ATOM   3067  CA  THR A 208     -11.437   1.283  23.100  1.00 88.67           C
ATOM   3068  C   THR A 208     -12.333   1.130  21.869  1.00 88.67           C
ATOM   3069  O   THR A 208     -11.936   0.514  20.881  1.00 88.67           O
ATOM   3070  HA  THR A 208     -10.420   1.047  22.787  1.00 88.67           H
ATOM   3071  CB  THR A 208     -11.838   0.370  24.261  1.00 88.67           C
ATOM   3072  HB  THR A 208     -11.835  -0.675  23.953  1.00 88.67           H
ATOM   3073  OG1 THR A 208     -13.099   0.883  24.685  1.00 88.67           O
ATOM   3074  HG1 THR A 208     -13.574   0.203  25.244  1.00 88.67           H
ATOM   3075  CG2 THR A 208     -10.934   0.545  25.483  1.00 88.67           C
ATOM   3076 1HG2 THR A 208     -10.990   1.577  25.832  1.00 88.67           H
ATOM   3077 2HG2 THR A 208      -9.906   0.309  25.211  1.00 88.67           H
ATOM   3078 3HG2 THR A 208     -11.263  -0.125  26.277  1.00 88.67           H
ATOM   3079  HN  THR A 208     -11.850   2.777  24.492  1.00 88.67           H
ATOM   3080  N   LYS A 209     -13.524   1.701  21.969  1.00 90.45           N
ATOM   3081  CA  LYS A 209     -14.487   1.618  20.885  1.00 90.45           C
ATOM   3082  C   LYS A 209     -13.884   2.240  19.624  1.00 90.45           C
ATOM   3083  O   LYS A 209     -14.025   1.695  18.530  1.00 90.45           O
ATOM   3084  HA  LYS A 209     -14.673   0.561  20.693  1.00 90.45           H
ATOM   3085  CB  LYS A 209     -15.820   2.243  21.302  1.00 90.45           C
ATOM   3086 1HB  LYS A 209     -15.647   3.243  21.701  1.00 90.45           H
ATOM   3087 2HB  LYS A 209     -16.462   2.356  20.429  1.00 90.45           H
ATOM   3088  CG  LYS A 209     -16.524   1.383  22.353  1.00 90.45           C
ATOM   3089 1HG  LYS A 209     -16.693   0.382  21.955  1.00 90.45           H
ATOM   3090 2HG  LYS A 209     -15.883   1.273  23.228  1.00 90.45           H
ATOM   3091  CD  LYS A 209     -17.859   2.006  22.767  1.00 90.45           C
ATOM   3092 1HD  LYS A 209     -17.689   3.007  23.163  1.00 90.45           H
ATOM   3093 2HD  LYS A 209     -18.500   2.113  21.892  1.00 90.45           H
ATOM   3094  CE  LYS A 209     -18.562   1.146  23.819  1.00 90.45           C
ATOM   3095 1HE  LYS A 209     -18.804   0.170  23.398  1.00 90.45           H
ATOM   3096 2HE  LYS A 209     -17.893   0.973  24.662  1.00 90.45           H
ATOM   3097  NZ  LYS A 209     -19.798   1.810  24.289  1.00 90.45           N
ATOM   3098 1HZ  LYS A 209     -20.343   1.158  24.843  1.00 90.45           H
ATOM   3099 2HZ  LYS A 209     -19.555   2.615  24.856  1.00 90.45           H
ATOM   3100 3HZ  LYS A 209     -20.344   2.113  23.490  1.00 90.45           H
ATOM   3101  HN  LYS A 209     -13.833   2.212  22.771  1.00 90.45           H
ATOM   3102  N   LEU A 210     -13.225   3.372  19.818  1.00 91.55           N
ATOM   3103  CA  LEU A 210     -12.674   4.119  18.701  1.00 91.55           C
ATOM   3104  C   LEU A 210     -11.601   3.276  18.008  1.00 91.55           C
ATOM   3105  O   LEU A 210     -11.583   3.172  16.783  1.00 91.55           O
ATOM   3106  HA  LEU A 210     -13.485   4.295  17.994  1.00 91.55           H
ATOM   3107  CB  LEU A 210     -12.175   5.489  19.165  1.00 91.55           C
ATOM   3108 1HB  LEU A 210     -12.971   5.970  19.733  1.00 91.55           H
ATOM   3109 2HB  LEU A 210     -11.341   5.336  19.851  1.00 91.55           H
ATOM   3110  CG  LEU A 210     -11.721   6.447  18.062  1.00 91.55           C
ATOM   3111  HG  LEU A 210     -10.922   5.966  17.499  1.00 91.55           H
ATOM   3112  CD1 LEU A 210     -12.859   6.730  17.079  1.00 91.55           C
ATOM   3113 1HD1 LEU A 210     -13.183   5.796  16.620  1.00 91.55           H
ATOM   3114 2HD1 LEU A 210     -13.696   7.181  17.612  1.00 91.55           H
ATOM   3115 3HD1 LEU A 210     -12.510   7.413  16.306  1.00 91.55           H
ATOM   3116  CD2 LEU A 210     -11.145   7.734  18.657  1.00 91.55           C
ATOM   3117 1HD2 LEU A 210     -11.907   8.229  19.259  1.00 91.55           H
ATOM   3118 2HD2 LEU A 210     -10.287   7.492  19.284  1.00 91.55           H
ATOM   3119 3HD2 LEU A 210     -10.831   8.397  17.851  1.00 91.55           H
ATOM   3120  HN  LEU A 210     -13.065   3.779  20.718  1.00 91.55           H
ATOM   3121  N   LYS A 211     -10.733   2.696  18.823  1.00 92.35           N
ATOM   3122  CA  LYS A 211      -9.672   1.848  18.306  1.00 92.35           C
ATOM   3123  C   LYS A 211     -10.285   0.721  17.474  1.00 92.35           C
ATOM   3124  O   LYS A 211      -9.877   0.491  16.337  1.00 92.35           O
ATOM   3125  HA  LYS A 211      -9.053   2.463  17.652  1.00 92.35           H
ATOM   3126  CB  LYS A 211      -8.776   1.356  19.445  1.00 92.35           C
ATOM   3127 1HB  LYS A 211      -8.313   2.207  19.944  1.00 92.35           H
ATOM   3128 2HB  LYS A 211      -9.381   0.840  20.191  1.00 92.35           H
ATOM   3129  CG  LYS A 211      -7.691   0.413  18.920  1.00 92.35           C
ATOM   3130 1HG  LYS A 211      -8.143  -0.526  18.602  1.00 92.35           H
ATOM   3131 2HG  LYS A 211      -7.216   0.852  18.043  1.00 92.35           H
ATOM   3132  CD  LYS A 211      -6.637   0.139  19.995  1.00 92.35           C
ATOM   3133 1HD  LYS A 211      -6.234   1.083  20.363  1.00 92.35           H
ATOM   3134 2HD  LYS A 211      -7.100  -0.363  20.844  1.00 92.35           H
ATOM   3135  CE  LYS A 211      -5.501  -0.724  19.441  1.00 92.35           C
ATOM   3136 1HE  LYS A 211      -5.871  -1.727  19.225  1.00 92.35           H
ATOM   3137 2HE  LYS A 211      -5.145  -0.306  18.500  1.00 92.35           H
ATOM   3138  NZ  LYS A 211      -4.387  -0.799  20.411  1.00 92.35           N
ATOM   3139 1HZ  LYS A 211      -3.548  -1.119  19.939  1.00 92.35           H
ATOM   3140 2HZ  LYS A 211      -4.222   0.120  20.808  1.00 92.35           H
ATOM   3141 3HZ  LYS A 211      -4.626  -1.449  21.152  1.00 92.35           H
ATOM   3142  HN  LYS A 211     -10.746   2.796  19.818  1.00 92.35           H
ATOM   3143  N   SER A 212     -11.256   0.047  18.073  1.00 91.87           N
ATOM   3144  CA  SER A 212     -11.890  -1.088  17.424  1.00 91.87           C
ATOM   3145  C   SER A 212     -12.498  -0.655  16.089  1.00 91.87           C
ATOM   3146  O   SER A 212     -12.410  -1.379  15.098  1.00 91.87           O
ATOM   3147  HA  SER A 212     -11.092  -1.812  17.264  1.00 91.87           H
ATOM   3148  CB  SER A 212     -12.966  -1.705  18.321  1.00 91.87           C
ATOM   3149 1HB  SER A 212     -13.744  -0.966  18.515  1.00 91.87           H
ATOM   3150 2HB  SER A 212     -13.439  -2.537  17.800  1.00 91.87           H
ATOM   3151  OG  SER A 212     -12.429  -2.164  19.559  1.00 91.87           O
ATOM   3152  HG  SER A 212     -12.401  -1.413  20.219  1.00 91.87           H
ATOM   3153  HN  SER A 212     -11.609   0.265  18.983  1.00 91.87           H
ATOM   3154  N   ALA A 213     -13.101   0.525  16.104  1.00 92.09           N
ATOM   3155  CA  ALA A 213     -13.769   1.040  14.921  1.00 92.09           C
ATOM   3156  C   ALA A 213     -12.727   1.335  13.840  1.00 92.09           C
ATOM   3157  O   ALA A 213     -12.899   0.949  12.685  1.00 92.09           O
ATOM   3158  HA  ALA A 213     -14.446   0.266  14.559  1.00 92.09           H
ATOM   3159  CB  ALA A 213     -14.588   2.277  15.294  1.00 92.09           C
ATOM   3160 1HB  ALA A 213     -15.333   2.007  16.043  1.00 92.09           H
ATOM   3161 2HB  ALA A 213     -13.926   3.042  15.699  1.00 92.09           H
ATOM   3162 3HB  ALA A 213     -15.089   2.663  14.406  1.00 92.09           H
ATOM   3163  HN  ALA A 213     -13.138   1.124  16.904  1.00 92.09           H
ATOM   3164  N   VAL A 214     -11.668   2.015  14.254  1.00 91.24           N
ATOM   3165  CA  VAL A 214     -10.622   2.410  13.326  1.00 91.24           C
ATOM   3166  C   VAL A 214      -9.964   1.157  12.744  1.00 91.24           C
ATOM   3167  O   VAL A 214      -9.663   1.107  11.552  1.00 91.24           O
ATOM   3168  HA  VAL A 214     -11.094   2.967  12.516  1.00 91.24           H
ATOM   3169  CB  VAL A 214      -9.627   3.339  14.023  1.00 91.24           C
ATOM   3170  HB  VAL A 214      -9.279   2.840  14.928  1.00 91.24           H
ATOM   3171  CG1 VAL A 214      -8.409   3.604  13.135  1.00 91.24           C
ATOM   3172 1HG1 VAL A 214      -7.910   2.661  12.913  1.00 91.24           H
ATOM   3173 2HG1 VAL A 214      -8.732   4.072  12.206  1.00 91.24           H
ATOM   3174 3HG1 VAL A 214      -7.718   4.267  13.655  1.00 91.24           H
ATOM   3175  CG2 VAL A 214     -10.298   4.650  14.438  1.00 91.24           C
ATOM   3176 1HG2 VAL A 214     -10.687   5.155  13.554  1.00 91.24           H
ATOM   3177 2HG2 VAL A 214     -11.118   4.437  15.125  1.00 91.24           H
ATOM   3178 3HG2 VAL A 214      -9.568   5.292  14.931  1.00 91.24           H
ATOM   3179  HN  VAL A 214     -11.519   2.296  15.202  1.00 91.24           H
ATOM   3180  N   LEU A 215      -9.760   0.177  13.612  1.00 91.77           N
ATOM   3181  CA  LEU A 215      -9.121  -1.062  13.204  1.00 91.77           C
ATOM   3182  C   LEU A 215     -10.024  -1.794  12.210  1.00 91.77           C
ATOM   3183  O   LEU A 215      -9.548  -2.323  11.206  1.00 91.77           O
ATOM   3184  HA  LEU A 215      -8.192  -0.800  12.698  1.00 91.77           H
ATOM   3185  CB  LEU A 215      -8.748  -1.901  14.428  1.00 91.77           C
ATOM   3186 1HB  LEU A 215      -9.566  -1.843  15.147  1.00 91.77           H
ATOM   3187 2HB  LEU A 215      -8.668  -2.943  14.120  1.00 91.77           H
ATOM   3188  CG  LEU A 215      -7.452  -1.509  15.141  1.00 91.77           C
ATOM   3189  HG  LEU A 215      -7.497  -0.444  15.369  1.00 91.77           H
ATOM   3190  CD1 LEU A 215      -7.312  -2.250  16.472  1.00 91.77           C
ATOM   3191 1HD1 LEU A 215      -8.155  -2.001  17.117  1.00 91.77           H
ATOM   3192 2HD1 LEU A 215      -7.299  -3.325  16.290  1.00 91.77           H
ATOM   3193 3HD1 LEU A 215      -6.383  -1.953  16.957  1.00 91.77           H
ATOM   3194  CD2 LEU A 215      -6.240  -1.726  14.233  1.00 91.77           C
ATOM   3195 1HD2 LEU A 215      -6.180  -2.778  13.953  1.00 91.77           H
ATOM   3196 2HD2 LEU A 215      -6.344  -1.116  13.336  1.00 91.77           H
ATOM   3197 3HD2 LEU A 215      -5.332  -1.439  14.764  1.00 91.77           H
ATOM   3198  HN  LEU A 215     -10.023   0.220  14.576  1.00 91.77           H
ATOM   3199  N   THR A 216     -11.311  -1.801  12.523  1.00 92.21           N
ATOM   3200  CA  THR A 216     -12.286  -2.455  11.666  1.00 92.21           C
ATOM   3201  C   THR A 216     -12.268  -1.835  10.268  1.00 92.21           C
ATOM   3202  O   THR A 216     -12.292  -2.551   9.267  1.00 92.21           O
ATOM   3203  HA  THR A 216     -12.001  -3.501  11.557  1.00 92.21           H
ATOM   3204  CB  THR A 216     -13.652  -2.367  12.351  1.00 92.21           C
ATOM   3205  HB  THR A 216     -13.967  -1.329  12.460  1.00 92.21           H
ATOM   3206  OG1 THR A 216     -13.476  -3.087  13.569  1.00 92.21           O
ATOM   3207  HG1 THR A 216     -13.358  -2.449  14.329  1.00 92.21           H
ATOM   3208  CG2 THR A 216     -14.732  -3.153  11.606  1.00 92.21           C
ATOM   3209 1HG2 THR A 216     -14.448  -4.204  11.557  1.00 92.21           H
ATOM   3210 2HG2 THR A 216     -14.838  -2.757  10.596  1.00 92.21           H
ATOM   3211 3HG2 THR A 216     -15.681  -3.057  12.135  1.00 92.21           H
ATOM   3212  HN  THR A 216     -11.690  -1.372  13.343  1.00 92.21           H
ATOM   3213  N   LEU A 217     -12.224  -0.511  10.242  1.00 89.58           N
ATOM   3214  CA  LEU A 217     -12.191   0.212   8.982  1.00 89.58           C
ATOM   3215  C   LEU A 217     -10.934  -0.184   8.205  1.00 89.58           C
ATOM   3216  O   LEU A 217     -10.982  -0.361   6.989  1.00 89.58           O
ATOM   3217  HA  LEU A 217     -13.064  -0.094   8.406  1.00 89.58           H
ATOM   3218  CB  LEU A 217     -12.315   1.718   9.226  1.00 89.58           C
ATOM   3219 1HB  LEU A 217     -13.217   1.898   9.810  1.00 89.58           H
ATOM   3220 2HB  LEU A 217     -11.470   2.038   9.837  1.00 89.58           H
ATOM   3221  CG  LEU A 217     -12.366   2.597   7.975  1.00 89.58           C
ATOM   3222  HG  LEU A 217     -11.511   2.347   7.346  1.00 89.58           H
ATOM   3223  CD1 LEU A 217     -13.627   2.315   7.157  1.00 89.58           C
ATOM   3224 1HD1 LEU A 217     -13.634   1.269   6.849  1.00 89.58           H
ATOM   3225 2HD1 LEU A 217     -14.508   2.520   7.765  1.00 89.58           H
ATOM   3226 3HD1 LEU A 217     -13.638   2.953   6.274  1.00 89.58           H
ATOM   3227  CD2 LEU A 217     -12.240   4.078   8.340  1.00 89.58           C
ATOM   3228 1HD2 LEU A 217     -13.060   4.360   9.000  1.00 89.58           H
ATOM   3229 2HD2 LEU A 217     -11.290   4.247   8.848  1.00 89.58           H
ATOM   3230 3HD2 LEU A 217     -12.279   4.681   7.433  1.00 89.58           H
ATOM   3231  HN  LEU A 217     -12.212   0.064  11.060  1.00 89.58           H
ATOM   3232  N   LYS A 218      -9.838  -0.310   8.939  1.00 88.42           N
ATOM   3233  CA  LYS A 218      -8.567  -0.666   8.331  1.00 88.42           C
ATOM   3234  C   LYS A 218      -8.682  -2.052   7.693  1.00 88.42           C
ATOM   3235  O   LYS A 218      -8.124  -2.296   6.625  1.00 88.42           O
ATOM   3236  HA  LYS A 218      -8.367   0.061   7.544  1.00 88.42           H
ATOM   3237  CB  LYS A 218      -7.434  -0.552   9.353  1.00 88.42           C
ATOM   3238 1HB  LYS A 218      -7.749  -0.985  10.302  1.00 88.42           H
ATOM   3239 2HB  LYS A 218      -6.573  -1.126   9.012  1.00 88.42           H
ATOM   3240  CG  LYS A 218      -7.030   0.909   9.562  1.00 88.42           C
ATOM   3241 1HG  LYS A 218      -6.596   1.305   8.644  1.00 88.42           H
ATOM   3242 2HG  LYS A 218      -7.915   1.507   9.780  1.00 88.42           H
ATOM   3243  CD  LYS A 218      -6.024   1.041  10.707  1.00 88.42           C
ATOM   3244 1HD  LYS A 218      -6.499   0.759  11.647  1.00 88.42           H
ATOM   3245 2HD  LYS A 218      -5.195   0.351  10.549  1.00 88.42           H
ATOM   3246  CE  LYS A 218      -5.492   2.472  10.808  1.00 88.42           C
ATOM   3247 1HE  LYS A 218      -5.109   2.793   9.839  1.00 88.42           H
ATOM   3248 2HE  LYS A 218      -6.304   3.150  11.070  1.00 88.42           H
ATOM   3249  NZ  LYS A 218      -4.420   2.556  11.824  1.00 88.42           N
ATOM   3250 1HZ  LYS A 218      -4.519   3.417  12.350  1.00 88.42           H
ATOM   3251 2HZ  LYS A 218      -4.488   1.765  12.454  1.00 88.42           H
ATOM   3252 3HZ  LYS A 218      -3.516   2.544  11.364  1.00 88.42           H
ATOM   3253  HN  LYS A 218      -9.810  -0.174   9.929  1.00 88.42           H
ATOM   3254  N   VAL A 219      -9.410  -2.924   8.376  1.00 88.80           N
ATOM   3255  CA  VAL A 219      -9.559  -4.295   7.918  1.00 88.80           C
ATOM   3256  C   VAL A 219     -10.453  -4.320   6.677  1.00 88.80           C
ATOM   3257  O   VAL A 219     -10.154  -5.013   5.706  1.00 88.80           O
ATOM   3258  HA  VAL A 219      -8.569  -4.660   7.645  1.00 88.80           H
ATOM   3259  CB  VAL A 219     -10.090  -5.171   9.055  1.00 88.80           C
ATOM   3260  HB  VAL A 219     -10.982  -4.692   9.459  1.00 88.80           H
ATOM   3261  CG1 VAL A 219     -10.493  -6.554   8.538  1.00 88.80           C
ATOM   3262 1HG1 VAL A 219     -11.274  -6.447   7.785  1.00 88.80           H
ATOM   3263 2HG1 VAL A 219      -9.626  -7.044   8.096  1.00 88.80           H
ATOM   3264 3HG1 VAL A 219     -10.867  -7.156   9.367  1.00 88.80           H
ATOM   3265  CG2 VAL A 219      -9.064  -5.285  10.184  1.00 88.80           C
ATOM   3266 1HG2 VAL A 219      -8.147  -5.731   9.799  1.00 88.80           H
ATOM   3267 2HG2 VAL A 219      -8.848  -4.293  10.580  1.00 88.80           H
ATOM   3268 3HG2 VAL A 219      -9.467  -5.913  10.979  1.00 88.80           H
ATOM   3269  HN  VAL A 219      -9.892  -2.707   9.225  1.00 88.80           H
ATOM   3270  N   ILE A 220     -11.532  -3.554   6.749  1.00 89.44           N
ATOM   3271  CA  ILE A 220     -12.487  -3.503   5.655  1.00 89.44           C
ATOM   3272  C   ILE A 220     -11.787  -2.989   4.395  1.00 89.44           C
ATOM   3273  O   ILE A 220     -11.881  -3.604   3.334  1.00 89.44           O
ATOM   3274  HA  ILE A 220     -12.827  -4.521   5.470  1.00 89.44           H
ATOM   3275  CB  ILE A 220     -13.715  -2.681   6.054  1.00 89.44           C
ATOM   3276  HB  ILE A 220     -13.371  -1.758   6.520  1.00 89.44           H
ATOM   3277  CG1 ILE A 220     -14.559  -3.425   7.091  1.00 89.44           C
ATOM   3278 1HG1 ILE A 220     -15.020  -4.299   6.631  1.00 89.44           H
ATOM   3279 2HG1 ILE A 220     -13.917  -3.788   7.894  1.00 89.44           H
ATOM   3280  CG2 ILE A 220     -14.535  -2.287   4.823  1.00 89.44           C
ATOM   3281 1HG2 ILE A 220     -13.918  -1.690   4.152  1.00 89.44           H
ATOM   3282 2HG2 ILE A 220     -14.869  -3.187   4.307  1.00 89.44           H
ATOM   3283 3HG2 ILE A 220     -15.401  -1.704   5.136  1.00 89.44           H
ATOM   3284  CD1 ILE A 220     -15.644  -2.514   7.670  1.00 89.44           C
ATOM   3285 1HD1 ILE A 220     -15.178  -1.654   8.150  1.00 89.44           H
ATOM   3286 2HD1 ILE A 220     -16.297  -2.172   6.867  1.00 89.44           H
ATOM   3287 3HD1 ILE A 220     -16.229  -3.068   8.404  1.00 89.44           H
ATOM   3288  HN  ILE A 220     -11.757  -2.977   7.534  1.00 89.44           H
ATOM   3289  N   LEU A 221     -11.099  -1.868   4.554  1.00 85.31           N
ATOM   3290  CA  LEU A 221     -10.491  -1.196   3.419  1.00 85.31           C
ATOM   3291  C   LEU A 221      -9.166  -1.881   3.076  1.00 85.31           C
ATOM   3292  O   LEU A 221      -8.686  -1.783   1.948  1.00 85.31           O
ATOM   3293  HA  LEU A 221     -11.167  -1.308   2.571  1.00 85.31           H
ATOM   3294  CB  LEU A 221     -10.354   0.303   3.693  1.00 85.31           C
ATOM   3295 1HB  LEU A 221      -9.674   0.438   4.535  1.00 85.31           H
ATOM   3296 2HB  LEU A 221      -9.885   0.770   2.827  1.00 85.31           H
ATOM   3297  CG  LEU A 221     -11.654   1.050   3.999  1.00 85.31           C
ATOM   3298  HG  LEU A 221     -12.159   0.536   4.817  1.00 85.31           H
ATOM   3299  CD1 LEU A 221     -11.368   2.477   4.470  1.00 85.31           C
ATOM   3300 1HD1 LEU A 221     -10.762   2.447   5.375  1.00 85.31           H
ATOM   3301 2HD1 LEU A 221     -10.830   3.017   3.690  1.00 85.31           H
ATOM   3302 3HD1 LEU A 221     -12.309   2.986   4.680  1.00 85.31           H
ATOM   3303  CD2 LEU A 221     -12.598   1.022   2.795  1.00 85.31           C
ATOM   3304 1HD2 LEU A 221     -12.114   1.497   1.942  1.00 85.31           H
ATOM   3305 2HD2 LEU A 221     -12.839  -0.012   2.547  1.00 85.31           H
ATOM   3306 3HD2 LEU A 221     -13.514   1.560   3.040  1.00 85.31           H
ATOM   3307  HN  LEU A 221     -10.956  -1.420   5.437  1.00 85.31           H
ATOM   3308  N   GLY A 222      -8.614  -2.561   4.070  1.00 80.68           N
ATOM   3309  CA  GLY A 222      -7.291  -3.145   3.933  1.00 80.68           C
ATOM   3310  C   GLY A 222      -7.366  -4.525   3.275  1.00 80.68           C
ATOM   3311  O   GLY A 222      -6.463  -4.915   2.538  1.00 80.68           O
ATOM   3312 1HA  GLY A 222      -6.659  -2.488   3.336  1.00 80.68           H
ATOM   3313 2HA  GLY A 222      -6.823  -3.231   4.914  1.00 80.68           H
ATOM   3314  HN  GLY A 222      -9.053  -2.714   4.955  1.00 80.68           H
ATOM   3315  N   PHE A 223      -8.453  -5.225   3.567  1.00 83.39           N
ATOM   3316  CA  PHE A 223      -8.554  -6.631   3.213  1.00 83.39           C
ATOM   3317  C   PHE A 223      -9.726  -6.873   2.260  1.00 83.39           C
ATOM   3318  O   PHE A 223      -9.526  -7.269   1.113  1.00 83.39           O
ATOM   3319  HA  PHE A 223      -7.623  -6.908   2.719  1.00 83.39           H
ATOM   3320  CB  PHE A 223      -8.799  -7.402   4.511  1.00 83.39           C
ATOM   3321 1HB  PHE A 223      -8.045  -7.112   5.243  1.00 83.39           H
ATOM   3322 2HB  PHE A 223      -9.767  -7.109   4.919  1.00 83.39           H
ATOM   3323  CG  PHE A 223      -8.771  -8.923   4.347  1.00 83.39           C
ATOM   3324  CD1 PHE A 223      -9.929  -9.634   4.398  1.00 83.39           C
ATOM   3325  HD1 PHE A 223     -10.878  -9.121   4.556  1.00 83.39           H
ATOM   3326  CD2 PHE A 223      -7.588  -9.563   4.149  1.00 83.39           C
ATOM   3327  HD2 PHE A 223      -6.660  -8.993   4.108  1.00 83.39           H
ATOM   3328  CE1 PHE A 223      -9.903 -11.046   4.245  1.00 83.39           C
ATOM   3329  HE1 PHE A 223     -10.831 -11.616   4.286  1.00 83.39           H
ATOM   3330  CE2 PHE A 223      -7.562 -10.975   3.996  1.00 83.39           C
ATOM   3331  HE2 PHE A 223      -6.613 -11.488   3.838  1.00 83.39           H
ATOM   3332  CZ  PHE A 223      -8.720 -11.686   4.047  1.00 83.39           C
ATOM   3333  HZ  PHE A 223      -8.699 -12.770   3.930  1.00 83.39           H
ATOM   3334  HN  PHE A 223      -9.252  -4.848   4.035  1.00 83.39           H
ATOM   3335  N   PHE A 224     -10.923  -6.626   2.771  1.00 87.19           N
ATOM   3336  CA  PHE A 224     -12.130  -7.086   2.106  1.00 87.19           C
ATOM   3337  C   PHE A 224     -12.346  -6.345   0.785  1.00 87.19           C
ATOM   3338  O   PHE A 224     -12.674  -6.959  -0.229  1.00 87.19           O
ATOM   3339  HA  PHE A 224     -12.004  -8.151   1.907  1.00 87.19           H
ATOM   3340  CB  PHE A 224     -13.301  -6.783   3.044  1.00 87.19           C
ATOM   3341 1HB  PHE A 224     -13.199  -5.765   3.418  1.00 87.19           H
ATOM   3342 2HB  PHE A 224     -14.229  -6.822   2.474  1.00 87.19           H
ATOM   3343  CG  PHE A 224     -13.409  -7.740   4.233  1.00 87.19           C
ATOM   3344  CD1 PHE A 224     -13.899  -8.996   4.053  1.00 87.19           C
ATOM   3345  HD1 PHE A 224     -14.214  -9.321   3.061  1.00 87.19           H
ATOM   3346  CD2 PHE A 224     -13.016  -7.334   5.470  1.00 87.19           C
ATOM   3347  HD2 PHE A 224     -12.624  -6.327   5.614  1.00 87.19           H
ATOM   3348  CE1 PHE A 224     -14.000  -9.883   5.157  1.00 87.19           C
ATOM   3349  HE1 PHE A 224     -14.392 -10.890   5.012  1.00 87.19           H
ATOM   3350  CE2 PHE A 224     -13.117  -8.222   6.574  1.00 87.19           C
ATOM   3351  HE2 PHE A 224     -12.802  -7.896   7.565  1.00 87.19           H
ATOM   3352  CZ  PHE A 224     -13.607  -9.478   6.394  1.00 87.19           C
ATOM   3353  HZ  PHE A 224     -13.684 -10.159   7.241  1.00 87.19           H
ATOM   3354  HN  PHE A 224     -11.075  -6.122   3.621  1.00 87.19           H
ATOM   3355  N   LEU A 225     -12.152  -5.036   0.839  1.00 84.13           N
ATOM   3356  CA  LEU A 225     -12.331  -4.203  -0.338  1.00 84.13           C
ATOM   3357  C   LEU A 225     -11.360  -4.656  -1.430  1.00 84.13           C
ATOM   3358  O   LEU A 225     -11.773  -4.940  -2.553  1.00 84.13           O
ATOM   3359  HA  LEU A 225     -13.349  -4.357  -0.695  1.00 84.13           H
ATOM   3360  CB  LEU A 225     -12.199  -2.723   0.028  1.00 84.13           C
ATOM   3361 1HB  LEU A 225     -13.026  -2.456   0.685  1.00 84.13           H
ATOM   3362 2HB  LEU A 225     -11.281  -2.592   0.601  1.00 84.13           H
ATOM   3363  CG  LEU A 225     -12.179  -1.742  -1.146  1.00 84.13           C
ATOM   3364  HG  LEU A 225     -11.450  -2.095  -1.875  1.00 84.13           H
ATOM   3365  CD1 LEU A 225     -13.538  -1.700  -1.848  1.00 84.13           C
ATOM   3366 1HD1 LEU A 225     -13.782  -2.693  -2.227  1.00 84.13           H
ATOM   3367 2HD1 LEU A 225     -14.303  -1.383  -1.140  1.00 84.13           H
ATOM   3368 3HD1 LEU A 225     -13.496  -0.995  -2.678  1.00 84.13           H
ATOM   3369  CD2 LEU A 225     -11.726  -0.353  -0.692  1.00 84.13           C
ATOM   3370 1HD2 LEU A 225     -12.412   0.023   0.067  1.00 84.13           H
ATOM   3371 2HD2 LEU A 225     -10.722  -0.417  -0.273  1.00 84.13           H
ATOM   3372 3HD2 LEU A 225     -11.721   0.325  -1.545  1.00 84.13           H
ATOM   3373  HN  LEU A 225     -11.877  -4.545   1.667  1.00 84.13           H
ATOM   3374  N   PRO A 226     -10.058  -4.731  -1.123  1.00 82.66           N
ATOM   3375  CA  PRO A 226      -9.083  -5.243  -2.089  1.00 82.66           C
ATOM   3376  C   PRO A 226      -9.474  -6.607  -2.635  1.00 82.66           C
ATOM   3377  O   PRO A 226      -9.372  -6.851  -3.837  1.00 82.66           O
ATOM   3378  HA  PRO A 226      -9.040  -4.589  -2.960  1.00 82.66           H
ATOM   3379  CB  PRO A 226      -7.779  -5.304  -1.291  1.00 82.66           C
ATOM   3380 1HB  PRO A 226      -7.637  -6.280  -0.829  1.00 82.66           H
ATOM   3381 2HB  PRO A 226      -6.912  -5.123  -1.926  1.00 82.66           H
ATOM   3382  CG  PRO A 226      -7.952  -4.206  -0.248  1.00 82.66           C
ATOM   3383 1HG  PRO A 226      -7.286  -4.348   0.603  1.00 82.66           H
ATOM   3384 2HG  PRO A 226      -7.725  -3.221  -0.655  1.00 82.66           H
ATOM   3385  CD  PRO A 226      -9.415  -4.339   0.144  1.00 82.66           C
ATOM   3386 1HD  PRO A 226      -9.560  -5.093   0.917  1.00 82.66           H
ATOM   3387 2HD  PRO A 226      -9.815  -3.404   0.537  1.00 82.66           H
ATOM   3388  N   PHE A 227      -9.915  -7.467  -1.730  1.00 86.21           N
ATOM   3389  CA  PHE A 227     -10.271  -8.826  -2.100  1.00 86.21           C
ATOM   3390  C   PHE A 227     -11.379  -8.835  -3.155  1.00 86.21           C
ATOM   3391  O   PHE A 227     -11.275  -9.531  -4.164  1.00 86.21           O
ATOM   3392  HA  PHE A 227      -9.377  -9.294  -2.511  1.00 86.21           H
ATOM   3393  CB  PHE A 227     -10.784  -9.515  -0.833  1.00 86.21           C
ATOM   3394 1HB  PHE A 227     -10.013  -9.460  -0.065  1.00 86.21           H
ATOM   3395 2HB  PHE A 227     -11.648  -8.967  -0.458  1.00 86.21           H
ATOM   3396  CG  PHE A 227     -11.177 -10.980  -1.037  1.00 86.21           C
ATOM   3397  CD1 PHE A 227     -12.484 -11.316  -1.204  1.00 86.21           C
ATOM   3398  HD1 PHE A 227     -13.251 -10.543  -1.193  1.00 86.21           H
ATOM   3399  CD2 PHE A 227     -10.219 -11.945  -1.051  1.00 86.21           C
ATOM   3400  HD2 PHE A 227      -9.171 -11.675  -0.918  1.00 86.21           H
ATOM   3401  CE1 PHE A 227     -12.848 -12.676  -1.393  1.00 86.21           C
ATOM   3402  HE1 PHE A 227     -13.896 -12.946  -1.526  1.00 86.21           H
ATOM   3403  CE2 PHE A 227     -10.583 -13.305  -1.240  1.00 86.21           C
ATOM   3404  HE2 PHE A 227      -9.815 -14.078  -1.252  1.00 86.21           H
ATOM   3405  CZ  PHE A 227     -11.890 -13.641  -1.407  1.00 86.21           C
ATOM   3406  HZ  PHE A 227     -12.170 -14.685  -1.552  1.00 86.21           H
ATOM   3407  HN  PHE A 227     -10.031  -7.249  -0.761  1.00 86.21           H
ATOM   3408  N   VAL A 228     -12.415  -8.055  -2.885  1.00 88.43           N
ATOM   3409  CA  VAL A 228     -13.537  -7.956  -3.803  1.00 88.43           C
ATOM   3410  C   VAL A 228     -13.051  -7.388  -5.138  1.00 88.43           C
ATOM   3411  O   VAL A 228     -13.414  -7.890  -6.200  1.00 88.43           O
ATOM   3412  HA  VAL A 228     -13.916  -8.965  -3.969  1.00 88.43           H
ATOM   3413  CB  VAL A 228     -14.658  -7.126  -3.173  1.00 88.43           C
ATOM   3414  HB  VAL A 228     -14.229  -6.181  -2.841  1.00 88.43           H
ATOM   3415  CG1 VAL A 228     -15.750  -6.813  -4.198  1.00 88.43           C
ATOM   3416 1HG1 VAL A 228     -15.320  -6.248  -5.026  1.00 88.43           H
ATOM   3417 2HG1 VAL A 228     -16.174  -7.744  -4.574  1.00 88.43           H
ATOM   3418 3HG1 VAL A 228     -16.534  -6.222  -3.724  1.00 88.43           H
ATOM   3419  CG2 VAL A 228     -15.242  -7.834  -1.949  1.00 88.43           C
ATOM   3420 1HG2 VAL A 228     -15.648  -8.800  -2.247  1.00 88.43           H
ATOM   3421 2HG2 VAL A 228     -14.457  -7.982  -1.206  1.00 88.43           H
ATOM   3422 3HG2 VAL A 228     -16.036  -7.222  -1.520  1.00 88.43           H
ATOM   3423  HN  VAL A 228     -12.495  -7.497  -2.059  1.00 88.43           H
ATOM   3424  N   VAL A 229     -12.235  -6.348  -5.040  1.00 85.50           N
ATOM   3425  CA  VAL A 229     -11.716  -5.690  -6.226  1.00 85.50           C
ATOM   3426  C   VAL A 229     -10.914  -6.697  -7.053  1.00 85.50           C
ATOM   3427  O   VAL A 229     -11.070  -6.769  -8.271  1.00 85.50           O
ATOM   3428  HA  VAL A 229     -12.569  -5.352  -6.815  1.00 85.50           H
ATOM   3429  CB  VAL A 229     -10.899  -4.459  -5.827  1.00 85.50           C
ATOM   3430  HB  VAL A 229     -10.243  -4.745  -5.004  1.00 85.50           H
ATOM   3431  CG1 VAL A 229     -10.020  -3.985  -6.986  1.00 85.50           C
ATOM   3432 1HG1 VAL A 229      -9.334  -4.782  -7.271  1.00 85.50           H
ATOM   3433 2HG1 VAL A 229     -10.650  -3.725  -7.837  1.00 85.50           H
ATOM   3434 3HG1 VAL A 229      -9.451  -3.109  -6.675  1.00 85.50           H
ATOM   3435  CG2 VAL A 229     -11.810  -3.334  -5.332  1.00 85.50           C
ATOM   3436 1HG2 VAL A 229     -12.502  -3.051  -6.126  1.00 85.50           H
ATOM   3437 2HG2 VAL A 229     -12.373  -3.676  -4.464  1.00 85.50           H
ATOM   3438 3HG2 VAL A 229     -11.204  -2.471  -5.055  1.00 85.50           H
ATOM   3439  HN  VAL A 229     -11.930  -5.957  -4.171  1.00 85.50           H
ATOM   3440  N   MET A 230     -10.073  -7.449  -6.358  1.00 85.87           N
ATOM   3441  CA  MET A 230      -9.187  -8.390  -7.022  1.00 85.87           C
ATOM   3442  C   MET A 230      -9.983  -9.509  -7.698  1.00 85.87           C
ATOM   3443  O   MET A 230      -9.665  -9.914  -8.814  1.00 85.87           O
ATOM   3444  HA  MET A 230      -8.653  -7.809  -7.775  1.00 85.87           H
ATOM   3445  CB  MET A 230      -8.224  -8.994  -5.998  1.00 85.87           C
ATOM   3446 1HB  MET A 230      -8.785  -9.361  -5.139  1.00 85.87           H
ATOM   3447 2HB  MET A 230      -7.714  -9.852  -6.436  1.00 85.87           H
ATOM   3448  CG  MET A 230      -7.194  -7.960  -5.539  1.00 85.87           C
ATOM   3449 1HG  MET A 230      -6.647  -7.572  -6.398  1.00 85.87           H
ATOM   3450 2HG  MET A 230      -7.698  -7.114  -5.073  1.00 85.87           H
ATOM   3451  SD  MET A 230      -6.058  -8.704  -4.380  1.00 85.87           S
ATOM   3452  CE  MET A 230      -7.211  -9.306  -3.158  1.00 85.87           C
ATOM   3453 1HE  MET A 230      -7.777  -8.469  -2.749  1.00 85.87           H
ATOM   3454 2HE  MET A 230      -7.897 -10.015  -3.624  1.00 85.87           H
ATOM   3455 3HE  MET A 230      -6.665  -9.803  -2.356  1.00 85.87           H
ATOM   3456  HN  MET A 230      -9.992  -7.422  -5.362  1.00 85.87           H
ATOM   3457  N   ALA A 231     -11.001  -9.976  -6.991  1.00 87.46           N
ATOM   3458  CA  ALA A 231     -11.878 -11.002  -7.531  1.00 87.46           C
ATOM   3459  C   ALA A 231     -12.521 -10.490  -8.821  1.00 87.46           C
ATOM   3460  O   ALA A 231     -12.571 -11.205  -9.821  1.00 87.46           O
ATOM   3461  HA  ALA A 231     -11.266 -11.874  -7.761  1.00 87.46           H
ATOM   3462  CB  ALA A 231     -12.917 -11.392  -6.477  1.00 87.46           C
ATOM   3463 1HB  ALA A 231     -12.410 -11.777  -5.592  1.00 87.46           H
ATOM   3464 2HB  ALA A 231     -13.506 -10.516  -6.206  1.00 87.46           H
ATOM   3465 3HB  ALA A 231     -13.574 -12.161  -6.883  1.00 87.46           H
ATOM   3466  HN  ALA A 231     -11.231  -9.667  -6.068  1.00 87.46           H
ATOM   3467  N   CYS A 232     -12.997  -9.255  -8.758  1.00 88.43           N
ATOM   3468  CA  CYS A 232     -13.616  -8.631  -9.915  1.00 88.43           C
ATOM   3469  C   CYS A 232     -12.569  -8.535 -11.027  1.00 88.43           C
ATOM   3470  O   CYS A 232     -12.887  -8.719 -12.201  1.00 88.43           O
ATOM   3471  HA  CYS A 232     -14.441  -9.277 -10.215  1.00 88.43           H
ATOM   3472  CB  CYS A 232     -14.210  -7.264  -9.571  1.00 88.43           C
ATOM   3473 1HB  CYS A 232     -13.473  -6.661  -9.040  1.00 88.43           H
ATOM   3474 2HB  CYS A 232     -14.461  -6.726 -10.485  1.00 88.43           H
ATOM   3475  SG  CYS A 232     -15.706  -7.473  -8.538  1.00 88.43           S
ATOM   3476  HG  CYS A 232     -15.059  -7.641  -7.388  1.00 88.43           H
ATOM   3477  HN  CYS A 232     -12.964  -8.684  -7.937  1.00 88.43           H
ATOM   3478  N   CYS A 233     -11.342  -8.248 -10.618  1.00 86.40           N
ATOM   3479  CA  CYS A 233     -10.258  -8.070 -11.569  1.00 86.40           C
ATOM   3480  C   CYS A 233     -10.052  -9.390 -12.315  1.00 86.40           C
ATOM   3481  O   CYS A 233      -9.962  -9.407 -13.541  1.00 86.40           O
ATOM   3482  HA  CYS A 233     -10.570  -7.283 -12.255  1.00 86.40           H
ATOM   3483  CB  CYS A 233      -8.976  -7.596 -10.883  1.00 86.40           C
ATOM   3484 1HB  CYS A 233      -8.734  -8.256 -10.049  1.00 86.40           H
ATOM   3485 2HB  CYS A 233      -8.140  -7.646 -11.581  1.00 86.40           H
ATOM   3486  SG  CYS A 233      -9.185  -5.881 -10.281  1.00 86.40           S
ATOM   3487  HG  CYS A 233     -10.165  -6.153  -9.424  1.00 86.40           H
ATOM   3488  HN  CYS A 233     -11.084  -8.137  -9.658  1.00 86.40           H
ATOM   3489  N   TYR A 234      -9.984 -10.465 -11.542  1.00 88.16           N
ATOM   3490  CA  TYR A 234      -9.719 -11.777 -12.108  1.00 88.16           C
ATOM   3491  C   TYR A 234     -10.886 -12.244 -12.980  1.00 88.16           C
ATOM   3492  O   TYR A 234     -10.677 -12.818 -14.048  1.00 88.16           O
ATOM   3493  HA  TYR A 234      -8.822 -11.703 -12.723  1.00 88.16           H
ATOM   3494  CB  TYR A 234      -9.574 -12.727 -10.918  1.00 88.16           C
ATOM   3495 1HB  TYR A 234     -10.285 -12.436 -10.144  1.00 88.16           H
ATOM   3496 2HB  TYR A 234      -9.844 -13.735 -11.235  1.00 88.16           H
ATOM   3497  CG  TYR A 234      -8.169 -12.758 -10.313  1.00 88.16           C
ATOM   3498  CD1 TYR A 234      -7.107 -13.227 -11.059  1.00 88.16           C
ATOM   3499  HD1 TYR A 234      -7.270 -13.576 -12.079  1.00 88.16           H
ATOM   3500  CD2 TYR A 234      -7.964 -12.317  -9.021  1.00 88.16           C
ATOM   3501  HD2 TYR A 234      -8.803 -11.947  -8.432  1.00 88.16           H
ATOM   3502  CE1 TYR A 234      -5.785 -13.257 -10.490  1.00 88.16           C
ATOM   3503  HE1 TYR A 234      -4.937 -13.625 -11.068  1.00 88.16           H
ATOM   3504  CE2 TYR A 234      -6.642 -12.346  -8.452  1.00 88.16           C
ATOM   3505  HE2 TYR A 234      -6.466 -12.001  -7.433  1.00 88.16           H
ATOM   3506  CZ  TYR A 234      -5.617 -12.815  -9.214  1.00 88.16           C
ATOM   3507  OH  TYR A 234      -4.369 -12.842  -8.677  1.00 88.16           O
ATOM   3508  HH  TYR A 234      -3.700 -13.092  -9.378  1.00 88.16           H
ATOM   3509  HN  TYR A 234     -10.106 -10.449 -10.550  1.00 88.16           H
ATOM   3510  N   THR A 235     -12.090 -11.981 -12.492  1.00 88.87           N
ATOM   3511  CA  THR A 235     -13.290 -12.363 -13.216  1.00 88.87           C
ATOM   3512  C   THR A 235     -13.333 -11.671 -14.580  1.00 88.87           C
ATOM   3513  O   THR A 235     -13.681 -12.291 -15.584  1.00 88.87           O
ATOM   3514  HA  THR A 235     -13.252 -13.436 -13.403  1.00 88.87           H
ATOM   3515  CB  THR A 235     -14.497 -12.040 -12.334  1.00 88.87           C
ATOM   3516  HB  THR A 235     -15.428 -12.308 -12.834  1.00 88.87           H
ATOM   3517  OG1 THR A 235     -14.341 -10.658 -12.023  1.00 88.87           O
ATOM   3518  HG1 THR A 235     -14.807 -10.099 -12.709  1.00 88.87           H
ATOM   3519  CG2 THR A 235     -14.431 -12.737 -10.973  1.00 88.87           C
ATOM   3520 1HG2 THR A 235     -13.534 -12.417 -10.444  1.00 88.87           H
ATOM   3521 2HG2 THR A 235     -14.401 -13.817 -11.120  1.00 88.87           H
ATOM   3522 3HG2 THR A 235     -15.312 -12.474 -10.387  1.00 88.87           H
ATOM   3523  HN  THR A 235     -12.251 -11.518 -11.621  1.00 88.87           H
ATOM   3524  N   ILE A 236     -12.973 -10.396 -14.573  1.00 86.55           N
ATOM   3525  CA  ILE A 236     -12.889  -9.635 -15.808  1.00 86.55           C
ATOM   3526  C   ILE A 236     -11.835 -10.267 -16.720  1.00 86.55           C
ATOM   3527  O   ILE A 236     -12.067 -10.441 -17.915  1.00 86.55           O
ATOM   3528  HA  ILE A 236     -13.858  -9.704 -16.301  1.00 86.55           H
ATOM   3529  CB  ILE A 236     -12.636  -8.156 -15.510  1.00 86.55           C
ATOM   3530  HB  ILE A 236     -11.878  -8.089 -14.730  1.00 86.55           H
ATOM   3531  CG1 ILE A 236     -13.899  -7.482 -14.970  1.00 86.55           C
ATOM   3532 1HG1 ILE A 236     -14.651  -7.428 -15.757  1.00 86.55           H
ATOM   3533 2HG1 ILE A 236     -14.322  -8.085 -14.166  1.00 86.55           H
ATOM   3534  CG2 ILE A 236     -12.083  -7.435 -16.741  1.00 86.55           C
ATOM   3535 1HG2 ILE A 236     -11.142  -7.897 -17.040  1.00 86.55           H
ATOM   3536 2HG2 ILE A 236     -12.800  -7.509 -17.558  1.00 86.55           H
ATOM   3537 3HG2 ILE A 236     -11.913  -6.386 -16.501  1.00 86.55           H
ATOM   3538  CD1 ILE A 236     -13.592  -6.075 -14.453  1.00 86.55           C
ATOM   3539 1HD1 ILE A 236     -12.858  -6.136 -13.650  1.00 86.55           H
ATOM   3540 2HD1 ILE A 236     -13.192  -5.469 -15.266  1.00 86.55           H
ATOM   3541 3HD1 ILE A 236     -14.507  -5.619 -14.076  1.00 86.55           H
ATOM   3542  HN  ILE A 236     -12.743  -9.885 -13.745  1.00 86.55           H
ATOM   3543  N   ILE A 237     -10.700 -10.594 -16.121  1.00 83.67           N
ATOM   3544  CA  ILE A 237      -9.590 -11.154 -16.874  1.00 83.67           C
ATOM   3545  C   ILE A 237     -10.044 -12.445 -17.559  1.00 83.67           C
ATOM   3546  O   ILE A 237      -9.847 -12.617 -18.761  1.00 83.67           O
ATOM   3547  HA  ILE A 237      -9.320 -10.431 -17.644  1.00 83.67           H
ATOM   3548  CB  ILE A 237      -8.367 -11.333 -15.973  1.00 83.67           C
ATOM   3549  HB  ILE A 237      -8.699 -11.764 -15.028  1.00 83.67           H
ATOM   3550  CG1 ILE A 237      -7.720  -9.985 -15.652  1.00 83.67           C
ATOM   3551 1HG1 ILE A 237      -7.180  -9.619 -16.526  1.00 83.67           H
ATOM   3552 2HG1 ILE A 237      -8.494  -9.251 -15.425  1.00 83.67           H
ATOM   3553  CG2 ILE A 237      -7.369 -12.315 -16.591  1.00 83.67           C
ATOM   3554 1HG2 ILE A 237      -7.849 -13.284 -16.726  1.00 83.67           H
ATOM   3555 2HG2 ILE A 237      -7.039 -11.936 -17.558  1.00 83.67           H
ATOM   3556 3HG2 ILE A 237      -6.510 -12.424 -15.930  1.00 83.67           H
ATOM   3557  CD1 ILE A 237      -6.760 -10.105 -14.467  1.00 83.67           C
ATOM   3558 1HD1 ILE A 237      -7.308 -10.447 -13.589  1.00 83.67           H
ATOM   3559 2HD1 ILE A 237      -5.974 -10.821 -14.707  1.00 83.67           H
ATOM   3560 3HD1 ILE A 237      -6.314  -9.132 -14.260  1.00 83.67           H
ATOM   3561  HN  ILE A 237     -10.532 -10.483 -15.141  1.00 83.67           H
ATOM   3562  N   ILE A 238     -10.643 -13.319 -16.764  1.00 85.22           N
ATOM   3563  CA  ILE A 238     -11.059 -14.620 -17.261  1.00 85.22           C
ATOM   3564  C   ILE A 238     -12.012 -14.429 -18.442  1.00 85.22           C
ATOM   3565  O   ILE A 238     -11.856 -15.069 -19.481  1.00 85.22           O
ATOM   3566  HA  ILE A 238     -10.166 -15.134 -17.618  1.00 85.22           H
ATOM   3567  CB  ILE A 238     -11.645 -15.465 -16.127  1.00 85.22           C
ATOM   3568  HB  ILE A 238     -12.349 -14.847 -15.571  1.00 85.22           H
ATOM   3569  CG1 ILE A 238     -10.553 -15.900 -15.148  1.00 85.22           C
ATOM   3570 1HG1 ILE A 238      -9.958 -16.698 -15.592  1.00 85.22           H
ATOM   3571 2HG1 ILE A 238      -9.878 -15.067 -14.956  1.00 85.22           H
ATOM   3572  CG2 ILE A 238     -12.428 -16.657 -16.680  1.00 85.22           C
ATOM   3573 1HG2 ILE A 238     -13.245 -16.297 -17.306  1.00 85.22           H
ATOM   3574 2HG2 ILE A 238     -11.763 -17.283 -17.276  1.00 85.22           H
ATOM   3575 3HG2 ILE A 238     -12.833 -17.240 -15.854  1.00 85.22           H
ATOM   3576  CD1 ILE A 238     -11.161 -16.385 -13.830  1.00 85.22           C
ATOM   3577 1HD1 ILE A 238     -11.736 -15.577 -13.376  1.00 85.22           H
ATOM   3578 2HD1 ILE A 238     -11.817 -17.234 -14.023  1.00 85.22           H
ATOM   3579 3HD1 ILE A 238     -10.363 -16.688 -13.152  1.00 85.22           H
ATOM   3580  HN  ILE A 238     -10.845 -13.152 -15.799  1.00 85.22           H
ATOM   3581  N   HIS A 239     -12.980 -13.546 -18.243  1.00 85.91           N
ATOM   3582  CA  HIS A 239     -13.982 -13.292 -19.264  1.00 85.91           C
ATOM   3583  C   HIS A 239     -13.301 -12.783 -20.536  1.00 85.91           C
ATOM   3584  O   HIS A 239     -13.711 -13.125 -21.644  1.00 85.91           O
ATOM   3585  HA  HIS A 239     -14.462 -14.247 -19.477  1.00 85.91           H
ATOM   3586  CB  HIS A 239     -15.057 -12.335 -18.744  1.00 85.91           C
ATOM   3587 1HB  HIS A 239     -15.486 -12.749 -17.831  1.00 85.91           H
ATOM   3588 2HB  HIS A 239     -14.588 -11.389 -18.476  1.00 85.91           H
ATOM   3589  CG  HIS A 239     -16.170 -12.067 -19.729  1.00 85.91           C
ATOM   3590  ND1 HIS A 239     -16.300 -10.867 -20.405  1.00 85.91           N
ATOM   3591  HD1 HIS A 239     -15.693 -10.077 -20.316  1.00 85.91           H
ATOM   3592  CD2 HIS A 239     -17.201 -12.857 -20.146  1.00 85.91           C
ATOM   3593  HD2 HIS A 239     -17.399 -13.876 -19.811  1.00 85.91           H
ATOM   3594  CE1 HIS A 239     -17.365 -10.942 -21.189  1.00 85.91           C
ATOM   3595  HE1 HIS A 239     -17.732 -10.155 -21.848  1.00 85.91           H
ATOM   3596  NE2 HIS A 239     -17.922 -12.176 -21.027  1.00 85.91           N
ATOM   3597  HN  HIS A 239     -13.085 -13.011 -17.405  1.00 85.91           H
ATOM   3598  N   THR A 240     -12.271 -11.973 -20.334  1.00 81.42           N
ATOM   3599  CA  THR A 240     -11.521 -11.425 -21.451  1.00 81.42           C
ATOM   3600  C   THR A 240     -10.804 -12.543 -22.212  1.00 81.42           C
ATOM   3601  O   THR A 240     -10.780 -12.545 -23.442  1.00 81.42           O
ATOM   3602  HA  THR A 240     -12.224 -10.966 -22.146  1.00 81.42           H
ATOM   3603  CB  THR A 240     -10.571 -10.357 -20.904  1.00 81.42           C
ATOM   3604  HB  THR A 240      -9.753 -10.813 -20.346  1.00 81.42           H
ATOM   3605  OG1 THR A 240     -11.419  -9.491 -20.155  1.00 81.42           O
ATOM   3606  HG1 THR A 240     -11.326  -9.682 -19.178  1.00 81.42           H
ATOM   3607  CG2 THR A 240     -10.001  -9.461 -22.005  1.00 81.42           C
ATOM   3608 1HG2 THR A 240     -10.817  -8.953 -22.519  1.00 81.42           H
ATOM   3609 2HG2 THR A 240      -9.446 -10.070 -22.718  1.00 81.42           H
ATOM   3610 3HG2 THR A 240      -9.334  -8.721 -21.562  1.00 81.42           H
ATOM   3611  HN  THR A 240     -11.950 -11.692 -19.430  1.00 81.42           H
ATOM   3612  N   LEU A 241     -10.238 -13.466 -21.448  1.00 80.95           N
ATOM   3613  CA  LEU A 241      -9.476 -14.556 -22.033  1.00 80.95           C
ATOM   3614  C   LEU A 241     -10.401 -15.411 -22.901  1.00 80.95           C
ATOM   3615  O   LEU A 241     -10.000 -15.885 -23.963  1.00 80.95           O
ATOM   3616  HA  LEU A 241      -8.712 -14.115 -22.674  1.00 80.95           H
ATOM   3617  CB  LEU A 241      -8.750 -15.348 -20.943  1.00 80.95           C
ATOM   3618 1HB  LEU A 241      -9.470 -15.597 -20.163  1.00 80.95           H
ATOM   3619 2HB  LEU A 241      -8.407 -16.289 -21.373  1.00 80.95           H
ATOM   3620  CG  LEU A 241      -7.555 -14.651 -20.291  1.00 80.95           C
ATOM   3621  HG  LEU A 241      -7.875 -13.664 -19.958  1.00 80.95           H
ATOM   3622  CD1 LEU A 241      -7.082 -15.415 -19.053  1.00 80.95           C
ATOM   3623 1HD1 LEU A 241      -7.894 -15.469 -18.328  1.00 80.95           H
ATOM   3624 2HD1 LEU A 241      -6.785 -16.424 -19.340  1.00 80.95           H
ATOM   3625 3HD1 LEU A 241      -6.232 -14.898 -18.609  1.00 80.95           H
ATOM   3626  CD2 LEU A 241      -6.424 -14.442 -21.301  1.00 80.95           C
ATOM   3627 1HD2 LEU A 241      -6.098 -15.408 -21.687  1.00 80.95           H
ATOM   3628 2HD2 LEU A 241      -6.783 -13.824 -22.125  1.00 80.95           H
ATOM   3629 3HD2 LEU A 241      -5.587 -13.945 -20.812  1.00 80.95           H
ATOM   3630  HN  LEU A 241     -10.293 -13.476 -20.450  1.00 80.95           H
ATOM   3631  N   ILE A 242     -11.623 -15.582 -22.417  1.00 81.53           N
ATOM   3632  CA  ILE A 242     -12.596 -16.404 -23.117  1.00 81.53           C
ATOM   3633  C   ILE A 242     -12.980 -15.724 -24.433  1.00 81.53           C
ATOM   3634  O   ILE A 242     -13.123 -16.386 -25.459  1.00 81.53           O
ATOM   3635  HA  ILE A 242     -12.117 -17.355 -23.347  1.00 81.53           H
ATOM   3636  CB  ILE A 242     -13.791 -16.707 -22.210  1.00 81.53           C
ATOM   3637  HB  ILE A 242     -14.153 -15.766 -21.796  1.00 81.53           H
ATOM   3638  CG1 ILE A 242     -13.376 -17.589 -21.032  1.00 81.53           C
ATOM   3639 1HG1 ILE A 242     -13.171 -18.600 -21.384  1.00 81.53           H
ATOM   3640 2HG1 ILE A 242     -12.450 -17.210 -20.598  1.00 81.53           H
ATOM   3641  CG2 ILE A 242     -14.943 -17.321 -23.008  1.00 81.53           C
ATOM   3642 1HG2 ILE A 242     -15.260 -16.624 -23.784  1.00 81.53           H
ATOM   3643 2HG2 ILE A 242     -14.610 -18.251 -23.470  1.00 81.53           H
ATOM   3644 3HG2 ILE A 242     -15.779 -17.527 -22.340  1.00 81.53           H
ATOM   3645  CD1 ILE A 242     -14.469 -17.627 -19.963  1.00 81.53           C
ATOM   3646 1HD1 ILE A 242     -14.653 -16.617 -19.595  1.00 81.53           H
ATOM   3647 2HD1 ILE A 242     -15.386 -18.029 -20.394  1.00 81.53           H
ATOM   3648 3HD1 ILE A 242     -14.148 -18.261 -19.136  1.00 81.53           H
ATOM   3649  HN  ILE A 242     -11.950 -15.172 -21.566  1.00 81.53           H
ATOM   3650  N   GLN A 243     -13.134 -14.410 -24.360  1.00 76.66           N
ATOM   3651  CA  GLN A 243     -13.507 -13.634 -25.531  1.00 76.66           C
ATOM   3652  C   GLN A 243     -12.314 -13.501 -26.480  1.00 76.66           C
ATOM   3653  O   GLN A 243     -12.471 -13.073 -27.623  1.00 76.66           O
ATOM   3654  HA  GLN A 243     -14.302 -14.201 -26.013  1.00 76.66           H
ATOM   3655  CB  GLN A 243     -14.044 -12.259 -25.129  1.00 76.66           C
ATOM   3656 1HB  GLN A 243     -13.337 -11.769 -24.460  1.00 76.66           H
ATOM   3657 2HB  GLN A 243     -14.135 -11.628 -26.013  1.00 76.66           H
ATOM   3658  CG  GLN A 243     -15.405 -12.381 -24.441  1.00 76.66           C
ATOM   3659 1HG  GLN A 243     -16.054 -13.035 -25.025  1.00 76.66           H
ATOM   3660 2HG  GLN A 243     -15.281 -12.846 -23.463  1.00 76.66           H
ATOM   3661  CD  GLN A 243     -16.064 -11.010 -24.282  1.00 76.66           C
ATOM   3662  OE1 GLN A 243     -15.453  -9.972 -24.476  1.00 76.66           O
ATOM   3663  NE2 GLN A 243     -17.342 -11.063 -23.917  1.00 76.66           N
ATOM   3664 1HE2 GLN A 243     -17.785 -11.948 -23.774  1.00 76.66           H
ATOM   3665 2HE2 GLN A 243     -17.860 -10.218 -23.787  1.00 76.66           H
ATOM   3666  HN  GLN A 243     -13.010 -13.878 -23.522  1.00 76.66           H
ATOM   3667  N   ALA A 244     -11.149 -13.876 -25.972  1.00 71.45           N
ATOM   3668  CA  ALA A 244      -9.914 -13.683 -26.712  1.00 71.45           C
ATOM   3669  C   ALA A 244      -9.793 -14.766 -27.786  1.00 71.45           C
ATOM   3670  O   ALA A 244      -9.199 -15.817 -27.549  1.00 71.45           O
ATOM   3671  HA  ALA A 244      -9.965 -12.708 -27.196  1.00 71.45           H
ATOM   3672  CB  ALA A 244      -8.731 -13.690 -25.741  1.00 71.45           C
ATOM   3673 1HB  ALA A 244      -8.850 -12.884 -25.017  1.00 71.45           H
ATOM   3674 2HB  ALA A 244      -8.696 -14.646 -25.218  1.00 71.45           H
ATOM   3675 3HB  ALA A 244      -7.804 -13.546 -26.297  1.00 71.45           H
ATOM   3676  HN  ALA A 244     -11.042 -14.303 -25.074  1.00 71.45           H
ATOM   3677  N   LYS A 245     -10.367 -14.473 -28.944  1.00 65.37           N
ATOM   3678  CA  LYS A 245     -10.245 -15.363 -30.086  1.00 65.37           C
ATOM   3679  C   LYS A 245      -8.774 -15.463 -30.494  1.00 65.37           C
ATOM   3680  O   LYS A 245      -8.377 -16.409 -31.173  1.00 65.37           O
ATOM   3681  HA  LYS A 245     -10.583 -16.350 -29.769  1.00 65.37           H
ATOM   3682  CB  LYS A 245     -11.168 -14.910 -31.219  1.00 65.37           C
ATOM   3683 1HB  LYS A 245     -11.008 -13.852 -31.422  1.00 65.37           H
ATOM   3684 2HB  LYS A 245     -10.921 -15.451 -32.132  1.00 65.37           H
ATOM   3685  CG  LYS A 245     -12.636 -15.150 -30.859  1.00 65.37           C
ATOM   3686 1HG  LYS A 245     -12.752 -16.149 -30.437  1.00 65.37           H
ATOM   3687 2HG  LYS A 245     -12.946 -14.442 -30.091  1.00 65.37           H
ATOM   3688  CD  LYS A 245     -13.533 -15.003 -32.090  1.00 65.37           C
ATOM   3689 1HD  LYS A 245     -13.496 -13.975 -32.450  1.00 65.37           H
ATOM   3690 2HD  LYS A 245     -13.160 -15.636 -32.894  1.00 65.37           H
ATOM   3691  CE  LYS A 245     -14.978 -15.383 -31.763  1.00 65.37           C
ATOM   3692 1HE  LYS A 245     -15.001 -16.346 -31.252  1.00 65.37           H
ATOM   3693 2HE  LYS A 245     -15.408 -14.650 -31.080  1.00 65.37           H
ATOM   3694  NZ  LYS A 245     -15.789 -15.452 -32.999  1.00 65.37           N
ATOM   3695 1HZ  LYS A 245     -16.749 -15.674 -32.762  1.00 65.37           H
ATOM   3696 2HZ  LYS A 245     -15.757 -14.556 -33.474  1.00 65.37           H
ATOM   3697 3HZ  LYS A 245     -15.415 -16.171 -33.608  1.00 65.37           H
ATOM   3698  HN  LYS A 245     -10.906 -13.647 -29.107  1.00 65.37           H
ATOM   3699  N   LYS A 246      -8.004 -14.474 -30.063  1.00 61.74           N
ATOM   3700  CA  LYS A 246      -6.627 -14.349 -30.508  1.00 61.74           C
ATOM   3701  C   LYS A 246      -5.689 -14.556 -29.317  1.00 61.74           C
ATOM   3702  O   LYS A 246      -5.878 -13.953 -28.262  1.00 61.74           O
ATOM   3703  HA  LYS A 246      -6.444 -15.142 -31.233  1.00 61.74           H
ATOM   3704  CB  LYS A 246      -6.417 -13.017 -31.232  1.00 61.74           C
ATOM   3705 1HB  LYS A 246      -6.895 -12.214 -30.671  1.00 61.74           H
ATOM   3706 2HB  LYS A 246      -5.352 -12.786 -31.274  1.00 61.74           H
ATOM   3707  CG  LYS A 246      -6.990 -13.067 -32.650  1.00 61.74           C
ATOM   3708 1HG  LYS A 246      -6.756 -14.029 -33.106  1.00 61.74           H
ATOM   3709 2HG  LYS A 246      -8.076 -12.990 -32.610  1.00 61.74           H
ATOM   3710  CD  LYS A 246      -6.423 -11.936 -33.510  1.00 61.74           C
ATOM   3711 1HD  LYS A 246      -6.750 -10.975 -33.114  1.00 61.74           H
ATOM   3712 2HD  LYS A 246      -5.334 -11.948 -33.462  1.00 61.74           H
ATOM   3713  CE  LYS A 246      -6.876 -12.074 -34.965  1.00 61.74           C
ATOM   3714 1HE  LYS A 246      -6.796 -13.115 -35.280  1.00 61.74           H
ATOM   3715 2HE  LYS A 246      -7.926 -11.795 -35.053  1.00 61.74           H
ATOM   3716  NZ  LYS A 246      -6.053 -11.218 -35.848  1.00 61.74           N
ATOM   3717 1HZ  LYS A 246      -6.396 -11.285 -36.800  1.00 61.74           H
ATOM   3718 2HZ  LYS A 246      -6.110 -10.256 -35.535  1.00 61.74           H
ATOM   3719 3HZ  LYS A 246      -5.088 -11.528 -35.814  1.00 61.74           H
ATOM   3720  HN  LYS A 246      -8.307 -13.768 -29.422  1.00 61.74           H
ATOM   3721  N   SER A 247      -4.699 -15.411 -29.526  1.00 59.96           N
ATOM   3722  CA  SER A 247      -3.811 -15.806 -28.446  1.00 59.96           C
ATOM   3723  C   SER A 247      -3.045 -14.588 -27.926  1.00 59.96           C
ATOM   3724  O   SER A 247      -2.702 -14.522 -26.747  1.00 59.96           O
ATOM   3725  HA  SER A 247      -4.462 -16.208 -27.669  1.00 59.96           H
ATOM   3726  CB  SER A 247      -2.835 -16.891 -28.904  1.00 59.96           C
ATOM   3727 1HB  SER A 247      -2.452 -17.426 -28.035  1.00 59.96           H
ATOM   3728 2HB  SER A 247      -3.364 -17.619 -29.518  1.00 59.96           H
ATOM   3729  OG  SER A 247      -1.744 -16.349 -29.645  1.00 59.96           O
ATOM   3730  HG  SER A 247      -1.137 -17.084 -29.946  1.00 59.96           H
ATOM   3731  HN  SER A 247      -4.500 -15.831 -30.411  1.00 59.96           H
ATOM   3732  N   SER A 248      -2.799 -13.653 -28.832  1.00 61.93           N
ATOM   3733  CA  SER A 248      -1.980 -12.497 -28.511  1.00 61.93           C
ATOM   3734  C   SER A 248      -2.576 -11.748 -27.317  1.00 61.93           C
ATOM   3735  O   SER A 248      -1.875 -11.003 -26.635  1.00 61.93           O
ATOM   3736  HA  SER A 248      -0.999 -12.899 -28.259  1.00 61.93           H
ATOM   3737  CB  SER A 248      -1.853 -11.560 -29.715  1.00 61.93           C
ATOM   3738 1HB  SER A 248      -1.184 -10.737 -29.464  1.00 61.93           H
ATOM   3739 2HB  SER A 248      -1.398 -12.098 -30.546  1.00 61.93           H
ATOM   3740  OG  SER A 248      -3.115 -11.039 -30.121  1.00 61.93           O
ATOM   3741  HG  SER A 248      -2.999 -10.439 -30.913  1.00 61.93           H
ATOM   3742  HN  SER A 248      -3.148 -13.676 -29.769  1.00 61.93           H
ATOM   3743  N   LYS A 249      -3.864 -11.973 -27.102  1.00 65.19           N
ATOM   3744  CA  LYS A 249      -4.566 -11.317 -26.012  1.00 65.19           C
ATOM   3745  C   LYS A 249      -4.010 -11.819 -24.677  1.00 65.19           C
ATOM   3746  O   LYS A 249      -3.999 -11.085 -23.690  1.00 65.19           O
ATOM   3747  HA  LYS A 249      -4.364 -10.248 -26.089  1.00 65.19           H
ATOM   3748  CB  LYS A 249      -6.077 -11.504 -26.158  1.00 65.19           C
ATOM   3749 1HB  LYS A 249      -6.305 -12.561 -26.300  1.00 65.19           H
ATOM   3750 2HB  LYS A 249      -6.577 -11.192 -25.241  1.00 65.19           H
ATOM   3751  CG  LYS A 249      -6.618 -10.697 -27.340  1.00 65.19           C
ATOM   3752 1HG  LYS A 249      -6.474  -9.633 -27.155  1.00 65.19           H
ATOM   3753 2HG  LYS A 249      -6.055 -10.943 -28.241  1.00 65.19           H
ATOM   3754  CD  LYS A 249      -8.104 -10.985 -27.566  1.00 65.19           C
ATOM   3755 1HD  LYS A 249      -8.226 -11.992 -27.965  1.00 65.19           H
ATOM   3756 2HD  LYS A 249      -8.633 -10.952 -26.614  1.00 65.19           H
ATOM   3757  CE  LYS A 249      -8.717  -9.969 -28.532  1.00 65.19           C
ATOM   3758 1HE  LYS A 249      -8.311  -8.978 -28.334  1.00 65.19           H
ATOM   3759 2HE  LYS A 249      -8.448 -10.225 -29.557  1.00 65.19           H
ATOM   3760  NZ  LYS A 249     -10.191  -9.945 -28.392  1.00 65.19           N
ATOM   3761 1HZ  LYS A 249     -10.562  -9.129 -28.865  1.00 65.19           H
ATOM   3762 2HZ  LYS A 249     -10.583 -10.784 -28.806  1.00 65.19           H
ATOM   3763 3HZ  LYS A 249     -10.436  -9.907 -27.409  1.00 65.19           H
ATOM   3764  HN  LYS A 249      -4.424 -12.589 -27.655  1.00 65.19           H
ATOM   3765  N   HIS A 250      -3.563 -13.066 -24.691  1.00 67.58           N
ATOM   3766  CA  HIS A 250      -3.039 -13.686 -23.486  1.00 67.58           C
ATOM   3767  C   HIS A 250      -1.795 -12.929 -23.018  1.00 67.58           C
ATOM   3768  O   HIS A 250      -1.634 -12.668 -21.827  1.00 67.58           O
ATOM   3769  HA  HIS A 250      -3.815 -13.597 -22.726  1.00 67.58           H
ATOM   3770  CB  HIS A 250      -2.776 -15.176 -23.712  1.00 67.58           C
ATOM   3771 1HB  HIS A 250      -2.112 -15.292 -24.568  1.00 67.58           H
ATOM   3772 2HB  HIS A 250      -2.251 -15.578 -22.845  1.00 67.58           H
ATOM   3773  CG  HIS A 250      -4.025 -15.992 -23.948  1.00 67.58           C
ATOM   3774  ND1 HIS A 250      -4.576 -16.817 -22.983  1.00 67.58           N
ATOM   3775  HD1 HIS A 250      -4.218 -16.956 -22.059  1.00 67.58           H
ATOM   3776  CD2 HIS A 250      -4.825 -16.099 -25.048  1.00 67.58           C
ATOM   3777  HD2 HIS A 250      -4.680 -15.579 -25.994  1.00 67.58           H
ATOM   3778  CE1 HIS A 250      -5.657 -17.390 -23.490  1.00 67.58           C
ATOM   3779  HE1 HIS A 250      -6.310 -18.095 -22.975  1.00 67.58           H
ATOM   3780  NE2 HIS A 250      -5.810 -16.945 -24.770  1.00 67.58           N
ATOM   3781  HN  HIS A 250      -3.555 -13.649 -25.504  1.00 67.58           H
ATOM   3782  N   LYS A 251      -0.947 -12.597 -23.980  1.00 68.66           N
ATOM   3783  CA  LYS A 251       0.292 -11.900 -23.679  1.00 68.66           C
ATOM   3784  C   LYS A 251      -0.031 -10.571 -22.991  1.00 68.66           C
ATOM   3785  O   LYS A 251       0.655 -10.172 -22.052  1.00 68.66           O
ATOM   3786  HA  LYS A 251       0.856 -12.521 -22.982  1.00 68.66           H
ATOM   3787  CB  LYS A 251       1.143 -11.748 -24.941  1.00 68.66           C
ATOM   3788 1HB  LYS A 251       0.618 -12.182 -25.793  1.00 68.66           H
ATOM   3789 2HB  LYS A 251       1.288 -10.691 -25.162  1.00 68.66           H
ATOM   3790  CG  LYS A 251       2.502 -12.431 -24.772  1.00 68.66           C
ATOM   3791 1HG  LYS A 251       2.992 -12.054 -23.874  1.00 68.66           H
ATOM   3792 2HG  LYS A 251       2.359 -13.502 -24.631  1.00 68.66           H
ATOM   3793  CD  LYS A 251       3.395 -12.184 -25.989  1.00 68.66           C
ATOM   3794 1HD  LYS A 251       2.900 -12.553 -26.888  1.00 68.66           H
ATOM   3795 2HD  LYS A 251       3.544 -11.113 -26.125  1.00 68.66           H
ATOM   3796  CE  LYS A 251       4.749 -12.877 -25.825  1.00 68.66           C
ATOM   3797 1HE  LYS A 251       5.133 -12.704 -24.820  1.00 68.66           H
ATOM   3798 2HE  LYS A 251       4.630 -13.954 -25.940  1.00 68.66           H
ATOM   3799  NZ  LYS A 251       5.715 -12.369 -26.825  1.00 68.66           N
ATOM   3800 1HZ  LYS A 251       6.568 -12.916 -26.779  1.00 68.66           H
ATOM   3801 2HZ  LYS A 251       5.313 -12.447 -27.753  1.00 68.66           H
ATOM   3802 3HZ  LYS A 251       5.926 -11.397 -26.628  1.00 68.66           H
ATOM   3803  HN  LYS A 251      -1.094 -12.797 -24.949  1.00 68.66           H
ATOM   3804  N   ALA A 252      -1.075  -9.924 -23.487  1.00 68.85           N
ATOM   3805  CA  ALA A 252      -1.419  -8.591 -23.021  1.00 68.85           C
ATOM   3806  C   ALA A 252      -1.991  -8.683 -21.605  1.00 68.85           C
ATOM   3807  O   ALA A 252      -1.960  -7.708 -20.855  1.00 68.85           O
ATOM   3808  HA  ALA A 252      -0.502  -8.001 -22.996  1.00 68.85           H
ATOM   3809  CB  ALA A 252      -2.396  -7.943 -24.003  1.00 68.85           C
ATOM   3810 1HB  ALA A 252      -1.930  -7.874 -24.987  1.00 68.85           H
ATOM   3811 2HB  ALA A 252      -3.299  -8.548 -24.071  1.00 68.85           H
ATOM   3812 3HB  ALA A 252      -2.654  -6.943 -23.653  1.00 68.85           H
ATOM   3813  HN  ALA A 252      -1.679 -10.293 -24.193  1.00 68.85           H
ATOM   3814  N   LEU A 253      -2.500  -9.863 -21.282  1.00 79.61           N
ATOM   3815  CA  LEU A 253      -3.168 -10.066 -20.007  1.00 79.61           C
ATOM   3816  C   LEU A 253      -2.139 -10.501 -18.961  1.00 79.61           C
ATOM   3817  O   LEU A 253      -2.388 -10.400 -17.761  1.00 79.61           O
ATOM   3818  HA  LEU A 253      -3.587  -9.108 -19.702  1.00 79.61           H
ATOM   3819  CB  LEU A 253      -4.335 -11.043 -20.164  1.00 79.61           C
ATOM   3820 1HB  LEU A 253      -4.010 -11.868 -20.797  1.00 79.61           H
ATOM   3821 2HB  LEU A 253      -4.565 -11.463 -19.185  1.00 79.61           H
ATOM   3822  CG  LEU A 253      -5.622 -10.460 -20.753  1.00 79.61           C
ATOM   3823  HG  LEU A 253      -5.351  -9.786 -21.566  1.00 79.61           H
ATOM   3824  CD1 LEU A 253      -6.498 -11.562 -21.353  1.00 79.61           C
ATOM   3825 1HD1 LEU A 253      -5.950 -12.071 -22.145  1.00 79.61           H
ATOM   3826 2HD1 LEU A 253      -6.763 -12.279 -20.576  1.00 79.61           H
ATOM   3827 3HD1 LEU A 253      -7.406 -11.121 -21.764  1.00 79.61           H
ATOM   3828  CD2 LEU A 253      -6.376  -9.631 -19.712  1.00 79.61           C
ATOM   3829 1HD2 LEU A 253      -6.635 -10.264 -18.863  1.00 79.61           H
ATOM   3830 2HD2 LEU A 253      -5.743  -8.811 -19.374  1.00 79.61           H
ATOM   3831 3HD2 LEU A 253      -7.286  -9.229 -20.157  1.00 79.61           H
ATOM   3832  HN  LEU A 253      -2.461 -10.669 -21.872  1.00 79.61           H
ATOM   3833  N   LYS A 254      -1.005 -10.976 -19.455  1.00 79.46           N
ATOM   3834  CA  LYS A 254       0.032 -11.496 -18.580  1.00 79.46           C
ATOM   3835  C   LYS A 254       0.383 -10.442 -17.528  1.00 79.46           C
ATOM   3836  O   LYS A 254       0.488 -10.753 -16.343  1.00 79.46           O
ATOM   3837  HA  LYS A 254      -0.378 -12.369 -18.071  1.00 79.46           H
ATOM   3838  CB  LYS A 254       1.234 -11.973 -19.398  1.00 79.46           C
ATOM   3839 1HB  LYS A 254       0.899 -12.651 -20.183  1.00 79.46           H
ATOM   3840 2HB  LYS A 254       1.703 -11.122 -19.892  1.00 79.46           H
ATOM   3841  CG  LYS A 254       2.258 -12.680 -18.508  1.00 79.46           C
ATOM   3842 1HG  LYS A 254       2.613 -11.993 -17.740  1.00 79.46           H
ATOM   3843 2HG  LYS A 254       1.782 -13.515 -17.993  1.00 79.46           H
ATOM   3844  CD  LYS A 254       3.442 -13.189 -19.331  1.00 79.46           C
ATOM   3845 1HD  LYS A 254       3.089 -13.891 -20.087  1.00 79.46           H
ATOM   3846 2HD  LYS A 254       3.905 -12.357 -19.862  1.00 79.46           H
ATOM   3847  CE  LYS A 254       4.479 -13.872 -18.437  1.00 79.46           C
ATOM   3848 1HE  LYS A 254       4.892 -13.150 -17.733  1.00 79.46           H
ATOM   3849 2HE  LYS A 254       4.001 -14.654 -17.848  1.00 79.46           H
ATOM   3850  NZ  LYS A 254       5.566 -14.454 -19.255  1.00 79.46           N
ATOM   3851 1HZ  LYS A 254       6.243 -14.903 -18.648  1.00 79.46           H
ATOM   3852 2HZ  LYS A 254       5.179 -15.139 -19.895  1.00 79.46           H
ATOM   3853 3HZ  LYS A 254       6.022 -13.718 -19.784  1.00 79.46           H
ATOM   3854  HN  LYS A 254      -0.790 -11.008 -20.431  1.00 79.46           H
ATOM   3855  N   VAL A 255       0.554  -9.216 -18.000  1.00 79.11           N
ATOM   3856  CA  VAL A 255       0.989  -8.134 -17.133  1.00 79.11           C
ATOM   3857  C   VAL A 255       0.001  -7.988 -15.974  1.00 79.11           C
ATOM   3858  O   VAL A 255       0.403  -7.949 -14.812  1.00 79.11           O
ATOM   3859  HA  VAL A 255       1.964  -8.407 -16.730  1.00 79.11           H
ATOM   3860  CB  VAL A 255       1.154  -6.847 -17.944  1.00 79.11           C
ATOM   3861  HB  VAL A 255       0.189  -6.606 -18.390  1.00 79.11           H
ATOM   3862  CG1 VAL A 255       1.560  -5.680 -17.042  1.00 79.11           C
ATOM   3863 1HG1 VAL A 255       0.792  -5.520 -16.286  1.00 79.11           H
ATOM   3864 2HG1 VAL A 255       2.508  -5.909 -16.554  1.00 79.11           H
ATOM   3865 3HG1 VAL A 255       1.671  -4.778 -17.644  1.00 79.11           H
ATOM   3866  CG2 VAL A 255       2.162  -7.040 -19.079  1.00 79.11           C
ATOM   3867 1HG2 VAL A 255       3.130  -7.317 -18.662  1.00 79.11           H
ATOM   3868 2HG2 VAL A 255       1.813  -7.830 -19.744  1.00 79.11           H
ATOM   3869 3HG2 VAL A 255       2.260  -6.110 -19.639  1.00 79.11           H
ATOM   3870  HN  VAL A 255       0.402  -8.957 -18.954  1.00 79.11           H
ATOM   3871  N   THR A 256      -1.273  -7.910 -16.330  1.00 81.68           N
ATOM   3872  CA  THR A 256      -2.310  -7.645 -15.347  1.00 81.68           C
ATOM   3873  C   THR A 256      -2.341  -8.754 -14.293  1.00 81.68           C
ATOM   3874  O   THR A 256      -2.469  -8.478 -13.101  1.00 81.68           O
ATOM   3875  HA  THR A 256      -2.064  -6.718 -14.829  1.00 81.68           H
ATOM   3876  CB  THR A 256      -3.636  -7.478 -16.093  1.00 81.68           C
ATOM   3877  HB  THR A 256      -3.996  -8.436 -16.467  1.00 81.68           H
ATOM   3878  OG1 THR A 256      -3.354  -6.496 -17.086  1.00 81.68           O
ATOM   3879  HG1 THR A 256      -2.951  -5.685 -16.662  1.00 81.68           H
ATOM   3880  CG2 THR A 256      -4.717  -6.830 -15.225  1.00 81.68           C
ATOM   3881 1HG2 THR A 256      -4.384  -5.842 -14.907  1.00 81.68           H
ATOM   3882 2HG2 THR A 256      -4.901  -7.452 -14.349  1.00 81.68           H
ATOM   3883 3HG2 THR A 256      -5.637  -6.735 -15.803  1.00 81.68           H
ATOM   3884  HN  THR A 256      -1.599  -8.024 -17.268  1.00 81.68           H
ATOM   3885  N   ILE A 257      -2.223  -9.984 -14.771  1.00 84.85           N
ATOM   3886  CA  ILE A 257      -2.264 -11.137 -13.887  1.00 84.85           C
ATOM   3887  C   ILE A 257      -1.125 -11.036 -12.871  1.00 84.85           C
ATOM   3888  O   ILE A 257      -1.332 -11.249 -11.677  1.00 84.85           O
ATOM   3889  HA  ILE A 257      -3.211 -11.102 -13.349  1.00 84.85           H
ATOM   3890  CB  ILE A 257      -2.251 -12.434 -14.698  1.00 84.85           C
ATOM   3891  HB  ILE A 257      -1.422 -12.387 -15.404  1.00 84.85           H
ATOM   3892  CG1 ILE A 257      -3.535 -12.582 -15.517  1.00 84.85           C
ATOM   3893 1HG1 ILE A 257      -4.375 -12.774 -14.851  1.00 84.85           H
ATOM   3894 2HG1 ILE A 257      -3.747 -11.648 -16.038  1.00 84.85           H
ATOM   3895  CG2 ILE A 257      -2.006 -13.644 -13.794  1.00 84.85           C
ATOM   3896 1HG2 ILE A 257      -1.043 -13.534 -13.294  1.00 84.85           H
ATOM   3897 2HG2 ILE A 257      -2.798 -13.706 -13.048  1.00 84.85           H
ATOM   3898 3HG2 ILE A 257      -2.001 -14.552 -14.396  1.00 84.85           H
ATOM   3899  CD1 ILE A 257      -3.410 -13.720 -16.532  1.00 84.85           C
ATOM   3900 1HD1 ILE A 257      -2.584 -13.513 -17.211  1.00 84.85           H
ATOM   3901 2HD1 ILE A 257      -3.221 -14.656 -16.006  1.00 84.85           H
ATOM   3902 3HD1 ILE A 257      -4.336 -13.803 -17.100  1.00 84.85           H
ATOM   3903  HN  ILE A 257      -2.101 -10.198 -15.740  1.00 84.85           H
ATOM   3904  N   THR A 258       0.054 -10.710 -13.381  1.00 86.30           N
ATOM   3905  CA  THR A 258       1.249 -10.695 -12.554  1.00 86.30           C
ATOM   3906  C   THR A 258       1.126  -9.632 -11.460  1.00 86.30           C
ATOM   3907  O   THR A 258       1.395  -9.906 -10.291  1.00 86.30           O
ATOM   3908  HA  THR A 258       1.334 -11.660 -12.055  1.00 86.30           H
ATOM   3909  CB  THR A 258       2.456 -10.486 -13.471  1.00 86.30           C
ATOM   3910  HB  THR A 258       2.431  -9.496 -13.927  1.00 86.30           H
ATOM   3911  OG1 THR A 258       2.396 -11.583 -14.379  1.00 86.30           O
ATOM   3912  HG1 THR A 258       1.789 -11.362 -15.143  1.00 86.30           H
ATOM   3913  CG2 THR A 258       3.786 -10.678 -12.741  1.00 86.30           C
ATOM   3914 1HG2 THR A 258       3.839 -11.692 -12.343  1.00 86.30           H
ATOM   3915 2HG2 THR A 258       3.859  -9.962 -11.923  1.00 86.30           H
ATOM   3916 3HG2 THR A 258       4.609 -10.519 -13.438  1.00 86.30           H
ATOM   3917  HN  THR A 258       0.199 -10.461 -14.339  1.00 86.30           H
ATOM   3918  N   VAL A 259       0.719  -8.442 -11.878  1.00 84.50           N
ATOM   3919  CA  VAL A 259       0.605  -7.325 -10.956  1.00 84.50           C
ATOM   3920  C   VAL A 259      -0.391  -7.682  -9.850  1.00 84.50           C
ATOM   3921  O   VAL A 259      -0.134  -7.429  -8.674  1.00 84.50           O
ATOM   3922  HA  VAL A 259       1.585  -7.166 -10.507  1.00 84.50           H
ATOM   3923  CB  VAL A 259       0.221  -6.055 -11.719  1.00 84.50           C
ATOM   3924  HB  VAL A 259      -0.656  -6.280 -12.324  1.00 84.50           H
ATOM   3925  CG1 VAL A 259      -0.150  -4.927 -10.754  1.00 84.50           C
ATOM   3926 1HG1 VAL A 259      -0.997  -5.236 -10.142  1.00 84.50           H
ATOM   3927 2HG1 VAL A 259       0.702  -4.705 -10.110  1.00 84.50           H
ATOM   3928 3HG1 VAL A 259      -0.418  -4.036 -11.322  1.00 84.50           H
ATOM   3929  CG2 VAL A 259       1.345  -5.622 -12.663  1.00 84.50           C
ATOM   3930 1HG2 VAL A 259       2.248  -5.424 -12.085  1.00 84.50           H
ATOM   3931 2HG2 VAL A 259       1.541  -6.417 -13.383  1.00 84.50           H
ATOM   3932 3HG2 VAL A 259       1.047  -4.717 -13.192  1.00 84.50           H
ATOM   3933  HN  VAL A 259       0.471  -8.237 -12.824  1.00 84.50           H
ATOM   3934  N   LEU A 260      -1.506  -8.263 -10.267  1.00 86.15           N
ATOM   3935  CA  LEU A 260      -2.572  -8.592  -9.336  1.00 86.15           C
ATOM   3936  C   LEU A 260      -2.051  -9.600  -8.308  1.00 86.15           C
ATOM   3937  O   LEU A 260      -2.288  -9.449  -7.111  1.00 86.15           O
ATOM   3938  HA  LEU A 260      -2.844  -7.676  -8.813  1.00 86.15           H
ATOM   3939  CB  LEU A 260      -3.814  -9.069 -10.090  1.00 86.15           C
ATOM   3940 1HB  LEU A 260      -3.981  -8.401 -10.934  1.00 86.15           H
ATOM   3941 2HB  LEU A 260      -3.608 -10.057 -10.502  1.00 86.15           H
ATOM   3942  CG  LEU A 260      -5.106  -9.147  -9.274  1.00 86.15           C
ATOM   3943  HG  LEU A 260      -4.925  -9.783  -8.407  1.00 86.15           H
ATOM   3944  CD1 LEU A 260      -5.504  -7.767  -8.745  1.00 86.15           C
ATOM   3945 1HD1 LEU A 260      -4.710  -7.379  -8.107  1.00 86.15           H
ATOM   3946 2HD1 LEU A 260      -5.661  -7.089  -9.584  1.00 86.15           H
ATOM   3947 3HD1 LEU A 260      -6.426  -7.852  -8.168  1.00 86.15           H
ATOM   3948  CD2 LEU A 260      -6.229  -9.797 -10.084  1.00 86.15           C
ATOM   3949 1HD2 LEU A 260      -6.418  -9.207 -10.981  1.00 86.15           H
ATOM   3950 2HD2 LEU A 260      -5.934 -10.807 -10.369  1.00 86.15           H
ATOM   3951 3HD2 LEU A 260      -7.135  -9.839  -9.480  1.00 86.15           H
ATOM   3952  HN  LEU A 260      -1.687  -8.507 -11.220  1.00 86.15           H
ATOM   3953  N   THR A 261      -1.353 -10.605  -8.815  1.00 89.29           N
ATOM   3954  CA  THR A 261      -0.908 -11.705  -7.975  1.00 89.29           C
ATOM   3955  C   THR A 261       0.141 -11.220  -6.973  1.00 89.29           C
ATOM   3956  O   THR A 261       0.112 -11.603  -5.804  1.00 89.29           O
ATOM   3957  HA  THR A 261      -1.761 -12.063  -7.398  1.00 89.29           H
ATOM   3958  CB  THR A 261      -0.404 -12.824  -8.889  1.00 89.29           C
ATOM   3959  HB  THR A 261       0.531 -12.540  -9.371  1.00 89.29           H
ATOM   3960  OG1 THR A 261      -1.498 -13.074  -9.768  1.00 89.29           O
ATOM   3961  HG1 THR A 261      -1.302 -12.698 -10.673  1.00 89.29           H
ATOM   3962  CG2 THR A 261      -0.214 -14.147  -8.145  1.00 89.29           C
ATOM   3963 1HG2 THR A 261      -1.166 -14.465  -7.719  1.00 89.29           H
ATOM   3964 2HG2 THR A 261       0.515 -14.013  -7.345  1.00 89.29           H
ATOM   3965 3HG2 THR A 261       0.145 -14.906  -8.840  1.00 89.29           H
ATOM   3966  HN  THR A 261      -1.091 -10.676  -9.777  1.00 89.29           H
ATOM   3967  N   VAL A 262       1.043 -10.385  -7.466  1.00 89.16           N
ATOM   3968  CA  VAL A 262       2.132  -9.887  -6.642  1.00 89.16           C
ATOM   3969  C   VAL A 262       1.559  -9.042  -5.504  1.00 89.16           C
ATOM   3970  O   VAL A 262       2.057  -9.087  -4.380  1.00 89.16           O
ATOM   3971  HA  VAL A 262       2.643 -10.750  -6.215  1.00 89.16           H
ATOM   3972  CB  VAL A 262       3.136  -9.123  -7.508  1.00 89.16           C
ATOM   3973  HB  VAL A 262       2.583  -8.385  -8.090  1.00 89.16           H
ATOM   3974  CG1 VAL A 262       4.149  -8.373  -6.640  1.00 89.16           C
ATOM   3975 1HG1 VAL A 262       3.625  -7.662  -6.002  1.00 89.16           H
ATOM   3976 2HG1 VAL A 262       4.693  -9.086  -6.020  1.00 89.16           H
ATOM   3977 3HG1 VAL A 262       4.850  -7.839  -7.280  1.00 89.16           H
ATOM   3978  CG2 VAL A 262       3.842 -10.062  -8.488  1.00 89.16           C
ATOM   3979 1HG2 VAL A 262       4.375 -10.833  -7.932  1.00 89.16           H
ATOM   3980 2HG2 VAL A 262       3.103 -10.529  -9.139  1.00 89.16           H
ATOM   3981 3HG2 VAL A 262       4.549  -9.493  -9.091  1.00 89.16           H
ATOM   3982  HN  VAL A 262       1.039 -10.050  -8.408  1.00 89.16           H
ATOM   3983  N   PHE A 263       0.518  -8.290  -5.833  1.00 87.32           N
ATOM   3984  CA  PHE A 263      -0.152  -7.464  -4.843  1.00 87.32           C
ATOM   3985  C   PHE A 263      -0.770  -8.324  -3.739  1.00 87.32           C
ATOM   3986  O   PHE A 263      -0.551  -8.073  -2.555  1.00 87.32           O
ATOM   3987  HA  PHE A 263       0.600  -6.805  -4.409  1.00 87.32           H
ATOM   3988  CB  PHE A 263      -1.267  -6.710  -5.571  1.00 87.32           C
ATOM   3989 1HB  PHE A 263      -0.839  -6.185  -6.425  1.00 87.32           H
ATOM   3990 2HB  PHE A 263      -1.982  -7.431  -5.965  1.00 87.32           H
ATOM   3991  CG  PHE A 263      -2.012  -5.702  -4.693  1.00 87.32           C
ATOM   3992  CD1 PHE A 263      -3.124  -6.087  -4.011  1.00 87.32           C
ATOM   3993  HD1 PHE A 263      -3.484  -7.112  -4.089  1.00 87.32           H
ATOM   3994  CD2 PHE A 263      -1.562  -4.423  -4.594  1.00 87.32           C
ATOM   3995  HD2 PHE A 263      -0.671  -4.115  -5.141  1.00 87.32           H
ATOM   3996  CE1 PHE A 263      -3.816  -5.152  -3.196  1.00 87.32           C
ATOM   3997  HE1 PHE A 263      -4.707  -5.460  -2.649  1.00 87.32           H
ATOM   3998  CE2 PHE A 263      -2.254  -3.488  -3.779  1.00 87.32           C
ATOM   3999  HE2 PHE A 263      -1.893  -2.462  -3.701  1.00 87.32           H
ATOM   4000  CZ  PHE A 263      -3.366  -3.872  -3.097  1.00 87.32           C
ATOM   4001  HZ  PHE A 263      -3.897  -3.154  -2.472  1.00 87.32           H
ATOM   4002  HN  PHE A 263       0.134  -8.240  -6.755  1.00 87.32           H
ATOM   4003  N   VAL A 264      -1.531  -9.321  -4.166  1.00 86.92           N
ATOM   4004  CA  VAL A 264      -2.198 -10.208  -3.229  1.00 86.92           C
ATOM   4005  C   VAL A 264      -1.172 -10.762  -2.238  1.00 86.92           C
ATOM   4006  O   VAL A 264      -1.357 -10.662  -1.026  1.00 86.92           O
ATOM   4007  HA  VAL A 264      -2.931  -9.616  -2.680  1.00 86.92           H
ATOM   4008  CB  VAL A 264      -2.949 -11.304  -3.988  1.00 86.92           C
ATOM   4009  HB  VAL A 264      -2.229 -11.831  -4.614  1.00 86.92           H
ATOM   4010  CG1 VAL A 264      -3.562 -12.319  -3.022  1.00 86.92           C
ATOM   4011 1HG1 VAL A 264      -2.772 -12.782  -2.431  1.00 86.92           H
ATOM   4012 2HG1 VAL A 264      -4.263 -11.812  -2.358  1.00 86.92           H
ATOM   4013 3HG1 VAL A 264      -4.090 -13.087  -3.588  1.00 86.92           H
ATOM   4014  CG2 VAL A 264      -4.017 -10.703  -4.904  1.00 86.92           C
ATOM   4015 1HG2 VAL A 264      -4.733 -10.140  -4.306  1.00 86.92           H
ATOM   4016 2HG2 VAL A 264      -3.544 -10.038  -5.627  1.00 86.92           H
ATOM   4017 3HG2 VAL A 264      -4.535 -11.504  -5.432  1.00 86.92           H
ATOM   4018  HN  VAL A 264      -1.693  -9.527  -5.131  1.00 86.92           H
ATOM   4019  N   LEU A 265      -0.113 -11.334  -2.791  1.00 90.45           N
ATOM   4020  CA  LEU A 265       0.793 -12.153  -2.003  1.00 90.45           C
ATOM   4021  C   LEU A 265       1.527 -11.267  -0.995  1.00 90.45           C
ATOM   4022  O   LEU A 265       1.901 -11.725   0.083  1.00 90.45           O
ATOM   4023  HA  LEU A 265       0.187 -12.873  -1.452  1.00 90.45           H
ATOM   4024  CB  LEU A 265       1.726 -12.950  -2.915  1.00 90.45           C
ATOM   4025 1HB  LEU A 265       2.201 -12.258  -3.611  1.00 90.45           H
ATOM   4026 2HB  LEU A 265       2.519 -13.381  -2.304  1.00 90.45           H
ATOM   4027  CG  LEU A 265       1.075 -14.075  -3.723  1.00 90.45           C
ATOM   4028  HG  LEU A 265       0.264 -13.647  -4.312  1.00 90.45           H
ATOM   4029  CD1 LEU A 265       2.072 -14.691  -4.707  1.00 90.45           C
ATOM   4030 1HD1 LEU A 265       2.424 -13.924  -5.396  1.00 90.45           H
ATOM   4031 2HD1 LEU A 265       2.919 -15.101  -4.157  1.00 90.45           H
ATOM   4032 3HD1 LEU A 265       1.583 -15.488  -5.268  1.00 90.45           H
ATOM   4033  CD2 LEU A 265       0.457 -15.126  -2.800  1.00 90.45           C
ATOM   4034 1HD2 LEU A 265       1.233 -15.555  -2.166  1.00 90.45           H
ATOM   4035 2HD2 LEU A 265      -0.305 -14.658  -2.175  1.00 90.45           H
ATOM   4036 3HD2 LEU A 265       0.001 -15.914  -3.399  1.00 90.45           H
ATOM   4037  HN  LEU A 265       0.130 -11.246  -3.757  1.00 90.45           H
ATOM   4038  N   SER A 266       1.712 -10.013  -1.382  1.00 91.17           N
ATOM   4039  CA  SER A 266       2.487  -9.087  -0.574  1.00 91.17           C
ATOM   4040  C   SER A 266       1.612  -8.502   0.536  1.00 91.17           C
ATOM   4041  O   SER A 266       2.074  -8.310   1.660  1.00 91.17           O
ATOM   4042  HA  SER A 266       3.296  -9.681  -0.150  1.00 91.17           H
ATOM   4043  CB  SER A 266       3.075  -7.965  -1.433  1.00 91.17           C
ATOM   4044 1HB  SER A 266       3.598  -7.255  -0.792  1.00 91.17           H
ATOM   4045 2HB  SER A 266       3.815  -8.382  -2.116  1.00 91.17           H
ATOM   4046  OG  SER A 266       2.072  -7.283  -2.179  1.00 91.17           O
ATOM   4047  HG  SER A 266       1.999  -7.677  -3.095  1.00 91.17           H
ATOM   4048  HN  SER A 266       1.344  -9.629  -2.228  1.00 91.17           H
ATOM   4049  N   GLN A 267       0.363  -8.235   0.183  1.00 90.07           N
ATOM   4050  CA  GLN A 267      -0.505  -7.446   1.041  1.00 90.07           C
ATOM   4051  C   GLN A 267      -1.263  -8.356   2.009  1.00 90.07           C
ATOM   4052  O   GLN A 267      -1.583  -7.951   3.125  1.00 90.07           O
ATOM   4053  HA  GLN A 267       0.160  -6.786   1.597  1.00 90.07           H
ATOM   4054  CB  GLN A 267      -1.473  -6.600   0.211  1.00 90.07           C
ATOM   4055 1HB  GLN A 267      -2.083  -7.249  -0.417  1.00 90.07           H
ATOM   4056 2HB  GLN A 267      -2.155  -6.066   0.874  1.00 90.07           H
ATOM   4057  CG  GLN A 267      -0.716  -5.599  -0.664  1.00 90.07           C
ATOM   4058 1HG  GLN A 267      -0.086  -6.135  -1.374  1.00 90.07           H
ATOM   4059 2HG  GLN A 267      -1.424  -5.012  -1.247  1.00 90.07           H
ATOM   4060  CD  GLN A 267       0.147  -4.668   0.190  1.00 90.07           C
ATOM   4061  OE1 GLN A 267      -0.283  -4.131   1.198  1.00 90.07           O
ATOM   4062  NE2 GLN A 267       1.385  -4.506  -0.269  1.00 90.07           N
ATOM   4063 1HE2 GLN A 267       1.675  -4.975  -1.103  1.00 90.07           H
ATOM   4064 2HE2 GLN A 267       2.026  -3.914   0.221  1.00 90.07           H
ATOM   4065  HN  GLN A 267      -0.055  -8.546  -0.670  1.00 90.07           H
ATOM   4066  N   PHE A 268      -1.529  -9.569   1.546  1.00 90.87           N
ATOM   4067  CA  PHE A 268      -2.413 -10.468   2.268  1.00 90.87           C
ATOM   4068  C   PHE A 268      -1.890 -10.734   3.681  1.00 90.87           C
ATOM   4069  O   PHE A 268      -2.619 -10.567   4.658  1.00 90.87           O
ATOM   4070  HA  PHE A 268      -3.388  -9.985   2.328  1.00 90.87           H
ATOM   4071  CB  PHE A 268      -2.441 -11.786   1.491  1.00 90.87           C
ATOM   4072 1HB  PHE A 268      -2.763 -11.588   0.469  1.00 90.87           H
ATOM   4073 2HB  PHE A 268      -1.427 -12.184   1.434  1.00 90.87           H
ATOM   4074  CG  PHE A 268      -3.356 -12.849   2.102  1.00 90.87           C
ATOM   4075  CD1 PHE A 268      -2.835 -13.815   2.906  1.00 90.87           C
ATOM   4076  HD1 PHE A 268      -1.766 -13.831   3.115  1.00 90.87           H
ATOM   4077  CD2 PHE A 268      -4.691 -12.829   1.841  1.00 90.87           C
ATOM   4078  HD2 PHE A 268      -5.108 -12.055   1.197  1.00 90.87           H
ATOM   4079  CE1 PHE A 268      -3.685 -14.801   3.473  1.00 90.87           C
ATOM   4080  HE1 PHE A 268      -3.268 -15.575   4.117  1.00 90.87           H
ATOM   4081  CE2 PHE A 268      -5.540 -13.815   2.408  1.00 90.87           C
ATOM   4082  HE2 PHE A 268      -6.610 -13.798   2.199  1.00 90.87           H
ATOM   4083  CZ  PHE A 268      -5.020 -14.780   3.212  1.00 90.87           C
ATOM   4084  HZ  PHE A 268      -5.672 -15.538   3.647  1.00 90.87           H
ATOM   4085  HN  PHE A 268      -1.153  -9.938   0.696  1.00 90.87           H
ATOM   4086  N   PRO A 269      -0.623 -11.150   3.815  1.00 93.99           N
ATOM   4087  CA  PRO A 269      -0.093 -11.543   5.123  1.00 93.99           C
ATOM   4088  C   PRO A 269      -0.305 -10.469   6.178  1.00 93.99           C
ATOM   4089  O   PRO A 269      -0.716 -10.766   7.298  1.00 93.99           O
ATOM   4090  HA  PRO A 269      -0.626 -12.417   5.497  1.00 93.99           H
ATOM   4091  CB  PRO A 269       1.393 -11.788   4.853  1.00 93.99           C
ATOM   4092 1HB  PRO A 269       1.986 -10.890   5.029  1.00 93.99           H
ATOM   4093 2HB  PRO A 269       1.795 -12.567   5.501  1.00 93.99           H
ATOM   4094  CG  PRO A 269       1.421 -12.204   3.387  1.00 93.99           C
ATOM   4095 1HG  PRO A 269       2.411 -12.074   2.949  1.00 93.99           H
ATOM   4096 2HG  PRO A 269       1.165 -13.256   3.260  1.00 93.99           H
ATOM   4097  CD  PRO A 269       0.390 -11.284   2.753  1.00 93.99           C
ATOM   4098 1HD  PRO A 269       0.819 -10.319   2.486  1.00 93.99           H
ATOM   4099 2HD  PRO A 269      -0.024 -11.710   1.840  1.00 93.99           H
ATOM   4100  N   TYR A 270      -0.016  -9.236   5.787  1.00 94.16           N
ATOM   4101  CA  TYR A 270      -0.065  -8.124   6.721  1.00 94.16           C
ATOM   4102  C   TYR A 270      -1.493  -7.890   7.220  1.00 94.16           C
ATOM   4103  O   TYR A 270      -1.709  -7.664   8.410  1.00 94.16           O
ATOM   4104  HA  TYR A 270       0.573  -8.369   7.570  1.00 94.16           H
ATOM   4105  CB  TYR A 270       0.396  -6.894   5.937  1.00 94.16           C
ATOM   4106 1HB  TYR A 270       1.440  -7.027   5.654  1.00 94.16           H
ATOM   4107 2HB  TYR A 270      -0.179  -6.827   5.014  1.00 94.16           H
ATOM   4108  CG  TYR A 270       0.255  -5.578   6.705  1.00 94.16           C
ATOM   4109  CD1 TYR A 270      -0.614  -4.606   6.254  1.00 94.16           C
ATOM   4110  HD1 TYR A 270      -1.200  -4.775   5.351  1.00 94.16           H
ATOM   4111  CD2 TYR A 270       0.997  -5.363   7.849  1.00 94.16           C
ATOM   4112  HD2 TYR A 270       1.684  -6.131   8.205  1.00 94.16           H
ATOM   4113  CE1 TYR A 270      -0.747  -3.367   6.976  1.00 94.16           C
ATOM   4114  HE1 TYR A 270      -1.429  -2.591   6.631  1.00 94.16           H
ATOM   4115  CE2 TYR A 270       0.865  -4.125   8.571  1.00 94.16           C
ATOM   4116  HE2 TYR A 270       1.445  -3.942   9.476  1.00 94.16           H
ATOM   4117  CZ  TYR A 270      -0.001  -3.188   8.099  1.00 94.16           C
ATOM   4118  OH  TYR A 270      -0.126  -2.018   8.782  1.00 94.16           O
ATOM   4119  HH  TYR A 270       0.221  -2.127   9.713  1.00 94.16           H
ATOM   4120  HN  TYR A 270       0.248  -8.992   4.854  1.00 94.16           H
ATOM   4121  N   ASN A 271      -2.430  -7.953   6.286  1.00 90.62           N
ATOM   4122  CA  ASN A 271      -3.820  -7.667   6.599  1.00 90.62           C
ATOM   4123  C   ASN A 271      -4.377  -8.781   7.486  1.00 90.62           C
ATOM   4124  O   ASN A 271      -5.296  -8.553   8.272  1.00 90.62           O
ATOM   4125  HA  ASN A 271      -3.807  -6.700   7.103  1.00 90.62           H
ATOM   4126  CB  ASN A 271      -4.669  -7.604   5.328  1.00 90.62           C
ATOM   4127 1HB  ASN A 271      -4.407  -8.433   4.670  1.00 90.62           H
ATOM   4128 2HB  ASN A 271      -5.722  -7.722   5.584  1.00 90.62           H
ATOM   4129  CG  ASN A 271      -4.462  -6.278   4.595  1.00 90.62           C
ATOM   4130  OD1 ASN A 271      -4.870  -5.220   5.045  1.00 90.62           O
ATOM   4131  ND2 ASN A 271      -3.807  -6.393   3.443  1.00 90.62           N
ATOM   4132 1HD2 ASN A 271      -3.499  -7.292   3.131  1.00 90.62           H
ATOM   4133 2HD2 ASN A 271      -3.622  -5.581   2.889  1.00 90.62           H
ATOM   4134  HN  ASN A 271      -2.253  -8.193   5.331  1.00 90.62           H
ATOM   4135  N   CYS A 272      -3.799  -9.963   7.331  1.00 93.00           N
ATOM   4136  CA  CYS A 272      -4.157 -11.089   8.178  1.00 93.00           C
ATOM   4137  C   CYS A 272      -3.842 -10.719   9.628  1.00 93.00           C
ATOM   4138  O   CYS A 272      -4.653 -10.952  10.523  1.00 93.00           O
ATOM   4139  HA  CYS A 272      -5.227 -11.253   8.044  1.00 93.00           H
ATOM   4140  CB  CYS A 272      -3.442 -12.371   7.747  1.00 93.00           C
ATOM   4141 1HB  CYS A 272      -2.376 -12.178   7.623  1.00 93.00           H
ATOM   4142 2HB  CYS A 272      -3.540 -13.130   8.523  1.00 93.00           H
ATOM   4143  SG  CYS A 272      -4.152 -12.987   6.177  1.00 93.00           S
ATOM   4144  HG  CYS A 272      -3.567 -12.082   5.396  1.00 93.00           H
ATOM   4145  HN  CYS A 272      -3.099 -10.157   6.644  1.00 93.00           H
ATOM   4146  N   ILE A 273      -2.661 -10.148   9.816  1.00 93.91           N
ATOM   4147  CA  ILE A 273      -2.208  -9.787  11.149  1.00 93.91           C
ATOM   4148  C   ILE A 273      -3.063  -8.633  11.678  1.00 93.91           C
ATOM   4149  O   ILE A 273      -3.404  -8.599  12.859  1.00 93.91           O
ATOM   4150  HA  ILE A 273      -2.362 -10.653  11.792  1.00 93.91           H
ATOM   4151  CB  ILE A 273      -0.708  -9.488  11.142  1.00 93.91           C
ATOM   4152  HB  ILE A 273      -0.520  -8.698  10.415  1.00 93.91           H
ATOM   4153  CG1 ILE A 273       0.093 -10.713  10.696  1.00 93.91           C
ATOM   4154 1HG1 ILE A 273      -0.215 -11.008   9.693  1.00 93.91           H
ATOM   4155 2HG1 ILE A 273       1.152 -10.459  10.643  1.00 93.91           H
ATOM   4156  CG2 ILE A 273      -0.246  -8.966  12.505  1.00 93.91           C
ATOM   4157 1HG2 ILE A 273      -0.784  -8.049  12.743  1.00 93.91           H
ATOM   4158 2HG2 ILE A 273      -0.450  -9.716  13.269  1.00 93.91           H
ATOM   4159 3HG2 ILE A 273       0.824  -8.762  12.472  1.00 93.91           H
ATOM   4160  CD1 ILE A 273      -0.109 -11.882  11.662  1.00 93.91           C
ATOM   4161 1HD1 ILE A 273       0.223 -11.591  12.659  1.00 93.91           H
ATOM   4162 2HD1 ILE A 273      -1.166 -12.148  11.694  1.00 93.91           H
ATOM   4163 3HD1 ILE A 273       0.471 -12.739  11.322  1.00 93.91           H
ATOM   4164  HN  ILE A 273      -2.020  -9.933   9.079  1.00 93.91           H
ATOM   4165  N   LEU A 274      -3.384  -7.715  10.777  1.00 92.50           N
ATOM   4166  CA  LEU A 274      -4.228  -6.586  11.128  1.00 92.50           C
ATOM   4167  C   LEU A 274      -5.564  -7.101  11.667  1.00 92.50           C
ATOM   4168  O   LEU A 274      -6.120  -6.531  12.605  1.00 92.50           O
ATOM   4169  HA  LEU A 274      -3.724  -6.036  11.923  1.00 92.50           H
ATOM   4170  CB  LEU A 274      -4.370  -5.634   9.939  1.00 92.50           C
ATOM   4171 1HB  LEU A 274      -4.479  -6.230   9.033  1.00 92.50           H
ATOM   4172 2HB  LEU A 274      -5.294  -5.068  10.060  1.00 92.50           H
ATOM   4173  CG  LEU A 274      -3.222  -4.644   9.730  1.00 92.50           C
ATOM   4174  HG  LEU A 274      -2.305  -5.213   9.574  1.00 92.50           H
ATOM   4175  CD1 LEU A 274      -3.449  -3.797   8.476  1.00 92.50           C
ATOM   4176 1HD1 LEU A 274      -3.511  -4.449   7.605  1.00 92.50           H
ATOM   4177 2HD1 LEU A 274      -4.378  -3.238   8.579  1.00 92.50           H
ATOM   4178 3HD1 LEU A 274      -2.618  -3.103   8.352  1.00 92.50           H
ATOM   4179  CD2 LEU A 274      -3.010  -3.780  10.975  1.00 92.50           C
ATOM   4180 1HD2 LEU A 274      -3.921  -3.219  11.187  1.00 92.50           H
ATOM   4181 2HD2 LEU A 274      -2.771  -4.419  11.825  1.00 92.50           H
ATOM   4182 3HD2 LEU A 274      -2.188  -3.086  10.800  1.00 92.50           H
ATOM   4183  HN  LEU A 274      -3.078  -7.735   9.825  1.00 92.50           H
ATOM   4184  N   LEU A 275      -6.040  -8.172  11.051  1.00 93.68           N
ATOM   4185  CA  LEU A 275      -7.299  -8.773  11.459  1.00 93.68           C
ATOM   4186  C   LEU A 275      -7.185  -9.249  12.909  1.00 93.68           C
ATOM   4187  O   LEU A 275      -8.068  -8.987  13.723  1.00 93.68           O
ATOM   4188  HA  LEU A 275      -8.062  -7.996  11.410  1.00 93.68           H
ATOM   4189  CB  LEU A 275      -7.710  -9.875  10.480  1.00 93.68           C
ATOM   4190 1HB  LEU A 275      -7.825  -9.430   9.492  1.00 93.68           H
ATOM   4191 2HB  LEU A 275      -6.895 -10.595  10.413  1.00 93.68           H
ATOM   4192  CG  LEU A 275      -8.995 -10.631  10.823  1.00 93.68           C
ATOM   4193  HG  LEU A 275      -8.902 -11.022  11.836  1.00 93.68           H
ATOM   4194  CD1 LEU A 275     -10.203  -9.692  10.810  1.00 93.68           C
ATOM   4195 1HD1 LEU A 275     -10.057  -8.901  11.546  1.00 93.68           H
ATOM   4196 2HD1 LEU A 275     -10.311  -9.251   9.819  1.00 93.68           H
ATOM   4197 3HD1 LEU A 275     -11.104 -10.255  11.056  1.00 93.68           H
ATOM   4198  CD2 LEU A 275      -9.191 -11.829   9.892  1.00 93.68           C
ATOM   4199 1HD2 LEU A 275      -9.254 -11.482   8.860  1.00 93.68           H
ATOM   4200 2HD2 LEU A 275      -8.346 -12.511   9.995  1.00 93.68           H
ATOM   4201 3HD2 LEU A 275     -10.111 -12.349  10.157  1.00 93.68           H
ATOM   4202  HN  LEU A 275      -5.583  -8.628  10.287  1.00 93.68           H
ATOM   4203  N   VAL A 276      -6.089  -9.941  13.186  1.00 94.59           N
ATOM   4204  CA  VAL A 276      -5.858 -10.473  14.518  1.00 94.59           C
ATOM   4205  C   VAL A 276      -5.852  -9.324  15.528  1.00 94.59           C
ATOM   4206  O   VAL A 276      -6.489  -9.411  16.577  1.00 94.59           O
ATOM   4207  HA  VAL A 276      -6.685 -11.143  14.754  1.00 94.59           H
ATOM   4208  CB  VAL A 276      -4.565 -11.292  14.537  1.00 94.59           C
ATOM   4209  HB  VAL A 276      -3.759 -10.654  14.173  1.00 94.59           H
ATOM   4210  CG1 VAL A 276      -4.213 -11.727  15.961  1.00 94.59           C
ATOM   4211 1HG1 VAL A 276      -4.078 -10.846  16.588  1.00 94.59           H
ATOM   4212 2HG1 VAL A 276      -5.020 -12.339  16.364  1.00 94.59           H
ATOM   4213 3HG1 VAL A 276      -3.290 -12.307  15.946  1.00 94.59           H
ATOM   4214  CG2 VAL A 276      -4.667 -12.499  13.604  1.00 94.59           C
ATOM   4215 1HG2 VAL A 276      -5.490 -13.138  13.925  1.00 94.59           H
ATOM   4216 2HG2 VAL A 276      -4.849 -12.157  12.585  1.00 94.59           H
ATOM   4217 3HG2 VAL A 276      -3.736 -13.064  13.636  1.00 94.59           H
ATOM   4218  HN  VAL A 276      -5.369 -10.138  12.521  1.00 94.59           H
ATOM   4219  N   GLN A 277      -5.126  -8.273  15.177  1.00 93.55           N
ATOM   4220  CA  GLN A 277      -5.009  -7.118  16.050  1.00 93.55           C
ATOM   4221  C   GLN A 277      -6.386  -6.497  16.296  1.00 93.55           C
ATOM   4222  O   GLN A 277      -6.645  -5.961  17.373  1.00 93.55           O
ATOM   4223  HA  GLN A 277      -4.604  -7.502  16.986  1.00 93.55           H
ATOM   4224  CB  GLN A 277      -4.039  -6.087  15.470  1.00 93.55           C
ATOM   4225 1HB  GLN A 277      -4.267  -5.919  14.417  1.00 93.55           H
ATOM   4226 2HB  GLN A 277      -4.168  -5.133  15.980  1.00 93.55           H
ATOM   4227  CG  GLN A 277      -2.589  -6.556  15.614  1.00 93.55           C
ATOM   4228 1HG  GLN A 277      -2.378  -6.780  16.660  1.00 93.55           H
ATOM   4229 2HG  GLN A 277      -2.445  -7.481  15.055  1.00 93.55           H
ATOM   4230  CD  GLN A 277      -1.615  -5.491  15.108  1.00 93.55           C
ATOM   4231  OE1 GLN A 277      -1.960  -4.616  14.331  1.00 93.55           O
ATOM   4232  NE2 GLN A 277      -0.382  -5.613  15.591  1.00 93.55           N
ATOM   4233 1HE2 GLN A 277      -0.164  -6.354  16.226  1.00 93.55           H
ATOM   4234 2HE2 GLN A 277       0.328  -4.963  15.318  1.00 93.55           H
ATOM   4235  HN  GLN A 277      -4.624  -8.203  14.314  1.00 93.55           H
ATOM   4236  N   THR A 278      -7.231  -6.590  15.281  1.00 93.38           N
ATOM   4237  CA  THR A 278      -8.564  -6.017  15.362  1.00 93.38           C
ATOM   4238  C   THR A 278      -9.420  -6.798  16.362  1.00 93.38           C
ATOM   4239  O   THR A 278     -10.118  -6.205  17.183  1.00 93.38           O
ATOM   4240  HA  THR A 278      -8.479  -4.999  15.742  1.00 93.38           H
ATOM   4241  CB  THR A 278      -9.154  -5.988  13.951  1.00 93.38           C
ATOM   4242  HB  THR A 278      -9.333  -6.998  13.583  1.00 93.38           H
ATOM   4243  OG1 THR A 278      -8.219  -5.217  13.200  1.00 93.38           O
ATOM   4244  HG1 THR A 278      -7.564  -5.821  12.746  1.00 93.38           H
ATOM   4245  CG2 THR A 278     -10.450  -5.180  13.874  1.00 93.38           C
ATOM   4246 1HG2 THR A 278     -10.256  -4.151  14.178  1.00 93.38           H
ATOM   4247 2HG2 THR A 278     -11.193  -5.621  14.538  1.00 93.38           H
ATOM   4248 3HG2 THR A 278     -10.826  -5.192  12.851  1.00 93.38           H
ATOM   4249  HN  THR A 278      -7.019  -7.045  14.416  1.00 93.38           H
ATOM   4250  N   ILE A 279      -9.338  -8.117  16.259  1.00 94.57           N
ATOM   4251  CA  ILE A 279     -10.109  -8.985  17.133  1.00 94.57           C
ATOM   4252  C   ILE A 279      -9.654  -8.780  18.579  1.00 94.57           C
ATOM   4253  O   ILE A 279     -10.479  -8.698  19.487  1.00 94.57           O
ATOM   4254  HA  ILE A 279     -11.154  -8.684  17.053  1.00 94.57           H
ATOM   4255  CB  ILE A 279     -10.019 -10.437  16.660  1.00 94.57           C
ATOM   4256  HB  ILE A 279      -8.966 -10.700  16.561  1.00 94.57           H
ATOM   4257  CG1 ILE A 279     -10.658 -10.605  15.280  1.00 94.57           C
ATOM   4258 1HG1 ILE A 279     -11.743 -10.548  15.368  1.00 94.57           H
ATOM   4259 2HG1 ILE A 279     -10.348  -9.787  14.630  1.00 94.57           H
ATOM   4260  CG2 ILE A 279     -10.627 -11.388  17.692  1.00 94.57           C
ATOM   4261 1HG2 ILE A 279     -10.088 -11.294  18.635  1.00 94.57           H
ATOM   4262 2HG2 ILE A 279     -11.676 -11.135  17.847  1.00 94.57           H
ATOM   4263 3HG2 ILE A 279     -10.550 -12.414  17.331  1.00 94.57           H
ATOM   4264  CD1 ILE A 279     -10.262 -11.942  14.651  1.00 94.57           C
ATOM   4265 1HD1 ILE A 279      -9.178 -11.985  14.542  1.00 94.57           H
ATOM   4266 2HD1 ILE A 279     -10.595 -12.758  15.292  1.00 94.57           H
ATOM   4267 3HD1 ILE A 279     -10.730 -12.035  13.671  1.00 94.57           H
ATOM   4268  HN  ILE A 279      -8.759  -8.591  15.596  1.00 94.57           H
ATOM   4269  N   ASP A 280      -8.342  -8.702  18.748  1.00 94.12           N
ATOM   4270  CA  ASP A 280      -7.765  -8.573  20.075  1.00 94.12           C
ATOM   4271  C   ASP A 280      -8.130  -7.205  20.654  1.00 94.12           C
ATOM   4272  O   ASP A 280      -8.316  -7.068  21.862  1.00 94.12           O
ATOM   4273  HA  ASP A 280      -8.186  -9.396  20.652  1.00 94.12           H
ATOM   4274  CB  ASP A 280      -6.239  -8.673  20.024  1.00 94.12           C
ATOM   4275 1HB  ASP A 280      -5.947  -9.559  19.460  1.00 94.12           H
ATOM   4276 2HB  ASP A 280      -5.832  -7.811  19.495  1.00 94.12           H
ATOM   4277  CG  ASP A 280      -5.646  -8.741  21.433  1.00 94.12           C
ATOM   4278  OD1 ASP A 280      -6.131  -9.589  22.212  1.00 94.12           O
ATOM   4279  OD2 ASP A 280      -4.721  -7.943  21.698  1.00 94.12           O
ATOM   4280  HN  ASP A 280      -7.680  -8.727  17.999  1.00 94.12           H
ATOM   4281  N   ALA A 281      -8.221  -6.227  19.765  1.00 91.89           N
ATOM   4282  CA  ALA A 281      -8.588  -4.880  20.169  1.00 91.89           C
ATOM   4283  C   ALA A 281      -9.973  -4.907  20.817  1.00 91.89           C
ATOM   4284  O   ALA A 281     -10.268  -4.096  21.694  1.00 91.89           O
ATOM   4285  HA  ALA A 281      -7.858  -4.543  20.905  1.00 91.89           H
ATOM   4286  CB  ALA A 281      -8.530  -3.949  18.956  1.00 91.89           C
ATOM   4287 1HB  ALA A 281      -7.518  -3.944  18.550  1.00 91.89           H
ATOM   4288 2HB  ALA A 281      -9.225  -4.302  18.194  1.00 91.89           H
ATOM   4289 3HB  ALA A 281      -8.806  -2.939  19.259  1.00 91.89           H
ATOM   4290  HN  ALA A 281      -8.049  -6.342  18.787  1.00 91.89           H
ATOM   4291  N   TYR A 282     -10.787  -5.848  20.362  1.00 90.47           N
ATOM   4292  CA  TYR A 282     -12.140  -5.980  20.875  1.00 90.47           C
ATOM   4293  C   TYR A 282     -12.180  -6.925  22.077  1.00 90.47           C
ATOM   4294  O   TYR A 282     -12.762  -6.597  23.110  1.00 90.47           O
ATOM   4295  HA  TYR A 282     -12.479  -4.993  21.187  1.00 90.47           H
ATOM   4296  CB  TYR A 282     -12.965  -6.586  19.737  1.00 90.47           C
ATOM   4297 1HB  TYR A 282     -12.797  -6.004  18.831  1.00 90.47           H
ATOM   4298 2HB  TYR A 282     -12.606  -7.596  19.539  1.00 90.47           H
ATOM   4299  CG  TYR A 282     -14.468  -6.640  20.019  1.00 90.47           C
ATOM   4300  CD1 TYR A 282     -15.051  -7.823  20.426  1.00 90.47           C
ATOM   4301  HD1 TYR A 282     -14.441  -8.718  20.547  1.00 90.47           H
ATOM   4302  CD2 TYR A 282     -15.240  -5.506  19.866  1.00 90.47           C
ATOM   4303  HD2 TYR A 282     -14.779  -4.572  19.544  1.00 90.47           H
ATOM   4304  CE1 TYR A 282     -16.465  -7.874  20.692  1.00 90.47           C
ATOM   4305  HE1 TYR A 282     -16.939  -8.801  21.014  1.00 90.47           H
ATOM   4306  CE2 TYR A 282     -16.654  -5.558  20.131  1.00 90.47           C
ATOM   4307  HE2 TYR A 282     -17.276  -4.670  20.015  1.00 90.47           H
ATOM   4308  CZ  TYR A 282     -17.197  -6.739  20.531  1.00 90.47           C
ATOM   4309  OH  TYR A 282     -18.533  -6.787  20.782  1.00 90.47           O
ATOM   4310  HH  TYR A 282     -18.939  -5.883  20.648  1.00 90.47           H
ATOM   4311  HN  TYR A 282     -10.536  -6.511  19.656  1.00 90.47           H
ATOM   4312  N   ALA A 283     -11.554  -8.080  21.903  1.00 91.74           N
ATOM   4313  CA  ALA A 283     -11.757  -9.187  22.822  1.00 91.74           C
ATOM   4314  C   ALA A 283     -10.664  -9.162  23.892  1.00 91.74           C
ATOM   4315  O   ALA A 283     -10.825  -9.747  24.963  1.00 91.74           O
ATOM   4316  HA  ALA A 283     -12.726  -9.048  23.301  1.00 91.74           H
ATOM   4317  CB  ALA A 283     -11.777 -10.502  22.041  1.00 91.74           C
ATOM   4318 1HB  ALA A 283     -12.589 -10.481  21.314  1.00 91.74           H
ATOM   4319 2HB  ALA A 283     -10.828 -10.631  21.521  1.00 91.74           H
ATOM   4320 3HB  ALA A 283     -11.929 -11.333  22.730  1.00 91.74           H
ATOM   4321  HN  ALA A 283     -10.920  -8.265  21.152  1.00 91.74           H
ATOM   4322  N   MET A 284      -9.576  -8.479  23.567  1.00 89.73           N
ATOM   4323  CA  MET A 284      -8.432  -8.422  24.460  1.00 89.73           C
ATOM   4324  C   MET A 284      -8.060  -9.818  24.964  1.00 89.73           C
ATOM   4325  O   MET A 284      -7.866 -10.019  26.162  1.00 89.73           O
ATOM   4326  HA  MET A 284      -7.615  -8.013  23.866  1.00 89.73           H
ATOM   4327  CB  MET A 284      -8.759  -7.520  25.652  1.00 89.73           C
ATOM   4328 1HB  MET A 284      -9.668  -7.871  26.140  1.00 89.73           H
ATOM   4329 2HB  MET A 284      -7.958  -7.580  26.389  1.00 89.73           H
ATOM   4330  CG  MET A 284      -8.942  -6.068  25.206  1.00 89.73           C
ATOM   4331 1HG  MET A 284      -8.000  -5.675  24.823  1.00 89.73           H
ATOM   4332 2HG  MET A 284      -9.664  -6.017  24.391  1.00 89.73           H
ATOM   4333  SD  MET A 284      -9.503  -5.074  26.579  1.00 89.73           S
ATOM   4334  CE  MET A 284     -11.267  -5.306  26.428  1.00 89.73           C
ATOM   4335 1HE  MET A 284     -11.599  -4.945  25.455  1.00 89.73           H
ATOM   4336 2HE  MET A 284     -11.503  -6.365  26.523  1.00 89.73           H
ATOM   4337 3HE  MET A 284     -11.775  -4.748  27.215  1.00 89.73           H
ATOM   4338  HN  MET A 284      -9.470  -7.971  22.712  1.00 89.73           H
ATOM   4339  N   PHE A 285      -7.972 -10.747  24.023  1.00 91.13           N
ATOM   4340  CA  PHE A 285      -7.801 -12.148  24.369  1.00 91.13           C
ATOM   4341  C   PHE A 285      -6.318 -12.501  24.509  1.00 91.13           C
ATOM   4342  O   PHE A 285      -5.973 -13.533  25.082  1.00 91.13           O
ATOM   4343  HA  PHE A 285      -8.302 -12.309  25.324  1.00 91.13           H
ATOM   4344  CB  PHE A 285      -8.402 -12.968  23.226  1.00 91.13           C
ATOM   4345 1HB  PHE A 285      -8.549 -13.993  23.566  1.00 91.13           H
ATOM   4346 2HB  PHE A 285      -9.387 -12.569  22.985  1.00 91.13           H
ATOM   4347  CG  PHE A 285      -7.550 -12.984  21.956  1.00 91.13           C
ATOM   4348  CD1 PHE A 285      -7.735 -12.034  21.001  1.00 91.13           C
ATOM   4349  HD1 PHE A 285      -8.491 -11.261  21.140  1.00 91.13           H
ATOM   4350  CD2 PHE A 285      -6.607 -13.948  21.782  1.00 91.13           C
ATOM   4351  HD2 PHE A 285      -6.458 -14.710  22.548  1.00 91.13           H
ATOM   4352  CE1 PHE A 285      -6.944 -12.049  19.822  1.00 91.13           C
ATOM   4353  HE1 PHE A 285      -7.093 -11.287  19.056  1.00 91.13           H
ATOM   4354  CE2 PHE A 285      -5.815 -13.963  20.603  1.00 91.13           C
ATOM   4355  HE2 PHE A 285      -5.060 -14.736  20.464  1.00 91.13           H
ATOM   4356  CZ  PHE A 285      -6.001 -13.013  19.648  1.00 91.13           C
ATOM   4357  HZ  PHE A 285      -5.393 -13.024  18.743  1.00 91.13           H
ATOM   4358  HN  PHE A 285      -8.017 -10.557  23.043  1.00 91.13           H
ATOM   4359  N   ILE A 286      -5.481 -11.623  23.975  1.00 92.18           N
ATOM   4360  CA  ILE A 286      -4.043 -11.813  24.061  1.00 92.18           C
ATOM   4361  C   ILE A 286      -3.532 -11.214  25.373  1.00 92.18           C
ATOM   4362  O   ILE A 286      -3.092 -10.066  25.406  1.00 92.18           O
ATOM   4363  HA  ILE A 286      -3.855 -12.886  24.075  1.00 92.18           H
ATOM   4364  CB  ILE A 286      -3.353 -11.248  22.817  1.00 92.18           C
ATOM   4365  HB  ILE A 286      -3.520 -10.171  22.793  1.00 92.18           H
ATOM   4366  CG1 ILE A 286      -3.964 -11.829  21.540  1.00 92.18           C
ATOM   4367 1HG1 ILE A 286      -3.702 -12.883  21.454  1.00 92.18           H
ATOM   4368 2HG1 ILE A 286      -5.051 -11.773  21.595  1.00 92.18           H
ATOM   4369  CG2 ILE A 286      -1.841 -11.470  22.882  1.00 92.18           C
ATOM   4370 1HG2 ILE A 286      -1.437 -10.970  23.762  1.00 92.18           H
ATOM   4371 2HG2 ILE A 286      -1.632 -12.538  22.942  1.00 92.18           H
ATOM   4372 3HG2 ILE A 286      -1.375 -11.059  21.986  1.00 92.18           H
ATOM   4373  CD1 ILE A 286      -3.471 -11.073  20.304  1.00 92.18           C
ATOM   4374 1HD1 ILE A 286      -3.756 -10.024  20.382  1.00 92.18           H
ATOM   4375 2HD1 ILE A 286      -2.386 -11.151  20.240  1.00 92.18           H
ATOM   4376 3HD1 ILE A 286      -3.921 -11.506  19.411  1.00 92.18           H
ATOM   4377  HN  ILE A 286      -5.771 -10.797  23.491  1.00 92.18           H
ATOM   4378  N   SER A 287      -3.608 -12.020  26.422  1.00 89.41           N
ATOM   4379  CA  SER A 287      -3.131 -11.594  27.728  1.00 89.41           C
ATOM   4380  C   SER A 287      -1.681 -12.039  27.925  1.00 89.41           C
ATOM   4381  O   SER A 287      -0.993 -11.547  28.819  1.00 89.41           O
ATOM   4382  HA  SER A 287      -3.200 -10.507  27.720  1.00 89.41           H
ATOM   4383  CB  SER A 287      -4.015 -12.153  28.845  1.00 89.41           C
ATOM   4384 1HB  SER A 287      -3.623 -11.833  29.811  1.00 89.41           H
ATOM   4385 2HB  SER A 287      -5.019 -11.738  28.755  1.00 89.41           H
ATOM   4386  OG  SER A 287      -4.085 -13.575  28.810  1.00 89.41           O
ATOM   4387  HG  SER A 287      -4.702 -13.905  29.524  1.00 89.41           H
ATOM   4388  HN  SER A 287      -3.986 -12.945  26.391  1.00 89.41           H
ATOM   4389  N   ASN A 288      -1.259 -12.965  27.077  1.00 92.26           N
ATOM   4390  CA  ASN A 288       0.061 -13.559  27.213  1.00 92.26           C
ATOM   4391  C   ASN A 288       1.089 -12.673  26.505  1.00 92.26           C
ATOM   4392  O   ASN A 288       0.959 -12.396  25.314  1.00 92.26           O
ATOM   4393  HA  ASN A 288       0.236 -13.625  28.287  1.00 92.26           H
ATOM   4394  CB  ASN A 288       0.110 -14.946  26.570  1.00 92.26           C
ATOM   4395 1HB  ASN A 288      -0.720 -15.550  26.936  1.00 92.26           H
ATOM   4396 2HB  ASN A 288      -0.014 -14.855  25.491  1.00 92.26           H
ATOM   4397  CG  ASN A 288       1.434 -15.648  26.879  1.00 92.26           C
ATOM   4398  OD1 ASN A 288       2.507 -15.076  26.780  1.00 92.26           O
ATOM   4399  ND2 ASN A 288       1.299 -16.915  27.258  1.00 92.26           N
ATOM   4400 1HD2 ASN A 288       0.388 -17.325  27.318  1.00 92.26           H
ATOM   4401 2HD2 ASN A 288       2.107 -17.459  27.482  1.00 92.26           H
ATOM   4402  HN  ASN A 288      -1.800 -13.309  26.310  1.00 92.26           H
ATOM   4403  N   CYS A 289       2.087 -12.254  27.269  1.00 92.05           N
ATOM   4404  CA  CYS A 289       3.070 -11.310  26.765  1.00 92.05           C
ATOM   4405  C   CYS A 289       3.861 -11.992  25.647  1.00 92.05           C
ATOM   4406  O   CYS A 289       4.243 -11.349  24.671  1.00 92.05           O
ATOM   4407  HA  CYS A 289       2.514 -10.455  26.380  1.00 92.05           H
ATOM   4408  CB  CYS A 289       3.983 -10.795  27.879  1.00 92.05           C
ATOM   4409 1HB  CYS A 289       3.388 -10.319  28.658  1.00 92.05           H
ATOM   4410 2HB  CYS A 289       4.509 -11.629  28.345  1.00 92.05           H
ATOM   4411  SG  CYS A 289       5.189  -9.600  27.197  1.00 92.05           S
ATOM   4412  HN  CYS A 289       2.229 -12.548  28.215  1.00 92.05           H
ATOM   4413  N   ALA A 290       4.085 -13.286  25.828  1.00 93.37           N
ATOM   4414  CA  ALA A 290       4.880 -14.048  24.880  1.00 93.37           C
ATOM   4415  C   ALA A 290       4.171 -14.064  23.525  1.00 93.37           C
ATOM   4416  O   ALA A 290       4.797 -13.836  22.490  1.00 93.37           O
ATOM   4417  HA  ALA A 290       5.841 -13.544  24.772  1.00 93.37           H
ATOM   4418  CB  ALA A 290       5.120 -15.455  25.430  1.00 93.37           C
ATOM   4419 1HB  ALA A 290       5.652 -15.389  26.379  1.00 93.37           H
ATOM   4420 2HB  ALA A 290       4.163 -15.953  25.584  1.00 93.37           H
ATOM   4421 3HB  ALA A 290       5.716 -16.026  24.719  1.00 93.37           H
ATOM   4422  HN  ALA A 290       3.734 -13.810  26.604  1.00 93.37           H
ATOM   4423  N   VAL A 291       2.875 -14.336  23.573  1.00 94.06           N
ATOM   4424  CA  VAL A 291       2.075 -14.386  22.362  1.00 94.06           C
ATOM   4425  C   VAL A 291       2.035 -12.996  21.725  1.00 94.06           C
ATOM   4426  O   VAL A 291       2.163 -12.862  20.509  1.00 94.06           O
ATOM   4427  HA  VAL A 291       2.564 -15.074  21.672  1.00 94.06           H
ATOM   4428  CB  VAL A 291       0.684 -14.940  22.676  1.00 94.06           C
ATOM   4429  HB  VAL A 291       0.218 -14.282  23.409  1.00 94.06           H
ATOM   4430  CG1 VAL A 291      -0.198 -14.949  21.426  1.00 94.06           C
ATOM   4431 1HG1 VAL A 291      -0.304 -13.931  21.049  1.00 94.06           H
ATOM   4432 2HG1 VAL A 291       0.262 -15.574  20.660  1.00 94.06           H
ATOM   4433 3HG1 VAL A 291      -1.181 -15.347  21.677  1.00 94.06           H
ATOM   4434  CG2 VAL A 291       0.776 -16.338  23.291  1.00 94.06           C
ATOM   4435 1HG2 VAL A 291       1.271 -17.011  22.591  1.00 94.06           H
ATOM   4436 2HG2 VAL A 291       1.351 -16.290  24.216  1.00 94.06           H
ATOM   4437 3HG2 VAL A 291      -0.226 -16.708  23.505  1.00 94.06           H
ATOM   4438  HN  VAL A 291       2.374 -14.520  24.419  1.00 94.06           H
ATOM   4439  N   SER A 292       1.855 -11.995  22.575  1.00 93.60           N
ATOM   4440  CA  SER A 292       1.763 -10.623  22.106  1.00 93.60           C
ATOM   4441  C   SER A 292       3.060 -10.221  21.402  1.00 93.60           C
ATOM   4442  O   SER A 292       3.028  -9.584  20.350  1.00 93.60           O
ATOM   4443  HA  SER A 292       0.928 -10.613  21.405  1.00 93.60           H
ATOM   4444  CB  SER A 292       1.467  -9.665  23.262  1.00 93.60           C
ATOM   4445 1HB  SER A 292       0.615 -10.036  23.831  1.00 93.60           H
ATOM   4446 2HB  SER A 292       2.319  -9.644  23.942  1.00 93.60           H
ATOM   4447  OG  SER A 292       1.193  -8.344  22.804  1.00 93.60           O
ATOM   4448  HG  SER A 292       0.293  -8.312  22.371  1.00 93.60           H
ATOM   4449  HN  SER A 292       1.774 -12.110  23.565  1.00 93.60           H
ATOM   4450  N   THR A 293       4.171 -10.610  22.011  1.00 93.76           N
ATOM   4451  CA  THR A 293       5.477 -10.261  21.479  1.00 93.76           C
ATOM   4452  C   THR A 293       5.655 -10.845  20.076  1.00 93.76           C
ATOM   4453  O   THR A 293       6.123 -10.159  19.169  1.00 93.76           O
ATOM   4454  HA  THR A 293       5.531  -9.177  21.383  1.00 93.76           H
ATOM   4455  CB  THR A 293       6.536 -10.739  22.474  1.00 93.76           C
ATOM   4456  HB  THR A 293       6.444 -11.810  22.657  1.00 93.76           H
ATOM   4457  OG1 THR A 293       6.346  -9.903  23.612  1.00 93.76           O
ATOM   4458  HG1 THR A 293       5.789 -10.375  24.295  1.00 93.76           H
ATOM   4459  CG2 THR A 293       7.960 -10.422  22.012  1.00 93.76           C
ATOM   4460 1HG2 THR A 293       8.072  -9.344  21.895  1.00 93.76           H
ATOM   4461 2HG2 THR A 293       8.150 -10.913  21.058  1.00 93.76           H
ATOM   4462 3HG2 THR A 293       8.672 -10.782  22.755  1.00 93.76           H
ATOM   4463  HN  THR A 293       4.188 -11.152  22.851  1.00 93.76           H
ATOM   4464  N   ASN A 294       5.272 -12.106  19.941  1.00 94.47           N
ATOM   4465  CA  ASN A 294       5.434 -12.807  18.679  1.00 94.47           C
ATOM   4466  C   ASN A 294       4.545 -12.154  17.619  1.00 94.47           C
ATOM   4467  O   ASN A 294       4.942 -12.031  16.461  1.00 94.47           O
ATOM   4468  HA  ASN A 294       6.495 -12.726  18.441  1.00 94.47           H
ATOM   4469  CB  ASN A 294       5.018 -14.274  18.806  1.00 94.47           C
ATOM   4470 1HB  ASN A 294       4.054 -14.340  19.309  1.00 94.47           H
ATOM   4471 2HB  ASN A 294       4.891 -14.707  17.814  1.00 94.47           H
ATOM   4472  CG  ASN A 294       6.063 -15.075  19.587  1.00 94.47           C
ATOM   4473  OD1 ASN A 294       7.202 -14.669  19.746  1.00 94.47           O
ATOM   4474  ND2 ASN A 294       5.612 -16.232  20.064  1.00 94.47           N
ATOM   4475 1HD2 ASN A 294       4.665 -16.506  19.898  1.00 94.47           H
ATOM   4476 2HD2 ASN A 294       6.220 -16.827  20.589  1.00 94.47           H
ATOM   4477  HN  ASN A 294       4.857 -12.646  20.674  1.00 94.47           H
ATOM   4478  N   ILE A 295       3.360 -11.752  18.053  1.00 94.37           N
ATOM   4479  CA  ILE A 295       2.391 -11.162  17.145  1.00 94.37           C
ATOM   4480  C   ILE A 295       2.930  -9.826  16.629  1.00 94.37           C
ATOM   4481  O   ILE A 295       2.762  -9.497  15.455  1.00 94.37           O
ATOM   4482  HA  ILE A 295       2.281 -11.840  16.299  1.00 94.37           H
ATOM   4483  CB  ILE A 295       1.022 -11.054  17.819  1.00 94.37           C
ATOM   4484  HB  ILE A 295       1.170 -10.701  18.839  1.00 94.37           H
ATOM   4485  CG1 ILE A 295       0.345 -12.423  17.909  1.00 94.37           C
ATOM   4486 1HG1 ILE A 295       0.069 -12.762  16.910  1.00 94.37           H
ATOM   4487 2HG1 ILE A 295       1.046 -13.154  18.311  1.00 94.37           H
ATOM   4488  CG2 ILE A 295       0.141 -10.024  17.108  1.00 94.37           C
ATOM   4489 1HG2 ILE A 295       0.624  -9.048  17.141  1.00 94.37           H
ATOM   4490 2HG2 ILE A 295      -0.003 -10.324  16.070  1.00 94.37           H
ATOM   4491 3HG2 ILE A 295      -0.827  -9.967  17.608  1.00 94.37           H
ATOM   4492  CD1 ILE A 295      -0.901 -12.362  18.795  1.00 94.37           C
ATOM   4493 1HD1 ILE A 295      -0.617 -12.046  19.799  1.00 94.37           H
ATOM   4494 2HD1 ILE A 295      -1.610 -11.648  18.376  1.00 94.37           H
ATOM   4495 3HD1 ILE A 295      -1.363 -13.348  18.841  1.00 94.37           H
ATOM   4496  HN  ILE A 295       3.059 -11.824  19.004  1.00 94.37           H
ATOM   4497  N   ASP A 296       3.565  -9.093  17.531  1.00 94.12           N
ATOM   4498  CA  ASP A 296       4.110  -7.790  17.187  1.00 94.12           C
ATOM   4499  C   ASP A 296       5.252  -7.968  16.185  1.00 94.12           C
ATOM   4500  O   ASP A 296       5.390  -7.182  15.249  1.00 94.12           O
ATOM   4501  HA  ASP A 296       3.273  -7.231  16.769  1.00 94.12           H
ATOM   4502  CB  ASP A 296       4.671  -7.084  18.423  1.00 94.12           C
ATOM   4503 1HB  ASP A 296       5.370  -7.743  18.937  1.00 94.12           H
ATOM   4504 2HB  ASP A 296       5.231  -6.200  18.118  1.00 94.12           H
ATOM   4505  CG  ASP A 296       3.547  -6.677  19.378  1.00 94.12           C
ATOM   4506  OD1 ASP A 296       2.397  -6.591  18.898  1.00 94.12           O
ATOM   4507  OD2 ASP A 296       3.865  -6.461  20.568  1.00 94.12           O
ATOM   4508  HN  ASP A 296       3.710  -9.374  18.479  1.00 94.12           H
ATOM   4509  N   ILE A 297       6.043  -9.006  16.415  1.00 94.78           N
ATOM   4510  CA  ILE A 297       7.133  -9.332  15.512  1.00 94.78           C
ATOM   4511  C   ILE A 297       6.560  -9.712  14.145  1.00 94.78           C
ATOM   4512  O   ILE A 297       7.059  -9.267  13.113  1.00 94.78           O
ATOM   4513  HA  ILE A 297       7.739  -8.434  15.394  1.00 94.78           H
ATOM   4514  CB  ILE A 297       8.032 -10.409  16.123  1.00 94.78           C
ATOM   4515  HB  ILE A 297       7.396 -11.207  16.506  1.00 94.78           H
ATOM   4516  CG1 ILE A 297       8.824  -9.854  17.308  1.00 94.78           C
ATOM   4517 1HG1 ILE A 297       9.551  -9.124  16.954  1.00 94.78           H
ATOM   4518 2HG1 ILE A 297       8.151  -9.330  17.987  1.00 94.78           H
ATOM   4519  CG2 ILE A 297       8.945 -11.028  15.063  1.00 94.78           C
ATOM   4520 1HG2 ILE A 297       8.337 -11.483  14.281  1.00 94.78           H
ATOM   4521 2HG2 ILE A 297       9.575 -10.252  14.628  1.00 94.78           H
ATOM   4522 3HG2 ILE A 297       9.573 -11.790  15.524  1.00 94.78           H
ATOM   4523  CD1 ILE A 297       9.544 -10.975  18.060  1.00 94.78           C
ATOM   4524 1HD1 ILE A 297       8.811 -11.691  18.434  1.00 94.78           H
ATOM   4525 2HD1 ILE A 297      10.234 -11.481  17.385  1.00 94.78           H
ATOM   4526 3HD1 ILE A 297      10.099 -10.553  18.898  1.00 94.78           H
ATOM   4527  HN  ILE A 297       5.948  -9.618  17.201  1.00 94.78           H
ATOM   4528  N   CYS A 298       5.520 -10.532  14.182  1.00 95.06           N
ATOM   4529  CA  CYS A 298       4.870 -10.972  12.959  1.00 95.06           C
ATOM   4530  C   CYS A 298       4.392  -9.734  12.198  1.00 95.06           C
ATOM   4531  O   CYS A 298       4.496  -9.676  10.973  1.00 95.06           O
ATOM   4532  HA  CYS A 298       5.620 -11.515  12.384  1.00 95.06           H
ATOM   4533  CB  CYS A 298       3.723 -11.944  13.246  1.00 95.06           C
ATOM   4534 1HB  CYS A 298       3.105 -11.560  14.058  1.00 95.06           H
ATOM   4535 2HB  CYS A 298       3.081 -12.030  12.370  1.00 95.06           H
ATOM   4536  SG  CYS A 298       4.393 -13.587  13.694  1.00 95.06           S
ATOM   4537  HG  CYS A 298       4.778 -13.250  14.922  1.00 95.06           H
ATOM   4538  HN  CYS A 298       5.123 -10.894  15.025  1.00 95.06           H
ATOM   4539  N   PHE A 299       3.878  -8.775  12.954  1.00 94.93           N
ATOM   4540  CA  PHE A 299       3.393  -7.538  12.366  1.00 94.93           C
ATOM   4541  C   PHE A 299       4.509  -6.817  11.607  1.00 94.93           C
ATOM   4542  O   PHE A 299       4.310  -6.374  10.477  1.00 94.93           O
ATOM   4543  HA  PHE A 299       2.595  -7.801  11.672  1.00 94.93           H
ATOM   4544  CB  PHE A 299       2.921  -6.650  13.519  1.00 94.93           C
ATOM   4545 1HB  PHE A 299       2.140  -7.174  14.072  1.00 94.93           H
ATOM   4546 2HB  PHE A 299       3.750  -6.496  14.209  1.00 94.93           H
ATOM   4547  CG  PHE A 299       2.384  -5.288  13.076  1.00 94.93           C
ATOM   4548  CD1 PHE A 299       3.226  -4.224  12.982  1.00 94.93           C
ATOM   4549  HD1 PHE A 299       4.282  -4.341  13.223  1.00 94.93           H
ATOM   4550  CD2 PHE A 299       1.066  -5.141  12.776  1.00 94.93           C
ATOM   4551  HD2 PHE A 299       0.391  -5.993  12.852  1.00 94.93           H
ATOM   4552  CE1 PHE A 299       2.728  -2.959  12.571  1.00 94.93           C
ATOM   4553  HE1 PHE A 299       3.403  -2.106  12.496  1.00 94.93           H
ATOM   4554  CE2 PHE A 299       0.568  -3.876  12.365  1.00 94.93           C
ATOM   4555  HE2 PHE A 299      -0.488  -3.758  12.125  1.00 94.93           H
ATOM   4556  CZ  PHE A 299       1.410  -2.812  12.271  1.00 94.93           C
ATOM   4557  HZ  PHE A 299       1.028  -1.841  11.955  1.00 94.93           H
ATOM   4558  HN  PHE A 299       3.791  -8.834  13.948  1.00 94.93           H
ATOM   4559  N   GLN A 300       5.659  -6.722  12.259  1.00 93.98           N
ATOM   4560  CA  GLN A 300       6.783  -5.999  11.691  1.00 93.98           C
ATOM   4561  C   GLN A 300       7.244  -6.667  10.394  1.00 93.98           C
ATOM   4562  O   GLN A 300       7.550  -5.987   9.416  1.00 93.98           O
ATOM   4563  HA  GLN A 300       6.406  -4.998  11.478  1.00 93.98           H
ATOM   4564  CB  GLN A 300       7.934  -5.898  12.695  1.00 93.98           C
ATOM   4565 1HB  GLN A 300       8.138  -6.880  13.120  1.00 93.98           H
ATOM   4566 2HB  GLN A 300       8.841  -5.577  12.183  1.00 93.98           H
ATOM   4567  CG  GLN A 300       7.599  -4.911  13.815  1.00 93.98           C
ATOM   4568 1HG  GLN A 300       7.397  -3.928  13.390  1.00 93.98           H
ATOM   4569 2HG  GLN A 300       6.690  -5.230  14.326  1.00 93.98           H
ATOM   4570  CD  GLN A 300       8.747  -4.812  14.821  1.00 93.98           C
ATOM   4571  OE1 GLN A 300       9.755  -5.493  14.720  1.00 93.98           O
ATOM   4572  NE2 GLN A 300       8.540  -3.930  15.794  1.00 93.98           N
ATOM   4573 1HE2 GLN A 300       7.691  -3.403  15.819  1.00 93.98           H
ATOM   4574 2HE2 GLN A 300       9.234  -3.793  16.501  1.00 93.98           H
ATOM   4575  HN  GLN A 300       5.827  -7.128  13.157  1.00 93.98           H
ATOM   4576  N   VAL A 301       7.280  -7.991  10.429  1.00 94.81           N
ATOM   4577  CA  VAL A 301       7.762  -8.757   9.292  1.00 94.81           C
ATOM   4578  C   VAL A 301       6.819  -8.550   8.106  1.00 94.81           C
ATOM   4579  O   VAL A 301       7.259  -8.198   7.012  1.00 94.81           O
ATOM   4580  HA  VAL A 301       8.747  -8.370   9.029  1.00 94.81           H
ATOM   4581  CB  VAL A 301       7.919 -10.228   9.681  1.00 94.81           C
ATOM   4582  HB  VAL A 301       6.967 -10.571  10.087  1.00 94.81           H
ATOM   4583  CG1 VAL A 301       8.245 -11.087   8.457  1.00 94.81           C
ATOM   4584 1HG1 VAL A 301       7.439 -11.002   7.729  1.00 94.81           H
ATOM   4585 2HG1 VAL A 301       9.178 -10.742   8.010  1.00 94.81           H
ATOM   4586 3HG1 VAL A 301       8.352 -12.128   8.762  1.00 94.81           H
ATOM   4587  CG2 VAL A 301       8.982 -10.398  10.769  1.00 94.81           C
ATOM   4588 1HG2 VAL A 301       9.940 -10.029  10.401  1.00 94.81           H
ATOM   4589 2HG2 VAL A 301       8.690  -9.831  11.653  1.00 94.81           H
ATOM   4590 3HG2 VAL A 301       9.073 -11.453  11.026  1.00 94.81           H
ATOM   4591  HN  VAL A 301       6.987  -8.538  11.213  1.00 94.81           H
ATOM   4592  N   THR A 302       5.539  -8.777   8.362  1.00 94.59           N
ATOM   4593  CA  THR A 302       4.544  -8.730   7.304  1.00 94.59           C
ATOM   4594  C   THR A 302       4.403  -7.304   6.767  1.00 94.59           C
ATOM   4595  O   THR A 302       4.132  -7.106   5.584  1.00 94.59           O
ATOM   4596  HA  THR A 302       4.892  -9.349   6.477  1.00 94.59           H
ATOM   4597  CB  THR A 302       3.238  -9.303   7.857  1.00 94.59           C
ATOM   4598  HB  THR A 302       2.453  -9.282   7.101  1.00 94.59           H
ATOM   4599  OG1 THR A 302       2.987  -8.528   9.026  1.00 94.59           O
ATOM   4600  HG1 THR A 302       3.378  -8.982   9.827  1.00 94.59           H
ATOM   4601  CG2 THR A 302       3.401 -10.730   8.383  1.00 94.59           C
ATOM   4602 1HG2 THR A 302       4.138 -10.740   9.186  1.00 94.59           H
ATOM   4603 2HG2 THR A 302       3.736 -11.379   7.574  1.00 94.59           H
ATOM   4604 3HG2 THR A 302       2.445 -11.089   8.764  1.00 94.59           H
ATOM   4605  HN  THR A 302       5.179  -8.989   9.270  1.00 94.59           H
ATOM   4606  N   GLN A 303       4.593  -6.347   7.663  1.00 93.37           N
ATOM   4607  CA  GLN A 303       4.556  -4.945   7.281  1.00 93.37           C
ATOM   4608  C   GLN A 303       5.659  -4.643   6.265  1.00 93.37           C
ATOM   4609  O   GLN A 303       5.429  -3.932   5.288  1.00 93.37           O
ATOM   4610  HA  GLN A 303       3.579  -4.796   6.822  1.00 93.37           H
ATOM   4611  CB  GLN A 303       4.678  -4.039   8.508  1.00 93.37           C
ATOM   4612 1HB  GLN A 303       3.881  -4.270   9.215  1.00 93.37           H
ATOM   4613 2HB  GLN A 303       5.622  -4.234   9.017  1.00 93.37           H
ATOM   4614  CG  GLN A 303       4.602  -2.564   8.110  1.00 93.37           C
ATOM   4615 1HG  GLN A 303       5.517  -2.276   7.591  1.00 93.37           H
ATOM   4616 2HG  GLN A 303       3.779  -2.414   7.411  1.00 93.37           H
ATOM   4617  CD  GLN A 303       4.403  -1.674   9.338  1.00 93.37           C
ATOM   4618  OE1 GLN A 303       5.314  -1.427  10.111  1.00 93.37           O
ATOM   4619  NE2 GLN A 303       3.165  -1.207   9.474  1.00 93.37           N
ATOM   4620 1HE2 GLN A 303       2.464  -1.449   8.803  1.00 93.37           H
ATOM   4621 2HE2 GLN A 303       2.936  -0.616  10.247  1.00 93.37           H
ATOM   4622  HN  GLN A 303       4.770  -6.516   8.633  1.00 93.37           H
ATOM   4623  N   THR A 304       6.832  -5.198   6.530  1.00 93.66           N
ATOM   4624  CA  THR A 304       7.982  -4.963   5.672  1.00 93.66           C
ATOM   4625  C   THR A 304       7.739  -5.553   4.281  1.00 93.66           C
ATOM   4626  O   THR A 304       8.112  -4.952   3.275  1.00 93.66           O
ATOM   4627  HA  THR A 304       8.103  -3.887   5.547  1.00 93.66           H
ATOM   4628  CB  THR A 304       9.216  -5.539   6.369  1.00 93.66           C
ATOM   4629  HB  THR A 304       9.129  -6.619   6.486  1.00 93.66           H
ATOM   4630  OG1 THR A 304       9.310  -4.794   7.580  1.00 93.66           O
ATOM   4631  HG1 THR A 304       8.825  -5.271   8.313  1.00 93.66           H
ATOM   4632  CG2 THR A 304      10.514  -5.209   5.628  1.00 93.66           C
ATOM   4633 1HG2 THR A 304      10.635  -4.128   5.570  1.00 93.66           H
ATOM   4634 2HG2 THR A 304      10.472  -5.625   4.621  1.00 93.66           H
ATOM   4635 3HG2 THR A 304      11.359  -5.641   6.164  1.00 93.66           H
ATOM   4636  HN  THR A 304       7.004  -5.797   7.312  1.00 93.66           H
ATOM   4637  N   ILE A 305       7.114  -6.721   4.270  1.00 93.96           N
ATOM   4638  CA  ILE A 305       6.787  -7.382   3.018  1.00 93.96           C
ATOM   4639  C   ILE A 305       5.834  -6.497   2.213  1.00 93.96           C
ATOM   4640  O   ILE A 305       5.965  -6.385   0.995  1.00 93.96           O
ATOM   4641  HA  ILE A 305       7.714  -7.493   2.455  1.00 93.96           H
ATOM   4642  CB  ILE A 305       6.245  -8.789   3.280  1.00 93.96           C
ATOM   4643  HB  ILE A 305       5.436  -8.713   4.007  1.00 93.96           H
ATOM   4644  CG1 ILE A 305       7.322  -9.685   3.895  1.00 93.96           C
ATOM   4645 1HG1 ILE A 305       8.084  -9.909   3.147  1.00 93.96           H
ATOM   4646 2HG1 ILE A 305       7.819  -9.158   4.708  1.00 93.96           H
ATOM   4647  CG2 ILE A 305       5.653  -9.395   2.007  1.00 93.96           C
ATOM   4648 1HG2 ILE A 305       4.836  -8.767   1.651  1.00 93.96           H
ATOM   4649 2HG2 ILE A 305       6.425  -9.455   1.240  1.00 93.96           H
ATOM   4650 3HG2 ILE A 305       5.275 -10.395   2.222  1.00 93.96           H
ATOM   4651  CD1 ILE A 305       6.717 -10.989   4.419  1.00 93.96           C
ATOM   4652 1HD1 ILE A 305       5.973 -10.763   5.183  1.00 93.96           H
ATOM   4653 2HD1 ILE A 305       6.242 -11.526   3.598  1.00 93.96           H
ATOM   4654 3HD1 ILE A 305       7.504 -11.607   4.850  1.00 93.96           H
ATOM   4655  HN  ILE A 305       6.834  -7.214   5.094  1.00 93.96           H
ATOM   4656  N   ALA A 306       4.896  -5.890   2.925  1.00 92.79           N
ATOM   4657  CA  ALA A 306       3.884  -5.068   2.285  1.00 92.79           C
ATOM   4658  C   ALA A 306       4.555  -3.860   1.628  1.00 92.79           C
ATOM   4659  O   ALA A 306       4.150  -3.432   0.548  1.00 92.79           O
ATOM   4660  HA  ALA A 306       3.405  -5.671   1.514  1.00 92.79           H
ATOM   4661  CB  ALA A 306       2.830  -4.659   3.316  1.00 92.79           C
ATOM   4662 1HB  ALA A 306       2.363  -5.552   3.732  1.00 92.79           H
ATOM   4663 2HB  ALA A 306       3.306  -4.092   4.117  1.00 92.79           H
ATOM   4664 3HB  ALA A 306       2.071  -4.042   2.835  1.00 92.79           H
ATOM   4665  HN  ALA A 306       4.822  -5.953   3.921  1.00 92.79           H
ATOM   4666  N   PHE A 307       5.570  -3.345   2.307  1.00 93.70           N
ATOM   4667  CA  PHE A 307       6.256  -2.153   1.837  1.00 93.70           C
ATOM   4668  C   PHE A 307       7.112  -2.462   0.607  1.00 93.70           C
ATOM   4669  O   PHE A 307       7.278  -1.613  -0.267  1.00 93.70           O
ATOM   4670  HA  PHE A 307       5.492  -1.423   1.572  1.00 93.70           H
ATOM   4671  CB  PHE A 307       7.168  -1.686   2.974  1.00 93.70           C
ATOM   4672 1HB  PHE A 307       7.753  -2.534   3.329  1.00 93.70           H
ATOM   4673 2HB  PHE A 307       7.873  -0.953   2.582  1.00 93.70           H
ATOM   4674  CG  PHE A 307       6.420  -1.069   4.157  1.00 93.70           C
ATOM   4675  CD1 PHE A 307       5.060  -1.067   4.176  1.00 93.70           C
ATOM   4676  HD1 PHE A 307       4.503  -1.505   3.348  1.00 93.70           H
ATOM   4677  CD2 PHE A 307       7.115  -0.523   5.191  1.00 93.70           C
ATOM   4678  HD2 PHE A 307       8.205  -0.524   5.176  1.00 93.70           H
ATOM   4679  CE1 PHE A 307       4.366  -0.495   5.275  1.00 93.70           C
ATOM   4680  HE1 PHE A 307       3.276  -0.493   5.289  1.00 93.70           H
ATOM   4681  CE2 PHE A 307       6.421   0.049   6.290  1.00 93.70           C
ATOM   4682  HE2 PHE A 307       6.978   0.487   7.118  1.00 93.70           H
ATOM   4683  CZ  PHE A 307       5.061   0.051   6.308  1.00 93.70           C
ATOM   4684  HZ  PHE A 307       4.528   0.491   7.152  1.00 93.70           H
ATOM   4685  HN  PHE A 307       5.923  -3.727   3.161  1.00 93.70           H
ATOM   4686  N   PHE A 308       7.633  -3.680   0.579  1.00 93.47           N
ATOM   4687  CA  PHE A 308       8.500  -4.099  -0.509  1.00 93.47           C
ATOM   4688  C   PHE A 308       7.755  -4.071  -1.845  1.00 93.47           C
ATOM   4689  O   PHE A 308       8.375  -3.996  -2.905  1.00 93.47           O
ATOM   4690  HA  PHE A 308       9.334  -3.398  -0.546  1.00 93.47           H
ATOM   4691  CB  PHE A 308       8.932  -5.535  -0.210  1.00 93.47           C
ATOM   4692 1HB  PHE A 308       9.287  -5.591   0.819  1.00 93.47           H
ATOM   4693 2HB  PHE A 308       8.063  -6.188  -0.283  1.00 93.47           H
ATOM   4694  CG  PHE A 308      10.027  -6.062  -1.140  1.00 93.47           C
ATOM   4695  CD1 PHE A 308       9.713  -6.938  -2.132  1.00 93.47           C
ATOM   4696  HD1 PHE A 308       8.681  -7.264  -2.265  1.00 93.47           H
ATOM   4697  CD2 PHE A 308      11.314  -5.656  -0.975  1.00 93.47           C
ATOM   4698  HD2 PHE A 308      11.566  -4.954  -0.179  1.00 93.47           H
ATOM   4699  CE1 PHE A 308      10.729  -7.427  -2.996  1.00 93.47           C
ATOM   4700  HE1 PHE A 308      10.477  -8.129  -3.791  1.00 93.47           H
ATOM   4701  CE2 PHE A 308      12.330  -6.145  -1.838  1.00 93.47           C
ATOM   4702  HE2 PHE A 308      13.362  -5.819  -1.705  1.00 93.47           H
ATOM   4703  CZ  PHE A 308      12.016  -7.020  -2.830  1.00 93.47           C
ATOM   4704  HZ  PHE A 308      12.796  -7.395  -3.493  1.00 93.47           H
ATOM   4705  HN  PHE A 308       7.472  -4.374   1.281  1.00 93.47           H
ATOM   4706  N   HIS A 309       6.434  -4.132  -1.751  1.00 91.57           N
ATOM   4707  CA  HIS A 309       5.600  -4.151  -2.941  1.00 91.57           C
ATOM   4708  C   HIS A 309       5.864  -2.896  -3.774  1.00 91.57           C
ATOM   4709  O   HIS A 309       5.887  -2.955  -5.002  1.00 91.57           O
ATOM   4710  HA  HIS A 309       5.896  -5.028  -3.516  1.00 91.57           H
ATOM   4711  CB  HIS A 309       4.125  -4.315  -2.567  1.00 91.57           C
ATOM   4712 1HB  HIS A 309       4.011  -5.219  -1.968  1.00 91.57           H
ATOM   4713 2HB  HIS A 309       3.825  -3.476  -1.938  1.00 91.57           H
ATOM   4714  CG  HIS A 309       3.196  -4.394  -3.754  1.00 91.57           C
ATOM   4715  ND1 HIS A 309       3.083  -5.525  -4.544  1.00 91.57           N
ATOM   4716  HD1 HIS A 309       3.586  -6.380  -4.417  1.00 91.57           H
ATOM   4717  CD2 HIS A 309       2.337  -3.472  -4.277  1.00 91.57           C
ATOM   4718  HD2 HIS A 309       2.175  -2.464  -3.896  1.00 91.57           H
ATOM   4719  CE1 HIS A 309       2.194  -5.283  -5.496  1.00 91.57           C
ATOM   4720  HE1 HIS A 309       1.885  -5.979  -6.276  1.00 91.57           H
ATOM   4721  NE2 HIS A 309       1.734  -4.010  -5.330  1.00 91.57           N
ATOM   4722  HN  HIS A 309       5.937  -4.168  -0.885  1.00 91.57           H
ATOM   4723  N   SER A 310       6.058  -1.789  -3.073  1.00 91.34           N
ATOM   4724  CA  SER A 310       6.083  -0.488  -3.719  1.00 91.34           C
ATOM   4725  C   SER A 310       7.340  -0.357  -4.582  1.00 91.34           C
ATOM   4726  O   SER A 310       7.458   0.577  -5.375  1.00 91.34           O
ATOM   4727  HA  SER A 310       5.188  -0.457  -4.340  1.00 91.34           H
ATOM   4728  CB  SER A 310       6.027   0.641  -2.688  1.00 91.34           C
ATOM   4729 1HB  SER A 310       6.823   0.503  -1.956  1.00 91.34           H
ATOM   4730 2HB  SER A 310       6.211   1.594  -3.184  1.00 91.34           H
ATOM   4731  OG  SER A 310       4.771   0.690  -2.018  1.00 91.34           O
ATOM   4732  HG  SER A 310       4.066   1.039  -2.636  1.00 91.34           H
ATOM   4733  HN  SER A 310       6.196  -1.771  -2.082  1.00 91.34           H
ATOM   4734  N   CYS A 311       8.246  -1.305  -4.399  1.00 92.38           N
ATOM   4735  CA  CYS A 311       9.466  -1.337  -5.188  1.00 92.38           C
ATOM   4736  C   CYS A 311       9.319  -2.421  -6.257  1.00 92.38           C
ATOM   4737  O   CYS A 311      10.180  -2.565  -7.124  1.00 92.38           O
ATOM   4738  HA  CYS A 311       9.568  -0.353  -5.646  1.00 92.38           H
ATOM   4739  CB  CYS A 311      10.700  -1.562  -4.313  1.00 92.38           C
ATOM   4740 1HB  CYS A 311      11.605  -1.349  -4.883  1.00 92.38           H
ATOM   4741 2HB  CYS A 311      10.687  -0.875  -3.467  1.00 92.38           H
ATOM   4742  SG  CYS A 311      10.734  -3.291  -3.712  1.00 92.38           S
ATOM   4743  HG  CYS A 311      11.910  -3.201  -3.096  1.00 92.38           H
ATOM   4744  HN  CYS A 311       8.158  -2.041  -3.728  1.00 92.38           H
ATOM   4745  N   LEU A 312       8.221  -3.157  -6.162  1.00 90.43           N
ATOM   4746  CA  LEU A 312       8.031  -4.330  -6.998  1.00 90.43           C
ATOM   4747  C   LEU A 312       7.393  -3.908  -8.323  1.00 90.43           C
ATOM   4748  O   LEU A 312       7.700  -4.473  -9.372  1.00 90.43           O
ATOM   4749  HA  LEU A 312       9.016  -4.746  -7.206  1.00 90.43           H
ATOM   4750  CB  LEU A 312       7.236  -5.400  -6.247  1.00 90.43           C
ATOM   4751 1HB  LEU A 312       6.387  -4.920  -5.761  1.00 90.43           H
ATOM   4752 2HB  LEU A 312       6.832  -6.102  -6.975  1.00 90.43           H
ATOM   4753  CG  LEU A 312       8.010  -6.192  -5.191  1.00 90.43           C
ATOM   4754  HG  LEU A 312       8.289  -5.510  -4.388  1.00 90.43           H
ATOM   4755  CD1 LEU A 312       7.134  -7.283  -4.572  1.00 90.43           C
ATOM   4756 1HD1 LEU A 312       6.265  -6.826  -4.099  1.00 90.43           H
ATOM   4757 2HD1 LEU A 312       6.804  -7.970  -5.352  1.00 90.43           H
ATOM   4758 3HD1 LEU A 312       7.709  -7.831  -3.826  1.00 90.43           H
ATOM   4759  CD2 LEU A 312       9.307  -6.760  -5.773  1.00 90.43           C
ATOM   4760 1HD2 LEU A 312       9.072  -7.423  -6.605  1.00 90.43           H
ATOM   4761 2HD2 LEU A 312       9.935  -5.942  -6.126  1.00 90.43           H
ATOM   4762 3HD2 LEU A 312       9.837  -7.318  -5.001  1.00 90.43           H
ATOM   4763  HN  LEU A 312       7.472  -2.963  -5.529  1.00 90.43           H
ATOM   4764  N   ASN A 313       6.517  -2.918  -8.233  1.00 85.50           N
ATOM   4765  CA  ASN A 313       5.670  -2.564  -9.359  1.00 85.50           C
ATOM   4766  C   ASN A 313       6.548  -2.223 -10.565  1.00 85.50           C
ATOM   4767  O   ASN A 313       6.347  -2.758 -11.654  1.00 85.50           O
ATOM   4768  HA  ASN A 313       5.044  -3.439  -9.533  1.00 85.50           H
ATOM   4769  CB  ASN A 313       4.811  -1.339  -9.038  1.00 85.50           C
ATOM   4770 1HB  ASN A 313       5.425  -0.574  -8.562  1.00 85.50           H
ATOM   4771 2HB  ASN A 313       4.425  -0.908  -9.963  1.00 85.50           H
ATOM   4772  CG  ASN A 313       3.646  -1.711  -8.119  1.00 85.50           C
ATOM   4773  OD1 ASN A 313       3.100  -2.801  -8.176  1.00 85.50           O
ATOM   4774  ND2 ASN A 313       3.298  -0.748  -7.270  1.00 85.50           N
ATOM   4775 1HD2 ASN A 313       3.787   0.124  -7.275  1.00 85.50           H
ATOM   4776 2HD2 ASN A 313       2.546  -0.896  -6.627  1.00 85.50           H
ATOM   4777  HN  ASN A 313       6.381  -2.364  -7.412  1.00 85.50           H
ATOM   4778  N   PRO A 314       7.532  -1.330 -10.394  1.00 86.13           N
ATOM   4779  CA  PRO A 314       8.395  -0.935 -11.510  1.00 86.13           C
ATOM   4780  C   PRO A 314       9.019  -2.132 -12.209  1.00 86.13           C
ATOM   4781  O   PRO A 314       9.090  -2.171 -13.436  1.00 86.13           O
ATOM   4782  HA  PRO A 314       7.807  -0.432 -12.278  1.00 86.13           H
ATOM   4783  CB  PRO A 314       9.453  -0.046 -10.853  1.00 86.13           C
ATOM   4784 1HB  PRO A 314      10.329  -0.621 -10.552  1.00 86.13           H
ATOM   4785 2HB  PRO A 314       9.802   0.731 -11.533  1.00 86.13           H
ATOM   4786  CG  PRO A 314       8.724   0.541  -9.651  1.00 86.13           C
ATOM   4787 1HG  PRO A 314       9.419   0.907  -8.895  1.00 86.13           H
ATOM   4788 2HG  PRO A 314       8.101   1.391  -9.931  1.00 86.13           H
ATOM   4789  CD  PRO A 314       7.898  -0.632  -9.148  1.00 86.13           C
ATOM   4790 1HD  PRO A 314       8.473  -1.275  -8.482  1.00 86.13           H
ATOM   4791 2HD  PRO A 314       7.023  -0.300  -8.590  1.00 86.13           H
ATOM   4792  N   VAL A 315       9.458  -3.086 -11.401  1.00 85.01           N
ATOM   4793  CA  VAL A 315      10.165  -4.243 -11.923  1.00 85.01           C
ATOM   4794  C   VAL A 315       9.233  -5.030 -12.848  1.00 85.01           C
ATOM   4795  O   VAL A 315       9.644  -5.470 -13.920  1.00 85.01           O
ATOM   4796  HA  VAL A 315      11.010  -3.876 -12.506  1.00 85.01           H
ATOM   4797  CB  VAL A 315      10.714  -5.085 -10.771  1.00 85.01           C
ATOM   4798  HB  VAL A 315       9.876  -5.372 -10.136  1.00 85.01           H
ATOM   4799  CG1 VAL A 315      11.369  -6.366 -11.291  1.00 85.01           C
ATOM   4800 1HG1 VAL A 315      10.631  -6.957 -11.835  1.00 85.01           H
ATOM   4801 2HG1 VAL A 315      12.192  -6.109 -11.958  1.00 85.01           H
ATOM   4802 3HG1 VAL A 315      11.751  -6.946 -10.451  1.00 85.01           H
ATOM   4803  CG2 VAL A 315      11.693  -4.276  -9.918  1.00 85.01           C
ATOM   4804 1HG2 VAL A 315      12.527  -3.946 -10.538  1.00 85.01           H
ATOM   4805 2HG2 VAL A 315      11.182  -3.407  -9.503  1.00 85.01           H
ATOM   4806 3HG2 VAL A 315      12.069  -4.899  -9.106  1.00 85.01           H
ATOM   4807  HN  VAL A 315       9.337  -3.077 -10.408  1.00 85.01           H
ATOM   4808  N   LEU A 316       7.996  -5.182 -12.399  1.00 83.90           N
ATOM   4809  CA  LEU A 316       7.026  -5.977 -13.132  1.00 83.90           C
ATOM   4810  C   LEU A 316       6.870  -5.408 -14.544  1.00 83.90           C
ATOM   4811  O   LEU A 316       6.776  -6.159 -15.513  1.00 83.90           O
ATOM   4812  HA  LEU A 316       7.425  -6.989 -13.210  1.00 83.90           H
ATOM   4813  CB  LEU A 316       5.711  -6.068 -12.356  1.00 83.90           C
ATOM   4814 1HB  LEU A 316       5.334  -5.057 -12.200  1.00 83.90           H
ATOM   4815 2HB  LEU A 316       4.981  -6.588 -12.977  1.00 83.90           H
ATOM   4816  CG  LEU A 316       5.780  -6.773 -11.000  1.00 83.90           C
ATOM   4817  HG  LEU A 316       6.433  -6.194 -10.347  1.00 83.90           H
ATOM   4818  CD1 LEU A 316       4.402  -6.818 -10.335  1.00 83.90           C
ATOM   4819 1HD1 LEU A 316       4.039  -5.802 -10.183  1.00 83.90           H
ATOM   4820 2HD1 LEU A 316       3.707  -7.361 -10.976  1.00 83.90           H
ATOM   4821 3HD1 LEU A 316       4.480  -7.324  -9.373  1.00 83.90           H
ATOM   4822  CD2 LEU A 316       6.396  -8.166 -11.136  1.00 83.90           C
ATOM   4823 1HD2 LEU A 316       5.789  -8.768 -11.812  1.00 83.90           H
ATOM   4824 2HD2 LEU A 316       7.407  -8.079 -11.536  1.00 83.90           H
ATOM   4825 3HD2 LEU A 316       6.433  -8.645 -10.158  1.00 83.90           H
ATOM   4826  HN  LEU A 316       7.655  -4.775 -11.551  1.00 83.90           H
ATOM   4827  N   TYR A 317       6.846  -4.085 -14.614  1.00 79.57           N
ATOM   4828  CA  TYR A 317       6.632  -3.407 -15.881  1.00 79.57           C
ATOM   4829  C   TYR A 317       7.835  -3.587 -16.809  1.00 79.57           C
ATOM   4830  O   TYR A 317       7.673  -3.748 -18.018  1.00 79.57           O
ATOM   4831  HA  TYR A 317       5.751  -3.843 -16.352  1.00 79.57           H
ATOM   4832  CB  TYR A 317       6.480  -1.922 -15.545  1.00 79.57           C
ATOM   4833 1HB  TYR A 317       7.409  -1.564 -15.101  1.00 79.57           H
ATOM   4834 2HB  TYR A 317       6.333  -1.364 -16.469  1.00 79.57           H
ATOM   4835  CG  TYR A 317       5.325  -1.615 -14.590  1.00 79.57           C
ATOM   4836  CD1 TYR A 317       4.177  -2.380 -14.629  1.00 79.57           C
ATOM   4837  HD1 TYR A 317       4.093  -3.203 -15.339  1.00 79.57           H
ATOM   4838  CD2 TYR A 317       5.430  -0.574 -13.691  1.00 79.57           C
ATOM   4839  HD2 TYR A 317       6.337   0.030 -13.661  1.00 79.57           H
ATOM   4840  CE1 TYR A 317       3.089  -2.092 -13.731  1.00 79.57           C
ATOM   4841  HE1 TYR A 317       2.176  -2.688 -13.751  1.00 79.57           H
ATOM   4842  CE2 TYR A 317       4.342  -0.285 -12.793  1.00 79.57           C
ATOM   4843  HE2 TYR A 317       4.413   0.534 -12.078  1.00 79.57           H
ATOM   4844  CZ  TYR A 317       3.225  -1.058 -12.857  1.00 79.57           C
ATOM   4845  OH  TYR A 317       2.198  -0.786 -12.008  1.00 79.57           O
ATOM   4846  HH  TYR A 317       1.502  -1.501 -12.073  1.00 79.57           H
ATOM   4847  HN  TYR A 317       6.970  -3.481 -13.827  1.00 79.57           H
ATOM   4848  N   VAL A 318       9.016  -3.554 -16.209  1.00 75.40           N
ATOM   4849  CA  VAL A 318      10.247  -3.678 -16.971  1.00 75.40           C
ATOM   4850  C   VAL A 318      10.288  -5.052 -17.643  1.00 75.40           C
ATOM   4851  O   VAL A 318      10.544  -5.152 -18.842  1.00 75.40           O
ATOM   4852  HA  VAL A 318      10.235  -2.910 -17.743  1.00 75.40           H
ATOM   4853  CB  VAL A 318      11.452  -3.420 -16.064  1.00 75.40           C
ATOM   4854  HB  VAL A 318      11.372  -4.084 -15.203  1.00 75.40           H
ATOM   4855  CG1 VAL A 318      12.761  -3.743 -16.787  1.00 75.40           C
ATOM   4856 1HG1 VAL A 318      12.764  -4.792 -17.081  1.00 75.40           H
ATOM   4857 2HG1 VAL A 318      12.850  -3.116 -17.674  1.00 75.40           H
ATOM   4858 3HG1 VAL A 318      13.601  -3.550 -16.119  1.00 75.40           H
ATOM   4859  CG2 VAL A 318      11.451  -1.979 -15.548  1.00 75.40           C
ATOM   4860 1HG2 VAL A 318      11.495  -1.291 -16.392  1.00 75.40           H
ATOM   4861 2HG2 VAL A 318      10.539  -1.798 -14.978  1.00 75.40           H
ATOM   4862 3HG2 VAL A 318      12.318  -1.823 -14.906  1.00 75.40           H
ATOM   4863  HN  VAL A 318       9.138  -3.444 -15.222  1.00 75.40           H
ATOM   4864  N   PHE A 319      10.033  -6.076 -16.842  1.00 74.74           N
ATOM   4865  CA  PHE A 319      10.297  -7.441 -17.264  1.00 74.74           C
ATOM   4866  C   PHE A 319       9.108  -8.015 -18.036  1.00 74.74           C
ATOM   4867  O   PHE A 319       9.288  -8.793 -18.972  1.00 74.74           O
ATOM   4868  HA  PHE A 319      11.172  -7.415 -17.914  1.00 74.74           H
ATOM   4869  CB  PHE A 319      10.513  -8.268 -15.995  1.00 74.74           C
ATOM   4870 1HB  PHE A 319       9.759  -7.989 -15.259  1.00 74.74           H
ATOM   4871 2HB  PHE A 319      10.357  -9.321 -16.229  1.00 74.74           H
ATOM   4872  CG  PHE A 319      11.901  -8.100 -15.372  1.00 74.74           C
ATOM   4873  CD1 PHE A 319      12.993  -8.618 -15.995  1.00 74.74           C
ATOM   4874  HD1 PHE A 319      12.880  -9.153 -16.938  1.00 74.74           H
ATOM   4875  CD2 PHE A 319      12.041  -7.432 -14.196  1.00 74.74           C
ATOM   4876  HD2 PHE A 319      11.166  -7.017 -13.697  1.00 74.74           H
ATOM   4877  CE1 PHE A 319      14.280  -8.462 -15.416  1.00 74.74           C
ATOM   4878  HE1 PHE A 319      15.156  -8.878 -15.915  1.00 74.74           H
ATOM   4879  CE2 PHE A 319      13.329  -7.276 -13.617  1.00 74.74           C
ATOM   4880  HE2 PHE A 319      13.442  -6.741 -12.674  1.00 74.74           H
ATOM   4881  CZ  PHE A 319      14.421  -7.794 -14.240  1.00 74.74           C
ATOM   4882  HZ  PHE A 319      15.409  -7.675 -13.796  1.00 74.74           H
ATOM   4883  HN  PHE A 319       9.653  -5.984 -15.921  1.00 74.74           H
ATOM   4884  N   VAL A 320       7.918  -7.610 -17.616  1.00 75.17           N
ATOM   4885  CA  VAL A 320       6.698  -8.204 -18.135  1.00 75.17           C
ATOM   4886  C   VAL A 320       6.105  -7.287 -19.207  1.00 75.17           C
ATOM   4887  O   VAL A 320       5.416  -7.751 -20.113  1.00 75.17           O
ATOM   4888  HA  VAL A 320       6.966  -9.155 -18.596  1.00 75.17           H
ATOM   4889  CB  VAL A 320       5.727  -8.491 -16.988  1.00 75.17           C
ATOM   4890  HB  VAL A 320       5.276  -7.545 -16.687  1.00 75.17           H
ATOM   4891  CG1 VAL A 320       4.602  -9.424 -17.443  1.00 75.17           C
ATOM   4892 1HG1 VAL A 320       4.051  -8.958 -18.260  1.00 75.17           H
ATOM   4893 2HG1 VAL A 320       5.029 -10.367 -17.783  1.00 75.17           H
ATOM   4894 3HG1 VAL A 320       3.926  -9.611 -16.608  1.00 75.17           H
ATOM   4895  CG2 VAL A 320       6.463  -9.068 -15.777  1.00 75.17           C
ATOM   4896 1HG2 VAL A 320       6.953  -9.999 -16.060  1.00 75.17           H
ATOM   4897 2HG2 VAL A 320       7.210  -8.353 -15.432  1.00 75.17           H
ATOM   4898 3HG2 VAL A 320       5.749  -9.262 -14.977  1.00 75.17           H
ATOM   4899  HN  VAL A 320       7.781  -6.890 -16.935  1.00 75.17           H
ATOM   4900  N   GLY A 321       6.394  -6.002 -19.066  1.00 75.52           N
ATOM   4901  CA  GLY A 321       5.820  -5.004 -19.953  1.00 75.52           C
ATOM   4902  C   GLY A 321       6.632  -4.884 -21.243  1.00 75.52           C
ATOM   4903  O   GLY A 321       7.637  -4.176 -21.285  1.00 75.52           O
ATOM   4904 1HA  GLY A 321       4.790  -5.273 -20.190  1.00 75.52           H
ATOM   4905 2HA  GLY A 321       5.788  -4.039 -19.448  1.00 75.52           H
ATOM   4906  HN  GLY A 321       7.008  -5.640 -18.364  1.00 75.52           H
ATOM   4907  N   GLU A 322       6.167  -5.587 -22.265  1.00 77.51           N
ATOM   4908  CA  GLU A 322       6.759  -5.469 -23.587  1.00 77.51           C
ATOM   4909  C   GLU A 322       6.726  -4.012 -24.055  1.00 77.51           C
ATOM   4910  O   GLU A 322       7.697  -3.518 -24.626  1.00 77.51           O
ATOM   4911  HA  GLU A 322       7.793  -5.797 -23.472  1.00 77.51           H
ATOM   4912  CB  GLU A 322       6.052  -6.383 -24.589  1.00 77.51           C
ATOM   4913 1HB  GLU A 322       4.972  -6.262 -24.498  1.00 77.51           H
ATOM   4914 2HB  GLU A 322       6.424  -6.184 -25.594  1.00 77.51           H
ATOM   4915  CG  GLU A 322       6.357  -7.854 -24.299  1.00 77.51           C
ATOM   4916 1HG  GLU A 322       7.429  -7.986 -24.158  1.00 77.51           H
ATOM   4917 2HG  GLU A 322       5.873  -8.153 -23.369  1.00 77.51           H
ATOM   4918  CD  GLU A 322       5.874  -8.749 -25.442  1.00 77.51           C
ATOM   4919  OE1 GLU A 322       6.216  -9.951 -25.405  1.00 77.51           O
ATOM   4920  OE2 GLU A 322       5.174  -8.212 -26.328  1.00 77.51           O
ATOM   4921  HN  GLU A 322       5.402  -6.228 -22.202  1.00 77.51           H
ATOM   4922  N   ARG A 323       5.599  -3.366 -23.795  1.00 78.88           N
ATOM   4923  CA  ARG A 323       5.412  -1.988 -24.216  1.00 78.88           C
ATOM   4924  C   ARG A 323       6.429  -1.079 -23.523  1.00 78.88           C
ATOM   4925  O   ARG A 323       7.059  -0.242 -24.168  1.00 78.88           O
ATOM   4926  HA  ARG A 323       5.569  -2.002 -25.294  1.00 78.88           H
ATOM   4927  CB  ARG A 323       3.998  -1.501 -23.892  1.00 78.88           C
ATOM   4928 1HB  ARG A 323       3.278  -2.289 -24.111  1.00 78.88           H
ATOM   4929 2HB  ARG A 323       3.919  -1.285 -22.826  1.00 78.88           H
ATOM   4930  CG  ARG A 323       3.652  -0.248 -24.699  1.00 78.88           C
ATOM   4931 1HG  ARG A 323       4.371   0.542 -24.478  1.00 78.88           H
ATOM   4932 2HG  ARG A 323       3.733  -0.463 -25.764  1.00 78.88           H
ATOM   4933  CD  ARG A 323       2.237   0.238 -24.377  1.00 78.88           C
ATOM   4934 1HD  ARG A 323       1.557  -0.611 -24.316  1.00 78.88           H
ATOM   4935 2HD  ARG A 323       2.225   0.728 -23.403  1.00 78.88           H
ATOM   4936  NE  ARG A 323       1.776   1.180 -25.421  1.00 78.88           N
ATOM   4937  HE  ARG A 323       2.348   1.297 -26.233  1.00 78.88           H
ATOM   4938  CZ  ARG A 323       0.640   1.888 -25.346  1.00 78.88           C
ATOM   4939  NH1 ARG A 323      -0.164   1.771 -24.281  1.00 78.88           N
ATOM   4940 1HH1 ARG A 323       0.081   1.154 -23.534  1.00 78.88           H
ATOM   4941 2HH1 ARG A 323      -1.010   2.303 -24.233  1.00 78.88           H
ATOM   4942  NH2 ARG A 323       0.321   2.712 -26.353  1.00 78.88           N
ATOM   4943 1HH2 ARG A 323      -0.523   3.247 -26.313  1.00 78.88           H
ATOM   4944 2HH2 ARG A 323       0.927   2.793 -27.144  1.00 78.88           H
ATOM   4945  HN  ARG A 323       4.823  -3.768 -23.307  1.00 78.88           H
ATOM   4946  N   PHE A 324       6.557  -1.274 -22.219  1.00 81.70           N
ATOM   4947  CA  PHE A 324       7.430  -0.433 -21.418  1.00 81.70           C
ATOM   4948  C   PHE A 324       8.891  -0.599 -21.842  1.00 81.70           C
ATOM   4949  O   PHE A 324       9.636   0.377 -21.911  1.00 81.70           O
ATOM   4950  HA  PHE A 324       7.122   0.600 -21.581  1.00 81.70           H
ATOM   4951  CB  PHE A 324       7.278  -0.885 -19.965  1.00 81.70           C
ATOM   4952 1HB  PHE A 324       6.218  -0.922 -19.715  1.00 81.70           H
ATOM   4953 2HB  PHE A 324       7.664  -1.900 -19.868  1.00 81.70           H
ATOM   4954  CG  PHE A 324       7.994   0.015 -18.955  1.00 81.70           C
ATOM   4955  CD1 PHE A 324       9.281  -0.247 -18.603  1.00 81.70           C
ATOM   4956  HD1 PHE A 324       9.803  -1.098 -19.040  1.00 81.70           H
ATOM   4957  CD2 PHE A 324       7.342   1.077 -18.410  1.00 81.70           C
ATOM   4958  HD2 PHE A 324       6.310   1.287 -18.692  1.00 81.70           H
ATOM   4959  CE1 PHE A 324       9.944   0.588 -17.666  1.00 81.70           C
ATOM   4960  HE1 PHE A 324      10.976   0.378 -17.383  1.00 81.70           H
ATOM   4961  CE2 PHE A 324       8.006   1.913 -17.473  1.00 81.70           C
ATOM   4962  HE2 PHE A 324       7.484   2.764 -17.036  1.00 81.70           H
ATOM   4963  CZ  PHE A 324       9.293   1.650 -17.120  1.00 81.70           C
ATOM   4964  HZ  PHE A 324       9.802   2.292 -16.401  1.00 81.70           H
ATOM   4965  HN  PHE A 324       6.079  -1.991 -21.711  1.00 81.70           H
ATOM   4966  N   ARG A 325       9.257  -1.843 -22.114  1.00 83.97           N
ATOM   4967  CA  ARG A 325      10.622  -2.153 -22.503  1.00 83.97           C
ATOM   4968  C   ARG A 325      10.994  -1.400 -23.781  1.00 83.97           C
ATOM   4969  O   ARG A 325      12.111  -0.900 -23.909  1.00 83.97           O
ATOM   4970  HA  ARG A 325      11.233  -1.824 -21.662  1.00 83.97           H
ATOM   4971  CB  ARG A 325      10.802  -3.655 -22.733  1.00 83.97           C
ATOM   4972 1HB  ARG A 325      10.346  -4.210 -21.912  1.00 83.97           H
ATOM   4973 2HB  ARG A 325      10.283  -3.952 -23.644  1.00 83.97           H
ATOM   4974  CG  ARG A 325      12.283  -4.020 -22.842  1.00 83.97           C
ATOM   4975 1HG  ARG A 325      12.711  -3.559 -23.732  1.00 83.97           H
ATOM   4976 2HG  ARG A 325      12.824  -3.620 -21.984  1.00 83.97           H
ATOM   4977  CD  ARG A 325      12.471  -5.537 -22.906  1.00 83.97           C
ATOM   4978 1HD  ARG A 325      11.934  -5.942 -23.764  1.00 83.97           H
ATOM   4979 2HD  ARG A 325      13.525  -5.776 -23.048  1.00 83.97           H
ATOM   4980  NE  ARG A 325      11.975  -6.162 -21.659  1.00 83.97           N
ATOM   4981  HE  ARG A 325      11.732  -5.561 -20.899  1.00 83.97           H
ATOM   4982  CZ  ARG A 325      11.832  -7.483 -21.486  1.00 83.97           C
ATOM   4983  NH1 ARG A 325      12.144  -8.336 -22.472  1.00 83.97           N
ATOM   4984 1HH1 ARG A 325      12.486  -7.988 -23.345  1.00 83.97           H
ATOM   4985 2HH1 ARG A 325      12.034  -9.320 -22.335  1.00 83.97           H
ATOM   4986  NH2 ARG A 325      11.374  -7.939 -20.313  1.00 83.97           N
ATOM   4987 1HH2 ARG A 325      11.261  -8.922 -20.168  1.00 83.97           H
ATOM   4988 2HH2 ARG A 325      11.144  -7.296 -19.582  1.00 83.97           H
ATOM   4989  HN  ARG A 325       8.641  -2.629 -22.072  1.00 83.97           H
ATOM   4990  N   ARG A 326      10.038  -1.344 -24.696  1.00 84.94           N
ATOM   4991  CA  ARG A 326      10.246  -0.648 -25.955  1.00 84.94           C
ATOM   4992  C   ARG A 326      10.386   0.856 -25.712  1.00 84.94           C
ATOM   4993  O   ARG A 326      11.252   1.505 -26.298  1.00 84.94           O
ATOM   4994  HA  ARG A 326      11.167  -1.068 -26.357  1.00 84.94           H
ATOM   4995  CB  ARG A 326       9.084  -0.895 -26.920  1.00 84.94           C
ATOM   4996 1HB  ARG A 326       8.140  -0.671 -26.423  1.00 84.94           H
ATOM   4997 2HB  ARG A 326       9.165  -0.221 -27.772  1.00 84.94           H
ATOM   4998  CG  ARG A 326       9.077  -2.345 -27.409  1.00 84.94           C
ATOM   4999 1HG  ARG A 326       9.983  -2.544 -27.982  1.00 84.94           H
ATOM   5000 2HG  ARG A 326       9.087  -3.021 -26.554  1.00 84.94           H
ATOM   5001  CD  ARG A 326       7.848  -2.626 -28.274  1.00 84.94           C
ATOM   5002 1HD  ARG A 326       6.951  -2.257 -27.777  1.00 84.94           H
ATOM   5003 2HD  ARG A 326       7.929  -2.092 -29.221  1.00 84.94           H
ATOM   5004  NE  ARG A 326       7.726  -4.080 -28.524  1.00 84.94           N
ATOM   5005  HE  ARG A 326       8.100  -4.706 -27.840  1.00 84.94           H
ATOM   5006  CZ  ARG A 326       7.145  -4.609 -29.609  1.00 84.94           C
ATOM   5007  NH1 ARG A 326       6.627  -3.818 -30.558  1.00 84.94           N
ATOM   5008 1HH1 ARG A 326       6.672  -2.824 -30.459  1.00 84.94           H
ATOM   5009 2HH1 ARG A 326       6.196  -4.221 -31.365  1.00 84.94           H
ATOM   5010  NH2 ARG A 326       7.091  -5.943 -29.732  1.00 84.94           N
ATOM   5011 1HH2 ARG A 326       6.661  -6.354 -30.536  1.00 84.94           H
ATOM   5012 2HH2 ARG A 326       7.480  -6.526 -29.019  1.00 84.94           H
ATOM   5013  HN  ARG A 326       9.136  -1.762 -24.589  1.00 84.94           H
ATOM   5014  N   ASP A 327       9.522   1.367 -24.848  1.00 86.51           N
ATOM   5015  CA  ASP A 327       9.518   2.788 -24.544  1.00 86.51           C
ATOM   5016  C   ASP A 327      10.819   3.155 -23.827  1.00 86.51           C
ATOM   5017  O   ASP A 327      11.400   4.208 -24.087  1.00 86.51           O
ATOM   5018  HA  ASP A 327       9.418   3.287 -25.508  1.00 86.51           H
ATOM   5019  CB  ASP A 327       8.352   3.152 -23.622  1.00 86.51           C
ATOM   5020 1HB  ASP A 327       8.404   2.555 -22.712  1.00 86.51           H
ATOM   5021 2HB  ASP A 327       8.433   4.197 -23.323  1.00 86.51           H
ATOM   5022  CG  ASP A 327       7.010   2.916 -24.318  1.00 86.51           C
ATOM   5023  OD1 ASP A 327       6.978   3.071 -25.558  1.00 86.51           O
ATOM   5024  OD2 ASP A 327       6.046   2.587 -23.594  1.00 86.51           O
ATOM   5025  HN  ASP A 327       8.834   0.829 -24.360  1.00 86.51           H
ATOM   5026  N   LEU A 328      11.239   2.267 -22.939  1.00 85.29           N
ATOM   5027  CA  LEU A 328      12.447   2.496 -22.164  1.00 85.29           C
ATOM   5028  C   LEU A 328      13.632   2.677 -23.115  1.00 85.29           C
ATOM   5029  O   LEU A 328      14.378   3.648 -23.004  1.00 85.29           O
ATOM   5030  HA  LEU A 328      12.306   3.423 -21.607  1.00 85.29           H
ATOM   5031  CB  LEU A 328      12.646   1.378 -21.139  1.00 85.29           C
ATOM   5032 1HB  LEU A 328      11.807   1.397 -20.443  1.00 85.29           H
ATOM   5033 2HB  LEU A 328      12.606   0.422 -21.661  1.00 85.29           H
ATOM   5034  CG  LEU A 328      13.944   1.433 -20.331  1.00 85.29           C
ATOM   5035  HG  LEU A 328      14.781   1.441 -21.029  1.00 85.29           H
ATOM   5036  CD1 LEU A 328      14.026   2.722 -19.511  1.00 85.29           C
ATOM   5037 1HD1 LEU A 328      13.996   3.581 -20.182  1.00 85.29           H
ATOM   5038 2HD1 LEU A 328      13.184   2.769 -18.822  1.00 85.29           H
ATOM   5039 3HD1 LEU A 328      14.959   2.735 -18.947  1.00 85.29           H
ATOM   5040  CD2 LEU A 328      14.098   0.187 -19.456  1.00 85.29           C
ATOM   5041 1HD2 LEU A 328      13.259   0.122 -18.764  1.00 85.29           H
ATOM   5042 2HD2 LEU A 328      14.117  -0.701 -20.089  1.00 85.29           H
ATOM   5043 3HD2 LEU A 328      15.029   0.251 -18.893  1.00 85.29           H
ATOM   5044  HN  LEU A 328      10.771   1.404 -22.746  1.00 85.29           H
ATOM   5045  N   VAL A 329      13.767   1.727 -24.028  1.00 85.50           N
ATOM   5046  CA  VAL A 329      14.895   1.723 -24.943  1.00 85.50           C
ATOM   5047  C   VAL A 329      14.827   2.965 -25.834  1.00 85.50           C
ATOM   5048  O   VAL A 329      15.856   3.553 -26.165  1.00 85.50           O
ATOM   5049  HA  VAL A 329      15.805   1.771 -24.344  1.00 85.50           H
ATOM   5050  CB  VAL A 329      14.920   0.417 -25.739  1.00 85.50           C
ATOM   5051  HB  VAL A 329      13.967   0.325 -26.262  1.00 85.50           H
ATOM   5052  CG1 VAL A 329      16.032   0.436 -26.790  1.00 85.50           C
ATOM   5053 1HG1 VAL A 329      15.865   1.263 -27.480  1.00 85.50           H
ATOM   5054 2HG1 VAL A 329      16.995   0.562 -26.297  1.00 85.50           H
ATOM   5055 3HG1 VAL A 329      16.026  -0.504 -27.342  1.00 85.50           H
ATOM   5056  CG2 VAL A 329      15.064  -0.789 -24.809  1.00 85.50           C
ATOM   5057 1HG2 VAL A 329      15.994  -0.705 -24.248  1.00 85.50           H
ATOM   5058 2HG2 VAL A 329      14.223  -0.817 -24.117  1.00 85.50           H
ATOM   5059 3HG2 VAL A 329      15.079  -1.705 -25.401  1.00 85.50           H
ATOM   5060  HN  VAL A 329      13.124   0.970 -24.147  1.00 85.50           H
ATOM   5061  N   LYS A 330      13.606   3.328 -26.198  1.00 84.98           N
[truncated: 117,320 more chars]
