# Supplementary material for: Noncanonical roles of chemokine regions in CCR9 activation revealed by structural modeling and mutational mapping
Source: Nat Commun. 2025 Aug 18;16:7695. doi: 10.1038/s41467-025-62321-9 (PMC12361432; doi:10.1038/s41467-025-62321-9)
Supplement: Supplementary file 4 — Supplementary Data 2 [file 41467_2025_62321_MOESM4_ESM.zip › CCR9_CCL25_rnk200.pdb]

SSBOND   1 CYS A   38    CYS A  289 
SSBOND   2 CYS A  119    CYS A  198 
SSBOND   3 CYS B    7    CYS B   35 
SSBOND   4 CYS B    8    CYS B   52 
ATOM      1  N   GLU A  20      -3.892  -3.916  61.041  1.00 50.11           N
ATOM      2  CA  GLU A  20      -3.982  -3.471  59.661  1.00 50.11           C
ATOM      3  C   GLU A  20      -2.666  -3.742  58.929  1.00 50.11           C
ATOM      4  O   GLU A  20      -2.655  -3.929  57.713  1.00 50.11           O
ATOM      5  HA  GLU A  20      -4.781  -4.065  59.217  1.00 50.11           H
ATOM      6  CB  GLU A  20      -4.357  -1.990  59.586  1.00 50.11           C
ATOM      7 1HB  GLU A  20      -3.971  -1.469  60.462  1.00 50.11           H
ATOM      8 2HB  GLU A  20      -4.003  -1.569  58.644  1.00 50.11           H
ATOM      9  CG  GLU A  20      -5.876  -1.807  59.597  1.00 50.11           C
ATOM     10 1HG  GLU A  20      -6.348  -2.623  59.050  1.00 50.11           H
ATOM     11 2HG  GLU A  20      -6.244  -1.854  60.622  1.00 50.11           H
ATOM     12  CD  GLU A  20      -6.271  -0.469  58.968  1.00 50.11           C
ATOM     13  OE1 GLU A  20      -7.445  -0.363  58.550  1.00 50.11           O
ATOM     14  OE2 GLU A  20      -5.392   0.418  58.921  1.00 50.11           O
ATOM     15  HN  GLU A  20      -3.007  -4.299  61.304  1.00 50.11           H
ATOM     16  N   SER A  21      -1.589  -3.754  59.700  1.00 55.64           N
ATOM     17  CA  SER A  21      -0.262  -3.921  59.130  1.00 55.64           C
ATOM     18  C   SER A  21      -0.097  -5.346  58.599  1.00 55.64           C
ATOM     19  O   SER A  21       0.372  -5.544  57.479  1.00 55.64           O
ATOM     20  HA  SER A  21      -0.206  -3.200  58.315  1.00 55.64           H
ATOM     21  CB  SER A  21       0.823  -3.609  60.162  1.00 55.64           C
ATOM     22 1HB  SER A  21       1.769  -3.429  59.650  1.00 55.64           H
ATOM     23 2HB  SER A  21       0.568  -2.691  60.691  1.00 55.64           H
ATOM     24  OG  SER A  21       0.987  -4.668  61.101  1.00 55.64           O
ATOM     25  HG  SER A  21       1.700  -4.432  61.762  1.00 55.64           H
ATOM     26  HN  SER A  21      -1.612  -3.652  60.694  1.00 55.64           H
ATOM     27  N   THR A  22      -0.490  -6.302  59.428  1.00 56.33           N
ATOM     28  CA  THR A  22      -0.261  -7.703  59.118  1.00 56.33           C
ATOM     29  C   THR A  22      -1.114  -8.130  57.922  1.00 56.33           C
ATOM     30  O   THR A  22      -0.598  -8.686  56.954  1.00 56.33           O
ATOM     31  HA  THR A  22       0.782  -7.824  58.826  1.00 56.33           H
ATOM     32  CB  THR A  22      -0.535  -8.518  60.383  1.00 56.33           C
ATOM     33  HB  THR A  22      -1.587  -8.799  60.444  1.00 56.33           H
ATOM     34  OG1 THR A  22      -0.057  -7.691  61.440  1.00 56.33           O
ATOM     35  HG1 THR A  22      -0.394  -8.030  62.319  1.00 56.33           H
ATOM     36  CG2 THR A  22       0.334  -9.774  60.470  1.00 56.33           C
ATOM     37 1HG2 THR A  22       1.386  -9.488  60.477  1.00 56.33           H
ATOM     38 2HG2 THR A  22       0.137 -10.413  59.609  1.00 56.33           H
ATOM     39 3HG2 THR A  22       0.099 -10.316  61.386  1.00 56.33           H
ATOM     40  HN  THR A  22      -0.956  -6.132  60.296  1.00 56.33           H
ATOM     41  N   SER A  23      -2.406  -7.854  58.029  1.00 59.31           N
ATOM     42  CA  SER A  23      -3.339  -8.225  56.979  1.00 59.31           C
ATOM     43  C   SER A  23      -2.943  -7.551  55.664  1.00 59.31           C
ATOM     44  O   SER A  23      -3.014  -8.165  54.601  1.00 59.31           O
ATOM     45  HA  SER A  23      -3.261  -9.309  56.892  1.00 59.31           H
ATOM     46  CB  SER A  23      -4.773  -7.847  57.358  1.00 59.31           C
ATOM     47 1HB  SER A  23      -5.430  -8.015  56.504  1.00 59.31           H
ATOM     48 2HB  SER A  23      -5.119  -8.499  58.160  1.00 59.31           H
ATOM     49  OG  SER A  23      -4.875  -6.488  57.774  1.00 59.31           O
ATOM     50  HG  SER A  23      -5.827  -6.264  57.978  1.00 59.31           H
ATOM     51  HN  SER A  23      -2.815  -7.387  58.812  1.00 59.31           H
ATOM     52  N   SER A  24      -2.534  -6.296  55.779  1.00 64.67           N
ATOM     53  CA  SER A  24      -2.140  -5.526  54.611  1.00 64.67           C
ATOM     54  C   SER A  24      -0.904  -6.153  53.963  1.00 64.67           C
ATOM     55  O   SER A  24      -0.684  -6.002  52.763  1.00 64.67           O
ATOM     56  HA  SER A  24      -2.993  -5.574  53.934  1.00 64.67           H
ATOM     57  CB  SER A  24      -1.864  -4.067  54.980  1.00 64.67           C
ATOM     58 1HB  SER A  24      -1.959  -3.444  54.091  1.00 64.67           H
ATOM     59 2HB  SER A  24      -2.615  -3.724  55.691  1.00 64.67           H
ATOM     60  OG  SER A  24      -0.566  -3.896  55.542  1.00 64.67           O
ATOM     61  HG  SER A  24      -0.468  -4.465  56.358  1.00 64.67           H
ATOM     62  HN  SER A  24      -2.469  -5.806  56.649  1.00 64.67           H
ATOM     63  N   MET A  25      -0.130  -6.844  54.787  1.00 66.67           N
ATOM     64  CA  MET A  25       1.070  -7.507  54.306  1.00 66.67           C
ATOM     65  C   MET A  25       0.726  -8.819  53.597  1.00 66.67           C
ATOM     66  O   MET A  25       1.298  -9.133  52.555  1.00 66.67           O
ATOM     67  HA  MET A  25       1.526  -6.813  53.600  1.00 66.67           H
ATOM     68  CB  MET A  25       2.003  -7.793  55.485  1.00 66.67           C
ATOM     69 1HB  MET A  25       1.985  -6.953  56.180  1.00 66.67           H
ATOM     70 2HB  MET A  25       1.646  -8.666  56.032  1.00 66.67           H
ATOM     71  CG  MET A  25       3.435  -8.036  55.006  1.00 66.67           C
ATOM     72 1HG  MET A  25       4.019  -8.504  55.799  1.00 66.67           H
ATOM     73 2HG  MET A  25       3.433  -8.727  54.162  1.00 66.67           H
ATOM     74  SD  MET A  25       4.188  -6.491  54.525  1.00 66.67           S
ATOM     75  CE  MET A  25       5.881  -7.020  54.324  1.00 66.67           C
ATOM     76 1HE  MET A  25       6.251  -7.419  55.269  1.00 66.67           H
ATOM     77 2HE  MET A  25       5.931  -7.794  53.559  1.00 66.67           H
ATOM     78 3HE  MET A  25       6.494  -6.171  54.023  1.00 66.67           H
ATOM     79  HN  MET A  25      -0.311  -6.955  55.764  1.00 66.67           H
ATOM     80  N   GLU A  26      -0.207  -9.548  54.191  1.00 68.27           N
ATOM     81  CA  GLU A  26      -0.653 -10.805  53.616  1.00 68.27           C
ATOM     82  C   GLU A  26      -1.340 -10.559  52.271  1.00 68.27           C
ATOM     83  O   GLU A  26      -1.087 -11.271  51.301  1.00 68.27           O
ATOM     84  HA  GLU A  26       0.253 -11.393  53.466  1.00 68.27           H
ATOM     85  CB  GLU A  26      -1.581 -11.550  54.577  1.00 68.27           C
ATOM     86 1HB  GLU A  26      -2.327 -10.863  54.974  1.00 68.27           H
ATOM     87 2HB  GLU A  26      -2.015 -12.414  54.074  1.00 68.27           H
ATOM     88  CG  GLU A  26      -0.803 -12.096  55.777  1.00 68.27           C
ATOM     89 1HG  GLU A  26      -0.029 -12.781  55.432  1.00 68.27           H
ATOM     90 2HG  GLU A  26      -0.299 -11.278  56.291  1.00 68.27           H
ATOM     91  CD  GLU A  26      -1.735 -12.820  56.751  1.00 68.27           C
ATOM     92  OE1 GLU A  26      -1.208 -13.629  57.545  1.00 68.27           O
ATOM     93  OE2 GLU A  26      -2.953 -12.548  56.679  1.00 68.27           O
ATOM     94  HN  GLU A  26      -0.655  -9.293  55.048  1.00 68.27           H
ATOM     95  N   ASP A  27      -2.197  -9.549  52.257  1.00 68.75           N
ATOM     96  CA  ASP A  27      -2.948  -9.221  51.057  1.00 68.75           C
ATOM     97  C   ASP A  27      -1.974  -8.980  49.901  1.00 68.75           C
ATOM     98  O   ASP A  27      -2.235  -9.386  48.770  1.00 68.75           O
ATOM     99  HA  ASP A  27      -3.598 -10.078  50.882  1.00 68.75           H
ATOM    100  CB  ASP A  27      -3.772  -7.947  51.253  1.00 68.75           C
ATOM    101 1HB  ASP A  27      -3.164  -7.189  51.747  1.00 68.75           H
ATOM    102 2HB  ASP A  27      -4.060  -7.543  50.283  1.00 68.75           H
ATOM    103  CG  ASP A  27      -5.024  -8.227  52.088  1.00 68.75           C
ATOM    104  OD1 ASP A  27      -5.350  -9.425  52.236  1.00 68.75           O
ATOM    105  OD2 ASP A  27      -5.626  -7.238  52.558  1.00 68.75           O
ATOM    106  HN  ASP A  27      -2.382  -8.961  53.044  1.00 68.75           H
ATOM    107  N   TYR A  28      -0.872  -8.320  50.226  1.00 71.10           N
ATOM    108  CA  TYR A  28       0.126  -7.989  49.223  1.00 71.10           C
ATOM    109  C   TYR A  28       0.863  -9.243  48.748  1.00 71.10           C
ATOM    110  O   TYR A  28       1.202  -9.360  47.572  1.00 71.10           O
ATOM    111  HA  TYR A  28      -0.388  -7.536  48.375  1.00 71.10           H
ATOM    112  CB  TYR A  28       1.123  -7.056  49.912  1.00 71.10           C
ATOM    113 1HB  TYR A  28       0.585  -6.196  50.311  1.00 71.10           H
ATOM    114 2HB  TYR A  28       1.566  -7.577  50.760  1.00 71.10           H
ATOM    115  CG  TYR A  28       2.243  -6.557  48.996  1.00 71.10           C
ATOM    116  CD1 TYR A  28       3.456  -7.214  48.969  1.00 71.10           C
ATOM    117  HD1 TYR A  28       3.616  -8.089  49.600  1.00 71.10           H
ATOM    118  CD2 TYR A  28       2.040  -5.450  48.198  1.00 71.10           C
ATOM    119  HD2 TYR A  28       1.082  -4.931  48.219  1.00 71.10           H
ATOM    120  CE1 TYR A  28       4.510  -6.745  48.108  1.00 71.10           C
ATOM    121  HE1 TYR A  28       5.473  -7.255  48.077  1.00 71.10           H
ATOM    122  CE2 TYR A  28       3.094  -4.981  47.336  1.00 71.10           C
ATOM    123  HE2 TYR A  28       2.947  -4.108  46.700  1.00 71.10           H
ATOM    124  CZ  TYR A  28       4.277  -5.651  47.334  1.00 71.10           C
ATOM    125  OH  TYR A  28       5.272  -5.208  46.520  1.00 71.10           O
ATOM    126  HH  TYR A  28       4.993  -4.362  46.067  1.00 71.10           H
ATOM    127  HN  TYR A  28      -0.656  -8.014  51.154  1.00 71.10           H
ATOM    128  N   VAL A  29       1.089 -10.149  49.688  1.00 68.60           N
ATOM    129  CA  VAL A  29       1.859 -11.348  49.402  1.00 68.60           C
ATOM    130  C   VAL A  29       1.002 -12.316  48.583  1.00 68.60           C
ATOM    131  O   VAL A  29       1.514 -13.018  47.712  1.00 68.60           O
ATOM    132  HA  VAL A  29       2.721 -11.050  48.805  1.00 68.60           H
ATOM    133  CB  VAL A  29       2.375 -11.962  50.705  1.00 68.60           C
ATOM    134  HB  VAL A  29       1.525 -12.089  51.375  1.00 68.60           H
ATOM    135  CG1 VAL A  29       2.987 -13.342  50.456  1.00 68.60           C
ATOM    136 1HG1 VAL A  29       2.232 -14.003  50.033  1.00 68.60           H
ATOM    137 2HG1 VAL A  29       3.820 -13.249  49.760  1.00 68.60           H
ATOM    138 3HG1 VAL A  29       3.346 -13.755  51.399  1.00 68.60           H
ATOM    139  CG2 VAL A  29       3.378 -11.032  51.390  1.00 68.60           C
ATOM    140 1HG2 VAL A  29       4.225 -10.859  50.726  1.00 68.60           H
ATOM    141 2HG2 VAL A  29       2.896 -10.081  51.618  1.00 68.60           H
ATOM    142 3HG2 VAL A  29       3.729 -11.492  52.313  1.00 68.60           H
ATOM    143  HN  VAL A  29       0.757 -10.075  50.628  1.00 68.60           H
ATOM    144  N   ASN A  30      -0.286 -12.322  48.892  1.00 71.37           N
ATOM    145  CA  ASN A  30      -1.196 -13.278  48.285  1.00 71.37           C
ATOM    146  C   ASN A  30      -1.649 -12.752  46.922  1.00 71.37           C
ATOM    147  O   ASN A  30      -2.277 -13.475  46.150  1.00 71.37           O
ATOM    148  HA  ASN A  30      -0.628 -14.205  48.206  1.00 71.37           H
ATOM    149  CB  ASN A  30      -2.442 -13.479  49.151  1.00 71.37           C
ATOM    150 1HB  ASN A  30      -2.801 -12.513  49.508  1.00 71.37           H
ATOM    151 2HB  ASN A  30      -3.240 -13.914  48.550  1.00 71.37           H
ATOM    152  CG  ASN A  30      -2.140 -14.389  50.343  1.00 71.37           C
ATOM    153  OD1 ASN A  30      -1.198 -15.165  50.342  1.00 71.37           O
ATOM    154  ND2 ASN A  30      -2.988 -14.251  51.358  1.00 71.37           N
ATOM    155 1HD2 ASN A  30      -3.741 -13.595  51.295  1.00 71.37           H
ATOM    156 2HD2 ASN A  30      -2.874 -14.803  52.184  1.00 71.37           H
ATOM    157  HN  ASN A  30      -0.709 -11.690  49.541  1.00 71.37           H
ATOM    158  N   PHE A  31      -1.311 -11.496  46.666  1.00 77.45           N
ATOM    159  CA  PHE A  31      -1.658 -10.870  45.402  1.00 77.45           C
ATOM    160  C   PHE A  31      -0.916 -11.533  44.240  1.00 77.45           C
ATOM    161  O   PHE A  31       0.314 -11.552  44.214  1.00 77.45           O
ATOM    162  HA  PHE A  31      -2.732 -10.996  45.263  1.00 77.45           H
ATOM    163  CB  PHE A  31      -1.230  -9.404  45.496  1.00 77.45           C
ATOM    164 1HB  PHE A  31      -1.677  -8.962  46.386  1.00 77.45           H
ATOM    165 2HB  PHE A  31      -0.149  -9.360  45.626  1.00 77.45           H
ATOM    166  CG  PHE A  31      -1.617  -8.564  44.277  1.00 77.45           C
ATOM    167  CD1 PHE A  31      -0.704  -8.327  43.297  1.00 77.45           C
ATOM    168  HD1 PHE A  31       0.302  -8.737  43.379  1.00 77.45           H
ATOM    169  CD2 PHE A  31      -2.873  -8.053  44.175  1.00 77.45           C
ATOM    170  HD2 PHE A  31      -3.604  -8.242  44.961  1.00 77.45           H
ATOM    171  CE1 PHE A  31      -1.063  -7.547  42.166  1.00 77.45           C
ATOM    172  HE1 PHE A  31      -0.332  -7.358  41.380  1.00 77.45           H
ATOM    173  CE2 PHE A  31      -3.232  -7.272  43.044  1.00 77.45           C
ATOM    174  HE2 PHE A  31      -4.239  -6.863  42.962  1.00 77.45           H
ATOM    175  CZ  PHE A  31      -2.319  -7.036  42.063  1.00 77.45           C
ATOM    176  HZ  PHE A  31      -2.595  -6.437  41.195  1.00 77.45           H
ATOM    177  HN  PHE A  31      -0.810 -10.911  47.304  1.00 77.45           H
ATOM    178  N   ASN A  32      -1.694 -12.060  43.306  1.00 74.64           N
ATOM    179  CA  ASN A  32      -1.126 -12.678  42.120  1.00 74.64           C
ATOM    180  C   ASN A  32      -0.703 -11.588  41.134  1.00 74.64           C
ATOM    181  O   ASN A  32      -1.529 -11.068  40.386  1.00 74.64           O
ATOM    182  HA  ASN A  32      -0.281 -13.265  42.480  1.00 74.64           H
ATOM    183  CB  ASN A  32      -2.150 -13.575  41.422  1.00 74.64           C
ATOM    184 1HB  ASN A  32      -2.629 -14.225  42.155  1.00 74.64           H
ATOM    185 2HB  ASN A  32      -2.935 -12.961  40.980  1.00 74.64           H
ATOM    186  CG  ASN A  32      -1.486 -14.425  40.337  1.00 74.64           C
ATOM    187  OD1 ASN A  32      -0.318 -14.271  40.019  1.00 74.64           O
ATOM    188  ND2 ASN A  32      -2.294 -15.327  39.787  1.00 74.64           N
ATOM    189 1HD2 ASN A  32      -3.242 -15.402  40.093  1.00 74.64           H
ATOM    190 2HD2 ASN A  32      -1.952 -15.931  39.067  1.00 74.64           H
ATOM    191  HN  ASN A  32      -2.693 -12.068  43.349  1.00 74.64           H
ATOM    192  N   PHE A  33       0.584 -11.274  41.164  1.00 76.78           N
ATOM    193  CA  PHE A  33       1.156 -10.365  40.185  1.00 76.78           C
ATOM    194  C   PHE A  33       1.374 -11.068  38.844  1.00 76.78           C
ATOM    195  O   PHE A  33       2.506 -11.184  38.377  1.00 76.78           O
ATOM    196  HA  PHE A  33       0.449  -9.546  40.053  1.00 76.78           H
ATOM    197  CB  PHE A  33       2.509  -9.909  40.735  1.00 76.78           C
ATOM    198 1HB  PHE A  33       3.115 -10.788  40.955  1.00 76.78           H
ATOM    199 2HB  PHE A  33       3.033  -9.346  39.963  1.00 76.78           H
ATOM    200  CG  PHE A  33       2.410  -9.047  41.996  1.00 76.78           C
ATOM    201  CD1 PHE A  33       2.264  -7.700  41.888  1.00 76.78           C
ATOM    202  HD1 PHE A  33       2.217  -7.233  40.904  1.00 76.78           H
ATOM    203  CD2 PHE A  33       2.469  -9.629  43.224  1.00 76.78           C
ATOM    204  HD2 PHE A  33       2.587 -10.710  43.310  1.00 76.78           H
ATOM    205  CE1 PHE A  33       2.173  -6.900  43.058  1.00 76.78           C
ATOM    206  HE1 PHE A  33       2.056  -5.820  42.972  1.00 76.78           H
ATOM    207  CE2 PHE A  33       2.378  -8.830  44.393  1.00 76.78           C
ATOM    208  HE2 PHE A  33       2.425  -9.296  45.377  1.00 76.78           H
ATOM    209  CZ  PHE A  33       2.231  -7.482  44.286  1.00 76.78           C
ATOM    210  HZ  PHE A  33       2.161  -6.868  45.184  1.00 76.78           H
ATOM    211  HN  PHE A  33       1.231 -11.629  41.839  1.00 76.78           H
ATOM    212  N   THR A  34       0.273 -11.520  38.263  1.00 76.64           N
ATOM    213  CA  THR A  34       0.285 -11.967  36.881  1.00 76.64           C
ATOM    214  C   THR A  34       0.806 -10.856  35.966  1.00 76.64           C
ATOM    215  O   THR A  34       0.413  -9.699  36.102  1.00 76.64           O
ATOM    216  HA  THR A  34       0.980 -12.803  36.796  1.00 76.64           H
ATOM    217  CB  THR A  34      -1.126 -12.437  36.522  1.00 76.64           C
ATOM    218  HB  THR A  34      -1.818 -11.595  36.483  1.00 76.64           H
ATOM    219  OG1 THR A  34      -1.420 -13.430  37.501  1.00 76.64           O
ATOM    220  HG1 THR A  34      -0.674 -14.095  37.548  1.00 76.64           H
ATOM    221  CG2 THR A  34      -1.171 -13.196  35.195  1.00 76.64           C
ATOM    222 1HG2 THR A  34      -0.530 -14.076  35.258  1.00 76.64           H
ATOM    223 2HG2 THR A  34      -0.820 -12.547  34.393  1.00 76.64           H
ATOM    224 3HG2 THR A  34      -2.195 -13.507  34.989  1.00 76.64           H
ATOM    225  HN  THR A  34      -0.615 -11.582  38.719  1.00 76.64           H
ATOM    226  N   ASP A  35       1.684 -11.248  35.053  1.00 83.01           N
ATOM    227  CA  ASP A  35       2.417 -10.280  34.256  1.00 83.01           C
ATOM    228  C   ASP A  35       1.549  -9.834  33.078  1.00 83.01           C
ATOM    229  O   ASP A  35       1.802 -10.216  31.936  1.00 83.01           O
ATOM    230  HA  ASP A  35       2.646  -9.461  34.939  1.00 83.01           H
ATOM    231  CB  ASP A  35       3.702 -10.890  33.693  1.00 83.01           C
ATOM    232 1HB  ASP A  35       4.080 -11.648  34.379  1.00 83.01           H
ATOM    233 2HB  ASP A  35       3.487 -11.394  32.750  1.00 83.01           H
ATOM    234  CG  ASP A  35       4.768  -9.816  33.471  1.00 83.01           C
ATOM    235  OD1 ASP A  35       4.581  -8.709  34.021  1.00 83.01           O
ATOM    236  OD2 ASP A  35       5.747 -10.126  32.758  1.00 83.01           O
ATOM    237  HN  ASP A  35       1.896 -12.205  34.856  1.00 83.01           H
ATOM    238  N   PHE A  36       0.544  -9.031  33.395  1.00 91.18           N
ATOM    239  CA  PHE A  36      -0.336  -8.493  32.371  1.00 91.18           C
ATOM    240  C   PHE A  36       0.295  -7.277  31.690  1.00 91.18           C
ATOM    241  O   PHE A  36      -0.160  -6.848  30.631  1.00 91.18           O
ATOM    242  HA  PHE A  36      -0.492  -9.280  31.633  1.00 91.18           H
ATOM    243  CB  PHE A  36      -1.625  -8.059  33.072  1.00 91.18           C
ATOM    244 1HB  PHE A  36      -1.369  -7.419  33.917  1.00 91.18           H
ATOM    245 2HB  PHE A  36      -2.216  -7.456  32.383  1.00 91.18           H
ATOM    246  CG  PHE A  36      -2.483  -9.222  33.573  1.00 91.18           C
ATOM    247  CD1 PHE A  36      -2.615 -10.345  32.817  1.00 91.18           C
ATOM    248  HD1 PHE A  36      -2.110 -10.415  31.854  1.00 91.18           H
ATOM    249  CD2 PHE A  36      -3.113  -9.134  34.775  1.00 91.18           C
ATOM    250  HD2 PHE A  36      -3.007  -8.234  35.382  1.00 91.18           H
ATOM    251  CE1 PHE A  36      -3.412 -11.424  33.282  1.00 91.18           C
ATOM    252  HE1 PHE A  36      -3.518 -12.324  32.676  1.00 91.18           H
ATOM    253  CE2 PHE A  36      -3.909 -10.214  35.241  1.00 91.18           C
ATOM    254  HE2 PHE A  36      -4.414 -10.143  36.204  1.00 91.18           H
ATOM    255  CZ  PHE A  36      -4.042 -11.336  34.484  1.00 91.18           C
ATOM    256  HZ  PHE A  36      -4.653 -12.165  34.841  1.00 91.18           H
ATOM    257  HN  PHE A  36       0.327  -8.749  34.329  1.00 91.18           H
ATOM    258  N   TYR A  37       1.334  -6.755  32.326  1.00 92.50           N
ATOM    259  CA  TYR A  37       2.132  -5.704  31.719  1.00 92.50           C
ATOM    260  C   TYR A  37       3.264  -6.294  30.875  1.00 92.50           C
ATOM    261  O   TYR A  37       4.157  -6.955  31.402  1.00 92.50           O
ATOM    262  HA  TYR A  37       1.479  -5.114  31.077  1.00 92.50           H
ATOM    263  CB  TYR A  37       2.738  -4.911  32.879  1.00 92.50           C
ATOM    264 1HB  TYR A  37       1.932  -4.535  33.508  1.00 92.50           H
ATOM    265 2HB  TYR A  37       3.334  -5.585  33.494  1.00 92.50           H
ATOM    266  CG  TYR A  37       3.613  -3.736  32.439  1.00 92.50           C
ATOM    267  CD1 TYR A  37       4.975  -3.905  32.296  1.00 92.50           C
ATOM    268  HD1 TYR A  37       5.427  -4.877  32.496  1.00 92.50           H
ATOM    269  CD2 TYR A  37       3.040  -2.506  32.186  1.00 92.50           C
ATOM    270  HD2 TYR A  37       1.965  -2.372  32.299  1.00 92.50           H
ATOM    271  CE1 TYR A  37       5.799  -2.799  31.882  1.00 92.50           C
ATOM    272  HE1 TYR A  37       6.876  -2.919  31.765  1.00 92.50           H
ATOM    273  CE2 TYR A  37       3.864  -1.400  31.772  1.00 92.50           C
ATOM    274  HE2 TYR A  37       3.425  -0.423  31.569  1.00 92.50           H
ATOM    275  CZ  TYR A  37       5.203  -1.601  31.640  1.00 92.50           C
ATOM    276  OH  TYR A  37       5.981  -0.556  31.249  1.00 92.50           O
ATOM    277  HH  TYR A  37       5.410   0.243  31.059  1.00 92.50           H
ATOM    278  HN  TYR A  37       1.631  -7.038  33.238  1.00 92.50           H
ATOM    279  N   CYS A  38       3.189  -6.033  29.578  1.00 92.16           N
ATOM    280  CA  CYS A  38       4.135  -6.616  28.641  1.00 92.16           C
ATOM    281  C   CYS A  38       5.160  -5.544  28.264  1.00 92.16           C
ATOM    282  O   CYS A  38       4.811  -4.534  27.656  1.00 92.16           O
ATOM    283  HA  CYS A  38       4.615  -7.446  29.158  1.00 92.16           H
ATOM    284  CB  CYS A  38       3.431  -7.190  27.410  1.00 92.16           C
ATOM    285 1HB  CYS A  38       2.625  -7.856  27.719  1.00 92.16           H
ATOM    286 2HB  CYS A  38       2.976  -6.386  26.833  1.00 92.16           H
ATOM    287  SG  CYS A  38       4.631  -8.102  26.372  1.00 92.16           S
ATOM    288  HN  CYS A  38       2.499  -5.437  29.166  1.00 92.16           H
ATOM    289  N   GLU A  39       6.403  -5.802  28.642  1.00 90.37           N
ATOM    290  CA  GLU A  39       7.517  -5.022  28.130  1.00 90.37           C
ATOM    291  C   GLU A  39       7.912  -5.511  26.735  1.00 90.37           C
ATOM    292  O   GLU A  39       8.343  -6.652  26.573  1.00 90.37           O
ATOM    293  HA  GLU A  39       7.151  -3.997  28.072  1.00 90.37           H
ATOM    294  CB  GLU A  39       8.709  -5.075  29.088  1.00 90.37           C
ATOM    295 1HB  GLU A  39       8.907  -6.108  29.371  1.00 90.37           H
ATOM    296 2HB  GLU A  39       9.568  -4.580  28.633  1.00 90.37           H
ATOM    297  CG  GLU A  39       8.409  -4.313  30.380  1.00 90.37           C
ATOM    298 1HG  GLU A  39       8.057  -3.310  30.142  1.00 90.37           H
ATOM    299 2HG  GLU A  39       7.605  -4.813  30.922  1.00 90.37           H
ATOM    300  CD  GLU A  39       9.652  -4.227  31.268  1.00 90.37           C
ATOM    301  OE1 GLU A  39       9.519  -3.667  32.378  1.00 90.37           O
ATOM    302  OE2 GLU A  39      10.707  -4.722  30.816  1.00 90.37           O
ATOM    303  HN  GLU A  39       6.654  -6.527  29.283  1.00 90.37           H
ATOM    304  N   LYS A  40       7.752  -4.624  25.764  1.00 90.18           N
ATOM    305  CA  LYS A  40       7.959  -4.992  24.374  1.00 90.18           C
ATOM    306  C   LYS A  40       9.376  -4.596  23.952  1.00 90.18           C
ATOM    307  O   LYS A  40       9.607  -4.243  22.797  1.00 90.18           O
ATOM    308  HA  LYS A  40       7.868  -6.076  24.305  1.00 90.18           H
ATOM    309  CB  LYS A  40       6.864  -4.389  23.492  1.00 90.18           C
ATOM    310 1HB  LYS A  40       6.912  -3.301  23.538  1.00 90.18           H
ATOM    311 2HB  LYS A  40       7.033  -4.671  22.452  1.00 90.18           H
ATOM    312  CG  LYS A  40       5.479  -4.863  23.936  1.00 90.18           C
ATOM    313 1HG  LYS A  40       5.529  -5.910  24.237  1.00 90.18           H
ATOM    314 2HG  LYS A  40       5.159  -4.295  24.809  1.00 90.18           H
ATOM    315  CD  LYS A  40       4.456  -4.700  22.810  1.00 90.18           C
ATOM    316 1HD  LYS A  40       4.368  -3.646  22.544  1.00 90.18           H
ATOM    317 2HD  LYS A  40       4.802  -5.225  21.920  1.00 90.18           H
ATOM    318  CE  LYS A  40       3.088  -5.241  23.229  1.00 90.18           C
ATOM    319 1HE  LYS A  40       3.165  -6.305  23.453  1.00 90.18           H
ATOM    320 2HE  LYS A  40       2.758  -4.746  24.142  1.00 90.18           H
ATOM    321  NZ  LYS A  40       2.094  -5.025  22.154  1.00 90.18           N
ATOM    322 1HZ  LYS A  40       1.215  -5.459  22.414  1.00 90.18           H
ATOM    323 2HZ  LYS A  40       1.952  -4.030  22.019  1.00 90.18           H
ATOM    324 3HZ  LYS A  40       2.433  -5.438  21.292  1.00 90.18           H
ATOM    325  HN  LYS A  40       7.486  -3.672  25.915  1.00 90.18           H
ATOM    326  N   ASN A  41      10.287  -4.669  24.911  1.00 88.75           N
ATOM    327  CA  ASN A  41      11.672  -4.311  24.657  1.00 88.75           C
ATOM    328  C   ASN A  41      12.231  -5.207  23.551  1.00 88.75           C
ATOM    329  O   ASN A  41      12.955  -4.739  22.674  1.00 88.75           O
ATOM    330  HA  ASN A  41      11.647  -3.260  24.370  1.00 88.75           H
ATOM    331  CB  ASN A  41      12.530  -4.510  25.908  1.00 88.75           C
ATOM    332 1HB  ASN A  41      12.271  -5.455  26.385  1.00 88.75           H
ATOM    333 2HB  ASN A  41      13.581  -4.574  25.625  1.00 88.75           H
ATOM    334  CG  ASN A  41      12.332  -3.361  26.898  1.00 88.75           C
ATOM    335  OD1 ASN A  41      12.061  -2.230  26.530  1.00 88.75           O
ATOM    336  ND2 ASN A  41      12.483  -3.713  28.172  1.00 88.75           N
ATOM    337 1HD2 ASN A  41      12.706  -4.659  28.406  1.00 88.75           H
ATOM    338 2HD2 ASN A  41      12.373  -3.031  28.895  1.00 88.75           H
ATOM    339  HN  ASN A  41      10.092  -4.966  25.846  1.00 88.75           H
ATOM    340  N   ASN A  42      11.874  -6.481  23.629  1.00 91.17           N
ATOM    341  CA  ASN A  42      12.364  -7.455  22.668  1.00 91.17           C
ATOM    342  C   ASN A  42      11.879  -7.072  21.268  1.00 91.17           C
ATOM    343  O   ASN A  42      12.623  -7.191  20.295  1.00 91.17           O
ATOM    344  HA  ASN A  42      13.450  -7.424  22.756  1.00 91.17           H
ATOM    345  CB  ASN A  42      11.834  -8.855  22.984  1.00 91.17           C
ATOM    346 1HB  ASN A  42      10.751  -8.820  23.102  1.00 91.17           H
ATOM    347 2HB  ASN A  42      12.043  -9.524  22.149  1.00 91.17           H
ATOM    348  CG  ASN A  42      12.473  -9.408  24.260  1.00 91.17           C
ATOM    349  OD1 ASN A  42      13.437  -8.874  24.783  1.00 91.17           O
ATOM    350  ND2 ASN A  42      11.884 -10.504  24.729  1.00 91.17           N
ATOM    351 1HD2 ASN A  42      11.096 -10.891  24.251  1.00 91.17           H
ATOM    352 2HD2 ASN A  42      12.229 -10.941  25.559  1.00 91.17           H
ATOM    353  HN  ASN A  42      11.264  -6.849  24.330  1.00 91.17           H
ATOM    354  N   VAL A  43      10.636  -6.618  21.210  1.00 91.69           N
ATOM    355  CA  VAL A  43      10.041  -6.223  19.945  1.00 91.69           C
ATOM    356  C   VAL A  43      10.819  -5.039  19.368  1.00 91.69           C
ATOM    357  O   VAL A  43      11.099  -4.998  18.171  1.00 91.69           O
ATOM    358  HA  VAL A  43      10.131  -7.067  19.261  1.00 91.69           H
ATOM    359  CB  VAL A  43       8.553  -5.924  20.136  1.00 91.69           C
ATOM    360  HB  VAL A  43       8.466  -5.067  20.804  1.00 91.69           H
ATOM    361  CG1 VAL A  43       7.893  -5.553  18.807  1.00 91.69           C
ATOM    362 1HG1 VAL A  43       8.377  -4.668  18.395  1.00 91.69           H
ATOM    363 2HG1 VAL A  43       7.995  -6.382  18.107  1.00 91.69           H
ATOM    364 3HG1 VAL A  43       6.835  -5.346  18.972  1.00 91.69           H
ATOM    365  CG2 VAL A  43       7.837  -7.106  20.794  1.00 91.69           C
ATOM    366 1HG2 VAL A  43       7.937  -7.988  20.162  1.00 91.69           H
ATOM    367 2HG2 VAL A  43       8.282  -7.303  21.769  1.00 91.69           H
ATOM    368 3HG2 VAL A  43       6.781  -6.866  20.918  1.00 91.69           H
ATOM    369  HN  VAL A  43      10.039  -6.520  22.007  1.00 91.69           H
ATOM    370  N   ARG A  44      11.148  -4.103  20.248  1.00 90.34           N
ATOM    371  CA  ARG A  44      11.831  -2.891  19.830  1.00 90.34           C
ATOM    372  C   ARG A  44      13.255  -3.215  19.373  1.00 90.34           C
ATOM    373  O   ARG A  44      13.748  -2.632  18.408  1.00 90.34           O
ATOM    374  HA  ARG A  44      11.233  -2.503  19.006  1.00 90.34           H
ATOM    375  CB  ARG A  44      11.889  -1.871  20.970  1.00 90.34           C
ATOM    376 1HB  ARG A  44      12.293  -2.343  21.865  1.00 90.34           H
ATOM    377 2HB  ARG A  44      12.567  -1.060  20.703  1.00 90.34           H
ATOM    378  CG  ARG A  44      10.500  -1.304  21.268  1.00 90.34           C
ATOM    379 1HG  ARG A  44      10.005  -1.032  20.336  1.00 90.34           H
ATOM    380 2HG  ARG A  44       9.885  -2.069  21.743  1.00 90.34           H
ATOM    381  CD  ARG A  44      10.592  -0.078  22.179  1.00 90.34           C
ATOM    382 1HD  ARG A  44      11.400   0.573  21.846  1.00 90.34           H
ATOM    383 2HD  ARG A  44       9.671   0.501  22.118  1.00 90.34           H
ATOM    384  NE  ARG A  44      10.830  -0.503  23.577  1.00 90.34           N
ATOM    385  HE  ARG A  44      11.761  -0.756  23.838  1.00 90.34           H
ATOM    386  CZ  ARG A  44       9.875  -0.568  24.514  1.00 90.34           C
ATOM    387  NH1 ARG A  44       8.609  -0.240  24.221  1.00 90.34           N
ATOM    388 1HH1 ARG A  44       8.371   0.057  23.296  1.00 90.34           H
ATOM    389 2HH1 ARG A  44       7.902  -0.291  24.926  1.00 90.34           H
ATOM    390  NH2 ARG A  44      10.204  -0.967  25.751  1.00 90.34           N
ATOM    391 1HH2 ARG A  44       9.503  -1.022  26.462  1.00 90.34           H
ATOM    392 2HH2 ARG A  44      11.151  -1.210  25.962  1.00 90.34           H
ATOM    393  HN  ARG A  44      10.955  -4.164  21.227  1.00 90.34           H
ATOM    394  N   GLN A  45      13.875  -4.143  20.086  1.00 91.91           N
ATOM    395  CA  GLN A  45      15.249  -4.516  19.796  1.00 91.91           C
ATOM    396  C   GLN A  45      15.342  -5.165  18.414  1.00 91.91           C
ATOM    397  O   GLN A  45      16.265  -4.881  17.652  1.00 91.91           O
ATOM    398  HA  GLN A  45      15.811  -3.582  19.806  1.00 91.91           H
ATOM    399  CB  GLN A  45      15.804  -5.446  20.877  1.00 91.91           C
ATOM    400 1HB  GLN A  45      15.662  -4.995  21.859  1.00 91.91           H
ATOM    401 2HB  GLN A  45      15.250  -6.385  20.874  1.00 91.91           H
ATOM    402  CG  GLN A  45      17.291  -5.725  20.649  1.00 91.91           C
ATOM    403 1HG  GLN A  45      17.434  -6.175  19.666  1.00 91.91           H
ATOM    404 2HG  GLN A  45      17.846  -4.787  20.654  1.00 91.91           H
ATOM    405  CD  GLN A  45      17.846  -6.658  21.728  1.00 91.91           C
ATOM    406  OE1 GLN A  45      17.122  -7.206  22.543  1.00 91.91           O
ATOM    407  NE2 GLN A  45      19.167  -6.808  21.687  1.00 91.91           N
ATOM    408 1HE2 GLN A  45      19.703  -6.329  20.991  1.00 91.91           H
ATOM    409 2HE2 GLN A  45      19.624  -7.399  22.351  1.00 91.91           H
ATOM    410  HN  GLN A  45      13.455  -4.635  20.849  1.00 91.91           H
ATOM    411  N   PHE A  46      14.374  -6.025  18.132  1.00 93.65           N
ATOM    412  CA  PHE A  46      14.309  -6.681  16.837  1.00 93.65           C
ATOM    413  C   PHE A  46      14.120  -5.659  15.714  1.00 93.65           C
ATOM    414  O   PHE A  46      14.832  -5.696  14.711  1.00 93.65           O
ATOM    415  HA  PHE A  46      15.253  -7.206  16.693  1.00 93.65           H
ATOM    416  CB  PHE A  46      13.098  -7.615  16.870  1.00 93.65           C
ATOM    417 1HB  PHE A  46      13.275  -8.398  17.606  1.00 93.65           H
ATOM    418 2HB  PHE A  46      12.227  -7.052  17.206  1.00 93.65           H
ATOM    419  CG  PHE A  46      12.777  -8.265  15.522  1.00 93.65           C
ATOM    420  CD1 PHE A  46      11.767  -7.776  14.754  1.00 93.65           C
ATOM    421  HD1 PHE A  46      11.186  -6.920  15.098  1.00 93.65           H
ATOM    422  CD2 PHE A  46      13.502  -9.332  15.093  1.00 93.65           C
ATOM    423  HD2 PHE A  46      14.312  -9.725  15.708  1.00 93.65           H
ATOM    424  CE1 PHE A  46      11.470  -8.379  13.504  1.00 93.65           C
ATOM    425  HE1 PHE A  46      10.660  -7.987  12.888  1.00 93.65           H
ATOM    426  CE2 PHE A  46      13.205  -9.936  13.842  1.00 93.65           C
ATOM    427  HE2 PHE A  46      13.786 -10.791  13.498  1.00 93.65           H
ATOM    428  CZ  PHE A  46      12.195  -9.447  13.074  1.00 93.65           C
ATOM    429  HZ  PHE A  46      11.967  -9.910  12.114  1.00 93.65           H
ATOM    430  HN  PHE A  46      13.645  -6.274  18.769  1.00 93.65           H
ATOM    431  N   ALA A  47      13.158  -4.772  15.920  1.00 92.53           N
ATOM    432  CA  ALA A  47      12.837  -3.770  14.917  1.00 92.53           C
ATOM    433  C   ALA A  47      14.097  -2.973  14.577  1.00 92.53           C
ATOM    434  O   ALA A  47      14.364  -2.697  13.408  1.00 92.53           O
ATOM    435  HA  ALA A  47      12.495  -4.293  14.024  1.00 92.53           H
ATOM    436  CB  ALA A  47      11.704  -2.879  15.430  1.00 92.53           C
ATOM    437 1HB  ALA A  47      10.823  -3.490  15.629  1.00 92.53           H
ATOM    438 2HB  ALA A  47      12.018  -2.385  16.349  1.00 92.53           H
ATOM    439 3HB  ALA A  47      11.463  -2.128  14.678  1.00 92.53           H
ATOM    440  HN  ALA A  47      12.605  -4.730  16.752  1.00 92.53           H
ATOM    441  N   SER A  48      14.839  -2.625  15.618  1.00 92.77           N
ATOM    442  CA  SER A  48      15.924  -1.670  15.479  1.00 92.77           C
ATOM    443  C   SER A  48      17.011  -2.242  14.566  1.00 92.77           C
ATOM    444  O   SER A  48      17.750  -1.493  13.929  1.00 92.77           O
ATOM    445  HA  SER A  48      15.474  -0.785  15.029  1.00 92.77           H
ATOM    446  CB  SER A  48      16.515  -1.304  16.842  1.00 92.77           C
ATOM    447 1HB  SER A  48      17.190  -0.456  16.729  1.00 92.77           H
ATOM    448 2HB  SER A  48      15.715  -0.988  17.511  1.00 92.77           H
ATOM    449  OG  SER A  48      17.220  -2.395  17.429  1.00 92.77           O
ATOM    450  HG  SER A  48      17.595  -2.123  18.314  1.00 92.77           H
ATOM    451  HN  SER A  48      14.707  -2.984  16.543  1.00 92.77           H
ATOM    452  N   HIS A  49      17.074  -3.566  14.532  1.00 93.85           N
ATOM    453  CA  HIS A  49      18.085  -4.247  13.742  1.00 93.85           C
ATOM    454  C   HIS A  49      17.511  -4.599  12.368  1.00 93.85           C
ATOM    455  O   HIS A  49      18.203  -4.494  11.356  1.00 93.85           O
ATOM    456  HA  HIS A  49      18.907  -3.543  13.612  1.00 93.85           H
ATOM    457  CB  HIS A  49      18.628  -5.467  14.488  1.00 93.85           C
ATOM    458 1HB  HIS A  49      17.792  -6.105  14.775  1.00 93.85           H
ATOM    459 2HB  HIS A  49      19.254  -6.046  13.810  1.00 93.85           H
ATOM    460  CG  HIS A  49      19.429  -5.125  15.722  1.00 93.85           C
ATOM    461  ND1 HIS A  49      18.841  -4.828  16.939  1.00 93.85           N
ATOM    462  HD1 HIS A  49      17.858  -4.808  17.125  1.00 93.85           H
ATOM    463  CD2 HIS A  49      20.776  -5.038  15.914  1.00 93.85           C
ATOM    464  HD2 HIS A  49      21.540  -5.212  15.157  1.00 93.85           H
ATOM    465  CE1 HIS A  49      19.801  -4.574  17.816  1.00 93.85           C
ATOM    466  HE1 HIS A  49      19.657  -4.308  18.864  1.00 93.85           H
ATOM    467  NE2 HIS A  49      20.999  -4.705  17.179  1.00 93.85           N
ATOM    468  HN  HIS A  49      16.451  -4.168  15.031  1.00 93.85           H
ATOM    469  N   PHE A  50      16.252  -5.011  12.376  1.00 94.88           N
ATOM    470  CA  PHE A  50      15.666  -5.650  11.210  1.00 94.88           C
ATOM    471  C   PHE A  50      15.171  -4.608  10.204  1.00 94.88           C
ATOM    472  O   PHE A  50      15.432  -4.723   9.008  1.00 94.88           O
ATOM    473  HA  PHE A  50      16.444  -6.257  10.748  1.00 94.88           H
ATOM    474  CB  PHE A  50      14.473  -6.472  11.703  1.00 94.88           C
ATOM    475 1HB  PHE A  50      14.825  -7.203  12.431  1.00 94.88           H
ATOM    476 2HB  PHE A  50      13.780  -5.812  12.224  1.00 94.88           H
ATOM    477  CG  PHE A  50      13.719  -7.203  10.590  1.00 94.88           C
ATOM    478  CD1 PHE A  50      12.499  -6.758  10.189  1.00 94.88           C
ATOM    479  HD1 PHE A  50      12.058  -5.879  10.659  1.00 94.88           H
ATOM    480  CD2 PHE A  50      14.270  -8.300  10.003  1.00 94.88           C
ATOM    481  HD2 PHE A  50      15.248  -8.657  10.325  1.00 94.88           H
ATOM    482  CE1 PHE A  50      11.799  -7.436   9.156  1.00 94.88           C
ATOM    483  HE1 PHE A  50      10.821  -7.079   8.834  1.00 94.88           H
ATOM    484  CE2 PHE A  50      13.570  -8.978   8.970  1.00 94.88           C
ATOM    485  HE2 PHE A  50      14.011  -9.857   8.499  1.00 94.88           H
ATOM    486  CZ  PHE A  50      12.350  -8.533   8.569  1.00 94.88           C
ATOM    487  HZ  PHE A  50      11.813  -9.054   7.776  1.00 94.88           H
ATOM    488  HN  PHE A  50      15.637  -4.914  13.159  1.00 94.88           H
ATOM    489  N   LEU A  51      14.467  -3.615  10.727  1.00 94.70           N
ATOM    490  CA  LEU A  51      13.633  -2.769   9.891  1.00 94.70           C
ATOM    491  C   LEU A  51      14.523  -1.826   9.079  1.00 94.70           C
ATOM    492  O   LEU A  51      14.391  -1.740   7.859  1.00 94.70           O
ATOM    493  HA  LEU A  51      13.096  -3.418   9.200  1.00 94.70           H
ATOM    494  CB  LEU A  51      12.584  -2.045  10.739  1.00 94.70           C
ATOM    495 1HB  LEU A  51      13.101  -1.450  11.492  1.00 94.70           H
ATOM    496 2HB  LEU A  51      12.045  -1.349  10.097  1.00 94.70           H
ATOM    497  CG  LEU A  51      11.563  -2.938  11.448  1.00 94.70           C
ATOM    498  HG  LEU A  51      12.102  -3.604  12.121  1.00 94.70           H
ATOM    499  CD1 LEU A  51      10.608  -2.104  12.305  1.00 94.70           C
ATOM    500 1HD1 LEU A  51      11.177  -1.558  13.057  1.00 94.70           H
ATOM    501 2HD1 LEU A  51      10.074  -1.397  11.670  1.00 94.70           H
ATOM    502 3HD1 LEU A  51       9.893  -2.763  12.797  1.00 94.70           H
ATOM    503  CD2 LEU A  51      10.814  -3.817  10.445  1.00 94.70           C
ATOM    504 1HD2 LEU A  51      10.288  -3.186   9.729  1.00 94.70           H
ATOM    505 2HD2 LEU A  51      11.525  -4.452   9.916  1.00 94.70           H
ATOM    506 3HD2 LEU A  51      10.095  -4.441  10.976  1.00 94.70           H
ATOM    507  HN  LEU A  51      14.460  -3.387  11.701  1.00 94.70           H
ATOM    508  N   PRO A  52      15.442  -1.106   9.736  1.00 95.63           N
ATOM    509  CA  PRO A  52      16.146  -0.001   9.080  1.00 95.63           C
ATOM    510  C   PRO A  52      16.790  -0.425   7.770  1.00 95.63           C
ATOM    511  O   PRO A  52      16.580   0.210   6.737  1.00 95.63           O
ATOM    512  HA  PRO A  52      15.440   0.784   8.810  1.00 95.63           H
ATOM    513  CB  PRO A  52      17.190   0.428  10.113  1.00 95.63           C
ATOM    514 1HB  PRO A  52      18.137  -0.090   9.965  1.00 95.63           H
ATOM    515 2HB  PRO A  52      17.398   1.496  10.053  1.00 95.63           H
ATOM    516  CG  PRO A  52      16.545   0.054  11.443  1.00 95.63           C
ATOM    517 1HG  PRO A  52      17.283  -0.034  12.240  1.00 95.63           H
ATOM    518 2HG  PRO A  52      15.827   0.806  11.770  1.00 95.63           H
ATOM    519  CD  PRO A  52      15.878  -1.277  11.134  1.00 95.63           C
ATOM    520 1HD  PRO A  52      16.572  -2.111  11.238  1.00 95.63           H
ATOM    521 2HD  PRO A  52      15.042  -1.476  11.805  1.00 95.63           H
ATOM    522  N   PRO A  53      17.586  -1.503   7.779  1.00 96.39           N
ATOM    523  CA  PRO A  53      18.252  -1.959   6.557  1.00 96.39           C
ATOM    524  C   PRO A  53      17.278  -2.157   5.408  1.00 96.39           C
ATOM    525  O   PRO A  53      17.561  -1.769   4.276  1.00 96.39           O
ATOM    526  HA  PRO A  53      18.955  -1.202   6.209  1.00 96.39           H
ATOM    527  CB  PRO A  53      18.912  -3.275   6.975  1.00 96.39           C
ATOM    528 1HB  PRO A  53      18.262  -4.129   6.782  1.00 96.39           H
ATOM    529 2HB  PRO A  53      19.838  -3.451   6.427  1.00 96.39           H
ATOM    530  CG  PRO A  53      19.166  -3.086   8.465  1.00 96.39           C
ATOM    531 1HG  PRO A  53      19.302  -4.039   8.977  1.00 96.39           H
ATOM    532 2HG  PRO A  53      20.070  -2.506   8.652  1.00 96.39           H
ATOM    533  CD  PRO A  53      17.916  -2.359   8.933  1.00 96.39           C
ATOM    534 1HD  PRO A  53      17.106  -3.052   9.161  1.00 96.39           H
ATOM    535 2HD  PRO A  53      18.099  -1.779   9.837  1.00 96.39           H
ATOM    536  N   LEU A  54      16.144  -2.760   5.733  1.00 95.28           N
ATOM    537  CA  LEU A  54      15.181  -3.143   4.714  1.00 95.28           C
ATOM    538  C   LEU A  54      14.518  -1.887   4.146  1.00 95.28           C
ATOM    539  O   LEU A  54      14.349  -1.763   2.934  1.00 95.28           O
ATOM    540  HA  LEU A  54      15.733  -3.635   3.912  1.00 95.28           H
ATOM    541  CB  LEU A  54      14.188  -4.164   5.272  1.00 95.28           C
ATOM    542 1HB  LEU A  54      13.742  -3.751   6.176  1.00 95.28           H
ATOM    543 2HB  LEU A  54      13.383  -4.291   4.548  1.00 95.28           H
ATOM    544  CG  LEU A  54      14.759  -5.544   5.603  1.00 95.28           C
ATOM    545  HG  LEU A  54      15.578  -5.414   6.311  1.00 95.28           H
ATOM    546  CD1 LEU A  54      13.709  -6.424   6.285  1.00 95.28           C
ATOM    547 1HD1 LEU A  54      13.383  -5.949   7.210  1.00 95.28           H
ATOM    548 2HD1 LEU A  54      12.854  -6.550   5.620  1.00 95.28           H
ATOM    549 3HD1 LEU A  54      14.142  -7.398   6.510  1.00 95.28           H
ATOM    550  CD2 LEU A  54      15.343  -6.211   4.356  1.00 95.28           C
ATOM    551 1HD2 LEU A  54      14.559  -6.328   3.607  1.00 95.28           H
ATOM    552 2HD2 LEU A  54      16.142  -5.589   3.952  1.00 95.28           H
ATOM    553 3HD2 LEU A  54      15.742  -7.190   4.620  1.00 95.28           H
ATOM    554  HN  LEU A  54      15.880  -2.987   6.670  1.00 95.28           H
ATOM    555  N   TYR A  55      14.161  -0.986   5.050  1.00 94.53           N
ATOM    556  CA  TYR A  55      13.473   0.233   4.660  1.00 94.53           C
ATOM    557  C   TYR A  55      14.355   1.094   3.752  1.00 94.53           C
ATOM    558  O   TYR A  55      13.863   1.722   2.817  1.00 94.53           O
ATOM    559  HA  TYR A  55      12.571  -0.048   4.116  1.00 94.53           H
ATOM    560  CB  TYR A  55      13.200   0.997   5.957  1.00 94.53           C
ATOM    561 1HB  TYR A  55      14.104   0.994   6.566  1.00 94.53           H
ATOM    562 2HB  TYR A  55      12.982   2.037   5.715  1.00 94.53           H
ATOM    563  CG  TYR A  55      12.044   0.427   6.782  1.00 94.53           C
ATOM    564  CD1 TYR A  55      11.286  -0.612   6.282  1.00 94.53           C
ATOM    565  HD1 TYR A  55      11.510  -1.026   5.299  1.00 94.53           H
ATOM    566  CD2 TYR A  55      11.761   0.952   8.027  1.00 94.53           C
ATOM    567  HD2 TYR A  55      12.360   1.772   8.422  1.00 94.53           H
ATOM    568  CE1 TYR A  55      10.198  -1.148   7.059  1.00 94.53           C
ATOM    569  HE1 TYR A  55       9.591  -1.968   6.676  1.00 94.53           H
ATOM    570  CE2 TYR A  55      10.673   0.415   8.804  1.00 94.53           C
ATOM    571  HE2 TYR A  55      10.438   0.821   9.788  1.00 94.53           H
ATOM    572  CZ  TYR A  55       9.946  -0.608   8.281  1.00 94.53           C
ATOM    573  OH  TYR A  55       8.919  -1.115   9.015  1.00 94.53           O
ATOM    574  HH  TYR A  55       8.432  -1.811   8.487  1.00 94.53           H
ATOM    575  HN  TYR A  55      14.333  -1.079   6.031  1.00 94.53           H
ATOM    576  N   TRP A  56      15.644   1.094   4.060  1.00 95.82           N
ATOM    577  CA  TRP A  56      16.611   1.796   3.234  1.00 95.82           C
ATOM    578  C   TRP A  56      16.663   1.101   1.872  1.00 95.82           C
ATOM    579  O   TRP A  56      16.681   1.761   0.835  1.00 95.82           O
ATOM    580  HA  TRP A  56      16.265   2.823   3.116  1.00 95.82           H
ATOM    581  CB  TRP A  56      17.975   1.863   3.924  1.00 95.82           C
ATOM    582 1HB  TRP A  56      18.110   0.966   4.528  1.00 95.82           H
ATOM    583 2HB  TRP A  56      18.756   1.855   3.163  1.00 95.82           H
ATOM    584  CG  TRP A  56      18.163   3.093   4.814  1.00 95.82           C
ATOM    585  CD1 TRP A  56      18.303   3.134   6.146  1.00 95.82           C
ATOM    586  HD1 TRP A  56      18.300   2.254   6.790  1.00 95.82           H
ATOM    587  CD2 TRP A  56      18.227   4.467   4.379  1.00 95.82           C
ATOM    588  NE1 TRP A  56      18.451   4.428   6.600  1.00 95.82           N
ATOM    589  HE1 TRP A  56      18.571   4.712   7.551  1.00 95.82           H
ATOM    590  CE2 TRP A  56      18.404   5.265   5.491  1.00 95.82           C
ATOM    591  CE3 TRP A  56      18.138   5.018   3.088  1.00 95.82           C
ATOM    592  HE3 TRP A  56      17.999   4.410   2.195  1.00 95.82           H
ATOM    593  CZ2 TRP A  56      18.506   6.660   5.425  1.00 95.82           C
ATOM    594  HZ2 TRP A  56      18.646   7.268   6.318  1.00 95.82           H
ATOM    595  CZ3 TRP A  56      18.243   6.413   3.039  1.00 95.82           C
ATOM    596  HZ3 TRP A  56      18.180   6.892   2.062  1.00 95.82           H
ATOM    597  CH2 TRP A  56      18.421   7.231   4.149  1.00 95.82           C
ATOM    598  HH2 TRP A  56      18.493   8.312   4.028  1.00 95.82           H
ATOM    599  HN  TRP A  56      16.029   0.626   4.856  1.00 95.82           H
ATOM    600  N   LEU A  57      16.685  -0.223   1.920  1.00 96.01           N
ATOM    601  CA  LEU A  57      16.752  -1.015   0.703  1.00 96.01           C
ATOM    602  C   LEU A  57      15.519  -0.726  -0.156  1.00 96.01           C
ATOM    603  O   LEU A  57      15.642  -0.431  -1.344  1.00 96.01           O
ATOM    604  HA  LEU A  57      17.638  -0.696   0.154  1.00 96.01           H
ATOM    605  CB  LEU A  57      16.935  -2.497   1.038  1.00 96.01           C
ATOM    606 1HB  LEU A  57      17.848  -2.607   1.622  1.00 96.01           H
ATOM    607 2HB  LEU A  57      16.108  -2.810   1.676  1.00 96.01           H
ATOM    608  CG  LEU A  57      17.010  -3.449  -0.157  1.00 96.01           C
ATOM    609  HG  LEU A  57      16.161  -3.245  -0.810  1.00 96.01           H
ATOM    610  CD1 LEU A  57      18.279  -3.205  -0.975  1.00 96.01           C
ATOM    611 1HD1 LEU A  57      18.282  -2.180  -1.345  1.00 96.01           H
ATOM    612 2HD1 LEU A  57      19.154  -3.366  -0.345  1.00 96.01           H
ATOM    613 3HD1 LEU A  57      18.307  -3.896  -1.818  1.00 96.01           H
ATOM    614  CD2 LEU A  57      16.891  -4.906   0.295  1.00 96.01           C
ATOM    615 1HD2 LEU A  57      17.705  -5.141   0.981  1.00 96.01           H
ATOM    616 2HD2 LEU A  57      15.936  -5.053   0.800  1.00 96.01           H
ATOM    617 3HD2 LEU A  57      16.947  -5.562  -0.574  1.00 96.01           H
ATOM    618  HN  LEU A  57      16.658  -0.753   2.768  1.00 96.01           H
ATOM    619  N   VAL A  58      14.360  -0.822   0.478  1.00 94.73           N
ATOM    620  CA  VAL A  58      13.103  -0.649  -0.231  1.00 94.73           C
ATOM    621  C   VAL A  58      13.046   0.760  -0.824  1.00 94.73           C
ATOM    622  O   VAL A  58      12.637   0.938  -1.970  1.00 94.73           O
ATOM    623  HA  VAL A  58      13.082  -1.374  -1.045  1.00 94.73           H
ATOM    624  CB  VAL A  58      11.930  -0.953   0.703  1.00 94.73           C
ATOM    625  HB  VAL A  58      12.041  -0.333   1.593  1.00 94.73           H
ATOM    626  CG1 VAL A  58      10.597  -0.594   0.043  1.00 94.73           C
ATOM    627 1HG1 VAL A  58      10.586   0.469  -0.198  1.00 94.73           H
ATOM    628 2HG1 VAL A  58      10.475  -1.175  -0.870  1.00 94.73           H
ATOM    629 3HG1 VAL A  58       9.780  -0.819   0.729  1.00 94.73           H
ATOM    630  CG2 VAL A  58      11.946  -2.417   1.146  1.00 94.73           C
ATOM    631 1HG2 VAL A  58      11.871  -3.062   0.270  1.00 94.73           H
ATOM    632 2HG2 VAL A  58      12.876  -2.627   1.674  1.00 94.73           H
ATOM    633 3HG2 VAL A  58      11.101  -2.606   1.809  1.00 94.73           H
ATOM    634  HN  VAL A  58      14.271  -1.012   1.455  1.00 94.73           H
ATOM    635  N   PHE A  59      13.462   1.725  -0.017  1.00 96.47           N
ATOM    636  CA  PHE A  59      13.475   3.111  -0.452  1.00 96.47           C
ATOM    637  C   PHE A  59      14.276   3.272  -1.746  1.00 96.47           C
ATOM    638  O   PHE A  59      13.776   3.825  -2.724  1.00 96.47           O
ATOM    639  HA  PHE A  59      12.440   3.404  -0.628  1.00 96.47           H
ATOM    640  CB  PHE A  59      14.151   3.921   0.656  1.00 96.47           C
ATOM    641 1HB  PHE A  59      13.528   3.886   1.550  1.00 96.47           H
ATOM    642 2HB  PHE A  59      15.100   3.449   0.911  1.00 96.47           H
ATOM    643  CG  PHE A  59      14.408   5.384   0.289  1.00 96.47           C
ATOM    644  CD1 PHE A  59      15.681   5.861   0.248  1.00 96.47           C
ATOM    645  HD1 PHE A  59      16.518   5.201   0.476  1.00 96.47           H
ATOM    646  CD2 PHE A  59      13.364   6.207   0.004  1.00 96.47           C
ATOM    647  HD2 PHE A  59      12.343   5.825   0.037  1.00 96.47           H
ATOM    648  CE1 PHE A  59      15.920   7.219  -0.093  1.00 96.47           C
ATOM    649  HE1 PHE A  59      16.940   7.601  -0.126  1.00 96.47           H
ATOM    650  CE2 PHE A  59      13.602   7.565  -0.337  1.00 96.47           C
ATOM    651  HE2 PHE A  59      12.765   8.225  -0.565  1.00 96.47           H
ATOM    652  CZ  PHE A  59      14.875   8.042  -0.378  1.00 96.47           C
ATOM    653  HZ  PHE A  59      15.058   9.084  -0.640  1.00 96.47           H
ATOM    654  HN  PHE A  59      13.785   1.572   0.917  1.00 96.47           H
ATOM    655  N   ILE A  60      15.505   2.779  -1.708  1.00 96.60           N
ATOM    656  CA  ILE A  60      16.435   3.003  -2.802  1.00 96.60           C
ATOM    657  C   ILE A  60      15.884   2.358  -4.075  1.00 96.60           C
ATOM    658  O   ILE A  60      15.769   3.015  -5.109  1.00 96.60           O
ATOM    659  HA  ILE A  60      16.499   4.080  -2.961  1.00 96.60           H
ATOM    660  CB  ILE A  60      17.835   2.518  -2.423  1.00 96.60           C
ATOM    661  HB  ILE A  60      17.750   1.508  -2.022  1.00 96.60           H
ATOM    662  CG1 ILE A  60      18.439   3.391  -1.321  1.00 96.60           C
ATOM    663 1HG1 ILE A  60      18.711   4.364  -1.731  1.00 96.60           H
ATOM    664 2HG1 ILE A  60      17.695   3.570  -0.545  1.00 96.60           H
ATOM    665  CG2 ILE A  60      18.741   2.441  -3.654  1.00 96.60           C
ATOM    666 1HG2 ILE A  60      18.314   1.745  -4.376  1.00 96.60           H
ATOM    667 2HG2 ILE A  60      18.824   3.429  -4.106  1.00 96.60           H
ATOM    668 3HG2 ILE A  60      19.730   2.093  -3.356  1.00 96.60           H
ATOM    669  CD1 ILE A  60      19.674   2.727  -0.709  1.00 96.60           C
ATOM    670 1HD1 ILE A  60      19.393   1.765  -0.278  1.00 96.60           H
ATOM    671 2HD1 ILE A  60      20.425   2.572  -1.484  1.00 96.60           H
ATOM    672 3HD1 ILE A  60      20.083   3.369   0.071  1.00 96.60           H
ATOM    673  HN  ILE A  60      15.867   2.236  -0.951  1.00 96.60           H
ATOM    674  N   VAL A  61      15.558   1.079  -3.958  1.00 94.73           N
ATOM    675  CA  VAL A  61      15.161   0.299  -5.118  1.00 94.73           C
ATOM    676  C   VAL A  61      13.850   0.855  -5.677  1.00 94.73           C
ATOM    677  O   VAL A  61      13.698   0.994  -6.890  1.00 94.73           O
ATOM    678  HA  VAL A  61      15.940   0.411  -5.872  1.00 94.73           H
ATOM    679  CB  VAL A  61      15.071  -1.183  -4.747  1.00 94.73           C
ATOM    680  HB  VAL A  61      14.365  -1.279  -3.923  1.00 94.73           H
ATOM    681  CG1 VAL A  61      14.542  -2.011  -5.919  1.00 94.73           C
ATOM    682 1HG1 VAL A  61      13.548  -1.658  -6.193  1.00 94.73           H
ATOM    683 2HG1 VAL A  61      15.213  -1.904  -6.772  1.00 94.73           H
ATOM    684 3HG1 VAL A  61      14.489  -3.060  -5.628  1.00 94.73           H
ATOM    685  CG2 VAL A  61      16.426  -1.711  -4.269  1.00 94.73           C
ATOM    686 1HG2 VAL A  61      17.162  -1.594  -5.064  1.00 94.73           H
ATOM    687 2HG2 VAL A  61      16.746  -1.149  -3.391  1.00 94.73           H
ATOM    688 3HG2 VAL A  61      16.333  -2.766  -4.012  1.00 94.73           H
ATOM    689  HN  VAL A  61      15.562   0.577  -3.093  1.00 94.73           H
ATOM    690  N   GLY A  62      12.937   1.159  -4.766  1.00 94.92           N
ATOM    691  CA  GLY A  62      11.623   1.642  -5.156  1.00 94.92           C
ATOM    692  C   GLY A  62      11.720   3.009  -5.836  1.00 94.92           C
ATOM    693  O   GLY A  62      11.051   3.257  -6.837  1.00 94.92           O
ATOM    694 1HA  GLY A  62      11.155   0.927  -5.833  1.00 94.92           H
ATOM    695 2HA  GLY A  62      10.983   1.714  -4.277  1.00 94.92           H
ATOM    696  HN  GLY A  62      13.083   1.080  -3.780  1.00 94.92           H
ATOM    697  N   ALA A  63      12.560   3.860  -5.265  1.00 95.67           N
ATOM    698  CA  ALA A  63      12.693   5.222  -5.753  1.00 95.67           C
ATOM    699  C   ALA A  63      13.230   5.194  -7.186  1.00 95.67           C
ATOM    700  O   ALA A  63      12.726   5.905  -8.055  1.00 95.67           O
ATOM    701  HA  ALA A  63      11.701   5.672  -5.754  1.00 95.67           H
ATOM    702  CB  ALA A  63      13.596   6.017  -4.808  1.00 95.67           C
ATOM    703 1HB  ALA A  63      13.155   6.031  -3.811  1.00 95.67           H
ATOM    704 2HB  ALA A  63      14.579   5.549  -4.765  1.00 95.67           H
ATOM    705 3HB  ALA A  63      13.695   7.039  -5.175  1.00 95.67           H
ATOM    706  HN  ALA A  63      13.141   3.632  -4.483  1.00 95.67           H
ATOM    707  N   LEU A  64      14.245   4.367  -7.389  1.00 93.99           N
ATOM    708  CA  LEU A  64      14.861   4.245  -8.699  1.00 93.99           C
ATOM    709  C   LEU A  64      13.829   3.711  -9.695  1.00 93.99           C
ATOM    710  O   LEU A  64      13.676   4.256 -10.787  1.00 93.99           O
ATOM    711  HA  LEU A  64      15.160   5.244  -9.014  1.00 93.99           H
ATOM    712  CB  LEU A  64      16.131   3.396  -8.616  1.00 93.99           C
ATOM    713 1HB  LEU A  64      15.884   2.454  -8.128  1.00 93.99           H
ATOM    714 2HB  LEU A  64      16.450   3.156  -9.631  1.00 93.99           H
ATOM    715  CG  LEU A  64      17.312   4.028  -7.876  1.00 93.99           C
ATOM    716  HG  LEU A  64      16.971   4.334  -6.887  1.00 93.99           H
ATOM    717  CD1 LEU A  64      18.438   3.012  -7.673  1.00 93.99           C
ATOM    718 1HD1 LEU A  64      18.067   2.171  -7.086  1.00 93.99           H
ATOM    719 2HD1 LEU A  64      18.784   2.654  -8.642  1.00 93.99           H
ATOM    720 3HD1 LEU A  64      19.265   3.487  -7.144  1.00 93.99           H
ATOM    721  CD2 LEU A  64      17.800   5.287  -8.595  1.00 93.99           C
ATOM    722 1HD2 LEU A  64      18.118   5.029  -9.605  1.00 93.99           H
ATOM    723 2HD2 LEU A  64      16.989   6.014  -8.645  1.00 93.99           H
ATOM    724 3HD2 LEU A  64      18.640   5.716  -8.048  1.00 93.99           H
ATOM    725  HN  LEU A  64      14.644   3.788  -6.678  1.00 93.99           H
ATOM    726  N   GLY A  65      13.147   2.653  -9.282  1.00 91.96           N
ATOM    727  CA  GLY A  65      12.231   1.959 -10.172  1.00 91.96           C
ATOM    728  C   GLY A  65      11.111   2.890 -10.639  1.00 91.96           C
ATOM    729  O   GLY A  65      10.883   3.039 -11.839  1.00 91.96           O
ATOM    730 1HA  GLY A  65      12.776   1.578 -11.035  1.00 91.96           H
ATOM    731 2HA  GLY A  65      11.803   1.097  -9.659  1.00 91.96           H
ATOM    732  HN  GLY A  65      13.213   2.270  -8.361  1.00 91.96           H
ATOM    733  N   ASN A  66      10.440   3.491  -9.667  1.00 93.49           N
ATOM    734  CA  ASN A  66       9.252   4.276  -9.953  1.00 93.49           C
ATOM    735  C   ASN A  66       9.655   5.554 -10.692  1.00 93.49           C
ATOM    736  O   ASN A  66       8.927   6.029 -11.562  1.00 93.49           O
ATOM    737  HA  ASN A  66       8.618   3.628 -10.558  1.00 93.49           H
ATOM    738  CB  ASN A  66       8.536   4.682  -8.663  1.00 93.49           C
ATOM    739 1HB  ASN A  66       9.263   5.053  -7.941  1.00 93.49           H
ATOM    740 2HB  ASN A  66       7.845   5.500  -8.868  1.00 93.49           H
ATOM    741  CG  ASN A  66       7.772   3.499  -8.064  1.00 93.49           C
ATOM    742  OD1 ASN A  66       6.795   3.017  -8.612  1.00 93.49           O
ATOM    743  ND2 ASN A  66       8.271   3.061  -6.912  1.00 93.49           N
ATOM    744 1HD2 ASN A  66       9.076   3.501  -6.516  1.00 93.49           H
ATOM    745 2HD2 ASN A  66       7.841   2.290  -6.442  1.00 93.49           H
ATOM    746  HN  ASN A  66      10.696   3.448  -8.702  1.00 93.49           H
ATOM    747  N   SER A  67      10.815   6.075 -10.317  1.00 92.75           N
ATOM    748  CA  SER A  67      11.339   7.271 -10.954  1.00 92.75           C
ATOM    749  C   SER A  67      11.567   7.013 -12.444  1.00 92.75           C
ATOM    750  O   SER A  67      11.331   7.890 -13.273  1.00 92.75           O
ATOM    751  HA  SER A  67      10.573   8.033 -10.811  1.00 92.75           H
ATOM    752  CB  SER A  67      12.639   7.725 -10.288  1.00 92.75           C
ATOM    753 1HB  SER A  67      13.377   6.925 -10.351  1.00 92.75           H
ATOM    754 2HB  SER A  67      13.046   8.578 -10.831  1.00 92.75           H
ATOM    755  OG  SER A  67      12.444   8.083  -8.923  1.00 92.75           O
ATOM    756  HG  SER A  67      12.894   7.417  -8.327  1.00 92.75           H
ATOM    757  HN  SER A  67      11.391   5.694  -9.593  1.00 92.75           H
ATOM    758  N   LEU A  68      12.024   5.804 -12.740  1.00 88.94           N
ATOM    759  CA  LEU A  68      12.293   5.422 -14.115  1.00 88.94           C
ATOM    760  C   LEU A  68      10.976   5.360 -14.890  1.00 88.94           C
ATOM    761  O   LEU A  68      10.918   5.748 -16.055  1.00 88.94           O
ATOM    762  HA  LEU A  68      12.916   6.201 -14.555  1.00 88.94           H
ATOM    763  CB  LEU A  68      13.096   4.120 -14.162  1.00 88.94           C
ATOM    764 1HB  LEU A  68      14.033   4.275 -13.626  1.00 88.94           H
ATOM    765 2HB  LEU A  68      12.541   3.355 -13.620  1.00 88.94           H
ATOM    766  CG  LEU A  68      13.422   3.583 -15.557  1.00 88.94           C
ATOM    767  HG  LEU A  68      12.483   3.396 -16.078  1.00 88.94           H
ATOM    768  CD1 LEU A  68      14.196   4.617 -16.376  1.00 88.94           C
ATOM    769 1HD1 LEU A  68      13.596   5.521 -16.481  1.00 88.94           H
ATOM    770 2HD1 LEU A  68      15.130   4.858 -15.867  1.00 88.94           H
ATOM    771 3HD1 LEU A  68      14.415   4.209 -17.363  1.00 88.94           H
ATOM    772  CD2 LEU A  68      14.164   2.248 -15.470  1.00 88.94           C
ATOM    773 1HD2 LEU A  68      15.097   2.385 -14.922  1.00 88.94           H
ATOM    774 2HD2 LEU A  68      13.542   1.519 -14.951  1.00 88.94           H
ATOM    775 3HD2 LEU A  68      14.384   1.888 -16.475  1.00 88.94           H
ATOM    776  HN  LEU A  68      12.209   5.095 -12.059  1.00 88.94           H
ATOM    777  N   VAL A  69       9.949   4.868 -14.211  1.00 88.25           N
ATOM    778  CA  VAL A  69       8.633   4.761 -14.817  1.00 88.25           C
ATOM    779  C   VAL A  69       8.185   6.142 -15.299  1.00 88.25           C
ATOM    780  O   VAL A  69       7.743   6.293 -16.437  1.00 88.25           O
ATOM    781  HA  VAL A  69       8.721   4.100 -15.680  1.00 88.25           H
ATOM    782  CB  VAL A  69       7.653   4.125 -13.830  1.00 88.25           C
ATOM    783  HB  VAL A  69       7.651   4.729 -12.923  1.00 88.25           H
ATOM    784  CG1 VAL A  69       6.231   4.121 -14.395  1.00 88.25           C
ATOM    785 1HG1 VAL A  69       5.915   5.146 -14.591  1.00 88.25           H
ATOM    786 2HG1 VAL A  69       6.211   3.551 -15.324  1.00 88.25           H
ATOM    787 3HG1 VAL A  69       5.554   3.664 -13.674  1.00 88.25           H
ATOM    788  CG2 VAL A  69       8.096   2.710 -13.451  1.00 88.25           C
ATOM    789 1HG2 VAL A  69       8.140   2.091 -14.348  1.00 88.25           H
ATOM    790 2HG2 VAL A  69       9.082   2.750 -12.988  1.00 88.25           H
ATOM    791 3HG2 VAL A  69       7.381   2.281 -12.749  1.00 88.25           H
ATOM    792  HN  VAL A  69      10.007   4.546 -13.266  1.00 88.25           H
ATOM    793  N   ILE A  70       8.314   7.115 -14.409  1.00 89.88           N
ATOM    794  CA  ILE A  70       7.848   8.460 -14.698  1.00 89.88           C
ATOM    795  C   ILE A  70       8.618   9.016 -15.897  1.00 89.88           C
ATOM    796  O   ILE A  70       8.036   9.657 -16.771  1.00 89.88           O
ATOM    797  HA  ILE A  70       6.794   8.390 -14.967  1.00 89.88           H
ATOM    798  CB  ILE A  70       7.939   9.339 -13.449  1.00 89.88           C
ATOM    799  HB  ILE A  70       8.956   9.278 -13.062  1.00 89.88           H
ATOM    800  CG1 ILE A  70       7.006   8.826 -12.349  1.00 89.88           C
ATOM    801 1HG1 ILE A  70       5.970   8.909 -12.679  1.00 89.88           H
ATOM    802 2HG1 ILE A  70       7.198   7.769 -12.167  1.00 89.88           H
ATOM    803  CG2 ILE A  70       7.671  10.806 -13.789  1.00 89.88           C
ATOM    804 1HG2 ILE A  70       8.410  11.151 -14.513  1.00 89.88           H
ATOM    805 2HG2 ILE A  70       6.672  10.904 -14.214  1.00 89.88           H
ATOM    806 3HG2 ILE A  70       7.742  11.408 -12.883  1.00 89.88           H
ATOM    807  CD1 ILE A  70       7.199   9.617 -11.054  1.00 89.88           C
ATOM    808 1HD1 ILE A  70       8.230   9.511 -10.714  1.00 89.88           H
ATOM    809 2HD1 ILE A  70       6.982  10.669 -11.234  1.00 89.88           H
ATOM    810 3HD1 ILE A  70       6.524   9.232 -10.289  1.00 89.88           H
ATOM    811  HN  ILE A  70       8.727   6.996 -13.506  1.00 89.88           H
ATOM    812  N   LEU A  71       9.917   8.750 -15.901  1.00 86.62           N
ATOM    813  CA  LEU A  71      10.793   9.312 -16.915  1.00 86.62           C
ATOM    814  C   LEU A  71      10.373   8.791 -18.291  1.00 86.62           C
ATOM    815  O   LEU A  71      10.275   9.560 -19.246  1.00 86.62           O
ATOM    816  HA  LEU A  71      10.659  10.394 -16.899  1.00 86.62           H
ATOM    817  CB  LEU A  71      12.257   9.032 -16.572  1.00 86.62           C
ATOM    818 1HB  LEU A  71      12.414   9.263 -15.519  1.00 86.62           H
ATOM    819 2HB  LEU A  71      12.441   7.964 -16.695  1.00 86.62           H
ATOM    820  CG  LEU A  71      13.297   9.797 -17.394  1.00 86.62           C
ATOM    821  HG  LEU A  71      12.903  10.792 -17.601  1.00 86.62           H
ATOM    822  CD1 LEU A  71      14.594   9.980 -16.603  1.00 86.62           C
ATOM    823 1HD1 LEU A  71      14.388  10.540 -15.691  1.00 86.62           H
ATOM    824 2HD1 LEU A  71      15.003   9.003 -16.345  1.00 86.62           H
ATOM    825 3HD1 LEU A  71      15.315  10.527 -17.211  1.00 86.62           H
ATOM    826  CD2 LEU A  71      13.538   9.117 -18.743  1.00 86.62           C
ATOM    827 1HD2 LEU A  71      13.901   8.103 -18.578  1.00 86.62           H
ATOM    828 2HD2 LEU A  71      12.605   9.083 -19.305  1.00 86.62           H
ATOM    829 3HD2 LEU A  71      14.281   9.682 -19.306  1.00 86.62           H
ATOM    830  HN  LEU A  71      10.369   8.164 -15.229  1.00 86.62           H
ATOM    831  N   VAL A  72      10.136   7.489 -18.349  1.00 81.09           N
ATOM    832  CA  VAL A  72       9.830   6.839 -19.612  1.00 81.09           C
ATOM    833  C   VAL A  72       8.482   7.346 -20.127  1.00 81.09           C
ATOM    834  O   VAL A  72       8.307   7.545 -21.329  1.00 81.09           O
ATOM    835  HA  VAL A  72      10.606   7.121 -20.323  1.00 81.09           H
ATOM    836  CB  VAL A  72       9.872   5.319 -19.442  1.00 81.09           C
ATOM    837  HB  VAL A  72       9.171   5.051 -18.651  1.00 81.09           H
ATOM    838  CG1 VAL A  72       9.427   4.612 -20.723  1.00 81.09           C
ATOM    839 1HG1 VAL A  72       8.407   4.909 -20.967  1.00 81.09           H
ATOM    840 2HG1 VAL A  72      10.091   4.891 -21.541  1.00 81.09           H
ATOM    841 3HG1 VAL A  72       9.466   3.533 -20.575  1.00 81.09           H
ATOM    842  CG2 VAL A  72      11.264   4.853 -19.013  1.00 81.09           C
ATOM    843 1HG2 VAL A  72      11.993   5.140 -19.772  1.00 81.09           H
ATOM    844 2HG2 VAL A  72      11.527   5.319 -18.063  1.00 81.09           H
ATOM    845 3HG2 VAL A  72      11.266   3.769 -18.900  1.00 81.09           H
ATOM    846  HN  VAL A  72      10.151   6.882 -17.554  1.00 81.09           H
ATOM    847  N   TYR A  73       7.562   7.542 -19.193  1.00 83.15           N
ATOM    848  CA  TYR A  73       6.232   8.013 -19.540  1.00 83.15           C
ATOM    849  C   TYR A  73       6.295   9.384 -20.216  1.00 83.15           C
ATOM    850  O   TYR A  73       5.578   9.637 -21.182  1.00 83.15           O
ATOM    851  HA  TYR A  73       5.790   7.295 -20.231  1.00 83.15           H
ATOM    852  CB  TYR A  73       5.474   8.144 -18.217  1.00 83.15           C
ATOM    853 1HB  TYR A  73       5.417   7.163 -17.744  1.00 83.15           H
ATOM    854 2HB  TYR A  73       6.041   8.789 -17.547  1.00 83.15           H
ATOM    855  CG  TYR A  73       4.058   8.705 -18.365  1.00 83.15           C
ATOM    856  CD1 TYR A  73       3.835  10.060 -18.225  1.00 83.15           C
ATOM    857  HD1 TYR A  73       4.668  10.730 -18.010  1.00 83.15           H
ATOM    858  CD2 TYR A  73       3.004   7.857 -18.637  1.00 83.15           C
ATOM    859  HD2 TYR A  73       3.180   6.787 -18.747  1.00 83.15           H
ATOM    860  CE1 TYR A  73       2.503  10.588 -18.364  1.00 83.15           C
ATOM    861  HE1 TYR A  73       2.313  11.656 -18.256  1.00 83.15           H
ATOM    862  CE2 TYR A  73       1.672   8.385 -18.776  1.00 83.15           C
ATOM    863  HE2 TYR A  73       0.831   7.726 -18.991  1.00 83.15           H
ATOM    864  CZ  TYR A  73       1.487   9.725 -18.633  1.00 83.15           C
ATOM    865  OH  TYR A  73       0.229  10.224 -18.764  1.00 83.15           O
ATOM    866  HH  TYR A  73      -0.401   9.497 -19.037  1.00 83.15           H
ATOM    867  HN  TYR A  73       7.714   7.384 -18.218  1.00 83.15           H
ATOM    868  N   TRP A  74       7.160  10.233 -19.680  1.00 83.65           N
ATOM    869  CA  TRP A  74       7.203  11.623 -20.102  1.00 83.65           C
ATOM    870  C   TRP A  74       7.869  11.678 -21.478  1.00 83.65           C
ATOM    871  O   TRP A  74       7.316  12.249 -22.417  1.00 83.65           O
ATOM    872  HA  TRP A  74       6.177  11.983 -20.170  1.00 83.65           H
ATOM    873  CB  TRP A  74       7.912  12.491 -19.060  1.00 83.65           C
ATOM    874 1HB  TRP A  74       8.641  11.880 -18.529  1.00 83.65           H
ATOM    875 2HB  TRP A  74       8.467  13.276 -19.573  1.00 83.65           H
ATOM    876  CG  TRP A  74       6.969  13.134 -18.041  1.00 83.65           C
ATOM    877  CD1 TRP A  74       6.396  12.565 -16.972  1.00 83.65           C
ATOM    878  HD1 TRP A  74       6.538  11.524 -16.682  1.00 83.65           H
ATOM    879  CD2 TRP A  74       6.509  14.502 -18.040  1.00 83.65           C
ATOM    880  NE1 TRP A  74       5.604  13.462 -16.284  1.00 83.65           N
ATOM    881  HE1 TRP A  74       5.077  13.272 -15.456  1.00 83.65           H
ATOM    882  CE2 TRP A  74       5.675  14.678 -16.955  1.00 83.65           C
ATOM    883  CE3 TRP A  74       6.789  15.557 -18.927  1.00 83.65           C
ATOM    884  HE3 TRP A  74       7.444  15.444 -19.791  1.00 83.65           H
ATOM    885  CZ2 TRP A  74       5.053  15.895 -16.655  1.00 83.65           C
ATOM    886  HZ2 TRP A  74       4.398  16.008 -15.790  1.00 83.65           H
ATOM    887  CZ3 TRP A  74       6.159  16.767 -18.613  1.00 83.65           C
ATOM    888  HZ3 TRP A  74       6.342  17.619 -19.269  1.00 83.65           H
ATOM    889  CH2 TRP A  74       5.317  16.960 -17.524  1.00 83.65           C
ATOM    890  HH2 TRP A  74       4.864  17.936 -17.348  1.00 83.65           H
ATOM    891  HN  TRP A  74       7.821   9.986 -18.972  1.00 83.65           H
ATOM    892  N   TYR A  75       9.048  11.077 -21.555  1.00 75.07           N
ATOM    893  CA  TYR A  75       9.948  11.334 -22.666  1.00 75.07           C
ATOM    894  C   TYR A  75       9.694  10.356 -23.815  1.00 75.07           C
ATOM    895  O   TYR A  75      10.052  10.632 -24.959  1.00 75.07           O
ATOM    896  HA  TYR A  75       9.768  12.350 -23.017  1.00 75.07           H
ATOM    897  CB  TYR A  75      11.361  11.110 -22.124  1.00 75.07           C
ATOM    898 1HB  TYR A  75      11.373  10.192 -21.537  1.00 75.07           H
ATOM    899 2HB  TYR A  75      12.042  10.961 -22.962  1.00 75.07           H
ATOM    900  CG  TYR A  75      11.885  12.258 -21.259  1.00 75.07           C
ATOM    901  CD1 TYR A  75      12.322  13.426 -21.852  1.00 75.07           C
ATOM    902  HD1 TYR A  75      12.293  13.529 -22.937  1.00 75.07           H
ATOM    903  CD2 TYR A  75      11.922  12.127 -19.886  1.00 75.07           C
ATOM    904  HD2 TYR A  75      11.577  11.205 -19.417  1.00 75.07           H
ATOM    905  CE1 TYR A  75      12.815  14.506 -21.038  1.00 75.07           C
ATOM    906  HE1 TYR A  75      13.163  15.433 -21.494  1.00 75.07           H
ATOM    907  CE2 TYR A  75      12.415  13.207 -19.072  1.00 75.07           C
ATOM    908  HE2 TYR A  75      12.449  13.117 -17.986  1.00 75.07           H
ATOM    909  CZ  TYR A  75      12.837  14.344 -19.688  1.00 75.07           C
ATOM    910  OH  TYR A  75      13.303  15.364 -18.920  1.00 75.07           O
ATOM    911  HH  TYR A  75      13.248  15.117 -17.952  1.00 75.07           H
ATOM    912  HN  TYR A  75       9.389  10.427 -20.876  1.00 75.07           H
ATOM    913  N   CYS A  76       9.080   9.235 -23.470  1.00 67.78           N
ATOM    914  CA  CYS A  76       9.173   8.045 -24.299  1.00 67.78           C
ATOM    915  C   CYS A  76       7.755   7.608 -24.673  1.00 67.78           C
ATOM    916  O   CYS A  76       7.547   6.986 -25.714  1.00 67.78           O
ATOM    917  HA  CYS A  76       9.738   8.326 -25.187  1.00 67.78           H
ATOM    918  CB  CYS A  76       9.948   6.927 -23.599  1.00 67.78           C
ATOM    919 1HB  CYS A  76       9.575   6.795 -22.583  1.00 67.78           H
ATOM    920 2HB  CYS A  76       9.793   5.983 -24.121  1.00 67.78           H
ATOM    921  SG  CYS A  76      11.732   7.333 -23.560  1.00 67.78           S
ATOM    922  HG  CYS A  76      11.970   7.038 -24.835  1.00 67.78           H
ATOM    923  HN  CYS A  76       8.527   9.131 -22.643  1.00 67.78           H
ATOM    924  N   THR A  77       6.816   7.950 -23.803  1.00 67.25           N
ATOM    925  CA  THR A  77       5.417   7.648 -24.055  1.00 67.25           C
ATOM    926  C   THR A  77       4.826   8.646 -25.052  1.00 67.25           C
ATOM    927  O   THR A  77       4.280   9.675 -24.657  1.00 67.25           O
ATOM    928  HA  THR A  77       5.356   6.661 -24.515  1.00 67.25           H
ATOM    929  CB  THR A  77       4.688   7.629 -22.710  1.00 67.25           C
ATOM    930  HB  THR A  77       4.613   8.634 -22.294  1.00 67.25           H
ATOM    931  OG1 THR A  77       5.425   6.694 -21.928  1.00 67.25           O
ATOM    932  HG1 THR A  77       5.467   5.812 -22.398  1.00 67.25           H
ATOM    933  CG2 THR A  77       3.291   7.013 -22.809  1.00 67.25           C
ATOM    934 1HG2 THR A  77       3.372   5.984 -23.161  1.00 67.25           H
ATOM    935 2HG2 THR A  77       2.688   7.590 -23.510  1.00 67.25           H
ATOM    936 3HG2 THR A  77       2.818   7.024 -21.827  1.00 67.25           H
ATOM    937  HN  THR A  77       6.997   8.424 -22.942  1.00 67.25           H
ATOM    938  N   ARG A  78       4.956   8.307 -26.327  1.00 63.12           N
ATOM    939  CA  ARG A  78       4.414   9.145 -27.383  1.00 63.12           C
ATOM    940  C   ARG A  78       2.888   9.201 -27.285  1.00 63.12           C
ATOM    941  O   ARG A  78       2.305  10.283 -27.239  1.00 63.12           O
ATOM    942  HA  ARG A  78       4.854  10.128 -27.212  1.00 63.12           H
ATOM    943  CB  ARG A  78       4.811   8.618 -28.763  1.00 63.12           C
ATOM    944 1HB  ARG A  78       4.685   7.536 -28.793  1.00 63.12           H
ATOM    945 2HB  ARG A  78       4.148   9.037 -29.520  1.00 63.12           H
ATOM    946  CG  ARG A  78       6.261   8.978 -29.091  1.00 63.12           C
ATOM    947 1HG  ARG A  78       6.440  10.028 -28.862  1.00 63.12           H
ATOM    948 2HG  ARG A  78       6.935   8.396 -28.462  1.00 63.12           H
ATOM    949  CD  ARG A  78       6.573   8.710 -30.565  1.00 63.12           C
ATOM    950 1HD  ARG A  78       6.460   7.648 -30.782  1.00 63.12           H
ATOM    951 2HD  ARG A  78       5.862   9.242 -31.197  1.00 63.12           H
ATOM    952  NE  ARG A  78       7.952   9.146 -30.878  1.00 63.12           N
ATOM    953  HE  ARG A  78       8.535   9.439 -30.120  1.00 63.12           H
ATOM    954  CZ  ARG A  78       8.469   9.172 -32.114  1.00 63.12           C
ATOM    955  NH1 ARG A  78       7.734   8.791 -33.167  1.00 63.12           N
ATOM    956 1HH1 ARG A  78       6.792   8.483 -33.034  1.00 63.12           H
ATOM    957 2HH1 ARG A  78       8.128   8.813 -34.086  1.00 63.12           H
ATOM    958  NH2 ARG A  78       9.733   9.586 -32.280  1.00 63.12           N
ATOM    959 1HH2 ARG A  78      10.134   9.612 -33.196  1.00 63.12           H
ATOM    960 2HH2 ARG A  78      10.275   9.869 -31.489  1.00 63.12           H
ATOM    961  HN  ARG A  78       5.420   7.479 -26.641  1.00 63.12           H
ATOM    962  N   VAL A  79       2.285   8.022 -27.256  1.00 69.91           N
ATOM    963  CA  VAL A  79       0.836   7.922 -27.266  1.00 69.91           C
ATOM    964  C   VAL A  79       0.360   7.345 -25.931  1.00 69.91           C
ATOM    965  O   VAL A  79       0.346   6.129 -25.746  1.00 69.91           O
ATOM    966  HA  VAL A  79       0.437   8.930 -27.375  1.00 69.91           H
ATOM    967  CB  VAL A  79       0.376   7.098 -28.471  1.00 69.91           C
ATOM    968  HB  VAL A  79       0.155   6.089 -28.123  1.00 69.91           H
ATOM    969  CG1 VAL A  79      -0.905   7.678 -29.075  1.00 69.91           C
ATOM    970 1HG1 VAL A  79      -1.695   7.671 -28.325  1.00 69.91           H
ATOM    971 2HG1 VAL A  79      -0.722   8.702 -29.401  1.00 69.91           H
ATOM    972 3HG1 VAL A  79      -1.209   7.074 -29.929  1.00 69.91           H
ATOM    973  CG2 VAL A  79       1.483   7.000 -29.523  1.00 69.91           C
ATOM    974 1HG2 VAL A  79       1.749   8.001 -29.864  1.00 69.91           H
ATOM    975 2HG2 VAL A  79       2.359   6.521 -29.085  1.00 69.91           H
ATOM    976 3HG2 VAL A  79       1.130   6.410 -30.368  1.00 69.91           H
ATOM    977  HN  VAL A  79       2.769   7.147 -27.227  1.00 69.91           H
ATOM    978  N   LYS A  80      -0.019   8.245 -25.036  1.00 78.22           N
ATOM    979  CA  LYS A  80      -0.395   7.849 -23.689  1.00 78.22           C
ATOM    980  C   LYS A  80      -1.768   7.174 -23.725  1.00 78.22           C
ATOM    981  O   LYS A  80      -2.648   7.589 -24.478  1.00 78.22           O
ATOM    982  HA  LYS A  80       0.339   7.120 -23.346  1.00 78.22           H
ATOM    983  CB  LYS A  80      -0.323   9.046 -22.739  1.00 78.22           C
ATOM    984 1HB  LYS A  80      -1.000   9.828 -23.081  1.00 78.22           H
ATOM    985 2HB  LYS A  80      -0.658   8.747 -21.746  1.00 78.22           H
ATOM    986  CG  LYS A  80       1.102   9.597 -22.658  1.00 78.22           C
ATOM    987 1HG  LYS A  80       1.729   8.911 -22.087  1.00 78.22           H
ATOM    988 2HG  LYS A  80       1.529   9.660 -23.659  1.00 78.22           H
ATOM    989  CD  LYS A  80       1.120  10.979 -22.002  1.00 78.22           C
ATOM    990 1HD  LYS A  80       0.536  11.677 -22.601  1.00 78.22           H
ATOM    991 2HD  LYS A  80       0.645  10.926 -21.022  1.00 78.22           H
ATOM    992  CE  LYS A  80       2.551  11.497 -21.854  1.00 78.22           C
ATOM    993 1HE  LYS A  80       3.127  10.819 -21.224  1.00 78.22           H
ATOM    994 2HE  LYS A  80       3.039  11.519 -22.828  1.00 78.22           H
ATOM    995  NZ  LYS A  80       2.552  12.854 -21.263  1.00 78.22           N
ATOM    996 1HZ  LYS A  80       3.509  13.158 -21.116  1.00 78.22           H
ATOM    997 2HZ  LYS A  80       2.086  13.498 -21.893  1.00 78.22           H
ATOM    998 3HZ  LYS A  80       2.063  12.837 -20.375  1.00 78.22           H
ATOM    999  HN  LYS A  80      -0.072   9.227 -25.218  1.00 78.22           H
ATOM   1000  N   THR A  81      -1.907   6.145 -22.902  1.00 82.46           N
ATOM   1001  CA  THR A  81      -3.182   5.460 -22.771  1.00 82.46           C
ATOM   1002  C   THR A  81      -3.734   5.627 -21.354  1.00 82.46           C
ATOM   1003  O   THR A  81      -3.060   6.173 -20.481  1.00 82.46           O
ATOM   1004  HA  THR A  81      -3.895   5.927 -23.449  1.00 82.46           H
ATOM   1005  CB  THR A  81      -2.976   3.998 -23.174  1.00 82.46           C
ATOM   1006  HB  THR A  81      -3.933   3.486 -23.281  1.00 82.46           H
ATOM   1007  OG1 THR A  81      -2.111   3.479 -22.168  1.00 82.46           O
ATOM   1008  HG1 THR A  81      -1.157   3.652 -22.415  1.00 82.46           H
ATOM   1009  CG2 THR A  81      -2.173   3.855 -24.468  1.00 82.46           C
ATOM   1010 1HG2 THR A  81      -1.190   4.308 -24.337  1.00 82.46           H
ATOM   1011 2HG2 THR A  81      -2.699   4.356 -25.280  1.00 82.46           H
ATOM   1012 3HG2 THR A  81      -2.056   2.798 -24.708  1.00 82.46           H
ATOM   1013  HN  THR A  81      -1.171   5.780 -22.333  1.00 82.46           H
ATOM   1014  N   MET A  82      -4.955   5.149 -21.168  1.00 85.22           N
ATOM   1015  CA  MET A  82      -5.582   5.183 -19.858  1.00 85.22           C
ATOM   1016  C   MET A  82      -4.768   4.381 -18.840  1.00 85.22           C
ATOM   1017  O   MET A  82      -4.570   4.825 -17.710  1.00 85.22           O
ATOM   1018  HA  MET A  82      -5.602   6.234 -19.570  1.00 85.22           H
ATOM   1019  CB  MET A  82      -6.995   4.604 -19.951  1.00 85.22           C
ATOM   1020 1HB  MET A  82      -7.607   5.233 -20.597  1.00 85.22           H
ATOM   1021 2HB  MET A  82      -6.957   3.616 -20.412  1.00 85.22           H
ATOM   1022  CG  MET A  82      -7.639   4.503 -18.567  1.00 85.22           C
ATOM   1023 1HG  MET A  82      -7.234   3.646 -18.030  1.00 85.22           H
ATOM   1024 2HG  MET A  82      -7.400   5.390 -17.980  1.00 85.22           H
ATOM   1025  SD  MET A  82      -9.409   4.340 -18.729  1.00 85.22           S
ATOM   1026  CE  MET A  82      -9.910   4.731 -17.061  1.00 85.22           C
ATOM   1027 1HE  MET A  82      -9.460   4.018 -16.369  1.00 85.22           H
ATOM   1028 2HE  MET A  82      -9.579   5.739 -16.809  1.00 85.22           H
ATOM   1029 3HE  MET A  82     -10.996   4.675 -16.984  1.00 85.22           H
ATOM   1030  HN  MET A  82      -5.513   4.744 -21.893  1.00 85.22           H
ATOM   1031  N   THR A  83      -4.318   3.214 -19.277  1.00 84.05           N
ATOM   1032  CA  THR A  83      -3.449   2.391 -18.453  1.00 84.05           C
ATOM   1033  C   THR A  83      -2.215   3.186 -18.020  1.00 84.05           C
ATOM   1034  O   THR A  83      -1.836   3.162 -16.850  1.00 84.05           O
ATOM   1035  HA  THR A  83      -3.989   2.121 -17.546  1.00 84.05           H
ATOM   1036  CB  THR A  83      -3.110   1.125 -19.242  1.00 84.05           C
ATOM   1037  HB  THR A  83      -2.633   1.373 -20.191  1.00 84.05           H
ATOM   1038  OG1 THR A  83      -4.352   0.434 -19.340  1.00 84.05           O
ATOM   1039  HG1 THR A  83      -5.016   0.992 -19.839  1.00 84.05           H
ATOM   1040  CG2 THR A  83      -2.212   0.168 -18.456  1.00 84.05           C
ATOM   1041 1HG2 THR A  83      -2.718  -0.134 -17.538  1.00 84.05           H
ATOM   1042 2HG2 THR A  83      -1.277   0.668 -18.207  1.00 84.05           H
ATOM   1043 3HG2 THR A  83      -2.003  -0.714 -19.061  1.00 84.05           H
ATOM   1044  HN  THR A  83      -4.537   2.831 -20.174  1.00 84.05           H
ATOM   1045  N   ASP A  84      -1.622   3.870 -18.988  1.00 84.15           N
ATOM   1046  CA  ASP A  84      -0.381   4.587 -18.745  1.00 84.15           C
ATOM   1047  C   ASP A  84      -0.624   5.680 -17.702  1.00 84.15           C
ATOM   1048  O   ASP A  84       0.252   5.974 -16.890  1.00 84.15           O
ATOM   1049  HA  ASP A  84       0.324   3.831 -18.400  1.00 84.15           H
ATOM   1050  CB  ASP A  84       0.126   5.258 -20.023  1.00 84.15           C
ATOM   1051 1HB  ASP A  84      -0.569   6.040 -20.328  1.00 84.15           H
ATOM   1052 2HB  ASP A  84       1.084   5.741 -19.829  1.00 84.15           H
ATOM   1053  CG  ASP A  84       0.283   4.238 -21.153  1.00 84.15           C
ATOM   1054  OD1 ASP A  84       0.810   3.143 -20.860  1.00 84.15           O
ATOM   1055  OD2 ASP A  84      -0.128   4.576 -22.284  1.00 84.15           O
ATOM   1056  HN  ASP A  84      -1.974   3.939 -19.921  1.00 84.15           H
ATOM   1057  N   MET A  85      -1.818   6.251 -17.758  1.00 89.75           N
ATOM   1058  CA  MET A  85      -2.191   7.298 -16.822  1.00 89.75           C
ATOM   1059  C   MET A  85      -2.216   6.768 -15.387  1.00 89.75           C
ATOM   1060  O   MET A  85      -1.723   7.424 -14.470  1.00 89.75           O
ATOM   1061  HA  MET A  85      -1.423   8.066 -16.919  1.00 89.75           H
ATOM   1062  CB  MET A  85      -3.572   7.844 -17.189  1.00 89.75           C
ATOM   1063 1HB  MET A  85      -3.586   8.131 -18.240  1.00 89.75           H
ATOM   1064 2HB  MET A  85      -4.321   7.062 -17.062  1.00 89.75           H
ATOM   1065  CG  MET A  85      -3.934   9.050 -16.320  1.00 89.75           C
ATOM   1066 1HG  MET A  85      -4.933   9.405 -16.574  1.00 89.75           H
ATOM   1067 2HG  MET A  85      -3.958   8.758 -15.270  1.00 89.75           H
ATOM   1068  SD  MET A  85      -2.743  10.356 -16.563  1.00 89.75           S
ATOM   1069  CE  MET A  85      -3.145  10.837 -18.234  1.00 89.75           C
ATOM   1070 1HE  MET A  85      -3.010   9.984 -18.900  1.00 89.75           H
ATOM   1071 2HE  MET A  85      -4.182  11.170 -18.276  1.00 89.75           H
ATOM   1072 3HE  MET A  85      -2.490  11.650 -18.546  1.00 89.75           H
ATOM   1073  HN  MET A  85      -2.523   6.011 -18.425  1.00 89.75           H
ATOM   1074  N   PHE A  86      -2.794   5.585 -15.237  1.00 90.47           N
ATOM   1075  CA  PHE A  86      -2.899   4.964 -13.928  1.00 90.47           C
ATOM   1076  C   PHE A  86      -1.527   4.518 -13.421  1.00 90.47           C
ATOM   1077  O   PHE A  86      -1.237   4.621 -12.230  1.00 90.47           O
ATOM   1078  HA  PHE A  86      -3.311   5.710 -13.248  1.00 90.47           H
ATOM   1079  CB  PHE A  86      -3.795   3.734 -14.087  1.00 90.47           C
ATOM   1080 1HB  PHE A  86      -3.385   3.097 -14.870  1.00 90.47           H
ATOM   1081 2HB  PHE A  86      -3.771   3.158 -13.162  1.00 90.47           H
ATOM   1082  CG  PHE A  86      -5.250   4.064 -14.427  1.00 90.47           C
ATOM   1083  CD1 PHE A  86      -5.848   5.152 -13.873  1.00 90.47           C
ATOM   1084  HD1 PHE A  86      -5.291   5.790 -13.186  1.00 90.47           H
ATOM   1085  CD2 PHE A  86      -5.945   3.268 -15.284  1.00 90.47           C
ATOM   1086  HD2 PHE A  86      -5.466   2.396 -15.728  1.00 90.47           H
ATOM   1087  CE1 PHE A  86      -7.199   5.458 -14.189  1.00 90.47           C
ATOM   1088  HE1 PHE A  86      -7.678   6.330 -13.744  1.00 90.47           H
ATOM   1089  CE2 PHE A  86      -7.295   3.574 -15.600  1.00 90.47           C
ATOM   1090  HE2 PHE A  86      -7.853   2.937 -16.286  1.00 90.47           H
ATOM   1091  CZ  PHE A  86      -7.894   4.663 -15.045  1.00 90.47           C
ATOM   1092  HZ  PHE A  86      -8.930   4.898 -15.288  1.00 90.47           H
ATOM   1093  HN  PHE A  86      -3.186   5.055 -15.989  1.00 90.47           H
ATOM   1094  N   LEU A  87      -0.717   4.032 -14.350  1.00 88.27           N
ATOM   1095  CA  LEU A  87       0.617   3.566 -14.011  1.00 88.27           C
ATOM   1096  C   LEU A  87       1.451   4.746 -13.508  1.00 88.27           C
ATOM   1097  O   LEU A  87       2.265   4.592 -12.598  1.00 88.27           O
ATOM   1098  HA  LEU A  87       0.515   2.844 -13.201  1.00 88.27           H
ATOM   1099  CB  LEU A  87       1.245   2.831 -15.197  1.00 88.27           C
ATOM   1100 1HB  LEU A  87       1.180   3.475 -16.074  1.00 88.27           H
ATOM   1101 2HB  LEU A  87       2.304   2.683 -14.988  1.00 88.27           H
ATOM   1102  CG  LEU A  87       0.629   1.475 -15.548  1.00 88.27           C
ATOM   1103  HG  LEU A  87      -0.427   1.628 -15.774  1.00 88.27           H
ATOM   1104  CD1 LEU A  87       1.278   0.885 -16.801  1.00 88.27           C
ATOM   1105 1HD1 LEU A  87       1.130   1.564 -17.641  1.00 88.27           H
ATOM   1106 2HD1 LEU A  87       2.346   0.750 -16.628  1.00 88.27           H
ATOM   1107 3HD1 LEU A  87       0.822  -0.078 -17.028  1.00 88.27           H
ATOM   1108  CD2 LEU A  87       0.702   0.515 -14.359  1.00 88.27           C
ATOM   1109 1HD2 LEU A  87       1.744   0.363 -14.078  1.00 88.27           H
ATOM   1110 2HD2 LEU A  87       0.157   0.939 -13.515  1.00 88.27           H
ATOM   1111 3HD2 LEU A  87       0.257  -0.441 -14.635  1.00 88.27           H
ATOM   1112  HN  LEU A  87      -0.959   3.953 -15.317  1.00 88.27           H
ATOM   1113  N   LEU A  88       1.221   5.897 -14.121  1.00 90.63           N
ATOM   1114  CA  LEU A  88       1.896   7.115 -13.707  1.00 90.63           C
ATOM   1115  C   LEU A  88       1.546   7.416 -12.248  1.00 90.63           C
ATOM   1116  O   LEU A  88       2.434   7.625 -11.423  1.00 90.63           O
ATOM   1117  HA  LEU A  88       2.969   6.932 -13.774  1.00 90.63           H
ATOM   1118  CB  LEU A  88       1.572   8.262 -14.666  1.00 90.63           C
ATOM   1119 1HB  LEU A  88       1.997   8.025 -15.641  1.00 90.63           H
ATOM   1120 2HB  LEU A  88       0.490   8.307 -14.793  1.00 90.63           H
ATOM   1121  CG  LEU A  88       2.067   9.647 -14.247  1.00 90.63           C
ATOM   1122  HG  LEU A  88       1.745   9.830 -13.222  1.00 90.63           H
ATOM   1123  CD1 LEU A  88       3.596   9.709 -14.259  1.00 90.63           C
ATOM   1124 1HD1 LEU A  88       3.995   8.971 -13.564  1.00 90.63           H
ATOM   1125 2HD1 LEU A  88       3.960   9.497 -15.264  1.00 90.63           H
ATOM   1126 3HD1 LEU A  88       3.921  10.705 -13.957  1.00 90.63           H
ATOM   1127  CD2 LEU A  88       1.442  10.739 -15.118  1.00 90.63           C
ATOM   1128 1HD2 LEU A  88       1.713  10.572 -16.161  1.00 90.63           H
ATOM   1129 2HD2 LEU A  88       0.358  10.710 -15.015  1.00 90.63           H
ATOM   1130 3HD2 LEU A  88       1.811  11.714 -14.799  1.00 90.63           H
ATOM   1131  HN  LEU A  88       0.587   6.006 -14.887  1.00 90.63           H
ATOM   1132  N   ASN A  89       0.250   7.427 -11.974  1.00 93.91           N
ATOM   1133  CA  ASN A  89      -0.234   7.824 -10.663  1.00 93.91           C
ATOM   1134  C   ASN A  89       0.193   6.781  -9.629  1.00 93.91           C
ATOM   1135  O   ASN A  89       0.414   7.110  -8.464  1.00 93.91           O
ATOM   1136  HA  ASN A  89       0.210   8.802 -10.477  1.00 93.91           H
ATOM   1137  CB  ASN A  89      -1.762   7.911 -10.643  1.00 93.91           C
ATOM   1138 1HB  ASN A  89      -2.184   7.087 -11.218  1.00 93.91           H
ATOM   1139 2HB  ASN A  89      -2.123   7.803  -9.620  1.00 93.91           H
ATOM   1140  CG  ASN A  89      -2.243   9.243 -11.222  1.00 93.91           C
ATOM   1141  OD1 ASN A  89      -2.524  10.193 -10.510  1.00 93.91           O
ATOM   1142  ND2 ASN A  89      -2.321   9.260 -12.549  1.00 93.91           N
ATOM   1143 1HD2 ASN A  89      -2.076   8.445 -13.075  1.00 93.91           H
ATOM   1144 2HD2 ASN A  89      -2.626  10.086 -13.022  1.00 93.91           H
ATOM   1145  HN  ASN A  89      -0.462   7.172 -12.628  1.00 93.91           H
ATOM   1146  N   LEU A  90       0.298   5.544 -10.091  1.00 91.82           N
ATOM   1147  CA  LEU A  90       0.721   4.455  -9.227  1.00 91.82           C
ATOM   1148  C   LEU A  90       2.155   4.711  -8.758  1.00 91.82           C
ATOM   1149  O   LEU A  90       2.459   4.573  -7.574  1.00 91.82           O
ATOM   1150  HA  LEU A  90       0.068   4.457  -8.355  1.00 91.82           H
ATOM   1151  CB  LEU A  90       0.535   3.109  -9.930  1.00 91.82           C
ATOM   1152 1HB  LEU A  90      -0.486   3.057 -10.307  1.00 91.82           H
ATOM   1153 2HB  LEU A  90       1.196   3.080 -10.796  1.00 91.82           H
ATOM   1154  CG  LEU A  90       0.799   1.865  -9.079  1.00 91.82           C
ATOM   1155  HG  LEU A  90       1.766   1.985  -8.591  1.00 91.82           H
ATOM   1156  CD1 LEU A  90      -0.250   1.724  -7.975  1.00 91.82           C
ATOM   1157 1HD1 LEU A  90      -0.219   2.602  -7.330  1.00 91.82           H
ATOM   1158 2HD1 LEU A  90      -1.240   1.637  -8.423  1.00 91.82           H
ATOM   1159 3HD1 LEU A  90      -0.039   0.832  -7.385  1.00 91.82           H
ATOM   1160  CD2 LEU A  90       0.885   0.612  -9.952  1.00 91.82           C
ATOM   1161 1HD2 LEU A  90      -0.055   0.476 -10.487  1.00 91.82           H
ATOM   1162 2HD2 LEU A  90       1.698   0.724 -10.670  1.00 91.82           H
ATOM   1163 3HD2 LEU A  90       1.073  -0.257  -9.322  1.00 91.82           H
ATOM   1164  HN  LEU A  90       0.099   5.281 -11.035  1.00 91.82           H
ATOM   1165  N   ALA A  91       2.999   5.078  -9.711  1.00 93.21           N
ATOM   1166  CA  ALA A  91       4.403   5.309  -9.419  1.00 93.21           C
ATOM   1167  C   ALA A  91       4.533   6.510  -8.479  1.00 93.21           C
ATOM   1168  O   ALA A  91       5.391   6.522  -7.597  1.00 93.21           O
ATOM   1169  HA  ALA A  91       4.789   4.422  -8.916  1.00 93.21           H
ATOM   1170  CB  ALA A  91       5.172   5.507 -10.727  1.00 93.21           C
ATOM   1171 1HB  ALA A  91       5.072   4.615 -11.346  1.00 93.21           H
ATOM   1172 2HB  ALA A  91       4.765   6.366 -11.261  1.00 93.21           H
ATOM   1173 3HB  ALA A  91       6.225   5.681 -10.508  1.00 93.21           H
ATOM   1174  HN  ALA A  91       2.738   5.217 -10.666  1.00 93.21           H
ATOM   1175  N   ILE A  92       3.670   7.490  -8.701  1.00 94.97           N
ATOM   1176  CA  ILE A  92       3.678   8.693  -7.886  1.00 94.97           C
ATOM   1177  C   ILE A  92       3.313   8.330  -6.445  1.00 94.97           C
ATOM   1178  O   ILE A  92       3.968   8.774  -5.504  1.00 94.97           O
ATOM   1179  HA  ILE A  92       4.694   9.087  -7.895  1.00 94.97           H
ATOM   1180  CB  ILE A  92       2.771   9.762  -8.499  1.00 94.97           C
ATOM   1181  HB  ILE A  92       1.814   9.300  -8.740  1.00 94.97           H
ATOM   1182  CG1 ILE A  92       3.359  10.293  -9.808  1.00 94.97           C
ATOM   1183 1HG1 ILE A  92       4.241  10.897  -9.596  1.00 94.97           H
ATOM   1184 2HG1 ILE A  92       3.685   9.459 -10.429  1.00 94.97           H
ATOM   1185  CG2 ILE A  92       2.493  10.885  -7.498  1.00 94.97           C
ATOM   1186 1HG2 ILE A  92       2.001  10.473  -6.617  1.00 94.97           H
ATOM   1187 2HG2 ILE A  92       3.433  11.351  -7.204  1.00 94.97           H
ATOM   1188 3HG2 ILE A  92       1.846  11.631  -7.960  1.00 94.97           H
ATOM   1189  CD1 ILE A  92       2.330  11.133 -10.569  1.00 94.97           C
ATOM   1190 1HD1 ILE A  92       1.460  10.519 -10.800  1.00 94.97           H
ATOM   1191 2HD1 ILE A  92       2.025  11.979  -9.954  1.00 94.97           H
ATOM   1192 3HD1 ILE A  92       2.774  11.498 -11.495  1.00 94.97           H
ATOM   1193  HN  ILE A  92       2.975   7.471  -9.420  1.00 94.97           H
ATOM   1194  N   ALA A  93       2.268   7.525  -6.318  1.00 94.92           N
ATOM   1195  CA  ALA A  93       1.772   7.144  -5.006  1.00 94.92           C
ATOM   1196  C   ALA A  93       2.875   6.407  -4.244  1.00 94.92           C
ATOM   1197  O   ALA A  93       3.075   6.642  -3.053  1.00 94.92           O
ATOM   1198  HA  ALA A  93       1.519   8.058  -4.468  1.00 94.92           H
ATOM   1199  CB  ALA A  93       0.507   6.298  -5.164  1.00 94.92           C
ATOM   1200 1HB  ALA A  93      -0.255   6.878  -5.686  1.00 94.92           H
ATOM   1201 2HB  ALA A  93       0.739   5.402  -5.740  1.00 94.92           H
ATOM   1202 3HB  ALA A  93       0.136   6.012  -4.180  1.00 94.92           H
ATOM   1203  HN  ALA A  93       1.763   7.138  -7.089  1.00 94.92           H
ATOM   1204  N   ASP A  94       3.561   5.529  -4.961  1.00 94.16           N
ATOM   1205  CA  ASP A  94       4.616   4.732  -4.359  1.00 94.16           C
ATOM   1206  C   ASP A  94       5.735   5.656  -3.876  1.00 94.16           C
ATOM   1207  O   ASP A  94       6.233   5.504  -2.761  1.00 94.16           O
ATOM   1208  HA  ASP A  94       4.137   4.194  -3.541  1.00 94.16           H
ATOM   1209  CB  ASP A  94       5.214   3.754  -5.373  1.00 94.16           C
ATOM   1210 1HB  ASP A  94       5.365   4.260  -6.326  1.00 94.16           H
ATOM   1211 2HB  ASP A  94       6.194   3.423  -5.029  1.00 94.16           H
ATOM   1212  CG  ASP A  94       4.301   2.543  -5.571  1.00 94.16           C
ATOM   1213  OD1 ASP A  94       3.624   2.175  -4.587  1.00 94.16           O
ATOM   1214  OD2 ASP A  94       4.299   2.013  -6.703  1.00 94.16           O
ATOM   1215  HN  ASP A  94       3.406   5.359  -5.934  1.00 94.16           H
ATOM   1216  N   LEU A  95       6.099   6.593  -4.739  1.00 95.67           N
ATOM   1217  CA  LEU A  95       7.190   7.504  -4.439  1.00 95.67           C
ATOM   1218  C   LEU A  95       6.871   8.269  -3.152  1.00 95.67           C
ATOM   1219  O   LEU A  95       7.734   8.427  -2.290  1.00 95.67           O
ATOM   1220  HA  LEU A  95       8.082   6.901  -4.269  1.00 95.67           H
ATOM   1221  CB  LEU A  95       7.477   8.410  -5.637  1.00 95.67           C
ATOM   1222 1HB  LEU A  95       6.526   8.743  -6.052  1.00 95.67           H
ATOM   1223 2HB  LEU A  95       7.997   9.299  -5.280  1.00 95.67           H
ATOM   1224  CG  LEU A  95       8.304   7.789  -6.765  1.00 95.67           C
ATOM   1225  HG  LEU A  95       7.749   6.943  -7.169  1.00 95.67           H
ATOM   1226  CD1 LEU A  95       8.506   8.785  -7.909  1.00 95.67           C
ATOM   1227 1HD1 LEU A  95       7.536   9.081  -8.309  1.00 95.67           H
ATOM   1228 2HD1 LEU A  95       9.029   9.665  -7.536  1.00 95.67           H
ATOM   1229 3HD1 LEU A  95       9.097   8.318  -8.697  1.00 95.67           H
ATOM   1230  CD2 LEU A  95       9.633   7.247  -6.236  1.00 95.67           C
ATOM   1231 1HD2 LEU A  95      10.206   8.060  -5.790  1.00 95.67           H
ATOM   1232 2HD2 LEU A  95       9.440   6.483  -5.483  1.00 95.67           H
ATOM   1233 3HD2 LEU A  95      10.201   6.811  -7.058  1.00 95.67           H
ATOM   1234  HN  LEU A  95       5.663   6.735  -5.628  1.00 95.67           H
ATOM   1235  N   LEU A  96       5.630   8.723  -3.064  1.00 95.24           N
ATOM   1236  CA  LEU A  96       5.216   9.559  -1.950  1.00 95.24           C
ATOM   1237  C   LEU A  96       5.431   8.799  -0.640  1.00 95.24           C
ATOM   1238  O   LEU A  96       5.847   9.383   0.360  1.00 95.24           O
ATOM   1239  HA  LEU A  96       5.858  10.440  -1.947  1.00 95.24           H
ATOM   1240  CB  LEU A  96       3.780  10.046  -2.150  1.00 95.24           C
ATOM   1241 1HB  LEU A  96       3.162   9.191  -2.424  1.00 95.24           H
ATOM   1242 2HB  LEU A  96       3.406  10.416  -1.195  1.00 95.24           H
ATOM   1243  CG  LEU A  96       3.583  11.140  -3.202  1.00 95.24           C
ATOM   1244  HG  LEU A  96       3.881  10.740  -4.171  1.00 95.24           H
ATOM   1245  CD1 LEU A  96       2.109  11.537  -3.311  1.00 95.24           C
ATOM   1246 1HD1 LEU A  96       1.519  10.666  -3.597  1.00 95.24           H
ATOM   1247 2HD1 LEU A  96       1.761  11.911  -2.348  1.00 95.24           H
ATOM   1248 3HD1 LEU A  96       1.997  12.316  -4.065  1.00 95.24           H
ATOM   1249  CD2 LEU A  96       4.481  12.345  -2.914  1.00 95.24           C
ATOM   1250 1HD2 LEU A  96       4.237  12.755  -1.934  1.00 95.24           H
ATOM   1251 2HD2 LEU A  96       5.525  12.032  -2.927  1.00 95.24           H
ATOM   1252 3HD2 LEU A  96       4.321  13.108  -3.676  1.00 95.24           H
ATOM   1253  HN  LEU A  96       4.914   8.529  -3.735  1.00 95.24           H
ATOM   1254  N   PHE A  97       5.138   7.508  -0.687  1.00 95.92           N
ATOM   1255  CA  PHE A  97       5.285   6.663   0.486  1.00 95.92           C
ATOM   1256  C   PHE A  97       6.760   6.391   0.785  1.00 95.92           C
ATOM   1257  O   PHE A  97       7.200   6.517   1.926  1.00 95.92           O
ATOM   1258  HA  PHE A  97       4.838   7.196   1.326  1.00 95.92           H
ATOM   1259  CB  PHE A  97       4.587   5.338   0.174  1.00 95.92           C
ATOM   1260 1HB  PHE A  97       3.509   5.501   0.161  1.00 95.92           H
ATOM   1261 2HB  PHE A  97       4.872   5.016  -0.828  1.00 95.92           H
ATOM   1262  CG  PHE A  97       4.908   4.217   1.164  1.00 95.92           C
ATOM   1263  CD1 PHE A  97       5.498   3.072   0.728  1.00 95.92           C
ATOM   1264  HD1 PHE A  97       5.743   2.954  -0.327  1.00 95.92           H
ATOM   1265  CD2 PHE A  97       4.602   4.365   2.481  1.00 95.92           C
ATOM   1266  HD2 PHE A  97       4.129   5.283   2.831  1.00 95.92           H
ATOM   1267  CE1 PHE A  97       5.796   2.032   1.647  1.00 95.92           C
ATOM   1268  HE1 PHE A  97       6.269   1.115   1.298  1.00 95.92           H
ATOM   1269  CE2 PHE A  97       4.900   3.325   3.401  1.00 95.92           C
ATOM   1270  HE2 PHE A  97       4.655   3.444   4.456  1.00 95.92           H
ATOM   1271  CZ  PHE A  97       5.490   2.180   2.964  1.00 95.92           C
ATOM   1272  HZ  PHE A  97       5.719   1.382   3.670  1.00 95.92           H
ATOM   1273  HN  PHE A  97       4.806   7.039  -1.506  1.00 95.92           H
ATOM   1274  N   LEU A  98       7.485   6.023  -0.262  1.00 95.46           N
ATOM   1275  CA  LEU A  98       8.856   5.571  -0.101  1.00 95.46           C
ATOM   1276  C   LEU A  98       9.663   6.653   0.619  1.00 95.46           C
ATOM   1277  O   LEU A  98      10.528   6.345   1.438  1.00 95.46           O
ATOM   1278  HA  LEU A  98       8.835   4.680   0.526  1.00 95.46           H
ATOM   1279  CB  LEU A  98       9.447   5.160  -1.452  1.00 95.46           C
ATOM   1280 1HB  LEU A  98       9.275   5.969  -2.162  1.00 95.46           H
ATOM   1281 2HB  LEU A  98      10.526   5.059  -1.338  1.00 95.46           H
ATOM   1282  CG  LEU A  98       8.902   3.865  -2.056  1.00 95.46           C
ATOM   1283  HG  LEU A  98       7.818   3.866  -1.945  1.00 95.46           H
ATOM   1284  CD1 LEU A  98       9.204   3.789  -3.554  1.00 95.46           C
ATOM   1285 1HD1 LEU A  98       8.739   4.633  -4.061  1.00 95.46           H
ATOM   1286 2HD1 LEU A  98      10.282   3.820  -3.709  1.00 95.46           H
ATOM   1287 3HD1 LEU A  98       8.806   2.858  -3.958  1.00 95.46           H
ATOM   1288  CD2 LEU A  98       9.431   2.643  -1.301  1.00 95.46           C
ATOM   1289 1HD2 LEU A  98      10.520   2.625  -1.358  1.00 95.46           H
ATOM   1290 2HD2 LEU A  98       9.123   2.699  -0.257  1.00 95.46           H
ATOM   1291 3HD2 LEU A  98       9.029   1.736  -1.751  1.00 95.46           H
ATOM   1292  HN  LEU A  98       7.150   6.030  -1.204  1.00 95.46           H
ATOM   1293  N   VAL A  99       9.352   7.898   0.289  1.00 95.75           N
ATOM   1294  CA  VAL A  99      10.079   9.024   0.848  1.00 95.75           C
ATOM   1295  C   VAL A  99       9.906   9.034   2.368  1.00 95.75           C
ATOM   1296  O   VAL A  99      10.675   9.678   3.080  1.00 95.75           O
ATOM   1297  HA  VAL A  99      11.135   8.882   0.617  1.00 95.75           H
ATOM   1298  CB  VAL A  99       9.620  10.325   0.185  1.00 95.75           C
ATOM   1299  HB  VAL A  99       8.531  10.357   0.230  1.00 95.75           H
ATOM   1300  CG1 VAL A  99      10.157  11.543   0.938  1.00 95.75           C
ATOM   1301 1HG1 VAL A  99       9.792  11.526   1.965  1.00 95.75           H
ATOM   1302 2HG1 VAL A  99      11.247  11.518   0.939  1.00 95.75           H
ATOM   1303 3HG1 VAL A  99       9.816  12.454   0.446  1.00 95.75           H
ATOM   1304  CG2 VAL A  99      10.031  10.364  -1.288  1.00 95.75           C
ATOM   1305 1HG2 VAL A  99      11.117  10.298  -1.364  1.00 95.75           H
ATOM   1306 2HG2 VAL A  99       9.578   9.525  -1.814  1.00 95.75           H
ATOM   1307 3HG2 VAL A  99       9.692  11.299  -1.734  1.00 95.75           H
ATOM   1308  HN  VAL A  99       8.620   8.141  -0.347  1.00 95.75           H
ATOM   1309  N   THR A 100       8.890   8.313   2.820  1.00 95.07           N
ATOM   1310  CA  THR A 100       8.573   8.273   4.238  1.00 95.07           C
ATOM   1311  C   THR A 100       9.370   7.167   4.932  1.00 95.07           C
ATOM   1312  O   THR A 100       9.480   7.152   6.157  1.00 95.07           O
ATOM   1313  HA  THR A 100       8.881   9.218   4.685  1.00 95.07           H
ATOM   1314  CB  THR A 100       7.058   8.111   4.379  1.00 95.07           C
ATOM   1315  HB  THR A 100       6.734   8.348   5.392  1.00 95.07           H
ATOM   1316  OG1 THR A 100       6.811   6.775   3.950  1.00 95.07           O
ATOM   1317  HG1 THR A 100       6.771   6.738   2.952  1.00 95.07           H
ATOM   1318  CG2 THR A 100       6.281   8.972   3.381  1.00 95.07           C
ATOM   1319 1HG2 THR A 100       6.556   8.688   2.365  1.00 95.07           H
ATOM   1320 2HG2 THR A 100       6.523  10.023   3.542  1.00 95.07           H
ATOM   1321 3HG2 THR A 100       5.212   8.819   3.524  1.00 95.07           H
ATOM   1322  HN  THR A 100       8.291   7.764   2.238  1.00 95.07           H
ATOM   1323  N   LEU A 101       9.905   6.268   4.119  1.00 94.72           N
ATOM   1324  CA  LEU A 101      10.555   5.078   4.642  1.00 94.72           C
ATOM   1325  C   LEU A 101      11.791   5.489   5.445  1.00 94.72           C
ATOM   1326  O   LEU A 101      12.063   4.925   6.503  1.00 94.72           O
ATOM   1327  HA  LEU A 101       9.851   4.592   5.317  1.00 94.72           H
ATOM   1328  CB  LEU A 101      10.855   4.091   3.513  1.00 94.72           C
ATOM   1329 1HB  LEU A 101      11.363   4.629   2.712  1.00 94.72           H
ATOM   1330 2HB  LEU A 101      11.554   3.343   3.887  1.00 94.72           H
ATOM   1331  CG  LEU A 101       9.646   3.367   2.916  1.00 94.72           C
ATOM   1332  HG  LEU A 101       9.021   4.104   2.413  1.00 94.72           H
ATOM   1333  CD1 LEU A 101      10.083   2.349   1.861  1.00 94.72           C
ATOM   1334 1HD1 LEU A 101      10.614   2.862   1.059  1.00 94.72           H
ATOM   1335 2HD1 LEU A 101      10.742   1.611   2.318  1.00 94.72           H
ATOM   1336 3HD1 LEU A 101       9.205   1.848   1.453  1.00 94.72           H
ATOM   1337  CD2 LEU A 101       8.795   2.725   4.014  1.00 94.72           C
ATOM   1338 1HD2 LEU A 101       9.398   2.003   4.565  1.00 94.72           H
ATOM   1339 2HD2 LEU A 101       8.439   3.497   4.695  1.00 94.72           H
ATOM   1340 3HD2 LEU A 101       7.943   2.217   3.562  1.00 94.72           H
ATOM   1341  HN  LEU A 101       9.900   6.343   3.121  1.00 94.72           H
ATOM   1342  N   PRO A 102      12.558   6.475   4.959  1.00 94.65           N
ATOM   1343  CA  PRO A 102      13.757   6.920   5.673  1.00 94.65           C
ATOM   1344  C   PRO A 102      13.465   7.278   7.122  1.00 94.65           C
ATOM   1345  O   PRO A 102      14.249   6.958   8.014  1.00 94.65           O
ATOM   1346  HA  PRO A 102      14.486   6.111   5.721  1.00 94.65           H
ATOM   1347  CB  PRO A 102      14.226   8.135   4.871  1.00 94.65           C
ATOM   1348 1HB  PRO A 102      13.808   9.062   5.265  1.00 94.65           H
ATOM   1349 2HB  PRO A 102      15.311   8.239   4.899  1.00 94.65           H
ATOM   1350  CG  PRO A 102      13.724   7.844   3.462  1.00 94.65           C
ATOM   1351 1HG  PRO A 102      13.664   8.750   2.859  1.00 94.65           H
ATOM   1352 2HG  PRO A 102      14.387   7.163   2.929  1.00 94.65           H
ATOM   1353  CD  PRO A 102      12.355   7.231   3.710  1.00 94.65           C
ATOM   1354 1HD  PRO A 102      11.585   7.994   3.825  1.00 94.65           H
ATOM   1355 2HD  PRO A 102      12.043   6.589   2.886  1.00 94.65           H
ATOM   1356  N   PHE A 103      12.334   7.939   7.318  1.00 94.49           N
ATOM   1357  CA  PHE A 103      11.951   8.388   8.646  1.00 94.49           C
ATOM   1358  C   PHE A 103      11.602   7.200   9.546  1.00 94.49           C
ATOM   1359  O   PHE A 103      11.936   7.195  10.730  1.00 94.49           O
ATOM   1360  HA  PHE A 103      12.803   8.921   9.066  1.00 94.49           H
ATOM   1361  CB  PHE A 103      10.710   9.268   8.480  1.00 94.49           C
ATOM   1362 1HB  PHE A 103       9.940   8.699   7.959  1.00 94.49           H
ATOM   1363 2HB  PHE A 103      10.315   9.511   9.466  1.00 94.49           H
ATOM   1364  CG  PHE A 103      10.968  10.568   7.716  1.00 94.49           C
ATOM   1365  CD1 PHE A 103      11.348  11.688   8.388  1.00 94.49           C
ATOM   1366  HD1 PHE A 103      11.469  11.659   9.471  1.00 94.49           H
ATOM   1367  CD2 PHE A 103      10.817  10.605   6.365  1.00 94.49           C
ATOM   1368  HD2 PHE A 103      10.513   9.707   5.826  1.00 94.49           H
ATOM   1369  CE1 PHE A 103      11.587  12.895   7.679  1.00 94.49           C
ATOM   1370  HE1 PHE A 103      11.892  13.792   8.217  1.00 94.49           H
ATOM   1371  CE2 PHE A 103      11.057  11.811   5.656  1.00 94.49           C
ATOM   1372  HE2 PHE A 103      10.936  11.840   4.573  1.00 94.49           H
ATOM   1373  CZ  PHE A 103      11.437  12.931   6.328  1.00 94.49           C
ATOM   1374  HZ  PHE A 103      11.620  13.857   5.783  1.00 94.49           H
ATOM   1375  HN  PHE A 103      11.687   8.169   6.591  1.00 94.49           H
ATOM   1376  N   TRP A 104      10.935   6.223   8.950  1.00 92.43           N
ATOM   1377  CA  TRP A 104      10.572   5.016   9.673  1.00 92.43           C
ATOM   1378  C   TRP A 104      11.862   4.326  10.120  1.00 92.43           C
ATOM   1379  O   TRP A 104      11.926   3.770  11.215  1.00 92.43           O
ATOM   1380  HA  TRP A 104       9.986   5.312  10.543  1.00 92.43           H
ATOM   1381  CB  TRP A 104       9.677   4.114   8.820  1.00 92.43           C
ATOM   1382 1HB  TRP A 104      10.061   4.100   7.799  1.00 92.43           H
ATOM   1383 2HB  TRP A 104       9.740   3.094   9.198  1.00 92.43           H
ATOM   1384  CG  TRP A 104       8.208   4.543   8.791  1.00 92.43           C
ATOM   1385  CD1 TRP A 104       7.482   4.929   7.733  1.00 92.43           C
ATOM   1386  HD1 TRP A 104       7.866   4.989   6.714  1.00 92.43           H
ATOM   1387  CD2 TRP A 104       7.311   4.613   9.919  1.00 92.43           C
ATOM   1388  NE1 TRP A 104       6.188   5.242   8.095  1.00 92.43           N
ATOM   1389  HE1 TRP A 104       5.461   5.554   7.483  1.00 92.43           H
ATOM   1390  CE2 TRP A 104       6.081   5.044   9.466  1.00 92.43           C
ATOM   1391  CE3 TRP A 104       7.532   4.322  11.276  1.00 92.43           C
ATOM   1392  HE3 TRP A 104       8.494   3.980  11.658  1.00 92.43           H
ATOM   1393  CZ2 TRP A 104       4.975   5.222  10.306  1.00 92.43           C
ATOM   1394  HZ2 TRP A 104       4.013   5.564   9.924  1.00 92.43           H
ATOM   1395  CZ3 TRP A 104       6.417   4.506  12.103  1.00 92.43           C
ATOM   1396  HZ3 TRP A 104       6.533   4.295  13.166  1.00 92.43           H
ATOM   1397  CH2 TRP A 104       5.171   4.939  11.663  1.00 92.43           C
ATOM   1398  HH2 TRP A 104       4.351   5.057  12.371  1.00 92.43           H
ATOM   1399  HN  TRP A 104      10.644   6.247   7.994  1.00 92.43           H
ATOM   1400  N   ALA A 105      12.859   4.386   9.249  1.00 94.03           N
ATOM   1401  CA  ALA A 105      14.118   3.707   9.506  1.00 94.03           C
ATOM   1402  C   ALA A 105      14.779   4.318  10.743  1.00 94.03           C
ATOM   1403  O   ALA A 105      15.225   3.596  11.633  1.00 94.03           O
ATOM   1404  HA  ALA A 105      13.896   2.658   9.703  1.00 94.03           H
ATOM   1405  CB  ALA A 105      15.009   3.797   8.265  1.00 94.03           C
ATOM   1406 1HB  ALA A 105      14.506   3.323   7.422  1.00 94.03           H
ATOM   1407 2HB  ALA A 105      15.202   4.844   8.031  1.00 94.03           H
ATOM   1408 3HB  ALA A 105      15.953   3.288   8.458  1.00 94.03           H
ATOM   1409  HN  ALA A 105      12.817   4.884   8.383  1.00 94.03           H
ATOM   1410  N   ILE A 106      14.821   5.642  10.759  1.00 93.80           N
ATOM   1411  CA  ILE A 106      15.455   6.358  11.853  1.00 93.80           C
ATOM   1412  C   ILE A 106      14.708   6.057  13.154  1.00 93.80           C
ATOM   1413  O   ILE A 106      15.328   5.818  14.189  1.00 93.80           O
ATOM   1414  HA  ILE A 106      16.473   5.979  11.945  1.00 93.80           H
ATOM   1415  CB  ILE A 106      15.553   7.850  11.532  1.00 93.80           C
ATOM   1416  HB  ILE A 106      14.581   8.187  11.171  1.00 93.80           H
ATOM   1417  CG1 ILE A 106      16.564   8.104  10.412  1.00 93.80           C
ATOM   1418 1HG1 ILE A 106      17.576   7.959  10.790  1.00 93.80           H
ATOM   1419 2HG1 ILE A 106      16.415   7.379   9.612  1.00 93.80           H
ATOM   1420  CG2 ILE A 106      15.875   8.662  12.789  1.00 93.80           C
ATOM   1421 1HG2 ILE A 106      15.087   8.515  13.527  1.00 93.80           H
ATOM   1422 2HG2 ILE A 106      16.827   8.330  13.202  1.00 93.80           H
ATOM   1423 3HG2 ILE A 106      15.939   9.719  12.532  1.00 93.80           H
ATOM   1424  CD1 ILE A 106      16.420   9.522   9.855  1.00 93.80           C
ATOM   1425 1HD1 ILE A 106      15.415   9.655   9.455  1.00 93.80           H
ATOM   1426 2HD1 ILE A 106      16.593  10.245  10.652  1.00 93.80           H
ATOM   1427 3HD1 ILE A 106      17.150   9.676   9.060  1.00 93.80           H
ATOM   1428  HN  ILE A 106      14.432   6.223  10.044  1.00 93.80           H
ATOM   1429  N   ALA A 107      13.386   6.079  13.059  1.00 92.41           N
ATOM   1430  CA  ALA A 107      12.549   5.901  14.233  1.00 92.41           C
ATOM   1431  C   ALA A 107      12.769   4.499  14.804  1.00 92.41           C
ATOM   1432  O   ALA A 107      12.750   4.310  16.020  1.00 92.41           O
ATOM   1433  HA  ALA A 107      12.856   6.639  14.975  1.00 92.41           H
ATOM   1434  CB  ALA A 107      11.087   6.156  13.860  1.00 92.41           C
ATOM   1435 1HB  ALA A 107      10.979   7.174  13.488  1.00 92.41           H
ATOM   1436 2HB  ALA A 107      10.781   5.452  13.087  1.00 92.41           H
ATOM   1437 3HB  ALA A 107      10.459   6.023  14.741  1.00 92.41           H
ATOM   1438  HN  ALA A 107      12.890   6.214  12.202  1.00 92.41           H
ATOM   1439  N   ALA A 108      12.973   3.552  13.901  1.00 91.86           N
ATOM   1440  CA  ALA A 108      13.153   2.166  14.297  1.00 91.86           C
ATOM   1441  C   ALA A 108      14.547   1.990  14.903  1.00 91.86           C
ATOM   1442  O   ALA A 108      14.734   1.186  15.815  1.00 91.86           O
ATOM   1443  HA  ALA A 108      12.405   1.938  15.056  1.00 91.86           H
ATOM   1444  CB  ALA A 108      12.923   1.255  13.089  1.00 91.86           C
ATOM   1445 1HB  ALA A 108      11.909   1.397  12.715  1.00 91.86           H
ATOM   1446 2HB  ALA A 108      13.638   1.504  12.305  1.00 91.86           H
ATOM   1447 3HB  ALA A 108      13.058   0.215  13.387  1.00 91.86           H
ATOM   1448  HN  ALA A 108      13.016   3.719  12.916  1.00 91.86           H
ATOM   1449  N   ALA A 109      15.489   2.755  14.372  1.00 91.85           N
ATOM   1450  CA  ALA A 109      16.882   2.601  14.754  1.00 91.85           C
ATOM   1451  C   ALA A 109      17.056   3.028  16.213  1.00 91.85           C
ATOM   1452  O   ALA A 109      17.860   2.449  16.942  1.00 91.85           O
ATOM   1453  HA  ALA A 109      17.137   1.545  14.661  1.00 91.85           H
ATOM   1454  CB  ALA A 109      17.766   3.408  13.801  1.00 91.85           C
ATOM   1455 1HB  ALA A 109      17.627   3.046  12.783  1.00 91.85           H
ATOM   1456 2HB  ALA A 109      17.489   4.461  13.853  1.00 91.85           H
ATOM   1457 3HB  ALA A 109      18.811   3.292  14.089  1.00 91.85           H
ATOM   1458  HN  ALA A 109      15.313   3.468  13.693  1.00 91.85           H
ATOM   1459  N   ASP A 110      16.290   4.039  16.596  1.00 88.20           N
ATOM   1460  CA  ASP A 110      16.444   4.639  17.910  1.00 88.20           C
ATOM   1461  C   ASP A 110      15.072   5.068  18.434  1.00 88.20           C
ATOM   1462  O   ASP A 110      14.352   4.267  19.029  1.00 88.20           O
ATOM   1463  HA  ASP A 110      16.902   3.866  18.526  1.00 88.20           H
ATOM   1464  CB  ASP A 110      17.335   5.881  17.847  1.00 88.20           C
ATOM   1465 1HB  ASP A 110      18.310   5.613  17.441  1.00 88.20           H
ATOM   1466 2HB  ASP A 110      16.897   6.613  17.168  1.00 88.20           H
ATOM   1467  CG  ASP A 110      17.508   6.503  19.234  1.00 88.20           C
ATOM   1468  OD1 ASP A 110      17.191   5.797  20.216  1.00 88.20           O
ATOM   1469  OD2 ASP A 110      17.953   7.670  19.282  1.00 88.20           O
ATOM   1470  HN  ASP A 110      15.575   4.446  16.026  1.00 88.20           H
ATOM   1471  N   GLN A 111      14.750   6.331  18.194  1.00 88.04           N
ATOM   1472  CA  GLN A 111      13.465   6.868  18.609  1.00 88.04           C
ATOM   1473  C   GLN A 111      12.992   7.936  17.621  1.00 88.04           C
ATOM   1474  O   GLN A 111      13.758   8.379  16.767  1.00 88.04           O
ATOM   1475  HA  GLN A 111      12.779   6.021  18.596  1.00 88.04           H
ATOM   1476  CB  GLN A 111      13.540   7.430  20.030  1.00 88.04           C
ATOM   1477 1HB  GLN A 111      12.559   7.795  20.333  1.00 88.04           H
ATOM   1478 2HB  GLN A 111      13.813   6.637  20.726  1.00 88.04           H
ATOM   1479  CG  GLN A 111      14.562   8.566  20.118  1.00 88.04           C
ATOM   1480 1HG  GLN A 111      15.546   8.197  19.829  1.00 88.04           H
ATOM   1481 2HG  GLN A 111      14.297   9.353  19.412  1.00 88.04           H
ATOM   1482  CD  GLN A 111      14.621   9.142  21.534  1.00 88.04           C
ATOM   1483  OE1 GLN A 111      13.613   9.411  22.165  1.00 88.04           O
ATOM   1484  NE2 GLN A 111      15.857   9.315  21.996  1.00 88.04           N
ATOM   1485 1HE2 GLN A 111      16.642   9.073  21.426  1.00 88.04           H
ATOM   1486 2HE2 GLN A 111      16.000   9.687  22.913  1.00 88.04           H
ATOM   1487  HN  GLN A 111      15.348   6.981  17.725  1.00 88.04           H
ATOM   1488  N   TRP A 112      11.732   8.319  17.771  1.00 90.65           N
ATOM   1489  CA  TRP A 112      11.158   9.351  16.925  1.00 90.65           C
ATOM   1490  C   TRP A 112      11.762  10.693  17.340  1.00 90.65           C
ATOM   1491  O   TRP A 112      11.484  11.193  18.429  1.00 90.65           O
ATOM   1492  HA  TRP A 112      11.427   9.124  15.893  1.00 90.65           H
ATOM   1493  CB  TRP A 112       9.630   9.334  17.000  1.00 90.65           C
ATOM   1494 1HB  TRP A 112       9.277   8.323  16.797  1.00 90.65           H
ATOM   1495 2HB  TRP A 112       9.324   9.579  18.017  1.00 90.65           H
ATOM   1496  CG  TRP A 112       8.948  10.301  16.030  1.00 90.65           C
ATOM   1497  CD1 TRP A 112       8.536  11.553  16.267  1.00 90.65           C
ATOM   1498  HD1 TRP A 112       8.639  12.062  17.226  1.00 90.65           H
ATOM   1499  CD2 TRP A 112       8.615  10.042  14.650  1.00 90.65           C
ATOM   1500  NE1 TRP A 112       7.963  12.118  15.146  1.00 90.65           N
ATOM   1501  HE1 TRP A 112       7.582  13.040  15.076  1.00 90.65           H
ATOM   1502  CE2 TRP A 112       8.013  11.170  14.131  1.00 90.65           C
ATOM   1503  CE3 TRP A 112       8.816   8.892  13.866  1.00 90.65           C
ATOM   1504  HE3 TRP A 112       9.289   7.989  14.252  1.00 90.65           H
ATOM   1505  CZ2 TRP A 112       7.562  11.259  12.809  1.00 90.65           C
ATOM   1506  HZ2 TRP A 112       7.089  12.161  12.423  1.00 90.65           H
ATOM   1507  CZ3 TRP A 112       8.359   8.997  12.547  1.00 90.65           C
ATOM   1508  HZ3 TRP A 112       8.490   8.133  11.895  1.00 90.65           H
ATOM   1509  CH2 TRP A 112       7.751  10.125  12.009  1.00 90.65           C
ATOM   1510  HH2 TRP A 112       7.423  10.128  10.970  1.00 90.65           H
ATOM   1511  HN  TRP A 112      11.110   7.937  18.454  1.00 90.65           H
ATOM   1512  N   LYS A 113      12.578  11.239  16.450  1.00 91.61           N
ATOM   1513  CA  LYS A 113      13.330  12.443  16.764  1.00 91.61           C
ATOM   1514  C   LYS A 113      12.648  13.649  16.115  1.00 91.61           C
ATOM   1515  O   LYS A 113      13.104  14.781  16.268  1.00 91.61           O
ATOM   1516  HA  LYS A 113      13.304  12.572  17.846  1.00 91.61           H
ATOM   1517  CB  LYS A 113      14.797  12.277  16.364  1.00 91.61           C
ATOM   1518 1HB  LYS A 113      14.862  11.979  15.317  1.00 91.61           H
ATOM   1519 2HB  LYS A 113      15.313  13.233  16.455  1.00 91.61           H
ATOM   1520  CG  LYS A 113      15.490  11.232  17.240  1.00 91.61           C
ATOM   1521 1HG  LYS A 113      15.483  11.561  18.279  1.00 91.61           H
ATOM   1522 2HG  LYS A 113      14.938  10.293  17.199  1.00 91.61           H
ATOM   1523  CD  LYS A 113      16.932  11.001  16.783  1.00 91.61           C
ATOM   1524 1HD  LYS A 113      16.941  10.688  15.739  1.00 91.61           H
ATOM   1525 2HD  LYS A 113      17.489  11.936  16.839  1.00 91.61           H
ATOM   1526  CE  LYS A 113      17.618   9.940  17.645  1.00 91.61           C
ATOM   1527 1HE  LYS A 113      17.669  10.280  18.679  1.00 91.61           H
ATOM   1528 2HE  LYS A 113      17.029   9.023  17.640  1.00 91.61           H
ATOM   1529  NZ  LYS A 113      18.981   9.663  17.139  1.00 91.61           N
ATOM   1530 1HZ  LYS A 113      19.386   8.895  17.663  1.00 91.61           H
ATOM   1531 2HZ  LYS A 113      18.934   9.415  16.157  1.00 91.61           H
ATOM   1532 3HZ  LYS A 113      19.558  10.489  17.251  1.00 91.61           H
ATOM   1533  HN  LYS A 113      12.729  10.874  15.532  1.00 91.61           H
ATOM   1534  N   PHE A 114      11.566  13.365  15.405  1.00 92.95           N
ATOM   1535  CA  PHE A 114      10.950  14.364  14.548  1.00 92.95           C
ATOM   1536  C   PHE A 114       9.718  14.976  15.217  1.00 92.95           C
ATOM   1537  O   PHE A 114       9.231  14.458  16.221  1.00 92.95           O
ATOM   1538  HA  PHE A 114      11.692  15.144  14.375  1.00 92.95           H
ATOM   1539  CB  PHE A 114      10.518  13.649  13.266  1.00 92.95           C
ATOM   1540 1HB  PHE A 114       9.700  12.968  13.500  1.00 92.95           H
ATOM   1541 2HB  PHE A 114      10.128  14.386  12.565  1.00 92.95           H
ATOM   1542  CG  PHE A 114      11.639  12.861  12.585  1.00 92.95           C
ATOM   1543  CD1 PHE A 114      12.602  13.517  11.883  1.00 92.95           C
ATOM   1544  HD1 PHE A 114      12.575  14.604  11.806  1.00 92.95           H
ATOM   1545  CD2 PHE A 114      11.673  11.505  12.681  1.00 92.95           C
ATOM   1546  HD2 PHE A 114      10.902  10.979  13.244  1.00 92.95           H
ATOM   1547  CE1 PHE A 114      13.642  12.787  11.251  1.00 92.95           C
ATOM   1548  HE1 PHE A 114      14.413  13.313  10.688  1.00 92.95           H
ATOM   1549  CE2 PHE A 114      12.714  10.774  12.049  1.00 92.95           C
ATOM   1550  HE2 PHE A 114      12.741   9.687  12.126  1.00 92.95           H
ATOM   1551  CZ  PHE A 114      13.676  11.430  11.347  1.00 92.95           C
ATOM   1552  HZ  PHE A 114      14.475  10.869  10.862  1.00 92.95           H
ATOM   1553  HN  PHE A 114      11.113  12.474  15.408  1.00 92.95           H
ATOM   1554  N   GLN A 115       9.248  16.069  14.633  1.00 93.50           N
ATOM   1555  CA  GLN A 115       8.104  16.777  15.181  1.00 93.50           C
ATOM   1556  C   GLN A 115       6.821  15.981  14.937  1.00 93.50           C
ATOM   1557  O   GLN A 115       6.800  15.067  14.114  1.00 93.50           O
ATOM   1558  HA  GLN A 115       8.295  16.852  16.251  1.00 93.50           H
ATOM   1559  CB  GLN A 115       7.997  18.184  14.591  1.00 93.50           C
ATOM   1560 1HB  GLN A 115       8.014  18.129  13.502  1.00 93.50           H
ATOM   1561 2HB  GLN A 115       7.042  18.629  14.872  1.00 93.50           H
ATOM   1562  CG  GLN A 115       9.143  19.073  15.079  1.00 93.50           C
ATOM   1563 1HG  GLN A 115      10.097  18.595  14.858  1.00 93.50           H
ATOM   1564 2HG  GLN A 115       9.128  20.020  14.541  1.00 93.50           H
ATOM   1565  CD  GLN A 115       9.033  19.332  16.583  1.00 93.50           C
ATOM   1566  OE1 GLN A 115       7.977  19.215  17.184  1.00 93.50           O
ATOM   1567  NE2 GLN A 115      10.178  19.691  17.155  1.00 93.50           N
ATOM   1568 1HE2 GLN A 115      11.010  19.768  16.605  1.00 93.50           H
ATOM   1569 2HE2 GLN A 115      10.208  19.882  18.136  1.00 93.50           H
ATOM   1570  HN  GLN A 115       9.636  16.469  13.803  1.00 93.50           H
ATOM   1571  N   THR A 116       5.781  16.357  15.668  1.00 94.03           N
ATOM   1572  CA  THR A 116       4.517  15.644  15.592  1.00 94.03           C
ATOM   1573  C   THR A 116       3.955  15.704  14.170  1.00 94.03           C
ATOM   1574  O   THR A 116       3.350  14.743  13.698  1.00 94.03           O
ATOM   1575  HA  THR A 116       4.700  14.594  15.820  1.00 94.03           H
ATOM   1576  CB  THR A 116       3.576  16.239  16.642  1.00 94.03           C
ATOM   1577  HB  THR A 116       3.260  17.242  16.358  1.00 94.03           H
ATOM   1578  OG1 THR A 116       4.312  16.147  17.859  1.00 94.03           O
ATOM   1579  HG1 THR A 116       3.907  16.747  18.550  1.00 94.03           H
ATOM   1580  CG2 THR A 116       2.344  15.366  16.886  1.00 94.03           C
ATOM   1581 1HG2 THR A 116       2.658  14.382  17.235  1.00 94.03           H
ATOM   1582 2HG2 THR A 116       1.785  15.259  15.956  1.00 94.03           H
ATOM   1583 3HG2 THR A 116       1.710  15.833  17.639  1.00 94.03           H
ATOM   1584  HN  THR A 116       5.793  17.131  16.301  1.00 94.03           H
ATOM   1585  N   PHE A 117       4.175  16.841  13.528  1.00 94.90           N
ATOM   1586  CA  PHE A 117       3.705  17.036  12.167  1.00 94.90           C
ATOM   1587  C   PHE A 117       4.185  15.906  11.254  1.00 94.90           C
ATOM   1588  O   PHE A 117       3.406  15.358  10.477  1.00 94.90           O
ATOM   1589  HA  PHE A 117       2.615  17.037  12.199  1.00 94.90           H
ATOM   1590  CB  PHE A 117       4.294  18.359  11.675  1.00 94.90           C
ATOM   1591 1HB  PHE A 117       3.906  19.170  12.292  1.00 94.90           H
ATOM   1592 2HB  PHE A 117       5.375  18.339  11.818  1.00 94.90           H
ATOM   1593  CG  PHE A 117       3.994  18.666  10.207  1.00 94.90           C
ATOM   1594  CD1 PHE A 117       4.966  18.515   9.268  1.00 94.90           C
ATOM   1595  HD1 PHE A 117       5.959  18.174   9.561  1.00 94.90           H
ATOM   1596  CD2 PHE A 117       2.755  19.090   9.840  1.00 94.90           C
ATOM   1597  HD2 PHE A 117       1.976  19.212  10.592  1.00 94.90           H
ATOM   1598  CE1 PHE A 117       4.687  18.799   7.905  1.00 94.90           C
ATOM   1599  HE1 PHE A 117       5.467  18.678   7.152  1.00 94.90           H
ATOM   1600  CE2 PHE A 117       2.476  19.375   8.477  1.00 94.90           C
ATOM   1601  HE2 PHE A 117       1.483  19.715   8.183  1.00 94.90           H
ATOM   1602  CZ  PHE A 117       3.448  19.224   7.538  1.00 94.90           C
ATOM   1603  HZ  PHE A 117       3.234  19.442   6.492  1.00 94.90           H
ATOM   1604  HN  PHE A 117       4.664  17.620  13.922  1.00 94.90           H
ATOM   1605  N   MET A 118       5.466  15.591  11.379  1.00 94.57           N
ATOM   1606  CA  MET A 118       6.068  14.561  10.551  1.00 94.57           C
ATOM   1607  C   MET A 118       5.446  13.193  10.840  1.00 94.57           C
ATOM   1608  O   MET A 118       5.300  12.370   9.937  1.00 94.57           O
ATOM   1609  HA  MET A 118       5.858  14.852   9.522  1.00 94.57           H
ATOM   1610  CB  MET A 118       7.573  14.504  10.818  1.00 94.57           C
ATOM   1611 1HB  MET A 118       7.989  15.512  10.791  1.00 94.57           H
ATOM   1612 2HB  MET A 118       7.754  14.112  11.819  1.00 94.57           H
ATOM   1613  CG  MET A 118       8.281  13.626   9.785  1.00 94.57           C
ATOM   1614 1HG  MET A 118       9.348  13.580  10.004  1.00 94.57           H
ATOM   1615 2HG  MET A 118       7.900  12.606   9.840  1.00 94.57           H
ATOM   1616  SD  MET A 118       8.025  14.285   8.146  1.00 94.57           S
ATOM   1617  CE  MET A 118       9.014  15.767   8.249  1.00 94.57           C
ATOM   1618 1HE  MET A 118       8.632  16.404   9.047  1.00 94.57           H
ATOM   1619 2HE  MET A 118      10.049  15.499   8.462  1.00 94.57           H
ATOM   1620 3HE  MET A 118       8.965  16.303   7.302  1.00 94.57           H
ATOM   1621  HN  MET A 118       6.088  16.027  12.031  1.00 94.57           H
ATOM   1622  N   CYS A 119       5.097  12.992  12.102  1.00 93.60           N
ATOM   1623  CA  CYS A 119       4.483  11.743  12.519  1.00 93.60           C
ATOM   1624  C   CYS A 119       3.146  11.597  11.789  1.00 93.60           C
ATOM   1625  O   CYS A 119       2.831  10.526  11.272  1.00 93.60           O
ATOM   1626  HA  CYS A 119       5.169  10.946  12.233  1.00 93.60           H
ATOM   1627  CB  CYS A 119       4.314  11.675  14.038  1.00 93.60           C
ATOM   1628 1HB  CYS A 119       5.291  11.662  14.521  1.00 93.60           H
ATOM   1629 2HB  CYS A 119       3.794  12.564  14.394  1.00 93.60           H
ATOM   1630  SG  CYS A 119       3.371  10.175  14.497  1.00 93.60           S
ATOM   1631  HN  CYS A 119       5.226  13.663  12.832  1.00 93.60           H
ATOM   1632  N   LYS A 120       2.397  12.689  11.770  1.00 94.58           N
ATOM   1633  CA  LYS A 120       1.102  12.696  11.111  1.00 94.58           C
ATOM   1634  C   LYS A 120       1.283  12.332   9.636  1.00 94.58           C
ATOM   1635  O   LYS A 120       0.590  11.457   9.119  1.00 94.58           O
ATOM   1636  HA  LYS A 120       0.490  11.927  11.583  1.00 94.58           H
ATOM   1637  CB  LYS A 120       0.395  14.035  11.332  1.00 94.58           C
ATOM   1638 1HB  LYS A 120       1.067  14.853  11.071  1.00 94.58           H
ATOM   1639 2HB  LYS A 120      -0.467  14.109  10.670  1.00 94.58           H
ATOM   1640  CG  LYS A 120      -0.057  14.183  12.786  1.00 94.58           C
ATOM   1641 1HG  LYS A 120      -0.718  13.358  13.051  1.00 94.58           H
ATOM   1642 2HG  LYS A 120       0.808  14.123  13.447  1.00 94.58           H
ATOM   1643  CD  LYS A 120      -0.780  15.514  13.003  1.00 94.58           C
ATOM   1644 1HD  LYS A 120      -0.085  16.339  12.847  1.00 94.58           H
ATOM   1645 2HD  LYS A 120      -1.575  15.624  12.266  1.00 94.58           H
ATOM   1646  CE  LYS A 120      -1.369  15.595  14.413  1.00 94.58           C
ATOM   1647 1HE  LYS A 120      -1.359  14.607  14.874  1.00 94.58           H
ATOM   1648 2HE  LYS A 120      -0.751  16.243  15.034  1.00 94.58           H
ATOM   1649  NZ  LYS A 120      -2.754  16.114  14.367  1.00 94.58           N
ATOM   1650 1HZ  LYS A 120      -3.132  16.152  15.307  1.00 94.58           H
ATOM   1651 2HZ  LYS A 120      -2.752  17.045  13.965  1.00 94.58           H
ATOM   1652 3HZ  LYS A 120      -3.326  15.501  13.797  1.00 94.58           H
ATOM   1653  HN  LYS A 120       2.660  13.556  12.193  1.00 94.58           H
ATOM   1654  N   VAL A 121       2.217  13.023   8.999  1.00 94.68           N
ATOM   1655  CA  VAL A 121       2.428  12.858   7.571  1.00 94.68           C
ATOM   1656  C   VAL A 121       2.822  11.408   7.282  1.00 94.68           C
ATOM   1657  O   VAL A 121       2.246  10.767   6.405  1.00 94.68           O
ATOM   1658  HA  VAL A 121       1.482  13.070   7.072  1.00 94.68           H
ATOM   1659  CB  VAL A 121       3.462  13.870   7.074  1.00 94.68           C
ATOM   1660  HB  VAL A 121       4.345  13.785   7.708  1.00 94.68           H
ATOM   1661  CG1 VAL A 121       3.885  13.560   5.637  1.00 94.68           C
ATOM   1662 1HG1 VAL A 121       4.323  12.563   5.593  1.00 94.68           H
ATOM   1663 2HG1 VAL A 121       3.013  13.603   4.984  1.00 94.68           H
ATOM   1664 3HG1 VAL A 121       4.621  14.294   5.309  1.00 94.68           H
ATOM   1665  CG2 VAL A 121       2.933  15.300   7.194  1.00 94.68           C
ATOM   1666 1HG2 VAL A 121       2.028  15.404   6.596  1.00 94.68           H
ATOM   1667 2HG2 VAL A 121       2.705  15.517   8.238  1.00 94.68           H
ATOM   1668 3HG2 VAL A 121       3.688  15.998   6.834  1.00 94.68           H
ATOM   1669  HN  VAL A 121       2.822  13.685   9.442  1.00 94.68           H
ATOM   1670  N   VAL A 122       3.802  10.934   8.038  1.00 93.09           N
ATOM   1671  CA  VAL A 122       4.434   9.662   7.731  1.00 93.09           C
ATOM   1672  C   VAL A 122       3.400   8.541   7.849  1.00 93.09           C
ATOM   1673  O   VAL A 122       3.350   7.646   7.007  1.00 93.09           O
ATOM   1674  HA  VAL A 122       4.784   9.709   6.700  1.00 93.09           H
ATOM   1675  CB  VAL A 122       5.651   9.451   8.635  1.00 93.09           C
ATOM   1676  HB  VAL A 122       5.346   9.658   9.661  1.00 93.09           H
ATOM   1677  CG1 VAL A 122       6.136   8.001   8.572  1.00 93.09           C
ATOM   1678 1HG1 VAL A 122       5.337   7.336   8.900  1.00 93.09           H
ATOM   1679 2HG1 VAL A 122       6.415   7.756   7.547  1.00 93.09           H
ATOM   1680 3HG1 VAL A 122       7.001   7.879   9.223  1.00 93.09           H
ATOM   1681  CG2 VAL A 122       6.777  10.422   8.275  1.00 93.09           C
ATOM   1682 1HG2 VAL A 122       7.078  10.261   7.240  1.00 93.09           H
ATOM   1683 2HG2 VAL A 122       6.425  11.447   8.395  1.00 93.09           H
ATOM   1684 3HG2 VAL A 122       7.629  10.251   8.932  1.00 93.09           H
ATOM   1685  HN  VAL A 122       4.163  11.401   8.845  1.00 93.09           H
ATOM   1686  N   ASN A 123       2.600   8.626   8.902  1.00 91.48           N
ATOM   1687  CA  ASN A 123       1.568   7.632   9.140  1.00 91.48           C
ATOM   1688  C   ASN A 123       0.541   7.687   8.007  1.00 91.48           C
ATOM   1689  O   ASN A 123       0.084   6.651   7.527  1.00 91.48           O
ATOM   1690  HA  ASN A 123       2.093   6.677   9.180  1.00 91.48           H
ATOM   1691  CB  ASN A 123       0.835   7.902  10.456  1.00 91.48           C
ATOM   1692 1HB  ASN A 123       0.766   8.977  10.623  1.00 91.48           H
ATOM   1693 2HB  ASN A 123      -0.185   7.523  10.393  1.00 91.48           H
ATOM   1694  CG  ASN A 123       1.559   7.243  11.632  1.00 91.48           C
ATOM   1695  OD1 ASN A 123       2.325   6.306  11.476  1.00 91.48           O
ATOM   1696  ND2 ASN A 123       1.274   7.783  12.813  1.00 91.48           N
ATOM   1697 1HD2 ASN A 123       0.636   8.551  12.872  1.00 91.48           H
ATOM   1698 2HD2 ASN A 123       1.698   7.421  13.644  1.00 91.48           H
ATOM   1699  HN  ASN A 123       2.648   9.356   9.584  1.00 91.48           H
ATOM   1700  N   SER A 124       0.208   8.907   7.613  1.00 93.16           N
ATOM   1701  CA  SER A 124      -0.891   9.121   6.687  1.00 93.16           C
ATOM   1702  C   SER A 124      -0.473   8.708   5.274  1.00 93.16           C
ATOM   1703  O   SER A 124      -1.288   8.200   4.505  1.00 93.16           O
ATOM   1704  HA  SER A 124      -1.700   8.485   7.047  1.00 93.16           H
ATOM   1705  CB  SER A 124      -1.347  10.581   6.700  1.00 93.16           C
ATOM   1706 1HB  SER A 124      -0.556  11.211   6.293  1.00 93.16           H
ATOM   1707 2HB  SER A 124      -2.213  10.697   6.048  1.00 93.16           H
ATOM   1708  OG  SER A 124      -1.680  11.025   8.013  1.00 93.16           O
ATOM   1709  HG  SER A 124      -1.039  11.734   8.306  1.00 93.16           H
ATOM   1710  HN  SER A 124       0.674   9.739   7.914  1.00 93.16           H
ATOM   1711  N   MET A 125       0.796   8.941   4.975  1.00 93.11           N
ATOM   1712  CA  MET A 125       1.302   8.719   3.631  1.00 93.11           C
ATOM   1713  C   MET A 125       1.191   7.244   3.240  1.00 93.11           C
ATOM   1714  O   MET A 125       0.839   6.924   2.106  1.00 93.11           O
ATOM   1715  HA  MET A 125       0.673   9.324   2.978  1.00 93.11           H
ATOM   1716  CB  MET A 125       2.765   9.159   3.557  1.00 93.11           C
ATOM   1717 1HB  MET A 125       3.302   8.799   4.435  1.00 93.11           H
ATOM   1718 2HB  MET A 125       3.241   8.708   2.686  1.00 93.11           H
ATOM   1719  CG  MET A 125       2.877  10.683   3.473  1.00 93.11           C
ATOM   1720 1HG  MET A 125       2.265  11.143   4.249  1.00 93.11           H
ATOM   1721 2HG  MET A 125       3.906  10.991   3.655  1.00 93.11           H
ATOM   1722  SD  MET A 125       2.347  11.246   1.864  1.00 93.11           S
ATOM   1723  CE  MET A 125       1.427  12.702   2.333  1.00 93.11           C
ATOM   1724 1HE  MET A 125       0.608  12.417   2.994  1.00 93.11           H
ATOM   1725 2HE  MET A 125       2.087  13.398   2.851  1.00 93.11           H
ATOM   1726 3HE  MET A 125       1.023  13.180   1.441  1.00 93.11           H
ATOM   1727  HN  MET A 125       1.473   9.275   5.631  1.00 93.11           H
ATOM   1728  N   TYR A 126       1.498   6.386   4.201  1.00 86.20           N
ATOM   1729  CA  TYR A 126       1.414   4.952   3.980  1.00 86.20           C
ATOM   1730  C   TYR A 126      -0.005   4.542   3.581  1.00 86.20           C
ATOM   1731  O   TYR A 126      -0.194   3.815   2.607  1.00 86.20           O
ATOM   1732  HA  TYR A 126       2.099   4.696   3.172  1.00 86.20           H
ATOM   1733  CB  TYR A 126       1.764   4.297   5.317  1.00 86.20           C
ATOM   1734 1HB  TYR A 126       2.822   4.459   5.524  1.00 86.20           H
ATOM   1735 2HB  TYR A 126       1.205   4.793   6.111  1.00 86.20           H
ATOM   1736  CG  TYR A 126       1.473   2.796   5.370  1.00 86.20           C
ATOM   1737  CD1 TYR A 126       0.669   2.283   6.367  1.00 86.20           C
ATOM   1738  HD1 TYR A 126       0.240   2.948   7.117  1.00 86.20           H
ATOM   1739  CD2 TYR A 126       2.016   1.954   4.420  1.00 86.20           C
ATOM   1740  HD2 TYR A 126       2.652   2.359   3.633  1.00 86.20           H
ATOM   1741  CE1 TYR A 126       0.395   0.871   6.416  1.00 86.20           C
ATOM   1742  HE1 TYR A 126      -0.239   0.453   7.198  1.00 86.20           H
ATOM   1743  CE2 TYR A 126       1.743   0.541   4.470  1.00 86.20           C
ATOM   1744  HE2 TYR A 126       2.165  -0.134   3.726  1.00 86.20           H
ATOM   1745  CZ  TYR A 126       0.946   0.069   5.465  1.00 86.20           C
ATOM   1746  OH  TYR A 126       0.687  -1.265   5.512  1.00 86.20           O
ATOM   1747  HH  TYR A 126       1.119  -1.724   4.736  1.00 86.20           H
ATOM   1748  HN  TYR A 126       1.800   6.655   5.116  1.00 86.20           H
ATOM   1749  N   LYS A 127      -0.966   5.026   4.353  1.00 87.74           N
ATOM   1750  CA  LYS A 127      -2.352   4.636   4.157  1.00 87.74           C
ATOM   1751  C   LYS A 127      -2.844   5.175   2.812  1.00 87.74           C
ATOM   1752  O   LYS A 127      -3.632   4.523   2.129  1.00 87.74           O
ATOM   1753  HA  LYS A 127      -2.384   3.547   4.125  1.00 87.74           H
ATOM   1754  CB  LYS A 127      -3.207   5.080   5.346  1.00 87.74           C
ATOM   1755 1HB  LYS A 127      -3.016   6.130   5.565  1.00 87.74           H
ATOM   1756 2HB  LYS A 127      -4.263   4.995   5.091  1.00 87.74           H
ATOM   1757  CG  LYS A 127      -2.906   4.232   6.584  1.00 87.74           C
ATOM   1758 1HG  LYS A 127      -1.836   4.252   6.791  1.00 87.74           H
ATOM   1759 2HG  LYS A 127      -3.406   4.660   7.453  1.00 87.74           H
ATOM   1760  CD  LYS A 127      -3.366   2.787   6.384  1.00 87.74           C
ATOM   1761 1HD  LYS A 127      -4.438   2.766   6.188  1.00 87.74           H
ATOM   1762 2HD  LYS A 127      -2.874   2.362   5.509  1.00 87.74           H
ATOM   1763  CE  LYS A 127      -3.051   1.936   7.616  1.00 87.74           C
ATOM   1764 1HE  LYS A 127      -2.013   2.085   7.913  1.00 87.74           H
ATOM   1765 2HE  LYS A 127      -3.671   2.255   8.454  1.00 87.74           H
ATOM   1766  NZ  LYS A 127      -3.290   0.503   7.331  1.00 87.74           N
ATOM   1767 1HZ  LYS A 127      -3.105  -0.043   8.165  1.00 87.74           H
ATOM   1768 2HZ  LYS A 127      -4.255   0.372   7.048  1.00 87.74           H
ATOM   1769 3HZ  LYS A 127      -2.674   0.199   6.585  1.00 87.74           H
ATOM   1770  HN  LYS A 127      -0.811   5.673   5.101  1.00 87.74           H
ATOM   1771  N   MET A 128      -2.358   6.360   2.472  1.00 91.54           N
ATOM   1772  CA  MET A 128      -2.744   6.997   1.224  1.00 91.54           C
ATOM   1773  C   MET A 128      -2.277   6.174   0.022  1.00 91.54           C
ATOM   1774  O   MET A 128      -3.039   5.957  -0.920  1.00 91.54           O
ATOM   1775  HA  MET A 128      -3.832   7.042   1.242  1.00 91.54           H
ATOM   1776  CB  MET A 128      -2.129   8.396   1.154  1.00 91.54           C
ATOM   1777 1HB  MET A 128      -2.360   8.945   2.068  1.00 91.54           H
ATOM   1778 2HB  MET A 128      -1.044   8.319   1.095  1.00 91.54           H
ATOM   1779  CG  MET A 128      -2.658   9.167  -0.057  1.00 91.54           C
ATOM   1780 1HG  MET A 128      -2.419   8.629  -0.974  1.00 91.54           H
ATOM   1781 2HG  MET A 128      -3.745   9.241  -0.005  1.00 91.54           H
ATOM   1782  SD  MET A 128      -1.938  10.800  -0.104  1.00 91.54           S
ATOM   1783  CE  MET A 128      -0.225  10.375  -0.374  1.00 91.54           C
ATOM   1784 1HE  MET A 128       0.130   9.758   0.450  1.00 91.54           H
ATOM   1785 2HE  MET A 128      -0.131   9.823  -1.309  1.00 91.54           H
ATOM   1786 3HE  MET A 128       0.370  11.286  -0.429  1.00 91.54           H
ATOM   1787  HN  MET A 128      -1.714   6.882   3.031  1.00 91.54           H
ATOM   1788  N   ASN A 129      -1.028   5.737   0.092  1.00 90.63           N
ATOM   1789  CA  ASN A 129      -0.475   4.883  -0.945  1.00 90.63           C
ATOM   1790  C   ASN A 129      -1.290   3.591  -1.025  1.00 90.63           C
ATOM   1791  O   ASN A 129      -1.657   3.151  -2.114  1.00 90.63           O
ATOM   1792  HA  ASN A 129      -0.533   5.471  -1.861  1.00 90.63           H
ATOM   1793  CB  ASN A 129       0.976   4.508  -0.633  1.00 90.63           C
ATOM   1794 1HB  ASN A 129       1.614   5.384  -0.748  1.00 90.63           H
ATOM   1795 2HB  ASN A 129       1.057   4.188   0.406  1.00 90.63           H
ATOM   1796  CG  ASN A 129       1.463   3.390  -1.556  1.00 90.63           C
ATOM   1797  OD1 ASN A 129       1.333   2.211  -1.269  1.00 90.63           O
ATOM   1798  ND2 ASN A 129       2.031   3.823  -2.678  1.00 90.63           N
ATOM   1799 1HD2 ASN A 129       2.107   4.805  -2.853  1.00 90.63           H
ATOM   1800 2HD2 ASN A 129       2.382   3.168  -3.347  1.00 90.63           H
ATOM   1801  HN  ASN A 129      -0.400   5.957   0.839  1.00 90.63           H
ATOM   1802  N   PHE A 130      -1.551   3.020   0.142  1.00 84.11           N
ATOM   1803  CA  PHE A 130      -2.188   1.716   0.211  1.00 84.11           C
ATOM   1804  C   PHE A 130      -3.528   1.721  -0.528  1.00 84.11           C
ATOM   1805  O   PHE A 130      -3.779   0.861  -1.371  1.00 84.11           O
ATOM   1806  HA  PHE A 130      -1.516   1.002  -0.265  1.00 84.11           H
ATOM   1807  CB  PHE A 130      -2.437   1.417   1.691  1.00 84.11           C
ATOM   1808 1HB  PHE A 130      -1.489   1.475   2.226  1.00 84.11           H
ATOM   1809 2HB  PHE A 130      -3.084   2.192   2.103  1.00 84.11           H
ATOM   1810  CG  PHE A 130      -3.072   0.050   1.951  1.00 84.11           C
ATOM   1811  CD1 PHE A 130      -4.304  -0.030   2.522  1.00 84.11           C
ATOM   1812  HD1 PHE A 130      -4.839   0.880   2.793  1.00 84.11           H
ATOM   1813  CD2 PHE A 130      -2.404  -1.085   1.613  1.00 84.11           C
ATOM   1814  HD2 PHE A 130      -1.416  -1.021   1.156  1.00 84.11           H
ATOM   1815  CE1 PHE A 130      -4.893  -1.299   2.764  1.00 84.11           C
ATOM   1816  HE1 PHE A 130      -5.881  -1.363   3.221  1.00 84.11           H
ATOM   1817  CE2 PHE A 130      -2.993  -2.355   1.855  1.00 84.11           C
ATOM   1818  HE2 PHE A 130      -2.458  -3.265   1.584  1.00 84.11           H
ATOM   1819  CZ  PHE A 130      -4.225  -2.434   2.425  1.00 84.11           C
ATOM   1820  HZ  PHE A 130      -4.678  -3.409   2.611  1.00 84.11           H
ATOM   1821  HN  PHE A 130      -1.335   3.432   1.027  1.00 84.11           H
ATOM   1822  N   TYR A 131      -4.354   2.699  -0.185  1.00 85.97           N
ATOM   1823  CA  TYR A 131      -5.679   2.801  -0.773  1.00 85.97           C
ATOM   1824  C   TYR A 131      -5.593   3.146  -2.261  1.00 85.97           C
ATOM   1825  O   TYR A 131      -6.292   2.552  -3.080  1.00 85.97           O
ATOM   1826  HA  TYR A 131      -6.172   1.836  -0.658  1.00 85.97           H
ATOM   1827  CB  TYR A 131      -6.380   3.944  -0.036  1.00 85.97           C
ATOM   1828 1HB  TYR A 131      -5.741   4.827  -0.064  1.00 85.97           H
ATOM   1829 2HB  TYR A 131      -7.297   4.197  -0.568  1.00 85.97           H
ATOM   1830  CG  TYR A 131      -6.724   3.627   1.421  1.00 85.97           C
ATOM   1831  CD1 TYR A 131      -7.319   2.425   1.743  1.00 85.97           C
ATOM   1832  HD1 TYR A 131      -7.545   1.701   0.960  1.00 85.97           H
ATOM   1833  CD2 TYR A 131      -6.438   4.544   2.412  1.00 85.97           C
ATOM   1834  HD2 TYR A 131      -5.968   5.494   2.158  1.00 85.97           H
ATOM   1835  CE1 TYR A 131      -7.643   2.127   3.115  1.00 85.97           C
ATOM   1836  HE1 TYR A 131      -8.114   1.181   3.383  1.00 85.97           H
ATOM   1837  CE2 TYR A 131      -6.762   4.246   3.783  1.00 85.97           C
ATOM   1838  HE2 TYR A 131      -6.542   4.961   4.576  1.00 85.97           H
ATOM   1839  CZ  TYR A 131      -7.348   3.052   4.067  1.00 85.97           C
ATOM   1840  OH  TYR A 131      -7.654   2.770   5.362  1.00 85.97           O
ATOM   1841  HH  TYR A 131      -7.530   3.585   5.927  1.00 85.97           H
ATOM   1842  HN  TYR A 131      -4.130   3.411   0.480  1.00 85.97           H
ATOM   1843  N   SER A 132      -4.730   4.104  -2.565  1.00 88.94           N
ATOM   1844  CA  SER A 132      -4.621   4.609  -3.923  1.00 88.94           C
ATOM   1845  C   SER A 132      -4.136   3.499  -4.857  1.00 88.94           C
ATOM   1846  O   SER A 132      -4.651   3.345  -5.964  1.00 88.94           O
ATOM   1847  HA  SER A 132      -5.629   4.925  -4.195  1.00 88.94           H
ATOM   1848  CB  SER A 132      -3.676   5.810  -3.990  1.00 88.94           C
ATOM   1849 1HB  SER A 132      -3.565   6.127  -5.027  1.00 88.94           H
ATOM   1850 2HB  SER A 132      -4.113   6.647  -3.446  1.00 88.94           H
ATOM   1851  OG  SER A 132      -2.393   5.510  -3.446  1.00 88.94           O
ATOM   1852  HG  SER A 132      -2.276   5.975  -2.568  1.00 88.94           H
ATOM   1853  HN  SER A 132      -4.115   4.532  -1.904  1.00 88.94           H
ATOM   1854  N   CYS A 133      -3.151   2.754  -4.377  1.00 82.08           N
ATOM   1855  CA  CYS A 133      -2.592   1.661  -5.154  1.00 82.08           C
ATOM   1856  C   CYS A 133      -3.717   0.674  -5.473  1.00 82.08           C
ATOM   1857  O   CYS A 133      -3.876   0.258  -6.620  1.00 82.08           O
ATOM   1858  HA  CYS A 133      -2.191   2.100  -6.068  1.00 82.08           H
ATOM   1859  CB  CYS A 133      -1.430   0.985  -4.425  1.00 82.08           C
ATOM   1860 1HB  CYS A 133      -1.682   0.844  -3.374  1.00 82.08           H
ATOM   1861 2HB  CYS A 133      -1.252  -0.005  -4.846  1.00 82.08           H
ATOM   1862  SG  CYS A 133       0.081   2.007  -4.573  1.00 82.08           S
ATOM   1863  HG  CYS A 133      -0.311   2.957  -3.729  1.00 82.08           H
ATOM   1864  HN  CYS A 133      -2.737   2.887  -3.477  1.00 82.08           H
ATOM   1865  N   VAL A 134      -4.469   0.329  -4.439  1.00 80.16           N
ATOM   1866  CA  VAL A 134      -5.548  -0.633  -4.586  1.00 80.16           C
ATOM   1867  C   VAL A 134      -6.491  -0.170  -5.698  1.00 80.16           C
ATOM   1868  O   VAL A 134      -6.818  -0.939  -6.600  1.00 80.16           O
ATOM   1869  HA  VAL A 134      -5.103  -1.585  -4.877  1.00 80.16           H
ATOM   1870  CB  VAL A 134      -6.257  -0.833  -3.245  1.00 80.16           C
ATOM   1871  HB  VAL A 134      -6.282   0.128  -2.732  1.00 80.16           H
ATOM   1872  CG1 VAL A 134      -7.702  -1.292  -3.452  1.00 80.16           C
ATOM   1873 1HG1 VAL A 134      -8.244  -0.539  -4.025  1.00 80.16           H
ATOM   1874 2HG1 VAL A 134      -7.709  -2.237  -3.995  1.00 80.16           H
ATOM   1875 3HG1 VAL A 134      -8.183  -1.426  -2.483  1.00 80.16           H
ATOM   1876  CG2 VAL A 134      -5.491  -1.819  -2.360  1.00 80.16           C
ATOM   1877 1HG2 VAL A 134      -5.421  -2.782  -2.866  1.00 80.16           H
ATOM   1878 2HG2 VAL A 134      -4.489  -1.434  -2.172  1.00 80.16           H
ATOM   1879 3HG2 VAL A 134      -6.017  -1.942  -1.414  1.00 80.16           H
ATOM   1880  HN  VAL A 134      -4.351   0.693  -3.515  1.00 80.16           H
ATOM   1881  N   LEU A 135      -6.901   1.086  -5.596  1.00 84.78           N
ATOM   1882  CA  LEU A 135      -7.924   1.613  -6.484  1.00 84.78           C
ATOM   1883  C   LEU A 135      -7.378   1.662  -7.912  1.00 84.78           C
ATOM   1884  O   LEU A 135      -8.106   1.398  -8.868  1.00 84.78           O
ATOM   1885  HA  LEU A 135      -8.766   0.921  -6.459  1.00 84.78           H
ATOM   1886  CB  LEU A 135      -8.433   2.963  -5.973  1.00 84.78           C
ATOM   1887 1HB  LEU A 135      -7.578   3.628  -5.849  1.00 84.78           H
ATOM   1888 2HB  LEU A 135      -9.070   3.402  -6.741  1.00 84.78           H
ATOM   1889  CG  LEU A 135      -9.214   2.931  -4.658  1.00 84.78           C
ATOM   1890  HG  LEU A 135      -8.628   2.375  -3.926  1.00 84.78           H
ATOM   1891  CD1 LEU A 135      -9.409   4.344  -4.102  1.00 84.78           C
ATOM   1892 1HD1 LEU A 135      -8.436   4.800  -3.920  1.00 84.78           H
ATOM   1893 2HD1 LEU A 135      -9.962   4.945  -4.823  1.00 84.78           H
ATOM   1894 3HD1 LEU A 135      -9.967   4.292  -3.167  1.00 84.78           H
ATOM   1895  CD2 LEU A 135     -10.544   2.194  -4.828  1.00 84.78           C
ATOM   1896 1HD2 LEU A 135     -11.147   2.701  -5.581  1.00 84.78           H
ATOM   1897 2HD2 LEU A 135     -10.353   1.169  -5.145  1.00 84.78           H
ATOM   1898 3HD2 LEU A 135     -11.079   2.186  -3.878  1.00 84.78           H
ATOM   1899  HN  LEU A 135      -6.548   1.737  -4.925  1.00 84.78           H
ATOM   1900  N   LEU A 136      -6.102   2.001  -8.012  1.00 87.38           N
ATOM   1901  CA  LEU A 136      -5.466   2.147  -9.311  1.00 87.38           C
ATOM   1902  C   LEU A 136      -5.387   0.780  -9.992  1.00 87.38           C
ATOM   1903  O   LEU A 136      -5.670   0.658 -11.183  1.00 87.38           O
ATOM   1904  HA  LEU A 136      -6.100   2.797  -9.914  1.00 87.38           H
ATOM   1905  CB  LEU A 136      -4.110   2.842  -9.168  1.00 87.38           C
ATOM   1906 1HB  LEU A 136      -3.567   2.371  -8.349  1.00 87.38           H
ATOM   1907 2HB  LEU A 136      -3.535   2.663 -10.077  1.00 87.38           H
ATOM   1908  CG  LEU A 136      -4.153   4.350  -8.914  1.00 87.38           C
ATOM   1909  HG  LEU A 136      -4.868   4.542  -8.114  1.00 87.38           H
ATOM   1910  CD1 LEU A 136      -2.793   4.865  -8.437  1.00 87.38           C
ATOM   1911 1HD1 LEU A 136      -2.520   4.362  -7.509  1.00 87.38           H
ATOM   1912 2HD1 LEU A 136      -2.040   4.660  -9.197  1.00 87.38           H
ATOM   1913 3HD1 LEU A 136      -2.852   5.939  -8.264  1.00 87.38           H
ATOM   1914  CD2 LEU A 136      -4.648   5.101 -10.152  1.00 87.38           C
ATOM   1915 1HD2 LEU A 136      -3.975   4.907 -10.988  1.00 87.38           H
ATOM   1916 2HD2 LEU A 136      -5.651   4.761 -10.406  1.00 87.38           H
ATOM   1917 3HD2 LEU A 136      -4.668   6.171  -9.944  1.00 87.38           H
ATOM   1918  HN  LEU A 136      -5.506   2.175  -7.228  1.00 87.38           H
ATOM   1919  N   ILE A 137      -5.001  -0.216  -9.207  1.00 78.82           N
ATOM   1920  CA  ILE A 137      -4.847  -1.563  -9.728  1.00 78.82           C
ATOM   1921  C   ILE A 137      -6.195  -2.059 -10.254  1.00 78.82           C
ATOM   1922  O   ILE A 137      -6.259  -2.699 -11.303  1.00 78.82           O
ATOM   1923  HA  ILE A 137      -4.148  -1.513 -10.562  1.00 78.82           H
ATOM   1924  CB  ILE A 137      -4.225  -2.478  -8.671  1.00 78.82           C
ATOM   1925  HB  ILE A 137      -4.739  -2.306  -7.725  1.00 78.82           H
ATOM   1926  CG1 ILE A 137      -2.749  -2.139  -8.452  1.00 78.82           C
ATOM   1927 1HG1 ILE A 137      -2.175  -2.408  -9.338  1.00 78.82           H
ATOM   1928 2HG1 ILE A 137      -2.636  -1.064  -8.313  1.00 78.82           H
ATOM   1929  CG2 ILE A 137      -4.427  -3.951  -9.034  1.00 78.82           C
ATOM   1930 1HG2 ILE A 137      -5.494  -4.166  -9.098  1.00 78.82           H
ATOM   1931 2HG2 ILE A 137      -3.956  -4.156  -9.995  1.00 78.82           H
ATOM   1932 3HG2 ILE A 137      -3.975  -4.579  -8.266  1.00 78.82           H
ATOM   1933  CD1 ILE A 137      -2.192  -2.877  -7.233  1.00 78.82           C
ATOM   1934 1HD1 ILE A 137      -2.753  -2.587  -6.345  1.00 78.82           H
ATOM   1935 2HD1 ILE A 137      -2.285  -3.953  -7.386  1.00 78.82           H
ATOM   1936 3HD1 ILE A 137      -1.142  -2.618  -7.100  1.00 78.82           H
ATOM   1937  HN  ILE A 137      -4.795  -0.113  -8.234  1.00 78.82           H
ATOM   1938  N   MET A 138      -7.240  -1.745  -9.502  1.00 78.34           N
ATOM   1939  CA  MET A 138      -8.591  -2.078  -9.920  1.00 78.34           C
ATOM   1940  C   MET A 138      -8.917  -1.446 -11.275  1.00 78.34           C
ATOM   1941  O   MET A 138      -9.430  -2.116 -12.170  1.00 78.34           O
ATOM   1942  HA  MET A 138      -8.612  -3.165 -10.005  1.00 78.34           H
ATOM   1943  CB  MET A 138      -9.588  -1.581  -8.871  1.00 78.34           C
ATOM   1944 1HB  MET A 138      -9.533  -2.212  -7.985  1.00 78.34           H
ATOM   1945 2HB  MET A 138      -9.321  -0.571  -8.561  1.00 78.34           H
ATOM   1946  CG  MET A 138     -11.014  -1.590  -9.423  1.00 78.34           C
ATOM   1947 1HG  MET A 138     -11.090  -0.907 -10.269  1.00 78.34           H
ATOM   1948 2HG  MET A 138     -11.264  -2.585  -9.794  1.00 78.34           H
ATOM   1949  SD  MET A 138     -12.166  -1.110  -8.147  1.00 78.34           S
ATOM   1950  CE  MET A 138     -12.037   0.667  -8.267  1.00 78.34           C
ATOM   1951 1HE  MET A 138     -11.009   0.971  -8.073  1.00 78.34           H
ATOM   1952 2HE  MET A 138     -12.328   0.985  -9.268  1.00 78.34           H
ATOM   1953 3HE  MET A 138     -12.698   1.129  -7.533  1.00 78.34           H
ATOM   1954  HN  MET A 138      -7.174  -1.273  -8.623  1.00 78.34           H
ATOM   1955  N   CYS A 139      -8.605  -0.162 -11.383  1.00 83.99           N
ATOM   1956  CA  CYS A 139      -8.959   0.596 -12.571  1.00 83.99           C
ATOM   1957  C   CYS A 139      -8.184   0.019 -13.757  1.00 83.99           C
ATOM   1958  O   CYS A 139      -8.722  -0.095 -14.858  1.00 83.99           O
ATOM   1959  HA  CYS A 139     -10.033   0.473 -12.713  1.00 83.99           H
ATOM   1960  CB  CYS A 139      -8.691   2.091 -12.388  1.00 83.99           C
ATOM   1961 1HB  CYS A 139      -7.672   2.246 -12.033  1.00 83.99           H
ATOM   1962 2HB  CYS A 139      -8.777   2.605 -13.345  1.00 83.99           H
ATOM   1963  SG  CYS A 139      -9.882   2.798 -11.191  1.00 83.99           S
ATOM   1964  HG  CYS A 139      -9.266   2.352 -10.101  1.00 83.99           H
ATOM   1965  HN  CYS A 139      -8.121   0.357 -10.678  1.00 83.99           H
ATOM   1966  N   ILE A 140      -6.934  -0.329 -13.494  1.00 80.15           N
ATOM   1967  CA  ILE A 140      -6.083  -0.901 -14.524  1.00 80.15           C
ATOM   1968  C   ILE A 140      -6.731  -2.177 -15.065  1.00 80.15           C
ATOM   1969  O   ILE A 140      -6.729  -2.414 -16.272  1.00 80.15           O
ATOM   1970  HA  ILE A 140      -6.019  -0.175 -15.335  1.00 80.15           H
ATOM   1971  CB  ILE A 140      -4.664  -1.110 -13.991  1.00 80.15           C
ATOM   1972  HB  ILE A 140      -4.733  -1.572 -13.007  1.00 80.15           H
ATOM   1973  CG1 ILE A 140      -3.942   0.227 -13.813  1.00 80.15           C
ATOM   1974 1HG1 ILE A 140      -3.666   0.628 -14.788  1.00 80.15           H
ATOM   1975 2HG1 ILE A 140      -4.615   0.949 -13.351  1.00 80.15           H
ATOM   1976  CG2 ILE A 140      -3.878  -2.071 -14.887  1.00 80.15           C
ATOM   1977 1HG2 ILE A 140      -4.386  -3.035 -14.918  1.00 80.15           H
ATOM   1978 2HG2 ILE A 140      -3.817  -1.659 -15.894  1.00 80.15           H
ATOM   1979 3HG2 ILE A 140      -2.874  -2.202 -14.485  1.00 80.15           H
ATOM   1980  CD1 ILE A 140      -2.690   0.063 -12.949  1.00 80.15           C
ATOM   1981 1HD1 ILE A 140      -2.973  -0.315 -11.967  1.00 80.15           H
ATOM   1982 2HD1 ILE A 140      -2.009  -0.641 -13.427  1.00 80.15           H
ATOM   1983 3HD1 ILE A 140      -2.196   1.029 -12.839  1.00 80.15           H
ATOM   1984  HN  ILE A 140      -6.502  -0.227 -12.598  1.00 80.15           H
ATOM   1985  N   SER A 141      -7.271  -2.964 -14.146  1.00 74.35           N
ATOM   1986  CA  SER A 141      -7.835  -4.254 -14.503  1.00 74.35           C
ATOM   1987  C   SER A 141      -9.064  -4.059 -15.393  1.00 74.35           C
ATOM   1988  O   SER A 141      -9.259  -4.796 -16.359  1.00 74.35           O
ATOM   1989  HA  SER A 141      -7.046  -4.773 -15.049  1.00 74.35           H
ATOM   1990  CB  SER A 141      -8.205  -5.058 -13.256  1.00 74.35           C
ATOM   1991 1HB  SER A 141      -8.980  -4.530 -12.700  1.00 74.35           H
ATOM   1992 2HB  SER A 141      -8.626  -6.019 -13.554  1.00 74.35           H
ATOM   1993  OG  SER A 141      -7.080  -5.277 -12.408  1.00 74.35           O
ATOM   1994  HG  SER A 141      -6.998  -4.529 -11.749  1.00 74.35           H
ATOM   1995  HN  SER A 141      -7.326  -2.733 -13.174  1.00 74.35           H
ATOM   1996  N   VAL A 142      -9.862  -3.064 -15.036  1.00 76.36           N
ATOM   1997  CA  VAL A 142     -11.057  -2.751 -15.802  1.00 76.36           C
ATOM   1998  C   VAL A 142     -10.653  -2.301 -17.207  1.00 76.36           C
ATOM   1999  O   VAL A 142     -11.251  -2.725 -18.194  1.00 76.36           O
ATOM   2000  HA  VAL A 142     -11.645  -3.665 -15.881  1.00 76.36           H
ATOM   2001  CB  VAL A 142     -11.896  -1.709 -15.059  1.00 76.36           C
ATOM   2002  HB  VAL A 142     -11.261  -0.846 -14.860  1.00 76.36           H
ATOM   2003  CG1 VAL A 142     -13.073  -1.240 -15.917  1.00 76.36           C
ATOM   2004 1HG1 VAL A 142     -12.695  -0.793 -16.837  1.00 76.36           H
ATOM   2005 2HG1 VAL A 142     -13.707  -2.092 -16.160  1.00 76.36           H
ATOM   2006 3HG1 VAL A 142     -13.653  -0.500 -15.365  1.00 76.36           H
ATOM   2007  CG2 VAL A 142     -12.382  -2.255 -13.714  1.00 76.36           C
ATOM   2008 1HG2 VAL A 142     -12.993  -3.142 -13.881  1.00 76.36           H
ATOM   2009 2HG2 VAL A 142     -11.523  -2.517 -13.096  1.00 76.36           H
ATOM   2010 3HG2 VAL A 142     -12.976  -1.495 -13.207  1.00 76.36           H
ATOM   2011  HN  VAL A 142      -9.703  -2.477 -14.242  1.00 76.36           H
ATOM   2012  N   ASP A 143      -9.642  -1.446 -17.253  1.00 79.74           N
ATOM   2013  CA  ASP A 143      -9.216  -0.857 -18.511  1.00 79.74           C
ATOM   2014  C   ASP A 143      -8.713  -1.961 -19.442  1.00 79.74           C
ATOM   2015  O   ASP A 143      -8.990  -1.941 -20.641  1.00 79.74           O
ATOM   2016  HA  ASP A 143     -10.099  -0.351 -18.903  1.00 79.74           H
ATOM   2017  CB  ASP A 143      -8.073   0.138 -18.295  1.00 79.74           C
ATOM   2018 1HB  ASP A 143      -8.331   0.823 -17.487  1.00 79.74           H
ATOM   2019 2HB  ASP A 143      -7.175  -0.397 -17.985  1.00 79.74           H
ATOM   2020  CG  ASP A 143      -7.787   0.930 -19.572  1.00 79.74           C
ATOM   2021  OD1 ASP A 143      -8.766   1.452 -20.147  1.00 79.74           O
ATOM   2022  OD2 ASP A 143      -6.596   0.995 -19.944  1.00 79.74           O
ATOM   2023  HN  ASP A 143      -9.117  -1.157 -16.452  1.00 79.74           H
ATOM   2024  N   ARG A 144      -7.981  -2.897 -18.856  1.00 73.42           N
ATOM   2025  CA  ARG A 144      -7.443  -4.012 -19.617  1.00 73.42           C
ATOM   2026  C   ARG A 144      -8.578  -4.824 -20.245  1.00 73.42           C
ATOM   2027  O   ARG A 144      -8.495  -5.219 -21.407  1.00 73.42           O
ATOM   2028  HA  ARG A 144      -6.820  -3.551 -20.384  1.00 73.42           H
ATOM   2029  CB  ARG A 144      -6.599  -4.929 -18.730  1.00 73.42           C
ATOM   2030 1HB  ARG A 144      -7.084  -5.049 -17.761  1.00 73.42           H
ATOM   2031 2HB  ARG A 144      -6.537  -5.920 -19.180  1.00 73.42           H
ATOM   2032  CG  ARG A 144      -5.192  -4.361 -18.535  1.00 73.42           C
ATOM   2033 1HG  ARG A 144      -4.712  -4.230 -19.505  1.00 73.42           H
ATOM   2034 2HG  ARG A 144      -5.254  -3.375 -18.074  1.00 73.42           H
ATOM   2035  CD  ARG A 144      -4.344  -5.286 -17.661  1.00 73.42           C
ATOM   2036 1HD  ARG A 144      -4.730  -5.292 -16.641  1.00 73.42           H
ATOM   2037 2HD  ARG A 144      -4.406  -6.309 -18.031  1.00 73.42           H
ATOM   2038  NE  ARG A 144      -2.934  -4.834 -17.664  1.00 73.42           N
ATOM   2039  HE  ARG A 144      -2.710  -4.002 -18.172  1.00 73.42           H
ATOM   2040  CZ  ARG A 144      -1.940  -5.469 -17.029  1.00 73.42           C
ATOM   2041  NH1 ARG A 144      -2.183  -6.588 -16.333  1.00 73.42           N
ATOM   2042 1HH1 ARG A 144      -3.111  -6.955 -16.285  1.00 73.42           H
ATOM   2043 2HH1 ARG A 144      -1.435  -7.056 -15.862  1.00 73.42           H
ATOM   2044  NH2 ARG A 144      -0.699  -4.968 -17.101  1.00 73.42           N
ATOM   2045 1HH2 ARG A 144       0.054  -5.430 -16.632  1.00 73.42           H
ATOM   2046 2HH2 ARG A 144      -0.526  -4.132 -17.622  1.00 73.42           H
ATOM   2047  HN  ARG A 144      -7.756  -2.903 -17.882  1.00 73.42           H
ATOM   2048  N   TYR A 145      -9.612  -5.049 -19.447  1.00 71.62           N
ATOM   2049  CA  TYR A 145     -10.772  -5.788 -19.917  1.00 71.62           C
ATOM   2050  C   TYR A 145     -11.389  -5.117 -21.145  1.00 71.62           C
ATOM   2051  O   TYR A 145     -11.638  -5.773 -22.156  1.00 71.62           O
ATOM   2052  HA  TYR A 145     -10.444  -6.792 -20.186  1.00 71.62           H
ATOM   2053  CB  TYR A 145     -11.784  -5.756 -18.770  1.00 71.62           C
ATOM   2054 1HB  TYR A 145     -11.429  -6.401 -17.967  1.00 71.62           H
ATOM   2055 2HB  TYR A 145     -11.832  -4.744 -18.369  1.00 71.62           H
ATOM   2056  CG  TYR A 145     -13.194  -6.197 -19.172  1.00 71.62           C
ATOM   2057  CD1 TYR A 145     -14.214  -5.270 -19.235  1.00 71.62           C
ATOM   2058  HD1 TYR A 145     -14.017  -4.225 -18.998  1.00 71.62           H
ATOM   2059  CD2 TYR A 145     -13.444  -7.521 -19.471  1.00 71.62           C
ATOM   2060  HD2 TYR A 145     -12.637  -8.252 -19.421  1.00 71.62           H
ATOM   2061  CE1 TYR A 145     -15.540  -5.685 -19.613  1.00 71.62           C
ATOM   2062  HE1 TYR A 145     -16.356  -4.963 -19.667  1.00 71.62           H
ATOM   2063  CE2 TYR A 145     -14.770  -7.935 -19.849  1.00 71.62           C
ATOM   2064  HE2 TYR A 145     -14.981  -8.977 -20.088  1.00 71.62           H
ATOM   2065  CZ  TYR A 145     -15.753  -6.996 -19.902  1.00 71.62           C
ATOM   2066  OH  TYR A 145     -17.005  -7.388 -20.259  1.00 71.62           O
ATOM   2067  HH  TYR A 145     -17.016  -8.370 -20.449  1.00 71.62           H
ATOM   2068  HN  TYR A 145      -9.665  -4.737 -18.499  1.00 71.62           H
ATOM   2069  N   ILE A 146     -11.619  -3.819 -21.018  1.00 72.96           N
ATOM   2070  CA  ILE A 146     -12.273  -3.067 -22.075  1.00 72.96           C
ATOM   2071  C   ILE A 146     -11.417  -3.126 -23.342  1.00 72.96           C
ATOM   2072  O   ILE A 146     -11.942  -3.286 -24.443  1.00 72.96           O
ATOM   2073  HA  ILE A 146     -13.227  -3.555 -22.280  1.00 72.96           H
ATOM   2074  CB  ILE A 146     -12.584  -1.644 -21.608  1.00 72.96           C
ATOM   2075  HB  ILE A 146     -11.668  -1.208 -21.208  1.00 72.96           H
ATOM   2076  CG1 ILE A 146     -13.613  -1.651 -20.476  1.00 72.96           C
ATOM   2077 1HG1 ILE A 146     -14.588  -1.938 -20.868  1.00 72.96           H
ATOM   2078 2HG1 ILE A 146     -13.335  -2.398 -19.732  1.00 72.96           H
ATOM   2079  CG2 ILE A 146     -13.027  -0.766 -22.780  1.00 72.96           C
ATOM   2080 1HG2 ILE A 146     -12.232  -0.724 -23.524  1.00 72.96           H
ATOM   2081 2HG2 ILE A 146     -13.925  -1.189 -23.232  1.00 72.96           H
ATOM   2082 3HG2 ILE A 146     -13.241   0.240 -22.420  1.00 72.96           H
ATOM   2083  CD1 ILE A 146     -13.708  -0.275 -19.813  1.00 72.96           C
ATOM   2084 1HD1 ILE A 146     -12.737  -0.002 -19.401  1.00 72.96           H
ATOM   2085 2HD1 ILE A 146     -14.009   0.465 -20.555  1.00 72.96           H
ATOM   2086 3HD1 ILE A 146     -14.446  -0.308 -19.012  1.00 72.96           H
ATOM   2087  HN  ILE A 146     -11.366  -3.282 -20.213  1.00 72.96           H
ATOM   2088  N   ALA A 147     -10.114  -2.993 -23.144  1.00 74.75           N
ATOM   2089  CA  ALA A 147      -9.191  -2.912 -24.263  1.00 74.75           C
ATOM   2090  C   ALA A 147      -9.223  -4.229 -25.041  1.00 74.75           C
ATOM   2091  O   ALA A 147      -8.964  -4.251 -26.243  1.00 74.75           O
ATOM   2092  HA  ALA A 147      -9.530  -2.107 -24.915  1.00 74.75           H
ATOM   2093  CB  ALA A 147      -7.791  -2.574 -23.747  1.00 74.75           C
ATOM   2094 1HB  ALA A 147      -7.817  -1.616 -23.228  1.00 74.75           H
ATOM   2095 2HB  ALA A 147      -7.460  -3.351 -23.059  1.00 74.75           H
ATOM   2096 3HB  ALA A 147      -7.099  -2.513 -24.587  1.00 74.75           H
ATOM   2097  HN  ALA A 147      -9.688  -2.941 -22.240  1.00 74.75           H
ATOM   2098  N   ILE A 148      -9.544  -5.296 -24.323  1.00 69.72           N
ATOM   2099  CA  ILE A 148      -9.541  -6.623 -24.914  1.00 69.72           C
ATOM   2100  C   ILE A 148     -10.920  -6.914 -25.510  1.00 69.72           C
ATOM   2101  O   ILE A 148     -11.028  -7.306 -26.671  1.00 69.72           O
ATOM   2102  HA  ILE A 148      -8.809  -6.620 -25.721  1.00 69.72           H
ATOM   2103  CB  ILE A 148      -9.082  -7.664 -23.890  1.00 69.72           C
ATOM   2104  HB  ILE A 148      -9.661  -7.524 -22.978  1.00 69.72           H
ATOM   2105  CG1 ILE A 148      -7.609  -7.462 -23.526  1.00 69.72           C
ATOM   2106 1HG1 ILE A 148      -6.981  -7.740 -24.372  1.00 69.72           H
ATOM   2107 2HG1 ILE A 148      -7.423  -6.408 -23.323  1.00 69.72           H
ATOM   2108  CG2 ILE A 148      -9.360  -9.083 -24.389  1.00 69.72           C
ATOM   2109 1HG2 ILE A 148     -10.429  -9.207 -24.557  1.00 69.72           H
ATOM   2110 2HG2 ILE A 148      -8.824  -9.252 -25.323  1.00 69.72           H
ATOM   2111 3HG2 ILE A 148      -9.023  -9.803 -23.643  1.00 69.72           H
ATOM   2112  CD1 ILE A 148      -7.227  -8.298 -22.303  1.00 69.72           C
ATOM   2113 1HD1 ILE A 148      -7.842  -8.001 -21.453  1.00 69.72           H
ATOM   2114 2HD1 ILE A 148      -7.393  -9.354 -22.519  1.00 69.72           H
ATOM   2115 3HD1 ILE A 148      -6.176  -8.136 -22.066  1.00 69.72           H
ATOM   2116  HN  ILE A 148      -9.801  -5.263 -23.358  1.00 69.72           H
ATOM   2117  N   ALA A 149     -11.939  -6.712 -24.689  1.00 70.12           N
ATOM   2118  CA  ALA A 149     -13.279  -7.154 -25.036  1.00 70.12           C
ATOM   2119  C   ALA A 149     -13.834  -6.261 -26.147  1.00 70.12           C
ATOM   2120  O   ALA A 149     -14.539  -6.736 -27.037  1.00 70.12           O
ATOM   2121  HA  ALA A 149     -13.206  -8.177 -25.406  1.00 70.12           H
ATOM   2122  CB  ALA A 149     -14.160  -7.144 -23.785  1.00 70.12           C
ATOM   2123 1HB  ALA A 149     -13.738  -7.816 -23.038  1.00 70.12           H
ATOM   2124 2HB  ALA A 149     -14.205  -6.133 -23.380  1.00 70.12           H
ATOM   2125 3HB  ALA A 149     -15.165  -7.475 -24.046  1.00 70.12           H
ATOM   2126  HN  ALA A 149     -11.861  -6.256 -23.802  1.00 70.12           H
ATOM   2127  N   GLN A 150     -13.496  -4.983 -26.060  1.00 73.80           N
ATOM   2128  CA  GLN A 150     -14.071  -3.994 -26.956  1.00 73.80           C
ATOM   2129  C   GLN A 150     -12.966  -3.284 -27.742  1.00 73.80           C
ATOM   2130  O   GLN A 150     -13.019  -2.071 -27.936  1.00 73.80           O
ATOM   2131  HA  GLN A 150     -14.707  -4.556 -27.639  1.00 73.80           H
ATOM   2132  CB  GLN A 150     -14.928  -2.988 -26.185  1.00 73.80           C
ATOM   2133 1HB  GLN A 150     -14.309  -2.453 -25.465  1.00 73.80           H
ATOM   2134 2HB  GLN A 150     -15.330  -2.244 -26.874  1.00 73.80           H
ATOM   2135  CG  GLN A 150     -16.076  -3.690 -25.457  1.00 73.80           C
ATOM   2136 1HG  GLN A 150     -16.571  -4.384 -26.136  1.00 73.80           H
ATOM   2137 2HG  GLN A 150     -15.680  -4.281 -24.631  1.00 73.80           H
ATOM   2138  CD  GLN A 150     -17.091  -2.676 -24.927  1.00 73.80           C
ATOM   2139  OE1 GLN A 150     -16.983  -1.480 -25.143  1.00 73.80           O
ATOM   2140  NE2 GLN A 150     -18.080  -3.218 -24.222  1.00 73.80           N
ATOM   2141 1HE2 GLN A 150     -18.109  -4.208 -24.081  1.00 73.80           H
ATOM   2142 2HE2 GLN A 150     -18.794  -2.636 -23.832  1.00 73.80           H
ATOM   2143  HN  GLN A 150     -12.844  -4.621 -25.394  1.00 73.80           H
ATOM   2144  N   ALA A 151     -11.991  -4.071 -28.172  1.00 70.90           N
ATOM   2145  CA  ALA A 151     -10.759  -3.514 -28.704  1.00 70.90           C
ATOM   2146  C   ALA A 151     -11.096  -2.432 -29.732  1.00 70.90           C
ATOM   2147  O   ALA A 151     -10.511  -1.350 -29.715  1.00 70.90           O
ATOM   2148  HA  ALA A 151     -10.215  -3.059 -27.876  1.00 70.90           H
ATOM   2149  CB  ALA A 151      -9.905  -4.636 -29.298  1.00 70.90           C
ATOM   2150 1HB  ALA A 151      -9.669  -5.362 -28.520  1.00 70.90           H
ATOM   2151 2HB  ALA A 151     -10.457  -5.128 -30.099  1.00 70.90           H
ATOM   2152 3HB  ALA A 151      -8.981  -4.217 -29.697  1.00 70.90           H
ATOM   2153  HN  ALA A 151     -12.033  -5.070 -28.161  1.00 70.90           H
ATOM   2154  N   MET A 152     -12.039  -2.762 -30.604  1.00 68.25           N
ATOM   2155  CA  MET A 152     -12.425  -1.851 -31.668  1.00 68.25           C
ATOM   2156  C   MET A 152     -12.923  -0.522 -31.098  1.00 68.25           C
ATOM   2157  O   MET A 152     -12.368   0.534 -31.400  1.00 68.25           O
ATOM   2158  HA  MET A 152     -11.523  -1.687 -32.256  1.00 68.25           H
ATOM   2159  CB  MET A 152     -13.530  -2.491 -32.511  1.00 68.25           C
ATOM   2160 1HB  MET A 152     -14.267  -2.959 -31.857  1.00 68.25           H
ATOM   2161 2HB  MET A 152     -14.052  -1.721 -33.079  1.00 68.25           H
ATOM   2162  CG  MET A 152     -12.953  -3.536 -33.468  1.00 68.25           C
ATOM   2163 1HG  MET A 152     -12.066  -3.993 -33.030  1.00 68.25           H
ATOM   2164 2HG  MET A 152     -13.678  -4.335 -33.628  1.00 68.25           H
ATOM   2165  SD  MET A 152     -12.537  -2.772 -35.027  1.00 68.25           S
ATOM   2166  CE  MET A 152     -14.133  -2.810 -35.827  1.00 68.25           C
ATOM   2167 1HE  MET A 152     -14.470  -3.843 -35.915  1.00 68.25           H
ATOM   2168 2HE  MET A 152     -14.850  -2.243 -35.233  1.00 68.25           H
ATOM   2169 3HE  MET A 152     -14.053  -2.367 -36.819  1.00 68.25           H
ATOM   2170  HN  MET A 152     -12.533  -3.631 -30.590  1.00 68.25           H
ATOM   2171  N   ARG A 153     -13.965  -0.616 -30.285  1.00 73.61           N
ATOM   2172  CA  ARG A 153     -14.580   0.571 -29.715  1.00 73.61           C
ATOM   2173  C   ARG A 153     -13.568   1.333 -28.857  1.00 73.61           C
ATOM   2174  O   ARG A 153     -13.550   2.563 -28.857  1.00 73.61           O
ATOM   2175  HA  ARG A 153     -14.890   1.164 -30.576  1.00 73.61           H
ATOM   2176  CB  ARG A 153     -15.793   0.206 -28.858  1.00 73.61           C
ATOM   2177 1HB  ARG A 153     -15.542  -0.628 -28.203  1.00 73.61           H
ATOM   2178 2HB  ARG A 153     -16.056   1.047 -28.216  1.00 73.61           H
ATOM   2179  CG  ARG A 153     -16.990  -0.168 -29.733  1.00 73.61           C
ATOM   2180 1HG  ARG A 153     -17.205   0.643 -30.429  1.00 73.61           H
ATOM   2181 2HG  ARG A 153     -16.747  -1.046 -30.332  1.00 73.61           H
ATOM   2182  CD  ARG A 153     -18.227  -0.454 -28.878  1.00 73.61           C
ATOM   2183 1HD  ARG A 153     -18.054  -1.333 -28.257  1.00 73.61           H
ATOM   2184 2HD  ARG A 153     -18.414   0.382 -28.204  1.00 73.61           H
ATOM   2185  NE  ARG A 153     -19.404  -0.674 -29.748  1.00 73.61           N
ATOM   2186  HE  ARG A 153     -19.278  -0.591 -30.737  1.00 73.61           H
ATOM   2187  CZ  ARG A 153     -20.628  -0.977 -29.294  1.00 73.61           C
ATOM   2188  NH1 ARG A 153     -20.854  -1.100 -27.979  1.00 73.61           N
ATOM   2189 1HH1 ARG A 153     -20.106  -0.966 -27.328  1.00 73.61           H
ATOM   2190 2HH1 ARG A 153     -21.770  -1.326 -27.648  1.00 73.61           H
ATOM   2191  NH2 ARG A 153     -21.622  -1.154 -30.174  1.00 73.61           N
ATOM   2192 1HH2 ARG A 153     -22.541  -1.380 -29.852  1.00 73.61           H
ATOM   2193 2HH2 ARG A 153     -21.445  -1.060 -31.154  1.00 73.61           H
ATOM   2194  HN  ARG A 153     -14.387  -1.481 -30.014  1.00 73.61           H
ATOM   2195  N   ALA A 154     -12.750   0.571 -28.146  1.00 72.75           N
ATOM   2196  CA  ALA A 154     -11.827   1.155 -27.188  1.00 72.75           C
ATOM   2197  C   ALA A 154     -10.835   2.055 -27.926  1.00 72.75           C
ATOM   2198  O   ALA A 154     -10.320   3.016 -27.356  1.00 72.75           O
ATOM   2199  HA  ALA A 154     -12.408   1.761 -26.493  1.00 72.75           H
ATOM   2200  CB  ALA A 154     -11.131   0.039 -26.405  1.00 72.75           C
ATOM   2201 1HB  ALA A 154     -11.877  -0.553 -25.875  1.00 72.75           H
ATOM   2202 2HB  ALA A 154     -10.581  -0.601 -27.095  1.00 72.75           H
ATOM   2203 3HB  ALA A 154     -10.438   0.478 -25.686  1.00 72.75           H
ATOM   2204  HN  ALA A 154     -12.713  -0.426 -28.216  1.00 72.75           H
ATOM   2205  N   HIS A 155     -10.596   1.713 -29.184  1.00 74.83           N
ATOM   2206  CA  HIS A 155      -9.673   2.478 -30.005  1.00 74.83           C
ATOM   2207  C   HIS A 155     -10.288   3.839 -30.337  1.00 74.83           C
ATOM   2208  O   HIS A 155      -9.656   4.875 -30.135  1.00 74.83           O
ATOM   2209  HA  HIS A 155      -8.775   2.630 -29.407  1.00 74.83           H
ATOM   2210  CB  HIS A 155      -9.274   1.687 -31.253  1.00 74.83           C
ATOM   2211 1HB  HIS A 155      -8.984   0.680 -30.955  1.00 74.83           H
ATOM   2212 2HB  HIS A 155     -10.144   1.589 -31.902  1.00 74.83           H
ATOM   2213  CG  HIS A 155      -8.144   2.309 -32.038  1.00 74.83           C
ATOM   2214  ND1 HIS A 155      -8.351   3.256 -33.027  1.00 74.83           N
ATOM   2215  HD1 HIS A 155      -9.238   3.615 -33.317  1.00 74.83           H
ATOM   2216  CD2 HIS A 155      -6.796   2.112 -31.970  1.00 74.83           C
ATOM   2217  HD2 HIS A 155      -6.286   1.427 -31.293  1.00 74.83           H
ATOM   2218  CE1 HIS A 155      -7.173   3.604 -33.525  1.00 74.83           C
ATOM   2219  HE1 HIS A 155      -7.003   4.330 -34.320  1.00 74.83           H
ATOM   2220  NE2 HIS A 155      -6.211   2.894 -32.869  1.00 74.83           N
ATOM   2221  HN  HIS A 155     -11.021   0.932 -29.641  1.00 74.83           H
ATOM   2222  N   THR A 156     -11.512   3.793 -30.841  1.00 75.44           N
ATOM   2223  CA  THR A 156     -12.202   5.006 -31.245  1.00 75.44           C
ATOM   2224  C   THR A 156     -12.397   5.933 -30.043  1.00 75.44           C
ATOM   2225  O   THR A 156     -12.368   7.155 -30.186  1.00 75.44           O
ATOM   2226  HA  THR A 156     -11.574   5.537 -31.960  1.00 75.44           H
ATOM   2227  CB  THR A 156     -13.514   4.602 -31.919  1.00 75.44           C
ATOM   2228  HB  THR A 156     -14.299   5.330 -31.712  1.00 75.44           H
ATOM   2229  OG1 THR A 156     -13.759   3.282 -31.441  1.00 75.44           O
ATOM   2230  HG1 THR A 156     -13.857   3.292 -30.446  1.00 75.44           H
ATOM   2231  CG2 THR A 156     -13.366   4.429 -33.432  1.00 75.44           C
ATOM   2232 1HG2 THR A 156     -12.630   3.652 -33.638  1.00 75.44           H
ATOM   2233 2HG2 THR A 156     -13.036   5.368 -33.875  1.00 75.44           H
ATOM   2234 3HG2 THR A 156     -14.326   4.142 -33.861  1.00 75.44           H
ATOM   2235  HN  THR A 156     -12.031   2.948 -30.975  1.00 75.44           H
ATOM   2236  N   TRP A 157     -12.591   5.318 -28.886  1.00 82.08           N
ATOM   2237  CA  TRP A 157     -12.990   6.059 -27.702  1.00 82.08           C
ATOM   2238  C   TRP A 157     -11.730   6.361 -26.887  1.00 82.08           C
ATOM   2239  O   TRP A 157     -11.814   6.659 -25.697  1.00 82.08           O
ATOM   2240  HA  TRP A 157     -13.453   6.989 -28.031  1.00 82.08           H
ATOM   2241  CB  TRP A 157     -14.047   5.292 -26.906  1.00 82.08           C
ATOM   2242 1HB  TRP A 157     -13.743   4.249 -26.828  1.00 82.08           H
ATOM   2243 2HB  TRP A 157     -14.083   5.690 -25.891  1.00 82.08           H
ATOM   2244  CG  TRP A 157     -15.451   5.356 -27.512  1.00 82.08           C
ATOM   2245  CD1 TRP A 157     -15.809   5.146 -28.786  1.00 82.08           C
ATOM   2246  HD1 TRP A 157     -15.112   4.891 -29.585  1.00 82.08           H
ATOM   2247  CD2 TRP A 157     -16.676   5.660 -26.814  1.00 82.08           C
ATOM   2248  NE1 TRP A 157     -17.170   5.291 -28.960  1.00 82.08           N
ATOM   2249  HE1 TRP A 157     -17.672   5.185 -29.818  1.00 82.08           H
ATOM   2250  CE2 TRP A 157     -17.714   5.614 -27.722  1.00 82.08           C
ATOM   2251  CE3 TRP A 157     -16.900   5.964 -25.460  1.00 82.08           C
ATOM   2252  HE3 TRP A 157     -16.098   6.006 -24.723  1.00 82.08           H
ATOM   2253  CZ2 TRP A 157     -19.048   5.862 -27.375  1.00 82.08           C
ATOM   2254  HZ2 TRP A 157     -19.850   5.819 -28.112  1.00 82.08           H
ATOM   2255  CZ3 TRP A 157     -18.239   6.209 -25.129  1.00 82.08           C
ATOM   2256  HZ3 TRP A 157     -18.468   6.449 -24.091  1.00 82.08           H
ATOM   2257  CH2 TRP A 157     -19.295   6.166 -26.031  1.00 82.08           C
ATOM   2258  HH2 TRP A 157     -20.311   6.370 -25.694  1.00 82.08           H
ATOM   2259  HN  TRP A 157     -12.480   4.333 -28.751  1.00 82.08           H
ATOM   2260  N   ARG A 158     -10.593   6.273 -27.561  1.00 81.89           N
ATOM   2261  CA  ARG A 158      -9.312   6.363 -26.881  1.00 81.89           C
ATOM   2262  C   ARG A 158      -9.209   7.682 -26.113  1.00 81.89           C
ATOM   2263  O   ARG A 158      -8.801   7.698 -24.953  1.00 81.89           O
ATOM   2264  HA  ARG A 158      -9.297   5.511 -26.202  1.00 81.89           H
ATOM   2265  CB  ARG A 158      -8.153   6.268 -27.876  1.00 81.89           C
ATOM   2266 1HB  ARG A 158      -8.229   5.339 -28.441  1.00 81.89           H
ATOM   2267 2HB  ARG A 158      -8.219   7.085 -28.595  1.00 81.89           H
ATOM   2268  CG  ARG A 158      -6.805   6.325 -27.154  1.00 81.89           C
ATOM   2269 1HG  ARG A 158      -6.774   7.197 -26.502  1.00 81.89           H
ATOM   2270 2HG  ARG A 158      -6.692   5.447 -26.518  1.00 81.89           H
ATOM   2271  CD  ARG A 158      -5.649   6.387 -28.155  1.00 81.89           C
ATOM   2272 1HD  ARG A 158      -5.680   5.518 -28.813  1.00 81.89           H
ATOM   2273 2HD  ARG A 158      -5.752   7.269 -28.787  1.00 81.89           H
ATOM   2274  NE  ARG A 158      -4.357   6.431 -27.434  1.00 81.89           N
ATOM   2275  HE  ARG A 158      -4.346   6.827 -26.516  1.00 81.89           H
ATOM   2276  CZ  ARG A 158      -3.202   5.971 -27.935  1.00 81.89           C
ATOM   2277  NH1 ARG A 158      -3.159   5.429 -29.159  1.00 81.89           N
ATOM   2278 1HH1 ARG A 158      -3.993   5.365 -29.707  1.00 81.89           H
ATOM   2279 2HH1 ARG A 158      -2.293   5.089 -29.526  1.00 81.89           H
ATOM   2280  NH2 ARG A 158      -2.091   6.062 -27.192  1.00 81.89           N
ATOM   2281 1HH2 ARG A 158      -1.221   5.724 -27.550  1.00 81.89           H
ATOM   2282 2HH2 ARG A 158      -2.131   6.468 -26.279  1.00 81.89           H
ATOM   2283  HN  ARG A 158     -10.538   6.144 -28.551  1.00 81.89           H
ATOM   2284  N   GLU A 159      -9.587   8.756 -26.791  1.00 84.21           N
ATOM   2285  CA  GLU A 159      -9.426  10.088 -26.234  1.00 84.21           C
ATOM   2286  C   GLU A 159     -10.348  10.273 -25.027  1.00 84.21           C
ATOM   2287  O   GLU A 159      -9.923  10.774 -23.987  1.00 84.21           O
ATOM   2288  HA  GLU A 159      -8.385  10.145 -25.916  1.00 84.21           H
ATOM   2289  CB  GLU A 159      -9.687  11.161 -27.293  1.00 84.21           C
ATOM   2290 1HB  GLU A 159     -10.630  10.955 -27.799  1.00 84.21           H
ATOM   2291 2HB  GLU A 159      -9.652  12.148 -26.832  1.00 84.21           H
ATOM   2292  CG  GLU A 159      -8.598  11.147 -28.367  1.00 84.21           C
ATOM   2293 1HG  GLU A 159      -7.616  11.152 -27.894  1.00 84.21           H
ATOM   2294 2HG  GLU A 159      -8.667  10.228 -28.949  1.00 84.21           H
ATOM   2295  CD  GLU A 159      -8.729  12.356 -29.296  1.00 84.21           C
ATOM   2296  OE1 GLU A 159      -7.737  12.639 -30.002  1.00 84.21           O
ATOM   2297  OE2 GLU A 159      -9.818  12.970 -29.278  1.00 84.21           O
ATOM   2298  HN  GLU A 159      -9.995   8.726 -27.704  1.00 84.21           H
ATOM   2299  N   LYS A 160     -11.594   9.858 -25.205  1.00 86.49           N
ATOM   2300  CA  LYS A 160     -12.571   9.942 -24.133  1.00 86.49           C
ATOM   2301  C   LYS A 160     -12.061   9.161 -22.921  1.00 86.49           C
ATOM   2302  O   LYS A 160     -12.153   9.634 -21.789  1.00 86.49           O
ATOM   2303  HA  LYS A 160     -12.661  10.992 -23.855  1.00 86.49           H
ATOM   2304  CB  LYS A 160     -13.946   9.485 -24.625  1.00 86.49           C
ATOM   2305 1HB  LYS A 160     -13.854   8.527 -25.138  1.00 86.49           H
ATOM   2306 2HB  LYS A 160     -14.607   9.326 -23.773  1.00 86.49           H
ATOM   2307  CG  LYS A 160     -14.562  10.518 -25.570  1.00 86.49           C
ATOM   2308 1HG  LYS A 160     -14.522  11.506 -25.111  1.00 86.49           H
ATOM   2309 2HG  LYS A 160     -13.978  10.570 -26.489  1.00 86.49           H
ATOM   2310  CD  LYS A 160     -16.013  10.163 -25.901  1.00 86.49           C
ATOM   2311 1HD  LYS A 160     -16.048   9.199 -26.409  1.00 86.49           H
ATOM   2312 2HD  LYS A 160     -16.585  10.057 -24.979  1.00 86.49           H
ATOM   2313  CE  LYS A 160     -16.653  11.236 -26.784  1.00 86.49           C
ATOM   2314 1HE  LYS A 160     -16.589  12.206 -26.292  1.00 86.49           H
ATOM   2315 2HE  LYS A 160     -16.104  11.317 -27.722  1.00 86.49           H
ATOM   2316  NZ  LYS A 160     -18.069  10.905 -27.058  1.00 86.49           N
ATOM   2317 1HZ  LYS A 160     -18.476  11.622 -27.648  1.00 86.49           H
ATOM   2318 2HZ  LYS A 160     -18.122  10.009 -27.529  1.00 86.49           H
ATOM   2319 3HZ  LYS A 160     -18.580  10.858 -26.183  1.00 86.49           H
ATOM   2320  HN  LYS A 160     -11.937   9.471 -26.061  1.00 86.49           H
ATOM   2321  N   ARG A 161     -11.533   7.978 -23.199  1.00 87.06           N
ATOM   2322  CA  ARG A 161     -11.021   7.120 -22.143  1.00 87.06           C
ATOM   2323  C   ARG A 161      -9.907   7.833 -21.374  1.00 87.06           C
ATOM   2324  O   ARG A 161      -9.805   7.698 -20.155  1.00 87.06           O
ATOM   2325  HA  ARG A 161     -11.880   6.926 -21.501  1.00 87.06           H
ATOM   2326  CB  ARG A 161     -10.478   5.809 -22.714  1.00 87.06           C
ATOM   2327 1HB  ARG A 161      -9.848   6.017 -23.579  1.00 87.06           H
ATOM   2328 2HB  ARG A 161      -9.848   5.318 -21.972  1.00 87.06           H
ATOM   2329  CG  ARG A 161     -11.619   4.874 -23.121  1.00 87.06           C
ATOM   2330 1HG  ARG A 161     -12.122   4.499 -22.230  1.00 87.06           H
ATOM   2331 2HG  ARG A 161     -12.361   5.429 -23.696  1.00 87.06           H
ATOM   2332  CD  ARG A 161     -11.097   3.700 -23.951  1.00 87.06           C
ATOM   2333 1HD  ARG A 161     -11.932   3.113 -24.332  1.00 87.06           H
ATOM   2334 2HD  ARG A 161     -10.547   4.071 -24.816  1.00 87.06           H
ATOM   2335  NE  ARG A 161     -10.216   2.846 -23.123  1.00 87.06           N
ATOM   2336  HE  ARG A 161     -10.389   2.811 -22.138  1.00 87.06           H
ATOM   2337  CZ  ARG A 161      -9.202   2.117 -23.609  1.00 87.06           C
ATOM   2338  NH1 ARG A 161      -8.926   2.126 -24.920  1.00 87.06           N
ATOM   2339 1HH1 ARG A 161      -9.478   2.680 -25.544  1.00 87.06           H
ATOM   2340 2HH1 ARG A 161      -8.168   1.579 -25.275  1.00 87.06           H
ATOM   2341  NH2 ARG A 161      -8.469   1.379 -22.764  1.00 87.06           N
ATOM   2342 1HH2 ARG A 161      -7.709   0.830 -23.111  1.00 87.06           H
ATOM   2343 2HH2 ARG A 161      -8.682   1.378 -21.787  1.00 87.06           H
ATOM   2344  HN  ARG A 161     -11.452   7.605 -24.123  1.00 87.06           H
ATOM   2345  N   LEU A 162      -9.100   8.577 -22.116  1.00 88.83           N
ATOM   2346  CA  LEU A 162      -7.984   9.292 -21.522  1.00 88.83           C
ATOM   2347  C   LEU A 162      -8.519  10.395 -20.607  1.00 88.83           C
ATOM   2348  O   LEU A 162      -7.976  10.631 -19.529  1.00 88.83           O
ATOM   2349  HA  LEU A 162      -7.426   8.580 -20.915  1.00 88.83           H
ATOM   2350  CB  LEU A 162      -7.035   9.801 -22.609  1.00 88.83           C
ATOM   2351 1HB  LEU A 162      -6.795   8.971 -23.272  1.00 88.83           H
ATOM   2352 2HB  LEU A 162      -7.564  10.544 -23.207  1.00 88.83           H
ATOM   2353  CG  LEU A 162      -5.725  10.422 -22.119  1.00 88.83           C
ATOM   2354  HG  LEU A 162      -5.963  11.165 -21.358  1.00 88.83           H
ATOM   2355  CD1 LEU A 162      -4.833   9.368 -21.459  1.00 88.83           C
ATOM   2356 1HD1 LEU A 162      -5.354   8.933 -20.607  1.00 88.83           H
ATOM   2357 2HD1 LEU A 162      -4.600   8.585 -22.181  1.00 88.83           H
ATOM   2358 3HD1 LEU A 162      -3.909   9.836 -21.120  1.00 88.83           H
ATOM   2359  CD2 LEU A 162      -5.006  11.153 -23.254  1.00 88.83           C
ATOM   2360 1HD2 LEU A 162      -4.781  10.448 -24.055  1.00 88.83           H
ATOM   2361 2HD2 LEU A 162      -5.646  11.947 -23.638  1.00 88.83           H
ATOM   2362 3HD2 LEU A 162      -4.078  11.584 -22.878  1.00 88.83           H
ATOM   2363  HN  LEU A 162      -9.200   8.694 -23.105  1.00 88.83           H
ATOM   2364  N   LEU A 163      -9.579  11.041 -21.070  1.00 90.89           N
ATOM   2365  CA  LEU A 163     -10.197  12.111 -20.305  1.00 90.89           C
ATOM   2366  C   LEU A 163     -10.709  11.551 -18.976  1.00 90.89           C
ATOM   2367  O   LEU A 163     -10.395  12.082 -17.912  1.00 90.89           O
ATOM   2368  HA  LEU A 163      -9.424  12.849 -20.093  1.00 90.89           H
ATOM   2369  CB  LEU A 163     -11.276  12.810 -21.135  1.00 90.89           C
ATOM   2370 1HB  LEU A 163     -10.842  13.093 -22.094  1.00 90.89           H
ATOM   2371 2HB  LEU A 163     -12.068  12.091 -21.343  1.00 90.89           H
ATOM   2372  CG  LEU A 163     -11.906  14.053 -20.505  1.00 90.89           C
ATOM   2373  HG  LEU A 163     -12.195  13.809 -19.482  1.00 90.89           H
ATOM   2374  CD1 LEU A 163     -10.897  15.200 -20.427  1.00 90.89           C
ATOM   2375 1HD1 LEU A 163     -10.045  14.894 -19.820  1.00 90.89           H
ATOM   2376 2HD1 LEU A 163     -10.555  15.452 -21.431  1.00 90.89           H
ATOM   2377 3HD1 LEU A 163     -11.371  16.072 -19.975  1.00 90.89           H
ATOM   2378  CD2 LEU A 163     -13.179  14.460 -21.249  1.00 90.89           C
ATOM   2379 1HD2 LEU A 163     -12.938  14.679 -22.289  1.00 90.89           H
ATOM   2380 2HD2 LEU A 163     -13.900  13.643 -21.208  1.00 90.89           H
ATOM   2381 3HD2 LEU A 163     -13.607  15.346 -20.781  1.00 90.89           H
ATOM   2382  HN  LEU A 163     -10.014  10.845 -21.949  1.00 90.89           H
ATOM   2383  N   TYR A 164     -11.490  10.486 -19.081  1.00 90.96           N
ATOM   2384  CA  TYR A 164     -12.069   9.863 -17.903  1.00 90.96           C
ATOM   2385  C   TYR A 164     -10.977   9.366 -16.953  1.00 90.96           C
ATOM   2386  O   TYR A 164     -11.151   9.390 -15.736  1.00 90.96           O
ATOM   2387  HA  TYR A 164     -12.674  10.611 -17.390  1.00 90.96           H
ATOM   2388  CB  TYR A 164     -12.871   8.663 -18.411  1.00 90.96           C
ATOM   2389 1HB  TYR A 164     -12.244   8.079 -19.085  1.00 90.96           H
ATOM   2390 2HB  TYR A 164     -13.117   8.020 -17.567  1.00 90.96           H
ATOM   2391  CG  TYR A 164     -14.163   9.041 -19.139  1.00 90.96           C
ATOM   2392  CD1 TYR A 164     -15.017   9.975 -18.588  1.00 90.96           C
ATOM   2393  HD1 TYR A 164     -14.771  10.443 -17.635  1.00 90.96           H
ATOM   2394  CD2 TYR A 164     -14.474   8.449 -20.345  1.00 90.96           C
ATOM   2395  HD2 TYR A 164     -13.800   7.711 -20.780  1.00 90.96           H
ATOM   2396  CE1 TYR A 164     -16.233  10.331 -19.272  1.00 90.96           C
ATOM   2397  HE1 TYR A 164     -16.916  11.067 -18.849  1.00 90.96           H
ATOM   2398  CE2 TYR A 164     -15.690   8.804 -21.030  1.00 90.96           C
ATOM   2399  HE2 TYR A 164     -15.948   8.344 -21.983  1.00 90.96           H
ATOM   2400  CZ  TYR A 164     -16.509   9.728 -20.460  1.00 90.96           C
ATOM   2401  OH  TYR A 164     -17.658  10.064 -21.106  1.00 90.96           O
ATOM   2402  HH  TYR A 164     -18.171  10.731 -20.566  1.00 90.96           H
ATOM   2403  HN  TYR A 164     -11.728  10.050 -19.950  1.00 90.96           H
ATOM   2404  N   SER A 165      -9.877   8.928 -17.546  1.00 91.81           N
ATOM   2405  CA  SER A 165      -8.758   8.424 -16.768  1.00 91.81           C
ATOM   2406  C   SER A 165      -8.239   9.515 -15.829  1.00 91.81           C
ATOM   2407  O   SER A 165      -7.818   9.228 -14.710  1.00 91.81           O
ATOM   2408  HA  SER A 165      -9.157   7.586 -16.197  1.00 91.81           H
ATOM   2409  CB  SER A 165      -7.632   7.928 -17.679  1.00 91.81           C
ATOM   2410 1HB  SER A 165      -6.979   7.260 -17.117  1.00 91.81           H
ATOM   2411 2HB  SER A 165      -8.057   7.346 -18.496  1.00 91.81           H
ATOM   2412  OG  SER A 165      -6.865   9.004 -18.212  1.00 91.81           O
ATOM   2413  HG  SER A 165      -7.426   9.830 -18.268  1.00 91.81           H
ATOM   2414  HN  SER A 165      -9.743   8.913 -18.537  1.00 91.81           H
ATOM   2415  N   LYS A 166      -8.287  10.745 -16.320  1.00 93.69           N
ATOM   2416  CA  LYS A 166      -7.824  11.880 -15.541  1.00 93.69           C
ATOM   2417  C   LYS A 166      -8.753  12.082 -14.342  1.00 93.69           C
ATOM   2418  O   LYS A 166      -8.290  12.269 -13.218  1.00 93.69           O
ATOM   2419  HA  LYS A 166      -6.829  11.638 -15.169  1.00 93.69           H
ATOM   2420  CB  LYS A 166      -7.687  13.119 -16.428  1.00 93.69           C
ATOM   2421 1HB  LYS A 166      -8.615  13.284 -16.976  1.00 93.69           H
ATOM   2422 2HB  LYS A 166      -7.525  14.000 -15.806  1.00 93.69           H
ATOM   2423  CG  LYS A 166      -6.527  12.963 -17.413  1.00 93.69           C
ATOM   2424 1HG  LYS A 166      -5.598  12.804 -16.864  1.00 93.69           H
ATOM   2425 2HG  LYS A 166      -6.687  12.079 -18.031  1.00 93.69           H
ATOM   2426  CD  LYS A 166      -6.394  14.199 -18.304  1.00 93.69           C
ATOM   2427 1HD  LYS A 166      -7.318  14.350 -18.862  1.00 93.69           H
ATOM   2428 2HD  LYS A 166      -6.246  15.084 -17.685  1.00 93.69           H
ATOM   2429  CE  LYS A 166      -5.223  14.049 -19.277  1.00 93.69           C
ATOM   2430 1HE  LYS A 166      -4.308  13.837 -18.725  1.00 93.69           H
ATOM   2431 2HE  LYS A 166      -5.399  13.202 -19.940  1.00 93.69           H
ATOM   2432  NZ  LYS A 166      -5.052  15.284 -20.076  1.00 93.69           N
ATOM   2433 1HZ  LYS A 166      -4.283  15.162 -20.726  1.00 93.69           H
ATOM   2434 2HZ  LYS A 166      -5.904  15.474 -20.591  1.00 93.69           H
ATOM   2435 3HZ  LYS A 166      -4.850  16.061 -19.457  1.00 93.69           H
ATOM   2436  HN  LYS A 166      -8.633  10.970 -17.231  1.00 93.69           H
ATOM   2437  N   MET A 167     -10.047  12.038 -14.622  1.00 94.79           N
ATOM   2438  CA  MET A 167     -11.045  12.252 -13.587  1.00 94.79           C
ATOM   2439  C   MET A 167     -10.957  11.170 -12.509  1.00 94.79           C
ATOM   2440  O   MET A 167     -11.006  11.470 -11.318  1.00 94.79           O
ATOM   2441  HA  MET A 167     -10.815  13.225 -13.154  1.00 94.79           H
ATOM   2442  CB  MET A 167     -12.441  12.236 -14.213  1.00 94.79           C
ATOM   2443 1HB  MET A 167     -12.599  11.293 -14.736  1.00 94.79           H
ATOM   2444 2HB  MET A 167     -13.196  12.296 -13.429  1.00 94.79           H
ATOM   2445  CG  MET A 167     -12.617  13.402 -15.188  1.00 94.79           C
ATOM   2446 1HG  MET A 167     -12.440  14.347 -14.675  1.00 94.79           H
ATOM   2447 2HG  MET A 167     -11.881  13.332 -15.989  1.00 94.79           H
ATOM   2448  SD  MET A 167     -14.265  13.381 -15.874  1.00 94.79           S
ATOM   2449  CE  MET A 167     -15.203  13.887 -14.441  1.00 94.79           C
ATOM   2450 1HE  MET A 167     -15.049  13.170 -13.635  1.00 94.79           H
ATOM   2451 2HE  MET A 167     -14.870  14.873 -14.119  1.00 94.79           H
ATOM   2452 3HE  MET A 167     -16.262  13.926 -14.696  1.00 94.79           H
ATOM   2453  HN  MET A 167     -10.416  11.861 -15.534  1.00 94.79           H
ATOM   2454  N   VAL A 168     -10.828   9.933 -12.966  1.00 94.64           N
ATOM   2455  CA  VAL A 168     -10.775   8.801 -12.057  1.00 94.64           C
ATOM   2456  C   VAL A 168      -9.565   8.952 -11.132  1.00 94.64           C
ATOM   2457  O   VAL A 168      -9.666   8.719  -9.929  1.00 94.64           O
ATOM   2458  HA  VAL A 168     -11.682   8.820 -11.453  1.00 94.64           H
ATOM   2459  CB  VAL A 168     -10.761   7.492 -12.850  1.00 94.64           C
ATOM   2460  HB  VAL A 168      -9.982   7.568 -13.609  1.00 94.64           H
ATOM   2461  CG1 VAL A 168     -10.422   6.306 -11.945  1.00 94.64           C
ATOM   2462 1HG1 VAL A 168      -9.438   6.456 -11.503  1.00 94.64           H
ATOM   2463 2HG1 VAL A 168     -11.168   6.228 -11.155  1.00 94.64           H
ATOM   2464 3HG1 VAL A 168     -10.420   5.389 -12.535  1.00 94.64           H
ATOM   2465  CG2 VAL A 168     -12.095   7.272 -13.567  1.00 94.64           C
ATOM   2466 1HG2 VAL A 168     -12.899   7.227 -12.833  1.00 94.64           H
ATOM   2467 2HG2 VAL A 168     -12.278   8.097 -14.256  1.00 94.64           H
ATOM   2468 3HG2 VAL A 168     -12.058   6.335 -14.123  1.00 94.64           H
ATOM   2469  HN  VAL A 168     -10.761   9.699 -13.936  1.00 94.64           H
ATOM   2470  N   CYS A 169      -8.448   9.340 -11.730  1.00 94.60           N
ATOM   2471  CA  CYS A 169      -7.219   9.520 -10.976  1.00 94.60           C
ATOM   2472  C   CYS A 169      -7.484  10.534  -9.861  1.00 94.60           C
ATOM   2473  O   CYS A 169      -7.126  10.302  -8.708  1.00 94.60           O
ATOM   2474  HA  CYS A 169      -6.962   8.546 -10.560  1.00 94.60           H
ATOM   2475  CB  CYS A 169      -6.061   9.952 -11.877  1.00 94.60           C
ATOM   2476 1HB  CYS A 169      -6.380  10.766 -12.528  1.00 94.60           H
ATOM   2477 2HB  CYS A 169      -5.240  10.333 -11.270  1.00 94.60           H
ATOM   2478  SG  CYS A 169      -5.488   8.534 -12.883  1.00 94.60           S
ATOM   2479  HG  CYS A 169      -6.471   8.593 -13.778  1.00 94.60           H
ATOM   2480  HN  CYS A 169      -8.375   9.531 -12.709  1.00 94.60           H
ATOM   2481  N   PHE A 170      -8.108  11.638 -10.245  1.00 96.13           N
ATOM   2482  CA  PHE A 170      -8.389  12.706  -9.301  1.00 96.13           C
ATOM   2483  C   PHE A 170      -9.277  12.209  -8.159  1.00 96.13           C
ATOM   2484  O   PHE A 170      -9.000  12.476  -6.990  1.00 96.13           O
ATOM   2485  HA  PHE A 170      -7.433  13.040  -8.897  1.00 96.13           H
ATOM   2486  CB  PHE A 170      -9.133  13.800 -10.070  1.00 96.13           C
ATOM   2487 1HB  PHE A 170      -8.534  14.095 -10.932  1.00 96.13           H
ATOM   2488 2HB  PHE A 170     -10.065  13.388 -10.456  1.00 96.13           H
ATOM   2489  CG  PHE A 170      -9.447  15.043  -9.236  1.00 96.13           C
ATOM   2490  CD1 PHE A 170     -10.685  15.204  -8.695  1.00 96.13           C
ATOM   2491  HD1 PHE A 170     -11.452  14.446  -8.855  1.00 96.13           H
ATOM   2492  CD2 PHE A 170      -8.490  15.988  -9.036  1.00 96.13           C
ATOM   2493  HD2 PHE A 170      -7.498  15.859  -9.470  1.00 96.13           H
ATOM   2494  CE1 PHE A 170     -10.977  16.358  -7.921  1.00 96.13           C
ATOM   2495  HE1 PHE A 170     -11.969  16.487  -7.487  1.00 96.13           H
ATOM   2496  CE2 PHE A 170      -8.782  17.142  -8.262  1.00 96.13           C
ATOM   2497  HE2 PHE A 170      -8.015  17.899  -8.102  1.00 96.13           H
ATOM   2498  CZ  PHE A 170     -10.019  17.303  -7.721  1.00 96.13           C
ATOM   2499  HZ  PHE A 170     -10.243  18.189  -7.127  1.00 96.13           H
ATOM   2500  HN  PHE A 170      -8.420  11.808 -11.180  1.00 96.13           H
ATOM   2501  N   THR A 171     -10.327  11.494  -8.536  1.00 96.23           N
ATOM   2502  CA  THR A 171     -11.264  10.967  -7.559  1.00 96.23           C
ATOM   2503  C   THR A 171     -10.542  10.053  -6.567  1.00 96.23           C
ATOM   2504  O   THR A 171     -10.831  10.076  -5.372  1.00 96.23           O
ATOM   2505  HA  THR A 171     -11.671  11.801  -6.987  1.00 96.23           H
ATOM   2506  CB  THR A 171     -12.395  10.268  -8.317  1.00 96.23           C
ATOM   2507  HB  THR A 171     -12.028   9.380  -8.831  1.00 96.23           H
ATOM   2508  OG1 THR A 171     -12.932  11.287  -9.156  1.00 96.23           O
ATOM   2509  HG1 THR A 171     -13.368  10.876  -9.956  1.00 96.23           H
ATOM   2510  CG2 THR A 171     -13.561   9.884  -7.404  1.00 96.23           C
ATOM   2511 1HG2 THR A 171     -13.972  10.782  -6.942  1.00 96.23           H
ATOM   2512 2HG2 THR A 171     -13.207   9.205  -6.629  1.00 96.23           H
ATOM   2513 3HG2 THR A 171     -14.336   9.392  -7.993  1.00 96.23           H
ATOM   2514  HN  THR A 171     -10.541  11.275  -9.488  1.00 96.23           H
ATOM   2515  N   ILE A 172      -9.616   9.269  -7.100  1.00 94.60           N
ATOM   2516  CA  ILE A 172      -8.889   8.309  -6.286  1.00 94.60           C
ATOM   2517  C   ILE A 172      -8.073   9.057  -5.229  1.00 94.60           C
ATOM   2518  O   ILE A 172      -8.073   8.680  -4.059  1.00 94.60           O
ATOM   2519  HA  ILE A 172      -9.626   7.688  -5.777  1.00 94.60           H
ATOM   2520  CB  ILE A 172      -8.050   7.384  -7.169  1.00 94.60           C
ATOM   2521  HB  ILE A 172      -7.553   7.992  -7.925  1.00 94.60           H
ATOM   2522  CG1 ILE A 172      -8.936   6.380  -7.909  1.00 94.60           C
ATOM   2523 1HG1 ILE A 172      -9.388   5.693  -7.194  1.00 94.60           H
ATOM   2524 2HG1 ILE A 172      -9.752   6.906  -8.405  1.00 94.60           H
ATOM   2525  CG2 ILE A 172      -6.956   6.692  -6.355  1.00 94.60           C
ATOM   2526 1HG2 ILE A 172      -6.301   7.443  -5.914  1.00 94.60           H
ATOM   2527 2HG2 ILE A 172      -7.413   6.099  -5.562  1.00 94.60           H
ATOM   2528 3HG2 ILE A 172      -6.374   6.040  -7.007  1.00 94.60           H
ATOM   2529  CD1 ILE A 172      -8.128   5.591  -8.941  1.00 94.60           C
ATOM   2530 1HD1 ILE A 172      -7.698   6.280  -9.669  1.00 94.60           H
ATOM   2531 2HD1 ILE A 172      -7.328   5.048  -8.438  1.00 94.60           H
ATOM   2532 3HD1 ILE A 172      -8.782   4.885  -9.452  1.00 94.60           H
ATOM   2533  HN  ILE A 172      -9.361   9.282  -8.066  1.00 94.60           H
ATOM   2534  N   TRP A 173      -7.398  10.104  -5.681  1.00 95.81           N
ATOM   2535  CA  TRP A 173      -6.523  10.865  -4.805  1.00 95.81           C
ATOM   2536  C   TRP A 173      -7.376  11.451  -3.678  1.00 95.81           C
ATOM   2537  O   TRP A 173      -7.000  11.378  -2.509  1.00 95.81           O
ATOM   2538  HA  TRP A 173      -5.784  10.178  -4.395  1.00 95.81           H
ATOM   2539  CB  TRP A 173      -5.754  11.930  -5.589  1.00 95.81           C
ATOM   2540 1HB  TRP A 173      -6.417  12.364  -6.339  1.00 95.81           H
ATOM   2541 2HB  TRP A 173      -5.473  12.734  -4.910  1.00 95.81           H
ATOM   2542  CG  TRP A 173      -4.496  11.405  -6.284  1.00 95.81           C
ATOM   2543  CD1 TRP A 173      -4.282  11.253  -7.598  1.00 95.81           C
ATOM   2544  HD1 TRP A 173      -5.011  11.497  -8.371  1.00 95.81           H
ATOM   2545  CD2 TRP A 173      -3.280  10.966  -5.643  1.00 95.81           C
ATOM   2546  NE1 TRP A 173      -3.022  10.750  -7.850  1.00 95.81           N
ATOM   2547  HE1 TRP A 173      -2.632  10.552  -8.749  1.00 95.81           H
ATOM   2548  CE2 TRP A 173      -2.393  10.570  -6.623  1.00 95.81           C
ATOM   2549  CE3 TRP A 173      -2.941  10.905  -4.280  1.00 95.81           C
ATOM   2550  HE3 TRP A 173      -3.623  11.212  -3.487  1.00 95.81           H
ATOM   2551  CZ2 TRP A 173      -1.110  10.085  -6.345  1.00 95.81           C
ATOM   2552  HZ2 TRP A 173      -0.427   9.779  -7.138  1.00 95.81           H
ATOM   2553  CZ3 TRP A 173      -1.654  10.419  -4.019  1.00 95.81           C
ATOM   2554  HZ3 TRP A 173      -1.340  10.351  -2.977  1.00 95.81           H
ATOM   2555  CH2 TRP A 173      -0.750  10.016  -4.994  1.00 95.81           C
ATOM   2556  HH2 TRP A 173       0.236   9.648  -4.708  1.00 95.81           H
ATOM   2557  HN  TRP A 173      -7.442  10.433  -6.624  1.00 95.81           H
ATOM   2558  N   VAL A 174      -8.507  12.019  -4.069  1.00 96.16           N
ATOM   2559  CA  VAL A 174      -9.383  12.676  -3.114  1.00 96.16           C
ATOM   2560  C   VAL A 174      -9.874  11.651  -2.090  1.00 96.16           C
ATOM   2561  O   VAL A 174      -9.887  11.923  -0.891  1.00 96.16           O
ATOM   2562  HA  VAL A 174      -8.797  13.435  -2.597  1.00 96.16           H
ATOM   2563  CB  VAL A 174     -10.525  13.380  -3.850  1.00 96.16           C
ATOM   2564  HB  VAL A 174     -11.002  12.650  -4.506  1.00 96.16           H
ATOM   2565  CG1 VAL A 174     -11.581  13.887  -2.866  1.00 96.16           C
ATOM   2566 1HG1 VAL A 174     -11.992  13.046  -2.308  1.00 96.16           H
ATOM   2567 2HG1 VAL A 174     -11.123  14.594  -2.175  1.00 96.16           H
ATOM   2568 3HG1 VAL A 174     -12.381  14.383  -3.416  1.00 96.16           H
ATOM   2569  CG2 VAL A 174      -9.995  14.519  -4.722  1.00 96.16           C
ATOM   2570 1HG2 VAL A 174      -9.482  15.248  -4.095  1.00 96.16           H
ATOM   2571 2HG2 VAL A 174      -9.299  14.120  -5.459  1.00 96.16           H
ATOM   2572 3HG2 VAL A 174     -10.828  15.003  -5.234  1.00 96.16           H
ATOM   2573  HN  VAL A 174      -8.826  12.036  -5.017  1.00 96.16           H
ATOM   2574  N   LEU A 175     -10.267  10.493  -2.601  1.00 94.04           N
ATOM   2575  CA  LEU A 175     -10.856   9.465  -1.760  1.00 94.04           C
ATOM   2576  C   LEU A 175      -9.809   8.966  -0.762  1.00 94.04           C
ATOM   2577  O   LEU A 175     -10.102   8.802   0.421  1.00 94.04           O
ATOM   2578  HA  LEU A 175     -11.671   9.927  -1.203  1.00 94.04           H
ATOM   2579  CB  LEU A 175     -11.466   8.355  -2.618  1.00 94.04           C
ATOM   2580 1HB  LEU A 175     -12.141   8.812  -3.342  1.00 94.04           H
ATOM   2581 2HB  LEU A 175     -10.665   7.879  -3.185  1.00 94.04           H
ATOM   2582  CG  LEU A 175     -12.234   7.268  -1.863  1.00 94.04           C
ATOM   2583  HG  LEU A 175     -11.576   6.854  -1.098  1.00 94.04           H
ATOM   2584  CD1 LEU A 175     -13.450   7.855  -1.143  1.00 94.04           C
ATOM   2585 1HD1 LEU A 175     -13.120   8.610  -0.430  1.00 94.04           H
ATOM   2586 2HD1 LEU A 175     -14.118   8.312  -1.873  1.00 94.04           H
ATOM   2587 3HD1 LEU A 175     -13.977   7.061  -0.614  1.00 94.04           H
ATOM   2588  CD2 LEU A 175     -12.620   6.119  -2.797  1.00 94.04           C
ATOM   2589 1HD2 LEU A 175     -13.252   6.500  -3.599  1.00 94.04           H
ATOM   2590 2HD2 LEU A 175     -11.718   5.679  -3.223  1.00 94.04           H
ATOM   2591 3HD2 LEU A 175     -13.164   5.361  -2.234  1.00 94.04           H
ATOM   2592  HN  LEU A 175     -10.187  10.252  -3.569  1.00 94.04           H
ATOM   2593  N   ALA A 176      -8.609   8.738  -1.277  1.00 93.78           N
ATOM   2594  CA  ALA A 176      -7.537   8.194  -0.461  1.00 93.78           C
ATOM   2595  C   ALA A 176      -7.188   9.191   0.646  1.00 93.78           C
ATOM   2596  O   ALA A 176      -6.895   8.795   1.773  1.00 93.78           O
ATOM   2597  HA  ALA A 176      -7.899   7.272  -0.007  1.00 93.78           H
ATOM   2598  CB  ALA A 176      -6.335   7.867  -1.350  1.00 93.78           C
ATOM   2599 1HB  ALA A 176      -6.628   7.133  -2.101  1.00 93.78           H
ATOM   2600 2HB  ALA A 176      -5.991   8.775  -1.845  1.00 93.78           H
ATOM   2601 3HB  ALA A 176      -5.530   7.460  -0.738  1.00 93.78           H
ATOM   2602  HN  ALA A 176      -8.366   8.917  -2.230  1.00 93.78           H
ATOM   2603  N   ALA A 177      -7.232  10.466   0.286  1.00 94.41           N
ATOM   2604  CA  ALA A 177      -6.915  11.522   1.232  1.00 94.41           C
ATOM   2605  C   ALA A 177      -7.909  11.475   2.394  1.00 94.41           C
ATOM   2606  O   ALA A 177      -7.515  11.558   3.556  1.00 94.41           O
ATOM   2607  HA  ALA A 177      -5.912  11.334   1.615  1.00 94.41           H
ATOM   2608  CB  ALA A 177      -6.922  12.872   0.512  1.00 94.41           C
ATOM   2609 1HB  ALA A 177      -6.179  12.863  -0.285  1.00 94.41           H
ATOM   2610 2HB  ALA A 177      -7.909  13.051   0.086  1.00 94.41           H
ATOM   2611 3HB  ALA A 177      -6.684  13.664   1.222  1.00 94.41           H
ATOM   2612  HN  ALA A 177      -7.478  10.780  -0.631  1.00 94.41           H
ATOM   2613  N   ALA A 178      -9.179  11.343   2.040  1.00 94.39           N
ATOM   2614  CA  ALA A 178     -10.240  11.373   3.032  1.00 94.39           C
ATOM   2615  C   ALA A 178     -10.082  10.182   3.978  1.00 94.39           C
ATOM   2616  O   ALA A 178     -10.321  10.302   5.179  1.00 94.39           O
ATOM   2617  HA  ALA A 178     -10.134  12.296   3.602  1.00 94.39           H
ATOM   2618  CB  ALA A 178     -11.598  11.382   2.327  1.00 94.39           C
ATOM   2619 1HB  ALA A 178     -11.671  12.263   1.690  1.00 94.39           H
ATOM   2620 2HB  ALA A 178     -11.697  10.484   1.718  1.00 94.39           H
ATOM   2621 3HB  ALA A 178     -12.393  11.405   3.072  1.00 94.39           H
ATOM   2622  HN  ALA A 178      -9.486  11.216   1.096  1.00 94.39           H
ATOM   2623  N   LEU A 179      -9.679   9.059   3.402  1.00 92.03           N
ATOM   2624  CA  LEU A 179      -9.594   7.819   4.156  1.00 92.03           C
ATOM   2625  C   LEU A 179      -8.401   7.889   5.111  1.00 92.03           C
ATOM   2626  O   LEU A 179      -8.273   7.061   6.012  1.00 92.03           O
ATOM   2627  HA  LEU A 179     -10.506   7.734   4.748  1.00 92.03           H
ATOM   2628  CB  LEU A 179      -9.555   6.618   3.209  1.00 92.03           C
ATOM   2629 1HB  LEU A 179      -8.769   6.786   2.473  1.00 92.03           H
ATOM   2630 2HB  LEU A 179      -9.271   5.737   3.784  1.00 92.03           H
ATOM   2631  CG  LEU A 179     -10.855   6.308   2.464  1.00 92.03           C
ATOM   2632  HG  LEU A 179     -11.171   7.210   1.940  1.00 92.03           H
ATOM   2633  CD1 LEU A 179     -10.637   5.223   1.408  1.00 92.03           C
ATOM   2634 1HD1 LEU A 179      -9.893   5.563   0.687  1.00 92.03           H
ATOM   2635 2HD1 LEU A 179     -10.285   4.312   1.891  1.00 92.03           H
ATOM   2636 3HD1 LEU A 179     -11.577   5.023   0.894  1.00 92.03           H
ATOM   2637  CD2 LEU A 179     -11.973   5.940   3.442  1.00 92.03           C
ATOM   2638 1HD2 LEU A 179     -11.680   5.059   4.014  1.00 92.03           H
ATOM   2639 2HD2 LEU A 179     -12.150   6.773   4.122  1.00 92.03           H
ATOM   2640 3HD2 LEU A 179     -12.886   5.725   2.886  1.00 92.03           H
ATOM   2641  HN  LEU A 179      -9.414   8.987   2.441  1.00 92.03           H
ATOM   2642  N   CYS A 180      -7.558   8.885   4.882  1.00 93.22           N
ATOM   2643  CA  CYS A 180      -6.338   9.027   5.659  1.00 93.22           C
ATOM   2644  C   CYS A 180      -6.595  10.043   6.774  1.00 93.22           C
ATOM   2645  O   CYS A 180      -5.689  10.374   7.537  1.00 93.22           O
ATOM   2646  HA  CYS A 180      -6.116   8.044   6.075  1.00 93.22           H
ATOM   2647  CB  CYS A 180      -5.152   9.430   4.782  1.00 93.22           C
ATOM   2648 1HB  CYS A 180      -5.413  10.299   4.178  1.00 93.22           H
ATOM   2649 2HB  CYS A 180      -4.308   9.719   5.408  1.00 93.22           H
ATOM   2650  SG  CYS A 180      -4.675   8.036   3.696  1.00 93.22           S
ATOM   2651  HG  CYS A 180      -5.683   8.176   2.840  1.00 93.22           H
ATOM   2652  HN  CYS A 180      -7.696   9.585   4.182  1.00 93.22           H
ATOM   2653  N   ILE A 181      -7.834  10.509   6.832  1.00 93.95           N
ATOM   2654  CA  ILE A 181      -8.210  11.515   7.812  1.00 93.95           C
ATOM   2655  C   ILE A 181      -7.895  10.995   9.216  1.00 93.95           C
ATOM   2656  O   ILE A 181      -7.296  11.703  10.024  1.00 93.95           O
ATOM   2657  HA  ILE A 181      -7.598  12.397   7.625  1.00 93.95           H
ATOM   2658  CB  ILE A 181      -9.670  11.928   7.622  1.00 93.95           C
ATOM   2659  HB  ILE A 181     -10.260  11.028   7.448  1.00 93.95           H
ATOM   2660  CG1 ILE A 181      -9.832  12.819   6.389  1.00 93.95           C
ATOM   2661 1HG1 ILE A 181      -9.326  13.770   6.554  1.00 93.95           H
ATOM   2662 2HG1 ILE A 181      -9.354  12.349   5.530  1.00 93.95           H
ATOM   2663  CG2 ILE A 181     -10.221  12.592   8.885  1.00 93.95           C
ATOM   2664 1HG2 ILE A 181     -10.162  11.892   9.719  1.00 93.95           H
ATOM   2665 2HG2 ILE A 181      -9.633  13.481   9.114  1.00 93.95           H
ATOM   2666 3HG2 ILE A 181     -11.261  12.876   8.723  1.00 93.95           H
ATOM   2667  CD1 ILE A 181     -11.310  13.069   6.083  1.00 93.95           C
ATOM   2668 1HD1 ILE A 181     -11.808  12.118   5.894  1.00 93.95           H
ATOM   2669 2HD1 ILE A 181     -11.779  13.562   6.934  1.00 93.95           H
ATOM   2670 3HD1 ILE A 181     -11.397  13.705   5.202  1.00 93.95           H
ATOM   2671  HN  ILE A 181      -8.572  10.212   6.227  1.00 93.95           H
ATOM   2672  N   PRO A 182      -8.292   9.755   9.531  1.00 91.93           N
ATOM   2673  CA  PRO A 182      -8.091   9.218  10.880  1.00 91.93           C
ATOM   2674  C   PRO A 182      -6.647   9.335  11.338  1.00 91.93           C
ATOM   2675  O   PRO A 182      -6.381   9.751  12.465  1.00 91.93           O
ATOM   2676  HA  PRO A 182      -8.667   9.796  11.602  1.00 91.93           H
ATOM   2677  CB  PRO A 182      -8.532   7.758  10.758  1.00 91.93           C
ATOM   2678 1HB  PRO A 182      -7.693   7.105  10.516  1.00 91.93           H
ATOM   2679 2HB  PRO A 182      -8.962   7.390  11.689  1.00 91.93           H
ATOM   2680  CG  PRO A 182      -9.562   7.792   9.635  1.00 91.93           C
ATOM   2681 1HG  PRO A 182      -9.710   6.808   9.191  1.00 91.93           H
ATOM   2682 2HG  PRO A 182     -10.539   8.118   9.992  1.00 91.93           H
ATOM   2683  CD  PRO A 182      -8.957   8.778   8.649  1.00 91.93           C
ATOM   2684 1HD  PRO A 182      -8.245   8.295   7.979  1.00 91.93           H
ATOM   2685 2HD  PRO A 182      -9.718   9.242   8.021  1.00 91.93           H
ATOM   2686  N   GLU A 183      -5.743   8.963  10.443  1.00 92.50           N
ATOM   2687  CA  GLU A 183      -4.326   8.974  10.761  1.00 92.50           C
ATOM   2688  C   GLU A 183      -3.872  10.393  11.113  1.00 92.50           C
ATOM   2689  O   GLU A 183      -3.061  10.582  12.018  1.00 92.50           O
ATOM   2690  HA  GLU A 183      -4.219   8.325  11.630  1.00 92.50           H
ATOM   2691  CB  GLU A 183      -3.500   8.406   9.606  1.00 92.50           C
ATOM   2692 1HB  GLU A 183      -3.900   8.764   8.657  1.00 92.50           H
ATOM   2693 2HB  GLU A 183      -2.448   8.652   9.750  1.00 92.50           H
ATOM   2694  CG  GLU A 183      -3.584   6.879   9.571  1.00 92.50           C
ATOM   2695 1HG  GLU A 183      -2.844   6.486   8.874  1.00 92.50           H
ATOM   2696 2HG  GLU A 183      -3.343   6.475  10.554  1.00 92.50           H
ATOM   2697  CD  GLU A 183      -4.982   6.416   9.153  1.00 92.50           C
ATOM   2698  OE1 GLU A 183      -5.298   5.240   9.435  1.00 92.50           O
ATOM   2699  OE2 GLU A 183      -5.702   7.250   8.562  1.00 92.50           O
ATOM   2700  HN  GLU A 183      -5.966   8.657   9.517  1.00 92.50           H
ATOM   2701  N   ILE A 184      -4.416  11.353  10.380  1.00 94.07           N
ATOM   2702  CA  ILE A 184      -3.992  12.735  10.522  1.00 94.07           C
ATOM   2703  C   ILE A 184      -4.386  13.245  11.909  1.00 94.07           C
ATOM   2704  O   ILE A 184      -3.646  14.008  12.528  1.00 94.07           O
ATOM   2705  HA  ILE A 184      -2.904  12.752  10.444  1.00 94.07           H
ATOM   2706  CB  ILE A 184      -4.541  13.585   9.374  1.00 94.07           C
ATOM   2707  HB  ILE A 184      -5.623  13.456   9.342  1.00 94.07           H
ATOM   2708  CG1 ILE A 184      -3.989  13.112   8.028  1.00 94.07           C
ATOM   2709 1HG1 ILE A 184      -2.916  13.301   7.984  1.00 94.07           H
ATOM   2710 2HG1 ILE A 184      -4.127  12.035   7.933  1.00 94.07           H
ATOM   2711  CG2 ILE A 184      -4.270  15.071   9.615  1.00 94.07           C
ATOM   2712 1HG2 ILE A 184      -4.751  15.383  10.542  1.00 94.07           H
ATOM   2713 2HG2 ILE A 184      -3.195  15.237   9.689  1.00 94.07           H
ATOM   2714 3HG2 ILE A 184      -4.671  15.653   8.784  1.00 94.07           H
ATOM   2715  CD1 ILE A 184      -4.686  13.826   6.868  1.00 94.07           C
ATOM   2716 1HD1 ILE A 184      -5.755  13.615   6.901  1.00 94.07           H
ATOM   2717 2HD1 ILE A 184      -4.525  14.901   6.954  1.00 94.07           H
ATOM   2718 3HD1 ILE A 184      -4.275  13.471   5.923  1.00 94.07           H
ATOM   2719  HN  ILE A 184      -5.133  11.199   9.699  1.00 94.07           H
ATOM   2720  N   LEU A 185      -5.553  12.804  12.357  1.00 93.89           N
ATOM   2721  CA  LEU A 185      -6.153  13.362  13.556  1.00 93.89           C
ATOM   2722  C   LEU A 185      -5.431  12.811  14.787  1.00 93.89           C
ATOM   2723  O   LEU A 185      -4.998  13.573  15.650  1.00 93.89           O
ATOM   2724  HA  LEU A 185      -6.005  14.442  13.524  1.00 93.89           H
ATOM   2725  CB  LEU A 185      -7.663  13.113  13.566  1.00 93.89           C
ATOM   2726 1HB  LEU A 185      -7.837  12.052  13.385  1.00 93.89           H
ATOM   2727 2HB  LEU A 185      -8.041  13.333  14.564  1.00 93.89           H
ATOM   2728  CG  LEU A 185      -8.481  13.915  12.552  1.00 93.89           C
ATOM   2729  HG  LEU A 185      -8.136  13.654  11.552  1.00 93.89           H
ATOM   2730  CD1 LEU A 185      -9.964  13.545  12.630  1.00 93.89           C
ATOM   2731 1HD1 LEU A 185     -10.086  12.483  12.415  1.00 93.89           H
ATOM   2732 2HD1 LEU A 185     -10.340  13.759  13.630  1.00 93.89           H
ATOM   2733 3HD1 LEU A 185     -10.523  14.130  11.899  1.00 93.89           H
ATOM   2734  CD2 LEU A 185      -8.255  15.417  12.730  1.00 93.89           C
ATOM   2735 1HD2 LEU A 185      -8.556  15.713  13.735  1.00 93.89           H
ATOM   2736 2HD2 LEU A 185      -7.199  15.645  12.586  1.00 93.89           H
ATOM   2737 3HD2 LEU A 185      -8.849  15.964  11.998  1.00 93.89           H
ATOM   2738  HN  LEU A 185      -6.083  12.080  11.916  1.00 93.89           H
ATOM   2739  N   TYR A 186      -5.324  11.491  14.829  1.00 93.26           N
ATOM   2740  CA  TYR A 186      -5.036  10.802  16.076  1.00 93.26           C
ATOM   2741  C   TYR A 186      -3.543  10.494  16.200  1.00 93.26           C
ATOM   2742  O   TYR A 186      -3.085  10.029  17.243  1.00 93.26           O
ATOM   2743  HA  TYR A 186      -5.334  11.455  16.897  1.00 93.26           H
ATOM   2744  CB  TYR A 186      -5.813   9.486  16.020  1.00 93.26           C
ATOM   2745 1HB  TYR A 186      -5.461   8.903  15.169  1.00 93.26           H
ATOM   2746 2HB  TYR A 186      -5.592   8.907  16.917  1.00 93.26           H
ATOM   2747  CG  TYR A 186      -7.329   9.662  15.906  1.00 93.26           C
ATOM   2748  CD1 TYR A 186      -7.991  10.515  16.766  1.00 93.26           C
ATOM   2749  HD1 TYR A 186      -7.434  11.062  17.526  1.00 93.26           H
ATOM   2750  CD2 TYR A 186      -8.034   8.969  14.943  1.00 93.26           C
ATOM   2751  HD2 TYR A 186      -7.511   8.296  14.264  1.00 93.26           H
ATOM   2752  CE1 TYR A 186      -9.417  10.681  16.659  1.00 93.26           C
ATOM   2753  HE1 TYR A 186      -9.953  11.351  17.331  1.00 93.26           H
ATOM   2754  CE2 TYR A 186      -9.460   9.135  14.836  1.00 93.26           C
ATOM   2755  HE2 TYR A 186     -10.029   8.594  14.080  1.00 93.26           H
ATOM   2756  CZ  TYR A 186     -10.081   9.983  15.699  1.00 93.26           C
ATOM   2757  OH  TYR A 186     -11.429  10.140  15.597  1.00 93.26           O
ATOM   2758  HH  TYR A 186     -11.755  10.759  16.311  1.00 93.26           H
ATOM   2759  HN  TYR A 186      -5.431  10.895  14.033  1.00 93.26           H
ATOM   2760  N   SER A 187      -2.823  10.766  15.121  1.00 93.29           N
ATOM   2761  CA  SER A 187      -1.378  10.623  15.129  1.00 93.29           C
ATOM   2762  C   SER A 187      -0.752  11.682  16.040  1.00 93.29           C
ATOM   2763  O   SER A 187      -0.907  12.879  15.803  1.00 93.29           O
ATOM   2764  HA  SER A 187      -1.189   9.623  15.520  1.00 93.29           H
ATOM   2765  CB  SER A 187      -0.805  10.734  13.715  1.00 93.29           C
ATOM   2766 1HB  SER A 187      -1.124  11.675  13.267  1.00 93.29           H
ATOM   2767 2HB  SER A 187       0.284  10.759  13.765  1.00 93.29           H
ATOM   2768  OG  SER A 187      -1.216   9.651  12.885  1.00 93.29           O
ATOM   2769  HG  SER A 187      -1.687  10.000  12.075  1.00 93.29           H
ATOM   2770  HN  SER A 187      -3.212  11.078  14.254  1.00 93.29           H
ATOM   2771  N   GLN A 188      -0.059  11.202  17.062  1.00 92.32           N
ATOM   2772  CA  GLN A 188       0.728  12.081  17.910  1.00 92.32           C
ATOM   2773  C   GLN A 188       1.965  11.347  18.432  1.00 92.32           C
ATOM   2774  O   GLN A 188       2.088  10.134  18.266  1.00 92.32           O
ATOM   2775  HA  GLN A 188       1.032  12.908  17.268  1.00 92.32           H
ATOM   2776  CB  GLN A 188      -0.114  12.626  19.066  1.00 92.32           C
ATOM   2777 1HB  GLN A 188       0.460  13.370  19.619  1.00 92.32           H
ATOM   2778 2HB  GLN A 188      -0.995  13.132  18.671  1.00 92.32           H
ATOM   2779  CG  GLN A 188      -0.544  11.501  20.010  1.00 92.32           C
ATOM   2780 1HG  GLN A 188      -1.118  10.758  19.457  1.00 92.32           H
ATOM   2781 2HG  GLN A 188       0.338  10.996  20.404  1.00 92.32           H
ATOM   2782  CD  GLN A 188      -1.384  12.047  21.166  1.00 92.32           C
ATOM   2783  OE1 GLN A 188      -1.811  13.190  21.172  1.00 92.32           O
ATOM   2784  NE2 GLN A 188      -1.598  11.168  22.141  1.00 92.32           N
ATOM   2785 1HE2 GLN A 188      -1.219  10.245  22.074  1.00 92.32           H
ATOM   2786 2HE2 GLN A 188      -2.137  11.431  22.941  1.00 92.32           H
ATOM   2787  HN  GLN A 188      -0.030  10.235  17.313  1.00 92.32           H
ATOM   2788  N   ILE A 189       2.851  12.113  19.052  1.00 92.02           N
ATOM   2789  CA  ILE A 189       4.025  11.537  19.685  1.00 92.02           C
ATOM   2790  C   ILE A 189       3.708  11.223  21.149  1.00 92.02           C
ATOM   2791  O   ILE A 189       3.194  12.074  21.873  1.00 92.02           O
ATOM   2792  HA  ILE A 189       4.247  10.601  19.172  1.00 92.02           H
ATOM   2793  CB  ILE A 189       5.236  12.453  19.502  1.00 92.02           C
ATOM   2794  HB  ILE A 189       5.003  13.421  19.946  1.00 92.02           H
ATOM   2795  CG1 ILE A 189       5.521  12.695  18.018  1.00 92.02           C
ATOM   2796 1HG1 ILE A 189       5.882  11.774  17.559  1.00 92.02           H
ATOM   2797 2HG1 ILE A 189       4.598  12.965  17.506  1.00 92.02           H
ATOM   2798  CG2 ILE A 189       6.459  11.901  20.238  1.00 92.02           C
ATOM   2799 1HG2 ILE A 189       6.237  11.823  21.302  1.00 92.02           H
ATOM   2800 2HG2 ILE A 189       6.704  10.914  19.844  1.00 92.02           H
ATOM   2801 3HG2 ILE A 189       7.305  12.571  20.090  1.00 92.02           H
ATOM   2802  CD1 ILE A 189       6.558  13.805  17.832  1.00 92.02           C
ATOM   2803 1HD1 ILE A 189       6.183  14.729  18.271  1.00 92.02           H
ATOM   2804 2HD1 ILE A 189       7.488  13.520  18.325  1.00 92.02           H
ATOM   2805 3HD1 ILE A 189       6.742  13.956  16.769  1.00 92.02           H
ATOM   2806  HN  ILE A 189       2.776  13.107  19.125  1.00 92.02           H
ATOM   2807  N   LYS A 190       4.027   9.998  21.540  1.00 88.83           N
ATOM   2808  CA  LYS A 190       3.918   9.607  22.936  1.00 88.83           C
ATOM   2809  C   LYS A 190       5.310   9.277  23.478  1.00 88.83           C
ATOM   2810  O   LYS A 190       6.062   8.529  22.855  1.00 88.83           O
ATOM   2811  HA  LYS A 190       3.527  10.462  23.486  1.00 88.83           H
ATOM   2812  CB  LYS A 190       2.910   8.467  23.095  1.00 88.83           C
ATOM   2813 1HB  LYS A 190       1.960   8.750  22.643  1.00 88.83           H
ATOM   2814 2HB  LYS A 190       3.265   7.585  22.562  1.00 88.83           H
ATOM   2815  CG  LYS A 190       2.698   8.126  24.572  1.00 88.83           C
ATOM   2816 1HG  LYS A 190       3.566   7.588  24.953  1.00 88.83           H
ATOM   2817 2HG  LYS A 190       2.611   9.044  25.152  1.00 88.83           H
ATOM   2818  CD  LYS A 190       1.440   7.276  24.762  1.00 88.83           C
ATOM   2819 1HD  LYS A 190       0.563   7.922  24.806  1.00 88.83           H
ATOM   2820 2HD  LYS A 190       1.308   6.617  23.904  1.00 88.83           H
ATOM   2821  CE  LYS A 190       1.530   6.442  26.042  1.00 88.83           C
ATOM   2822 1HE  LYS A 190       2.573   6.335  26.341  1.00 88.83           H
ATOM   2823 2HE  LYS A 190       1.018   6.957  26.855  1.00 88.83           H
ATOM   2824  NZ  LYS A 190       0.928   5.107  25.835  1.00 88.83           N
ATOM   2825 1HZ  LYS A 190       1.069   4.540  26.664  1.00 88.83           H
ATOM   2826 2HZ  LYS A 190      -0.066   5.208  25.660  1.00 88.83           H
ATOM   2827 3HZ  LYS A 190       1.367   4.658  25.039  1.00 88.83           H
ATOM   2828  HN  LYS A 190       4.353   9.281  20.925  1.00 88.83           H
ATOM   2829  N   GLU A 191       5.612   9.851  24.633  1.00 86.35           N
ATOM   2830  CA  GLU A 191       6.866   9.564  25.307  1.00 86.35           C
ATOM   2831  C   GLU A 191       6.666   8.470  26.358  1.00 86.35           C
ATOM   2832  O   GLU A 191       5.784   8.575  27.209  1.00 86.35           O
ATOM   2833  HA  GLU A 191       7.539   9.208  24.527  1.00 86.35           H
ATOM   2834  CB  GLU A 191       7.453  10.829  25.937  1.00 86.35           C
ATOM   2835 1HB  GLU A 191       6.673  11.364  26.479  1.00 86.35           H
ATOM   2836 2HB  GLU A 191       8.308  10.566  26.560  1.00 86.35           H
ATOM   2837  CG  GLU A 191       7.978  11.783  24.863  1.00 86.35           C
ATOM   2838 1HG  GLU A 191       8.699  11.264  24.232  1.00 86.35           H
ATOM   2839 2HG  GLU A 191       7.158  12.098  24.219  1.00 86.35           H
ATOM   2840  CD  GLU A 191       8.637  13.011  25.496  1.00 86.35           C
ATOM   2841  OE1 GLU A 191       9.105  13.869  24.716  1.00 86.35           O
ATOM   2842  OE2 GLU A 191       8.658  13.063  26.745  1.00 86.35           O
ATOM   2843  HN  GLU A 191       5.017  10.500  25.107  1.00 86.35           H
ATOM   2844  N   GLU A 192       7.500   7.444  26.265  1.00 76.88           N
ATOM   2845  CA  GLU A 192       7.385   6.303  27.157  1.00 76.88           C
ATOM   2846  C   GLU A 192       8.773   5.829  27.594  1.00 76.88           C
ATOM   2847  O   GLU A 192       9.595   5.452  26.760  1.00 76.88           O
ATOM   2848  HA  GLU A 192       6.829   6.666  28.021  1.00 76.88           H
ATOM   2849  CB  GLU A 192       6.601   5.167  26.496  1.00 76.88           C
ATOM   2850 1HB  GLU A 192       5.592   5.505  26.263  1.00 76.88           H
ATOM   2851 2HB  GLU A 192       7.146   4.804  25.624  1.00 76.88           H
ATOM   2852  CG  GLU A 192       6.459   3.975  27.444  1.00 76.88           C
ATOM   2853 1HG  GLU A 192       7.141   3.181  27.139  1.00 76.88           H
ATOM   2854 2HG  GLU A 192       6.747   4.272  28.453  1.00 76.88           H
ATOM   2855  CD  GLU A 192       5.023   3.448  27.451  1.00 76.88           C
ATOM   2856  OE1 GLU A 192       4.710   2.665  28.374  1.00 76.88           O
ATOM   2857  OE2 GLU A 192       4.270   3.840  26.533  1.00 76.88           O
ATOM   2858  HN  GLU A 192       8.242   7.386  25.597  1.00 76.88           H
ATOM   2859  N   SER A 193       8.991   5.865  28.900  1.00 72.64           N
ATOM   2860  CA  SER A 193      10.210   5.317  29.470  1.00 72.64           C
ATOM   2861  C   SER A 193      11.431   5.967  28.817  1.00 72.64           C
ATOM   2862  O   SER A 193      12.472   5.330  28.666  1.00 72.64           O
ATOM   2863  HA  SER A 193      10.168   5.563  30.531  1.00 72.64           H
ATOM   2864  CB  SER A 193      10.264   3.798  29.301  1.00 72.64           C
ATOM   2865 1HB  SER A 193      10.355   3.554  28.243  1.00 72.64           H
ATOM   2866 2HB  SER A 193      11.154   3.409  29.796  1.00 72.64           H
ATOM   2867  OG  SER A 193       9.107   3.160  29.837  1.00 72.64           O
ATOM   2868  HG  SER A 193       9.110   2.189  29.597  1.00 72.64           H
ATOM   2869  HN  SER A 193       8.354   6.257  29.563  1.00 72.64           H
ATOM   2870  N   GLY A 194      11.264   7.228  28.446  1.00 77.17           N
ATOM   2871  CA  GLY A 194      12.355   7.988  27.860  1.00 77.17           C
ATOM   2872  C   GLY A 194      12.481   7.699  26.363  1.00 77.17           C
ATOM   2873  O   GLY A 194      13.439   8.129  25.722  1.00 77.17           O
ATOM   2874 1HA  GLY A 194      12.186   9.053  28.015  1.00 77.17           H
ATOM   2875 2HA  GLY A 194      13.289   7.736  28.362  1.00 77.17           H
ATOM   2876  HN  GLY A 194      10.403   7.729  28.541  1.00 77.17           H
ATOM   2877  N   ILE A 195      11.500   6.972  25.848  1.00 84.54           N
ATOM   2878  CA  ILE A 195      11.451   6.682  24.425  1.00 84.54           C
ATOM   2879  C   ILE A 195      10.273   7.431  23.797  1.00 84.54           C
ATOM   2880  O   ILE A 195       9.130   7.264  24.219  1.00 84.54           O
ATOM   2881  HA  ILE A 195      12.374   7.058  23.983  1.00 84.54           H
ATOM   2882  CB  ILE A 195      11.416   5.171  24.187  1.00 84.54           C
ATOM   2883  HB  ILE A 195      10.510   4.774  24.644  1.00 84.54           H
ATOM   2884  CG1 ILE A 195      12.603   4.482  24.864  1.00 84.54           C
ATOM   2885 1HG1 ILE A 195      13.535   4.848  24.433  1.00 84.54           H
ATOM   2886 2HG1 ILE A 195      12.620   4.738  25.924  1.00 84.54           H
ATOM   2887  CG2 ILE A 195      11.346   4.853  22.692  1.00 84.54           C
ATOM   2888 1HG2 ILE A 195      10.443   5.294  22.269  1.00 84.54           H
ATOM   2889 2HG2 ILE A 195      12.221   5.266  22.191  1.00 84.54           H
ATOM   2890 3HG2 ILE A 195      11.322   3.773  22.551  1.00 84.54           H
ATOM   2891  CD1 ILE A 195      12.521   2.963  24.701  1.00 84.54           C
ATOM   2892 1HD1 ILE A 195      11.599   2.598  25.155  1.00 84.54           H
ATOM   2893 2HD1 ILE A 195      12.529   2.711  23.641  1.00 84.54           H
ATOM   2894 3HD1 ILE A 195      13.376   2.499  25.192  1.00 84.54           H
ATOM   2895  HN  ILE A 195      10.750   6.585  26.384  1.00 84.54           H
ATOM   2896  N   ALA A 196      10.593   8.240  22.798  1.00 90.88           N
ATOM   2897  CA  ALA A 196       9.566   8.911  22.019  1.00 90.88           C
ATOM   2898  C   ALA A 196       9.060   7.965  20.929  1.00 90.88           C
ATOM   2899  O   ALA A 196       9.851   7.410  20.167  1.00 90.88           O
ATOM   2900  HA  ALA A 196       8.742   9.149  22.692  1.00 90.88           H
ATOM   2901  CB  ALA A 196      10.127  10.214  21.447  1.00 90.88           C
ATOM   2902 1HB  ALA A 196      10.445  10.862  22.263  1.00 90.88           H
ATOM   2903 2HB  ALA A 196      10.981   9.991  20.806  1.00 90.88           H
ATOM   2904 3HB  ALA A 196       9.356  10.716  20.863  1.00 90.88           H
ATOM   2905  HN  ALA A 196      11.533   8.440  22.519  1.00 90.88           H
ATOM   2906  N   ILE A 197       7.745   7.810  20.888  1.00 89.66           N
ATOM   2907  CA  ILE A 197       7.127   6.908  19.930  1.00 89.66           C
ATOM   2908  C   ILE A 197       6.056   7.664  19.142  1.00 89.66           C
ATOM   2909  O   ILE A 197       5.181   8.300  19.728  1.00 89.66           O
ATOM   2910  HA  ILE A 197       7.903   6.586  19.236  1.00 89.66           H
ATOM   2911  CB  ILE A 197       6.602   5.656  20.635  1.00 89.66           C
ATOM   2912  HB  ILE A 197       5.888   5.967  21.398  1.00 89.66           H
ATOM   2913  CG1 ILE A 197       7.733   4.915  21.351  1.00 89.66           C
ATOM   2914 1HG1 ILE A 197       8.460   4.561  20.620  1.00 89.66           H
ATOM   2915 2HG1 ILE A 197       8.258   5.600  22.016  1.00 89.66           H
ATOM   2916  CG2 ILE A 197       5.852   4.749  19.657  1.00 89.66           C
ATOM   2917 1HG2 ILE A 197       5.007   5.292  19.234  1.00 89.66           H
ATOM   2918 2HG2 ILE A 197       6.525   4.444  18.856  1.00 89.66           H
ATOM   2919 3HG2 ILE A 197       5.489   3.867  20.184  1.00 89.66           H
ATOM   2920  CD1 ILE A 197       7.191   3.731  22.154  1.00 89.66           C
ATOM   2921 1HD1 ILE A 197       6.482   4.091  22.900  1.00 89.66           H
ATOM   2922 2HD1 ILE A 197       6.688   3.035  21.481  1.00 89.66           H
ATOM   2923 3HD1 ILE A 197       8.016   3.222  22.653  1.00 89.66           H
ATOM   2924  HN  ILE A 197       7.106   8.286  21.492  1.00 89.66           H
ATOM   2925  N   CYS A 198       6.160   7.571  17.824  1.00 92.21           N
ATOM   2926  CA  CYS A 198       5.108   8.066  16.953  1.00 92.21           C
ATOM   2927  C   CYS A 198       4.004   7.009  16.884  1.00 92.21           C
ATOM   2928  O   CYS A 198       4.207   5.930  16.330  1.00 92.21           O
ATOM   2929  HA  CYS A 198       4.735   8.986  17.404  1.00 92.21           H
ATOM   2930  CB  CYS A 198       5.643   8.424  15.565  1.00 92.21           C
ATOM   2931 1HB  CYS A 198       6.279   9.307  15.628  1.00 92.21           H
ATOM   2932 2HB  CYS A 198       6.263   7.611  15.185  1.00 92.21           H
ATOM   2933  SG  CYS A 198       4.252   8.737  14.419  1.00 92.21           S
ATOM   2934  HN  CYS A 198       6.944   7.167  17.352  1.00 92.21           H
ATOM   2935  N   THR A 199       2.860   7.355  17.455  1.00 91.49           N
ATOM   2936  CA  THR A 199       1.737   6.434  17.501  1.00 91.49           C
ATOM   2937  C   THR A 199       0.420   7.186  17.304  1.00 91.49           C
ATOM   2938  O   THR A 199       0.376   8.410  17.426  1.00 91.49           O
ATOM   2939  HA  THR A 199       1.833   5.733  16.672  1.00 91.49           H
ATOM   2940  CB  THR A 199       1.808   5.670  18.825  1.00 91.49           C
ATOM   2941  HB  THR A 199       2.822   5.318  19.018  1.00 91.49           H
ATOM   2942  OG1 THR A 199       0.820   4.652  18.692  1.00 91.49           O
ATOM   2943  HG1 THR A 199       0.903   3.994  19.441  1.00 91.49           H
ATOM   2944  CG2 THR A 199       1.324   6.507  20.011  1.00 91.49           C
ATOM   2945 1HG2 THR A 199       0.287   6.801  19.848  1.00 91.49           H
ATOM   2946 2HG2 THR A 199       1.945   7.398  20.104  1.00 91.49           H
ATOM   2947 3HG2 THR A 199       1.395   5.917  20.925  1.00 91.49           H
ATOM   2948  HN  THR A 199       2.693   8.245  17.879  1.00 91.49           H
ATOM   2949  N   MET A 200      -0.620   6.424  17.002  1.00 91.90           N
ATOM   2950  CA  MET A 200      -1.976   6.941  17.085  1.00 91.90           C
ATOM   2951  C   MET A 200      -2.521   6.823  18.510  1.00 91.90           C
ATOM   2952  O   MET A 200      -2.372   5.784  19.151  1.00 91.90           O
ATOM   2953  HA  MET A 200      -1.908   7.991  16.801  1.00 91.90           H
ATOM   2954  CB  MET A 200      -2.879   6.162  16.127  1.00 91.90           C
ATOM   2955 1HB  MET A 200      -2.793   5.094  16.328  1.00 91.90           H
ATOM   2956 2HB  MET A 200      -3.920   6.436  16.300  1.00 91.90           H
ATOM   2957  CG  MET A 200      -2.507   6.445  14.670  1.00 91.90           C
ATOM   2958 1HG  MET A 200      -2.500   7.520  14.490  1.00 91.90           H
ATOM   2959 2HG  MET A 200      -1.499   6.081  14.467  1.00 91.90           H
ATOM   2960  SD  MET A 200      -3.673   5.651  13.577  1.00 91.90           S
ATOM   2961  CE  MET A 200      -3.323   3.939  13.941  1.00 91.90           C
ATOM   2962 1HE  MET A 200      -2.280   3.723  13.708  1.00 91.90           H
ATOM   2963 2HE  MET A 200      -3.506   3.747  14.998  1.00 91.90           H
ATOM   2964 3HE  MET A 200      -3.969   3.300  13.338  1.00 91.90           H
ATOM   2965  HN  MET A 200      -0.549   5.472  16.705  1.00 91.90           H
ATOM   2966  N   VAL A 201      -3.140   7.903  18.964  1.00 92.38           N
ATOM   2967  CA  VAL A 201      -3.788   7.904  20.264  1.00 92.38           C
ATOM   2968  C   VAL A 201      -5.274   8.222  20.089  1.00 92.38           C
ATOM   2969  O   VAL A 201      -5.629   9.244  19.503  1.00 92.38           O
ATOM   2970  HA  VAL A 201      -3.691   6.901  20.680  1.00 92.38           H
ATOM   2971  CB  VAL A 201      -3.075   8.878  21.204  1.00 92.38           C
ATOM   2972  HB  VAL A 201      -3.149   9.876  20.772  1.00 92.38           H
ATOM   2973  CG1 VAL A 201      -3.749   8.908  22.577  1.00 92.38           C
ATOM   2974 1HG1 VAL A 201      -4.786   9.226  22.465  1.00 92.38           H
ATOM   2975 2HG1 VAL A 201      -3.720   7.912  23.018  1.00 92.38           H
ATOM   2976 3HG1 VAL A 201      -3.222   9.608  23.225  1.00 92.38           H
ATOM   2977  CG2 VAL A 201      -1.590   8.530  21.330  1.00 92.38           C
ATOM   2978 1HG2 VAL A 201      -1.486   7.520  21.728  1.00 92.38           H
ATOM   2979 2HG2 VAL A 201      -1.120   8.583  20.348  1.00 92.38           H
ATOM   2980 3HG2 VAL A 201      -1.107   9.237  22.004  1.00 92.38           H
ATOM   2981  HN  VAL A 201      -3.203   8.765  18.460  1.00 92.38           H
ATOM   2982  N   TYR A 202      -6.104   7.329  20.607  1.00 91.61           N
ATOM   2983  CA  TYR A 202      -7.543   7.500  20.512  1.00 91.61           C
ATOM   2984  C   TYR A 202      -8.096   8.197  21.758  1.00 91.61           C
ATOM   2985  O   TYR A 202      -7.649   7.930  22.872  1.00 91.61           O
ATOM   2986  HA  TYR A 202      -7.752   8.117  19.638  1.00 91.61           H
ATOM   2987  CB  TYR A 202      -8.132   6.090  20.428  1.00 91.61           C
ATOM   2988 1HB  TYR A 202      -7.823   5.526  21.308  1.00 91.61           H
ATOM   2989 2HB  TYR A 202      -9.219   6.159  20.458  1.00 91.61           H
ATOM   2990  CG  TYR A 202      -7.718   5.318  19.173  1.00 91.61           C
ATOM   2991  CD1 TYR A 202      -8.425   5.480  17.999  1.00 91.61           C
ATOM   2992  HD1 TYR A 202      -9.277   6.158  17.965  1.00 91.61           H
ATOM   2993  CD2 TYR A 202      -6.639   4.459  19.217  1.00 91.61           C
ATOM   2994  HD2 TYR A 202      -6.081   4.331  20.144  1.00 91.61           H
ATOM   2995  CE1 TYR A 202      -8.036   4.753  16.819  1.00 91.61           C
ATOM   2996  HE1 TYR A 202      -8.585   4.872  15.885  1.00 91.61           H
ATOM   2997  CE2 TYR A 202      -6.250   3.732  18.036  1.00 91.61           C
ATOM   2998  HE2 TYR A 202      -5.399   3.050  18.056  1.00 91.61           H
ATOM   2999  CZ  TYR A 202      -6.967   3.915  16.895  1.00 91.61           C
ATOM   3000  OH  TYR A 202      -6.600   3.228  15.780  1.00 91.61           O
ATOM   3001  HH  TYR A 202      -7.332   3.264  15.100  1.00 91.61           H
ATOM   3002  HN  TYR A 202      -5.807   6.501  21.084  1.00 91.61           H
ATOM   3003  N   PRO A 203      -9.074   9.098  21.593  1.00 83.61           N
ATOM   3004  CA  PRO A 203      -9.571   9.887  22.722  1.00 83.61           C
ATOM   3005  C   PRO A 203     -10.332   9.038  23.728  1.00 83.61           C
ATOM   3006  O   PRO A 203     -10.976   8.058  23.358  1.00 83.61           O
ATOM   3007  HA  PRO A 203      -8.737  10.310  23.282  1.00 83.61           H
ATOM   3008  CB  PRO A 203     -10.473  10.933  22.065  1.00 83.61           C
ATOM   3009 1HB  PRO A 203     -11.310  11.203  22.709  1.00 83.61           H
ATOM   3010 2HB  PRO A 203      -9.929  11.852  21.847  1.00 83.61           H
ATOM   3011  CG  PRO A 203     -10.941  10.258  20.807  1.00 83.61           C
ATOM   3012 1HG  PRO A 203     -11.813   9.632  20.996  1.00 83.61           H
ATOM   3013 2HG  PRO A 203     -11.232  10.989  20.052  1.00 83.61           H
ATOM   3014  CD  PRO A 203      -9.776   9.435  20.341  1.00 83.61           C
ATOM   3015 1HD  PRO A 203     -10.102   8.542  19.810  1.00 83.61           H
ATOM   3016 2HD  PRO A 203      -9.135   9.996  19.660  1.00 83.61           H
ATOM   3017  N   SER A 204     -10.236   9.442  24.987  1.00 72.21           N
ATOM   3018  CA  SER A 204     -10.595   8.560  26.085  1.00 72.21           C
ATOM   3019  C   SER A 204     -12.002   7.999  25.866  1.00 72.21           C
ATOM   3020  O   SER A 204     -12.255   6.827  26.140  1.00 72.21           O
ATOM   3021  HA  SER A 204      -9.856   7.759  26.065  1.00 72.21           H
ATOM   3022  CB  SER A 204     -10.517   9.291  27.426  1.00 72.21           C
ATOM   3023 1HB  SER A 204     -10.952   8.665  28.206  1.00 72.21           H
ATOM   3024 2HB  SER A 204      -9.473   9.452  27.692  1.00 72.21           H
ATOM   3025  OG  SER A 204     -11.196  10.544  27.392  1.00 72.21           O
ATOM   3026  HG  SER A 204     -12.175  10.407  27.543  1.00 72.21           H
ATOM   3027  HN  SER A 204      -9.920  10.350  25.261  1.00 72.21           H
ATOM   3028  N   ASP A 205     -12.879   8.862  25.376  1.00 73.42           N
ATOM   3029  CA  ASP A 205     -14.279   8.503  25.226  1.00 73.42           C
ATOM   3030  C   ASP A 205     -14.424   7.502  24.078  1.00 73.42           C
ATOM   3031  O   ASP A 205     -14.104   7.815  22.932  1.00 73.42           O
ATOM   3032  HA  ASP A 205     -14.571   8.079  26.187  1.00 73.42           H
ATOM   3033  CB  ASP A 205     -15.130   9.730  24.894  1.00 73.42           C
ATOM   3034 1HB  ASP A 205     -14.676  10.279  24.069  1.00 73.42           H
ATOM   3035 2HB  ASP A 205     -16.118   9.412  24.560  1.00 73.42           H
ATOM   3036  CG  ASP A 205     -15.267  10.648  26.110  1.00 73.42           C
ATOM   3037  OD1 ASP A 205     -15.019  10.148  27.229  1.00 73.42           O
ATOM   3038  OD2 ASP A 205     -15.617  11.828  25.894  1.00 73.42           O
ATOM   3039  HN  ASP A 205     -12.647   9.790  25.084  1.00 73.42           H
ATOM   3040  N   GLU A 206     -14.906   6.318  24.425  1.00 83.51           N
ATOM   3041  CA  GLU A 206     -15.176   5.298  23.426  1.00 83.51           C
ATOM   3042  C   GLU A 206     -13.913   5.002  22.614  1.00 83.51           C
ATOM   3043  O   GLU A 206     -13.995   4.538  21.478  1.00 83.51           O
ATOM   3044  HA  GLU A 206     -15.470   4.412  23.988  1.00 83.51           H
ATOM   3045  CB  GLU A 206     -16.329   5.716  22.512  1.00 83.51           C
ATOM   3046 1HB  GLU A 206     -16.094   6.669  22.037  1.00 83.51           H
ATOM   3047 2HB  GLU A 206     -16.540   4.920  21.798  1.00 83.51           H
ATOM   3048  CG  GLU A 206     -17.615   5.928  23.313  1.00 83.51           C
ATOM   3049 1HG  GLU A 206     -17.370   6.111  24.359  1.00 83.51           H
ATOM   3050 2HG  GLU A 206     -18.135   6.813  22.947  1.00 83.51           H
ATOM   3051  CD  GLU A 206     -18.535   4.709  23.206  1.00 83.51           C
ATOM   3052  OE1 GLU A 206     -18.990   4.246  24.274  1.00 83.51           O
ATOM   3053  OE2 GLU A 206     -18.761   4.269  22.058  1.00 83.51           O
ATOM   3054  HN  GLU A 206     -15.112   6.052  25.366  1.00 83.51           H
ATOM   3055  N   SER A 207     -12.773   5.283  23.230  1.00 89.58           N
ATOM   3056  CA  SER A 207     -11.496   5.083  22.567  1.00 89.58           C
ATOM   3057  C   SER A 207     -11.456   3.701  21.913  1.00 89.58           C
ATOM   3058  O   SER A 207     -11.037   3.565  20.765  1.00 89.58           O
ATOM   3059  HA  SER A 207     -11.438   5.866  21.811  1.00 89.58           H
ATOM   3060  CB  SER A 207     -10.335   5.239  23.551  1.00 89.58           C
ATOM   3061 1HB  SER A 207      -9.451   4.743  23.150  1.00 89.58           H
ATOM   3062 2HB  SER A 207     -10.087   6.295  23.656  1.00 89.58           H
ATOM   3063  OG  SER A 207     -10.643   4.695  24.832  1.00 89.58           O
ATOM   3064  HG  SER A 207     -10.914   5.426  25.458  1.00 89.58           H
ATOM   3065  HN  SER A 207     -12.715   5.640  24.162  1.00 89.58           H
ATOM   3066  N   THR A 208     -11.898   2.709  22.673  1.00 89.65           N
ATOM   3067  CA  THR A 208     -11.783   1.327  22.241  1.00 89.65           C
ATOM   3068  C   THR A 208     -12.624   1.089  20.985  1.00 89.65           C
ATOM   3069  O   THR A 208     -12.162   0.460  20.034  1.00 89.65           O
ATOM   3070  HA  THR A 208     -10.744   1.136  21.971  1.00 89.65           H
ATOM   3071  CB  THR A 208     -12.179   0.429  23.415  1.00 89.65           C
ATOM   3072  HB  THR A 208     -12.104  -0.623  23.143  1.00 89.65           H
ATOM   3073  OG1 THR A 208     -13.482   0.881  23.774  1.00 89.65           O
ATOM   3074  HG1 THR A 208     -13.935   0.198  24.346  1.00 89.65           H
ATOM   3075  CG2 THR A 208     -11.336   0.695  24.665  1.00 89.65           C
ATOM   3076 1HG2 THR A 208     -11.465   1.731  24.976  1.00 89.65           H
ATOM   3077 2HG2 THR A 208     -10.286   0.510  24.440  1.00 89.65           H
ATOM   3078 3HG2 THR A 208     -11.658   0.032  25.468  1.00 89.65           H
ATOM   3079  HN  THR A 208     -12.326   2.838  23.568  1.00 89.65           H
ATOM   3080  N   LYS A 209     -13.843   1.606  21.021  1.00 91.42           N
ATOM   3081  CA  LYS A 209     -14.763   1.433  19.910  1.00 91.42           C
ATOM   3082  C   LYS A 209     -14.191   2.117  18.668  1.00 91.42           C
ATOM   3083  O   LYS A 209     -14.306   1.597  17.559  1.00 91.42           O
ATOM   3084  HA  LYS A 209     -14.838   0.363  19.712  1.00 91.42           H
ATOM   3085  CB  LYS A 209     -16.162   1.921  20.292  1.00 91.42           C
ATOM   3086 1HB  LYS A 209     -16.118   2.970  20.585  1.00 91.42           H
ATOM   3087 2HB  LYS A 209     -16.821   1.860  19.425  1.00 91.42           H
ATOM   3088  CG  LYS A 209     -16.740   1.089  21.438  1.00 91.42           C
ATOM   3089 1HG  LYS A 209     -16.430   0.049  21.330  1.00 91.42           H
ATOM   3090 2HG  LYS A 209     -16.339   1.443  22.388  1.00 91.42           H
ATOM   3091  CD  LYS A 209     -18.267   1.171  21.460  1.00 91.42           C
ATOM   3092 1HD  LYS A 209     -18.587   2.151  21.105  1.00 91.42           H
ATOM   3093 2HD  LYS A 209     -18.685   0.432  20.776  1.00 91.42           H
ATOM   3094  CE  LYS A 209     -18.809   0.932  22.871  1.00 91.42           C
ATOM   3095 1HE  LYS A 209     -19.050  -0.123  23.001  1.00 91.42           H
ATOM   3096 2HE  LYS A 209     -18.043   1.177  23.607  1.00 91.42           H
ATOM   3097  NZ  LYS A 209     -20.015   1.755  23.110  1.00 91.42           N
ATOM   3098 1HZ  LYS A 209     -20.236   1.753  24.099  1.00 91.42           H
ATOM   3099 2HZ  LYS A 209     -19.841   2.706  22.804  1.00 91.42           H
ATOM   3100 3HZ  LYS A 209     -20.796   1.371  22.589  1.00 91.42           H
ATOM   3101  HN  LYS A 209     -14.204   2.134  21.790  1.00 91.42           H
ATOM   3102  N   LEU A 210     -13.585   3.274  18.894  1.00 92.72           N
ATOM   3103  CA  LEU A 210     -13.033   4.056  17.802  1.00 92.72           C
ATOM   3104  C   LEU A 210     -11.902   3.270  17.137  1.00 92.72           C
ATOM   3105  O   LEU A 210     -11.853   3.161  15.913  1.00 92.72           O
ATOM   3106  HA  LEU A 210     -13.828   4.202  17.070  1.00 92.72           H
ATOM   3107  CB  LEU A 210     -12.612   5.442  18.295  1.00 92.72           C
ATOM   3108 1HB  LEU A 210     -13.466   5.906  18.789  1.00 92.72           H
ATOM   3109 2HB  LEU A 210     -11.836   5.317  19.050  1.00 92.72           H
ATOM   3110  CG  LEU A 210     -12.092   6.405  17.225  1.00 92.72           C
ATOM   3111  HG  LEU A 210     -11.254   5.930  16.716  1.00 92.72           H
ATOM   3112  CD1 LEU A 210     -13.164   6.682  16.169  1.00 92.72           C
ATOM   3113 1HD1 LEU A 210     -13.450   5.747  15.688  1.00 92.72           H
ATOM   3114 2HD1 LEU A 210     -14.038   7.127  16.646  1.00 92.72           H
ATOM   3115 3HD1 LEU A 210     -12.769   7.369  15.422  1.00 92.72           H
ATOM   3116  CD2 LEU A 210     -11.565   7.695  17.858  1.00 92.72           C
ATOM   3117 1HD2 LEU A 210     -12.368   8.184  18.409  1.00 92.72           H
ATOM   3118 2HD2 LEU A 210     -10.749   7.457  18.541  1.00 92.72           H
ATOM   3119 3HD2 LEU A 210     -11.202   8.361  17.076  1.00 92.72           H
ATOM   3120  HN  LEU A 210     -13.469   3.675  19.803  1.00 92.72           H
ATOM   3121  N   LYS A 211     -11.020   2.742  17.973  1.00 92.78           N
ATOM   3122  CA  LYS A 211      -9.901   1.956  17.483  1.00 92.78           C
ATOM   3123  C   LYS A 211     -10.430   0.789  16.647  1.00 92.78           C
ATOM   3124  O   LYS A 211      -9.962   0.556  15.533  1.00 92.78           O
ATOM   3125  HA  LYS A 211      -9.306   2.602  16.837  1.00 92.78           H
ATOM   3126  CB  LYS A 211      -9.001   1.524  18.642  1.00 92.78           C
ATOM   3127 1HB  LYS A 211      -8.581   2.404  19.130  1.00 92.78           H
ATOM   3128 2HB  LYS A 211      -9.593   0.998  19.391  1.00 92.78           H
ATOM   3129  CG  LYS A 211      -7.870   0.619  18.150  1.00 92.78           C
ATOM   3130 1HG  LYS A 211      -8.282  -0.331  17.809  1.00 92.78           H
ATOM   3131 2HG  LYS A 211      -7.377   1.079  17.293  1.00 92.78           H
ATOM   3132  CD  LYS A 211      -6.846   0.368  19.259  1.00 92.78           C
ATOM   3133 1HD  LYS A 211      -6.463   1.320  19.627  1.00 92.78           H
ATOM   3134 2HD  LYS A 211      -7.330  -0.127  20.101  1.00 92.78           H
ATOM   3135  CE  LYS A 211      -5.687  -0.493  18.752  1.00 92.78           C
ATOM   3136 1HE  LYS A 211      -6.052  -1.487  18.492  1.00 92.78           H
ATOM   3137 2HE  LYS A 211      -5.274  -0.057  17.842  1.00 92.78           H
ATOM   3138  NZ  LYS A 211      -4.630  -0.599  19.783  1.00 92.78           N
ATOM   3139 1HZ  LYS A 211      -3.781  -0.956  19.360  1.00 92.78           H
ATOM   3140 2HZ  LYS A 211      -4.452   0.317  20.179  1.00 92.78           H
ATOM   3141 3HZ  LYS A 211      -4.935  -1.230  20.515  1.00 92.78           H
ATOM   3142  HN  LYS A 211     -11.062   2.843  18.967  1.00 92.78           H
ATOM   3143  N   SER A 212     -11.398   0.086  17.216  1.00 91.66           N
ATOM   3144  CA  SER A 212     -11.946  -1.094  16.569  1.00 91.66           C
ATOM   3145  C   SER A 212     -12.515  -0.721  15.198  1.00 91.66           C
ATOM   3146  O   SER A 212     -12.293  -1.429  14.217  1.00 91.66           O
ATOM   3147  HA  SER A 212     -11.106  -1.780  16.460  1.00 91.66           H
ATOM   3148  CB  SER A 212     -13.027  -1.745  17.434  1.00 91.66           C
ATOM   3149 1HB  SER A 212     -12.603  -2.016  18.400  1.00 91.66           H
ATOM   3150 2HB  SER A 212     -13.821  -1.023  17.626  1.00 91.66           H
ATOM   3151  OG  SER A 212     -13.579  -2.904  16.816  1.00 91.66           O
ATOM   3152  HG  SER A 212     -12.848  -3.533  16.553  1.00 91.66           H
ATOM   3153  HN  SER A 212     -11.805   0.310  18.102  1.00 91.66           H
ATOM   3154  N   ALA A 213     -13.239   0.388  15.175  1.00 92.61           N
ATOM   3155  CA  ALA A 213     -13.884   0.836  13.953  1.00 92.61           C
ATOM   3156  C   ALA A 213     -12.816   1.161  12.907  1.00 92.61           C
ATOM   3157  O   ALA A 213     -12.925   0.747  11.754  1.00 92.61           O
ATOM   3158  HA  ALA A 213     -14.503   0.017  13.586  1.00 92.61           H
ATOM   3159  CB  ALA A 213     -14.784   2.035  14.260  1.00 92.61           C
ATOM   3160 1HB  ALA A 213     -15.543   1.744  14.985  1.00 92.61           H
ATOM   3161 2HB  ALA A 213     -14.181   2.846  14.670  1.00 92.61           H
ATOM   3162 3HB  ALA A 213     -15.268   2.370  13.342  1.00 92.61           H
ATOM   3163  HN  ALA A 213     -13.387   0.976  15.971  1.00 92.61           H
ATOM   3164  N   VAL A 214     -11.808   1.899  13.347  1.00 91.37           N
ATOM   3165  CA  VAL A 214     -10.754   2.339  12.448  1.00 91.37           C
ATOM   3166  C   VAL A 214     -10.032   1.116  11.879  1.00 91.37           C
ATOM   3167  O   VAL A 214      -9.705   1.080  10.693  1.00 91.37           O
ATOM   3168  HA  VAL A 214     -11.226   2.881  11.628  1.00 91.37           H
ATOM   3169  CB  VAL A 214      -9.814   3.303  13.175  1.00 91.37           C
ATOM   3170  HB  VAL A 214      -9.527   2.842  14.120  1.00 91.37           H
ATOM   3171  CG1 VAL A 214      -8.540   3.543  12.363  1.00 91.37           C
ATOM   3172 1HG1 VAL A 214      -8.021   2.596  12.213  1.00 91.37           H
ATOM   3173 2HG1 VAL A 214      -8.801   3.972  11.396  1.00 91.37           H
ATOM   3174 3HG1 VAL A 214      -7.890   4.232  12.903  1.00 91.37           H
ATOM   3175  CG2 VAL A 214     -10.520   4.623  13.491  1.00 91.37           C
ATOM   3176 1HG2 VAL A 214     -10.850   5.090  12.563  1.00 91.37           H
ATOM   3177 2HG2 VAL A 214     -11.384   4.430  14.127  1.00 91.37           H
ATOM   3178 3HG2 VAL A 214      -9.830   5.290  14.008  1.00 91.37           H
ATOM   3179  HN  VAL A 214     -11.704   2.196  14.296  1.00 91.37           H
ATOM   3180  N   LEU A 215      -9.805   0.144  12.750  1.00 91.45           N
ATOM   3181  CA  LEU A 215      -9.122  -1.075  12.350  1.00 91.45           C
ATOM   3182  C   LEU A 215      -9.979  -1.821  11.325  1.00 91.45           C
ATOM   3183  O   LEU A 215      -9.470  -2.281  10.304  1.00 91.45           O
ATOM   3184  HA  LEU A 215      -8.187  -0.784  11.872  1.00 91.45           H
ATOM   3185  CB  LEU A 215      -8.762  -1.915  13.577  1.00 91.45           C
ATOM   3186 1HB  LEU A 215      -9.575  -1.836  14.299  1.00 91.45           H
ATOM   3187 2HB  LEU A 215      -8.706  -2.960  13.274  1.00 91.45           H
ATOM   3188  CG  LEU A 215      -7.455  -1.546  14.282  1.00 91.45           C
ATOM   3189  HG  LEU A 215      -7.380  -0.459  14.316  1.00 91.45           H
ATOM   3190  CD1 LEU A 215      -7.452  -2.044  15.728  1.00 91.45           C
ATOM   3191 1HD1 LEU A 215      -8.282  -1.591  16.271  1.00 91.45           H
ATOM   3192 2HD1 LEU A 215      -7.561  -3.129  15.739  1.00 91.45           H
ATOM   3193 3HD1 LEU A 215      -6.512  -1.769  16.206  1.00 91.45           H
ATOM   3194  CD2 LEU A 215      -6.246  -2.057  13.497  1.00 91.45           C
ATOM   3195 1HD2 LEU A 215      -6.301  -3.142  13.410  1.00 91.45           H
ATOM   3196 2HD2 LEU A 215      -6.244  -1.613  12.502  1.00 91.45           H
ATOM   3197 3HD2 LEU A 215      -5.330  -1.782  14.020  1.00 91.45           H
ATOM   3198  HN  LEU A 215     -10.077   0.180  13.711  1.00 91.45           H
ATOM   3199  N   THR A 216     -11.264  -1.917  11.632  1.00 92.07           N
ATOM   3200  CA  THR A 216     -12.189  -2.632  10.769  1.00 92.07           C
ATOM   3201  C   THR A 216     -12.188  -2.022   9.366  1.00 92.07           C
ATOM   3202  O   THR A 216     -12.144  -2.745   8.371  1.00 92.07           O
ATOM   3203  HA  THR A 216     -11.842  -3.660  10.671  1.00 92.07           H
ATOM   3204  CB  THR A 216     -13.565  -2.619  11.437  1.00 92.07           C
ATOM   3205  HB  THR A 216     -13.946  -1.601  11.524  1.00 92.07           H
ATOM   3206  OG1 THR A 216     -13.360  -3.306  12.668  1.00 92.07           O
ATOM   3207  HG1 THR A 216     -13.244  -2.647  13.412  1.00 92.07           H
ATOM   3208  CG2 THR A 216     -14.585  -3.483  10.693  1.00 92.07           C
ATOM   3209 1HG2 THR A 216     -14.235  -4.515  10.665  1.00 92.07           H
ATOM   3210 2HG2 THR A 216     -14.702  -3.112   9.675  1.00 92.07           H
ATOM   3211 3HG2 THR A 216     -15.544  -3.438  11.209  1.00 92.07           H
ATOM   3212  HN  THR A 216     -11.674  -1.517  12.452  1.00 92.07           H
ATOM   3213  N   LEU A 217     -12.237  -0.699   9.330  1.00 89.43           N
ATOM   3214  CA  LEU A 217     -12.267   0.015   8.065  1.00 89.43           C
ATOM   3215  C   LEU A 217     -11.019  -0.341   7.254  1.00 89.43           C
ATOM   3216  O   LEU A 217     -11.098  -0.547   6.044  1.00 89.43           O
ATOM   3217  HA  LEU A 217     -13.144  -0.327   7.517  1.00 89.43           H
ATOM   3218  CB  LEU A 217     -12.439   1.517   8.301  1.00 89.43           C
ATOM   3219 1HB  LEU A 217     -13.314   1.668   8.934  1.00 89.43           H
ATOM   3220 2HB  LEU A 217     -11.575   1.878   8.860  1.00 89.43           H
ATOM   3221  CG  LEU A 217     -12.596   2.380   7.047  1.00 89.43           C
ATOM   3222  HG  LEU A 217     -11.779   2.145   6.366  1.00 89.43           H
ATOM   3223  CD1 LEU A 217     -13.901   2.053   6.318  1.00 89.43           C
ATOM   3224 1HD1 LEU A 217     -13.899   1.004   6.022  1.00 89.43           H
ATOM   3225 2HD1 LEU A 217     -14.745   2.242   6.981  1.00 89.43           H
ATOM   3226 3HD1 LEU A 217     -13.988   2.680   5.431  1.00 89.43           H
ATOM   3227  CD2 LEU A 217     -12.487   3.867   7.388  1.00 89.43           C
ATOM   3228 1HD2 LEU A 217     -13.270   4.136   8.098  1.00 89.43           H
ATOM   3229 2HD2 LEU A 217     -11.511   4.068   7.830  1.00 89.43           H
ATOM   3230 3HD2 LEU A 217     -12.603   4.458   6.479  1.00 89.43           H
ATOM   3231  HN  LEU A 217     -12.257  -0.118  10.144  1.00 89.43           H
ATOM   3232  N   LYS A 218      -9.895  -0.402   7.954  1.00 87.49           N
ATOM   3233  CA  LYS A 218      -8.624  -0.679   7.306  1.00 87.49           C
ATOM   3234  C   LYS A 218      -8.664  -2.080   6.694  1.00 87.49           C
ATOM   3235  O   LYS A 218      -8.174  -2.291   5.586  1.00 87.49           O
ATOM   3236  HA  LYS A 218      -8.503   0.046   6.501  1.00 87.49           H
ATOM   3237  CB  LYS A 218      -7.467  -0.467   8.284  1.00 87.49           C
ATOM   3238 1HB  LYS A 218      -7.696  -0.950   9.234  1.00 87.49           H
ATOM   3239 2HB  LYS A 218      -6.566  -0.941   7.895  1.00 87.49           H
ATOM   3240  CG  LYS A 218      -7.208   1.023   8.513  1.00 87.49           C
ATOM   3241 1HG  LYS A 218      -6.758   1.459   7.620  1.00 87.49           H
ATOM   3242 2HG  LYS A 218      -8.154   1.540   8.677  1.00 87.49           H
ATOM   3243  CD  LYS A 218      -6.285   1.242   9.713  1.00 87.49           C
ATOM   3244 1HD  LYS A 218      -6.709   0.759  10.594  1.00 87.49           H
ATOM   3245 2HD  LYS A 218      -5.320   0.771   9.525  1.00 87.49           H
ATOM   3246  CE  LYS A 218      -6.087   2.734   9.988  1.00 87.49           C
ATOM   3247 1HE  LYS A 218      -5.728   3.231   9.087  1.00 87.49           H
ATOM   3248 2HE  LYS A 218      -7.041   3.192  10.246  1.00 87.49           H
ATOM   3249  NZ  LYS A 218      -5.120   2.934  11.090  1.00 87.49           N
ATOM   3250 1HZ  LYS A 218      -4.835   3.907  11.118  1.00 87.49           H
ATOM   3251 2HZ  LYS A 218      -5.555   2.684  11.971  1.00 87.49           H
ATOM   3252 3HZ  LYS A 218      -4.306   2.348  10.937  1.00 87.49           H
ATOM   3253  HN  LYS A 218      -9.844  -0.266   8.943  1.00 87.49           H
ATOM   3254  N   VAL A 219      -9.251  -3.002   7.443  1.00 87.86           N
ATOM   3255  CA  VAL A 219      -9.304  -4.390   7.017  1.00 87.86           C
ATOM   3256  C   VAL A 219     -10.180  -4.503   5.768  1.00 87.86           C
ATOM   3257  O   VAL A 219      -9.811  -5.172   4.804  1.00 87.86           O
ATOM   3258  HA  VAL A 219      -8.289  -4.695   6.761  1.00 87.86           H
ATOM   3259  CB  VAL A 219      -9.788  -5.273   8.169  1.00 87.86           C
ATOM   3260  HB  VAL A 219     -10.701  -4.832   8.569  1.00 87.86           H
ATOM   3261  CG1 VAL A 219     -10.124  -6.682   7.676  1.00 87.86           C
ATOM   3262 1HG1 VAL A 219     -10.911  -6.626   6.924  1.00 87.86           H
ATOM   3263 2HG1 VAL A 219      -9.235  -7.136   7.238  1.00 87.86           H
ATOM   3264 3HG1 VAL A 219     -10.466  -7.289   8.515  1.00 87.86           H
ATOM   3265  CG2 VAL A 219      -8.755  -5.319   9.296  1.00 87.86           C
ATOM   3266 1HG2 VAL A 219      -7.818  -5.725   8.914  1.00 87.86           H
ATOM   3267 2HG2 VAL A 219      -8.586  -4.311   9.675  1.00 87.86           H
ATOM   3268 3HG2 VAL A 219      -9.124  -5.953  10.102  1.00 87.86           H
ATOM   3269  HN  VAL A 219      -9.685  -2.814   8.324  1.00 87.86           H
ATOM   3270  N   ILE A 220     -11.325  -3.839   5.825  1.00 87.28           N
ATOM   3271  CA  ILE A 220     -12.299  -3.931   4.751  1.00 87.28           C
ATOM   3272  C   ILE A 220     -11.710  -3.314   3.480  1.00 87.28           C
ATOM   3273  O   ILE A 220     -11.657  -3.964   2.438  1.00 87.28           O
ATOM   3274  HA  ILE A 220     -12.484  -4.989   4.567  1.00 87.28           H
ATOM   3275  CB  ILE A 220     -13.629  -3.306   5.177  1.00 87.28           C
ATOM   3276  HB  ILE A 220     -13.423  -2.326   5.608  1.00 87.28           H
ATOM   3277  CG1 ILE A 220     -14.304  -4.144   6.265  1.00 87.28           C
ATOM   3278 1HG1 ILE A 220     -14.606  -5.107   5.852  1.00 87.28           H
ATOM   3279 2HG1 ILE A 220     -13.594  -4.349   7.065  1.00 87.28           H
ATOM   3280  CG2 ILE A 220     -14.544  -3.087   3.971  1.00 87.28           C
ATOM   3281 1HG2 ILE A 220     -14.056  -2.419   3.261  1.00 87.28           H
ATOM   3282 2HG2 ILE A 220     -14.746  -4.044   3.489  1.00 87.28           H
ATOM   3283 3HG2 ILE A 220     -15.482  -2.642   4.303  1.00 87.28           H
ATOM   3284  CD1 ILE A 220     -15.527  -3.422   6.834  1.00 87.28           C
ATOM   3285 1HD1 ILE A 220     -15.218  -2.471   7.267  1.00 87.28           H
ATOM   3286 2HD1 ILE A 220     -16.246  -3.240   6.035  1.00 87.28           H
ATOM   3287 3HD1 ILE A 220     -15.988  -4.039   7.604  1.00 87.28           H
ATOM   3288  HN  ILE A 220     -11.591  -3.247   6.587  1.00 87.28           H
ATOM   3289  N   LEU A 221     -11.281  -2.067   3.610  1.00 82.22           N
ATOM   3290  CA  LEU A 221     -10.876  -1.291   2.450  1.00 82.22           C
ATOM   3291  C   LEU A 221      -9.468  -1.713   2.025  1.00 82.22           C
ATOM   3292  O   LEU A 221      -9.081  -1.524   0.873  1.00 82.22           O
ATOM   3293  HA  LEU A 221     -11.567  -1.528   1.641  1.00 82.22           H
ATOM   3294  CB  LEU A 221     -11.010   0.206   2.735  1.00 82.22           C
ATOM   3295 1HB  LEU A 221     -10.423   0.441   3.623  1.00 82.22           H
ATOM   3296 2HB  LEU A 221     -10.564   0.755   1.905  1.00 82.22           H
ATOM   3297  CG  LEU A 221     -12.434   0.725   2.946  1.00 82.22           C
ATOM   3298  HG  LEU A 221     -12.846   0.240   3.831  1.00 82.22           H
ATOM   3299  CD1 LEU A 221     -12.435   2.231   3.215  1.00 82.22           C
ATOM   3300 1HD1 LEU A 221     -11.850   2.441   4.110  1.00 82.22           H
ATOM   3301 2HD1 LEU A 221     -11.996   2.752   2.364  1.00 82.22           H
ATOM   3302 3HD1 LEU A 221     -13.459   2.573   3.362  1.00 82.22           H
ATOM   3303  CD2 LEU A 221     -13.334   0.352   1.767  1.00 82.22           C
ATOM   3304 1HD2 LEU A 221     -12.934   0.791   0.852  1.00 82.22           H
ATOM   3305 2HD2 LEU A 221     -13.368  -0.732   1.664  1.00 82.22           H
ATOM   3306 3HD2 LEU A 221     -14.340   0.733   1.943  1.00 82.22           H
ATOM   3307  HN  LEU A 221     -11.208  -1.589   4.485  1.00 82.22           H
ATOM   3308  N   GLY A 222      -8.741  -2.276   2.979  1.00 74.93           N
ATOM   3309  CA  GLY A 222      -7.334  -2.573   2.770  1.00 74.93           C
ATOM   3310  C   GLY A 222      -7.157  -3.901   2.031  1.00 74.93           C
ATOM   3311  O   GLY A 222      -6.228  -4.057   1.241  1.00 74.93           O
ATOM   3312 1HA  GLY A 222      -6.870  -1.770   2.197  1.00 74.93           H
ATOM   3313 2HA  GLY A 222      -6.821  -2.616   3.731  1.00 74.93           H
ATOM   3314  HN  GLY A 222      -9.097  -2.528   3.879  1.00 74.93           H
ATOM   3315  N   PHE A 223      -8.064  -4.824   2.315  1.00 76.24           N
ATOM   3316  CA  PHE A 223      -7.908  -6.193   1.854  1.00 76.24           C
ATOM   3317  C   PHE A 223      -9.145  -6.656   1.081  1.00 76.24           C
ATOM   3318  O   PHE A 223      -9.072  -6.905  -0.122  1.00 76.24           O
ATOM   3319  HA  PHE A 223      -7.040  -6.215   1.194  1.00 76.24           H
ATOM   3320  CB  PHE A 223      -7.742  -7.068   3.098  1.00 76.24           C
ATOM   3321 1HB  PHE A 223      -6.930  -6.669   3.704  1.00 76.24           H
ATOM   3322 2HB  PHE A 223      -8.650  -7.004   3.698  1.00 76.24           H
ATOM   3323  CG  PHE A 223      -7.455  -8.539   2.790  1.00 76.24           C
ATOM   3324  CD1 PHE A 223      -8.349  -9.498   3.153  1.00 76.24           C
ATOM   3325  HD1 PHE A 223      -9.270  -9.218   3.664  1.00 76.24           H
ATOM   3326  CD2 PHE A 223      -6.305  -8.889   2.153  1.00 76.24           C
ATOM   3327  HD2 PHE A 223      -5.588  -8.121   1.861  1.00 76.24           H
ATOM   3328  CE1 PHE A 223      -8.082 -10.863   2.868  1.00 76.24           C
ATOM   3329  HE1 PHE A 223      -8.798 -11.631   3.159  1.00 76.24           H
ATOM   3330  CE2 PHE A 223      -6.038 -10.254   1.867  1.00 76.24           C
ATOM   3331  HE2 PHE A 223      -5.117 -10.534   1.356  1.00 76.24           H
ATOM   3332  CZ  PHE A 223      -6.932 -11.212   2.231  1.00 76.24           C
ATOM   3333  HZ  PHE A 223      -6.727 -12.260   2.011  1.00 76.24           H
ATOM   3334  HN  PHE A 223      -8.892  -4.650   2.849  1.00 76.24           H
ATOM   3335  N   PHE A 224     -10.251  -6.756   1.802  1.00 82.54           N
ATOM   3336  CA  PHE A 224     -11.408  -7.479   1.302  1.00 82.54           C
ATOM   3337  C   PHE A 224     -11.928  -6.853   0.007  1.00 82.54           C
ATOM   3338  O   PHE A 224     -12.204  -7.560  -0.961  1.00 82.54           O
ATOM   3339  HA  PHE A 224     -11.089  -8.503   1.107  1.00 82.54           H
ATOM   3340  CB  PHE A 224     -12.495  -7.381   2.375  1.00 82.54           C
ATOM   3341 1HB  PHE A 224     -12.453  -6.392   2.830  1.00 82.54           H
ATOM   3342 2HB  PHE A 224     -13.471  -7.471   1.898  1.00 82.54           H
ATOM   3343  CG  PHE A 224     -12.382  -8.439   3.475  1.00 82.54           C
ATOM   3344  CD1 PHE A 224     -12.880  -9.687   3.271  1.00 82.54           C
ATOM   3345  HD1 PHE A 224     -13.360  -9.935   2.324  1.00 82.54           H
ATOM   3346  CD2 PHE A 224     -11.782  -8.130   4.656  1.00 82.54           C
ATOM   3347  HD2 PHE A 224     -11.383  -7.129   4.819  1.00 82.54           H
ATOM   3348  CE1 PHE A 224     -12.775 -10.669   4.292  1.00 82.54           C
ATOM   3349  HE1 PHE A 224     -13.175 -11.670   4.129  1.00 82.54           H
ATOM   3350  CE2 PHE A 224     -11.677  -9.111   5.676  1.00 82.54           C
ATOM   3351  HE2 PHE A 224     -11.197  -8.864   6.623  1.00 82.54           H
ATOM   3352  CZ  PHE A 224     -12.176 -10.360   5.473  1.00 82.54           C
ATOM   3353  HZ  PHE A 224     -12.095 -11.113   6.257  1.00 82.54           H
ATOM   3354  HN  PHE A 224     -10.365  -6.354   2.711  1.00 82.54           H
ATOM   3355  N   LEU A 225     -12.047  -5.534   0.031  1.00 80.14           N
ATOM   3356  CA  LEU A 225     -12.559  -4.808  -1.119  1.00 80.14           C
ATOM   3357  C   LEU A 225     -11.629  -5.030  -2.313  1.00 80.14           C
ATOM   3358  O   LEU A 225     -12.070  -5.466  -3.375  1.00 80.14           O
ATOM   3359  HA  LEU A 225     -13.537  -5.226  -1.360  1.00 80.14           H
ATOM   3360  CB  LEU A 225     -12.771  -3.333  -0.770  1.00 80.14           C
ATOM   3361 1HB  LEU A 225     -13.433  -3.276   0.094  1.00 80.14           H
ATOM   3362 2HB  LEU A 225     -11.813  -2.911  -0.466  1.00 80.14           H
ATOM   3363  CG  LEU A 225     -13.353  -2.458  -1.882  1.00 80.14           C
ATOM   3364  HG  LEU A 225     -12.750  -2.599  -2.779  1.00 80.14           H
ATOM   3365  CD1 LEU A 225     -14.781  -2.886  -2.226  1.00 80.14           C
ATOM   3366 1HD1 LEU A 225     -14.779  -3.922  -2.562  1.00 80.14           H
ATOM   3367 2HD1 LEU A 225     -15.411  -2.792  -1.341  1.00 80.14           H
ATOM   3368 3HD1 LEU A 225     -15.170  -2.247  -3.019  1.00 80.14           H
ATOM   3369  CD2 LEU A 225     -13.272  -0.975  -1.512  1.00 80.14           C
ATOM   3370 1HD2 LEU A 225     -13.836  -0.798  -0.596  1.00 80.14           H
ATOM   3371 2HD2 LEU A 225     -12.230  -0.696  -1.357  1.00 80.14           H
ATOM   3372 3HD2 LEU A 225     -13.692  -0.376  -2.319  1.00 80.14           H
ATOM   3373  HN  LEU A 225     -11.801  -4.964   0.815  1.00 80.14           H
ATOM   3374  N   PRO A 226     -10.330  -4.736  -2.162  1.00 73.92           N
ATOM   3375  CA  PRO A 226      -9.371  -4.980  -3.242  1.00 73.92           C
ATOM   3376  C   PRO A 226      -9.430  -6.410  -3.754  1.00 73.92           C
ATOM   3377  O   PRO A 226      -9.485  -6.639  -4.961  1.00 73.92           O
ATOM   3378  HA  PRO A 226      -9.612  -4.359  -4.105  1.00 73.92           H
ATOM   3379  CB  PRO A 226      -8.018  -4.661  -2.604  1.00 73.92           C
ATOM   3380 1HB  PRO A 226      -7.558  -5.550  -2.172  1.00 73.92           H
ATOM   3381 2HB  PRO A 226      -7.314  -4.261  -3.334  1.00 73.92           H
ATOM   3382  CG  PRO A 226      -8.366  -3.631  -1.535  1.00 73.92           C
ATOM   3383 1HG  PRO A 226      -7.592  -3.564  -0.770  1.00 73.92           H
ATOM   3384 2HG  PRO A 226      -8.469  -2.631  -1.955  1.00 73.92           H
ATOM   3385  CD  PRO A 226      -9.678  -4.154  -0.975  1.00 73.92           C
ATOM   3386 1HD  PRO A 226      -9.518  -4.902  -0.199  1.00 73.92           H
ATOM   3387 2HD  PRO A 226     -10.273  -3.357  -0.528  1.00 73.92           H
ATOM   3388  N   PHE A 227      -9.417  -7.342  -2.813  1.00 78.49           N
ATOM   3389  CA  PHE A 227      -9.325  -8.751  -3.156  1.00 78.49           C
ATOM   3390  C   PHE A 227     -10.524  -9.189  -4.001  1.00 78.49           C
ATOM   3391  O   PHE A 227     -10.358  -9.861  -5.017  1.00 78.49           O
ATOM   3392  HA  PHE A 227      -8.409  -8.885  -3.731  1.00 78.49           H
ATOM   3393  CB  PHE A 227      -9.331  -9.534  -1.841  1.00 78.49           C
ATOM   3394 1HB  PHE A 227      -8.460  -9.242  -1.253  1.00 78.49           H
ATOM   3395 2HB  PHE A 227     -10.213  -9.251  -1.266  1.00 78.49           H
ATOM   3396  CG  PHE A 227      -9.322 -11.053  -2.021  1.00 78.49           C
ATOM   3397  CD1 PHE A 227     -10.469 -11.764  -1.852  1.00 78.49           C
ATOM   3398  HD1 PHE A 227     -11.394 -11.252  -1.589  1.00 78.49           H
ATOM   3399  CD2 PHE A 227      -8.167 -11.692  -2.349  1.00 78.49           C
ATOM   3400  HD2 PHE A 227      -7.248 -11.122  -2.485  1.00 78.49           H
ATOM   3401  CE1 PHE A 227     -10.460 -13.175  -2.019  1.00 78.49           C
ATOM   3402  HE1 PHE A 227     -11.379 -13.745  -1.884  1.00 78.49           H
ATOM   3403  CE2 PHE A 227      -8.159 -13.102  -2.516  1.00 78.49           C
ATOM   3404  HE2 PHE A 227      -7.233 -13.614  -2.780  1.00 78.49           H
ATOM   3405  CZ  PHE A 227      -9.306 -13.814  -2.348  1.00 78.49           C
ATOM   3406  HZ  PHE A 227      -9.299 -14.896  -2.476  1.00 78.49           H
ATOM   3407  HN  PHE A 227      -9.468  -7.149  -1.833  1.00 78.49           H
ATOM   3408  N   VAL A 228     -11.703  -8.789  -3.549  1.00 81.87           N
ATOM   3409  CA  VAL A 228     -12.931  -9.159  -4.232  1.00 81.87           C
ATOM   3410  C   VAL A 228     -12.894  -8.624  -5.665  1.00 81.87           C
ATOM   3411  O   VAL A 228     -13.194  -9.350  -6.611  1.00 81.87           O
ATOM   3412  HA  VAL A 228     -12.973 -10.248  -4.266  1.00 81.87           H
ATOM   3413  CB  VAL A 228     -14.141  -8.662  -3.439  1.00 81.87           C
ATOM   3414  HB  VAL A 228     -13.978  -7.611  -3.202  1.00 81.87           H
ATOM   3415  CG1 VAL A 228     -15.421  -8.763  -4.272  1.00 81.87           C
ATOM   3416 1HG1 VAL A 228     -15.318  -8.155  -5.171  1.00 81.87           H
ATOM   3417 2HG1 VAL A 228     -15.591  -9.802  -4.553  1.00 81.87           H
ATOM   3418 3HG1 VAL A 228     -16.266  -8.403  -3.684  1.00 81.87           H
ATOM   3419  CG2 VAL A 228     -14.284  -9.425  -2.121  1.00 81.87           C
ATOM   3420 1HG2 VAL A 228     -14.414 -10.487  -2.327  1.00 81.87           H
ATOM   3421 2HG2 VAL A 228     -13.387  -9.279  -1.518  1.00 81.87           H
ATOM   3422 3HG2 VAL A 228     -15.152  -9.052  -1.577  1.00 81.87           H
ATOM   3423  HN  VAL A 228     -11.827  -8.223  -2.734  1.00 81.87           H
ATOM   3424  N   VAL A 229     -12.524  -7.357  -5.780  1.00 74.14           N
ATOM   3425  CA  VAL A 229     -12.587  -6.671  -7.059  1.00 74.14           C
ATOM   3426  C   VAL A 229     -11.593  -7.316  -8.028  1.00 74.14           C
ATOM   3427  O   VAL A 229     -11.929  -7.583  -9.180  1.00 74.14           O
ATOM   3428  HA  VAL A 229     -13.595  -6.802  -7.453  1.00 74.14           H
ATOM   3429  CB  VAL A 229     -12.345  -5.173  -6.863  1.00 74.14           C
ATOM   3430  HB  VAL A 229     -11.359  -5.049  -6.415  1.00 74.14           H
ATOM   3431  CG1 VAL A 229     -12.347  -4.438  -8.205  1.00 74.14           C
ATOM   3432 1HG1 VAL A 229     -11.558  -4.839  -8.841  1.00 74.14           H
ATOM   3433 2HG1 VAL A 229     -13.312  -4.575  -8.693  1.00 74.14           H
ATOM   3434 3HG1 VAL A 229     -12.173  -3.375  -8.037  1.00 74.14           H
ATOM   3435  CG2 VAL A 229     -13.376  -4.572  -5.906  1.00 74.14           C
ATOM   3436 1HG2 VAL A 229     -14.377  -4.714  -6.315  1.00 74.14           H
ATOM   3437 2HG2 VAL A 229     -13.305  -5.067  -4.938  1.00 74.14           H
ATOM   3438 3HG2 VAL A 229     -13.181  -3.507  -5.785  1.00 74.14           H
ATOM   3439  HN  VAL A 229     -12.186  -6.802  -5.019  1.00 74.14           H
ATOM   3440  N   MET A 230     -10.390  -7.547  -7.524  1.00 74.72           N
ATOM   3441  CA  MET A 230      -9.344  -8.152  -8.331  1.00 74.72           C
ATOM   3442  C   MET A 230      -9.753  -9.549  -8.801  1.00 74.72           C
ATOM   3443  O   MET A 230      -9.564  -9.896  -9.966  1.00 74.72           O
ATOM   3444  HA  MET A 230      -9.220  -7.494  -9.191  1.00 74.72           H
ATOM   3445  CB  MET A 230      -8.056  -8.245  -7.511  1.00 74.72           C
ATOM   3446 1HB  MET A 230      -8.300  -8.405  -6.461  1.00 74.72           H
ATOM   3447 2HB  MET A 230      -7.474  -9.107  -7.838  1.00 74.72           H
ATOM   3448  CG  MET A 230      -7.219  -6.972  -7.658  1.00 74.72           C
ATOM   3449 1HG  MET A 230      -6.972  -6.808  -8.707  1.00 74.72           H
ATOM   3450 2HG  MET A 230      -7.795  -6.108  -7.327  1.00 74.72           H
ATOM   3451  SD  MET A 230      -5.722  -7.111  -6.695  1.00 74.72           S
ATOM   3452  CE  MET A 230      -6.352  -6.685  -5.080  1.00 74.72           C
ATOM   3453 1HE  MET A 230      -6.770  -5.679  -5.107  1.00 74.72           H
ATOM   3454 2HE  MET A 230      -7.130  -7.394  -4.795  1.00 74.72           H
ATOM   3455 3HE  MET A 230      -5.541  -6.723  -4.352  1.00 74.72           H
ATOM   3456  HN  MET A 230     -10.126  -7.329  -6.584  1.00 74.72           H
ATOM   3457  N   ALA A 231     -10.305 -10.313  -7.870  1.00 78.65           N
ATOM   3458  CA  ALA A 231     -10.723 -11.673  -8.169  1.00 78.65           C
ATOM   3459  C   ALA A 231     -11.751 -11.648  -9.302  1.00 78.65           C
ATOM   3460  O   ALA A 231     -11.664 -12.438 -10.240  1.00 78.65           O
ATOM   3461  HA  ALA A 231      -9.843 -12.225  -8.500  1.00 78.65           H
ATOM   3462  CB  ALA A 231     -11.269 -12.330  -6.900  1.00 78.65           C
ATOM   3463 1HB  ALA A 231     -10.491 -12.348  -6.137  1.00 78.65           H
ATOM   3464 2HB  ALA A 231     -12.123 -11.760  -6.534  1.00 78.65           H
ATOM   3465 3HB  ALA A 231     -11.582 -13.349  -7.124  1.00 78.65           H
ATOM   3466  HN  ALA A 231     -10.468 -10.019  -6.929  1.00 78.65           H
ATOM   3467  N   CYS A 232     -12.701 -10.733  -9.176  1.00 77.74           N
ATOM   3468  CA  CYS A 232     -13.755 -10.608 -10.168  1.00 77.74           C
ATOM   3469  C   CYS A 232     -13.118 -10.204 -11.499  1.00 77.74           C
ATOM   3470  O   CYS A 232     -13.382 -10.820 -12.530  1.00 77.74           O
ATOM   3471  HA  CYS A 232     -14.228 -11.587 -10.247  1.00 77.74           H
ATOM   3472  CB  CYS A 232     -14.832  -9.616  -9.726  1.00 77.74           C
ATOM   3473 1HB  CYS A 232     -14.370  -8.678  -9.419  1.00 77.74           H
ATOM   3474 2HB  CYS A 232     -15.493  -9.386 -10.563  1.00 77.74           H
ATOM   3475  SG  CYS A 232     -15.801 -10.318  -8.341  1.00 77.74           S
ATOM   3476  HG  CYS A 232     -14.921 -10.018  -7.390  1.00 77.74           H
ATOM   3477  HN  CYS A 232     -12.756 -10.086  -8.416  1.00 77.74           H
ATOM   3478  N   CYS A 233     -12.291  -9.171 -11.433  1.00 70.83           N
ATOM   3479  CA  CYS A 233     -11.738  -8.576 -12.638  1.00 70.83           C
ATOM   3480  C   CYS A 233     -10.974  -9.660 -13.401  1.00 70.83           C
ATOM   3481  O   CYS A 233     -11.186  -9.848 -14.598  1.00 70.83           O
ATOM   3482  HA  CYS A 233     -12.582  -8.213 -13.223  1.00 70.83           H
ATOM   3483  CB  CYS A 233     -10.851  -7.371 -12.318  1.00 70.83           C
ATOM   3484 1HB  CYS A 233     -10.145  -7.628 -11.528  1.00 70.83           H
ATOM   3485 2HB  CYS A 233     -10.263  -7.100 -13.195  1.00 70.83           H
ATOM   3486  SG  CYS A 233     -11.885  -5.954 -11.796  1.00 70.83           S
ATOM   3487  HG  CYS A 233     -10.875  -5.182 -11.405  1.00 70.83           H
ATOM   3488  HN  CYS A 233     -11.999  -8.742 -10.578  1.00 70.83           H
ATOM   3489  N   TYR A 234     -10.102 -10.346 -12.677  1.00 73.83           N
ATOM   3490  CA  TYR A 234      -9.210 -11.312 -13.297  1.00 73.83           C
ATOM   3491  C   TYR A 234      -9.980 -12.549 -13.762  1.00 73.83           C
ATOM   3492  O   TYR A 234      -9.608 -13.181 -14.750  1.00 73.83           O
ATOM   3493  HA  TYR A 234      -8.746 -10.835 -14.161  1.00 73.83           H
ATOM   3494  CB  TYR A 234      -8.214 -11.724 -12.211  1.00 73.83           C
ATOM   3495 1HB  TYR A 234      -8.749 -11.849 -11.270  1.00 73.83           H
ATOM   3496 2HB  TYR A 234      -7.792 -12.695 -12.469  1.00 73.83           H
ATOM   3497  CG  TYR A 234      -7.072 -10.726 -12.003  1.00 73.83           C
ATOM   3498  CD1 TYR A 234      -6.303 -10.325 -13.076  1.00 73.83           C
ATOM   3499  HD1 TYR A 234      -6.508 -10.718 -14.071  1.00 73.83           H
ATOM   3500  CD2 TYR A 234      -6.812 -10.228 -10.742  1.00 73.83           C
ATOM   3501  HD2 TYR A 234      -7.420 -10.545  -9.895  1.00 73.83           H
ATOM   3502  CE1 TYR A 234      -5.228  -9.387 -12.880  1.00 73.83           C
ATOM   3503  HE1 TYR A 234      -4.613  -9.061 -13.719  1.00 73.83           H
ATOM   3504  CE2 TYR A 234      -5.738  -9.290 -10.547  1.00 73.83           C
ATOM   3505  HE2 TYR A 234      -5.522  -8.889  -9.556  1.00 73.83           H
ATOM   3506  CZ  TYR A 234      -4.999  -8.915 -11.625  1.00 73.83           C
ATOM   3507  OH  TYR A 234      -3.984  -8.029 -11.440  1.00 73.83           O
ATOM   3508  HH  TYR A 234      -4.030  -7.645 -10.518  1.00 73.83           H
ATOM   3509  HN  TYR A 234      -9.999 -10.251 -11.687  1.00 73.83           H
ATOM   3510  N   THR A 235     -11.039 -12.859 -13.029  1.00 79.31           N
ATOM   3511  CA  THR A 235     -11.940 -13.926 -13.428  1.00 79.31           C
ATOM   3512  C   THR A 235     -12.497 -13.657 -14.828  1.00 79.31           C
ATOM   3513  O   THR A 235     -12.504 -14.547 -15.678  1.00 79.31           O
ATOM   3514  HA  THR A 235     -11.371 -14.854 -13.483  1.00 79.31           H
ATOM   3515  CB  THR A 235     -13.025 -14.054 -12.357  1.00 79.31           C
ATOM   3516  HB  THR A 235     -13.626 -13.146 -12.301  1.00 79.31           H
ATOM   3517  OG1 THR A 235     -12.307 -14.390 -11.174  1.00 79.31           O
ATOM   3518  HG1 THR A 235     -12.337 -13.628 -10.527  1.00 79.31           H
ATOM   3519  CG2 THR A 235     -13.940 -15.258 -12.592  1.00 79.31           C
ATOM   3520 1HG2 THR A 235     -13.348 -16.172 -12.581  1.00 79.31           H
ATOM   3521 2HG2 THR A 235     -14.433 -15.156 -13.559  1.00 79.31           H
ATOM   3522 3HG2 THR A 235     -14.692 -15.302 -11.804  1.00 79.31           H
ATOM   3523  HN  THR A 235     -11.284 -12.395 -12.177  1.00 79.31           H
ATOM   3524  N   ILE A 236     -12.949 -12.428 -15.025  1.00 74.96           N
ATOM   3525  CA  ILE A 236     -13.538 -12.041 -16.296  1.00 74.96           C
ATOM   3526  C   ILE A 236     -12.449 -12.017 -17.370  1.00 74.96           C
ATOM   3527  O   ILE A 236     -12.668 -12.471 -18.492  1.00 74.96           O
ATOM   3528  HA  ILE A 236     -14.269 -12.804 -16.563  1.00 74.96           H
ATOM   3529  CB  ILE A 236     -14.293 -10.718 -16.156  1.00 74.96           C
ATOM   3530  HB  ILE A 236     -13.611  -9.978 -15.738  1.00 74.96           H
ATOM   3531  CG1 ILE A 236     -15.464 -10.856 -15.180  1.00 74.96           C
ATOM   3532 1HG1 ILE A 236     -16.262 -11.435 -15.643  1.00 74.96           H
ATOM   3533 2HG1 ILE A 236     -15.142 -11.406 -14.296  1.00 74.96           H
ATOM   3534  CG2 ILE A 236     -14.745 -10.197 -17.522  1.00 74.96           C
ATOM   3535 1HG2 ILE A 236     -13.872 -10.036 -18.156  1.00 74.96           H
ATOM   3536 2HG2 ILE A 236     -15.403 -10.929 -17.990  1.00 74.96           H
ATOM   3537 3HG2 ILE A 236     -15.279  -9.256 -17.394  1.00 74.96           H
ATOM   3538  CD1 ILE A 236     -15.997  -9.483 -14.766  1.00 74.96           C
ATOM   3539 1HD1 ILE A 236     -15.203  -8.915 -14.282  1.00 74.96           H
ATOM   3540 2HD1 ILE A 236     -16.340  -8.945 -15.650  1.00 74.96           H
ATOM   3541 3HD1 ILE A 236     -16.828  -9.610 -14.073  1.00 74.96           H
ATOM   3542  HN  ILE A 236     -12.919 -11.704 -14.335  1.00 74.96           H
ATOM   3543  N   ILE A 237     -11.298 -11.481 -16.989  1.00 72.22           N
ATOM   3544  CA  ILE A 237     -10.190 -11.349 -17.920  1.00 72.22           C
ATOM   3545  C   ILE A 237      -9.796 -12.734 -18.437  1.00 72.22           C
ATOM   3546  O   ILE A 237      -9.662 -12.935 -19.643  1.00 72.22           O
ATOM   3547  HA  ILE A 237     -10.540 -10.752 -18.762  1.00 72.22           H
ATOM   3548  CB  ILE A 237      -9.035 -10.582 -17.272  1.00 72.22           C
ATOM   3549  HB  ILE A 237      -8.894 -10.967 -16.262  1.00 72.22           H
ATOM   3550  CG1 ILE A 237      -9.367  -9.094 -17.146  1.00 72.22           C
ATOM   3551 1HG1 ILE A 237      -9.362  -8.632 -18.133  1.00 72.22           H
ATOM   3552 2HG1 ILE A 237     -10.372  -8.975 -16.743  1.00 72.22           H
ATOM   3553  CG2 ILE A 237      -7.727 -10.816 -18.031  1.00 72.22           C
ATOM   3554 1HG2 ILE A 237      -7.488 -11.880 -18.024  1.00 72.22           H
ATOM   3555 2HG2 ILE A 237      -7.839 -10.475 -19.060  1.00 72.22           H
ATOM   3556 3HG2 ILE A 237      -6.923 -10.260 -17.549  1.00 72.22           H
ATOM   3557  CD1 ILE A 237      -8.360  -8.383 -16.239  1.00 72.22           C
ATOM   3558 1HD1 ILE A 237      -8.385  -8.831 -15.246  1.00 72.22           H
ATOM   3559 2HD1 ILE A 237      -7.359  -8.484 -16.659  1.00 72.22           H
ATOM   3560 3HD1 ILE A 237      -8.619  -7.326 -16.167  1.00 72.22           H
ATOM   3561  HN  ILE A 237     -11.118 -11.142 -16.066  1.00 72.22           H
ATOM   3562  N   ILE A 238      -9.620 -13.653 -17.498  1.00 73.75           N
ATOM   3563  CA  ILE A 238      -9.186 -14.997 -17.839  1.00 73.75           C
ATOM   3564  C   ILE A 238     -10.195 -15.624 -18.804  1.00 73.75           C
ATOM   3565  O   ILE A 238      -9.810 -16.224 -19.806  1.00 73.75           O
ATOM   3566  HA  ILE A 238      -8.227 -14.911 -18.350  1.00 73.75           H
ATOM   3567  CB  ILE A 238      -8.952 -15.822 -16.572  1.00 73.75           C
ATOM   3568  HB  ILE A 238      -9.780 -15.639 -15.887  1.00 73.75           H
ATOM   3569  CG1 ILE A 238      -7.671 -15.382 -15.860  1.00 73.75           C
ATOM   3570 1HG1 ILE A 238      -6.803 -15.712 -16.430  1.00 73.75           H
ATOM   3571 2HG1 ILE A 238      -7.630 -14.293 -15.818  1.00 73.75           H
ATOM   3572  CG2 ILE A 238      -8.948 -17.319 -16.886  1.00 73.75           C
ATOM   3573 1HG2 ILE A 238      -9.909 -17.603 -17.315  1.00 73.75           H
ATOM   3574 2HG2 ILE A 238      -8.153 -17.539 -17.598  1.00 73.75           H
ATOM   3575 3HG2 ILE A 238      -8.780 -17.882 -15.968  1.00 73.75           H
ATOM   3576  CD1 ILE A 238      -7.607 -15.956 -14.444  1.00 73.75           C
ATOM   3577 1HD1 ILE A 238      -8.464 -15.604 -13.869  1.00 73.75           H
ATOM   3578 2HD1 ILE A 238      -7.624 -17.045 -14.492  1.00 73.75           H
ATOM   3579 3HD1 ILE A 238      -6.686 -15.628 -13.960  1.00 73.75           H
ATOM   3580  HN  ILE A 238      -9.768 -13.491 -16.523  1.00 73.75           H
ATOM   3581  N   HIS A 239     -11.466 -15.464 -18.467  1.00 78.94           N
ATOM   3582  CA  HIS A 239     -12.532 -16.035 -19.273  1.00 78.94           C
ATOM   3583  C   HIS A 239     -12.437 -15.500 -20.703  1.00 78.94           C
ATOM   3584  O   HIS A 239     -12.535 -16.262 -21.663  1.00 78.94           O
ATOM   3585  HA  HIS A 239     -12.370 -17.113 -19.286  1.00 78.94           H
ATOM   3586  CB  HIS A 239     -13.897 -15.775 -18.632  1.00 78.94           C
ATOM   3587 1HB  HIS A 239     -13.881 -16.142 -17.606  1.00 78.94           H
ATOM   3588 2HB  HIS A 239     -14.065 -14.699 -18.583  1.00 78.94           H
ATOM   3589  CG  HIS A 239     -15.051 -16.418 -19.363  1.00 78.94           C
ATOM   3590  ND1 HIS A 239     -15.815 -15.743 -20.299  1.00 78.94           N
ATOM   3591  HD1 HIS A 239     -15.689 -14.792 -20.581  1.00 78.94           H
ATOM   3592  CD2 HIS A 239     -15.562 -17.681 -19.288  1.00 78.94           C
ATOM   3593  HD2 HIS A 239     -15.195 -18.479 -18.643  1.00 78.94           H
ATOM   3594  CE1 HIS A 239     -16.742 -16.571 -20.759  1.00 78.94           C
ATOM   3595  HE1 HIS A 239     -17.497 -16.335 -21.508  1.00 78.94           H
ATOM   3596  NE2 HIS A 239     -16.584 -17.771 -20.130  1.00 78.94           N
ATOM   3597  HN  HIS A 239     -11.772 -14.955 -17.662  1.00 78.94           H
ATOM   3598  N   THR A 240     -12.247 -14.192 -20.800  1.00 72.72           N
ATOM   3599  CA  THR A 240     -12.204 -13.536 -22.096  1.00 72.72           C
ATOM   3600  C   THR A 240     -10.972 -13.989 -22.882  1.00 72.72           C
ATOM   3601  O   THR A 240     -11.050 -14.214 -24.089  1.00 72.72           O
ATOM   3602  HA  THR A 240     -13.079 -13.846 -22.667  1.00 72.72           H
ATOM   3603  CB  THR A 240     -12.255 -12.025 -21.863  1.00 72.72           C
ATOM   3604  HB  THR A 240     -11.309 -11.661 -21.461  1.00 72.72           H
ATOM   3605  OG1 THR A 240     -13.392 -11.841 -21.024  1.00 72.72           O
ATOM   3606  HG1 THR A 240     -13.103 -11.758 -20.070  1.00 72.72           H
ATOM   3607  CG2 THR A 240     -12.601 -11.247 -23.135  1.00 72.72           C
ATOM   3608 1HG2 THR A 240     -13.578 -11.564 -23.499  1.00 72.72           H
ATOM   3609 2HG2 THR A 240     -11.847 -11.444 -23.897  1.00 72.72           H
ATOM   3610 3HG2 THR A 240     -12.623 -10.180 -22.913  1.00 72.72           H
ATOM   3611  HN  THR A 240     -12.124 -13.585 -20.015  1.00 72.72           H
ATOM   3612  N   LEU A 241      -9.864 -14.108 -22.166  1.00 73.20           N
ATOM   3613  CA  LEU A 241      -8.600 -14.453 -22.795  1.00 73.20           C
ATOM   3614  C   LEU A 241      -8.684 -15.875 -23.353  1.00 73.20           C
ATOM   3615  O   LEU A 241      -8.144 -16.160 -24.421  1.00 73.20           O
ATOM   3616  HA  LEU A 241      -8.450 -13.764 -23.627  1.00 73.20           H
ATOM   3617  CB  LEU A 241      -7.441 -14.243 -21.819  1.00 73.20           C
ATOM   3618 1HB  LEU A 241      -7.744 -14.614 -20.840  1.00 73.20           H
ATOM   3619 2HB  LEU A 241      -6.601 -14.856 -22.146  1.00 73.20           H
ATOM   3620  CG  LEU A 241      -6.952 -12.802 -21.658  1.00 73.20           C
ATOM   3621  HG  LEU A 241      -7.799 -12.186 -21.353  1.00 73.20           H
ATOM   3622  CD1 LEU A 241      -5.898 -12.701 -20.554  1.00 73.20           C
ATOM   3623 1HD1 LEU A 241      -6.329 -13.031 -19.609  1.00 73.20           H
ATOM   3624 2HD1 LEU A 241      -5.046 -13.332 -20.805  1.00 73.20           H
ATOM   3625 3HD1 LEU A 241      -5.568 -11.666 -20.460  1.00 73.20           H
ATOM   3626  CD2 LEU A 241      -6.444 -12.244 -22.989  1.00 73.20           C
ATOM   3627 1HD2 LEU A 241      -5.616 -12.855 -23.347  1.00 73.20           H
ATOM   3628 2HD2 LEU A 241      -7.251 -12.259 -23.721  1.00 73.20           H
ATOM   3629 3HD2 LEU A 241      -6.103 -11.218 -22.846  1.00 73.20           H
ATOM   3630  HN  LEU A 241      -9.820 -13.974 -21.176  1.00 73.20           H
ATOM   3631  N   ILE A 242      -9.366 -16.731 -22.605  1.00 74.89           N
ATOM   3632  CA  ILE A 242      -9.525 -18.117 -23.010  1.00 74.89           C
ATOM   3633  C   ILE A 242     -10.299 -18.173 -24.329  1.00 74.89           C
ATOM   3634  O   ILE A 242      -9.969 -18.962 -25.213  1.00 74.89           O
ATOM   3635  HA  ILE A 242      -8.528 -18.525 -23.177  1.00 74.89           H
ATOM   3636  CB  ILE A 242     -10.166 -18.933 -21.886  1.00 74.89           C
ATOM   3637  HB  ILE A 242     -10.998 -18.359 -21.478  1.00 74.89           H
ATOM   3638  CG1 ILE A 242      -9.175 -19.166 -20.744  1.00 74.89           C
ATOM   3639 1HG1 ILE A 242      -8.399 -19.861 -21.066  1.00 74.89           H
ATOM   3640 2HG1 ILE A 242      -8.678 -18.229 -20.492  1.00 74.89           H
ATOM   3641  CG2 ILE A 242     -10.742 -20.246 -22.421  1.00 74.89           C
ATOM   3642 1HG2 ILE A 242     -11.502 -20.029 -23.172  1.00 74.89           H
ATOM   3643 2HG2 ILE A 242      -9.944 -20.836 -22.871  1.00 74.89           H
ATOM   3644 3HG2 ILE A 242     -11.191 -20.806 -21.601  1.00 74.89           H
ATOM   3645  CD1 ILE A 242      -9.884 -19.722 -19.507  1.00 74.89           C
ATOM   3646 1HD1 ILE A 242     -10.642 -19.013 -19.174  1.00 74.89           H
ATOM   3647 2HD1 ILE A 242     -10.359 -20.671 -19.757  1.00 74.89           H
ATOM   3648 3HD1 ILE A 242      -9.156 -19.878 -18.711  1.00 74.89           H
ATOM   3649  HN  ILE A 242      -9.804 -16.490 -21.739  1.00 74.89           H
ATOM   3650  N   GLN A 243     -11.314 -17.326 -24.419  1.00 71.94           N
ATOM   3651  CA  GLN A 243     -12.160 -17.295 -25.600  1.00 71.94           C
ATOM   3652  C   GLN A 243     -11.395 -16.702 -26.785  1.00 71.94           C
ATOM   3653  O   GLN A 243     -11.722 -16.977 -27.939  1.00 71.94           O
ATOM   3654  HA  GLN A 243     -12.410 -18.336 -25.804  1.00 71.94           H
ATOM   3655  CB  GLN A 243     -13.447 -16.513 -25.332  1.00 71.94           C
ATOM   3656 1HB  GLN A 243     -13.203 -15.535 -24.915  1.00 71.94           H
ATOM   3657 2HB  GLN A 243     -13.973 -16.337 -26.270  1.00 71.94           H
ATOM   3658  CG  GLN A 243     -14.359 -17.272 -24.365  1.00 71.94           C
ATOM   3659 1HG  GLN A 243     -14.545 -18.275 -24.748  1.00 71.94           H
ATOM   3660 2HG  GLN A 243     -13.860 -17.386 -23.403  1.00 71.94           H
ATOM   3661  CD  GLN A 243     -15.687 -16.538 -24.174  1.00 71.94           C
ATOM   3662  OE1 GLN A 243     -15.853 -15.391 -24.555  1.00 71.94           O
ATOM   3663  NE2 GLN A 243     -16.621 -17.261 -23.562  1.00 71.94           N
ATOM   3664 1HE2 GLN A 243     -16.420 -18.197 -23.274  1.00 71.94           H
ATOM   3665 2HE2 GLN A 243     -17.525 -16.868 -23.391  1.00 71.94           H
ATOM   3666  HN  GLN A 243     -11.560 -16.670 -23.705  1.00 71.94           H
ATOM   3667  N   ALA A 244     -10.392 -15.900 -26.460  1.00 66.36           N
ATOM   3668  CA  ALA A 244      -9.566 -15.282 -27.484  1.00 66.36           C
ATOM   3669  C   ALA A 244      -8.844 -16.373 -28.277  1.00 66.36           C
ATOM   3670  O   ALA A 244      -8.199 -17.244 -27.696  1.00 66.36           O
ATOM   3671  HA  ALA A 244     -10.225 -14.732 -28.155  1.00 66.36           H
ATOM   3672  CB  ALA A 244      -8.594 -14.297 -26.830  1.00 66.36           C
ATOM   3673 1HB  ALA A 244      -9.158 -13.526 -26.304  1.00 66.36           H
ATOM   3674 2HB  ALA A 244      -7.959 -14.830 -26.122  1.00 66.36           H
ATOM   3675 3HB  ALA A 244      -7.975 -13.834 -27.598  1.00 66.36           H
ATOM   3676  HN  ALA A 244     -10.142 -15.670 -25.520  1.00 66.36           H
ATOM   3677  N   LYS A 245      -8.977 -16.290 -29.593  1.00 59.22           N
ATOM   3678  CA  LYS A 245      -8.322 -17.242 -30.473  1.00 59.22           C
ATOM   3679  C   LYS A 245      -6.868 -16.817 -30.685  1.00 59.22           C
ATOM   3680  O   LYS A 245      -6.118 -17.488 -31.392  1.00 59.22           O
ATOM   3681  HA  LYS A 245      -8.330 -18.210 -29.972  1.00 59.22           H
ATOM   3682  CB  LYS A 245      -9.112 -17.400 -31.774  1.00 59.22           C
ATOM   3683 1HB  LYS A 245      -9.319 -16.418 -32.200  1.00 59.22           H
ATOM   3684 2HB  LYS A 245      -8.512 -17.944 -32.504  1.00 59.22           H
ATOM   3685  CG  LYS A 245     -10.427 -18.143 -31.530  1.00 59.22           C
ATOM   3686 1HG  LYS A 245     -10.238 -19.038 -30.937  1.00 59.22           H
ATOM   3687 2HG  LYS A 245     -11.103 -17.514 -30.952  1.00 59.22           H
ATOM   3688  CD  LYS A 245     -11.090 -18.532 -32.853  1.00 59.22           C
ATOM   3689 1HD  LYS A 245     -11.352 -17.633 -33.411  1.00 59.22           H
ATOM   3690 2HD  LYS A 245     -10.385 -19.093 -33.467  1.00 59.22           H
ATOM   3691  CE  LYS A 245     -12.345 -19.373 -32.611  1.00 59.22           C
ATOM   3692 1HE  LYS A 245     -12.101 -20.228 -31.980  1.00 59.22           H
ATOM   3693 2HE  LYS A 245     -13.088 -18.782 -32.074  1.00 59.22           H
ATOM   3694  NZ  LYS A 245     -12.910 -19.842 -33.896  1.00 59.22           N
ATOM   3695 1HZ  LYS A 245     -13.740 -20.397 -33.717  1.00 59.22           H
ATOM   3696 2HZ  LYS A 245     -13.155 -19.043 -34.470  1.00 59.22           H
ATOM   3697 3HZ  LYS A 245     -12.223 -20.409 -34.380  1.00 59.22           H
ATOM   3698  HN  LYS A 245      -9.520 -15.589 -30.056  1.00 59.22           H
ATOM   3699  N   LYS A 246      -6.512 -15.705 -30.058  1.00 59.29           N
ATOM   3700  CA  LYS A 246      -5.215 -15.095 -30.294  1.00 59.29           C
ATOM   3701  C   LYS A 246      -4.142 -15.880 -29.537  1.00 59.29           C
ATOM   3702  O   LYS A 246      -4.295 -16.160 -28.349  1.00 59.29           O
ATOM   3703  HA  LYS A 246      -5.008 -15.170 -31.362  1.00 59.29           H
ATOM   3704  CB  LYS A 246      -5.250 -13.606 -29.943  1.00 59.29           C
ATOM   3705 1HB  LYS A 246      -5.744 -13.467 -28.981  1.00 59.29           H
ATOM   3706 2HB  LYS A 246      -4.233 -13.230 -29.835  1.00 59.29           H
ATOM   3707  CG  LYS A 246      -5.986 -12.806 -31.020  1.00 59.29           C
ATOM   3708 1HG  LYS A 246      -5.605 -13.080 -32.004  1.00 59.29           H
ATOM   3709 2HG  LYS A 246      -7.046 -13.060 -31.006  1.00 59.29           H
ATOM   3710  CD  LYS A 246      -5.812 -11.302 -30.800  1.00 59.29           C
ATOM   3711 1HD  LYS A 246      -6.289 -11.011 -29.864  1.00 59.29           H
ATOM   3712 2HD  LYS A 246      -4.753 -11.065 -30.704  1.00 59.29           H
ATOM   3713  CE  LYS A 246      -6.417 -10.505 -31.957  1.00 59.29           C
ATOM   3714 1HE  LYS A 246      -5.968 -10.821 -32.898  1.00 59.29           H
ATOM   3715 2HE  LYS A 246      -7.485 -10.711 -32.029  1.00 59.29           H
ATOM   3716  NZ  LYS A 246      -6.198  -9.055 -31.758  1.00 59.29           N
ATOM   3717 1HZ  LYS A 246      -6.622  -8.541 -32.522  1.00 59.29           H
ATOM   3718 2HZ  LYS A 246      -6.619  -8.767 -30.882  1.00 59.29           H
ATOM   3719 3HZ  LYS A 246      -5.203  -8.864 -31.734  1.00 59.29           H
ATOM   3720  HN  LYS A 246      -7.093 -15.223 -29.402  1.00 59.29           H
ATOM   3721  N   SER A 247      -3.080 -16.214 -30.255  1.00 59.69           N
ATOM   3722  CA  SER A 247      -2.024 -17.038 -29.692  1.00 59.69           C
ATOM   3723  C   SER A 247      -1.373 -16.319 -28.510  1.00 59.69           C
ATOM   3724  O   SER A 247      -0.955 -16.957 -27.544  1.00 59.69           O
ATOM   3725  HA  SER A 247      -2.518 -17.952 -29.360  1.00 59.69           H
ATOM   3726  CB  SER A 247      -0.972 -17.383 -30.749  1.00 59.69           C
ATOM   3727 1HB  SER A 247      -0.212 -18.027 -30.306  1.00 59.69           H
ATOM   3728 2HB  SER A 247      -1.439 -17.948 -31.555  1.00 59.69           H
ATOM   3729  OG  SER A 247      -0.352 -16.217 -31.285  1.00 59.69           O
ATOM   3730  HG  SER A 247       0.314 -16.475 -31.985  1.00 59.69           H
ATOM   3731  HN  SER A 247      -2.935 -15.931 -31.204  1.00 59.69           H
ATOM   3732  N   SER A 248      -1.307 -15.000 -28.623  1.00 63.85           N
ATOM   3733  CA  SER A 248      -0.626 -14.196 -27.623  1.00 63.85           C
ATOM   3734  C   SER A 248      -1.388 -14.254 -26.297  1.00 63.85           C
ATOM   3735  O   SER A 248      -0.948 -13.687 -25.299  1.00 63.85           O
ATOM   3736  HA  SER A 248       0.362 -14.643 -27.517  1.00 63.85           H
ATOM   3737  CB  SER A 248      -0.481 -12.746 -28.088  1.00 63.85           C
ATOM   3738 1HB  SER A 248       0.110 -12.189 -27.360  1.00 63.85           H
ATOM   3739 2HB  SER A 248       0.067 -12.720 -29.030  1.00 63.85           H
ATOM   3740  OG  SER A 248      -1.745 -12.110 -28.258  1.00 63.85           O
ATOM   3741  HG  SER A 248      -1.616 -11.163 -28.552  1.00 63.85           H
ATOM   3742  HN  SER A 248      -1.708 -14.484 -29.380  1.00 63.85           H
ATOM   3743  N   LYS A 249      -2.517 -14.946 -26.330  1.00 68.41           N
ATOM   3744  CA  LYS A 249      -3.384 -15.020 -25.167  1.00 68.41           C
ATOM   3745  C   LYS A 249      -2.614 -15.644 -24.001  1.00 68.41           C
ATOM   3746  O   LYS A 249      -2.787 -15.241 -22.852  1.00 68.41           O
ATOM   3747  HA  LYS A 249      -3.654 -13.999 -24.895  1.00 68.41           H
ATOM   3748  CB  LYS A 249      -4.681 -15.755 -25.511  1.00 68.41           C
ATOM   3749 1HB  LYS A 249      -5.407 -15.616 -24.709  1.00 68.41           H
ATOM   3750 2HB  LYS A 249      -5.118 -15.327 -26.413  1.00 68.41           H
ATOM   3751  CG  LYS A 249      -4.426 -17.249 -25.721  1.00 68.41           C
ATOM   3752 1HG  LYS A 249      -3.586 -17.385 -26.403  1.00 68.41           H
ATOM   3753 2HG  LYS A 249      -4.146 -17.710 -24.774  1.00 68.41           H
ATOM   3754  CD  LYS A 249      -5.667 -17.943 -26.285  1.00 68.41           C
ATOM   3755 1HD  LYS A 249      -6.545 -17.652 -25.709  1.00 68.41           H
ATOM   3756 2HD  LYS A 249      -5.836 -17.616 -27.311  1.00 68.41           H
ATOM   3757  CE  LYS A 249      -5.508 -19.464 -26.250  1.00 68.41           C
ATOM   3758 1HE  LYS A 249      -4.750 -19.774 -26.969  1.00 68.41           H
ATOM   3759 2HE  LYS A 249      -5.159 -19.777 -25.266  1.00 68.41           H
ATOM   3760  NZ  LYS A 249      -6.794 -20.128 -26.560  1.00 68.41           N
ATOM   3761 1HZ  LYS A 249      -6.659 -21.132 -26.587  1.00 68.41           H
ATOM   3762 2HZ  LYS A 249      -7.474 -19.897 -25.844  1.00 68.41           H
ATOM   3763 3HZ  LYS A 249      -7.131 -19.808 -27.461  1.00 68.41           H
ATOM   3764  HN  LYS A 249      -2.842 -15.449 -27.132  1.00 68.41           H
ATOM   3765  N   HIS A 250      -1.781 -16.617 -24.338  1.00 72.13           N
ATOM   3766  CA  HIS A 250      -1.090 -17.395 -23.323  1.00 72.13           C
ATOM   3767  C   HIS A 250      -0.127 -16.490 -22.551  1.00 72.13           C
ATOM   3768  O   HIS A 250      -0.003 -16.606 -21.333  1.00 72.13           O
ATOM   3769  HA  HIS A 250      -1.853 -17.766 -22.640  1.00 72.13           H
ATOM   3770  CB  HIS A 250      -0.394 -18.606 -23.948  1.00 72.13           C
ATOM   3771 1HB  HIS A 250       0.224 -18.268 -24.780  1.00 72.13           H
ATOM   3772 2HB  HIS A 250       0.278 -19.046 -23.210  1.00 72.13           H
ATOM   3773  CG  HIS A 250      -1.342 -19.671 -24.444  1.00 72.13           C
ATOM   3774  ND1 HIS A 250      -1.969 -20.569 -23.598  1.00 72.13           N
ATOM   3775  HD1 HIS A 250      -1.865 -20.607 -22.604  1.00 72.13           H
ATOM   3776  CD2 HIS A 250      -1.764 -19.972 -25.706  1.00 72.13           C
ATOM   3777  HD2 HIS A 250      -1.462 -19.456 -26.618  1.00 72.13           H
ATOM   3778  CE1 HIS A 250      -2.731 -21.370 -24.329  1.00 72.13           C
ATOM   3779  HE1 HIS A 250      -3.352 -22.183 -23.952  1.00 72.13           H
ATOM   3780  NE2 HIS A 250      -2.602 -20.998 -25.635  1.00 72.13           N
ATOM   3781  HN  HIS A 250      -1.576 -16.877 -25.281  1.00 72.13           H
ATOM   3782  N   LYS A 251       0.531 -15.610 -23.292  1.00 71.09           N
ATOM   3783  CA  LYS A 251       1.488 -14.695 -22.695  1.00 71.09           C
ATOM   3784  C   LYS A 251       0.757 -13.753 -21.736  1.00 71.09           C
ATOM   3785  O   LYS A 251       1.186 -13.564 -20.599  1.00 71.09           O
ATOM   3786  HA  LYS A 251       2.195 -15.293 -22.119  1.00 71.09           H
ATOM   3787  CB  LYS A 251       2.286 -13.970 -23.780  1.00 71.09           C
ATOM   3788 1HB  LYS A 251       2.705 -14.697 -24.476  1.00 71.09           H
ATOM   3789 2HB  LYS A 251       1.622 -13.325 -24.355  1.00 71.09           H
ATOM   3790  CG  LYS A 251       3.412 -13.135 -23.167  1.00 71.09           C
ATOM   3791 1HG  LYS A 251       2.988 -12.325 -22.575  1.00 71.09           H
ATOM   3792 2HG  LYS A 251       3.999 -13.753 -22.487  1.00 71.09           H
ATOM   3793  CD  LYS A 251       4.321 -12.559 -24.255  1.00 71.09           C
ATOM   3794 1HD  LYS A 251       4.726 -13.368 -24.862  1.00 71.09           H
ATOM   3795 2HD  LYS A 251       3.739 -11.922 -24.920  1.00 71.09           H
ATOM   3796  CE  LYS A 251       5.467 -11.752 -23.640  1.00 71.09           C
ATOM   3797 1HE  LYS A 251       5.074 -10.850 -23.171  1.00 71.09           H
ATOM   3798 2HE  LYS A 251       5.950 -12.334 -22.856  1.00 71.09           H
ATOM   3799  NZ  LYS A 251       6.458 -11.387 -24.677  1.00 71.09           N
ATOM   3800 1HZ  LYS A 251       7.162 -10.779 -24.273  1.00 71.09           H
ATOM   3801 2HZ  LYS A 251       6.901 -12.228 -25.032  1.00 71.09           H
ATOM   3802 3HZ  LYS A 251       5.991 -10.905 -25.437  1.00 71.09           H
ATOM   3803  HN  LYS A 251       0.418 -15.517 -24.282  1.00 71.09           H
ATOM   3804  N   ALA A 252      -0.334 -13.188 -22.230  1.00 69.81           N
ATOM   3805  CA  ALA A 252      -1.114 -12.249 -21.441  1.00 69.81           C
ATOM   3806  C   ALA A 252      -1.575 -12.933 -20.152  1.00 69.81           C
ATOM   3807  O   ALA A 252      -1.532 -12.335 -19.079  1.00 69.81           O
ATOM   3808  HA  ALA A 252      -0.466 -11.411 -21.186  1.00 69.81           H
ATOM   3809  CB  ALA A 252      -2.286 -11.730 -22.277  1.00 69.81           C
ATOM   3810 1HB  ALA A 252      -1.905 -11.228 -23.165  1.00 69.81           H
ATOM   3811 2HB  ALA A 252      -2.918 -12.567 -22.575  1.00 69.81           H
ATOM   3812 3HB  ALA A 252      -2.871 -11.027 -21.684  1.00 69.81           H
ATOM   3813  HN  ALA A 252      -0.686 -13.361 -23.150  1.00 69.81           H
ATOM   3814  N   LEU A 253      -2.004 -14.178 -20.301  1.00 74.06           N
ATOM   3815  CA  LEU A 253      -2.520 -14.932 -19.171  1.00 74.06           C
ATOM   3816  C   LEU A 253      -1.431 -15.049 -18.103  1.00 74.06           C
ATOM   3817  O   LEU A 253      -1.685 -14.808 -16.924  1.00 74.06           O
ATOM   3818  HA  LEU A 253      -3.353 -14.367 -18.754  1.00 74.06           H
ATOM   3819  CB  LEU A 253      -3.074 -16.280 -19.635  1.00 74.06           C
ATOM   3820 1HB  LEU A 253      -3.529 -16.146 -20.616  1.00 74.06           H
ATOM   3821 2HB  LEU A 253      -2.239 -16.969 -19.762  1.00 74.06           H
ATOM   3822  CG  LEU A 253      -4.104 -16.935 -18.712  1.00 74.06           C
ATOM   3823  HG  LEU A 253      -3.885 -16.633 -17.688  1.00 74.06           H
ATOM   3824  CD1 LEU A 253      -5.518 -16.449 -19.035  1.00 74.06           C
ATOM   3825 1HD1 LEU A 253      -5.569 -15.368 -18.905  1.00 74.06           H
ATOM   3826 2HD1 LEU A 253      -5.762 -16.702 -20.067  1.00 74.06           H
ATOM   3827 3HD1 LEU A 253      -6.230 -16.930 -18.365  1.00 74.06           H
ATOM   3828  CD2 LEU A 253      -3.996 -18.461 -18.766  1.00 74.06           C
ATOM   3829 1HD2 LEU A 253      -4.174 -18.802 -19.786  1.00 74.06           H
ATOM   3830 2HD2 LEU A 253      -2.999 -18.766 -18.449  1.00 74.06           H
ATOM   3831 3HD2 LEU A 253      -4.739 -18.901 -18.101  1.00 74.06           H
ATOM   3832  HN  LEU A 253      -2.004 -14.669 -21.172  1.00 74.06           H
ATOM   3833  N   LYS A 254      -0.241 -15.420 -18.554  1.00 76.66           N
ATOM   3834  CA  LYS A 254       0.870 -15.638 -17.643  1.00 76.66           C
ATOM   3835  C   LYS A 254       1.111 -14.367 -16.826  1.00 76.66           C
ATOM   3836  O   LYS A 254       1.257 -14.428 -15.606  1.00 76.66           O
ATOM   3837  HA  LYS A 254       0.581 -16.438 -16.961  1.00 76.66           H
ATOM   3838  CB  LYS A 254       2.103 -16.120 -18.408  1.00 76.66           C
ATOM   3839 1HB  LYS A 254       1.853 -17.009 -18.988  1.00 76.66           H
ATOM   3840 2HB  LYS A 254       2.417 -15.355 -19.119  1.00 76.66           H
ATOM   3841  CG  LYS A 254       3.254 -16.437 -17.451  1.00 76.66           C
ATOM   3842 1HG  LYS A 254       3.569 -15.527 -16.942  1.00 76.66           H
ATOM   3843 2HG  LYS A 254       2.911 -17.130 -16.682  1.00 76.66           H
ATOM   3844  CD  LYS A 254       4.440 -17.046 -18.201  1.00 76.66           C
ATOM   3845 1HD  LYS A 254       4.124 -17.956 -18.711  1.00 76.66           H
ATOM   3846 2HD  LYS A 254       4.783 -16.353 -18.970  1.00 76.66           H
ATOM   3847  CE  LYS A 254       5.590 -17.364 -17.243  1.00 76.66           C
ATOM   3848 1HE  LYS A 254       5.981 -16.441 -16.816  1.00 76.66           H
ATOM   3849 2HE  LYS A 254       5.223 -17.969 -16.414  1.00 76.66           H
ATOM   3850  NZ  LYS A 254       6.670 -18.086 -17.952  1.00 76.66           N
ATOM   3851 1HZ  LYS A 254       7.427 -18.281 -17.306  1.00 76.66           H
ATOM   3852 2HZ  LYS A 254       6.308 -18.958 -18.321  1.00 76.66           H
ATOM   3853 3HZ  LYS A 254       7.015 -17.514 -18.714  1.00 76.66           H
ATOM   3854  HN  LYS A 254      -0.032 -15.571 -19.520  1.00 76.66           H
ATOM   3855  N   VAL A 255       1.144 -13.246 -17.531  1.00 73.93           N
ATOM   3856  CA  VAL A 255       1.409 -11.968 -16.892  1.00 73.93           C
ATOM   3857  C   VAL A 255       0.335 -11.698 -15.837  1.00 73.93           C
ATOM   3858  O   VAL A 255       0.649 -11.331 -14.706  1.00 73.93           O
ATOM   3859  HA  VAL A 255       2.377 -12.043 -16.396  1.00 73.93           H
ATOM   3860  CB  VAL A 255       1.501 -10.865 -17.948  1.00 73.93           C
ATOM   3861  HB  VAL A 255       0.582 -10.884 -18.534  1.00 73.93           H
ATOM   3862  CG1 VAL A 255       1.612  -9.487 -17.292  1.00 73.93           C
ATOM   3863 1HG1 VAL A 255       0.733  -9.307 -16.674  1.00 73.93           H
ATOM   3864 2HG1 VAL A 255       2.507  -9.451 -16.671  1.00 73.93           H
ATOM   3865 3HG1 VAL A 255       1.676  -8.721 -18.065  1.00 73.93           H
ATOM   3866  CG2 VAL A 255       2.671 -11.114 -18.901  1.00 73.93           C
ATOM   3867 1HG2 VAL A 255       3.603 -11.135 -18.336  1.00 73.93           H
ATOM   3868 2HG2 VAL A 255       2.532 -12.070 -19.406  1.00 73.93           H
ATOM   3869 3HG2 VAL A 255       2.714 -10.315 -19.642  1.00 73.93           H
ATOM   3870  HN  VAL A 255       0.995 -13.202 -18.519  1.00 73.93           H
ATOM   3871  N   THR A 256      -0.911 -11.890 -16.244  1.00 72.13           N
ATOM   3872  CA  THR A 256      -2.036 -11.624 -15.364  1.00 72.13           C
ATOM   3873  C   THR A 256      -1.905 -12.432 -14.072  1.00 72.13           C
ATOM   3874  O   THR A 256      -2.078 -11.895 -12.979  1.00 72.13           O
ATOM   3875  HA  THR A 256      -2.012 -10.570 -15.086  1.00 72.13           H
ATOM   3876  CB  THR A 256      -3.322 -11.919 -16.138  1.00 72.13           C
ATOM   3877  HB  THR A 256      -3.330 -12.946 -16.502  1.00 72.13           H
ATOM   3878  OG1 THR A 256      -3.362 -10.910 -17.143  1.00 72.13           O
ATOM   3879  HG1 THR A 256      -2.957 -11.254 -17.990  1.00 72.13           H
ATOM   3880  CG2 THR A 256      -4.579 -11.663 -15.303  1.00 72.13           C
ATOM   3881 1HG2 THR A 256      -4.605 -10.618 -14.996  1.00 72.13           H
ATOM   3882 2HG2 THR A 256      -4.565 -12.302 -14.420  1.00 72.13           H
ATOM   3883 3HG2 THR A 256      -5.463 -11.888 -15.900  1.00 72.13           H
ATOM   3884  HN  THR A 256      -1.157 -12.222 -17.155  1.00 72.13           H
ATOM   3885  N   ILE A 257      -1.601 -13.711 -14.239  1.00 76.38           N
ATOM   3886  CA  ILE A 257      -1.501 -14.611 -13.103  1.00 76.38           C
ATOM   3887  C   ILE A 257      -0.377 -14.137 -12.180  1.00 76.38           C
ATOM   3888  O   ILE A 257      -0.554 -14.068 -10.965  1.00 76.38           O
ATOM   3889  HA  ILE A 257      -2.442 -14.556 -12.558  1.00 76.38           H
ATOM   3890  CB  ILE A 257      -1.338 -16.057 -13.578  1.00 76.38           C
ATOM   3891  HB  ILE A 257      -0.553 -16.081 -14.335  1.00 76.38           H
ATOM   3892  CG1 ILE A 257      -2.620 -16.564 -14.240  1.00 76.38           C
ATOM   3893 1HG1 ILE A 257      -3.391 -16.710 -13.484  1.00 76.38           H
ATOM   3894 2HG1 ILE A 257      -2.995 -15.815 -14.937  1.00 76.38           H
ATOM   3895  CG2 ILE A 257      -0.887 -16.963 -12.431  1.00 76.38           C
ATOM   3896 1HG2 ILE A 257       0.070 -16.612 -12.045  1.00 76.38           H
ATOM   3897 2HG2 ILE A 257      -1.631 -16.939 -11.635  1.00 76.38           H
ATOM   3898 3HG2 ILE A 257      -0.779 -17.985 -12.796  1.00 76.38           H
ATOM   3899  CD1 ILE A 257      -2.371 -17.879 -14.982  1.00 76.38           C
ATOM   3900 1HD1 ILE A 257      -1.617 -17.724 -15.754  1.00 76.38           H
ATOM   3901 2HD1 ILE A 257      -2.020 -18.633 -14.277  1.00 76.38           H
ATOM   3902 3HD1 ILE A 257      -3.299 -18.217 -15.443  1.00 76.38           H
ATOM   3903  HN  ILE A 257      -1.425 -14.132 -15.129  1.00 76.38           H
ATOM   3904  N   THR A 258       0.756 -13.822 -12.792  1.00 80.37           N
ATOM   3905  CA  THR A 258       1.933 -13.433 -12.034  1.00 80.37           C
ATOM   3906  C   THR A 258       1.621 -12.225 -11.148  1.00 80.37           C
ATOM   3907  O   THR A 258       1.980 -12.204  -9.972  1.00 80.37           O
ATOM   3908  HA  THR A 258       2.201 -14.255 -11.370  1.00 80.37           H
ATOM   3909  CB  THR A 258       3.071 -13.183 -13.025  1.00 80.37           C
ATOM   3910  HB  THR A 258       2.819 -12.376 -13.712  1.00 80.37           H
ATOM   3911  OG1 THR A 258       3.294 -14.456 -13.626  1.00 80.37           O
ATOM   3912  HG1 THR A 258       2.694 -14.570 -14.418  1.00 80.37           H
ATOM   3913  CG2 THR A 258       4.395 -12.864 -12.327  1.00 80.37           C
ATOM   3914 1HG2 THR A 258       4.682 -13.701 -11.691  1.00 80.37           H
ATOM   3915 2HG2 THR A 258       4.278 -11.968 -11.717  1.00 80.37           H
ATOM   3916 3HG2 THR A 258       5.169 -12.695 -13.076  1.00 80.37           H
ATOM   3917  HN  THR A 258       0.876 -13.830 -13.785  1.00 80.37           H
ATOM   3918  N   VAL A 259       0.957 -11.248 -11.748  1.00 74.91           N
ATOM   3919  CA  VAL A 259       0.642 -10.016 -11.044  1.00 74.91           C
ATOM   3920  C   VAL A 259      -0.235 -10.336  -9.832  1.00 74.91           C
ATOM   3921  O   VAL A 259       0.017  -9.846  -8.733  1.00 74.91           O
ATOM   3922  HA  VAL A 259       1.581  -9.587 -10.695  1.00 74.91           H
ATOM   3923  CB  VAL A 259      -0.008  -9.017 -12.004  1.00 74.91           C
ATOM   3924  HB  VAL A 259      -0.856  -9.510 -12.479  1.00 74.91           H
ATOM   3925  CG1 VAL A 259      -0.537  -7.796 -11.249  1.00 74.91           C
ATOM   3926 1HG1 VAL A 259      -1.281  -8.114 -10.520  1.00 74.91           H
ATOM   3927 2HG1 VAL A 259       0.288  -7.302 -10.735  1.00 74.91           H
ATOM   3928 3HG1 VAL A 259      -0.993  -7.102 -11.955  1.00 74.91           H
ATOM   3929  CG2 VAL A 259       0.970  -8.600 -13.105  1.00 74.91           C
ATOM   3930 1HG2 VAL A 259       1.846  -8.133 -12.655  1.00 74.91           H
ATOM   3931 2HG2 VAL A 259       1.277  -9.479 -13.671  1.00 74.91           H
ATOM   3932 3HG2 VAL A 259       0.483  -7.889 -13.773  1.00 74.91           H
ATOM   3933  HN  VAL A 259       0.637 -11.288 -12.694  1.00 74.91           H
ATOM   3934  N   LEU A 260      -1.246 -11.158 -10.073  1.00 76.65           N
ATOM   3935  CA  LEU A 260      -2.200 -11.497  -9.031  1.00 76.65           C
ATOM   3936  C   LEU A 260      -1.473 -12.216  -7.894  1.00 76.65           C
ATOM   3937  O   LEU A 260      -1.680 -11.901  -6.723  1.00 76.65           O
ATOM   3938  HA  LEU A 260      -2.607 -10.562  -8.644  1.00 76.65           H
ATOM   3939  CB  LEU A 260      -3.370 -12.293  -9.614  1.00 76.65           C
ATOM   3940 1HB  LEU A 260      -3.865 -11.677 -10.364  1.00 76.65           H
ATOM   3941 2HB  LEU A 260      -2.968 -13.164 -10.131  1.00 76.65           H
ATOM   3942  CG  LEU A 260      -4.422 -12.770  -8.611  1.00 76.65           C
ATOM   3943  HG  LEU A 260      -3.929 -13.407  -7.876  1.00 76.65           H
ATOM   3944  CD1 LEU A 260      -5.030 -11.590  -7.850  1.00 76.65           C
ATOM   3945 1HD1 LEU A 260      -4.244 -11.063  -7.309  1.00 76.65           H
ATOM   3946 2HD1 LEU A 260      -5.504 -10.909  -8.556  1.00 76.65           H
ATOM   3947 3HD1 LEU A 260      -5.774 -11.958  -7.144  1.00 76.65           H
ATOM   3948  CD2 LEU A 260      -5.491 -13.620  -9.300  1.00 76.65           C
ATOM   3949 1HD2 LEU A 260      -5.985 -13.028 -10.070  1.00 76.65           H
ATOM   3950 2HD2 LEU A 260      -5.023 -14.492  -9.758  1.00 76.65           H
ATOM   3951 3HD2 LEU A 260      -6.226 -13.946  -8.564  1.00 76.65           H
ATOM   3952  HN  LEU A 260      -1.418 -11.588 -10.960  1.00 76.65           H
ATOM   3953  N   THR A 261      -0.635 -13.168  -8.278  1.00 83.52           N
ATOM   3954  CA  THR A 261       0.050 -14.001  -7.304  1.00 83.52           C
ATOM   3955  C   THR A 261       0.949 -13.145  -6.409  1.00 83.52           C
ATOM   3956  O   THR A 261       0.984 -13.336  -5.195  1.00 83.52           O
ATOM   3957  HA  THR A 261      -0.699 -14.461  -6.659  1.00 83.52           H
ATOM   3958  CB  THR A 261       0.809 -15.090  -8.064  1.00 83.52           C
ATOM   3959  HB  THR A 261       1.570 -14.655  -8.711  1.00 83.52           H
ATOM   3960  OG1 THR A 261      -0.214 -15.827  -8.728  1.00 83.52           O
ATOM   3961  HG1 THR A 261      -0.420 -15.407  -9.611  1.00 83.52           H
ATOM   3962  CG2 THR A 261       1.458 -16.113  -7.129  1.00 83.52           C
ATOM   3963 1HG2 THR A 261       0.687 -16.597  -6.529  1.00 83.52           H
ATOM   3964 2HG2 THR A 261       2.165 -15.606  -6.472  1.00 83.52           H
ATOM   3965 3HG2 THR A 261       1.983 -16.863  -7.719  1.00 83.52           H
ATOM   3966  HN  THR A 261      -0.422 -13.373  -9.234  1.00 83.52           H
ATOM   3967  N   VAL A 262       1.654 -12.220  -7.044  1.00 83.91           N
ATOM   3968  CA  VAL A 262       2.630 -11.408  -6.339  1.00 83.91           C
ATOM   3969  C   VAL A 262       1.909 -10.518  -5.325  1.00 83.91           C
ATOM   3970  O   VAL A 262       2.383 -10.338  -4.204  1.00 83.91           O
ATOM   3971  HA  VAL A 262       3.295 -12.085  -5.801  1.00 83.91           H
ATOM   3972  CB  VAL A 262       3.472 -10.614  -7.340  1.00 83.91           C
ATOM   3973  HB  VAL A 262       2.791 -10.047  -7.975  1.00 83.91           H
ATOM   3974  CG1 VAL A 262       4.383  -9.617  -6.621  1.00 83.91           C
ATOM   3975 1HG1 VAL A 262       3.775  -8.919  -6.044  1.00 83.91           H
ATOM   3976 2HG1 VAL A 262       5.053 -10.155  -5.950  1.00 83.91           H
ATOM   3977 3HG1 VAL A 262       4.970  -9.066  -7.356  1.00 83.91           H
ATOM   3978  CG2 VAL A 262       4.284 -11.550  -8.238  1.00 83.91           C
ATOM   3979 1HG2 VAL A 262       4.950 -12.155  -7.624  1.00 83.91           H
ATOM   3980 2HG2 VAL A 262       3.606 -12.201  -8.790  1.00 83.91           H
ATOM   3981 3HG2 VAL A 262       4.872 -10.959  -8.940  1.00 83.91           H
ATOM   3982  HN  VAL A 262       1.567 -12.023  -8.021  1.00 83.91           H
ATOM   3983  N   PHE A 263       0.776  -9.983  -5.755  1.00 78.41           N
ATOM   3984  CA  PHE A 263      -0.027  -9.134  -4.891  1.00 78.41           C
ATOM   3985  C   PHE A 263      -0.515  -9.906  -3.663  1.00 78.41           C
ATOM   3986  O   PHE A 263      -0.327  -9.463  -2.532  1.00 78.41           O
ATOM   3987  HA  PHE A 263       0.608  -8.308  -4.570  1.00 78.41           H
ATOM   3988  CB  PHE A 263      -1.238  -8.682  -5.709  1.00 78.41           C
ATOM   3989 1HB  PHE A 263      -0.888  -8.146  -6.591  1.00 78.41           H
ATOM   3990 2HB  PHE A 263      -1.774  -9.562  -6.062  1.00 78.41           H
ATOM   3991  CG  PHE A 263      -2.209  -7.786  -4.938  1.00 78.41           C
ATOM   3992  CD1 PHE A 263      -3.263  -8.336  -4.277  1.00 78.41           C
ATOM   3993  HD1 PHE A 263      -3.416  -9.415  -4.297  1.00 78.41           H
ATOM   3994  CD2 PHE A 263      -2.019  -6.439  -4.913  1.00 78.41           C
ATOM   3995  HD2 PHE A 263      -1.175  -5.998  -5.443  1.00 78.41           H
ATOM   3996  CE1 PHE A 263      -4.165  -7.504  -3.562  1.00 78.41           C
ATOM   3997  HE1 PHE A 263      -5.010  -7.945  -3.032  1.00 78.41           H
ATOM   3998  CE2 PHE A 263      -2.921  -5.608  -4.198  1.00 78.41           C
ATOM   3999  HE2 PHE A 263      -2.769  -4.529  -4.178  1.00 78.41           H
ATOM   4000  CZ  PHE A 263      -3.975  -6.158  -3.537  1.00 78.41           C
ATOM   4001  HZ  PHE A 263      -4.667  -5.519  -2.988  1.00 78.41           H
ATOM   4002  HN  PHE A 263       0.405 -10.122  -6.673  1.00 78.41           H
ATOM   4003  N   VAL A 264      -1.132 -11.048  -3.929  1.00 83.57           N
ATOM   4004  CA  VAL A 264      -1.751 -11.828  -2.871  1.00 83.57           C
ATOM   4005  C   VAL A 264      -0.687 -12.220  -1.843  1.00 83.57           C
ATOM   4006  O   VAL A 264      -0.894 -12.064  -0.640  1.00 83.57           O
ATOM   4007  HA  VAL A 264      -2.491 -11.193  -2.384  1.00 83.57           H
ATOM   4008  CB  VAL A 264      -2.479 -13.034  -3.467  1.00 83.57           C
ATOM   4009  HB  VAL A 264      -1.778 -13.563  -4.113  1.00 83.57           H
ATOM   4010  CG1 VAL A 264      -2.928 -14.001  -2.370  1.00 83.57           C
ATOM   4011 1HG1 VAL A 264      -2.057 -14.356  -1.819  1.00 83.57           H
ATOM   4012 2HG1 VAL A 264      -3.605 -13.487  -1.687  1.00 83.57           H
ATOM   4013 3HG1 VAL A 264      -3.443 -14.849  -2.821  1.00 83.57           H
ATOM   4014  CG2 VAL A 264      -3.665 -12.589  -4.325  1.00 83.57           C
ATOM   4015 1HG2 VAL A 264      -4.367 -12.026  -3.710  1.00 83.57           H
ATOM   4016 2HG2 VAL A 264      -3.309 -11.959  -5.139  1.00 83.57           H
ATOM   4017 3HG2 VAL A 264      -4.165 -13.466  -4.737  1.00 83.57           H
ATOM   4018  HN  VAL A 264      -1.212 -11.441  -4.845  1.00 83.57           H
ATOM   4019  N   LEU A 265       0.428 -12.721  -2.354  1.00 87.80           N
ATOM   4020  CA  LEU A 265       1.454 -13.291  -1.497  1.00 87.80           C
ATOM   4021  C   LEU A 265       2.060 -12.185  -0.632  1.00 87.80           C
ATOM   4022  O   LEU A 265       2.522 -12.444   0.479  1.00 87.80           O
ATOM   4023  HA  LEU A 265       0.968 -14.014  -0.843  1.00 87.80           H
ATOM   4024  CB  LEU A 265       2.485 -14.054  -2.331  1.00 87.80           C
ATOM   4025 1HB  LEU A 265       2.823 -13.405  -3.139  1.00 87.80           H
ATOM   4026 2HB  LEU A 265       3.351 -14.259  -1.703  1.00 87.80           H
ATOM   4027  CG  LEU A 265       2.009 -15.374  -2.941  1.00 87.80           C
ATOM   4028  HG  LEU A 265       1.155 -15.165  -3.585  1.00 87.80           H
ATOM   4029  CD1 LEU A 265       3.097 -15.996  -3.820  1.00 87.80           C
ATOM   4030 1HD1 LEU A 265       3.348 -15.308  -4.627  1.00 87.80           H
ATOM   4031 2HD1 LEU A 265       3.984 -16.189  -3.217  1.00 87.80           H
ATOM   4032 3HD1 LEU A 265       2.732 -16.933  -4.240  1.00 87.80           H
ATOM   4033  CD2 LEU A 265       1.530 -16.339  -1.854  1.00 87.80           C
ATOM   4034 1HD2 LEU A 265       2.349 -16.547  -1.166  1.00 87.80           H
ATOM   4035 2HD2 LEU A 265       0.701 -15.888  -1.308  1.00 87.80           H
ATOM   4036 3HD2 LEU A 265       1.197 -17.269  -2.315  1.00 87.80           H
ATOM   4037  HN  LEU A 265       0.634 -12.742  -3.332  1.00 87.80           H
ATOM   4038  N   SER A 266       2.041 -10.975  -1.173  1.00 87.24           N
ATOM   4039  CA  SER A 266       2.687  -9.851  -0.517  1.00 87.24           C
ATOM   4040  C   SER A 266       1.738  -9.228   0.508  1.00 87.24           C
ATOM   4041  O   SER A 266       2.160  -8.849   1.600  1.00 87.24           O
ATOM   4042  HA  SER A 266       3.563 -10.271  -0.022  1.00 87.24           H
ATOM   4043  CB  SER A 266       3.132  -8.801  -1.536  1.00 87.24           C
ATOM   4044 1HB  SER A 266       3.601  -7.966  -1.015  1.00 87.24           H
ATOM   4045 2HB  SER A 266       3.888  -9.231  -2.193  1.00 87.24           H
ATOM   4046  OG  SER A 266       2.042  -8.320  -2.318  1.00 87.24           O
ATOM   4047  HG  SER A 266       1.948  -8.869  -3.148  1.00 87.24           H
ATOM   4048  HN  SER A 266       1.595 -10.759  -2.041  1.00 87.24           H
ATOM   4049  N   GLN A 267       0.474  -9.139   0.121  1.00 85.92           N
ATOM   4050  CA  GLN A 267      -0.486  -8.349   0.873  1.00 85.92           C
ATOM   4051  C   GLN A 267      -1.206  -9.225   1.900  1.00 85.92           C
ATOM   4052  O   GLN A 267      -1.538  -8.763   2.990  1.00 85.92           O
ATOM   4053  HA  GLN A 267       0.103  -7.587   1.384  1.00 85.92           H
ATOM   4054  CB  GLN A 267      -1.485  -7.666  -0.063  1.00 85.92           C
ATOM   4055 1HB  GLN A 267      -1.986  -8.415  -0.675  1.00 85.92           H
ATOM   4056 2HB  GLN A 267      -2.257  -7.168   0.525  1.00 85.92           H
ATOM   4057  CG  GLN A 267      -0.785  -6.647  -0.964  1.00 85.92           C
ATOM   4058 1HG  GLN A 267      -0.035  -7.150  -1.574  1.00 85.92           H
ATOM   4059 2HG  GLN A 267      -1.509  -6.205  -1.649  1.00 85.92           H
ATOM   4060  CD  GLN A 267      -0.121  -5.546  -0.134  1.00 85.92           C
ATOM   4061  OE1 GLN A 267      -0.658  -5.065   0.849  1.00 85.92           O
ATOM   4062  NE2 GLN A 267       1.074  -5.176  -0.585  1.00 85.92           N
ATOM   4063 1HE2 GLN A 267       1.459  -5.612  -1.399  1.00 85.92           H
ATOM   4064 2HE2 GLN A 267       1.589  -4.462  -0.110  1.00 85.92           H
ATOM   4065  HN  GLN A 267       0.105  -9.595  -0.689  1.00 85.92           H
ATOM   4066  N   PHE A 268      -1.425 -10.474   1.516  1.00 88.58           N
ATOM   4067  CA  PHE A 268      -2.262 -11.363   2.303  1.00 88.58           C
ATOM   4068  C   PHE A 268      -1.723 -11.505   3.727  1.00 88.58           C
ATOM   4069  O   PHE A 268      -2.461 -11.327   4.695  1.00 88.58           O
ATOM   4070  HA  PHE A 268      -3.259 -10.923   2.336  1.00 88.58           H
ATOM   4071  CB  PHE A 268      -2.229 -12.731   1.618  1.00 88.58           C
ATOM   4072 1HB  PHE A 268      -2.550 -12.616   0.583  1.00 88.58           H
ATOM   4073 2HB  PHE A 268      -1.199 -13.089   1.595  1.00 88.58           H
ATOM   4074  CG  PHE A 268      -3.106 -13.787   2.295  1.00 88.58           C
ATOM   4075  CD1 PHE A 268      -2.534 -14.766   3.045  1.00 88.58           C
ATOM   4076  HD1 PHE A 268      -1.451 -14.799   3.165  1.00 88.58           H
ATOM   4077  CD2 PHE A 268      -4.457 -13.746   2.145  1.00 88.58           C
ATOM   4078  HD2 PHE A 268      -4.915 -12.961   1.543  1.00 88.58           H
ATOM   4079  CE1 PHE A 268      -3.348 -15.746   3.673  1.00 88.58           C
ATOM   4080  HE1 PHE A 268      -2.890 -16.531   4.275  1.00 88.58           H
ATOM   4081  CE2 PHE A 268      -5.271 -14.725   2.773  1.00 88.58           C
ATOM   4082  HE2 PHE A 268      -6.353 -14.693   2.653  1.00 88.58           H
ATOM   4083  CZ  PHE A 268      -4.699 -15.705   3.524  1.00 88.58           C
ATOM   4084  HZ  PHE A 268      -5.324 -16.457   4.005  1.00 88.58           H
ATOM   4085  HN  PHE A 268      -1.042 -10.878   0.685  1.00 88.58           H
ATOM   4086  N   PRO A 269      -0.431 -11.828   3.882  1.00 92.77           N
ATOM   4087  CA  PRO A 269       0.127 -12.089   5.211  1.00 92.77           C
ATOM   4088  C   PRO A 269      -0.151 -10.957   6.186  1.00 92.77           C
ATOM   4089  O   PRO A 269      -0.561 -11.197   7.320  1.00 92.77           O
ATOM   4090  HA  PRO A 269      -0.347 -12.967   5.651  1.00 92.77           H
ATOM   4091  CB  PRO A 269       1.625 -12.257   4.948  1.00 92.77           C
ATOM   4092 1HB  PRO A 269       2.159 -11.313   5.053  1.00 92.77           H
ATOM   4093 2HB  PRO A 269       2.079 -12.959   5.647  1.00 92.77           H
ATOM   4094  CG  PRO A 269       1.676 -12.776   3.516  1.00 92.77           C
ATOM   4095 1HG  PRO A 269       2.654 -12.615   3.061  1.00 92.77           H
ATOM   4096 2HG  PRO A 269       1.489 -13.849   3.467  1.00 92.77           H
ATOM   4097  CD  PRO A 269       0.586 -11.974   2.825  1.00 92.77           C
ATOM   4098 1HD  PRO A 269       0.950 -11.005   2.484  1.00 92.77           H
ATOM   4099 2HD  PRO A 269       0.197 -12.491   1.948  1.00 92.77           H
ATOM   4100  N   TYR A 270       0.082  -9.741   5.714  1.00 91.52           N
ATOM   4101  CA  TYR A 270      -0.053  -8.570   6.563  1.00 91.52           C
ATOM   4102  C   TYR A 270      -1.499  -8.397   7.033  1.00 91.52           C
ATOM   4103  O   TYR A 270      -1.747  -8.156   8.213  1.00 91.52           O
ATOM   4104  HA  TYR A 270       0.590  -8.709   7.432  1.00 91.52           H
ATOM   4105  CB  TYR A 270       0.335  -7.372   5.694  1.00 91.52           C
ATOM   4106 1HB  TYR A 270       1.401  -7.427   5.472  1.00 91.52           H
ATOM   4107 2HB  TYR A 270      -0.192  -7.441   4.742  1.00 91.52           H
ATOM   4108  CG  TYR A 270       0.031  -6.015   6.333  1.00 91.52           C
ATOM   4109  CD1 TYR A 270      -0.941  -5.200   5.790  1.00 91.52           C
ATOM   4110  HD1 TYR A 270      -1.493  -5.522   4.907  1.00 91.52           H
ATOM   4111  CD2 TYR A 270       0.729  -5.608   7.451  1.00 91.52           C
ATOM   4112  HD2 TYR A 270       1.497  -6.252   7.879  1.00 91.52           H
ATOM   4113  CE1 TYR A 270      -1.228  -3.923   6.391  1.00 91.52           C
ATOM   4114  HE1 TYR A 270      -1.993  -3.269   5.973  1.00 91.52           H
ATOM   4115  CE2 TYR A 270       0.443  -4.331   8.052  1.00 91.52           C
ATOM   4116  HE2 TYR A 270       0.986  -3.996   8.936  1.00 91.52           H
ATOM   4117  CZ  TYR A 270      -0.521  -3.552   7.493  1.00 91.52           C
ATOM   4118  OH  TYR A 270      -0.792  -2.346   8.061  1.00 91.52           O
ATOM   4119  HH  TYR A 270      -0.206  -2.204   8.858  1.00 91.52           H
ATOM   4120  HN  TYR A 270       0.359  -9.551   4.772  1.00 91.52           H
ATOM   4121  N   ASN A 271      -2.415  -8.528   6.084  1.00 89.28           N
ATOM   4122  CA  ASN A 271      -3.818  -8.267   6.358  1.00 89.28           C
ATOM   4123  C   ASN A 271      -4.365  -9.361   7.278  1.00 89.28           C
ATOM   4124  O   ASN A 271      -5.332  -9.139   8.005  1.00 89.28           O
ATOM   4125  HA  ASN A 271      -3.841  -7.282   6.823  1.00 89.28           H
ATOM   4126  CB  ASN A 271      -4.642  -8.277   5.069  1.00 89.28           C
ATOM   4127 1HB  ASN A 271      -4.383  -9.153   4.474  1.00 89.28           H
ATOM   4128 2HB  ASN A 271      -5.702  -8.359   5.311  1.00 89.28           H
ATOM   4129  CG  ASN A 271      -4.396  -7.008   4.251  1.00 89.28           C
ATOM   4130  OD1 ASN A 271      -4.788  -5.914   4.622  1.00 89.28           O
ATOM   4131  ND2 ASN A 271      -3.727  -7.214   3.120  1.00 89.28           N
ATOM   4132 1HD2 ASN A 271      -3.434  -8.138   2.874  1.00 89.28           H
ATOM   4133 2HD2 ASN A 271      -3.517  -6.445   2.516  1.00 89.28           H
ATOM   4134  HN  ASN A 271      -2.212  -8.805   5.145  1.00 89.28           H
ATOM   4135  N   CYS A 272      -3.723 -10.518   7.215  1.00 92.38           N
ATOM   4136  CA  CYS A 272      -4.047 -11.604   8.125  1.00 92.38           C
ATOM   4137  C   CYS A 272      -3.777 -11.129   9.554  1.00 92.38           C
ATOM   4138  O   CYS A 272      -4.624 -11.280  10.433  1.00 92.38           O
ATOM   4139  HA  CYS A 272      -5.104 -11.826   7.984  1.00 92.38           H
ATOM   4140  CB  CYS A 272      -3.265 -12.875   7.789  1.00 92.38           C
ATOM   4141 1HB  CYS A 272      -2.203 -12.647   7.702  1.00 92.38           H
ATOM   4142 2HB  CYS A 272      -3.371 -13.601   8.596  1.00 92.38           H
ATOM   4143  SG  CYS A 272      -3.880 -13.592   6.221  1.00 92.38           S
ATOM   4144  HG  CYS A 272      -3.263 -12.726   5.422  1.00 92.38           H
ATOM   4145  HN  CYS A 272      -2.996 -10.719   6.559  1.00 92.38           H
ATOM   4146  N   ILE A 273      -2.593 -10.565   9.743  1.00 93.27           N
ATOM   4147  CA  ILE A 273      -2.182 -10.110  11.060  1.00 93.27           C
ATOM   4148  C   ILE A 273      -3.053  -8.926  11.482  1.00 93.27           C
ATOM   4149  O   ILE A 273      -3.436  -8.815  12.645  1.00 93.27           O
ATOM   4150  HA  ILE A 273      -2.354 -10.931  11.757  1.00 93.27           H
ATOM   4151  CB  ILE A 273      -0.682  -9.808  11.078  1.00 93.27           C
ATOM   4152  HB  ILE A 273      -0.475  -9.061  10.312  1.00 93.27           H
ATOM   4153  CG1 ILE A 273       0.133 -11.054  10.727  1.00 93.27           C
ATOM   4154 1HG1 ILE A 273      -0.154 -11.414   9.739  1.00 93.27           H
ATOM   4155 2HG1 ILE A 273       1.192 -10.798  10.678  1.00 93.27           H
ATOM   4156  CG2 ILE A 273      -0.260  -9.206  12.421  1.00 93.27           C
ATOM   4157 1HG2 ILE A 273      -0.806  -8.278  12.591  1.00 93.27           H
ATOM   4158 2HG2 ILE A 273      -0.484  -9.911  13.221  1.00 93.27           H
ATOM   4159 3HG2 ILE A 273       0.810  -9.001  12.406  1.00 93.27           H
ATOM   4160  CD1 ILE A 273      -0.082 -12.160  11.762  1.00 93.27           C
ATOM   4161 1HD1 ILE A 273       0.229 -11.804  12.744  1.00 93.27           H
ATOM   4162 2HD1 ILE A 273      -1.138 -12.429  11.791  1.00 93.27           H
ATOM   4163 3HD1 ILE A 273       0.509 -13.034  11.488  1.00 93.27           H
ATOM   4164  HN  ILE A 273      -1.922 -10.417   9.016  1.00 93.27           H
ATOM   4165  N   LEU A 274      -3.342  -8.070  10.512  1.00 91.65           N
ATOM   4166  CA  LEU A 274      -4.143  -6.886  10.773  1.00 91.65           C
ATOM   4167  C   LEU A 274      -5.527  -7.311  11.268  1.00 91.65           C
ATOM   4168  O   LEU A 274      -6.117  -6.647  12.119  1.00 91.65           O
ATOM   4169  HA  LEU A 274      -3.650  -6.326  11.567  1.00 91.65           H
ATOM   4170  CB  LEU A 274      -4.183  -5.983   9.538  1.00 91.65           C
ATOM   4171 1HB  LEU A 274      -3.166  -5.871   9.162  1.00 91.65           H
ATOM   4172 2HB  LEU A 274      -4.756  -6.489   8.761  1.00 91.65           H
ATOM   4173  CG  LEU A 274      -4.777  -4.589   9.746  1.00 91.65           C
ATOM   4174  HG  LEU A 274      -5.736  -4.698  10.254  1.00 91.65           H
ATOM   4175  CD1 LEU A 274      -3.881  -3.740  10.651  1.00 91.65           C
ATOM   4176 1HD1 LEU A 274      -3.781  -4.226  11.621  1.00 91.65           H
ATOM   4177 2HD1 LEU A 274      -2.897  -3.636  10.193  1.00 91.65           H
ATOM   4178 3HD1 LEU A 274      -4.327  -2.754  10.782  1.00 91.65           H
ATOM   4179  CD2 LEU A 274      -5.051  -3.904   8.406  1.00 91.65           C
ATOM   4180 1HD2 LEU A 274      -4.118  -3.808   7.850  1.00 91.65           H
ATOM   4181 2HD2 LEU A 274      -5.757  -4.503   7.830  1.00 91.65           H
ATOM   4182 3HD2 LEU A 274      -5.473  -2.915   8.582  1.00 91.65           H
ATOM   4183  HN  LEU A 274      -3.040  -8.175   9.565  1.00 91.65           H
ATOM   4184  N   LEU A 275      -6.005  -8.416  10.715  1.00 93.13           N
ATOM   4185  CA  LEU A 275      -7.288  -8.963  11.123  1.00 93.13           C
ATOM   4186  C   LEU A 275      -7.220  -9.369  12.596  1.00 93.13           C
ATOM   4187  O   LEU A 275      -8.112  -9.041  13.377  1.00 93.13           O
ATOM   4188  HA  LEU A 275      -8.029  -8.170  11.017  1.00 93.13           H
ATOM   4189  CB  LEU A 275      -7.707 -10.101  10.190  1.00 93.13           C
ATOM   4190 1HB  LEU A 275      -7.786  -9.704   9.178  1.00 93.13           H
ATOM   4191 2HB  LEU A 275      -6.911 -10.846  10.179  1.00 93.13           H
ATOM   4192  CG  LEU A 275      -9.021 -10.803  10.536  1.00 93.13           C
ATOM   4193  HG  LEU A 275      -8.953 -11.169  11.561  1.00 93.13           H
ATOM   4194  CD1 LEU A 275     -10.196  -9.826  10.481  1.00 93.13           C
ATOM   4195 1HD1 LEU A 275     -10.032  -9.019  11.196  1.00 93.13           H
ATOM   4196 2HD1 LEU A 275     -10.277  -9.410   9.477  1.00 93.13           H
ATOM   4197 3HD1 LEU A 275     -11.118 -10.351  10.732  1.00 93.13           H
ATOM   4198  CD2 LEU A 275      -9.246 -12.021   9.637  1.00 93.13           C
ATOM   4199 1HD2 LEU A 275      -9.284 -11.701   8.595  1.00 93.13           H
ATOM   4200 2HD2 LEU A 275      -8.426 -12.727   9.770  1.00 93.13           H
ATOM   4201 3HD2 LEU A 275     -10.187 -12.501   9.904  1.00 93.13           H
ATOM   4202  HN  LEU A 275      -5.533  -8.934  10.002  1.00 93.13           H
ATOM   4203  N   VAL A 276      -6.152 -10.079  12.932  1.00 94.54           N
ATOM   4204  CA  VAL A 276      -5.958 -10.539  14.297  1.00 94.54           C
ATOM   4205  C   VAL A 276      -5.965  -9.336  15.242  1.00 94.54           C
ATOM   4206  O   VAL A 276      -6.621  -9.362  16.282  1.00 94.54           O
ATOM   4207  HA  VAL A 276      -6.798 -11.186  14.548  1.00 94.54           H
ATOM   4208  CB  VAL A 276      -4.676 -11.368  14.392  1.00 94.54           C
ATOM   4209  HB  VAL A 276      -3.859 -10.769  13.989  1.00 94.54           H
ATOM   4210  CG1 VAL A 276      -4.343 -11.696  15.849  1.00 94.54           C
ATOM   4211 1HG1 VAL A 276      -4.204 -10.771  16.408  1.00 94.54           H
ATOM   4212 2HG1 VAL A 276      -5.161 -12.267  16.289  1.00 94.54           H
ATOM   4213 3HG1 VAL A 276      -3.427 -12.286  15.888  1.00 94.54           H
ATOM   4214  CG2 VAL A 276      -4.783 -12.642  13.553  1.00 94.54           C
ATOM   4215 1HG2 VAL A 276      -5.616 -13.245  13.913  1.00 94.54           H
ATOM   4216 2HG2 VAL A 276      -4.951 -12.377  12.509  1.00 94.54           H
ATOM   4217 3HG2 VAL A 276      -3.858 -13.213  13.639  1.00 94.54           H
ATOM   4218  HN  VAL A 276      -5.429 -10.338  12.292  1.00 94.54           H
ATOM   4219  N   GLN A 277      -5.226  -8.309  14.846  1.00 93.33           N
ATOM   4220  CA  GLN A 277      -5.125  -7.105  15.653  1.00 93.33           C
ATOM   4221  C   GLN A 277      -6.501  -6.454  15.811  1.00 93.33           C
ATOM   4222  O   GLN A 277      -6.800  -5.871  16.852  1.00 93.33           O
ATOM   4223  HA  GLN A 277      -4.759  -7.437  16.625  1.00 93.33           H
ATOM   4224  CB  GLN A 277      -4.120  -6.122  15.048  1.00 93.33           C
ATOM   4225 1HB  GLN A 277      -4.305  -6.020  13.979  1.00 93.33           H
ATOM   4226 2HB  GLN A 277      -4.258  -5.136  15.492  1.00 93.33           H
ATOM   4227  CG  GLN A 277      -2.683  -6.596  15.280  1.00 93.33           C
ATOM   4228 1HG  GLN A 277      -2.512  -6.740  16.346  1.00 93.33           H
ATOM   4229 2HG  GLN A 277      -2.533  -7.562  14.799  1.00 93.33           H
ATOM   4230  CD  GLN A 277      -1.677  -5.583  14.729  1.00 93.33           C
ATOM   4231  OE1 GLN A 277      -1.979  -4.776  13.865  1.00 93.33           O
ATOM   4232  NE2 GLN A 277      -0.468  -5.670  15.275  1.00 93.33           N
ATOM   4233 1HE2 GLN A 277      -0.286  -6.356  15.980  1.00 93.33           H
ATOM   4234 2HE2 GLN A 277       0.260  -5.051  14.980  1.00 93.33           H
ATOM   4235  HN  GLN A 277      -4.704  -8.291  13.993  1.00 93.33           H
ATOM   4236  N   THR A 278      -7.301  -6.576  14.762  1.00 93.05           N
ATOM   4237  CA  THR A 278      -8.630  -5.989  14.764  1.00 93.05           C
ATOM   4238  C   THR A 278      -9.528  -6.702  15.777  1.00 93.05           C
ATOM   4239  O   THR A 278     -10.243  -6.056  16.541  1.00 93.05           O
ATOM   4240  HA  THR A 278      -8.547  -4.951  15.085  1.00 93.05           H
ATOM   4241  CB  THR A 278      -9.171  -6.039  13.333  1.00 93.05           C
ATOM   4242  HB  THR A 278      -9.333  -7.068  13.014  1.00 93.05           H
ATOM   4243  OG1 THR A 278      -8.213  -5.304  12.575  1.00 93.05           O
ATOM   4244  HG1 THR A 278      -7.289  -5.604  12.809  1.00 93.05           H
ATOM   4245  CG2 THR A 278     -10.467  -5.243  13.168  1.00 93.05           C
ATOM   4246 1HG2 THR A 278     -10.287  -4.199  13.423  1.00 93.05           H
ATOM   4247 2HG2 THR A 278     -11.231  -5.652  13.830  1.00 93.05           H
ATOM   4248 3HG2 THR A 278     -10.807  -5.312  12.135  1.00 93.05           H
ATOM   4249  HN  THR A 278      -7.056  -7.064  13.925  1.00 93.05           H
ATOM   4250  N   ILE A 279      -9.460  -8.025  15.751  1.00 94.54           N
ATOM   4251  CA  ILE A 279     -10.275  -8.834  16.642  1.00 94.54           C
ATOM   4252  C   ILE A 279      -9.864  -8.560  18.090  1.00 94.54           C
ATOM   4253  O   ILE A 279     -10.716  -8.413  18.964  1.00 94.54           O
ATOM   4254  HA  ILE A 279     -11.311  -8.521  16.513  1.00 94.54           H
ATOM   4255  CB  ILE A 279     -10.195 -10.310  16.249  1.00 94.54           C
ATOM   4256  HB  ILE A 279      -9.144 -10.596  16.206  1.00 94.54           H
ATOM   4257  CG1 ILE A 279     -10.783 -10.539  14.855  1.00 94.54           C
ATOM   4258 1HG1 ILE A 279     -11.869 -10.461  14.897  1.00 94.54           H
ATOM   4259 2HG1 ILE A 279     -10.433  -9.760  14.177  1.00 94.54           H
ATOM   4260  CG2 ILE A 279     -10.862 -11.195  17.304  1.00 94.54           C
ATOM   4261 1HG2 ILE A 279     -10.358 -11.061  18.262  1.00 94.54           H
ATOM   4262 2HG2 ILE A 279     -11.911 -10.916  17.403  1.00 94.54           H
ATOM   4263 3HG2 ILE A 279     -10.791 -12.240  17.000  1.00 94.54           H
ATOM   4264  CD1 ILE A 279     -10.386 -11.913  14.311  1.00 94.54           C
ATOM   4265 1HD1 ILE A 279      -9.300 -11.978  14.248  1.00 94.54           H
ATOM   4266 2HD1 ILE A 279     -10.758 -12.689  14.979  1.00 94.54           H
ATOM   4267 3HD1 ILE A 279     -10.817 -12.049  13.319  1.00 94.54           H
ATOM   4268  HN  ILE A 279      -8.865  -8.543  15.137  1.00 94.54           H
ATOM   4269  N   ASP A 280      -8.557  -8.500  18.300  1.00 94.53           N
ATOM   4270  CA  ASP A 280      -8.020  -8.316  19.638  1.00 94.53           C
ATOM   4271  C   ASP A 280      -8.367  -6.911  20.132  1.00 94.53           C
ATOM   4272  O   ASP A 280      -8.592  -6.706  21.324  1.00 94.53           O
ATOM   4273  HA  ASP A 280      -8.483  -9.097  20.241  1.00 94.53           H
ATOM   4274  CB  ASP A 280      -6.497  -8.457  19.645  1.00 94.53           C
ATOM   4275 1HB  ASP A 280      -6.211  -9.382  19.143  1.00 94.53           H
ATOM   4276 2HB  ASP A 280      -6.050  -7.638  19.082  1.00 94.53           H
ATOM   4277  CG  ASP A 280      -5.953  -8.457  21.075  1.00 94.53           C
ATOM   4278  OD1 ASP A 280      -6.491  -9.241  21.886  1.00 94.53           O
ATOM   4279  OD2 ASP A 280      -5.012  -7.673  21.324  1.00 94.53           O
ATOM   4280  HN  ASP A 280      -7.870  -8.575  17.576  1.00 94.53           H
ATOM   4281  N   ALA A 281      -8.401  -5.978  19.192  1.00 92.42           N
ATOM   4282  CA  ALA A 281      -8.750  -4.604  19.512  1.00 92.42           C
ATOM   4283  C   ALA A 281     -10.170  -4.563  20.082  1.00 92.42           C
ATOM   4284  O   ALA A 281     -10.496  -3.687  20.881  1.00 92.42           O
ATOM   4285  HA  ALA A 281      -8.052  -4.253  20.271  1.00 92.42           H
ATOM   4286  CB  ALA A 281      -8.598  -3.735  18.262  1.00 92.42           C
ATOM   4287 1HB  ALA A 281      -7.566  -3.775  17.915  1.00 92.42           H
ATOM   4288 2HB  ALA A 281      -9.260  -4.105  17.479  1.00 92.42           H
ATOM   4289 3HB  ALA A 281      -8.860  -2.704  18.503  1.00 92.42           H
ATOM   4290  HN  ALA A 281      -8.195  -6.148  18.228  1.00 92.42           H
ATOM   4291  N   TYR A 282     -10.975  -5.522  19.648  1.00 90.85           N
ATOM   4292  CA  TYR A 282     -12.352  -5.604  20.103  1.00 90.85           C
ATOM   4293  C   TYR A 282     -12.466  -6.488  21.348  1.00 90.85           C
ATOM   4294  O   TYR A 282     -13.071  -6.090  22.342  1.00 90.85           O
ATOM   4295  HA  TYR A 282     -12.686  -4.597  20.351  1.00 90.85           H
ATOM   4296  CB  TYR A 282     -13.137  -6.251  18.960  1.00 90.85           C
ATOM   4297 1HB  TYR A 282     -12.966  -5.680  18.047  1.00 90.85           H
ATOM   4298 2HB  TYR A 282     -12.746  -7.254  18.786  1.00 90.85           H
ATOM   4299  CG  TYR A 282     -14.643  -6.343  19.212  1.00 90.85           C
ATOM   4300  CD1 TYR A 282     -15.210  -7.549  19.569  1.00 90.85           C
ATOM   4301  HD1 TYR A 282     -14.585  -8.437  19.671  1.00 90.85           H
ATOM   4302  CD2 TYR A 282     -15.434  -5.220  19.083  1.00 90.85           C
ATOM   4303  HD2 TYR A 282     -14.986  -4.267  18.801  1.00 90.85           H
ATOM   4304  CE1 TYR A 282     -16.628  -7.636  19.806  1.00 90.85           C
ATOM   4305  HE1 TYR A 282     -17.089  -8.583  20.088  1.00 90.85           H
ATOM   4306  CE2 TYR A 282     -16.851  -5.306  19.320  1.00 90.85           C
ATOM   4307  HE2 TYR A 282     -17.488  -4.427  19.222  1.00 90.85           H
ATOM   4308  CZ  TYR A 282     -17.379  -6.510  19.670  1.00 90.85           C
ATOM   4309  OH  TYR A 282     -18.717  -6.592  19.895  1.00 90.85           O
ATOM   4310  HH  TYR A 282     -19.138  -5.691  19.788  1.00 90.85           H
ATOM   4311  HN  TYR A 282     -10.701  -6.231  18.999  1.00 90.85           H
ATOM   4312  N   ALA A 283     -11.876  -7.670  21.251  1.00 92.58           N
ATOM   4313  CA  ALA A 283     -12.156  -8.727  22.207  1.00 92.58           C
ATOM   4314  C   ALA A 283     -11.106  -8.695  23.320  1.00 92.58           C
ATOM   4315  O   ALA A 283     -11.334  -9.220  24.408  1.00 92.58           O
ATOM   4316  HA  ALA A 283     -13.138  -8.531  22.640  1.00 92.58           H
ATOM   4317  CB  ALA A 283     -12.197 -10.074  21.483  1.00 92.58           C
ATOM   4318 1HB  ALA A 283     -12.979 -10.054  20.723  1.00 92.58           H
ATOM   4319 2HB  ALA A 283     -11.234 -10.260  21.008  1.00 92.58           H
ATOM   4320 3HB  ALA A 283     -12.408 -10.866  22.200  1.00 92.58           H
ATOM   4321  HN  ALA A 283     -11.217  -7.909  20.538  1.00 92.58           H
ATOM   4322  N   MET A 284      -9.978  -8.073  23.007  1.00 91.43           N
ATOM   4323  CA  MET A 284      -8.872  -8.014  23.946  1.00 91.43           C
ATOM   4324  C   MET A 284      -8.568  -9.398  24.524  1.00 91.43           C
ATOM   4325  O   MET A 284      -8.469  -9.559  25.740  1.00 91.43           O
ATOM   4326  HA  MET A 284      -8.017  -7.658  23.371  1.00 91.43           H
ATOM   4327  CB  MET A 284      -9.218  -7.051  25.083  1.00 91.43           C
ATOM   4328 1HB  MET A 284     -10.124  -7.388  25.587  1.00 91.43           H
ATOM   4329 2HB  MET A 284      -8.420  -7.056  25.825  1.00 91.43           H
ATOM   4330  CG  MET A 284      -9.421  -5.629  24.555  1.00 91.43           C
ATOM   4331 1HG  MET A 284      -8.478  -5.234  24.178  1.00 91.43           H
ATOM   4332 2HG  MET A 284     -10.119  -5.640  23.718  1.00 91.43           H
ATOM   4333  SD  MET A 284     -10.046  -4.578  25.855  1.00 91.43           S
ATOM   4334  CE  MET A 284     -11.766  -5.052  25.838  1.00 91.43           C
ATOM   4335 1HE  MET A 284     -12.191  -4.842  24.856  1.00 91.43           H
ATOM   4336 2HE  MET A 284     -11.852  -6.118  26.050  1.00 91.43           H
ATOM   4337 3HE  MET A 284     -12.307  -4.486  26.596  1.00 91.43           H
ATOM   4338  HN  MET A 284      -9.815  -7.617  22.132  1.00 91.43           H
ATOM   4339  N   PHE A 285      -8.428 -10.361  23.626  1.00 91.93           N
ATOM   4340  CA  PHE A 285      -8.313 -11.752  24.031  1.00 91.93           C
ATOM   4341  C   PHE A 285      -6.849 -12.142  24.244  1.00 91.93           C
ATOM   4342  O   PHE A 285      -6.559 -13.177  24.840  1.00 91.93           O
ATOM   4343  HA  PHE A 285      -8.856 -11.861  24.970  1.00 91.93           H
ATOM   4344  CB  PHE A 285      -8.894 -12.598  22.897  1.00 91.93           C
ATOM   4345 1HB  PHE A 285      -9.066 -13.610  23.264  1.00 91.93           H
ATOM   4346 2HB  PHE A 285      -9.866 -12.192  22.616  1.00 91.93           H
ATOM   4347  CG  PHE A 285      -8.007 -12.666  21.653  1.00 91.93           C
ATOM   4348  CD1 PHE A 285      -8.168 -11.760  20.652  1.00 91.93           C
ATOM   4349  HD1 PHE A 285      -8.930 -10.985  20.736  1.00 91.93           H
ATOM   4350  CD2 PHE A 285      -7.056 -13.633  21.548  1.00 91.93           C
ATOM   4351  HD2 PHE A 285      -6.926 -14.359  22.350  1.00 91.93           H
ATOM   4352  CE1 PHE A 285      -7.344 -11.823  19.497  1.00 91.93           C
ATOM   4353  HE1 PHE A 285      -7.474 -11.096  18.695  1.00 91.93           H
ATOM   4354  CE2 PHE A 285      -6.231 -13.695  20.393  1.00 91.93           C
ATOM   4355  HE2 PHE A 285      -5.469 -14.470  20.309  1.00 91.93           H
ATOM   4356  CZ  PHE A 285      -6.393 -12.789  19.392  1.00 91.93           C
ATOM   4357  HZ  PHE A 285      -5.760 -12.837  18.506  1.00 91.93           H
ATOM   4358  HN  PHE A 285      -8.393 -10.205  22.639  1.00 91.93           H
ATOM   4359  N   ILE A 286      -5.965 -11.291  23.743  1.00 92.29           N
ATOM   4360  CA  ILE A 286      -4.538 -11.510  23.910  1.00 92.29           C
ATOM   4361  C   ILE A 286      -4.086 -10.911  25.243  1.00 92.29           C
ATOM   4362  O   ILE A 286      -3.802  -9.717  25.326  1.00 92.29           O
ATOM   4363  HA  ILE A 286      -4.375 -12.588  23.943  1.00 92.29           H
ATOM   4364  CB  ILE A 286      -3.769 -10.973  22.701  1.00 92.29           C
ATOM   4365  HB  ILE A 286      -3.948  -9.900  22.632  1.00 92.29           H
ATOM   4366  CG1 ILE A 286      -4.279 -11.601  21.403  1.00 92.29           C
ATOM   4367 1HG1 ILE A 286      -4.007 -12.656  21.374  1.00 92.29           H
ATOM   4368 2HG1 ILE A 286      -5.368 -11.551  21.374  1.00 92.29           H
ATOM   4369  CG2 ILE A 286      -2.262 -11.169  22.879  1.00 92.29           C
ATOM   4370 1HG2 ILE A 286      -1.929 -10.637  23.770  1.00 92.29           H
ATOM   4371 2HG2 ILE A 286      -2.044 -12.232  22.988  1.00 92.29           H
ATOM   4372 3HG2 ILE A 286      -1.739 -10.778  22.006  1.00 92.29           H
ATOM   4373  CD1 ILE A 286      -3.698 -10.885  20.182  1.00 92.29           C
ATOM   4374 1HD1 ILE A 286      -3.992  -9.835  20.202  1.00 92.29           H
ATOM   4375 2HD1 ILE A 286      -2.611 -10.957  20.202  1.00 92.29           H
ATOM   4376 3HD1 ILE A 286      -4.077 -11.351  19.273  1.00 92.29           H
ATOM   4377  HN  ILE A 286      -6.209 -10.466  23.233  1.00 92.29           H
ATOM   4378  N   SER A 287      -4.034 -11.766  26.253  1.00 90.63           N
ATOM   4379  CA  SER A 287      -3.587 -11.344  27.569  1.00 90.63           C
ATOM   4380  C   SER A 287      -2.130 -11.759  27.785  1.00 90.63           C
ATOM   4381  O   SER A 287      -1.464 -11.254  28.688  1.00 90.63           O
ATOM   4382  HA  SER A 287      -3.680 -10.258  27.571  1.00 90.63           H
ATOM   4383  CB  SER A 287      -4.474 -11.933  28.668  1.00 90.63           C
ATOM   4384 1HB  SER A 287      -4.116 -11.598  29.641  1.00 90.63           H
ATOM   4385 2HB  SER A 287      -5.490 -11.553  28.555  1.00 90.63           H
ATOM   4386  OG  SER A 287      -4.493 -13.357  28.633  1.00 90.63           O
ATOM   4387  HG  SER A 287      -5.100 -13.709  29.346  1.00 90.63           H
ATOM   4388  HN  SER A 287      -4.290 -12.730  26.183  1.00 90.63           H
ATOM   4389  N   ASN A 288      -1.677 -12.674  26.940  1.00 93.36           N
ATOM   4390  CA  ASN A 288      -0.358 -13.260  27.108  1.00 93.36           C
ATOM   4391  C   ASN A 288       0.677 -12.387  26.396  1.00 93.36           C
ATOM   4392  O   ASN A 288       0.555 -12.122  25.201  1.00 93.36           O
ATOM   4393  HA  ASN A 288      -0.198 -13.302  28.185  1.00 93.36           H
ATOM   4394  CB  ASN A 288      -0.296 -14.661  26.496  1.00 93.36           C
ATOM   4395 1HB  ASN A 288      -1.135 -15.256  26.856  1.00 93.36           H
ATOM   4396 2HB  ASN A 288      -0.395 -14.593  25.412  1.00 93.36           H
ATOM   4397  CG  ASN A 288       1.020 -15.356  26.851  1.00 93.36           C
ATOM   4398  OD1 ASN A 288       2.102 -14.821  26.674  1.00 93.36           O
ATOM   4399  ND2 ASN A 288       0.867 -16.576  27.359  1.00 93.36           N
ATOM   4400 1HD2 ASN A 288      -0.050 -16.957  27.478  1.00 93.36           H
ATOM   4401 2HD2 ASN A 288       1.669 -17.111  27.623  1.00 93.36           H
ATOM   4402  HN  ASN A 288      -2.194 -13.014  26.155  1.00 93.36           H
ATOM   4403  N   CYS A 289       1.673 -11.964  27.161  1.00 92.16           N
ATOM   4404  CA  CYS A 289       2.660 -11.026  26.653  1.00 92.16           C
ATOM   4405  C   CYS A 289       3.475 -11.728  25.565  1.00 92.16           C
ATOM   4406  O   CYS A 289       3.868 -11.107  24.579  1.00 92.16           O
ATOM   4407  HA  CYS A 289       2.107 -10.183  26.238  1.00 92.16           H
ATOM   4408  CB  CYS A 289       3.550 -10.481  27.771  1.00 92.16           C
ATOM   4409 1HB  CYS A 289       2.938  -9.999  28.533  1.00 92.16           H
ATOM   4410 2HB  CYS A 289       4.079 -11.300  28.259  1.00 92.16           H
ATOM   4411  SG  CYS A 289       4.752  -9.283  27.086  1.00 92.16           S
ATOM   4412  HN  CYS A 289       1.811 -12.250  28.109  1.00 92.16           H
ATOM   4413  N   ALA A 290       3.706 -13.015  25.782  1.00 94.07           N
ATOM   4414  CA  ALA A 290       4.512 -13.796  24.859  1.00 94.07           C
ATOM   4415  C   ALA A 290       3.821 -13.839  23.495  1.00 94.07           C
ATOM   4416  O   ALA A 290       4.472 -13.699  22.461  1.00 94.07           O
ATOM   4417  HA  ALA A 290       5.475 -13.296  24.754  1.00 94.07           H
ATOM   4418  CB  ALA A 290       4.743 -15.193  25.440  1.00 94.07           C
ATOM   4419 1HB  ALA A 290       5.263 -15.108  26.394  1.00 94.07           H
ATOM   4420 2HB  ALA A 290       3.784 -15.687  25.591  1.00 94.07           H
ATOM   4421 3HB  ALA A 290       5.348 -15.779  24.747  1.00 94.07           H
ATOM   4422  HN  ALA A 290       3.353 -13.522  26.568  1.00 94.07           H
ATOM   4423  N   VAL A 291       2.511 -14.033  23.536  1.00 94.21           N
ATOM   4424  CA  VAL A 291       1.724 -14.089  22.316  1.00 94.21           C
ATOM   4425  C   VAL A 291       1.726 -12.711  21.651  1.00 94.21           C
ATOM   4426  O   VAL A 291       1.872 -12.606  20.434  1.00 94.21           O
ATOM   4427  HA  VAL A 291       2.204 -14.802  21.647  1.00 94.21           H
ATOM   4428  CB  VAL A 291       0.316 -14.602  22.625  1.00 94.21           C
ATOM   4429  HB  VAL A 291      -0.136 -13.925  23.349  1.00 94.21           H
ATOM   4430  CG1 VAL A 291      -0.557 -14.597  21.368  1.00 94.21           C
ATOM   4431 1HG1 VAL A 291      -0.632 -13.581  20.982  1.00 94.21           H
ATOM   4432 2HG1 VAL A 291      -0.108 -15.241  20.612  1.00 94.21           H
ATOM   4433 3HG1 VAL A 291      -1.552 -14.967  21.616  1.00 94.21           H
ATOM   4434  CG2 VAL A 291       0.366 -15.996  23.253  1.00 94.21           C
ATOM   4435 1HG2 VAL A 291       0.847 -16.689  22.562  1.00 94.21           H
ATOM   4436 2HG2 VAL A 291       0.935 -15.956  24.182  1.00 94.21           H
ATOM   4437 3HG2 VAL A 291      -0.648 -16.337  23.462  1.00 94.21           H
ATOM   4438  HN  VAL A 291       1.990 -14.152  24.381  1.00 94.21           H
ATOM   4439  N   SER A 292       1.561 -11.689  22.478  1.00 94.13           N
ATOM   4440  CA  SER A 292       1.523 -10.324  21.983  1.00 94.13           C
ATOM   4441  C   SER A 292       2.835  -9.988  21.271  1.00 94.13           C
ATOM   4442  O   SER A 292       2.825  -9.447  20.167  1.00 94.13           O
ATOM   4443  HA  SER A 292       0.689 -10.294  21.281  1.00 94.13           H
ATOM   4444  CB  SER A 292       1.267  -9.332  23.120  1.00 94.13           C
ATOM   4445 1HB  SER A 292       0.444  -9.692  23.736  1.00 94.13           H
ATOM   4446 2HB  SER A 292       2.147  -9.281  23.761  1.00 94.13           H
ATOM   4447  OG  SER A 292       0.959  -8.029  22.632  1.00 94.13           O
ATOM   4448  HG  SER A 292       0.050  -8.025  22.217  1.00 94.13           H
ATOM   4449  HN  SER A 292       1.455 -11.783  23.468  1.00 94.13           H
ATOM   4450  N   THR A 293       3.933 -10.324  21.933  1.00 93.58           N
ATOM   4451  CA  THR A 293       5.250 -10.025  21.398  1.00 93.58           C
ATOM   4452  C   THR A 293       5.409 -10.630  20.002  1.00 93.58           C
ATOM   4453  O   THR A 293       5.850  -9.953  19.075  1.00 93.58           O
ATOM   4454  HA  THR A 293       5.340  -8.944  21.290  1.00 93.58           H
ATOM   4455  CB  THR A 293       6.292 -10.527  22.400  1.00 93.58           C
ATOM   4456  HB  THR A 293       6.177 -11.596  22.579  1.00 93.58           H
ATOM   4457  OG1 THR A 293       6.111  -9.689  23.538  1.00 93.58           O
ATOM   4458  HG1 THR A 293       5.476 -10.118  24.181  1.00 93.58           H
ATOM   4459  CG2 THR A 293       7.725 -10.237  21.948  1.00 93.58           C
ATOM   4460 1HG2 THR A 293       7.860  -9.161  21.834  1.00 93.58           H
ATOM   4461 2HG2 THR A 293       7.912 -10.730  20.994  1.00 93.58           H
ATOM   4462 3HG2 THR A 293       8.424 -10.613  22.695  1.00 93.58           H
ATOM   4463  HN  THR A 293       3.932 -10.792  22.817  1.00 93.58           H
ATOM   4464  N   ASN A 294       5.040 -11.898  19.895  1.00 94.90           N
ATOM   4465  CA  ASN A 294       5.231 -12.632  18.656  1.00 94.90           C
ATOM   4466  C   ASN A 294       4.349 -12.021  17.566  1.00 94.90           C
ATOM   4467  O   ASN A 294       4.754 -11.940  16.407  1.00 94.90           O
ATOM   4468  HA  ASN A 294       6.294 -12.542  18.431  1.00 94.90           H
ATOM   4469  CB  ASN A 294       4.834 -14.100  18.818  1.00 94.90           C
ATOM   4470 1HB  ASN A 294       3.865 -14.166  19.313  1.00 94.90           H
ATOM   4471 2HB  ASN A 294       4.723 -14.561  17.837  1.00 94.90           H
ATOM   4472  CG  ASN A 294       5.881 -14.865  19.631  1.00 94.90           C
ATOM   4473  OD1 ASN A 294       7.001 -14.422  19.822  1.00 94.90           O
ATOM   4474  ND2 ASN A 294       5.454 -16.035  20.099  1.00 94.90           N
ATOM   4475 1HD2 ASN A 294       4.521 -16.340  19.906  1.00 94.90           H
ATOM   4476 2HD2 ASN A 294       6.066 -16.609  20.643  1.00 94.90           H
ATOM   4477  HN  ASN A 294       4.619 -12.422  20.636  1.00 94.90           H
ATOM   4478  N   ILE A 295       3.158 -11.607  17.975  1.00 93.90           N
ATOM   4479  CA  ILE A 295       2.197 -11.050  17.039  1.00 93.90           C
ATOM   4480  C   ILE A 295       2.745  -9.738  16.472  1.00 93.90           C
ATOM   4481  O   ILE A 295       2.605  -9.467  15.281  1.00 93.90           O
ATOM   4482  HA  ILE A 295       2.088 -11.761  16.220  1.00 93.90           H
ATOM   4483  CB  ILE A 295       0.825 -10.908  17.701  1.00 93.90           C
ATOM   4484  HB  ILE A 295       0.972 -10.538  18.716  1.00 93.90           H
ATOM   4485  CG1 ILE A 295       0.126 -12.264  17.811  1.00 93.90           C
ATOM   4486 1HG1 ILE A 295      -0.156 -12.613  16.817  1.00 93.90           H
ATOM   4487 2HG1 ILE A 295       0.816 -13.000  18.224  1.00 93.90           H
ATOM   4488  CG2 ILE A 295      -0.035  -9.878  16.966  1.00 93.90           C
ATOM   4489 1HG2 ILE A 295       0.464  -8.909  16.984  1.00 93.90           H
ATOM   4490 2HG2 ILE A 295      -0.176 -10.194  15.932  1.00 93.90           H
ATOM   4491 3HG2 ILE A 295      -1.004  -9.797  17.457  1.00 93.90           H
ATOM   4492  CD1 ILE A 295      -1.118 -12.170  18.696  1.00 93.90           C
ATOM   4493 1HD1 ILE A 295      -0.829 -11.844  19.695  1.00 93.90           H
ATOM   4494 2HD1 ILE A 295      -1.816 -11.451  18.267  1.00 93.90           H
ATOM   4495 3HD1 ILE A 295      -1.596 -13.148  18.757  1.00 93.90           H
ATOM   4496  HN  ILE A 295       2.849 -11.647  18.925  1.00 93.90           H
ATOM   4497  N   ASP A 296       3.357  -8.960  17.353  1.00 93.85           N
ATOM   4498  CA  ASP A 296       3.886  -7.663  16.965  1.00 93.85           C
ATOM   4499  C   ASP A 296       5.058  -7.862  16.003  1.00 93.85           C
ATOM   4500  O   ASP A 296       5.197  -7.127  15.027  1.00 93.85           O
ATOM   4501  HA  ASP A 296       3.050  -7.140  16.501  1.00 93.85           H
ATOM   4502  CB  ASP A 296       4.399  -6.891  18.182  1.00 93.85           C
ATOM   4503 1HB  ASP A 296       5.069  -7.525  18.763  1.00 93.85           H
ATOM   4504 2HB  ASP A 296       4.980  -6.030  17.853  1.00 93.85           H
ATOM   4505  CG  ASP A 296       3.239  -6.423  19.063  1.00 93.85           C
ATOM   4506  OD1 ASP A 296       2.100  -6.424  18.549  1.00 93.85           O
ATOM   4507  OD2 ASP A 296       3.518  -6.075  20.231  1.00 93.85           O
ATOM   4508  HN  ASP A 296       3.493  -9.202  18.313  1.00 93.85           H
ATOM   4509  N   ILE A 297       5.873  -8.861  16.312  1.00 94.39           N
ATOM   4510  CA  ILE A 297       6.994  -9.205  15.454  1.00 94.39           C
ATOM   4511  C   ILE A 297       6.469  -9.633  14.082  1.00 94.39           C
ATOM   4512  O   ILE A 297       6.985  -9.200  13.053  1.00 94.39           O
ATOM   4513  HA  ILE A 297       7.597  -8.305  15.327  1.00 94.39           H
ATOM   4514  CB  ILE A 297       7.882 -10.253  16.127  1.00 94.39           C
ATOM   4515  HB  ILE A 297       7.240 -11.043  16.518  1.00 94.39           H
ATOM   4516  CG1 ILE A 297       8.635  -9.653  17.316  1.00 94.39           C
ATOM   4517 1HG1 ILE A 297       9.368  -8.930  16.958  1.00 94.39           H
ATOM   4518 2HG1 ILE A 297       7.938  -9.111  17.955  1.00 94.39           H
ATOM   4519  CG2 ILE A 297       8.830 -10.900  15.115  1.00 94.39           C
ATOM   4520 1HG2 ILE A 297       8.249 -11.385  14.331  1.00 94.39           H
ATOM   4521 2HG2 ILE A 297       9.467 -10.134  14.673  1.00 94.39           H
ATOM   4522 3HG2 ILE A 297       9.449 -11.641  15.620  1.00 94.39           H
ATOM   4523  CD1 ILE A 297       9.338 -10.743  18.127  1.00 94.39           C
ATOM   4524 1HD1 ILE A 297       8.598 -11.450  18.502  1.00 94.39           H
ATOM   4525 2HD1 ILE A 297      10.050 -11.267  17.490  1.00 94.39           H
ATOM   4526 3HD1 ILE A 297       9.865 -10.289  18.966  1.00 94.39           H
ATOM   4527  HN  ILE A 297       5.777  -9.428  17.129  1.00 94.39           H
ATOM   4528  N   CYS A 298       5.448 -10.477  14.112  1.00 94.57           N
ATOM   4529  CA  CYS A 298       4.844 -10.965  12.884  1.00 94.57           C
ATOM   4530  C   CYS A 298       4.359  -9.760  12.075  1.00 94.57           C
ATOM   4531  O   CYS A 298       4.515  -9.724  10.855  1.00 94.57           O
ATOM   4532  HA  CYS A 298       5.623 -11.505  12.345  1.00 94.57           H
ATOM   4533  CB  CYS A 298       3.714 -11.957  13.164  1.00 94.57           C
ATOM   4534 1HB  CYS A 298       3.087 -11.587  13.976  1.00 94.57           H
ATOM   4535 2HB  CYS A 298       3.075 -12.051  12.286  1.00 94.57           H
ATOM   4536  SG  CYS A 298       4.409 -13.590  13.608  1.00 94.57           S
ATOM   4537  HG  CYS A 298       4.745 -13.265  14.853  1.00 94.57           H
ATOM   4538  HN  CYS A 298       5.035 -10.826  14.953  1.00 94.57           H
ATOM   4539  N   PHE A 299       3.782  -8.804  12.787  1.00 93.71           N
ATOM   4540  CA  PHE A 299       3.261  -7.607  12.148  1.00 93.71           C
ATOM   4541  C   PHE A 299       4.366  -6.859  11.400  1.00 93.71           C
ATOM   4542  O   PHE A 299       4.174  -6.437  10.261  1.00 93.71           O
ATOM   4543  HA  PHE A 299       2.496  -7.925  11.440  1.00 93.71           H
ATOM   4544  CB  PHE A 299       2.716  -6.708  13.260  1.00 93.71           C
ATOM   4545 1HB  PHE A 299       1.955  -7.256  13.817  1.00 93.71           H
ATOM   4546 2HB  PHE A 299       3.522  -6.483  13.959  1.00 93.71           H
ATOM   4547  CG  PHE A 299       2.113  -5.394  12.759  1.00 93.71           C
ATOM   4548  CD1 PHE A 299       2.871  -4.266  12.730  1.00 93.71           C
ATOM   4549  HD1 PHE A 299       3.908  -4.297  13.064  1.00 93.71           H
ATOM   4550  CD2 PHE A 299       0.819  -5.355  12.343  1.00 93.71           C
ATOM   4551  HD2 PHE A 299       0.211  -6.260  12.366  1.00 93.71           H
ATOM   4552  CE1 PHE A 299       2.311  -3.046  12.265  1.00 93.71           C
ATOM   4553  HE1 PHE A 299       2.919  -2.142  12.242  1.00 93.71           H
ATOM   4554  CE2 PHE A 299       0.259  -4.136  11.878  1.00 93.71           C
ATOM   4555  HE2 PHE A 299      -0.778  -4.105  11.544  1.00 93.71           H
ATOM   4556  CZ  PHE A 299       1.017  -3.007  11.849  1.00 93.71           C
ATOM   4557  HZ  PHE A 299       0.587  -2.071  11.492  1.00 93.71           H
ATOM   4558  HN  PHE A 299       3.667  -8.837  13.780  1.00 93.71           H
ATOM   4559  N   GLN A 300       5.500  -6.718  12.071  1.00 93.11           N
ATOM   4560  CA  GLN A 300       6.616  -5.977  11.508  1.00 93.11           C
ATOM   4561  C   GLN A 300       7.109  -6.653  10.227  1.00 93.11           C
ATOM   4562  O   GLN A 300       7.366  -5.984   9.227  1.00 93.11           O
ATOM   4563  HA  GLN A 300       6.220  -4.989  11.276  1.00 93.11           H
ATOM   4564  CB  GLN A 300       7.750  -5.837  12.525  1.00 93.11           C
ATOM   4565 1HB  GLN A 300       7.968  -6.808  12.969  1.00 93.11           H
ATOM   4566 2HB  GLN A 300       8.658  -5.507  12.020  1.00 93.11           H
ATOM   4567  CG  GLN A 300       7.380  -4.839  13.624  1.00 93.11           C
ATOM   4568 1HG  GLN A 300       7.165  -3.866  13.180  1.00 93.11           H
ATOM   4569 2HG  GLN A 300       6.471  -5.167  14.128  1.00 93.11           H
ATOM   4570  CD  GLN A 300       8.512  -4.701  14.644  1.00 93.11           C
ATOM   4571  OE1 GLN A 300       9.573  -5.289  14.515  1.00 93.11           O
ATOM   4572  NE2 GLN A 300       8.229  -3.893  15.661  1.00 93.11           N
ATOM   4573 1HE2 GLN A 300       7.338  -3.440  15.707  1.00 93.11           H
ATOM   4574 2HE2 GLN A 300       8.906  -3.738  16.381  1.00 93.11           H
ATOM   4575  HN  GLN A 300       5.662  -7.099  12.982  1.00 93.11           H
ATOM   4576  N   VAL A 301       7.226  -7.971  10.298  1.00 94.11           N
ATOM   4577  CA  VAL A 301       7.767  -8.736   9.187  1.00 94.11           C
ATOM   4578  C   VAL A 301       6.835  -8.602   7.981  1.00 94.11           C
ATOM   4579  O   VAL A 301       7.278  -8.266   6.884  1.00 94.11           O
ATOM   4580  HA  VAL A 301       8.735  -8.306   8.932  1.00 94.11           H
ATOM   4581  CB  VAL A 301       7.991 -10.189   9.612  1.00 94.11           C
ATOM   4582  HB  VAL A 301       7.051 -10.570  10.011  1.00 94.11           H
ATOM   4583  CG1 VAL A 301       8.379 -11.056   8.413  1.00 94.11           C
ATOM   4584 1HG1 VAL A 301       7.581 -11.028   7.671  1.00 94.11           H
ATOM   4585 2HG1 VAL A 301       9.299 -10.675   7.972  1.00 94.11           H
ATOM   4586 3HG1 VAL A 301       8.532 -12.084   8.743  1.00 94.11           H
ATOM   4587  CG2 VAL A 301       9.043 -10.280  10.719  1.00 94.11           C
ATOM   4588 1HG2 VAL A 301       9.987  -9.873  10.357  1.00 94.11           H
ATOM   4589 2HG2 VAL A 301       8.709  -9.710  11.586  1.00 94.11           H
ATOM   4590 3HG2 VAL A 301       9.182 -11.324  11.002  1.00 94.11           H
ATOM   4591  HN  VAL A 301       6.960  -8.514  11.095  1.00 94.11           H
ATOM   4592  N   THR A 302       5.561  -8.872   8.225  1.00 93.02           N
ATOM   4593  CA  THR A 302       4.584  -8.904   7.150  1.00 93.02           C
ATOM   4594  C   THR A 302       4.390  -7.504   6.564  1.00 93.02           C
ATOM   4595  O   THR A 302       4.162  -7.355   5.365  1.00 93.02           O
ATOM   4596  HA  THR A 302       4.972  -9.534   6.350  1.00 93.02           H
ATOM   4597  CB  THR A 302       3.294  -9.515   7.701  1.00 93.02           C
ATOM   4598  HB  THR A 302       2.526  -9.565   6.930  1.00 93.02           H
ATOM   4599  OG1 THR A 302       2.980  -8.704   8.830  1.00 93.02           O
ATOM   4600  HG1 THR A 302       3.337  -9.126   9.664  1.00 93.02           H
ATOM   4601  CG2 THR A 302       3.513 -10.909   8.293  1.00 93.02           C
ATOM   4602 1HG2 THR A 302       4.232 -10.848   9.111  1.00 93.02           H
ATOM   4603 2HG2 THR A 302       3.898 -11.575   7.521  1.00 93.02           H
ATOM   4604 3HG2 THR A 302       2.567 -11.297   8.670  1.00 93.02           H
ATOM   4605  HN  THR A 302       5.195  -9.067   9.135  1.00 93.02           H
ATOM   4606  N   GLN A 303       4.488  -6.512   7.438  1.00 91.56           N
ATOM   4607  CA  GLN A 303       4.394  -5.127   7.012  1.00 91.56           C
ATOM   4608  C   GLN A 303       5.517  -4.797   6.026  1.00 91.56           C
ATOM   4609  O   GLN A 303       5.289  -4.125   5.022  1.00 91.56           O
ATOM   4610  HA  GLN A 303       3.428  -5.042   6.514  1.00 91.56           H
ATOM   4611  CB  GLN A 303       4.424  -4.180   8.213  1.00 91.56           C
ATOM   4612 1HB  GLN A 303       3.552  -4.358   8.843  1.00 91.56           H
ATOM   4613 2HB  GLN A 303       5.304  -4.386   8.822  1.00 91.56           H
ATOM   4614  CG  GLN A 303       4.442  -2.719   7.760  1.00 91.56           C
ATOM   4615 1HG  GLN A 303       5.449  -2.445   7.444  1.00 91.56           H
ATOM   4616 2HG  GLN A 303       3.792  -2.595   6.893  1.00 91.56           H
ATOM   4617  CD  GLN A 303       3.984  -1.789   8.885  1.00 91.56           C
ATOM   4618  OE1 GLN A 303       4.635  -1.640   9.906  1.00 91.56           O
ATOM   4619  NE2 GLN A 303       2.829  -1.175   8.643  1.00 91.56           N
ATOM   4620 1HE2 GLN A 303       2.345  -1.342   7.784  1.00 91.56           H
ATOM   4621 2HE2 GLN A 303       2.446  -0.546   9.319  1.00 91.56           H
ATOM   4622  HN  GLN A 303       4.629  -6.644   8.419  1.00 91.56           H
ATOM   4623  N   THR A 304       6.706  -5.287   6.348  1.00 91.32           N
ATOM   4624  CA  THR A 304       7.874  -5.015   5.527  1.00 91.32           C
ATOM   4625  C   THR A 304       7.710  -5.645   4.142  1.00 91.32           C
ATOM   4626  O   THR A 304       8.096  -5.051   3.137  1.00 91.32           O
ATOM   4627  HA  THR A 304       7.949  -3.938   5.381  1.00 91.32           H
ATOM   4628  CB  THR A 304       9.107  -5.516   6.280  1.00 91.32           C
ATOM   4629  HB  THR A 304       9.104  -6.604   6.354  1.00 91.32           H
ATOM   4630  OG1 THR A 304       9.065  -4.816   7.520  1.00 91.32           O
ATOM   4631  HG1 THR A 304       8.638  -5.387   8.222  1.00 91.32           H
ATOM   4632  CG2 THR A 304      10.415  -5.053   5.635  1.00 91.32           C
ATOM   4633 1HG2 THR A 304      10.449  -3.964   5.623  1.00 91.32           H
ATOM   4634 2HG2 THR A 304      10.470  -5.430   4.614  1.00 91.32           H
ATOM   4635 3HG2 THR A 304      11.259  -5.436   6.209  1.00 91.32           H
ATOM   4636  HN  THR A 304       6.877  -5.858   7.150  1.00 91.32           H
ATOM   4637  N   ILE A 305       7.138  -6.840   4.134  1.00 91.63           N
ATOM   4638  CA  ILE A 305       6.886  -7.541   2.886  1.00 91.63           C
ATOM   4639  C   ILE A 305       5.914  -6.723   2.034  1.00 91.63           C
ATOM   4640  O   ILE A 305       6.082  -6.620   0.820  1.00 91.63           O
ATOM   4641  HA  ILE A 305       7.835  -7.612   2.355  1.00 91.63           H
ATOM   4642  CB  ILE A 305       6.412  -8.969   3.161  1.00 91.63           C
ATOM   4643  HB  ILE A 305       5.585  -8.925   3.869  1.00 91.63           H
ATOM   4644  CG1 ILE A 305       7.520  -9.800   3.811  1.00 91.63           C
ATOM   4645 1HG1 ILE A 305       8.302 -10.005   3.080  1.00 91.63           H
ATOM   4646 2HG1 ILE A 305       7.980  -9.230   4.619  1.00 91.63           H
ATOM   4647  CG2 ILE A 305       5.878  -9.624   1.885  1.00 91.63           C
ATOM   4648 1HG2 ILE A 305       5.038  -9.045   1.503  1.00 91.63           H
ATOM   4649 2HG2 ILE A 305       6.669  -9.656   1.135  1.00 91.63           H
ATOM   4650 3HG2 ILE A 305       5.548 -10.639   2.108  1.00 91.63           H
ATOM   4651  CD1 ILE A 305       6.968 -11.117   4.359  1.00 91.63           C
ATOM   4652 1HD1 ILE A 305       6.204 -10.908   5.107  1.00 91.63           H
ATOM   4653 2HD1 ILE A 305       6.531 -11.695   3.545  1.00 91.63           H
ATOM   4654 3HD1 ILE A 305       7.777 -11.688   4.816  1.00 91.63           H
ATOM   4655  HN  ILE A 305       6.848  -7.327   4.958  1.00 91.63           H
ATOM   4656  N   ALA A 306       4.917  -6.162   2.704  1.00 88.96           N
ATOM   4657  CA  ALA A 306       3.884  -5.408   2.015  1.00 88.96           C
ATOM   4658  C   ALA A 306       4.514  -4.189   1.338  1.00 88.96           C
ATOM   4659  O   ALA A 306       4.106  -3.803   0.244  1.00 88.96           O
ATOM   4660  HA  ALA A 306       3.454  -6.055   1.251  1.00 88.96           H
ATOM   4661  CB  ALA A 306       2.786  -5.021   3.009  1.00 88.96           C
ATOM   4662 1HB  ALA A 306       2.351  -5.923   3.439  1.00 88.96           H
ATOM   4663 2HB  ALA A 306       3.214  -4.409   3.803  1.00 88.96           H
ATOM   4664 3HB  ALA A 306       2.011  -4.455   2.492  1.00 88.96           H
ATOM   4665  HN  ALA A 306       4.810  -6.217   3.696  1.00 88.96           H
ATOM   4666  N   PHE A 307       5.497  -3.617   2.018  1.00 88.56           N
ATOM   4667  CA  PHE A 307       6.156  -2.422   1.518  1.00 88.56           C
ATOM   4668  C   PHE A 307       6.968  -2.731   0.259  1.00 88.56           C
ATOM   4669  O   PHE A 307       7.062  -1.899  -0.643  1.00 88.56           O
ATOM   4670  HA  PHE A 307       5.376  -1.700   1.277  1.00 88.56           H
ATOM   4671  CB  PHE A 307       7.105  -1.942   2.618  1.00 88.56           C
ATOM   4672 1HB  PHE A 307       7.722  -2.779   2.943  1.00 88.56           H
ATOM   4673 2HB  PHE A 307       7.778  -1.193   2.200  1.00 88.56           H
ATOM   4674  CG  PHE A 307       6.395  -1.346   3.835  1.00 88.56           C
ATOM   4675  CD1 PHE A 307       5.037  -1.354   3.902  1.00 88.56           C
ATOM   4676  HD1 PHE A 307       4.454  -1.785   3.088  1.00 88.56           H
ATOM   4677  CD2 PHE A 307       7.123  -0.809   4.851  1.00 88.56           C
ATOM   4678  HD2 PHE A 307       8.212  -0.802   4.797  1.00 88.56           H
ATOM   4679  CE1 PHE A 307       4.379  -0.801   5.032  1.00 88.56           C
ATOM   4680  HE1 PHE A 307       3.290  -0.807   5.086  1.00 88.56           H
ATOM   4681  CE2 PHE A 307       6.465  -0.256   5.981  1.00 88.56           C
ATOM   4682  HE2 PHE A 307       7.048   0.175   6.795  1.00 88.56           H
ATOM   4683  CZ  PHE A 307       5.106  -0.264   6.048  1.00 88.56           C
ATOM   4684  HZ  PHE A 307       4.601   0.161   6.916  1.00 88.56           H
ATOM   4685  HN  PHE A 307       5.843  -3.956   2.893  1.00 88.56           H
ATOM   4686  N   PHE A 308       7.534  -3.928   0.236  1.00 89.00           N
ATOM   4687  CA  PHE A 308       8.356  -4.347  -0.886  1.00 89.00           C
ATOM   4688  C   PHE A 308       7.532  -4.412  -2.174  1.00 89.00           C
ATOM   4689  O   PHE A 308       8.087  -4.399  -3.272  1.00 89.00           O
ATOM   4690  HA  PHE A 308       9.148  -3.608  -1.001  1.00 89.00           H
ATOM   4691  CB  PHE A 308       8.880  -5.747  -0.559  1.00 89.00           C
ATOM   4692 1HB  PHE A 308       9.151  -5.785   0.496  1.00 89.00           H
ATOM   4693 2HB  PHE A 308       8.077  -6.469  -0.708  1.00 89.00           H
ATOM   4694  CG  PHE A 308      10.089  -6.170  -1.397  1.00 89.00           C
ATOM   4695  CD1 PHE A 308       9.909  -6.908  -2.525  1.00 89.00           C
ATOM   4696  HD1 PHE A 308       8.905  -7.198  -2.832  1.00 89.00           H
ATOM   4697  CD2 PHE A 308      11.342  -5.808  -1.013  1.00 89.00           C
ATOM   4698  HD2 PHE A 308      11.486  -5.216  -0.109  1.00 89.00           H
ATOM   4699  CE1 PHE A 308      11.031  -7.301  -3.302  1.00 89.00           C
ATOM   4700  HE1 PHE A 308      10.887  -7.893  -4.206  1.00 89.00           H
ATOM   4701  CE2 PHE A 308      12.464  -6.201  -1.790  1.00 89.00           C
ATOM   4702  HE2 PHE A 308      13.469  -5.910  -1.483  1.00 89.00           H
ATOM   4703  CZ  PHE A 308      12.285  -6.939  -2.918  1.00 89.00           C
ATOM   4704  HZ  PHE A 308      13.146  -7.240  -3.515  1.00 89.00           H
ATOM   4705  HN  PHE A 308       7.439  -4.606   0.966  1.00 89.00           H
ATOM   4706  N   HIS A 309       6.221  -4.482  -1.997  1.00 85.50           N
ATOM   4707  CA  HIS A 309       5.315  -4.539  -3.132  1.00 85.50           C
ATOM   4708  C   HIS A 309       5.445  -3.257  -3.958  1.00 85.50           C
ATOM   4709  O   HIS A 309       5.321  -3.288  -5.181  1.00 85.50           O
ATOM   4710  HA  HIS A 309       5.628  -5.387  -3.740  1.00 85.50           H
ATOM   4711  CB  HIS A 309       3.880  -4.802  -2.669  1.00 85.50           C
ATOM   4712 1HB  HIS A 309       3.871  -5.687  -2.033  1.00 85.50           H
ATOM   4713 2HB  HIS A 309       3.548  -3.965  -2.055  1.00 85.50           H
ATOM   4714  CG  HIS A 309       2.897  -5.000  -3.798  1.00 85.50           C
ATOM   4715  ND1 HIS A 309       2.198  -3.955  -4.375  1.00 85.50           N
ATOM   4716  HD1 HIS A 309       2.266  -2.991  -4.116  1.00 85.50           H
ATOM   4717  CD2 HIS A 309       2.505  -6.132  -4.450  1.00 85.50           C
ATOM   4718  HD2 HIS A 309       2.863  -7.141  -4.246  1.00 85.50           H
ATOM   4719  CE1 HIS A 309       1.422  -4.447  -5.330  1.00 85.50           C
ATOM   4720  HE1 HIS A 309       0.749  -3.874  -5.968  1.00 85.50           H
ATOM   4721  NE2 HIS A 309       1.614  -5.797  -5.374  1.00 85.50           N
ATOM   4722  HN  HIS A 309       5.777  -4.499  -1.101  1.00 85.50           H
ATOM   4723  N   SER A 310       5.695  -2.162  -3.256  1.00 83.28           N
ATOM   4724  CA  SER A 310       5.727  -0.856  -3.893  1.00 83.28           C
ATOM   4725  C   SER A 310       6.941  -0.755  -4.818  1.00 83.28           C
ATOM   4726  O   SER A 310       6.962   0.067  -5.734  1.00 83.28           O
ATOM   4727  HA  SER A 310       4.802  -0.792  -4.467  1.00 83.28           H
ATOM   4728  CB  SER A 310       5.758   0.264  -2.852  1.00 83.28           C
ATOM   4729 1HB  SER A 310       6.547   0.064  -2.127  1.00 83.28           H
ATOM   4730 2HB  SER A 310       6.005   1.207  -3.340  1.00 83.28           H
ATOM   4731  OG  SER A 310       4.512   0.396  -2.172  1.00 83.28           O
ATOM   4732  HG  SER A 310       3.862   0.896  -2.743  1.00 83.28           H
ATOM   4733  HN  SER A 310       5.873  -2.156  -2.272  1.00 83.28           H
ATOM   4734  N   CYS A 311       7.924  -1.601  -4.547  1.00 86.83           N
ATOM   4735  CA  CYS A 311       9.129  -1.633  -5.358  1.00 86.83           C
ATOM   4736  C   CYS A 311       8.924  -2.649  -6.484  1.00 86.83           C
ATOM   4737  O   CYS A 311       9.625  -2.612  -7.493  1.00 86.83           O
ATOM   4738  HA  CYS A 311       9.261  -0.629  -5.762  1.00 86.83           H
ATOM   4739  CB  CYS A 311      10.367  -1.954  -4.519  1.00 86.83           C
ATOM   4740 1HB  CYS A 311      11.270  -1.772  -5.103  1.00 86.83           H
ATOM   4741 2HB  CYS A 311      10.411  -1.293  -3.653  1.00 86.83           H
ATOM   4742  SG  CYS A 311      10.318  -3.699  -3.972  1.00 86.83           S
ATOM   4743  HG  CYS A 311      11.438  -3.652  -3.256  1.00 86.83           H
ATOM   4744  HN  CYS A 311       7.906  -2.255  -3.791  1.00 86.83           H
ATOM   4745  N   LEU A 312       7.959  -3.532  -6.272  1.00 86.46           N
ATOM   4746  CA  LEU A 312       7.666  -4.569  -7.246  1.00 86.46           C
ATOM   4747  C   LEU A 312       6.730  -4.006  -8.318  1.00 86.46           C
ATOM   4748  O   LEU A 312       6.736  -4.469  -9.458  1.00 86.46           O
ATOM   4749  HA  LEU A 312       8.607  -4.846  -7.721  1.00 86.46           H
ATOM   4750  CB  LEU A 312       7.124  -5.820  -6.552  1.00 86.46           C
ATOM   4751 1HB  LEU A 312       6.313  -5.520  -5.888  1.00 86.46           H
ATOM   4752 2HB  LEU A 312       6.692  -6.473  -7.309  1.00 86.46           H
ATOM   4753  CG  LEU A 312       8.137  -6.628  -5.739  1.00 86.46           C
ATOM   4754  HG  LEU A 312       8.509  -5.997  -4.932  1.00 86.46           H
ATOM   4755  CD1 LEU A 312       7.474  -7.846  -5.091  1.00 86.46           C
ATOM   4756 1HD1 LEU A 312       6.677  -7.515  -4.426  1.00 86.46           H
ATOM   4757 2HD1 LEU A 312       7.057  -8.488  -5.867  1.00 86.46           H
ATOM   4758 3HD1 LEU A 312       8.217  -8.403  -4.520  1.00 86.46           H
ATOM   4759  CD2 LEU A 312       9.341  -7.020  -6.598  1.00 86.46           C
ATOM   4760 1HD2 LEU A 312       9.006  -7.626  -7.439  1.00 86.46           H
ATOM   4761 2HD2 LEU A 312       9.830  -6.120  -6.970  1.00 86.46           H
ATOM   4762 3HD2 LEU A 312      10.046  -7.594  -5.995  1.00 86.46           H
ATOM   4763  HN  LEU A 312       7.384  -3.547  -5.454  1.00 86.46           H
ATOM   4764  N   ASN A 313       5.948  -3.016  -7.914  1.00 78.24           N
ATOM   4765  CA  ASN A 313       4.925  -2.467  -8.787  1.00 78.24           C
ATOM   4766  C   ASN A 313       5.546  -2.125 -10.143  1.00 78.24           C
ATOM   4767  O   ASN A 313       5.018  -2.506 -11.186  1.00 78.24           O
ATOM   4768  HA  ASN A 313       4.165  -3.245  -8.862  1.00 78.24           H
ATOM   4769  CB  ASN A 313       4.331  -1.184  -8.202  1.00 78.24           C
ATOM   4770 1HB  ASN A 313       5.102  -0.637  -7.659  1.00 78.24           H
ATOM   4771 2HB  ASN A 313       3.989  -0.536  -9.009  1.00 78.24           H
ATOM   4772  CG  ASN A 313       3.164  -1.498  -7.264  1.00 78.24           C
ATOM   4773  OD1 ASN A 313       2.600  -2.580  -7.273  1.00 78.24           O
ATOM   4774  ND2 ASN A 313       2.835  -0.495  -6.455  1.00 78.24           N
ATOM   4775 1HD2 ASN A 313       3.339   0.368  -6.498  1.00 78.24           H
ATOM   4776 2HD2 ASN A 313       2.084  -0.603  -5.804  1.00 78.24           H
ATOM   4777  HN  ASN A 313       6.006  -2.591  -7.011  1.00 78.24           H
ATOM   4778  N   PRO A 314       6.675  -1.403 -10.153  1.00 78.83           N
ATOM   4779  CA  PRO A 314       7.353  -1.080 -11.411  1.00 78.83           C
ATOM   4780  C   PRO A 314       7.627  -2.315 -12.252  1.00 78.83           C
ATOM   4781  O   PRO A 314       7.302  -2.347 -13.438  1.00 78.83           O
ATOM   4782  HA  PRO A 314       6.713  -0.450 -12.029  1.00 78.83           H
ATOM   4783  CB  PRO A 314       8.648  -0.401 -10.961  1.00 78.83           C
ATOM   4784 1HB  PRO A 314       9.462  -1.118 -10.859  1.00 78.83           H
ATOM   4785 2HB  PRO A 314       8.975   0.353 -11.677  1.00 78.83           H
ATOM   4786  CG  PRO A 314       8.273   0.221  -9.620  1.00 78.83           C
ATOM   4787 1HG  PRO A 314       9.153   0.433  -9.013  1.00 78.83           H
ATOM   4788 2HG  PRO A 314       7.751   1.169  -9.746  1.00 78.83           H
ATOM   4789  CD  PRO A 314       7.386  -0.840  -8.990  1.00 78.83           C
ATOM   4790 1HD  PRO A 314       7.970  -1.601  -8.472  1.00 78.83           H
ATOM   4791 2HD  PRO A 314       6.703  -0.413  -8.257  1.00 78.83           H
ATOM   4792  N   VAL A 315       8.223  -3.309 -11.610  1.00 77.31           N
ATOM   4793  CA  VAL A 315       8.654  -4.504 -12.316  1.00 77.31           C
ATOM   4794  C   VAL A 315       7.441  -5.175 -12.963  1.00 77.31           C
ATOM   4795  O   VAL A 315       7.485  -5.548 -14.134  1.00 77.31           O
ATOM   4796  HA  VAL A 315       9.343  -4.192 -13.101  1.00 77.31           H
ATOM   4797  CB  VAL A 315       9.412  -5.430 -11.362  1.00 77.31           C
ATOM   4798  HB  VAL A 315       8.711  -5.774 -10.602  1.00 77.31           H
ATOM   4799  CG1 VAL A 315       9.946  -6.659 -12.101  1.00 77.31           C
ATOM   4800 1HG1 VAL A 315       9.113  -7.211 -12.536  1.00 77.31           H
ATOM   4801 2HG1 VAL A 315      10.624  -6.342 -12.892  1.00 77.31           H
ATOM   4802 3HG1 VAL A 315      10.480  -7.301 -11.399  1.00 77.31           H
ATOM   4803  CG2 VAL A 315      10.543  -4.682 -10.654  1.00 77.31           C
ATOM   4804 1HG2 VAL A 315      11.243  -4.295 -11.396  1.00 77.31           H
ATOM   4805 2HG2 VAL A 315      10.127  -3.853 -10.081  1.00 77.31           H
ATOM   4806 3HG2 VAL A 315      11.065  -5.363  -9.983  1.00 77.31           H
ATOM   4807  HN  VAL A 315       8.412  -3.307 -10.628  1.00 77.31           H
ATOM   4808  N   LEU A 316       6.387  -5.308 -12.172  1.00 75.27           N
ATOM   4809  CA  LEU A 316       5.273  -6.163 -12.546  1.00 75.27           C
ATOM   4810  C   LEU A 316       4.575  -5.575 -13.774  1.00 75.27           C
ATOM   4811  O   LEU A 316       4.401  -6.259 -14.781  1.00 75.27           O
ATOM   4812  HA  LEU A 316       5.685  -7.136 -12.817  1.00 75.27           H
ATOM   4813  CB  LEU A 316       4.340  -6.382 -11.354  1.00 75.27           C
ATOM   4814 1HB  LEU A 316       4.042  -5.407 -10.968  1.00 75.27           H
ATOM   4815 2HB  LEU A 316       3.436  -6.874 -11.711  1.00 75.27           H
ATOM   4816  CG  LEU A 316       4.912  -7.204 -10.197  1.00 75.27           C
ATOM   4817  HG  LEU A 316       5.836  -6.730  -9.865  1.00 75.27           H
ATOM   4818  CD1 LEU A 316       3.954  -7.211  -9.004  1.00 75.27           C
ATOM   4819 1HD1 LEU A 316       3.794  -6.189  -8.660  1.00 75.27           H
ATOM   4820 2HD1 LEU A 316       3.002  -7.647  -9.305  1.00 75.27           H
ATOM   4821 3HD1 LEU A 316       4.385  -7.802  -8.196  1.00 75.27           H
ATOM   4822  CD2 LEU A 316       5.269  -8.620 -10.654  1.00 75.27           C
ATOM   4823 1HD2 LEU A 316       4.374  -9.117 -11.028  1.00 75.27           H
ATOM   4824 2HD2 LEU A 316       6.014  -8.568 -11.448  1.00 75.27           H
ATOM   4825 3HD2 LEU A 316       5.673  -9.182  -9.812  1.00 75.27           H
ATOM   4826  HN  LEU A 316       6.287  -4.846 -11.291  1.00 75.27           H
ATOM   4827  N   TYR A 317       4.192  -4.312 -13.649  1.00 69.52           N
ATOM   4828  CA  TYR A 317       3.246  -3.721 -14.580  1.00 69.52           C
ATOM   4829  C   TYR A 317       3.968  -3.123 -15.789  1.00 69.52           C
ATOM   4830  O   TYR A 317       3.373  -2.959 -16.853  1.00 69.52           O
ATOM   4831  HA  TYR A 317       2.573  -4.508 -14.920  1.00 69.52           H
ATOM   4832  CB  TYR A 317       2.545  -2.599 -13.813  1.00 69.52           C
ATOM   4833 1HB  TYR A 317       3.299  -1.972 -13.336  1.00 69.52           H
ATOM   4834 2HB  TYR A 317       2.008  -1.968 -14.521  1.00 69.52           H
ATOM   4835  CG  TYR A 317       1.565  -3.092 -12.746  1.00 69.52           C
ATOM   4836  CD1 TYR A 317       0.351  -3.630 -13.121  1.00 69.52           C
ATOM   4837  HD1 TYR A 317       0.090  -3.703 -14.177  1.00 69.52           H
ATOM   4838  CD2 TYR A 317       1.895  -2.998 -11.409  1.00 69.52           C
ATOM   4839  HD2 TYR A 317       2.854  -2.573 -11.113  1.00 69.52           H
ATOM   4840  CE1 TYR A 317      -0.572  -4.094 -12.117  1.00 69.52           C
ATOM   4841  HE1 TYR A 317      -1.534  -4.521 -12.400  1.00 69.52           H
ATOM   4842  CE2 TYR A 317       0.972  -3.462 -10.406  1.00 69.52           C
ATOM   4843  HE2 TYR A 317       1.221  -3.394  -9.347  1.00 69.52           H
ATOM   4844  CZ  TYR A 317      -0.215  -3.987 -10.809  1.00 69.52           C
ATOM   4845  OH  TYR A 317      -1.087  -4.425  -9.862  1.00 69.52           O
ATOM   4846  HH  TYR A 317      -0.601  -4.599  -9.005  1.00 69.52           H
ATOM   4847  HN  TYR A 317       4.517  -3.698 -12.929  1.00 69.52           H
ATOM   4848  N   VAL A 318       5.240  -2.813 -15.585  1.00 68.45           N
ATOM   4849  CA  VAL A 318       5.939  -1.900 -16.473  1.00 68.45           C
ATOM   4850  C   VAL A 318       6.926  -2.689 -17.336  1.00 68.45           C
ATOM   4851  O   VAL A 318       6.821  -2.691 -18.561  1.00 68.45           O
ATOM   4852  HA  VAL A 318       5.195  -1.439 -17.123  1.00 68.45           H
ATOM   4853  CB  VAL A 318       6.610  -0.791 -15.660  1.00 68.45           C
ATOM   4854  HB  VAL A 318       7.478  -1.220 -15.160  1.00 68.45           H
ATOM   4855  CG1 VAL A 318       7.102   0.336 -16.571  1.00 68.45           C
ATOM   4856 1HG1 VAL A 318       7.825  -0.062 -17.283  1.00 68.45           H
ATOM   4857 2HG1 VAL A 318       6.256   0.761 -17.112  1.00 68.45           H
ATOM   4858 3HG1 VAL A 318       7.574   1.111 -15.968  1.00 68.45           H
ATOM   4859  CG2 VAL A 318       5.666  -0.252 -14.583  1.00 68.45           C
ATOM   4860 1HG2 VAL A 318       4.771   0.153 -15.055  1.00 68.45           H
ATOM   4861 2HG2 VAL A 318       5.387  -1.061 -13.908  1.00 68.45           H
ATOM   4862 3HG2 VAL A 318       6.168   0.535 -14.020  1.00 68.45           H
ATOM   4863  HN  VAL A 318       5.789  -3.173 -14.831  1.00 68.45           H
ATOM   4864  N   PHE A 319       7.862  -3.341 -16.661  1.00 65.99           N
ATOM   4865  CA  PHE A 319       8.928  -4.046 -17.352  1.00 65.99           C
ATOM   4866  C   PHE A 319       8.405  -5.327 -18.005  1.00 65.99           C
ATOM   4867  O   PHE A 319       9.043  -5.877 -18.901  1.00 65.99           O
ATOM   4868  HA  PHE A 319       9.311  -3.378 -18.124  1.00 65.99           H
ATOM   4869  CB  PHE A 319       9.976  -4.414 -16.300  1.00 65.99           C
ATOM   4870 1HB  PHE A 319       9.474  -4.864 -15.444  1.00 65.99           H
ATOM   4871 2HB  PHE A 319      10.641  -5.173 -16.714  1.00 65.99           H
ATOM   4872  CG  PHE A 319      10.816  -3.230 -15.817  1.00 65.99           C
ATOM   4873  CD1 PHE A 319      11.854  -2.780 -16.571  1.00 65.99           C
ATOM   4874  HD1 PHE A 319      12.088  -3.263 -17.520  1.00 65.99           H
ATOM   4875  CD2 PHE A 319      10.524  -2.627 -14.634  1.00 65.99           C
ATOM   4876  HD2 PHE A 319       9.692  -2.988 -14.029  1.00 65.99           H
ATOM   4877  CE1 PHE A 319      12.634  -1.681 -16.123  1.00 65.99           C
ATOM   4878  HE1 PHE A 319      13.466  -1.321 -16.728  1.00 65.99           H
ATOM   4879  CE2 PHE A 319      11.303  -1.528 -14.185  1.00 65.99           C
ATOM   4880  HE2 PHE A 319      11.069  -1.045 -13.237  1.00 65.99           H
ATOM   4881  CZ  PHE A 319      12.342  -1.079 -14.940  1.00 65.99           C
ATOM   4882  HZ  PHE A 319      12.940  -0.235 -14.595  1.00 65.99           H
ATOM   4883  HN  PHE A 319       7.899  -3.392 -15.663  1.00 65.99           H
ATOM   4884  N   VAL A 320       7.249  -5.766 -17.529  1.00 66.19           N
ATOM   4885  CA  VAL A 320       6.585  -6.917 -18.119  1.00 66.19           C
ATOM   4886  C   VAL A 320       5.903  -6.494 -19.422  1.00 66.19           C
ATOM   4887  O   VAL A 320       5.629  -7.330 -20.282  1.00 66.19           O
ATOM   4888  HA  VAL A 320       7.352  -7.657 -18.348  1.00 66.19           H
ATOM   4889  CB  VAL A 320       5.616  -7.535 -17.110  1.00 66.19           C
ATOM   4890  HB  VAL A 320       4.854  -6.792 -16.878  1.00 66.19           H
ATOM   4891  CG1 VAL A 320       4.914  -8.759 -17.703  1.00 66.19           C
ATOM   4892 1HG1 VAL A 320       4.353  -8.461 -18.590  1.00 66.19           H
ATOM   4893 2HG1 VAL A 320       5.658  -9.507 -17.978  1.00 66.19           H
ATOM   4894 3HG1 VAL A 320       4.231  -9.179 -16.965  1.00 66.19           H
ATOM   4895  CG2 VAL A 320       6.335  -7.894 -15.808  1.00 66.19           C
ATOM   4896 1HG2 VAL A 320       7.128  -8.612 -16.016  1.00 66.19           H
ATOM   4897 2HG2 VAL A 320       6.766  -6.993 -15.371  1.00 66.19           H
ATOM   4898 3HG2 VAL A 320       5.623  -8.332 -15.108  1.00 66.19           H
ATOM   4899  HN  VAL A 320       6.767  -5.350 -16.758  1.00 66.19           H
ATOM   4900  N   GLY A 321       5.649  -5.198 -19.526  1.00 64.21           N
ATOM   4901  CA  GLY A 321       5.024  -4.652 -20.719  1.00 64.21           C
ATOM   4902  C   GLY A 321       6.000  -4.650 -21.897  1.00 64.21           C
ATOM   4903  O   GLY A 321       7.085  -4.078 -21.808  1.00 64.21           O
ATOM   4904 1HA  GLY A 321       4.142  -5.240 -20.973  1.00 64.21           H
ATOM   4905 2HA  GLY A 321       4.683  -3.635 -20.522  1.00 64.21           H
ATOM   4906  HN  GLY A 321       5.862  -4.528 -18.816  1.00 64.21           H
ATOM   4907  N   GLU A 322       5.578  -5.296 -22.974  1.00 64.47           N
ATOM   4908  CA  GLU A 322       6.367  -5.313 -24.194  1.00 64.47           C
ATOM   4909  C   GLU A 322       6.579  -3.888 -24.709  1.00 64.47           C
ATOM   4910  O   GLU A 322       7.688  -3.523 -25.097  1.00 64.47           O
ATOM   4911  HA  GLU A 322       7.325  -5.751 -23.913  1.00 64.47           H
ATOM   4912  CB  GLU A 322       5.709  -6.189 -25.262  1.00 64.47           C
ATOM   4913 1HB  GLU A 322       4.637  -5.991 -25.290  1.00 64.47           H
ATOM   4914 2HB  GLU A 322       6.201  -6.032 -26.221  1.00 64.47           H
ATOM   4915  CG  GLU A 322       5.874  -7.674 -24.931  1.00 64.47           C
ATOM   4916 1HG  GLU A 322       6.922  -7.890 -24.725  1.00 64.47           H
ATOM   4917 2HG  GLU A 322       5.315  -7.913 -24.026  1.00 64.47           H
ATOM   4918  CD  GLU A 322       5.384  -8.551 -26.085  1.00 64.47           C
ATOM   4919  OE1 GLU A 322       5.722  -9.754 -26.067  1.00 64.47           O
ATOM   4920  OE2 GLU A 322       4.683  -7.998 -26.960  1.00 64.47           O
ATOM   4921  HN  GLU A 322       4.716  -5.801 -23.022  1.00 64.47           H
ATOM   4922  N   ARG A 323       5.499  -3.121 -24.695  1.00 62.90           N
ATOM   4923  CA  ARG A 323       5.544  -1.755 -25.188  1.00 62.90           C
ATOM   4924  C   ARG A 323       6.612  -0.955 -24.440  1.00 62.90           C
ATOM   4925  O   ARG A 323       7.425  -0.269 -25.057  1.00 62.90           O
ATOM   4926  HA  ARG A 323       5.793  -1.849 -26.245  1.00 62.90           H
ATOM   4927  CB  ARG A 323       4.189  -1.064 -25.021  1.00 62.90           C
ATOM   4928 1HB  ARG A 323       3.673  -1.473 -24.153  1.00 62.90           H
ATOM   4929 2HB  ARG A 323       4.340  -0.001 -24.831  1.00 62.90           H
ATOM   4930  CG  ARG A 323       3.323  -1.246 -26.269  1.00 62.90           C
ATOM   4931 1HG  ARG A 323       3.902  -0.994 -27.158  1.00 62.90           H
ATOM   4932 2HG  ARG A 323       3.033  -2.293 -26.365  1.00 62.90           H
ATOM   4933  CD  ARG A 323       2.072  -0.368 -26.202  1.00 62.90           C
ATOM   4934 1HD  ARG A 323       1.480  -0.631 -25.325  1.00 62.90           H
ATOM   4935 2HD  ARG A 323       2.358   0.678 -26.092  1.00 62.90           H
ATOM   4936  NE  ARG A 323       1.263  -0.545 -27.429  1.00 62.90           N
ATOM   4937  HE  ARG A 323       1.610  -1.163 -28.134  1.00 62.90           H
ATOM   4938  CZ  ARG A 323       0.095   0.072 -27.653  1.00 62.90           C
ATOM   4939  NH1 ARG A 323      -0.417   0.911 -26.743  1.00 62.90           N
ATOM   4940 1HH1 ARG A 323       0.073   1.081 -25.888  1.00 62.90           H
ATOM   4941 2HH1 ARG A 323      -1.290   1.367 -26.918  1.00 62.90           H
ATOM   4942  NH2 ARG A 323      -0.553  -0.163 -28.802  1.00 62.90           N
ATOM   4943 1HH2 ARG A 323      -1.426   0.289 -28.985  1.00 62.90           H
ATOM   4944 2HH2 ARG A 323      -0.164  -0.790 -29.477  1.00 62.90           H
ATOM   4945  HN  ARG A 323       4.606  -3.418 -24.355  1.00 62.90           H
ATOM   4946  N   PHE A 324       6.576  -1.071 -23.120  1.00 64.89           N
ATOM   4947  CA  PHE A 324       7.446  -0.271 -22.275  1.00 64.89           C
ATOM   4948  C   PHE A 324       8.915  -0.638 -22.497  1.00 64.89           C
ATOM   4949  O   PHE A 324       9.781   0.235 -22.514  1.00 64.89           O
ATOM   4950  HA  PHE A 324       7.289   0.773 -22.546  1.00 64.89           H
ATOM   4951  CB  PHE A 324       7.068  -0.580 -20.825  1.00 64.89           C
ATOM   4952 1HB  PHE A 324       5.985  -0.518 -20.721  1.00 64.89           H
ATOM   4953 2HB  PHE A 324       7.352  -1.607 -20.597  1.00 64.89           H
ATOM   4954  CG  PHE A 324       7.718   0.353 -19.800  1.00 64.89           C
ATOM   4955  CD1 PHE A 324       8.923   0.031 -19.256  1.00 64.89           C
ATOM   4956  HD1 PHE A 324       9.425  -0.890 -19.550  1.00 64.89           H
ATOM   4957  CD2 PHE A 324       7.091   1.502 -19.434  1.00 64.89           C
ATOM   4958  HD2 PHE A 324       6.126   1.760 -19.869  1.00 64.89           H
ATOM   4959  CE1 PHE A 324       9.526   0.897 -18.306  1.00 64.89           C
ATOM   4960  HE1 PHE A 324      10.491   0.639 -17.870  1.00 64.89           H
ATOM   4961  CE2 PHE A 324       7.695   2.368 -18.483  1.00 64.89           C
ATOM   4962  HE2 PHE A 324       7.192   3.289 -18.189  1.00 64.89           H
ATOM   4963  CZ  PHE A 324       8.899   2.046 -17.939  1.00 64.89           C
ATOM   4964  HZ  PHE A 324       9.362   2.711 -17.209  1.00 64.89           H
ATOM   4965  HN  PHE A 324       5.968  -1.695 -22.630  1.00 64.89           H
ATOM   4966  N   ARG A 325       9.150  -1.932 -22.661  1.00 68.52           N
ATOM   4967  CA  ARG A 325      10.485  -2.417 -22.965  1.00 68.52           C
ATOM   4968  C   ARG A 325      11.013  -1.755 -24.239  1.00 68.52           C
ATOM   4969  O   ARG A 325      12.178  -1.368 -24.305  1.00 68.52           O
ATOM   4970  HA  ARG A 325      11.087  -2.138 -22.100  1.00 68.52           H
ATOM   4971  CB  ARG A 325      10.491  -3.936 -23.147  1.00 68.52           C
ATOM   4972 1HB  ARG A 325       9.666  -4.231 -23.797  1.00 68.52           H
ATOM   4973 2HB  ARG A 325      11.412  -4.243 -23.643  1.00 68.52           H
ATOM   4974  CG  ARG A 325      10.367  -4.650 -21.800  1.00 68.52           C
ATOM   4975 1HG  ARG A 325      11.098  -4.245 -21.101  1.00 68.52           H
ATOM   4976 2HG  ARG A 325       9.381  -4.464 -21.375  1.00 68.52           H
ATOM   4977  CD  ARG A 325      10.584  -6.157 -21.957  1.00 68.52           C
ATOM   4978 1HD  ARG A 325       9.829  -6.574 -22.623  1.00 68.52           H
ATOM   4979 2HD  ARG A 325      11.554  -6.347 -22.416  1.00 68.52           H
ATOM   4980  NE  ARG A 325      10.512  -6.818 -20.635  1.00 68.52           N
ATOM   4981  HE  ARG A 325      10.241  -6.265 -19.847  1.00 68.52           H
ATOM   4982  CZ  ARG A 325      10.788  -8.113 -20.427  1.00 68.52           C
ATOM   4983  NH1 ARG A 325      11.156  -8.902 -21.445  1.00 68.52           N
ATOM   4984 1HH1 ARG A 325      11.227  -8.526 -22.369  1.00 68.52           H
ATOM   4985 2HH1 ARG A 325      11.360  -9.868 -21.281  1.00 68.52           H
ATOM   4986  NH2 ARG A 325      10.690  -8.607 -19.185  1.00 68.52           N
ATOM   4987 1HH2 ARG A 325      10.892  -9.571 -19.013  1.00 68.52           H
ATOM   4988 2HH2 ARG A 325      10.414  -8.011 -18.430  1.00 68.52           H
ATOM   4989  HN  ARG A 325       8.448  -2.641 -22.589  1.00 68.52           H
ATOM   4990  N   ARG A 326      10.129  -1.645 -25.221  1.00 69.61           N
ATOM   4991  CA  ARG A 326      10.465  -0.960 -26.457  1.00 69.61           C
ATOM   4992  C   ARG A 326      10.755   0.517 -26.184  1.00 69.61           C
ATOM   4993  O   ARG A 326      11.750   1.057 -26.664  1.00 69.61           O
ATOM   4994  HA  ARG A 326      11.353  -1.472 -26.827  1.00 69.61           H
ATOM   4995  CB  ARG A 326       9.327  -1.070 -27.474  1.00 69.61           C
ATOM   4996 1HB  ARG A 326       8.372  -0.896 -26.977  1.00 69.61           H
ATOM   4997 2HB  ARG A 326       9.437  -0.295 -28.233  1.00 69.61           H
ATOM   4998  CG  ARG A 326       9.318  -2.447 -28.141  1.00 69.61           C
ATOM   4999 1HG  ARG A 326      10.261  -2.607 -28.665  1.00 69.61           H
ATOM   5000 2HG  ARG A 326       9.241  -3.223 -27.380  1.00 69.61           H
ATOM   5001  CD  ARG A 326       8.154  -2.572 -29.125  1.00 69.61           C
ATOM   5002 1HD  ARG A 326       7.223  -2.277 -28.639  1.00 69.61           H
ATOM   5003 2HD  ARG A 326       8.303  -1.894 -29.966  1.00 69.61           H
ATOM   5004  NE  ARG A 326       8.050  -3.966 -29.612  1.00 69.61           N
ATOM   5005  HE  ARG A 326       8.154  -4.704 -28.945  1.00 69.61           H
ATOM   5006  CZ  ARG A 326       7.825  -4.300 -30.890  1.00 69.61           C
ATOM   5007  NH1 ARG A 326       7.677  -3.352 -31.825  1.00 69.61           N
ATOM   5008 1HH1 ARG A 326       7.734  -2.387 -31.572  1.00 69.61           H
ATOM   5009 2HH1 ARG A 326       7.509  -3.611 -32.777  1.00 69.61           H
ATOM   5010  NH2 ARG A 326       7.750  -5.597 -31.218  1.00 69.61           N
ATOM   5011 1HH2 ARG A 326       7.583  -5.864 -32.167  1.00 69.61           H
ATOM   5012 2HH2 ARG A 326       7.861  -6.299 -30.514  1.00 69.61           H
ATOM   5013  HN  ARG A 326       9.200  -2.013 -25.180  1.00 69.61           H
ATOM   5014  N   ASP A 327       9.868   1.129 -25.412  1.00 68.19           N
ATOM   5015  CA  ASP A 327       9.923   2.565 -25.202  1.00 68.19           C
ATOM   5016  C   ASP A 327      11.104   2.897 -24.287  1.00 68.19           C
ATOM   5017  O   ASP A 327      11.726   3.949 -24.426  1.00 68.19           O
ATOM   5018  HA  ASP A 327      10.033   2.997 -26.197  1.00 68.19           H
ATOM   5019  CB  ASP A 327       8.646   3.073 -24.529  1.00 68.19           C
ATOM   5020 1HB  ASP A 327       8.448   2.490 -23.629  1.00 68.19           H
ATOM   5021 2HB  ASP A 327       8.783   4.108 -24.215  1.00 68.19           H
ATOM   5022  CG  ASP A 327       7.451   2.976 -25.479  1.00 68.19           C
ATOM   5023  OD1 ASP A 327       7.699   2.954 -26.704  1.00 68.19           O
ATOM   5024  OD2 ASP A 327       6.315   2.927 -24.958  1.00 68.19           O
ATOM   5025  HN  ASP A 327       9.123   0.660 -24.937  1.00 68.19           H
ATOM   5026  N   LEU A 328      11.377   1.980 -23.370  1.00 68.86           N
ATOM   5027  CA  LEU A 328      12.545   2.101 -22.515  1.00 68.86           C
ATOM   5028  C   LEU A 328      13.805   2.134 -23.382  1.00 68.86           C
ATOM   5029  O   LEU A 328      14.655   3.008 -23.215  1.00 68.86           O
ATOM   5030  HA  LEU A 328      12.465   3.050 -21.985  1.00 68.86           H
ATOM   5031  CB  LEU A 328      12.554   0.993 -21.459  1.00 68.86           C
ATOM   5032 1HB  LEU A 328      11.621   1.047 -20.898  1.00 68.86           H
ATOM   5033 2HB  LEU A 328      12.563   0.031 -21.971  1.00 68.86           H
ATOM   5034  CG  LEU A 328      13.717   1.023 -20.466  1.00 68.86           C
ATOM   5035  HG  LEU A 328      14.616   1.325 -21.002  1.00 68.86           H
ATOM   5036  CD1 LEU A 328      13.474   2.060 -19.368  1.00 68.86           C
ATOM   5037 1HD1 LEU A 328      13.374   3.048 -19.818  1.00 68.86           H
ATOM   5038 2HD1 LEU A 328      12.560   1.812 -18.829  1.00 68.86           H
ATOM   5039 3HD1 LEU A 328      14.316   2.060 -18.676  1.00 68.86           H
ATOM   5040  CD2 LEU A 328      13.981  -0.370 -19.890  1.00 68.86           C
ATOM   5041 1HD2 LEU A 328      13.089  -0.725 -19.374  1.00 68.86           H
ATOM   5042 2HD2 LEU A 328      14.230  -1.057 -20.699  1.00 68.86           H
ATOM   5043 3HD2 LEU A 328      14.813  -0.321 -19.187  1.00 68.86           H
ATOM   5044  HN  LEU A 328      10.817   1.167 -23.208  1.00 68.86           H
ATOM   5045  N   VAL A 329      13.886   1.172 -24.289  1.00 72.10           N
ATOM   5046  CA  VAL A 329      15.049   1.054 -25.153  1.00 72.10           C
ATOM   5047  C   VAL A 329      15.144   2.293 -26.045  1.00 72.10           C
ATOM   5048  O   VAL A 329      16.240   2.738 -26.381  1.00 72.10           O
ATOM   5049  HA  VAL A 329      15.931   1.013 -24.514  1.00 72.10           H
ATOM   5050  CB  VAL A 329      14.979  -0.251 -25.948  1.00 72.10           C
ATOM   5051  HB  VAL A 329      14.008  -0.292 -26.442  1.00 72.10           H
ATOM   5052  CG1 VAL A 329      16.059  -0.292 -27.031  1.00 72.10           C
ATOM   5053 1HG1 VAL A 329      15.917   0.544 -27.717  1.00 72.10           H
ATOM   5054 2HG1 VAL A 329      17.043  -0.217 -26.567  1.00 72.10           H
ATOM   5055 3HG1 VAL A 329      15.987  -1.230 -27.581  1.00 72.10           H
ATOM   5056  CG2 VAL A 329      15.086  -1.464 -25.022  1.00 72.10           C
ATOM   5057 1HG2 VAL A 329      16.036  -1.431 -24.487  1.00 72.10           H
ATOM   5058 2HG2 VAL A 329      14.265  -1.448 -24.305  1.00 72.10           H
ATOM   5059 3HG2 VAL A 329      15.034  -2.379 -25.613  1.00 72.10           H
ATOM   5060  HN  VAL A 329      13.177   0.483 -24.438  1.00 72.10           H
ATOM   5061  N   LYS A 330      13.980   2.816 -26.404  1.00 69.58           N
[truncated: 117,320 more chars]
