# Supplementary material for: Noncanonical roles of chemokine regions in CCR9 activation revealed by structural modeling and mutational mapping
Source: Nat Commun. 2025 Aug 18;16:7695. doi: 10.1038/s41467-025-62321-9 (PMC12361432; doi:10.1038/s41467-025-62321-9)
Supplement: Supplementary file 4 — Supplementary Data 2 [file 41467_2025_62321_MOESM4_ESM.zip › CCR9_CCL25_rnk201.pdb]

SSBOND   1 CYS A   38    CYS A  289 
SSBOND   2 CYS A  119    CYS A  198 
SSBOND   3 CYS B    7    CYS B   35 
SSBOND   4 CYS B    8    CYS B   52 
ATOM      1  N   GLU A  20      -2.981  -3.447  61.092  1.00 46.08           N
ATOM      2  CA  GLU A  20      -3.167  -3.125  59.688  1.00 46.08           C
ATOM      3  C   GLU A  20      -1.890  -3.425  58.900  1.00 46.08           C
ATOM      4  O   GLU A  20      -1.936  -3.615  57.686  1.00 46.08           O
ATOM      5  HA  GLU A  20      -3.973  -3.774  59.346  1.00 46.08           H
ATOM      6  CB  GLU A  20      -3.590  -1.665  59.511  1.00 46.08           C
ATOM      7 1HB  GLU A  20      -3.110  -1.049  60.272  1.00 46.08           H
ATOM      8 2HB  GLU A  20      -3.373  -1.340  58.494  1.00 46.08           H
ATOM      9  CG  GLU A  20      -5.100  -1.505  59.702  1.00 46.08           C
ATOM     10 1HG  GLU A  20      -5.618  -2.359  59.266  1.00 46.08           H
ATOM     11 2HG  GLU A  20      -5.337  -1.497  60.766  1.00 46.08           H
ATOM     12  CD  GLU A  20      -5.600  -0.213  59.052  1.00 46.08           C
ATOM     13  OE1 GLU A  20      -6.827  -0.129  58.827  1.00 46.08           O
ATOM     14  OE2 GLU A  20      -4.745   0.661  58.795  1.00 46.08           O
ATOM     15  HN  GLU A  20      -2.068  -3.776  61.333  1.00 46.08           H
ATOM     16  N   SER A  21      -0.781  -3.457  59.624  1.00 52.20           N
ATOM     17  CA  SER A  21       0.522  -3.576  58.991  1.00 52.20           C
ATOM     18  C   SER A  21       0.727  -5.003  58.480  1.00 52.20           C
ATOM     19  O   SER A  21       1.180  -5.204  57.354  1.00 52.20           O
ATOM     20  HA  SER A  21       0.505  -2.871  58.160  1.00 52.20           H
ATOM     21  CB  SER A  21       1.642  -3.193  59.961  1.00 52.20           C
ATOM     22 1HB  SER A  21       2.552  -2.983  59.399  1.00 52.20           H
ATOM     23 2HB  SER A  21       1.371  -2.276  60.484  1.00 52.20           H
ATOM     24  OG  SER A  21       1.900  -4.223  60.912  1.00 52.20           O
ATOM     25  HG  SER A  21       2.627  -3.938  61.536  1.00 52.20           H
ATOM     26  HN  SER A  21      -0.762  -3.404  60.622  1.00 52.20           H
ATOM     27  N   THR A  22       0.384  -5.958  59.332  1.00 53.53           N
ATOM     28  CA  THR A  22       0.615  -7.358  59.020  1.00 53.53           C
ATOM     29  C   THR A  22      -0.286  -7.803  57.865  1.00 53.53           C
ATOM     30  O   THR A  22       0.193  -8.359  56.878  1.00 53.53           O
ATOM     31  HA  THR A  22       1.645  -7.470  58.683  1.00 53.53           H
ATOM     32  CB  THR A  22       0.406  -8.169  60.300  1.00 53.53           C
ATOM     33  HB  THR A  22      -0.213  -9.046  60.109  1.00 53.53           H
ATOM     34  OG1 THR A  22      -0.132  -7.227  61.224  1.00 53.53           O
ATOM     35  HG1 THR A  22      -0.527  -7.704  62.009  1.00 53.53           H
ATOM     36  CG2 THR A  22       1.726  -8.605  60.939  1.00 53.53           C
ATOM     37 1HG2 THR A  22       2.315  -7.724  61.192  1.00 53.53           H
ATOM     38 2HG2 THR A  22       2.282  -9.225  60.237  1.00 53.53           H
ATOM     39 3HG2 THR A  22       1.520  -9.177  61.844  1.00 53.53           H
ATOM     40  HN  THR A  22      -0.044  -5.788  60.220  1.00 53.53           H
ATOM     41  N   SER A  23      -1.574  -7.540  58.028  1.00 54.96           N
ATOM     42  CA  SER A  23      -2.551  -7.937  57.027  1.00 54.96           C
ATOM     43  C   SER A  23      -2.210  -7.296  55.681  1.00 54.96           C
ATOM     44  O   SER A  23      -2.345  -7.930  54.635  1.00 54.96           O
ATOM     45  HA  SER A  23      -2.474  -9.023  56.964  1.00 54.96           H
ATOM     46  CB  SER A  23      -3.967  -7.551  57.456  1.00 54.96           C
ATOM     47 1HB  SER A  23      -4.677  -7.869  56.692  1.00 54.96           H
ATOM     48 2HB  SER A  23      -4.226  -8.081  58.372  1.00 54.96           H
ATOM     49  OG  SER A  23      -4.097  -6.147  57.668  1.00 54.96           O
ATOM     50  HG  SER A  23      -5.036  -5.926  57.930  1.00 54.96           H
ATOM     51  HN  SER A  23      -1.953  -7.067  58.823  1.00 54.96           H
ATOM     52  N   SER A  24      -1.775  -6.046  55.750  1.00 60.30           N
ATOM     53  CA  SER A  24      -1.403  -5.316  54.550  1.00 60.30           C
ATOM     54  C   SER A  24      -0.176  -5.963  53.904  1.00 60.30           C
ATOM     55  O   SER A  24       0.032  -5.840  52.698  1.00 60.30           O
ATOM     56  HA  SER A  24      -2.266  -5.388  53.888  1.00 60.30           H
ATOM     57  CB  SER A  24      -1.123  -3.845  54.865  1.00 60.30           C
ATOM     58 1HB  SER A  24      -1.274  -3.247  53.966  1.00 60.30           H
ATOM     59 2HB  SER A  24      -1.839  -3.491  55.606  1.00 60.30           H
ATOM     60  OG  SER A  24       0.201  -3.645  55.350  1.00 60.30           O
ATOM     61  HG  SER A  24       0.336  -4.159  56.197  1.00 60.30           H
ATOM     62  HN  SER A  24      -1.677  -5.534  56.603  1.00 60.30           H
ATOM     63  N   MET A  25       0.605  -6.637  54.735  1.00 62.81           N
ATOM     64  CA  MET A  25       1.804  -7.306  54.260  1.00 62.81           C
ATOM     65  C   MET A  25       1.459  -8.631  53.577  1.00 62.81           C
ATOM     66  O   MET A  25       2.037  -8.971  52.546  1.00 62.81           O
ATOM     67  HA  MET A  25       2.254  -6.624  53.539  1.00 62.81           H
ATOM     68  CB  MET A  25       2.744  -7.569  55.439  1.00 62.81           C
ATOM     69 1HB  MET A  25       2.653  -6.763  56.167  1.00 62.81           H
ATOM     70 2HB  MET A  25       2.451  -8.490  55.943  1.00 62.81           H
ATOM     71  CG  MET A  25       4.196  -7.677  54.968  1.00 62.81           C
ATOM     72 1HG  MET A  25       4.791  -8.199  55.717  1.00 62.81           H
ATOM     73 2HG  MET A  25       4.247  -8.265  54.053  1.00 62.81           H
ATOM     74  SD  MET A  25       4.868  -6.048  54.684  1.00 62.81           S
ATOM     75  CE  MET A  25       6.608  -6.440  54.609  1.00 62.81           C
ATOM     76 1HE  MET A  25       6.920  -6.890  55.551  1.00 62.81           H
ATOM     77 2HE  MET A  25       6.787  -7.141  53.794  1.00 62.81           H
ATOM     78 3HE  MET A  25       7.179  -5.527  54.435  1.00 62.81           H
ATOM     79  HN  MET A  25       0.430  -6.730  55.716  1.00 62.81           H
ATOM     80  N   GLU A  26       0.518  -9.343  54.180  1.00 63.87           N
ATOM     81  CA  GLU A  26       0.081 -10.618  53.636  1.00 63.87           C
ATOM     82  C   GLU A  26      -0.630 -10.408  52.298  1.00 63.87           C
ATOM     83  O   GLU A  26      -0.360 -11.118  51.330  1.00 63.87           O
ATOM     84  HA  GLU A  26       0.993 -11.196  53.485  1.00 63.87           H
ATOM     85  CB  GLU A  26      -0.822 -11.356  54.627  1.00 63.87           C
ATOM     86 1HB  GLU A  26      -1.551 -10.662  55.047  1.00 63.87           H
ATOM     87 2HB  GLU A  26      -1.278 -12.216  54.138  1.00 63.87           H
ATOM     88  CG  GLU A  26      -0.011 -11.907  55.802  1.00 63.87           C
ATOM     89 1HG  GLU A  26       0.784 -12.553  55.428  1.00 63.87           H
ATOM     90 2HG  GLU A  26       0.469 -11.086  56.334  1.00 63.87           H
ATOM     91  CD  GLU A  26      -0.905 -12.693  56.764  1.00 63.87           C
ATOM     92  OE1 GLU A  26      -0.350 -13.558  57.474  1.00 63.87           O
ATOM     93  OE2 GLU A  26      -2.122 -12.410  56.766  1.00 63.87           O
ATOM     94  HN  GLU A  26       0.058  -9.063  55.022  1.00 63.87           H
ATOM     95  N   ASP A  27      -1.524  -9.431  52.286  1.00 60.25           N
ATOM     96  CA  ASP A  27      -2.286  -9.129  51.086  1.00 60.25           C
ATOM     97  C   ASP A  27      -1.322  -8.870  49.926  1.00 60.25           C
ATOM     98  O   ASP A  27      -1.577  -9.286  48.797  1.00 60.25           O
ATOM     99  HA  ASP A  27      -2.915 -10.003  50.918  1.00 60.25           H
ATOM    100  CB  ASP A  27      -3.142  -7.875  51.278  1.00 60.25           C
ATOM    101 1HB  ASP A  27      -2.564  -7.113  51.801  1.00 60.25           H
ATOM    102 2HB  ASP A  27      -3.409  -7.460  50.306  1.00 60.25           H
ATOM    103  CG  ASP A  27      -4.412  -8.194  52.070  1.00 60.25           C
ATOM    104  OD1 ASP A  27      -4.694  -9.401  52.227  1.00 60.25           O
ATOM    105  OD2 ASP A  27      -5.072  -7.223  52.499  1.00 60.25           O
ATOM    106  HN  ASP A  27      -1.731  -8.852  53.074  1.00 60.25           H
ATOM    107  N   TYR A  28      -0.234  -8.184  50.245  1.00 64.32           N
ATOM    108  CA  TYR A  28       0.763  -7.853  49.241  1.00 64.32           C
ATOM    109  C   TYR A  28       1.539  -9.098  48.808  1.00 64.32           C
ATOM    110  O   TYR A  28       1.938  -9.214  47.650  1.00 64.32           O
ATOM    111  HA  TYR A  28       0.244  -7.438  48.376  1.00 64.32           H
ATOM    112  CB  TYR A  28       1.727  -6.872  49.911  1.00 64.32           C
ATOM    113 1HB  TYR A  28       1.171  -5.988  50.223  1.00 64.32           H
ATOM    114 2HB  TYR A  28       2.127  -7.332  50.815  1.00 64.32           H
ATOM    115  CG  TYR A  28       2.892  -6.437  49.020  1.00 64.32           C
ATOM    116  CD1 TYR A  28       4.102  -7.094  49.096  1.00 64.32           C
ATOM    117  HD1 TYR A  28       4.229  -7.924  49.792  1.00 64.32           H
ATOM    118  CD2 TYR A  28       2.731  -5.387  48.139  1.00 64.32           C
ATOM    119  HD2 TYR A  28       1.775  -4.867  48.079  1.00 64.32           H
ATOM    120  CE1 TYR A  28       5.199  -6.685  48.257  1.00 64.32           C
ATOM    121  HE1 TYR A  28       6.160  -7.195  48.308  1.00 64.32           H
ATOM    122  CE2 TYR A  28       3.827  -4.977  47.300  1.00 64.32           C
ATOM    123  HE2 TYR A  28       3.714  -4.149  46.600  1.00 64.32           H
ATOM    124  CZ  TYR A  28       5.007  -5.646  47.400  1.00 64.32           C
ATOM    125  OH  TYR A  28       6.042  -5.259  46.607  1.00 64.32           O
ATOM    126  HH  TYR A  28       5.729  -4.581  45.943  1.00 64.32           H
ATOM    127  HN  TYR A  28      -0.029  -7.857  51.168  1.00 64.32           H
ATOM    128  N   VAL A  29       1.731  -9.998  49.761  1.00 63.17           N
ATOM    129  CA  VAL A  29       2.529 -11.187  49.518  1.00 63.17           C
ATOM    130  C   VAL A  29       1.704 -12.195  48.716  1.00 63.17           C
ATOM    131  O   VAL A  29       2.241 -12.913  47.874  1.00 63.17           O
ATOM    132  HA  VAL A  29       3.392 -10.888  48.923  1.00 63.17           H
ATOM    133  CB  VAL A  29       3.042 -11.754  50.844  1.00 63.17           C
ATOM    134  HB  VAL A  29       2.185 -11.893  51.502  1.00 63.17           H
ATOM    135  CG1 VAL A  29       3.703 -13.118  50.638  1.00 63.17           C
ATOM    136 1HG1 VAL A  29       2.976 -13.814  50.218  1.00 63.17           H
ATOM    137 2HG1 VAL A  29       4.545 -13.015  49.953  1.00 63.17           H
ATOM    138 3HG1 VAL A  29       4.058 -13.498  51.596  1.00 63.17           H
ATOM    139  CG2 VAL A  29       4.003 -10.776  51.523  1.00 63.17           C
ATOM    140 1HG2 VAL A  29       4.855 -10.591  50.869  1.00 63.17           H
ATOM    141 2HG2 VAL A  29       3.486  -9.837  51.721  1.00 63.17           H
ATOM    142 3HG2 VAL A  29       4.352 -11.203  52.463  1.00 63.17           H
ATOM    143  HN  VAL A  29       1.352  -9.925  50.684  1.00 63.17           H
ATOM    144  N   ASN A  30       0.411 -12.217  49.006  1.00 65.44           N
ATOM    145  CA  ASN A  30      -0.470 -13.215  48.424  1.00 65.44           C
ATOM    146  C   ASN A  30      -0.983 -12.710  47.074  1.00 65.44           C
ATOM    147  O   ASN A  30      -1.613 -13.457  46.327  1.00 65.44           O
ATOM    148  HA  ASN A  30       0.139 -14.114  48.328  1.00 65.44           H
ATOM    149  CB  ASN A  30      -1.680 -13.474  49.323  1.00 65.44           C
ATOM    150 1HB  ASN A  30      -2.082 -12.526  49.681  1.00 65.44           H
ATOM    151 2HB  ASN A  30      -2.469 -13.957  48.747  1.00 65.44           H
ATOM    152  CG  ASN A  30      -1.299 -14.354  50.515  1.00 65.44           C
ATOM    153  OD1 ASN A  30      -0.299 -15.053  50.509  1.00 65.44           O
ATOM    154  ND2 ASN A  30      -2.150 -14.282  51.535  1.00 65.44           N
ATOM    155 1HD2 ASN A  30      -2.952 -13.688  51.475  1.00 65.44           H
ATOM    156 2HD2 ASN A  30      -1.987 -14.821  52.361  1.00 65.44           H
ATOM    157  HN  ASN A  30      -0.034 -11.570  49.625  1.00 65.44           H
ATOM    158  N   PHE A  31      -0.695 -11.446  46.803  1.00 69.49           N
ATOM    159  CA  PHE A  31      -1.103 -10.838  45.547  1.00 69.49           C
ATOM    160  C   PHE A  31      -0.426 -11.526  44.360  1.00 69.49           C
ATOM    161  O   PHE A  31       0.800 -11.594  44.294  1.00 69.49           O
ATOM    162  HA  PHE A  31      -2.183 -10.956  45.466  1.00 69.49           H
ATOM    163  CB  PHE A  31      -0.659  -9.374  45.594  1.00 69.49           C
ATOM    164 1HB  PHE A  31      -1.065  -8.910  46.493  1.00 69.49           H
ATOM    165 2HB  PHE A  31       0.427  -9.337  45.680  1.00 69.49           H
ATOM    166  CG  PHE A  31      -1.088  -8.555  44.375  1.00 69.49           C
ATOM    167  CD1 PHE A  31      -0.226  -8.377  43.338  1.00 69.49           C
ATOM    168  HD1 PHE A  31       0.769  -8.819  43.374  1.00 69.49           H
ATOM    169  CD2 PHE A  31      -2.330  -8.004  44.330  1.00 69.49           C
ATOM    170  HD2 PHE A  31      -3.020  -8.146  45.161  1.00 69.49           H
ATOM    171  CE1 PHE A  31      -0.625  -7.617  42.207  1.00 69.49           C
ATOM    172  HE1 PHE A  31       0.066  -7.474  41.375  1.00 69.49           H
ATOM    173  CE2 PHE A  31      -2.728  -7.243  43.199  1.00 69.49           C
ATOM    174  HE2 PHE A  31      -3.724  -6.801  43.162  1.00 69.49           H
ATOM    175  CZ  PHE A  31      -1.867  -7.066  42.161  1.00 69.49           C
ATOM    176  HZ  PHE A  31      -2.173  -6.482  41.293  1.00 69.49           H
ATOM    177  HN  PHE A  31      -0.194 -10.841  47.422  1.00 69.49           H
ATOM    178  N   ASN A  32      -1.255 -12.019  43.452  1.00 67.33           N
ATOM    179  CA  ASN A  32      -0.752 -12.669  42.254  1.00 67.33           C
ATOM    180  C   ASN A  32      -0.276 -11.605  41.263  1.00 67.33           C
ATOM    181  O   ASN A  32      -1.071 -11.068  40.493  1.00 67.33           O
ATOM    182  HA  ASN A  32       0.059 -13.313  42.596  1.00 67.33           H
ATOM    183  CB  ASN A  32      -1.847 -13.493  41.573  1.00 67.33           C
ATOM    184 1HB  ASN A  32      -2.386 -14.075  42.320  1.00 67.33           H
ATOM    185 2HB  ASN A  32      -2.571 -12.826  41.105  1.00 67.33           H
ATOM    186  CG  ASN A  32      -1.253 -14.430  40.519  1.00 67.33           C
ATOM    187  OD1 ASN A  32      -0.056 -14.465  40.287  1.00 67.33           O
ATOM    188  ND2 ASN A  32      -2.154 -15.184  39.896  1.00 67.33           N
ATOM    189 1HD2 ASN A  32      -3.122 -15.106  40.135  1.00 67.33           H
ATOM    190 2HD2 ASN A  32      -1.864 -15.829  39.190  1.00 67.33           H
ATOM    191  HN  ASN A  32      -2.252 -11.979  43.524  1.00 67.33           H
ATOM    192  N   PHE A  33       1.020 -11.332  41.314  1.00 70.11           N
ATOM    193  CA  PHE A  33       1.630 -10.417  40.364  1.00 70.11           C
ATOM    194  C   PHE A  33       1.864 -11.102  39.016  1.00 70.11           C
ATOM    195  O   PHE A  33       2.969 -11.058  38.477  1.00 70.11           O
ATOM    196  HA  PHE A  33       0.942  -9.583  40.231  1.00 70.11           H
ATOM    197  CB  PHE A  33       2.979  -9.998  40.951  1.00 70.11           C
ATOM    198 1HB  PHE A  33       3.578 -10.890  41.134  1.00 70.11           H
ATOM    199 2HB  PHE A  33       3.515  -9.401  40.213  1.00 70.11           H
ATOM    200  CG  PHE A  33       2.871  -9.198  42.251  1.00 70.11           C
ATOM    201  CD1 PHE A  33       2.740  -7.845  42.208  1.00 70.11           C
ATOM    202  HD1 PHE A  33       2.712  -7.331  41.248  1.00 70.11           H
ATOM    203  CD2 PHE A  33       2.906  -9.841  43.449  1.00 70.11           C
ATOM    204  HD2 PHE A  33       3.011 -10.925  43.483  1.00 70.11           H
ATOM    205  CE1 PHE A  33       2.640  -7.103  43.415  1.00 70.11           C
ATOM    206  HE1 PHE A  33       2.535  -6.019  43.380  1.00 70.11           H
ATOM    207  CE2 PHE A  33       2.805  -9.099  44.656  1.00 70.11           C
ATOM    208  HE2 PHE A  33       2.833  -9.613  45.616  1.00 70.11           H
ATOM    209  CZ  PHE A  33       2.674  -7.746  44.613  1.00 70.11           C
ATOM    210  HZ  PHE A  33       2.597  -7.176  45.539  1.00 70.11           H
ATOM    211  HN  PHE A  33       1.648 -11.724  41.987  1.00 70.11           H
ATOM    212  N   THR A  34       0.806 -11.718  38.510  1.00 72.56           N
ATOM    213  CA  THR A  34       0.753 -12.081  37.104  1.00 72.56           C
ATOM    214  C   THR A  34       1.183 -10.900  36.231  1.00 72.56           C
ATOM    215  O   THR A  34       0.682  -9.788  36.395  1.00 72.56           O
ATOM    216  HA  THR A  34       1.469 -12.884  36.929  1.00 72.56           H
ATOM    217  CB  THR A  34      -0.660 -12.581  36.797  1.00 72.56           C
ATOM    218  HB  THR A  34      -1.357 -11.747  36.712  1.00 72.56           H
ATOM    219  OG1 THR A  34      -0.935 -13.508  37.844  1.00 72.56           O
ATOM    220  HG1 THR A  34      -0.192 -14.174  37.915  1.00 72.56           H
ATOM    221  CG2 THR A  34      -0.718 -13.427  35.524  1.00 72.56           C
ATOM    222 1HG2 THR A  34      -0.072 -14.298  35.637  1.00 72.56           H
ATOM    223 2HG2 THR A  34      -0.382 -12.832  34.676  1.00 72.56           H
ATOM    224 3HG2 THR A  34      -1.744 -13.756  35.353  1.00 72.56           H
ATOM    225  HN  THR A  34      -0.003 -11.968  39.041  1.00 72.56           H
ATOM    226  N   ASP A  35       2.106 -11.180  35.324  1.00 80.35           N
ATOM    227  CA  ASP A  35       2.753 -10.125  34.563  1.00 80.35           C
ATOM    228  C   ASP A  35       1.869  -9.743  33.374  1.00 80.35           C
ATOM    229  O   ASP A  35       2.132 -10.152  32.244  1.00 80.35           O
ATOM    230  HA  ASP A  35       2.883  -9.303  35.267  1.00 80.35           H
ATOM    231  CB  ASP A  35       4.106 -10.588  34.018  1.00 80.35           C
ATOM    232 1HB  ASP A  35       4.522 -11.354  34.671  1.00 80.35           H
ATOM    233 2HB  ASP A  35       3.969 -11.046  33.038  1.00 80.35           H
ATOM    234  CG  ASP A  35       5.083  -9.417  33.908  1.00 80.35           C
ATOM    235  OD1 ASP A  35       4.723  -8.328  34.406  1.00 80.35           O
ATOM    236  OD2 ASP A  35       6.169  -9.636  33.328  1.00 80.35           O
ATOM    237  HN  ASP A  35       2.413 -12.107  35.106  1.00 80.35           H
ATOM    238  N   PHE A  36       0.839  -8.964  33.670  1.00 89.72           N
ATOM    239  CA  PHE A  36      -0.040  -8.460  32.629  1.00 89.72           C
ATOM    240  C   PHE A  36       0.575  -7.245  31.932  1.00 89.72           C
ATOM    241  O   PHE A  36       0.087  -6.808  30.891  1.00 89.72           O
ATOM    242  HA  PHE A  36      -0.176  -9.262  31.903  1.00 89.72           H
ATOM    243  CB  PHE A  36      -1.343  -8.037  33.310  1.00 89.72           C
ATOM    244 1HB  PHE A  36      -1.108  -7.371  34.140  1.00 89.72           H
ATOM    245 2HB  PHE A  36      -1.942  -7.464  32.602  1.00 89.72           H
ATOM    246  CG  PHE A  36      -2.179  -9.206  33.834  1.00 89.72           C
ATOM    247  CD1 PHE A  36      -2.323 -10.330  33.083  1.00 89.72           C
ATOM    248  HD1 PHE A  36      -1.842 -10.399  32.107  1.00 89.72           H
ATOM    249  CD2 PHE A  36      -2.779  -9.120  35.052  1.00 89.72           C
ATOM    250  HD2 PHE A  36      -2.664  -8.219  35.654  1.00 89.72           H
ATOM    251  CE1 PHE A  36      -3.099 -11.415  33.570  1.00 89.72           C
ATOM    252  HE1 PHE A  36      -3.214 -12.316  32.968  1.00 89.72           H
ATOM    253  CE2 PHE A  36      -3.555 -10.205  35.539  1.00 89.72           C
ATOM    254  HE2 PHE A  36      -4.036 -10.137  36.515  1.00 89.72           H
ATOM    255  CZ  PHE A  36      -3.699 -11.330  34.788  1.00 89.72           C
ATOM    256  HZ  PHE A  36      -4.294 -12.163  35.161  1.00 89.72           H
ATOM    257  HN  PHE A  36       0.602  -8.678  34.598  1.00 89.72           H
ATOM    258  N   TYR A  37       1.639  -6.733  32.535  1.00 91.21           N
ATOM    259  CA  TYR A  37       2.424  -5.686  31.904  1.00 91.21           C
ATOM    260  C   TYR A  37       3.525  -6.280  31.024  1.00 91.21           C
ATOM    261  O   TYR A  37       4.428  -6.951  31.521  1.00 91.21           O
ATOM    262  HA  TYR A  37       1.755  -5.090  31.284  1.00 91.21           H
ATOM    263  CB  TYR A  37       3.070  -4.898  33.046  1.00 91.21           C
ATOM    264 1HB  TYR A  37       2.286  -4.511  33.697  1.00 91.21           H
ATOM    265 2HB  TYR A  37       3.675  -5.578  33.646  1.00 91.21           H
ATOM    266  CG  TYR A  37       3.947  -3.734  32.581  1.00 91.21           C
ATOM    267  CD1 TYR A  37       5.309  -3.910  32.440  1.00 91.21           C
ATOM    268  HD1 TYR A  37       5.759  -4.878  32.659  1.00 91.21           H
ATOM    269  CD2 TYR A  37       3.377  -2.509  32.303  1.00 91.21           C
ATOM    270  HD2 TYR A  37       2.302  -2.370  32.415  1.00 91.21           H
ATOM    271  CE1 TYR A  37       6.134  -2.814  32.002  1.00 91.21           C
ATOM    272  HE1 TYR A  37       7.211  -2.939  31.886  1.00 91.21           H
ATOM    273  CE2 TYR A  37       4.202  -1.413  31.865  1.00 91.21           C
ATOM    274  HE2 TYR A  37       3.765  -0.440  31.642  1.00 91.21           H
ATOM    275  CZ  TYR A  37       5.540  -1.620  31.736  1.00 91.21           C
ATOM    276  OH  TYR A  37       6.320  -0.585  31.322  1.00 91.21           O
ATOM    277  HH  TYR A  37       5.751   0.211  31.117  1.00 91.21           H
ATOM    278  HN  TYR A  37       1.965  -7.022  33.435  1.00 91.21           H
ATOM    279  N   CYS A  38       3.414  -6.013  29.731  1.00 91.61           N
ATOM    280  CA  CYS A  38       4.311  -6.617  28.762  1.00 91.61           C
ATOM    281  C   CYS A  38       5.332  -5.563  28.329  1.00 91.61           C
ATOM    282  O   CYS A  38       4.970  -4.554  27.726  1.00 91.61           O
ATOM    283  HA  CYS A  38       4.803  -7.448  29.267  1.00 91.61           H
ATOM    284  CB  CYS A  38       3.548  -7.196  27.568  1.00 91.61           C
ATOM    285 1HB  CYS A  38       2.745  -7.844  27.919  1.00 91.61           H
ATOM    286 2HB  CYS A  38       3.083  -6.391  26.999  1.00 91.61           H
ATOM    287  SG  CYS A  38       4.690  -8.142  26.495  1.00 91.61           S
ATOM    288  HN  CYS A  38       2.727  -5.397  29.345  1.00 91.61           H
ATOM    289  N   GLU A  39       6.588  -5.833  28.655  1.00 90.15           N
ATOM    290  CA  GLU A  39       7.684  -5.030  28.139  1.00 90.15           C
ATOM    291  C   GLU A  39       8.050  -5.479  26.723  1.00 90.15           C
ATOM    292  O   GLU A  39       8.361  -6.648  26.500  1.00 90.15           O
ATOM    293  HA  GLU A  39       7.308  -4.007  28.117  1.00 90.15           H
ATOM    294  CB  GLU A  39       8.898  -5.099  29.067  1.00 90.15           C
ATOM    295 1HB  GLU A  39       9.125  -6.140  29.299  1.00 90.15           H
ATOM    296 2HB  GLU A  39       9.735  -4.565  28.618  1.00 90.15           H
ATOM    297  CG  GLU A  39       8.610  -4.404  30.400  1.00 90.15           C
ATOM    298 1HG  GLU A  39       8.217  -3.404  30.215  1.00 90.15           H
ATOM    299 2HG  GLU A  39       7.840  -4.954  30.942  1.00 90.15           H
ATOM    300  CD  GLU A  39       9.875  -4.311  31.255  1.00 90.15           C
ATOM    301  OE1 GLU A  39       9.775  -3.727  32.355  1.00 90.15           O
ATOM    302  OE2 GLU A  39      10.915  -4.825  30.788  1.00 90.15           O
ATOM    303  HN  GLU A  39       6.861  -6.582  29.258  1.00 90.15           H
ATOM    304  N   LYS A  40       8.001  -4.527  25.803  1.00 89.52           N
ATOM    305  CA  LYS A  40       8.167  -4.838  24.394  1.00 89.52           C
ATOM    306  C   LYS A  40       9.623  -4.597  23.991  1.00 89.52           C
ATOM    307  O   LYS A  40       9.915  -4.349  22.822  1.00 89.52           O
ATOM    308  HA  LYS A  40       7.944  -5.897  24.265  1.00 89.52           H
ATOM    309  CB  LYS A  40       7.158  -4.057  23.550  1.00 89.52           C
ATOM    310 1HB  LYS A  40       7.310  -2.987  23.692  1.00 89.52           H
ATOM    311 2HB  LYS A  40       7.325  -4.264  22.493  1.00 89.52           H
ATOM    312  CG  LYS A  40       5.723  -4.428  23.928  1.00 89.52           C
ATOM    313 1HG  LYS A  40       5.581  -4.300  25.001  1.00 89.52           H
ATOM    314 2HG  LYS A  40       5.026  -3.753  23.432  1.00 89.52           H
ATOM    315  CD  LYS A  40       5.409  -5.873  23.536  1.00 89.52           C
ATOM    316 1HD  LYS A  40       5.694  -6.042  22.498  1.00 89.52           H
ATOM    317 2HD  LYS A  40       6.002  -6.556  24.144  1.00 89.52           H
ATOM    318  CE  LYS A  40       3.921  -6.180  23.719  1.00 89.52           C
ATOM    319 1HE  LYS A  40       3.710  -6.373  24.771  1.00 89.52           H
ATOM    320 2HE  LYS A  40       3.327  -5.314  23.428  1.00 89.52           H
ATOM    321  NZ  LYS A  40       3.530  -7.353  22.906  1.00 89.52           N
ATOM    322 1HZ  LYS A  40       2.546  -7.551  23.049  1.00 89.52           H
ATOM    323 2HZ  LYS A  40       3.696  -7.155  21.926  1.00 89.52           H
ATOM    324 3HZ  LYS A  40       4.081  -8.158  23.186  1.00 89.52           H
ATOM    325  HN  LYS A  40       7.852  -3.559  26.008  1.00 89.52           H
ATOM    326  N   ASN A  41      10.500  -4.679  24.981  1.00 88.96           N
ATOM    327  CA  ASN A  41      11.905  -4.380  24.764  1.00 88.96           C
ATOM    328  C   ASN A  41      12.448  -5.285  23.656  1.00 88.96           C
ATOM    329  O   ASN A  41      13.171  -4.825  22.774  1.00 88.96           O
ATOM    330  HA  ASN A  41      11.935  -3.325  24.493  1.00 88.96           H
ATOM    331  CB  ASN A  41      12.725  -4.638  26.030  1.00 88.96           C
ATOM    332 1HB  ASN A  41      12.399  -5.568  26.495  1.00 88.96           H
ATOM    333 2HB  ASN A  41      13.775  -4.765  25.767  1.00 88.96           H
ATOM    334  CG  ASN A  41      12.577  -3.485  27.024  1.00 88.96           C
ATOM    335  OD1 ASN A  41      12.289  -2.355  26.664  1.00 88.96           O
ATOM    336  ND2 ASN A  41      12.790  -3.831  28.290  1.00 88.96           N
ATOM    337 1HD2 ASN A  41      13.023  -4.776  28.517  1.00 88.96           H
ATOM    338 2HD2 ASN A  41      12.717  -3.146  29.015  1.00 88.96           H
ATOM    339  HN  ASN A  41      10.263  -4.943  25.917  1.00 88.96           H
ATOM    340  N   ASN A  42      12.079  -6.555  23.738  1.00 91.19           N
ATOM    341  CA  ASN A  42      12.563  -7.538  22.784  1.00 91.19           C
ATOM    342  C   ASN A  42      12.074  -7.165  21.383  1.00 91.19           C
ATOM    343  O   ASN A  42      12.815  -7.291  20.409  1.00 91.19           O
ATOM    344  HA  ASN A  42      13.649  -7.509  22.868  1.00 91.19           H
ATOM    345  CB  ASN A  42      12.031  -8.934  23.114  1.00 91.19           C
ATOM    346 1HB  ASN A  42      10.948  -8.897  23.228  1.00 91.19           H
ATOM    347 2HB  ASN A  42      12.242  -9.612  22.287  1.00 91.19           H
ATOM    348  CG  ASN A  42      12.667  -9.473  24.398  1.00 91.19           C
ATOM    349  OD1 ASN A  42      13.625  -8.930  24.922  1.00 91.19           O
ATOM    350  ND2 ASN A  42      12.081 -10.569  24.872  1.00 91.19           N
ATOM    351 1HD2 ASN A  42      11.298 -10.965  24.393  1.00 91.19           H
ATOM    352 2HD2 ASN A  42      12.424 -10.998  25.708  1.00 91.19           H
ATOM    353  HN  ASN A  42      11.463  -6.914  24.439  1.00 91.19           H
ATOM    354  N   VAL A  43      10.830  -6.714  21.325  1.00 91.55           N
ATOM    355  CA  VAL A  43      10.228  -6.339  20.057  1.00 91.55           C
ATOM    356  C   VAL A  43      10.994  -5.155  19.464  1.00 91.55           C
ATOM    357  O   VAL A  43      11.253  -5.118  18.262  1.00 91.55           O
ATOM    358  HA  VAL A  43      10.322  -7.191  19.383  1.00 91.55           H
ATOM    359  CB  VAL A  43       8.738  -6.050  20.250  1.00 91.55           C
ATOM    360  HB  VAL A  43       8.646  -5.202  20.930  1.00 91.55           H
ATOM    361  CG1 VAL A  43       8.078  -5.663  18.925  1.00 91.55           C
ATOM    362 1HG1 VAL A  43       8.559  -4.769  18.527  1.00 91.55           H
ATOM    363 2HG1 VAL A  43       8.186  -6.481  18.213  1.00 91.55           H
ATOM    364 3HG1 VAL A  43       7.019  -5.463  19.091  1.00 91.55           H
ATOM    365  CG2 VAL A  43       8.026  -7.244  20.889  1.00 91.55           C
ATOM    366 1HG2 VAL A  43       8.132  -8.117  20.246  1.00 91.55           H
ATOM    367 2HG2 VAL A  43       8.470  -7.454  21.862  1.00 91.55           H
ATOM    368 3HG2 VAL A  43       6.968  -7.011  21.016  1.00 91.55           H
ATOM    369  HN  VAL A  43      10.237  -6.604  22.123  1.00 91.55           H
ATOM    370  N   ARG A  44      11.336  -4.217  20.335  1.00 90.19           N
ATOM    371  CA  ARG A  44      12.002  -3.000  19.901  1.00 90.19           C
ATOM    372  C   ARG A  44      13.426  -3.312  19.434  1.00 90.19           C
ATOM    373  O   ARG A  44      13.904  -2.734  18.460  1.00 90.19           O
ATOM    374  HA  ARG A  44      11.393  -2.627  19.078  1.00 90.19           H
ATOM    375  CB  ARG A  44      12.058  -1.970  21.031  1.00 90.19           C
ATOM    376 1HB  ARG A  44      12.465  -2.432  21.930  1.00 90.19           H
ATOM    377 2HB  ARG A  44      12.732  -1.159  20.755  1.00 90.19           H
ATOM    378  CG  ARG A  44      10.666  -1.406  21.327  1.00 90.19           C
ATOM    379 1HG  ARG A  44      10.227  -1.013  20.410  1.00 90.19           H
ATOM    380 2HG  ARG A  44      10.013  -2.205  21.677  1.00 90.19           H
ATOM    381  CD  ARG A  44      10.737  -0.299  22.381  1.00 90.19           C
ATOM    382 1HD  ARG A  44      11.738   0.131  22.403  1.00 90.19           H
ATOM    383 2HD  ARG A  44      10.050   0.506  22.121  1.00 90.19           H
ATOM    384  NE  ARG A  44      10.393  -0.846  23.712  1.00 90.19           N
ATOM    385  HE  ARG A  44       9.764  -1.622  23.752  1.00 90.19           H
ATOM    386  CZ  ARG A  44      10.871  -0.365  24.868  1.00 90.19           C
ATOM    387  NH1 ARG A  44      11.717   0.674  24.874  1.00 90.19           N
ATOM    388 1HH1 ARG A  44      11.996   1.097  24.012  1.00 90.19           H
ATOM    389 2HH1 ARG A  44      12.070   1.027  25.741  1.00 90.19           H
ATOM    390  NH2 ARG A  44      10.491  -0.940  26.018  1.00 90.19           N
ATOM    391 1HH2 ARG A  44      10.839  -0.593  26.889  1.00 90.19           H
ATOM    392 2HH2 ARG A  44       9.860  -1.715  26.004  1.00 90.19           H
ATOM    393  HN  ARG A  44      11.165  -4.277  21.318  1.00 90.19           H
ATOM    394  N   GLN A  45      14.063  -4.226  20.152  1.00 91.81           N
ATOM    395  CA  GLN A  45      15.432  -4.600  19.842  1.00 91.81           C
ATOM    396  C   GLN A  45      15.505  -5.244  18.456  1.00 91.81           C
ATOM    397  O   GLN A  45      16.419  -4.961  17.683  1.00 91.81           O
ATOM    398  HA  GLN A  45      15.995  -3.667  19.847  1.00 91.81           H
ATOM    399  CB  GLN A  45      16.000  -5.535  20.911  1.00 91.81           C
ATOM    400 1HB  GLN A  45      15.876  -5.085  21.896  1.00 91.81           H
ATOM    401 2HB  GLN A  45      15.442  -6.471  20.916  1.00 91.81           H
ATOM    402  CG  GLN A  45      17.482  -5.821  20.658  1.00 91.81           C
ATOM    403 1HG  GLN A  45      17.610  -6.240  19.660  1.00 91.81           H
ATOM    404 2HG  GLN A  45      18.046  -4.888  20.687  1.00 91.81           H
ATOM    405  CD  GLN A  45      18.039  -6.792  21.701  1.00 91.81           C
ATOM    406  OE1 GLN A  45      17.311  -7.434  22.440  1.00 91.81           O
ATOM    407  NE2 GLN A  45      19.367  -6.863  21.719  1.00 91.81           N
ATOM    408 1HE2 GLN A  45      19.906  -6.308  21.085  1.00 91.81           H
ATOM    409 2HE2 GLN A  45      19.826  -7.471  22.367  1.00 91.81           H
ATOM    410  HN  GLN A  45      13.660  -4.706  20.932  1.00 91.81           H
ATOM    411  N   PHE A  46      14.529  -6.098  18.183  1.00 93.61           N
ATOM    412  CA  PHE A  46      14.443  -6.747  16.886  1.00 93.61           C
ATOM    413  C   PHE A  46      14.252  -5.718  15.770  1.00 93.61           C
ATOM    414  O   PHE A  46      14.959  -5.749  14.764  1.00 93.61           O
ATOM    415  HA  PHE A  46      15.381  -7.280  16.728  1.00 93.61           H
ATOM    416  CB  PHE A  46      13.224  -7.670  16.927  1.00 93.61           C
ATOM    417 1HB  PHE A  46      13.399  -8.454  17.663  1.00 93.61           H
ATOM    418 2HB  PHE A  46      12.360  -7.099  17.269  1.00 93.61           H
ATOM    419  CG  PHE A  46      12.888  -8.318  15.582  1.00 93.61           C
ATOM    420  CD1 PHE A  46      11.864  -7.833  14.830  1.00 93.61           C
ATOM    421  HD1 PHE A  46      11.283  -6.982  15.186  1.00 93.61           H
ATOM    422  CD2 PHE A  46      13.614  -9.379  15.139  1.00 93.61           C
ATOM    423  HD2 PHE A  46      14.434  -9.768  15.741  1.00 93.61           H
ATOM    424  CE1 PHE A  46      11.552  -8.434  13.582  1.00 93.61           C
ATOM    425  HE1 PHE A  46      10.732  -8.045  12.980  1.00 93.61           H
ATOM    426  CE2 PHE A  46      13.302  -9.981  13.891  1.00 93.61           C
ATOM    427  HE2 PHE A  46      13.884 -10.831  13.535  1.00 93.61           H
ATOM    428  CZ  PHE A  46      12.278  -9.495  13.139  1.00 93.61           C
ATOM    429  HZ  PHE A  46      12.039  -9.957  12.181  1.00 93.61           H
ATOM    430  HN  PHE A  46      13.807  -6.347  18.829  1.00 93.61           H
ATOM    431  N   ALA A  47      13.291  -4.831  15.985  1.00 92.54           N
ATOM    432  CA  ALA A  47      12.934  -3.853  14.970  1.00 92.54           C
ATOM    433  C   ALA A  47      14.167  -3.020  14.615  1.00 92.54           C
ATOM    434  O   ALA A  47      14.400  -2.716  13.446  1.00 92.54           O
ATOM    435  HA  ALA A  47      12.607  -4.398  14.085  1.00 92.54           H
ATOM    436  CB  ALA A  47      11.775  -2.993  15.476  1.00 92.54           C
ATOM    437 1HB  ALA A  47      10.915  -3.629  15.686  1.00 92.54           H
ATOM    438 2HB  ALA A  47      12.076  -2.476  16.387  1.00 92.54           H
ATOM    439 3HB  ALA A  47      11.507  -2.260  14.715  1.00 92.54           H
ATOM    440  HN  ALA A  47      12.763  -4.773  16.832  1.00 92.54           H
ATOM    441  N   SER A  48      14.925  -2.674  15.645  1.00 92.71           N
ATOM    442  CA  SER A  48      15.994  -1.701  15.494  1.00 92.71           C
ATOM    443  C   SER A  48      17.074  -2.250  14.560  1.00 92.71           C
ATOM    444  O   SER A  48      17.803  -1.485  13.930  1.00 92.71           O
ATOM    445  HA  SER A  48      15.523  -0.820  15.058  1.00 92.71           H
ATOM    446  CB  SER A  48      16.600  -1.335  16.850  1.00 92.71           C
ATOM    447 1HB  SER A  48      17.223  -0.447  16.741  1.00 92.71           H
ATOM    448 2HB  SER A  48      15.802  -1.080  17.548  1.00 92.71           H
ATOM    449  OG  SER A  48      17.381  -2.397  17.390  1.00 92.71           O
ATOM    450  HG  SER A  48      16.844  -3.241  17.410  1.00 92.71           H
ATOM    451  HN  SER A  48      14.819  -3.045  16.567  1.00 92.71           H
ATOM    452  N   HIS A  49      17.143  -3.572  14.501  1.00 93.96           N
ATOM    453  CA  HIS A  49      18.152  -4.233  13.690  1.00 93.96           C
ATOM    454  C   HIS A  49      17.556  -4.602  12.330  1.00 93.96           C
ATOM    455  O   HIS A  49      18.234  -4.516  11.307  1.00 93.96           O
ATOM    456  HA  HIS A  49      18.955  -3.512  13.542  1.00 93.96           H
ATOM    457  CB  HIS A  49      18.737  -5.439  14.428  1.00 93.96           C
ATOM    458 1HB  HIS A  49      17.923  -6.098  14.728  1.00 93.96           H
ATOM    459 2HB  HIS A  49      19.367  -6.002  13.739  1.00 93.96           H
ATOM    460  CG  HIS A  49      19.549  -5.077  15.648  1.00 93.96           C
ATOM    461  ND1 HIS A  49      18.977  -4.843  16.887  1.00 93.96           N
ATOM    462  HD1 HIS A  49      18.001  -4.887  17.098  1.00 93.96           H
ATOM    463  CD2 HIS A  49      20.894  -4.912  15.808  1.00 93.96           C
ATOM    464  HD2 HIS A  49      21.646  -5.023  15.027  1.00 93.96           H
ATOM    465  CE1 HIS A  49      19.943  -4.551  17.745  1.00 93.96           C
ATOM    466  HE1 HIS A  49      19.813  -4.317  18.802  1.00 93.96           H
ATOM    467  NE2 HIS A  49      21.130  -4.594  17.075  1.00 93.96           N
ATOM    468  HN  HIS A  49      16.527  -4.187  14.992  1.00 93.96           H
ATOM    469  N   PHE A  50      16.294  -5.005  12.362  1.00 95.00           N
ATOM    470  CA  PHE A  50      15.685  -5.647  11.210  1.00 95.00           C
ATOM    471  C   PHE A  50      15.186  -4.609  10.203  1.00 95.00           C
ATOM    472  O   PHE A  50      15.436  -4.731   9.005  1.00 95.00           O
ATOM    473  HA  PHE A  50      16.450  -6.266  10.742  1.00 95.00           H
ATOM    474  CB  PHE A  50      14.491  -6.453  11.727  1.00 95.00           C
ATOM    475 1HB  PHE A  50      14.843  -7.168  12.471  1.00 95.00           H
ATOM    476 2HB  PHE A  50      13.802  -5.778  12.234  1.00 95.00           H
ATOM    477  CG  PHE A  50      13.731  -7.209  10.635  1.00 95.00           C
ATOM    478  CD1 PHE A  50      12.504  -6.776  10.238  1.00 95.00           C
ATOM    479  HD1 PHE A  50      12.063  -5.891  10.696  1.00 95.00           H
ATOM    480  CD2 PHE A  50      14.281  -8.313  10.063  1.00 95.00           C
ATOM    481  HD2 PHE A  50      15.264  -8.660  10.382  1.00 95.00           H
ATOM    482  CE1 PHE A  50      11.798  -7.477   9.224  1.00 95.00           C
ATOM    483  HE1 PHE A  50      10.815  -7.131   8.906  1.00 95.00           H
ATOM    484  CE2 PHE A  50      13.575  -9.014   9.050  1.00 95.00           C
ATOM    485  HE2 PHE A  50      14.016  -9.899   8.591  1.00 95.00           H
ATOM    486  CZ  PHE A  50      12.348  -8.582   8.652  1.00 95.00           C
ATOM    487  HZ  PHE A  50      11.807  -9.120   7.874  1.00 95.00           H
ATOM    488  HN  PHE A  50      15.693  -4.898  13.154  1.00 95.00           H
ATOM    489  N   LEU A  51      14.489  -3.611  10.726  1.00 94.84           N
ATOM    490  CA  LEU A  51      13.660  -2.758   9.891  1.00 94.84           C
ATOM    491  C   LEU A  51      14.556  -1.822   9.078  1.00 94.84           C
ATOM    492  O   LEU A  51      14.432  -1.745   7.856  1.00 94.84           O
ATOM    493  HA  LEU A  51      13.119  -3.405   9.201  1.00 94.84           H
ATOM    494  CB  LEU A  51      12.617  -2.028  10.740  1.00 94.84           C
ATOM    495 1HB  LEU A  51      13.140  -1.415  11.474  1.00 94.84           H
ATOM    496 2HB  LEU A  51      12.063  -1.348  10.093  1.00 94.84           H
ATOM    497  CG  LEU A  51      11.614  -2.915  11.480  1.00 94.84           C
ATOM    498  HG  LEU A  51      12.167  -3.559  12.164  1.00 94.84           H
ATOM    499  CD1 LEU A  51      10.657  -2.073  12.326  1.00 94.84           C
ATOM    500 1HD1 LEU A  51      11.227  -1.503  13.060  1.00 94.84           H
ATOM    501 2HD1 LEU A  51      10.108  -1.387  11.681  1.00 94.84           H
ATOM    502 3HD1 LEU A  51       9.955  -2.728  12.841  1.00 94.84           H
ATOM    503  CD2 LEU A  51      10.866  -3.827  10.506  1.00 94.84           C
ATOM    504 1HD2 LEU A  51      10.326  -3.218   9.780  1.00 94.84           H
ATOM    505 2HD2 LEU A  51      11.579  -4.466   9.985  1.00 94.84           H
ATOM    506 3HD2 LEU A  51      10.159  -4.447  11.058  1.00 94.84           H
ATOM    507  HN  LEU A  51      14.485  -3.382  11.700  1.00 94.84           H
ATOM    508  N   PRO A  52      15.471  -1.097   9.736  1.00 95.66           N
ATOM    509  CA  PRO A  52      16.167   0.013   9.081  1.00 95.66           C
ATOM    510  C   PRO A  52      16.813  -0.404   7.770  1.00 95.66           C
ATOM    511  O   PRO A  52      16.597   0.230   6.738  1.00 95.66           O
ATOM    512  HA  PRO A  52      15.456   0.795   8.813  1.00 95.66           H
ATOM    513  CB  PRO A  52      17.209   0.447  10.115  1.00 95.66           C
ATOM    514 1HB  PRO A  52      18.159  -0.064   9.965  1.00 95.66           H
ATOM    515 2HB  PRO A  52      17.410   1.517  10.056  1.00 95.66           H
ATOM    516  CG  PRO A  52      16.567   0.067  11.444  1.00 95.66           C
ATOM    517 1HG  PRO A  52      17.306  -0.017  12.241  1.00 95.66           H
ATOM    518 2HG  PRO A  52      15.845   0.814  11.773  1.00 95.66           H
ATOM    519  CD  PRO A  52      15.908  -1.267  11.133  1.00 95.66           C
ATOM    520 1HD  PRO A  52      16.607  -2.097  11.236  1.00 95.66           H
ATOM    521 2HD  PRO A  52      15.074  -1.473  11.804  1.00 95.66           H
ATOM    522  N   PRO A  53      17.618  -1.476   7.778  1.00 96.81           N
ATOM    523  CA  PRO A  53      18.295  -1.920   6.558  1.00 96.81           C
ATOM    524  C   PRO A  53      17.329  -2.118   5.401  1.00 96.81           C
ATOM    525  O   PRO A  53      17.619  -1.731   4.271  1.00 96.81           O
ATOM    526  HA  PRO A  53      18.993  -1.155   6.217  1.00 96.81           H
ATOM    527  CB  PRO A  53      18.963  -3.232   6.971  1.00 96.81           C
ATOM    528 1HB  PRO A  53      18.321  -4.090   6.770  1.00 96.81           H
ATOM    529 2HB  PRO A  53      19.894  -3.398   6.428  1.00 96.81           H
ATOM    530  CG  PRO A  53      19.207  -3.050   8.464  1.00 96.81           C
ATOM    531 1HG  PRO A  53      19.348  -4.004   8.971  1.00 96.81           H
ATOM    532 2HG  PRO A  53      20.106  -2.464   8.659  1.00 96.81           H
ATOM    533  CD  PRO A  53      17.948  -2.336   8.929  1.00 96.81           C
ATOM    534 1HD  PRO A  53      17.143  -3.037   9.148  1.00 96.81           H
ATOM    535 2HD  PRO A  53      18.121  -1.760   9.838  1.00 96.81           H
ATOM    536  N   LEU A  54      16.193  -2.723   5.718  1.00 96.23           N
ATOM    537  CA  LEU A  54      15.240  -3.112   4.692  1.00 96.23           C
ATOM    538  C   LEU A  54      14.576  -1.858   4.119  1.00 96.23           C
ATOM    539  O   LEU A  54      14.424  -1.731   2.905  1.00 96.23           O
ATOM    540  HA  LEU A  54      15.800  -3.601   3.895  1.00 96.23           H
ATOM    541  CB  LEU A  54      14.247  -4.137   5.244  1.00 96.23           C
ATOM    542 1HB  LEU A  54      13.769  -3.712   6.126  1.00 96.23           H
ATOM    543 2HB  LEU A  54      13.466  -4.292   4.500  1.00 96.23           H
ATOM    544  CG  LEU A  54      14.831  -5.500   5.622  1.00 96.23           C
ATOM    545  HG  LEU A  54      15.618  -5.341   6.359  1.00 96.23           H
ATOM    546  CD1 LEU A  54      13.771  -6.388   6.276  1.00 96.23           C
ATOM    547 1HD1 LEU A  54      13.399  -5.904   7.179  1.00 96.23           H
ATOM    548 2HD1 LEU A  54      12.946  -6.542   5.580  1.00 96.23           H
ATOM    549 3HD1 LEU A  54      14.212  -7.350   6.534  1.00 96.23           H
ATOM    550  CD2 LEU A  54      15.477  -6.175   4.410  1.00 96.23           C
ATOM    551 1HD2 LEU A  54      14.727  -6.319   3.632  1.00 96.23           H
ATOM    552 2HD2 LEU A  54      16.279  -5.545   4.028  1.00 96.23           H
ATOM    553 3HD2 LEU A  54      15.883  -7.142   4.706  1.00 96.23           H
ATOM    554  HN  LEU A  54      15.921  -2.948   6.654  1.00 96.23           H
ATOM    555  N   TYR A  55      14.196  -0.964   5.020  1.00 95.53           N
ATOM    556  CA  TYR A  55      13.491   0.244   4.626  1.00 95.53           C
ATOM    557  C   TYR A  55      14.372   1.129   3.742  1.00 95.53           C
ATOM    558  O   TYR A  55      13.881   1.770   2.814  1.00 95.53           O
ATOM    559  HA  TYR A  55      12.606  -0.053   4.062  1.00 95.53           H
ATOM    560  CB  TYR A  55      13.175   0.991   5.923  1.00 95.53           C
ATOM    561 1HB  TYR A  55      14.070   1.012   6.545  1.00 95.53           H
ATOM    562 2HB  TYR A  55      12.929   2.025   5.683  1.00 95.53           H
ATOM    563  CG  TYR A  55      12.026   0.382   6.728  1.00 95.53           C
ATOM    564  CD1 TYR A  55      11.327  -0.697   6.225  1.00 95.53           C
ATOM    565  HD1 TYR A  55      11.593  -1.114   5.254  1.00 95.53           H
ATOM    566  CD2 TYR A  55      11.689   0.910   7.958  1.00 95.53           C
ATOM    567  HD2 TYR A  55      12.241   1.762   8.355  1.00 95.53           H
ATOM    568  CE1 TYR A  55      10.245  -1.270   6.983  1.00 95.53           C
ATOM    569  HE1 TYR A  55       9.684  -2.122   6.598  1.00 95.53           H
ATOM    570  CE2 TYR A  55      10.607   0.337   8.716  1.00 95.53           C
ATOM    571  HE2 TYR A  55      10.330   0.744   9.688  1.00 95.53           H
ATOM    572  CZ  TYR A  55       9.939  -0.725   8.191  1.00 95.53           C
ATOM    573  OH  TYR A  55       8.917  -1.267   8.907  1.00 95.53           O
ATOM    574  HH  TYR A  55       8.488  -2.005   8.386  1.00 95.53           H
ATOM    575  HN  TYR A  55      14.363  -1.054   6.002  1.00 95.53           H
ATOM    576  N   TRP A  56      15.658   1.136   4.062  1.00 96.89           N
ATOM    577  CA  TRP A  56      16.625   1.860   3.255  1.00 96.89           C
ATOM    578  C   TRP A  56      16.697   1.185   1.884  1.00 96.89           C
ATOM    579  O   TRP A  56      16.731   1.861   0.857  1.00 96.89           O
ATOM    580  HA  TRP A  56      16.270   2.885   3.148  1.00 96.89           H
ATOM    581  CB  TRP A  56      17.982   1.931   3.959  1.00 96.89           C
ATOM    582 1HB  TRP A  56      18.124   1.023   4.545  1.00 96.89           H
ATOM    583 2HB  TRP A  56      18.770   1.950   3.206  1.00 96.89           H
ATOM    584  CG  TRP A  56      18.145   3.144   4.877  1.00 96.89           C
ATOM    585  CD1 TRP A  56      18.264   3.159   6.211  1.00 96.89           C
ATOM    586  HD1 TRP A  56      18.258   2.267   6.838  1.00 96.89           H
ATOM    587  CD2 TRP A  56      18.204   4.528   4.471  1.00 96.89           C
ATOM    588  NE1 TRP A  56      18.393   4.446   6.693  1.00 96.89           N
ATOM    589  HE1 TRP A  56      18.495   4.711   7.652  1.00 96.89           H
ATOM    590  CE2 TRP A  56      18.355   5.304   5.601  1.00 96.89           C
ATOM    591  CE3 TRP A  56      18.130   5.104   3.190  1.00 96.89           C
ATOM    592  HE3 TRP A  56      18.011   4.513   2.282  1.00 96.89           H
ATOM    593  CZ2 TRP A  56      18.447   6.701   5.565  1.00 96.89           C
ATOM    594  HZ2 TRP A  56      18.567   7.292   6.473  1.00 96.89           H
ATOM    595  CZ3 TRP A  56      18.223   6.501   3.171  1.00 96.89           C
ATOM    596  HZ3 TRP A  56      18.172   6.999   2.203  1.00 96.89           H
ATOM    597  CH2 TRP A  56      18.376   7.297   4.300  1.00 96.89           C
ATOM    598  HH2 TRP A  56      18.441   8.380   4.201  1.00 96.89           H
ATOM    599  HN  TRP A  56      16.040   0.661   4.854  1.00 96.89           H
ATOM    600  N   LEU A  57      16.718  -0.139   1.913  1.00 96.85           N
ATOM    601  CA  LEU A  57      16.809  -0.913   0.686  1.00 96.85           C
ATOM    602  C   LEU A  57      15.586  -0.621  -0.187  1.00 96.85           C
ATOM    603  O   LEU A  57      15.723  -0.307  -1.368  1.00 96.85           O
ATOM    604  HA  LEU A  57      17.700  -0.579   0.154  1.00 96.85           H
ATOM    605  CB  LEU A  57      16.999  -2.397   1.001  1.00 96.85           C
ATOM    606 1HB  LEU A  57      17.921  -2.512   1.573  1.00 96.85           H
ATOM    607 2HB  LEU A  57      16.182  -2.719   1.647  1.00 96.85           H
ATOM    608  CG  LEU A  57      17.060  -3.337  -0.205  1.00 96.85           C
ATOM    609  HG  LEU A  57      16.179  -3.159  -0.821  1.00 96.85           H
ATOM    610  CD1 LEU A  57      18.286  -3.039  -1.071  1.00 96.85           C
ATOM    611 1HD1 LEU A  57      18.236  -2.011  -1.430  1.00 96.85           H
ATOM    612 2HD1 LEU A  57      19.191  -3.173  -0.478  1.00 96.85           H
ATOM    613 3HD1 LEU A  57      18.305  -3.721  -1.921  1.00 96.85           H
ATOM    614  CD2 LEU A  57      17.013  -4.801   0.238  1.00 96.85           C
ATOM    615 1HD2 LEU A  57      17.862  -5.011   0.888  1.00 96.85           H
ATOM    616 2HD2 LEU A  57      16.086  -4.987   0.780  1.00 96.85           H
ATOM    617 3HD2 LEU A  57      17.058  -5.447  -0.639  1.00 96.85           H
ATOM    618  HN  LEU A  57      16.675  -0.681   2.752  1.00 96.85           H
ATOM    619  N   VAL A  58      14.419  -0.736   0.429  1.00 96.24           N
ATOM    620  CA  VAL A  58      13.170  -0.562  -0.294  1.00 96.24           C
ATOM    621  C   VAL A  58      13.115   0.853  -0.874  1.00 96.24           C
ATOM    622  O   VAL A  58      12.711   1.043  -2.020  1.00 96.24           O
ATOM    623  HA  VAL A  58      13.164  -1.278  -1.116  1.00 96.24           H
ATOM    624  CB  VAL A  58      11.986  -0.880   0.621  1.00 96.24           C
ATOM    625  HB  VAL A  58      12.079  -0.265   1.516  1.00 96.24           H
ATOM    626  CG1 VAL A  58      10.660  -0.528  -0.056  1.00 96.24           C
ATOM    627 1HG1 VAL A  58      10.644   0.536  -0.291  1.00 96.24           H
ATOM    628 2HG1 VAL A  58      10.557  -1.105  -0.975  1.00 96.24           H
ATOM    629 3HG1 VAL A  58       9.835  -0.764   0.616  1.00 96.24           H
ATOM    630  CG2 VAL A  58      12.008  -2.347   1.055  1.00 96.24           C
ATOM    631 1HG2 VAL A  58      11.951  -2.987   0.175  1.00 96.24           H
ATOM    632 2HG2 VAL A  58      12.932  -2.553   1.595  1.00 96.24           H
ATOM    633 3HG2 VAL A  58      11.155  -2.546   1.705  1.00 96.24           H
ATOM    634  HN  VAL A  58      14.318  -0.944   1.402  1.00 96.24           H
ATOM    635  N   PHE A  59      13.526   1.810  -0.055  1.00 97.29           N
ATOM    636  CA  PHE A  59      13.546   3.200  -0.478  1.00 97.29           C
ATOM    637  C   PHE A  59      14.362   3.371  -1.760  1.00 97.29           C
ATOM    638  O   PHE A  59      13.871   3.921  -2.744  1.00 97.29           O
ATOM    639  HA  PHE A  59      12.514   3.496  -0.664  1.00 97.29           H
ATOM    640  CB  PHE A  59      14.209   4.000   0.645  1.00 97.29           C
ATOM    641 1HB  PHE A  59      13.561   3.981   1.522  1.00 97.29           H
ATOM    642 2HB  PHE A  59      15.140   3.509   0.926  1.00 97.29           H
ATOM    643  CG  PHE A  59      14.506   5.456   0.280  1.00 97.29           C
ATOM    644  CD1 PHE A  59      15.792   5.895   0.229  1.00 97.29           C
ATOM    645  HD1 PHE A  59      16.611   5.209   0.447  1.00 97.29           H
ATOM    646  CD2 PHE A  59      13.484   6.311   0.008  1.00 97.29           C
ATOM    647  HD2 PHE A  59      12.453   5.959   0.049  1.00 97.29           H
ATOM    648  CE1 PHE A  59      16.068   7.246  -0.110  1.00 97.29           C
ATOM    649  HE1 PHE A  59      17.099   7.598  -0.151  1.00 97.29           H
ATOM    650  CE2 PHE A  59      13.760   7.662  -0.331  1.00 97.29           C
ATOM    651  HE2 PHE A  59      12.941   8.347  -0.549  1.00 97.29           H
ATOM    652  CZ  PHE A  59      15.046   8.101  -0.383  1.00 97.29           C
ATOM    653  HZ  PHE A  59      15.258   9.138  -0.643  1.00 97.29           H
ATOM    654  HN  PHE A  59      13.842   1.648   0.881  1.00 97.29           H
ATOM    655  N   ILE A  60      15.596   2.889  -1.708  1.00 97.33           N
ATOM    656  CA  ILE A  60      16.538   3.126  -2.788  1.00 97.33           C
ATOM    657  C   ILE A  60      15.998   2.503  -4.076  1.00 97.33           C
ATOM    658  O   ILE A  60      15.909   3.173  -5.104  1.00 97.33           O
ATOM    659  HA  ILE A  60      16.609   4.204  -2.929  1.00 97.33           H
ATOM    660  CB  ILE A  60      17.932   2.627  -2.401  1.00 97.33           C
ATOM    661  HB  ILE A  60      17.837   1.613  -2.012  1.00 97.33           H
ATOM    662  CG1 ILE A  60      18.531   3.485  -1.284  1.00 97.33           C
ATOM    663 1HG1 ILE A  60      18.815   4.459  -1.682  1.00 97.33           H
ATOM    664 2HG1 ILE A  60      17.781   3.661  -0.514  1.00 97.33           H
ATOM    665  CG2 ILE A  60      18.848   2.557  -3.624  1.00 97.33           C
ATOM    666 1HG2 ILE A  60      18.423   1.872  -4.358  1.00 97.33           H
ATOM    667 2HG2 ILE A  60      18.942   3.549  -4.065  1.00 97.33           H
ATOM    668 3HG2 ILE A  60      19.833   2.200  -3.321  1.00 97.33           H
ATOM    669  CD1 ILE A  60      19.754   2.804  -0.667  1.00 97.33           C
ATOM    670 1HD1 ILE A  60      19.462   1.841  -0.249  1.00 97.33           H
ATOM    671 2HD1 ILE A  60      20.512   2.652  -1.435  1.00 97.33           H
ATOM    672 3HD1 ILE A  60      20.160   3.435   0.124  1.00 97.33           H
ATOM    673  HN  ILE A  60      15.952   2.347  -0.947  1.00 97.33           H
ATOM    674  N   VAL A  61      15.651   1.228  -3.979  1.00 95.95           N
ATOM    675  CA  VAL A  61      15.260   0.467  -5.154  1.00 95.95           C
ATOM    676  C   VAL A  61      13.963   1.045  -5.722  1.00 95.95           C
ATOM    677  O   VAL A  61      13.819   1.181  -6.936  1.00 95.95           O
ATOM    678  HA  VAL A  61      16.050   0.580  -5.897  1.00 95.95           H
ATOM    679  CB  VAL A  61      15.150  -1.018  -4.803  1.00 95.95           C
ATOM    680  HB  VAL A  61      14.434  -1.117  -3.987  1.00 95.95           H
ATOM    681  CG1 VAL A  61      14.622  -1.824  -5.991  1.00 95.95           C
ATOM    682 1HG1 VAL A  61      13.635  -1.457  -6.270  1.00 95.95           H
ATOM    683 2HG1 VAL A  61      15.303  -1.715  -6.836  1.00 95.95           H
ATOM    684 3HG1 VAL A  61      14.553  -2.876  -5.714  1.00 95.95           H
ATOM    685  CG2 VAL A  61      16.493  -1.569  -4.319  1.00 95.95           C
ATOM    686 1HG2 VAL A  61      17.238  -1.451  -5.106  1.00 95.95           H
ATOM    687 2HG2 VAL A  61      16.811  -1.023  -3.431  1.00 95.95           H
ATOM    688 3HG2 VAL A  61      16.385  -2.626  -4.076  1.00 95.95           H
ATOM    689  HN  VAL A  61      15.635   0.716  -3.120  1.00 95.95           H
ATOM    690  N   GLY A  62      13.051   1.370  -4.818  1.00 96.18           N
ATOM    691  CA  GLY A  62      11.743   1.861  -5.216  1.00 96.18           C
ATOM    692  C   GLY A  62      11.850   3.237  -5.875  1.00 96.18           C
ATOM    693  O   GLY A  62      11.190   3.502  -6.878  1.00 96.18           O
ATOM    694 1HA  GLY A  62      11.282   1.156  -5.909  1.00 96.18           H
ATOM    695 2HA  GLY A  62      11.092   1.921  -4.344  1.00 96.18           H
ATOM    696  HN  GLY A  62      13.195   1.303  -3.830  1.00 96.18           H
ATOM    697  N   ALA A  63      12.688   4.077  -5.285  1.00 96.64           N
ATOM    698  CA  ALA A  63      12.842   5.440  -5.763  1.00 96.64           C
ATOM    699  C   ALA A  63      13.369   5.416  -7.199  1.00 96.64           C
ATOM    700  O   ALA A  63      12.855   6.123  -8.064  1.00 96.64           O
ATOM    701  HA  ALA A  63      11.857   5.908  -5.754  1.00 96.64           H
ATOM    702  CB  ALA A  63      13.763   6.212  -4.816  1.00 96.64           C
ATOM    703 1HB  ALA A  63      13.329   6.225  -3.816  1.00 96.64           H
ATOM    704 2HB  ALA A  63      14.738   5.727  -4.782  1.00 96.64           H
ATOM    705 3HB  ALA A  63      13.878   7.235  -5.175  1.00 96.64           H
ATOM    706  HN  ALA A  63      13.254   3.839  -4.496  1.00 96.64           H
ATOM    707  N   LEU A  64      14.389   4.596  -7.407  1.00 95.29           N
ATOM    708  CA  LEU A  64      15.008   4.490  -8.717  1.00 95.29           C
ATOM    709  C   LEU A  64      13.990   3.933  -9.714  1.00 95.29           C
ATOM    710  O   LEU A  64      13.829   4.471 -10.808  1.00 95.29           O
ATOM    711  HA  LEU A  64      15.283   5.497  -9.031  1.00 95.29           H
ATOM    712  CB  LEU A  64      16.299   3.672  -8.635  1.00 95.29           C
ATOM    713 1HB  LEU A  64      16.069   2.713  -8.171  1.00 95.29           H
ATOM    714 2HB  LEU A  64      16.638   3.463  -9.650  1.00 95.29           H
ATOM    715  CG  LEU A  64      17.453   4.317  -7.865  1.00 95.29           C
ATOM    716  HG  LEU A  64      17.094   4.581  -6.870  1.00 95.29           H
ATOM    717  CD1 LEU A  64      18.608   3.330  -7.682  1.00 95.29           C
ATOM    718 1HD1 LEU A  64      18.258   2.461  -7.125  1.00 95.29           H
ATOM    719 2HD1 LEU A  64      18.974   3.013  -8.658  1.00 95.29           H
ATOM    720 3HD1 LEU A  64      19.415   3.814  -7.131  1.00 95.29           H
ATOM    721  CD2 LEU A  64      17.907   5.612  -8.540  1.00 95.29           C
ATOM    722 1HD2 LEU A  64      18.242   5.395  -9.555  1.00 95.29           H
ATOM    723 2HD2 LEU A  64      17.075   6.315  -8.575  1.00 95.29           H
ATOM    724 3HD2 LEU A  64      18.729   6.049  -7.972  1.00 95.29           H
ATOM    725  HN  LEU A  64      14.791   4.013  -6.701  1.00 95.29           H
ATOM    726  N   GLY A  65      13.328   2.862  -9.299  1.00 93.52           N
ATOM    727  CA  GLY A  65      12.444   2.136 -10.195  1.00 93.52           C
ATOM    728  C   GLY A  65      11.295   3.027 -10.672  1.00 93.52           C
ATOM    729  O   GLY A  65      11.052   3.142 -11.873  1.00 93.52           O
ATOM    730 1HA  GLY A  65      13.008   1.772 -11.053  1.00 93.52           H
ATOM    731 2HA  GLY A  65      12.042   1.261  -9.684  1.00 93.52           H
ATOM    732  HN  GLY A  65      13.389   2.491  -8.373  1.00 93.52           H
ATOM    733  N   ASN A  66      10.620   3.635  -9.708  1.00 94.28           N
ATOM    734  CA  ASN A  66       9.403   4.374  -9.999  1.00 94.28           C
ATOM    735  C   ASN A  66       9.760   5.668 -10.732  1.00 94.28           C
ATOM    736  O   ASN A  66       8.994   6.143 -11.569  1.00 94.28           O
ATOM    737  HA  ASN A  66       8.798   3.702 -10.609  1.00 94.28           H
ATOM    738  CB  ASN A  66       8.665   4.748  -8.711  1.00 94.28           C
ATOM    739 1HB  ASN A  66       9.370   5.163  -7.991  1.00 94.28           H
ATOM    740 2HB  ASN A  66       7.930   5.525  -8.922  1.00 94.28           H
ATOM    741  CG  ASN A  66       7.967   3.528  -8.105  1.00 94.28           C
ATOM    742  OD1 ASN A  66       7.093   2.921  -8.702  1.00 94.28           O
ATOM    743  ND2 ASN A  66       8.400   3.206  -6.890  1.00 94.28           N
ATOM    744 1HD2 ASN A  66       9.121   3.746  -6.456  1.00 94.28           H
ATOM    745 2HD2 ASN A  66       8.005   2.422  -6.410  1.00 94.28           H
ATOM    746  HN  ASN A  66      10.890   3.628  -8.746  1.00 94.28           H
ATOM    747  N   SER A  67      10.924   6.202 -10.391  1.00 93.81           N
ATOM    748  CA  SER A  67      11.433   7.382 -11.068  1.00 93.81           C
ATOM    749  C   SER A  67      11.649   7.081 -12.553  1.00 93.81           C
ATOM    750  O   SER A  67      11.394   7.930 -13.406  1.00 93.81           O
ATOM    751  HA  SER A  67      10.662   8.143 -10.941  1.00 93.81           H
ATOM    752  CB  SER A  67      12.736   7.865 -10.429  1.00 93.81           C
ATOM    753 1HB  SER A  67      13.478   7.068 -10.471  1.00 93.81           H
ATOM    754 2HB  SER A  67      13.134   8.701 -11.004  1.00 93.81           H
ATOM    755  OG  SER A  67      12.549   8.268  -9.075  1.00 93.81           O
ATOM    756  HG  SER A  67      13.033   7.642  -8.463  1.00 93.81           H
ATOM    757  HN  SER A  67      11.513   5.842  -9.668  1.00 93.81           H
ATOM    758  N   LEU A  68      12.117   5.870 -12.816  1.00 91.43           N
ATOM    759  CA  LEU A  68      12.354   5.440 -14.184  1.00 91.43           C
ATOM    760  C   LEU A  68      11.022   5.381 -14.934  1.00 91.43           C
ATOM    761  O   LEU A  68      10.945   5.761 -16.101  1.00 91.43           O
ATOM    762  HA  LEU A  68      12.984   6.193 -14.658  1.00 91.43           H
ATOM    763  CB  LEU A  68      13.131   4.122 -14.204  1.00 91.43           C
ATOM    764 1HB  LEU A  68      14.058   4.261 -13.649  1.00 91.43           H
ATOM    765 2HB  LEU A  68      12.548   3.372 -13.669  1.00 91.43           H
ATOM    766  CG  LEU A  68      13.475   3.568 -15.588  1.00 91.43           C
ATOM    767  HG  LEU A  68      12.554   3.499 -16.167  1.00 91.43           H
ATOM    768  CD1 LEU A  68      14.412   4.515 -16.340  1.00 91.43           C
ATOM    769 1HD1 LEU A  68      13.928   5.484 -16.462  1.00 91.43           H
ATOM    770 2HD1 LEU A  68      15.335   4.639 -15.774  1.00 91.43           H
ATOM    771 3HD1 LEU A  68      14.641   4.097 -17.320  1.00 91.43           H
ATOM    772  CD2 LEU A  68      14.051   2.154 -15.484  1.00 91.43           C
ATOM    773 1HD2 LEU A  68      14.958   2.175 -14.880  1.00 91.43           H
ATOM    774 2HD2 LEU A  68      13.318   1.496 -15.017  1.00 91.43           H
ATOM    775 3HD2 LEU A  68      14.287   1.784 -16.482  1.00 91.43           H
ATOM    776  HN  LEU A  68      12.332   5.189 -12.116  1.00 91.43           H
ATOM    777  N   VAL A  69      10.006   4.901 -14.232  1.00 90.72           N
ATOM    778  CA  VAL A  69       8.690   4.747 -14.830  1.00 90.72           C
ATOM    779  C   VAL A  69       8.193   6.110 -15.316  1.00 90.72           C
ATOM    780  O   VAL A  69       7.714   6.234 -16.442  1.00 90.72           O
ATOM    781  HA  VAL A  69       8.795   4.085 -15.690  1.00 90.72           H
ATOM    782  CB  VAL A  69       7.737   4.083 -13.834  1.00 90.72           C
ATOM    783  HB  VAL A  69       7.764   4.659 -12.910  1.00 90.72           H
ATOM    784  CG1 VAL A  69       6.300   4.099 -14.357  1.00 90.72           C
ATOM    785 1HG1 VAL A  69       5.981   5.130 -14.512  1.00 90.72           H
ATOM    786 2HG1 VAL A  69       6.250   3.558 -15.302  1.00 90.72           H
ATOM    787 3HG1 VAL A  69       5.643   3.621 -13.630  1.00 90.72           H
ATOM    788  CG2 VAL A  69       8.188   2.656 -13.512  1.00 90.72           C
ATOM    789 1HG2 VAL A  69       8.204   2.065 -14.428  1.00 90.72           H
ATOM    790 2HG2 VAL A  69       9.187   2.680 -13.077  1.00 90.72           H
ATOM    791 3HG2 VAL A  69       7.493   2.208 -12.802  1.00 90.72           H
ATOM    792  HN  VAL A  69      10.070   4.621 -13.274  1.00 90.72           H
ATOM    793  N   ILE A  70       8.323   7.097 -14.443  1.00 91.05           N
ATOM    794  CA  ILE A  70       7.841   8.434 -14.747  1.00 91.05           C
ATOM    795  C   ILE A  70       8.609   8.987 -15.949  1.00 91.05           C
ATOM    796  O   ILE A  70       8.018   9.587 -16.846  1.00 91.05           O
ATOM    797  HA  ILE A  70       6.789   8.348 -15.020  1.00 91.05           H
ATOM    798  CB  ILE A  70       7.916   9.326 -13.506  1.00 91.05           C
ATOM    799  HB  ILE A  70       8.932   9.279 -13.113  1.00 91.05           H
ATOM    800  CG1 ILE A  70       6.982   8.816 -12.407  1.00 91.05           C
ATOM    801 1HG1 ILE A  70       5.948   8.870 -12.750  1.00 91.05           H
ATOM    802 2HG1 ILE A  70       7.195   7.768 -12.201  1.00 91.05           H
ATOM    803  CG2 ILE A  70       7.637  10.787 -13.864  1.00 91.05           C
ATOM    804 1HG2 ILE A  70       8.376  11.132 -14.587  1.00 91.05           H
ATOM    805 2HG2 ILE A  70       6.640  10.872 -14.295  1.00 91.05           H
ATOM    806 3HG2 ILE A  70       7.697  11.399 -12.964  1.00 91.05           H
ATOM    807  CD1 ILE A  70       7.143   9.637 -11.126  1.00 91.05           C
ATOM    808 1HD1 ILE A  70       8.172   9.561 -10.773  1.00 91.05           H
ATOM    809 2HD1 ILE A  70       6.905  10.681 -11.331  1.00 91.05           H
ATOM    810 3HD1 ILE A  70       6.468   9.254 -10.362  1.00 91.05           H
ATOM    811  HN  ILE A  70       8.748   6.996 -13.543  1.00 91.05           H
ATOM    812  N   LEU A  71       9.916   8.765 -15.929  1.00 88.85           N
ATOM    813  CA  LEU A  71      10.782   9.304 -16.964  1.00 88.85           C
ATOM    814  C   LEU A  71      10.405   8.687 -18.312  1.00 88.85           C
ATOM    815  O   LEU A  71      10.340   9.385 -19.322  1.00 88.85           O
ATOM    816  HA  LEU A  71      10.602  10.378 -17.013  1.00 88.85           H
ATOM    817  CB  LEU A  71      12.252   9.108 -16.587  1.00 88.85           C
ATOM    818 1HB  LEU A  71      12.434   9.615 -15.639  1.00 88.85           H
ATOM    819 2HB  LEU A  71      12.425   8.045 -16.418  1.00 88.85           H
ATOM    820  CG  LEU A  71      13.278   9.608 -17.606  1.00 88.85           C
ATOM    821  HG  LEU A  71      12.814  10.396 -18.199  1.00 88.85           H
ATOM    822  CD1 LEU A  71      14.492  10.223 -16.906  1.00 88.85           C
ATOM    823 1HD1 LEU A  71      14.169  11.064 -16.293  1.00 88.85           H
ATOM    824 2HD1 LEU A  71      14.965   9.472 -16.273  1.00 88.85           H
ATOM    825 3HD1 LEU A  71      15.205  10.570 -17.653  1.00 88.85           H
ATOM    826  CD2 LEU A  71      13.679   8.492 -18.573  1.00 88.85           C
ATOM    827 1HD2 LEU A  71      14.116   7.665 -18.013  1.00 88.85           H
ATOM    828 2HD2 LEU A  71      12.797   8.141 -19.108  1.00 88.85           H
ATOM    829 3HD2 LEU A  71      14.409   8.874 -19.287  1.00 88.85           H
ATOM    830  HN  LEU A  71      10.381   8.229 -15.225  1.00 88.85           H
ATOM    831  N   VAL A  72      10.167   7.383 -18.284  1.00 86.19           N
ATOM    832  CA  VAL A  72       9.819   6.660 -19.495  1.00 86.19           C
ATOM    833  C   VAL A  72       8.509   7.216 -20.058  1.00 86.19           C
ATOM    834  O   VAL A  72       8.381   7.409 -21.266  1.00 86.19           O
ATOM    835  HA  VAL A  72      10.614   6.833 -20.221  1.00 86.19           H
ATOM    836  CB  VAL A  72       9.757   5.159 -19.208  1.00 86.19           C
ATOM    837  HB  VAL A  72       9.108   5.009 -18.346  1.00 86.19           H
ATOM    838  CG1 VAL A  72       9.150   4.399 -20.390  1.00 86.19           C
ATOM    839 1HG1 VAL A  72       8.139   4.762 -20.574  1.00 86.19           H
ATOM    840 2HG1 VAL A  72       9.762   4.561 -21.278  1.00 86.19           H
ATOM    841 3HG1 VAL A  72       9.118   3.335 -20.160  1.00 86.19           H
ATOM    842  CG2 VAL A  72      11.141   4.610 -18.857  1.00 86.19           C
ATOM    843 1HG2 VAL A  72      11.822   4.778 -19.691  1.00 86.19           H
ATOM    844 2HG2 VAL A  72      11.520   5.120 -17.971  1.00 86.19           H
ATOM    845 3HG2 VAL A  72      11.069   3.541 -18.658  1.00 86.19           H
ATOM    846  HN  VAL A  72      10.208   6.825 -17.455  1.00 86.19           H
ATOM    847  N   TYR A  73       7.570   7.457 -19.155  1.00 84.37           N
ATOM    848  CA  TYR A  73       6.270   7.973 -19.548  1.00 84.37           C
ATOM    849  C   TYR A  73       6.407   9.323 -20.255  1.00 84.37           C
ATOM    850  O   TYR A  73       5.712   9.588 -21.235  1.00 84.37           O
ATOM    851  HA  TYR A  73       5.816   7.257 -20.233  1.00 84.37           H
ATOM    852  CB  TYR A  73       5.484   8.169 -18.250  1.00 84.37           C
ATOM    853 1HB  TYR A  73       5.423   7.215 -17.726  1.00 84.37           H
ATOM    854 2HB  TYR A  73       6.035   8.852 -17.603  1.00 84.37           H
ATOM    855  CG  TYR A  73       4.069   8.713 -18.455  1.00 84.37           C
ATOM    856  CD1 TYR A  73       3.854  10.075 -18.510  1.00 84.37           C
ATOM    857  HD1 TYR A  73       4.693  10.763 -18.407  1.00 84.37           H
ATOM    858  CD2 TYR A  73       3.007   7.841 -18.585  1.00 84.37           C
ATOM    859  HD2 TYR A  73       3.176   6.765 -18.541  1.00 84.37           H
ATOM    860  CE1 TYR A  73       2.522  10.587 -18.703  1.00 84.37           C
ATOM    861  HE1 TYR A  73       2.339  11.660 -18.748  1.00 84.37           H
ATOM    862  CE2 TYR A  73       1.675   8.353 -18.778  1.00 84.37           C
ATOM    863  HE2 TYR A  73       0.827   7.676 -18.882  1.00 84.37           H
ATOM    864  CZ  TYR A  73       1.498   9.700 -18.827  1.00 84.37           C
ATOM    865  OH  TYR A  73       0.240  10.184 -19.010  1.00 84.37           O
ATOM    866  HH  TYR A  73      -0.398   9.429 -19.157  1.00 84.37           H
ATOM    867  HN  TYR A  73       7.685   7.306 -18.173  1.00 84.37           H
ATOM    868  N   TRP A  74       7.307  10.141 -19.731  1.00 84.70           N
ATOM    869  CA  TRP A  74       7.431  11.513 -20.193  1.00 84.70           C
ATOM    870  C   TRP A  74       8.006  11.485 -21.610  1.00 84.70           C
ATOM    871  O   TRP A  74       7.448  12.092 -22.523  1.00 84.70           O
ATOM    872  HA  TRP A  74       6.433  11.952 -20.205  1.00 84.70           H
ATOM    873  CB  TRP A  74       8.272  12.345 -19.223  1.00 84.70           C
ATOM    874 1HB  TRP A  74       8.026  12.053 -18.202  1.00 84.70           H
ATOM    875 2HB  TRP A  74       9.325  12.109 -19.376  1.00 84.70           H
ATOM    876  CG  TRP A  74       8.076  13.856 -19.367  1.00 84.70           C
ATOM    877  CD1 TRP A  74       8.740  14.701 -20.167  1.00 84.70           C
ATOM    878  HD1 TRP A  74       9.538  14.403 -20.846  1.00 84.70           H
ATOM    879  CD2 TRP A  74       7.122  14.670 -18.654  1.00 84.70           C
ATOM    880  NE1 TRP A  74       8.285  15.996 -20.023  1.00 84.70           N
ATOM    881  HE1 TRP A  74       8.623  16.800 -20.512  1.00 84.70           H
ATOM    882  CE2 TRP A  74       7.270  15.977 -19.074  1.00 84.70           C
ATOM    883  CE3 TRP A  74       6.165  14.316 -17.687  1.00 84.70           C
ATOM    884  HE3 TRP A  74       6.028  13.292 -17.339  1.00 84.70           H
ATOM    885  CZ2 TRP A  74       6.495  17.033 -18.580  1.00 84.70           C
ATOM    886  HZ2 TRP A  74       6.631  18.057 -18.928  1.00 84.70           H
ATOM    887  CZ3 TRP A  74       5.398  15.383 -17.204  1.00 84.70           C
ATOM    888  HZ3 TRP A  74       4.641  15.163 -16.451  1.00 84.70           H
ATOM    889  CH2 TRP A  74       5.535  16.703 -17.616  1.00 84.70           C
ATOM    890  HH2 TRP A  74       4.898  17.478 -17.190  1.00 84.70           H
ATOM    891  HN  TRP A  74       7.944   9.881 -19.005  1.00 84.70           H
ATOM    892  N   TYR A  75       9.116  10.775 -21.750  1.00 80.43           N
ATOM    893  CA  TYR A  75       9.912  10.861 -22.963  1.00 80.43           C
ATOM    894  C   TYR A  75       9.370   9.921 -24.042  1.00 80.43           C
ATOM    895  O   TYR A  75       9.810   9.969 -25.190  1.00 80.43           O
ATOM    896  HA  TYR A  75       9.861  11.887 -23.326  1.00 80.43           H
ATOM    897  CB  TYR A  75      11.322  10.412 -22.574  1.00 80.43           C
ATOM    898 1HB  TYR A  75      11.249   9.550 -21.912  1.00 80.43           H
ATOM    899 2HB  TYR A  75      11.847  10.082 -23.470  1.00 80.43           H
ATOM    900  CG  TYR A  75      12.152  11.497 -21.884  1.00 80.43           C
ATOM    901  CD1 TYR A  75      12.790  12.461 -22.638  1.00 80.43           C
ATOM    902  HD1 TYR A  75      12.702  12.450 -23.724  1.00 80.43           H
ATOM    903  CD2 TYR A  75      12.263  11.511 -20.509  1.00 80.43           C
ATOM    904  HD2 TYR A  75      11.759  10.749 -19.914  1.00 80.43           H
ATOM    905  CE1 TYR A  75      13.571  13.482 -21.989  1.00 80.43           C
ATOM    906  HE1 TYR A  75      14.080  14.250 -22.572  1.00 80.43           H
ATOM    907  CE2 TYR A  75      13.044  12.532 -19.860  1.00 80.43           C
ATOM    908  HE2 TYR A  75      13.140  12.554 -18.774  1.00 80.43           H
ATOM    909  CZ  TYR A  75      13.659  13.467 -20.632  1.00 80.43           C
ATOM    910  OH  TYR A  75      14.397  14.431 -20.019  1.00 80.43           O
ATOM    911  HH  TYR A  75      14.790  15.047 -20.702  1.00 80.43           H
ATOM    912  HN  TYR A  75       9.471  10.150 -21.055  1.00 80.43           H
ATOM    913  N   CYS A  76       8.423   9.089 -23.636  1.00 74.61           N
ATOM    914  CA  CYS A  76       7.804   8.152 -24.558  1.00 74.61           C
ATOM    915  C   CYS A  76       6.997   8.951 -25.584  1.00 74.61           C
ATOM    916  O   CYS A  76       6.025   9.617 -25.232  1.00 74.61           O
ATOM    917  HA  CYS A  76       8.614   7.607 -25.042  1.00 74.61           H
ATOM    918  CB  CYS A  76       6.938   7.125 -23.825  1.00 74.61           C
ATOM    919 1HB  CYS A  76       7.537   6.594 -23.085  1.00 74.61           H
ATOM    920 2HB  CYS A  76       6.138   7.631 -23.285  1.00 74.61           H
ATOM    921  SG  CYS A  76       6.228   5.937 -25.023  1.00 74.61           S
ATOM    922  HG  CYS A  76       7.389   5.414 -25.404  1.00 74.61           H
ATOM    923  HN  CYS A  76       8.079   9.047 -22.698  1.00 74.61           H
ATOM    924  N   THR A  77       7.430   8.857 -26.833  1.00 67.29           N
ATOM    925  CA  THR A  77       6.846   9.665 -27.890  1.00 67.29           C
ATOM    926  C   THR A  77       5.500   9.083 -28.325  1.00 67.29           C
ATOM    927  O   THR A  77       4.776   9.699 -29.105  1.00 67.29           O
ATOM    928  HA  THR A  77       6.651  10.661 -27.493  1.00 67.29           H
ATOM    929  CB  THR A  77       7.864   9.760 -29.029  1.00 67.29           C
ATOM    930  HB  THR A  77       7.491  10.397 -29.831  1.00 67.29           H
ATOM    931  OG1 THR A  77       8.114   8.403 -29.385  1.00 67.29           O
ATOM    932  HG1 THR A  77       8.551   8.361 -30.283  1.00 67.29           H
ATOM    933  CG2 THR A  77       9.224  10.279 -28.557  1.00 67.29           C
ATOM    934 1HG2 THR A  77       9.628   9.604 -27.802  1.00 67.29           H
ATOM    935 2HG2 THR A  77       9.105  11.274 -28.129  1.00 67.29           H
ATOM    936 3HG2 THR A  77       9.908  10.327 -29.404  1.00 67.29           H
ATOM    937  HN  THR A  77       8.164   8.244 -27.125  1.00 67.29           H
ATOM    938  N   ARG A  78       5.206   7.902 -27.801  1.00 69.10           N
ATOM    939  CA  ARG A  78       3.996   7.194 -28.185  1.00 69.10           C
ATOM    940  C   ARG A  78       2.781   7.796 -27.478  1.00 69.10           C
ATOM    941  O   ARG A  78       2.880   8.240 -26.335  1.00 69.10           O
ATOM    942  HA  ARG A  78       3.927   7.326 -29.265  1.00 69.10           H
ATOM    943  CB  ARG A  78       4.095   5.707 -27.838  1.00 69.10           C
ATOM    944 1HB  ARG A  78       3.451   5.131 -28.503  1.00 69.10           H
ATOM    945 2HB  ARG A  78       5.115   5.358 -28.001  1.00 69.10           H
ATOM    946  CG  ARG A  78       3.691   5.456 -26.384  1.00 69.10           C
ATOM    947 1HG  ARG A  78       4.299   6.072 -25.722  1.00 69.10           H
ATOM    948 2HG  ARG A  78       2.653   5.755 -26.234  1.00 69.10           H
ATOM    949  CD  ARG A  78       3.860   3.981 -26.015  1.00 69.10           C
ATOM    950 1HD  ARG A  78       3.004   3.408 -26.371  1.00 69.10           H
ATOM    951 2HD  ARG A  78       4.743   3.573 -26.507  1.00 69.10           H
ATOM    952  NE  ARG A  78       3.988   3.837 -24.547  1.00 69.10           N
ATOM    953  HE  ARG A  78       4.896   3.949 -24.143  1.00 69.10           H
ATOM    954  CZ  ARG A  78       2.964   3.568 -23.727  1.00 69.10           C
ATOM    955  NH1 ARG A  78       1.726   3.408 -24.213  1.00 69.10           N
ATOM    956 1HH1 ARG A  78       1.561   3.490 -25.196  1.00 69.10           H
ATOM    957 2HH1 ARG A  78       0.967   3.207 -23.594  1.00 69.10           H
ATOM    958  NH2 ARG A  78       3.197   3.460 -22.411  1.00 69.10           N
ATOM    959 1HH2 ARG A  78       2.443   3.259 -21.785  1.00 69.10           H
ATOM    960 2HH2 ARG A  78       4.124   3.580 -22.056  1.00 69.10           H
ATOM    961  HN  ARG A  78       5.775   7.431 -27.128  1.00 69.10           H
ATOM    962  N   VAL A  79       1.661   7.792 -28.187  1.00 74.76           N
ATOM    963  CA  VAL A  79       0.407   8.242 -27.607  1.00 74.76           C
ATOM    964  C   VAL A  79       0.171   7.512 -26.283  1.00 74.76           C
ATOM    965  O   VAL A  79       0.278   6.289 -26.217  1.00 74.76           O
ATOM    966  HA  VAL A  79       0.501   9.309 -27.408  1.00 74.76           H
ATOM    967  CB  VAL A  79      -0.732   8.046 -28.609  1.00 74.76           C
ATOM    968  HB  VAL A  79      -0.921   6.976 -28.697  1.00 74.76           H
ATOM    969  CG1 VAL A  79      -2.018   8.710 -28.114  1.00 74.76           C
ATOM    970 1HG1 VAL A  79      -2.311   8.270 -27.161  1.00 74.76           H
ATOM    971 2HG1 VAL A  79      -1.848   9.779 -27.983  1.00 74.76           H
ATOM    972 3HG1 VAL A  79      -2.812   8.555 -28.845  1.00 74.76           H
ATOM    973  CG2 VAL A  79      -0.342   8.569 -29.993  1.00 74.76           C
ATOM    974 1HG2 VAL A  79      -0.114   9.633 -29.928  1.00 74.76           H
ATOM    975 2HG2 VAL A  79       0.535   8.031 -30.351  1.00 74.76           H
ATOM    976 3HG2 VAL A  79      -1.170   8.418 -30.686  1.00 74.76           H
ATOM    977  HN  VAL A  79       1.603   7.490 -29.138  1.00 74.76           H
ATOM    978  N   LYS A  80      -0.145   8.294 -25.262  1.00 77.21           N
ATOM    979  CA  LYS A  80      -0.448   7.733 -23.956  1.00 77.21           C
ATOM    980  C   LYS A  80      -1.757   6.945 -24.035  1.00 77.21           C
ATOM    981  O   LYS A  80      -2.567   7.169 -24.934  1.00 77.21           O
ATOM    982  HA  LYS A  80       0.356   7.042 -23.702  1.00 77.21           H
ATOM    983  CB  LYS A  80      -0.455   8.831 -22.890  1.00 77.21           C
ATOM    984 1HB  LYS A  80      -1.334   9.463 -23.018  1.00 77.21           H
ATOM    985 2HB  LYS A  80      -0.528   8.381 -21.900  1.00 77.21           H
ATOM    986  CG  LYS A  80       0.811   9.685 -22.975  1.00 77.21           C
ATOM    987 1HG  LYS A  80       0.816  10.243 -23.911  1.00 77.21           H
ATOM    988 2HG  LYS A  80       0.815  10.418 -22.167  1.00 77.21           H
ATOM    989  CD  LYS A  80       2.067   8.815 -22.887  1.00 77.21           C
ATOM    990 1HD  LYS A  80       1.992   8.148 -22.029  1.00 77.21           H
ATOM    991 2HD  LYS A  80       2.141   8.187 -23.775  1.00 77.21           H
ATOM    992  CE  LYS A  80       3.324   9.678 -22.761  1.00 77.21           C
ATOM    993 1HE  LYS A  80       3.222  10.572 -23.376  1.00 77.21           H
ATOM    994 2HE  LYS A  80       3.441  10.012 -21.730  1.00 77.21           H
ATOM    995  NZ  LYS A  80       4.521   8.915 -23.181  1.00 77.21           N
ATOM    996 1HZ  LYS A  80       5.357   9.420 -22.907  1.00 77.21           H
ATOM    997 2HZ  LYS A  80       4.515   8.004 -22.734  1.00 77.21           H
ATOM    998 3HZ  LYS A  80       4.511   8.798 -24.188  1.00 77.21           H
ATOM    999  HN  LYS A  80      -0.196   9.291 -25.315  1.00 77.21           H
ATOM   1000  N   THR A  81      -1.924   6.039 -23.083  1.00 78.48           N
ATOM   1001  CA  THR A  81      -3.191   5.346 -22.924  1.00 78.48           C
ATOM   1002  C   THR A  81      -3.736   5.551 -21.509  1.00 78.48           C
ATOM   1003  O   THR A  81      -3.022   6.025 -20.627  1.00 78.48           O
ATOM   1004  HA  THR A  81      -3.913   5.786 -23.611  1.00 78.48           H
ATOM   1005  CB  THR A  81      -2.974   3.875 -23.284  1.00 78.48           C
ATOM   1006  HB  THR A  81      -3.923   3.341 -23.328  1.00 78.48           H
ATOM   1007  OG1 THR A  81      -2.052   3.409 -22.302  1.00 78.48           O
ATOM   1008  HG1 THR A  81      -1.119   3.656 -22.565  1.00 78.48           H
ATOM   1009  CG2 THR A  81      -2.228   3.700 -24.608  1.00 78.48           C
ATOM   1010 1HG2 THR A  81      -1.250   4.177 -24.540  1.00 78.48           H
ATOM   1011 2HG2 THR A  81      -2.802   4.162 -25.412  1.00 78.48           H
ATOM   1012 3HG2 THR A  81      -2.101   2.638 -24.816  1.00 78.48           H
ATOM   1013  HN  THR A  81      -1.214   5.777 -22.430  1.00 78.48           H
ATOM   1014  N   MET A  82      -4.998   5.184 -21.336  1.00 80.98           N
ATOM   1015  CA  MET A  82      -5.624   5.251 -20.027  1.00 80.98           C
ATOM   1016  C   MET A  82      -4.837   4.435 -19.000  1.00 80.98           C
ATOM   1017  O   MET A  82      -4.618   4.888 -17.877  1.00 80.98           O
ATOM   1018  HA  MET A  82      -5.612   6.305 -19.750  1.00 80.98           H
ATOM   1019  CB  MET A  82      -7.054   4.715 -20.117  1.00 80.98           C
ATOM   1020 1HB  MET A  82      -7.648   5.359 -20.766  1.00 80.98           H
ATOM   1021 2HB  MET A  82      -7.047   3.724 -20.571  1.00 80.98           H
ATOM   1022  CG  MET A  82      -7.701   4.642 -18.732  1.00 80.98           C
ATOM   1023 1HG  MET A  82      -7.348   3.757 -18.203  1.00 80.98           H
ATOM   1024 2HG  MET A  82      -7.406   5.507 -18.138  1.00 80.98           H
ATOM   1025  SD  MET A  82      -9.478   4.589 -18.890  1.00 80.98           S
ATOM   1026  CE  MET A  82      -9.949   4.896 -17.196  1.00 80.98           C
ATOM   1027 1HE  MET A  82      -9.538   4.115 -16.557  1.00 80.98           H
ATOM   1028 2HE  MET A  82      -9.561   5.865 -16.881  1.00 80.98           H
ATOM   1029 3HE  MET A  82     -11.036   4.896 -17.116  1.00 80.98           H
ATOM   1030  HN  MET A  82      -5.587   4.847 -22.070  1.00 80.98           H
ATOM   1031  N   THR A  83      -4.432   3.246 -19.421  1.00 80.12           N
ATOM   1032  CA  THR A  83      -3.594   2.402 -18.586  1.00 80.12           C
ATOM   1033  C   THR A  83      -2.339   3.161 -18.150  1.00 80.12           C
ATOM   1034  O   THR A  83      -1.956   3.115 -16.982  1.00 80.12           O
ATOM   1035  HA  THR A  83      -4.148   2.154 -17.682  1.00 80.12           H
ATOM   1036  CB  THR A  83      -3.288   1.121 -19.366  1.00 80.12           C
ATOM   1037  HB  THR A  83      -2.683   1.336 -20.247  1.00 80.12           H
ATOM   1038  OG1 THR A  83      -4.571   0.557 -19.623  1.00 80.12           O
ATOM   1039  HG1 THR A  83      -5.287   1.160 -19.271  1.00 80.12           H
ATOM   1040  CG2 THR A  83      -2.583   0.068 -18.508  1.00 80.12           C
ATOM   1041 1HG2 THR A  83      -3.218  -0.197 -17.663  1.00 80.12           H
ATOM   1042 2HG2 THR A  83      -1.639   0.471 -18.141  1.00 80.12           H
ATOM   1043 3HG2 THR A  83      -2.389  -0.820 -19.109  1.00 80.12           H
ATOM   1044  HN  THR A  83      -4.667   2.858 -20.312  1.00 80.12           H
ATOM   1045  N   ASP A  84      -1.735   3.844 -19.111  1.00 82.15           N
ATOM   1046  CA  ASP A  84      -0.475   4.525 -18.867  1.00 82.15           C
ATOM   1047  C   ASP A  84      -0.682   5.604 -17.801  1.00 82.15           C
ATOM   1048  O   ASP A  84       0.205   5.854 -16.986  1.00 82.15           O
ATOM   1049  HA  ASP A  84       0.214   3.745 -18.542  1.00 82.15           H
ATOM   1050  CB  ASP A  84       0.038   5.207 -20.136  1.00 82.15           C
ATOM   1051 1HB  ASP A  84      -0.655   5.992 -20.437  1.00 82.15           H
ATOM   1052 2HB  ASP A  84       0.995   5.688 -19.934  1.00 82.15           H
ATOM   1053  CG  ASP A  84       0.199   4.197 -21.275  1.00 82.15           C
ATOM   1054  OD1 ASP A  84       0.850   3.160 -21.025  1.00 82.15           O
ATOM   1055  OD2 ASP A  84      -0.333   4.486 -22.368  1.00 82.15           O
ATOM   1056  HN  ASP A  84      -2.091   3.935 -20.041  1.00 82.15           H
ATOM   1057  N   MET A  85      -1.857   6.213 -17.842  1.00 86.47           N
ATOM   1058  CA  MET A  85      -2.189   7.263 -16.895  1.00 86.47           C
ATOM   1059  C   MET A  85      -2.217   6.722 -15.464  1.00 86.47           C
ATOM   1060  O   MET A  85      -1.707   7.361 -14.545  1.00 86.47           O
ATOM   1061  HA  MET A  85      -1.399   8.008 -16.994  1.00 86.47           H
ATOM   1062  CB  MET A  85      -3.557   7.853 -17.245  1.00 86.47           C
ATOM   1063 1HB  MET A  85      -3.566   8.166 -18.289  1.00 86.47           H
ATOM   1064 2HB  MET A  85      -4.326   7.088 -17.135  1.00 86.47           H
ATOM   1065  CG  MET A  85      -3.886   9.047 -16.346  1.00 86.47           C
ATOM   1066 1HG  MET A  85      -4.888   9.414 -16.566  1.00 86.47           H
ATOM   1067 2HG  MET A  85      -3.882   8.738 -15.301  1.00 86.47           H
ATOM   1068  SD  MET A  85      -2.691  10.349 -16.600  1.00 86.47           S
ATOM   1069  CE  MET A  85      -3.166  10.891 -18.233  1.00 86.47           C
ATOM   1070 1HE  MET A  85      -3.071  10.061 -18.933  1.00 86.47           H
ATOM   1071 2HE  MET A  85      -4.199  11.236 -18.215  1.00 86.47           H
ATOM   1072 3HE  MET A  85      -2.516  11.707 -18.548  1.00 86.47           H
ATOM   1073  HN  MET A  85      -2.575   6.000 -18.505  1.00 86.47           H
ATOM   1074  N   PHE A  86      -2.818   5.550 -15.320  1.00 87.13           N
ATOM   1075  CA  PHE A  86      -2.933   4.923 -14.014  1.00 87.13           C
ATOM   1076  C   PHE A  86      -1.570   4.433 -13.520  1.00 87.13           C
ATOM   1077  O   PHE A  86      -1.264   4.533 -12.333  1.00 87.13           O
ATOM   1078  HA  PHE A  86      -3.317   5.677 -13.326  1.00 87.13           H
ATOM   1079  CB  PHE A  86      -3.866   3.722 -14.175  1.00 87.13           C
ATOM   1080 1HB  PHE A  86      -3.480   3.077 -14.964  1.00 87.13           H
ATOM   1081 2HB  PHE A  86      -3.855   3.140 -13.253  1.00 87.13           H
ATOM   1082  CG  PHE A  86      -5.312   4.097 -14.506  1.00 87.13           C
ATOM   1083  CD1 PHE A  86      -5.887   5.178 -13.913  1.00 87.13           C
ATOM   1084  HD1 PHE A  86      -5.317   5.777 -13.203  1.00 87.13           H
ATOM   1085  CD2 PHE A  86      -6.023   3.350 -15.393  1.00 87.13           C
ATOM   1086  HD2 PHE A  86      -5.562   2.484 -15.868  1.00 87.13           H
ATOM   1087  CE1 PHE A  86      -7.229   5.527 -14.221  1.00 87.13           C
ATOM   1088  HE1 PHE A  86      -7.689   6.393 -13.746  1.00 87.13           H
ATOM   1089  CE2 PHE A  86      -7.365   3.699 -15.700  1.00 87.13           C
ATOM   1090  HE2 PHE A  86      -7.934   3.100 -16.411  1.00 87.13           H
ATOM   1091  CZ  PHE A  86      -7.939   4.779 -15.108  1.00 87.13           C
ATOM   1092  HZ  PHE A  86      -8.969   5.047 -15.344  1.00 87.13           H
ATOM   1093  HN  PHE A  86      -3.222   5.032 -16.074  1.00 87.13           H
ATOM   1094  N   LEU A  87      -0.789   3.914 -14.456  1.00 85.41           N
ATOM   1095  CA  LEU A  87       0.537   3.416 -14.132  1.00 85.41           C
ATOM   1096  C   LEU A  87       1.398   4.569 -13.614  1.00 85.41           C
ATOM   1097  O   LEU A  87       2.222   4.381 -12.720  1.00 85.41           O
ATOM   1098  HA  LEU A  87       0.424   2.683 -13.333  1.00 85.41           H
ATOM   1099  CB  LEU A  87       1.143   2.687 -15.333  1.00 85.41           C
ATOM   1100 1HB  LEU A  87       1.111   3.356 -16.193  1.00 85.41           H
ATOM   1101 2HB  LEU A  87       2.195   2.491 -15.121  1.00 85.41           H
ATOM   1102  CG  LEU A  87       0.476   1.366 -15.723  1.00 85.41           C
ATOM   1103  HG  LEU A  87      -0.581   1.559 -15.907  1.00 85.41           H
ATOM   1104  CD1 LEU A  87       1.069   0.815 -17.022  1.00 85.41           C
ATOM   1105 1HD1 LEU A  87       0.915   1.536 -17.825  1.00 85.41           H
ATOM   1106 2HD1 LEU A  87       2.137   0.642 -16.889  1.00 85.41           H
ATOM   1107 3HD1 LEU A  87       0.577  -0.123 -17.276  1.00 85.41           H
ATOM   1108  CD2 LEU A  87       0.558   0.352 -14.580  1.00 85.41           C
ATOM   1109 1HD2 LEU A  87       1.604   0.158 -14.341  1.00 85.41           H
ATOM   1110 2HD2 LEU A  87       0.052   0.753 -13.702  1.00 85.41           H
ATOM   1111 3HD2 LEU A  87       0.076  -0.577 -14.884  1.00 85.41           H
ATOM   1112  HN  LEU A  87      -1.048   3.831 -15.418  1.00 85.41           H
ATOM   1113  N   LEU A  88       1.178   5.738 -14.197  1.00 88.89           N
ATOM   1114  CA  LEU A  88       1.894   6.931 -13.778  1.00 88.89           C
ATOM   1115  C   LEU A  88       1.543   7.247 -12.323  1.00 88.89           C
ATOM   1116  O   LEU A  88       2.430   7.414 -11.488  1.00 88.89           O
ATOM   1117  HA  LEU A  88       2.960   6.709 -13.835  1.00 88.89           H
ATOM   1118  CB  LEU A  88       1.621   8.087 -14.742  1.00 88.89           C
ATOM   1119 1HB  LEU A  88       2.040   7.830 -15.715  1.00 88.89           H
ATOM   1120 2HB  LEU A  88       0.542   8.177 -14.873  1.00 88.89           H
ATOM   1121  CG  LEU A  88       2.172   9.452 -14.326  1.00 88.89           C
ATOM   1122  HG  LEU A  88       1.864   9.645 -13.298  1.00 88.89           H
ATOM   1123  CD1 LEU A  88       3.701   9.456 -14.348  1.00 88.89           C
ATOM   1124 1HD1 LEU A  88       4.077   8.702 -13.657  1.00 88.89           H
ATOM   1125 2HD1 LEU A  88       4.050   9.231 -15.356  1.00 88.89           H
ATOM   1126 3HD1 LEU A  88       4.067  10.439 -14.048  1.00 88.89           H
ATOM   1127  CD2 LEU A  88       1.582  10.568 -15.190  1.00 88.89           C
ATOM   1128 1HD2 LEU A  88       1.838  10.392 -16.235  1.00 88.89           H
ATOM   1129 2HD2 LEU A  88       0.498  10.580 -15.079  1.00 88.89           H
ATOM   1130 3HD2 LEU A  88       1.991  11.528 -14.873  1.00 88.89           H
ATOM   1131  HN  LEU A  88       0.525   5.878 -14.942  1.00 88.89           H
ATOM   1132  N   ASN A  89       0.245   7.319 -12.064  1.00 92.57           N
ATOM   1133  CA  ASN A  89      -0.234   7.723 -10.753  1.00 92.57           C
ATOM   1134  C   ASN A  89       0.190   6.680  -9.716  1.00 92.57           C
ATOM   1135  O   ASN A  89       0.402   7.009  -8.550  1.00 92.57           O
ATOM   1136  HA  ASN A  89       0.216   8.699 -10.571  1.00 92.57           H
ATOM   1137  CB  ASN A  89      -1.761   7.818 -10.730  1.00 92.57           C
ATOM   1138 1HB  ASN A  89      -2.189   6.999 -11.309  1.00 92.57           H
ATOM   1139 2HB  ASN A  89      -2.121   7.707  -9.707  1.00 92.57           H
ATOM   1140  CG  ASN A  89      -2.236   9.156 -11.301  1.00 92.57           C
ATOM   1141  OD1 ASN A  89      -2.469  10.117 -10.588  1.00 92.57           O
ATOM   1142  ND2 ASN A  89      -2.365   9.163 -12.625  1.00 92.57           N
ATOM   1143 1HD2 ASN A  89      -2.157   8.339 -13.153  1.00 92.57           H
ATOM   1144 2HD2 ASN A  89      -2.670   9.993 -13.093  1.00 92.57           H
ATOM   1145  HN  ASN A  89      -0.471   7.109 -12.729  1.00 92.57           H
ATOM   1146  N   LEU A  90       0.300   5.443 -10.179  1.00 90.80           N
ATOM   1147  CA  LEU A  90       0.719   4.355  -9.312  1.00 90.80           C
ATOM   1148  C   LEU A  90       2.151   4.610  -8.836  1.00 90.80           C
ATOM   1149  O   LEU A  90       2.449   4.467  -7.651  1.00 90.80           O
ATOM   1150  HA  LEU A  90       0.061   4.357  -8.444  1.00 90.80           H
ATOM   1151  CB  LEU A  90       0.536   3.009 -10.016  1.00 90.80           C
ATOM   1152 1HB  LEU A  90      -0.388   3.046 -10.593  1.00 90.80           H
ATOM   1153 2HB  LEU A  90       1.351   2.879 -10.728  1.00 90.80           H
ATOM   1154  CG  LEU A  90       0.488   1.778  -9.108  1.00 90.80           C
ATOM   1155  HG  LEU A  90       1.222   1.912  -8.313  1.00 90.80           H
ATOM   1156  CD1 LEU A  90      -0.882   1.642  -8.441  1.00 90.80           C
ATOM   1157 1HD1 LEU A  90      -1.083   2.528  -7.839  1.00 90.80           H
ATOM   1158 2HD1 LEU A  90      -1.651   1.541  -9.207  1.00 90.80           H
ATOM   1159 3HD1 LEU A  90      -0.888   0.760  -7.801  1.00 90.80           H
ATOM   1160  CD2 LEU A  90       0.880   0.515  -9.877  1.00 90.80           C
ATOM   1161 1HD2 LEU A  90       0.188   0.364 -10.705  1.00 90.80           H
ATOM   1162 2HD2 LEU A  90       1.893   0.624 -10.264  1.00 90.80           H
ATOM   1163 3HD2 LEU A  90       0.837  -0.345  -9.208  1.00 90.80           H
ATOM   1164  HN  LEU A  90       0.110   5.181 -11.125  1.00 90.80           H
ATOM   1165  N   ALA A  91       2.998   4.983  -9.784  1.00 93.24           N
ATOM   1166  CA  ALA A  91       4.401   5.212  -9.485  1.00 93.24           C
ATOM   1167  C   ALA A  91       4.530   6.416  -8.550  1.00 93.24           C
ATOM   1168  O   ALA A  91       5.396   6.439  -7.677  1.00 93.24           O
ATOM   1169  HA  ALA A  91       4.781   4.326  -8.976  1.00 93.24           H
ATOM   1170  CB  ALA A  91       5.177   5.402 -10.790  1.00 93.24           C
ATOM   1171 1HB  ALA A  91       5.078   4.507 -11.405  1.00 93.24           H
ATOM   1172 2HB  ALA A  91       4.776   6.260 -11.329  1.00 93.24           H
ATOM   1173 3HB  ALA A  91       6.230   5.573 -10.565  1.00 93.24           H
ATOM   1174  HN  ALA A  91       2.740   5.129 -10.739  1.00 93.24           H
ATOM   1175  N   ILE A  92       3.655   7.388  -8.765  1.00 94.80           N
ATOM   1176  CA  ILE A  92       3.657   8.590  -7.950  1.00 94.80           C
ATOM   1177  C   ILE A  92       3.288   8.227  -6.510  1.00 94.80           C
ATOM   1178  O   ILE A  92       3.931   8.684  -5.566  1.00 94.80           O
ATOM   1179  HA  ILE A  92       4.672   8.988  -7.956  1.00 94.80           H
ATOM   1180  CB  ILE A  92       2.749   9.657  -8.566  1.00 94.80           C
ATOM   1181  HB  ILE A  92       1.790   9.196  -8.799  1.00 94.80           H
ATOM   1182  CG1 ILE A  92       3.331  10.179  -9.881  1.00 94.80           C
ATOM   1183 1HG1 ILE A  92       4.218  10.778  -9.678  1.00 94.80           H
ATOM   1184 2HG1 ILE A  92       3.649   9.340 -10.501  1.00 94.80           H
ATOM   1185  CG2 ILE A  92       2.478  10.787  -7.571  1.00 94.80           C
ATOM   1186 1HG2 ILE A  92       1.989  10.382  -6.685  1.00 94.80           H
ATOM   1187 2HG2 ILE A  92       3.420  11.253  -7.285  1.00 94.80           H
ATOM   1188 3HG2 ILE A  92       1.830  11.531  -8.035  1.00 94.80           H
ATOM   1189  CD1 ILE A  92       2.303  11.020 -10.640  1.00 94.80           C
ATOM   1190 1HD1 ILE A  92       1.428  10.409 -10.863  1.00 94.80           H
ATOM   1191 2HD1 ILE A  92       2.006  11.871 -10.028  1.00 94.80           H
ATOM   1192 3HD1 ILE A  92       2.743  11.378 -11.571  1.00 94.80           H
ATOM   1193  HN  ILE A  92       2.955   7.362  -9.478  1.00 94.80           H
ATOM   1194  N   ALA A  93       2.255   7.407  -6.387  1.00 95.01           N
ATOM   1195  CA  ALA A  93       1.761   7.017  -5.077  1.00 95.01           C
ATOM   1196  C   ALA A  93       2.872   6.294  -4.313  1.00 95.01           C
ATOM   1197  O   ALA A  93       3.081   6.546  -3.127  1.00 95.01           O
ATOM   1198  HA  ALA A  93       1.494   7.926  -4.538  1.00 95.01           H
ATOM   1199  CB  ALA A  93       0.509   6.153  -5.240  1.00 95.01           C
ATOM   1200 1HB  ALA A  93      -0.260   6.723  -5.762  1.00 95.01           H
ATOM   1201 2HB  ALA A  93       0.755   5.261  -5.816  1.00 95.01           H
ATOM   1202 3HB  ALA A  93       0.139   5.860  -4.257  1.00 95.01           H
ATOM   1203  HN  ALA A  93       1.758   7.013  -7.160  1.00 95.01           H
ATOM   1204  N   ASP A  94       3.557   5.409  -5.023  1.00 94.15           N
ATOM   1205  CA  ASP A  94       4.625   4.630  -4.421  1.00 94.15           C
ATOM   1206  C   ASP A  94       5.722   5.575  -3.925  1.00 94.15           C
ATOM   1207  O   ASP A  94       6.209   5.433  -2.805  1.00 94.15           O
ATOM   1208  HA  ASP A  94       4.153   4.077  -3.608  1.00 94.15           H
ATOM   1209  CB  ASP A  94       5.250   3.673  -5.437  1.00 94.15           C
ATOM   1210 1HB  ASP A  94       5.383   4.185  -6.390  1.00 94.15           H
ATOM   1211 2HB  ASP A  94       6.240   3.370  -5.096  1.00 94.15           H
ATOM   1212  CG  ASP A  94       4.372   2.435  -5.635  1.00 94.15           C
ATOM   1213  OD1 ASP A  94       3.682   2.066  -4.660  1.00 94.15           O
ATOM   1214  OD2 ASP A  94       4.411   1.886  -6.758  1.00 94.15           O
ATOM   1215  HN  ASP A  94       3.392   5.222  -5.992  1.00 94.15           H
ATOM   1216  N   LEU A  95       6.079   6.519  -4.784  1.00 96.49           N
ATOM   1217  CA  LEU A  95       7.159   7.441  -4.477  1.00 96.49           C
ATOM   1218  C   LEU A  95       6.826   8.199  -3.191  1.00 96.49           C
ATOM   1219  O   LEU A  95       7.682   8.361  -2.322  1.00 96.49           O
ATOM   1220  HA  LEU A  95       8.056   6.847  -4.306  1.00 96.49           H
ATOM   1221  CB  LEU A  95       7.440   8.353  -5.673  1.00 96.49           C
ATOM   1222 1HB  LEU A  95       6.487   8.674  -6.092  1.00 96.49           H
ATOM   1223 2HB  LEU A  95       7.947   9.248  -5.311  1.00 96.49           H
ATOM   1224  CG  LEU A  95       8.281   7.745  -6.797  1.00 96.49           C
ATOM   1225  HG  LEU A  95       7.773   6.850  -7.158  1.00 96.49           H
ATOM   1226  CD1 LEU A  95       8.395   8.708  -7.980  1.00 96.49           C
ATOM   1227 1HD1 LEU A  95       7.400   8.927  -8.367  1.00 96.49           H
ATOM   1228 2HD1 LEU A  95       8.868   9.633  -7.651  1.00 96.49           H
ATOM   1229 3HD1 LEU A  95       8.998   8.251  -8.765  1.00 96.49           H
ATOM   1230  CD2 LEU A  95       9.653   7.307  -6.280  1.00 96.49           C
ATOM   1231 1HD2 LEU A  95      10.182   8.171  -5.876  1.00 96.49           H
ATOM   1232 2HD2 LEU A  95       9.525   6.561  -5.496  1.00 96.49           H
ATOM   1233 3HD2 LEU A  95      10.230   6.878  -7.099  1.00 96.49           H
ATOM   1234  HN  LEU A  95       5.644   6.658  -5.674  1.00 96.49           H
ATOM   1235  N   LEU A  96       5.580   8.644  -3.109  1.00 96.04           N
ATOM   1236  CA  LEU A  96       5.157   9.484  -2.001  1.00 96.04           C
ATOM   1237  C   LEU A  96       5.394   8.742  -0.684  1.00 96.04           C
ATOM   1238  O   LEU A  96       5.826   9.340   0.300  1.00 96.04           O
ATOM   1239  HA  LEU A  96       5.781  10.377  -2.012  1.00 96.04           H
ATOM   1240  CB  LEU A  96       3.710   9.940  -2.198  1.00 96.04           C
ATOM   1241 1HB  LEU A  96       3.112   9.074  -2.483  1.00 96.04           H
ATOM   1242 2HB  LEU A  96       3.326  10.289  -1.239  1.00 96.04           H
ATOM   1243  CG  LEU A  96       3.489  11.042  -3.236  1.00 96.04           C
ATOM   1244  HG  LEU A  96       3.830  10.673  -4.203  1.00 96.04           H
ATOM   1245  CD1 LEU A  96       2.002  11.372  -3.377  1.00 96.04           C
ATOM   1246 1HD1 LEU A  96       1.459  10.481  -3.692  1.00 96.04           H
ATOM   1247 2HD1 LEU A  96       1.613  11.713  -2.417  1.00 96.04           H
ATOM   1248 3HD1 LEU A  96       1.873  12.158  -4.121  1.00 96.04           H
ATOM   1249  CD2 LEU A  96       4.323  12.281  -2.906  1.00 96.04           C
ATOM   1250 1HD2 LEU A  96       4.036  12.662  -1.925  1.00 96.04           H
ATOM   1251 2HD2 LEU A  96       5.380  12.016  -2.897  1.00 96.04           H
ATOM   1252 3HD2 LEU A  96       4.147  13.049  -3.659  1.00 96.04           H
ATOM   1253  HN  LEU A  96       4.868   8.440  -3.781  1.00 96.04           H
ATOM   1254  N   PHE A  97       5.102   7.450  -0.709  1.00 95.92           N
ATOM   1255  CA  PHE A  97       5.269   6.622   0.474  1.00 95.92           C
ATOM   1256  C   PHE A  97       6.750   6.371   0.763  1.00 95.92           C
ATOM   1257  O   PHE A  97       7.198   6.518   1.899  1.00 95.92           O
ATOM   1258  HA  PHE A  97       4.823   7.160   1.310  1.00 95.92           H
ATOM   1259  CB  PHE A  97       4.584   5.285   0.184  1.00 95.92           C
ATOM   1260 1HB  PHE A  97       3.505   5.436   0.171  1.00 95.92           H
ATOM   1261 2HB  PHE A  97       4.871   4.950  -0.813  1.00 95.92           H
ATOM   1262  CG  PHE A  97       4.918   4.184   1.192  1.00 95.92           C
ATOM   1263  CD1 PHE A  97       5.525   3.040   0.774  1.00 95.92           C
ATOM   1264  HD1 PHE A  97       5.773   2.909  -0.279  1.00 95.92           H
ATOM   1265  CD2 PHE A  97       4.607   4.348   2.506  1.00 95.92           C
ATOM   1266  HD2 PHE A  97       4.121   5.264   2.841  1.00 95.92           H
ATOM   1267  CE1 PHE A  97       5.834   2.018   1.710  1.00 95.92           C
ATOM   1268  HE1 PHE A  97       6.321   1.102   1.375  1.00 95.92           H
ATOM   1269  CE2 PHE A  97       4.917   3.325   3.442  1.00 95.92           C
ATOM   1270  HE2 PHE A  97       4.668   3.457   4.495  1.00 95.92           H
ATOM   1271  CZ  PHE A  97       5.524   2.182   3.024  1.00 95.92           C
ATOM   1272  HZ  PHE A  97       5.762   1.398   3.743  1.00 95.92           H
ATOM   1273  HN  PHE A  97       4.758   6.969  -1.516  1.00 95.92           H
ATOM   1274  N   LEU A  98       7.469   5.996  -0.285  1.00 96.76           N
ATOM   1275  CA  LEU A  98       8.850   5.571  -0.131  1.00 96.76           C
ATOM   1276  C   LEU A  98       9.641   6.671   0.580  1.00 96.76           C
ATOM   1277  O   LEU A  98      10.529   6.384   1.381  1.00 96.76           O
ATOM   1278  HA  LEU A  98       8.851   4.683   0.501  1.00 96.76           H
ATOM   1279  CB  LEU A  98       9.440   5.166  -1.483  1.00 96.76           C
ATOM   1280 1HB  LEU A  98       9.245   5.966  -2.197  1.00 96.76           H
ATOM   1281 2HB  LEU A  98      10.522   5.090  -1.377  1.00 96.76           H
ATOM   1282  CG  LEU A  98       8.921   3.854  -2.075  1.00 96.76           C
ATOM   1283  HG  LEU A  98       7.838   3.831  -1.956  1.00 96.76           H
ATOM   1284  CD1 LEU A  98       9.212   3.776  -3.575  1.00 96.76           C
ATOM   1285 1HD1 LEU A  98       8.724   4.607  -4.084  1.00 96.76           H
ATOM   1286 2HD1 LEU A  98      10.289   3.832  -3.739  1.00 96.76           H
ATOM   1287 3HD1 LEU A  98       8.833   2.834  -3.970  1.00 96.76           H
ATOM   1288  CD2 LEU A  98       9.485   2.650  -1.318  1.00 96.76           C
ATOM   1289 1HD2 LEU A  98      10.573   2.656  -1.384  1.00 96.76           H
ATOM   1290 2HD2 LEU A  98       9.184   2.705  -0.272  1.00 96.76           H
ATOM   1291 3HD2 LEU A  98       9.100   1.731  -1.759  1.00 96.76           H
ATOM   1292  HN  LEU A  98       7.124   5.979  -1.223  1.00 96.76           H
ATOM   1293  N   VAL A  99       9.290   7.909   0.261  1.00 96.86           N
ATOM   1294  CA  VAL A  99       9.999   9.052   0.810  1.00 96.86           C
ATOM   1295  C   VAL A  99       9.853   9.055   2.333  1.00 96.86           C
ATOM   1296  O   VAL A  99      10.626   9.707   3.033  1.00 96.86           O
ATOM   1297  HA  VAL A  99      11.054   8.937   0.559  1.00 96.86           H
ATOM   1298  CB  VAL A  99       9.495  10.342   0.158  1.00 96.86           C
ATOM   1299  HB  VAL A  99       8.406  10.340   0.211  1.00 96.86           H
ATOM   1300  CG1 VAL A  99      10.000  11.572   0.915  1.00 96.86           C
ATOM   1301 1HG1 VAL A  99       9.644  11.538   1.944  1.00 96.86           H
ATOM   1302 2HG1 VAL A  99      11.090  11.580   0.908  1.00 96.86           H
ATOM   1303 3HG1 VAL A  99       9.627  12.475   0.431  1.00 96.86           H
ATOM   1304  CG2 VAL A  99       9.894  10.403  -1.317  1.00 96.86           C
ATOM   1305 1HG2 VAL A  99      10.980  10.371  -1.402  1.00 96.86           H
ATOM   1306 2HG2 VAL A  99       9.463   9.553  -1.846  1.00 96.86           H
ATOM   1307 3HG2 VAL A  99       9.523  11.329  -1.756  1.00 96.86           H
ATOM   1308  HN  VAL A  99       8.539   8.135  -0.358  1.00 96.86           H
ATOM   1309  N   THR A 100       8.856   8.319   2.801  1.00 96.35           N
ATOM   1310  CA  THR A 100       8.564   8.272   4.224  1.00 96.35           C
ATOM   1311  C   THR A 100       9.388   7.175   4.901  1.00 96.35           C
ATOM   1312  O   THR A 100       9.521   7.160   6.124  1.00 96.35           O
ATOM   1313  HA  THR A 100       8.868   9.220   4.668  1.00 96.35           H
ATOM   1314  CB  THR A 100       7.054   8.090   4.391  1.00 96.35           C
ATOM   1315  HB  THR A 100       6.748   8.299   5.415  1.00 96.35           H
ATOM   1316  OG1 THR A 100       6.813   6.761   3.936  1.00 96.35           O
ATOM   1317  HG1 THR A 100       6.762   6.744   2.938  1.00 96.35           H
ATOM   1318  CG2 THR A 100       6.249   8.965   3.428  1.00 96.35           C
ATOM   1319 1HG2 THR A 100       6.506   8.707   2.401  1.00 96.35           H
ATOM   1320 2HG2 THR A 100       6.482  10.014   3.609  1.00 96.35           H
ATOM   1321 3HG2 THR A 100       5.184   8.796   3.589  1.00 96.35           H
ATOM   1322  HN  THR A 100       8.255   7.762   2.228  1.00 96.35           H
ATOM   1323  N   LEU A 101       9.918   6.283   4.078  1.00 95.97           N
ATOM   1324  CA  LEU A 101      10.581   5.095   4.587  1.00 95.97           C
ATOM   1325  C   LEU A 101      11.810   5.510   5.399  1.00 95.97           C
ATOM   1326  O   LEU A 101      12.100   4.918   6.437  1.00 95.97           O
ATOM   1327  HA  LEU A 101       9.881   4.591   5.254  1.00 95.97           H
ATOM   1328  CB  LEU A 101      10.896   4.126   3.446  1.00 95.97           C
ATOM   1329 1HB  LEU A 101      11.386   4.683   2.647  1.00 95.97           H
ATOM   1330 2HB  LEU A 101      11.614   3.390   3.808  1.00 95.97           H
ATOM   1331  CG  LEU A 101       9.701   3.380   2.850  1.00 95.97           C
ATOM   1332  HG  LEU A 101       9.056   4.107   2.355  1.00 95.97           H
ATOM   1333  CD1 LEU A 101      10.154   2.380   1.785  1.00 95.97           C
ATOM   1334 1HD1 LEU A 101      10.670   2.910   0.984  1.00 95.97           H
ATOM   1335 2HD1 LEU A 101      10.831   1.653   2.233  1.00 95.97           H
ATOM   1336 3HD1 LEU A 101       9.285   1.863   1.377  1.00 95.97           H
ATOM   1337  CD2 LEU A 101       8.869   2.712   3.946  1.00 95.97           C
ATOM   1338 1HD2 LEU A 101       9.490   1.999   4.490  1.00 95.97           H
ATOM   1339 2HD2 LEU A 101       8.499   3.471   4.635  1.00 95.97           H
ATOM   1340 3HD2 LEU A 101       8.026   2.188   3.495  1.00 95.97           H
ATOM   1341  HN  LEU A 101       9.901   6.363   3.081  1.00 95.97           H
ATOM   1342  N   PRO A 102      12.550   6.529   4.943  1.00 95.77           N
ATOM   1343  CA  PRO A 102      13.736   6.985   5.671  1.00 95.77           C
ATOM   1344  C   PRO A 102      13.435   7.292   7.129  1.00 95.77           C
ATOM   1345  O   PRO A 102      14.226   6.965   8.012  1.00 95.77           O
ATOM   1346  HA  PRO A 102      14.487   6.195   5.696  1.00 95.77           H
ATOM   1347  CB  PRO A 102      14.173   8.236   4.906  1.00 95.77           C
ATOM   1348 1HB  PRO A 102      13.730   9.139   5.326  1.00 95.77           H
ATOM   1349 2HB  PRO A 102      15.255   8.368   4.937  1.00 95.77           H
ATOM   1350  CG  PRO A 102      13.679   7.973   3.489  1.00 95.77           C
ATOM   1351 1HG  PRO A 102      13.595   8.894   2.912  1.00 95.77           H
ATOM   1352 2HG  PRO A 102      14.360   7.326   2.936  1.00 95.77           H
ATOM   1353  CD  PRO A 102      12.327   7.317   3.717  1.00 95.77           C
ATOM   1354 1HD  PRO A 102      11.537   8.055   3.853  1.00 95.77           H
ATOM   1355 2HD  PRO A 102      12.033   6.691   2.874  1.00 95.77           H
ATOM   1356  N   PHE A 103      12.288   7.920   7.344  1.00 95.07           N
ATOM   1357  CA  PHE A 103      11.895   8.323   8.683  1.00 95.07           C
ATOM   1358  C   PHE A 103      11.518   7.108   9.533  1.00 95.07           C
ATOM   1359  O   PHE A 103      11.813   7.065  10.727  1.00 95.07           O
ATOM   1360  HA  PHE A 103      12.751   8.827   9.133  1.00 95.07           H
ATOM   1361  CB  PHE A 103      10.671   9.229   8.537  1.00 95.07           C
ATOM   1362 1HB  PHE A 103       9.889   8.683   8.008  1.00 95.07           H
ATOM   1363 2HB  PHE A 103      10.282   9.461   9.528  1.00 95.07           H
ATOM   1364  CG  PHE A 103      10.950  10.537   7.795  1.00 95.07           C
ATOM   1365  CD1 PHE A 103      11.370  11.633   8.483  1.00 95.07           C
ATOM   1366  HD1 PHE A 103      11.508  11.578   9.563  1.00 95.07           H
ATOM   1367  CD2 PHE A 103      10.777  10.605   6.448  1.00 95.07           C
ATOM   1368  HD2 PHE A 103      10.441   9.727   5.896  1.00 95.07           H
ATOM   1369  CE1 PHE A 103      11.629  12.847   7.794  1.00 95.07           C
ATOM   1370  HE1 PHE A 103      11.965  13.725   8.346  1.00 95.07           H
ATOM   1371  CE2 PHE A 103      11.036  11.820   5.759  1.00 95.07           C
ATOM   1372  HE2 PHE A 103      10.898  11.874   4.679  1.00 95.07           H
ATOM   1373  CZ  PHE A 103      11.457  12.915   6.447  1.00 95.07           C
ATOM   1374  HZ  PHE A 103      11.655  13.848   5.918  1.00 95.07           H
ATOM   1375  HN  PHE A 103      11.634   8.152   6.624  1.00 95.07           H
ATOM   1376  N   TRP A 104      10.871   6.151   8.885  1.00 93.41           N
ATOM   1377  CA  TRP A 104      10.520   4.905   9.546  1.00 93.41           C
ATOM   1378  C   TRP A 104      11.809   4.266  10.067  1.00 93.41           C
ATOM   1379  O   TRP A 104      11.846   3.761  11.188  1.00 93.41           O
ATOM   1380  HA  TRP A 104       9.859   5.145  10.380  1.00 93.41           H
ATOM   1381  CB  TRP A 104       9.735   3.988   8.606  1.00 93.41           C
ATOM   1382 1HB  TRP A 104      10.216   3.990   7.628  1.00 93.41           H
ATOM   1383 2HB  TRP A 104       9.787   2.967   8.984  1.00 93.41           H
ATOM   1384  CG  TRP A 104       8.266   4.380   8.436  1.00 93.41           C
ATOM   1385  CD1 TRP A 104       7.673   4.912   7.359  1.00 93.41           C
ATOM   1386  HD1 TRP A 104       8.188   5.143   6.427  1.00 93.41           H
ATOM   1387  CD2 TRP A 104       7.222   4.246   9.423  1.00 93.41           C
ATOM   1388  NE1 TRP A 104       6.328   5.132   7.579  1.00 93.41           N
ATOM   1389  HE1 TRP A 104       5.678   5.520   6.926  1.00 93.41           H
ATOM   1390  CE2 TRP A 104       6.045   4.714   8.874  1.00 93.41           C
ATOM   1391  CE3 TRP A 104       7.269   3.748  10.737  1.00 93.41           C
ATOM   1392  HE3 TRP A 104       8.185   3.373  11.193  1.00 93.41           H
ATOM   1393  CZ2 TRP A 104       4.828   4.729   9.566  1.00 93.41           C
ATOM   1394  HZ2 TRP A 104       3.912   5.104   9.110  1.00 93.41           H
ATOM   1395  CZ3 TRP A 104       6.045   3.770  11.416  1.00 93.41           C
ATOM   1396  HZ3 TRP A 104       6.026   3.394  12.439  1.00 93.41           H
ATOM   1397  CH2 TRP A 104       4.852   4.237  10.877  1.00 93.41           C
ATOM   1398  HH2 TRP A 104       3.939   4.220  11.472  1.00 93.41           H
ATOM   1399  HN  TRP A 104      10.588   6.216   7.928  1.00 93.41           H
ATOM   1400  N   ALA A 105      12.834   4.310   9.229  1.00 94.60           N
ATOM   1401  CA  ALA A 105      14.083   3.635   9.538  1.00 94.60           C
ATOM   1402  C   ALA A 105      14.706   4.270  10.783  1.00 94.60           C
ATOM   1403  O   ALA A 105      15.124   3.565  11.700  1.00 94.60           O
ATOM   1404  HA  ALA A 105      13.852   2.591   9.749  1.00 94.60           H
ATOM   1405  CB  ALA A 105      15.012   3.699   8.324  1.00 94.60           C
ATOM   1406 1HB  ALA A 105      14.535   3.209   7.475  1.00 94.60           H
ATOM   1407 2HB  ALA A 105      15.214   4.741   8.075  1.00 94.60           H
ATOM   1408 3HB  ALA A 105      15.948   3.192   8.556  1.00 94.60           H
ATOM   1409  HN  ALA A 105      12.820   4.794   8.354  1.00 94.60           H
ATOM   1410  N   ILE A 106      14.748   5.594  10.775  1.00 93.89           N
ATOM   1411  CA  ILE A 106      15.370   6.330  11.862  1.00 93.89           C
ATOM   1412  C   ILE A 106      14.619   6.041  13.163  1.00 93.89           C
ATOM   1413  O   ILE A 106      15.235   5.834  14.207  1.00 93.89           O
ATOM   1414  HA  ILE A 106      16.391   5.961  11.964  1.00 93.89           H
ATOM   1415  CB  ILE A 106      15.458   7.819  11.520  1.00 93.89           C
ATOM   1416  HB  ILE A 106      14.487   8.141  11.145  1.00 93.89           H
ATOM   1417  CG1 ILE A 106      16.478   8.066  10.407  1.00 93.89           C
ATOM   1418 1HG1 ILE A 106      17.487   7.937  10.798  1.00 93.89           H
ATOM   1419 2HG1 ILE A 106      16.346   7.327   9.617  1.00 93.89           H
ATOM   1420  CG2 ILE A 106      15.759   8.651  12.768  1.00 93.89           C
ATOM   1421 1HG2 ILE A 106      14.965   8.507  13.501  1.00 93.89           H
ATOM   1422 2HG2 ILE A 106      16.710   8.334  13.196  1.00 93.89           H
ATOM   1423 3HG2 ILE A 106      15.816   9.705  12.497  1.00 93.89           H
ATOM   1424  CD1 ILE A 106      16.326   9.474   9.827  1.00 93.89           C
ATOM   1425 1HD1 ILE A 106      15.323   9.591   9.415  1.00 93.89           H
ATOM   1426 2HD1 ILE A 106      16.483  10.210  10.615  1.00 93.89           H
ATOM   1427 3HD1 ILE A 106      17.063   9.623   9.037  1.00 93.89           H
ATOM   1428  HN  ILE A 106      14.367   6.161  10.044  1.00 93.89           H
ATOM   1429  N   ALA A 107      13.298   6.037  13.058  1.00 92.69           N
ATOM   1430  CA  ALA A 107      12.455   5.861  14.228  1.00 92.69           C
ATOM   1431  C   ALA A 107      12.676   4.462  14.806  1.00 92.69           C
ATOM   1432  O   ALA A 107      12.602   4.268  16.018  1.00 92.69           O
ATOM   1433  HA  ALA A 107      12.756   6.603  14.969  1.00 92.69           H
ATOM   1434  CB  ALA A 107      10.994   6.110  13.847  1.00 92.69           C
ATOM   1435 1HB  ALA A 107      10.885   7.127  13.470  1.00 92.69           H
ATOM   1436 2HB  ALA A 107      10.695   5.402  13.074  1.00 92.69           H
ATOM   1437 3HB  ALA A 107      10.362   5.978  14.725  1.00 92.69           H
ATOM   1438  HN  ALA A 107      12.805   6.150  12.195  1.00 92.69           H
ATOM   1439  N   ALA A 108      12.945   3.523  13.911  1.00 92.16           N
ATOM   1440  CA  ALA A 108      13.135   2.139  14.312  1.00 92.16           C
ATOM   1441  C   ALA A 108      14.531   1.976  14.918  1.00 92.16           C
ATOM   1442  O   ALA A 108      14.726   1.170  15.826  1.00 92.16           O
ATOM   1443  HA  ALA A 108      12.389   1.908  15.072  1.00 92.16           H
ATOM   1444  CB  ALA A 108      12.913   1.223  13.107  1.00 92.16           C
ATOM   1445 1HB  ALA A 108      11.898   1.356  12.732  1.00 92.16           H
ATOM   1446 2HB  ALA A 108      13.626   1.475  12.322  1.00 92.16           H
ATOM   1447 3HB  ALA A 108      13.056   0.185  13.408  1.00 92.16           H
ATOM   1448  HN  ALA A 108      13.031   3.694  12.929  1.00 92.16           H
ATOM   1449  N   ALA A 109      15.464   2.755  14.392  1.00 91.58           N
ATOM   1450  CA  ALA A 109      16.860   2.610  14.769  1.00 91.58           C
ATOM   1451  C   ALA A 109      17.041   3.057  16.221  1.00 91.58           C
ATOM   1452  O   ALA A 109      17.863   2.501  16.948  1.00 91.58           O
ATOM   1453  HA  ALA A 109      17.117   1.553  14.689  1.00 91.58           H
ATOM   1454  CB  ALA A 109      17.737   3.406  13.800  1.00 91.58           C
ATOM   1455 1HB  ALA A 109      17.593   3.029  12.787  1.00 91.58           H
ATOM   1456 2HB  ALA A 109      17.458   4.459  13.839  1.00 91.58           H
ATOM   1457 3HB  ALA A 109      18.783   3.296  14.083  1.00 91.58           H
ATOM   1458  HN  ALA A 109      15.281   3.473  13.721  1.00 91.58           H
ATOM   1459  N   ASP A 110      16.259   4.058  16.600  1.00 86.90           N
ATOM   1460  CA  ASP A 110      16.423   4.684  17.900  1.00 86.90           C
ATOM   1461  C   ASP A 110      15.055   5.121  18.427  1.00 86.90           C
ATOM   1462  O   ASP A 110      14.329   4.323  19.018  1.00 86.90           O
ATOM   1463  HA  ASP A 110      16.888   3.924  18.528  1.00 86.90           H
ATOM   1464  CB  ASP A 110      17.312   5.926  17.806  1.00 86.90           C
ATOM   1465 1HB  ASP A 110      18.275   5.656  17.372  1.00 86.90           H
ATOM   1466 2HB  ASP A 110      16.855   6.655  17.137  1.00 86.90           H
ATOM   1467  CG  ASP A 110      17.526   6.553  19.185  1.00 86.90           C
ATOM   1468  OD1 ASP A 110      17.178   5.876  20.177  1.00 86.90           O
ATOM   1469  OD2 ASP A 110      18.031   7.696  19.216  1.00 86.90           O
ATOM   1470  HN  ASP A 110      15.527   4.440  16.036  1.00 86.90           H
ATOM   1471  N   GLN A 111      14.744   6.388  18.194  1.00 87.95           N
ATOM   1472  CA  GLN A 111      13.475   6.940  18.636  1.00 87.95           C
ATOM   1473  C   GLN A 111      12.992   8.013  17.657  1.00 87.95           C
ATOM   1474  O   GLN A 111      13.733   8.421  16.763  1.00 87.95           O
ATOM   1475  HA  GLN A 111      12.778   6.102  18.638  1.00 87.95           H
ATOM   1476  CB  GLN A 111      13.586   7.503  20.054  1.00 87.95           C
ATOM   1477 1HB  GLN A 111      12.615   7.878  20.378  1.00 87.95           H
ATOM   1478 2HB  GLN A 111      13.867   6.708  20.744  1.00 87.95           H
ATOM   1479  CG  GLN A 111      14.620   8.629  20.117  1.00 87.95           C
ATOM   1480 1HG  GLN A 111      15.596   8.249  19.817  1.00 87.95           H
ATOM   1481 2HG  GLN A 111      14.352   9.414  19.410  1.00 87.95           H
ATOM   1482  CD  GLN A 111      14.708   9.215  21.528  1.00 87.95           C
ATOM   1483  OE1 GLN A 111      13.717   9.388  22.219  1.00 87.95           O
ATOM   1484  NE2 GLN A 111      15.946   9.509  21.916  1.00 87.95           N
ATOM   1485 1HE2 GLN A 111      16.715   9.342  21.300  1.00 87.95           H
ATOM   1486 2HE2 GLN A 111      16.106   9.897  22.824  1.00 87.95           H
ATOM   1487  HN  GLN A 111      15.340   7.031  17.713  1.00 87.95           H
ATOM   1488  N   TRP A 112      11.754   8.438  17.858  1.00 90.93           N
ATOM   1489  CA  TRP A 112      11.164   9.455  17.004  1.00 90.93           C
ATOM   1490  C   TRP A 112      11.781  10.804  17.379  1.00 90.93           C
ATOM   1491  O   TRP A 112      11.463  11.366  18.426  1.00 90.93           O
ATOM   1492  HA  TRP A 112      11.410   9.207  15.971  1.00 90.93           H
ATOM   1493  CB  TRP A 112       9.638   9.444  17.112  1.00 90.93           C
ATOM   1494 1HB  TRP A 112       9.281   8.423  16.976  1.00 90.93           H
ATOM   1495 2HB  TRP A 112       9.353   9.749  18.119  1.00 90.93           H
ATOM   1496  CG  TRP A 112       8.936  10.354  16.102  1.00 90.93           C
ATOM   1497  CD1 TRP A 112       8.529  11.619  16.274  1.00 90.93           C
ATOM   1498  HD1 TRP A 112       8.654  12.183  17.198  1.00 90.93           H
ATOM   1499  CD2 TRP A 112       8.572  10.014  14.747  1.00 90.93           C
ATOM   1500  NE1 TRP A 112       7.932  12.118  15.134  1.00 90.93           N
ATOM   1501  HE1 TRP A 112       7.551  13.035  15.019  1.00 90.93           H
ATOM   1502  CE2 TRP A 112       7.959  11.111  14.176  1.00 90.93           C
ATOM   1503  CE3 TRP A 112       8.755   8.820  14.028  1.00 90.93           C
ATOM   1504  HE3 TRP A 112       9.236   7.941  14.457  1.00 90.93           H
ATOM   1505  CZ2 TRP A 112       7.479  11.123  12.861  1.00 90.93           C
ATOM   1506  HZ2 TRP A 112       6.998  12.002  12.433  1.00 90.93           H
ATOM   1507  CZ3 TRP A 112       8.270   8.848  12.715  1.00 90.93           C
ATOM   1508  HZ3 TRP A 112       8.386   7.947  12.113  1.00 90.93           H
ATOM   1509  CH2 TRP A 112       7.650   9.944  12.126  1.00 90.93           C
ATOM   1510  HH2 TRP A 112       7.299   9.885  11.095  1.00 90.93           H
ATOM   1511  HN  TRP A 112      11.158   8.101  18.587  1.00 90.93           H
ATOM   1512  N   LYS A 113      12.651  11.285  16.503  1.00 91.38           N
ATOM   1513  CA  LYS A 113      13.402  12.497  16.783  1.00 91.38           C
ATOM   1514  C   LYS A 113      12.716  13.684  16.105  1.00 91.38           C
ATOM   1515  O   LYS A 113      13.211  14.809  16.164  1.00 91.38           O
ATOM   1516  HA  LYS A 113      13.379  12.654  17.861  1.00 91.38           H
ATOM   1517  CB  LYS A 113      14.868  12.323  16.382  1.00 91.38           C
ATOM   1518 1HB  LYS A 113      14.932  12.060  15.326  1.00 91.38           H
ATOM   1519 2HB  LYS A 113      15.398  13.267  16.507  1.00 91.38           H
ATOM   1520  CG  LYS A 113      15.542  11.239  17.225  1.00 91.38           C
ATOM   1521 1HG  LYS A 113      15.509  11.519  18.278  1.00 91.38           H
ATOM   1522 2HG  LYS A 113      14.993  10.303  17.128  1.00 91.38           H
ATOM   1523  CD  LYS A 113      16.995  11.031  16.793  1.00 91.38           C
ATOM   1524 1HD  LYS A 113      17.031  10.787  15.731  1.00 91.38           H
ATOM   1525 2HD  LYS A 113      17.554  11.958  16.925  1.00 91.38           H
ATOM   1526  CE  LYS A 113      17.654   9.912  17.601  1.00 91.38           C
ATOM   1527 1HE  LYS A 113      17.661  10.175  18.659  1.00 91.38           H
ATOM   1528 2HE  LYS A 113      17.072   8.995  17.505  1.00 91.38           H
ATOM   1529  NZ  LYS A 113      19.038   9.679  17.133  1.00 91.38           N
ATOM   1530 1HZ  LYS A 113      19.438   8.895  17.636  1.00 91.38           H
ATOM   1531 2HZ  LYS A 113      19.029   9.475  16.140  1.00 91.38           H
ATOM   1532 3HZ  LYS A 113      19.596  10.509  17.302  1.00 91.38           H
ATOM   1533  HN  LYS A 113      12.846  10.861  15.618  1.00 91.38           H
ATOM   1534  N   PHE A 114      11.587  13.394  15.476  1.00 93.41           N
ATOM   1535  CA  PHE A 114      10.952  14.359  14.594  1.00 93.41           C
ATOM   1536  C   PHE A 114       9.719  14.979  15.256  1.00 93.41           C
ATOM   1537  O   PHE A 114       9.267  14.508  16.299  1.00 93.41           O
ATOM   1538  HA  PHE A 114      11.684  15.141  14.389  1.00 93.41           H
ATOM   1539  CB  PHE A 114      10.514  13.600  13.340  1.00 93.41           C
ATOM   1540 1HB  PHE A 114       9.696  12.928  13.601  1.00 93.41           H
ATOM   1541 2HB  PHE A 114      10.123  14.312  12.614  1.00 93.41           H
ATOM   1542  CG  PHE A 114      11.632  12.787  12.683  1.00 93.41           C
ATOM   1543  CD1 PHE A 114      12.603  13.418  11.970  1.00 93.41           C
ATOM   1544  HD1 PHE A 114      12.584  14.503  11.866  1.00 93.41           H
ATOM   1545  CD2 PHE A 114      11.655  11.433  12.813  1.00 93.41           C
ATOM   1546  HD2 PHE A 114      10.877  10.927  13.385  1.00 93.41           H
ATOM   1547  CE1 PHE A 114      13.640  12.664  11.360  1.00 93.41           C
ATOM   1548  HE1 PHE A 114      14.418  13.170  10.788  1.00 93.41           H
ATOM   1549  CE2 PHE A 114      12.693  10.679  12.203  1.00 93.41           C
ATOM   1550  HE2 PHE A 114      12.711   9.594  12.307  1.00 93.41           H
ATOM   1551  CZ  PHE A 114      13.663  11.311  11.490  1.00 93.41           C
ATOM   1552  HZ  PHE A 114      14.459  10.732  11.022  1.00 93.41           H
ATOM   1553  HN  PHE A 114      11.108  12.520  15.560  1.00 93.41           H
ATOM   1554  N   GLN A 115       9.211  16.026  14.624  1.00 94.05           N
ATOM   1555  CA  GLN A 115       8.054  16.730  15.151  1.00 94.05           C
ATOM   1556  C   GLN A 115       6.782  15.914  14.913  1.00 94.05           C
ATOM   1557  O   GLN A 115       6.785  14.968  14.127  1.00 94.05           O
ATOM   1558  HA  GLN A 115       8.237  16.826  16.221  1.00 94.05           H
ATOM   1559  CB  GLN A 115       7.934  18.125  14.535  1.00 94.05           C
ATOM   1560 1HB  GLN A 115       7.928  18.047  13.448  1.00 94.05           H
ATOM   1561 2HB  GLN A 115       6.985  18.575  14.827  1.00 94.05           H
ATOM   1562  CG  GLN A 115       9.089  19.023  14.982  1.00 94.05           C
ATOM   1563 1HG  GLN A 115       9.196  18.972  16.065  1.00 94.05           H
ATOM   1564 2HG  GLN A 115      10.023  18.662  14.552  1.00 94.05           H
ATOM   1565  CD  GLN A 115       8.852  20.474  14.556  1.00 94.05           C
ATOM   1566  OE1 GLN A 115       7.939  20.787  13.809  1.00 94.05           O
ATOM   1567  NE2 GLN A 115       9.723  21.337  15.069  1.00 94.05           N
ATOM   1568 1HE2 GLN A 115      10.450  21.014  15.676  1.00 94.05           H
ATOM   1569 2HE2 GLN A 115       9.652  22.310  14.849  1.00 94.05           H
ATOM   1570  HN  GLN A 115       9.575  16.393  13.768  1.00 94.05           H
ATOM   1571  N   THR A 116       5.725  16.309  15.607  1.00 94.21           N
ATOM   1572  CA  THR A 116       4.465  15.590  15.527  1.00 94.21           C
ATOM   1573  C   THR A 116       3.924  15.620  14.096  1.00 94.21           C
ATOM   1574  O   THR A 116       3.315  14.655  13.638  1.00 94.21           O
ATOM   1575  HA  THR A 116       4.650  14.545  15.777  1.00 94.21           H
ATOM   1576  CB  THR A 116       3.507  16.199  16.552  1.00 94.21           C
ATOM   1577  HB  THR A 116       3.131  17.162  16.209  1.00 94.21           H
ATOM   1578  OG1 THR A 116       4.263  16.228  17.760  1.00 94.21           O
ATOM   1579  HG1 THR A 116       3.828  16.840  18.421  1.00 94.21           H
ATOM   1580  CG2 THR A 116       2.329  15.276  16.873  1.00 94.21           C
ATOM   1581 1HG2 THR A 116       2.704  14.337  17.280  1.00 94.21           H
ATOM   1582 2HG2 THR A 116       1.764  15.078  15.962  1.00 94.21           H
ATOM   1583 3HG2 THR A 116       1.680  15.756  17.606  1.00 94.21           H
ATOM   1584  HN  THR A 116       5.720  17.104  16.215  1.00 94.21           H
ATOM   1585  N   PHE A 117       4.165  16.740  13.430  1.00 95.37           N
ATOM   1586  CA  PHE A 117       3.705  16.911  12.063  1.00 95.37           C
ATOM   1587  C   PHE A 117       4.182  15.760  11.175  1.00 95.37           C
ATOM   1588  O   PHE A 117       3.398  15.185  10.423  1.00 95.37           O
ATOM   1589  HA  PHE A 117       2.615  16.920  12.087  1.00 95.37           H
ATOM   1590  CB  PHE A 117       4.307  18.220  11.548  1.00 95.37           C
ATOM   1591 1HB  PHE A 117       3.916  19.046  12.143  1.00 95.37           H
ATOM   1592 2HB  PHE A 117       5.385  18.198  11.704  1.00 95.37           H
ATOM   1593  CG  PHE A 117       4.025  18.496  10.070  1.00 95.37           C
ATOM   1594  CD1 PHE A 117       5.007  18.321   9.146  1.00 95.37           C
ATOM   1595  HD1 PHE A 117       5.996  17.984   9.459  1.00 95.37           H
ATOM   1596  CD2 PHE A 117       2.792  18.917   9.680  1.00 95.37           C
ATOM   1597  HD2 PHE A 117       2.004  19.058  10.420  1.00 95.37           H
ATOM   1598  CE1 PHE A 117       4.746  18.578   7.774  1.00 95.37           C
ATOM   1599  HE1 PHE A 117       5.533  18.437   7.034  1.00 95.37           H
ATOM   1600  CE2 PHE A 117       2.530  19.174   8.308  1.00 95.37           C
ATOM   1601  HE2 PHE A 117       1.542  19.511   7.995  1.00 95.37           H
ATOM   1602  CZ  PHE A 117       3.513  18.998   7.384  1.00 95.37           C
ATOM   1603  HZ  PHE A 117       3.312  19.195   6.331  1.00 95.37           H
ATOM   1604  HN  PHE A 117       4.665  17.519  13.808  1.00 95.37           H
ATOM   1605  N   MET A 118       5.467  15.459  11.292  1.00 95.12           N
ATOM   1606  CA  MET A 118       6.067  14.412  10.482  1.00 95.12           C
ATOM   1607  C   MET A 118       5.445  13.051  10.798  1.00 95.12           C
ATOM   1608  O   MET A 118       5.298  12.211   9.912  1.00 95.12           O
ATOM   1609  HA  MET A 118       5.858  14.684   9.448  1.00 95.12           H
ATOM   1610  CB  MET A 118       7.573  14.359  10.750  1.00 95.12           C
ATOM   1611 1HB  MET A 118       7.985  15.368  10.731  1.00 95.12           H
ATOM   1612 2HB  MET A 118       7.755  13.959  11.747  1.00 95.12           H
ATOM   1613  CG  MET A 118       8.285  13.493   9.709  1.00 95.12           C
ATOM   1614 1HG  MET A 118       9.351  13.449   9.928  1.00 95.12           H
ATOM   1615 2HG  MET A 118       7.908  12.471   9.755  1.00 95.12           H
ATOM   1616  SD  MET A 118       8.025  14.164   8.075  1.00 95.12           S
ATOM   1617  CE  MET A 118       9.020  15.642   8.186  1.00 95.12           C
ATOM   1618 1HE  MET A 118       8.643  16.274   8.990  1.00 95.12           H
ATOM   1619 2HE  MET A 118      10.055  15.369   8.393  1.00 95.12           H
ATOM   1620 3HE  MET A 118       8.970  16.185   7.242  1.00 95.12           H
ATOM   1621  HN  MET A 118       6.094  15.916  11.923  1.00 95.12           H
ATOM   1622  N   CYS A 119       5.094  12.875  12.064  1.00 93.92           N
ATOM   1623  CA  CYS A 119       4.496  11.628  12.509  1.00 93.92           C
ATOM   1624  C   CYS A 119       3.161  11.450  11.783  1.00 93.92           C
ATOM   1625  O   CYS A 119       2.861  10.366  11.285  1.00 93.92           O
ATOM   1626  HA  CYS A 119       5.192  10.833  12.239  1.00 93.92           H
ATOM   1627  CB  CYS A 119       4.329  11.591  14.029  1.00 93.92           C
ATOM   1628 1HB  CYS A 119       5.307  11.600  14.511  1.00 93.92           H
ATOM   1629 2HB  CYS A 119       3.800  12.482  14.366  1.00 93.92           H
ATOM   1630  SG  CYS A 119       3.403  10.091  14.521  1.00 93.92           S
ATOM   1631  HN  CYS A 119       5.213  13.565  12.778  1.00 93.92           H
ATOM   1632  N   LYS A 120       2.395  12.531  11.746  1.00 95.06           N
ATOM   1633  CA  LYS A 120       1.094  12.504  11.101  1.00 95.06           C
ATOM   1634  C   LYS A 120       1.265  12.106   9.633  1.00 95.06           C
ATOM   1635  O   LYS A 120       0.557  11.232   9.137  1.00 95.06           O
ATOM   1636  HA  LYS A 120       0.498  11.739  11.598  1.00 95.06           H
ATOM   1637  CB  LYS A 120       0.372  13.838  11.296  1.00 95.06           C
ATOM   1638 1HB  LYS A 120       1.027  14.658  11.001  1.00 95.06           H
ATOM   1639 2HB  LYS A 120      -0.503  13.881  10.647  1.00 95.06           H
ATOM   1640  CG  LYS A 120      -0.058  14.021  12.753  1.00 95.06           C
ATOM   1641 1HG  LYS A 120      -0.716  13.204  13.047  1.00 95.06           H
ATOM   1642 2HG  LYS A 120       0.816  13.976  13.402  1.00 95.06           H
ATOM   1643  CD  LYS A 120      -0.778  15.357  12.949  1.00 95.06           C
ATOM   1644 1HD  LYS A 120      -0.083  16.178  12.769  1.00 95.06           H
ATOM   1645 2HD  LYS A 120      -1.580  15.453  12.218  1.00 95.06           H
ATOM   1646  CE  LYS A 120      -1.352  15.469  14.363  1.00 95.06           C
ATOM   1647 1HE  LYS A 120      -1.689  14.489  14.703  1.00 95.06           H
ATOM   1648 2HE  LYS A 120      -0.575  15.796  15.053  1.00 95.06           H
ATOM   1649  NZ  LYS A 120      -2.482  16.425  14.389  1.00 95.06           N
ATOM   1650 1HZ  LYS A 120      -2.828  16.512  15.338  1.00 95.06           H
ATOM   1651 2HZ  LYS A 120      -2.166  17.330  14.060  1.00 95.06           H
ATOM   1652 3HZ  LYS A 120      -3.225  16.087  13.788  1.00 95.06           H
ATOM   1653  HN  LYS A 120       2.650  13.411  12.147  1.00 95.06           H
ATOM   1654  N   VAL A 121       2.210  12.768   8.981  1.00 95.23           N
ATOM   1655  CA  VAL A 121       2.412  12.572   7.555  1.00 95.23           C
ATOM   1656  C   VAL A 121       2.826  11.121   7.298  1.00 95.23           C
ATOM   1657  O   VAL A 121       2.253  10.451   6.440  1.00 95.23           O
ATOM   1658  HA  VAL A 121       1.460  12.758   7.059  1.00 95.23           H
ATOM   1659  CB  VAL A 121       3.428  13.586   7.026  1.00 95.23           C
ATOM   1660  HB  VAL A 121       4.319  13.525   7.652  1.00 95.23           H
ATOM   1661  CG1 VAL A 121       3.838  13.253   5.591  1.00 95.23           C
ATOM   1662 1HG1 VAL A 121       4.288  12.261   5.562  1.00 95.23           H
ATOM   1663 2HG1 VAL A 121       2.958  13.272   4.948  1.00 95.23           H
ATOM   1664 3HG1 VAL A 121       4.561  13.990   5.239  1.00 95.23           H
ATOM   1665  CG2 VAL A 121       2.882  15.012   7.124  1.00 95.23           C
ATOM   1666 1HG2 VAL A 121       1.968  15.092   6.535  1.00 95.23           H
ATOM   1667 2HG2 VAL A 121       2.663  15.246   8.166  1.00 95.23           H
ATOM   1668 3HG2 VAL A 121       3.624  15.712   6.742  1.00 95.23           H
ATOM   1669  HN  VAL A 121       2.829  13.426   9.409  1.00 95.23           H
ATOM   1670  N   VAL A 122       3.818  10.679   8.057  1.00 94.13           N
ATOM   1671  CA  VAL A 122       4.461   9.406   7.780  1.00 94.13           C
ATOM   1672  C   VAL A 122       3.432   8.281   7.911  1.00 94.13           C
ATOM   1673  O   VAL A 122       3.397   7.368   7.087  1.00 94.13           O
ATOM   1674  HA  VAL A 122       4.820   9.435   6.752  1.00 94.13           H
ATOM   1675  CB  VAL A 122       5.670   9.219   8.700  1.00 94.13           C
ATOM   1676  HB  VAL A 122       5.349   9.425   9.721  1.00 94.13           H
ATOM   1677  CG1 VAL A 122       6.180   7.778   8.649  1.00 94.13           C
ATOM   1678 1HG1 VAL A 122       5.389   7.101   8.970  1.00 94.13           H
ATOM   1679 2HG1 VAL A 122       6.476   7.533   7.629  1.00 94.13           H
ATOM   1680 3HG1 VAL A 122       7.040   7.673   9.311  1.00 94.13           H
ATOM   1681  CG2 VAL A 122       6.783  10.208   8.349  1.00 94.13           C
ATOM   1682 1HG2 VAL A 122       7.100  10.048   7.318  1.00 94.13           H
ATOM   1683 2HG2 VAL A 122       6.412  11.227   8.461  1.00 94.13           H
ATOM   1684 3HG2 VAL A 122       7.630  10.054   9.017  1.00 94.13           H
ATOM   1685  HN  VAL A 122       4.182  11.174   8.846  1.00 94.13           H
ATOM   1686  N   ASN A 123       2.619   8.383   8.952  1.00 92.83           N
ATOM   1687  CA  ASN A 123       1.612   7.370   9.217  1.00 92.83           C
ATOM   1688  C   ASN A 123       0.573   7.383   8.094  1.00 92.83           C
ATOM   1689  O   ASN A 123       0.090   6.330   7.679  1.00 92.83           O
ATOM   1690  HA  ASN A 123       2.159   6.429   9.269  1.00 92.83           H
ATOM   1691  CB  ASN A 123       0.885   7.648  10.535  1.00 92.83           C
ATOM   1692 1HB  ASN A 123       0.710   8.719  10.639  1.00 92.83           H
ATOM   1693 2HB  ASN A 123      -0.091   7.164  10.525  1.00 92.83           H
ATOM   1694  CG  ASN A 123       1.699   7.141  11.727  1.00 92.83           C
ATOM   1695  OD1 ASN A 123       2.606   6.336  11.595  1.00 92.83           O
ATOM   1696  ND2 ASN A 123       1.325   7.655  12.895  1.00 92.83           N
ATOM   1697 1HD2 ASN A 123       0.572   8.312  12.935  1.00 92.83           H
ATOM   1698 2HD2 ASN A 123       1.797   7.385  13.735  1.00 92.83           H
ATOM   1699  HN  ASN A 123       2.641   9.139   9.606  1.00 92.83           H
ATOM   1700  N   SER A 124       0.262   8.585   7.632  1.00 94.06           N
ATOM   1701  CA  SER A 124      -0.855   8.771   6.722  1.00 94.06           C
ATOM   1702  C   SER A 124      -0.450   8.358   5.305  1.00 94.06           C
ATOM   1703  O   SER A 124      -1.270   7.843   4.547  1.00 94.06           O
ATOM   1704  HA  SER A 124      -1.645   8.121   7.098  1.00 94.06           H
ATOM   1705  CB  SER A 124      -1.340  10.222   6.734  1.00 94.06           C
ATOM   1706 1HB  SER A 124      -0.563  10.867   6.322  1.00 94.06           H
ATOM   1707 2HB  SER A 124      -2.211  10.319   6.085  1.00 94.06           H
ATOM   1708  OG  SER A 124      -1.675  10.662   8.047  1.00 94.06           O
ATOM   1709  HG  SER A 124      -1.069  11.409   8.322  1.00 94.06           H
ATOM   1710  HN  SER A 124       0.757   9.421   7.870  1.00 94.06           H
ATOM   1711  N   MET A 125       0.815   8.600   4.992  1.00 94.30           N
ATOM   1712  CA  MET A 125       1.287   8.456   3.625  1.00 94.30           C
ATOM   1713  C   MET A 125       1.139   7.012   3.143  1.00 94.30           C
ATOM   1714  O   MET A 125       0.794   6.772   1.987  1.00 94.30           O
ATOM   1715  HA  MET A 125       0.657   9.113   3.026  1.00 94.30           H
ATOM   1716  CB  MET A 125       2.758   8.872   3.548  1.00 94.30           C
ATOM   1717 1HB  MET A 125       3.292   8.497   4.421  1.00 94.30           H
ATOM   1718 2HB  MET A 125       3.222   8.419   2.671  1.00 94.30           H
ATOM   1719  CG  MET A 125       2.894  10.394   3.474  1.00 94.30           C
ATOM   1720 1HG  MET A 125       2.408  10.853   4.335  1.00 94.30           H
ATOM   1721 2HG  MET A 125       3.946  10.675   3.514  1.00 94.30           H
ATOM   1722  SD  MET A 125       2.159  11.000   1.965  1.00 94.30           S
ATOM   1723  CE  MET A 125       1.949  12.721   2.392  1.00 94.30           C
ATOM   1724 1HE  MET A 125       1.301  12.802   3.264  1.00 94.30           H
ATOM   1725 2HE  MET A 125       2.921  13.160   2.618  1.00 94.30           H
ATOM   1726 3HE  MET A 125       1.498  13.251   1.553  1.00 94.30           H
ATOM   1727  HN  MET A 125       1.509   8.888   5.651  1.00 94.30           H
ATOM   1728  N   TYR A 126       1.406   6.087   4.053  1.00 88.96           N
ATOM   1729  CA  TYR A 126       1.286   4.673   3.740  1.00 88.96           C
ATOM   1730  C   TYR A 126      -0.156   4.313   3.377  1.00 88.96           C
ATOM   1731  O   TYR A 126      -0.397   3.621   2.389  1.00 88.96           O
ATOM   1732  HA  TYR A 126       1.931   4.460   2.888  1.00 88.96           H
ATOM   1733  CB  TYR A 126       1.680   3.924   5.015  1.00 88.96           C
ATOM   1734 1HB  TYR A 126       2.742   4.084   5.205  1.00 88.96           H
ATOM   1735 2HB  TYR A 126       1.138   4.352   5.858  1.00 88.96           H
ATOM   1736  CG  TYR A 126       1.408   2.420   4.963  1.00 88.96           C
ATOM   1737  CD1 TYR A 126       0.534   1.845   5.863  1.00 88.96           C
ATOM   1738  HD1 TYR A 126       0.038   2.464   6.612  1.00 88.96           H
ATOM   1739  CD2 TYR A 126       2.036   1.637   4.016  1.00 88.96           C
ATOM   1740  HD2 TYR A 126       2.726   2.091   3.305  1.00 88.96           H
ATOM   1741  CE1 TYR A 126       0.277   0.429   5.814  1.00 88.96           C
ATOM   1742  HE1 TYR A 126      -0.411  -0.037   6.519  1.00 88.96           H
ATOM   1743  CE2 TYR A 126       1.779   0.221   3.967  1.00 88.96           C
ATOM   1744  HE2 TYR A 126       2.268  -0.409   3.224  1.00 88.96           H
ATOM   1745  CZ  TYR A 126       0.912  -0.313   4.868  1.00 88.96           C
ATOM   1746  OH  TYR A 126       0.670  -1.650   4.822  1.00 88.96           O
ATOM   1747  HH  TYR A 126       1.113  -2.051   4.020  1.00 88.96           H
ATOM   1748  HN  TYR A 126       1.700   6.290   4.987  1.00 88.96           H
ATOM   1749  N   LYS A 127      -1.078   4.798   4.196  1.00 88.70           N
ATOM   1750  CA  LYS A 127      -2.483   4.475   4.016  1.00 88.70           C
ATOM   1751  C   LYS A 127      -2.974   5.071   2.696  1.00 88.70           C
ATOM   1752  O   LYS A 127      -3.797   4.469   2.007  1.00 88.70           O
ATOM   1753  HA  LYS A 127      -2.564   3.390   3.957  1.00 88.70           H
ATOM   1754  CB  LYS A 127      -3.295   4.923   5.233  1.00 88.70           C
ATOM   1755 1HB  LYS A 127      -3.057   5.959   5.473  1.00 88.70           H
ATOM   1756 2HB  LYS A 127      -4.359   4.888   4.997  1.00 88.70           H
ATOM   1757  CG  LYS A 127      -3.006   4.033   6.444  1.00 88.70           C
ATOM   1758 1HG  LYS A 127      -1.937   4.041   6.657  1.00 88.70           H
ATOM   1759 2HG  LYS A 127      -3.510   4.435   7.323  1.00 88.70           H
ATOM   1760  CD  LYS A 127      -3.472   2.598   6.193  1.00 88.70           C
ATOM   1761 1HD  LYS A 127      -4.519   2.599   5.890  1.00 88.70           H
ATOM   1762 2HD  LYS A 127      -2.903   2.166   5.370  1.00 88.70           H
ATOM   1763  CE  LYS A 127      -3.298   1.738   7.446  1.00 88.70           C
ATOM   1764 1HE  LYS A 127      -2.258   1.763   7.771  1.00 88.70           H
ATOM   1765 2HE  LYS A 127      -3.896   2.147   8.261  1.00 88.70           H
ATOM   1766  NZ  LYS A 127      -3.706   0.341   7.178  1.00 88.70           N
ATOM   1767 1HZ  LYS A 127      -3.602  -0.210   8.022  1.00 88.70           H
ATOM   1768 2HZ  LYS A 127      -4.675   0.324   6.880  1.00 88.70           H
ATOM   1769 3HZ  LYS A 127      -3.121  -0.047   6.447  1.00 88.70           H
ATOM   1770  HN  LYS A 127      -0.878   5.400   4.969  1.00 88.70           H
ATOM   1771  N   MET A 128      -2.449   6.246   2.382  1.00 92.50           N
ATOM   1772  CA  MET A 128      -2.792   6.911   1.136  1.00 92.50           C
ATOM   1773  C   MET A 128      -2.330   6.089  -0.069  1.00 92.50           C
ATOM   1774  O   MET A 128      -3.079   5.912  -1.028  1.00 92.50           O
ATOM   1775  HA  MET A 128      -3.879   6.989   1.135  1.00 92.50           H
ATOM   1776  CB  MET A 128      -2.133   8.291   1.095  1.00 92.50           C
ATOM   1777 1HB  MET A 128      -2.422   8.862   1.978  1.00 92.50           H
ATOM   1778 2HB  MET A 128      -1.049   8.182   1.127  1.00 92.50           H
ATOM   1779  CG  MET A 128      -2.538   9.055  -0.167  1.00 92.50           C
ATOM   1780 1HG  MET A 128      -2.262   8.482  -1.053  1.00 92.50           H
ATOM   1781 2HG  MET A 128      -3.621   9.181  -0.194  1.00 92.50           H
ATOM   1782  SD  MET A 128      -1.738  10.650  -0.199  1.00 92.50           S
ATOM   1783  CE  MET A 128      -2.717  11.512   1.020  1.00 92.50           C
ATOM   1784 1HE  MET A 128      -3.759  11.533   0.701  1.00 92.50           H
ATOM   1785 2HE  MET A 128      -2.640  10.997   1.978  1.00 92.50           H
ATOM   1786 3HE  MET A 128      -2.349  12.532   1.126  1.00 92.50           H
ATOM   1787  HN  MET A 128      -1.801   6.742   2.961  1.00 92.50           H
ATOM   1788  N   ASN A 129      -1.098   5.608   0.020  1.00 91.74           N
ATOM   1789  CA  ASN A 129      -0.538   4.786  -1.039  1.00 91.74           C
ATOM   1790  C   ASN A 129      -1.416   3.549  -1.238  1.00 91.74           C
ATOM   1791  O   ASN A 129      -1.809   3.236  -2.361  1.00 91.74           O
ATOM   1792  HA  ASN A 129      -0.516   5.428  -1.920  1.00 91.74           H
ATOM   1793  CB  ASN A 129       0.872   4.312  -0.680  1.00 91.74           C
ATOM   1794 1HB  ASN A 129       1.559   5.158  -0.694  1.00 91.74           H
ATOM   1795 2HB  ASN A 129       0.878   3.913   0.334  1.00 91.74           H
ATOM   1796  CG  ASN A 129       1.356   3.239  -1.658  1.00 91.74           C
ATOM   1797  OD1 ASN A 129       1.087   2.059  -1.508  1.00 91.74           O
ATOM   1798  ND2 ASN A 129       2.082   3.714  -2.666  1.00 91.74           N
ATOM   1799 1HD2 ASN A 129       2.266   4.695  -2.731  1.00 91.74           H
ATOM   1800 2HD2 ASN A 129       2.444   3.091  -3.359  1.00 91.74           H
ATOM   1801  HN  ASN A 129      -0.489   5.772   0.795  1.00 91.74           H
ATOM   1802  N   PHE A 130      -1.699   2.880  -0.130  1.00 87.14           N
ATOM   1803  CA  PHE A 130      -2.380   1.597  -0.184  1.00 87.14           C
ATOM   1804  C   PHE A 130      -3.715   1.716  -0.922  1.00 87.14           C
ATOM   1805  O   PHE A 130      -3.969   0.982  -1.876  1.00 87.14           O
ATOM   1806  HA  PHE A 130      -1.730   0.908  -0.723  1.00 87.14           H
ATOM   1807  CB  PHE A 130      -2.646   1.170   1.261  1.00 87.14           C
ATOM   1808 1HB  PHE A 130      -1.698   1.134   1.798  1.00 87.14           H
ATOM   1809 2HB  PHE A 130      -3.259   1.930   1.746  1.00 87.14           H
ATOM   1810  CG  PHE A 130      -3.342  -0.186   1.391  1.00 87.14           C
ATOM   1811  CD1 PHE A 130      -4.700  -0.258   1.378  1.00 87.14           C
ATOM   1812  HD1 PHE A 130      -5.292   0.651   1.275  1.00 87.14           H
ATOM   1813  CD2 PHE A 130      -2.602  -1.320   1.520  1.00 87.14           C
ATOM   1814  HD2 PHE A 130      -1.514  -1.263   1.531  1.00 87.14           H
ATOM   1815  CE1 PHE A 130      -5.345  -1.516   1.499  1.00 87.14           C
ATOM   1816  HE1 PHE A 130      -6.434  -1.574   1.489  1.00 87.14           H
ATOM   1817  CE2 PHE A 130      -3.248  -2.579   1.641  1.00 87.14           C
ATOM   1818  HE2 PHE A 130      -2.655  -3.488   1.744  1.00 87.14           H
ATOM   1819  CZ  PHE A 130      -4.606  -2.650   1.628  1.00 87.14           C
ATOM   1820  HZ  PHE A 130      -5.102  -3.617   1.721  1.00 87.14           H
ATOM   1821  HN  PHE A 130      -1.472   3.199   0.790  1.00 87.14           H
ATOM   1822  N   TYR A 131      -4.534   2.646  -0.453  1.00 87.77           N
ATOM   1823  CA  TYR A 131      -5.875   2.803  -0.989  1.00 87.77           C
ATOM   1824  C   TYR A 131      -5.832   3.228  -2.458  1.00 87.77           C
ATOM   1825  O   TYR A 131      -6.611   2.735  -3.273  1.00 87.77           O
ATOM   1826  HA  TYR A 131      -6.382   1.841  -0.911  1.00 87.77           H
ATOM   1827  CB  TYR A 131      -6.530   3.915  -0.167  1.00 87.77           C
ATOM   1828 1HB  TYR A 131      -5.891   4.797  -0.194  1.00 87.77           H
ATOM   1829 2HB  TYR A 131      -7.474   4.191  -0.637  1.00 87.77           H
ATOM   1830  CG  TYR A 131      -6.794   3.538   1.292  1.00 87.77           C
ATOM   1831  CD1 TYR A 131      -7.267   2.280   1.605  1.00 87.77           C
ATOM   1832  HD1 TYR A 131      -7.452   1.555   0.812  1.00 87.77           H
ATOM   1833  CD2 TYR A 131      -6.559   4.456   2.295  1.00 87.77           C
ATOM   1834  HD2 TYR A 131      -6.186   5.450   2.048  1.00 87.77           H
ATOM   1835  CE1 TYR A 131      -7.515   1.925   2.978  1.00 87.77           C
ATOM   1836  HE1 TYR A 131      -7.889   0.935   3.239  1.00 87.77           H
ATOM   1837  CE2 TYR A 131      -6.808   4.101   3.668  1.00 87.77           C
ATOM   1838  HE2 TYR A 131      -6.626   4.817   4.470  1.00 87.77           H
ATOM   1839  CZ  TYR A 131      -7.273   2.853   3.942  1.00 87.77           C
ATOM   1840  OH  TYR A 131      -7.507   2.518   5.239  1.00 87.77           O
ATOM   1841  HH  TYR A 131      -7.472   3.335   5.815  1.00 87.77           H
ATOM   1842  HN  TYR A 131      -4.294   3.285   0.279  1.00 87.77           H
ATOM   1843  N   SER A 132      -4.915   4.137  -2.751  1.00 90.06           N
ATOM   1844  CA  SER A 132      -4.783   4.659  -4.101  1.00 90.06           C
ATOM   1845  C   SER A 132      -4.347   3.544  -5.053  1.00 90.06           C
ATOM   1846  O   SER A 132      -4.847   3.447  -6.172  1.00 90.06           O
ATOM   1847  HA  SER A 132      -5.775   5.024  -4.368  1.00 90.06           H
ATOM   1848  CB  SER A 132      -3.785   5.818  -4.148  1.00 90.06           C
ATOM   1849 1HB  SER A 132      -3.657   6.144  -5.181  1.00 90.06           H
ATOM   1850 2HB  SER A 132      -4.187   6.666  -3.594  1.00 90.06           H
ATOM   1851  OG  SER A 132      -2.519   5.455  -3.606  1.00 90.06           O
ATOM   1852  HG  SER A 132      -2.391   5.889  -2.714  1.00 90.06           H
ATOM   1853  HN  SER A 132      -4.270   4.516  -2.087  1.00 90.06           H
ATOM   1854  N   CYS A 133      -3.418   2.729  -4.573  1.00 84.93           N
ATOM   1855  CA  CYS A 133      -2.890   1.641  -5.377  1.00 84.93           C
ATOM   1856  C   CYS A 133      -4.037   0.681  -5.700  1.00 84.93           C
ATOM   1857  O   CYS A 133      -4.216   0.287  -6.851  1.00 84.93           O
ATOM   1858  HA  CYS A 133      -2.492   2.089  -6.288  1.00 84.93           H
ATOM   1859  CB  CYS A 133      -1.731   0.930  -4.675  1.00 84.93           C
ATOM   1860 1HB  CYS A 133      -1.967   0.786  -3.621  1.00 84.93           H
ATOM   1861 2HB  CYS A 133      -1.586  -0.060  -5.107  1.00 84.93           H
ATOM   1862  SG  CYS A 133      -0.198   1.915  -4.843  1.00 84.93           S
ATOM   1863  HG  CYS A 133      -0.533   2.846  -3.954  1.00 84.93           H
ATOM   1864  HN  CYS A 133      -3.029   2.804  -3.655  1.00 84.93           H
ATOM   1865  N   VAL A 134      -4.784   0.332  -4.662  1.00 83.12           N
ATOM   1866  CA  VAL A 134      -5.881  -0.608  -4.813  1.00 83.12           C
ATOM   1867  C   VAL A 134      -6.834  -0.103  -5.898  1.00 83.12           C
ATOM   1868  O   VAL A 134      -7.213  -0.854  -6.795  1.00 83.12           O
ATOM   1869  HA  VAL A 134      -5.458  -1.559  -5.133  1.00 83.12           H
ATOM   1870  CB  VAL A 134      -6.572  -0.826  -3.465  1.00 83.12           C
ATOM   1871  HB  VAL A 134      -6.771   0.153  -3.029  1.00 83.12           H
ATOM   1872  CG1 VAL A 134      -7.912  -1.542  -3.645  1.00 83.12           C
ATOM   1873 1HG1 VAL A 134      -8.563  -0.940  -4.279  1.00 83.12           H
ATOM   1874 2HG1 VAL A 134      -7.745  -2.512  -4.114  1.00 83.12           H
ATOM   1875 3HG1 VAL A 134      -8.381  -1.684  -2.672  1.00 83.12           H
ATOM   1876  CG2 VAL A 134      -5.665  -1.594  -2.502  1.00 83.12           C
ATOM   1877 1HG2 VAL A 134      -5.420  -2.566  -2.931  1.00 83.12           H
ATOM   1878 2HG2 VAL A 134      -4.748  -1.028  -2.338  1.00 83.12           H
ATOM   1879 3HG2 VAL A 134      -6.180  -1.735  -1.552  1.00 83.12           H
ATOM   1880  HN  VAL A 134      -4.649   0.680  -3.735  1.00 83.12           H
ATOM   1881  N   LEU A 135      -7.194   1.167  -5.781  1.00 85.53           N
ATOM   1882  CA  LEU A 135      -8.207   1.741  -6.650  1.00 85.53           C
ATOM   1883  C   LEU A 135      -7.665   1.815  -8.079  1.00 85.53           C
ATOM   1884  O   LEU A 135      -8.405   1.610  -9.039  1.00 85.53           O
ATOM   1885  HA  LEU A 135      -9.065   1.068  -6.641  1.00 85.53           H
ATOM   1886  CB  LEU A 135      -8.683   3.088  -6.102  1.00 85.53           C
ATOM   1887 1HB  LEU A 135      -7.814   3.733  -5.974  1.00 85.53           H
ATOM   1888 2HB  LEU A 135      -9.321   3.558  -6.851  1.00 85.53           H
ATOM   1889  CG  LEU A 135      -9.448   3.041  -4.778  1.00 85.53           C
ATOM   1890  HG  LEU A 135      -8.883   2.424  -4.079  1.00 85.53           H
ATOM   1891  CD1 LEU A 135      -9.560   4.436  -4.160  1.00 85.53           C
ATOM   1892 1HD1 LEU A 135      -8.562   4.832  -3.973  1.00 85.53           H
ATOM   1893 2HD1 LEU A 135     -10.091   5.096  -4.847  1.00 85.53           H
ATOM   1894 3HD1 LEU A 135     -10.109   4.374  -3.220  1.00 85.53           H
ATOM   1895  CD2 LEU A 135     -10.817   2.382  -4.959  1.00 85.53           C
ATOM   1896 1HD2 LEU A 135     -11.402   2.952  -5.681  1.00 85.53           H
ATOM   1897 2HD2 LEU A 135     -10.685   1.363  -5.322  1.00 85.53           H
ATOM   1898 3HD2 LEU A 135     -11.340   2.362  -4.003  1.00 85.53           H
ATOM   1899  HN  LEU A 135      -6.808   1.798  -5.109  1.00 85.53           H
ATOM   1900  N   LEU A 136      -6.376   2.109  -8.174  1.00 86.46           N
ATOM   1901  CA  LEU A 136      -5.733   2.245  -9.470  1.00 86.46           C
ATOM   1902  C   LEU A 136      -5.707   0.883 -10.167  1.00 86.46           C
ATOM   1903  O   LEU A 136      -5.995   0.786 -11.359  1.00 86.46           O
ATOM   1904  HA  LEU A 136      -6.341   2.926 -10.066  1.00 86.46           H
ATOM   1905  CB  LEU A 136      -4.352   2.885  -9.318  1.00 86.46           C
ATOM   1906 1HB  LEU A 136      -3.832   2.388  -8.499  1.00 86.46           H
ATOM   1907 2HB  LEU A 136      -3.780   2.687 -10.225  1.00 86.46           H
ATOM   1908  CG  LEU A 136      -4.336   4.392  -9.057  1.00 86.46           C
ATOM   1909  HG  LEU A 136      -5.043   4.608  -8.256  1.00 86.46           H
ATOM   1910  CD1 LEU A 136      -2.957   4.851  -8.578  1.00 86.46           C
ATOM   1911 1HD1 LEU A 136      -2.703   4.333  -7.653  1.00 86.46           H
ATOM   1912 2HD1 LEU A 136      -2.212   4.620  -9.339  1.00 86.46           H
ATOM   1913 3HD1 LEU A 136      -2.974   5.926  -8.399  1.00 86.46           H
ATOM   1914  CD2 LEU A 136      -4.801   5.167 -10.291  1.00 86.46           C
ATOM   1915 1HD2 LEU A 136      -4.137   4.951 -11.128  1.00 86.46           H
ATOM   1916 2HD2 LEU A 136      -5.817   4.868 -10.547  1.00 86.46           H
ATOM   1917 3HD2 LEU A 136      -4.780   6.236 -10.078  1.00 86.46           H
ATOM   1918  HN  LEU A 136      -5.776   2.253  -7.387  1.00 86.46           H
ATOM   1919  N   ILE A 137      -5.360  -0.135  -9.394  1.00 78.98           N
ATOM   1920  CA  ILE A 137      -5.262  -1.482  -9.929  1.00 78.98           C
ATOM   1921  C   ILE A 137      -6.632  -1.917 -10.456  1.00 78.98           C
ATOM   1922  O   ILE A 137      -6.723  -2.569 -11.495  1.00 78.98           O
ATOM   1923  HA  ILE A 137      -4.565  -1.452 -10.766  1.00 78.98           H
ATOM   1924  CB  ILE A 137      -4.675  -2.433  -8.884  1.00 78.98           C
ATOM   1925  HB  ILE A 137      -5.173  -2.245  -7.933  1.00 78.98           H
ATOM   1926  CG1 ILE A 137      -3.183  -2.163  -8.675  1.00 78.98           C
ATOM   1927 1HG1 ILE A 137      -2.625  -2.483  -9.555  1.00 78.98           H
ATOM   1928 2HG1 ILE A 137      -3.016  -1.092  -8.563  1.00 78.98           H
ATOM   1929  CG2 ILE A 137      -4.947  -3.892  -9.256  1.00 78.98           C
ATOM   1930 1HG2 ILE A 137      -6.022  -4.058  -9.314  1.00 78.98           H
ATOM   1931 2HG2 ILE A 137      -4.493  -4.111 -10.223  1.00 78.98           H
ATOM   1932 3HG2 ILE A 137      -4.518  -4.546  -8.497  1.00 78.98           H
ATOM   1933  CD1 ILE A 137      -2.662  -2.898  -7.438  1.00 78.98           C
ATOM   1934 1HD1 ILE A 137      -3.206  -2.558  -6.557  1.00 78.98           H
ATOM   1935 2HD1 ILE A 137      -2.809  -3.971  -7.564  1.00 78.98           H
ATOM   1936 3HD1 ILE A 137      -1.599  -2.689  -7.313  1.00 78.98           H
ATOM   1937  HN  ILE A 137      -5.147  -0.051  -8.420  1.00 78.98           H
ATOM   1938  N   MET A 138      -7.662  -1.539  -9.714  1.00 78.18           N
ATOM   1939  CA  MET A 138      -9.026  -1.818 -10.131  1.00 78.18           C
ATOM   1940  C   MET A 138      -9.316  -1.206 -11.503  1.00 78.18           C
ATOM   1941  O   MET A 138      -9.832  -1.883 -12.391  1.00 78.18           O
ATOM   1942  HA  MET A 138      -9.100  -2.904 -10.186  1.00 78.18           H
ATOM   1943  CB  MET A 138     -10.002  -1.246  -9.100  1.00 78.18           C
ATOM   1944 1HB  MET A 138      -9.734  -1.601  -8.105  1.00 78.18           H
ATOM   1945 2HB  MET A 138      -9.924  -0.159  -9.083  1.00 78.18           H
ATOM   1946  CG  MET A 138     -11.441  -1.655  -9.422  1.00 78.18           C
ATOM   1947 1HG  MET A 138     -11.753  -1.206 -10.365  1.00 78.18           H
ATOM   1948 2HG  MET A 138     -11.502  -2.735  -9.548  1.00 78.18           H
ATOM   1949  SD  MET A 138     -12.532  -1.133  -8.109  1.00 78.18           S
ATOM   1950  CE  MET A 138     -12.451   0.638  -8.324  1.00 78.18           C
ATOM   1951 1HE  MET A 138     -11.420   0.971  -8.202  1.00 78.18           H
ATOM   1952 2HE  MET A 138     -12.802   0.899  -9.322  1.00 78.18           H
ATOM   1953 3HE  MET A 138     -13.080   1.123  -7.578  1.00 78.18           H
ATOM   1954  HN  MET A 138      -7.577  -1.052  -8.845  1.00 78.18           H
ATOM   1955  N   CYS A 139      -8.972   0.066 -11.632  1.00 82.67           N
ATOM   1956  CA  CYS A 139      -9.315   0.816 -12.829  1.00 82.67           C
ATOM   1957  C   CYS A 139      -8.542   0.220 -14.007  1.00 82.67           C
ATOM   1958  O   CYS A 139      -9.060   0.147 -15.120  1.00 82.67           O
ATOM   1959  HA  CYS A 139     -10.389   0.702 -12.973  1.00 82.67           H
ATOM   1960  CB  CYS A 139      -9.034   2.311 -12.660  1.00 82.67           C
ATOM   1961 1HB  CYS A 139      -8.000   2.462 -12.350  1.00 82.67           H
ATOM   1962 2HB  CYS A 139      -9.158   2.823 -13.614  1.00 82.67           H
ATOM   1963  SG  CYS A 139     -10.170   3.024 -11.415  1.00 82.67           S
ATOM   1964  HG  CYS A 139      -9.493   2.602 -10.351  1.00 82.67           H
ATOM   1965  HN  CYS A 139      -8.469   0.583 -10.939  1.00 82.67           H
ATOM   1966  N   ILE A 140      -7.315  -0.191 -13.722  1.00 79.00           N
ATOM   1967  CA  ILE A 140      -6.473  -0.798 -14.739  1.00 79.00           C
ATOM   1968  C   ILE A 140      -7.165  -2.047 -15.289  1.00 79.00           C
ATOM   1969  O   ILE A 140      -7.159  -2.284 -16.496  1.00 79.00           O
ATOM   1970  HA  ILE A 140      -6.369  -0.076 -15.549  1.00 79.00           H
ATOM   1971  CB  ILE A 140      -5.072  -1.063 -14.186  1.00 79.00           C
ATOM   1972  HB  ILE A 140      -5.174  -1.517 -13.200  1.00 79.00           H
ATOM   1973  CG1 ILE A 140      -4.297   0.244 -14.004  1.00 79.00           C
ATOM   1974 1HG1 ILE A 140      -4.025   0.648 -14.979  1.00 79.00           H
ATOM   1975 2HG1 ILE A 140      -4.935   0.984 -13.520  1.00 79.00           H
ATOM   1976  CG2 ILE A 140      -4.315  -2.060 -15.066  1.00 79.00           C
ATOM   1977 1HG2 ILE A 140      -4.861  -3.002 -15.100  1.00 79.00           H
ATOM   1978 2HG2 ILE A 140      -4.222  -1.657 -16.075  1.00 79.00           H
ATOM   1979 3HG2 ILE A 140      -3.322  -2.231 -14.651  1.00 79.00           H
ATOM   1980  CD1 ILE A 140      -3.036   0.022 -13.167  1.00 79.00           C
ATOM   1981 1HD1 ILE A 140      -3.315  -0.359 -12.184  1.00 79.00           H
ATOM   1982 2HD1 ILE A 140      -2.391  -0.700 -13.667  1.00 79.00           H
ATOM   1983 3HD1 ILE A 140      -2.505   0.967 -13.053  1.00 79.00           H
ATOM   1984  HN  ILE A 140      -6.896  -0.116 -12.817  1.00 79.00           H
ATOM   1985  N   SER A 141      -7.743  -2.814 -14.376  1.00 75.10           N
ATOM   1986  CA  SER A 141      -8.342  -4.087 -14.739  1.00 75.10           C
ATOM   1987  C   SER A 141      -9.569  -3.856 -15.622  1.00 75.10           C
ATOM   1988  O   SER A 141      -9.783  -4.576 -16.595  1.00 75.10           O
ATOM   1989  HA  SER A 141      -7.569  -4.623 -15.291  1.00 75.10           H
ATOM   1990  CB  SER A 141      -8.727  -4.890 -13.495  1.00 75.10           C
ATOM   1991 1HB  SER A 141      -9.455  -4.326 -12.911  1.00 75.10           H
ATOM   1992 2HB  SER A 141      -9.211  -5.818 -13.797  1.00 75.10           H
ATOM   1993  OG  SER A 141      -7.596  -5.188 -12.681  1.00 75.10           O
ATOM   1994  HG  SER A 141      -7.431  -4.441 -12.036  1.00 75.10           H
ATOM   1995  HN  SER A 141      -7.806  -2.579 -13.406  1.00 75.10           H
ATOM   1996  N   VAL A 142     -10.344  -2.847 -15.251  1.00 76.46           N
ATOM   1997  CA  VAL A 142     -11.522  -2.485 -16.020  1.00 76.46           C
ATOM   1998  C   VAL A 142     -11.092  -2.006 -17.408  1.00 76.46           C
ATOM   1999  O   VAL A 142     -11.703  -2.371 -18.411  1.00 76.46           O
ATOM   2000  HA  VAL A 142     -12.130  -3.383 -16.132  1.00 76.46           H
ATOM   2001  CB  VAL A 142     -12.347  -1.446 -15.257  1.00 76.46           C
ATOM   2002  HB  VAL A 142     -11.710  -0.579 -15.078  1.00 76.46           H
ATOM   2003  CG1 VAL A 142     -13.547  -0.984 -16.085  1.00 76.46           C
ATOM   2004 1HG1 VAL A 142     -13.197  -0.537 -17.016  1.00 76.46           H
ATOM   2005 2HG1 VAL A 142     -14.185  -1.839 -16.310  1.00 76.46           H
ATOM   2006 3HG1 VAL A 142     -14.116  -0.245 -15.520  1.00 76.46           H
ATOM   2007  CG2 VAL A 142     -12.794  -1.990 -13.899  1.00 76.46           C
ATOM   2008 1HG2 VAL A 142     -13.405  -2.880 -14.048  1.00 76.46           H
ATOM   2009 2HG2 VAL A 142     -11.918  -2.247 -13.304  1.00 76.46           H
ATOM   2010 3HG2 VAL A 142     -13.378  -1.232 -13.378  1.00 76.46           H
ATOM   2011  HN  VAL A 142     -10.178  -2.282 -14.442  1.00 76.46           H
ATOM   2012  N   ASP A 143     -10.045  -1.195 -17.421  1.00 76.76           N
ATOM   2013  CA  ASP A 143      -9.591  -0.577 -18.655  1.00 76.76           C
ATOM   2014  C   ASP A 143      -9.119  -1.665 -19.621  1.00 76.76           C
ATOM   2015  O   ASP A 143      -9.387  -1.594 -20.820  1.00 76.76           O
ATOM   2016  HA  ASP A 143     -10.453  -0.028 -19.034  1.00 76.76           H
ATOM   2017  CB  ASP A 143      -8.417   0.370 -18.398  1.00 76.76           C
ATOM   2018 1HB  ASP A 143      -8.671   1.061 -17.595  1.00 76.76           H
ATOM   2019 2HB  ASP A 143      -7.551  -0.202 -18.064  1.00 76.76           H
ATOM   2020  CG  ASP A 143      -8.060   1.155 -19.662  1.00 76.76           C
ATOM   2021  OD1 ASP A 143      -8.998   1.723 -20.261  1.00 76.76           O
ATOM   2022  OD2 ASP A 143      -6.856   1.170 -20.000  1.00 76.76           O
ATOM   2023  HN  ASP A 143      -9.510  -0.959 -16.609  1.00 76.76           H
ATOM   2024  N   ARG A 144      -8.425  -2.646 -19.064  1.00 73.40           N
ATOM   2025  CA  ARG A 144      -7.907  -3.744 -19.863  1.00 73.40           C
ATOM   2026  C   ARG A 144      -9.059  -4.550 -20.467  1.00 73.40           C
ATOM   2027  O   ARG A 144      -9.000  -4.948 -21.629  1.00 73.40           O
ATOM   2028  HA  ARG A 144      -7.312  -3.266 -20.641  1.00 73.40           H
ATOM   2029  CB  ARG A 144      -7.031  -4.673 -19.020  1.00 73.40           C
ATOM   2030 1HB  ARG A 144      -7.453  -4.768 -18.019  1.00 73.40           H
ATOM   2031 2HB  ARG A 144      -7.026  -5.671 -19.459  1.00 73.40           H
ATOM   2032  CG  ARG A 144      -5.600  -4.142 -18.927  1.00 73.40           C
ATOM   2033 1HG  ARG A 144      -5.222  -3.927 -19.927  1.00 73.40           H
ATOM   2034 2HG  ARG A 144      -5.591  -3.203 -18.375  1.00 73.40           H
ATOM   2035  CD  ARG A 144      -4.683  -5.154 -18.237  1.00 73.40           C
ATOM   2036 1HD  ARG A 144      -4.741  -5.031 -17.156  1.00 73.40           H
ATOM   2037 2HD  ARG A 144      -5.014  -6.168 -18.461  1.00 73.40           H
ATOM   2038  NE  ARG A 144      -3.287  -4.966 -18.693  1.00 73.40           N
ATOM   2039  HE  ARG A 144      -3.139  -4.525 -19.578  1.00 73.40           H
ATOM   2040  CZ  ARG A 144      -2.211  -5.350 -17.993  1.00 73.40           C
ATOM   2041  NH1 ARG A 144      -2.351  -5.946 -16.801  1.00 73.40           N
ATOM   2042 1HH1 ARG A 144      -3.264  -6.107 -16.427  1.00 73.40           H
ATOM   2043 2HH1 ARG A 144      -1.542  -6.229 -16.286  1.00 73.40           H
ATOM   2044  NH2 ARG A 144      -0.992  -5.129 -18.504  1.00 73.40           N
ATOM   2045 1HH2 ARG A 144      -0.178  -5.409 -17.995  1.00 73.40           H
ATOM   2046 2HH2 ARG A 144      -0.896  -4.684 -19.395  1.00 73.40           H
ATOM   2047  HN  ARG A 144      -8.216  -2.698 -18.088  1.00 73.40           H
ATOM   2048  N   TYR A 145     -10.080  -4.767 -19.650  1.00 71.51           N
ATOM   2049  CA  TYR A 145     -11.260  -5.484 -20.102  1.00 71.51           C
ATOM   2050  C   TYR A 145     -11.884  -4.802 -21.321  1.00 71.51           C
ATOM   2051  O   TYR A 145     -12.152  -5.452 -22.330  1.00 71.51           O
ATOM   2052  HA  TYR A 145     -10.955  -6.494 -20.376  1.00 71.51           H
ATOM   2053  CB  TYR A 145     -12.254  -5.434 -18.940  1.00 71.51           C
ATOM   2054 1HB  TYR A 145     -11.897  -6.084 -18.141  1.00 71.51           H
ATOM   2055 2HB  TYR A 145     -12.279  -4.421 -18.539  1.00 71.51           H
ATOM   2056  CG  TYR A 145     -13.676  -5.852 -19.319  1.00 71.51           C
ATOM   2057  CD1 TYR A 145     -14.693  -4.918 -19.318  1.00 71.51           C
ATOM   2058  HD1 TYR A 145     -14.482  -3.884 -19.047  1.00 71.51           H
ATOM   2059  CD2 TYR A 145     -13.942  -7.162 -19.662  1.00 71.51           C
ATOM   2060  HD2 TYR A 145     -13.140  -7.899 -19.663  1.00 71.51           H
ATOM   2061  CE1 TYR A 145     -16.031  -5.311 -19.675  1.00 71.51           C
ATOM   2062  HE1 TYR A 145     -16.843  -4.584 -19.678  1.00 71.51           H
ATOM   2063  CE2 TYR A 145     -15.281  -7.555 -20.020  1.00 71.51           C
ATOM   2064  HE2 TYR A 145     -15.505  -8.586 -20.293  1.00 71.51           H
ATOM   2065  CZ  TYR A 145     -16.259  -6.610 -20.008  1.00 71.51           C
ATOM   2066  OH  TYR A 145     -17.524  -6.981 -20.346  1.00 71.51           O
ATOM   2067  HH  TYR A 145     -17.542  -7.952 -20.586  1.00 71.51           H
ATOM   2068  HN  TYR A 145     -10.109  -4.462 -18.699  1.00 71.51           H
ATOM   2069  N   ILE A 146     -12.097  -3.501 -21.187  1.00 73.59           N
ATOM   2070  CA  ILE A 146     -12.752  -2.738 -22.236  1.00 73.59           C
ATOM   2071  C   ILE A 146     -11.919  -2.821 -23.517  1.00 73.59           C
ATOM   2072  O   ILE A 146     -12.465  -2.977 -24.608  1.00 73.59           O
ATOM   2073  HA  ILE A 146     -13.719  -3.204 -22.423  1.00 73.59           H
ATOM   2074  CB  ILE A 146     -13.020  -1.306 -21.769  1.00 73.59           C
ATOM   2075  HB  ILE A 146     -12.093  -0.900 -21.364  1.00 73.59           H
ATOM   2076  CG1 ILE A 146     -14.054  -1.282 -20.641  1.00 73.59           C
ATOM   2077 1HG1 ILE A 146     -15.040  -1.520 -21.042  1.00 73.59           H
ATOM   2078 2HG1 ILE A 146     -13.815  -2.052 -19.907  1.00 73.59           H
ATOM   2079  CG2 ILE A 146     -13.431  -0.415 -22.942  1.00 73.59           C
ATOM   2080 1HG2 ILE A 146     -12.631  -0.397 -23.682  1.00 73.59           H
ATOM   2081 2HG2 ILE A 146     -14.339  -0.810 -23.398  1.00 73.59           H
ATOM   2082 3HG2 ILE A 146     -13.616   0.597 -22.582  1.00 73.59           H
ATOM   2083  CD1 ILE A 146     -14.091   0.087 -19.960  1.00 73.59           C
ATOM   2084 1HD1 ILE A 146     -13.110   0.310 -19.539  1.00 73.59           H
ATOM   2085 2HD1 ILE A 146     -14.354   0.850 -20.692  1.00 73.59           H
ATOM   2086 3HD1 ILE A 146     -14.834   0.077 -19.162  1.00 73.59           H
ATOM   2087  HN  ILE A 146     -11.831  -2.971 -20.382  1.00 73.59           H
ATOM   2088  N   ALA A 147     -10.610  -2.714 -23.341  1.00 73.67           N
ATOM   2089  CA  ALA A 147      -9.704  -2.674 -24.476  1.00 73.67           C
ATOM   2090  C   ALA A 147      -9.801  -3.992 -25.248  1.00 73.67           C
ATOM   2091  O   ALA A 147      -9.602  -4.021 -26.461  1.00 73.67           O
ATOM   2092  HA  ALA A 147     -10.021  -1.858 -25.126  1.00 73.67           H
ATOM   2093  CB  ALA A 147      -8.283  -2.390 -23.986  1.00 73.67           C
ATOM   2094 1HB  ALA A 147      -8.261  -1.430 -23.470  1.00 73.67           H
ATOM   2095 2HB  ALA A 147      -7.971  -3.177 -23.299  1.00 73.67           H
ATOM   2096 3HB  ALA A 147      -7.603  -2.360 -24.837  1.00 73.67           H
ATOM   2097  HN  ALA A 147     -10.168  -2.655 -22.446  1.00 73.67           H
ATOM   2098  N   ILE A 148     -10.108  -5.050 -24.512  1.00 69.21           N
ATOM   2099  CA  ILE A 148     -10.101  -6.386 -25.083  1.00 69.21           C
ATOM   2100  C   ILE A 148     -11.479  -6.689 -25.676  1.00 69.21           C
ATOM   2101  O   ILE A 148     -11.580  -7.296 -26.741  1.00 69.21           O
ATOM   2102  HA  ILE A 148      -9.369  -6.393 -25.890  1.00 69.21           H
ATOM   2103  CB  ILE A 148      -9.640  -7.411 -24.045  1.00 69.21           C
ATOM   2104  HB  ILE A 148     -10.208  -7.247 -23.128  1.00 69.21           H
ATOM   2105  CG1 ILE A 148      -8.162  -7.217 -23.702  1.00 69.21           C
ATOM   2106 1HG1 ILE A 148      -7.551  -7.431 -24.578  1.00 69.21           H
ATOM   2107 2HG1 ILE A 148      -7.981  -6.176 -23.433  1.00 69.21           H
ATOM   2108  CG2 ILE A 148      -9.938  -8.837 -24.512  1.00 69.21           C
ATOM   2109 1HG2 ILE A 148     -11.011  -8.953 -24.664  1.00 69.21           H
ATOM   2110 2HG2 ILE A 148      -9.415  -9.029 -25.449  1.00 69.21           H
ATOM   2111 3HG2 ILE A 148      -9.600  -9.545 -23.755  1.00 69.21           H
ATOM   2112  CD1 ILE A 148      -7.743  -8.128 -22.546  1.00 69.21           C
ATOM   2113 1HD1 ILE A 148      -8.340  -7.894 -21.664  1.00 69.21           H
ATOM   2114 2HD1 ILE A 148      -7.903  -9.169 -22.828  1.00 69.21           H
ATOM   2115 3HD1 ILE A 148      -6.688  -7.970 -22.323  1.00 69.21           H
ATOM   2116  HN  ILE A 148     -10.357  -5.006 -23.544  1.00 69.21           H
ATOM   2117  N   ALA A 149     -12.505  -6.253 -24.961  1.00 69.51           N
ATOM   2118  CA  ALA A 149     -13.868  -6.616 -25.308  1.00 69.51           C
ATOM   2119  C   ALA A 149     -14.359  -5.711 -26.441  1.00 69.51           C
ATOM   2120  O   ALA A 149     -15.007  -6.178 -27.376  1.00 69.51           O
ATOM   2121  HA  ALA A 149     -13.858  -7.648 -25.658  1.00 69.51           H
ATOM   2122  CB  ALA A 149     -14.754  -6.525 -24.064  1.00 69.51           C
ATOM   2123 1HB  ALA A 149     -14.380  -7.208 -23.301  1.00 69.51           H
ATOM   2124 2HB  ALA A 149     -14.737  -5.505 -23.679  1.00 69.51           H
ATOM   2125 3HB  ALA A 149     -15.777  -6.797 -24.326  1.00 69.51           H
ATOM   2126  HN  ALA A 149     -12.416  -5.663 -24.158  1.00 69.51           H
ATOM   2127  N   GLN A 150     -14.032  -4.433 -26.318  1.00 70.56           N
ATOM   2128  CA  GLN A 150     -14.562  -3.434 -27.231  1.00 70.56           C
ATOM   2129  C   GLN A 150     -13.428  -2.788 -28.028  1.00 70.56           C
ATOM   2130  O   GLN A 150     -13.396  -1.570 -28.194  1.00 70.56           O
ATOM   2131  HA  GLN A 150     -15.225  -3.979 -27.903  1.00 70.56           H
ATOM   2132  CB  GLN A 150     -15.372  -2.378 -26.476  1.00 70.56           C
ATOM   2133 1HB  GLN A 150     -14.726  -1.853 -25.772  1.00 70.56           H
ATOM   2134 2HB  GLN A 150     -15.750  -1.634 -27.178  1.00 70.56           H
ATOM   2135  CG  GLN A 150     -16.541  -3.018 -25.724  1.00 70.56           C
ATOM   2136 1HG  GLN A 150     -17.015  -3.771 -26.354  1.00 70.56           H
ATOM   2137 2HG  GLN A 150     -16.170  -3.531 -24.837  1.00 70.56           H
ATOM   2138  CD  GLN A 150     -17.573  -1.964 -25.316  1.00 70.56           C
ATOM   2139  OE1 GLN A 150     -17.458  -0.791 -25.630  1.00 70.56           O
ATOM   2140  NE2 GLN A 150     -18.585  -2.447 -24.601  1.00 70.56           N
ATOM   2141 1HE2 GLN A 150     -18.620  -3.421 -24.377  1.00 70.56           H
ATOM   2142 2HE2 GLN A 150     -19.311  -1.835 -24.286  1.00 70.56           H
ATOM   2143  HN  GLN A 150     -13.417  -4.078 -25.614  1.00 70.56           H
ATOM   2144  N   ALA A 151     -12.524  -3.634 -28.501  1.00 64.77           N
ATOM   2145  CA  ALA A 151     -11.262  -3.156 -29.041  1.00 64.77           C
ATOM   2146  C   ALA A 151     -11.534  -2.027 -30.037  1.00 64.77           C
ATOM   2147  O   ALA A 151     -10.822  -1.023 -30.053  1.00 64.77           O
ATOM   2148  HA  ALA A 151     -10.674  -2.763 -28.212  1.00 64.77           H
ATOM   2149  CB  ALA A 151     -10.503  -4.323 -29.675  1.00 64.77           C
ATOM   2150 1HB  ALA A 151     -10.310  -5.084 -28.919  1.00 64.77           H
ATOM   2151 2HB  ALA A 151     -11.102  -4.752 -30.478  1.00 64.77           H
ATOM   2152 3HB  ALA A 151      -9.557  -3.964 -30.080  1.00 64.77           H
ATOM   2153  HN  ALA A 151     -12.642  -4.626 -28.520  1.00 64.77           H
ATOM   2154  N   MET A 152     -12.565  -2.228 -30.845  1.00 65.26           N
ATOM   2155  CA  MET A 152     -12.897  -1.272 -31.888  1.00 65.26           C
ATOM   2156  C   MET A 152     -13.379   0.049 -31.287  1.00 65.26           C
ATOM   2157  O   MET A 152     -12.865   1.114 -31.626  1.00 65.26           O
ATOM   2158  HA  MET A 152     -11.972  -1.111 -32.443  1.00 65.26           H
ATOM   2159  CB  MET A 152     -13.990  -1.855 -32.785  1.00 65.26           C
ATOM   2160 1HB  MET A 152     -14.776  -2.292 -32.170  1.00 65.26           H
ATOM   2161 2HB  MET A 152     -14.449  -1.057 -33.369  1.00 65.26           H
ATOM   2162  CG  MET A 152     -13.419  -2.919 -33.725  1.00 65.26           C
ATOM   2163 1HG  MET A 152     -12.340  -2.794 -33.816  1.00 65.26           H
ATOM   2164 2HG  MET A 152     -13.591  -3.912 -33.310  1.00 65.26           H
ATOM   2165  SD  MET A 152     -14.186  -2.789 -35.332  1.00 65.26           S
ATOM   2166  CE  MET A 152     -15.768  -3.536 -34.982  1.00 65.26           C
ATOM   2167 1HE  MET A 152     -15.619  -4.562 -34.644  1.00 65.26           H
ATOM   2168 2HE  MET A 152     -16.274  -2.966 -34.202  1.00 65.26           H
ATOM   2169 3HE  MET A 152     -16.378  -3.536 -35.885  1.00 65.26           H
ATOM   2170  HN  MET A 152     -13.167  -3.025 -30.795  1.00 65.26           H
ATOM   2171  N   ARG A 153     -14.361  -0.062 -30.404  1.00 64.52           N
ATOM   2172  CA  ARG A 153     -14.926   1.112 -29.761  1.00 64.52           C
ATOM   2173  C   ARG A 153     -13.872   1.798 -28.889  1.00 64.52           C
ATOM   2174  O   ARG A 153     -13.897   3.016 -28.723  1.00 64.52           O
ATOM   2175  HA  ARG A 153     -15.237   1.757 -30.582  1.00 64.52           H
ATOM   2176  CB  ARG A 153     -16.130   0.739 -28.894  1.00 64.52           C
ATOM   2177 1HB  ARG A 153     -15.882  -0.120 -28.270  1.00 64.52           H
ATOM   2178 2HB  ARG A 153     -16.368   1.563 -28.222  1.00 64.52           H
ATOM   2179  CG  ARG A 153     -17.349   0.411 -29.760  1.00 64.52           C
ATOM   2180 1HG  ARG A 153     -17.544   1.235 -30.446  1.00 64.52           H
ATOM   2181 2HG  ARG A 153     -17.140  -0.468 -30.369  1.00 64.52           H
ATOM   2182  CD  ARG A 153     -18.584   0.158 -28.894  1.00 64.52           C
ATOM   2183 1HD  ARG A 153     -18.443  -0.745 -28.299  1.00 64.52           H
ATOM   2184 2HD  ARG A 153     -18.723   0.981 -28.194  1.00 64.52           H
ATOM   2185  NE  ARG A 153     -19.782   0.016 -29.751  1.00 64.52           N
ATOM   2186  HE  ARG A 153     -19.663   0.098 -30.740  1.00 64.52           H
ATOM   2187  CZ  ARG A 153     -21.017  -0.217 -29.284  1.00 64.52           C
ATOM   2188  NH1 ARG A 153     -21.235  -0.337 -27.967  1.00 64.52           N
ATOM   2189 1HH1 ARG A 153     -20.473  -0.253 -27.325  1.00 64.52           H
ATOM   2190 2HH1 ARG A 153     -22.159  -0.511 -27.627  1.00 64.52           H
ATOM   2191  NH2 ARG A 153     -22.030  -0.328 -30.154  1.00 64.52           N
ATOM   2192 1HH2 ARG A 153     -22.957  -0.502 -29.822  1.00 64.52           H
ATOM   2193 2HH2 ARG A 153     -21.859  -0.237 -31.135  1.00 64.52           H
ATOM   2194  HN  ARG A 153     -14.769  -0.933 -30.129  1.00 64.52           H
ATOM   2195  N   ALA A 154     -12.971   0.985 -28.356  1.00 65.98           N
ATOM   2196  CA  ALA A 154     -11.958   1.487 -27.444  1.00 65.98           C
ATOM   2197  C   ALA A 154     -11.042   2.460 -28.190  1.00 65.98           C
ATOM   2198  O   ALA A 154     -10.461   3.359 -27.585  1.00 65.98           O
ATOM   2199  HA  ALA A 154     -12.468   2.024 -26.643  1.00 65.98           H
ATOM   2200  CB  ALA A 154     -11.189   0.312 -26.837  1.00 65.98           C
ATOM   2201 1HB  ALA A 154     -11.881  -0.332 -26.294  1.00 65.98           H
ATOM   2202 2HB  ALA A 154     -10.711  -0.259 -27.633  1.00 65.98           H
ATOM   2203 3HB  ALA A 154     -10.430   0.689 -26.153  1.00 65.98           H
ATOM   2204  HN  ALA A 154     -12.927   0.003 -28.538  1.00 65.98           H
ATOM   2205  N   HIS A 155     -10.943   2.247 -29.494  1.00 68.03           N
ATOM   2206  CA  HIS A 155     -10.045   3.040 -30.316  1.00 68.03           C
ATOM   2207  C   HIS A 155     -10.655   4.423 -30.555  1.00 68.03           C
ATOM   2208  O   HIS A 155      -9.981   5.439 -30.396  1.00 68.03           O
ATOM   2209  HA  HIS A 155      -9.121   3.153 -29.749  1.00 68.03           H
ATOM   2210  CB  HIS A 155      -9.709   2.307 -31.616  1.00 68.03           C
ATOM   2211 1HB  HIS A 155      -9.432   1.280 -31.381  1.00 68.03           H
ATOM   2212 2HB  HIS A 155     -10.603   2.262 -32.238  1.00 68.03           H
ATOM   2213  CG  HIS A 155      -8.593   2.945 -32.409  1.00 68.03           C
ATOM   2214  ND1 HIS A 155      -8.817   3.912 -33.374  1.00 68.03           N
ATOM   2215  HD1 HIS A 155      -9.708   4.278 -33.639  1.00 68.03           H
ATOM   2216  CD2 HIS A 155      -7.244   2.745 -32.370  1.00 68.03           C
ATOM   2217  HD2 HIS A 155      -6.723   2.045 -31.717  1.00 68.03           H
ATOM   2218  CE1 HIS A 155      -7.648   4.269 -33.886  1.00 68.03           C
ATOM   2219  HE1 HIS A 155      -7.492   5.012 -34.668  1.00 68.03           H
ATOM   2220  NE2 HIS A 155      -6.675   3.544 -33.263  1.00 68.03           N
ATOM   2221  HN  HIS A 155     -11.462   1.548 -29.987  1.00 68.03           H
ATOM   2222  N   THR A 156     -11.925   4.417 -30.933  1.00 70.72           N
ATOM   2223  CA  THR A 156     -12.598   5.646 -31.315  1.00 70.72           C
ATOM   2224  C   THR A 156     -12.788   6.550 -30.095  1.00 70.72           C
ATOM   2225  O   THR A 156     -12.793   7.774 -30.220  1.00 70.72           O
ATOM   2226  HA  THR A 156     -11.959   6.185 -32.015  1.00 70.72           H
ATOM   2227  CB  THR A 156     -13.911   5.272 -32.005  1.00 70.72           C
ATOM   2228  HB  THR A 156     -14.535   6.153 -32.159  1.00 70.72           H
ATOM   2229  OG1 THR A 156     -14.469   4.264 -31.167  1.00 70.72           O
ATOM   2230  HG1 THR A 156     -15.441   4.150 -31.369  1.00 70.72           H
ATOM   2231  CG2 THR A 156     -13.689   4.564 -33.343  1.00 70.72           C
ATOM   2232 1HG2 THR A 156     -13.123   3.647 -33.179  1.00 70.72           H
ATOM   2233 2HG2 THR A 156     -13.133   5.220 -34.013  1.00 70.72           H
ATOM   2234 3HG2 THR A 156     -14.653   4.321 -33.790  1.00 70.72           H
ATOM   2235  HN  THR A 156     -12.490   3.593 -30.982  1.00 70.72           H
ATOM   2236  N   TRP A 157     -12.941   5.913 -28.944  1.00 73.41           N
ATOM   2237  CA  TRP A 157     -13.288   6.632 -27.730  1.00 73.41           C
ATOM   2238  C   TRP A 157     -12.000   6.876 -26.941  1.00 73.41           C
ATOM   2239  O   TRP A 157     -12.042   7.100 -25.732  1.00 73.41           O
ATOM   2240  HA  TRP A 157     -13.732   7.584 -28.022  1.00 73.41           H
ATOM   2241  CB  TRP A 157     -14.347   5.874 -26.927  1.00 73.41           C
ATOM   2242 1HB  TRP A 157     -14.073   4.819 -26.890  1.00 73.41           H
ATOM   2243 2HB  TRP A 157     -14.342   6.241 -25.901  1.00 73.41           H
ATOM   2244  CG  TRP A 157     -15.763   5.999 -27.491  1.00 73.41           C
ATOM   2245  CD1 TRP A 157     -16.136   6.075 -28.776  1.00 73.41           C
ATOM   2246  HD1 TRP A 157     -15.444   6.056 -29.618  1.00 73.41           H
ATOM   2247  CD2 TRP A 157     -16.989   6.059 -26.732  1.00 73.41           C
ATOM   2248  NE1 TRP A 157     -17.506   6.180 -28.900  1.00 73.41           N
ATOM   2249  HE1 TRP A 157     -18.020   6.250 -29.755  1.00 73.41           H
ATOM   2250  CE2 TRP A 157     -18.042   6.170 -27.617  1.00 73.41           C
ATOM   2251  CE3 TRP A 157     -17.201   6.021 -25.342  1.00 73.41           C
ATOM   2252  HE3 TRP A 157     -16.387   5.934 -24.623  1.00 73.41           H
ATOM   2253  CZ2 TRP A 157     -19.379   6.252 -27.212  1.00 73.41           C
ATOM   2254  HZ2 TRP A 157     -20.193   6.339 -27.931  1.00 73.41           H
ATOM   2255  CZ3 TRP A 157     -18.543   6.105 -24.953  1.00 73.41           C
ATOM   2256  HZ3 TRP A 157     -18.764   6.080 -23.886  1.00 73.41           H
ATOM   2257  CH2 TRP A 157     -19.614   6.217 -25.832  1.00 73.41           C
ATOM   2258  HH2 TRP A 157     -20.633   6.276 -25.449  1.00 73.41           H
ATOM   2259  HN  TRP A 157     -12.831   4.925 -28.833  1.00 73.41           H
ATOM   2260  N   ARG A 158     -10.886   6.825 -27.656  1.00 73.60           N
ATOM   2261  CA  ARG A 158      -9.583   6.853 -27.015  1.00 73.60           C
ATOM   2262  C   ARG A 158      -9.409   8.149 -26.221  1.00 73.60           C
ATOM   2263  O   ARG A 158      -8.946   8.126 -25.082  1.00 73.60           O
ATOM   2264  HA  ARG A 158      -9.579   5.985 -26.355  1.00 73.60           H
ATOM   2265  CB  ARG A 158      -8.459   6.739 -28.046  1.00 73.60           C
ATOM   2266 1HB  ARG A 158      -8.622   5.862 -28.672  1.00 73.60           H
ATOM   2267 2HB  ARG A 158      -8.475   7.608 -28.705  1.00 73.60           H
ATOM   2268  CG  ARG A 158      -7.094   6.637 -27.362  1.00 73.60           C
ATOM   2269 1HG  ARG A 158      -6.920   7.527 -26.756  1.00 73.60           H
ATOM   2270 2HG  ARG A 158      -7.086   5.783 -26.685  1.00 73.60           H
ATOM   2271  CD  ARG A 158      -5.973   6.489 -28.392  1.00 73.60           C
ATOM   2272 1HD  ARG A 158      -6.179   5.641 -29.046  1.00 73.60           H
ATOM   2273 2HD  ARG A 158      -5.930   7.376 -29.025  1.00 73.60           H
ATOM   2274  NE  ARG A 158      -4.677   6.294 -27.706  1.00 73.60           N
ATOM   2275  HE  ARG A 158      -4.637   6.467 -26.722  1.00 73.60           H
ATOM   2276  CZ  ARG A 158      -3.553   5.900 -28.320  1.00 73.60           C
ATOM   2277  NH1 ARG A 158      -3.549   5.654 -29.637  1.00 73.60           N
ATOM   2278 1HH1 ARG A 158      -4.388   5.764 -30.169  1.00 73.60           H
ATOM   2279 2HH1 ARG A 158      -2.706   5.360 -30.088  1.00 73.60           H
ATOM   2280  NH2 ARG A 158      -2.434   5.755 -27.597  1.00 73.60           N
ATOM   2281 1HH2 ARG A 158      -1.587   5.462 -28.041  1.00 73.60           H
ATOM   2282 2HH2 ARG A 158      -2.446   5.941 -26.615  1.00 73.60           H
ATOM   2283  HN  ARG A 158     -10.865   6.767 -28.654  1.00 73.60           H
ATOM   2284  N   GLU A 159      -9.788   9.249 -26.855  1.00 76.22           N
ATOM   2285  CA  GLU A 159      -9.599  10.560 -26.258  1.00 76.22           C
ATOM   2286  C   GLU A 159     -10.499  10.719 -25.030  1.00 76.22           C
ATOM   2287  O   GLU A 159     -10.040  11.144 -23.971  1.00 76.22           O
ATOM   2288  HA  GLU A 159      -8.553  10.593 -25.956  1.00 76.22           H
ATOM   2289  CB  GLU A 159      -9.863  11.670 -27.278  1.00 76.22           C
ATOM   2290 1HB  GLU A 159     -10.805  11.481 -27.792  1.00 76.22           H
ATOM   2291 2HB  GLU A 159      -9.830  12.640 -26.781  1.00 76.22           H
ATOM   2292  CG  GLU A 159      -8.773  11.699 -28.351  1.00 76.22           C
ATOM   2293 1HG  GLU A 159      -7.791  11.669 -27.878  1.00 76.22           H
ATOM   2294 2HG  GLU A 159      -8.852  10.811 -28.978  1.00 76.22           H
ATOM   2295  CD  GLU A 159      -8.889  12.954 -29.217  1.00 76.22           C
ATOM   2296  OE1 GLU A 159      -7.876  13.290 -29.868  1.00 76.22           O
ATOM   2297  OE2 GLU A 159      -9.989  13.549 -29.210  1.00 76.22           O
ATOM   2298  HN  GLU A 159     -10.217   9.254 -27.759  1.00 76.22           H
ATOM   2299  N   LYS A 160     -11.763  10.367 -25.214  1.00 80.10           N
ATOM   2300  CA  LYS A 160     -12.729  10.457 -24.132  1.00 80.10           C
ATOM   2301  C   LYS A 160     -12.232   9.635 -22.941  1.00 80.10           C
ATOM   2302  O   LYS A 160     -12.338  10.069 -21.795  1.00 80.10           O
ATOM   2303  HA  LYS A 160     -12.785  11.503 -23.829  1.00 80.10           H
ATOM   2304  CB  LYS A 160     -14.121  10.052 -24.621  1.00 80.10           C
ATOM   2305 1HB  LYS A 160     -14.062   9.101 -25.150  1.00 80.10           H
ATOM   2306 2HB  LYS A 160     -14.781   9.901 -23.767  1.00 80.10           H
ATOM   2307  CG  LYS A 160     -14.710  11.120 -25.545  1.00 80.10           C
ATOM   2308 1HG  LYS A 160     -14.640  12.097 -25.067  1.00 80.10           H
ATOM   2309 2HG  LYS A 160     -14.127  11.172 -26.464  1.00 80.10           H
ATOM   2310  CD  LYS A 160     -16.171  10.812 -25.878  1.00 80.10           C
ATOM   2311 1HD  LYS A 160     -16.235   9.857 -26.401  1.00 80.10           H
ATOM   2312 2HD  LYS A 160     -16.744  10.709 -24.956  1.00 80.10           H
ATOM   2313  CE  LYS A 160     -16.781  11.916 -26.743  1.00 80.10           C
ATOM   2314 1HE  LYS A 160     -16.674  12.879 -26.244  1.00 80.10           H
ATOM   2315 2HE  LYS A 160     -16.241  11.986 -27.688  1.00 80.10           H
ATOM   2316  NZ  LYS A 160     -18.212  11.641 -27.003  1.00 80.10           N
ATOM   2317 1HZ  LYS A 160     -18.599  12.379 -27.580  1.00 80.10           H
ATOM   2318 2HZ  LYS A 160     -18.303  10.753 -27.483  1.00 80.10           H
ATOM   2319 3HZ  LYS A 160     -18.713  11.602 -26.122  1.00 80.10           H
ATOM   2320  HN  LYS A 160     -12.129  10.028 -26.080  1.00 80.10           H
ATOM   2321  N   ARG A 161     -11.701   8.462 -23.253  1.00 80.19           N
ATOM   2322  CA  ARG A 161     -11.216   7.561 -22.221  1.00 80.19           C
ATOM   2323  C   ARG A 161     -10.071   8.214 -21.443  1.00 80.19           C
ATOM   2324  O   ARG A 161      -9.960   8.037 -20.231  1.00 80.19           O
ATOM   2325  HA  ARG A 161     -12.077   7.385 -21.577  1.00 80.19           H
ATOM   2326  CB  ARG A 161     -10.727   6.244 -22.825  1.00 80.19           C
ATOM   2327 1HB  ARG A 161     -10.057   6.449 -23.660  1.00 80.19           H
ATOM   2328 2HB  ARG A 161     -10.150   5.691 -22.083  1.00 80.19           H
ATOM   2329  CG  ARG A 161     -11.903   5.390 -23.305  1.00 80.19           C
ATOM   2330 1HG  ARG A 161     -12.474   5.037 -22.446  1.00 80.19           H
ATOM   2331 2HG  ARG A 161     -12.576   6.000 -23.907  1.00 80.19           H
ATOM   2332  CD  ARG A 161     -11.414   4.196 -24.126  1.00 80.19           C
ATOM   2333 1HD  ARG A 161     -12.256   3.723 -24.633  1.00 80.19           H
ATOM   2334 2HD  ARG A 161     -10.725   4.534 -24.901  1.00 80.19           H
ATOM   2335  NE  ARG A 161     -10.741   3.216 -23.244  1.00 80.19           N
ATOM   2336  HE  ARG A 161     -10.893   3.291 -22.259  1.00 80.19           H
ATOM   2337  CZ  ARG A 161      -9.941   2.235 -23.684  1.00 80.19           C
ATOM   2338  NH1 ARG A 161      -9.702   2.088 -24.994  1.00 80.19           N
ATOM   2339 1HH1 ARG A 161     -10.122   2.713 -25.652  1.00 80.19           H
ATOM   2340 2HH1 ARG A 161      -9.104   1.353 -25.314  1.00 80.19           H
ATOM   2341  NH2 ARG A 161      -9.383   1.404 -22.793  1.00 80.19           N
ATOM   2342 1HH2 ARG A 161      -8.784   0.667 -23.105  1.00 80.19           H
ATOM   2343 2HH2 ARG A 161      -9.567   1.521 -21.817  1.00 80.19           H
ATOM   2344  HN  ARG A 161     -11.600   8.125 -24.189  1.00 80.19           H
ATOM   2345  N   LEU A 162      -9.249   8.954 -22.172  1.00 80.84           N
ATOM   2346  CA  LEU A 162      -8.107   9.620 -21.569  1.00 80.84           C
ATOM   2347  C   LEU A 162      -8.603  10.716 -20.622  1.00 80.84           C
ATOM   2348  O   LEU A 162      -7.983  10.979 -19.593  1.00 80.84           O
ATOM   2349  HA  LEU A 162      -7.567   8.876 -20.983  1.00 80.84           H
ATOM   2350  CB  LEU A 162      -7.150  10.128 -22.649  1.00 80.84           C
ATOM   2351 1HB  LEU A 162      -7.078   9.369 -23.428  1.00 80.84           H
ATOM   2352 2HB  LEU A 162      -7.588  11.014 -23.107  1.00 80.84           H
ATOM   2353  CG  LEU A 162      -5.735  10.475 -22.182  1.00 80.84           C
ATOM   2354  HG  LEU A 162      -5.792  10.827 -21.152  1.00 80.84           H
ATOM   2355  CD1 LEU A 162      -4.836   9.238 -22.188  1.00 80.84           C
ATOM   2356 1HD1 LEU A 162      -5.250   8.484 -21.518  1.00 80.84           H
ATOM   2357 2HD1 LEU A 162      -4.781   8.833 -23.199  1.00 80.84           H
ATOM   2358 3HD1 LEU A 162      -3.836   9.513 -21.852  1.00 80.84           H
ATOM   2359  CD2 LEU A 162      -5.147  11.615 -23.016  1.00 80.84           C
ATOM   2360 1HD2 LEU A 162      -5.106  11.315 -24.064  1.00 80.84           H
ATOM   2361 2HD2 LEU A 162      -5.776  12.500 -22.917  1.00 80.84           H
ATOM   2362 3HD2 LEU A 162      -4.141  11.842 -22.664  1.00 80.84           H
ATOM   2363  HN  LEU A 162      -9.353   9.102 -23.156  1.00 80.84           H
ATOM   2364  N   LEU A 163      -9.716  11.325 -21.005  1.00 84.47           N
ATOM   2365  CA  LEU A 163     -10.265  12.430 -20.238  1.00 84.47           C
ATOM   2366  C   LEU A 163     -10.869  11.893 -18.939  1.00 84.47           C
ATOM   2367  O   LEU A 163     -10.615  12.432 -17.863  1.00 84.47           O
ATOM   2368  HA  LEU A 163      -9.440  13.095 -19.986  1.00 84.47           H
ATOM   2369  CB  LEU A 163     -11.251  13.234 -21.088  1.00 84.47           C
ATOM   2370 1HB  LEU A 163     -10.952  13.150 -22.133  1.00 84.47           H
ATOM   2371 2HB  LEU A 163     -12.235  12.773 -21.001  1.00 84.47           H
ATOM   2372  CG  LEU A 163     -11.382  14.718 -20.740  1.00 84.47           C
ATOM   2373  HG  LEU A 163     -10.490  15.019 -20.191  1.00 84.47           H
ATOM   2374  CD1 LEU A 163     -11.443  15.574 -22.007  1.00 84.47           C
ATOM   2375 1HD1 LEU A 163     -10.532  15.430 -22.588  1.00 84.47           H
ATOM   2376 2HD1 LEU A 163     -12.305  15.278 -22.604  1.00 84.47           H
ATOM   2377 3HD1 LEU A 163     -11.535  16.625 -21.731  1.00 84.47           H
ATOM   2378  CD2 LEU A 163     -12.582  14.963 -19.824  1.00 84.47           C
ATOM   2379 1HD2 LEU A 163     -13.494  14.641 -20.326  1.00 84.47           H
ATOM   2380 2HD2 LEU A 163     -12.455  14.398 -18.900  1.00 84.47           H
ATOM   2381 3HD2 LEU A 163     -12.651  16.026 -19.593  1.00 84.47           H
ATOM   2382  HN  LEU A 163     -10.238  11.075 -21.820  1.00 84.47           H
ATOM   2383  N   TYR A 164     -11.657  10.837 -19.081  1.00 85.50           N
ATOM   2384  CA  TYR A 164     -12.246  10.181 -17.926  1.00 85.50           C
ATOM   2385  C   TYR A 164     -11.162   9.632 -16.996  1.00 85.50           C
ATOM   2386  O   TYR A 164     -11.329   9.626 -15.778  1.00 85.50           O
ATOM   2387  HA  TYR A 164     -12.838  10.919 -17.386  1.00 85.50           H
ATOM   2388  CB  TYR A 164     -13.067   9.014 -18.478  1.00 85.50           C
ATOM   2389 1HB  TYR A 164     -12.463   8.467 -19.201  1.00 85.50           H
ATOM   2390 2HB  TYR A 164     -13.292   8.325 -17.664  1.00 85.50           H
ATOM   2391  CG  TYR A 164     -14.378   9.436 -19.145  1.00 85.50           C
ATOM   2392  CD1 TYR A 164     -15.243  10.288 -18.489  1.00 85.50           C
ATOM   2393  HD1 TYR A 164     -14.993  10.659 -17.495  1.00 85.50           H
ATOM   2394  CD2 TYR A 164     -14.694   8.966 -20.404  1.00 85.50           C
ATOM   2395  HD2 TYR A 164     -14.011   8.293 -20.922  1.00 85.50           H
ATOM   2396  CE1 TYR A 164     -16.477  10.685 -19.117  1.00 85.50           C
ATOM   2397  HE1 TYR A 164     -17.169  11.357 -18.610  1.00 85.50           H
ATOM   2398  CE2 TYR A 164     -15.927   9.363 -21.032  1.00 85.50           C
ATOM   2399  HE2 TYR A 164     -16.190   8.999 -22.025  1.00 85.50           H
ATOM   2400  CZ  TYR A 164     -16.758  10.203 -20.358  1.00 85.50           C
ATOM   2401  OH  TYR A 164     -17.922  10.579 -20.951  1.00 85.50           O
ATOM   2402  HH  TYR A 164     -18.434  11.188 -20.345  1.00 85.50           H
ATOM   2403  HN  TYR A 164     -11.893  10.431 -19.964  1.00 85.50           H
ATOM   2404  N   SER A 165     -10.075   9.182 -17.607  1.00 85.92           N
ATOM   2405  CA  SER A 165      -8.986   8.585 -16.852  1.00 85.92           C
ATOM   2406  C   SER A 165      -8.365   9.625 -15.917  1.00 85.92           C
ATOM   2407  O   SER A 165      -7.925   9.292 -14.818  1.00 85.92           O
ATOM   2408  HA  SER A 165      -9.442   7.778 -16.279  1.00 85.92           H
ATOM   2409  CB  SER A 165      -7.921   8.008 -17.787  1.00 85.92           C
ATOM   2410 1HB  SER A 165      -7.339   7.257 -17.252  1.00 85.92           H
ATOM   2411 2HB  SER A 165      -8.406   7.500 -18.620  1.00 85.92           H
ATOM   2412  OG  SER A 165      -7.048   9.016 -18.289  1.00 85.92           O
ATOM   2413  HG  SER A 165      -7.576   9.821 -18.561  1.00 85.92           H
ATOM   2414  HN  SER A 165      -9.933   9.222 -18.596  1.00 85.92           H
ATOM   2415  N   LYS A 166      -8.350  10.863 -16.389  1.00 87.92           N
ATOM   2416  CA  LYS A 166      -7.844  11.963 -15.585  1.00 87.92           C
ATOM   2417  C   LYS A 166      -8.756  12.165 -14.373  1.00 87.92           C
ATOM   2418  O   LYS A 166      -8.279  12.275 -13.245  1.00 87.92           O
ATOM   2419  HA  LYS A 166      -6.854  11.679 -15.229  1.00 87.92           H
ATOM   2420  CB  LYS A 166      -7.673  13.219 -16.443  1.00 87.92           C
ATOM   2421 1HB  LYS A 166      -8.581  13.397 -17.019  1.00 87.92           H
ATOM   2422 2HB  LYS A 166      -7.530  14.086 -15.799  1.00 87.92           H
ATOM   2423  CG  LYS A 166      -6.481  13.077 -17.391  1.00 87.92           C
ATOM   2424 1HG  LYS A 166      -5.568  12.931 -16.813  1.00 87.92           H
ATOM   2425 2HG  LYS A 166      -6.609  12.192 -18.013  1.00 87.92           H
ATOM   2426  CD  LYS A 166      -6.336  14.315 -18.278  1.00 87.92           C
ATOM   2427 1HD  LYS A 166      -7.245  14.456 -18.863  1.00 87.92           H
ATOM   2428 2HD  LYS A 166      -6.217  15.202 -17.655  1.00 87.92           H
ATOM   2429  CE  LYS A 166      -5.135  14.180 -19.216  1.00 87.92           C
ATOM   2430 1HE  LYS A 166      -4.239  13.949 -18.639  1.00 87.92           H
ATOM   2431 2HE  LYS A 166      -5.294  13.348 -19.903  1.00 87.92           H
ATOM   2432  NZ  LYS A 166      -4.931  15.430 -19.982  1.00 87.92           N
ATOM   2433 1HZ  LYS A 166      -4.141  15.319 -20.607  1.00 87.92           H
ATOM   2434 2HZ  LYS A 166      -5.764  15.635 -20.522  1.00 87.92           H
ATOM   2435 3HZ  LYS A 166      -4.749  16.193 -19.339  1.00 87.92           H
ATOM   2436  HN  LYS A 166      -8.674  11.119 -17.299  1.00 87.92           H
ATOM   2437  N   MET A 167     -10.051  12.208 -14.648  1.00 91.47           N
ATOM   2438  CA  MET A 167     -11.031  12.440 -13.601  1.00 91.47           C
ATOM   2439  C   MET A 167     -10.974  11.337 -12.542  1.00 91.47           C
ATOM   2440  O   MET A 167     -10.998  11.618 -11.345  1.00 91.47           O
ATOM   2441  HA  MET A 167     -10.761  13.397 -13.153  1.00 91.47           H
ATOM   2442  CB  MET A 167     -12.432  12.488 -14.214  1.00 91.47           C
ATOM   2443 1HB  MET A 167     -12.608  11.585 -14.799  1.00 91.47           H
ATOM   2444 2HB  MET A 167     -13.180  12.504 -13.420  1.00 91.47           H
ATOM   2445  CG  MET A 167     -12.599  13.720 -15.104  1.00 91.47           C
ATOM   2446 1HG  MET A 167     -12.360  14.622 -14.540  1.00 91.47           H
ATOM   2447 2HG  MET A 167     -11.901  13.673 -15.940  1.00 91.47           H
ATOM   2448  SD  MET A 167     -14.274  13.810 -15.715  1.00 91.47           S
ATOM   2449  CE  MET A 167     -15.128  14.261 -14.213  1.00 91.47           C
ATOM   2450 1HE  MET A 167     -14.971  13.489 -13.460  1.00 91.47           H
ATOM   2451 2HE  MET A 167     -14.739  15.211 -13.846  1.00 91.47           H
ATOM   2452 3HE  MET A 167     -16.194  14.360 -14.417  1.00 91.47           H
ATOM   2453  HN  MET A 167     -10.433  12.088 -15.565  1.00 91.47           H
ATOM   2454  N   VAL A 168     -10.899  10.104 -13.022  1.00 90.98           N
ATOM   2455  CA  VAL A 168     -10.876   8.955 -12.133  1.00 90.98           C
ATOM   2456  C   VAL A 168      -9.666   9.060 -11.202  1.00 90.98           C
ATOM   2457  O   VAL A 168      -9.773   8.797 -10.006  1.00 90.98           O
ATOM   2458  HA  VAL A 168     -11.784   8.986 -11.531  1.00 90.98           H
ATOM   2459  CB  VAL A 168     -10.891   7.661 -12.949  1.00 90.98           C
ATOM   2460  HB  VAL A 168     -10.113   7.734 -13.708  1.00 90.98           H
ATOM   2461  CG1 VAL A 168     -10.575   6.452 -12.067  1.00 90.98           C
ATOM   2462 1HG1 VAL A 168      -9.586   6.574 -11.624  1.00 90.98           H
ATOM   2463 2HG1 VAL A 168     -11.320   6.375 -11.275  1.00 90.98           H
ATOM   2464 3HG1 VAL A 168     -10.593   5.546 -12.672  1.00 90.98           H
ATOM   2465  CG2 VAL A 168     -12.231   7.481 -13.666  1.00 90.98           C
ATOM   2466 1HG2 VAL A 168     -13.034   7.440 -12.930  1.00 90.98           H
ATOM   2467 2HG2 VAL A 168     -12.399   8.321 -14.339  1.00 90.98           H
ATOM   2468 3HG2 VAL A 168     -12.215   6.554 -14.238  1.00 90.98           H
ATOM   2469  HN  VAL A 168     -10.855   9.885 -13.997  1.00 90.98           H
ATOM   2470  N   CYS A 169      -8.541   9.446 -11.788  1.00 90.03           N
ATOM   2471  CA  CYS A 169      -7.306   9.565 -11.031  1.00 90.03           C
ATOM   2472  C   CYS A 169      -7.531  10.571  -9.901  1.00 90.03           C
ATOM   2473  O   CYS A 169      -7.177  10.309  -8.752  1.00 90.03           O
ATOM   2474  HA  CYS A 169      -7.088   8.575 -10.631  1.00 90.03           H
ATOM   2475  CB  CYS A 169      -6.131   9.964 -11.926  1.00 90.03           C
ATOM   2476 1HB  CYS A 169      -6.389  10.851 -12.505  1.00 90.03           H
ATOM   2477 2HB  CYS A 169      -5.268  10.223 -11.312  1.00 90.03           H
ATOM   2478  SG  CYS A 169      -5.705   8.585 -13.052  1.00 90.03           S
ATOM   2479  HG  CYS A 169      -6.551   8.929 -14.019  1.00 90.03           H
ATOM   2480  HN  CYS A 169      -8.466   9.674 -12.758  1.00 90.03           H
ATOM   2481  N   PHE A 170      -8.117  11.702 -10.266  1.00 93.19           N
ATOM   2482  CA  PHE A 170      -8.349  12.768  -9.306  1.00 93.19           C
ATOM   2483  C   PHE A 170      -9.242  12.289  -8.160  1.00 93.19           C
ATOM   2484  O   PHE A 170      -8.939  12.526  -6.992  1.00 93.19           O
ATOM   2485  HA  PHE A 170      -7.378  13.063  -8.909  1.00 93.19           H
ATOM   2486  CB  PHE A 170      -9.061  13.896 -10.055  1.00 93.19           C
ATOM   2487 1HB  PHE A 170      -8.453  14.191 -10.911  1.00 93.19           H
ATOM   2488 2HB  PHE A 170     -10.004  13.518 -10.450  1.00 93.19           H
ATOM   2489  CG  PHE A 170      -9.343  15.132  -9.198  1.00 93.19           C
ATOM   2490  CD1 PHE A 170     -10.576  15.317  -8.656  1.00 93.19           C
ATOM   2491  HD1 PHE A 170     -11.364  14.585  -8.832  1.00 93.19           H
ATOM   2492  CD2 PHE A 170      -8.359  16.045  -8.977  1.00 93.19           C
ATOM   2493  HD2 PHE A 170      -7.371  15.897  -9.412  1.00 93.19           H
ATOM   2494  CE1 PHE A 170     -10.837  16.463  -7.860  1.00 93.19           C
ATOM   2495  HE1 PHE A 170     -11.826  16.611  -7.425  1.00 93.19           H
ATOM   2496  CE2 PHE A 170      -8.620  17.191  -8.181  1.00 93.19           C
ATOM   2497  HE2 PHE A 170      -7.832  17.923  -8.005  1.00 93.19           H
ATOM   2498  CZ  PHE A 170      -9.854  17.376  -7.639  1.00 93.19           C
ATOM   2499  HZ  PHE A 170     -10.054  18.256  -7.028  1.00 93.19           H
ATOM   2500  HN  PHE A 170      -8.429  11.895 -11.196  1.00 93.19           H
ATOM   2501  N   THR A 171     -10.326  11.624  -8.535  1.00 94.54           N
ATOM   2502  CA  THR A 171     -11.276  11.129  -7.554  1.00 94.54           C
ATOM   2503  C   THR A 171     -10.587  10.175  -6.577  1.00 94.54           C
ATOM   2504  O   THR A 171     -10.879  10.186  -5.382  1.00 94.54           O
ATOM   2505  HA  THR A 171     -11.641  11.975  -6.971  1.00 94.54           H
ATOM   2506  CB  THR A 171     -12.443  10.488  -8.308  1.00 94.54           C
ATOM   2507  HB  THR A 171     -12.120   9.590  -8.834  1.00 94.54           H
ATOM   2508  OG1 THR A 171     -12.942  11.538  -9.133  1.00 94.54           O
ATOM   2509  HG1 THR A 171     -12.534  11.480 -10.044  1.00 94.54           H
ATOM   2510  CG2 THR A 171     -13.618  10.147  -7.389  1.00 94.54           C
ATOM   2511 1HG2 THR A 171     -13.984  11.057  -6.914  1.00 94.54           H
ATOM   2512 2HG2 THR A 171     -13.287   9.445  -6.623  1.00 94.54           H
ATOM   2513 3HG2 THR A 171     -14.418   9.695  -7.974  1.00 94.54           H
ATOM   2514  HN  THR A 171     -10.557  11.423  -9.487  1.00 94.54           H
ATOM   2515  N   ILE A 172      -9.685   9.372  -7.122  1.00 93.23           N
ATOM   2516  CA  ILE A 172      -8.983   8.382  -6.322  1.00 93.23           C
ATOM   2517  C   ILE A 172      -8.139   9.095  -5.263  1.00 93.23           C
ATOM   2518  O   ILE A 172      -8.144   8.707  -4.095  1.00 93.23           O
ATOM   2519  HA  ILE A 172      -9.736   7.779  -5.814  1.00 93.23           H
ATOM   2520  CB  ILE A 172      -8.178   7.441  -7.219  1.00 93.23           C
ATOM   2521  HB  ILE A 172      -7.664   8.041  -7.970  1.00 93.23           H
ATOM   2522  CG1 ILE A 172      -9.098   6.473  -7.965  1.00 93.23           C
ATOM   2523 1HG1 ILE A 172      -9.563   5.788  -7.257  1.00 93.23           H
ATOM   2524 2HG1 ILE A 172      -9.904   7.030  -8.445  1.00 93.23           H
ATOM   2525  CG2 ILE A 172      -7.103   6.705  -6.417  1.00 93.23           C
ATOM   2526 1HG2 ILE A 172      -6.422   7.430  -5.971  1.00 93.23           H
ATOM   2527 2HG2 ILE A 172      -7.575   6.118  -5.629  1.00 93.23           H
ATOM   2528 3HG2 ILE A 172      -6.545   6.042  -7.079  1.00 93.23           H
ATOM   2529  CD1 ILE A 172      -8.322   5.680  -9.018  1.00 93.23           C
ATOM   2530 1HD1 ILE A 172      -7.880   6.367  -9.739  1.00 93.23           H
ATOM   2531 2HD1 ILE A 172      -7.533   5.106  -8.532  1.00 93.23           H
ATOM   2532 3HD1 ILE A 172      -9.001   5.000  -9.534  1.00 93.23           H
ATOM   2533  HN  ILE A 172      -9.432   9.389  -8.089  1.00 93.23           H
ATOM   2534  N   TRP A 173      -7.434  10.124  -5.708  1.00 93.79           N
ATOM   2535  CA  TRP A 173      -6.531  10.849  -4.830  1.00 93.79           C
ATOM   2536  C   TRP A 173      -7.359  11.443  -3.688  1.00 93.79           C
ATOM   2537  O   TRP A 173      -6.973  11.350  -2.524  1.00 93.79           O
ATOM   2538  HA  TRP A 173      -5.808  10.137  -4.434  1.00 93.79           H
ATOM   2539  CB  TRP A 173      -5.740  11.903  -5.607  1.00 93.79           C
ATOM   2540 1HB  TRP A 173      -6.394  12.360  -6.349  1.00 93.79           H
ATOM   2541 2HB  TRP A 173      -5.437  12.694  -4.920  1.00 93.79           H
ATOM   2542  CG  TRP A 173      -4.497  11.355  -6.311  1.00 93.79           C
ATOM   2543  CD1 TRP A 173      -4.288  11.218  -7.628  1.00 93.79           C
ATOM   2544  HD1 TRP A 173      -5.011  11.494  -8.395  1.00 93.79           H
ATOM   2545  CD2 TRP A 173      -3.293  10.873  -5.679  1.00 93.79           C
ATOM   2546  NE1 TRP A 173      -3.043  10.685  -7.889  1.00 93.79           N
ATOM   2547  HE1 TRP A 173      -2.660  10.490  -8.792  1.00 93.79           H
ATOM   2548  CE2 TRP A 173      -2.418  10.468  -6.666  1.00 93.79           C
ATOM   2549  CE3 TRP A 173      -2.954  10.781  -4.317  1.00 93.79           C
ATOM   2550  HE3 TRP A 173      -3.627  11.094  -3.519  1.00 93.79           H
ATOM   2551  CZ2 TRP A 173      -1.148   9.945  -6.398  1.00 93.79           C
ATOM   2552  HZ2 TRP A 173      -0.475   9.632  -7.196  1.00 93.79           H
ATOM   2553  CZ3 TRP A 173      -1.681  10.256  -4.065  1.00 93.79           C
ATOM   2554  HZ3 TRP A 173      -1.368  10.163  -3.026  1.00 93.79           H
ATOM   2555  CH2 TRP A 173      -0.789   9.844  -5.048  1.00 93.79           C
ATOM   2556  HH2 TRP A 173       0.186   9.445  -4.770  1.00 93.79           H
ATOM   2557  HN  TRP A 173      -7.471  10.463  -6.648  1.00 93.79           H
ATOM   2558  N   VAL A 174      -8.481  12.041  -4.062  1.00 95.50           N
ATOM   2559  CA  VAL A 174      -9.328  12.714  -3.093  1.00 95.50           C
ATOM   2560  C   VAL A 174      -9.831  11.696  -2.068  1.00 95.50           C
ATOM   2561  O   VAL A 174      -9.800  11.954  -0.865  1.00 95.50           O
ATOM   2562  HA  VAL A 174      -8.717  13.456  -2.580  1.00 95.50           H
ATOM   2563  CB  VAL A 174     -10.462  13.450  -3.811  1.00 95.50           C
ATOM   2564  HB  VAL A 174     -10.968  12.734  -4.459  1.00 95.50           H
ATOM   2565  CG1 VAL A 174     -11.488  13.985  -2.811  1.00 95.50           C
ATOM   2566 1HG1 VAL A 174     -11.913  13.155  -2.246  1.00 95.50           H
ATOM   2567 2HG1 VAL A 174     -11.000  14.679  -2.126  1.00 95.50           H
ATOM   2568 3HG1 VAL A 174     -12.283  14.503  -3.348  1.00 95.50           H
ATOM   2569  CG2 VAL A 174      -9.915  14.575  -4.691  1.00 95.50           C
ATOM   2570 1HG2 VAL A 174      -9.372  15.289  -4.071  1.00 95.50           H
ATOM   2571 2HG2 VAL A 174      -9.240  14.157  -5.439  1.00 95.50           H
ATOM   2572 3HG2 VAL A 174     -10.741  15.081  -5.190  1.00 95.50           H
ATOM   2573  HN  VAL A 174      -8.811  12.070  -5.005  1.00 95.50           H
ATOM   2574  N   LEU A 175     -10.283  10.561  -2.581  1.00 93.18           N
ATOM   2575  CA  LEU A 175     -10.883   9.544  -1.734  1.00 93.18           C
ATOM   2576  C   LEU A 175      -9.831   9.013  -0.759  1.00 93.18           C
ATOM   2577  O   LEU A 175     -10.103   8.862   0.432  1.00 93.18           O
ATOM   2578  HA  LEU A 175     -11.676  10.023  -1.159  1.00 93.18           H
ATOM   2579  CB  LEU A 175     -11.537   8.455  -2.587  1.00 93.18           C
ATOM   2580 1HB  LEU A 175     -12.151   8.937  -3.348  1.00 93.18           H
ATOM   2581 2HB  LEU A 175     -10.751   7.910  -3.109  1.00 93.18           H
ATOM   2582  CG  LEU A 175     -12.406   7.445  -1.834  1.00 93.18           C
ATOM   2583  HG  LEU A 175     -12.293   7.627  -0.765  1.00 93.18           H
ATOM   2584  CD1 LEU A 175     -13.886   7.637  -2.171  1.00 93.18           C
ATOM   2585 1HD1 LEU A 175     -14.196   8.643  -1.889  1.00 93.18           H
ATOM   2586 2HD1 LEU A 175     -14.036   7.498  -3.242  1.00 93.18           H
ATOM   2587 3HD1 LEU A 175     -14.481   6.907  -1.623  1.00 93.18           H
ATOM   2588  CD2 LEU A 175     -11.938   6.013  -2.101  1.00 93.18           C
ATOM   2589 1HD2 LEU A 175     -12.003   5.803  -3.169  1.00 93.18           H
ATOM   2590 2HD2 LEU A 175     -10.906   5.901  -1.771  1.00 93.18           H
ATOM   2591 3HD2 LEU A 175     -12.573   5.316  -1.554  1.00 93.18           H
ATOM   2592  HN  LEU A 175     -10.245  10.333  -3.553  1.00 93.18           H
ATOM   2593  N   ALA A 176      -8.652   8.743  -1.299  1.00 92.99           N
ATOM   2594  CA  ALA A 176      -7.578   8.170  -0.505  1.00 92.99           C
ATOM   2595  C   ALA A 176      -7.204   9.142   0.615  1.00 92.99           C
ATOM   2596  O   ALA A 176      -6.914   8.722   1.735  1.00 92.99           O
ATOM   2597  HA  ALA A 176      -7.949   7.245  -0.064  1.00 92.99           H
ATOM   2598  CB  ALA A 176      -6.391   7.842  -1.413  1.00 92.99           C
ATOM   2599 1HB  ALA A 176      -6.702   7.126  -2.174  1.00 92.99           H
ATOM   2600 2HB  ALA A 176      -6.039   8.754  -1.895  1.00 92.99           H
ATOM   2601 3HB  ALA A 176      -5.586   7.412  -0.817  1.00 92.99           H
ATOM   2602  HN  ALA A 176      -8.426   8.909  -2.259  1.00 92.99           H
ATOM   2603  N   ALA A 177      -7.222  10.423   0.276  1.00 94.02           N
ATOM   2604  CA  ALA A 177      -6.853  11.455   1.229  1.00 94.02           C
ATOM   2605  C   ALA A 177      -7.835  11.434   2.402  1.00 94.02           C
ATOM   2606  O   ALA A 177      -7.425  11.490   3.561  1.00 94.02           O
ATOM   2607  HA  ALA A 177      -5.854  11.224   1.598  1.00 94.02           H
ATOM   2608  CB  ALA A 177      -6.817  12.812   0.523  1.00 94.02           C
ATOM   2609 1HB  ALA A 177      -6.083  12.783  -0.282  1.00 94.02           H
ATOM   2610 2HB  ALA A 177      -7.801  13.034   0.111  1.00 94.02           H
ATOM   2611 3HB  ALA A 177      -6.540  13.586   1.239  1.00 94.02           H
ATOM   2612  HN  ALA A 177      -7.483  10.757  -0.630  1.00 94.02           H
ATOM   2613  N   ALA A 178      -9.113  11.355   2.062  1.00 94.17           N
ATOM   2614  CA  ALA A 178     -10.160  11.408   3.067  1.00 94.17           C
ATOM   2615  C   ALA A 178     -10.033  10.198   3.995  1.00 94.17           C
ATOM   2616  O   ALA A 178     -10.276  10.303   5.196  1.00 94.17           O
ATOM   2617  HA  ALA A 178     -10.015  12.318   3.650  1.00 94.17           H
ATOM   2618  CB  ALA A 178     -11.526  11.475   2.380  1.00 94.17           C
ATOM   2619 1HB  ALA A 178     -11.575  12.368   1.757  1.00 94.17           H
ATOM   2620 2HB  ALA A 178     -11.664  10.590   1.759  1.00 94.17           H
ATOM   2621 3HB  ALA A 178     -12.311  11.516   3.135  1.00 94.17           H
ATOM   2622  HN  ALA A 178      -9.436  11.255   1.120  1.00 94.17           H
ATOM   2623  N   LEU A 179      -9.653   9.075   3.402  1.00 91.96           N
ATOM   2624  CA  LEU A 179      -9.586   7.825   4.139  1.00 91.96           C
ATOM   2625  C   LEU A 179      -8.392   7.865   5.094  1.00 91.96           C
ATOM   2626  O   LEU A 179      -8.260   7.006   5.965  1.00 91.96           O
ATOM   2627  HA  LEU A 179     -10.499   7.745   4.730  1.00 91.96           H
ATOM   2628  CB  LEU A 179      -9.565   6.636   3.176  1.00 91.96           C
ATOM   2629 1HB  LEU A 179      -8.777   6.803   2.441  1.00 91.96           H
ATOM   2630 2HB  LEU A 179      -9.291   5.744   3.739  1.00 91.96           H
ATOM   2631  CG  LEU A 179     -10.870   6.354   2.429  1.00 91.96           C
ATOM   2632  HG  LEU A 179     -11.168   7.264   1.908  1.00 91.96           H
ATOM   2633  CD1 LEU A 179     -10.671   5.270   1.368  1.00 91.96           C
ATOM   2634 1HD1 LEU A 179      -9.921   5.598   0.649  1.00 91.96           H
ATOM   2635 2HD1 LEU A 179     -10.337   4.350   1.847  1.00 91.96           H
ATOM   2636 3HD1 LEU A 179     -11.614   5.089   0.852  1.00 91.96           H
ATOM   2637  CD2 LEU A 179     -11.995   6.002   3.405  1.00 91.96           C
ATOM   2638 1HD2 LEU A 179     -11.718   5.114   3.973  1.00 91.96           H
ATOM   2639 2HD2 LEU A 179     -12.157   6.835   4.089  1.00 91.96           H
ATOM   2640 3HD2 LEU A 179     -12.911   5.806   2.847  1.00 91.96           H
ATOM   2641  HN  LEU A 179      -9.395   9.012   2.438  1.00 91.96           H
ATOM   2642  N   CYS A 180      -7.552   8.871   4.899  1.00 92.70           N
ATOM   2643  CA  CYS A 180      -6.330   8.987   5.676  1.00 92.70           C
ATOM   2644  C   CYS A 180      -6.574   9.988   6.808  1.00 92.70           C
ATOM   2645  O   CYS A 180      -5.662  10.302   7.571  1.00 92.70           O
ATOM   2646  HA  CYS A 180      -6.118   7.995   6.076  1.00 92.70           H
ATOM   2647  CB  CYS A 180      -5.140   9.391   4.804  1.00 92.70           C
ATOM   2648 1HB  CYS A 180      -5.351  10.335   4.301  1.00 92.70           H
ATOM   2649 2HB  CYS A 180      -4.260   9.552   5.426  1.00 92.70           H
ATOM   2650  SG  CYS A 180      -4.800   8.088   3.566  1.00 92.70           S
ATOM   2651  HG  CYS A 180      -5.933   8.242   2.887  1.00 92.70           H
ATOM   2652  HN  CYS A 180      -7.694   9.596   4.225  1.00 92.70           H
ATOM   2653  N   ILE A 181      -7.810  10.460   6.880  1.00 93.93           N
ATOM   2654  CA  ILE A 181      -8.174  11.455   7.875  1.00 93.93           C
ATOM   2655  C   ILE A 181      -7.870  10.908   9.271  1.00 93.93           C
ATOM   2656  O   ILE A 181      -7.256  11.590  10.090  1.00 93.93           O
ATOM   2657  HA  ILE A 181      -7.549  12.331   7.705  1.00 93.93           H
ATOM   2658  CB  ILE A 181      -9.628  11.892   7.688  1.00 93.93           C
ATOM   2659  HB  ILE A 181     -10.233  11.002   7.520  1.00 93.93           H
ATOM   2660  CG1 ILE A 181      -9.778  12.782   6.453  1.00 93.93           C
ATOM   2661 1HG1 ILE A 181      -9.250  13.723   6.611  1.00 93.93           H
ATOM   2662 2HG1 ILE A 181      -9.316  12.298   5.593  1.00 93.93           H
ATOM   2663  CG2 ILE A 181     -10.163  12.570   8.952  1.00 93.93           C
ATOM   2664 1HG2 ILE A 181     -10.113  11.872   9.787  1.00 93.93           H
ATOM   2665 2HG2 ILE A 181      -9.559  13.450   9.176  1.00 93.93           H
ATOM   2666 3HG2 ILE A 181     -11.198  12.871   8.791  1.00 93.93           H
ATOM   2667  CD1 ILE A 181     -11.253  13.063   6.156  1.00 93.93           C
ATOM   2668 1HD1 ILE A 181     -11.772  12.122   5.974  1.00 93.93           H
ATOM   2669 2HD1 ILE A 181     -11.705  13.569   7.008  1.00 93.93           H
ATOM   2670 3HD1 ILE A 181     -11.331  13.697   5.273  1.00 93.93           H
ATOM   2671  HN  ILE A 181      -8.554  10.175   6.276  1.00 93.93           H
ATOM   2672  N   PRO A 182      -8.294   9.672   9.568  1.00 91.57           N
ATOM   2673  CA  PRO A 182      -8.126   9.120  10.915  1.00 91.57           C
ATOM   2674  C   PRO A 182      -6.688   9.208  11.399  1.00 91.57           C
ATOM   2675  O   PRO A 182      -6.434   9.608  12.534  1.00 91.57           O
ATOM   2676  HA  PRO A 182      -8.704   9.701  11.633  1.00 91.57           H
ATOM   2677  CB  PRO A 182      -8.589   7.668  10.772  1.00 91.57           C
ATOM   2678 1HB  PRO A 182      -7.758   7.003  10.538  1.00 91.57           H
ATOM   2679 2HB  PRO A 182      -9.042   7.299  11.692  1.00 91.57           H
ATOM   2680  CG  PRO A 182      -9.599   7.730   9.632  1.00 91.57           C
ATOM   2681 1HG  PRO A 182      -9.755   6.753   9.177  1.00 91.57           H
ATOM   2682 2HG  PRO A 182     -10.576   8.069   9.975  1.00 91.57           H
ATOM   2683  CD  PRO A 182      -8.960   8.715   8.666  1.00 91.57           C
ATOM   2684 1HD  PRO A 182      -8.245   8.226   8.004  1.00 91.57           H
ATOM   2685 2HD  PRO A 182      -9.702   9.197   8.030  1.00 91.57           H
ATOM   2686  N   GLU A 183      -5.775   8.827  10.517  1.00 92.23           N
ATOM   2687  CA  GLU A 183      -4.364   8.805  10.861  1.00 92.23           C
ATOM   2688  C   GLU A 183      -3.889  10.209  11.241  1.00 92.23           C
ATOM   2689  O   GLU A 183      -3.113  10.372  12.181  1.00 92.23           O
ATOM   2690  HA  GLU A 183      -4.286   8.143  11.723  1.00 92.23           H
ATOM   2691  CB  GLU A 183      -3.528   8.235   9.713  1.00 92.23           C
ATOM   2692 1HB  GLU A 183      -3.911   8.604   8.762  1.00 92.23           H
ATOM   2693 2HB  GLU A 183      -2.476   8.470   9.874  1.00 92.23           H
ATOM   2694  CG  GLU A 183      -3.628   6.709   9.668  1.00 92.23           C
ATOM   2695 1HG  GLU A 183      -2.874   6.312   8.988  1.00 92.23           H
ATOM   2696 2HG  GLU A 183      -3.415   6.298  10.654  1.00 92.23           H
ATOM   2697  CD  GLU A 183      -5.019   6.264   9.212  1.00 92.23           C
ATOM   2698  OE1 GLU A 183      -5.340   5.079   9.445  1.00 92.23           O
ATOM   2699  OE2 GLU A 183      -5.730   7.119   8.641  1.00 92.23           O
ATOM   2700  HN  GLU A 183      -5.987   8.538   9.583  1.00 92.23           H
ATOM   2701  N   ILE A 184      -4.374  11.187  10.490  1.00 94.41           N
ATOM   2702  CA  ILE A 184      -3.908  12.554  10.648  1.00 94.41           C
ATOM   2703  C   ILE A 184      -4.317  13.071  12.029  1.00 94.41           C
ATOM   2704  O   ILE A 184      -3.576  13.826  12.657  1.00 94.41           O
ATOM   2705  HA  ILE A 184      -2.819  12.536  10.595  1.00 94.41           H
ATOM   2706  CB  ILE A 184      -4.404  13.426   9.493  1.00 94.41           C
ATOM   2707  HB  ILE A 184      -5.489  13.335   9.438  1.00 94.41           H
ATOM   2708  CG1 ILE A 184      -3.841  12.939   8.157  1.00 94.41           C
ATOM   2709 1HG1 ILE A 184      -2.761  13.090   8.136  1.00 94.41           H
ATOM   2710 2HG1 ILE A 184      -4.015  11.868   8.054  1.00 94.41           H
ATOM   2711  CG2 ILE A 184      -4.087  14.902   9.745  1.00 94.41           C
ATOM   2712 1HG2 ILE A 184      -4.576  15.227  10.663  1.00 94.41           H
ATOM   2713 2HG2 ILE A 184      -3.009  15.030   9.842  1.00 94.41           H
ATOM   2714 3HG2 ILE A 184      -4.450  15.499   8.909  1.00 94.41           H
ATOM   2715  CD1 ILE A 184      -4.488  13.681   6.986  1.00 94.41           C
ATOM   2716 1HD1 ILE A 184      -5.564  13.508   6.996  1.00 94.41           H
ATOM   2717 2HD1 ILE A 184      -4.291  14.749   7.079  1.00 94.41           H
ATOM   2718 3HD1 ILE A 184      -4.069  13.315   6.048  1.00 94.41           H
ATOM   2719  HN  ILE A 184      -5.072  11.057   9.786  1.00 94.41           H
ATOM   2720  N   LEU A 185      -5.494  12.644  12.461  1.00 93.25           N
ATOM   2721  CA  LEU A 185      -6.102  13.207  13.655  1.00 93.25           C
ATOM   2722  C   LEU A 185      -5.394  12.653  14.892  1.00 93.25           C
ATOM   2723  O   LEU A 185      -4.980  13.412  15.767  1.00 93.25           O
ATOM   2724  HA  LEU A 185      -5.948  14.286  13.623  1.00 93.25           H
ATOM   2725  CB  LEU A 185      -7.613  12.966  13.651  1.00 93.25           C
ATOM   2726 1HB  LEU A 185      -7.792  11.907  13.463  1.00 93.25           H
ATOM   2727 2HB  LEU A 185      -7.998  13.183  14.647  1.00 93.25           H
ATOM   2728  CG  LEU A 185      -8.419  13.778  12.635  1.00 93.25           C
ATOM   2729  HG  LEU A 185      -8.060  13.529  11.636  1.00 93.25           H
ATOM   2730  CD1 LEU A 185      -9.902  13.405  12.687  1.00 93.25           C
ATOM   2731 1HD1 LEU A 185     -10.018  12.346  12.459  1.00 93.25           H
ATOM   2732 2HD1 LEU A 185     -10.292  13.607  13.685  1.00 93.25           H
ATOM   2733 3HD1 LEU A 185     -10.452  13.997  11.955  1.00 93.25           H
ATOM   2734  CD2 LEU A 185      -8.198  15.279  12.833  1.00 93.25           C
ATOM   2735 1HD2 LEU A 185      -8.514  15.563  13.837  1.00 93.25           H
ATOM   2736 2HD2 LEU A 185      -7.141  15.511  12.705  1.00 93.25           H
ATOM   2737 3HD2 LEU A 185      -8.783  15.833  12.098  1.00 93.25           H
ATOM   2738  HN  LEU A 185      -6.029  11.929  12.011  1.00 93.25           H
ATOM   2739  N   TYR A 186      -5.278  11.333  14.927  1.00 92.15           N
ATOM   2740  CA  TYR A 186      -4.959  10.642  16.164  1.00 92.15           C
ATOM   2741  C   TYR A 186      -3.456  10.377  16.274  1.00 92.15           C
ATOM   2742  O   TYR A 186      -2.972   9.950  17.320  1.00 92.15           O
ATOM   2743  HA  TYR A 186      -5.270  11.277  16.994  1.00 92.15           H
ATOM   2744  CB  TYR A 186      -5.698   9.303  16.102  1.00 92.15           C
ATOM   2745 1HB  TYR A 186      -5.355   8.752  15.226  1.00 92.15           H
ATOM   2746 2HB  TYR A 186      -5.429   8.711  16.976  1.00 92.15           H
ATOM   2747  CG  TYR A 186      -7.221   9.435  16.041  1.00 92.15           C
ATOM   2748  CD1 TYR A 186      -7.888  10.177  16.994  1.00 92.15           C
ATOM   2749  HD1 TYR A 186      -7.330  10.669  17.790  1.00 92.15           H
ATOM   2750  CD2 TYR A 186      -7.927   8.812  15.032  1.00 92.15           C
ATOM   2751  HD2 TYR A 186      -7.400   8.226  14.279  1.00 92.15           H
ATOM   2752  CE1 TYR A 186      -9.321  10.301  16.936  1.00 92.15           C
ATOM   2753  HE1 TYR A 186      -9.861  10.884  17.683  1.00 92.15           H
ATOM   2754  CE2 TYR A 186      -9.361   8.936  14.974  1.00 92.15           C
ATOM   2755  HE2 TYR A 186      -9.931   8.449  14.183  1.00 92.15           H
ATOM   2756  CZ  TYR A 186      -9.987   9.674  15.929  1.00 92.15           C
ATOM   2757  OH  TYR A 186     -11.341   9.791  15.875  1.00 92.15           O
ATOM   2758  HH  TYR A 186     -11.673   9.501  14.978  1.00 92.15           H
ATOM   2759  HN  TYR A 186      -5.396  10.740  14.130  1.00 92.15           H
ATOM   2760  N   SER A 187      -2.760  10.642  15.178  1.00 93.20           N
ATOM   2761  CA  SER A 187      -1.315  10.487  15.153  1.00 93.20           C
ATOM   2762  C   SER A 187      -0.663  11.514  16.081  1.00 93.20           C
ATOM   2763  O   SER A 187      -0.835  12.718  15.899  1.00 93.20           O
ATOM   2764  HA  SER A 187      -1.128   9.475  15.511  1.00 93.20           H
ATOM   2765  CB  SER A 187      -0.770  10.634  13.732  1.00 93.20           C
ATOM   2766 1HB  SER A 187      -1.080  11.596  13.322  1.00 93.20           H
ATOM   2767 2HB  SER A 187       0.320  10.637  13.760  1.00 93.20           H
ATOM   2768  OG  SER A 187      -1.219   9.587  12.876  1.00 93.20           O
ATOM   2769  HG  SER A 187      -1.726   9.970  12.104  1.00 93.20           H
ATOM   2770  HN  SER A 187      -3.166  10.957  14.320  1.00 93.20           H
ATOM   2771  N   GLN A 188       0.072  11.000  17.056  1.00 92.10           N
ATOM   2772  CA  GLN A 188       0.727  11.856  18.031  1.00 92.10           C
ATOM   2773  C   GLN A 188       2.069  11.252  18.451  1.00 92.10           C
ATOM   2774  O   GLN A 188       2.359  10.098  18.140  1.00 92.10           O
ATOM   2775  HA  GLN A 188       0.893  12.804  17.519  1.00 92.10           H
ATOM   2776  CB  GLN A 188      -0.173  12.093  19.245  1.00 92.10           C
ATOM   2777 1HB  GLN A 188      -0.419  11.138  19.711  1.00 92.10           H
ATOM   2778 2HB  GLN A 188       0.363  12.682  19.990  1.00 92.10           H
ATOM   2779  CG  GLN A 188      -1.458  12.817  18.842  1.00 92.10           C
ATOM   2780 1HG  GLN A 188      -1.213  13.694  18.244  1.00 92.10           H
ATOM   2781 2HG  GLN A 188      -2.067  12.164  18.217  1.00 92.10           H
ATOM   2782  CD  GLN A 188      -2.258  13.241  20.076  1.00 92.10           C
ATOM   2783  OE1 GLN A 188      -1.805  13.147  21.204  1.00 92.10           O
ATOM   2784  NE2 GLN A 188      -3.471  13.713  19.798  1.00 92.10           N
ATOM   2785 1HE2 GLN A 188      -3.782  13.764  18.849  1.00 92.10           H
ATOM   2786 2HE2 GLN A 188      -4.071  14.016  20.539  1.00 92.10           H
ATOM   2787  HN  GLN A 188       0.224  10.020  17.186  1.00 92.10           H
ATOM   2788  N   ILE A 189       2.851  12.060  19.153  1.00 92.14           N
ATOM   2789  CA  ILE A 189       4.073  11.570  19.767  1.00 92.14           C
ATOM   2790  C   ILE A 189       3.802  11.234  21.235  1.00 92.14           C
ATOM   2791  O   ILE A 189       3.308  12.073  21.986  1.00 92.14           O
ATOM   2792  HA  ILE A 189       4.355  10.653  19.249  1.00 92.14           H
ATOM   2793  CB  ILE A 189       5.213  12.571  19.566  1.00 92.14           C
ATOM   2794  HB  ILE A 189       4.910  13.524  19.999  1.00 92.14           H
ATOM   2795  CG1 ILE A 189       5.473  12.813  18.078  1.00 92.14           C
ATOM   2796 1HG1 ILE A 189       5.870  11.906  17.622  1.00 92.14           H
ATOM   2797 2HG1 ILE A 189       4.535  13.039  17.572  1.00 92.14           H
ATOM   2798  CG2 ILE A 189       6.475  12.121  20.303  1.00 92.14           C
ATOM   2799 1HG2 ILE A 189       6.264  12.041  21.370  1.00 92.14           H
ATOM   2800 2HG2 ILE A 189       6.792  11.150  19.922  1.00 92.14           H
ATOM   2801 3HG2 ILE A 189       7.269  12.850  20.144  1.00 92.14           H
ATOM   2802  CD1 ILE A 189       6.459  13.965  17.874  1.00 92.14           C
ATOM   2803 1HD1 ILE A 189       6.048  14.876  18.310  1.00 92.14           H
ATOM   2804 2HD1 ILE A 189       7.405  13.725  18.360  1.00 92.14           H
ATOM   2805 3HD1 ILE A 189       6.627  14.116  16.808  1.00 92.14           H
ATOM   2806  HN  ILE A 189       2.662  13.030  19.303  1.00 92.14           H
ATOM   2807  N   LYS A 190       4.137  10.005  21.599  1.00 87.67           N
ATOM   2808  CA  LYS A 190       4.023   9.577  22.983  1.00 87.67           C
ATOM   2809  C   LYS A 190       5.421   9.320  23.549  1.00 87.67           C
ATOM   2810  O   LYS A 190       6.242   8.661  22.912  1.00 87.67           O
ATOM   2811  HA  LYS A 190       3.570  10.396  23.542  1.00 87.67           H
ATOM   2812  CB  LYS A 190       3.083   8.376  23.097  1.00 87.67           C
ATOM   2813 1HB  LYS A 190       2.159   8.579  22.555  1.00 87.67           H
ATOM   2814 2HB  LYS A 190       3.541   7.505  22.628  1.00 87.67           H
ATOM   2815  CG  LYS A 190       2.765   8.065  24.561  1.00 87.67           C
ATOM   2816 1HG  LYS A 190       3.683   7.808  25.089  1.00 87.67           H
ATOM   2817 2HG  LYS A 190       2.357   8.953  25.044  1.00 87.67           H
ATOM   2818  CD  LYS A 190       1.765   6.912  24.672  1.00 87.67           C
ATOM   2819 1HD  LYS A 190       0.780   7.248  24.348  1.00 87.67           H
ATOM   2820 2HD  LYS A 190       2.062   6.103  24.004  1.00 87.67           H
ATOM   2821  CE  LYS A 190       1.686   6.392  26.109  1.00 87.67           C
ATOM   2822 1HE  LYS A 190       2.685   6.358  26.545  1.00 87.67           H
ATOM   2823 2HE  LYS A 190       1.095   7.076  26.718  1.00 87.67           H
ATOM   2824  NZ  LYS A 190       1.080   5.042  26.139  1.00 87.67           N
ATOM   2825 1HZ  LYS A 190       1.165   4.654  27.071  1.00 87.67           H
ATOM   2826 2HZ  LYS A 190       0.100   5.106  25.887  1.00 87.67           H
ATOM   2827 3HZ  LYS A 190       1.560   4.441  25.477  1.00 87.67           H
ATOM   2828  HN  LYS A 190       4.481   9.309  20.968  1.00 87.67           H
ATOM   2829  N   GLU A 191       5.650   9.852  24.741  1.00 84.42           N
ATOM   2830  CA  GLU A 191       6.907   9.626  25.433  1.00 84.42           C
ATOM   2831  C   GLU A 191       6.753   8.501  26.459  1.00 84.42           C
ATOM   2832  O   GLU A 191       5.852   8.538  27.296  1.00 84.42           O
ATOM   2833  HA  GLU A 191       7.614   9.327  24.659  1.00 84.42           H
ATOM   2834  CB  GLU A 191       7.405  10.911  26.099  1.00 84.42           C
ATOM   2835 1HB  GLU A 191       6.588  11.381  26.646  1.00 84.42           H
ATOM   2836 2HB  GLU A 191       8.271  10.689  26.723  1.00 84.42           H
ATOM   2837  CG  GLU A 191       7.876  11.923  25.053  1.00 84.42           C
ATOM   2838 1HG  GLU A 191       8.631  11.466  24.413  1.00 84.42           H
ATOM   2839 2HG  GLU A 191       7.041  12.203  24.410  1.00 84.42           H
ATOM   2840  CD  GLU A 191       8.454  13.173  25.720  1.00 84.42           C
ATOM   2841  OE1 GLU A 191       8.873  14.077  24.966  1.00 84.42           O
ATOM   2842  OE2 GLU A 191       8.462  13.196  26.970  1.00 84.42           O
ATOM   2843  HN  GLU A 191       4.995  10.428  25.230  1.00 84.42           H
ATOM   2844  N   GLU A 192       7.646   7.527  26.360  1.00 76.87           N
ATOM   2845  CA  GLU A 192       7.561   6.346  27.201  1.00 76.87           C
ATOM   2846  C   GLU A 192       8.949   5.957  27.713  1.00 76.87           C
ATOM   2847  O   GLU A 192       9.825   5.595  26.930  1.00 76.87           O
ATOM   2848  HA  GLU A 192       6.924   6.631  28.038  1.00 76.87           H
ATOM   2849  CB  GLU A 192       6.909   5.183  26.449  1.00 76.87           C
ATOM   2850 1HB  GLU A 192       5.875   5.433  26.212  1.00 76.87           H
ATOM   2851 2HB  GLU A 192       7.504   4.935  25.570  1.00 76.87           H
ATOM   2852  CG  GLU A 192       6.871   3.922  27.314  1.00 76.87           C
ATOM   2853 1HG  GLU A 192       7.449   3.131  26.836  1.00 76.87           H
ATOM   2854 2HG  GLU A 192       7.342   4.124  28.277  1.00 76.87           H
ATOM   2855  CD  GLU A 192       5.432   3.450  27.533  1.00 76.87           C
ATOM   2856  OE1 GLU A 192       5.210   2.759  28.550  1.00 76.87           O
ATOM   2857  OE2 GLU A 192       4.587   3.792  26.678  1.00 76.87           O
ATOM   2858  HN  GLU A 192       8.415   7.537  25.721  1.00 76.87           H
ATOM   2859  N   SER A 193       9.106   6.047  29.026  1.00 72.64           N
ATOM   2860  CA  SER A 193      10.342   5.623  29.662  1.00 72.64           C
ATOM   2861  C   SER A 193      11.535   6.317  29.003  1.00 72.64           C
ATOM   2862  O   SER A 193      12.608   5.729  28.878  1.00 72.64           O
ATOM   2863  HA  SER A 193      10.249   5.928  30.704  1.00 72.64           H
ATOM   2864  CB  SER A 193      10.505   4.103  29.589  1.00 72.64           C
ATOM   2865 1HB  SER A 193      11.493   3.827  29.958  1.00 72.64           H
ATOM   2866 2HB  SER A 193       9.775   3.628  30.245  1.00 72.64           H
ATOM   2867  OG  SER A 193      10.341   3.611  28.262  1.00 72.64           O
ATOM   2868  HG  SER A 193      11.152   3.820  27.717  1.00 72.64           H
ATOM   2869  HN  SER A 193       8.410   6.401  29.650  1.00 72.64           H
ATOM   2870  N   GLY A 194      11.308   7.558  28.598  1.00 76.05           N
ATOM   2871  CA  GLY A 194      12.367   8.360  28.011  1.00 76.05           C
ATOM   2872  C   GLY A 194      12.521   8.057  26.519  1.00 76.05           C
ATOM   2873  O   GLY A 194      13.467   8.518  25.882  1.00 76.05           O
ATOM   2874 1HA  GLY A 194      12.147   9.418  28.150  1.00 76.05           H
ATOM   2875 2HA  GLY A 194      13.307   8.159  28.525  1.00 76.05           H
ATOM   2876  HN  GLY A 194      10.421   8.015  28.667  1.00 76.05           H
ATOM   2877  N   ILE A 195      11.576   7.283  26.004  1.00 83.91           N
ATOM   2878  CA  ILE A 195      11.562   6.961  24.588  1.00 83.91           C
ATOM   2879  C   ILE A 195      10.362   7.642  23.927  1.00 83.91           C
ATOM   2880  O   ILE A 195       9.223   7.450  24.352  1.00 83.91           O
ATOM   2881  HA  ILE A 195      12.474   7.369  24.151  1.00 83.91           H
ATOM   2882  CB  ILE A 195      11.600   5.446  24.382  1.00 83.91           C
ATOM   2883  HB  ILE A 195      10.750   5.008  24.907  1.00 83.91           H
ATOM   2884  CG1 ILE A 195      12.867   4.841  24.991  1.00 83.91           C
ATOM   2885 1HG1 ILE A 195      13.736   5.150  24.410  1.00 83.91           H
ATOM   2886 2HG1 ILE A 195      13.007   5.223  26.002  1.00 83.91           H
ATOM   2887  CG2 ILE A 195      11.449   5.089  22.902  1.00 83.91           C
ATOM   2888 1HG2 ILE A 195      10.496   5.468  22.532  1.00 83.91           H
ATOM   2889 2HG2 ILE A 195      12.263   5.539  22.335  1.00 83.91           H
ATOM   2890 3HG2 ILE A 195      11.479   4.006  22.784  1.00 83.91           H
ATOM   2891  CD1 ILE A 195      12.784   3.314  25.024  1.00 83.91           C
ATOM   2892 1HD1 ILE A 195      11.928   3.009  25.625  1.00 83.91           H
ATOM   2893 2HD1 ILE A 195      12.669   2.934  24.008  1.00 83.91           H
ATOM   2894 3HD1 ILE A 195      13.698   2.910  25.461  1.00 83.91           H
ATOM   2895  HN  ILE A 195      10.832   6.880  26.537  1.00 83.91           H
ATOM   2896  N   ALA A 196      10.657   8.422  22.897  1.00 90.22           N
ATOM   2897  CA  ALA A 196       9.610   9.059  22.116  1.00 90.22           C
ATOM   2898  C   ALA A 196       9.126   8.090  21.036  1.00 90.22           C
ATOM   2899  O   ALA A 196       9.930   7.535  20.289  1.00 90.22           O
ATOM   2900  HA  ALA A 196       8.783   9.282  22.789  1.00 90.22           H
ATOM   2901  CB  ALA A 196      10.137  10.370  21.530  1.00 90.22           C
ATOM   2902 1HB  ALA A 196      10.440  11.034  22.339  1.00 90.22           H
ATOM   2903 2HB  ALA A 196      10.993  10.163  20.888  1.00 90.22           H
ATOM   2904 3HB  ALA A 196       9.351  10.847  20.944  1.00 90.22           H
ATOM   2905  HN  ALA A 196      11.590   8.621  22.596  1.00 90.22           H
ATOM   2906  N   ILE A 197       7.813   7.916  20.987  1.00 89.42           N
ATOM   2907  CA  ILE A 197       7.215   6.993  20.038  1.00 89.42           C
ATOM   2908  C   ILE A 197       6.118   7.716  19.253  1.00 89.42           C
ATOM   2909  O   ILE A 197       5.257   8.369  19.840  1.00 89.42           O
ATOM   2910  HA  ILE A 197       7.996   6.690  19.341  1.00 89.42           H
ATOM   2911  CB  ILE A 197       6.729   5.730  20.751  1.00 89.42           C
ATOM   2912  HB  ILE A 197       6.008   6.024  21.513  1.00 89.42           H
ATOM   2913  CG1 ILE A 197       7.884   5.028  21.469  1.00 89.42           C
ATOM   2914 1HG1 ILE A 197       8.610   4.674  20.738  1.00 89.42           H
ATOM   2915 2HG1 ILE A 197       8.401   5.738  22.115  1.00 89.42           H
ATOM   2916  CG2 ILE A 197       6.006   4.795  19.780  1.00 89.42           C
ATOM   2917 1HG2 ILE A 197       5.144   5.309  19.355  1.00 89.42           H
ATOM   2918 2HG2 ILE A 197       6.686   4.505  18.980  1.00 89.42           H
ATOM   2919 3HG2 ILE A 197       5.671   3.905  20.313  1.00 89.42           H
ATOM   2920  CD1 ILE A 197       7.376   3.850  22.303  1.00 89.42           C
ATOM   2921 1HD1 ILE A 197       6.668   4.211  23.049  1.00 89.42           H
ATOM   2922 2HD1 ILE A 197       6.881   3.130  21.651  1.00 89.42           H
ATOM   2923 3HD1 ILE A 197       8.217   3.369  22.802  1.00 89.42           H
ATOM   2924  HN  ILE A 197       7.164   8.391  21.581  1.00 89.42           H
ATOM   2925  N   CYS A 198       6.185   7.574  17.937  1.00 91.90           N
ATOM   2926  CA  CYS A 198       5.113   8.046  17.078  1.00 91.90           C
ATOM   2927  C   CYS A 198       4.013   6.984  17.054  1.00 91.90           C
ATOM   2928  O   CYS A 198       4.197   5.906  16.490  1.00 91.90           O
ATOM   2929  HA  CYS A 198       4.746   8.974  17.517  1.00 91.90           H
ATOM   2930  CB  CYS A 198       5.619   8.376  15.672  1.00 91.90           C
ATOM   2931 1HB  CYS A 198       6.263   9.255  15.704  1.00 91.90           H
ATOM   2932 2HB  CYS A 198       6.223   7.552  15.291  1.00 91.90           H
ATOM   2933  SG  CYS A 198       4.203   8.681  14.553  1.00 91.90           S
ATOM   2934  HN  CYS A 198       6.953   7.147  17.459  1.00 91.90           H
ATOM   2935  N   THR A 199       2.893   7.324  17.674  1.00 91.32           N
ATOM   2936  CA  THR A 199       1.785   6.390  17.784  1.00 91.32           C
ATOM   2937  C   THR A 199       0.455   7.109  17.549  1.00 91.32           C
ATOM   2938  O   THR A 199       0.411   8.337  17.493  1.00 91.32           O
ATOM   2939  HA  THR A 199       1.887   5.641  16.999  1.00 91.32           H
ATOM   2940  CB  THR A 199       1.874   5.710  19.152  1.00 91.32           C
ATOM   2941  HB  THR A 199       2.901   5.422  19.378  1.00 91.32           H
ATOM   2942  OG1 THR A 199       0.939   4.638  19.068  1.00 91.32           O
ATOM   2943  HG1 THR A 199       1.065   4.013  19.839  1.00 91.32           H
ATOM   2944  CG2 THR A 199       1.332   6.590  20.280  1.00 91.32           C
ATOM   2945 1HG2 THR A 199       0.284   6.822  20.088  1.00 91.32           H
ATOM   2946 2HG2 THR A 199       1.906   7.515  20.327  1.00 91.32           H
ATOM   2947 3HG2 THR A 199       1.418   6.060  21.228  1.00 91.32           H
ATOM   2948  HN  THR A 199       2.736   8.217  18.096  1.00 91.32           H
ATOM   2949  N   MET A 200      -0.596   6.314  17.417  1.00 91.34           N
ATOM   2950  CA  MET A 200      -1.947   6.845  17.462  1.00 91.34           C
ATOM   2951  C   MET A 200      -2.528   6.749  18.874  1.00 91.34           C
ATOM   2952  O   MET A 200      -2.514   5.681  19.483  1.00 91.34           O
ATOM   2953  HA  MET A 200      -1.861   7.892  17.168  1.00 91.34           H
ATOM   2954  CB  MET A 200      -2.836   6.066  16.490  1.00 91.34           C
ATOM   2955 1HB  MET A 200      -2.774   5.000  16.710  1.00 91.34           H
ATOM   2956 2HB  MET A 200      -3.876   6.360  16.627  1.00 91.34           H
ATOM   2957  CG  MET A 200      -2.416   6.318  15.041  1.00 91.34           C
ATOM   2958 1HG  MET A 200      -2.416   7.388  14.834  1.00 91.34           H
ATOM   2959 2HG  MET A 200      -1.398   5.962  14.881  1.00 91.34           H
ATOM   2960  SD  MET A 200      -3.534   5.483  13.927  1.00 91.34           S
ATOM   2961  CE  MET A 200      -3.367   3.807  14.519  1.00 91.34           C
ATOM   2962 1HE  MET A 200      -2.328   3.490  14.425  1.00 91.34           H
ATOM   2963 2HE  MET A 200      -3.667   3.760  15.566  1.00 91.34           H
ATOM   2964 3HE  MET A 200      -4.003   3.148  13.929  1.00 91.34           H
ATOM   2965  HN  MET A 200      -0.535   5.325  17.281  1.00 91.34           H
ATOM   2966  N   VAL A 201      -3.024   7.880  19.354  1.00 91.66           N
ATOM   2967  CA  VAL A 201      -3.696   7.916  20.642  1.00 91.66           C
ATOM   2968  C   VAL A 201      -5.179   8.226  20.430  1.00 91.66           C
ATOM   2969  O   VAL A 201      -5.524   9.217  19.788  1.00 91.66           O
ATOM   2970  HA  VAL A 201      -3.605   6.925  21.088  1.00 91.66           H
ATOM   2971  CB  VAL A 201      -3.002   8.917  21.567  1.00 91.66           C
ATOM   2972  HB  VAL A 201      -3.135   9.913  21.143  1.00 91.66           H
ATOM   2973  CG1 VAL A 201      -3.637   8.910  22.958  1.00 91.66           C
ATOM   2974 1HG1 VAL A 201      -4.690   9.180  22.879  1.00 91.66           H
ATOM   2975 2HG1 VAL A 201      -3.549   7.914  23.393  1.00 91.66           H
ATOM   2976 3HG1 VAL A 201      -3.125   9.631  23.596  1.00 91.66           H
ATOM   2977  CG2 VAL A 201      -1.499   8.638  21.648  1.00 91.66           C
ATOM   2978 1HG2 VAL A 201      -1.337   7.633  22.037  1.00 91.66           H
ATOM   2979 2HG2 VAL A 201      -1.061   8.719  20.654  1.00 91.66           H
ATOM   2980 3HG2 VAL A 201      -1.031   9.365  22.312  1.00 91.66           H
ATOM   2981  HN  VAL A 201      -2.973   8.759  18.880  1.00 91.66           H
ATOM   2982  N   TYR A 202      -6.017   7.360  20.982  1.00 89.38           N
ATOM   2983  CA  TYR A 202      -7.455   7.520  20.846  1.00 89.38           C
ATOM   2984  C   TYR A 202      -8.048   8.209  22.077  1.00 89.38           C
ATOM   2985  O   TYR A 202      -8.134   7.610  23.147  1.00 89.38           O
ATOM   2986  HA  TYR A 202      -7.643   8.136  19.967  1.00 89.38           H
ATOM   2987  CB  TYR A 202      -8.028   6.105  20.743  1.00 89.38           C
ATOM   2988 1HB  TYR A 202      -7.697   5.526  21.605  1.00 89.38           H
ATOM   2989 2HB  TYR A 202      -9.115   6.160  20.794  1.00 89.38           H
ATOM   2990  CG  TYR A 202      -7.629   5.364  19.466  1.00 89.38           C
ATOM   2991  CD1 TYR A 202      -8.328   5.579  18.296  1.00 89.38           C
ATOM   2992  HD1 TYR A 202      -9.165   6.277  18.282  1.00 89.38           H
ATOM   2993  CD2 TYR A 202      -6.569   4.479  19.484  1.00 89.38           C
ATOM   2994  HD2 TYR A 202      -6.017   4.309  20.408  1.00 89.38           H
ATOM   2995  CE1 TYR A 202      -7.952   4.881  17.094  1.00 89.38           C
ATOM   2996  HE1 TYR A 202      -8.496   5.041  16.163  1.00 89.38           H
ATOM   2997  CE2 TYR A 202      -6.193   3.781  18.282  1.00 89.38           C
ATOM   2998  HE2 TYR A 202      -5.359   3.080  18.282  1.00 89.38           H
ATOM   2999  CZ  TYR A 202      -6.903   4.017  17.146  1.00 89.38           C
ATOM   3000  OH  TYR A 202      -6.548   3.357  16.011  1.00 89.38           O
ATOM   3001  HH  TYR A 202      -6.001   2.553  16.239  1.00 89.38           H
ATOM   3002  HN  TYR A 202      -5.728   6.563  21.512  1.00 89.38           H
ATOM   3003  N   PRO A 203      -8.466   9.476  21.948  1.00 77.62           N
ATOM   3004  CA  PRO A 203      -8.998  10.215  23.095  1.00 77.62           C
ATOM   3005  C   PRO A 203     -10.340   9.673  23.558  1.00 77.62           C
ATOM   3006  O   PRO A 203     -10.953   8.855  22.874  1.00 77.62           O
ATOM   3007  HA  PRO A 203      -8.336  10.106  23.953  1.00 77.62           H
ATOM   3008  CB  PRO A 203      -9.114  11.651  22.579  1.00 77.62           C
ATOM   3009 1HB  PRO A 203      -9.954  12.175  23.034  1.00 77.62           H
ATOM   3010 2HB  PRO A 203      -8.219  12.231  22.803  1.00 77.62           H
ATOM   3011  CG  PRO A 203      -9.306  11.482  21.098  1.00 77.62           C
ATOM   3012 1HG  PRO A 203     -10.355  11.315  20.853  1.00 77.62           H
ATOM   3013 2HG  PRO A 203      -8.991  12.374  20.556  1.00 77.62           H
ATOM   3014  CD  PRO A 203      -8.466  10.296  20.723  1.00 77.62           C
ATOM   3015 1HD  PRO A 203      -8.892   9.755  19.877  1.00 77.62           H
ATOM   3016 2HD  PRO A 203      -7.457  10.593  20.438  1.00 77.62           H
ATOM   3017  N   SER A 204     -10.765  10.147  24.720  1.00 68.05           N
ATOM   3018  CA  SER A 204     -12.156  10.015  25.120  1.00 68.05           C
ATOM   3019  C   SER A 204     -12.360   8.701  25.876  1.00 68.05           C
ATOM   3020  O   SER A 204     -11.521   7.805  25.810  1.00 68.05           O
ATOM   3021  HA  SER A 204     -12.351  10.866  25.771  1.00 68.05           H
ATOM   3022  CB  SER A 204     -13.085  10.079  23.906  1.00 68.05           C
ATOM   3023 1HB  SER A 204     -14.065  10.441  24.219  1.00 68.05           H
ATOM   3024 2HB  SER A 204     -12.694  10.799  23.187  1.00 68.05           H
ATOM   3025  OG  SER A 204     -13.228   8.809  23.275  1.00 68.05           O
ATOM   3026  HG  SER A 204     -13.820   8.890  22.474  1.00 68.05           H
ATOM   3027  HN  SER A 204     -10.178  10.613  25.382  1.00 68.05           H
ATOM   3028  N   ASP A 205     -13.482   8.628  26.579  1.00 67.15           N
ATOM   3029  CA  ASP A 205     -13.820   7.429  27.326  1.00 67.15           C
ATOM   3030  C   ASP A 205     -14.053   6.274  26.351  1.00 67.15           C
ATOM   3031  O   ASP A 205     -13.947   5.108  26.728  1.00 67.15           O
ATOM   3032  HA  ASP A 205     -12.969   7.253  27.985  1.00 67.15           H
ATOM   3033  CB  ASP A 205     -15.101   7.629  28.138  1.00 67.15           C
ATOM   3034 1HB  ASP A 205     -15.897   7.988  27.485  1.00 67.15           H
ATOM   3035 2HB  ASP A 205     -15.430   6.674  28.546  1.00 67.15           H
ATOM   3036  CG  ASP A 205     -14.879   8.627  29.276  1.00 67.15           C
ATOM   3037  OD1 ASP A 205     -13.822   8.513  29.933  1.00 67.15           O
ATOM   3038  OD2 ASP A 205     -15.772   9.481  29.464  1.00 67.15           O
ATOM   3039  HN  ASP A 205     -14.151   9.368  26.641  1.00 67.15           H
ATOM   3040  N   GLU A 206     -14.366   6.638  25.116  1.00 82.22           N
ATOM   3041  CA  GLU A 206     -14.752   5.652  24.121  1.00 82.22           C
ATOM   3042  C   GLU A 206     -13.580   5.359  23.182  1.00 82.22           C
ATOM   3043  O   GLU A 206     -13.783   4.982  22.029  1.00 82.22           O
ATOM   3044  HA  GLU A 206     -15.008   4.755  24.685  1.00 82.22           H
ATOM   3045  CB  GLU A 206     -15.980   6.118  23.336  1.00 82.22           C
ATOM   3046 1HB  GLU A 206     -15.802   7.115  22.933  1.00 82.22           H
ATOM   3047 2HB  GLU A 206     -16.228   5.382  22.571  1.00 82.22           H
ATOM   3048  CG  GLU A 206     -17.206   6.223  24.246  1.00 82.22           C
ATOM   3049 1HG  GLU A 206     -16.950   6.789  25.142  1.00 82.22           H
ATOM   3050 2HG  GLU A 206     -17.996   6.773  23.736  1.00 82.22           H
ATOM   3051  CD  GLU A 206     -17.716   4.835  24.641  1.00 82.22           C
ATOM   3052  OE1 GLU A 206     -18.780   4.787  25.295  1.00 82.22           O
ATOM   3053  OE2 GLU A 206     -17.030   3.855  24.280  1.00 82.22           O
ATOM   3054  HN  GLU A 206     -14.359   7.584  24.794  1.00 82.22           H
ATOM   3055  N   SER A 207     -12.380   5.544  23.711  1.00 86.75           N
ATOM   3056  CA  SER A 207     -11.176   5.365  22.916  1.00 86.75           C
ATOM   3057  C   SER A 207     -11.123   3.940  22.360  1.00 86.75           C
ATOM   3058  O   SER A 207     -10.649   3.722  21.246  1.00 86.75           O
ATOM   3059  HA  SER A 207     -11.256   6.089  22.105  1.00 86.75           H
ATOM   3060  CB  SER A 207      -9.922   5.660  23.741  1.00 86.75           C
ATOM   3061 1HB  SER A 207      -9.040   5.342  23.186  1.00 86.75           H
ATOM   3062 2HB  SER A 207      -9.833   6.736  23.893  1.00 86.75           H
ATOM   3063  OG  SER A 207      -9.949   5.004  25.006  1.00 86.75           O
ATOM   3064  HG  SER A 207      -9.228   5.369  25.596  1.00 86.75           H
ATOM   3065  HN  SER A 207     -12.222   5.810  24.662  1.00 86.75           H
ATOM   3066  N   THR A 208     -11.615   3.008  23.162  1.00 87.58           N
ATOM   3067  CA  THR A 208     -11.601   1.607  22.778  1.00 87.58           C
ATOM   3068  C   THR A 208     -12.504   1.377  21.565  1.00 87.58           C
ATOM   3069  O   THR A 208     -12.097   0.740  20.595  1.00 87.58           O
ATOM   3070  HA  THR A 208     -10.587   1.344  22.476  1.00 87.58           H
ATOM   3071  CB  THR A 208     -12.001   0.777  24.000  1.00 87.58           C
ATOM   3072  HB  THR A 208     -12.018  -0.286  23.760  1.00 87.58           H
ATOM   3073  OG1 THR A 208     -13.247   1.336  24.406  1.00 87.58           O
ATOM   3074  HG1 THR A 208     -13.725   0.702  25.014  1.00 87.58           H
ATOM   3075  CG2 THR A 208     -11.079   1.015  25.197  1.00 87.58           C
ATOM   3076 1HG2 THR A 208     -11.114   2.067  25.480  1.00 87.58           H
ATOM   3077 2HG2 THR A 208     -10.057   0.745  24.928  1.00 87.58           H
ATOM   3078 3HG2 THR A 208     -11.407   0.402  26.036  1.00 87.58           H
ATOM   3079  HN  THR A 208     -12.018   3.196  24.058  1.00 87.58           H
ATOM   3080  N   LYS A 209     -13.715   1.908  21.660  1.00 89.34           N
ATOM   3081  CA  LYS A 209     -14.678   1.772  20.581  1.00 89.34           C
ATOM   3082  C   LYS A 209     -14.125   2.440  19.321  1.00 89.34           C
ATOM   3083  O   LYS A 209     -14.291   1.925  18.216  1.00 89.34           O
ATOM   3084  HA  LYS A 209     -14.798   0.707  20.382  1.00 89.34           H
ATOM   3085  CB  LYS A 209     -16.045   2.308  21.012  1.00 89.34           C
ATOM   3086 1HB  LYS A 209     -15.938   3.325  21.389  1.00 89.34           H
ATOM   3087 2HB  LYS A 209     -16.709   2.357  20.149  1.00 89.34           H
ATOM   3088  CG  LYS A 209     -16.667   1.420  22.092  1.00 89.34           C
ATOM   3089 1HG  LYS A 209     -16.571   0.373  21.806  1.00 89.34           H
ATOM   3090 2HG  LYS A 209     -16.124   1.546  23.028  1.00 89.34           H
ATOM   3091  CD  LYS A 209     -18.143   1.764  22.301  1.00 89.34           C
ATOM   3092 1HD  LYS A 209     -18.271   2.847  22.304  1.00 89.34           H
ATOM   3093 2HD  LYS A 209     -18.732   1.376  21.470  1.00 89.34           H
ATOM   3094  CE  LYS A 209     -18.661   1.180  23.617  1.00 89.34           C
ATOM   3095 1HE  LYS A 209     -19.146   0.222  23.430  1.00 89.34           H
ATOM   3096 2HE  LYS A 209     -17.825   0.988  24.290  1.00 89.34           H
ATOM   3097  NZ  LYS A 209     -19.617   2.111  24.257  1.00 89.34           N
ATOM   3098 1HZ  LYS A 209     -20.163   1.611  24.950  1.00 89.34           H
ATOM   3099 2HZ  LYS A 209     -19.107   2.863  24.707  1.00 89.34           H
ATOM   3100 3HZ  LYS A 209     -20.236   2.497  23.552  1.00 89.34           H
ATOM   3101  HN  LYS A 209     -14.039   2.422  22.454  1.00 89.34           H
ATOM   3102  N   LEU A 210     -13.477   3.577  19.529  1.00 90.93           N
ATOM   3103  CA  LEU A 210     -12.943   4.348  18.419  1.00 90.93           C
ATOM   3104  C   LEU A 210     -11.853   3.535  17.717  1.00 90.93           C
ATOM   3105  O   LEU A 210     -11.845   3.428  16.492  1.00 90.93           O
ATOM   3106  HA  LEU A 210     -13.758   4.514  17.714  1.00 90.93           H
ATOM   3107  CB  LEU A 210     -12.472   5.722  18.898  1.00 90.93           C
ATOM   3108 1HB  LEU A 210     -13.304   6.213  19.405  1.00 90.93           H
ATOM   3109 2HB  LEU A 210     -11.688   5.577  19.641  1.00 90.93           H
ATOM   3110  CG  LEU A 210     -11.943   6.665  17.816  1.00 90.93           C
ATOM   3111  HG  LEU A 210     -11.138   6.158  17.285  1.00 90.93           H
ATOM   3112  CD1 LEU A 210     -13.031   6.986  16.789  1.00 90.93           C
ATOM   3113 1HD1 LEU A 210     -13.367   6.064  16.315  1.00 90.93           H
ATOM   3114 2HD1 LEU A 210     -13.872   7.465  17.289  1.00 90.93           H
ATOM   3115 3HD1 LEU A 210     -12.628   7.658  16.031  1.00 90.93           H
ATOM   3116  CD2 LEU A 210     -11.348   7.932  18.435  1.00 90.93           C
ATOM   3117 1HD2 LEU A 210     -12.116   8.452  19.007  1.00 90.93           H
ATOM   3118 2HD2 LEU A 210     -10.524   7.660  19.096  1.00 90.93           H
ATOM   3119 3HD2 LEU A 210     -10.979   8.584  17.644  1.00 90.93           H
ATOM   3120  HN  LEU A 210     -13.316   3.972  20.434  1.00 90.93           H
ATOM   3121  N   LYS A 211     -10.959   2.982  18.524  1.00 91.13           N
ATOM   3122  CA  LYS A 211      -9.886   2.156  17.999  1.00 91.13           C
ATOM   3123  C   LYS A 211     -10.484   1.014  17.175  1.00 91.13           C
ATOM   3124  O   LYS A 211     -10.093   0.800  16.029  1.00 91.13           O
ATOM   3125  HA  LYS A 211      -9.286   2.782  17.337  1.00 91.13           H
ATOM   3126  CB  LYS A 211      -8.969   1.685  19.130  1.00 91.13           C
ATOM   3127 1HB  LYS A 211      -8.521   2.547  19.623  1.00 91.13           H
ATOM   3128 2HB  LYS A 211      -9.556   1.158  19.882  1.00 91.13           H
ATOM   3129  CG  LYS A 211      -7.869   0.766  18.596  1.00 91.13           C
ATOM   3130 1HG  LYS A 211      -8.307  -0.170  18.252  1.00 91.13           H
ATOM   3131 2HG  LYS A 211      -7.389   1.229  17.735  1.00 91.13           H
ATOM   3132  CD  LYS A 211      -6.824   0.479  19.676  1.00 91.13           C
ATOM   3133 1HD  LYS A 211      -6.434   1.418  20.069  1.00 91.13           H
ATOM   3134 2HD  LYS A 211      -7.291  -0.046  20.510  1.00 91.13           H
ATOM   3135  CE  LYS A 211      -5.675  -0.363  19.117  1.00 91.13           C
ATOM   3136 1HE  LYS A 211      -6.049  -1.337  18.803  1.00 91.13           H
ATOM   3137 2HE  LYS A 211      -5.260   0.119  18.232  1.00 91.13           H
ATOM   3138  NZ  LYS A 211      -4.615  -0.536  20.136  1.00 91.13           N
ATOM   3139 1HZ  LYS A 211      -3.783  -0.915  19.698  1.00 91.13           H
ATOM   3140 2HZ  LYS A 211      -4.399   0.362  20.554  1.00 91.13           H
ATOM   3141 3HZ  LYS A 211      -4.939  -1.175  20.855  1.00 91.13           H
ATOM   3142  HN  LYS A 211     -10.961   3.091  19.518  1.00 91.13           H
ATOM   3143  N   SER A 212     -11.422   0.310  17.792  1.00 90.40           N
ATOM   3144  CA  SER A 212     -12.027  -0.849  17.158  1.00 90.40           C
ATOM   3145  C   SER A 212     -12.614  -0.456  15.801  1.00 90.40           C
ATOM   3146  O   SER A 212     -12.470  -1.187  14.822  1.00 90.40           O
ATOM   3147  HA  SER A 212     -11.214  -1.564  17.030  1.00 90.40           H
ATOM   3148  CB  SER A 212     -13.110  -1.461  18.048  1.00 90.40           C
ATOM   3149 1HB  SER A 212     -12.706  -1.631  19.046  1.00 90.40           H
ATOM   3150 2HB  SER A 212     -13.934  -0.755  18.153  1.00 90.40           H
ATOM   3151  OG  SER A 212     -13.603  -2.690  17.520  1.00 90.40           O
ATOM   3152  HG  SER A 212     -12.848  -3.332  17.387  1.00 90.40           H
ATOM   3153  HN  SER A 212     -11.768   0.520  18.706  1.00 90.40           H
ATOM   3154  N   ALA A 213     -13.264   0.699  15.785  1.00 91.36           N
ATOM   3155  CA  ALA A 213     -13.921   1.171  14.578  1.00 91.36           C
ATOM   3156  C   ALA A 213     -12.867   1.463  13.509  1.00 91.36           C
ATOM   3157  O   ALA A 213     -13.028   1.078  12.352  1.00 91.36           O
ATOM   3158  HA  ALA A 213     -14.576   0.375  14.224  1.00 91.36           H
ATOM   3159  CB  ALA A 213     -14.773   2.399  14.908  1.00 91.36           C
ATOM   3160 1HB  ALA A 213     -15.525   2.131  15.650  1.00 91.36           H
ATOM   3161 2HB  ALA A 213     -14.134   3.188  15.306  1.00 91.36           H
ATOM   3162 3HB  ALA A 213     -15.265   2.753  14.003  1.00 91.36           H
ATOM   3163  HN  ALA A 213     -13.345   1.306  16.576  1.00 91.36           H
ATOM   3164  N   VAL A 214     -11.811   2.141  13.934  1.00 90.12           N
ATOM   3165  CA  VAL A 214     -10.763   2.549  13.014  1.00 90.12           C
ATOM   3166  C   VAL A 214     -10.088   1.304  12.433  1.00 90.12           C
ATOM   3167  O   VAL A 214      -9.793   1.254  11.240  1.00 90.12           O
ATOM   3168  HA  VAL A 214     -11.235   3.103  12.203  1.00 90.12           H
ATOM   3169  CB  VAL A 214      -9.781   3.486  13.720  1.00 90.12           C
ATOM   3170  HB  VAL A 214      -9.479   3.013  14.654  1.00 90.12           H
ATOM   3171  CG1 VAL A 214      -8.525   3.703  12.874  1.00 90.12           C
ATOM   3172 1HG1 VAL A 214      -8.032   2.746  12.703  1.00 90.12           H
ATOM   3173 2HG1 VAL A 214      -8.803   4.145  11.918  1.00 90.12           H
ATOM   3174 3HG1 VAL A 214      -7.845   4.373  13.400  1.00 90.12           H
ATOM   3175  CG2 VAL A 214     -10.448   4.820  14.064  1.00 90.12           C
ATOM   3176 1HG2 VAL A 214     -10.793   5.300  13.149  1.00 90.12           H
ATOM   3177 2HG2 VAL A 214     -11.298   4.642  14.723  1.00 90.12           H
ATOM   3178 3HG2 VAL A 214      -9.729   5.467  14.565  1.00 90.12           H
ATOM   3179  HN  VAL A 214     -11.666   2.411  14.886  1.00 90.12           H
ATOM   3180  N   LEU A 215      -9.864   0.331  13.304  1.00 90.95           N
ATOM   3181  CA  LEU A 215      -9.226  -0.908  12.893  1.00 90.95           C
ATOM   3182  C   LEU A 215     -10.141  -1.648  11.915  1.00 90.95           C
ATOM   3183  O   LEU A 215      -9.678  -2.179  10.907  1.00 90.95           O
ATOM   3184  HA  LEU A 215      -8.305  -0.645  12.372  1.00 90.95           H
ATOM   3185  CB  LEU A 215      -8.832  -1.739  14.116  1.00 90.95           C
ATOM   3186 1HB  LEU A 215      -9.533  -1.519  14.921  1.00 90.95           H
ATOM   3187 2HB  LEU A 215      -8.953  -2.794  13.868  1.00 90.95           H
ATOM   3188  CG  LEU A 215      -7.411  -1.527  14.642  1.00 90.95           C
ATOM   3189  HG  LEU A 215      -6.855  -0.953  13.901  1.00 90.95           H
ATOM   3190  CD1 LEU A 215      -7.421  -0.708  15.934  1.00 90.95           C
ATOM   3191 1HD1 LEU A 215      -7.872   0.266  15.743  1.00 90.95           H
ATOM   3192 2HD1 LEU A 215      -8.000  -1.234  16.693  1.00 90.95           H
ATOM   3193 3HD1 LEU A 215      -6.399  -0.572  16.286  1.00 90.95           H
ATOM   3194  CD2 LEU A 215      -6.686  -2.863  14.815  1.00 90.95           C
ATOM   3195 1HD2 LEU A 215      -7.232  -3.484  15.525  1.00 90.95           H
ATOM   3196 2HD2 LEU A 215      -6.630  -3.374  13.854  1.00 90.95           H
ATOM   3197 3HD2 LEU A 215      -5.678  -2.683  15.190  1.00 90.95           H
ATOM   3198  HN  LEU A 215     -10.109   0.379  14.272  1.00 90.95           H
ATOM   3199  N   THR A 216     -11.423  -1.659  12.248  1.00 91.47           N
ATOM   3200  CA  THR A 216     -12.406  -2.334  11.417  1.00 91.47           C
ATOM   3201  C   THR A 216     -12.404  -1.746  10.004  1.00 91.47           C
ATOM   3202  O   THR A 216     -12.435  -2.484   9.021  1.00 91.47           O
ATOM   3203  HA  THR A 216     -12.119  -3.382  11.328  1.00 91.47           H
ATOM   3204  CB  THR A 216     -13.764  -2.233  12.115  1.00 91.47           C
ATOM   3205  HB  THR A 216     -14.083  -1.194  12.198  1.00 91.47           H
ATOM   3206  OG1 THR A 216     -13.571  -2.918  13.350  1.00 91.47           O
ATOM   3207  HG1 THR A 216     -13.475  -2.258  14.095  1.00 91.47           H
ATOM   3208  CG2 THR A 216     -14.849  -3.045  11.404  1.00 91.47           C
ATOM   3209 1HG2 THR A 216     -14.561  -4.096  11.381  1.00 91.47           H
ATOM   3210 2HG2 THR A 216     -14.968  -2.678  10.385  1.00 91.47           H
ATOM   3211 3HG2 THR A 216     -15.792  -2.939  11.940  1.00 91.47           H
ATOM   3212  HN  THR A 216     -11.793  -1.219  13.066  1.00 91.47           H
ATOM   3213  N   LEU A 217     -12.368  -0.423   9.948  1.00 88.80           N
ATOM   3214  CA  LEU A 217     -12.358   0.272   8.672  1.00 88.80           C
ATOM   3215  C   LEU A 217     -11.108  -0.129   7.887  1.00 88.80           C
ATOM   3216  O   LEU A 217     -11.170  -0.333   6.676  1.00 88.80           O
ATOM   3217  HA  LEU A 217     -13.236  -0.056   8.115  1.00 88.80           H
ATOM   3218  CB  LEU A 217     -12.494   1.782   8.883  1.00 88.80           C
ATOM   3219 1HB  LEU A 217     -13.397   1.968   9.465  1.00 88.80           H
ATOM   3220 2HB  LEU A 217     -11.651   2.121   9.486  1.00 88.80           H
ATOM   3221  CG  LEU A 217     -12.553   2.634   7.614  1.00 88.80           C
ATOM   3222  HG  LEU A 217     -11.694   2.381   6.993  1.00 88.80           H
ATOM   3223  CD1 LEU A 217     -13.809   2.316   6.799  1.00 88.80           C
ATOM   3224 1HD1 LEU A 217     -13.801   1.264   6.514  1.00 88.80           H
ATOM   3225 2HD1 LEU A 217     -14.694   2.522   7.401  1.00 88.80           H
ATOM   3226 3HD1 LEU A 217     -13.826   2.936   5.903  1.00 88.80           H
ATOM   3227  CD2 LEU A 217     -12.448   4.123   7.948  1.00 88.80           C
ATOM   3228 1HD2 LEU A 217     -13.274   4.408   8.600  1.00 88.80           H
ATOM   3229 2HD2 LEU A 217     -11.502   4.316   8.454  1.00 88.80           H
ATOM   3230 3HD2 LEU A 217     -12.493   4.706   7.028  1.00 88.80           H
ATOM   3231  HN  LEU A 217     -12.345   0.171  10.753  1.00 88.80           H
ATOM   3232  N   LYS A 218     -10.002  -0.231   8.609  1.00 86.99           N
ATOM   3233  CA  LYS A 218      -8.735  -0.585   7.992  1.00 86.99           C
ATOM   3234  C   LYS A 218      -8.835  -1.995   7.406  1.00 86.99           C
ATOM   3235  O   LYS A 218      -8.281  -2.270   6.342  1.00 86.99           O
ATOM   3236  HA  LYS A 218      -8.562   0.116   7.176  1.00 86.99           H
ATOM   3237  CB  LYS A 218      -7.587  -0.414   8.989  1.00 86.99           C
ATOM   3238 1HB  LYS A 218      -7.864  -0.851   9.948  1.00 86.99           H
ATOM   3239 2HB  LYS A 218      -6.709  -0.954   8.635  1.00 86.99           H
ATOM   3240  CG  LYS A 218      -7.241   1.065   9.177  1.00 86.99           C
ATOM   3241 1HG  LYS A 218      -6.826   1.465   8.252  1.00 86.99           H
ATOM   3242 2HG  LYS A 218      -8.148   1.630   9.391  1.00 86.99           H
ATOM   3243  CD  LYS A 218      -6.237   1.252  10.316  1.00 86.99           C
ATOM   3244 1HD  LYS A 218      -6.594   0.738  11.209  1.00 86.99           H
ATOM   3245 2HD  LYS A 218      -5.285   0.796  10.045  1.00 86.99           H
ATOM   3246  CE  LYS A 218      -6.029   2.736  10.625  1.00 86.99           C
ATOM   3247 1HE  LYS A 218      -5.964   3.301   9.696  1.00 86.99           H
ATOM   3248 2HE  LYS A 218      -6.887   3.123  11.174  1.00 86.99           H
ATOM   3249  NZ  LYS A 218      -4.796   2.932  11.420  1.00 86.99           N
ATOM   3250 1HZ  LYS A 218      -4.999   3.521  12.220  1.00 86.99           H
ATOM   3251 2HZ  LYS A 218      -4.454   2.033  11.740  1.00 86.99           H
ATOM   3252 3HZ  LYS A 218      -4.090   3.377  10.843  1.00 86.99           H
ATOM   3253  HN  LYS A 218      -9.962  -0.077   9.597  1.00 86.99           H
ATOM   3254  N   VAL A 219      -9.544  -2.852   8.126  1.00 87.71           N
ATOM   3255  CA  VAL A 219      -9.690  -4.237   7.711  1.00 87.71           C
ATOM   3256  C   VAL A 219     -10.575  -4.301   6.464  1.00 87.71           C
ATOM   3257  O   VAL A 219     -10.266  -5.021   5.516  1.00 87.71           O
ATOM   3258  HA  VAL A 219      -8.698  -4.610   7.457  1.00 87.71           H
ATOM   3259  CB  VAL A 219     -10.229  -5.077   8.871  1.00 87.71           C
ATOM   3260  HB  VAL A 219     -11.111  -4.573   9.268  1.00 87.71           H
ATOM   3261  CG1 VAL A 219     -10.658  -6.464   8.390  1.00 87.71           C
ATOM   3262 1HG1 VAL A 219     -11.441  -6.362   7.638  1.00 87.71           H
ATOM   3263 2HG1 VAL A 219      -9.802  -6.979   7.955  1.00 87.71           H
ATOM   3264 3HG1 VAL A 219     -11.038  -7.040   9.234  1.00 87.71           H
ATOM   3265  CG2 VAL A 219      -9.200  -5.181   9.998  1.00 87.71           C
ATOM   3266 1HG2 VAL A 219      -8.292  -5.651   9.618  1.00 87.71           H
ATOM   3267 2HG2 VAL A 219      -8.964  -4.183  10.368  1.00 87.71           H
ATOM   3268 3HG2 VAL A 219      -9.609  -5.783  10.809  1.00 87.71           H
ATOM   3269  HN  VAL A 219     -10.014  -2.614   8.976  1.00 87.71           H
ATOM   3270  N   ILE A 220     -11.657  -3.538   6.506  1.00 88.06           N
ATOM   3271  CA  ILE A 220     -12.614  -3.537   5.413  1.00 88.06           C
ATOM   3272  C   ILE A 220     -11.928  -3.035   4.141  1.00 88.06           C
ATOM   3273  O   ILE A 220     -12.021  -3.668   3.090  1.00 88.06           O
ATOM   3274  HA  ILE A 220     -12.928  -4.568   5.252  1.00 88.06           H
ATOM   3275  CB  ILE A 220     -13.862  -2.738   5.794  1.00 88.06           C
ATOM   3276  HB  ILE A 220     -13.542  -1.795   6.236  1.00 88.06           H
ATOM   3277  CG1 ILE A 220     -14.684  -3.477   6.852  1.00 88.06           C
ATOM   3278 1HG1 ILE A 220     -15.125  -4.373   6.415  1.00 88.06           H
ATOM   3279 2HG1 ILE A 220     -14.032  -3.805   7.661  1.00 88.06           H
ATOM   3280  CG2 ILE A 220     -14.695  -2.397   4.556  1.00 88.06           C
ATOM   3281 1HG2 ILE A 220     -14.095  -1.801   3.868  1.00 88.06           H
ATOM   3282 2HG2 ILE A 220     -15.006  -3.318   4.063  1.00 88.06           H
ATOM   3283 3HG2 ILE A 220     -15.575  -1.829   4.856  1.00 88.06           H
ATOM   3284  CD1 ILE A 220     -15.790  -2.580   7.413  1.00 88.06           C
ATOM   3285 1HD1 ILE A 220     -15.344  -1.697   7.870  1.00 88.06           H
ATOM   3286 2HD1 ILE A 220     -16.454  -2.274   6.604  1.00 88.06           H
ATOM   3287 3HD1 ILE A 220     -16.359  -3.130   8.162  1.00 88.06           H
ATOM   3288  HN  ILE A 220     -11.884  -2.931   7.267  1.00 88.06           H
ATOM   3289  N   LEU A 221     -11.254  -1.903   4.277  1.00 83.35           N
ATOM   3290  CA  LEU A 221     -10.662  -1.241   3.127  1.00 83.35           C
ATOM   3291  C   LEU A 221      -9.315  -1.894   2.807  1.00 83.35           C
ATOM   3292  O   LEU A 221      -8.828  -1.798   1.682  1.00 83.35           O
ATOM   3293  HA  LEU A 221     -11.331  -1.396   2.281  1.00 83.35           H
ATOM   3294  CB  LEU A 221     -10.573   0.268   3.364  1.00 83.35           C
ATOM   3295 1HB  LEU A 221      -9.917   0.444   4.217  1.00 83.35           H
ATOM   3296 2HB  LEU A 221     -10.096   0.724   2.497  1.00 83.35           H
ATOM   3297  CG  LEU A 221     -11.899   0.986   3.620  1.00 83.35           C
ATOM   3298  HG  LEU A 221     -12.387   0.511   4.471  1.00 83.35           H
ATOM   3299  CD1 LEU A 221     -11.667   2.451   3.993  1.00 83.35           C
ATOM   3300 1HD1 LEU A 221     -11.061   2.504   4.897  1.00 83.35           H
ATOM   3301 2HD1 LEU A 221     -11.148   2.956   3.178  1.00 83.35           H
ATOM   3302 3HD1 LEU A 221     -12.626   2.938   4.169  1.00 83.35           H
ATOM   3303  CD2 LEU A 221     -12.841   0.842   2.422  1.00 83.35           C
ATOM   3304 1HD2 LEU A 221     -12.373   1.275   1.538  1.00 83.35           H
ATOM   3305 2HD2 LEU A 221     -13.043  -0.215   2.245  1.00 83.35           H
ATOM   3306 3HD2 LEU A 221     -13.776   1.361   2.631  1.00 83.35           H
ATOM   3307  HN  LEU A 221     -11.111  -1.439   5.152  1.00 83.35           H
ATOM   3308  N   GLY A 222      -8.753  -2.542   3.816  1.00 77.13           N
ATOM   3309  CA  GLY A 222      -7.420  -3.108   3.692  1.00 77.13           C
ATOM   3310  C   GLY A 222      -7.467  -4.477   3.012  1.00 77.13           C
ATOM   3311  O   GLY A 222      -6.575  -4.820   2.237  1.00 77.13           O
ATOM   3312 1HA  GLY A 222      -6.787  -2.433   3.116  1.00 77.13           H
ATOM   3313 2HA  GLY A 222      -6.969  -3.203   4.680  1.00 77.13           H
ATOM   3314  HN  GLY A 222      -9.191  -2.683   4.704  1.00 77.13           H
ATOM   3315  N   PHE A 223      -8.515  -5.224   3.328  1.00 77.26           N
ATOM   3316  CA  PHE A 223      -8.566  -6.631   2.971  1.00 77.26           C
ATOM   3317  C   PHE A 223      -9.754  -6.921   2.052  1.00 77.26           C
ATOM   3318  O   PHE A 223      -9.572  -7.310   0.899  1.00 77.26           O
ATOM   3319  HA  PHE A 223      -7.639  -6.866   2.448  1.00 77.26           H
ATOM   3320  CB  PHE A 223      -8.739  -7.417   4.272  1.00 77.26           C
ATOM   3321 1HB  PHE A 223      -7.946  -7.134   4.964  1.00 77.26           H
ATOM   3322 2HB  PHE A 223      -9.683  -7.129   4.735  1.00 77.26           H
ATOM   3323  CG  PHE A 223      -8.720  -8.936   4.090  1.00 77.26           C
ATOM   3324  CD1 PHE A 223      -9.865  -9.653   4.240  1.00 77.26           C
ATOM   3325  HD1 PHE A 223     -10.797  -9.147   4.490  1.00 77.26           H
ATOM   3326  CD2 PHE A 223      -7.557  -9.568   3.777  1.00 77.26           C
ATOM   3327  HD2 PHE A 223      -6.639  -8.993   3.657  1.00 77.26           H
ATOM   3328  CE1 PHE A 223      -9.847 -11.063   4.071  1.00 77.26           C
ATOM   3329  HE1 PHE A 223     -10.765 -11.639   4.191  1.00 77.26           H
ATOM   3330  CE2 PHE A 223      -7.539 -10.978   3.608  1.00 77.26           C
ATOM   3331  HE2 PHE A 223      -6.607 -11.485   3.357  1.00 77.26           H
ATOM   3332  CZ  PHE A 223      -8.684 -11.696   3.758  1.00 77.26           C
ATOM   3333  HZ  PHE A 223      -8.670 -12.778   3.628  1.00 77.26           H
ATOM   3334  HN  PHE A 223      -9.318  -4.882   3.817  1.00 77.26           H
ATOM   3335  N   PHE A 224     -10.945  -6.721   2.596  1.00 83.34           N
ATOM   3336  CA  PHE A 224     -12.153  -7.220   1.960  1.00 83.34           C
ATOM   3337  C   PHE A 224     -12.398  -6.518   0.623  1.00 83.34           C
ATOM   3338  O   PHE A 224     -12.710  -7.166  -0.375  1.00 83.34           O
ATOM   3339  HA  PHE A 224     -12.010  -8.287   1.787  1.00 83.34           H
ATOM   3340  CB  PHE A 224     -13.316  -6.912   2.905  1.00 83.34           C
ATOM   3341 1HB  PHE A 224     -13.188  -5.907   3.307  1.00 83.34           H
ATOM   3342 2HB  PHE A 224     -14.244  -6.910   2.333  1.00 83.34           H
ATOM   3343  CG  PHE A 224     -13.452  -7.898   4.066  1.00 83.34           C
ATOM   3344  CD1 PHE A 224     -13.958  -9.141   3.847  1.00 83.34           C
ATOM   3345  HD1 PHE A 224     -14.266  -9.435   2.844  1.00 83.34           H
ATOM   3346  CD2 PHE A 224     -13.067  -7.531   5.318  1.00 83.34           C
ATOM   3347  HD2 PHE A 224     -12.662  -6.535   5.494  1.00 83.34           H
ATOM   3348  CE1 PHE A 224     -14.084 -10.057   4.926  1.00 83.34           C
ATOM   3349  HE1 PHE A 224     -14.490 -11.053   4.750  1.00 83.34           H
ATOM   3350  CE2 PHE A 224     -13.193  -8.447   6.397  1.00 83.34           C
ATOM   3351  HE2 PHE A 224     -12.885  -8.153   7.400  1.00 83.34           H
ATOM   3352  CZ  PHE A 224     -13.699  -9.690   6.177  1.00 83.34           C
ATOM   3353  HZ  PHE A 224     -13.796 -10.393   7.005  1.00 83.34           H
ATOM   3354  HN  PHE A 224     -11.092  -6.230   3.455  1.00 83.34           H
ATOM   3355  N   LEU A 225     -12.246  -5.201   0.646  1.00 80.72           N
ATOM   3356  CA  LEU A 225     -12.494  -4.399  -0.540  1.00 80.72           C
ATOM   3357  C   LEU A 225     -11.542  -4.837  -1.655  1.00 80.72           C
ATOM   3358  O   LEU A 225     -11.980  -5.176  -2.753  1.00 80.72           O
ATOM   3359  HA  LEU A 225     -13.517  -4.598  -0.862  1.00 80.72           H
ATOM   3360  CB  LEU A 225     -12.407  -2.908  -0.207  1.00 80.72           C
ATOM   3361 1HB  LEU A 225     -13.200  -2.668   0.501  1.00 80.72           H
ATOM   3362 2HB  LEU A 225     -11.460  -2.725   0.302  1.00 80.72           H
ATOM   3363  CG  LEU A 225     -12.511  -1.948  -1.393  1.00 80.72           C
ATOM   3364  HG  LEU A 225     -11.831  -2.293  -2.172  1.00 80.72           H
ATOM   3365  CD1 LEU A 225     -13.922  -1.961  -1.986  1.00 80.72           C
ATOM   3366 1HD1 LEU A 225     -14.163  -2.967  -2.329  1.00 80.72           H
ATOM   3367 2HD1 LEU A 225     -14.639  -1.655  -1.225  1.00 80.72           H
ATOM   3368 3HD1 LEU A 225     -13.968  -1.270  -2.828  1.00 80.72           H
ATOM   3369  CD2 LEU A 225     -12.068  -0.538  -0.998  1.00 80.72           C
ATOM   3370 1HD2 LEU A 225     -12.704  -0.170  -0.193  1.00 80.72           H
ATOM   3371 2HD2 LEU A 225     -11.032  -0.564  -0.660  1.00 80.72           H
ATOM   3372 3HD2 LEU A 225     -12.152   0.124  -1.860  1.00 80.72           H
ATOM   3373  HN  LEU A 225     -11.961  -4.685   1.453  1.00 80.72           H
ATOM   3374  N   PRO A 226     -10.227  -4.837  -1.395  1.00 75.00           N
ATOM   3375  CA  PRO A 226      -9.264  -5.339  -2.378  1.00 75.00           C
ATOM   3376  C   PRO A 226      -9.606  -6.741  -2.857  1.00 75.00           C
ATOM   3377  O   PRO A 226      -9.608  -7.007  -4.058  1.00 75.00           O
ATOM   3378  HA  PRO A 226      -9.286  -4.719  -3.274  1.00 75.00           H
ATOM   3379  CB  PRO A 226      -7.931  -5.305  -1.629  1.00 75.00           C
ATOM   3380 1HB  PRO A 226      -7.723  -6.254  -1.136  1.00 75.00           H
ATOM   3381 2HB  PRO A 226      -7.097  -5.108  -2.303  1.00 75.00           H
ATOM   3382  CG  PRO A 226      -8.120  -4.176  -0.622  1.00 75.00           C
ATOM   3383 1HG  PRO A 226      -7.417  -4.251   0.207  1.00 75.00           H
ATOM   3384 2HG  PRO A 226      -7.957  -3.198  -1.075  1.00 75.00           H
ATOM   3385  CD  PRO A 226      -9.559  -4.363  -0.170  1.00 75.00           C
ATOM   3386 1HD  PRO A 226      -9.638  -5.093   0.636  1.00 75.00           H
ATOM   3387 2HD  PRO A 226      -9.990  -3.434   0.202  1.00 75.00           H
ATOM   3388  N   PHE A 227      -9.890  -7.607  -1.895  1.00 79.44           N
ATOM   3389  CA  PHE A 227     -10.153  -9.003  -2.200  1.00 79.44           C
ATOM   3390  C   PHE A 227     -11.328  -9.140  -3.171  1.00 79.44           C
ATOM   3391  O   PHE A 227     -11.232  -9.849  -4.171  1.00 79.44           O
ATOM   3392  HA  PHE A 227      -9.253  -9.409  -2.662  1.00 79.44           H
ATOM   3393  CB  PHE A 227     -10.515  -9.688  -0.880  1.00 79.44           C
ATOM   3394 1HB  PHE A 227      -9.673  -9.599  -0.194  1.00 79.44           H
ATOM   3395 2HB  PHE A 227     -11.354  -9.160  -0.426  1.00 79.44           H
ATOM   3396  CG  PHE A 227     -10.881 -11.166  -1.027  1.00 79.44           C
ATOM   3397  CD1 PHE A 227     -12.187 -11.547  -1.026  1.00 79.44           C
ATOM   3398  HD1 PHE A 227     -12.973 -10.798  -0.921  1.00 79.44           H
ATOM   3399  CD2 PHE A 227      -9.901 -12.100  -1.158  1.00 79.44           C
ATOM   3400  HD2 PHE A 227      -8.855 -11.795  -1.158  1.00 79.44           H
ATOM   3401  CE1 PHE A 227     -12.527 -12.919  -1.161  1.00 79.44           C
ATOM   3402  HE1 PHE A 227     -13.574 -13.224  -1.160  1.00 79.44           H
ATOM   3403  CE2 PHE A 227     -10.241 -13.472  -1.294  1.00 79.44           C
ATOM   3404  HE2 PHE A 227      -9.456 -14.221  -1.399  1.00 79.44           H
ATOM   3405  CZ  PHE A 227     -11.547 -13.852  -1.292  1.00 79.44           C
ATOM   3406  HZ  PHE A 227     -11.808 -14.906  -1.397  1.00 79.44           H
ATOM   3407  HN  PHE A 227      -9.940  -7.369  -0.925  1.00 79.44           H
ATOM   3408  N   VAL A 228     -12.410  -8.450  -2.841  1.00 82.36           N
ATOM   3409  CA  VAL A 228     -13.608  -8.500  -3.662  1.00 82.36           C
ATOM   3410  C   VAL A 228     -13.284  -7.973  -5.062  1.00 82.36           C
ATOM   3411  O   VAL A 228     -13.682  -8.570  -6.061  1.00 82.36           O
ATOM   3412  HA  VAL A 228     -13.909  -9.544  -3.741  1.00 82.36           H
ATOM   3413  CB  VAL A 228     -14.741  -7.730  -2.981  1.00 82.36           C
ATOM   3414  HB  VAL A 228     -14.354  -6.754  -2.686  1.00 82.36           H
ATOM   3415  CG1 VAL A 228     -15.906  -7.501  -3.946  1.00 82.36           C
ATOM   3416 1HG1 VAL A 228     -15.560  -6.926  -4.804  1.00 82.36           H
ATOM   3417 2HG1 VAL A 228     -16.291  -8.463  -4.285  1.00 82.36           H
ATOM   3418 3HG1 VAL A 228     -16.698  -6.952  -3.436  1.00 82.36           H
ATOM   3419  CG2 VAL A 228     -15.211  -8.451  -1.716  1.00 82.36           C
ATOM   3420 1HG2 VAL A 228     -15.572  -9.445  -1.977  1.00 82.36           H
ATOM   3421 2HG2 VAL A 228     -14.378  -8.538  -1.017  1.00 82.36           H
ATOM   3422 3HG2 VAL A 228     -16.017  -7.882  -1.251  1.00 82.36           H
ATOM   3423  HN  VAL A 228     -12.476  -7.866  -2.032  1.00 82.36           H
ATOM   3424  N   VAL A 229     -12.566  -6.860  -5.089  1.00 75.00           N
ATOM   3425  CA  VAL A 229     -12.225  -6.220  -6.348  1.00 75.00           C
ATOM   3426  C   VAL A 229     -11.407  -7.189  -7.203  1.00 75.00           C
ATOM   3427  O   VAL A 229     -11.688  -7.366  -8.388  1.00 75.00           O
ATOM   3428  HA  VAL A 229     -13.158  -5.996  -6.866  1.00 75.00           H
ATOM   3429  CB  VAL A 229     -11.501  -4.898  -6.084  1.00 75.00           C
ATOM   3430  HB  VAL A 229     -10.748  -5.076  -5.316  1.00 75.00           H
ATOM   3431  CG1 VAL A 229     -10.783  -4.406  -7.342  1.00 75.00           C
ATOM   3432 1HG1 VAL A 229     -10.051  -5.149  -7.656  1.00 75.00           H
ATOM   3433 2HG1 VAL A 229     -11.511  -4.252  -8.139  1.00 75.00           H
ATOM   3434 3HG1 VAL A 229     -10.277  -3.465  -7.126  1.00 75.00           H
ATOM   3435  CG2 VAL A 229     -12.470  -3.838  -5.555  1.00 75.00           C
ATOM   3436 1HG2 VAL A 229     -13.256  -3.665  -6.290  1.00 75.00           H
ATOM   3437 2HG2 VAL A 229     -12.914  -4.186  -4.622  1.00 75.00           H
ATOM   3438 3HG2 VAL A 229     -11.929  -2.909  -5.375  1.00 75.00           H
ATOM   3439  HN  VAL A 229     -12.219  -6.398  -4.272  1.00 75.00           H
ATOM   3440  N   MET A 230     -10.412  -7.792  -6.570  1.00 75.10           N
ATOM   3441  CA  MET A 230      -9.493  -8.666  -7.279  1.00 75.10           C
ATOM   3442  C   MET A 230     -10.216  -9.905  -7.812  1.00 75.10           C
ATOM   3443  O   MET A 230      -9.953 -10.350  -8.927  1.00 75.10           O
ATOM   3444  HA  MET A 230      -9.110  -8.075  -8.111  1.00 75.10           H
ATOM   3445  CB  MET A 230      -8.368  -9.097  -6.337  1.00 75.10           C
ATOM   3446 1HB  MET A 230      -8.793  -9.525  -5.429  1.00 75.10           H
ATOM   3447 2HB  MET A 230      -7.772  -9.878  -6.809  1.00 75.10           H
ATOM   3448  CG  MET A 230      -7.470  -7.912  -5.977  1.00 75.10           C
ATOM   3449 1HG  MET A 230      -7.262  -7.319  -6.867  1.00 75.10           H
ATOM   3450 2HG  MET A 230      -7.983  -7.258  -5.271  1.00 75.10           H
ATOM   3451  SD  MET A 230      -5.942  -8.497  -5.264  1.00 75.10           S
ATOM   3452  CE  MET A 230      -6.246  -8.140  -3.542  1.00 75.10           C
ATOM   3453 1HE  MET A 230      -6.412  -7.070  -3.416  1.00 75.10           H
ATOM   3454 2HE  MET A 230      -7.129  -8.685  -3.207  1.00 75.10           H
ATOM   3455 3HE  MET A 230      -5.384  -8.446  -2.949  1.00 75.10           H
ATOM   3456  HN  MET A 230     -10.228  -7.690  -5.592  1.00 75.10           H
ATOM   3457  N   ALA A 231     -11.114 -10.426  -6.988  1.00 79.03           N
ATOM   3458  CA  ALA A 231     -11.903 -11.583  -7.377  1.00 79.03           C
ATOM   3459  C   ALA A 231     -12.734 -11.235  -8.613  1.00 79.03           C
ATOM   3460  O   ALA A 231     -12.786 -12.009  -9.568  1.00 79.03           O
ATOM   3461  HA  ALA A 231     -11.212 -12.387  -7.628  1.00 79.03           H
ATOM   3462  CB  ALA A 231     -12.771 -12.028  -6.198  1.00 79.03           C
ATOM   3463 1HB  ALA A 231     -12.131 -12.292  -5.355  1.00 79.03           H
ATOM   3464 2HB  ALA A 231     -13.436 -11.215  -5.908  1.00 79.03           H
ATOM   3465 3HB  ALA A 231     -13.362 -12.896  -6.490  1.00 79.03           H
ATOM   3466  HN  ALA A 231     -11.304 -10.073  -6.072  1.00 79.03           H
ATOM   3467  N   CYS A 232     -13.364 -10.071  -8.556  1.00 77.00           N
ATOM   3468  CA  CYS A 232     -14.182  -9.607  -9.663  1.00 77.00           C
ATOM   3469  C   CYS A 232     -13.282  -9.445 -10.890  1.00 77.00           C
ATOM   3470  O   CYS A 232     -13.689  -9.757 -12.008  1.00 77.00           O
ATOM   3471  HA  CYS A 232     -14.938 -10.372  -9.836  1.00 77.00           H
ATOM   3472  CB  CYS A 232     -14.917  -8.309  -9.319  1.00 77.00           C
ATOM   3473 1HB  CYS A 232     -14.213  -7.578  -8.922  1.00 77.00           H
ATOM   3474 2HB  CYS A 232     -15.351  -7.878 -10.221  1.00 77.00           H
ATOM   3475  SG  CYS A 232     -16.232  -8.642  -8.091  1.00 77.00           S
ATOM   3476  HG  CYS A 232     -16.602  -7.374  -7.937  1.00 77.00           H
ATOM   3477  HN  CYS A 232     -13.322  -9.450  -7.772  1.00 77.00           H
ATOM   3478  N   CYS A 233     -12.076  -8.957 -10.639  1.00 71.68           N
ATOM   3479  CA  CYS A 233     -11.133  -8.702 -11.715  1.00 71.68           C
ATOM   3480  C   CYS A 233     -10.845 -10.026 -12.425  1.00 71.68           C
ATOM   3481  O   CYS A 233     -10.926 -10.109 -13.650  1.00 71.68           O
ATOM   3482  HA  CYS A 233     -11.614  -7.996 -12.392  1.00 71.68           H
ATOM   3483  CB  CYS A 233      -9.853  -8.040 -11.201  1.00 71.68           C
ATOM   3484 1HB  CYS A 233      -9.454  -8.606 -10.359  1.00 71.68           H
ATOM   3485 2HB  CYS A 233      -9.091  -8.048 -11.980  1.00 71.68           H
ATOM   3486  SG  CYS A 233     -10.202  -6.319 -10.687  1.00 71.68           S
ATOM   3487  HG  CYS A 233     -11.025  -6.635  -9.691  1.00 71.68           H
ATOM   3488  HN  CYS A 233     -11.741  -8.737  -9.723  1.00 71.68           H
ATOM   3489  N   TYR A 234     -10.515 -11.030 -11.626  1.00 73.20           N
ATOM   3490  CA  TYR A 234     -10.145 -12.327 -12.166  1.00 73.20           C
ATOM   3491  C   TYR A 234     -11.324 -12.975 -12.893  1.00 73.20           C
ATOM   3492  O   TYR A 234     -11.150 -13.583 -13.948  1.00 73.20           O
ATOM   3493  HA  TYR A 234      -9.330 -12.175 -12.875  1.00 73.20           H
ATOM   3494  CB  TYR A 234      -9.764 -13.192 -10.964  1.00 73.20           C
ATOM   3495 1HB  TYR A 234     -10.404 -12.928 -10.122  1.00 73.20           H
ATOM   3496 2HB  TYR A 234      -9.966 -14.237 -11.202  1.00 73.20           H
ATOM   3497  CG  TYR A 234      -8.301 -13.055 -10.536  1.00 73.20           C
ATOM   3498  CD1 TYR A 234      -7.291 -13.389 -11.416  1.00 73.20           C
ATOM   3499  HD1 TYR A 234      -7.536 -13.751 -12.414  1.00 73.20           H
ATOM   3500  CD2 TYR A 234      -7.992 -12.597  -9.272  1.00 73.20           C
ATOM   3501  HD2 TYR A 234      -8.789 -12.334  -8.577  1.00 73.20           H
ATOM   3502  CE1 TYR A 234      -5.915 -13.260 -11.014  1.00 73.20           C
ATOM   3503  HE1 TYR A 234      -5.107 -13.521 -11.698  1.00 73.20           H
ATOM   3504  CE2 TYR A 234      -6.615 -12.469  -8.870  1.00 73.20           C
ATOM   3505  HE2 TYR A 234      -6.357 -12.108  -7.874  1.00 73.20           H
ATOM   3506  CZ  TYR A 234      -5.644 -12.806  -9.760  1.00 73.20           C
ATOM   3507  OH  TYR A 234      -4.344 -12.684  -9.381  1.00 73.20           O
ATOM   3508  HH  TYR A 234      -3.742 -12.884 -10.154  1.00 73.20           H
ATOM   3509  HN  TYR A 234     -10.499 -10.968 -10.628  1.00 73.20           H
ATOM   3510  N   THR A 235     -12.499 -12.824 -12.300  1.00 80.14           N
ATOM   3511  CA  THR A 235     -13.701 -13.422 -12.856  1.00 80.14           C
ATOM   3512  C   THR A 235     -13.975 -12.865 -14.255  1.00 80.14           C
ATOM   3513  O   THR A 235     -14.276 -13.619 -15.179  1.00 80.14           O
ATOM   3514  HA  THR A 235     -13.533 -14.493 -12.966  1.00 80.14           H
ATOM   3515  CB  THR A 235     -14.848 -13.182 -11.872  1.00 80.14           C
ATOM   3516  HB  THR A 235     -15.784 -13.584 -12.260  1.00 80.14           H
ATOM   3517  OG1 THR A 235     -14.827 -11.775 -11.651  1.00 80.14           O
ATOM   3518  HG1 THR A 235     -15.401 -11.313 -12.327  1.00 80.14           H
ATOM   3519  CG2 THR A 235     -14.569 -13.781 -10.492  1.00 80.14           C
ATOM   3520 1HG2 THR A 235     -13.669 -13.329 -10.075  1.00 80.14           H
ATOM   3521 2HG2 THR A 235     -14.426 -14.857 -10.585  1.00 80.14           H
ATOM   3522 3HG2 THR A 235     -15.414 -13.582  -9.832  1.00 80.14           H
ATOM   3523  HN  THR A 235     -12.637 -12.306 -11.456  1.00 80.14           H
ATOM   3524  N   ILE A 236     -13.861 -11.550 -14.367  1.00 74.18           N
ATOM   3525  CA  ILE A 236     -14.062 -10.887 -15.644  1.00 74.18           C
ATOM   3526  C   ILE A 236     -12.965 -11.323 -16.618  1.00 74.18           C
ATOM   3527  O   ILE A 236     -13.239 -11.595 -17.786  1.00 74.18           O
ATOM   3528  HA  ILE A 236     -15.023 -11.218 -16.036  1.00 74.18           H
ATOM   3529  CB  ILE A 236     -14.147  -9.372 -15.453  1.00 74.18           C
ATOM   3530  HB  ILE A 236     -13.295  -9.054 -14.853  1.00 74.18           H
ATOM   3531  CG1 ILE A 236     -15.412  -8.987 -14.683  1.00 74.18           C
ATOM   3532 1HG1 ILE A 236     -16.285  -9.113 -15.323  1.00 74.18           H
ATOM   3533 2HG1 ILE A 236     -15.541  -9.656 -13.832  1.00 74.18           H
ATOM   3534  CG2 ILE A 236     -14.051  -8.644 -16.796  1.00 74.18           C
ATOM   3535 1HG2 ILE A 236     -13.099  -8.883 -17.271  1.00 74.18           H
ATOM   3536 2HG2 ILE A 236     -14.869  -8.962 -17.441  1.00 74.18           H
ATOM   3537 3HG2 ILE A 236     -14.114  -7.568 -16.631  1.00 74.18           H
ATOM   3538  CD1 ILE A 236     -15.336  -7.539 -14.193  1.00 74.18           C
ATOM   3539 1HD1 ILE A 236     -14.476  -7.423 -13.534  1.00 74.18           H
ATOM   3540 2HD1 ILE A 236     -15.231  -6.871 -15.049  1.00 74.18           H
ATOM   3541 3HD1 ILE A 236     -16.247  -7.291 -13.649  1.00 74.18           H
ATOM   3542  HN  ILE A 236     -13.637 -10.942 -13.605  1.00 74.18           H
ATOM   3543  N   ILE A 237     -11.746 -11.377 -16.101  1.00 71.15           N
ATOM   3544  CA  ILE A 237     -10.598 -11.713 -16.926  1.00 71.15           C
ATOM   3545  C   ILE A 237     -10.792 -13.110 -17.518  1.00 71.15           C
ATOM   3546  O   ILE A 237     -10.608 -13.310 -18.718  1.00 71.15           O
ATOM   3547  HA  ILE A 237     -10.562 -10.993 -17.744  1.00 71.15           H
ATOM   3548  CB  ILE A 237      -9.302 -11.557 -16.128  1.00 71.15           C
ATOM   3549  HB  ILE A 237      -9.489 -11.885 -15.105  1.00 71.15           H
ATOM   3550  CG1 ILE A 237      -8.872 -10.091 -16.061  1.00 71.15           C
ATOM   3551 1HG1 ILE A 237      -8.590  -9.745 -17.056  1.00 71.15           H
ATOM   3552 2HG1 ILE A 237      -9.711  -9.476 -15.736  1.00 71.15           H
ATOM   3553  CG2 ILE A 237      -8.198 -12.453 -16.695  1.00 71.15           C
ATOM   3554 1HG2 ILE A 237      -8.515 -13.495 -16.647  1.00 71.15           H
ATOM   3555 2HG2 ILE A 237      -8.005 -12.179 -17.732  1.00 71.15           H
ATOM   3556 3HG2 ILE A 237      -7.288 -12.323 -16.109  1.00 71.15           H
ATOM   3557  CD1 ILE A 237      -7.695  -9.907 -15.100  1.00 71.15           C
ATOM   3558 1HD1 ILE A 237      -7.988 -10.231 -14.101  1.00 71.15           H
ATOM   3559 2HD1 ILE A 237      -6.850 -10.504 -15.442  1.00 71.15           H
ATOM   3560 3HD1 ILE A 237      -7.410  -8.856 -15.071  1.00 71.15           H
ATOM   3561  HN  ILE A 237     -11.538 -11.197 -15.140  1.00 71.15           H
ATOM   3562  N   ILE A 238     -11.160 -14.040 -16.649  1.00 73.44           N
ATOM   3563  CA  ILE A 238     -11.353 -15.419 -17.066  1.00 73.44           C
ATOM   3564  C   ILE A 238     -12.459 -15.478 -18.121  1.00 73.44           C
ATOM   3565  O   ILE A 238     -12.303 -16.127 -19.154  1.00 73.44           O
ATOM   3566  HA  ILE A 238     -10.422 -15.756 -17.523  1.00 73.44           H
ATOM   3567  CB  ILE A 238     -11.611 -16.314 -15.853  1.00 73.44           C
ATOM   3568  HB  ILE A 238     -12.359 -15.830 -15.224  1.00 73.44           H
ATOM   3569  CG1 ILE A 238     -10.345 -16.472 -15.008  1.00 73.44           C
ATOM   3570 1HG1 ILE A 238      -9.653 -17.151 -15.507  1.00 73.44           H
ATOM   3571 2HG1 ILE A 238      -9.840 -15.511 -14.920  1.00 73.44           H
ATOM   3572  CG2 ILE A 238     -12.187 -17.666 -16.281  1.00 73.44           C
ATOM   3573 1HG2 ILE A 238     -13.129 -17.509 -16.807  1.00 73.44           H
ATOM   3574 2HG2 ILE A 238     -11.481 -18.168 -16.942  1.00 73.44           H
ATOM   3575 3HG2 ILE A 238     -12.361 -18.282 -15.399  1.00 73.44           H
ATOM   3576  CD1 ILE A 238     -10.679 -17.009 -13.615  1.00 73.44           C
ATOM   3577 1HD1 ILE A 238     -11.352 -16.316 -13.110  1.00 73.44           H
ATOM   3578 2HD1 ILE A 238     -11.162 -17.982 -13.707  1.00 73.44           H
ATOM   3579 3HD1 ILE A 238      -9.762 -17.112 -13.036  1.00 73.44           H
ATOM   3580  HN  ILE A 238     -11.325 -13.865 -15.679  1.00 73.44           H
ATOM   3581  N   HIS A 239     -13.553 -14.792 -17.824  1.00 75.02           N
ATOM   3582  CA  HIS A 239     -14.709 -14.809 -18.704  1.00 75.02           C
ATOM   3583  C   HIS A 239     -14.308 -14.295 -20.088  1.00 75.02           C
ATOM   3584  O   HIS A 239     -14.741 -14.835 -21.105  1.00 75.02           O
ATOM   3585  HA  HIS A 239     -15.022 -15.850 -18.789  1.00 75.02           H
ATOM   3586  CB  HIS A 239     -15.870 -14.022 -18.092  1.00 75.02           C
ATOM   3587 1HB  HIS A 239     -16.046 -14.383 -17.079  1.00 75.02           H
ATOM   3588 2HB  HIS A 239     -15.582 -12.974 -18.012  1.00 75.02           H
ATOM   3589  CG  HIS A 239     -17.157 -14.117 -18.876  1.00 75.02           C
ATOM   3590  ND1 HIS A 239     -17.539 -13.167 -19.807  1.00 75.02           N
ATOM   3591  HD1 HIS A 239     -17.023 -12.346 -20.052  1.00 75.02           H
ATOM   3592  CD2 HIS A 239     -18.144 -15.058 -18.859  1.00 75.02           C
ATOM   3593  HD2 HIS A 239     -18.162 -15.951 -18.233  1.00 75.02           H
ATOM   3594  CE1 HIS A 239     -18.706 -13.530 -20.320  1.00 75.02           C
ATOM   3595  HE1 HIS A 239     -19.269 -12.987 -21.079  1.00 75.02           H
ATOM   3596  NE2 HIS A 239     -19.079 -14.702 -19.730  1.00 75.02           N
ATOM   3597  HN  HIS A 239     -13.657 -14.233 -17.001  1.00 75.02           H
ATOM   3598  N   THR A 240     -13.485 -13.256 -20.083  1.00 70.23           N
ATOM   3599  CA  THR A 240     -13.055 -12.636 -21.324  1.00 70.23           C
ATOM   3600  C   THR A 240     -12.146 -13.585 -22.108  1.00 70.23           C
ATOM   3601  O   THR A 240     -12.224 -13.655 -23.333  1.00 70.23           O
ATOM   3602  HA  THR A 240     -13.935 -12.455 -21.941  1.00 70.23           H
ATOM   3603  CB  THR A 240     -12.389 -11.302 -20.981  1.00 70.23           C
ATOM   3604  HB  THR A 240     -11.443 -11.462 -20.462  1.00 70.23           H
ATOM   3605  OG1 THR A 240     -13.383 -10.598 -20.242  1.00 70.23           O
ATOM   3606  HG1 THR A 240     -13.174 -10.633 -19.265  1.00 70.23           H
ATOM   3607  CG2 THR A 240     -12.153 -10.430 -22.215  1.00 70.23           C
ATOM   3608 1HG2 THR A 240     -13.108 -10.215 -22.695  1.00 70.23           H
ATOM   3609 2HG2 THR A 240     -11.505 -10.958 -22.915  1.00 70.23           H
ATOM   3610 3HG2 THR A 240     -11.678  -9.496 -21.915  1.00 70.23           H
ATOM   3611  HN  THR A 240     -13.115 -12.841 -19.252  1.00 70.23           H
ATOM   3612  N   LEU A 241     -11.304 -14.292 -21.368  1.00 70.17           N
ATOM   3613  CA  LEU A 241     -10.400 -15.254 -21.976  1.00 70.17           C
ATOM   3614  C   LEU A 241     -11.215 -16.316 -22.717  1.00 70.17           C
ATOM   3615  O   LEU A 241     -10.876 -16.694 -23.837  1.00 70.17           O
ATOM   3616  HA  LEU A 241      -9.791 -14.716 -22.702  1.00 70.17           H
ATOM   3617  CB  LEU A 241      -9.448 -15.831 -20.926  1.00 70.17           C
ATOM   3618 1HB  LEU A 241      -9.969 -15.862 -19.969  1.00 70.17           H
ATOM   3619 2HB  LEU A 241      -9.221 -16.862 -21.199  1.00 70.17           H
ATOM   3620  CG  LEU A 241      -8.129 -15.082 -20.733  1.00 70.17           C
ATOM   3621  HG  LEU A 241      -8.343 -14.138 -20.232  1.00 70.17           H
ATOM   3622  CD1 LEU A 241      -7.178 -15.868 -19.828  1.00 70.17           C
ATOM   3623 1HD1 LEU A 241      -7.643 -16.015 -18.853  1.00 70.17           H
ATOM   3624 2HD1 LEU A 241      -6.967 -16.838 -20.279  1.00 70.17           H
ATOM   3625 3HD1 LEU A 241      -6.248 -15.313 -19.707  1.00 70.17           H
ATOM   3626  CD2 LEU A 241      -7.488 -14.743 -22.080  1.00 70.17           C
ATOM   3627 1HD2 LEU A 241      -7.290 -15.663 -22.630  1.00 70.17           H
ATOM   3628 2HD2 LEU A 241      -8.166 -14.114 -22.657  1.00 70.17           H
ATOM   3629 3HD2 LEU A 241      -6.551 -14.210 -21.914  1.00 70.17           H
ATOM   3630  HN  LEU A 241     -11.234 -14.216 -20.374  1.00 70.17           H
ATOM   3631  N   ILE A 242     -12.276 -16.766 -22.062  1.00 72.93           N
ATOM   3632  CA  ILE A 242     -13.095 -17.834 -22.608  1.00 72.93           C
ATOM   3633  C   ILE A 242     -13.732 -17.364 -23.917  1.00 72.93           C
ATOM   3634  O   ILE A 242     -13.832 -18.131 -24.874  1.00 72.93           O
ATOM   3635  HA  ILE A 242     -12.434 -18.673 -22.828  1.00 72.93           H
ATOM   3636  CB  ILE A 242     -14.109 -18.317 -21.569  1.00 72.93           C
ATOM   3637  HB  ILE A 242     -14.628 -17.446 -21.169  1.00 72.93           H
ATOM   3638  CG1 ILE A 242     -13.407 -19.004 -20.396  1.00 72.93           C
ATOM   3639 1HG1 ILE A 242     -13.051 -19.986 -20.706  1.00 72.93           H
ATOM   3640 2HG1 ILE A 242     -12.531 -18.426 -20.102  1.00 72.93           H
ATOM   3641  CG2 ILE A 242     -15.166 -19.217 -22.212  1.00 72.93           C
ATOM   3642 1HG2 ILE A 242     -15.696 -18.661 -22.985  1.00 72.93           H
ATOM   3643 2HG2 ILE A 242     -14.681 -20.086 -22.657  1.00 72.93           H
ATOM   3644 3HG2 ILE A 242     -15.874 -19.546 -21.451  1.00 72.93           H
ATOM   3645  CD1 ILE A 242     -14.352 -19.151 -19.202  1.00 72.93           C
ATOM   3646 1HD1 ILE A 242     -14.687 -18.165 -18.880  1.00 72.93           H
ATOM   3647 2HD1 ILE A 242     -15.215 -19.750 -19.493  1.00 72.93           H
ATOM   3648 3HD1 ILE A 242     -13.828 -19.642 -18.382  1.00 72.93           H
ATOM   3649  HN  ILE A 242     -12.576 -16.414 -21.176  1.00 72.93           H
ATOM   3650  N   GLN A 243     -14.147 -16.105 -23.918  1.00 68.96           N
ATOM   3651  CA  GLN A 243     -14.781 -15.527 -25.090  1.00 68.96           C
ATOM   3652  C   GLN A 243     -13.731 -15.190 -26.150  1.00 68.96           C
ATOM   3653  O   GLN A 243     -14.039 -15.137 -27.340  1.00 68.96           O
ATOM   3654  HA  GLN A 243     -15.452 -16.299 -25.467  1.00 68.96           H
ATOM   3655  CB  GLN A 243     -15.600 -14.290 -24.716  1.00 68.96           C
ATOM   3656 1HB  GLN A 243     -14.975 -13.590 -24.162  1.00 68.96           H
ATOM   3657 2HB  GLN A 243     -15.926 -13.778 -25.621  1.00 68.96           H
ATOM   3658  CG  GLN A 243     -16.818 -14.672 -23.873  1.00 68.96           C
ATOM   3659 1HG  GLN A 243     -17.371 -15.471 -24.368  1.00 68.96           H
ATOM   3660 2HG  GLN A 243     -16.489 -15.062 -22.909  1.00 68.96           H
ATOM   3661  CD  GLN A 243     -17.735 -13.467 -23.656  1.00 68.96           C
ATOM   3662  OE1 GLN A 243     -17.356 -12.324 -23.847  1.00 68.96           O
ATOM   3663  NE2 GLN A 243     -18.960 -13.786 -23.248  1.00 68.96           N
ATOM   3664 1HE2 GLN A 243     -19.207 -14.746 -23.110  1.00 68.96           H
ATOM   3665 2HE2 GLN A 243     -19.634 -13.067 -23.078  1.00 68.96           H
ATOM   3666  HN  GLN A 243     -14.055 -15.486 -23.138  1.00 68.96           H
ATOM   3667  N   ALA A 244     -12.512 -14.970 -25.680  1.00 62.42           N
ATOM   3668  CA  ALA A 244     -11.425 -14.591 -26.567  1.00 62.42           C
ATOM   3669  C   ALA A 244     -11.050 -15.787 -27.446  1.00 62.42           C
ATOM   3670  O   ALA A 244     -10.171 -16.571 -27.091  1.00 62.42           O
ATOM   3671  HA  ALA A 244     -11.782 -13.782 -27.204  1.00 62.42           H
ATOM   3672  CB  ALA A 244     -10.243 -14.083 -25.739  1.00 62.42           C
ATOM   3673 1HB  ALA A 244     -10.554 -13.216 -25.156  1.00 62.42           H
ATOM   3674 2HB  ALA A 244      -9.905 -14.871 -25.066  1.00 62.42           H
ATOM   3675 3HB  ALA A 244      -9.428 -13.799 -26.405  1.00 62.42           H
ATOM   3676  HN  ALA A 244     -12.262 -15.046 -24.715  1.00 62.42           H
ATOM   3677  N   LYS A 245     -11.734 -15.888 -28.576  1.00 56.11           N
ATOM   3678  CA  LYS A 245     -11.449 -16.945 -29.531  1.00 56.11           C
ATOM   3679  C   LYS A 245      -9.971 -16.889 -29.922  1.00 56.11           C
ATOM   3680  O   LYS A 245      -9.407 -17.884 -30.374  1.00 56.11           O
ATOM   3681  HA  LYS A 245     -11.638 -17.895 -29.033  1.00 56.11           H
ATOM   3682  CB  LYS A 245     -12.404 -16.861 -30.723  1.00 56.11           C
ATOM   3683 1HB  LYS A 245     -12.466 -15.831 -31.074  1.00 56.11           H
ATOM   3684 2HB  LYS A 245     -12.014 -17.455 -31.550  1.00 56.11           H
ATOM   3685  CG  LYS A 245     -13.800 -17.361 -30.344  1.00 56.11           C
ATOM   3686 1HG  LYS A 245     -13.718 -18.308 -29.811  1.00 56.11           H
ATOM   3687 2HG  LYS A 245     -14.272 -16.651 -29.664  1.00 56.11           H
ATOM   3688  CD  LYS A 245     -14.674 -17.543 -31.587  1.00 56.11           C
ATOM   3689 1HD  LYS A 245     -14.852 -16.575 -32.056  1.00 56.11           H
ATOM   3690 2HD  LYS A 245     -14.149 -18.159 -32.317  1.00 56.11           H
ATOM   3691  CE  LYS A 245     -16.010 -18.195 -31.227  1.00 56.11           C
ATOM   3692 1HE  LYS A 245     -15.835 -19.102 -30.648  1.00 56.11           H
ATOM   3693 2HE  LYS A 245     -16.592 -17.522 -30.596  1.00 56.11           H
ATOM   3694  NZ  LYS A 245     -16.774 -18.521 -32.451  1.00 56.11           N
ATOM   3695 1HZ  LYS A 245     -17.663 -18.935 -32.195  1.00 56.11           H
ATOM   3696 2HZ  LYS A 245     -16.938 -17.673 -32.983  1.00 56.11           H
ATOM   3697 3HZ  LYS A 245     -16.246 -19.177 -33.015  1.00 56.11           H
ATOM   3698  HN  LYS A 245     -12.469 -15.264 -28.842  1.00 56.11           H
ATOM   3699  N   LYS A 246      -9.386 -15.715 -29.734  1.00 53.43           N
ATOM   3700  CA  LYS A 246      -8.059 -15.447 -30.261  1.00 53.43           C
ATOM   3701  C   LYS A 246      -7.033 -15.568 -29.132  1.00 53.43           C
ATOM   3702  O   LYS A 246      -7.153 -14.901 -28.106  1.00 53.43           O
ATOM   3703  HA  LYS A 246      -7.843 -16.211 -31.007  1.00 53.43           H
ATOM   3704  CB  LYS A 246      -8.029 -14.095 -30.976  1.00 53.43           C
ATOM   3705 1HB  LYS A 246      -8.622 -13.370 -30.418  1.00 53.43           H
ATOM   3706 2HB  LYS A 246      -7.007 -13.716 -31.003  1.00 53.43           H
ATOM   3707  CG  LYS A 246      -8.572 -14.217 -32.402  1.00 53.43           C
ATOM   3708 1HG  LYS A 246      -8.151 -15.101 -32.880  1.00 53.43           H
ATOM   3709 2HG  LYS A 246      -9.653 -14.354 -32.372  1.00 53.43           H
ATOM   3710  CD  LYS A 246      -8.232 -12.973 -33.226  1.00 53.43           C
ATOM   3711 1HD  LYS A 246      -8.765 -12.110 -32.825  1.00 53.43           H
ATOM   3712 2HD  LYS A 246      -7.167 -12.757 -33.142  1.00 53.43           H
ATOM   3713  CE  LYS A 246      -8.604 -13.172 -34.696  1.00 53.43           C
ATOM   3714 1HE  LYS A 246      -8.175 -14.104 -35.064  1.00 53.43           H
ATOM   3715 2HE  LYS A 246      -9.686 -13.259 -34.795  1.00 53.43           H
ATOM   3716  NZ  LYS A 246      -8.115 -12.038 -35.512  1.00 53.43           N
ATOM   3717 1HZ  LYS A 246      -8.366 -12.187 -36.484  1.00 53.43           H
ATOM   3718 2HZ  LYS A 246      -8.538 -11.177 -35.183  1.00 53.43           H
ATOM   3719 3HZ  LYS A 246      -7.107 -11.972 -35.430  1.00 53.43           H
ATOM   3720  HN  LYS A 246      -9.803 -14.956 -29.233  1.00 53.43           H
ATOM   3721  N   SER A 247      -6.048 -16.424 -29.360  1.00 53.53           N
ATOM   3722  CA  SER A 247      -5.107 -16.779 -28.312  1.00 53.53           C
ATOM   3723  C   SER A 247      -4.375 -15.528 -27.821  1.00 53.53           C
ATOM   3724  O   SER A 247      -4.026 -15.430 -26.645  1.00 53.53           O
ATOM   3725  HA  SER A 247      -5.712 -17.206 -27.513  1.00 53.53           H
ATOM   3726  CB  SER A 247      -4.102 -17.823 -28.803  1.00 53.53           C
ATOM   3727 1HB  SER A 247      -3.664 -18.335 -27.947  1.00 53.53           H
ATOM   3728 2HB  SER A 247      -4.623 -18.577 -29.394  1.00 53.53           H
ATOM   3729  OG  SER A 247      -3.066 -17.239 -29.588  1.00 53.53           O
ATOM   3730  HG  SER A 247      -2.440 -17.949 -29.911  1.00 53.53           H
ATOM   3731  HN  SER A 247      -5.888 -16.871 -30.240  1.00 53.53           H
ATOM   3732  N   SER A 248      -4.164 -14.603 -28.746  1.00 56.83           N
ATOM   3733  CA  SER A 248      -3.234 -13.511 -28.514  1.00 56.83           C
ATOM   3734  C   SER A 248      -3.606 -12.771 -27.228  1.00 56.83           C
ATOM   3735  O   SER A 248      -2.785 -12.050 -26.663  1.00 56.83           O
ATOM   3736  HA  SER A 248      -2.256 -13.982 -28.415  1.00 56.83           H
ATOM   3737  CB  SER A 248      -3.216 -12.543 -29.698  1.00 56.83           C
ATOM   3738 1HB  SER A 248      -2.398 -11.833 -29.573  1.00 56.83           H
ATOM   3739 2HB  SER A 248      -3.020 -13.096 -30.616  1.00 56.83           H
ATOM   3740  OG  SER A 248      -4.444 -11.832 -29.826  1.00 56.83           O
ATOM   3741  HG  SER A 248      -4.389 -11.188 -30.589  1.00 56.83           H
ATOM   3742  HN  SER A 248      -4.615 -14.592 -29.638  1.00 56.83           H
ATOM   3743  N   LYS A 249      -4.845 -12.974 -26.803  1.00 59.05           N
ATOM   3744  CA  LYS A 249      -5.354 -12.290 -25.627  1.00 59.05           C
ATOM   3745  C   LYS A 249      -4.679 -12.860 -24.378  1.00 59.05           C
ATOM   3746  O   LYS A 249      -4.690 -12.232 -23.321  1.00 59.05           O
ATOM   3747  HA  LYS A 249      -5.082 -11.238 -25.717  1.00 59.05           H
ATOM   3748  CB  LYS A 249      -6.882 -12.360 -25.586  1.00 59.05           C
ATOM   3749 1HB  LYS A 249      -7.206 -13.396 -25.691  1.00 59.05           H
ATOM   3750 2HB  LYS A 249      -7.240 -12.012 -24.617  1.00 59.05           H
ATOM   3751  CG  LYS A 249      -7.500 -11.512 -26.700  1.00 59.05           C
ATOM   3752 1HG  LYS A 249      -7.275 -10.460 -26.527  1.00 59.05           H
ATOM   3753 2HG  LYS A 249      -7.054 -11.781 -27.657  1.00 59.05           H
ATOM   3754  CD  LYS A 249      -9.016 -11.711 -26.764  1.00 59.05           C
ATOM   3755 1HD  LYS A 249      -9.240 -12.690 -27.188  1.00 59.05           H
ATOM   3756 2HD  LYS A 249      -9.431 -11.697 -25.756  1.00 59.05           H
ATOM   3757  CE  LYS A 249      -9.677 -10.620 -27.608  1.00 59.05           C
ATOM   3758 1HE  LYS A 249      -9.256  -9.648 -27.351  1.00 59.05           H
ATOM   3759 2HE  LYS A 249      -9.464 -10.789 -28.664  1.00 59.05           H
ATOM   3760  NZ  LYS A 249     -11.140 -10.608 -27.387  1.00 59.05           N
ATOM   3761 1HZ  LYS A 249     -11.544  -9.798 -27.843  1.00 59.05           H
ATOM   3762 2HZ  LYS A 249     -11.547 -11.452 -27.773  1.00 59.05           H
ATOM   3763 3HZ  LYS A 249     -11.331 -10.565 -26.392  1.00 59.05           H
ATOM   3764  HN  LYS A 249      -5.494 -13.592 -27.247  1.00 59.05           H
ATOM   3765  N   HIS A 250      -4.107 -14.044 -24.541  1.00 63.23           N
ATOM   3766  CA  HIS A 250      -3.476 -14.731 -23.427  1.00 63.23           C
ATOM   3767  C   HIS A 250      -2.293 -13.905 -22.920  1.00 63.23           C
ATOM   3768  O   HIS A 250      -2.078 -13.798 -21.713  1.00 63.23           O
ATOM   3769  HA  HIS A 250      -4.225 -14.800 -22.638  1.00 63.23           H
ATOM   3770  CB  HIS A 250      -3.080 -16.155 -23.821  1.00 63.23           C
ATOM   3771 1HB  HIS A 250      -2.558 -16.125 -24.777  1.00 63.23           H
ATOM   3772 2HB  HIS A 250      -2.375 -16.542 -23.085  1.00 63.23           H
ATOM   3773  CG  HIS A 250      -4.246 -17.109 -23.930  1.00 63.23           C
ATOM   3774  ND1 HIS A 250      -4.913 -17.606 -22.824  1.00 63.23           N
ATOM   3775  HD1 HIS A 250      -4.703 -17.395 -21.870  1.00 63.23           H
ATOM   3776  CD2 HIS A 250      -4.856 -17.650 -25.023  1.00 63.23           C
ATOM   3777  HD2 HIS A 250      -4.579 -17.468 -26.062  1.00 63.23           H
ATOM   3778  CE1 HIS A 250      -5.879 -18.410 -23.245  1.00 63.23           C
ATOM   3779  HE1 HIS A 250      -6.580 -18.955 -22.613  1.00 63.23           H
ATOM   3780  NE2 HIS A 250      -5.841 -18.436 -24.609  1.00 63.23           N
ATOM   3781  HN  HIS A 250      -4.071 -14.532 -25.414  1.00 63.23           H
ATOM   3782  N   LYS A 251      -1.555 -13.342 -23.866  1.00 63.62           N
ATOM   3783  CA  LYS A 251      -0.332 -12.631 -23.538  1.00 63.62           C
ATOM   3784  C   LYS A 251      -0.667 -11.429 -22.653  1.00 63.62           C
ATOM   3785  O   LYS A 251      -0.018 -11.204 -21.633  1.00 63.62           O
ATOM   3786  HA  LYS A 251       0.300 -13.313 -22.969  1.00 63.62           H
ATOM   3787  CB  LYS A 251       0.432 -12.263 -24.812  1.00 63.62           C
ATOM   3788 1HB  LYS A 251      -0.225 -12.359 -25.676  1.00 63.62           H
ATOM   3789 2HB  LYS A 251       0.745 -11.220 -24.764  1.00 63.62           H
ATOM   3790  CG  LYS A 251       1.658 -13.161 -24.994  1.00 63.62           C
ATOM   3791 1HG  LYS A 251       2.189 -13.254 -24.047  1.00 63.62           H
ATOM   3792 2HG  LYS A 251       1.340 -14.163 -25.281  1.00 63.62           H
ATOM   3793  CD  LYS A 251       2.599 -12.594 -26.059  1.00 63.62           C
ATOM   3794 1HD  LYS A 251       2.093 -12.575 -27.024  1.00 63.62           H
ATOM   3795 2HD  LYS A 251       2.854 -11.563 -25.812  1.00 63.62           H
ATOM   3796  CE  LYS A 251       3.876 -13.430 -26.163  1.00 63.62           C
ATOM   3797 1HE  LYS A 251       4.252 -13.656 -25.166  1.00 63.62           H
ATOM   3798 2HE  LYS A 251       3.655 -14.383 -26.644  1.00 63.62           H
ATOM   3799  NZ  LYS A 251       4.909 -12.705 -26.937  1.00 63.62           N
ATOM   3800 1HZ  LYS A 251       5.722 -13.299 -27.054  1.00 63.62           H
ATOM   3801 2HZ  LYS A 251       4.537 -12.456 -27.847  1.00 63.62           H
ATOM   3802 3HZ  LYS A 251       5.174 -11.862 -26.439  1.00 63.62           H
ATOM   3803  HN  LYS A 251      -1.782 -13.366 -24.840  1.00 63.62           H
ATOM   3804  N   ALA A 252      -1.680 -10.687 -23.077  1.00 63.10           N
ATOM   3805  CA  ALA A 252      -2.064  -9.474 -22.375  1.00 63.10           C
ATOM   3806  C   ALA A 252      -2.510  -9.830 -20.955  1.00 63.10           C
ATOM   3807  O   ALA A 252      -2.326  -9.043 -20.028  1.00 63.10           O
ATOM   3808  HA  ALA A 252      -1.187  -8.830 -22.321  1.00 63.10           H
ATOM   3809  CB  ALA A 252      -3.158  -8.752 -23.165  1.00 63.10           C
ATOM   3810 1HB  ALA A 252      -2.781  -8.495 -24.155  1.00 63.10           H
ATOM   3811 2HB  ALA A 252      -4.026  -9.404 -23.264  1.00 63.10           H
ATOM   3812 3HB  ALA A 252      -3.446  -7.842 -22.639  1.00 63.10           H
ATOM   3813  HN  ALA A 252      -2.234 -10.903 -23.881  1.00 63.10           H
ATOM   3814  N   LEU A 253      -3.086 -11.017 -20.830  1.00 68.14           N
ATOM   3815  CA  LEU A 253      -3.638 -11.450 -19.558  1.00 68.14           C
ATOM   3816  C   LEU A 253      -2.495 -11.733 -18.581  1.00 68.14           C
ATOM   3817  O   LEU A 253      -2.597 -11.426 -17.395  1.00 68.14           O
ATOM   3818  HA  LEU A 253      -4.233 -10.627 -19.163  1.00 68.14           H
ATOM   3819  CB  LEU A 253      -4.583 -12.636 -19.760  1.00 68.14           C
ATOM   3820 1HB  LEU A 253      -4.778 -12.742 -20.827  1.00 68.14           H
ATOM   3821 2HB  LEU A 253      -4.070 -13.543 -19.438  1.00 68.14           H
ATOM   3822  CG  LEU A 253      -5.925 -12.557 -19.029  1.00 68.14           C
ATOM   3823  HG  LEU A 253      -5.846 -11.796 -18.252  1.00 68.14           H
ATOM   3824  CD1 LEU A 253      -7.041 -12.119 -19.979  1.00 68.14           C
ATOM   3825 1HD1 LEU A 253      -6.806 -11.135 -20.387  1.00 68.14           H
ATOM   3826 2HD1 LEU A 253      -7.129 -12.838 -20.793  1.00 68.14           H
ATOM   3827 3HD1 LEU A 253      -7.984 -12.070 -19.434  1.00 68.14           H
ATOM   3828  CD2 LEU A 253      -6.250 -13.881 -18.334  1.00 68.14           C
ATOM   3829 1HD2 LEU A 253      -6.303 -14.677 -19.077  1.00 68.14           H
ATOM   3830 2HD2 LEU A 253      -5.470 -14.111 -17.609  1.00 68.14           H
ATOM   3831 3HD2 LEU A 253      -7.209 -13.797 -17.823  1.00 68.14           H
ATOM   3832  HN  LEU A 253      -3.179 -11.675 -21.577  1.00 68.14           H
ATOM   3833  N   LYS A 254      -1.432 -12.317 -19.117  1.00 71.81           N
ATOM   3834  CA  LYS A 254      -0.316 -12.741 -18.290  1.00 71.81           C
ATOM   3835  C   LYS A 254       0.121 -11.580 -17.394  1.00 71.81           C
ATOM   3836  O   LYS A 254       0.326 -11.760 -16.195  1.00 71.81           O
ATOM   3837  HA  LYS A 254      -0.669 -13.553 -17.655  1.00 71.81           H
ATOM   3838  CB  LYS A 254       0.811 -13.305 -19.159  1.00 71.81           C
ATOM   3839 1HB  LYS A 254       0.415 -14.078 -19.818  1.00 71.81           H
ATOM   3840 2HB  LYS A 254       1.210 -12.517 -19.798  1.00 71.81           H
ATOM   3841  CG  LYS A 254       1.932 -13.886 -18.296  1.00 71.81           C
ATOM   3842 1HG  LYS A 254       2.383 -13.094 -17.698  1.00 71.81           H
ATOM   3843 2HG  LYS A 254       1.518 -14.614 -17.598  1.00 71.81           H
ATOM   3844  CD  LYS A 254       3.002 -14.552 -19.162  1.00 71.81           C
ATOM   3845 1HD  LYS A 254       2.552 -15.348 -19.755  1.00 71.81           H
ATOM   3846 2HD  LYS A 254       3.412 -13.825 -19.864  1.00 71.81           H
ATOM   3847  CE  LYS A 254       4.128 -15.125 -18.299  1.00 71.81           C
ATOM   3848 1HE  LYS A 254       4.645 -14.317 -17.782  1.00 71.81           H
ATOM   3849 2HE  LYS A 254       3.710 -15.777 -17.532  1.00 71.81           H
ATOM   3850  NZ  LYS A 254       5.088 -15.882 -19.134  1.00 71.81           N
ATOM   3851 1HZ  LYS A 254       5.832 -16.244 -18.548  1.00 71.81           H
ATOM   3852 2HZ  LYS A 254       4.608 -16.652 -19.586  1.00 71.81           H
ATOM   3853 3HZ  LYS A 254       5.480 -15.268 -19.838  1.00 71.81           H
ATOM   3854  HN  LYS A 254      -1.328 -12.499 -20.094  1.00 71.81           H
ATOM   3855  N   VAL A 255       0.251 -10.415 -18.011  1.00 72.89           N
ATOM   3856  CA  VAL A 255       0.728  -9.241 -17.301  1.00 72.89           C
ATOM   3857  C   VAL A 255      -0.183  -8.970 -16.102  1.00 72.89           C
ATOM   3858  O   VAL A 255       0.297  -8.714 -14.999  1.00 72.89           O
ATOM   3859  HA  VAL A 255       1.731  -9.463 -16.936  1.00 72.89           H
ATOM   3860  CB  VAL A 255       0.825  -8.053 -18.259  1.00 72.89           C
ATOM   3861  HB  VAL A 255      -0.180  -7.829 -18.618  1.00 72.89           H
ATOM   3862  CG1 VAL A 255       1.355  -6.810 -17.541  1.00 72.89           C
ATOM   3863 1HG1 VAL A 255       0.681  -6.548 -16.725  1.00 72.89           H
ATOM   3864 2HG1 VAL A 255       2.347  -7.018 -17.140  1.00 72.89           H
ATOM   3865 3HG1 VAL A 255       1.413  -5.980 -18.245  1.00 72.89           H
ATOM   3866  CG2 VAL A 255       1.691  -8.396 -19.473  1.00 72.89           C
ATOM   3867 1HG2 VAL A 255       2.695  -8.658 -19.140  1.00 72.89           H
ATOM   3868 2HG2 VAL A 255       1.253  -9.240 -20.006  1.00 72.89           H
ATOM   3869 3HG2 VAL A 255       1.743  -7.533 -20.138  1.00 72.89           H
ATOM   3870  HN  VAL A 255       0.036 -10.267 -18.977  1.00 72.89           H
ATOM   3871  N   THR A 256      -1.481  -9.036 -16.359  1.00 71.32           N
ATOM   3872  CA  THR A 256      -2.463  -8.689 -15.346  1.00 71.32           C
ATOM   3873  C   THR A 256      -2.391  -9.672 -14.176  1.00 71.32           C
ATOM   3874  O   THR A 256      -2.364  -9.262 -13.016  1.00 71.32           O
ATOM   3875  HA  THR A 256      -2.217  -7.703 -14.951  1.00 71.32           H
ATOM   3876  CB  THR A 256      -3.838  -8.642 -16.016  1.00 71.32           C
ATOM   3877  HB  THR A 256      -4.291  -9.632 -16.044  1.00 71.32           H
ATOM   3878  OG1 THR A 256      -3.584  -8.046 -17.286  1.00 71.32           O
ATOM   3879  HG1 THR A 256      -4.179  -8.452 -17.979  1.00 71.32           H
ATOM   3880  CG2 THR A 256      -4.791  -7.663 -15.328  1.00 71.32           C
ATOM   3881 1HG2 THR A 256      -4.367  -6.659 -15.361  1.00 71.32           H
ATOM   3882 2HG2 THR A 256      -4.934  -7.964 -14.291  1.00 71.32           H
ATOM   3883 3HG2 THR A 256      -5.752  -7.668 -15.844  1.00 71.32           H
ATOM   3884  HN  THR A 256      -1.863  -9.318 -17.239  1.00 71.32           H
ATOM   3885  N   ILE A 257      -2.363 -10.951 -14.520  1.00 74.25           N
ATOM   3886  CA  ILE A 257      -2.360 -11.997 -13.511  1.00 74.25           C
ATOM   3887  C   ILE A 257      -1.156 -11.806 -12.587  1.00 74.25           C
ATOM   3888  O   ILE A 257      -1.291 -11.866 -11.366  1.00 74.25           O
ATOM   3889  HA  ILE A 257      -3.270 -11.885 -12.921  1.00 74.25           H
ATOM   3890  CB  ILE A 257      -2.416 -13.377 -14.171  1.00 74.25           C
ATOM   3891  HB  ILE A 257      -1.635 -13.424 -14.930  1.00 74.25           H
ATOM   3892  CG1 ILE A 257      -3.753 -13.591 -14.882  1.00 74.25           C
ATOM   3893 1HG1 ILE A 257      -4.559 -13.621 -14.149  1.00 74.25           H
ATOM   3894 2HG1 ILE A 257      -3.956 -12.749 -15.544  1.00 74.25           H
ATOM   3895  CG2 ILE A 257      -2.124 -14.483 -13.154  1.00 74.25           C
ATOM   3896 1HG2 ILE A 257      -1.129 -14.336 -12.733  1.00 74.25           H
ATOM   3897 2HG2 ILE A 257      -2.865 -14.447 -12.355  1.00 74.25           H
ATOM   3898 3HG2 ILE A 257      -2.170 -15.453 -13.649  1.00 74.25           H
ATOM   3899  CD1 ILE A 257      -3.742 -14.890 -15.690  1.00 74.25           C
ATOM   3900 1HD1 ILE A 257      -2.951 -14.846 -16.439  1.00 74.25           H
ATOM   3901 2HD1 ILE A 257      -3.563 -15.732 -15.022  1.00 74.25           H
ATOM   3902 3HD1 ILE A 257      -4.705 -15.018 -16.186  1.00 74.25           H
ATOM   3903  HN  ILE A 257      -2.342 -11.276 -15.465  1.00 74.25           H
ATOM   3904  N   THR A 258      -0.006 -11.578 -13.205  1.00 79.38           N
ATOM   3905  CA  THR A 258       1.241 -11.509 -12.463  1.00 79.38           C
ATOM   3906  C   THR A 258       1.180 -10.390 -11.420  1.00 79.38           C
ATOM   3907  O   THR A 258       1.495 -10.608 -10.252  1.00 79.38           O
ATOM   3908  HA  THR A 258       1.370 -12.445 -11.920  1.00 79.38           H
ATOM   3909  CB  THR A 258       2.381 -11.340 -13.469  1.00 79.38           C
ATOM   3910  HB  THR A 258       2.299 -10.388 -13.994  1.00 79.38           H
ATOM   3911  OG1 THR A 258       2.296 -12.503 -14.288  1.00 79.38           O
ATOM   3912  HG1 THR A 258       1.664 -12.342 -15.046  1.00 79.38           H
ATOM   3913  CG2 THR A 258       3.760 -11.445 -12.815  1.00 79.38           C
ATOM   3914 1HG2 THR A 258       3.867 -12.424 -12.347  1.00 79.38           H
ATOM   3915 2HG2 THR A 258       3.863 -10.668 -12.058  1.00 79.38           H
ATOM   3916 3HG2 THR A 258       4.533 -11.318 -13.573  1.00 79.38           H
ATOM   3917  HN  THR A 258       0.081 -11.442 -14.192  1.00 79.38           H
ATOM   3918  N   VAL A 259       0.773  -9.217 -11.881  1.00 75.93           N
ATOM   3919  CA  VAL A 259       0.714  -8.052 -11.015  1.00 75.93           C
ATOM   3920  C   VAL A 259      -0.255  -8.327  -9.863  1.00 75.93           C
ATOM   3921  O   VAL A 259       0.025  -7.983  -8.716  1.00 75.93           O
ATOM   3922  HA  VAL A 259       1.711  -7.896 -10.604  1.00 75.93           H
ATOM   3923  CB  VAL A 259       0.337  -6.812 -11.829  1.00 75.93           C
ATOM   3924  HB  VAL A 259      -0.559  -7.048 -12.403  1.00 75.93           H
ATOM   3925  CG1 VAL A 259       0.011  -5.632 -10.912  1.00 75.93           C
ATOM   3926 1HG1 VAL A 259      -0.827  -5.894 -10.267  1.00 75.93           H
ATOM   3927 2HG1 VAL A 259       0.881  -5.397 -10.299  1.00 75.93           H
ATOM   3928 3HG1 VAL A 259      -0.253  -4.764 -11.516  1.00 75.93           H
ATOM   3929  CG2 VAL A 259       1.447  -6.448 -12.818  1.00 75.93           C
ATOM   3930 1HG2 VAL A 259       2.367  -6.241 -12.271  1.00 75.93           H
ATOM   3931 2HG2 VAL A 259       1.611  -7.280 -13.503  1.00 75.93           H
ATOM   3932 3HG2 VAL A 259       1.154  -5.564 -13.383  1.00 75.93           H
ATOM   3933  HN  VAL A 259       0.488  -9.055 -12.826  1.00 75.93           H
ATOM   3934  N   LEU A 260      -1.375  -8.945 -10.209  1.00 75.71           N
ATOM   3935  CA  LEU A 260      -2.444  -9.150  -9.247  1.00 75.71           C
ATOM   3936  C   LEU A 260      -1.985 -10.151  -8.185  1.00 75.71           C
ATOM   3937  O   LEU A 260      -2.263  -9.975  -7.000  1.00 75.71           O
ATOM   3938  HA  LEU A 260      -2.634  -8.193  -8.761  1.00 75.71           H
ATOM   3939  CB  LEU A 260      -3.735  -9.559  -9.960  1.00 75.71           C
ATOM   3940 1HB  LEU A 260      -3.870  -8.909 -10.824  1.00 75.71           H
ATOM   3941 2HB  LEU A 260      -3.611 -10.573 -10.339  1.00 75.71           H
ATOM   3942  CG  LEU A 260      -5.011  -9.511  -9.116  1.00 75.71           C
ATOM   3943  HG  LEU A 260      -4.896 -10.207  -8.285  1.00 75.71           H
ATOM   3944  CD1 LEU A 260      -5.220  -8.120  -8.516  1.00 75.71           C
ATOM   3945 1HD1 LEU A 260      -4.371  -7.867  -7.880  1.00 75.71           H
ATOM   3946 2HD1 LEU A 260      -5.304  -7.387  -9.318  1.00 75.71           H
ATOM   3947 3HD1 LEU A 260      -6.133  -8.114  -7.921  1.00 75.71           H
ATOM   3948  CD2 LEU A 260      -6.222  -9.973  -9.929  1.00 75.71           C
ATOM   3949 1HD2 LEU A 260      -6.350  -9.321 -10.793  1.00 75.71           H
ATOM   3950 2HD2 LEU A 260      -6.064 -10.997 -10.266  1.00 75.71           H
ATOM   3951 3HD2 LEU A 260      -7.115  -9.930  -9.305  1.00 75.71           H
ATOM   3952  HN  LEU A 260      -1.556  -9.303 -11.125  1.00 75.71           H
ATOM   3953  N   THR A 261      -1.289 -11.179  -8.648  1.00 80.94           N
ATOM   3954  CA  THR A 261      -0.811 -12.221  -7.756  1.00 80.94           C
ATOM   3955  C   THR A 261       0.231 -11.658  -6.787  1.00 80.94           C
ATOM   3956  O   THR A 261       0.217 -11.978  -5.600  1.00 80.94           O
ATOM   3957  HA  THR A 261      -1.650 -12.571  -7.155  1.00 80.94           H
ATOM   3958  CB  THR A 261      -0.283 -13.373  -8.614  1.00 80.94           C
ATOM   3959  HB  THR A 261       0.565 -13.050  -9.219  1.00 80.94           H
ATOM   3960  OG1 THR A 261      -1.425 -13.815  -9.343  1.00 80.94           O
ATOM   3961  HG1 THR A 261      -1.480 -13.333 -10.217  1.00 80.94           H
ATOM   3962  CG2 THR A 261       0.120 -14.589  -7.778  1.00 80.94           C
ATOM   3963 1HG2 THR A 261      -0.746 -14.953  -7.225  1.00 80.94           H
ATOM   3964 2HG2 THR A 261       0.906 -14.305  -7.078  1.00 80.94           H
ATOM   3965 3HG2 THR A 261       0.488 -15.376  -8.437  1.00 80.94           H
ATOM   3966  HN  THR A 261      -1.053 -11.305  -9.611  1.00 80.94           H
ATOM   3967  N   VAL A 262       1.110 -10.828  -7.331  1.00 83.87           N
ATOM   3968  CA  VAL A 262       2.186 -10.255  -6.540  1.00 83.87           C
ATOM   3969  C   VAL A 262       1.590  -9.386  -5.430  1.00 83.87           C
ATOM   3970  O   VAL A 262       2.069  -9.406  -4.297  1.00 83.87           O
ATOM   3971  HA  VAL A 262       2.734 -11.079  -6.084  1.00 83.87           H
ATOM   3972  CB  VAL A 262       3.150  -9.488  -7.447  1.00 83.87           C
ATOM   3973  HB  VAL A 262       2.564  -8.792  -8.047  1.00 83.87           H
ATOM   3974  CG1 VAL A 262       4.147  -8.672  -6.622  1.00 83.87           C
ATOM   3975 1HG1 VAL A 262       3.607  -7.957  -6.002  1.00 83.87           H
ATOM   3976 2HG1 VAL A 262       4.725  -9.342  -5.985  1.00 83.87           H
ATOM   3977 3HG1 VAL A 262       4.821  -8.137  -7.291  1.00 83.87           H
ATOM   3978  CG2 VAL A 262       3.875 -10.437  -8.403  1.00 83.87           C
ATOM   3979 1HG2 VAL A 262       4.444 -11.168  -7.828  1.00 83.87           H
ATOM   3980 2HG2 VAL A 262       3.145 -10.953  -9.026  1.00 83.87           H
ATOM   3981 3HG2 VAL A 262       4.554  -9.866  -9.036  1.00 83.87           H
ATOM   3982  HN  VAL A 262       1.095 -10.548  -8.290  1.00 83.87           H
ATOM   3983  N   PHE A 263       0.555  -8.644  -5.795  1.00 79.90           N
ATOM   3984  CA  PHE A 263      -0.115  -7.775  -4.842  1.00 79.90           C
ATOM   3985  C   PHE A 263      -0.735  -8.585  -3.702  1.00 79.90           C
ATOM   3986  O   PHE A 263      -0.517  -8.281  -2.530  1.00 79.90           O
ATOM   3987  HA  PHE A 263       0.638  -7.098  -4.438  1.00 79.90           H
ATOM   3988  CB  PHE A 263      -1.229  -7.052  -5.603  1.00 79.90           C
ATOM   3989 1HB  PHE A 263      -0.796  -6.544  -6.464  1.00 79.90           H
ATOM   3990 2HB  PHE A 263      -1.931  -7.792  -5.988  1.00 79.90           H
ATOM   3991  CG  PHE A 263      -1.997  -6.033  -4.760  1.00 79.90           C
ATOM   3992  CD1 PHE A 263      -3.118  -6.411  -4.089  1.00 79.90           C
ATOM   3993  HD1 PHE A 263      -3.469  -7.441  -4.152  1.00 79.90           H
ATOM   3994  CD2 PHE A 263      -1.560  -4.747  -4.681  1.00 79.90           C
ATOM   3995  HD2 PHE A 263      -0.661  -4.444  -5.219  1.00 79.90           H
ATOM   3996  CE1 PHE A 263      -3.832  -5.465  -3.307  1.00 79.90           C
ATOM   3997  HE1 PHE A 263      -4.730  -5.768  -2.769  1.00 79.90           H
ATOM   3998  CE2 PHE A 263      -2.273  -3.801  -3.899  1.00 79.90           C
ATOM   3999  HE2 PHE A 263      -1.922  -2.771  -3.836  1.00 79.90           H
ATOM   4000  CZ  PHE A 263      -3.394  -4.180  -3.228  1.00 79.90           C
ATOM   4001  HZ  PHE A 263      -3.941  -3.453  -2.628  1.00 79.90           H
ATOM   4002  HN  PHE A 263       0.174  -8.631  -6.719  1.00 79.90           H
ATOM   4003  N   VAL A 264      -1.494  -9.601  -4.085  1.00 81.04           N
ATOM   4004  CA  VAL A 264      -2.184 -10.428  -3.110  1.00 81.04           C
ATOM   4005  C   VAL A 264      -1.167 -10.998  -2.119  1.00 81.04           C
ATOM   4006  O   VAL A 264      -1.344 -10.884  -0.907  1.00 81.04           O
ATOM   4007  HA  VAL A 264      -2.880  -9.788  -2.569  1.00 81.04           H
ATOM   4008  CB  VAL A 264      -2.994 -11.512  -3.824  1.00 81.04           C
ATOM   4009  HB  VAL A 264      -2.317 -12.061  -4.478  1.00 81.04           H
ATOM   4010  CG1 VAL A 264      -3.585 -12.505  -2.821  1.00 81.04           C
ATOM   4011 1HG1 VAL A 264      -2.779 -12.982  -2.263  1.00 81.04           H
ATOM   4012 2HG1 VAL A 264      -4.242 -11.976  -2.130  1.00 81.04           H
ATOM   4013 3HG1 VAL A 264      -4.156 -13.265  -3.355  1.00 81.04           H
ATOM   4014  CG2 VAL A 264      -4.090 -10.894  -4.694  1.00 81.04           C
ATOM   4015 1HG2 VAL A 264      -4.764 -10.309  -4.068  1.00 81.04           H
ATOM   4016 2HG2 VAL A 264      -3.637 -10.246  -5.444  1.00 81.04           H
ATOM   4017 3HG2 VAL A 264      -4.651 -11.686  -5.190  1.00 81.04           H
ATOM   4018  HN  VAL A 264      -1.641  -9.861  -5.039  1.00 81.04           H
ATOM   4019  N   LEU A 265      -0.123 -11.598  -2.671  1.00 86.33           N
ATOM   4020  CA  LEU A 265       0.798 -12.387  -1.870  1.00 86.33           C
ATOM   4021  C   LEU A 265       1.544 -11.465  -0.903  1.00 86.33           C
ATOM   4022  O   LEU A 265       1.936 -11.887   0.184  1.00 86.33           O
ATOM   4023  HA  LEU A 265       0.203 -13.090  -1.287  1.00 86.33           H
ATOM   4024  CB  LEU A 265       1.721 -13.211  -2.769  1.00 86.33           C
ATOM   4025 1HB  LEU A 265       2.175 -12.542  -3.501  1.00 86.33           H
ATOM   4026 2HB  LEU A 265       2.530 -13.610  -2.158  1.00 86.33           H
ATOM   4027  CG  LEU A 265       1.065 -14.372  -3.520  1.00 86.33           C
ATOM   4028  HG  LEU A 265       0.252 -13.971  -4.125  1.00 86.33           H
ATOM   4029  CD1 LEU A 265       2.057 -15.036  -4.477  1.00 86.33           C
ATOM   4030 1HD1 LEU A 265       2.407 -14.303  -5.204  1.00 86.33           H
ATOM   4031 2HD1 LEU A 265       2.906 -15.420  -3.911  1.00 86.33           H
ATOM   4032 3HD1 LEU A 265       1.565 -15.858  -4.997  1.00 86.33           H
ATOM   4033  CD2 LEU A 265       0.449 -15.377  -2.544  1.00 86.33           C
ATOM   4034 1HD2 LEU A 265       1.228 -15.776  -1.894  1.00 86.33           H
ATOM   4035 2HD2 LEU A 265      -0.309 -14.878  -1.940  1.00 86.33           H
ATOM   4036 3HD2 LEU A 265      -0.010 -16.191  -3.104  1.00 86.33           H
ATOM   4037  HN  LEU A 265       0.098 -11.552  -3.646  1.00 86.33           H
ATOM   4038  N   SER A 266       1.716 -10.224  -1.333  1.00 88.61           N
ATOM   4039  CA  SER A 266       2.481  -9.262  -0.557  1.00 88.61           C
ATOM   4040  C   SER A 266       1.597  -8.644   0.527  1.00 88.61           C
ATOM   4041  O   SER A 266       2.046  -8.429   1.652  1.00 88.61           O
ATOM   4042  HA  SER A 266       3.293  -9.834  -0.108  1.00 88.61           H
ATOM   4043  CB  SER A 266       3.064  -8.169  -1.454  1.00 88.61           C
ATOM   4044 1HB  SER A 266       3.609  -7.450  -0.843  1.00 88.61           H
ATOM   4045 2HB  SER A 266       3.783  -8.610  -2.144  1.00 88.61           H
ATOM   4046  OG  SER A 266       2.052  -7.490  -2.194  1.00 88.61           O
ATOM   4047  HG  SER A 266       1.859  -7.984  -3.042  1.00 88.61           H
ATOM   4048  HN  SER A 266       1.346  -9.873  -2.193  1.00 88.61           H
ATOM   4049  N   GLN A 267       0.355  -8.375   0.151  1.00 86.62           N
ATOM   4050  CA  GLN A 267      -0.521  -7.568   0.984  1.00 86.62           C
ATOM   4051  C   GLN A 267      -1.305  -8.459   1.949  1.00 86.62           C
ATOM   4052  O   GLN A 267      -1.642  -8.038   3.055  1.00 86.62           O
ATOM   4053  HA  GLN A 267       0.140  -6.907   1.545  1.00 86.62           H
ATOM   4054  CB  GLN A 267      -1.466  -6.723   0.128  1.00 86.62           C
ATOM   4055 1HB  GLN A 267      -2.078  -7.374  -0.496  1.00 86.62           H
ATOM   4056 2HB  GLN A 267      -2.147  -6.166   0.772  1.00 86.62           H
ATOM   4057  CG  GLN A 267      -0.683  -5.750  -0.757  1.00 86.62           C
ATOM   4058 1HG  GLN A 267      -0.040  -6.309  -1.437  1.00 86.62           H
ATOM   4059 2HG  GLN A 267      -1.374  -5.175  -1.372  1.00 86.62           H
ATOM   4060  CD  GLN A 267       0.166  -4.801   0.091  1.00 86.62           C
ATOM   4061  OE1 GLN A 267      -0.278  -4.248   1.084  1.00 86.62           O
ATOM   4062  NE2 GLN A 267       1.409  -4.642  -0.355  1.00 86.62           N
ATOM   4063 1HE2 GLN A 267       1.711  -5.125  -1.177  1.00 86.62           H
ATOM   4064 2HE2 GLN A 267       2.042  -4.040   0.132  1.00 86.62           H
ATOM   4065  HN  GLN A 267      -0.053  -8.697  -0.703  1.00 86.62           H
ATOM   4066  N   PHE A 268      -1.574  -9.675   1.496  1.00 87.67           N
ATOM   4067  CA  PHE A 268      -2.470 -10.562   2.218  1.00 87.67           C
ATOM   4068  C   PHE A 268      -1.963 -10.815   3.639  1.00 87.67           C
ATOM   4069  O   PHE A 268      -2.697 -10.624   4.607  1.00 87.67           O
ATOM   4070  HA  PHE A 268      -3.443 -10.073   2.263  1.00 87.67           H
ATOM   4071  CB  PHE A 268      -2.497 -11.888   1.455  1.00 87.67           C
ATOM   4072 1HB  PHE A 268      -2.829 -11.701   0.434  1.00 87.67           H
ATOM   4073 2HB  PHE A 268      -1.482 -12.281   1.394  1.00 87.67           H
ATOM   4074  CG  PHE A 268      -3.402 -12.949   2.084  1.00 87.67           C
ATOM   4075  CD1 PHE A 268      -2.875 -13.886   2.916  1.00 87.67           C
ATOM   4076  HD1 PHE A 268      -1.807 -13.881   3.136  1.00 87.67           H
ATOM   4077  CD2 PHE A 268      -4.735 -12.956   1.810  1.00 87.67           C
ATOM   4078  HD2 PHE A 268      -5.157 -12.205   1.143  1.00 87.67           H
ATOM   4079  CE1 PHE A 268      -3.715 -14.871   3.500  1.00 87.67           C
ATOM   4080  HE1 PHE A 268      -3.292 -15.622   4.167  1.00 87.67           H
ATOM   4081  CE2 PHE A 268      -5.575 -13.940   2.394  1.00 87.67           C
ATOM   4082  HE2 PHE A 268      -6.642 -13.945   2.174  1.00 87.67           H
ATOM   4083  CZ  PHE A 268      -5.047 -14.877   3.226  1.00 87.67           C
ATOM   4084  HZ  PHE A 268      -5.692 -15.633   3.675  1.00 87.67           H
ATOM   4085  HN  PHE A 268      -1.192 -10.055   0.653  1.00 87.67           H
ATOM   4086  N   PRO A 269      -0.704 -11.249   3.790  1.00 92.63           N
ATOM   4087  CA  PRO A 269      -0.190 -11.629   5.108  1.00 92.63           C
ATOM   4088  C   PRO A 269      -0.394 -10.535   6.144  1.00 92.63           C
ATOM   4089  O   PRO A 269      -0.813 -10.810   7.267  1.00 92.63           O
ATOM   4090  HA  PRO A 269      -0.739 -12.489   5.490  1.00 92.63           H
ATOM   4091  CB  PRO A 269       1.294 -11.900   4.854  1.00 92.63           C
ATOM   4092 1HB  PRO A 269       1.899 -11.009   5.021  1.00 92.63           H
ATOM   4093 2HB  PRO A 269       1.680 -12.675   5.517  1.00 92.63           H
ATOM   4094  CG  PRO A 269       1.328 -12.339   3.395  1.00 92.63           C
ATOM   4095 1HG  PRO A 269       2.322 -12.231   2.963  1.00 92.63           H
ATOM   4096 2HG  PRO A 269       1.057 -13.389   3.282  1.00 92.63           H
ATOM   4097  CD  PRO A 269       0.316 -11.415   2.739  1.00 92.63           C
ATOM   4098 1HD  PRO A 269       0.761 -10.460   2.459  1.00 92.63           H
ATOM   4099 2HD  PRO A 269      -0.098 -11.848   1.828  1.00 92.63           H
ATOM   4100  N   TYR A 270      -0.089  -9.313   5.735  1.00 91.62           N
ATOM   4101  CA  TYR A 270      -0.154  -8.181   6.645  1.00 91.62           C
ATOM   4102  C   TYR A 270      -1.591  -7.928   7.104  1.00 91.62           C
ATOM   4103  O   TYR A 270      -1.830  -7.635   8.274  1.00 91.62           O
ATOM   4104  HA  TYR A 270       0.462  -8.413   7.514  1.00 91.62           H
ATOM   4105  CB  TYR A 270       0.335  -6.970   5.847  1.00 91.62           C
ATOM   4106 1HB  TYR A 270       1.389  -7.108   5.607  1.00 91.62           H
ATOM   4107 2HB  TYR A 270      -0.205  -6.930   4.901  1.00 91.62           H
ATOM   4108  CG  TYR A 270       0.161  -5.635   6.574  1.00 91.62           C
ATOM   4109  CD1 TYR A 270      -0.671  -4.667   6.050  1.00 91.62           C
ATOM   4110  HD1 TYR A 270      -1.204  -4.854   5.118  1.00 91.62           H
ATOM   4111  CD2 TYR A 270       0.837  -5.399   7.754  1.00 91.62           C
ATOM   4112  HD2 TYR A 270       1.494  -6.164   8.168  1.00 91.62           H
ATOM   4113  CE1 TYR A 270      -0.834  -3.411   6.734  1.00 91.62           C
ATOM   4114  HE1 TYR A 270      -1.488  -2.637   6.331  1.00 91.62           H
ATOM   4115  CE2 TYR A 270       0.674  -4.143   8.438  1.00 91.62           C
ATOM   4116  HE2 TYR A 270       1.202  -3.943   9.371  1.00 91.62           H
ATOM   4117  CZ  TYR A 270      -0.153  -3.211   7.894  1.00 91.62           C
ATOM   4118  OH  TYR A 270      -0.308  -2.024   8.540  1.00 91.62           O
ATOM   4119  HH  TYR A 270       0.069  -2.086   9.465  1.00 91.62           H
ATOM   4120  HN  TYR A 270       0.198  -9.090   4.803  1.00 91.62           H
ATOM   4121  N   ASN A 271      -2.511  -8.051   6.158  1.00 89.77           N
ATOM   4122  CA  ASN A 271      -3.912  -7.788   6.438  1.00 89.77           C
ATOM   4123  C   ASN A 271      -4.455  -8.876   7.367  1.00 89.77           C
ATOM   4124  O   ASN A 271      -5.379  -8.631   8.141  1.00 89.77           O
ATOM   4125  HA  ASN A 271      -3.932  -6.800   6.897  1.00 89.77           H
ATOM   4126  CB  ASN A 271      -4.743  -7.805   5.153  1.00 89.77           C
ATOM   4127 1HB  ASN A 271      -4.396  -8.607   4.502  1.00 89.77           H
ATOM   4128 2HB  ASN A 271      -5.785  -8.018   5.393  1.00 89.77           H
ATOM   4129  CG  ASN A 271      -4.646  -6.466   4.419  1.00 89.77           C
ATOM   4130  OD1 ASN A 271      -5.165  -5.452   4.854  1.00 89.77           O
ATOM   4131  ND2 ASN A 271      -3.954  -6.520   3.285  1.00 89.77           N
ATOM   4132 1HD2 ASN A 271      -3.554  -7.386   2.984  1.00 89.77           H
ATOM   4133 2HD2 ASN A 271      -3.835  -5.695   2.732  1.00 89.77           H
ATOM   4134  HN  ASN A 271      -2.312  -8.324   5.216  1.00 89.77           H
ATOM   4135  N   CYS A 272      -3.858 -10.054   7.258  1.00 92.24           N
ATOM   4136  CA  CYS A 272      -4.216 -11.157   8.133  1.00 92.24           C
ATOM   4137  C   CYS A 272      -3.928 -10.739   9.576  1.00 92.24           C
ATOM   4138  O   CYS A 272      -4.762 -10.928  10.460  1.00 92.24           O
ATOM   4139  HA  CYS A 272      -5.281 -11.339   7.989  1.00 92.24           H
ATOM   4140  CB  CYS A 272      -3.478 -12.443   7.754  1.00 92.24           C
ATOM   4141 1HB  CYS A 272      -2.408 -12.248   7.677  1.00 92.24           H
ATOM   4142 2HB  CYS A 272      -3.611 -13.192   8.534  1.00 92.24           H
ATOM   4143  SG  CYS A 272      -4.113 -13.081   6.161  1.00 92.24           S
ATOM   4144  HG  CYS A 272      -3.495 -12.186   5.396  1.00 92.24           H
ATOM   4145  HN  CYS A 272      -3.144 -10.260   6.589  1.00 92.24           H
ATOM   4146  N   ILE A 273      -2.743 -10.177   9.771  1.00 93.10           N
ATOM   4147  CA  ILE A 273      -2.313  -9.779  11.100  1.00 93.10           C
ATOM   4148  C   ILE A 273      -3.169  -8.605  11.578  1.00 93.10           C
ATOM   4149  O   ILE A 273      -3.535  -8.535  12.751  1.00 93.10           O
ATOM   4150  HA  ILE A 273      -2.484 -10.625  11.766  1.00 93.10           H
ATOM   4151  CB  ILE A 273      -0.810  -9.491  11.113  1.00 93.10           C
ATOM   4152  HB  ILE A 273      -0.604  -8.719  10.371  1.00 93.10           H
ATOM   4153  CG1 ILE A 273      -0.011 -10.731  10.709  1.00 93.10           C
ATOM   4154 1HG1 ILE A 273      -0.309 -11.051   9.710  1.00 93.10           H
ATOM   4155 2HG1 ILE A 273       1.050 -10.484  10.661  1.00 93.10           H
ATOM   4156  CG2 ILE A 273      -0.369  -8.941  12.471  1.00 93.10           C
ATOM   4157 1HG2 ILE A 273      -0.904  -8.015  12.679  1.00 93.10           H
ATOM   4158 2HG2 ILE A 273      -0.591  -9.672  13.248  1.00 93.10           H
ATOM   4159 3HG2 ILE A 273       0.703  -8.745  12.452  1.00 93.10           H
ATOM   4160  CD1 ILE A 273      -0.230 -11.873  11.703  1.00 93.10           C
ATOM   4161 1HD1 ILE A 273       0.092 -11.557  12.696  1.00 93.10           H
ATOM   4162 2HD1 ILE A 273      -1.288 -12.133  11.730  1.00 93.10           H
ATOM   4163 3HD1 ILE A 273       0.350 -12.742  11.392  1.00 93.10           H
ATOM   4164  HN  ILE A 273      -2.085  -9.994   9.041  1.00 93.10           H
ATOM   4165  N   LEU A 274      -3.462  -7.710  10.646  1.00 91.74           N
ATOM   4166  CA  LEU A 274      -4.310  -6.568  10.946  1.00 91.74           C
ATOM   4167  C   LEU A 274      -5.655  -7.064  11.483  1.00 91.74           C
ATOM   4168  O   LEU A 274      -6.213  -6.475  12.406  1.00 91.74           O
ATOM   4169  HA  LEU A 274      -3.817  -5.992  11.728  1.00 91.74           H
ATOM   4170  CB  LEU A 274      -4.435  -5.658   9.722  1.00 91.74           C
ATOM   4171 1HB  LEU A 274      -4.332  -6.270   8.826  1.00 91.74           H
ATOM   4172 2HB  LEU A 274      -5.440  -5.238   9.707  1.00 91.74           H
ATOM   4173  CG  LEU A 274      -3.430  -4.507   9.638  1.00 91.74           C
ATOM   4174  HG  LEU A 274      -2.446  -4.892   9.906  1.00 91.74           H
ATOM   4175  CD1 LEU A 274      -3.331  -3.969   8.209  1.00 91.74           C
ATOM   4176 1HD1 LEU A 274      -3.005  -4.768   7.542  1.00 91.74           H
ATOM   4177 2HD1 LEU A 274      -4.308  -3.605   7.889  1.00 91.74           H
ATOM   4178 3HD1 LEU A 274      -2.611  -3.152   8.177  1.00 91.74           H
ATOM   4179  CD2 LEU A 274      -3.773  -3.405  10.642  1.00 91.74           C
ATOM   4180 1HD2 LEU A 274      -4.769  -3.016  10.429  1.00 91.74           H
ATOM   4181 2HD2 LEU A 274      -3.751  -3.815  11.652  1.00 91.74           H
ATOM   4182 3HD2 LEU A 274      -3.043  -2.600  10.561  1.00 91.74           H
ATOM   4183  HN  LEU A 274      -3.133  -7.756   9.703  1.00 91.74           H
ATOM   4184  N   LEU A 275      -6.135  -8.142  10.881  1.00 93.28           N
ATOM   4185  CA  LEU A 275      -7.405  -8.721  11.284  1.00 93.28           C
ATOM   4186  C   LEU A 275      -7.315  -9.169  12.744  1.00 93.28           C
ATOM   4187  O   LEU A 275      -8.210  -8.887  13.540  1.00 93.28           O
ATOM   4188  HA  LEU A 275      -8.160  -7.938  11.209  1.00 93.28           H
ATOM   4189  CB  LEU A 275      -7.814  -9.839  10.322  1.00 93.28           C
ATOM   4190 1HB  LEU A 275      -7.917  -9.412   9.324  1.00 93.28           H
ATOM   4191 2HB  LEU A 275      -7.004 -10.566  10.276  1.00 93.28           H
ATOM   4192  CG  LEU A 275      -9.108 -10.579  10.666  1.00 93.28           C
ATOM   4193  HG  LEU A 275      -9.038 -10.929  11.696  1.00 93.28           H
ATOM   4194  CD1 LEU A 275     -10.314  -9.642  10.588  1.00 93.28           C
ATOM   4195 1HD1 LEU A 275     -10.183  -8.821  11.294  1.00 93.28           H
ATOM   4196 2HD1 LEU A 275     -10.398  -9.242   9.578  1.00 93.28           H
ATOM   4197 3HD1 LEU A 275     -11.220 -10.194  10.837  1.00 93.28           H
ATOM   4198  CD2 LEU A 275      -9.284 -11.815   9.781  1.00 93.28           C
ATOM   4199 1HD2 LEU A 275      -9.323 -11.510   8.736  1.00 93.28           H
ATOM   4200 2HD2 LEU A 275      -8.443 -12.492   9.931  1.00 93.28           H
ATOM   4201 3HD2 LEU A 275     -10.211 -12.323  10.047  1.00 93.28           H
ATOM   4202  HN  LEU A 275      -5.673  -8.617  10.132  1.00 93.28           H
ATOM   4203  N   VAL A 276      -6.227  -9.859  13.053  1.00 93.91           N
ATOM   4204  CA  VAL A 276      -6.019 -10.367  14.398  1.00 93.91           C
ATOM   4205  C   VAL A 276      -6.025  -9.199  15.386  1.00 93.91           C
ATOM   4206  O   VAL A 276      -6.687  -9.260  16.421  1.00 93.91           O
ATOM   4207  HA  VAL A 276      -6.852 -11.029  14.632  1.00 93.91           H
ATOM   4208  CB  VAL A 276      -4.730 -11.189  14.453  1.00 93.91           C
ATOM   4209  HB  VAL A 276      -3.918 -10.565  14.081  1.00 93.91           H
ATOM   4210  CG1 VAL A 276      -4.395 -11.588  15.892  1.00 93.91           C
ATOM   4211 1HG1 VAL A 276      -4.263 -10.690  16.496  1.00 93.91           H
ATOM   4212 2HG1 VAL A 276      -5.209 -12.185  16.303  1.00 93.91           H
ATOM   4213 3HG1 VAL A 276      -3.474 -12.171  15.903  1.00 93.91           H
ATOM   4214  CG2 VAL A 276      -4.826 -12.422  13.552  1.00 93.91           C
ATOM   4215 1HG2 VAL A 276      -5.655 -13.049  13.881  1.00 93.91           H
ATOM   4216 2HG2 VAL A 276      -4.996 -12.106  12.522  1.00 93.91           H
ATOM   4217 3HG2 VAL A 276      -3.897 -12.988  13.610  1.00 93.91           H
ATOM   4218  HN  VAL A 276      -5.497 -10.072  12.403  1.00 93.91           H
ATOM   4219  N   GLN A 277      -5.282  -8.161  15.031  1.00 92.51           N
ATOM   4220  CA  GLN A 277      -5.175  -6.990  15.884  1.00 92.51           C
ATOM   4221  C   GLN A 277      -6.553  -6.359  16.094  1.00 92.51           C
ATOM   4222  O   GLN A 277      -6.832  -5.806  17.157  1.00 92.51           O
ATOM   4223  HA  GLN A 277      -4.789  -7.358  16.835  1.00 92.51           H
ATOM   4224  CB  GLN A 277      -4.190  -5.974  15.302  1.00 92.51           C
ATOM   4225 1HB  GLN A 277      -4.396  -5.831  14.241  1.00 92.51           H
ATOM   4226 2HB  GLN A 277      -4.329  -5.008  15.787  1.00 92.51           H
ATOM   4227  CG  GLN A 277      -2.746  -6.443  15.488  1.00 92.51           C
ATOM   4228 1HG  GLN A 277      -2.553  -6.626  16.545  1.00 92.51           H
ATOM   4229 2HG  GLN A 277      -2.596  -7.389  14.968  1.00 92.51           H
ATOM   4230  CD  GLN A 277      -1.759  -5.401  14.957  1.00 92.51           C
ATOM   4231  OE1 GLN A 277      -2.082  -4.571  14.123  1.00 92.51           O
ATOM   4232  NE2 GLN A 277      -0.542  -5.490  15.485  1.00 92.51           N
ATOM   4233 1HE2 GLN A 277      -0.343  -6.195  16.166  1.00 92.51           H
ATOM   4234 2HE2 GLN A 277       0.174  -4.853  15.202  1.00 92.51           H
ATOM   4235  HN  GLN A 277      -4.759  -8.113  14.180  1.00 92.51           H
ATOM   4236  N   THR A 278      -7.379  -6.462  15.063  1.00 92.98           N
ATOM   4237  CA  THR A 278      -8.713  -5.888  15.112  1.00 92.98           C
ATOM   4238  C   THR A 278      -9.587  -6.654  16.107  1.00 92.98           C
ATOM   4239  O   THR A 278     -10.295  -6.048  16.911  1.00 92.98           O
ATOM   4240  HA  THR A 278      -8.633  -4.864  15.478  1.00 92.98           H
ATOM   4241  CB  THR A 278      -9.276  -5.879  13.690  1.00 92.98           C
ATOM   4242  HB  THR A 278      -9.437  -6.895  13.328  1.00 92.98           H
ATOM   4243  OG1 THR A 278      -8.338  -5.103  12.949  1.00 92.98           O
ATOM   4244  HG1 THR A 278      -7.658  -5.702  12.526  1.00 92.98           H
ATOM   4245  CG2 THR A 278     -10.581  -5.088  13.582  1.00 92.98           C
ATOM   4246 1HG2 THR A 278     -10.405  -4.054  13.879  1.00 92.98           H
ATOM   4247 2HG2 THR A 278     -11.331  -5.532  14.237  1.00 92.98           H
ATOM   4248 3HG2 THR A 278     -10.938  -5.113  12.552  1.00 92.98           H
ATOM   4249  HN  THR A 278      -7.151  -6.927  14.208  1.00 92.98           H
ATOM   4250  N   ILE A 279      -9.510  -7.974  16.021  1.00 94.05           N
ATOM   4251  CA  ILE A 279     -10.297  -8.828  16.893  1.00 94.05           C
ATOM   4252  C   ILE A 279      -9.875  -8.595  18.345  1.00 94.05           C
ATOM   4253  O   ILE A 279     -10.720  -8.508  19.235  1.00 94.05           O
ATOM   4254  HA  ILE A 279     -11.341  -8.533  16.785  1.00 94.05           H
ATOM   4255  CB  ILE A 279     -10.192 -10.289  16.450  1.00 94.05           C
ATOM   4256  HB  ILE A 279      -9.136 -10.546  16.370  1.00 94.05           H
ATOM   4257  CG1 ILE A 279     -10.811 -10.487  15.064  1.00 94.05           C
ATOM   4258 1HG1 ILE A 279     -11.897 -10.447  15.139  1.00 94.05           H
ATOM   4259 2HG1 ILE A 279     -10.506  -9.673  14.406  1.00 94.05           H
ATOM   4260  CG2 ILE A 279     -10.808 -11.224  17.492  1.00 94.05           C
ATOM   4261 1HG2 ILE A 279     -10.283 -11.108  18.440  1.00 94.05           H
ATOM   4262 2HG2 ILE A 279     -11.861 -10.975  17.627  1.00 94.05           H
ATOM   4263 3HG2 ILE A 279     -10.720 -12.256  17.151  1.00 94.05           H
ATOM   4264  CD1 ILE A 279     -10.384 -11.826  14.460  1.00 94.05           C
ATOM   4265 1HD1 ILE A 279      -9.299 -11.853  14.365  1.00 94.05           H
ATOM   4266 2HD1 ILE A 279     -10.712 -12.638  15.109  1.00 94.05           H
ATOM   4267 3HD1 ILE A 279     -10.838 -11.942  13.476  1.00 94.05           H
ATOM   4268  HN  ILE A 279      -8.923  -8.458  15.371  1.00 94.05           H
ATOM   4269  N   ASP A 280      -8.568  -8.499  18.540  1.00 93.32           N
ATOM   4270  CA  ASP A 280      -8.020  -8.350  19.877  1.00 93.32           C
ATOM   4271  C   ASP A 280      -8.386  -6.968  20.422  1.00 93.32           C
ATOM   4272  O   ASP A 280      -8.613  -6.809  21.621  1.00 93.32           O
ATOM   4273  HA  ASP A 280      -8.462  -9.158  20.460  1.00 93.32           H
ATOM   4274  CB  ASP A 280      -6.494  -8.463  19.863  1.00 93.32           C
ATOM   4275 1HB  ASP A 280      -6.198  -9.366  19.329  1.00 93.32           H
ATOM   4276 2HB  ASP A 280      -6.068  -7.618  19.322  1.00 93.32           H
ATOM   4277  CG  ASP A 280      -5.934  -8.499  21.286  1.00 93.32           C
ATOM   4278  OD1 ASP A 280      -6.444  -9.322  22.076  1.00 93.32           O
ATOM   4279  OD2 ASP A 280      -5.008  -7.702  21.552  1.00 93.32           O
ATOM   4280  HN  ASP A 280      -7.890  -8.523  17.806  1.00 93.32           H
ATOM   4281  N   ALA A 281      -8.433  -6.003  19.516  1.00 91.11           N
ATOM   4282  CA  ALA A 281      -8.797  -4.645  19.886  1.00 91.11           C
ATOM   4283  C   ALA A 281     -10.205  -4.645  20.485  1.00 91.11           C
ATOM   4284  O   ALA A 281     -10.527  -3.805  21.324  1.00 91.11           O
ATOM   4285  HA  ALA A 281      -8.090  -4.306  20.642  1.00 91.11           H
ATOM   4286  CB  ALA A 281      -8.684  -3.735  18.662  1.00 91.11           C
ATOM   4287 1HB  ALA A 281      -7.659  -3.748  18.293  1.00 91.11           H
ATOM   4288 2HB  ALA A 281      -9.356  -4.091  17.880  1.00 91.11           H
ATOM   4289 3HB  ALA A 281      -8.958  -2.717  18.940  1.00 91.11           H
ATOM   4290  HN  ALA A 281      -8.228  -6.136  18.546  1.00 91.11           H
ATOM   4291  N   TYR A 282     -11.008  -5.596  20.029  1.00 89.63           N
ATOM   4292  CA  TYR A 282     -12.378  -5.708  20.500  1.00 89.63           C
ATOM   4293  C   TYR A 282     -12.468  -6.640  21.710  1.00 89.63           C
ATOM   4294  O   TYR A 282     -13.083  -6.296  22.718  1.00 89.63           O
ATOM   4295  HA  TYR A 282     -12.716  -4.713  20.791  1.00 89.63           H
ATOM   4296  CB  TYR A 282     -13.173  -6.316  19.342  1.00 89.63           C
ATOM   4297 1HB  TYR A 282     -12.992  -5.728  18.443  1.00 89.63           H
ATOM   4298 2HB  TYR A 282     -12.799  -7.321  19.147  1.00 89.63           H
ATOM   4299  CG  TYR A 282     -14.681  -6.387  19.593  1.00 89.63           C
ATOM   4300  CD1 TYR A 282     -15.266  -7.588  19.942  1.00 89.63           C
ATOM   4301  HD1 TYR A 282     -14.654  -8.484  20.039  1.00 89.63           H
ATOM   4302  CD2 TYR A 282     -15.455  -5.252  19.470  1.00 89.63           C
ATOM   4303  HD2 TYR A 282     -14.993  -4.304  19.195  1.00 89.63           H
ATOM   4304  CE1 TYR A 282     -16.685  -7.655  20.178  1.00 89.63           C
ATOM   4305  HE1 TYR A 282     -17.159  -8.597  20.454  1.00 89.63           H
ATOM   4306  CE2 TYR A 282     -16.874  -5.320  19.706  1.00 89.63           C
ATOM   4307  HE2 TYR A 282     -17.498  -4.430  19.612  1.00 89.63           H
ATOM   4308  CZ  TYR A 282     -17.419  -6.518  20.048  1.00 89.63           C
ATOM   4309  OH  TYR A 282     -18.759  -6.582  20.271  1.00 89.63           O
ATOM   4310  HH  TYR A 282     -19.167  -5.675  20.165  1.00 89.63           H
ATOM   4311  HN  TYR A 282     -10.736  -6.281  19.353  1.00 89.63           H
ATOM   4312  N   ALA A 283     -11.846  -7.802  21.569  1.00 91.49           N
ATOM   4313  CA  ALA A 283     -12.089  -8.897  22.492  1.00 91.49           C
ATOM   4314  C   ALA A 283     -11.031  -8.871  23.597  1.00 91.49           C
ATOM   4315  O   ALA A 283     -11.226  -9.456  24.662  1.00 91.49           O
ATOM   4316  HA  ALA A 283     -13.072  -8.743  22.939  1.00 91.49           H
ATOM   4317  CB  ALA A 283     -12.098 -10.220  21.724  1.00 91.49           C
ATOM   4318 1HB  ALA A 283     -12.886 -10.198  20.971  1.00 91.49           H
ATOM   4319 2HB  ALA A 283     -11.134 -10.363  21.236  1.00 91.49           H
ATOM   4320 3HB  ALA A 283     -12.280 -11.041  22.417  1.00 91.49           H
ATOM   4321  HN  ALA A 283     -11.188  -7.999  20.842  1.00 91.49           H
ATOM   4322  N   MET A 284      -9.934  -8.188  23.306  1.00 88.93           N
ATOM   4323  CA  MET A 284      -8.829  -8.110  24.247  1.00 88.93           C
ATOM   4324  C   MET A 284      -8.482  -9.493  24.801  1.00 88.93           C
ATOM   4325  O   MET A 284      -8.339  -9.663  26.011  1.00 88.93           O
ATOM   4326  HA  MET A 284      -7.987  -7.716  23.678  1.00 88.93           H
ATOM   4327  CB  MET A 284      -9.206  -7.177  25.400  1.00 88.93           C
ATOM   4328 1HB  MET A 284     -10.148  -7.502  25.842  1.00 88.93           H
ATOM   4329 2HB  MET A 284      -8.450  -7.237  26.182  1.00 88.93           H
ATOM   4330  CG  MET A 284      -9.335  -5.731  24.916  1.00 88.93           C
ATOM   4331 1HG  MET A 284      -8.366  -5.365  24.577  1.00 88.93           H
ATOM   4332 2HG  MET A 284     -10.011  -5.684  24.062  1.00 88.93           H
ATOM   4333  SD  MET A 284      -9.950  -4.699  26.236  1.00 88.93           S
ATOM   4334  CE  MET A 284     -11.700  -4.769  25.895  1.00 88.93           C
ATOM   4335 1HE  MET A 284     -11.892  -4.374  24.898  1.00 88.93           H
ATOM   4336 2HE  MET A 284     -12.040  -5.803  25.948  1.00 88.93           H
ATOM   4337 3HE  MET A 284     -12.238  -4.172  26.632  1.00 88.93           H
ATOM   4338  HN  MET A 284      -9.794  -7.695  22.447  1.00 88.93           H
ATOM   4339  N   PHE A 285      -8.356 -10.446  23.889  1.00 90.31           N
ATOM   4340  CA  PHE A 285      -8.193 -11.836  24.278  1.00 90.31           C
ATOM   4341  C   PHE A 285      -6.716 -12.183  24.470  1.00 90.31           C
ATOM   4342  O   PHE A 285      -6.387 -13.191  25.094  1.00 90.31           O
ATOM   4343  HA  PHE A 285      -8.723 -11.972  25.221  1.00 90.31           H
ATOM   4344  CB  PHE A 285      -8.761 -12.688  23.140  1.00 90.31           C
ATOM   4345 1HB  PHE A 285      -8.900 -13.708  23.498  1.00 90.31           H
ATOM   4346 2HB  PHE A 285      -9.746 -12.307  22.872  1.00 90.31           H
ATOM   4347  CG  PHE A 285      -7.883 -12.717  21.887  1.00 90.31           C
ATOM   4348  CD1 PHE A 285      -8.072 -11.797  20.903  1.00 90.31           C
ATOM   4349  HD1 PHE A 285      -8.848 -11.039  21.007  1.00 90.31           H
ATOM   4350  CD2 PHE A 285      -6.914 -13.662  21.757  1.00 90.31           C
ATOM   4351  HD2 PHE A 285      -6.763 -14.400  22.545  1.00 90.31           H
ATOM   4352  CE1 PHE A 285      -7.257 -11.824  19.740  1.00 90.31           C
ATOM   4353  HE1 PHE A 285      -7.409 -11.087  18.952  1.00 90.31           H
ATOM   4354  CE2 PHE A 285      -6.100 -13.689  20.594  1.00 90.31           C
ATOM   4355  HE2 PHE A 285      -5.324 -14.447  20.490  1.00 90.31           H
ATOM   4356  CZ  PHE A 285      -6.289 -12.769  19.610  1.00 90.31           C
ATOM   4357  HZ  PHE A 285      -5.663 -12.790  18.718  1.00 90.31           H
ATOM   4358  HN  PHE A 285      -8.363 -10.281  22.903  1.00 90.31           H
ATOM   4359  N   ILE A 286      -5.864 -11.329  23.922  1.00 91.03           N
ATOM   4360  CA  ILE A 286      -4.429 -11.522  24.041  1.00 91.03           C
ATOM   4361  C   ILE A 286      -3.943 -10.909  25.356  1.00 91.03           C
ATOM   4362  O   ILE A 286      -3.555  -9.742  25.395  1.00 91.03           O
ATOM   4363  HA  ILE A 286      -4.246 -12.596  24.073  1.00 91.03           H
ATOM   4364  CB  ILE A 286      -3.710 -10.977  22.806  1.00 91.03           C
ATOM   4365  HB  ILE A 286      -3.891  -9.903  22.752  1.00 91.03           H
ATOM   4366  CG1 ILE A 286      -4.276 -11.595  21.525  1.00 91.03           C
ATOM   4367 1HG1 ILE A 286      -4.010 -12.651  21.479  1.00 91.03           H
ATOM   4368 2HG1 ILE A 286      -5.364 -11.540  21.541  1.00 91.03           H
ATOM   4369  CG2 ILE A 286      -2.198 -11.176  22.919  1.00 91.03           C
ATOM   4370 1HG2 ILE A 286      -1.827 -10.650  23.799  1.00 91.03           H
ATOM   4371 2HG2 ILE A 286      -1.977 -12.239  23.010  1.00 91.03           H
ATOM   4372 3HG2 ILE A 286      -1.711 -10.779  22.027  1.00 91.03           H
ATOM   4373  CD1 ILE A 286      -3.741 -10.873  20.286  1.00 91.03           C
ATOM   4374 1HD1 ILE A 286      -4.030  -9.823  20.324  1.00 91.03           H
ATOM   4375 2HD1 ILE A 286      -2.654 -10.951  20.261  1.00 91.03           H
ATOM   4376 3HD1 ILE A 286      -4.159 -11.333  19.390  1.00 91.03           H
ATOM   4377  HN  ILE A 286      -6.140 -10.518  23.406  1.00 91.03           H
ATOM   4378  N   SER A 287      -3.981 -11.723  26.401  1.00 88.54           N
ATOM   4379  CA  SER A 287      -3.517 -11.286  27.707  1.00 88.54           C
ATOM   4380  C   SER A 287      -2.065 -11.718  27.919  1.00 88.54           C
ATOM   4381  O   SER A 287      -1.383 -11.204  28.803  1.00 88.54           O
ATOM   4382  HA  SER A 287      -3.594 -10.198  27.691  1.00 88.54           H
ATOM   4383  CB  SER A 287      -4.405 -11.843  28.822  1.00 88.54           C
ATOM   4384 1HB  SER A 287      -4.025 -11.510  29.788  1.00 88.54           H
ATOM   4385 2HB  SER A 287      -5.412 -11.439  28.719  1.00 88.54           H
ATOM   4386  OG  SER A 287      -4.460 -13.266  28.799  1.00 88.54           O
ATOM   4387  HG  SER A 287      -5.072 -13.596  29.518  1.00 88.54           H
ATOM   4388  HN  SER A 287      -4.319 -12.663  26.366  1.00 88.54           H
ATOM   4389  N   ASN A 288      -1.635 -12.660  27.092  1.00 92.13           N
ATOM   4390  CA  ASN A 288      -0.321 -13.258  27.257  1.00 92.13           C
ATOM   4391  C   ASN A 288       0.719 -12.400  26.535  1.00 92.13           C
ATOM   4392  O   ASN A 288       0.609 -12.163  25.333  1.00 92.13           O
ATOM   4393  HA  ASN A 288      -0.157 -13.296  28.333  1.00 92.13           H
ATOM   4394  CB  ASN A 288      -0.276 -14.663  26.653  1.00 92.13           C
ATOM   4395 1HB  ASN A 288      -1.122 -15.247  27.016  1.00 92.13           H
ATOM   4396 2HB  ASN A 288      -0.374 -14.601  25.569  1.00 92.13           H
ATOM   4397  CG  ASN A 288       1.032 -15.372  27.011  1.00 92.13           C
ATOM   4398  OD1 ASN A 288       2.092 -14.774  27.087  1.00 92.13           O
ATOM   4399  ND2 ASN A 288       0.897 -16.678  27.227  1.00 92.13           N
ATOM   4400 1HD2 ASN A 288      -0.002 -17.108  27.148  1.00 92.13           H
ATOM   4401 2HD2 ASN A 288       1.696 -17.230  27.468  1.00 92.13           H
ATOM   4402  HN  ASN A 288      -2.167 -13.014  26.322  1.00 92.13           H
ATOM   4403  N   CYS A 289       1.707 -11.956  27.299  1.00 91.73           N
ATOM   4404  CA  CYS A 289       2.706 -11.041  26.775  1.00 91.73           C
ATOM   4405  C   CYS A 289       3.496 -11.766  25.683  1.00 91.73           C
ATOM   4406  O   CYS A 289       3.902 -11.155  24.696  1.00 91.73           O
ATOM   4407  HA  CYS A 289       2.164 -10.191  26.360  1.00 91.73           H
ATOM   4408  CB  CYS A 289       3.618 -10.506  27.880  1.00 91.73           C
ATOM   4409 1HB  CYS A 289       3.022 -10.020  28.652  1.00 91.73           H
ATOM   4410 2HB  CYS A 289       4.147 -11.331  28.358  1.00 91.73           H
ATOM   4411  SG  CYS A 289       4.820  -9.317  27.179  1.00 91.73           S
ATOM   4412  HN  CYS A 289       1.830 -12.212  28.258  1.00 91.73           H
ATOM   4413  N   ALA A 290       3.691 -13.059  25.898  1.00 93.61           N
ATOM   4414  CA  ALA A 290       4.486 -13.858  24.982  1.00 93.61           C
ATOM   4415  C   ALA A 290       3.808 -13.881  23.611  1.00 93.61           C
ATOM   4416  O   ALA A 290       4.466 -13.713  22.585  1.00 93.61           O
ATOM   4417  HA  ALA A 290       5.462 -13.382  24.887  1.00 93.61           H
ATOM   4418  CB  ALA A 290       4.677 -15.261  25.562  1.00 93.61           C
ATOM   4419 1HB  ALA A 290       5.189 -15.191  26.521  1.00 93.61           H
ATOM   4420 2HB  ALA A 290       3.704 -15.731  25.703  1.00 93.61           H
ATOM   4421 3HB  ALA A 290       5.274 -15.860  24.874  1.00 93.61           H
ATOM   4422  HN  ALA A 290       3.316 -13.559  26.679  1.00 93.61           H
ATOM   4423  N   VAL A 291       2.500 -14.091  23.637  1.00 93.77           N
ATOM   4424  CA  VAL A 291       1.726 -14.146  22.408  1.00 93.77           C
ATOM   4425  C   VAL A 291       1.738 -12.770  21.740  1.00 93.77           C
ATOM   4426  O   VAL A 291       1.913 -12.666  20.527  1.00 93.77           O
ATOM   4427  HA  VAL A 291       2.212 -14.862  21.745  1.00 93.77           H
ATOM   4428  CB  VAL A 291       0.313 -14.655  22.701  1.00 93.77           C
ATOM   4429  HB  VAL A 291      -0.144 -13.978  23.423  1.00 93.77           H
ATOM   4430  CG1 VAL A 291      -0.547 -14.645  21.436  1.00 93.77           C
ATOM   4431 1HG1 VAL A 291      -0.615 -13.627  21.052  1.00 93.77           H
ATOM   4432 2HG1 VAL A 291      -0.093 -15.288  20.683  1.00 93.77           H
ATOM   4433 3HG1 VAL A 291      -1.546 -15.012  21.673  1.00 93.77           H
ATOM   4434  CG2 VAL A 291       0.353 -16.052  23.326  1.00 93.77           C
ATOM   4435 1HG2 VAL A 291       0.838 -16.744  22.638  1.00 93.77           H
ATOM   4436 2HG2 VAL A 291       0.913 -16.016  24.261  1.00 93.77           H
ATOM   4437 3HG2 VAL A 291      -0.664 -16.390  23.525  1.00 93.77           H
ATOM   4438  HN  VAL A 291       1.971 -14.221  24.475  1.00 93.77           H
ATOM   4439  N   SER A 292       1.551 -11.747  22.562  1.00 92.91           N
ATOM   4440  CA  SER A 292       1.495 -10.385  22.060  1.00 92.91           C
ATOM   4441  C   SER A 292       2.818 -10.022  21.381  1.00 92.91           C
ATOM   4442  O   SER A 292       2.825  -9.402  20.319  1.00 92.91           O
ATOM   4443  HA  SER A 292       0.679 -10.376  21.337  1.00 92.91           H
ATOM   4444  CB  SER A 292       1.187  -9.395  23.186  1.00 92.91           C
ATOM   4445 1HB  SER A 292       0.317  -9.741  23.744  1.00 92.91           H
ATOM   4446 2HB  SER A 292       2.024  -9.369  23.884  1.00 92.91           H
ATOM   4447  OG  SER A 292       0.942  -8.082  22.690  1.00 92.91           O
ATOM   4448  HG  SER A 292       0.054  -8.050  22.231  1.00 92.91           H
ATOM   4449  HN  SER A 292       1.438 -11.838  23.551  1.00 92.91           H
ATOM   4450  N   THR A 293       3.905 -10.425  22.023  1.00 93.17           N
ATOM   4451  CA  THR A 293       5.231 -10.125  21.510  1.00 93.17           C
ATOM   4452  C   THR A 293       5.408 -10.720  20.111  1.00 93.17           C
ATOM   4453  O   THR A 293       5.893 -10.046  19.204  1.00 93.17           O
ATOM   4454  HA  THR A 293       5.325  -9.044  21.412  1.00 93.17           H
ATOM   4455  CB  THR A 293       6.257 -10.637  22.523  1.00 93.17           C
ATOM   4456  HB  THR A 293       6.127 -11.705  22.702  1.00 93.17           H
ATOM   4457  OG1 THR A 293       6.074  -9.796  23.658  1.00 93.17           O
ATOM   4458  HG1 THR A 293       5.494 -10.253  24.333  1.00 93.17           H
ATOM   4459  CG2 THR A 293       7.697 -10.365  22.086  1.00 93.17           C
ATOM   4460 1HG2 THR A 293       7.846  -9.292  21.971  1.00 93.17           H
ATOM   4461 2HG2 THR A 293       7.888 -10.862  21.134  1.00 93.17           H
ATOM   4462 3HG2 THR A 293       8.384 -10.749  22.840  1.00 93.17           H
ATOM   4463  HN  THR A 293       3.890 -10.946  22.877  1.00 93.17           H
ATOM   4464  N   ASN A 294       5.007 -11.976  19.982  1.00 94.55           N
ATOM   4465  CA  ASN A 294       5.178 -12.690  18.728  1.00 94.55           C
ATOM   4466  C   ASN A 294       4.310 -12.037  17.651  1.00 94.55           C
ATOM   4467  O   ASN A 294       4.725 -11.925  16.498  1.00 94.55           O
ATOM   4468  HA  ASN A 294       6.243 -12.623  18.503  1.00 94.55           H
ATOM   4469  CB  ASN A 294       4.744 -14.151  18.864  1.00 94.55           C
ATOM   4470 1HB  ASN A 294       3.781 -14.203  19.371  1.00 94.55           H
ATOM   4471 2HB  ASN A 294       4.607 -14.587  17.874  1.00 94.55           H
ATOM   4472  CG  ASN A 294       5.782 -14.961  19.644  1.00 94.55           C
ATOM   4473  OD1 ASN A 294       6.915 -14.550  19.831  1.00 94.55           O
ATOM   4474  ND2 ASN A 294       5.332 -16.132  20.088  1.00 94.55           N
ATOM   4475 1HD2 ASN A 294       4.390 -16.409  19.899  1.00 94.55           H
ATOM   4476 2HD2 ASN A 294       5.936 -16.734  20.609  1.00 94.55           H
ATOM   4477  HN  ASN A 294       4.572 -12.502  20.712  1.00 94.55           H
ATOM   4478  N   ILE A 295       3.121 -11.623  18.064  1.00 93.42           N
ATOM   4479  CA  ILE A 295       2.170 -11.033  17.138  1.00 93.42           C
ATOM   4480  C   ILE A 295       2.740  -9.720  16.597  1.00 93.42           C
ATOM   4481  O   ILE A 295       2.593  -9.417  15.414  1.00 93.42           O
ATOM   4482  HA  ILE A 295       2.051 -11.727  16.306  1.00 93.42           H
ATOM   4483  CB  ILE A 295       0.800 -10.882  17.801  1.00 93.42           C
ATOM   4484  HB  ILE A 295       0.949 -10.506  18.813  1.00 93.42           H
ATOM   4485  CG1 ILE A 295       0.097 -12.236  17.921  1.00 93.42           C
ATOM   4486 1HG1 ILE A 295      -0.200 -12.585  16.932  1.00 93.42           H
ATOM   4487 2HG1 ILE A 295       0.789 -12.974  18.326  1.00 93.42           H
ATOM   4488  CG2 ILE A 295      -0.058  -9.855  17.059  1.00 93.42           C
ATOM   4489 1HG2 ILE A 295       0.444  -8.887  17.069  1.00 93.42           H
ATOM   4490 2HG2 ILE A 295      -0.202 -10.178  16.028  1.00 93.42           H
ATOM   4491 3HG2 ILE A 295      -1.027  -9.767  17.551  1.00 93.42           H
ATOM   4492  CD1 ILE A 295      -1.136 -12.135  18.822  1.00 93.42           C
ATOM   4493 1HD1 ILE A 295      -0.832 -11.809  19.817  1.00 93.42           H
ATOM   4494 2HD1 ILE A 295      -1.836 -11.414  18.401  1.00 93.42           H
ATOM   4495 3HD1 ILE A 295      -1.616 -13.111  18.891  1.00 93.42           H
ATOM   4496  HN  ILE A 295       2.806 -11.686  19.011  1.00 93.42           H
ATOM   4497  N   ASP A 296       3.378  -8.977  17.489  1.00 93.41           N
ATOM   4498  CA  ASP A 296       3.939  -7.687  17.124  1.00 93.41           C
ATOM   4499  C   ASP A 296       5.088  -7.896  16.136  1.00 93.41           C
ATOM   4500  O   ASP A 296       5.240  -7.131  15.185  1.00 93.41           O
ATOM   4501  HA  ASP A 296       3.111  -7.128  16.688  1.00 93.41           H
ATOM   4502  CB  ASP A 296       4.496  -6.962  18.351  1.00 93.41           C
ATOM   4503 1HB  ASP A 296       5.188  -7.616  18.881  1.00 93.41           H
ATOM   4504 2HB  ASP A 296       5.063  -6.087  18.034  1.00 93.41           H
ATOM   4505  CG  ASP A 296       3.369  -6.532  19.292  1.00 93.41           C
ATOM   4506  OD1 ASP A 296       2.213  -6.502  18.817  1.00 93.41           O
ATOM   4507  OD2 ASP A 296       3.689  -6.244  20.466  1.00 93.41           O
ATOM   4508  HN  ASP A 296       3.515  -9.243  18.443  1.00 93.41           H
ATOM   4509  N   ILE A 297       5.867  -8.936  16.395  1.00 94.33           N
ATOM   4510  CA  ILE A 297       6.966  -9.287  15.511  1.00 94.33           C
ATOM   4511  C   ILE A 297       6.407  -9.678  14.142  1.00 94.33           C
ATOM   4512  O   ILE A 297       6.930  -9.257  13.111  1.00 94.33           O
ATOM   4513  HA  ILE A 297       7.585  -8.398  15.391  1.00 94.33           H
ATOM   4514  CB  ILE A 297       7.843 -10.366  16.149  1.00 94.33           C
ATOM   4515  HB  ILE A 297       7.193 -11.157  16.524  1.00 94.33           H
ATOM   4516  CG1 ILE A 297       8.614  -9.809  17.347  1.00 94.33           C
ATOM   4517 1HG1 ILE A 297       9.367  -9.101  17.001  1.00 94.33           H
ATOM   4518 2HG1 ILE A 297       7.934  -9.259  17.998  1.00 94.33           H
ATOM   4519  CG2 ILE A 297       8.773 -11.000  15.112  1.00 94.33           C
ATOM   4520 1HG2 ILE A 297       8.178 -11.455  14.320  1.00 94.33           H
ATOM   4521 2HG2 ILE A 297       9.418 -10.232  14.686  1.00 94.33           H
ATOM   4522 3HG2 ILE A 297       9.385 -11.764  15.592  1.00 94.33           H
ATOM   4523  CD1 ILE A 297       9.287 -10.934  18.136  1.00 94.33           C
ATOM   4524 1HD1 ILE A 297       8.528 -11.627  18.501  1.00 94.33           H
ATOM   4525 2HD1 ILE A 297       9.984 -11.466  17.489  1.00 94.33           H
ATOM   4526 3HD1 ILE A 297       9.828 -10.510  18.982  1.00 94.33           H
ATOM   4527  HN  ILE A 297       5.758  -9.532  17.191  1.00 94.33           H
ATOM   4528  N   CYS A 298       5.352 -10.478  14.175  1.00 94.44           N
ATOM   4529  CA  CYS A 298       4.715 -10.928  12.949  1.00 94.44           C
ATOM   4530  C   CYS A 298       4.260  -9.696  12.164  1.00 94.44           C
ATOM   4531  O   CYS A 298       4.381  -9.655  10.941  1.00 94.44           O
ATOM   4532  HA  CYS A 298       5.467 -11.486  12.392  1.00 94.44           H
ATOM   4533  CB  CYS A 298       3.555 -11.885  13.232  1.00 94.44           C
ATOM   4534 1HB  CYS A 298       2.925 -11.481  14.025  1.00 94.44           H
ATOM   4535 2HB  CYS A 298       2.928 -11.982  12.346  1.00 94.44           H
ATOM   4536  SG  CYS A 298       4.201 -13.525  13.723  1.00 94.44           S
ATOM   4537  HG  CYS A 298       4.560 -13.170  14.954  1.00 94.44           H
ATOM   4538  HN  CYS A 298       4.934 -10.818  15.018  1.00 94.44           H
ATOM   4539  N   PHE A 299       3.745  -8.722  12.900  1.00 93.32           N
ATOM   4540  CA  PHE A 299       3.271  -7.492  12.288  1.00 93.32           C
ATOM   4541  C   PHE A 299       4.398  -6.784  11.535  1.00 93.32           C
ATOM   4542  O   PHE A 299       4.216  -6.357  10.396  1.00 93.32           O
ATOM   4543  HA  PHE A 299       2.482  -7.764  11.586  1.00 93.32           H
ATOM   4544  CB  PHE A 299       2.784  -6.587  13.421  1.00 93.32           C
ATOM   4545 1HB  PHE A 299       2.014  -7.112  13.987  1.00 93.32           H
ATOM   4546 2HB  PHE A 299       3.612  -6.402  14.106  1.00 93.32           H
ATOM   4547  CG  PHE A 299       2.223  -5.245  12.949  1.00 93.32           C
ATOM   4548  CD1 PHE A 299       3.040  -4.162  12.853  1.00 93.32           C
ATOM   4549  HD1 PHE A 299       4.095  -4.251  13.114  1.00 93.32           H
ATOM   4550  CD2 PHE A 299       0.907  -5.134  12.623  1.00 93.32           C
ATOM   4551  HD2 PHE A 299       0.252  -6.002  12.700  1.00 93.32           H
ATOM   4552  CE1 PHE A 299       2.520  -2.916  12.414  1.00 93.32           C
ATOM   4553  HE1 PHE A 299       3.175  -2.048  12.338  1.00 93.32           H
ATOM   4554  CE2 PHE A 299       0.386  -3.888  12.185  1.00 93.32           C
ATOM   4555  HE2 PHE A 299      -0.668  -3.799  11.924  1.00 93.32           H
ATOM   4556  CZ  PHE A 299       1.204  -2.805  12.089  1.00 93.32           C
ATOM   4557  HZ  PHE A 299       0.804  -1.849  11.752  1.00 93.32           H
ATOM   4558  HN  PHE A 299       3.650  -8.763  13.895  1.00 93.32           H
ATOM   4559  N   GLN A 300       5.539  -6.682  12.201  1.00 93.31           N
ATOM   4560  CA  GLN A 300       6.675  -5.974  11.636  1.00 93.31           C
ATOM   4561  C   GLN A 300       7.133  -6.651  10.343  1.00 93.31           C
ATOM   4562  O   GLN A 300       7.424  -5.978   9.355  1.00 93.31           O
ATOM   4563  HA  GLN A 300       6.311  -4.969  11.419  1.00 93.31           H
ATOM   4564  CB  GLN A 300       7.822  -5.884  12.645  1.00 93.31           C
ATOM   4565 1HB  GLN A 300       8.024  -6.872  13.060  1.00 93.31           H
ATOM   4566 2HB  GLN A 300       8.731  -5.559  12.139  1.00 93.31           H
ATOM   4567  CG  GLN A 300       7.484  -4.910  13.775  1.00 93.31           C
ATOM   4568 1HG  GLN A 300       7.252  -3.930  13.357  1.00 93.31           H
ATOM   4569 2HG  GLN A 300       6.592  -5.252  14.300  1.00 93.31           H
ATOM   4570  CD  GLN A 300       8.648  -4.787  14.760  1.00 93.31           C
ATOM   4571  OE1 GLN A 300       9.729  -5.312  14.551  1.00 93.31           O
ATOM   4572  NE2 GLN A 300       8.367  -4.067  15.842  1.00 93.31           N
ATOM   4573 1HE2 GLN A 300       7.459  -3.663  15.952  1.00 93.31           H
ATOM   4574 2HE2 GLN A 300       9.064  -3.929  16.546  1.00 93.31           H
ATOM   4575  HN  GLN A 300       5.693  -7.073  13.109  1.00 93.31           H
ATOM   4576  N   VAL A 301       7.184  -7.974  10.391  1.00 94.88           N
ATOM   4577  CA  VAL A 301       7.679  -8.746   9.264  1.00 94.88           C
ATOM   4578  C   VAL A 301       6.748  -8.546   8.067  1.00 94.88           C
ATOM   4579  O   VAL A 301       7.199  -8.199   6.976  1.00 94.88           O
ATOM   4580  HA  VAL A 301       8.666  -8.360   9.009  1.00 94.88           H
ATOM   4581  CB  VAL A 301       7.833 -10.215   9.662  1.00 94.88           C
ATOM   4582  HB  VAL A 301       6.879 -10.555  10.064  1.00 94.88           H
ATOM   4583  CG1 VAL A 301       8.167 -11.081   8.446  1.00 94.88           C
ATOM   4584 1HG1 VAL A 301       7.366 -11.000   7.712  1.00 94.88           H
ATOM   4585 2HG1 VAL A 301       9.103 -10.739   8.003  1.00 94.88           H
ATOM   4586 3HG1 VAL A 301       8.271 -12.120   8.758  1.00 94.88           H
ATOM   4587  CG2 VAL A 301       8.888 -10.378  10.758  1.00 94.88           C
ATOM   4588 1HG2 VAL A 301       9.849 -10.012  10.395  1.00 94.88           H
ATOM   4589 2HG2 VAL A 301       8.591  -9.806  11.637  1.00 94.88           H
ATOM   4590 3HG2 VAL A 301       8.978 -11.431  11.023  1.00 94.88           H
ATOM   4591  HN  VAL A 301       6.896  -8.516  11.181  1.00 94.88           H
ATOM   4592  N   THR A 302       5.465  -8.772   8.311  1.00 94.06           N
ATOM   4593  CA  THR A 302       4.483  -8.740   7.241  1.00 94.06           C
ATOM   4594  C   THR A 302       4.343  -7.320   6.689  1.00 94.06           C
ATOM   4595  O   THR A 302       4.097  -7.135   5.498  1.00 94.06           O
ATOM   4596  HA  THR A 302       4.842  -9.366   6.425  1.00 94.06           H
ATOM   4597  CB  THR A 302       3.172  -9.312   7.785  1.00 94.06           C
ATOM   4598  HB  THR A 302       2.397  -9.304   7.019  1.00 94.06           H
ATOM   4599  OG1 THR A 302       2.902  -8.523   8.941  1.00 94.06           O
ATOM   4600  HG1 THR A 302       3.269  -8.973   9.755  1.00 94.06           H
ATOM   4601  CG2 THR A 302       3.335 -10.731   8.333  1.00 94.06           C
ATOM   4602 1HG2 THR A 302       4.062 -10.726   9.145  1.00 94.06           H
ATOM   4603 2HG2 THR A 302       3.684 -11.389   7.537  1.00 94.06           H
ATOM   4604 3HG2 THR A 302       2.376 -11.089   8.706  1.00 94.06           H
ATOM   4605  HN  THR A 302       5.096  -8.975   9.218  1.00 94.06           H
ATOM   4606  N   GLN A 303       4.505  -6.353   7.580  1.00 93.23           N
ATOM   4607  CA  GLN A 303       4.467  -4.956   7.185  1.00 93.23           C
ATOM   4608  C   GLN A 303       5.575  -4.661   6.171  1.00 93.23           C
ATOM   4609  O   GLN A 303       5.346  -3.969   5.180  1.00 93.23           O
ATOM   4610  HA  GLN A 303       3.492  -4.812   6.719  1.00 93.23           H
ATOM   4611  CB  GLN A 303       4.581  -4.037   8.403  1.00 93.23           C
ATOM   4612 1HB  GLN A 303       3.743  -4.216   9.077  1.00 93.23           H
ATOM   4613 2HB  GLN A 303       5.490  -4.273   8.957  1.00 93.23           H
ATOM   4614  CG  GLN A 303       4.600  -2.567   7.982  1.00 93.23           C
ATOM   4615 1HG  GLN A 303       5.576  -2.316   7.567  1.00 93.23           H
ATOM   4616 2HG  GLN A 303       3.866  -2.401   7.193  1.00 93.23           H
ATOM   4617  CD  GLN A 303       4.294  -1.652   9.169  1.00 93.23           C
ATOM   4618  OE1 GLN A 303       5.146  -1.351   9.989  1.00 93.23           O
ATOM   4619  NE2 GLN A 303       3.035  -1.228   9.216  1.00 93.23           N
ATOM   4620 1HE2 GLN A 303       2.385  -1.513   8.511  1.00 93.23           H
ATOM   4621 2HE2 GLN A 303       2.737  -0.625   9.956  1.00 93.23           H
ATOM   4622  HN  GLN A 303       4.659  -6.512   8.556  1.00 93.23           H
ATOM   4623  N   THR A 304       6.751  -5.201   6.454  1.00 94.05           N
ATOM   4624  CA  THR A 304       7.909  -4.959   5.610  1.00 94.05           C
ATOM   4625  C   THR A 304       7.681  -5.541   4.213  1.00 94.05           C
ATOM   4626  O   THR A 304       8.017  -4.910   3.212  1.00 94.05           O
ATOM   4627  HA  THR A 304       8.028  -3.882   5.492  1.00 94.05           H
ATOM   4628  CB  THR A 304       9.138  -5.536   6.316  1.00 94.05           C
ATOM   4629  HB  THR A 304       9.080  -6.623   6.371  1.00 94.05           H
ATOM   4630  OG1 THR A 304       9.169  -4.856   7.568  1.00 94.05           O
ATOM   4631  HG1 THR A 304       8.715  -5.408   8.268  1.00 94.05           H
ATOM   4632  CG2 THR A 304      10.447  -5.128   5.638  1.00 94.05           C
ATOM   4633 1HG2 THR A 304      10.536  -4.042   5.643  1.00 94.05           H
ATOM   4634 2HG2 THR A 304      10.451  -5.488   4.609  1.00 94.05           H
ATOM   4635 3HG2 THR A 304      11.287  -5.564   6.178  1.00 94.05           H
ATOM   4636  HN  THR A 304       6.919  -5.794   7.242  1.00 94.05           H
ATOM   4637  N   ILE A 305       7.113  -6.737   4.191  1.00 93.60           N
ATOM   4638  CA  ILE A 305       6.824  -7.405   2.933  1.00 93.60           C
ATOM   4639  C   ILE A 305       5.878  -6.534   2.103  1.00 93.60           C
ATOM   4640  O   ILE A 305       6.030  -6.430   0.887  1.00 93.60           O
ATOM   4641  HA  ILE A 305       7.765  -7.504   2.392  1.00 93.60           H
ATOM   4642  CB  ILE A 305       6.295  -8.818   3.185  1.00 93.60           C
ATOM   4643  HB  ILE A 305       5.462  -8.751   3.885  1.00 93.60           H
ATOM   4644  CG1 ILE A 305       7.365  -9.695   3.840  1.00 93.60           C
ATOM   4645 1HG1 ILE A 305       8.137  -9.937   3.110  1.00 93.60           H
ATOM   4646 2HG1 ILE A 305       7.849  -9.143   4.645  1.00 93.60           H
ATOM   4647  CG2 ILE A 305       5.754  -9.440   1.896  1.00 93.60           C
ATOM   4648 1HG2 ILE A 305       4.940  -8.826   1.511  1.00 93.60           H
ATOM   4649 2HG2 ILE A 305       6.552  -9.492   1.156  1.00 93.60           H
ATOM   4650 3HG2 ILE A 305       5.384 -10.444   2.105  1.00 93.60           H
ATOM   4651  CD1 ILE A 305       6.754 -10.984   4.392  1.00 93.60           C
ATOM   4652 1HD1 ILE A 305       5.999 -10.738   5.139  1.00 93.60           H
ATOM   4653 2HD1 ILE A 305       6.292 -11.545   3.580  1.00 93.60           H
ATOM   4654 3HD1 ILE A 305       7.536 -11.589   4.851  1.00 93.60           H
ATOM   4655  HN  ILE A 305       6.851  -7.248   5.010  1.00 93.60           H
ATOM   4656  N   ALA A 306       4.923  -5.929   2.795  1.00 91.45           N
ATOM   4657  CA  ALA A 306       3.918  -5.117   2.130  1.00 91.45           C
ATOM   4658  C   ALA A 306       4.595  -3.915   1.469  1.00 91.45           C
ATOM   4659  O   ALA A 306       4.181  -3.476   0.397  1.00 91.45           O
ATOM   4660  HA  ALA A 306       3.452  -5.731   1.358  1.00 91.45           H
ATOM   4661  CB  ALA A 306       2.847  -4.701   3.141  1.00 91.45           C
ATOM   4662 1HB  ALA A 306       2.377  -5.590   3.559  1.00 91.45           H
ATOM   4663 2HB  ALA A 306       3.309  -4.123   3.942  1.00 91.45           H
ATOM   4664 3HB  ALA A 306       2.094  -4.092   2.642  1.00 91.45           H
ATOM   4665  HN  ALA A 306       4.829  -5.987   3.788  1.00 91.45           H
ATOM   4666  N   PHE A 307       5.625  -3.416   2.136  1.00 92.56           N
ATOM   4667  CA  PHE A 307       6.306  -2.218   1.675  1.00 92.56           C
ATOM   4668  C   PHE A 307       7.150  -2.510   0.433  1.00 92.56           C
ATOM   4669  O   PHE A 307       7.267  -1.667  -0.455  1.00 92.56           O
ATOM   4670  HA  PHE A 307       5.538  -1.485   1.426  1.00 92.56           H
ATOM   4671  CB  PHE A 307       7.227  -1.763   2.809  1.00 92.56           C
ATOM   4672 1HB  PHE A 307       7.806  -2.618   3.158  1.00 92.56           H
ATOM   4673 2HB  PHE A 307       7.938  -1.036   2.415  1.00 92.56           H
ATOM   4674  CG  PHE A 307       6.492  -1.143   3.998  1.00 92.56           C
ATOM   4675  CD1 PHE A 307       5.132  -1.126   4.023  1.00 92.56           C
ATOM   4676  HD1 PHE A 307       4.566  -1.555   3.196  1.00 92.56           H
ATOM   4677  CD2 PHE A 307       7.197  -0.607   5.030  1.00 92.56           C
ATOM   4678  HD2 PHE A 307       8.287  -0.620   5.010  1.00 92.56           H
ATOM   4679  CE1 PHE A 307       4.449  -0.551   5.127  1.00 92.56           C
ATOM   4680  HE1 PHE A 307       3.359  -0.537   5.147  1.00 92.56           H
ATOM   4681  CE2 PHE A 307       6.514  -0.032   6.134  1.00 92.56           C
ATOM   4682  HE2 PHE A 307       7.080   0.397   6.961  1.00 92.56           H
ATOM   4683  CZ  PHE A 307       5.154  -0.015   6.159  1.00 92.56           C
ATOM   4684  HZ  PHE A 307       4.630   0.426   7.006  1.00 92.56           H
ATOM   4685  HN  PHE A 307       5.995  -3.816   2.975  1.00 92.56           H
ATOM   4686  N   PHE A 308       7.717  -3.707   0.411  1.00 92.44           N
ATOM   4687  CA  PHE A 308       8.545  -4.123  -0.709  1.00 92.44           C
ATOM   4688  C   PHE A 308       7.766  -4.048  -2.024  1.00 92.44           C
ATOM   4689  O   PHE A 308       8.357  -3.900  -3.092  1.00 92.44           O
ATOM   4690  HA  PHE A 308       9.394  -3.441  -0.753  1.00 92.44           H
ATOM   4691  CB  PHE A 308       8.950  -5.575  -0.451  1.00 92.44           C
ATOM   4692 1HB  PHE A 308       8.266  -6.009   0.278  1.00 92.44           H
ATOM   4693 2HB  PHE A 308       8.833  -6.144  -1.374  1.00 92.44           H
ATOM   4694  CG  PHE A 308      10.384  -5.741   0.054  1.00 92.44           C
ATOM   4695  CD1 PHE A 308      11.424  -5.685  -0.820  1.00 92.44           C
ATOM   4696  HD1 PHE A 308      11.236  -5.523  -1.881  1.00 92.44           H
ATOM   4697  CD2 PHE A 308      10.619  -5.944   1.378  1.00 92.44           C
ATOM   4698  HD2 PHE A 308       9.786  -5.988   2.079  1.00 92.44           H
ATOM   4699  CE1 PHE A 308      12.756  -5.839  -0.351  1.00 92.44           C
ATOM   4700  HE1 PHE A 308      13.589  -5.795  -1.052  1.00 92.44           H
ATOM   4701  CE2 PHE A 308      11.951  -6.097   1.848  1.00 92.44           C
ATOM   4702  HE2 PHE A 308      12.139  -6.260   2.909  1.00 92.44           H
ATOM   4703  CZ  PHE A 308      12.991  -6.042   0.973  1.00 92.44           C
ATOM   4704  HZ  PHE A 308      14.013  -6.160   1.334  1.00 92.44           H
ATOM   4705  HN  PHE A 308       7.619  -4.387   1.138  1.00 92.44           H
ATOM   4706  N   HIS A 309       6.451  -4.155  -1.902  1.00 89.59           N
ATOM   4707  CA  HIS A 309       5.591  -4.186  -3.073  1.00 89.59           C
ATOM   4708  C   HIS A 309       5.800  -2.913  -3.897  1.00 89.59           C
ATOM   4709  O   HIS A 309       5.771  -2.953  -5.126  1.00 89.59           O
ATOM   4710  HA  HIS A 309       5.899  -5.047  -3.666  1.00 89.59           H
ATOM   4711  CB  HIS A 309       4.130  -4.397  -2.669  1.00 89.59           C
ATOM   4712 1HB  HIS A 309       4.058  -5.299  -2.062  1.00 89.59           H
ATOM   4713 2HB  HIS A 309       3.813  -3.564  -2.041  1.00 89.59           H
ATOM   4714  CG  HIS A 309       3.181  -4.517  -3.838  1.00 89.59           C
ATOM   4715  ND1 HIS A 309       2.564  -3.422  -4.418  1.00 89.59           N
ATOM   4716  HD1 HIS A 309       2.677  -2.470  -4.136  1.00 89.59           H
ATOM   4717  CD2 HIS A 309       2.751  -5.612  -4.528  1.00 89.59           C
ATOM   4718  HD2 HIS A 309       3.043  -6.644  -4.331  1.00 89.59           H
ATOM   4719  CE1 HIS A 309       1.799  -3.851  -5.411  1.00 89.59           C
ATOM   4720  HE1 HIS A 309       1.184  -3.229  -6.061  1.00 89.59           H
ATOM   4721  NE2 HIS A 309       1.916  -5.209  -5.477  1.00 89.59           N
ATOM   4722  HN  HIS A 309       5.973  -4.220  -1.026  1.00 89.59           H
ATOM   4723  N   SER A 310       6.007  -1.814  -3.186  1.00 89.47           N
ATOM   4724  CA  SER A 310       6.037  -0.507  -3.821  1.00 89.47           C
ATOM   4725  C   SER A 310       7.293  -0.374  -4.685  1.00 89.47           C
ATOM   4726  O   SER A 310       7.405   0.556  -5.483  1.00 89.47           O
ATOM   4727  HA  SER A 310       5.141  -0.467  -4.440  1.00 89.47           H
ATOM   4728  CB  SER A 310       5.987   0.612  -2.780  1.00 89.47           C
ATOM   4729 1HB  SER A 310       6.760   0.444  -2.029  1.00 89.47           H
ATOM   4730 2HB  SER A 310       6.212   1.565  -3.260  1.00 89.47           H
ATOM   4731  OG  SER A 310       4.716   0.691  -2.141  1.00 89.47           O
ATOM   4732  HG  SER A 310       4.037   1.063  -2.774  1.00 89.47           H
ATOM   4733  HN  SER A 310       6.153  -1.807  -2.197  1.00 89.47           H
ATOM   4734  N   CYS A 311       8.205  -1.316  -4.496  1.00 91.49           N
ATOM   4735  CA  CYS A 311       9.440  -1.325  -5.261  1.00 91.49           C
ATOM   4736  C   CYS A 311       9.342  -2.427  -6.319  1.00 91.49           C
ATOM   4737  O   CYS A 311      10.221  -2.555  -7.170  1.00 91.49           O
ATOM   4738  HA  CYS A 311       9.525  -0.345  -5.731  1.00 91.49           H
ATOM   4739  CB  CYS A 311      10.663  -1.507  -4.360  1.00 91.49           C
ATOM   4740 1HB  CYS A 311      11.571  -1.264  -4.911  1.00 91.49           H
ATOM   4741 2HB  CYS A 311      10.609  -0.818  -3.516  1.00 91.49           H
ATOM   4742  SG  CYS A 311      10.743  -3.231  -3.753  1.00 91.49           S
ATOM   4743  HG  CYS A 311      11.890  -3.094  -3.095  1.00 91.49           H
ATOM   4744  HN  CYS A 311       8.111  -2.061  -3.836  1.00 91.49           H
ATOM   4745  N   LEU A 312       8.266  -3.194  -6.229  1.00 88.41           N
ATOM   4746  CA  LEU A 312       8.115  -4.372  -7.066  1.00 88.41           C
ATOM   4747  C   LEU A 312       7.464  -3.971  -8.392  1.00 88.41           C
ATOM   4748  O   LEU A 312       7.739  -4.571  -9.429  1.00 88.41           O
ATOM   4749  HA  LEU A 312       9.114  -4.755  -7.274  1.00 88.41           H
ATOM   4750  CB  LEU A 312       7.357  -5.469  -6.316  1.00 88.41           C
ATOM   4751 1HB  LEU A 312       6.458  -5.031  -5.883  1.00 88.41           H
ATOM   4752 2HB  LEU A 312       7.030  -6.217  -7.039  1.00 88.41           H
ATOM   4753  CG  LEU A 312       8.131  -6.179  -5.204  1.00 88.41           C
ATOM   4754  HG  LEU A 312       8.411  -5.437  -4.455  1.00 88.41           H
ATOM   4755  CD1 LEU A 312       7.255  -7.220  -4.504  1.00 88.41           C
ATOM   4756 1HD1 LEU A 312       6.386  -6.728  -4.066  1.00 88.41           H
ATOM   4757 2HD1 LEU A 312       6.924  -7.963  -5.229  1.00 88.41           H
ATOM   4758 3HD1 LEU A 312       7.830  -7.709  -3.718  1.00 88.41           H
ATOM   4759  CD2 LEU A 312       9.427  -6.789  -5.741  1.00 88.41           C
ATOM   4760 1HD2 LEU A 312       9.192  -7.514  -6.521  1.00 88.41           H
ATOM   4761 2HD2 LEU A 312      10.055  -6.000  -6.156  1.00 88.41           H
ATOM   4762 3HD2 LEU A 312       9.958  -7.287  -4.930  1.00 88.41           H
ATOM   4763  HN  LEU A 312       7.507  -3.022  -5.601  1.00 88.41           H
ATOM   4764  N   ASN A 313       6.612  -2.959  -8.314  1.00 80.51           N
ATOM   4765  CA  ASN A 313       5.778  -2.594  -9.446  1.00 80.51           C
ATOM   4766  C   ASN A 313       6.666  -2.324 -10.662  1.00 80.51           C
ATOM   4767  O   ASN A 313       6.472  -2.920 -11.721  1.00 80.51           O
ATOM   4768  HA  ASN A 313       5.112  -3.443  -9.596  1.00 80.51           H
ATOM   4769  CB  ASN A 313       4.978  -1.323  -9.153  1.00 80.51           C
ATOM   4770 1HB  ASN A 313       5.615  -0.595  -8.651  1.00 80.51           H
ATOM   4771 2HB  ASN A 313       4.653  -0.870 -10.090  1.00 80.51           H
ATOM   4772  CG  ASN A 313       3.759  -1.631  -8.280  1.00 80.51           C
ATOM   4773  OD1 ASN A 313       3.226  -2.728  -8.279  1.00 80.51           O
ATOM   4774  ND2 ASN A 313       3.351  -0.605  -7.540  1.00 80.51           N
ATOM   4775 1HD2 ASN A 313       3.834   0.270  -7.588  1.00 80.51           H
ATOM   4776 2HD2 ASN A 313       2.561  -0.707  -6.935  1.00 80.51           H
ATOM   4777  HN  ASN A 313       6.488  -2.394  -7.498  1.00 80.51           H
ATOM   4778  N   PRO A 314       7.651  -1.425 -10.535  1.00 79.65           N
ATOM   4779  CA  PRO A 314       8.513  -1.084 -11.669  1.00 79.65           C
ATOM   4780  C   PRO A 314       9.135  -2.314 -12.311  1.00 79.65           C
ATOM   4781  O   PRO A 314       9.224  -2.402 -13.535  1.00 79.65           O
ATOM   4782  HA  PRO A 314       7.925  -0.617 -12.459  1.00 79.65           H
ATOM   4783  CB  PRO A 314       9.572  -0.166 -11.057  1.00 79.65           C
ATOM   4784 1HB  PRO A 314      10.448  -0.726 -10.729  1.00 79.65           H
ATOM   4785 2HB  PRO A 314       9.921   0.578 -11.773  1.00 79.65           H
ATOM   4786  CG  PRO A 314       8.845   0.479  -9.883  1.00 79.65           C
ATOM   4787 1HG  PRO A 314       9.541   0.879  -9.146  1.00 79.65           H
ATOM   4788 2HG  PRO A 314       8.222   1.315 -10.202  1.00 79.65           H
ATOM   4789  CD  PRO A 314       8.019  -0.668  -9.324  1.00 79.65           C
ATOM   4790 1HD  PRO A 314       8.594  -1.280  -8.629  1.00 79.65           H
ATOM   4791 2HD  PRO A 314       7.144  -0.310  -8.781  1.00 79.65           H
ATOM   4792  N   VAL A 315       9.553  -3.239 -11.460  1.00 82.03           N
ATOM   4793  CA  VAL A 315      10.278  -4.409 -11.923  1.00 82.03           C
ATOM   4794  C   VAL A 315       9.364  -5.250 -12.817  1.00 82.03           C
ATOM   4795  O   VAL A 315       9.798  -5.762 -13.847  1.00 82.03           O
ATOM   4796  HA  VAL A 315      11.123  -4.059 -12.516  1.00 82.03           H
ATOM   4797  CB  VAL A 315      10.829  -5.191 -10.728  1.00 82.03           C
ATOM   4798  HB  VAL A 315       9.983  -5.516 -10.122  1.00 82.03           H
ATOM   4799  CG1 VAL A 315      11.584  -6.438 -11.190  1.00 82.03           C
ATOM   4800 1HG1 VAL A 315      10.908  -7.086 -11.750  1.00 82.03           H
ATOM   4801 2HG1 VAL A 315      12.417  -6.144 -11.829  1.00 82.03           H
ATOM   4802 3HG1 VAL A 315      11.965  -6.975 -10.321  1.00 82.03           H
ATOM   4803  CG2 VAL A 315      11.718  -4.303  -9.856  1.00 82.03           C
ATOM   4804 1HG2 VAL A 315      12.556  -3.934 -10.448  1.00 82.03           H
ATOM   4805 2HG2 VAL A 315      11.137  -3.459  -9.484  1.00 82.03           H
ATOM   4806 3HG2 VAL A 315      12.096  -4.883  -9.014  1.00 82.03           H
ATOM   4807  HN  VAL A 315       9.403  -3.198 -10.472  1.00 82.03           H
ATOM   4808  N   LEU A 316       8.115  -5.365 -12.390  1.00 79.74           N
ATOM   4809  CA  LEU A 316       7.148  -6.170 -13.116  1.00 79.74           C
ATOM   4810  C   LEU A 316       6.997  -5.621 -14.536  1.00 79.74           C
ATOM   4811  O   LEU A 316       6.883  -6.386 -15.492  1.00 79.74           O
ATOM   4812  HA  LEU A 316       7.546  -7.183 -13.178  1.00 79.74           H
ATOM   4813  CB  LEU A 316       5.829  -6.248 -12.344  1.00 79.74           C
ATOM   4814 1HB  LEU A 316       5.476  -5.233 -12.163  1.00 79.74           H
ATOM   4815 2HB  LEU A 316       5.088  -6.735 -12.978  1.00 79.74           H
ATOM   4816  CG  LEU A 316       5.878  -6.987 -11.005  1.00 79.74           C
ATOM   4817  HG  LEU A 316       6.606  -6.487 -10.366  1.00 79.74           H
ATOM   4818  CD1 LEU A 316       4.527  -6.918 -10.291  1.00 79.74           C
ATOM   4819 1HD1 LEU A 316       4.266  -5.876 -10.106  1.00 79.74           H
ATOM   4820 2HD1 LEU A 316       3.761  -7.378 -10.916  1.00 79.74           H
ATOM   4821 3HD1 LEU A 316       4.590  -7.451  -9.342  1.00 79.74           H
ATOM   4822  CD2 LEU A 316       6.355  -8.428 -11.192  1.00 79.74           C
ATOM   4823 1HD2 LEU A 316       5.670  -8.955 -11.856  1.00 79.74           H
ATOM   4824 2HD2 LEU A 316       7.354  -8.427 -11.627  1.00 79.74           H
ATOM   4825 3HD2 LEU A 316       6.381  -8.931 -10.224  1.00 79.74           H
ATOM   4826  HN  LEU A 316       7.763  -4.922 -11.565  1.00 79.74           H
ATOM   4827  N   TYR A 317       7.002  -4.299 -14.629  1.00 74.80           N
ATOM   4828  CA  TYR A 317       6.816  -3.638 -15.909  1.00 74.80           C
ATOM   4829  C   TYR A 317       8.001  -3.905 -16.841  1.00 74.80           C
ATOM   4830  O   TYR A 317       7.822  -4.068 -18.047  1.00 74.80           O
ATOM   4831  HA  TYR A 317       5.909  -4.035 -16.365  1.00 74.80           H
ATOM   4832  CB  TYR A 317       6.750  -2.140 -15.605  1.00 74.80           C
ATOM   4833 1HB  TYR A 317       7.698  -1.826 -15.169  1.00 74.80           H
ATOM   4834 2HB  TYR A 317       6.632  -1.595 -16.541  1.00 74.80           H
ATOM   4835  CG  TYR A 317       5.615  -1.748 -14.657  1.00 74.80           C
ATOM   4836  CD1 TYR A 317       4.466  -2.511 -14.603  1.00 74.80           C
ATOM   4837  HD1 TYR A 317       4.368  -3.393 -15.235  1.00 74.80           H
ATOM   4838  CD2 TYR A 317       5.739  -0.631 -13.857  1.00 74.80           C
ATOM   4839  HD2 TYR A 317       6.647  -0.028 -13.899  1.00 74.80           H
ATOM   4840  CE1 TYR A 317       3.398  -2.142 -13.711  1.00 74.80           C
ATOM   4841  HE1 TYR A 317       2.485  -2.736 -13.658  1.00 74.80           H
ATOM   4842  CE2 TYR A 317       4.671  -0.262 -12.964  1.00 74.80           C
ATOM   4843  HE2 TYR A 317       4.757   0.618 -12.327  1.00 74.80           H
ATOM   4844  CZ  TYR A 317       3.553  -1.035 -12.936  1.00 74.80           C
ATOM   4845  OH  TYR A 317       2.544  -0.687 -12.093  1.00 74.80           O
ATOM   4846  HH  TYR A 317       1.893  -1.441 -12.008  1.00 74.80           H
ATOM   4847  HN  TYR A 317       7.129  -3.684 -13.850  1.00 74.80           H
ATOM   4848  N   VAL A 318       9.184  -3.942 -16.246  1.00 73.46           N
ATOM   4849  CA  VAL A 318      10.398  -4.175 -17.009  1.00 73.46           C
ATOM   4850  C   VAL A 318      10.329  -5.557 -17.661  1.00 73.46           C
ATOM   4851  O   VAL A 318      10.488  -5.683 -18.875  1.00 73.46           O
ATOM   4852  HA  VAL A 318      10.444  -3.418 -17.792  1.00 73.46           H
ATOM   4853  CB  VAL A 318      11.623  -4.000 -16.109  1.00 73.46           C
ATOM   4854  HB  VAL A 318      11.498  -4.648 -15.242  1.00 73.46           H
ATOM   4855  CG1 VAL A 318      12.901  -4.427 -16.833  1.00 73.46           C
ATOM   4856 1HG1 VAL A 318      12.824  -5.476 -17.118  1.00 73.46           H
ATOM   4857 2HG1 VAL A 318      13.034  -3.816 -17.727  1.00 73.46           H
ATOM   4858 3HG1 VAL A 318      13.757  -4.292 -16.171  1.00 73.46           H
ATOM   4859  CG2 VAL A 318      11.733  -2.559 -15.606  1.00 73.46           C
ATOM   4860 1HG2 VAL A 318      11.825  -1.883 -16.457  1.00 73.46           H
ATOM   4861 2HG2 VAL A 318      10.841  -2.304 -15.035  1.00 73.46           H
ATOM   4862 3HG2 VAL A 318      12.612  -2.462 -14.969  1.00 73.46           H
ATOM   4863  HN  VAL A 318       9.320  -3.816 -15.263  1.00 73.46           H
ATOM   4864  N   PHE A 319      10.090  -6.558 -16.828  1.00 73.43           N
ATOM   4865  CA  PHE A 319      10.251  -7.939 -17.251  1.00 73.43           C
ATOM   4866  C   PHE A 319       9.050  -8.402 -18.079  1.00 73.43           C
ATOM   4867  O   PHE A 319       9.212  -9.104 -19.075  1.00 73.43           O
ATOM   4868  HA  PHE A 319      11.152  -7.987 -17.863  1.00 73.43           H
ATOM   4869  CB  PHE A 319      10.339  -8.789 -15.982  1.00 73.43           C
ATOM   4870 1HB  PHE A 319       9.577  -8.453 -15.278  1.00 73.43           H
ATOM   4871 2HB  PHE A 319      10.106  -9.824 -16.233  1.00 73.43           H
ATOM   4872  CG  PHE A 319      11.705  -8.741 -15.295  1.00 73.43           C
ATOM   4873  CD1 PHE A 319      12.798  -9.256 -15.919  1.00 73.43           C
ATOM   4874  HD1 PHE A 319      12.701  -9.702 -16.909  1.00 73.43           H
ATOM   4875  CD2 PHE A 319      11.826  -8.185 -14.060  1.00 73.43           C
ATOM   4876  HD2 PHE A 319      10.949  -7.773 -13.559  1.00 73.43           H
ATOM   4877  CE1 PHE A 319      14.066  -9.212 -15.281  1.00 73.43           C
ATOM   4878  HE1 PHE A 319      14.942  -9.624 -15.781  1.00 73.43           H
ATOM   4879  CE2 PHE A 319      13.093  -8.141 -13.422  1.00 73.43           C
ATOM   4880  HE2 PHE A 319      13.190  -7.695 -12.432  1.00 73.43           H
ATOM   4881  CZ  PHE A 319      14.187  -8.655 -14.046  1.00 73.43           C
ATOM   4882  HZ  PHE A 319      15.160  -8.621 -13.556  1.00 73.43           H
ATOM   4883  HN  PHE A 319       9.793  -6.439 -15.880  1.00 73.43           H
ATOM   4884  N   VAL A 320       7.872  -7.989 -17.635  1.00 70.79           N
ATOM   4885  CA  VAL A 320       6.637  -8.531 -18.175  1.00 70.79           C
ATOM   4886  C   VAL A 320       6.096  -7.585 -19.249  1.00 70.79           C
ATOM   4887  O   VAL A 320       5.394  -8.014 -20.163  1.00 70.79           O
ATOM   4888  HA  VAL A 320       6.873  -9.489 -18.638  1.00 70.79           H
ATOM   4889  CB  VAL A 320       5.638  -8.785 -17.044  1.00 70.79           C
ATOM   4890  HB  VAL A 320       5.093  -7.859 -16.864  1.00 70.79           H
ATOM   4891  CG1 VAL A 320       4.622  -9.858 -17.441  1.00 70.79           C
ATOM   4892 1HG1 VAL A 320       4.074  -9.531 -18.324  1.00 70.79           H
ATOM   4893 2HG1 VAL A 320       5.144 -10.789 -17.661  1.00 70.79           H
ATOM   4894 3HG1 VAL A 320       3.924 -10.019 -16.619  1.00 70.79           H
ATOM   4895  CG2 VAL A 320       6.360  -9.165 -15.750  1.00 70.79           C
ATOM   4896 1HG2 VAL A 320       6.942 -10.072 -15.911  1.00 70.79           H
ATOM   4897 2HG2 VAL A 320       7.025  -8.354 -15.453  1.00 70.79           H
ATOM   4898 3HG2 VAL A 320       5.626  -9.340 -14.963  1.00 70.79           H
ATOM   4899  HN  VAL A 320       7.753  -7.299 -16.920  1.00 70.79           H
ATOM   4900  N   GLY A 321       6.444  -6.315 -19.102  1.00 71.91           N
ATOM   4901  CA  GLY A 321       5.945  -5.294 -20.008  1.00 71.91           C
ATOM   4902  C   GLY A 321       6.784  -5.236 -21.286  1.00 71.91           C
ATOM   4903  O   GLY A 321       7.838  -4.601 -21.313  1.00 71.91           O
ATOM   4904 1HA  GLY A 321       4.906  -5.502 -20.260  1.00 71.91           H
ATOM   4905 2HA  GLY A 321       5.964  -4.323 -19.512  1.00 71.91           H
ATOM   4906  HN  GLY A 321       7.053  -5.981 -18.383  1.00 71.91           H
ATOM   4907  N   GLU A 322       6.287  -5.909 -22.313  1.00 75.04           N
ATOM   4908  CA  GLU A 322       6.876  -5.797 -23.637  1.00 75.04           C
ATOM   4909  C   GLU A 322       6.862  -4.340 -24.103  1.00 75.04           C
ATOM   4910  O   GLU A 322       7.855  -3.844 -24.632  1.00 75.04           O
ATOM   4911  HA  GLU A 322       7.904  -6.140 -23.526  1.00 75.04           H
ATOM   4912  CB  GLU A 322       6.151  -6.699 -24.637  1.00 75.04           C
ATOM   4913 1HB  GLU A 322       5.073  -6.595 -24.512  1.00 75.04           H
ATOM   4914 2HB  GLU A 322       6.491  -6.475 -25.648  1.00 75.04           H
ATOM   4915  CG  GLU A 322       6.483  -8.172 -24.388  1.00 75.04           C
ATOM   4916 1HG  GLU A 322       7.564  -8.310 -24.390  1.00 75.04           H
ATOM   4917 2HG  GLU A 322       6.126  -8.467 -23.402  1.00 75.04           H
ATOM   4918  CD  GLU A 322       5.848  -9.066 -25.455  1.00 75.04           C
ATOM   4919  OE1 GLU A 322       6.072 -10.293 -25.375  1.00 75.04           O
ATOM   4920  OE2 GLU A 322       5.152  -8.501 -26.327  1.00 75.04           O
ATOM   4921  HN  GLU A 322       5.497  -6.519 -22.252  1.00 75.04           H
ATOM   4922  N   ARG A 323       5.725  -3.694 -23.888  1.00 75.74           N
ATOM   4923  CA  ARG A 323       5.546  -2.324 -24.338  1.00 75.74           C
ATOM   4924  C   ARG A 323       6.528  -1.397 -23.619  1.00 75.74           C
ATOM   4925  O   ARG A 323       7.114  -0.509 -24.236  1.00 75.74           O
ATOM   4926  HA  ARG A 323       5.747  -2.353 -25.409  1.00 75.74           H
ATOM   4927  CB  ARG A 323       4.117  -1.841 -24.079  1.00 75.74           C
ATOM   4928 1HB  ARG A 323       3.458  -2.699 -23.947  1.00 75.74           H
ATOM   4929 2HB  ARG A 323       4.085  -1.269 -23.152  1.00 75.74           H
ATOM   4930  CG  ARG A 323       3.613  -0.977 -25.236  1.00 75.74           C
ATOM   4931 1HG  ARG A 323       4.282  -0.129 -25.380  1.00 75.74           H
ATOM   4932 2HG  ARG A 323       3.627  -1.555 -26.160  1.00 75.74           H
ATOM   4933  CD  ARG A 323       2.194  -0.473 -24.965  1.00 75.74           C
ATOM   4934 1HD  ARG A 323       1.615  -1.245 -24.458  1.00 75.74           H
ATOM   4935 2HD  ARG A 323       2.226   0.390 -24.301  1.00 75.74           H
ATOM   4936  NE  ARG A 323       1.536  -0.105 -26.239  1.00 75.74           N
ATOM   4937  HE  ARG A 323       2.052  -0.229 -27.086  1.00 75.74           H
ATOM   4938  CZ  ARG A 323       0.291   0.384 -26.328  1.00 75.74           C
ATOM   4939  NH1 ARG A 323      -0.446   0.571 -25.225  1.00 75.74           N
ATOM   4940 1HH1 ARG A 323      -0.069   0.345 -24.327  1.00 75.74           H
ATOM   4941 2HH1 ARG A 323      -1.374   0.937 -25.300  1.00 75.74           H
ATOM   4942  NH2 ARG A 323      -0.204   0.684 -27.536  1.00 75.74           N
ATOM   4943 1HH2 ARG A 323      -1.131   1.050 -27.620  1.00 75.74           H
ATOM   4944 2HH2 ARG A 323       0.353   0.541 -28.355  1.00 75.74           H
ATOM   4945  HN  ARG A 323       4.936  -4.091 -23.418  1.00 75.74           H
ATOM   4946  N   PHE A 324       6.678  -1.636 -22.324  1.00 77.64           N
ATOM   4947  CA  PHE A 324       7.524  -0.789 -21.500  1.00 77.64           C
ATOM   4948  C   PHE A 324       8.992  -0.915 -21.912  1.00 77.64           C
ATOM   4949  O   PHE A 324       9.713   0.080 -21.966  1.00 77.64           O
ATOM   4950  HA  PHE A 324       7.194   0.239 -21.647  1.00 77.64           H
ATOM   4951  CB  PHE A 324       7.369  -1.272 -20.056  1.00 77.64           C
ATOM   4952 1HB  PHE A 324       6.307  -1.334 -19.817  1.00 77.64           H
ATOM   4953 2HB  PHE A 324       7.773  -2.281 -19.976  1.00 77.64           H
ATOM   4954  CG  PHE A 324       8.058  -0.378 -19.024  1.00 77.64           C
ATOM   4955  CD1 PHE A 324       9.312  -0.680 -18.592  1.00 77.64           C
ATOM   4956  HD1 PHE A 324       9.826  -1.559 -18.981  1.00 77.64           H
ATOM   4957  CD2 PHE A 324       7.418   0.719 -18.538  1.00 77.64           C
ATOM   4958  HD2 PHE A 324       6.413   0.961 -18.884  1.00 77.64           H
ATOM   4959  CE1 PHE A 324       9.952   0.150 -17.634  1.00 77.64           C
ATOM   4960  HE1 PHE A 324      10.957  -0.092 -17.287  1.00 77.64           H
ATOM   4961  CE2 PHE A 324       8.058   1.549 -17.580  1.00 77.64           C
ATOM   4962  HE2 PHE A 324       7.544   2.428 -17.191  1.00 77.64           H
ATOM   4963  CZ  PHE A 324       9.311   1.247 -17.148  1.00 77.64           C
ATOM   4964  HZ  PHE A 324       9.803   1.884 -16.413  1.00 77.64           H
ATOM   4965  HN  PHE A 324       6.234  -2.389 -21.839  1.00 77.64           H
ATOM   4966  N   ARG A 325       9.392  -2.147 -22.192  1.00 79.86           N
ATOM   4967  CA  ARG A 325      10.753  -2.413 -22.625  1.00 79.86           C
ATOM   4968  C   ARG A 325      11.067  -1.630 -23.902  1.00 79.86           C
ATOM   4969  O   ARG A 325      12.155  -1.074 -24.042  1.00 79.86           O
ATOM   4970  HA  ARG A 325      11.379  -2.079 -21.797  1.00 79.86           H
ATOM   4971  CB  ARG A 325      10.968  -3.905 -22.884  1.00 79.86           C
ATOM   4972 1HB  ARG A 325      10.069  -4.334 -23.328  1.00 79.86           H
ATOM   4973 2HB  ARG A 325      11.775  -4.041 -23.604  1.00 79.86           H
ATOM   4974  CG  ARG A 325      11.305  -4.644 -21.587  1.00 79.86           C
ATOM   4975 1HG  ARG A 325      12.190  -4.200 -21.131  1.00 79.86           H
ATOM   4976 2HG  ARG A 325      10.488  -4.528 -20.875  1.00 79.86           H
ATOM   4977  CD  ARG A 325      11.551  -6.131 -21.851  1.00 79.86           C
ATOM   4978 1HD  ARG A 325      12.064  -6.259 -22.804  1.00 79.86           H
ATOM   4979 2HD  ARG A 325      12.204  -6.542 -21.080  1.00 79.86           H
ATOM   4980  NE  ARG A 325      10.265  -6.862 -21.866  1.00 79.86           N
ATOM   4981  HE  ARG A 325       9.431  -6.348 -21.662  1.00 79.86           H
ATOM   4982  CZ  ARG A 325      10.147  -8.169 -22.137  1.00 79.86           C
ATOM   4983  NH1 ARG A 325      11.230  -8.906 -22.417  1.00 79.86           N
ATOM   4984 1HH1 ARG A 325      12.136  -8.481 -22.426  1.00 79.86           H
ATOM   4985 2HH1 ARG A 325      11.134  -9.881 -22.618  1.00 79.86           H
ATOM   4986  NH2 ARG A 325       8.929  -8.728 -22.123  1.00 79.86           N
ATOM   4987 1HH2 ARG A 325       8.824  -9.702 -22.323  1.00 79.86           H
ATOM   4988 2HH2 ARG A 325       8.126  -8.171 -21.913  1.00 79.86           H
ATOM   4989  HN  ARG A 325       8.804  -2.954 -22.128  1.00 79.86           H
ATOM   4990  N   ARG A 326      10.093  -1.612 -24.800  1.00 80.50           N
ATOM   4991  CA  ARG A 326      10.238  -0.878 -26.046  1.00 80.50           C
ATOM   4992  C   ARG A 326      10.398   0.618 -25.765  1.00 80.50           C
ATOM   4993  O   ARG A 326      11.262   1.273 -26.345  1.00 80.50           O
ATOM   4994  HA  ARG A 326      11.135  -1.288 -26.508  1.00 80.50           H
ATOM   4995  CB  ARG A 326       9.027  -1.092 -26.955  1.00 80.50           C
ATOM   4996 1HB  ARG A 326       8.109  -0.937 -26.388  1.00 80.50           H
ATOM   4997 2HB  ARG A 326       9.034  -0.353 -27.757  1.00 80.50           H
ATOM   4998  CG  ARG A 326       9.032  -2.500 -27.553  1.00 80.50           C
ATOM   4999 1HG  ARG A 326       9.962  -2.665 -28.097  1.00 80.50           H
ATOM   5000 2HG  ARG A 326       8.996  -3.239 -26.753  1.00 80.50           H
ATOM   5001  CD  ARG A 326       7.842  -2.701 -28.493  1.00 80.50           C
ATOM   5002 1HD  ARG A 326       6.931  -2.329 -28.025  1.00 80.50           H
ATOM   5003 2HD  ARG A 326       7.989  -2.126 -29.407  1.00 80.50           H
ATOM   5004  NE  ARG A 326       7.691  -4.137 -28.820  1.00 80.50           N
ATOM   5005  HE  ARG A 326       7.783  -4.799 -28.076  1.00 80.50           H
ATOM   5006  CZ  ARG A 326       7.440  -4.606 -30.050  1.00 80.50           C
ATOM   5007  NH1 ARG A 326       7.307  -3.764 -31.084  1.00 80.50           N
ATOM   5008 1HH1 ARG A 326       7.396  -2.778 -30.941  1.00 80.50           H
ATOM   5009 2HH1 ARG A 326       7.120  -4.122 -31.999  1.00 80.50           H
ATOM   5010  NH2 ARG A 326       7.323  -5.928 -30.229  1.00 80.50           N
ATOM   5011 1HH2 ARG A 326       7.135  -6.294 -31.141  1.00 80.50           H
ATOM   5012 2HH2 ARG A 326       7.423  -6.549 -29.452  1.00 80.50           H
ATOM   5013  HN  ARG A 326       9.220  -2.086 -24.688  1.00 80.50           H
ATOM   5014  N   ASP A 327       9.552   1.114 -24.874  1.00 80.74           N
ATOM   5015  CA  ASP A 327       9.540   2.533 -24.563  1.00 80.74           C
ATOM   5016  C   ASP A 327      10.851   2.910 -23.871  1.00 80.74           C
ATOM   5017  O   ASP A 327      11.426   3.961 -24.151  1.00 80.74           O
ATOM   5018  HA  ASP A 327       9.415   3.036 -25.522  1.00 80.74           H
ATOM   5019  CB  ASP A 327       8.389   2.880 -23.616  1.00 80.74           C
ATOM   5020 1HB  ASP A 327       8.464   2.278 -22.711  1.00 80.74           H
ATOM   5021 2HB  ASP A 327       8.466   3.924 -23.312  1.00 80.74           H
ATOM   5022  CG  ASP A 327       7.035   2.636 -24.287  1.00 80.74           C
ATOM   5023  OD1 ASP A 327       6.991   2.741 -25.531  1.00 80.74           O
ATOM   5024  OD2 ASP A 327       6.075   2.350 -23.539  1.00 80.74           O
ATOM   5025  HN  ASP A 327       8.884   0.565 -24.371  1.00 80.74           H
ATOM   5026  N   LEU A 328      11.287   2.032 -22.980  1.00 82.08           N
ATOM   5027  CA  LEU A 328      12.505   2.272 -22.226  1.00 82.08           C
ATOM   5028  C   LEU A 328      13.675   2.448 -23.197  1.00 82.08           C
ATOM   5029  O   LEU A 328      14.436   3.408 -23.090  1.00 82.08           O
ATOM   5030  HA  LEU A 328      12.371   3.203 -21.675  1.00 82.08           H
ATOM   5031  CB  LEU A 328      12.724   1.163 -21.194  1.00 82.08           C
ATOM   5032 1HB  LEU A 328      11.878   1.161 -20.507  1.00 82.08           H
ATOM   5033 2HB  LEU A 328      12.717   0.205 -21.713  1.00 82.08           H
ATOM   5034  CG  LEU A 328      14.012   1.257 -20.372  1.00 82.08           C
ATOM   5035  HG  LEU A 328      14.851   1.349 -21.062  1.00 82.08           H
ATOM   5036  CD1 LEU A 328      14.010   2.508 -19.492  1.00 82.08           C
ATOM   5037 1HD1 LEU A 328      13.932   3.395 -20.121  1.00 82.08           H
ATOM   5038 2HD1 LEU A 328      13.162   2.471 -18.809  1.00 82.08           H
ATOM   5039 3HD1 LEU A 328      14.936   2.550 -18.918  1.00 82.08           H
ATOM   5040  CD2 LEU A 328      14.235  -0.018 -19.556  1.00 82.08           C
ATOM   5041 1HD2 LEU A 328      13.396  -0.166 -18.876  1.00 82.08           H
ATOM   5042 2HD2 LEU A 328      14.311  -0.872 -20.230  1.00 82.08           H
ATOM   5043 3HD2 LEU A 328      15.156   0.075 -18.982  1.00 82.08           H
ATOM   5044  HN  LEU A 328      10.823   1.170 -22.771  1.00 82.08           H
ATOM   5045  N   VAL A 329      13.780   1.506 -24.123  1.00 81.24           N
ATOM   5046  CA  VAL A 329      14.888   1.502 -25.063  1.00 81.24           C
ATOM   5047  C   VAL A 329      14.817   2.759 -25.933  1.00 81.24           C
ATOM   5048  O   VAL A 329      15.846   3.325 -26.296  1.00 81.24           O
ATOM   5049  HA  VAL A 329      15.811   1.527 -24.485  1.00 81.24           H
ATOM   5050  CB  VAL A 329      14.876   0.208 -25.880  1.00 81.24           C
ATOM   5051  HB  VAL A 329      13.885   0.101 -26.323  1.00 81.24           H
ATOM   5052  CG1 VAL A 329      15.895   0.270 -27.019  1.00 81.24           C
ATOM   5053 1HG1 VAL A 329      15.653   1.103 -27.680  1.00 81.24           H
ATOM   5054 2HG1 VAL A 329      16.894   0.413 -26.606  1.00 81.24           H
ATOM   5055 3HG1 VAL A 329      15.866  -0.662 -27.584  1.00 81.24           H
ATOM   5056  CG2 VAL A 329      15.125  -1.007 -24.986  1.00 81.24           C
ATOM   5057 1HG2 VAL A 329      16.097  -0.909 -24.502  1.00 81.24           H
ATOM   5058 2HG2 VAL A 329      14.346  -1.066 -24.227  1.00 81.24           H
ATOM   5059 3HG2 VAL A 329      15.112  -1.913 -25.592  1.00 81.24           H
ATOM   5060  HN  VAL A 329      13.127   0.757 -24.235  1.00 81.24           H
ATOM   5061  N   LYS A 330      13.592   3.158 -26.241  1.00 80.56           N
[truncated: 117,320 more chars]
