# Supplementary material for: Noncanonical roles of chemokine regions in CCR9 activation revealed by structural modeling and mutational mapping
Source: Nat Commun. 2025 Aug 18;16:7695. doi: 10.1038/s41467-025-62321-9 (PMC12361432; doi:10.1038/s41467-025-62321-9)
Supplement: Supplementary file 4 — Supplementary Data 2 [file 41467_2025_62321_MOESM4_ESM.zip › CCR9_CCL25_rnk202.pdb]

SSBOND   1 CYS A   38    CYS A  289 
SSBOND   2 CYS A  119    CYS A  198 
SSBOND   3 CYS B    7    CYS B   35 
SSBOND   4 CYS B    8    CYS B   52 
ATOM      1  N   GLU A  20      -2.666  -4.544  60.412  1.00 44.68           N
ATOM      2  CA  GLU A  20      -3.053  -4.276  59.038  1.00 44.68           C
ATOM      3  C   GLU A  20      -1.837  -4.378  58.115  1.00 44.68           C
ATOM      4  O   GLU A  20      -1.981  -4.614  56.916  1.00 44.68           O
ATOM      5  HA  GLU A  20      -3.776  -5.052  58.784  1.00 44.68           H
ATOM      6  CB  GLU A  20      -3.723  -2.906  58.913  1.00 44.68           C
ATOM      7 1HB  GLU A  20      -3.333  -2.236  59.680  1.00 44.68           H
ATOM      8 2HB  GLU A  20      -3.592  -2.525  57.901  1.00 44.68           H
ATOM      9  CG  GLU A  20      -5.232  -3.011  59.144  1.00 44.68           C
ATOM     10 1HG  GLU A  20      -5.608  -3.932  58.698  1.00 44.68           H
ATOM     11 2HG  GLU A  20      -5.437  -3.067  60.213  1.00 44.68           H
ATOM     12  CD  GLU A  20      -5.963  -1.810  58.540  1.00 44.68           C
ATOM     13  OE1 GLU A  20      -7.211  -1.867  58.501  1.00 44.68           O
ATOM     14  OE2 GLU A  20      -5.257  -0.862  58.133  1.00 44.68           O
ATOM     15  HN  GLU A  20      -1.692  -4.720  60.551  1.00 44.68           H
ATOM     16  N   SER A  21      -0.667  -4.195  58.709  1.00 48.47           N
ATOM     17  CA  SER A  21       0.564  -4.143  57.937  1.00 48.47           C
ATOM     18  C   SER A  21       0.903  -5.535  57.399  1.00 48.47           C
ATOM     19  O   SER A  21       1.397  -5.668  56.281  1.00 48.47           O
ATOM     20  HA  SER A  21       0.362  -3.454  57.117  1.00 48.47           H
ATOM     21  CB  SER A  21       1.721  -3.604  58.781  1.00 48.47           C
ATOM     22 1HB  SER A  21       2.501  -3.220  58.124  1.00 48.47           H
ATOM     23 2HB  SER A  21       1.370  -2.766  59.384  1.00 48.47           H
ATOM     24  OG  SER A  21       2.270  -4.604  59.635  1.00 48.47           O
ATOM     25  HG  SER A  21       3.021  -4.220  60.172  1.00 48.47           H
ATOM     26  HN  SER A  21      -0.552  -4.084  59.696  1.00 48.47           H
ATOM     27  N   THR A  22       0.625  -6.536  58.221  1.00 49.26           N
ATOM     28  CA  THR A  22       1.069  -7.888  57.930  1.00 49.26           C
ATOM     29  C   THR A  22       0.212  -8.505  56.822  1.00 49.26           C
ATOM     30  O   THR A  22       0.739  -8.989  55.822  1.00 49.26           O
ATOM     31  HA  THR A  22       2.091  -7.841  57.554  1.00 49.26           H
ATOM     32  CB  THR A  22       1.042  -8.686  59.235  1.00 49.26           C
ATOM     33  HB  THR A  22       0.019  -8.825  59.585  1.00 49.26           H
ATOM     34  OG1 THR A  22       1.896  -7.954  60.108  1.00 49.26           O
ATOM     35  HG1 THR A  22       1.757  -8.251  61.053  1.00 49.26           H
ATOM     36  CG2 THR A  22       1.724 -10.049  59.102  1.00 49.26           C
ATOM     37 1HG2 THR A  22       2.767  -9.907  58.818  1.00 49.26           H
ATOM     38 2HG2 THR A  22       1.216 -10.638  58.338  1.00 49.26           H
ATOM     39 3HG2 THR A  22       1.676 -10.574  60.057  1.00 49.26           H
ATOM     40  HN  THR A  22       0.107  -6.435  59.070  1.00 49.26           H
ATOM     41  N   SER A  23      -1.094  -8.467  57.039  1.00 50.92           N
ATOM     42  CA  SER A  23      -2.029  -9.023  56.075  1.00 50.92           C
ATOM     43  C   SER A  23      -1.901  -8.290  54.738  1.00 50.92           C
ATOM     44  O   SER A  23      -1.938  -8.913  53.679  1.00 50.92           O
ATOM     45  HA  SER A  23      -1.744 -10.069  55.967  1.00 50.92           H
ATOM     46  CB  SER A  23      -3.467  -8.938  56.591  1.00 50.92           C
ATOM     47 1HB  SER A  23      -4.149  -9.313  55.827  1.00 50.92           H
ATOM     48 2HB  SER A  23      -3.579  -9.583  57.462  1.00 50.92           H
ATOM     49  OG  SER A  23      -3.832  -7.605  56.938  1.00 50.92           O
ATOM     50  HG  SER A  23      -4.779  -7.582  57.259  1.00 50.92           H
ATOM     51  HN  SER A  23      -1.515  -8.066  57.853  1.00 50.92           H
ATOM     52  N   SER A  24      -1.751  -6.977  54.832  1.00 53.28           N
ATOM     53  CA  SER A  24      -1.618  -6.152  53.642  1.00 53.28           C
ATOM     54  C   SER A  24      -0.315  -6.490  52.915  1.00 53.28           C
ATOM     55  O   SER A  24      -0.201  -6.281  51.708  1.00 53.28           O
ATOM     56  HA  SER A  24      -2.478  -6.401  53.021  1.00 53.28           H
ATOM     57  CB  SER A  24      -1.657  -4.664  53.997  1.00 53.28           C
ATOM     58 1HB  SER A  24      -1.594  -4.073  53.083  1.00 53.28           H
ATOM     59 2HB  SER A  24      -2.614  -4.428  54.463  1.00 53.28           H
ATOM     60  OG  SER A  24      -0.598  -4.296  54.875  1.00 53.28           O
ATOM     61  HG  SER A  24      -0.970  -3.877  55.703  1.00 53.28           H
ATOM     62  HN  SER A  24      -1.721  -6.478  55.697  1.00 53.28           H
ATOM     63  N   MET A  25       0.636  -7.007  53.680  1.00 53.46           N
ATOM     64  CA  MET A  25       1.888  -7.471  53.107  1.00 53.46           C
ATOM     65  C   MET A  25       1.707  -8.824  52.417  1.00 53.46           C
ATOM     66  O   MET A  25       2.158  -9.014  51.288  1.00 53.46           O
ATOM     67  HA  MET A  25       2.173  -6.716  52.374  1.00 53.46           H
ATOM     68  CB  MET A  25       2.939  -7.598  54.212  1.00 53.46           C
ATOM     69 1HB  MET A  25       2.870  -6.743  54.884  1.00 53.46           H
ATOM     70 2HB  MET A  25       2.740  -8.489  54.807  1.00 53.46           H
ATOM     71  CG  MET A  25       4.348  -7.676  53.621  1.00 53.46           C
ATOM     72 1HG  MET A  25       5.058  -7.979  54.391  1.00 53.46           H
ATOM     73 2HG  MET A  25       4.383  -8.436  52.840  1.00 53.46           H
ATOM     74  SD  MET A  25       4.818  -6.091  52.949  1.00 53.46           S
ATOM     75  CE  MET A  25       6.208  -5.707  54.002  1.00 53.46           C
ATOM     76 1HE  MET A  25       5.877  -5.668  55.040  1.00 53.46           H
ATOM     77 2HE  MET A  25       6.970  -6.478  53.892  1.00 53.46           H
ATOM     78 3HE  MET A  25       6.624  -4.741  53.717  1.00 53.46           H
ATOM     79  HN  MET A  25       0.561  -7.110  54.672  1.00 53.46           H
ATOM     80  N   GLU A  26       1.046  -9.729  53.123  1.00 52.90           N
ATOM     81  CA  GLU A  26       0.802 -11.060  52.594  1.00 52.90           C
ATOM     82  C   GLU A  26       0.015 -10.975  51.284  1.00 52.90           C
ATOM     83  O   GLU A  26       0.387 -11.597  50.291  1.00 52.90           O
ATOM     84  HA  GLU A  26       1.789 -11.482  52.405  1.00 52.90           H
ATOM     85  CB  GLU A  26       0.072 -11.932  53.617  1.00 52.90           C
ATOM     86 1HB  GLU A  26      -0.694 -11.343  54.121  1.00 52.90           H
ATOM     87 2HB  GLU A  26      -0.323 -12.822  53.126  1.00 52.90           H
ATOM     88  CG  GLU A  26       1.032 -12.428  54.700  1.00 52.90           C
ATOM     89 1HG  GLU A  26       1.880 -12.932  54.236  1.00 52.90           H
ATOM     90 2HG  GLU A  26       1.430 -11.578  55.254  1.00 52.90           H
ATOM     91  CD  GLU A  26       0.326 -13.385  55.662  1.00 52.90           C
ATOM     92  OE1 GLU A  26       1.043 -14.209  56.271  1.00 52.90           O
ATOM     93  OE2 GLU A  26      -0.914 -13.272  55.767  1.00 52.90           O
ATOM     94  HN  GLU A  26       0.680  -9.565  54.039  1.00 52.90           H
ATOM     95  N   ASP A  27      -1.058 -10.199  51.326  1.00 53.55           N
ATOM     96  CA  ASP A  27      -1.890 -10.009  50.150  1.00 53.55           C
ATOM     97  C   ASP A  27      -1.018  -9.537  48.985  1.00 53.55           C
ATOM     98  O   ASP A  27      -1.285  -9.870  47.831  1.00 53.55           O
ATOM     99  HA  ASP A  27      -2.347 -10.980  49.962  1.00 53.55           H
ATOM    100  CB  ASP A  27      -2.962  -8.945  50.400  1.00 53.55           C
ATOM    101 1HB  ASP A  27      -2.524  -8.101  50.932  1.00 53.55           H
ATOM    102 2HB  ASP A  27      -3.331  -8.565  49.447  1.00 53.55           H
ATOM    103  CG  ASP A  27      -4.125  -9.519  51.211  1.00 53.55           C
ATOM    104  OD1 ASP A  27      -4.198 -10.764  51.296  1.00 53.55           O
ATOM    105  OD2 ASP A  27      -4.916  -8.700  51.727  1.00 53.55           O
ATOM    106  HN  ASP A  27      -1.361  -9.706  52.142  1.00 53.55           H
ATOM    107  N   TYR A  28       0.005  -8.768  49.327  1.00 56.19           N
ATOM    108  CA  TYR A  28       0.900  -8.223  48.320  1.00 56.19           C
ATOM    109  C   TYR A  28       1.800  -9.314  47.737  1.00 56.19           C
ATOM    110  O   TYR A  28       2.163  -9.262  46.563  1.00 56.19           O
ATOM    111  HA  TYR A  28       0.291  -7.800  47.522  1.00 56.19           H
ATOM    112  CB  TYR A  28       1.771  -7.193  49.044  1.00 56.19           C
ATOM    113 1HB  TYR A  28       1.274  -6.897  49.968  1.00 56.19           H
ATOM    114 2HB  TYR A  28       2.713  -7.663  49.326  1.00 56.19           H
ATOM    115  CG  TYR A  28       2.070  -5.941  48.218  1.00 56.19           C
ATOM    116  CD1 TYR A  28       3.135  -5.930  47.341  1.00 56.19           C
ATOM    117  HD1 TYR A  28       3.764  -6.814  47.237  1.00 56.19           H
ATOM    118  CD2 TYR A  28       1.273  -4.821  48.350  1.00 56.19           C
ATOM    119  HD2 TYR A  28       0.432  -4.829  49.043  1.00 56.19           H
ATOM    120  CE1 TYR A  28       3.416  -4.751  46.564  1.00 56.19           C
ATOM    121  HE1 TYR A  28       4.255  -4.729  45.868  1.00 56.19           H
ATOM    122  CE2 TYR A  28       1.555  -3.642  47.573  1.00 56.19           C
ATOM    123  HE2 TYR A  28       0.934  -2.751  47.668  1.00 56.19           H
ATOM    124  CZ  TYR A  28       2.612  -3.665  46.718  1.00 56.19           C
ATOM    125  OH  TYR A  28       2.878  -2.551  45.984  1.00 56.19           O
ATOM    126  HH  TYR A  28       3.847  -2.317  46.057  1.00 56.19           H
ATOM    127  HN  TYR A  28       0.227  -8.519  50.269  1.00 56.19           H
ATOM    128  N   VAL A  29       2.134 -10.276  48.584  1.00 54.90           N
ATOM    129  CA  VAL A  29       3.014 -11.359  48.178  1.00 54.90           C
ATOM    130  C   VAL A  29       2.194 -12.437  47.466  1.00 54.90           C
ATOM    131  O   VAL A  29       2.651 -13.023  46.486  1.00 54.90           O
ATOM    132  HA  VAL A  29       3.738 -10.948  47.474  1.00 54.90           H
ATOM    133  CB  VAL A  29       3.781 -11.893  49.389  1.00 54.90           C
ATOM    134  HB  VAL A  29       3.294 -12.812  49.715  1.00 54.90           H
ATOM    135  CG1 VAL A  29       5.225 -12.233  49.017  1.00 54.90           C
ATOM    136 1HG1 VAL A  29       5.230 -12.995  48.237  1.00 54.90           H
ATOM    137 2HG1 VAL A  29       5.728 -11.337  48.653  1.00 54.90           H
ATOM    138 3HG1 VAL A  29       5.748 -12.611  49.897  1.00 54.90           H
ATOM    139  CG2 VAL A  29       3.733 -10.898  50.550  1.00 54.90           C
ATOM    140 1HG2 VAL A  29       4.184  -9.955  50.240  1.00 54.90           H
ATOM    141 2HG2 VAL A  29       2.697 -10.727  50.840  1.00 54.90           H
ATOM    142 3HG2 VAL A  29       4.286 -11.303  51.398  1.00 54.90           H
ATOM    143  HN  VAL A  29       1.815 -10.324  49.531  1.00 54.90           H
ATOM    144  N   ASN A  30       0.998 -12.666  47.988  1.00 53.84           N
ATOM    145  CA  ASN A  30       0.173 -13.764  47.514  1.00 53.84           C
ATOM    146  C   ASN A  30      -0.604 -13.316  46.275  1.00 53.84           C
ATOM    147  O   ASN A  30      -1.180 -14.140  45.567  1.00 53.84           O
ATOM    148  HA  ASN A  30       0.870 -14.574  47.299  1.00 53.84           H
ATOM    149  CB  ASN A  30      -0.841 -14.190  48.579  1.00 53.84           C
ATOM    150 1HB  ASN A  30      -1.221 -13.310  49.097  1.00 53.84           H
ATOM    151 2HB  ASN A  30      -1.694 -14.672  48.101  1.00 53.84           H
ATOM    152  CG  ASN A  30      -0.206 -15.149  49.588  1.00 53.84           C
ATOM    153  OD1 ASN A  30       0.865 -15.695  49.376  1.00 53.84           O
ATOM    154  ND2 ASN A  30      -0.923 -15.322  50.695  1.00 53.84           N
ATOM    155 1HD2 ASN A  30      -1.794 -14.844  50.806  1.00 53.84           H
ATOM    156 2HD2 ASN A  30      -0.591 -15.931  51.415  1.00 53.84           H
ATOM    157  HN  ASN A  30       0.592 -12.117  48.719  1.00 53.84           H
ATOM    158  N   PHE A  31      -0.594 -12.010  46.050  1.00 55.77           N
ATOM    159  CA  PHE A  31      -1.173 -11.455  44.838  1.00 55.77           C
ATOM    160  C   PHE A  31      -0.520 -12.058  43.593  1.00 55.77           C
ATOM    161  O   PHE A  31       0.647 -11.793  43.309  1.00 55.77           O
ATOM    162  HA  PHE A  31      -2.235 -11.700  44.845  1.00 55.77           H
ATOM    163  CB  PHE A  31      -0.903  -9.949  44.863  1.00 55.77           C
ATOM    164 1HB  PHE A  31      -0.903  -9.607  45.898  1.00 55.77           H
ATOM    165 2HB  PHE A  31       0.096  -9.763  44.466  1.00 55.77           H
ATOM    166  CG  PHE A  31      -1.914  -9.122  44.066  1.00 55.77           C
ATOM    167  CD1 PHE A  31      -1.626  -8.737  42.794  1.00 55.77           C
ATOM    168  HD1 PHE A  31      -0.675  -9.017  42.342  1.00 55.77           H
ATOM    169  CD2 PHE A  31      -3.101  -8.773  44.631  1.00 55.77           C
ATOM    170  HD2 PHE A  31      -3.332  -9.082  45.650  1.00 55.77           H
ATOM    171  CE1 PHE A  31      -2.565  -7.969  42.055  1.00 55.77           C
ATOM    172  HE1 PHE A  31      -2.334  -7.660  41.036  1.00 55.77           H
ATOM    173  CE2 PHE A  31      -4.040  -8.005  43.892  1.00 55.77           C
ATOM    174  HE2 PHE A  31      -4.991  -7.725  44.344  1.00 55.77           H
ATOM    175  CZ  PHE A  31      -3.752  -7.620  42.620  1.00 55.77           C
ATOM    176  HZ  PHE A  31      -4.473  -7.031  42.052  1.00 55.77           H
ATOM    177  HN  PHE A  31      -0.201 -11.337  46.677  1.00 55.77           H
ATOM    178  N   ASN A  32      -1.302 -12.858  42.883  1.00 56.78           N
ATOM    179  CA  ASN A  32      -0.799 -13.546  41.706  1.00 56.78           C
ATOM    180  C   ASN A  32      -0.638 -12.542  40.563  1.00 56.78           C
ATOM    181  O   ASN A  32      -1.526 -12.406  39.722  1.00 56.78           O
ATOM    182  HA  ASN A  32       0.152 -13.982  42.015  1.00 56.78           H
ATOM    183  CB  ASN A  32      -1.770 -14.635  41.247  1.00 56.78           C
ATOM    184 1HB  ASN A  32      -2.570 -14.747  41.979  1.00 56.78           H
ATOM    185 2HB  ASN A  32      -2.237 -14.337  40.308  1.00 56.78           H
ATOM    186  CG  ASN A  32      -1.049 -15.971  41.062  1.00 56.78           C
ATOM    187  OD1 ASN A  32       0.168 -16.059  41.090  1.00 56.78           O
ATOM    188  ND2 ASN A  32      -1.864 -17.005  40.874  1.00 56.78           N
ATOM    189 1HD2 ASN A  32      -2.855 -16.865  40.862  1.00 56.78           H
ATOM    190 2HD2 ASN A  32      -1.488 -17.922  40.743  1.00 56.78           H
ATOM    191  HN  ASN A  32      -2.262 -13.038  43.099  1.00 56.78           H
ATOM    192  N   PHE A  33       0.500 -11.864  40.569  1.00 59.64           N
ATOM    193  CA  PHE A  33       0.826 -10.940  39.496  1.00 59.64           C
ATOM    194  C   PHE A  33       1.060 -11.687  38.181  1.00 59.64           C
ATOM    195  O   PHE A  33       2.189 -11.766  37.700  1.00 59.64           O
ATOM    196  HA  PHE A  33      -0.021 -10.264  39.382  1.00 59.64           H
ATOM    197  CB  PHE A  33       2.117 -10.224  39.899  1.00 59.64           C
ATOM    198 1HB  PHE A  33       2.880 -10.970  40.121  1.00 59.64           H
ATOM    199 2HB  PHE A  33       2.478  -9.642  39.051  1.00 59.64           H
ATOM    200  CG  PHE A  33       1.964  -9.297  41.106  1.00 59.64           C
ATOM    201  CD1 PHE A  33       1.582  -8.004  40.927  1.00 59.64           C
ATOM    202  HD1 PHE A  33       1.385  -7.629  39.923  1.00 59.64           H
ATOM    203  CD2 PHE A  33       2.210  -9.766  42.359  1.00 59.64           C
ATOM    204  HD2 PHE A  33       2.517 -10.802  42.503  1.00 59.64           H
ATOM    205  CE1 PHE A  33       1.440  -7.144  42.048  1.00 59.64           C
ATOM    206  HE1 PHE A  33       1.134  -6.108  41.904  1.00 59.64           H
ATOM    207  CE2 PHE A  33       2.068  -8.906  43.480  1.00 59.64           C
ATOM    208  HE2 PHE A  33       2.266  -9.281  44.484  1.00 59.64           H
ATOM    209  CZ  PHE A  33       1.686  -7.613  43.300  1.00 59.64           C
ATOM    210  HZ  PHE A  33       1.577  -6.952  44.161  1.00 59.64           H
ATOM    211  HN  PHE A  33       1.191 -11.937  41.288  1.00 59.64           H
ATOM    212  N   THR A  34      -0.026 -12.216  37.638  1.00 64.23           N
ATOM    213  CA  THR A  34      -0.086 -12.504  36.215  1.00 64.23           C
ATOM    214  C   THR A  34       0.275 -11.259  35.403  1.00 64.23           C
ATOM    215  O   THR A  34      -0.449 -10.265  35.430  1.00 64.23           O
ATOM    216  HA  THR A  34       0.663 -13.263  35.986  1.00 64.23           H
ATOM    217  CB  THR A  34      -1.480 -13.051  35.901  1.00 64.23           C
ATOM    218  HB  THR A  34      -2.202 -12.241  35.797  1.00 64.23           H
ATOM    219  OG1 THR A  34      -1.737 -13.972  36.958  1.00 64.23           O
ATOM    220  HG1 THR A  34      -2.715 -14.175  37.004  1.00 64.23           H
ATOM    221  CG2 THR A  34      -1.499 -13.917  34.640  1.00 64.23           C
ATOM    222 1HG2 THR A  34      -0.828 -14.765  34.771  1.00 64.23           H
ATOM    223 2HG2 THR A  34      -1.172 -13.323  33.787  1.00 64.23           H
ATOM    224 3HG2 THR A  34      -2.512 -14.279  34.463  1.00 64.23           H
ATOM    225  HN  THR A  34      -0.853 -12.447  38.151  1.00 64.23           H
ATOM    226  N   ASP A  35       1.394 -11.353  34.699  1.00 79.14           N
ATOM    227  CA  ASP A  35       2.034 -10.171  34.149  1.00 79.14           C
ATOM    228  C   ASP A  35       1.258  -9.702  32.917  1.00 79.14           C
ATOM    229  O   ASP A  35       1.639 -10.004  31.787  1.00 79.14           O
ATOM    230  HA  ASP A  35       2.020  -9.437  34.955  1.00 79.14           H
ATOM    231  CB  ASP A  35       3.470 -10.473  33.717  1.00 79.14           C
ATOM    232 1HB  ASP A  35       3.820 -11.379  34.211  1.00 79.14           H
ATOM    233 2HB  ASP A  35       3.498 -10.664  32.644  1.00 79.14           H
ATOM    234  CG  ASP A  35       4.402  -9.308  34.057  1.00 79.14           C
ATOM    235  OD1 ASP A  35       3.871  -8.270  34.509  1.00 79.14           O
ATOM    236  OD2 ASP A  35       5.624  -9.481  33.857  1.00 79.14           O
ATOM    237  HN  ASP A  35       1.860 -12.216  34.504  1.00 79.14           H
ATOM    238  N   PHE A  36       0.183  -8.971  33.177  1.00 88.64           N
ATOM    239  CA  PHE A  36      -0.648  -8.455  32.102  1.00 88.64           C
ATOM    240  C   PHE A  36      -0.021  -7.210  31.473  1.00 88.64           C
ATOM    241  O   PHE A  36      -0.471  -6.744  30.428  1.00 88.64           O
ATOM    242  HA  PHE A  36      -0.727  -9.240  31.350  1.00 88.64           H
ATOM    243  CB  PHE A  36      -1.995  -8.076  32.722  1.00 88.64           C
ATOM    244 1HB  PHE A  36      -1.820  -7.407  33.565  1.00 88.64           H
ATOM    245 2HB  PHE A  36      -2.577  -7.519  31.988  1.00 88.64           H
ATOM    246  CG  PHE A  36      -2.818  -9.273  33.201  1.00 88.64           C
ATOM    247  CD1 PHE A  36      -2.931 -10.379  32.418  1.00 88.64           C
ATOM    248  HD1 PHE A  36      -2.434 -10.412  31.448  1.00 88.64           H
ATOM    249  CD2 PHE A  36      -3.437  -9.232  34.412  1.00 88.64           C
ATOM    250  HD2 PHE A  36      -3.347  -8.346  35.040  1.00 88.64           H
ATOM    251  CE1 PHE A  36      -3.695 -11.490  32.863  1.00 88.64           C
ATOM    252  HE1 PHE A  36      -3.785 -12.376  32.234  1.00 88.64           H
ATOM    253  CE2 PHE A  36      -4.201 -10.343  34.857  1.00 88.64           C
ATOM    254  HE2 PHE A  36      -4.698 -10.310  35.827  1.00 88.64           H
ATOM    255  CZ  PHE A  36      -4.314 -11.449  34.073  1.00 88.64           C
ATOM    256  HZ  PHE A  36      -4.900 -12.301  34.415  1.00 88.64           H
ATOM    257  HN  PHE A  36      -0.120  -8.731  34.099  1.00 88.64           H
ATOM    258  N   TYR A  37       1.009  -6.705  32.137  1.00 90.95           N
ATOM    259  CA  TYR A  37       1.850  -5.678  31.546  1.00 90.95           C
ATOM    260  C   TYR A  37       2.970  -6.300  30.710  1.00 90.95           C
ATOM    261  O   TYR A  37       3.809  -7.030  31.235  1.00 90.95           O
ATOM    262  HA  TYR A  37       1.224  -5.062  30.901  1.00 90.95           H
ATOM    263  CB  TYR A  37       2.469  -4.914  32.718  1.00 90.95           C
ATOM    264 1HB  TYR A  37       1.670  -4.561  33.371  1.00 90.95           H
ATOM    265 2HB  TYR A  37       3.080  -5.600  33.304  1.00 90.95           H
ATOM    266  CG  TYR A  37       3.328  -3.720  32.298  1.00 90.95           C
ATOM    267  CD1 TYR A  37       4.689  -3.875  32.130  1.00 90.95           C
ATOM    268  HD1 TYR A  37       5.152  -4.847  32.297  1.00 90.95           H
ATOM    269  CD2 TYR A  37       2.742  -2.488  32.087  1.00 90.95           C
ATOM    270  HD2 TYR A  37       1.667  -2.366  32.220  1.00 90.95           H
ATOM    271  CE1 TYR A  37       5.498  -2.751  31.735  1.00 90.95           C
ATOM    272  HE1 TYR A  37       6.574  -2.859  31.598  1.00 90.95           H
ATOM    273  CE2 TYR A  37       3.551  -1.364  31.692  1.00 90.95           C
ATOM    274  HE2 TYR A  37       3.102  -0.386  31.522  1.00 90.95           H
ATOM    275  CZ  TYR A  37       4.889  -1.551  31.535  1.00 90.95           C
ATOM    276  OH  TYR A  37       5.653  -0.490  31.161  1.00 90.95           O
ATOM    277  HH  TYR A  37       5.070   0.297  30.959  1.00 90.95           H
ATOM    278  HN  TYR A  37       1.272  -6.987  33.060  1.00 90.95           H
ATOM    279  N   CYS A  38       2.947  -5.988  29.423  1.00 91.25           N
ATOM    280  CA  CYS A  38       3.871  -6.605  28.486  1.00 91.25           C
ATOM    281  C   CYS A  38       4.910  -5.559  28.077  1.00 91.25           C
ATOM    282  O   CYS A  38       4.569  -4.543  27.474  1.00 91.25           O
ATOM    283  HA  CYS A  38       4.344  -7.434  29.013  1.00 91.25           H
ATOM    284  CB  CYS A  38       3.143  -7.190  27.275  1.00 91.25           C
ATOM    285 1HB  CYS A  38       2.316  -7.818  27.606  1.00 91.25           H
ATOM    286 2HB  CYS A  38       2.713  -6.387  26.676  1.00 91.25           H
ATOM    287  SG  CYS A  38       4.306  -8.173  26.260  1.00 91.25           S
ATOM    288  HN  CYS A  38       2.314  -5.328  29.018  1.00 91.25           H
ATOM    289  N   GLU A  39       6.158  -5.844  28.422  1.00 89.86           N
ATOM    290  CA  GLU A  39       7.269  -5.038  27.944  1.00 89.86           C
ATOM    291  C   GLU A  39       7.676  -5.478  26.536  1.00 89.86           C
ATOM    292  O   GLU A  39       8.056  -6.629  26.327  1.00 89.86           O
ATOM    293  HA  GLU A  39       6.894  -4.015  27.918  1.00 89.86           H
ATOM    294  CB  GLU A  39       8.455  -5.114  28.907  1.00 89.86           C
ATOM    295 1HB  GLU A  39       8.661  -6.155  29.155  1.00 89.86           H
ATOM    296 2HB  GLU A  39       9.312  -4.596  28.476  1.00 89.86           H
ATOM    297  CG  GLU A  39       8.139  -4.401  30.224  1.00 89.86           C
ATOM    298 1HG  GLU A  39       7.773  -3.395  30.018  1.00 89.86           H
ATOM    299 2HG  GLU A  39       7.341  -4.930  30.745  1.00 89.86           H
ATOM    300  CD  GLU A  39       9.378  -4.326  31.118  1.00 89.86           C
ATOM    301  OE1 GLU A  39       9.250  -3.744  32.217  1.00 89.86           O
ATOM    302  OE2 GLU A  39      10.425  -4.851  30.682  1.00 89.86           O
ATOM    303  HN  GLU A  39       6.413  -6.607  29.015  1.00 89.86           H
ATOM    304  N   LYS A  40       7.584  -4.538  25.607  1.00 90.16           N
ATOM    305  CA  LYS A  40       7.784  -4.851  24.203  1.00 90.16           C
ATOM    306  C   LYS A  40       9.245  -4.592  23.830  1.00 90.16           C
ATOM    307  O   LYS A  40       9.551  -4.287  22.678  1.00 90.16           O
ATOM    308  HA  LYS A  40       7.578  -5.914  24.073  1.00 90.16           H
ATOM    309  CB  LYS A  40       6.783  -4.086  23.335  1.00 90.16           C
ATOM    310 1HB  LYS A  40       6.914  -3.014  23.481  1.00 90.16           H
ATOM    311 2HB  LYS A  40       6.978  -4.291  22.282  1.00 90.16           H
ATOM    312  CG  LYS A  40       5.346  -4.481  23.679  1.00 90.16           C
ATOM    313 1HG  LYS A  40       5.181  -4.372  24.751  1.00 90.16           H
ATOM    314 2HG  LYS A  40       4.650  -3.806  23.180  1.00 90.16           H
ATOM    315  CD  LYS A  40       5.057  -5.923  23.258  1.00 90.16           C
ATOM    316 1HD  LYS A  40       5.363  -6.072  22.222  1.00 90.16           H
ATOM    317 2HD  LYS A  40       5.648  -6.609  23.866  1.00 90.16           H
ATOM    318  CE  LYS A  40       3.570  -6.251  23.408  1.00 90.16           C
ATOM    319 1HE  LYS A  40       3.343  -6.466  24.452  1.00 90.16           H
ATOM    320 2HE  LYS A  40       2.971  -5.387  23.122  1.00 90.16           H
ATOM    321  NZ  LYS A  40       3.209  -7.414  22.566  1.00 90.16           N
ATOM    322 1HZ  LYS A  40       2.225  -7.627  22.689  1.00 90.16           H
ATOM    323 2HZ  LYS A  40       3.388  -7.195  21.592  1.00 90.16           H
ATOM    324 3HZ  LYS A  40       3.765  -8.216  22.840  1.00 90.16           H
ATOM    325  HN  LYS A  40       7.378  -3.579  25.801  1.00 90.16           H
ATOM    326  N   ASN A  41      10.109  -4.723  24.826  1.00 88.31           N
ATOM    327  CA  ASN A  41      11.521  -4.435  24.635  1.00 88.31           C
ATOM    328  C   ASN A  41      12.077  -5.338  23.532  1.00 88.31           C
ATOM    329  O   ASN A  41      12.826  -4.882  22.670  1.00 88.31           O
ATOM    330  HA  ASN A  41      11.564  -3.378  24.370  1.00 88.31           H
ATOM    331  CB  ASN A  41      12.316  -4.706  25.914  1.00 88.31           C
ATOM    332 1HB  ASN A  41      12.002  -5.656  26.348  1.00 88.31           H
ATOM    333 2HB  ASN A  41      13.375  -4.800  25.675  1.00 88.31           H
ATOM    334  CG  ASN A  41      12.115  -3.583  26.933  1.00 88.31           C
ATOM    335  OD1 ASN A  41      11.807  -2.451  26.596  1.00 88.31           O
ATOM    336  ND2 ASN A  41      12.307  -3.956  28.195  1.00 88.31           N
ATOM    337 1HD2 ASN A  41      12.558  -4.901  28.404  1.00 88.31           H
ATOM    338 2HD2 ASN A  41      12.199  -3.293  28.935  1.00 88.31           H
ATOM    339  HN  ASN A  41       9.859  -5.019  25.748  1.00 88.31           H
ATOM    340  N   ASN A  42      11.688  -6.603  23.596  1.00 90.16           N
ATOM    341  CA  ASN A  42      12.177  -7.585  22.642  1.00 90.16           C
ATOM    342  C   ASN A  42      11.732  -7.186  21.234  1.00 90.16           C
ATOM    343  O   ASN A  42      12.494  -7.318  20.277  1.00 90.16           O
ATOM    344  HA  ASN A  42      13.261  -7.579  22.755  1.00 90.16           H
ATOM    345  CB  ASN A  42      11.609  -8.974  22.941  1.00 90.16           C
ATOM    346 1HB  ASN A  42      10.524  -8.916  23.028  1.00 90.16           H
ATOM    347 2HB  ASN A  42      11.827  -9.646  22.112  1.00 90.16           H
ATOM    348  CG  ASN A  42      12.199  -9.541  24.234  1.00 90.16           C
ATOM    349  OD1 ASN A  42      13.123  -8.996  24.816  1.00 90.16           O
ATOM    350  ND2 ASN A  42      11.617 -10.662  24.648  1.00 90.16           N
ATOM    351 1HD2 ASN A  42      10.863 -11.058  24.123  1.00 90.16           H
ATOM    352 2HD2 ASN A  42      11.933 -11.110  25.485  1.00 90.16           H
ATOM    353  HN  ASN A  42      11.053  -6.960  24.281  1.00 90.16           H
ATOM    354  N   VAL A  43      10.500  -6.705  21.150  1.00 91.10           N
ATOM    355  CA  VAL A  43       9.937  -6.309  19.871  1.00 91.10           C
ATOM    356  C   VAL A  43      10.724  -5.118  19.318  1.00 91.10           C
ATOM    357  O   VAL A  43      11.029  -5.070  18.128  1.00 91.10           O
ATOM    358  HA  VAL A  43      10.048  -7.150  19.188  1.00 91.10           H
ATOM    359  CB  VAL A  43       8.442  -6.017  20.025  1.00 91.10           C
ATOM    360  HB  VAL A  43       8.336  -5.148  20.675  1.00 91.10           H
ATOM    361  CG1 VAL A  43       7.808  -5.676  18.675  1.00 91.10           C
ATOM    362 1HG1 VAL A  43       8.295  -4.795  18.258  1.00 91.10           H
ATOM    363 2HG1 VAL A  43       7.932  -6.517  17.993  1.00 91.10           H
ATOM    364 3HG1 VAL A  43       6.746  -5.474  18.814  1.00 91.10           H
ATOM    365  CG2 VAL A  43       7.721  -7.192  20.689  1.00 91.10           C
ATOM    366 1HG2 VAL A  43       7.841  -8.085  20.076  1.00 91.10           H
ATOM    367 2HG2 VAL A  43       8.146  -7.368  21.677  1.00 91.10           H
ATOM    368 3HG2 VAL A  43       6.660  -6.958  20.786  1.00 91.10           H
ATOM    369  HN  VAL A  43       9.893  -6.585  21.935  1.00 91.10           H
ATOM    370  N   ARG A  44      11.030  -4.187  20.210  1.00 89.82           N
ATOM    371  CA  ARG A  44      11.719  -2.971  19.814  1.00 89.82           C
ATOM    372  C   ARG A  44      13.149  -3.290  19.374  1.00 89.82           C
ATOM    373  O   ARG A  44      13.654  -2.704  18.418  1.00 89.82           O
ATOM    374  HA  ARG A  44      11.133  -2.575  18.985  1.00 89.82           H
ATOM    375  CB  ARG A  44      11.760  -1.962  20.964  1.00 89.82           C
ATOM    376 1HB  ARG A  44      12.169  -2.438  21.856  1.00 89.82           H
ATOM    377 2HB  ARG A  44      12.428  -1.140  20.708  1.00 89.82           H
ATOM    378  CG  ARG A  44      10.363  -1.417  21.265  1.00 89.82           C
ATOM    379 1HG  ARG A  44       9.868  -1.139  20.334  1.00 89.82           H
ATOM    380 2HG  ARG A  44       9.756  -2.196  21.727  1.00 89.82           H
ATOM    381  CD  ARG A  44      10.436  -0.203  22.193  1.00 89.82           C
ATOM    382 1HD  ARG A  44      11.251   0.452  21.885  1.00 89.82           H
ATOM    383 2HD  ARG A  44       9.516   0.377  22.120  1.00 89.82           H
ATOM    384  NE  ARG A  44      10.644  -0.645  23.590  1.00 89.82           N
ATOM    385  HE  ARG A  44      11.511  -1.088  23.817  1.00 89.82           H
ATOM    386  CZ  ARG A  44       9.743  -0.490  24.570  1.00 89.82           C
ATOM    387  NH1 ARG A  44       8.564   0.097  24.322  1.00 89.82           N
ATOM    388 1HH1 ARG A  44       8.351   0.423  23.401  1.00 89.82           H
ATOM    389 2HH1 ARG A  44       7.897   0.210  25.059  1.00 89.82           H
ATOM    390  NH2 ARG A  44      10.039  -0.929  25.801  1.00 89.82           N
ATOM    391 1HH2 ARG A  44       9.377  -0.821  26.543  1.00 89.82           H
ATOM    392 2HH2 ARG A  44      10.921  -1.366  25.977  1.00 89.82           H
ATOM    393  HN  ARG A  44      10.816  -4.254  21.184  1.00 89.82           H
ATOM    394  N   GLN A  45      13.762  -4.219  20.093  1.00 90.73           N
ATOM    395  CA  GLN A  45      15.143  -4.583  19.825  1.00 90.73           C
ATOM    396  C   GLN A  45      15.263  -5.230  18.443  1.00 90.73           C
ATOM    397  O   GLN A  45      16.192  -4.933  17.693  1.00 90.73           O
ATOM    398  HA  GLN A  45      15.699  -3.645  19.844  1.00 90.73           H
ATOM    399  CB  GLN A  45      15.687  -5.510  20.913  1.00 90.73           C
ATOM    400 1HB  GLN A  45      15.532  -5.058  21.893  1.00 90.73           H
ATOM    401 2HB  GLN A  45      15.135  -6.450  20.905  1.00 90.73           H
ATOM    402  CG  GLN A  45      17.177  -5.787  20.704  1.00 90.73           C
ATOM    403 1HG  GLN A  45      17.334  -6.230  19.720  1.00 90.73           H
ATOM    404 2HG  GLN A  45      17.731  -4.848  20.722  1.00 90.73           H
ATOM    405  CD  GLN A  45      17.718  -6.725  21.784  1.00 90.73           C
ATOM    406  OE1 GLN A  45      16.990  -7.241  22.616  1.00 90.73           O
ATOM    407  NE2 GLN A  45      19.033  -6.916  21.726  1.00 90.73           N
ATOM    408 1HE2 GLN A  45      19.574  -6.461  21.018  1.00 90.73           H
ATOM    409 2HE2 GLN A  45      19.482  -7.513  22.391  1.00 90.73           H
ATOM    410  HN  GLN A  45      13.332  -4.718  20.845  1.00 90.73           H
ATOM    411  N   PHE A  46      14.309  -6.101  18.148  1.00 92.86           N
ATOM    412  CA  PHE A  46      14.263  -6.749  16.849  1.00 92.86           C
ATOM    413  C   PHE A  46      14.084  -5.722  15.730  1.00 92.86           C
ATOM    414  O   PHE A  46      14.795  -5.761  14.727  1.00 92.86           O
ATOM    415  HA  PHE A  46      15.211  -7.270  16.713  1.00 92.86           H
ATOM    416  CB  PHE A  46      13.056  -7.689  16.860  1.00 92.86           C
ATOM    417 1HB  PHE A  46      13.227  -8.475  17.596  1.00 92.86           H
ATOM    418 2HB  PHE A  46      12.178  -7.132  17.186  1.00 92.86           H
ATOM    419  CG  PHE A  46      12.758  -8.335  15.505  1.00 92.86           C
ATOM    420  CD1 PHE A  46      11.740  -7.863  14.736  1.00 92.86           C
ATOM    421  HD1 PHE A  46      11.137  -7.025  15.085  1.00 92.86           H
ATOM    422  CD2 PHE A  46      13.510  -9.381  15.070  1.00 92.86           C
ATOM    423  HD2 PHE A  46      14.326  -9.759  15.686  1.00 92.86           H
ATOM    424  CE1 PHE A  46      11.463  -8.462  13.479  1.00 92.86           C
ATOM    425  HE1 PHE A  46      10.647  -8.084  12.863  1.00 92.86           H
ATOM    426  CE2 PHE A  46      13.233  -9.980  13.813  1.00 92.86           C
ATOM    427  HE2 PHE A  46      13.836 -10.818  13.464  1.00 92.86           H
ATOM    428  CZ  PHE A  46      12.215  -9.508  13.044  1.00 92.86           C
ATOM    429  HZ  PHE A  46      12.003  -9.968  12.079  1.00 92.86           H
ATOM    430  HN  PHE A  46      13.579  -6.365  18.778  1.00 92.86           H
ATOM    431  N   ALA A  47      13.131  -4.826  15.939  1.00 91.76           N
ATOM    432  CA  ALA A  47      12.791  -3.844  14.924  1.00 91.76           C
ATOM    433  C   ALA A  47      14.031  -3.013  14.589  1.00 91.76           C
ATOM    434  O   ALA A  47      14.278  -2.702  13.425  1.00 91.76           O
ATOM    435  HA  ALA A  47      12.474  -4.384  14.032  1.00 91.76           H
ATOM    436  CB  ALA A  47      11.627  -2.982  15.417  1.00 91.76           C
ATOM    437 1HB  ALA A  47      10.762  -3.616  15.612  1.00 91.76           H
ATOM    438 2HB  ALA A  47      11.917  -2.470  16.334  1.00 91.76           H
ATOM    439 3HB  ALA A  47      11.372  -2.245  14.655  1.00 91.76           H
ATOM    440  HN  ALA A  47      12.596  -4.765  16.782  1.00 91.76           H
ATOM    441  N   SER A  48      14.777  -2.676  15.630  1.00 92.17           N
ATOM    442  CA  SER A  48      15.857  -1.713  15.497  1.00 92.17           C
ATOM    443  C   SER A  48      16.954  -2.279  14.593  1.00 92.17           C
ATOM    444  O   SER A  48      17.695  -1.525  13.963  1.00 92.17           O
ATOM    445  HA  SER A  48      15.404  -0.832  15.043  1.00 92.17           H
ATOM    446  CB  SER A  48      16.435  -1.341  16.864  1.00 92.17           C
ATOM    447 1HB  SER A  48      17.105  -0.488  16.754  1.00 92.17           H
ATOM    448 2HB  SER A  48      15.628  -1.028  17.526  1.00 92.17           H
ATOM    449  OG  SER A  48      17.142  -2.426  17.458  1.00 92.17           O
ATOM    450  HG  SER A  48      17.501  -2.153  18.351  1.00 92.17           H
ATOM    451  HN  SER A  48      14.654  -3.049  16.550  1.00 92.17           H
ATOM    452  N   HIS A  49      17.024  -3.601  14.558  1.00 92.90           N
ATOM    453  CA  HIS A  49      18.044  -4.276  13.773  1.00 92.90           C
ATOM    454  C   HIS A  49      17.484  -4.619  12.391  1.00 92.90           C
ATOM    455  O   HIS A  49      18.193  -4.531  11.390  1.00 92.90           O
ATOM    456  HA  HIS A  49      18.867  -3.571  13.657  1.00 92.90           H
ATOM    457  CB  HIS A  49      18.580  -5.501  14.516  1.00 92.90           C
ATOM    458 1HB  HIS A  49      17.741  -6.135  14.804  1.00 92.90           H
ATOM    459 2HB  HIS A  49      19.201  -6.084  13.835  1.00 92.90           H
ATOM    460  CG  HIS A  49      19.386  -5.167  15.749  1.00 92.90           C
ATOM    461  ND1 HIS A  49      18.802  -4.848  16.962  1.00 92.90           N
ATOM    462  HD1 HIS A  49      17.820  -4.806  17.146  1.00 92.90           H
ATOM    463  CD2 HIS A  49      20.735  -5.107  15.943  1.00 92.90           C
ATOM    464  HD2 HIS A  49      21.496  -5.304  15.188  1.00 92.90           H
ATOM    465  CE1 HIS A  49      19.766  -4.608  17.840  1.00 92.90           C
ATOM    466  HE1 HIS A  49      19.627  -4.331  18.884  1.00 92.90           H
ATOM    467  NE2 HIS A  49      20.963  -4.769  17.205  1.00 92.90           N
ATOM    468  HN  HIS A  49      16.402  -4.208  15.053  1.00 92.90           H
ATOM    469  N   PHE A  50      16.216  -5.004  12.380  1.00 94.10           N
ATOM    470  CA  PHE A  50      15.637  -5.642  11.210  1.00 94.10           C
ATOM    471  C   PHE A  50      15.148  -4.600  10.203  1.00 94.10           C
ATOM    472  O   PHE A  50      15.435  -4.701   9.011  1.00 94.10           O
ATOM    473  HA  PHE A  50      16.419  -6.249  10.752  1.00 94.10           H
ATOM    474  CB  PHE A  50      14.442  -6.466  11.695  1.00 94.10           C
ATOM    475 1HB  PHE A  50      14.784  -7.174  12.450  1.00 94.10           H
ATOM    476 2HB  PHE A  50      13.729  -5.800  12.181  1.00 94.10           H
ATOM    477  CG  PHE A  50      13.725  -7.235  10.583  1.00 94.10           C
ATOM    478  CD1 PHE A  50      12.496  -6.831  10.161  1.00 94.10           C
ATOM    479  HD1 PHE A  50      12.023  -5.960  10.614  1.00 94.10           H
ATOM    480  CD2 PHE A  50      14.315  -8.321  10.018  1.00 94.10           C
ATOM    481  HD2 PHE A  50      15.299  -8.645  10.356  1.00 94.10           H
ATOM    482  CE1 PHE A  50      11.830  -7.545   9.130  1.00 94.10           C
ATOM    483  HE1 PHE A  50      10.846  -7.222   8.791  1.00 94.10           H
ATOM    484  CE2 PHE A  50      13.649  -9.035   8.986  1.00 94.10           C
ATOM    485  HE2 PHE A  50      14.122  -9.906   8.533  1.00 94.10           H
ATOM    486  CZ  PHE A  50      12.421  -8.632   8.564  1.00 94.10           C
ATOM    487  HZ  PHE A  50      11.910  -9.179   7.772  1.00 94.10           H
ATOM    488  HN  PHE A  50      15.589  -4.887  13.151  1.00 94.10           H
ATOM    489  N   LEU A  51      14.419  -3.621  10.719  1.00 94.08           N
ATOM    490  CA  LEU A  51      13.602  -2.769   9.871  1.00 94.08           C
ATOM    491  C   LEU A  51      14.510  -1.837   9.067  1.00 94.08           C
ATOM    492  O   LEU A  51      14.389  -1.747   7.846  1.00 94.08           O
ATOM    493  HA  LEU A  51      13.068  -3.416   9.175  1.00 94.08           H
ATOM    494  CB  LEU A  51      12.550  -2.035  10.704  1.00 94.08           C
ATOM    495 1HB  LEU A  51      13.064  -1.426  11.448  1.00 94.08           H
ATOM    496 2HB  LEU A  51      12.011  -1.350  10.050  1.00 94.08           H
ATOM    497  CG  LEU A  51      11.529  -2.918  11.425  1.00 94.08           C
ATOM    498  HG  LEU A  51      12.067  -3.565  12.118  1.00 94.08           H
ATOM    499  CD1 LEU A  51      10.562  -2.072  12.255  1.00 94.08           C
ATOM    500 1HD1 LEU A  51      11.121  -1.505  12.999  1.00 94.08           H
ATOM    501 2HD1 LEU A  51      10.028  -1.383  11.600  1.00 94.08           H
ATOM    502 3HD1 LEU A  51       9.847  -2.724  12.757  1.00 94.08           H
ATOM    503  CD2 LEU A  51      10.794  -3.825  10.437  1.00 94.08           C
ATOM    504 1HD2 LEU A  51      10.270  -3.214   9.703  1.00 94.08           H
ATOM    505 2HD2 LEU A  51      11.514  -4.467   9.929  1.00 94.08           H
ATOM    506 3HD2 LEU A  51      10.075  -4.442  10.976  1.00 94.08           H
ATOM    507  HN  LEU A  51      14.380  -3.408  11.695  1.00 94.08           H
ATOM    508  N   PRO A  52      15.433  -1.130   9.733  1.00 95.06           N
ATOM    509  CA  PRO A  52      16.145  -0.023   9.088  1.00 95.06           C
ATOM    510  C   PRO A  52      16.788  -0.437   7.775  1.00 95.06           C
ATOM    511  O   PRO A  52      16.563   0.194   6.743  1.00 95.06           O
ATOM    512  HA  PRO A  52      15.445   0.770   8.825  1.00 95.06           H
ATOM    513  CB  PRO A  52      17.190   0.389  10.127  1.00 95.06           C
ATOM    514 1HB  PRO A  52      18.135  -0.133   9.975  1.00 95.06           H
ATOM    515 2HB  PRO A  52      17.406   1.457  10.078  1.00 95.06           H
ATOM    516  CG  PRO A  52      16.542   0.006  11.452  1.00 95.06           C
ATOM    517 1HG  PRO A  52      17.278  -0.094  12.249  1.00 95.06           H
ATOM    518 2HG  PRO A  52      15.828   0.759  11.786  1.00 95.06           H
ATOM    519  CD  PRO A  52      15.867  -1.317  11.129  1.00 95.06           C
ATOM    520 1HD  PRO A  52      16.555  -2.157  11.226  1.00 95.06           H
ATOM    521 2HD  PRO A  52      15.029  -1.517  11.797  1.00 95.06           H
ATOM    522  N   PRO A  53      17.600  -1.503   7.780  1.00 95.57           N
ATOM    523  CA  PRO A  53      18.274  -1.945   6.557  1.00 95.57           C
ATOM    524  C   PRO A  53      17.303  -2.151   5.406  1.00 95.57           C
ATOM    525  O   PRO A  53      17.589  -1.772   4.272  1.00 95.57           O
ATOM    526  HA  PRO A  53      18.965  -1.176   6.212  1.00 95.57           H
ATOM    527  CB  PRO A  53      18.953  -3.252   6.969  1.00 95.57           C
ATOM    528 1HB  PRO A  53      18.315  -4.115   6.772  1.00 95.57           H
ATOM    529 2HB  PRO A  53      19.881  -3.412   6.421  1.00 95.57           H
ATOM    530  CG  PRO A  53      19.203  -3.066   8.461  1.00 95.57           C
ATOM    531 1HG  PRO A  53      19.352  -4.019   8.968  1.00 95.57           H
ATOM    532 2HG  PRO A  53      20.098  -2.474   8.650  1.00 95.57           H
ATOM    533  CD  PRO A  53      17.941  -2.360   8.931  1.00 95.57           C
ATOM    534 1HD  PRO A  53      17.142  -3.066   9.155  1.00 95.57           H
ATOM    535 2HD  PRO A  53      18.115  -1.781   9.838  1.00 95.57           H
ATOM    536  N   LEU A  54      16.168  -2.754   5.732  1.00 94.52           N
ATOM    537  CA  LEU A  54      15.209  -3.144   4.713  1.00 94.52           C
ATOM    538  C   LEU A  54      14.542  -1.893   4.139  1.00 94.52           C
ATOM    539  O   LEU A  54      14.378  -1.773   2.926  1.00 94.52           O
ATOM    540  HA  LEU A  54      15.764  -3.637   3.914  1.00 94.52           H
ATOM    541  CB  LEU A  54      14.219  -4.167   5.273  1.00 94.52           C
ATOM    542 1HB  LEU A  54      13.764  -3.749   6.171  1.00 94.52           H
ATOM    543 2HB  LEU A  54      13.419  -4.305   4.546  1.00 94.52           H
ATOM    544  CG  LEU A  54      14.797  -5.540   5.620  1.00 94.52           C
ATOM    545  HG  LEU A  54      15.647  -5.394   6.287  1.00 94.52           H
ATOM    546  CD1 LEU A  54      13.773  -6.392   6.373  1.00 94.52           C
ATOM    547 1HD1 LEU A  54      13.490  -5.888   7.298  1.00 94.52           H
ATOM    548 2HD1 LEU A  54      12.889  -6.532   5.751  1.00 94.52           H
ATOM    549 3HD1 LEU A  54      14.209  -7.363   6.608  1.00 94.52           H
ATOM    550  CD2 LEU A  54      15.320  -6.247   4.368  1.00 94.52           C
ATOM    551 1HD2 LEU A  54      14.504  -6.381   3.659  1.00 94.52           H
ATOM    552 2HD2 LEU A  54      16.104  -5.643   3.911  1.00 94.52           H
ATOM    553 3HD2 LEU A  54      15.725  -7.221   4.644  1.00 94.52           H
ATOM    554  HN  LEU A  54      15.902  -2.974   6.670  1.00 94.52           H
ATOM    555  N   TYR A  55      14.176  -0.991   5.039  1.00 94.15           N
ATOM    556  CA  TYR A  55      13.486   0.225   4.642  1.00 94.15           C
ATOM    557  C   TYR A  55      14.372   1.089   3.743  1.00 94.15           C
ATOM    558  O   TYR A  55      13.882   1.732   2.816  1.00 94.15           O
ATOM    559  HA  TYR A  55      12.591  -0.061   4.090  1.00 94.15           H
ATOM    560  CB  TYR A  55      13.196   0.986   5.937  1.00 94.15           C
ATOM    561 1HB  TYR A  55      14.091   0.978   6.559  1.00 94.15           H
ATOM    562 2HB  TYR A  55      12.986   2.028   5.694  1.00 94.15           H
ATOM    563  CG  TYR A  55      12.026   0.420   6.743  1.00 94.15           C
ATOM    564  CD1 TYR A  55      11.306  -0.652   6.255  1.00 94.15           C
ATOM    565  HD1 TYR A  55      11.572  -1.095   5.295  1.00 94.15           H
ATOM    566  CD2 TYR A  55      11.690   0.981   7.959  1.00 94.15           C
ATOM    567  HD2 TYR A  55      12.258   1.827   8.344  1.00 94.15           H
ATOM    568  CE1 TYR A  55      10.205  -1.185   7.014  1.00 94.15           C
ATOM    569  HE1 TYR A  55       9.628  -2.031   6.641  1.00 94.15           H
ATOM    570  CE2 TYR A  55      10.589   0.448   8.718  1.00 94.15           C
ATOM    571  HE2 TYR A  55      10.313   0.881   9.679  1.00 94.15           H
ATOM    572  CZ  TYR A  55       9.901  -0.609   8.208  1.00 94.15           C
ATOM    573  OH  TYR A  55       8.860  -1.113   8.925  1.00 94.15           O
ATOM    574  HH  TYR A  55       8.412  -1.843   8.410  1.00 94.15           H
ATOM    575  HN  TYR A  55      14.343  -1.081   6.021  1.00 94.15           H
ATOM    576  N   TRP A  56      15.661   1.077   4.049  1.00 95.24           N
ATOM    577  CA  TRP A  56      16.631   1.786   3.232  1.00 95.24           C
ATOM    578  C   TRP A  56      16.694   1.096   1.867  1.00 95.24           C
ATOM    579  O   TRP A  56      16.715   1.760   0.832  1.00 95.24           O
ATOM    580  HA  TRP A  56      16.283   2.812   3.115  1.00 95.24           H
ATOM    581  CB  TRP A  56      17.991   1.854   3.929  1.00 95.24           C
ATOM    582 1HB  TRP A  56      18.141   0.938   4.501  1.00 95.24           H
ATOM    583 2HB  TRP A  56      18.775   1.889   3.173  1.00 95.24           H
ATOM    584  CG  TRP A  56      18.151   3.054   4.865  1.00 95.24           C
ATOM    585  CD1 TRP A  56      18.287   3.049   6.198  1.00 95.24           C
ATOM    586  HD1 TRP A  56      18.302   2.147   6.809  1.00 95.24           H
ATOM    587  CD2 TRP A  56      18.186   4.445   4.481  1.00 95.24           C
ATOM    588  NE1 TRP A  56      18.407   4.329   6.699  1.00 95.24           N
ATOM    589  HE1 TRP A  56      18.519   4.580   7.661  1.00 95.24           H
ATOM    590  CE2 TRP A  56      18.343   5.205   5.622  1.00 95.24           C
ATOM    591  CE3 TRP A  56      18.088   5.041   3.211  1.00 95.24           C
ATOM    592  HE3 TRP A  56      17.964   4.463   2.296  1.00 95.24           H
ATOM    593  CZ2 TRP A  56      18.417   6.603   5.608  1.00 95.24           C
ATOM    594  HZ2 TRP A  56      18.541   7.181   6.524  1.00 95.24           H
ATOM    595  CZ3 TRP A  56      18.163   6.439   3.214  1.00 95.24           C
ATOM    596  HZ3 TRP A  56      18.092   6.952   2.255  1.00 95.24           H
ATOM    597  CH2 TRP A  56      18.321   7.219   4.354  1.00 95.24           C
ATOM    598  HH2 TRP A  56      18.371   8.304   4.273  1.00 95.24           H
ATOM    599  HN  TRP A  56      16.044   0.597   4.838  1.00 95.24           H
ATOM    600  N   LEU A  57      16.721  -0.228   1.910  1.00 94.87           N
ATOM    601  CA  LEU A  57      16.794  -1.015   0.691  1.00 94.87           C
ATOM    602  C   LEU A  57      15.565  -0.725  -0.172  1.00 94.87           C
ATOM    603  O   LEU A  57      15.692  -0.424  -1.358  1.00 94.87           O
ATOM    604  HA  LEU A  57      17.682  -0.693   0.147  1.00 94.87           H
ATOM    605  CB  LEU A  57      16.979  -2.498   1.021  1.00 94.87           C
ATOM    606 1HB  LEU A  57      17.884  -2.607   1.618  1.00 94.87           H
ATOM    607 2HB  LEU A  57      16.144  -2.817   1.645  1.00 94.87           H
ATOM    608  CG  LEU A  57      17.074  -3.444  -0.178  1.00 94.87           C
ATOM    609  HG  LEU A  57      16.239  -3.235  -0.846  1.00 94.87           H
ATOM    610  CD1 LEU A  57      18.360  -3.198  -0.970  1.00 94.87           C
ATOM    611 1HD1 LEU A  57      18.371  -2.171  -1.334  1.00 94.87           H
ATOM    612 2HD1 LEU A  57      19.222  -3.364  -0.324  1.00 94.87           H
ATOM    613 3HD1 LEU A  57      18.403  -3.884  -1.816  1.00 94.87           H
ATOM    614  CD2 LEU A  57      16.944  -4.903   0.264  1.00 94.87           C
ATOM    615 1HD2 LEU A  57      17.744  -5.144   0.964  1.00 94.87           H
ATOM    616 2HD2 LEU A  57      15.980  -5.051   0.750  1.00 94.87           H
ATOM    617 3HD2 LEU A  57      17.015  -5.554  -0.607  1.00 94.87           H
ATOM    618  HN  LEU A  57      16.694  -0.761   2.756  1.00 94.87           H
ATOM    619  N   VAL A  58      14.403  -0.827   0.456  1.00 93.83           N
ATOM    620  CA  VAL A  58      13.149  -0.655  -0.258  1.00 93.83           C
ATOM    621  C   VAL A  58      13.084   0.761  -0.833  1.00 93.83           C
ATOM    622  O   VAL A  58      12.656   0.953  -1.971  1.00 93.83           O
ATOM    623  HA  VAL A  58      13.138  -1.370  -1.081  1.00 93.83           H
ATOM    624  CB  VAL A  58      11.972  -0.980   0.666  1.00 93.83           C
ATOM    625  HB  VAL A  58      12.075  -0.372   1.565  1.00 93.83           H
ATOM    626  CG1 VAL A  58      10.641  -0.620   0.004  1.00 93.83           C
ATOM    627 1HG1 VAL A  58      10.624   0.446  -0.222  1.00 93.83           H
ATOM    628 2HG1 VAL A  58      10.528  -1.189  -0.918  1.00 93.83           H
ATOM    629 3HG1 VAL A  58       9.822  -0.860   0.682  1.00 93.83           H
ATOM    630  CG2 VAL A  58      11.996  -2.450   1.088  1.00 93.83           C
ATOM    631 1HG2 VAL A  58      11.930  -3.083   0.203  1.00 93.83           H
ATOM    632 2HG2 VAL A  58      12.925  -2.661   1.617  1.00 93.83           H
ATOM    633 3HG2 VAL A  58      11.149  -2.653   1.744  1.00 93.83           H
ATOM    634  HN  VAL A  58      14.310  -1.022   1.432  1.00 93.83           H
ATOM    635  N   PHE A  59      13.515   1.715  -0.022  1.00 95.49           N
ATOM    636  CA  PHE A  59      13.526   3.106  -0.443  1.00 95.49           C
ATOM    637  C   PHE A  59      14.327   3.282  -1.734  1.00 95.49           C
ATOM    638  O   PHE A  59      13.824   3.835  -2.711  1.00 95.49           O
ATOM    639  HA  PHE A  59      12.491   3.400  -0.616  1.00 95.49           H
ATOM    640  CB  PHE A  59      14.201   3.905   0.674  1.00 95.49           C
ATOM    641 1HB  PHE A  59      13.571   3.870   1.564  1.00 95.49           H
ATOM    642 2HB  PHE A  59      15.144   3.425   0.932  1.00 95.49           H
ATOM    643  CG  PHE A  59      14.471   5.368   0.317  1.00 95.49           C
ATOM    644  CD1 PHE A  59      15.751   5.818   0.215  1.00 95.49           C
ATOM    645  HD1 PHE A  59      16.583   5.136   0.388  1.00 95.49           H
ATOM    646  CD2 PHE A  59      13.432   6.219   0.100  1.00 95.49           C
ATOM    647  HD2 PHE A  59      12.407   5.858   0.182  1.00 95.49           H
ATOM    648  CE1 PHE A  59      16.002   7.176  -0.117  1.00 95.49           C
ATOM    649  HE1 PHE A  59      17.027   7.536  -0.199  1.00 95.49           H
ATOM    650  CE2 PHE A  59      13.683   7.576  -0.232  1.00 95.49           C
ATOM    651  HE2 PHE A  59      12.850   8.258  -0.405  1.00 95.49           H
ATOM    652  CZ  PHE A  59      14.963   8.026  -0.333  1.00 95.49           C
ATOM    653  HZ  PHE A  59      15.155   9.068  -0.588  1.00 95.49           H
ATOM    654  HN  PHE A  59      13.851   1.551   0.905  1.00 95.49           H
ATOM    655  N   ILE A  60      15.561   2.800  -1.698  1.00 95.61           N
ATOM    656  CA  ILE A  60      16.491   3.041  -2.788  1.00 95.61           C
ATOM    657  C   ILE A  60      15.947   2.401  -4.067  1.00 95.61           C
ATOM    658  O   ILE A  60      15.851   3.058  -5.102  1.00 95.61           O
ATOM    659  HA  ILE A  60      16.546   4.119  -2.939  1.00 95.61           H
ATOM    660  CB  ILE A  60      17.895   2.564  -2.411  1.00 95.61           C
ATOM    661  HB  ILE A  60      17.818   1.546  -2.027  1.00 95.61           H
ATOM    662  CG1 ILE A  60      18.485   3.425  -1.293  1.00 95.61           C
ATOM    663 1HG1 ILE A  60      18.748   4.407  -1.686  1.00 95.61           H
ATOM    664 2HG1 ILE A  60      17.736   3.582  -0.517  1.00 95.61           H
ATOM    665  CG2 ILE A  60      18.806   2.516  -3.639  1.00 95.61           C
ATOM    666 1HG2 ILE A  60      18.389   1.827  -4.374  1.00 95.61           H
ATOM    667 2HG2 ILE A  60      18.881   3.512  -4.075  1.00 95.61           H
ATOM    668 3HG2 ILE A  60      19.798   2.173  -3.342  1.00 95.61           H
ATOM    669  CD1 ILE A  60      19.724   2.764  -0.687  1.00 95.61           C
ATOM    670 1HD1 ILE A  60      19.452   1.792  -0.273  1.00 95.61           H
ATOM    671 2HD1 ILE A  60      20.480   2.630  -1.461  1.00 95.61           H
ATOM    672 3HD1 ILE A  60      20.123   3.397   0.106  1.00 95.61           H
ATOM    673  HN  ILE A  60      15.927   2.256  -0.943  1.00 95.61           H
ATOM    674  N   VAL A  61      15.605   1.125  -3.953  1.00 93.57           N
ATOM    675  CA  VAL A  61      15.204   0.352  -5.116  1.00 93.57           C
ATOM    676  C   VAL A  61      13.890   0.911  -5.666  1.00 93.57           C
ATOM    677  O   VAL A  61      13.730   1.049  -6.878  1.00 93.57           O
ATOM    678  HA  VAL A  61      15.979   0.468  -5.872  1.00 93.57           H
ATOM    679  CB  VAL A  61      15.116  -1.132  -4.752  1.00 93.57           C
ATOM    680  HB  VAL A  61      14.416  -1.233  -3.922  1.00 93.57           H
ATOM    681  CG1 VAL A  61      14.575  -1.953  -5.924  1.00 93.57           C
ATOM    682 1HG1 VAL A  61      13.579  -1.598  -6.188  1.00 93.57           H
ATOM    683 2HG1 VAL A  61      15.239  -1.842  -6.782  1.00 93.57           H
ATOM    684 3HG1 VAL A  61      14.523  -3.003  -5.639  1.00 93.57           H
ATOM    685  CG2 VAL A  61      16.473  -1.664  -4.289  1.00 93.57           C
ATOM    686 1HG2 VAL A  61      17.203  -1.544  -5.090  1.00 93.57           H
ATOM    687 2HG2 VAL A  61      16.802  -1.108  -3.411  1.00 93.57           H
ATOM    688 3HG2 VAL A  61      16.382  -2.721  -4.037  1.00 93.57           H
ATOM    689  HN  VAL A  61      15.600   0.623  -3.089  1.00 93.57           H
ATOM    690  N   GLY A  62      12.984   1.218  -4.750  1.00 94.13           N
ATOM    691  CA  GLY A  62      11.665   1.693  -5.131  1.00 94.13           C
ATOM    692  C   GLY A  62      11.748   3.069  -5.795  1.00 94.13           C
ATOM    693  O   GLY A  62      11.061   3.329  -6.781  1.00 94.13           O
ATOM    694 1HA  GLY A  62      11.203   0.982  -5.816  1.00 94.13           H
ATOM    695 2HA  GLY A  62      11.026   1.748  -4.250  1.00 94.13           H
ATOM    696  HN  GLY A  62      13.139   1.147  -3.764  1.00 94.13           H
ATOM    697  N   ALA A  63      12.596   3.914  -5.227  1.00 94.78           N
ATOM    698  CA  ALA A  63      12.732   5.277  -5.712  1.00 94.78           C
ATOM    699  C   ALA A  63      13.255   5.253  -7.149  1.00 94.78           C
ATOM    700  O   ALA A  63      12.742   5.963  -8.013  1.00 94.78           O
ATOM    701  HA  ALA A  63      11.742   5.733  -5.702  1.00 94.78           H
ATOM    702  CB  ALA A  63      13.646   6.065  -4.772  1.00 94.78           C
ATOM    703 1HB  ALA A  63      13.215   6.077  -3.771  1.00 94.78           H
ATOM    704 2HB  ALA A  63      14.628   5.592  -4.739  1.00 94.78           H
ATOM    705 3HB  ALA A  63      13.748   7.087  -5.136  1.00 94.78           H
ATOM    706  HN  ALA A  63      13.183   3.681  -4.451  1.00 94.78           H
ATOM    707  N   LEU A  64      14.270   4.428  -7.362  1.00 92.83           N
ATOM    708  CA  LEU A  64      14.876   4.311  -8.677  1.00 92.83           C
ATOM    709  C   LEU A  64      13.841   3.769  -9.665  1.00 92.83           C
ATOM    710  O   LEU A  64      13.688   4.300 -10.764  1.00 92.83           O
ATOM    711  HA  LEU A  64      15.165   5.313  -8.995  1.00 92.83           H
ATOM    712  CB  LEU A  64      16.154   3.473  -8.606  1.00 92.83           C
ATOM    713 1HB  LEU A  64      15.918   2.527  -8.119  1.00 92.83           H
ATOM    714 2HB  LEU A  64      16.469   3.238  -9.623  1.00 92.83           H
ATOM    715  CG  LEU A  64      17.335   4.112  -7.871  1.00 92.83           C
ATOM    716  HG  LEU A  64      16.997   4.415  -6.881  1.00 92.83           H
ATOM    717  CD1 LEU A  64      18.468   3.104  -7.674  1.00 92.83           C
ATOM    718 1HD1 LEU A  64      18.106   2.260  -7.085  1.00 92.83           H
ATOM    719 2HD1 LEU A  64      18.812   2.748  -8.645  1.00 92.83           H
ATOM    720 3HD1 LEU A  64      19.294   3.584  -7.149  1.00 92.83           H
ATOM    721  CD2 LEU A  64      17.810   5.375  -8.593  1.00 92.83           C
ATOM    722 1HD2 LEU A  64      18.125   5.119  -9.604  1.00 92.83           H
ATOM    723 2HD2 LEU A  64      16.995   6.096  -8.638  1.00 92.83           H
ATOM    724 3HD2 LEU A  64      18.650   5.809  -8.050  1.00 92.83           H
ATOM    725  HN  LEU A  64      14.676   3.847  -6.656  1.00 92.83           H
ATOM    726  N   GLY A  65      13.155   2.719  -9.238  1.00 90.65           N
ATOM    727  CA  GLY A  65      12.238   2.015 -10.118  1.00 90.65           C
ATOM    728  C   GLY A  65      11.107   2.937 -10.580  1.00 90.65           C
ATOM    729  O   GLY A  65      10.852   3.061 -11.777  1.00 90.65           O
ATOM    730 1HA  GLY A  65      12.779   1.635 -10.985  1.00 90.65           H
ATOM    731 2HA  GLY A  65      11.820   1.152  -9.600  1.00 90.65           H
ATOM    732  HN  GLY A  65      13.219   2.348  -8.311  1.00 90.65           H
ATOM    733  N   ASN A  66      10.458   3.558  -9.606  1.00 93.02           N
ATOM    734  CA  ASN A  66       9.259   4.332  -9.881  1.00 93.02           C
ATOM    735  C   ASN A  66       9.643   5.619 -10.613  1.00 93.02           C
ATOM    736  O   ASN A  66       8.887   6.112 -11.448  1.00 93.02           O
ATOM    737  HA  ASN A  66       8.630   3.679 -10.487  1.00 93.02           H
ATOM    738  CB  ASN A  66       8.546   4.721  -8.584  1.00 93.02           C
ATOM    739 1HB  ASN A  66       9.272   5.098  -7.864  1.00 93.02           H
ATOM    740 2HB  ASN A  66       7.842   5.530  -8.781  1.00 93.02           H
ATOM    741  CG  ASN A  66       7.802   3.524  -7.987  1.00 93.02           C
ATOM    742  OD1 ASN A  66       6.846   3.013  -8.547  1.00 93.02           O
ATOM    743  ND2 ASN A  66       8.292   3.108  -6.823  1.00 93.02           N
ATOM    744 1HD2 ASN A  66       9.080   3.572  -6.418  1.00 93.02           H
ATOM    745 2HD2 ASN A  66       7.874   2.331  -6.353  1.00 93.02           H
ATOM    746  HN  ASN A  66      10.738   3.540  -8.647  1.00 93.02           H
ATOM    747  N   SER A  67      10.820   6.125 -10.275  1.00 92.18           N
ATOM    748  CA  SER A  67      11.346   7.305 -10.940  1.00 92.18           C
ATOM    749  C   SER A  67      11.551   7.019 -12.429  1.00 92.18           C
ATOM    750  O   SER A  67      11.304   7.882 -13.270  1.00 92.18           O
ATOM    751  HA  SER A  67      10.590   8.077 -10.799  1.00 92.18           H
ATOM    752  CB  SER A  67      12.660   7.758 -10.301  1.00 92.18           C
ATOM    753 1HB  SER A  67      13.390   6.950 -10.362  1.00 92.18           H
ATOM    754 2HB  SER A  67      13.067   8.597 -10.864  1.00 92.18           H
ATOM    755  OG  SER A  67      12.488   8.139  -8.939  1.00 92.18           O
ATOM    756  HG  SER A  67      12.940   7.479  -8.339  1.00 92.18           H
ATOM    757  HN  SER A  67      11.408   5.745  -9.561  1.00 92.18           H
ATOM    758  N   LEU A  68      12.000   5.804 -12.709  1.00 88.19           N
ATOM    759  CA  LEU A  68      12.234   5.391 -14.082  1.00 88.19           C
ATOM    760  C   LEU A  68      10.901   5.353 -14.833  1.00 88.19           C
ATOM    761  O   LEU A  68      10.825   5.760 -15.991  1.00 88.19           O
ATOM    762  HA  LEU A  68      12.870   6.145 -14.546  1.00 88.19           H
ATOM    763  CB  LEU A  68      13.000   4.067 -14.120  1.00 88.19           C
ATOM    764 1HB  LEU A  68      13.913   4.181 -13.536  1.00 88.19           H
ATOM    765 2HB  LEU A  68      12.396   3.307 -13.623  1.00 88.19           H
ATOM    766  CG  LEU A  68      13.377   3.551 -15.510  1.00 88.19           C
ATOM    767  HG  LEU A  68      12.470   3.494 -16.112  1.00 88.19           H
ATOM    768  CD1 LEU A  68      14.328   4.520 -16.216  1.00 88.19           C
ATOM    769 1HD1 LEU A  68      13.844   5.490 -16.323  1.00 88.19           H
ATOM    770 2HD1 LEU A  68      15.237   4.631 -15.625  1.00 88.19           H
ATOM    771 3HD1 LEU A  68      14.580   4.128 -17.201  1.00 88.19           H
ATOM    772  CD2 LEU A  68      13.955   2.136 -15.431  1.00 88.19           C
ATOM    773 1HD2 LEU A  68      14.848   2.143 -14.806  1.00 88.19           H
ATOM    774 2HD2 LEU A  68      13.214   1.465 -14.998  1.00 88.19           H
ATOM    775 3HD2 LEU A  68      14.215   1.793 -16.432  1.00 88.19           H
ATOM    776  HN  LEU A  68      12.202   5.110 -12.018  1.00 88.19           H
ATOM    777  N   VAL A  69       9.884   4.860 -14.142  1.00 88.01           N
ATOM    778  CA  VAL A  69       8.566   4.730 -14.741  1.00 88.01           C
ATOM    779  C   VAL A  69       8.076   6.108 -15.190  1.00 88.01           C
ATOM    780  O   VAL A  69       7.597   6.266 -16.312  1.00 88.01           O
ATOM    781  HA  VAL A  69       8.665   4.091 -15.619  1.00 88.01           H
ATOM    782  CB  VAL A  69       7.611   4.046 -13.761  1.00 88.01           C
ATOM    783  HB  VAL A  69       7.662   4.582 -12.814  1.00 88.01           H
ATOM    784  CG1 VAL A  69       6.168   4.115 -14.264  1.00 88.01           C
ATOM    785 1HG1 VAL A  69       5.870   5.158 -14.371  1.00 88.01           H
ATOM    786 2HG1 VAL A  69       6.095   3.615 -15.229  1.00 88.01           H
ATOM    787 3HG1 VAL A  69       5.510   3.621 -13.548  1.00 88.01           H
ATOM    788  CG2 VAL A  69       8.034   2.598 -13.505  1.00 88.01           C
ATOM    789 1HG2 VAL A  69       8.025   2.045 -14.445  1.00 88.01           H
ATOM    790 2HG2 VAL A  69       9.038   2.581 -13.083  1.00 88.01           H
ATOM    791 3HG2 VAL A  69       7.338   2.135 -12.805  1.00 88.01           H
ATOM    792  HN  VAL A  69       9.948   4.553 -13.193  1.00 88.01           H
ATOM    793  N   ILE A  70       8.212   7.071 -14.290  1.00 89.98           N
ATOM    794  CA  ILE A  70       7.745   8.420 -14.560  1.00 89.98           C
ATOM    795  C   ILE A  70       8.506   8.988 -15.759  1.00 89.98           C
ATOM    796  O   ILE A  70       7.914   9.622 -16.632  1.00 89.98           O
ATOM    797  HA  ILE A  70       6.689   8.354 -14.821  1.00 89.98           H
ATOM    798  CB  ILE A  70       7.846   9.285 -13.302  1.00 89.98           C
ATOM    799  HB  ILE A  70       8.856   9.188 -12.902  1.00 89.98           H
ATOM    800  CG1 ILE A  70       6.883   8.794 -12.220  1.00 89.98           C
ATOM    801 1HG1 ILE A  70       5.854   8.920 -12.559  1.00 89.98           H
ATOM    802 2HG1 ILE A  70       7.033   7.727 -12.050  1.00 89.98           H
ATOM    803  CG2 ILE A  70       7.631  10.763 -13.633  1.00 89.98           C
ATOM    804 1HG2 ILE A  70       8.390  11.090 -14.344  1.00 89.98           H
ATOM    805 2HG2 ILE A  70       6.642  10.897 -14.071  1.00 89.98           H
ATOM    806 3HG2 ILE A  70       7.709  11.355 -12.721  1.00 89.98           H
ATOM    807  CD1 ILE A  70       7.091   9.558 -10.911  1.00 89.98           C
ATOM    808 1HD1 ILE A  70       8.113   9.410 -10.563  1.00 89.98           H
ATOM    809 2HD1 ILE A  70       6.916  10.621 -11.080  1.00 89.98           H
ATOM    810 3HD1 ILE A  70       6.394   9.190 -10.159  1.00 89.98           H
ATOM    811  HN  ILE A  70       8.632   6.942 -13.391  1.00 89.98           H
ATOM    812  N   LEU A  71       9.808   8.741 -15.765  1.00 87.21           N
ATOM    813  CA  LEU A  71      10.671   9.297 -16.793  1.00 87.21           C
ATOM    814  C   LEU A  71      10.286   8.706 -18.150  1.00 87.21           C
ATOM    815  O   LEU A  71      10.226   9.423 -19.148  1.00 87.21           O
ATOM    816  HA  LEU A  71      10.494  10.372 -16.821  1.00 87.21           H
ATOM    817  CB  LEU A  71      12.142   9.090 -16.427  1.00 87.21           C
ATOM    818 1HB  LEU A  71      12.314   9.516 -15.438  1.00 87.21           H
ATOM    819 2HB  LEU A  71      12.329   8.019 -16.348  1.00 87.21           H
ATOM    820  CG  LEU A  71      13.165   9.688 -17.394  1.00 87.21           C
ATOM    821  HG  LEU A  71      12.694  10.521 -17.917  1.00 87.21           H
ATOM    822  CD1 LEU A  71      14.370  10.252 -16.639  1.00 87.21           C
ATOM    823 1HD1 LEU A  71      14.038  11.032 -15.955  1.00 87.21           H
ATOM    824 2HD1 LEU A  71      14.850   9.453 -16.073  1.00 87.21           H
ATOM    825 3HD1 LEU A  71      15.082  10.671 -17.351  1.00 87.21           H
ATOM    826  CD2 LEU A  71      13.580   8.667 -18.455  1.00 87.21           C
ATOM    827 1HD2 LEU A  71      14.025   7.799 -17.969  1.00 87.21           H
ATOM    828 2HD2 LEU A  71      12.702   8.355 -19.022  1.00 87.21           H
ATOM    829 3HD2 LEU A  71      14.307   9.118 -19.130  1.00 87.21           H
ATOM    830  HN  LEU A  71      10.272   8.173 -15.085  1.00 87.21           H
ATOM    831  N   VAL A  72      10.036   7.405 -18.144  1.00 83.96           N
ATOM    832  CA  VAL A  72       9.672   6.707 -19.366  1.00 83.96           C
ATOM    833  C   VAL A  72       8.361   7.283 -19.905  1.00 83.96           C
ATOM    834  O   VAL A  72       8.222   7.498 -21.108  1.00 83.96           O
ATOM    835  HA  VAL A  72      10.461   6.888 -20.096  1.00 83.96           H
ATOM    836  CB  VAL A  72       9.602   5.201 -19.107  1.00 83.96           C
ATOM    837  HB  VAL A  72       8.947   5.038 -18.250  1.00 83.96           H
ATOM    838  CG1 VAL A  72       8.998   4.466 -20.306  1.00 83.96           C
ATOM    839 1HG1 VAL A  72       7.990   4.837 -20.489  1.00 83.96           H
ATOM    840 2HG1 VAL A  72       9.615   4.641 -21.187  1.00 83.96           H
ATOM    841 3HG1 VAL A  72       8.960   3.398 -20.095  1.00 83.96           H
ATOM    842  CG2 VAL A  72      10.982   4.640 -18.757  1.00 83.96           C
ATOM    843 1HG2 VAL A  72      11.667   4.821 -19.585  1.00 83.96           H
ATOM    844 2HG2 VAL A  72      11.357   5.132 -17.860  1.00 83.96           H
ATOM    845 3HG2 VAL A  72      10.903   3.568 -18.578  1.00 83.96           H
ATOM    846  HN  VAL A  72      10.078   6.831 -17.326  1.00 83.96           H
ATOM    847  N   TYR A  73       7.432   7.515 -18.989  1.00 83.80           N
ATOM    848  CA  TYR A  73       6.134   8.051 -19.359  1.00 83.80           C
ATOM    849  C   TYR A  73       6.277   9.409 -20.050  1.00 83.80           C
ATOM    850  O   TYR A  73       5.573   9.695 -21.017  1.00 83.80           O
ATOM    851  HA  TYR A  73       5.664   7.350 -20.048  1.00 83.80           H
ATOM    852  CB  TYR A  73       5.365   8.238 -18.049  1.00 83.80           C
ATOM    853 1HB  TYR A  73       5.318   7.282 -17.528  1.00 83.80           H
ATOM    854 2HB  TYR A  73       5.921   8.923 -17.409  1.00 83.80           H
ATOM    855  CG  TYR A  73       3.944   8.773 -18.232  1.00 83.80           C
ATOM    856  CD1 TYR A  73       3.723  10.133 -18.313  1.00 83.80           C
ATOM    857  HD1 TYR A  73       4.562  10.826 -18.247  1.00 83.80           H
ATOM    858  CD2 TYR A  73       2.882   7.895 -18.316  1.00 83.80           C
ATOM    859  HD2 TYR A  73       3.056   6.821 -18.252  1.00 83.80           H
ATOM    860  CE1 TYR A  73       2.385  10.636 -18.485  1.00 83.80           C
ATOM    861  HE1 TYR A  73       2.197  11.708 -18.551  1.00 83.80           H
ATOM    862  CE2 TYR A  73       1.544   8.399 -18.488  1.00 83.80           C
ATOM    863  HE2 TYR A  73       0.696   7.717 -18.556  1.00 83.80           H
ATOM    864  CZ  TYR A  73       1.361   9.744 -18.565  1.00 83.80           C
ATOM    865  OH  TYR A  73       0.098  10.220 -18.727  1.00 83.80           O
ATOM    866  HH  TYR A  73      -0.519   9.474 -18.979  1.00 83.80           H
ATOM    867  HN  TYR A  73       7.556   7.344 -18.012  1.00 83.80           H
ATOM    868  N   TRP A  74       7.194  10.209 -19.526  1.00 84.72           N
ATOM    869  CA  TRP A  74       7.336  11.583 -19.980  1.00 84.72           C
ATOM    870  C   TRP A  74       7.896  11.555 -21.403  1.00 84.72           C
ATOM    871  O   TRP A  74       7.355  12.202 -22.299  1.00 84.72           O
ATOM    872  HA  TRP A  74       6.346  12.039 -19.977  1.00 84.72           H
ATOM    873  CB  TRP A  74       8.203  12.392 -19.013  1.00 84.72           C
ATOM    874 1HB  TRP A  74       8.412  11.785 -18.133  1.00 84.72           H
ATOM    875 2HB  TRP A  74       9.160  12.604 -19.489  1.00 84.72           H
ATOM    876  CG  TRP A  74       7.570  13.711 -18.565  1.00 84.72           C
ATOM    877  CD1 TRP A  74       7.053  14.681 -19.333  1.00 84.72           C
ATOM    878  HD1 TRP A  74       7.018  14.648 -20.422  1.00 84.72           H
ATOM    879  CD2 TRP A  74       7.406  14.169 -17.207  1.00 84.72           C
ATOM    880  NE1 TRP A  74       6.570  15.726 -18.571  1.00 84.72           N
ATOM    881  HE1 TRP A  74       6.140  16.560 -18.916  1.00 84.72           H
ATOM    882  CE2 TRP A  74       6.792  15.405 -17.237  1.00 84.72           C
ATOM    883  CE3 TRP A  74       7.765  13.559 -15.992  1.00 84.72           C
ATOM    884  HE3 TRP A  74       8.251  12.585 -15.941  1.00 84.72           H
ATOM    885  CZ2 TRP A  74       6.483  16.136 -16.084  1.00 84.72           C
ATOM    886  HZ2 TRP A  74       5.998  17.111 -16.135  1.00 84.72           H
ATOM    887  CZ3 TRP A  74       7.450  14.303 -14.848  1.00 84.72           C
ATOM    888  HZ3 TRP A  74       7.707  13.876 -13.879  1.00 84.72           H
ATOM    889  CH2 TRP A  74       6.832  15.548 -14.862  1.00 84.72           C
ATOM    890  HH2 TRP A  74       6.620  16.065 -13.926  1.00 84.72           H
ATOM    891  HN  TRP A  74       7.832   9.934 -18.806  1.00 84.72           H
ATOM    892  N   TYR A  75       8.971  10.798 -21.568  1.00 80.07           N
ATOM    893  CA  TYR A  75       9.749  10.860 -22.794  1.00 80.07           C
ATOM    894  C   TYR A  75       9.172   9.924 -23.858  1.00 80.07           C
ATOM    895  O   TYR A  75       9.594   9.956 -25.012  1.00 80.07           O
ATOM    896  HA  TYR A  75       9.712  11.885 -23.164  1.00 80.07           H
ATOM    897  CB  TYR A  75      11.156  10.387 -22.424  1.00 80.07           C
ATOM    898 1HB  TYR A  75      11.076   9.519 -21.770  1.00 80.07           H
ATOM    899 2HB  TYR A  75      11.667  10.057 -23.329  1.00 80.07           H
ATOM    900  CG  TYR A  75      12.009  11.452 -21.733  1.00 80.07           C
ATOM    901  CD1 TYR A  75      12.574  12.471 -22.474  1.00 80.07           C
ATOM    902  HD1 TYR A  75      12.412  12.516 -23.551  1.00 80.07           H
ATOM    903  CD2 TYR A  75      12.214  11.394 -20.370  1.00 80.07           C
ATOM    904  HD2 TYR A  75      11.768  10.590 -19.785  1.00 80.07           H
ATOM    905  CE1 TYR A  75      13.377  13.474 -21.823  1.00 80.07           C
ATOM    906  HE1 TYR A  75      13.829  14.283 -22.396  1.00 80.07           H
ATOM    907  CE2 TYR A  75      13.018  12.397 -19.720  1.00 80.07           C
ATOM    908  HE2 TYR A  75      13.188  12.363 -18.643  1.00 80.07           H
ATOM    909  CZ  TYR A  75      13.559  13.387 -20.478  1.00 80.07           C
ATOM    910  OH  TYR A  75      14.318  14.334 -19.864  1.00 80.07           O
ATOM    911  HH  TYR A  75      14.367  14.149 -18.883  1.00 80.07           H
ATOM    912  HN  TYR A  75       9.311  10.153 -20.884  1.00 80.07           H
ATOM    913  N   CYS A  76       8.215   9.112 -23.430  1.00 73.44           N
ATOM    914  CA  CYS A  76       7.534   8.211 -24.344  1.00 73.44           C
ATOM    915  C   CYS A  76       6.717   9.052 -25.327  1.00 73.44           C
ATOM    916  O   CYS A  76       5.769   9.729 -24.932  1.00 73.44           O
ATOM    917  HA  CYS A  76       8.309   7.650 -24.866  1.00 73.44           H
ATOM    918  CB  CYS A  76       6.663   7.200 -23.597  1.00 73.44           C
ATOM    919 1HB  CYS A  76       7.284   6.579 -22.951  1.00 73.44           H
ATOM    920 2HB  CYS A  76       5.956   7.722 -22.952  1.00 73.44           H
ATOM    921  SG  CYS A  76       5.759   6.149 -24.792  1.00 73.44           S
ATOM    922  HG  CYS A  76       6.840   5.596 -25.336  1.00 73.44           H
ATOM    923  HN  CYS A  76       7.906   9.064 -22.480  1.00 73.44           H
ATOM    924  N   THR A  77       7.115   8.981 -26.589  1.00 65.50           N
ATOM    925  CA  THR A  77       6.533   9.841 -27.606  1.00 65.50           C
ATOM    926  C   THR A  77       5.194   9.273 -28.082  1.00 65.50           C
ATOM    927  O   THR A  77       4.473   9.923 -28.838  1.00 65.50           O
ATOM    928  HA  THR A  77       6.327  10.813 -27.158  1.00 65.50           H
ATOM    929  CB  THR A  77       7.558  10.004 -28.730  1.00 65.50           C
ATOM    930  HB  THR A  77       7.171  10.648 -29.520  1.00 65.50           H
ATOM    931  OG1 THR A  77       7.861   8.667 -29.121  1.00 65.50           O
ATOM    932  HG1 THR A  77       8.304   8.665 -30.017  1.00 65.50           H
ATOM    933  CG2 THR A  77       8.893  10.557 -28.229  1.00 65.50           C
ATOM    934 1HG2 THR A  77       9.313   9.877 -27.488  1.00 65.50           H
ATOM    935 2HG2 THR A  77       8.734  11.536 -27.776  1.00 65.50           H
ATOM    936 3HG2 THR A  77       9.584  10.653 -29.067  1.00 65.50           H
ATOM    937  HN  THR A  77       7.819   8.353 -26.919  1.00 65.50           H
ATOM    938  N   ARG A  78       4.902   8.066 -27.621  1.00 69.94           N
ATOM    939  CA  ARG A  78       3.706   7.367 -28.058  1.00 69.94           C
ATOM    940  C   ARG A  78       2.479   7.899 -27.316  1.00 69.94           C
ATOM    941  O   ARG A  78       2.576   8.303 -26.158  1.00 69.94           O
ATOM    942  HA  ARG A  78       3.638   7.572 -29.127  1.00 69.94           H
ATOM    943  CB  ARG A  78       3.827   5.861 -27.814  1.00 69.94           C
ATOM    944 1HB  ARG A  78       3.225   5.321 -28.545  1.00 69.94           H
ATOM    945 2HB  ARG A  78       4.861   5.548 -27.960  1.00 69.94           H
ATOM    946  CG  ARG A  78       3.372   5.496 -26.400  1.00 69.94           C
ATOM    947 1HG  ARG A  78       3.924   6.092 -25.672  1.00 69.94           H
ATOM    948 2HG  ARG A  78       2.317   5.741 -26.279  1.00 69.94           H
ATOM    949  CD  ARG A  78       3.591   4.008 -26.120  1.00 69.94           C
ATOM    950 1HD  ARG A  78       2.734   3.434 -26.471  1.00 69.94           H
ATOM    951 2HD  ARG A  78       4.461   3.650 -26.671  1.00 69.94           H
ATOM    952  NE  ARG A  78       3.787   3.789 -24.669  1.00 69.94           N
ATOM    953  HE  ARG A  78       4.704   3.924 -24.294  1.00 69.94           H
ATOM    954  CZ  ARG A  78       2.812   3.422 -23.827  1.00 69.94           C
ATOM    955  NH1 ARG A  78       1.564   3.227 -24.275  1.00 69.94           N
ATOM    956 1HH1 ARG A  78       1.354   3.356 -25.244  1.00 69.94           H
ATOM    957 2HH1 ARG A  78       0.842   2.953 -23.640  1.00 69.94           H
ATOM    958  NH2 ARG A  78       3.103   3.252 -22.530  1.00 69.94           N
ATOM    959 1HH2 ARG A  78       2.387   2.978 -21.888  1.00 69.94           H
ATOM    960 2HH2 ARG A  78       4.037   3.399 -22.204  1.00 69.94           H
ATOM    961  HN  ARG A  78       5.466   7.568 -26.962  1.00 69.94           H
ATOM    962  N   VAL A  79       1.352   7.883 -28.013  1.00 75.48           N
ATOM    963  CA  VAL A  79       0.086   8.244 -27.397  1.00 75.48           C
ATOM    964  C   VAL A  79      -0.075   7.475 -26.084  1.00 75.48           C
ATOM    965  O   VAL A  79       0.029   6.250 -26.062  1.00 75.48           O
ATOM    966  HA  VAL A  79       0.120   9.311 -27.177  1.00 75.48           H
ATOM    967  CB  VAL A  79      -1.062   7.999 -28.379  1.00 75.48           C
ATOM    968  HB  VAL A  79      -1.136   6.924 -28.546  1.00 75.48           H
ATOM    969  CG1 VAL A  79      -2.393   8.476 -27.795  1.00 75.48           C
ATOM    970 1HG1 VAL A  79      -2.601   7.934 -26.873  1.00 75.48           H
ATOM    971 2HG1 VAL A  79      -2.336   9.544 -27.585  1.00 75.48           H
ATOM    972 3HG1 VAL A  79      -3.192   8.290 -28.513  1.00 75.48           H
ATOM    973  CG2 VAL A  79      -0.783   8.667 -29.727  1.00 75.48           C
ATOM    974 1HG2 VAL A  79      -0.669   9.741 -29.583  1.00 75.48           H
ATOM    975 2HG2 VAL A  79       0.134   8.258 -30.152  1.00 75.48           H
ATOM    976 3HG2 VAL A  79      -1.614   8.477 -30.405  1.00 75.48           H
ATOM    977  HN  VAL A  79       1.295   7.629 -28.978  1.00 75.48           H
ATOM    978  N   LYS A  80      -0.328   8.226 -25.023  1.00 80.02           N
ATOM    979  CA  LYS A  80      -0.593   7.626 -23.726  1.00 80.02           C
ATOM    980  C   LYS A  80      -1.873   6.792 -23.808  1.00 80.02           C
ATOM    981  O   LYS A  80      -2.688   6.985 -24.709  1.00 80.02           O
ATOM    982  HA  LYS A  80       0.239   6.959 -23.499  1.00 80.02           H
ATOM    983  CB  LYS A  80      -0.626   8.698 -22.636  1.00 80.02           C
ATOM    984 1HB  LYS A  80      -1.512   9.320 -22.758  1.00 80.02           H
ATOM    985 2HB  LYS A  80      -0.703   8.224 -21.657  1.00 80.02           H
ATOM    986  CG  LYS A  80       0.629   9.572 -22.688  1.00 80.02           C
ATOM    987 1HG  LYS A  80       0.657  10.118 -23.631  1.00 80.02           H
ATOM    988 2HG  LYS A  80       0.593  10.314 -21.891  1.00 80.02           H
ATOM    989  CD  LYS A  80       1.894   8.724 -22.545  1.00 80.02           C
ATOM    990 1HD  LYS A  80       1.813   8.089 -21.663  1.00 80.02           H
ATOM    991 2HD  LYS A  80       1.992   8.062 -23.406  1.00 80.02           H
ATOM    992  CE  LYS A  80       3.137   9.608 -22.432  1.00 80.02           C
ATOM    993 1HE  LYS A  80       3.032  10.479 -23.078  1.00 80.02           H
ATOM    994 2HE  LYS A  80       3.235   9.979 -21.411  1.00 80.02           H
ATOM    995  NZ  LYS A  80       4.351   8.849 -22.808  1.00 80.02           N
ATOM    996 1HZ  LYS A  80       5.175   9.390 -22.573  1.00 80.02           H
ATOM    997 2HZ  LYS A  80       4.369   7.969 -22.303  1.00 80.02           H
ATOM    998 3HZ  LYS A  80       4.339   8.666 -23.805  1.00 80.02           H
ATOM    999  HN  LYS A  80      -0.353   9.226 -25.038  1.00 80.02           H
ATOM   1000  N   THR A  81      -2.010   5.882 -22.854  1.00 80.76           N
ATOM   1001  CA  THR A  81      -3.255   5.150 -22.691  1.00 80.76           C
ATOM   1002  C   THR A  81      -3.816   5.359 -21.283  1.00 80.76           C
ATOM   1003  O   THR A  81      -3.121   5.865 -20.403  1.00 80.76           O
ATOM   1004  HA  THR A  81      -3.986   5.556 -23.390  1.00 80.76           H
ATOM   1005  CB  THR A  81      -2.988   3.682 -23.028  1.00 80.76           C
ATOM   1006  HB  THR A  81      -3.915   3.108 -23.030  1.00 80.76           H
ATOM   1007  OG1 THR A  81      -2.016   3.277 -22.067  1.00 80.76           O
ATOM   1008  HG1 THR A  81      -1.100   3.523 -22.382  1.00 80.76           H
ATOM   1009  CG2 THR A  81      -2.277   3.509 -24.372  1.00 80.76           C
ATOM   1010 1HG2 THR A  81      -1.319   4.027 -24.345  1.00 80.76           H
ATOM   1011 2HG2 THR A  81      -2.895   3.928 -25.166  1.00 80.76           H
ATOM   1012 3HG2 THR A  81      -2.112   2.448 -24.561  1.00 80.76           H
ATOM   1013  HN  THR A  81      -1.291   5.643 -22.202  1.00 80.76           H
ATOM   1014  N   MET A  82      -5.067   4.958 -21.114  1.00 83.67           N
ATOM   1015  CA  MET A  82      -5.690   4.982 -19.801  1.00 83.67           C
ATOM   1016  C   MET A  82      -4.854   4.203 -18.784  1.00 83.67           C
ATOM   1017  O   MET A  82      -4.693   4.638 -17.645  1.00 83.67           O
ATOM   1018  HA  MET A  82      -5.734   6.034 -19.517  1.00 83.67           H
ATOM   1019  CB  MET A  82      -7.090   4.370 -19.889  1.00 83.67           C
ATOM   1020 1HB  MET A  82      -7.702   4.952 -20.577  1.00 83.67           H
ATOM   1021 2HB  MET A  82      -7.024   3.361 -20.295  1.00 83.67           H
ATOM   1022  CG  MET A  82      -7.757   4.330 -18.513  1.00 83.67           C
ATOM   1023 1HG  MET A  82      -7.405   3.464 -17.953  1.00 83.67           H
ATOM   1024 2HG  MET A  82      -7.479   5.214 -17.939  1.00 83.67           H
ATOM   1025  SD  MET A  82      -9.531   4.257 -18.697  1.00 83.67           S
ATOM   1026  CE  MET A  82     -10.030   4.532 -17.005  1.00 83.67           C
ATOM   1027 1HE  MET A  82      -9.617   3.746 -16.372  1.00 83.67           H
ATOM   1028 2HE  MET A  82      -9.659   5.501 -16.670  1.00 83.67           H
ATOM   1029 3HE  MET A  82     -11.118   4.517 -16.940  1.00 83.67           H
ATOM   1030  HN  MET A  82      -5.652   4.622 -21.853  1.00 83.67           H
ATOM   1031  N   THR A  83      -4.345   3.065 -19.232  1.00 81.00           N
ATOM   1032  CA  THR A  83      -3.464   2.261 -18.402  1.00 81.00           C
ATOM   1033  C   THR A  83      -2.238   3.075 -17.983  1.00 81.00           C
ATOM   1034  O   THR A  83      -1.861   3.078 -16.812  1.00 81.00           O
ATOM   1035  HA  THR A  83      -3.998   1.996 -17.490  1.00 81.00           H
ATOM   1036  CB  THR A  83      -3.114   0.990 -19.177  1.00 81.00           C
ATOM   1037  HB  THR A  83      -2.327   1.183 -19.906  1.00 81.00           H
ATOM   1038  OG1 THR A  83      -4.360   0.557 -19.717  1.00 81.00           O
ATOM   1039  HG1 THR A  83      -5.103   0.786 -19.088  1.00 81.00           H
ATOM   1040  CG2 THR A  83      -2.687  -0.158 -18.259  1.00 81.00           C
ATOM   1041 1HG2 THR A  83      -3.501  -0.396 -17.573  1.00 81.00           H
ATOM   1042 2HG2 THR A  83      -1.808   0.141 -17.689  1.00 81.00           H
ATOM   1043 3HG2 THR A  83      -2.450  -1.035 -18.860  1.00 81.00           H
ATOM   1044  HN  THR A  83      -4.526   2.691 -20.142  1.00 81.00           H
ATOM   1045  N   ASP A  84      -1.649   3.744 -18.963  1.00 83.34           N
ATOM   1046  CA  ASP A  84      -0.421   4.486 -18.729  1.00 83.34           C
ATOM   1047  C   ASP A  84      -0.676   5.568 -17.679  1.00 83.34           C
ATOM   1048  O   ASP A  84       0.202   5.875 -16.873  1.00 83.34           O
ATOM   1049  HA  ASP A  84       0.303   3.743 -18.396  1.00 83.34           H
ATOM   1050  CB  ASP A  84       0.059   5.173 -20.009  1.00 83.34           C
ATOM   1051 1HB  ASP A  84      -0.678   5.910 -20.329  1.00 83.34           H
ATOM   1052 2HB  ASP A  84       0.984   5.714 -19.811  1.00 83.34           H
ATOM   1053  CG  ASP A  84       0.287   4.154 -21.127  1.00 83.34           C
ATOM   1054  OD1 ASP A  84       0.971   3.146 -20.845  1.00 83.34           O
ATOM   1055  OD2 ASP A  84      -0.229   4.404 -22.238  1.00 83.34           O
ATOM   1056  HN  ASP A  84      -1.995   3.785 -19.900  1.00 83.34           H
ATOM   1057  N   MET A  85      -1.881   6.117 -17.721  1.00 88.20           N
ATOM   1058  CA  MET A  85      -2.258   7.167 -16.790  1.00 88.20           C
ATOM   1059  C   MET A  85      -2.277   6.645 -15.352  1.00 88.20           C
ATOM   1060  O   MET A  85      -1.762   7.296 -14.445  1.00 88.20           O
ATOM   1061  HA  MET A  85      -1.496   7.939 -16.894  1.00 88.20           H
ATOM   1062  CB  MET A  85      -3.644   7.701 -17.157  1.00 88.20           C
ATOM   1063 1HB  MET A  85      -3.662   7.985 -18.210  1.00 88.20           H
ATOM   1064 2HB  MET A  85      -4.387   6.915 -17.026  1.00 88.20           H
ATOM   1065  CG  MET A  85      -4.013   8.908 -16.292  1.00 88.20           C
ATOM   1066 1HG  MET A  85      -5.016   9.253 -16.544  1.00 88.20           H
ATOM   1067 2HG  MET A  85      -4.029   8.621 -15.241  1.00 88.20           H
ATOM   1068  SD  MET A  85      -2.835  10.225 -16.546  1.00 88.20           S
ATOM   1069  CE  MET A  85      -3.225  10.669 -18.231  1.00 88.20           C
ATOM   1070 1HE  MET A  85      -3.072   9.806 -18.879  1.00 88.20           H
ATOM   1071 2HE  MET A  85      -4.265  10.989 -18.290  1.00 88.20           H
ATOM   1072 3HE  MET A  85      -2.576  11.484 -18.551  1.00 88.20           H
ATOM   1073  HN  MET A  85      -2.592   5.856 -18.374  1.00 88.20           H
ATOM   1074  N   PHE A  86      -2.875   5.474 -15.189  1.00 88.50           N
ATOM   1075  CA  PHE A  86      -2.966   4.856 -13.877  1.00 88.50           C
ATOM   1076  C   PHE A  86      -1.587   4.418 -13.380  1.00 88.50           C
ATOM   1077  O   PHE A  86      -1.289   4.526 -12.192  1.00 88.50           O
ATOM   1078  HA  PHE A  86      -3.376   5.602 -13.197  1.00 88.50           H
ATOM   1079  CB  PHE A  86      -3.858   3.621 -14.025  1.00 88.50           C
ATOM   1080 1HB  PHE A  86      -3.449   2.982 -14.808  1.00 88.50           H
ATOM   1081 2HB  PHE A  86      -3.826   3.050 -13.098  1.00 88.50           H
ATOM   1082  CG  PHE A  86      -5.316   3.943 -14.360  1.00 88.50           C
ATOM   1083  CD1 PHE A  86      -5.922   5.021 -13.794  1.00 88.50           C
ATOM   1084  HD1 PHE A  86      -5.368   5.656 -13.102  1.00 88.50           H
ATOM   1085  CD2 PHE A  86      -6.006   3.151 -15.224  1.00 88.50           C
ATOM   1086  HD2 PHE A  86      -5.520   2.286 -15.677  1.00 88.50           H
ATOM   1087  CE1 PHE A  86      -7.275   5.319 -14.105  1.00 88.50           C
ATOM   1088  HE1 PHE A  86      -7.760   6.183 -13.651  1.00 88.50           H
ATOM   1089  CE2 PHE A  86      -7.359   3.449 -15.534  1.00 88.50           C
ATOM   1090  HE2 PHE A  86      -7.912   2.814 -16.226  1.00 88.50           H
ATOM   1091  CZ  PHE A  86      -7.965   4.527 -14.968  1.00 88.50           C
ATOM   1092  HZ  PHE A  86      -9.003   4.756 -15.207  1.00 88.50           H
ATOM   1093  HN  PHE A  86      -3.291   4.950 -15.933  1.00 88.50           H
ATOM   1094  N   LEU A  87      -0.783   3.933 -14.315  1.00 85.40           N
ATOM   1095  CA  LEU A  87       0.556   3.476 -13.985  1.00 85.40           C
ATOM   1096  C   LEU A  87       1.378   4.654 -13.459  1.00 85.40           C
ATOM   1097  O   LEU A  87       2.172   4.497 -12.533  1.00 85.40           O
ATOM   1098  HA  LEU A  87       0.463   2.737 -13.189  1.00 85.40           H
ATOM   1099  CB  LEU A  87       1.191   2.770 -15.185  1.00 85.40           C
ATOM   1100 1HB  LEU A  87       1.117   3.429 -16.050  1.00 85.40           H
ATOM   1101 2HB  LEU A  87       2.253   2.632 -14.980  1.00 85.40           H
ATOM   1102  CG  LEU A  87       0.592   1.413 -15.560  1.00 85.40           C
ATOM   1103  HG  LEU A  87      -0.453   1.564 -15.830  1.00 85.40           H
ATOM   1104  CD1 LEU A  87       1.295   0.822 -16.784  1.00 85.40           C
ATOM   1105 1HD1 LEU A  87       1.181   1.500 -17.630  1.00 85.40           H
ATOM   1106 2HD1 LEU A  87       2.354   0.688 -16.565  1.00 85.40           H
ATOM   1107 3HD1 LEU A  87       0.849  -0.142 -17.028  1.00 85.40           H
ATOM   1108  CD2 LEU A  87       0.616   0.455 -14.367  1.00 85.40           C
ATOM   1109 1HD2 LEU A  87       1.646   0.305 -14.042  1.00 85.40           H
ATOM   1110 2HD2 LEU A  87       0.035   0.880 -13.548  1.00 85.40           H
ATOM   1111 3HD2 LEU A  87       0.185  -0.502 -14.661  1.00 85.40           H
ATOM   1112  HN  LEU A  87      -1.033   3.851 -15.279  1.00 85.40           H
ATOM   1113  N   LEU A  88       1.160   5.808 -14.073  1.00 89.56           N
ATOM   1114  CA  LEU A  88       1.853   7.017 -13.663  1.00 89.56           C
ATOM   1115  C   LEU A  88       1.502   7.332 -12.207  1.00 89.56           C
ATOM   1116  O   LEU A  88       2.390   7.532 -11.380  1.00 89.56           O
ATOM   1117  HA  LEU A  88       2.923   6.817 -13.724  1.00 89.56           H
ATOM   1118  CB  LEU A  88       1.550   8.163 -14.630  1.00 89.56           C
ATOM   1119 1HB  LEU A  88       1.942   7.897 -15.611  1.00 89.56           H
ATOM   1120 2HB  LEU A  88       0.468   8.250 -14.731  1.00 89.56           H
ATOM   1121  CG  LEU A  88       2.109   9.533 -14.243  1.00 89.56           C
ATOM   1122  HG  LEU A  88       1.844   9.729 -13.204  1.00 89.56           H
ATOM   1123  CD1 LEU A  88       3.637   9.546 -14.329  1.00 89.56           C
ATOM   1124 1HD1 LEU A  88       4.046   8.797 -13.650  1.00 89.56           H
ATOM   1125 2HD1 LEU A  88       3.945   9.319 -15.349  1.00 89.56           H
ATOM   1126 3HD1 LEU A  88       4.008  10.532 -14.048  1.00 89.56           H
ATOM   1127  CD2 LEU A  88       1.478  10.642 -15.087  1.00 89.56           C
ATOM   1128 1HD2 LEU A  88       1.692  10.462 -16.141  1.00 89.56           H
ATOM   1129 2HD2 LEU A  88       0.399  10.648 -14.931  1.00 89.56           H
ATOM   1130 3HD2 LEU A  88       1.893  11.605 -14.791  1.00 89.56           H
ATOM   1131  HN  LEU A  88       0.524   5.923 -14.837  1.00 89.56           H
ATOM   1132  N   ASN A  89       0.205   7.365 -11.939  1.00 92.96           N
ATOM   1133  CA  ASN A  89      -0.279   7.774 -10.631  1.00 92.96           C
ATOM   1134  C   ASN A  89       0.147   6.740  -9.587  1.00 92.96           C
ATOM   1135  O   ASN A  89       0.370   7.079  -8.426  1.00 92.96           O
ATOM   1136  HA  ASN A  89       0.168   8.753 -10.454  1.00 92.96           H
ATOM   1137  CB  ASN A  89      -1.806   7.865 -10.612  1.00 92.96           C
ATOM   1138 1HB  ASN A  89      -2.230   7.026 -11.163  1.00 92.96           H
ATOM   1139 2HB  ASN A  89      -2.165   7.786  -9.586  1.00 92.96           H
ATOM   1140  CG  ASN A  89      -2.285   9.181 -11.227  1.00 92.96           C
ATOM   1141  OD1 ASN A  89      -2.546  10.157 -10.543  1.00 92.96           O
ATOM   1142  ND2 ASN A  89      -2.386   9.154 -12.552  1.00 92.96           N
ATOM   1143 1HD2 ASN A  89      -2.157   8.320 -13.054  1.00 92.96           H
ATOM   1144 2HD2 ASN A  89      -2.692   9.967 -13.048  1.00 92.96           H
ATOM   1145  HN  ASN A  89      -0.509   7.118 -12.595  1.00 92.96           H
ATOM   1146  N   LEU A  90       0.247   5.498 -10.038  1.00 89.77           N
ATOM   1147  CA  LEU A  90       0.671   4.416  -9.165  1.00 89.77           C
ATOM   1148  C   LEU A  90       2.107   4.672  -8.706  1.00 89.77           C
ATOM   1149  O   LEU A  90       2.415   4.549  -7.521  1.00 89.77           O
ATOM   1150  HA  LEU A  90       0.021   4.429  -8.290  1.00 89.77           H
ATOM   1151  CB  LEU A  90       0.477   3.064  -9.854  1.00 89.77           C
ATOM   1152 1HB  LEU A  90      -0.530   3.033 -10.272  1.00 89.77           H
ATOM   1153 2HB  LEU A  90       1.171   3.003 -10.692  1.00 89.77           H
ATOM   1154  CG  LEU A  90       0.672   1.829  -8.974  1.00 89.77           C
ATOM   1155  HG  LEU A  90       1.576   1.971  -8.381  1.00 89.77           H
ATOM   1156  CD1 LEU A  90      -0.490   1.665  -7.993  1.00 89.77           C
ATOM   1157 1HD1 LEU A  90      -0.552   2.544  -7.352  1.00 89.77           H
ATOM   1158 2HD1 LEU A  90      -1.422   1.554  -8.548  1.00 89.77           H
ATOM   1159 3HD1 LEU A  90      -0.326   0.779  -7.379  1.00 89.77           H
ATOM   1160  CD2 LEU A  90       0.884   0.576  -9.826  1.00 89.77           C
ATOM   1161 1HD2 LEU A  90       0.013   0.417 -10.462  1.00 89.77           H
ATOM   1162 2HD2 LEU A  90       1.769   0.705 -10.449  1.00 89.77           H
ATOM   1163 3HD2 LEU A  90       1.020  -0.288  -9.175  1.00 89.77           H
ATOM   1164  HN  LEU A  90       0.044   5.227 -10.979  1.00 89.77           H
ATOM   1165  N   ALA A  91       2.949   5.022  -9.667  1.00 92.17           N
ATOM   1166  CA  ALA A  91       4.358   5.238  -9.386  1.00 92.17           C
ATOM   1167  C   ALA A  91       4.510   6.447  -8.460  1.00 92.17           C
ATOM   1168  O   ALA A  91       5.377   6.460  -7.587  1.00 92.17           O
ATOM   1169  HA  ALA A  91       4.735   4.351  -8.876  1.00 92.17           H
ATOM   1170  CB  ALA A  91       5.121   5.412 -10.701  1.00 92.17           C
ATOM   1171 1HB  ALA A  91       5.005   4.515 -11.309  1.00 92.17           H
ATOM   1172 2HB  ALA A  91       4.723   6.271 -11.241  1.00 92.17           H
ATOM   1173 3HB  ALA A  91       6.178   5.573 -10.490  1.00 92.17           H
ATOM   1174  HN  ALA A  91       2.683   5.159 -10.621  1.00 92.17           H
ATOM   1175  N   ILE A  92       3.654   7.433  -8.682  1.00 94.06           N
ATOM   1176  CA  ILE A  92       3.679   8.642  -7.875  1.00 94.06           C
ATOM   1177  C   ILE A  92       3.319   8.292  -6.430  1.00 94.06           C
ATOM   1178  O   ILE A  92       3.983   8.738  -5.496  1.00 94.06           O
ATOM   1179  HA  ILE A  92       4.698   9.026  -7.894  1.00 94.06           H
ATOM   1180  CB  ILE A  92       2.779   9.715  -8.491  1.00 94.06           C
ATOM   1181  HB  ILE A  92       1.814   9.262  -8.720  1.00 94.06           H
ATOM   1182  CG1 ILE A  92       3.361  10.229  -9.809  1.00 94.06           C
ATOM   1183 1HG1 ILE A  92       4.254  10.821  -9.609  1.00 94.06           H
ATOM   1184 2HG1 ILE A  92       3.669   9.387 -10.428  1.00 94.06           H
ATOM   1185  CG2 ILE A  92       2.520  10.849  -7.497  1.00 94.06           C
ATOM   1186 1HG2 ILE A  92       2.030  10.450  -6.609  1.00 94.06           H
ATOM   1187 2HG2 ILE A  92       3.468  11.308  -7.214  1.00 94.06           H
ATOM   1188 3HG2 ILE A  92       1.878  11.599  -7.960  1.00 94.06           H
ATOM   1189  CD1 ILE A  92       2.338  11.079 -10.565  1.00 94.06           C
ATOM   1190 1HD1 ILE A  92       1.456  10.477 -10.784  1.00 94.06           H
ATOM   1191 2HD1 ILE A  92       2.051  11.934  -9.953  1.00 94.06           H
ATOM   1192 3HD1 ILE A  92       2.778  11.432 -11.498  1.00 94.06           H
ATOM   1193  HN  ILE A  92       2.955   7.417  -9.397  1.00 94.06           H
ATOM   1194  N   ALA A  93       2.268   7.496  -6.292  1.00 93.96           N
ATOM   1195  CA  ALA A  93       1.783   7.119  -4.975  1.00 93.96           C
ATOM   1196  C   ALA A  93       2.894   6.389  -4.217  1.00 93.96           C
ATOM   1197  O   ALA A  93       3.129   6.659  -3.041  1.00 93.96           O
ATOM   1198  HA  ALA A  93       1.531   8.034  -4.439  1.00 93.96           H
ATOM   1199  CB  ALA A  93       0.520   6.269  -5.120  1.00 93.96           C
ATOM   1200 1HB  ALA A  93      -0.248   6.844  -5.638  1.00 93.96           H
ATOM   1201 2HB  ALA A  93       0.750   5.371  -5.693  1.00 93.96           H
ATOM   1202 3HB  ALA A  93       0.157   5.986  -4.132  1.00 93.96           H
ATOM   1203  HN  ALA A  93       1.752   7.112  -7.058  1.00 93.96           H
ATOM   1204  N   ASP A  94       3.547   5.477  -4.923  1.00 93.34           N
ATOM   1205  CA  ASP A  94       4.596   4.673  -4.319  1.00 93.34           C
ATOM   1206  C   ASP A  94       5.723   5.589  -3.840  1.00 93.34           C
ATOM   1207  O   ASP A  94       6.228   5.429  -2.729  1.00 93.34           O
ATOM   1208  HA  ASP A  94       4.113   4.142  -3.498  1.00 93.34           H
ATOM   1209  CB  ASP A  94       5.185   3.687  -5.329  1.00 93.34           C
ATOM   1210 1HB  ASP A  94       5.318   4.182  -6.291  1.00 93.34           H
ATOM   1211 2HB  ASP A  94       6.172   3.366  -4.997  1.00 93.34           H
ATOM   1212  CG  ASP A  94       4.276   2.467  -5.499  1.00 93.34           C
ATOM   1213  OD1 ASP A  94       3.567   2.148  -4.521  1.00 93.34           O
ATOM   1214  OD2 ASP A  94       4.312   1.882  -6.603  1.00 93.34           O
ATOM   1215  HN  ASP A  94       3.370   5.285  -5.888  1.00 93.34           H
ATOM   1216  N   LEU A  95       6.085   6.529  -4.701  1.00 94.57           N
ATOM   1217  CA  LEU A  95       7.176   7.440  -4.399  1.00 94.57           C
ATOM   1218  C   LEU A  95       6.861   8.197  -3.108  1.00 94.57           C
ATOM   1219  O   LEU A  95       7.722   8.340  -2.242  1.00 94.57           O
ATOM   1220  HA  LEU A  95       8.070   6.837  -4.236  1.00 94.57           H
ATOM   1221  CB  LEU A  95       7.458   8.352  -5.595  1.00 94.57           C
ATOM   1222 1HB  LEU A  95       6.504   8.681  -6.008  1.00 94.57           H
ATOM   1223 2HB  LEU A  95       7.972   9.243  -5.233  1.00 94.57           H
ATOM   1224  CG  LEU A  95       8.289   7.741  -6.724  1.00 94.57           C
ATOM   1225  HG  LEU A  95       7.750   6.878  -7.116  1.00 94.57           H
ATOM   1226  CD1 LEU A  95       8.457   8.731  -7.879  1.00 94.57           C
ATOM   1227 1HD1 LEU A  95       7.477   9.000  -8.272  1.00 94.57           H
ATOM   1228 2HD1 LEU A  95       8.963   9.627  -7.519  1.00 94.57           H
ATOM   1229 3HD1 LEU A  95       9.051   8.271  -8.668  1.00 94.57           H
ATOM   1230  CD2 LEU A  95       9.635   7.234  -6.203  1.00 94.57           C
ATOM   1231 1HD2 LEU A  95      10.192   8.065  -5.769  1.00 94.57           H
ATOM   1232 2HD2 LEU A  95       9.466   6.473  -5.441  1.00 94.57           H
ATOM   1233 3HD2 LEU A  95      10.205   6.805  -7.026  1.00 94.57           H
ATOM   1234  HN  LEU A  95       5.647   6.673  -5.588  1.00 94.57           H
ATOM   1235  N   LEU A  96       5.623   8.663  -3.020  1.00 93.95           N
ATOM   1236  CA  LEU A  96       5.219   9.507  -1.909  1.00 93.95           C
ATOM   1237  C   LEU A  96       5.425   8.748  -0.596  1.00 93.95           C
ATOM   1238  O   LEU A  96       5.862   9.326   0.398  1.00 93.95           O
ATOM   1239  HA  LEU A  96       5.870  10.381  -1.908  1.00 93.95           H
ATOM   1240  CB  LEU A  96       3.788  10.009  -2.111  1.00 93.95           C
ATOM   1241 1HB  LEU A  96       3.157   9.157  -2.363  1.00 93.95           H
ATOM   1242 2HB  LEU A  96       3.425  10.404  -1.162  1.00 93.95           H
ATOM   1243  CG  LEU A  96       3.599  11.083  -3.184  1.00 93.95           C
ATOM   1244  HG  LEU A  96       3.939  10.677  -4.137  1.00 93.95           H
ATOM   1245  CD1 LEU A  96       2.121  11.442  -3.347  1.00 93.95           C
ATOM   1246 1HD1 LEU A  96       1.561  10.554  -3.639  1.00 93.95           H
ATOM   1247 2HD1 LEU A  96       1.733  11.821  -2.401  1.00 93.95           H
ATOM   1248 3HD1 LEU A  96       2.015  12.208  -4.115  1.00 93.95           H
ATOM   1249  CD2 LEU A  96       4.458  12.314  -2.885  1.00 93.95           C
ATOM   1250 1HD2 LEU A  96       4.173  12.731  -1.920  1.00 93.95           H
ATOM   1251 2HD2 LEU A  96       5.509  12.025  -2.860  1.00 93.95           H
ATOM   1252 3HD2 LEU A  96       4.305  13.061  -3.664  1.00 93.95           H
ATOM   1253  HN  LEU A  96       4.905   8.473  -3.689  1.00 93.95           H
ATOM   1254  N   PHE A  97       5.100   7.464  -0.635  1.00 94.47           N
ATOM   1255  CA  PHE A  97       5.238   6.622   0.541  1.00 94.47           C
ATOM   1256  C   PHE A  97       6.711   6.341   0.845  1.00 94.47           C
ATOM   1257  O   PHE A  97       7.141   6.443   1.993  1.00 94.47           O
ATOM   1258  HA  PHE A  97       4.791   7.159   1.378  1.00 94.47           H
ATOM   1259  CB  PHE A  97       4.533   5.300   0.229  1.00 94.47           C
ATOM   1260 1HB  PHE A  97       3.455   5.463   0.238  1.00 94.47           H
ATOM   1261 2HB  PHE A  97       4.799   4.987  -0.781  1.00 94.47           H
ATOM   1262  CG  PHE A  97       4.872   4.169   1.203  1.00 94.47           C
ATOM   1263  CD1 PHE A  97       5.465   3.034   0.747  1.00 94.47           C
ATOM   1264  HD1 PHE A  97       5.699   2.929  -0.313  1.00 94.47           H
ATOM   1265  CD2 PHE A  97       4.580   4.300   2.525  1.00 94.47           C
ATOM   1266  HD2 PHE A  97       4.104   5.210   2.890  1.00 94.47           H
ATOM   1267  CE1 PHE A  97       5.779   1.984   1.650  1.00 94.47           C
ATOM   1268  HE1 PHE A  97       6.255   1.074   1.285  1.00 94.47           H
ATOM   1269  CE2 PHE A  97       4.894   3.251   3.428  1.00 94.47           C
ATOM   1270  HE2 PHE A  97       4.659   3.355   4.488  1.00 94.47           H
ATOM   1271  CZ  PHE A  97       5.487   2.115   2.972  1.00 94.47           C
ATOM   1272  HZ  PHE A  97       5.728   1.310   3.666  1.00 94.47           H
ATOM   1273  HN  PHE A  97       4.749   7.000  -1.448  1.00 94.47           H
ATOM   1274  N   LEU A  98       7.443   5.994  -0.203  1.00 94.74           N
ATOM   1275  CA  LEU A  98       8.811   5.533  -0.041  1.00 94.74           C
ATOM   1276  C   LEU A  98       9.621   6.601   0.695  1.00 94.74           C
ATOM   1277  O   LEU A  98      10.485   6.279   1.509  1.00 94.74           O
ATOM   1278  HA  LEU A  98       8.782   4.635   0.577  1.00 94.74           H
ATOM   1279  CB  LEU A  98       9.405   5.133  -1.393  1.00 94.74           C
ATOM   1280 1HB  LEU A  98       9.220   5.940  -2.102  1.00 94.74           H
ATOM   1281 2HB  LEU A  98      10.486   5.049  -1.281  1.00 94.74           H
ATOM   1282  CG  LEU A  98       8.880   3.830  -1.998  1.00 94.74           C
ATOM   1283  HG  LEU A  98       7.795   3.816  -1.889  1.00 94.74           H
ATOM   1284  CD1 LEU A  98       9.185   3.757  -3.495  1.00 94.74           C
ATOM   1285 1HD1 LEU A  98       8.709   4.596  -4.004  1.00 94.74           H
ATOM   1286 2HD1 LEU A  98      10.263   3.804  -3.648  1.00 94.74           H
ATOM   1287 3HD1 LEU A  98       8.801   2.821  -3.900  1.00 94.74           H
ATOM   1288  CD2 LEU A  98       9.425   2.616  -1.242  1.00 94.74           C
ATOM   1289 1HD2 LEU A  98      10.513   2.612  -1.297  1.00 94.74           H
ATOM   1290 2HD2 LEU A  98       9.114   2.667  -0.199  1.00 94.74           H
ATOM   1291 3HD2 LEU A  98       9.035   1.703  -1.693  1.00 94.74           H
ATOM   1292  HN  LEU A  98       7.116   6.025  -1.148  1.00 94.74           H
ATOM   1293  N   VAL A  99       9.314   7.852   0.383  1.00 94.63           N
ATOM   1294  CA  VAL A  99      10.037   8.969   0.966  1.00 94.63           C
ATOM   1295  C   VAL A  99       9.846   8.957   2.484  1.00 94.63           C
ATOM   1296  O   VAL A  99      10.599   9.600   3.214  1.00 94.63           O
ATOM   1297  HA  VAL A  99      11.094   8.828   0.745  1.00 94.63           H
ATOM   1298  CB  VAL A  99       9.587  10.280   0.318  1.00 94.63           C
ATOM   1299  HB  VAL A  99       8.498  10.317   0.358  1.00 94.63           H
ATOM   1300  CG1 VAL A  99      10.128  11.486   1.088  1.00 94.63           C
ATOM   1301 1HG1 VAL A  99       9.758  11.458   2.113  1.00 94.63           H
ATOM   1302 2HG1 VAL A  99      11.217  11.455   1.094  1.00 94.63           H
ATOM   1303 3HG1 VAL A  99       9.793  12.404   0.606  1.00 94.63           H
ATOM   1304  CG2 VAL A  99      10.005  10.335  -1.153  1.00 94.63           C
ATOM   1305 1HG2 VAL A  99      11.091  10.264  -1.225  1.00 94.63           H
ATOM   1306 2HG2 VAL A  99       9.550   9.504  -1.692  1.00 94.63           H
ATOM   1307 3HG2 VAL A  99       9.673  11.277  -1.589  1.00 94.63           H
ATOM   1308  HN  VAL A  99       8.587   8.106  -0.255  1.00 94.63           H
ATOM   1309  N   THR A 100       8.834   8.218   2.916  1.00 93.97           N
ATOM   1310  CA  THR A 100       8.500   8.158   4.329  1.00 93.97           C
ATOM   1311  C   THR A 100       9.327   7.077   5.027  1.00 93.97           C
ATOM   1312  O   THR A 100       9.453   7.080   6.250  1.00 93.97           O
ATOM   1313  HA  THR A 100       8.768   9.111   4.786  1.00 93.97           H
ATOM   1314  CB  THR A 100       6.990   7.940   4.449  1.00 93.97           C
ATOM   1315  HB  THR A 100       6.637   8.205   5.446  1.00 93.97           H
ATOM   1316  OG1 THR A 100       6.805   6.579   4.072  1.00 93.97           O
ATOM   1317  HG1 THR A 100       6.711   6.508   3.079  1.00 93.97           H
ATOM   1318  CG2 THR A 100       6.200   8.728   3.402  1.00 93.97           C
ATOM   1319 1HG2 THR A 100       6.506   8.414   2.404  1.00 93.97           H
ATOM   1320 2HG2 THR A 100       6.396   9.793   3.524  1.00 93.97           H
ATOM   1321 3HG2 THR A 100       5.134   8.537   3.532  1.00 93.97           H
ATOM   1322  HN  THR A 100       8.248   7.669   2.320  1.00 93.97           H
ATOM   1323  N   LEU A 101       9.870   6.178   4.219  1.00 93.88           N
ATOM   1324  CA  LEU A 101      10.527   4.996   4.749  1.00 93.88           C
ATOM   1325  C   LEU A 101      11.764   5.418   5.544  1.00 93.88           C
ATOM   1326  O   LEU A 101      12.034   4.874   6.614  1.00 93.88           O
ATOM   1327  HA  LEU A 101       9.828   4.511   5.430  1.00 93.88           H
ATOM   1328  CB  LEU A 101      10.829   4.002   3.625  1.00 93.88           C
ATOM   1329 1HB  LEU A 101      11.344   4.533   2.826  1.00 93.88           H
ATOM   1330 2HB  LEU A 101      11.521   3.251   4.007  1.00 93.88           H
ATOM   1331  CG  LEU A 101       9.620   3.281   3.025  1.00 93.88           C
ATOM   1332  HG  LEU A 101       9.001   4.020   2.514  1.00 93.88           H
ATOM   1333  CD1 LEU A 101      10.057   2.256   1.977  1.00 93.88           C
ATOM   1334 1HD1 LEU A 101      10.596   2.762   1.176  1.00 93.88           H
ATOM   1335 2HD1 LEU A 101      10.709   1.516   2.443  1.00 93.88           H
ATOM   1336 3HD1 LEU A 101       9.178   1.759   1.566  1.00 93.88           H
ATOM   1337  CD2 LEU A 101       8.757   2.650   4.120  1.00 93.88           C
ATOM   1338 1HD2 LEU A 101       9.352   1.928   4.679  1.00 93.88           H
ATOM   1339 2HD2 LEU A 101       8.401   3.428   4.795  1.00 93.88           H
ATOM   1340 3HD2 LEU A 101       7.905   2.145   3.666  1.00 93.88           H
ATOM   1341  HN  LEU A 101       9.866   6.248   3.221  1.00 93.88           H
ATOM   1342  N   PRO A 102      12.534   6.392   5.040  1.00 94.08           N
ATOM   1343  CA  PRO A 102      13.738   6.842   5.743  1.00 94.08           C
ATOM   1344  C   PRO A 102      13.454   7.225   7.186  1.00 94.08           C
ATOM   1345  O   PRO A 102      14.237   6.912   8.081  1.00 94.08           O
ATOM   1346  HA  PRO A 102      14.463   6.031   5.801  1.00 94.08           H
ATOM   1347  CB  PRO A 102      14.211   8.042   4.920  1.00 94.08           C
ATOM   1348 1HB  PRO A 102      13.799   8.977   5.300  1.00 94.08           H
ATOM   1349 2HB  PRO A 102      15.296   8.141   4.942  1.00 94.08           H
ATOM   1350  CG  PRO A 102      13.702   7.731   3.518  1.00 94.08           C
ATOM   1351 1HG  PRO A 102      13.644   8.627   2.900  1.00 94.08           H
ATOM   1352 2HG  PRO A 102      14.359   7.038   2.993  1.00 94.08           H
ATOM   1353  CD  PRO A 102      12.331   7.129   3.780  1.00 94.08           C
ATOM   1354 1HD  PRO A 102      11.565   7.898   3.885  1.00 94.08           H
ATOM   1355 2HD  PRO A 102      12.013   6.476   2.967  1.00 94.08           H
ATOM   1356  N   PHE A 103      12.329   7.899   7.376  1.00 93.58           N
ATOM   1357  CA  PHE A 103      11.963   8.389   8.694  1.00 93.58           C
ATOM   1358  C   PHE A 103      11.630   7.230   9.636  1.00 93.58           C
ATOM   1359  O   PHE A 103      11.979   7.265  10.815  1.00 93.58           O
ATOM   1360  HA  PHE A 103      12.819   8.938   9.084  1.00 93.58           H
ATOM   1361  CB  PHE A 103      10.718   9.260   8.517  1.00 93.58           C
ATOM   1362 1HB  PHE A 103       9.945   8.675   8.019  1.00 93.58           H
ATOM   1363 2HB  PHE A 103      10.331   9.528   9.501  1.00 93.58           H
ATOM   1364  CG  PHE A 103      10.963  10.541   7.717  1.00 93.58           C
ATOM   1365  CD1 PHE A 103      11.372  11.672   8.351  1.00 93.58           C
ATOM   1366  HD1 PHE A 103      11.525  11.666   9.430  1.00 93.58           H
ATOM   1367  CD2 PHE A 103      10.772  10.548   6.370  1.00 93.58           C
ATOM   1368  HD2 PHE A 103      10.444   9.641   5.861  1.00 93.58           H
ATOM   1369  CE1 PHE A 103      11.599  12.860   7.608  1.00 93.58           C
ATOM   1370  HE1 PHE A 103      11.927  13.767   8.117  1.00 93.58           H
ATOM   1371  CE2 PHE A 103      10.999  11.736   5.627  1.00 93.58           C
ATOM   1372  HE2 PHE A 103      10.846  11.742   4.548  1.00 93.58           H
ATOM   1373  CZ  PHE A 103      11.408  12.867   6.262  1.00 93.58           C
ATOM   1374  HZ  PHE A 103      11.583  13.780   5.691  1.00 93.58           H
ATOM   1375  HN  PHE A 103      11.675   8.111   6.649  1.00 93.58           H
ATOM   1376  N   TRP A 104      10.959   6.232   9.081  1.00 92.38           N
ATOM   1377  CA  TRP A 104      10.608   5.048   9.848  1.00 92.38           C
ATOM   1378  C   TRP A 104      11.905   4.343  10.249  1.00 92.38           C
ATOM   1379  O   TRP A 104      12.001   3.785  11.341  1.00 92.38           O
ATOM   1380  HA  TRP A 104      10.071   5.375  10.738  1.00 92.38           H
ATOM   1381  CB  TRP A 104       9.656   4.146   9.060  1.00 92.38           C
ATOM   1382 1HB  TRP A 104      10.021   4.057   8.036  1.00 92.38           H
ATOM   1383 2HB  TRP A 104       9.677   3.147   9.493  1.00 92.38           H
ATOM   1384  CG  TRP A 104       8.210   4.644   9.029  1.00 92.38           C
ATOM   1385  CD1 TRP A 104       7.481   4.996   7.961  1.00 92.38           C
ATOM   1386  HD1 TRP A 104       7.846   4.971   6.934  1.00 92.38           H
ATOM   1387  CD2 TRP A 104       7.341   4.831  10.166  1.00 92.38           C
ATOM   1388  NE1 TRP A 104       6.211   5.396   8.325  1.00 92.38           N
ATOM   1389  HE1 TRP A 104       5.488   5.703   7.707  1.00 92.38           H
ATOM   1390  CE2 TRP A 104       6.123   5.292   9.708  1.00 92.38           C
ATOM   1391  CE3 TRP A 104       7.576   4.618  11.536  1.00 92.38           C
ATOM   1392  HE3 TRP A 104       8.528   4.255  11.922  1.00 92.38           H
ATOM   1393  CZ2 TRP A 104       5.045   5.579  10.554  1.00 92.38           C
ATOM   1394  HZ2 TRP A 104       4.093   5.942  10.168  1.00 92.38           H
ATOM   1395  CZ3 TRP A 104       6.489   4.910  12.368  1.00 92.38           C
ATOM   1396  HZ3 TRP A 104       6.617   4.763  13.440  1.00 92.38           H
ATOM   1397  CH2 TRP A 104       5.257   5.375  11.923  1.00 92.38           C
ATOM   1398  HH2 TRP A 104       4.458   5.579  12.636  1.00 92.38           H
ATOM   1399  HN  TRP A 104      10.658   6.222   8.128  1.00 92.38           H
ATOM   1400  N   ALA A 105      12.872   4.390   9.344  1.00 93.72           N
ATOM   1401  CA  ALA A 105      14.135   3.706   9.561  1.00 93.72           C
ATOM   1402  C   ALA A 105      14.839   4.317  10.774  1.00 93.72           C
ATOM   1403  O   ALA A 105      15.321   3.595  11.646  1.00 93.72           O
ATOM   1404  HA  ALA A 105      13.914   2.659   9.769  1.00 93.72           H
ATOM   1405  CB  ALA A 105      14.985   3.788   8.291  1.00 93.72           C
ATOM   1406 1HB  ALA A 105      14.452   3.314   7.467  1.00 93.72           H
ATOM   1407 2HB  ALA A 105      15.175   4.833   8.048  1.00 93.72           H
ATOM   1408 3HB  ALA A 105      15.932   3.274   8.455  1.00 93.72           H
ATOM   1409  HN  ALA A 105      12.802   4.883   8.477  1.00 93.72           H
ATOM   1410  N   ILE A 106      14.876   5.642  10.791  1.00 93.29           N
ATOM   1411  CA  ILE A 106      15.542   6.357  11.866  1.00 93.29           C
ATOM   1412  C   ILE A 106      14.818   6.079  13.185  1.00 93.29           C
ATOM   1413  O   ILE A 106      15.455   5.832  14.207  1.00 93.29           O
ATOM   1414  HA  ILE A 106      16.557   5.966  11.940  1.00 93.29           H
ATOM   1415  CB  ILE A 106      15.655   7.846  11.529  1.00 93.29           C
ATOM   1416  HB  ILE A 106      14.677   8.197  11.202  1.00 93.29           H
ATOM   1417  CG1 ILE A 106      16.628   8.073  10.370  1.00 93.29           C
ATOM   1418 1HG1 ILE A 106      17.653   7.946  10.721  1.00 93.29           H
ATOM   1419 2HG1 ILE A 106      16.460   7.323   9.597  1.00 93.29           H
ATOM   1420  CG2 ILE A 106      16.038   8.660  12.767  1.00 93.29           C
ATOM   1421 1HG2 ILE A 106      15.275   8.533  13.535  1.00 93.29           H
ATOM   1422 2HG2 ILE A 106      16.998   8.314  13.147  1.00 93.29           H
ATOM   1423 3HG2 ILE A 106      16.111   9.715  12.499  1.00 93.29           H
ATOM   1424  CD1 ILE A 106      16.456   9.473   9.777  1.00 93.29           C
ATOM   1425 1HD1 ILE A 106      15.438   9.587   9.406  1.00 93.29           H
ATOM   1426 2HD1 ILE A 106      16.649  10.220  10.546  1.00 93.29           H
ATOM   1427 3HD1 ILE A 106      17.159   9.608   8.955  1.00 93.29           H
ATOM   1428  HN  ILE A 106      14.463   6.222  10.090  1.00 93.29           H
ATOM   1429  N   ALA A 107      13.495   6.127  13.118  1.00 91.47           N
ATOM   1430  CA  ALA A 107      12.680   5.981  14.311  1.00 91.47           C
ATOM   1431  C   ALA A 107      12.861   4.572  14.879  1.00 91.47           C
ATOM   1432  O   ALA A 107      12.788   4.372  16.090  1.00 91.47           O
ATOM   1433  HA  ALA A 107      13.032   6.707  15.045  1.00 91.47           H
ATOM   1434  CB  ALA A 107      11.220   6.290  13.973  1.00 91.47           C
ATOM   1435 1HB  ALA A 107      11.141   7.312  13.603  1.00 91.47           H
ATOM   1436 2HB  ALA A 107      10.870   5.598  13.208  1.00 91.47           H
ATOM   1437 3HB  ALA A 107      10.608   6.180  14.869  1.00 91.47           H
ATOM   1438  HN  ALA A 107      12.983   6.263  12.270  1.00 91.47           H
ATOM   1439  N   ALA A 108      13.095   3.630  13.976  1.00 91.28           N
ATOM   1440  CA  ALA A 108      13.270   2.243  14.369  1.00 91.28           C
ATOM   1441  C   ALA A 108      14.675   2.054  14.946  1.00 91.28           C
ATOM   1442  O   ALA A 108      14.874   1.249  15.854  1.00 91.28           O
ATOM   1443  HA  ALA A 108      12.536   2.022  15.144  1.00 91.28           H
ATOM   1444  CB  ALA A 108      13.006   1.334  13.167  1.00 91.28           C
ATOM   1445 1HB  ALA A 108      11.986   1.485  12.814  1.00 91.28           H
ATOM   1446 2HB  ALA A 108      13.707   1.576  12.368  1.00 91.28           H
ATOM   1447 3HB  ALA A 108      13.138   0.293  13.463  1.00 91.28           H
ATOM   1448  HN  ALA A 108      13.164   3.803  12.993  1.00 91.28           H
ATOM   1449  N   ALA A 109      15.612   2.810  14.394  1.00 90.70           N
ATOM   1450  CA  ALA A 109      17.009   2.662  14.766  1.00 90.70           C
ATOM   1451  C   ALA A 109      17.201   3.136  16.208  1.00 90.70           C
ATOM   1452  O   ALA A 109      18.038   2.603  16.935  1.00 90.70           O
ATOM   1453  HA  ALA A 109      17.258   1.602  14.705  1.00 90.70           H
ATOM   1454  CB  ALA A 109      17.886   3.432  13.777  1.00 90.70           C
ATOM   1455 1HB  ALA A 109      17.734   3.037  12.773  1.00 90.70           H
ATOM   1456 2HB  ALA A 109      17.616   4.487  13.798  1.00 90.70           H
ATOM   1457 3HB  ALA A 109      18.934   3.320  14.057  1.00 90.70           H
ATOM   1458  HN  ALA A 109      15.431   3.513  13.706  1.00 90.70           H
ATOM   1459  N   ASP A 110      16.412   4.133  16.579  1.00 87.20           N
ATOM   1460  CA  ASP A 110      16.553   4.753  17.886  1.00 87.20           C
ATOM   1461  C   ASP A 110      15.170   5.134  18.417  1.00 87.20           C
ATOM   1462  O   ASP A 110      14.442   4.285  18.929  1.00 87.20           O
ATOM   1463  HA  ASP A 110      17.046   4.005  18.506  1.00 87.20           H
ATOM   1464  CB  ASP A 110      17.395   6.028  17.803  1.00 87.20           C
ATOM   1465 1HB  ASP A 110      18.334   5.815  17.292  1.00 87.20           H
ATOM   1466 2HB  ASP A 110      16.871   6.776  17.209  1.00 87.20           H
ATOM   1467  CG  ASP A 110      17.683   6.586  19.198  1.00 87.20           C
ATOM   1468  OD1 ASP A 110      17.478   5.825  20.168  1.00 87.20           O
ATOM   1469  OD2 ASP A 110      18.102   7.762  19.263  1.00 87.20           O
ATOM   1470  HN  ASP A 110      15.688   4.517  16.006  1.00 87.20           H
ATOM   1471  N   GLN A 111      14.849   6.412  18.278  1.00 85.58           N
ATOM   1472  CA  GLN A 111      13.536   6.900  18.664  1.00 85.58           C
ATOM   1473  C   GLN A 111      13.065   7.983  17.692  1.00 85.58           C
ATOM   1474  O   GLN A 111      13.842   8.465  16.870  1.00 85.58           O
ATOM   1475  HA  GLN A 111      12.875   6.035  18.603  1.00 85.58           H
ATOM   1476  CB  GLN A 111      13.547   7.422  20.103  1.00 85.58           C
ATOM   1477 1HB  GLN A 111      12.556   7.791  20.367  1.00 85.58           H
ATOM   1478 2HB  GLN A 111      13.775   6.605  20.788  1.00 85.58           H
ATOM   1479  CG  GLN A 111      14.576   8.541  20.273  1.00 85.58           C
ATOM   1480 1HG  GLN A 111      15.575   8.154  20.071  1.00 85.58           H
ATOM   1481 2HG  GLN A 111      14.387   9.328  19.543  1.00 85.58           H
ATOM   1482  CD  GLN A 111      14.524   9.124  21.686  1.00 85.58           C
ATOM   1483  OE1 GLN A 111      13.469   9.322  22.265  1.00 85.58           O
ATOM   1484  NE2 GLN A 111      15.719   9.386  22.207  1.00 85.58           N
ATOM   1485 1HE2 GLN A 111      16.547   9.200  21.679  1.00 85.58           H
ATOM   1486 2HE2 GLN A 111      15.790   9.770  23.128  1.00 85.58           H
ATOM   1487  HN  GLN A 111      15.466   7.107  17.909  1.00 85.58           H
ATOM   1488  N   TRP A 112      11.794   8.335  17.818  1.00 89.98           N
ATOM   1489  CA  TRP A 112      11.212   9.358  16.966  1.00 89.98           C
ATOM   1490  C   TRP A 112      11.786  10.711  17.391  1.00 89.98           C
ATOM   1491  O   TRP A 112      11.453  11.223  18.458  1.00 89.98           O
ATOM   1492  HA  TRP A 112      11.499   9.138  15.938  1.00 89.98           H
ATOM   1493  CB  TRP A 112       9.683   9.313  17.021  1.00 89.98           C
ATOM   1494 1HB  TRP A 112       9.351   8.300  16.797  1.00 89.98           H
ATOM   1495 2HB  TRP A 112       9.360   9.538  18.038  1.00 89.98           H
ATOM   1496  CG  TRP A 112       8.997  10.284  16.057  1.00 89.98           C
ATOM   1497  CD1 TRP A 112       8.582  11.534  16.302  1.00 89.98           C
ATOM   1498  HD1 TRP A 112       8.687  12.038  17.263  1.00 89.98           H
ATOM   1499  CD2 TRP A 112       8.662  10.031  14.677  1.00 89.98           C
ATOM   1500  NE1 TRP A 112       8.006  12.103  15.185  1.00 89.98           N
ATOM   1501  HE1 TRP A 112       7.622  13.025  15.121  1.00 89.98           H
ATOM   1502  CE2 TRP A 112       8.056  11.160  14.165  1.00 89.98           C
ATOM   1503  CE3 TRP A 112       8.864   8.886  13.886  1.00 89.98           C
ATOM   1504  HE3 TRP A 112       9.340   7.982  14.267  1.00 89.98           H
ATOM   1505  CZ2 TRP A 112       7.602  11.255  12.844  1.00 89.98           C
ATOM   1506  HZ2 TRP A 112       7.126  12.159  12.464  1.00 89.98           H
ATOM   1507  CZ3 TRP A 112       8.405   8.996  12.568  1.00 89.98           C
ATOM   1508  HZ3 TRP A 112       8.537   8.136  11.912  1.00 89.98           H
ATOM   1509  CH2 TRP A 112       7.792  10.126  12.038  1.00 89.98           C
ATOM   1510  HH2 TRP A 112       7.462  10.133  10.999  1.00 89.98           H
ATOM   1511  HN  TRP A 112      11.166   7.935  18.486  1.00 89.98           H
ATOM   1512  N   LYS A 113      12.640  11.251  16.534  1.00 90.35           N
ATOM   1513  CA  LYS A 113      13.352  12.475  16.858  1.00 90.35           C
ATOM   1514  C   LYS A 113      12.653  13.660  16.188  1.00 90.35           C
ATOM   1515  O   LYS A 113      13.073  14.805  16.350  1.00 90.35           O
ATOM   1516  HA  LYS A 113      13.299  12.608  17.938  1.00 90.35           H
ATOM   1517  CB  LYS A 113      14.832  12.347  16.491  1.00 90.35           C
ATOM   1518 1HB  LYS A 113      14.928  12.056  15.445  1.00 90.35           H
ATOM   1519 2HB  LYS A 113      15.322  13.315  16.598  1.00 90.35           H
ATOM   1520  CG  LYS A 113      15.530  11.314  17.379  1.00 90.35           C
ATOM   1521 1HG  LYS A 113      15.471  11.627  18.421  1.00 90.35           H
ATOM   1522 2HG  LYS A 113      15.014  10.357  17.304  1.00 90.35           H
ATOM   1523  CD  LYS A 113      16.995  11.144  16.973  1.00 90.35           C
ATOM   1524 1HD  LYS A 113      17.055  10.856  15.924  1.00 90.35           H
ATOM   1525 2HD  LYS A 113      17.517  12.095  17.073  1.00 90.35           H
ATOM   1526  CE  LYS A 113      17.684  10.085  17.838  1.00 90.35           C
ATOM   1527 1HE  LYS A 113      17.677  10.400  18.882  1.00 90.35           H
ATOM   1528 2HE  LYS A 113      17.131   9.148  17.784  1.00 90.35           H
ATOM   1529  NZ  LYS A 113      19.077   9.873  17.386  1.00 90.35           N
ATOM   1530 1HZ  LYS A 113      19.478   9.088  17.887  1.00 90.35           H
ATOM   1531 2HZ  LYS A 113      19.084   9.680  16.391  1.00 90.35           H
ATOM   1532 3HZ  LYS A 113      19.623  10.707  17.572  1.00 90.35           H
ATOM   1533  HN  LYS A 113      12.847  10.867  15.634  1.00 90.35           H
ATOM   1534  N   PHE A 114      11.599  13.344  15.451  1.00 91.83           N
ATOM   1535  CA  PHE A 114      10.964  14.328  14.592  1.00 91.83           C
ATOM   1536  C   PHE A 114       9.738  14.941  15.271  1.00 91.83           C
ATOM   1537  O   PHE A 114       9.259  14.423  16.279  1.00 91.83           O
ATOM   1538  HA  PHE A 114      11.699  15.110  14.398  1.00 91.83           H
ATOM   1539  CB  PHE A 114      10.517  13.595  13.325  1.00 91.83           C
ATOM   1540 1HB  PHE A 114       9.705  12.914  13.579  1.00 91.83           H
ATOM   1541 2HB  PHE A 114      10.114  14.322  12.620  1.00 91.83           H
ATOM   1542  CG  PHE A 114      11.632  12.804  12.638  1.00 91.83           C
ATOM   1543  CD1 PHE A 114      12.583  13.455  11.916  1.00 91.83           C
ATOM   1544  HD1 PHE A 114      12.551  14.541  11.827  1.00 91.83           H
ATOM   1545  CD2 PHE A 114      11.672  11.449  12.750  1.00 91.83           C
ATOM   1546  HD2 PHE A 114      10.910  10.927  13.329  1.00 91.83           H
ATOM   1547  CE1 PHE A 114      13.617  12.720  11.279  1.00 91.83           C
ATOM   1548  HE1 PHE A 114      14.379  13.242  10.700  1.00 91.83           H
ATOM   1549  CE2 PHE A 114      12.707  10.714  12.113  1.00 91.83           C
ATOM   1550  HE2 PHE A 114      12.739   9.628  12.202  1.00 91.83           H
ATOM   1551  CZ  PHE A 114      13.657  11.365  11.390  1.00 91.83           C
ATOM   1552  HZ  PHE A 114      14.452  10.801  10.901  1.00 91.83           H
ATOM   1553  HN  PHE A 114      11.179  12.436  15.435  1.00 91.83           H
ATOM   1554  N   GLN A 115       9.265  16.036  14.693  1.00 92.01           N
ATOM   1555  CA  GLN A 115       8.127  16.745  15.252  1.00 92.01           C
ATOM   1556  C   GLN A 115       6.833  15.979  14.967  1.00 92.01           C
ATOM   1557  O   GLN A 115       6.809  15.089  14.119  1.00 92.01           O
ATOM   1558  HA  GLN A 115       8.306  16.781  16.326  1.00 92.01           H
ATOM   1559  CB  GLN A 115       8.050  18.173  14.708  1.00 92.01           C
ATOM   1560 1HB  GLN A 115       8.059  18.152  13.618  1.00 92.01           H
ATOM   1561 2HB  GLN A 115       7.108  18.631  15.010  1.00 92.01           H
ATOM   1562  CG  GLN A 115       9.220  19.017  15.217  1.00 92.01           C
ATOM   1563 1HG  GLN A 115      10.162  18.552  14.927  1.00 92.01           H
ATOM   1564 2HG  GLN A 115       9.193  20.001  14.750  1.00 92.01           H
ATOM   1565  CD  GLN A 115       9.167  19.167  16.739  1.00 92.01           C
ATOM   1566  OE1 GLN A 115       8.121  19.078  17.361  1.00 92.01           O
ATOM   1567  NE2 GLN A 115      10.349  19.399  17.302  1.00 92.01           N
ATOM   1568 1HE2 GLN A 115      11.170  19.460  16.733  1.00 92.01           H
ATOM   1569 2HE2 GLN A 115      10.418  19.512  18.293  1.00 92.01           H
ATOM   1570  HN  GLN A 115       9.646  16.437  13.860  1.00 92.01           H
ATOM   1571  N   THR A 116       5.789  16.355  15.691  1.00 92.59           N
ATOM   1572  CA  THR A 116       4.512  15.671  15.575  1.00 92.59           C
ATOM   1573  C   THR A 116       3.982  15.773  14.143  1.00 92.59           C
ATOM   1574  O   THR A 116       3.369  14.834  13.637  1.00 92.59           O
ATOM   1575  HA  THR A 116       4.669  14.612  15.783  1.00 92.59           H
ATOM   1576  CB  THR A 116       3.563  16.262  16.619  1.00 92.59           C
ATOM   1577  HB  THR A 116       3.304  17.291  16.371  1.00 92.59           H
ATOM   1578  OG1 THR A 116       4.249  16.080  17.854  1.00 92.59           O
ATOM   1579  HG1 THR A 116       3.846  16.666  18.558  1.00 92.59           H
ATOM   1580  CG2 THR A 116       2.283  15.438  16.778  1.00 92.59           C
ATOM   1581 1HG2 THR A 116       2.539  14.426  17.092  1.00 92.59           H
ATOM   1582 2HG2 THR A 116       1.754  15.401  15.826  1.00 92.59           H
ATOM   1583 3HG2 THR A 116       1.644  15.901  17.531  1.00 92.59           H
ATOM   1584  HN  THR A 116       5.806  17.109  16.347  1.00 92.59           H
ATOM   1585  N   PHE A 117       4.236  16.920  13.532  1.00 93.73           N
ATOM   1586  CA  PHE A 117       3.805  17.151  12.164  1.00 93.73           C
ATOM   1587  C   PHE A 117       4.272  16.022  11.244  1.00 93.73           C
ATOM   1588  O   PHE A 117       3.490  15.499  10.451  1.00 93.73           O
ATOM   1589  HA  PHE A 117       2.715  17.185  12.170  1.00 93.73           H
ATOM   1590  CB  PHE A 117       4.446  18.463  11.708  1.00 93.73           C
ATOM   1591 1HB  PHE A 117       4.087  19.272  12.344  1.00 93.73           H
ATOM   1592 2HB  PHE A 117       5.525  18.398  11.854  1.00 93.73           H
ATOM   1593  CG  PHE A 117       4.165  18.818  10.247  1.00 93.73           C
ATOM   1594  CD1 PHE A 117       5.129  18.636   9.305  1.00 93.73           C
ATOM   1595  HD1 PHE A 117       6.102  18.237   9.591  1.00 93.73           H
ATOM   1596  CD2 PHE A 117       2.951  19.317   9.890  1.00 93.73           C
ATOM   1597  HD2 PHE A 117       2.178  19.463  10.645  1.00 93.73           H
ATOM   1598  CE1 PHE A 117       4.868  18.966   7.948  1.00 93.73           C
ATOM   1599  HE1 PHE A 117       5.640  18.820   7.193  1.00 93.73           H
ATOM   1600  CE2 PHE A 117       2.689  19.646   8.533  1.00 93.73           C
ATOM   1601  HE2 PHE A 117       1.716  20.046   8.247  1.00 93.73           H
ATOM   1602  CZ  PHE A 117       3.653  19.464   7.591  1.00 93.73           C
ATOM   1603  HZ  PHE A 117       3.453  19.717   6.550  1.00 93.73           H
ATOM   1604  HN  PHE A 117       4.727  17.682  13.955  1.00 93.73           H
ATOM   1605  N   MET A 118       5.544  15.678  11.380  1.00 93.24           N
ATOM   1606  CA  MET A 118       6.135  14.648  10.543  1.00 93.24           C
ATOM   1607  C   MET A 118       5.479  13.290  10.800  1.00 93.24           C
ATOM   1608  O   MET A 118       5.321  12.489   9.880  1.00 93.24           O
ATOM   1609  HA  MET A 118       5.948  14.961   9.516  1.00 93.24           H
ATOM   1610  CB  MET A 118       7.634  14.553  10.831  1.00 93.24           C
ATOM   1611 1HB  MET A 118       8.070  15.552  10.843  1.00 93.24           H
ATOM   1612 2HB  MET A 118       7.792  14.125  11.821  1.00 93.24           H
ATOM   1613  CG  MET A 118       8.342  13.695   9.780  1.00 93.24           C
ATOM   1614 1HG  MET A 118       9.400  13.605  10.025  1.00 93.24           H
ATOM   1615 2HG  MET A 118       7.927  12.687   9.783  1.00 93.24           H
ATOM   1616  SD  MET A 118       8.150  14.428   8.164  1.00 93.24           S
ATOM   1617  CE  MET A 118       9.220  15.846   8.339  1.00 93.24           C
ATOM   1618 1HE  MET A 118       8.862  16.474   9.155  1.00 93.24           H
ATOM   1619 2HE  MET A 118      10.235  15.512   8.556  1.00 93.24           H
ATOM   1620 3HE  MET A 118       9.218  16.420   7.412  1.00 93.24           H
ATOM   1621  HN  MET A 118       6.166  16.090  12.046  1.00 93.24           H
ATOM   1622  N   CYS A 119       5.114  13.072  12.055  1.00 92.86           N
ATOM   1623  CA  CYS A 119       4.474  11.827  12.443  1.00 92.86           C
ATOM   1624  C   CYS A 119       3.135  11.726  11.709  1.00 92.86           C
ATOM   1625  O   CYS A 119       2.803  10.678  11.158  1.00 92.86           O
ATOM   1626  HA  CYS A 119       5.144  11.023  12.140  1.00 92.86           H
ATOM   1627  CB  CYS A 119       4.301  11.729  13.960  1.00 92.86           C
ATOM   1628 1HB  CYS A 119       5.277  11.714  14.445  1.00 92.86           H
ATOM   1629 2HB  CYS A 119       3.774  12.608  14.332  1.00 92.86           H
ATOM   1630  SG  CYS A 119       3.368  10.214  14.387  1.00 92.86           S
ATOM   1631  HN  CYS A 119       5.250  13.728  12.798  1.00 92.86           H
ATOM   1632  N   LYS A 120       2.403  12.830  11.724  1.00 93.71           N
ATOM   1633  CA  LYS A 120       1.110  12.880  11.063  1.00 93.71           C
ATOM   1634  C   LYS A 120       1.288  12.553   9.579  1.00 93.71           C
ATOM   1635  O   LYS A 120       0.582  11.704   9.038  1.00 93.71           O
ATOM   1636  HA  LYS A 120       0.483  12.111  11.513  1.00 93.71           H
ATOM   1637  CB  LYS A 120       0.430  14.227  11.319  1.00 93.71           C
ATOM   1638 1HB  LYS A 120       1.121  15.038  11.091  1.00 93.71           H
ATOM   1639 2HB  LYS A 120      -0.424  14.339  10.651  1.00 93.71           H
ATOM   1640  CG  LYS A 120      -0.035  14.339  12.772  1.00 93.71           C
ATOM   1641 1HG  LYS A 120      -0.694  13.505  13.013  1.00 93.71           H
ATOM   1642 2HG  LYS A 120       0.825  14.268  13.439  1.00 93.71           H
ATOM   1643  CD  LYS A 120      -0.767  15.660  13.014  1.00 93.71           C
ATOM   1644 1HD  LYS A 120      -0.075  16.493  12.886  1.00 93.71           H
ATOM   1645 2HD  LYS A 120      -1.555  15.784  12.271  1.00 93.71           H
ATOM   1646  CE  LYS A 120      -1.372  15.704  14.418  1.00 93.71           C
ATOM   1647 1HE  LYS A 120      -1.788  14.729  14.672  1.00 93.71           H
ATOM   1648 2HE  LYS A 120      -0.592  15.917  15.150  1.00 93.71           H
ATOM   1649  NZ  LYS A 120      -2.429  16.736  14.496  1.00 93.71           N
ATOM   1650 1HZ  LYS A 120      -2.801  16.769  15.439  1.00 93.71           H
ATOM   1651 2HZ  LYS A 120      -2.037  17.640  14.256  1.00 93.71           H
ATOM   1652 3HZ  LYS A 120      -3.173  16.508  13.846  1.00 93.71           H
ATOM   1653  HN  LYS A 120       2.680  13.678  12.177  1.00 93.71           H
ATOM   1654  N   VAL A 121       2.236  13.245   8.963  1.00 92.98           N
ATOM   1655  CA  VAL A 121       2.448  13.113   7.532  1.00 92.98           C
ATOM   1656  C   VAL A 121       2.806  11.662   7.204  1.00 92.98           C
ATOM   1657  O   VAL A 121       2.225  11.065   6.299  1.00 92.98           O
ATOM   1658  HA  VAL A 121       1.509  13.363   7.036  1.00 92.98           H
ATOM   1659  CB  VAL A 121       3.510  14.111   7.066  1.00 92.98           C
ATOM   1660  HB  VAL A 121       4.383  13.996   7.709  1.00 92.98           H
ATOM   1661  CG1 VAL A 121       3.944  13.818   5.628  1.00 92.98           C
ATOM   1662 1HG1 VAL A 121       4.360  12.813   5.572  1.00 92.98           H
ATOM   1663 2HG1 VAL A 121       3.081  13.892   4.966  1.00 92.98           H
ATOM   1664 3HG1 VAL A 121       4.699  14.542   5.322  1.00 92.98           H
ATOM   1665  CG2 VAL A 121       3.010  15.550   7.206  1.00 92.98           C
ATOM   1666 1HG2 VAL A 121       2.115  15.684   6.599  1.00 92.98           H
ATOM   1667 2HG2 VAL A 121       2.774  15.753   8.251  1.00 92.98           H
ATOM   1668 3HG2 VAL A 121       3.784  16.238   6.868  1.00 92.98           H
ATOM   1669  HN  VAL A 121       2.851  13.884   9.424  1.00 92.98           H
ATOM   1670  N   VAL A 122       3.760  11.137   7.959  1.00 92.45           N
ATOM   1671  CA  VAL A 122       4.363   9.859   7.621  1.00 92.45           C
ATOM   1672  C   VAL A 122       3.303   8.759   7.719  1.00 92.45           C
ATOM   1673  O   VAL A 122       3.223   7.891   6.851  1.00 92.45           O
ATOM   1674  HA  VAL A 122       4.710   9.921   6.590  1.00 92.45           H
ATOM   1675  CB  VAL A 122       5.577   9.600   8.515  1.00 92.45           C
ATOM   1676  HB  VAL A 122       5.293   9.831   9.542  1.00 92.45           H
ATOM   1677  CG1 VAL A 122       5.993   8.129   8.463  1.00 92.45           C
ATOM   1678 1HG1 VAL A 122       5.168   7.505   8.806  1.00 92.45           H
ATOM   1679 2HG1 VAL A 122       6.250   7.860   7.438  1.00 92.45           H
ATOM   1680 3HG1 VAL A 122       6.858   7.973   9.107  1.00 92.45           H
ATOM   1681  CG2 VAL A 122       6.743  10.514   8.134  1.00 92.45           C
ATOM   1682 1HG2 VAL A 122       7.026  10.328   7.098  1.00 92.45           H
ATOM   1683 2HG2 VAL A 122       6.441  11.555   8.247  1.00 92.45           H
ATOM   1684 3HG2 VAL A 122       7.593  10.310   8.785  1.00 92.45           H
ATOM   1685  HN  VAL A 122       4.121  11.569   8.786  1.00 92.45           H
ATOM   1686  N   ASN A 123       2.517   8.831   8.783  1.00 91.27           N
ATOM   1687  CA  ASN A 123       1.467   7.852   9.006  1.00 91.27           C
ATOM   1688  C   ASN A 123       0.434   7.954   7.881  1.00 91.27           C
ATOM   1689  O   ASN A 123      -0.036   6.938   7.372  1.00 91.27           O
ATOM   1690  HA  ASN A 123       1.973   6.887   9.021  1.00 91.27           H
ATOM   1691  CB  ASN A 123       0.748   8.108  10.332  1.00 91.27           C
ATOM   1692 1HB  ASN A 123       0.708   9.179  10.528  1.00 91.27           H
ATOM   1693 2HB  ASN A 123      -0.281   7.757  10.265  1.00 91.27           H
ATOM   1694  CG  ASN A 123       1.460   7.400  11.487  1.00 91.27           C
ATOM   1695  OD1 ASN A 123       2.193   6.441  11.304  1.00 91.27           O
ATOM   1696  ND2 ASN A 123       1.205   7.924  12.682  1.00 91.27           N
ATOM   1697 1HD2 ASN A 123       0.594   8.711  12.763  1.00 91.27           H
ATOM   1698 2HD2 ASN A 123       1.624   7.530  13.500  1.00 91.27           H
ATOM   1699  HN  ASN A 123       2.589   9.541   9.484  1.00 91.27           H
ATOM   1700  N   SER A 124       0.112   9.190   7.527  1.00 92.52           N
ATOM   1701  CA  SER A 124      -0.984   9.443   6.607  1.00 92.52           C
ATOM   1702  C   SER A 124      -0.576   9.046   5.187  1.00 92.52           C
ATOM   1703  O   SER A 124      -1.393   8.534   4.423  1.00 92.52           O
ATOM   1704  HA  SER A 124      -1.805   8.818   6.958  1.00 92.52           H
ATOM   1705  CB  SER A 124      -1.408  10.912   6.646  1.00 92.52           C
ATOM   1706 1HB  SER A 124      -0.606  11.532   6.245  1.00 92.52           H
ATOM   1707 2HB  SER A 124      -2.275  11.057   6.002  1.00 92.52           H
ATOM   1708  OG  SER A 124      -1.723  11.342   7.968  1.00 92.52           O
ATOM   1709  HG  SER A 124      -1.070  12.037   8.267  1.00 92.52           H
ATOM   1710  HN  SER A 124       0.584  10.007   7.857  1.00 92.52           H
ATOM   1711  N   MET A 125       0.687   9.297   4.876  1.00 91.82           N
ATOM   1712  CA  MET A 125       1.194   9.039   3.539  1.00 91.82           C
ATOM   1713  C   MET A 125       1.127   7.548   3.204  1.00 91.82           C
ATOM   1714  O   MET A 125       0.795   7.174   2.080  1.00 91.82           O
ATOM   1715  HA  MET A 125       0.544   9.599   2.866  1.00 91.82           H
ATOM   1716  CB  MET A 125       2.643   9.520   3.440  1.00 91.82           C
ATOM   1717 1HB  MET A 125       3.191   9.219   4.333  1.00 91.82           H
ATOM   1718 2HB  MET A 125       3.132   9.044   2.590  1.00 91.82           H
ATOM   1719  CG  MET A 125       2.707  11.041   3.285  1.00 91.82           C
ATOM   1720 1HG  MET A 125       2.086  11.519   4.043  1.00 91.82           H
ATOM   1721 2HG  MET A 125       3.728  11.389   3.443  1.00 91.82           H
ATOM   1722  SD  MET A 125       2.149  11.512   1.656  1.00 91.82           S
ATOM   1723  CE  MET A 125       1.292  13.028   2.049  1.00 91.82           C
ATOM   1724 1HE  MET A 125       0.484  12.818   2.750  1.00 91.82           H
ATOM   1725 2HE  MET A 125       1.990  13.734   2.499  1.00 91.82           H
ATOM   1726 3HE  MET A 125       0.878  13.458   1.137  1.00 91.82           H
ATOM   1727  HN  MET A 125       1.358   9.668   5.518  1.00 91.82           H
ATOM   1728  N   TYR A 126       1.448   6.736   4.201  1.00 87.51           N
ATOM   1729  CA  TYR A 126       1.394   5.293   4.038  1.00 87.51           C
ATOM   1730  C   TYR A 126      -0.014   4.837   3.652  1.00 87.51           C
ATOM   1731  O   TYR A 126      -0.185   4.066   2.708  1.00 87.51           O
ATOM   1732  HA  TYR A 126       2.087   5.018   3.242  1.00 87.51           H
ATOM   1733  CB  TYR A 126       1.754   4.700   5.401  1.00 87.51           C
ATOM   1734 1HB  TYR A 126       2.804   4.904   5.609  1.00 87.51           H
ATOM   1735 2HB  TYR A 126       1.173   5.208   6.171  1.00 87.51           H
ATOM   1736  CG  TYR A 126       1.510   3.194   5.509  1.00 87.51           C
ATOM   1737  CD1 TYR A 126       0.750   2.690   6.546  1.00 87.51           C
ATOM   1738  HD1 TYR A 126       0.324   3.366   7.287  1.00 87.51           H
ATOM   1739  CD2 TYR A 126       2.049   2.338   4.570  1.00 87.51           C
ATOM   1740  HD2 TYR A 126       2.649   2.736   3.752  1.00 87.51           H
ATOM   1741  CE1 TYR A 126       0.521   1.272   6.647  1.00 87.51           C
ATOM   1742  HE1 TYR A 126      -0.077   0.861   7.461  1.00 87.51           H
ATOM   1743  CE2 TYR A 126       1.820   0.921   4.672  1.00 87.51           C
ATOM   1744  HE2 TYR A 126       2.240   0.234   3.937  1.00 87.51           H
ATOM   1745  CZ  TYR A 126       1.067   0.457   5.705  1.00 87.51           C
ATOM   1746  OH  TYR A 126       0.850  -0.882   5.801  1.00 87.51           O
ATOM   1747  HH  TYR A 126       0.278  -1.079   6.597  1.00 87.51           H
ATOM   1748  HN  TYR A 126       1.740   7.048   5.105  1.00 87.51           H
ATOM   1749  N   LYS A 127      -0.988   5.332   4.402  1.00 87.66           N
ATOM   1750  CA  LYS A 127      -2.366   4.910   4.214  1.00 87.66           C
ATOM   1751  C   LYS A 127      -2.868   5.410   2.858  1.00 87.66           C
ATOM   1752  O   LYS A 127      -3.640   4.727   2.188  1.00 87.66           O
ATOM   1753  HA  LYS A 127      -2.375   3.820   4.205  1.00 87.66           H
ATOM   1754  CB  LYS A 127      -3.230   5.360   5.394  1.00 87.66           C
ATOM   1755 1HB  LYS A 127      -3.047   6.414   5.602  1.00 87.66           H
ATOM   1756 2HB  LYS A 127      -4.284   5.265   5.134  1.00 87.66           H
ATOM   1757  CG  LYS A 127      -2.929   4.528   6.642  1.00 87.66           C
ATOM   1758 1HG  LYS A 127      -1.856   4.523   6.830  1.00 87.66           H
ATOM   1759 2HG  LYS A 127      -3.403   4.985   7.511  1.00 87.66           H
ATOM   1760  CD  LYS A 127      -3.431   3.092   6.478  1.00 87.66           C
ATOM   1761 1HD  LYS A 127      -4.520   3.086   6.435  1.00 87.66           H
ATOM   1762 2HD  LYS A 127      -3.073   2.683   5.533  1.00 87.66           H
ATOM   1763  CE  LYS A 127      -2.956   2.210   7.634  1.00 87.66           C
ATOM   1764 1HE  LYS A 127      -1.894   2.374   7.812  1.00 87.66           H
ATOM   1765 2HE  LYS A 127      -3.479   2.487   8.550  1.00 87.66           H
ATOM   1766  NZ  LYS A 127      -3.200   0.782   7.331  1.00 87.66           N
ATOM   1767 1HZ  LYS A 127      -2.985   0.221   8.148  1.00 87.66           H
ATOM   1768 2HZ  LYS A 127      -4.173   0.651   7.078  1.00 87.66           H
ATOM   1769 3HZ  LYS A 127      -2.609   0.495   6.558  1.00 87.66           H
ATOM   1770  HN  LYS A 127      -0.848   6.008   5.125  1.00 87.66           H
ATOM   1771  N   MET A 128      -2.408   6.598   2.494  1.00 90.93           N
ATOM   1772  CA  MET A 128      -2.809   7.202   1.235  1.00 90.93           C
ATOM   1773  C   MET A 128      -2.325   6.367   0.048  1.00 90.93           C
ATOM   1774  O   MET A 128      -3.077   6.131  -0.897  1.00 90.93           O
ATOM   1775  HA  MET A 128      -3.898   7.223   1.253  1.00 90.93           H
ATOM   1776  CB  MET A 128      -2.227   8.614   1.138  1.00 90.93           C
ATOM   1777 1HB  MET A 128      -2.502   9.186   2.023  1.00 90.93           H
ATOM   1778 2HB  MET A 128      -1.138   8.561   1.117  1.00 90.93           H
ATOM   1779  CG  MET A 128      -2.732   9.330  -0.116  1.00 90.93           C
ATOM   1780 1HG  MET A 128      -2.517   8.729  -1.000  1.00 90.93           H
ATOM   1781 2HG  MET A 128      -3.815   9.448  -0.067  1.00 90.93           H
ATOM   1782  SD  MET A 128      -1.952  10.928  -0.263  1.00 90.93           S
ATOM   1783  CE  MET A 128      -0.264  10.424  -0.551  1.00 90.93           C
ATOM   1784 1HE  MET A 128       0.089   9.835   0.295  1.00 90.93           H
ATOM   1785 2HE  MET A 128      -0.214   9.822  -1.459  1.00 90.93           H
ATOM   1786 3HE  MET A 128       0.365  11.307  -0.666  1.00 90.93           H
ATOM   1787  HN  MET A 128      -1.774   7.144   3.042  1.00 90.93           H
ATOM   1788  N   ASN A 129      -1.073   5.943   0.134  1.00 90.34           N
ATOM   1789  CA  ASN A 129      -0.505   5.072  -0.881  1.00 90.34           C
ATOM   1790  C   ASN A 129      -1.328   3.785  -0.961  1.00 90.34           C
ATOM   1791  O   ASN A 129      -1.703   3.350  -2.048  1.00 90.34           O
ATOM   1792  HA  ASN A 129      -0.542   5.648  -1.806  1.00 90.34           H
ATOM   1793  CB  ASN A 129       0.936   4.692  -0.537  1.00 90.34           C
ATOM   1794 1HB  ASN A 129       1.588   5.552  -0.684  1.00 90.34           H
ATOM   1795 2HB  ASN A 129       1.002   4.417   0.515  1.00 90.34           H
ATOM   1796  CG  ASN A 129       1.417   3.527  -1.405  1.00 90.34           C
ATOM   1797  OD1 ASN A 129       1.223   2.364  -1.091  1.00 90.34           O
ATOM   1798  ND2 ASN A 129       2.053   3.902  -2.511  1.00 90.34           N
ATOM   1799 1HD2 ASN A 129       2.179   4.874  -2.710  1.00 90.34           H
ATOM   1800 2HD2 ASN A 129       2.406   3.213  -3.143  1.00 90.34           H
ATOM   1801  HN  ASN A 129      -0.451   6.184   0.879  1.00 90.34           H
ATOM   1802  N   PHE A 130      -1.586   3.212   0.206  1.00 86.20           N
ATOM   1803  CA  PHE A 130      -2.221   1.907   0.275  1.00 86.20           C
ATOM   1804  C   PHE A 130      -3.555   1.906  -0.475  1.00 86.20           C
ATOM   1805  O   PHE A 130      -3.778   1.072  -1.351  1.00 86.20           O
ATOM   1806  HA  PHE A 130      -1.543   1.192  -0.192  1.00 86.20           H
ATOM   1807  CB  PHE A 130      -2.481   1.614   1.754  1.00 86.20           C
ATOM   1808 1HB  PHE A 130      -1.544   1.707   2.303  1.00 86.20           H
ATOM   1809 2HB  PHE A 130      -3.159   2.370   2.150  1.00 86.20           H
ATOM   1810  CG  PHE A 130      -3.074   0.228   2.019  1.00 86.20           C
ATOM   1811  CD1 PHE A 130      -4.363   0.109   2.436  1.00 86.20           C
ATOM   1812  HD1 PHE A 130      -4.973   1.001   2.582  1.00 86.20           H
ATOM   1813  CD2 PHE A 130      -2.313  -0.884   1.836  1.00 86.20           C
ATOM   1814  HD2 PHE A 130      -1.280  -0.788   1.502  1.00 86.20           H
ATOM   1815  CE1 PHE A 130      -4.914  -1.176   2.682  1.00 86.20           C
ATOM   1816  HE1 PHE A 130      -5.947  -1.272   3.017  1.00 86.20           H
ATOM   1817  CE2 PHE A 130      -2.864  -2.169   2.082  1.00 86.20           C
ATOM   1818  HE2 PHE A 130      -2.254  -3.061   1.936  1.00 86.20           H
ATOM   1819  CZ  PHE A 130      -4.153  -2.288   2.500  1.00 86.20           C
ATOM   1820  HZ  PHE A 130      -4.575  -3.275   2.688  1.00 86.20           H
ATOM   1821  HN  PHE A 130      -1.369   3.624   1.091  1.00 86.20           H
ATOM   1822  N   TYR A 131      -4.407   2.851  -0.103  1.00 87.77           N
ATOM   1823  CA  TYR A 131      -5.743   2.918  -0.670  1.00 87.77           C
ATOM   1824  C   TYR A 131      -5.690   3.263  -2.160  1.00 87.77           C
ATOM   1825  O   TYR A 131      -6.392   2.656  -2.967  1.00 87.77           O
ATOM   1826  HA  TYR A 131      -6.210   1.941  -0.548  1.00 87.77           H
ATOM   1827  CB  TYR A 131      -6.461   4.043   0.077  1.00 87.77           C
ATOM   1828 1HB  TYR A 131      -5.865   4.953   0.004  1.00 87.77           H
ATOM   1829 2HB  TYR A 131      -7.411   4.246  -0.418  1.00 87.77           H
ATOM   1830  CG  TYR A 131      -6.726   3.741   1.553  1.00 87.77           C
ATOM   1831  CD1 TYR A 131      -7.178   2.493   1.931  1.00 87.77           C
ATOM   1832  HD1 TYR A 131      -7.346   1.723   1.178  1.00 87.77           H
ATOM   1833  CD2 TYR A 131      -6.513   4.716   2.506  1.00 87.77           C
ATOM   1834  HD2 TYR A 131      -6.156   5.701   2.208  1.00 87.77           H
ATOM   1835  CE1 TYR A 131      -7.427   2.208   3.320  1.00 87.77           C
ATOM   1836  HE1 TYR A 131      -7.784   1.226   3.633  1.00 87.77           H
ATOM   1837  CE2 TYR A 131      -6.762   4.431   3.896  1.00 87.77           C
ATOM   1838  HE2 TYR A 131      -6.598   5.191   4.659  1.00 87.77           H
ATOM   1839  CZ  TYR A 131      -7.207   3.191   4.234  1.00 87.77           C
ATOM   1840  OH  TYR A 131      -7.442   2.921   5.546  1.00 87.77           O
ATOM   1841  HH  TYR A 131      -7.345   3.756   6.089  1.00 87.77           H
ATOM   1842  HN  TYR A 131      -4.197   3.559   0.570  1.00 87.77           H
ATOM   1843  N   SER A 132      -4.851   4.237  -2.479  1.00 90.12           N
ATOM   1844  CA  SER A 132      -4.759   4.729  -3.844  1.00 90.12           C
ATOM   1845  C   SER A 132      -4.283   3.610  -4.772  1.00 90.12           C
ATOM   1846  O   SER A 132      -4.793   3.459  -5.881  1.00 90.12           O
ATOM   1847  HA  SER A 132      -5.770   5.040  -4.107  1.00 90.12           H
ATOM   1848  CB  SER A 132      -3.817   5.931  -3.934  1.00 90.12           C
ATOM   1849 1HB  SER A 132      -3.742   6.255  -4.972  1.00 90.12           H
ATOM   1850 2HB  SER A 132      -4.237   6.764  -3.369  1.00 90.12           H
ATOM   1851  OG  SER A 132      -2.516   5.629  -3.437  1.00 90.12           O
ATOM   1852  HG  SER A 132      -2.371   6.085  -2.559  1.00 90.12           H
ATOM   1853  HN  SER A 132      -4.242   4.688  -1.826  1.00 90.12           H
ATOM   1854  N   CYS A 133      -3.310   2.854  -4.284  1.00 84.17           N
ATOM   1855  CA  CYS A 133      -2.741   1.770  -5.067  1.00 84.17           C
ATOM   1856  C   CYS A 133      -3.847   0.753  -5.353  1.00 84.17           C
ATOM   1857  O   CYS A 133      -4.018   0.320  -6.492  1.00 84.17           O
ATOM   1858  HA  CYS A 133      -2.372   2.212  -5.992  1.00 84.17           H
ATOM   1859  CB  CYS A 133      -1.545   1.129  -4.360  1.00 84.17           C
ATOM   1860 1HB  CYS A 133      -1.776   0.973  -3.306  1.00 84.17           H
ATOM   1861 2HB  CYS A 133      -1.340   0.149  -4.790  1.00 84.17           H
ATOM   1862  SG  CYS A 133      -0.072   2.202  -4.523  1.00 84.17           S
ATOM   1863  HG  CYS A 133      -0.456   3.104  -3.624  1.00 84.17           H
ATOM   1864  HN  CYS A 133      -2.912   2.973  -3.375  1.00 84.17           H
ATOM   1865  N   VAL A 134      -4.570   0.400  -4.300  1.00 83.20           N
ATOM   1866  CA  VAL A 134      -5.630  -0.587  -4.417  1.00 83.20           C
ATOM   1867  C   VAL A 134      -6.629  -0.132  -5.483  1.00 83.20           C
ATOM   1868  O   VAL A 134      -7.003  -0.909  -6.360  1.00 83.20           O
ATOM   1869  HA  VAL A 134      -5.175  -1.523  -4.739  1.00 83.20           H
ATOM   1870  CB  VAL A 134      -6.279  -0.821  -3.051  1.00 83.20           C
ATOM   1871  HB  VAL A 134      -6.457   0.152  -2.593  1.00 83.20           H
ATOM   1872  CG1 VAL A 134      -7.630  -1.524  -3.200  1.00 83.20           C
ATOM   1873 1HG1 VAL A 134      -8.297  -0.907  -3.803  1.00 83.20           H
ATOM   1874 2HG1 VAL A 134      -7.486  -2.488  -3.688  1.00 83.20           H
ATOM   1875 3HG1 VAL A 134      -8.070  -1.678  -2.214  1.00 83.20           H
ATOM   1876  CG2 VAL A 134      -5.348  -1.611  -2.130  1.00 83.20           C
ATOM   1877 1HG2 VAL A 134      -5.125  -2.577  -2.581  1.00 83.20           H
ATOM   1878 2HG2 VAL A 134      -4.422  -1.054  -1.985  1.00 83.20           H
ATOM   1879 3HG2 VAL A 134      -5.834  -1.763  -1.166  1.00 83.20           H
ATOM   1880  HN  VAL A 134      -4.440   0.775  -3.382  1.00 83.20           H
ATOM   1881  N   LEU A 135      -7.031   1.126  -5.374  1.00 86.14           N
ATOM   1882  CA  LEU A 135      -8.067   1.658  -6.243  1.00 86.14           C
ATOM   1883  C   LEU A 135      -7.548   1.699  -7.681  1.00 86.14           C
ATOM   1884  O   LEU A 135      -8.300   1.456  -8.623  1.00 86.14           O
ATOM   1885  HA  LEU A 135      -8.913   0.973  -6.200  1.00 86.14           H
ATOM   1886  CB  LEU A 135      -8.555   3.013  -5.726  1.00 86.14           C
ATOM   1887 1HB  LEU A 135      -7.691   3.665  -5.601  1.00 86.14           H
ATOM   1888 2HB  LEU A 135      -9.187   3.465  -6.491  1.00 86.14           H
ATOM   1889  CG  LEU A 135      -9.334   2.988  -4.410  1.00 86.14           C
ATOM   1890  HG  LEU A 135      -8.754   2.423  -3.680  1.00 86.14           H
ATOM   1891  CD1 LEU A 135      -9.511   4.401  -3.850  1.00 86.14           C
ATOM   1892 1HD1 LEU A 135      -8.532   4.844  -3.668  1.00 86.14           H
ATOM   1893 2HD1 LEU A 135     -10.058   5.011  -4.568  1.00 86.14           H
ATOM   1894 3HD1 LEU A 135     -10.068   4.354  -2.914  1.00 86.14           H
ATOM   1895  CD2 LEU A 135     -10.673   2.267  -4.579  1.00 86.14           C
ATOM   1896 1HD2 LEU A 135     -11.272   2.783  -5.330  1.00 86.14           H
ATOM   1897 2HD2 LEU A 135     -10.495   1.240  -4.900  1.00 86.14           H
ATOM   1898 3HD2 LEU A 135     -11.207   2.263  -3.628  1.00 86.14           H
ATOM   1899  HN  LEU A 135      -6.663   1.775  -4.708  1.00 86.14           H
ATOM   1900  N   LEU A 136      -6.266   2.010  -7.806  1.00 87.32           N
ATOM   1901  CA  LEU A 136      -5.647   2.124  -9.115  1.00 87.32           C
ATOM   1902  C   LEU A 136      -5.594   0.744  -9.772  1.00 87.32           C
ATOM   1903  O   LEU A 136      -5.921   0.599 -10.949  1.00 87.32           O
ATOM   1904  HA  LEU A 136      -6.282   2.771  -9.721  1.00 87.32           H
ATOM   1905  CB  LEU A 136      -4.282   2.806  -9.005  1.00 87.32           C
ATOM   1906 1HB  LEU A 136      -3.748   2.372  -8.159  1.00 87.32           H
ATOM   1907 2HB  LEU A 136      -3.706   2.570  -9.900  1.00 87.32           H
ATOM   1908  CG  LEU A 136      -4.303   4.326  -8.833  1.00 87.32           C
ATOM   1909  HG  LEU A 136      -5.019   4.571  -8.048  1.00 87.32           H
ATOM   1910  CD1 LEU A 136      -2.938   4.845  -8.377  1.00 87.32           C
ATOM   1911 1HD1 LEU A 136      -2.676   4.389  -7.422  1.00 87.32           H
ATOM   1912 2HD1 LEU A 136      -2.184   4.588  -9.121  1.00 87.32           H
ATOM   1913 3HD1 LEU A 136      -2.981   5.928  -8.262  1.00 87.32           H
ATOM   1914  CD2 LEU A 136      -4.780   5.016 -10.112  1.00 87.32           C
ATOM   1915 1HD2 LEU A 136      -4.108   4.767 -10.932  1.00 87.32           H
ATOM   1916 2HD2 LEU A 136      -5.788   4.678 -10.353  1.00 87.32           H
ATOM   1917 3HD2 LEU A 136      -4.786   6.096  -9.962  1.00 87.32           H
ATOM   1918  HN  LEU A 136      -5.654   2.181  -7.033  1.00 87.32           H
ATOM   1919  N   ILE A 137      -5.179  -0.236  -8.982  1.00 79.16           N
ATOM   1920  CA  ILE A 137      -5.046  -1.594  -9.482  1.00 79.16           C
ATOM   1921  C   ILE A 137      -6.408  -2.088  -9.974  1.00 79.16           C
ATOM   1922  O   ILE A 137      -6.495  -2.755 -11.004  1.00 79.16           O
ATOM   1923  HA  ILE A 137      -4.362  -1.565 -10.330  1.00 79.16           H
ATOM   1924  CB  ILE A 137      -4.412  -2.496  -8.421  1.00 79.16           C
ATOM   1925  HB  ILE A 137      -4.896  -2.292  -7.466  1.00 79.16           H
ATOM   1926  CG1 ILE A 137      -2.925  -2.179  -8.250  1.00 79.16           C
ATOM   1927 1HG1 ILE A 137      -2.375  -2.508  -9.132  1.00 79.16           H
ATOM   1928 2HG1 ILE A 137      -2.785  -1.101  -8.172  1.00 79.16           H
ATOM   1929  CG2 ILE A 137      -4.650  -3.972  -8.743  1.00 79.16           C
ATOM   1930 1HG2 ILE A 137      -5.721  -4.169  -8.773  1.00 79.16           H
ATOM   1931 2HG2 ILE A 137      -4.209  -4.209  -9.711  1.00 79.16           H
ATOM   1932 3HG2 ILE A 137      -4.189  -4.591  -7.972  1.00 79.16           H
ATOM   1933  CD1 ILE A 137      -2.358  -2.863  -7.004  1.00 79.16           C
ATOM   1934 1HD1 ILE A 137      -2.894  -2.512  -6.122  1.00 79.16           H
ATOM   1935 2HD1 ILE A 137      -2.477  -3.942  -7.096  1.00 79.16           H
ATOM   1936 3HD1 ILE A 137      -1.300  -2.621  -6.906  1.00 79.16           H
ATOM   1937  HN  ILE A 137      -4.937  -0.115  -8.020  1.00 79.16           H
ATOM   1938  N   MET A 138      -7.437  -1.741  -9.216  1.00 80.99           N
ATOM   1939  CA  MET A 138      -8.797  -2.078  -9.600  1.00 80.99           C
ATOM   1940  C   MET A 138      -9.147  -1.475 -10.962  1.00 80.99           C
ATOM   1941  O   MET A 138      -9.681  -2.163 -11.831  1.00 80.99           O
ATOM   1942  HA  MET A 138      -8.825  -3.166  -9.659  1.00 80.99           H
ATOM   1943  CB  MET A 138      -9.771  -1.553  -8.544  1.00 80.99           C
ATOM   1944 1HB  MET A 138      -9.562  -2.025  -7.584  1.00 80.99           H
ATOM   1945 2HB  MET A 138      -9.625  -0.481  -8.410  1.00 80.99           H
ATOM   1946  CG  MET A 138     -11.220  -1.828  -8.949  1.00 80.99           C
ATOM   1947 1HG  MET A 138     -11.453  -1.306  -9.877  1.00 80.99           H
ATOM   1948 2HG  MET A 138     -11.358  -2.892  -9.139  1.00 80.99           H
ATOM   1949  SD  MET A 138     -12.328  -1.293  -7.656  1.00 80.99           S
ATOM   1950  CE  MET A 138     -12.192   0.477  -7.843  1.00 80.99           C
ATOM   1951 1HE  MET A 138     -11.155   0.780  -7.692  1.00 80.99           H
ATOM   1952 2HE  MET A 138     -12.511   0.762  -8.846  1.00 80.99           H
ATOM   1953 3HE  MET A 138     -12.825   0.971  -7.106  1.00 80.99           H
ATOM   1954  HN  MET A 138      -7.353  -1.241  -8.354  1.00 80.99           H
ATOM   1955  N   CYS A 139      -8.831  -0.196 -11.106  1.00 84.29           N
ATOM   1956  CA  CYS A 139      -9.205   0.537 -12.303  1.00 84.29           C
ATOM   1957  C   CYS A 139      -8.448  -0.062 -13.490  1.00 84.29           C
ATOM   1958  O   CYS A 139      -8.998  -0.189 -14.583  1.00 84.29           O
ATOM   1959  HA  CYS A 139     -10.281   0.408 -12.426  1.00 84.29           H
ATOM   1960  CB  CYS A 139      -8.940   2.036 -12.155  1.00 84.29           C
ATOM   1961 1HB  CYS A 139      -7.909   2.202 -11.841  1.00 84.29           H
ATOM   1962 2HB  CYS A 139      -9.063   2.533 -13.118  1.00 84.29           H
ATOM   1963  SG  CYS A 139     -10.091   2.758 -10.929  1.00 84.29           S
ATOM   1964  HG  CYS A 139      -9.414   2.363  -9.854  1.00 84.29           H
ATOM   1965  HN  CYS A 139      -8.330   0.337 -10.424  1.00 84.29           H
ATOM   1966  N   ILE A 140      -7.196  -0.415 -13.235  1.00 80.37           N
ATOM   1967  CA  ILE A 140      -6.356  -0.994 -14.270  1.00 80.37           C
ATOM   1968  C   ILE A 140      -7.007  -2.276 -14.791  1.00 80.37           C
ATOM   1969  O   ILE A 140      -7.040  -2.514 -15.998  1.00 80.37           O
ATOM   1970  HA  ILE A 140      -6.305  -0.275 -15.088  1.00 80.37           H
ATOM   1971  CB  ILE A 140      -4.930  -1.194 -13.752  1.00 80.37           C
ATOM   1972  HB  ILE A 140      -4.987  -1.631 -12.755  1.00 80.37           H
ATOM   1973  CG1 ILE A 140      -4.203   0.146 -13.618  1.00 80.37           C
ATOM   1974 1HG1 ILE A 140      -3.966   0.536 -14.608  1.00 80.37           H
ATOM   1975 2HG1 ILE A 140      -4.857   0.872 -13.137  1.00 80.37           H
ATOM   1976  CG2 ILE A 140      -4.160  -2.179 -14.634  1.00 80.37           C
ATOM   1977 1HG2 ILE A 140      -4.670  -3.142 -14.634  1.00 80.37           H
ATOM   1978 2HG2 ILE A 140      -4.112  -1.793 -15.652  1.00 80.37           H
ATOM   1979 3HG2 ILE A 140      -3.150  -2.302 -14.244  1.00 80.37           H
ATOM   1980  CD1 ILE A 140      -2.916  -0.008 -12.804  1.00 80.37           C
ATOM   1981 1HD1 ILE A 140      -3.159  -0.376 -11.807  1.00 80.37           H
ATOM   1982 2HD1 ILE A 140      -2.255  -0.718 -13.301  1.00 80.37           H
ATOM   1983 3HD1 ILE A 140      -2.419   0.958 -12.724  1.00 80.37           H
ATOM   1984  HN  ILE A 140      -6.757  -0.312 -12.342  1.00 80.37           H
ATOM   1985  N   SER A 141      -7.508  -3.070 -13.856  1.00 76.26           N
ATOM   1986  CA  SER A 141      -8.011  -4.392 -14.188  1.00 76.26           C
ATOM   1987  C   SER A 141      -9.305  -4.273 -14.995  1.00 76.26           C
ATOM   1988  O   SER A 141      -9.536  -5.047 -15.923  1.00 76.26           O
ATOM   1989  HA  SER A 141      -7.228  -4.857 -14.786  1.00 76.26           H
ATOM   1990  CB  SER A 141      -8.248  -5.224 -12.926  1.00 76.26           C
ATOM   1991 1HB  SER A 141      -9.061  -4.783 -12.349  1.00 76.26           H
ATOM   1992 2HB  SER A 141      -8.565  -6.228 -13.207  1.00 76.26           H
ATOM   1993  OG  SER A 141      -7.080  -5.306 -12.113  1.00 76.26           O
ATOM   1994  HG  SER A 141      -7.081  -4.568 -11.438  1.00 76.26           H
ATOM   1995  HN  SER A 141      -7.573  -2.823 -12.889  1.00 76.26           H
ATOM   1996  N   VAL A 142     -10.115  -3.296 -14.614  1.00 77.52           N
ATOM   1997  CA  VAL A 142     -11.338  -3.010 -15.344  1.00 77.52           C
ATOM   1998  C   VAL A 142     -10.985  -2.516 -16.748  1.00 77.52           C
ATOM   1999  O   VAL A 142     -11.615  -2.914 -17.727  1.00 77.52           O
ATOM   2000  HA  VAL A 142     -11.895  -3.943 -15.430  1.00 77.52           H
ATOM   2001  CB  VAL A 142     -12.196  -2.017 -14.558  1.00 77.52           C
ATOM   2002  HB  VAL A 142     -11.583  -1.141 -14.343  1.00 77.52           H
ATOM   2003  CG1 VAL A 142     -13.398  -1.556 -15.386  1.00 77.52           C
ATOM   2004 1HG1 VAL A 142     -13.048  -1.071 -16.297  1.00 77.52           H
ATOM   2005 2HG1 VAL A 142     -14.012  -2.419 -15.646  1.00 77.52           H
ATOM   2006 3HG1 VAL A 142     -13.991  -0.851 -14.804  1.00 77.52           H
ATOM   2007  CG2 VAL A 142     -12.646  -2.615 -13.224  1.00 77.52           C
ATOM   2008 1HG2 VAL A 142     -13.234  -3.515 -13.409  1.00 77.52           H
ATOM   2009 2HG2 VAL A 142     -11.771  -2.870 -12.627  1.00 77.52           H
ATOM   2010 3HG2 VAL A 142     -13.254  -1.888 -12.686  1.00 77.52           H
ATOM   2011  HN  VAL A 142      -9.947  -2.707 -13.823  1.00 77.52           H
ATOM   2012  N   ASP A 143      -9.979  -1.655 -16.803  1.00 77.66           N
ATOM   2013  CA  ASP A 143      -9.591  -1.037 -18.059  1.00 77.66           C
ATOM   2014  C   ASP A 143      -9.115  -2.120 -19.030  1.00 77.66           C
ATOM   2015  O   ASP A 143      -9.439  -2.080 -20.216  1.00 77.66           O
ATOM   2016  HA  ASP A 143     -10.484  -0.522 -18.413  1.00 77.66           H
ATOM   2017  CB  ASP A 143      -8.441  -0.048 -17.853  1.00 77.66           C
ATOM   2018 1HB  ASP A 143      -8.717   0.683 -17.094  1.00 77.66           H
ATOM   2019 2HB  ASP A 143      -7.564  -0.578 -17.482  1.00 77.66           H
ATOM   2020  CG  ASP A 143      -8.095   0.670 -19.159  1.00 77.66           C
ATOM   2021  OD1 ASP A 143      -9.030   1.250 -19.752  1.00 77.66           O
ATOM   2022  OD2 ASP A 143      -6.904   0.622 -19.535  1.00 77.66           O
ATOM   2023  HN  ASP A 143      -9.435  -1.380 -16.010  1.00 77.66           H
ATOM   2024  N   ARG A 144      -8.355  -3.061 -18.490  1.00 71.86           N
ATOM   2025  CA  ARG A 144      -7.843  -4.160 -19.291  1.00 71.86           C
ATOM   2026  C   ARG A 144      -8.999  -4.997 -19.844  1.00 71.86           C
ATOM   2027  O   ARG A 144      -8.985  -5.387 -21.010  1.00 71.86           O
ATOM   2028  HA  ARG A 144      -7.285  -3.682 -20.097  1.00 71.86           H
ATOM   2029  CB  ARG A 144      -6.920  -5.059 -18.467  1.00 71.86           C
ATOM   2030 1HB  ARG A 144      -7.339  -5.201 -17.471  1.00 71.86           H
ATOM   2031 2HB  ARG A 144      -6.858  -6.044 -18.930  1.00 71.86           H
ATOM   2032  CG  ARG A 144      -5.520  -4.452 -18.356  1.00 71.86           C
ATOM   2033 1HG  ARG A 144      -5.166  -4.160 -19.344  1.00 71.86           H
ATOM   2034 2HG  ARG A 144      -5.559  -3.546 -17.751  1.00 71.86           H
ATOM   2035  CD  ARG A 144      -4.540  -5.447 -17.731  1.00 71.86           C
ATOM   2036 1HD  ARG A 144      -4.838  -5.669 -16.706  1.00 71.86           H
ATOM   2037 2HD  ARG A 144      -4.563  -6.388 -18.280  1.00 71.86           H
ATOM   2038  NE  ARG A 144      -3.170  -4.886 -17.748  1.00 71.86           N
ATOM   2039  HE  ARG A 144      -3.065  -3.910 -17.939  1.00 71.86           H
ATOM   2040  CZ  ARG A 144      -2.061  -5.604 -17.523  1.00 71.86           C
ATOM   2041  NH1 ARG A 144      -2.142  -6.916 -17.261  1.00 71.86           N
ATOM   2042 1HH1 ARG A 144      -3.035  -7.366 -17.233  1.00 71.86           H
ATOM   2043 2HH1 ARG A 144      -1.310  -7.445 -17.095  1.00 71.86           H
ATOM   2044  NH2 ARG A 144      -0.871  -4.991 -17.564  1.00 71.86           N
ATOM   2045 1HH2 ARG A 144      -0.034  -5.513 -17.398  1.00 71.86           H
ATOM   2046 2HH2 ARG A 144      -0.819  -4.012 -17.759  1.00 71.86           H
ATOM   2047  HN  ARG A 144      -8.088  -3.080 -17.527  1.00 71.86           H
ATOM   2048  N   TYR A 145      -9.971  -5.248 -18.980  1.00 72.97           N
ATOM   2049  CA  TYR A 145     -11.135  -6.027 -19.368  1.00 72.97           C
ATOM   2050  C   TYR A 145     -11.849  -5.388 -20.561  1.00 72.97           C
ATOM   2051  O   TYR A 145     -12.135  -6.060 -21.551  1.00 72.97           O
ATOM   2052  HA  TYR A 145     -10.794  -7.023 -19.649  1.00 72.97           H
ATOM   2053  CB  TYR A 145     -12.074  -6.013 -18.160  1.00 72.97           C
ATOM   2054 1HB  TYR A 145     -11.621  -6.590 -17.354  1.00 72.97           H
ATOM   2055 2HB  TYR A 145     -12.174  -4.989 -17.802  1.00 72.97           H
ATOM   2056  CG  TYR A 145     -13.468  -6.575 -18.449  1.00 72.97           C
ATOM   2057  CD1 TYR A 145     -14.589  -5.833 -18.137  1.00 72.97           C
ATOM   2058  HD1 TYR A 145     -14.481  -4.848 -17.684  1.00 72.97           H
ATOM   2059  CD2 TYR A 145     -13.603  -7.823 -19.022  1.00 72.97           C
ATOM   2060  HD2 TYR A 145     -12.718  -8.409 -19.269  1.00 72.97           H
ATOM   2061  CE1 TYR A 145     -15.900  -6.362 -18.408  1.00 72.97           C
ATOM   2062  HE1 TYR A 145     -16.794  -5.787 -18.166  1.00 72.97           H
ATOM   2063  CE2 TYR A 145     -14.915  -8.352 -19.294  1.00 72.97           C
ATOM   2064  HE2 TYR A 145     -15.036  -9.336 -19.746  1.00 72.97           H
ATOM   2065  CZ  TYR A 145     -15.999  -7.595 -18.973  1.00 72.97           C
ATOM   2066  OH  TYR A 145     -17.237  -8.094 -19.230  1.00 72.97           O
ATOM   2067  HH  TYR A 145     -17.937  -7.459 -18.902  1.00 72.97           H
ATOM   2068  HN  TYR A 145      -9.973  -4.930 -18.032  1.00 72.97           H
ATOM   2069  N   ILE A 146     -12.117  -4.097 -20.428  1.00 74.70           N
ATOM   2070  CA  ILE A 146     -12.861  -3.378 -21.447  1.00 74.70           C
ATOM   2071  C   ILE A 146     -12.084  -3.418 -22.765  1.00 74.70           C
ATOM   2072  O   ILE A 146     -12.670  -3.599 -23.830  1.00 74.70           O
ATOM   2073  HA  ILE A 146     -13.808  -3.899 -21.589  1.00 74.70           H
ATOM   2074  CB  ILE A 146     -13.191  -1.962 -20.971  1.00 74.70           C
ATOM   2075  HB  ILE A 146     -12.269  -1.494 -20.626  1.00 74.70           H
ATOM   2076  CG1 ILE A 146     -14.154  -1.993 -19.783  1.00 74.70           C
ATOM   2077 1HG1 ILE A 146     -15.143  -2.306 -20.120  1.00 74.70           H
ATOM   2078 2HG1 ILE A 146     -13.817  -2.732 -19.056  1.00 74.70           H
ATOM   2079  CG2 ILE A 146     -13.728  -1.107 -22.122  1.00 74.70           C
ATOM   2080 1HG2 ILE A 146     -12.976  -1.045 -22.909  1.00 74.70           H
ATOM   2081 2HG2 ILE A 146     -14.635  -1.563 -22.520  1.00 74.70           H
ATOM   2082 3HG2 ILE A 146     -13.954  -0.106 -21.756  1.00 74.70           H
ATOM   2083  CD1 ILE A 146     -14.248  -0.619 -19.116  1.00 74.70           C
ATOM   2084 1HD1 ILE A 146     -13.262  -0.321 -18.759  1.00 74.70           H
ATOM   2085 2HD1 ILE A 146     -14.609   0.112 -19.840  1.00 74.70           H
ATOM   2086 3HD1 ILE A 146     -14.939  -0.670 -18.275  1.00 74.70           H
ATOM   2087  HN  ILE A 146     -11.834  -3.545 -19.643  1.00 74.70           H
ATOM   2088  N   ALA A 147     -10.775  -3.246 -22.648  1.00 73.38           N
ATOM   2089  CA  ALA A 147      -9.923  -3.167 -23.822  1.00 73.38           C
ATOM   2090  C   ALA A 147      -9.995  -4.488 -24.590  1.00 73.38           C
ATOM   2091  O   ALA A 147      -9.854  -4.509 -25.811  1.00 73.38           O
ATOM   2092  HA  ALA A 147     -10.306  -2.367 -24.456  1.00 73.38           H
ATOM   2093  CB  ALA A 147      -8.496  -2.817 -23.395  1.00 73.38           C
ATOM   2094 1HB  ALA A 147      -8.496  -1.856 -22.880  1.00 73.38           H
ATOM   2095 2HB  ALA A 147      -8.118  -3.589 -22.724  1.00 73.38           H
ATOM   2096 3HB  ALA A 147      -7.857  -2.757 -24.276  1.00 73.38           H
ATOM   2097  HN  ALA A 147     -10.298  -3.162 -21.773  1.00 73.38           H
ATOM   2098  N   ILE A 148     -10.213  -5.559 -23.841  1.00 69.80           N
ATOM   2099  CA  ILE A 148     -10.221  -6.890 -24.423  1.00 69.80           C
ATOM   2100  C   ILE A 148     -11.618  -7.197 -24.966  1.00 69.80           C
ATOM   2101  O   ILE A 148     -11.757  -7.741 -26.061  1.00 69.80           O
ATOM   2102  HA  ILE A 148      -9.519  -6.886 -25.258  1.00 69.80           H
ATOM   2103  CB  ILE A 148      -9.714  -7.921 -23.412  1.00 69.80           C
ATOM   2104  HB  ILE A 148     -10.293  -7.812 -22.495  1.00 69.80           H
ATOM   2105  CG1 ILE A 148      -8.249  -7.663 -23.054  1.00 69.80           C
ATOM   2106 1HG1 ILE A 148      -7.614  -7.915 -23.903  1.00 69.80           H
ATOM   2107 2HG1 ILE A 148      -8.102  -6.602 -22.850  1.00 69.80           H
ATOM   2108  CG2 ILE A 148      -9.937  -9.346 -23.922  1.00 69.80           C
ATOM   2109 1HG2 ILE A 148     -11.002  -9.511 -24.085  1.00 69.80           H
ATOM   2110 2HG2 ILE A 148      -9.400  -9.484 -24.861  1.00 69.80           H
ATOM   2111 3HG2 ILE A 148      -9.568 -10.058 -23.184  1.00 69.80           H
ATOM   2112  CD1 ILE A 148      -7.830  -8.485 -21.834  1.00 69.80           C
ATOM   2113 1HD1 ILE A 148      -8.451  -8.212 -20.981  1.00 69.80           H
ATOM   2114 2HD1 ILE A 148      -7.955  -9.546 -22.050  1.00 69.80           H
ATOM   2115 3HD1 ILE A 148      -6.784  -8.283 -21.601  1.00 69.80           H
ATOM   2116  HN  ILE A 148     -10.383  -5.528 -22.856  1.00 69.80           H
ATOM   2117  N   ALA A 149     -12.618  -6.836 -24.176  1.00 71.22           N
ATOM   2118  CA  ALA A 149     -13.985  -7.228 -24.471  1.00 71.22           C
ATOM   2119  C   ALA A 149     -14.525  -6.361 -25.610  1.00 71.22           C
ATOM   2120  O   ALA A 149     -15.193  -6.861 -26.513  1.00 71.22           O
ATOM   2121  HA  ALA A 149     -13.969  -8.269 -24.795  1.00 71.22           H
ATOM   2122  CB  ALA A 149     -14.833  -7.119 -23.203  1.00 71.22           C
ATOM   2123 1HB  ALA A 149     -14.425  -7.776 -22.435  1.00 71.22           H
ATOM   2124 2HB  ALA A 149     -14.820  -6.090 -22.844  1.00 71.22           H
ATOM   2125 3HB  ALA A 149     -15.859  -7.413 -23.425  1.00 71.22           H
ATOM   2126  HN  ALA A 149     -12.505  -6.287 -23.348  1.00 71.22           H
ATOM   2127  N   GLN A 150     -14.215  -5.075 -25.530  1.00 71.56           N
ATOM   2128  CA  GLN A 150     -14.741  -4.117 -26.487  1.00 71.56           C
ATOM   2129  C   GLN A 150     -13.617  -3.584 -27.378  1.00 71.56           C
ATOM   2130  O   GLN A 150     -13.596  -2.402 -27.717  1.00 71.56           O
ATOM   2131  HA  GLN A 150     -15.459  -4.674 -27.090  1.00 71.56           H
ATOM   2132  CB  GLN A 150     -15.466  -2.973 -25.776  1.00 71.56           C
ATOM   2133 1HB  GLN A 150     -14.767  -2.440 -25.130  1.00 71.56           H
ATOM   2134 2HB  GLN A 150     -15.830  -2.255 -26.511  1.00 71.56           H
ATOM   2135  CG  GLN A 150     -16.637  -3.498 -24.944  1.00 71.56           C
ATOM   2136 1HG  GLN A 150     -17.226  -4.196 -25.539  1.00 71.56           H
ATOM   2137 2HG  GLN A 150     -16.258  -4.053 -24.085  1.00 71.56           H
ATOM   2138  CD  GLN A 150     -17.528  -2.351 -24.464  1.00 71.56           C
ATOM   2139  OE1 GLN A 150     -17.288  -1.187 -24.741  1.00 71.56           O
ATOM   2140  NE2 GLN A 150     -18.566  -2.742 -23.731  1.00 71.56           N
ATOM   2141 1HE2 GLN A 150     -18.706  -3.713 -23.540  1.00 71.56           H
ATOM   2142 2HE2 GLN A 150     -19.207  -2.064 -23.371  1.00 71.56           H
ATOM   2143  HN  GLN A 150     -13.616  -4.687 -24.829  1.00 71.56           H
ATOM   2144  N   ALA A 151     -12.710  -4.483 -27.732  1.00 66.81           N
ATOM   2145  CA  ALA A 151     -11.518  -4.093 -28.466  1.00 66.81           C
ATOM   2146  C   ALA A 151     -11.924  -3.268 -29.689  1.00 66.81           C
ATOM   2147  O   ALA A 151     -11.216  -2.342 -30.081  1.00 66.81           O
ATOM   2148  HA  ALA A 151     -10.909  -3.475 -27.807  1.00 66.81           H
ATOM   2149  CB  ALA A 151     -10.721  -5.343 -28.845  1.00 66.81           C
ATOM   2150 1HB  ALA A 151     -10.431  -5.877 -27.941  1.00 66.81           H
ATOM   2151 2HB  ALA A 151     -11.336  -5.991 -29.469  1.00 66.81           H
ATOM   2152 3HB  ALA A 151      -9.827  -5.050 -29.396  1.00 66.81           H
ATOM   2153  HN  ALA A 151     -12.779  -5.459 -27.526  1.00 66.81           H
ATOM   2154  N   MET A 152     -13.064  -3.633 -30.258  1.00 61.96           N
ATOM   2155  CA  MET A 152     -13.534  -2.990 -31.472  1.00 61.96           C
ATOM   2156  C   MET A 152     -13.879  -1.521 -31.216  1.00 61.96           C
ATOM   2157  O   MET A 152     -13.557  -0.654 -32.028  1.00 61.96           O
ATOM   2158  HA  MET A 152     -12.708  -3.058 -32.180  1.00 61.96           H
ATOM   2159  CB  MET A 152     -14.774  -3.722 -31.991  1.00 61.96           C
ATOM   2160 1HB  MET A 152     -15.475  -3.882 -31.173  1.00 61.96           H
ATOM   2161 2HB  MET A 152     -15.282  -3.103 -32.731  1.00 61.96           H
ATOM   2162  CG  MET A 152     -14.395  -5.066 -32.616  1.00 61.96           C
ATOM   2163 1HG  MET A 152     -13.389  -5.350 -32.306  1.00 61.96           H
ATOM   2164 2HG  MET A 152     -15.069  -5.845 -32.260  1.00 61.96           H
ATOM   2165  SD  MET A 152     -14.476  -4.957 -34.396  1.00 61.96           S
ATOM   2166  CE  MET A 152     -16.235  -5.142 -34.637  1.00 61.96           C
ATOM   2167 1HE  MET A 152     -16.558  -6.103 -34.237  1.00 61.96           H
ATOM   2168 2HE  MET A 152     -16.760  -4.339 -34.120  1.00 61.96           H
ATOM   2169 3HE  MET A 152     -16.463  -5.097 -35.702  1.00 61.96           H
ATOM   2170  HN  MET A 152     -13.660  -4.354 -29.903  1.00 61.96           H
ATOM   2171  N   ARG A 153     -14.528  -1.287 -30.085  1.00 65.43           N
ATOM   2172  CA  ARG A 153     -15.003   0.047 -29.757  1.00 65.43           C
ATOM   2173  C   ARG A 153     -13.917   0.830 -29.017  1.00 65.43           C
ATOM   2174  O   ARG A 153     -13.977   2.056 -28.935  1.00 65.43           O
ATOM   2175  HA  ARG A 153     -15.231   0.506 -30.719  1.00 65.43           H
ATOM   2176  CB  ARG A 153     -16.260  -0.015 -28.887  1.00 65.43           C
ATOM   2177 1HB  ARG A 153     -16.096  -0.697 -28.053  1.00 65.43           H
ATOM   2178 2HB  ARG A 153     -16.460   0.968 -28.461  1.00 65.43           H
ATOM   2179  CG  ARG A 153     -17.468  -0.479 -29.703  1.00 65.43           C
ATOM   2180 1HG  ARG A 153     -17.582   0.153 -30.583  1.00 65.43           H
ATOM   2181 2HG  ARG A 153     -17.302  -1.496 -30.059  1.00 65.43           H
ATOM   2182  CD  ARG A 153     -18.747  -0.430 -28.864  1.00 65.43           C
ATOM   2183 1HD  ARG A 153     -18.671  -1.125 -28.028  1.00 65.43           H
ATOM   2184 2HD  ARG A 153     -18.875   0.566 -28.439  1.00 65.43           H
ATOM   2185  NE  ARG A 153     -19.916  -0.775 -29.703  1.00 65.43           N
ATOM   2186  HE  ARG A 153     -19.757  -0.973 -30.670  1.00 65.43           H
ATOM   2187  CZ  ARG A 153     -21.175  -0.838 -29.248  1.00 65.43           C
ATOM   2188  NH1 ARG A 153     -21.447  -0.581 -27.961  1.00 65.43           N
ATOM   2189 1HH1 ARG A 153     -20.707  -0.341 -27.332  1.00 65.43           H
ATOM   2190 2HH1 ARG A 153     -22.389  -0.630 -27.629  1.00 65.43           H
ATOM   2191  NH2 ARG A 153     -22.158  -1.161 -30.099  1.00 65.43           N
ATOM   2192 1HH2 ARG A 153     -23.103  -1.212 -29.775  1.00 65.43           H
ATOM   2193 2HH2 ARG A 153     -21.947  -1.351 -31.058  1.00 65.43           H
ATOM   2194  HN  ARG A 153     -14.730  -1.988 -29.401  1.00 65.43           H
ATOM   2195  N   ALA A 154     -12.948   0.090 -28.497  1.00 63.07           N
ATOM   2196  CA  ALA A 154     -12.013   0.649 -27.536  1.00 63.07           C
ATOM   2197  C   ALA A 154     -11.187   1.744 -28.213  1.00 63.07           C
ATOM   2198  O   ALA A 154     -10.669   2.638 -27.546  1.00 63.07           O
ATOM   2199  HA  ALA A 154     -12.593   1.091 -26.727  1.00 63.07           H
ATOM   2200  CB  ALA A 154     -11.140  -0.470 -26.963  1.00 63.07           C
ATOM   2201 1HB  ALA A 154     -11.772  -1.206 -26.468  1.00 63.07           H
ATOM   2202 2HB  ALA A 154     -10.587  -0.949 -27.771  1.00 63.07           H
ATOM   2203 3HB  ALA A 154     -10.438  -0.050 -26.243  1.00 63.07           H
ATOM   2204  HN  ALA A 154     -12.799  -0.873 -28.722  1.00 63.07           H
ATOM   2205  N   HIS A 155     -11.090   1.639 -29.531  1.00 64.81           N
ATOM   2206  CA  HIS A 155     -10.213   2.516 -30.289  1.00 64.81           C
ATOM   2207  C   HIS A 155     -10.849   3.902 -30.405  1.00 64.81           C
ATOM   2208  O   HIS A 155     -10.205   4.911 -30.121  1.00 64.81           O
ATOM   2209  HA  HIS A 155      -9.286   2.597 -29.722  1.00 64.81           H
ATOM   2210  CB  HIS A 155      -9.876   1.902 -31.649  1.00 64.81           C
ATOM   2211 1HB  HIS A 155      -9.595   0.859 -31.506  1.00 64.81           H
ATOM   2212 2HB  HIS A 155     -10.771   1.909 -32.271  1.00 64.81           H
ATOM   2213  CG  HIS A 155      -8.765   2.612 -32.385  1.00 64.81           C
ATOM   2214  ND1 HIS A 155      -8.988   3.700 -33.211  1.00 64.81           N
ATOM   2215  HD1 HIS A 155      -9.876   4.117 -33.402  1.00 64.81           H
ATOM   2216  CD2 HIS A 155      -7.421   2.380 -32.409  1.00 64.81           C
ATOM   2217  HD2 HIS A 155      -6.901   1.591 -31.865  1.00 64.81           H
ATOM   2218  CE1 HIS A 155      -7.824   4.095 -33.705  1.00 64.81           C
ATOM   2219  HE1 HIS A 155      -7.668   4.929 -34.390  1.00 64.81           H
ATOM   2220  NE2 HIS A 155      -6.854   3.276 -33.207  1.00 64.81           N
ATOM   2221  HN  HIS A 155     -11.596   0.972 -30.077  1.00 64.81           H
ATOM   2222  N   THR A 156     -12.107   3.908 -30.822  1.00 67.39           N
ATOM   2223  CA  THR A 156     -12.796   5.156 -31.105  1.00 67.39           C
ATOM   2224  C   THR A 156     -13.028   5.941 -29.812  1.00 67.39           C
ATOM   2225  O   THR A 156     -13.236   7.153 -29.846  1.00 67.39           O
ATOM   2226  HA  THR A 156     -12.154   5.767 -31.739  1.00 67.39           H
ATOM   2227  CB  THR A 156     -14.088   4.824 -31.854  1.00 67.39           C
ATOM   2228  HB  THR A 156     -14.770   5.674 -31.848  1.00 67.39           H
ATOM   2229  OG1 THR A 156     -14.568   3.645 -31.213  1.00 67.39           O
ATOM   2230  HG1 THR A 156     -15.534   3.508 -31.429  1.00 67.39           H
ATOM   2231  CG2 THR A 156     -13.831   4.386 -33.297  1.00 67.39           C
ATOM   2232 1HG2 THR A 156     -13.203   3.495 -33.300  1.00 67.39           H
ATOM   2233 2HG2 THR A 156     -13.327   5.188 -33.836  1.00 67.39           H
ATOM   2234 3HG2 THR A 156     -14.780   4.162 -33.784  1.00 67.39           H
ATOM   2235  HN  THR A 156     -12.652   3.083 -30.968  1.00 67.39           H
ATOM   2236  N   TRP A 157     -12.985   5.218 -28.702  1.00 75.82           N
ATOM   2237  CA  TRP A 157     -13.353   5.793 -27.420  1.00 75.82           C
ATOM   2238  C   TRP A 157     -12.066   6.148 -26.673  1.00 75.82           C
ATOM   2239  O   TRP A 157     -12.095   6.425 -25.475  1.00 75.82           O
ATOM   2240  HA  TRP A 157     -13.932   6.696 -27.614  1.00 75.82           H
ATOM   2241  CB  TRP A 157     -14.259   4.844 -26.633  1.00 75.82           C
ATOM   2242 1HB  TRP A 157     -13.845   3.836 -26.687  1.00 75.82           H
ATOM   2243 2HB  TRP A 157     -14.250   5.136 -25.583  1.00 75.82           H
ATOM   2244  CG  TRP A 157     -15.707   4.812 -27.127  1.00 75.82           C
ATOM   2245  CD1 TRP A 157     -16.146   4.767 -28.392  1.00 75.82           C
ATOM   2246  HD1 TRP A 157     -15.496   4.746 -29.267  1.00 75.82           H
ATOM   2247  CD2 TRP A 157     -16.895   4.825 -26.308  1.00 75.82           C
ATOM   2248  NE1 TRP A 157     -17.525   4.750 -28.448  1.00 75.82           N
ATOM   2249  HE1 TRP A 157     -18.083   4.718 -29.277  1.00 75.82           H
ATOM   2250  CE2 TRP A 157     -17.994   4.787 -27.140  1.00 75.82           C
ATOM   2251  CE3 TRP A 157     -17.035   4.868 -24.909  1.00 75.82           C
ATOM   2252  HE3 TRP A 157     -16.183   4.899 -24.231  1.00 75.82           H
ATOM   2253  CZ2 TRP A 157     -19.313   4.788 -26.669  1.00 75.82           C
ATOM   2254  HZ2 TRP A 157     -20.165   4.757 -27.348  1.00 75.82           H
ATOM   2255  CZ3 TRP A 157     -18.359   4.868 -24.455  1.00 75.82           C
ATOM   2256  HZ3 TRP A 157     -18.525   4.901 -23.378  1.00 75.82           H
ATOM   2257  CH2 TRP A 157     -19.477   4.830 -25.280  1.00 75.82           C
ATOM   2258  HH2 TRP A 157     -20.478   4.833 -24.847  1.00 75.82           H
ATOM   2259  HN  TRP A 157     -12.705   4.259 -28.670  1.00 75.82           H
ATOM   2260  N   ARG A 158     -10.966   6.127 -27.412  1.00 73.31           N
ATOM   2261  CA  ARG A 158      -9.652   6.231 -26.801  1.00 73.31           C
ATOM   2262  C   ARG A 158      -9.504   7.574 -26.084  1.00 73.31           C
ATOM   2263  O   ARG A 158      -9.007   7.631 -24.960  1.00 73.31           O
ATOM   2264  HA  ARG A 158      -9.607   5.402 -26.094  1.00 73.31           H
ATOM   2265  CB  ARG A 158      -8.545   6.095 -27.848  1.00 73.31           C
ATOM   2266 1HB  ARG A 158      -8.722   5.208 -28.456  1.00 73.31           H
ATOM   2267 2HB  ARG A 158      -8.568   6.952 -28.520  1.00 73.31           H
ATOM   2268  CG  ARG A 158      -7.170   5.998 -27.184  1.00 73.31           C
ATOM   2269 1HG  ARG A 158      -6.973   6.906 -26.615  1.00 73.31           H
ATOM   2270 2HG  ARG A 158      -7.163   5.170 -26.475  1.00 73.31           H
ATOM   2271  CD  ARG A 158      -6.070   5.793 -28.227  1.00 73.31           C
ATOM   2272 1HD  ARG A 158      -6.289   4.912 -28.830  1.00 73.31           H
ATOM   2273 2HD  ARG A 158      -6.039   6.645 -28.907  1.00 73.31           H
ATOM   2274  NE  ARG A 158      -4.760   5.634 -27.557  1.00 73.31           N
ATOM   2275  HE  ARG A 158      -4.715   5.798 -26.572  1.00 73.31           H
ATOM   2276  CZ  ARG A 158      -3.631   5.283 -28.188  1.00 73.31           C
ATOM   2277  NH1 ARG A 158      -3.634   5.051 -29.508  1.00 73.31           N
ATOM   2278 1HH1 ARG A 158      -4.483   5.138 -30.029  1.00 73.31           H
ATOM   2279 2HH1 ARG A 158      -2.787   4.789 -29.971  1.00 73.31           H
ATOM   2280  NH2 ARG A 158      -2.500   5.169 -27.479  1.00 73.31           N
ATOM   2281 1HH2 ARG A 158      -1.649   4.908 -27.935  1.00 73.31           H
ATOM   2282 2HH2 ARG A 158      -2.507   5.344 -26.495  1.00 73.31           H
ATOM   2283  HN  ARG A 158     -10.963   6.042 -28.408  1.00 73.31           H
ATOM   2284  N   GLU A 159      -9.945   8.623 -26.763  1.00 77.27           N
ATOM   2285  CA  GLU A 159      -9.814   9.969 -26.231  1.00 77.27           C
ATOM   2286  C   GLU A 159     -10.681  10.132 -24.981  1.00 77.27           C
ATOM   2287  O   GLU A 159     -10.211  10.621 -23.955  1.00 77.27           O
ATOM   2288  HA  GLU A 159      -8.762  10.074 -25.968  1.00 77.27           H
ATOM   2289  CB  GLU A 159     -10.173  11.014 -27.289  1.00 77.27           C
ATOM   2290 1HB  GLU A 159     -11.110  10.739 -27.774  1.00 77.27           H
ATOM   2291 2HB  GLU A 159     -10.199  12.004 -26.833  1.00 77.27           H
ATOM   2292  CG  GLU A 159      -9.109  11.072 -28.386  1.00 77.27           C
ATOM   2293 1HG  GLU A 159      -8.122  11.179 -27.936  1.00 77.27           H
ATOM   2294 2HG  GLU A 159      -9.105  10.136 -28.944  1.00 77.27           H
ATOM   2295  CD  GLU A 159      -9.369  12.239 -29.341  1.00 77.27           C
ATOM   2296  OE1 GLU A 159      -8.426  12.584 -30.085  1.00 77.27           O
ATOM   2297  OE2 GLU A 159     -10.504  12.760 -29.304  1.00 77.27           O
ATOM   2298  HN  GLU A 159     -10.385   8.564 -27.659  1.00 77.27           H
ATOM   2299  N   LYS A 160     -11.932   9.714 -25.109  1.00 82.39           N
ATOM   2300  CA  LYS A 160     -12.864   9.792 -23.997  1.00 82.39           C
ATOM   2301  C   LYS A 160     -12.285   9.038 -22.798  1.00 82.39           C
ATOM   2302  O   LYS A 160     -12.331   9.528 -21.671  1.00 82.39           O
ATOM   2303  HA  LYS A 160     -12.965  10.843 -23.728  1.00 82.39           H
ATOM   2304  CB  LYS A 160     -14.248   9.299 -24.423  1.00 82.39           C
ATOM   2305 1HB  LYS A 160     -14.165   8.308 -24.869  1.00 82.39           H
ATOM   2306 2HB  LYS A 160     -14.889   9.201 -23.547  1.00 82.39           H
ATOM   2307  CG  LYS A 160     -14.889  10.262 -25.424  1.00 82.39           C
ATOM   2308 1HG  LYS A 160     -14.854  11.278 -25.031  1.00 82.39           H
ATOM   2309 2HG  LYS A 160     -14.318  10.260 -26.353  1.00 82.39           H
ATOM   2310  CD  LYS A 160     -16.340   9.871 -25.710  1.00 82.39           C
ATOM   2311 1HD  LYS A 160     -16.374   8.863 -26.124  1.00 82.39           H
ATOM   2312 2HD  LYS A 160     -16.906   9.852 -24.779  1.00 82.39           H
ATOM   2313  CE  LYS A 160     -16.990  10.851 -26.688  1.00 82.39           C
ATOM   2314 1HE  LYS A 160     -16.911  11.867 -26.301  1.00 82.39           H
ATOM   2315 2HE  LYS A 160     -16.459  10.831 -27.640  1.00 82.39           H
ATOM   2316  NZ  LYS A 160     -18.413  10.505 -26.901  1.00 82.39           N
ATOM   2317 1HZ  LYS A 160     -18.829  11.166 -27.548  1.00 82.39           H
ATOM   2318 2HZ  LYS A 160     -18.479   9.569 -27.285  1.00 82.39           H
ATOM   2319 3HZ  LYS A 160     -18.906  10.543 -26.016  1.00 82.39           H
ATOM   2320  HN  LYS A 160     -12.310   9.329 -25.951  1.00 82.39           H
ATOM   2321  N   ARG A 161     -11.753   7.858 -23.083  1.00 83.22           N
ATOM   2322  CA  ARG A 161     -11.190   7.019 -22.038  1.00 83.22           C
ATOM   2323  C   ARG A 161     -10.074   7.764 -21.303  1.00 83.22           C
ATOM   2324  O   ARG A 161      -9.904   7.600 -20.096  1.00 83.22           O
ATOM   2325  HA  ARG A 161     -12.026   6.807 -21.371  1.00 83.22           H
ATOM   2326  CB  ARG A 161     -10.630   5.719 -22.618  1.00 83.22           C
ATOM   2327 1HB  ARG A 161     -10.039   5.938 -23.507  1.00 83.22           H
ATOM   2328 2HB  ARG A 161      -9.959   5.254 -21.895  1.00 83.22           H
ATOM   2329  CG  ARG A 161     -11.757   4.747 -22.974  1.00 83.22           C
ATOM   2330 1HG  ARG A 161     -12.254   4.411 -22.064  1.00 83.22           H
ATOM   2331 2HG  ARG A 161     -12.507   5.260 -23.576  1.00 83.22           H
ATOM   2332  CD  ARG A 161     -11.217   3.540 -23.743  1.00 83.22           C
ATOM   2333 1HD  ARG A 161     -12.044   2.957 -24.148  1.00 83.22           H
ATOM   2334 2HD  ARG A 161     -10.619   3.875 -24.590  1.00 83.22           H
ATOM   2335  NE  ARG A 161     -10.395   2.696 -22.847  1.00 83.22           N
ATOM   2336  HE  ARG A 161     -10.460   2.856 -21.862  1.00 83.22           H
ATOM   2337  CZ  ARG A 161      -9.569   1.731 -23.274  1.00 83.22           C
ATOM   2338  NH1 ARG A 161      -9.442   1.473 -24.583  1.00 83.22           N
ATOM   2339 1HH1 ARG A 161      -9.966   2.003 -25.249  1.00 83.22           H
ATOM   2340 2HH1 ARG A 161      -8.824   0.751 -24.892  1.00 83.22           H
ATOM   2341  NH2 ARG A 161      -8.872   1.027 -22.371  1.00 83.22           N
ATOM   2342 1HH2 ARG A 161      -8.251   0.304 -22.673  1.00 83.22           H
ATOM   2343 2HH2 ARG A 161      -8.972   1.226 -21.396  1.00 83.22           H
ATOM   2344  HN  ARG A 161     -11.703   7.475 -24.005  1.00 83.22           H
ATOM   2345  N   LEU A 162      -9.343   8.568 -22.062  1.00 84.98           N
ATOM   2346  CA  LEU A 162      -8.200   9.278 -21.515  1.00 84.98           C
ATOM   2347  C   LEU A 162      -8.692  10.384 -20.579  1.00 84.98           C
ATOM   2348  O   LEU A 162      -8.096  10.625 -19.530  1.00 84.98           O
ATOM   2349  HA  LEU A 162      -7.620   8.564 -20.930  1.00 84.98           H
ATOM   2350  CB  LEU A 162      -7.294   9.783 -22.640  1.00 84.98           C
ATOM   2351 1HB  LEU A 162      -7.422   9.130 -23.503  1.00 84.98           H
ATOM   2352 2HB  LEU A 162      -7.635  10.774 -22.937  1.00 84.98           H
ATOM   2353  CG  LEU A 162      -5.801   9.864 -22.314  1.00 84.98           C
ATOM   2354  HG  LEU A 162      -5.618   9.288 -21.407  1.00 84.98           H
ATOM   2355  CD1 LEU A 162      -4.962   9.234 -23.427  1.00 84.98           C
ATOM   2356 1HD1 LEU A 162      -5.238   8.186 -23.542  1.00 84.98           H
ATOM   2357 2HD1 LEU A 162      -5.145   9.763 -24.363  1.00 84.98           H
ATOM   2358 3HD1 LEU A 162      -3.905   9.306 -23.170  1.00 84.98           H
ATOM   2359  CD2 LEU A 162      -5.381  11.307 -22.025  1.00 84.98           C
ATOM   2360 1HD2 LEU A 162      -5.582  11.926 -22.900  1.00 84.98           H
ATOM   2361 2HD2 LEU A 162      -5.946  11.686 -21.174  1.00 84.98           H
ATOM   2362 3HD2 LEU A 162      -4.316  11.336 -21.796  1.00 84.98           H
ATOM   2363  HN  LEU A 162      -9.521   8.736 -23.031  1.00 84.98           H
ATOM   2364  N   LEU A 163      -9.774  11.027 -20.992  1.00 87.46           N
ATOM   2365  CA  LEU A 163     -10.386  12.063 -20.177  1.00 87.46           C
ATOM   2366  C   LEU A 163     -10.882  11.448 -18.867  1.00 87.46           C
ATOM   2367  O   LEU A 163     -10.584  11.955 -17.787  1.00 87.46           O
ATOM   2368  HA  LEU A 163      -9.613  12.795 -19.944  1.00 87.46           H
ATOM   2369  CB  LEU A 163     -11.476  12.791 -20.966  1.00 87.46           C
ATOM   2370 1HB  LEU A 163     -11.047  13.137 -21.906  1.00 87.46           H
ATOM   2371 2HB  LEU A 163     -12.256  12.072 -21.218  1.00 87.46           H
ATOM   2372  CG  LEU A 163     -12.128  13.984 -20.265  1.00 87.46           C
ATOM   2373  HG  LEU A 163     -12.459  13.661 -19.278  1.00 87.46           H
ATOM   2374  CD1 LEU A 163     -11.119  15.115 -20.055  1.00 87.46           C
ATOM   2375 1HD1 LEU A 163     -10.293  14.756 -19.440  1.00 87.46           H
ATOM   2376 2HD1 LEU A 163     -10.736  15.444 -21.021  1.00 87.46           H
ATOM   2377 3HD1 LEU A 163     -11.608  15.951 -19.555  1.00 87.46           H
ATOM   2378  CD2 LEU A 163     -13.368  14.457 -21.025  1.00 87.46           C
ATOM   2379 1HD2 LEU A 163     -13.084  14.757 -22.034  1.00 87.46           H
ATOM   2380 2HD2 LEU A 163     -14.093  13.645 -21.079  1.00 87.46           H
ATOM   2381 3HD2 LEU A 163     -13.812  15.306 -20.505  1.00 87.46           H
ATOM   2382  HN  LEU A 163     -10.230  10.851 -21.864  1.00 87.46           H
ATOM   2383  N   TYR A 164     -11.631  10.364 -19.005  1.00 88.74           N
ATOM   2384  CA  TYR A 164     -12.175   9.677 -17.846  1.00 88.74           C
ATOM   2385  C   TYR A 164     -11.057   9.205 -16.914  1.00 88.74           C
ATOM   2386  O   TYR A 164     -11.200   9.254 -15.693  1.00 88.74           O
ATOM   2387  HA  TYR A 164     -12.814  10.378 -17.309  1.00 88.74           H
ATOM   2388  CB  TYR A 164     -12.919   8.456 -18.390  1.00 88.74           C
ATOM   2389 1HB  TYR A 164     -12.319   7.999 -19.177  1.00 88.74           H
ATOM   2390 2HB  TYR A 164     -13.016   7.718 -17.593  1.00 88.74           H
ATOM   2391  CG  TYR A 164     -14.309   8.770 -18.945  1.00 88.74           C
ATOM   2392  CD1 TYR A 164     -15.279   9.300 -18.119  1.00 88.74           C
ATOM   2393  HD1 TYR A 164     -15.055   9.494 -17.070  1.00 88.74           H
ATOM   2394  CD2 TYR A 164     -14.593   8.525 -20.274  1.00 88.74           C
ATOM   2395  HD2 TYR A 164     -13.827   8.107 -20.926  1.00 88.74           H
ATOM   2396  CE1 TYR A 164     -16.588   9.596 -18.642  1.00 88.74           C
ATOM   2397  HE1 TYR A 164     -17.363  10.014 -18.000  1.00 88.74           H
ATOM   2398  CE2 TYR A 164     -15.902   8.821 -20.797  1.00 88.74           C
ATOM   2399  HE2 TYR A 164     -16.139   8.632 -21.843  1.00 88.74           H
ATOM   2400  CZ  TYR A 164     -16.834   9.342 -19.955  1.00 88.74           C
ATOM   2401  OH  TYR A 164     -18.070   9.622 -20.449  1.00 88.74           O
ATOM   2402  HH  TYR A 164     -18.642  10.023 -19.733  1.00 88.74           H
ATOM   2403  HN  TYR A 164     -11.867   9.956 -19.887  1.00 88.74           H
ATOM   2404  N   SER A 165      -9.969   8.760 -17.525  1.00 89.87           N
ATOM   2405  CA  SER A 165      -8.836   8.260 -16.765  1.00 89.87           C
ATOM   2406  C   SER A 165      -8.295   9.360 -15.849  1.00 89.87           C
ATOM   2407  O   SER A 165      -7.879   9.086 -14.724  1.00 89.87           O
ATOM   2408  HA  SER A 165      -9.225   7.429 -16.178  1.00 89.87           H
ATOM   2409  CB  SER A 165      -7.731   7.753 -17.694  1.00 89.87           C
ATOM   2410 1HB  SER A 165      -7.042   7.125 -17.129  1.00 89.87           H
ATOM   2411 2HB  SER A 165      -8.169   7.127 -18.471  1.00 89.87           H
ATOM   2412  OG  SER A 165      -7.009   8.823 -18.299  1.00 89.87           O
ATOM   2413  HG  SER A 165      -7.582   9.641 -18.343  1.00 89.87           H
ATOM   2414  HN  SER A 165      -9.856   8.736 -18.518  1.00 89.87           H
ATOM   2415  N   LYS A 166      -8.319  10.580 -16.363  1.00 91.68           N
ATOM   2416  CA  LYS A 166      -7.829  11.721 -15.608  1.00 91.68           C
ATOM   2417  C   LYS A 166      -8.741  11.958 -14.402  1.00 91.68           C
ATOM   2418  O   LYS A 166      -8.262  12.130 -13.282  1.00 91.68           O
ATOM   2419  HA  LYS A 166      -6.834  11.468 -15.244  1.00 91.68           H
ATOM   2420  CB  LYS A 166      -7.682  12.942 -16.517  1.00 91.68           C
ATOM   2421 1HB  LYS A 166      -8.591  13.075 -17.104  1.00 91.68           H
ATOM   2422 2HB  LYS A 166      -7.562  13.840 -15.910  1.00 91.68           H
ATOM   2423  CG  LYS A 166      -6.482  12.788 -17.453  1.00 91.68           C
ATOM   2424 1HG  LYS A 166      -5.571  12.675 -16.865  1.00 91.68           H
ATOM   2425 2HG  LYS A 166      -6.593  11.881 -18.047  1.00 91.68           H
ATOM   2426  CD  LYS A 166      -6.350  13.998 -18.380  1.00 91.68           C
ATOM   2427 1HD  LYS A 166      -7.224  14.061 -19.029  1.00 91.68           H
ATOM   2428 2HD  LYS A 166      -6.327  14.914 -17.788  1.00 91.68           H
ATOM   2429  CE  LYS A 166      -5.082  13.902 -19.230  1.00 91.68           C
ATOM   2430 1HE  LYS A 166      -4.213  13.772 -18.585  1.00 91.68           H
ATOM   2431 2HE  LYS A 166      -5.135  13.025 -19.874  1.00 91.68           H
ATOM   2432  NZ  LYS A 166      -4.917  15.120 -20.055  1.00 91.68           N
ATOM   2433 1HZ  LYS A 166      -4.079  15.036 -20.619  1.00 91.68           H
ATOM   2434 2HZ  LYS A 166      -5.723  15.230 -20.660  1.00 91.68           H
ATOM   2435 3HZ  LYS A 166      -4.837  15.930 -19.449  1.00 91.68           H
ATOM   2436  HN  LYS A 166      -8.665  10.795 -17.277  1.00 91.68           H
ATOM   2437  N   MET A 167     -10.038  11.959 -14.672  1.00 93.20           N
ATOM   2438  CA  MET A 167     -11.019  12.211 -13.630  1.00 93.20           C
ATOM   2439  C   MET A 167     -10.956  11.134 -12.545  1.00 93.20           C
ATOM   2440  O   MET A 167     -11.004  11.443 -11.356  1.00 93.20           O
ATOM   2441  HA  MET A 167     -10.754  13.180 -13.206  1.00 93.20           H
ATOM   2442  CB  MET A 167     -12.420  12.237 -14.244  1.00 93.20           C
ATOM   2443 1HB  MET A 167     -12.593  11.318 -14.804  1.00 93.20           H
ATOM   2444 2HB  MET A 167     -13.167  12.272 -13.451  1.00 93.20           H
ATOM   2445  CG  MET A 167     -12.592  13.444 -15.168  1.00 93.20           C
ATOM   2446 1HG  MET A 167     -12.195  14.339 -14.689  1.00 93.20           H
ATOM   2447 2HG  MET A 167     -12.022  13.294 -16.085  1.00 93.20           H
ATOM   2448  SD  MET A 167     -14.319  13.676 -15.556  1.00 93.20           S
ATOM   2449  CE  MET A 167     -14.626  12.193 -16.501  1.00 93.20           C
ATOM   2450 1HE  MET A 167     -13.974  12.178 -17.375  1.00 93.20           H
ATOM   2451 2HE  MET A 167     -14.424  11.319 -15.882  1.00 93.20           H
ATOM   2452 3HE  MET A 167     -15.667  12.177 -16.824  1.00 93.20           H
ATOM   2453  HN  MET A 167     -10.420  11.792 -15.581  1.00 93.20           H
ATOM   2454  N   VAL A 168     -10.849   9.892 -12.995  1.00 93.49           N
ATOM   2455  CA  VAL A 168     -10.809   8.766 -12.078  1.00 93.49           C
ATOM   2456  C   VAL A 168      -9.605   8.916 -11.146  1.00 93.49           C
ATOM   2457  O   VAL A 168      -9.719   8.705  -9.939  1.00 93.49           O
ATOM   2458  HA  VAL A 168     -11.720   8.794 -11.481  1.00 93.49           H
ATOM   2459  CB  VAL A 168     -10.797   7.453 -12.863  1.00 93.49           C
ATOM   2460  HB  VAL A 168     -10.015   7.521 -13.619  1.00 93.49           H
ATOM   2461  CG1 VAL A 168     -10.465   6.271 -11.949  1.00 93.49           C
ATOM   2462 1HG1 VAL A 168      -9.481   6.421 -11.504  1.00 93.49           H
ATOM   2463 2HG1 VAL A 168     -11.213   6.200 -11.160  1.00 93.49           H
ATOM   2464 3HG1 VAL A 168     -10.463   5.350 -12.533  1.00 93.49           H
ATOM   2465  CG2 VAL A 168     -12.129   7.232 -13.582  1.00 93.49           C
ATOM   2466 1HG2 VAL A 168     -12.935   7.194 -12.850  1.00 93.49           H
ATOM   2467 2HG2 VAL A 168     -12.307   8.053 -14.277  1.00 93.49           H
ATOM   2468 3HG2 VAL A 168     -12.093   6.292 -14.132  1.00 93.49           H
ATOM   2469  HN  VAL A 168     -10.792   9.651 -13.963  1.00 93.49           H
ATOM   2470  N   CYS A 169      -8.478   9.279 -11.740  1.00 93.77           N
ATOM   2471  CA  CYS A 169      -7.251   9.446 -10.980  1.00 93.77           C
ATOM   2472  C   CYS A 169      -7.500  10.490  -9.889  1.00 93.77           C
ATOM   2473  O   CYS A 169      -7.154  10.275  -8.729  1.00 93.77           O
ATOM   2474  HA  CYS A 169      -7.019   8.476 -10.542  1.00 93.77           H
ATOM   2475  CB  CYS A 169      -6.075   9.832 -11.881  1.00 93.77           C
ATOM   2476 1HB  CYS A 169      -6.369  10.641 -12.549  1.00 93.77           H
ATOM   2477 2HB  CYS A 169      -5.249  10.202 -11.275  1.00 93.77           H
ATOM   2478  SG  CYS A 169      -5.534   8.382 -12.857  1.00 93.77           S
ATOM   2479  HG  CYS A 169      -6.510   8.447 -13.757  1.00 93.77           H
ATOM   2480  HN  CYS A 169      -8.395   9.457 -12.721  1.00 93.77           H
ATOM   2481  N   PHE A 170      -8.098  11.598 -10.301  1.00 95.24           N
ATOM   2482  CA  PHE A 170      -8.355  12.695  -9.383  1.00 95.24           C
ATOM   2483  C   PHE A 170      -9.258  12.247  -8.232  1.00 95.24           C
ATOM   2484  O   PHE A 170      -8.988  12.553  -7.072  1.00 95.24           O
ATOM   2485  HA  PHE A 170      -7.393  13.016  -8.985  1.00 95.24           H
ATOM   2486  CB  PHE A 170      -9.071  13.787 -10.181  1.00 95.24           C
ATOM   2487 1HB  PHE A 170      -8.461  14.052 -11.044  1.00 95.24           H
ATOM   2488 2HB  PHE A 170     -10.009  13.387 -10.564  1.00 95.24           H
ATOM   2489  CG  PHE A 170      -9.365  15.054  -9.375  1.00 95.24           C
ATOM   2490  CD1 PHE A 170     -10.602  15.252  -8.846  1.00 95.24           C
ATOM   2491  HD1 PHE A 170     -11.384  14.507  -8.996  1.00 95.24           H
ATOM   2492  CD2 PHE A 170      -8.389  15.983  -9.188  1.00 95.24           C
ATOM   2493  HD2 PHE A 170      -7.398  15.825  -9.613  1.00 95.24           H
ATOM   2494  CE1 PHE A 170     -10.875  16.428  -8.099  1.00 95.24           C
ATOM   2495  HE1 PHE A 170     -11.867  16.586  -7.675  1.00 95.24           H
ATOM   2496  CE2 PHE A 170      -8.662  17.159  -8.441  1.00 95.24           C
ATOM   2497  HE2 PHE A 170      -7.881  17.904  -8.291  1.00 95.24           H
ATOM   2498  CZ  PHE A 170      -9.900  17.357  -7.912  1.00 95.24           C
ATOM   2499  HZ  PHE A 170     -10.109  18.259  -7.338  1.00 95.24           H
ATOM   2500  HN  PHE A 170      -8.404  11.753 -11.240  1.00 95.24           H
ATOM   2501  N   THR A 171     -10.310  11.527  -8.593  1.00 95.44           N
ATOM   2502  CA  THR A 171     -11.261  11.044  -7.606  1.00 95.44           C
ATOM   2503  C   THR A 171     -10.562  10.134  -6.593  1.00 95.44           C
ATOM   2504  O   THR A 171     -10.864  10.179  -5.402  1.00 95.44           O
ATOM   2505  HA  THR A 171     -11.647  11.901  -7.053  1.00 95.44           H
ATOM   2506  CB  THR A 171     -12.407  10.358  -8.350  1.00 95.44           C
ATOM   2507  HB  THR A 171     -12.065   9.442  -8.832  1.00 95.44           H
ATOM   2508  OG1 THR A 171     -12.905  11.365  -9.227  1.00 95.44           O
ATOM   2509  HG1 THR A 171     -13.329  10.942 -10.028  1.00 95.44           H
ATOM   2510  CG2 THR A 171     -13.593  10.041  -7.436  1.00 95.44           C
ATOM   2511 1HG2 THR A 171     -13.978  10.966  -7.007  1.00 95.44           H
ATOM   2512 2HG2 THR A 171     -13.267   9.377  -6.635  1.00 95.44           H
ATOM   2513 3HG2 THR A 171     -14.378   9.555  -8.015  1.00 95.44           H
ATOM   2514  HN  THR A 171     -10.517  11.275  -9.538  1.00 95.44           H
ATOM   2515  N   ILE A 172      -9.642   9.330  -7.105  1.00 94.78           N
ATOM   2516  CA  ILE A 172      -8.932   8.377  -6.269  1.00 94.78           C
ATOM   2517  C   ILE A 172      -8.117   9.135  -5.219  1.00 94.78           C
ATOM   2518  O   ILE A 172      -8.128   8.777  -4.042  1.00 94.78           O
ATOM   2519  HA  ILE A 172      -9.680   7.773  -5.755  1.00 94.78           H
ATOM   2520  CB  ILE A 172      -8.096   7.427  -7.129  1.00 94.78           C
ATOM   2521  HB  ILE A 172      -7.581   8.017  -7.887  1.00 94.78           H
ATOM   2522  CG1 ILE A 172      -8.988   6.426  -7.865  1.00 94.78           C
ATOM   2523 1HG1 ILE A 172      -9.440   5.740  -7.147  1.00 94.78           H
ATOM   2524 2HG1 ILE A 172      -9.805   6.954  -8.358  1.00 94.78           H
ATOM   2525  CG2 ILE A 172      -7.022   6.731  -6.291  1.00 94.78           C
ATOM   2526 1HG2 ILE A 172      -6.361   7.479  -5.854  1.00 94.78           H
ATOM   2527 2HG2 ILE A 172      -7.497   6.156  -5.496  1.00 94.78           H
ATOM   2528 3HG2 ILE A 172      -6.442   6.062  -6.927  1.00 94.78           H
ATOM   2529  CD1 ILE A 172      -8.186   5.634  -8.900  1.00 94.78           C
ATOM   2530 1HD1 ILE A 172      -7.757   6.321  -9.629  1.00 94.78           H
ATOM   2531 2HD1 ILE A 172      -7.386   5.089  -8.400  1.00 94.78           H
ATOM   2532 3HD1 ILE A 172      -8.844   4.930  -9.408  1.00 94.78           H
ATOM   2533  HN  ILE A 172      -9.380   9.322  -8.070  1.00 94.78           H
ATOM   2534  N   TRP A 173      -7.429  10.168  -5.683  1.00 95.21           N
ATOM   2535  CA  TRP A 173      -6.553  10.934  -4.814  1.00 95.21           C
ATOM   2536  C   TRP A 173      -7.409  11.557  -3.709  1.00 95.21           C
ATOM   2537  O   TRP A 173      -7.045  11.510  -2.536  1.00 95.21           O
ATOM   2538  HA  TRP A 173      -5.828  10.246  -4.379  1.00 95.21           H
ATOM   2539  CB  TRP A 173      -5.759  11.971  -5.611  1.00 95.21           C
ATOM   2540 1HB  TRP A 173      -6.416  12.424  -6.354  1.00 95.21           H
ATOM   2541 2HB  TRP A 173      -5.443  12.768  -4.938  1.00 95.21           H
ATOM   2542  CG  TRP A 173      -4.528  11.403  -6.320  1.00 95.21           C
ATOM   2543  CD1 TRP A 173      -4.327  11.257  -7.637  1.00 95.21           C
ATOM   2544  HD1 TRP A 173      -5.050  11.540  -8.402  1.00 95.21           H
ATOM   2545  CD2 TRP A 173      -3.327  10.906  -5.691  1.00 95.21           C
ATOM   2546  NE1 TRP A 173      -3.091  10.706  -7.902  1.00 95.21           N
ATOM   2547  HE1 TRP A 173      -2.715  10.502  -8.806  1.00 95.21           H
ATOM   2548  CE2 TRP A 173      -2.463  10.485  -6.681  1.00 95.21           C
ATOM   2549  CE3 TRP A 173      -2.983  10.816  -4.331  1.00 95.21           C
ATOM   2550  HE3 TRP A 173      -3.648  11.141  -3.531  1.00 95.21           H
ATOM   2551  CZ2 TRP A 173      -1.199   9.945  -6.417  1.00 95.21           C
ATOM   2552  HZ2 TRP A 173      -0.535   9.620  -7.217  1.00 95.21           H
ATOM   2553  CZ3 TRP A 173      -1.716  10.273  -4.083  1.00 95.21           C
ATOM   2554  HZ3 TRP A 173      -1.399  10.180  -3.045  1.00 95.21           H
ATOM   2555  CH2 TRP A 173      -0.835   9.845  -5.069  1.00 95.21           C
ATOM   2556  HH2 TRP A 173       0.136   9.433  -4.793  1.00 95.21           H
ATOM   2557  HN  TRP A 173      -7.462  10.481  -6.632  1.00 95.21           H
ATOM   2558  N   VAL A 174      -8.531  12.126  -4.125  1.00 95.56           N
ATOM   2559  CA  VAL A 174      -9.410  12.815  -3.195  1.00 95.56           C
ATOM   2560  C   VAL A 174      -9.929  11.818  -2.157  1.00 95.56           C
ATOM   2561  O   VAL A 174      -9.955  12.115  -0.964  1.00 95.56           O
ATOM   2562  HA  VAL A 174      -8.819  13.576  -2.686  1.00 95.56           H
ATOM   2563  CB  VAL A 174     -10.532  13.520  -3.960  1.00 95.56           C
ATOM   2564  HB  VAL A 174     -11.021  12.781  -4.595  1.00 95.56           H
ATOM   2565  CG1 VAL A 174     -11.582  14.081  -2.999  1.00 95.56           C
ATOM   2566 1HG1 VAL A 174     -12.014  13.267  -2.417  1.00 95.56           H
ATOM   2567 2HG1 VAL A 174     -11.112  14.800  -2.327  1.00 95.56           H
ATOM   2568 3HG1 VAL A 174     -12.368  14.577  -3.569  1.00 95.56           H
ATOM   2569  CG2 VAL A 174      -9.972  14.620  -4.864  1.00 95.56           C
ATOM   2570 1HG2 VAL A 174      -9.447  15.357  -4.257  1.00 95.56           H
ATOM   2571 2HG2 VAL A 174      -9.281  14.181  -5.584  1.00 95.56           H
ATOM   2572 3HG2 VAL A 174     -10.791  15.104  -5.396  1.00 95.56           H
ATOM   2573  HN  VAL A 174      -8.842  12.122  -5.076  1.00 95.56           H
ATOM   2574  N   LEU A 175     -10.330  10.655  -2.649  1.00 93.81           N
ATOM   2575  CA  LEU A 175     -10.933   9.648  -1.793  1.00 93.81           C
ATOM   2576  C   LEU A 175      -9.895   9.156  -0.782  1.00 93.81           C
ATOM   2577  O   LEU A 175     -10.198   9.007   0.401  1.00 93.81           O
ATOM   2578  HA  LEU A 175     -11.746  10.127  -1.248  1.00 93.81           H
ATOM   2579  CB  LEU A 175     -11.550   8.528  -2.634  1.00 93.81           C
ATOM   2580 1HB  LEU A 175     -12.234   8.977  -3.354  1.00 93.81           H
ATOM   2581 2HB  LEU A 175     -10.755   8.050  -3.206  1.00 93.81           H
ATOM   2582  CG  LEU A 175     -12.306   7.446  -1.861  1.00 93.81           C
ATOM   2583  HG  LEU A 175     -11.650   7.065  -1.078  1.00 93.81           H
ATOM   2584  CD1 LEU A 175     -13.541   8.028  -1.170  1.00 93.81           C
ATOM   2585 1HD1 LEU A 175     -13.235   8.807  -0.472  1.00 93.81           H
ATOM   2586 2HD1 LEU A 175     -14.210   8.453  -1.919  1.00 93.81           H
ATOM   2587 3HD1 LEU A 175     -14.060   7.237  -0.628  1.00 93.81           H
ATOM   2588  CD2 LEU A 175     -12.659   6.267  -2.770  1.00 93.81           C
ATOM   2589 1HD2 LEU A 175     -13.288   6.616  -3.589  1.00 93.81           H
ATOM   2590 2HD2 LEU A 175     -11.744   5.834  -3.174  1.00 93.81           H
ATOM   2591 3HD2 LEU A 175     -13.195   5.513  -2.195  1.00 93.81           H
ATOM   2592  HN  LEU A 175     -10.249  10.397  -3.612  1.00 93.81           H
ATOM   2593  N   ALA A 176      -8.693   8.918  -1.285  1.00 93.84           N
ATOM   2594  CA  ALA A 176      -7.624   8.394  -0.452  1.00 93.84           C
ATOM   2595  C   ALA A 176      -7.285   9.413   0.637  1.00 93.84           C
ATOM   2596  O   ALA A 176      -7.010   9.041   1.777  1.00 93.84           O
ATOM   2597  HA  ALA A 176      -7.987   7.480   0.018  1.00 93.84           H
ATOM   2598  CB  ALA A 176      -6.416   8.052  -1.327  1.00 93.84           C
ATOM   2599 1HB  ALA A 176      -6.702   7.303  -2.065  1.00 93.84           H
ATOM   2600 2HB  ALA A 176      -6.071   8.952  -1.837  1.00 93.84           H
ATOM   2601 3HB  ALA A 176      -5.614   7.659  -0.702  1.00 93.84           H
ATOM   2602  HN  ALA A 176      -8.445   9.077  -2.241  1.00 93.84           H
ATOM   2603  N   ALA A 177      -7.316  10.680   0.248  1.00 93.72           N
ATOM   2604  CA  ALA A 177      -6.981  11.753   1.168  1.00 93.72           C
ATOM   2605  C   ALA A 177      -7.978  11.754   2.329  1.00 93.72           C
ATOM   2606  O   ALA A 177      -7.585  11.875   3.489  1.00 93.72           O
ATOM   2607  HA  ALA A 177      -5.982  11.557   1.558  1.00 93.72           H
ATOM   2608  CB  ALA A 177      -6.964  13.085   0.414  1.00 93.72           C
ATOM   2609 1HB  ALA A 177      -6.219  13.042  -0.381  1.00 93.72           H
ATOM   2610 2HB  ALA A 177      -7.947  13.270  -0.018  1.00 93.72           H
ATOM   2611 3HB  ALA A 177      -6.713  13.890   1.105  1.00 93.72           H
ATOM   2612  HN  ALA A 177      -7.564  10.975  -0.674  1.00 93.72           H
ATOM   2613  N   ALA A 178      -9.248  11.617   1.977  1.00 94.17           N
ATOM   2614  CA  ALA A 178     -10.309  11.669   2.968  1.00 94.17           C
ATOM   2615  C   ALA A 178     -10.173  10.478   3.918  1.00 94.17           C
ATOM   2616  O   ALA A 178     -10.415  10.605   5.118  1.00 94.17           O
ATOM   2617  HA  ALA A 178     -10.187  12.592   3.536  1.00 94.17           H
ATOM   2618  CB  ALA A 178     -11.666  11.700   2.262  1.00 94.17           C
ATOM   2619 1HB  ALA A 178     -11.723  12.581   1.623  1.00 94.17           H
ATOM   2620 2HB  ALA A 178     -11.780  10.802   1.655  1.00 94.17           H
ATOM   2621 3HB  ALA A 178     -12.462  11.739   3.006  1.00 94.17           H
ATOM   2622  HN  ALA A 178      -9.555  11.473   1.036  1.00 94.17           H
ATOM   2623  N   LEU A 179      -9.786   9.347   3.346  1.00 92.38           N
ATOM   2624  CA  LEU A 179      -9.720   8.109   4.105  1.00 92.38           C
ATOM   2625  C   LEU A 179      -8.531   8.168   5.066  1.00 92.38           C
ATOM   2626  O   LEU A 179      -8.446   7.375   6.002  1.00 92.38           O
ATOM   2627  HA  LEU A 179     -10.635   8.036   4.691  1.00 92.38           H
ATOM   2628  CB  LEU A 179      -9.689   6.904   3.162  1.00 92.38           C
ATOM   2629 1HB  LEU A 179      -8.910   7.070   2.418  1.00 92.38           H
ATOM   2630 2HB  LEU A 179      -9.398   6.026   3.737  1.00 92.38           H
ATOM   2631  CG  LEU A 179     -10.996   6.591   2.431  1.00 92.38           C
ATOM   2632  HG  LEU A 179     -11.359   7.511   1.972  1.00 92.38           H
ATOM   2633  CD1 LEU A 179     -10.765   5.584   1.303  1.00 92.38           C
ATOM   2634 1HD1 LEU A 179     -10.054   5.996   0.587  1.00 92.38           H
ATOM   2635 2HD1 LEU A 179     -10.366   4.658   1.718  1.00 92.38           H
ATOM   2636 3HD1 LEU A 179     -11.710   5.379   0.799  1.00 92.38           H
ATOM   2637  CD2 LEU A 179     -12.072   6.119   3.410  1.00 92.38           C
ATOM   2638 1HD2 LEU A 179     -11.731   5.217   3.918  1.00 92.38           H
ATOM   2639 2HD2 LEU A 179     -12.262   6.901   4.145  1.00 92.38           H
ATOM   2640 3HD2 LEU A 179     -12.991   5.903   2.864  1.00 92.38           H
ATOM   2641  HN  LEU A 179      -9.521   9.268   2.385  1.00 92.38           H
ATOM   2642  N   CYS A 180      -7.644   9.116   4.802  1.00 93.20           N
ATOM   2643  CA  CYS A 180      -6.424   9.237   5.582  1.00 93.20           C
ATOM   2644  C   CYS A 180      -6.653  10.283   6.675  1.00 93.20           C
ATOM   2645  O   CYS A 180      -5.737  10.611   7.427  1.00 93.20           O
ATOM   2646  HA  CYS A 180      -6.232   8.257   6.018  1.00 93.20           H
ATOM   2647  CB  CYS A 180      -5.222   9.586   4.701  1.00 93.20           C
ATOM   2648 1HB  CYS A 180      -5.455  10.452   4.081  1.00 93.20           H
ATOM   2649 2HB  CYS A 180      -4.371   9.861   5.325  1.00 93.20           H
ATOM   2650  SG  CYS A 180      -4.786   8.159   3.642  1.00 93.20           S
ATOM   2651  HG  CYS A 180      -5.781   8.320   2.775  1.00 93.20           H
ATOM   2652  HN  CYS A 180      -7.748   9.792   4.073  1.00 93.20           H
ATOM   2653  N   ILE A 181      -7.882  10.776   6.728  1.00 93.49           N
ATOM   2654  CA  ILE A 181      -8.237  11.796   7.700  1.00 93.49           C
ATOM   2655  C   ILE A 181      -7.945  11.276   9.109  1.00 93.49           C
ATOM   2656  O   ILE A 181      -7.319  11.965   9.912  1.00 93.49           O
ATOM   2657  HA  ILE A 181      -7.600  12.661   7.513  1.00 93.49           H
ATOM   2658  CB  ILE A 181      -9.685  12.247   7.499  1.00 93.49           C
ATOM   2659  HB  ILE A 181     -10.301  11.361   7.350  1.00 93.49           H
ATOM   2660  CG1 ILE A 181      -9.821  13.109   6.242  1.00 93.49           C
ATOM   2661 1HG1 ILE A 181      -9.265  14.038   6.372  1.00 93.49           H
ATOM   2662 2HG1 ILE A 181      -9.380  12.590   5.391  1.00 93.49           H
ATOM   2663  CG2 ILE A 181     -10.215  12.962   8.744  1.00 93.49           C
ATOM   2664 1HG2 ILE A 181     -10.175  12.283   9.596  1.00 93.49           H
ATOM   2665 2HG2 ILE A 181      -9.601  13.839   8.949  1.00 93.49           H
ATOM   2666 3HG2 ILE A 181     -11.246  13.272   8.574  1.00 93.49           H
ATOM   2667  CD1 ILE A 181     -11.289  13.425   5.950  1.00 93.49           C
ATOM   2668 1HD1 ILE A 181     -11.837  12.495   5.797  1.00 93.49           H
ATOM   2669 2HD1 ILE A 181     -11.719  13.965   6.793  1.00 93.49           H
ATOM   2670 3HD1 ILE A 181     -11.357  14.038   5.052  1.00 93.49           H
ATOM   2671  HN  ILE A 181      -8.626  10.492   6.124  1.00 93.49           H
ATOM   2672  N   PRO A 182      -8.391  10.054   9.433  1.00 91.84           N
ATOM   2673  CA  PRO A 182      -8.217   9.522  10.787  1.00 91.84           C
ATOM   2674  C   PRO A 182      -6.771   9.586  11.250  1.00 91.84           C
ATOM   2675  O   PRO A 182      -6.494   9.990  12.379  1.00 91.84           O
ATOM   2676  HA  PRO A 182      -8.773  10.128  11.502  1.00 91.84           H
ATOM   2677  CB  PRO A 182      -8.714   8.079  10.676  1.00 91.84           C
ATOM   2678 1HB  PRO A 182      -7.901   7.392  10.443  1.00 91.84           H
ATOM   2679 2HB  PRO A 182      -9.162   7.736  11.608  1.00 91.84           H
ATOM   2680  CG  PRO A 182      -9.738   8.144   9.549  1.00 91.84           C
ATOM   2681 1HG  PRO A 182      -9.922   7.162   9.112  1.00 91.84           H
ATOM   2682 2HG  PRO A 182     -10.703   8.511   9.899  1.00 91.84           H
ATOM   2683  CD  PRO A 182      -9.090   9.097   8.557  1.00 91.84           C
ATOM   2684 1HD  PRO A 182      -8.396   8.581   7.894  1.00 91.84           H
ATOM   2685 2HD  PRO A 182      -9.830   9.584   7.922  1.00 91.84           H
ATOM   2686  N   GLU A 183      -5.878   9.183  10.358  1.00 92.06           N
ATOM   2687  CA  GLU A 183      -4.462   9.148  10.679  1.00 92.06           C
ATOM   2688  C   GLU A 183      -3.962  10.550  11.031  1.00 92.06           C
ATOM   2689  O   GLU A 183      -3.144  10.713  11.935  1.00 92.06           O
ATOM   2690  HA  GLU A 183      -4.379   8.496  11.549  1.00 92.06           H
ATOM   2691  CB  GLU A 183      -3.653   8.550   9.526  1.00 92.06           C
ATOM   2692 1HB  GLU A 183      -4.058   8.896   8.575  1.00 92.06           H
ATOM   2693 2HB  GLU A 183      -2.597   8.788   9.656  1.00 92.06           H
ATOM   2694  CG  GLU A 183      -3.753   7.024   9.519  1.00 92.06           C
ATOM   2695 1HG  GLU A 183      -2.998   6.609   8.852  1.00 92.06           H
ATOM   2696 2HG  GLU A 183      -3.545   6.637  10.516  1.00 92.06           H
ATOM   2697  CD  GLU A 183      -5.143   6.568   9.070  1.00 92.06           C
ATOM   2698  OE1 GLU A 183      -5.451   5.378   9.297  1.00 92.06           O
ATOM   2699  OE2 GLU A 183      -5.866   7.420   8.510  1.00 92.06           O
ATOM   2700  HN  GLU A 183      -6.109   8.886   9.431  1.00 92.06           H
ATOM   2701  N   ILE A 184      -4.474  11.528  10.298  1.00 93.54           N
ATOM   2702  CA  ILE A 184      -4.019  12.899  10.455  1.00 93.54           C
ATOM   2703  C   ILE A 184      -4.394  13.399  11.851  1.00 93.54           C
ATOM   2704  O   ILE A 184      -3.628  14.129  12.479  1.00 93.54           O
ATOM   2705  HA  ILE A 184      -2.933  12.894  10.369  1.00 93.54           H
ATOM   2706  CB  ILE A 184      -4.558  13.775   9.322  1.00 93.54           C
ATOM   2707  HB  ILE A 184      -5.642  13.666   9.293  1.00 93.54           H
ATOM   2708  CG1 ILE A 184      -4.020  13.312   7.967  1.00 93.54           C
ATOM   2709 1HG1 ILE A 184      -2.946  13.488   7.919  1.00 93.54           H
ATOM   2710 2HG1 ILE A 184      -4.172  12.238   7.859  1.00 93.54           H
ATOM   2711  CG2 ILE A 184      -4.260  15.253   9.583  1.00 93.54           C
ATOM   2712 1HG2 ILE A 184      -4.731  15.559  10.517  1.00 93.54           H
ATOM   2713 2HG2 ILE A 184      -3.182  15.399   9.655  1.00 93.54           H
ATOM   2714 3HG2 ILE A 184      -4.654  15.853   8.763  1.00 93.54           H
ATOM   2715  CD1 ILE A 184      -4.715  14.049   6.820  1.00 93.54           C
ATOM   2716 1HD1 ILE A 184      -5.786  13.851   6.857  1.00 93.54           H
ATOM   2717 2HD1 ILE A 184      -4.540  15.121   6.919  1.00 93.54           H
ATOM   2718 3HD1 ILE A 184      -4.314  13.701   5.869  1.00 93.54           H
ATOM   2719  HN  ILE A 184      -5.186  11.395   9.608  1.00 93.54           H
ATOM   2720  N   LEU A 185      -5.571  12.986  12.297  1.00 93.25           N
ATOM   2721  CA  LEU A 185      -6.157  13.554  13.499  1.00 93.25           C
ATOM   2722  C   LEU A 185      -5.462  12.964  14.728  1.00 93.25           C
ATOM   2723  O   LEU A 185      -5.056  13.697  15.627  1.00 93.25           O
ATOM   2724  HA  LEU A 185      -5.969  14.628  13.479  1.00 93.25           H
ATOM   2725  CB  LEU A 185      -7.675  13.361  13.498  1.00 93.25           C
ATOM   2726 1HB  LEU A 185      -7.886  12.303  13.342  1.00 93.25           H
ATOM   2727 2HB  LEU A 185      -8.055  13.619  14.487  1.00 93.25           H
ATOM   2728  CG  LEU A 185      -8.454  14.167  12.457  1.00 93.25           C
ATOM   2729  HG  LEU A 185      -8.117  13.861  11.466  1.00 93.25           H
ATOM   2730  CD1 LEU A 185      -9.951  13.865  12.538  1.00 93.25           C
ATOM   2731 1HD1 LEU A 185     -10.119  12.804  12.355  1.00 93.25           H
ATOM   2732 2HD1 LEU A 185     -10.321  14.126  13.529  1.00 93.25           H
ATOM   2733 3HD1 LEU A 185     -10.481  14.451  11.787  1.00 93.25           H
ATOM   2734  CD2 LEU A 185      -8.162  15.663  12.591  1.00 93.25           C
ATOM   2735 1HD2 LEU A 185      -8.453  16.002  13.585  1.00 93.25           H
ATOM   2736 2HD2 LEU A 185      -7.096  15.840  12.445  1.00 93.25           H
ATOM   2737 3HD2 LEU A 185      -8.728  16.212  11.839  1.00 93.25           H
ATOM   2738  HN  LEU A 185      -6.121  12.279  11.852  1.00 93.25           H
ATOM   2739  N   TYR A 186      -5.348  11.644  14.726  1.00 93.03           N
ATOM   2740  CA  TYR A 186      -5.045  10.917  15.947  1.00 93.03           C
ATOM   2741  C   TYR A 186      -3.551  10.598  16.039  1.00 93.03           C
ATOM   2742  O   TYR A 186      -3.081  10.097  17.059  1.00 93.03           O
ATOM   2743  HA  TYR A 186      -5.327  11.546  16.792  1.00 93.03           H
ATOM   2744  CB  TYR A 186      -5.830   9.607  15.864  1.00 93.03           C
ATOM   2745 1HB  TYR A 186      -5.489   9.045  14.995  1.00 93.03           H
ATOM   2746 2HB  TYR A 186      -5.603   9.003  16.743  1.00 93.03           H
ATOM   2747  CG  TYR A 186      -7.345   9.794  15.770  1.00 93.03           C
ATOM   2748  CD1 TYR A 186      -7.993  10.635  16.653  1.00 93.03           C
ATOM   2749  HD1 TYR A 186      -7.424  11.165  17.417  1.00 93.03           H
ATOM   2750  CD2 TYR A 186      -8.065   9.123  14.803  1.00 93.03           C
ATOM   2751  HD2 TYR A 186      -7.553   8.459  14.105  1.00 93.03           H
ATOM   2752  CE1 TYR A 186      -9.419  10.811  16.564  1.00 93.03           C
ATOM   2753  HE1 TYR A 186      -9.943  11.472  17.255  1.00 93.03           H
ATOM   2754  CE2 TYR A 186      -9.491   9.300  14.714  1.00 93.03           C
ATOM   2755  HE2 TYR A 186     -10.072   8.775  13.955  1.00 93.03           H
ATOM   2756  CZ  TYR A 186     -10.098  10.135  15.599  1.00 93.03           C
ATOM   2757  OH  TYR A 186     -11.445  10.302  15.515  1.00 93.03           O
ATOM   2758  HH  TYR A 186     -11.763  10.895  16.255  1.00 93.03           H
ATOM   2759  HN  TYR A 186      -5.459  11.074  13.912  1.00 93.03           H
ATOM   2760  N   SER A 187      -2.847  10.902  14.958  1.00 93.09           N
ATOM   2761  CA  SER A 187      -1.405  10.722  14.930  1.00 93.09           C
ATOM   2762  C   SER A 187      -0.736  11.705  15.893  1.00 93.09           C
ATOM   2763  O   SER A 187      -0.883  12.917  15.749  1.00 93.09           O
ATOM   2764  HA  SER A 187      -1.236   9.695  15.253  1.00 93.09           H
ATOM   2765  CB  SER A 187      -0.854  10.907  13.515  1.00 93.09           C
ATOM   2766 1HB  SER A 187      -1.174  11.874  13.125  1.00 93.09           H
ATOM   2767 2HB  SER A 187       0.235  10.922  13.548  1.00 93.09           H
ATOM   2768  OG  SER A 187      -1.288   9.875  12.633  1.00 93.09           O
ATOM   2769  HG  SER A 187      -1.775  10.271  11.855  1.00 93.09           H
ATOM   2770  HN  SER A 187      -3.244  11.263  14.115  1.00 93.09           H
ATOM   2771  N   GLN A 188      -0.016  11.145  16.854  1.00 92.02           N
ATOM   2772  CA  GLN A 188       0.659  11.956  17.852  1.00 92.02           C
ATOM   2773  C   GLN A 188       1.978  11.300  18.266  1.00 92.02           C
ATOM   2774  O   GLN A 188       2.208  10.127  17.980  1.00 92.02           O
ATOM   2775  HA  GLN A 188       0.858  12.911  17.364  1.00 92.02           H
ATOM   2776  CB  GLN A 188      -0.241  12.192  19.067  1.00 92.02           C
ATOM   2777 1HB  GLN A 188      -0.433  11.245  19.571  1.00 92.02           H
ATOM   2778 2HB  GLN A 188       0.270  12.836  19.783  1.00 92.02           H
ATOM   2779  CG  GLN A 188      -1.566  12.833  18.651  1.00 92.02           C
ATOM   2780 1HG  GLN A 188      -1.373  13.690  18.006  1.00 92.02           H
ATOM   2781 2HG  GLN A 188      -2.152  12.122  18.070  1.00 92.02           H
ATOM   2782  CD  GLN A 188      -2.367  13.281  19.876  1.00 92.02           C
ATOM   2783  OE1 GLN A 188      -1.837  13.480  20.957  1.00 92.02           O
ATOM   2784  NE2 GLN A 188      -3.669  13.428  19.647  1.00 92.02           N
ATOM   2785 1HE2 GLN A 188      -4.039  13.248  18.736  1.00 92.02           H
ATOM   2786 2HE2 GLN A 188      -4.276  13.718  20.386  1.00 92.02           H
ATOM   2787  HN  GLN A 188       0.110  10.158  16.956  1.00 92.02           H
ATOM   2788  N   ILE A 189       2.810  12.087  18.934  1.00 92.15           N
ATOM   2789  CA  ILE A 189       3.993  11.547  19.581  1.00 92.15           C
ATOM   2790  C   ILE A 189       3.659  11.192  21.031  1.00 92.15           C
ATOM   2791  O   ILE A 189       3.159  12.030  21.779  1.00 92.15           O
ATOM   2792  HA  ILE A 189       4.264  10.632  19.055  1.00 92.15           H
ATOM   2793  CB  ILE A 189       5.169  12.516  19.440  1.00 92.15           C
ATOM   2794  HB  ILE A 189       4.881  13.469  19.882  1.00 92.15           H
ATOM   2795  CG1 ILE A 189       5.490  12.778  17.967  1.00 92.15           C
ATOM   2796 1HG1 ILE A 189       5.869  11.866  17.506  1.00 92.15           H
ATOM   2797 2HG1 ILE A 189       4.578  13.049  17.435  1.00 92.15           H
ATOM   2798  CG2 ILE A 189       6.391  12.011  20.211  1.00 92.15           C
ATOM   2799 1HG2 ILE A 189       6.140  11.917  21.268  1.00 92.15           H
ATOM   2800 2HG2 ILE A 189       6.690  11.038  19.821  1.00 92.15           H
ATOM   2801 3HG2 ILE A 189       7.212  12.718  20.094  1.00 92.15           H
ATOM   2802  CD1 ILE A 189       6.524  13.897  17.822  1.00 92.15           C
ATOM   2803 1HD1 ILE A 189       6.132  14.813  18.263  1.00 92.15           H
ATOM   2804 2HD1 ILE A 189       7.442  13.611  18.334  1.00 92.15           H
ATOM   2805 3HD1 ILE A 189       6.733  14.063  16.765  1.00 92.15           H
ATOM   2806  HN  ILE A 189       2.685  13.074  19.035  1.00 92.15           H
ATOM   2807  N   LYS A 190       3.950   9.949  21.384  1.00 88.71           N
ATOM   2808  CA  LYS A 190       3.801   9.508  22.761  1.00 88.71           C
ATOM   2809  C   LYS A 190       5.183   9.232  23.356  1.00 88.71           C
ATOM   2810  O   LYS A 190       5.979   8.499  22.772  1.00 88.71           O
ATOM   2811  HA  LYS A 190       3.342  10.324  23.318  1.00 88.71           H
ATOM   2812  CB  LYS A 190       2.848   8.313  22.840  1.00 88.71           C
ATOM   2813 1HB  LYS A 190       1.944   8.526  22.269  1.00 88.71           H
ATOM   2814 2HB  LYS A 190       3.314   7.440  22.385  1.00 88.71           H
ATOM   2815  CG  LYS A 190       2.479   8.002  24.292  1.00 88.71           C
ATOM   2816 1HG  LYS A 190       3.338   7.571  24.805  1.00 88.71           H
ATOM   2817 2HG  LYS A 190       2.227   8.926  24.813  1.00 88.71           H
ATOM   2818  CD  LYS A 190       1.297   7.033  24.362  1.00 88.71           C
ATOM   2819 1HD  LYS A 190       0.371   7.566  24.145  1.00 88.71           H
ATOM   2820 2HD  LYS A 190       1.408   6.263  23.598  1.00 88.71           H
ATOM   2821  CE  LYS A 190       1.204   6.380  25.742  1.00 88.71           C
ATOM   2822 1HE  LYS A 190       2.205   6.183  26.126  1.00 88.71           H
ATOM   2823 2HE  LYS A 190       0.724   7.063  26.443  1.00 88.71           H
ATOM   2824  NZ  LYS A 190       0.437   5.117  25.668  1.00 88.71           N
ATOM   2825 1HZ  LYS A 190       0.410   4.683  26.584  1.00 88.71           H
ATOM   2826 2HZ  LYS A 190      -0.508   5.313  25.358  1.00 88.71           H
ATOM   2827 3HZ  LYS A 190       0.884   4.488  25.010  1.00 88.71           H
ATOM   2828  HN  LYS A 190       4.281   9.250  20.750  1.00 88.71           H
ATOM   2829  N   GLU A 191       5.426   9.834  24.511  1.00 86.90           N
ATOM   2830  CA  GLU A 191       6.657   9.584  25.241  1.00 86.90           C
ATOM   2831  C   GLU A 191       6.436   8.502  26.300  1.00 86.90           C
ATOM   2832  O   GLU A 191       5.514   8.599  27.108  1.00 86.90           O
ATOM   2833  HA  GLU A 191       7.370   9.232  24.495  1.00 86.90           H
ATOM   2834  CB  GLU A 191       7.189  10.871  25.875  1.00 86.90           C
ATOM   2835 1HB  GLU A 191       6.381  11.385  26.396  1.00 86.90           H
ATOM   2836 2HB  GLU A 191       8.038  10.640  26.518  1.00 86.90           H
ATOM   2837  CG  GLU A 191       7.708  11.835  24.806  1.00 86.90           C
ATOM   2838 1HG  GLU A 191       8.434  11.326  24.173  1.00 86.90           H
ATOM   2839 2HG  GLU A 191       6.886  12.146  24.162  1.00 86.90           H
ATOM   2840  CD  GLU A 191       8.355  13.066  25.446  1.00 86.90           C
ATOM   2841  OE1 GLU A 191       8.840  13.918  24.671  1.00 86.90           O
ATOM   2842  OE2 GLU A 191       8.349  13.126  26.694  1.00 86.90           O
ATOM   2843  HN  GLU A 191       4.800  10.481  24.946  1.00 86.90           H
ATOM   2844  N   GLU A 192       7.297   7.496  26.260  1.00 78.12           N
ATOM   2845  CA  GLU A 192       7.209   6.397  27.207  1.00 78.12           C
ATOM   2846  C   GLU A 192       8.607   5.980  27.668  1.00 78.12           C
ATOM   2847  O   GLU A 192       9.441   5.588  26.854  1.00 78.12           O
ATOM   2848  HA  GLU A 192       6.642   6.789  28.052  1.00 78.12           H
ATOM   2849  CB  GLU A 192       6.454   5.212  26.602  1.00 78.12           C
ATOM   2850 1HB  GLU A 192       5.442   5.517  26.338  1.00 78.12           H
ATOM   2851 2HB  GLU A 192       7.017   4.809  25.760  1.00 78.12           H
ATOM   2852  CG  GLU A 192       6.321   4.073  27.615  1.00 78.12           C
ATOM   2853 1HG  GLU A 192       7.117   3.345  27.457  1.00 78.12           H
ATOM   2854 2HG  GLU A 192       6.442   4.464  28.626  1.00 78.12           H
ATOM   2855  CD  GLU A 192       4.960   3.384  27.490  1.00 78.12           C
ATOM   2856  OE1 GLU A 192       4.664   2.548  28.370  1.00 78.12           O
ATOM   2857  OE2 GLU A 192       4.248   3.709  26.516  1.00 78.12           O
ATOM   2858  HN  GLU A 192       8.043   7.424  25.598  1.00 78.12           H
ATOM   2859  N   SER A 193       8.820   6.079  28.972  1.00 73.68           N
ATOM   2860  CA  SER A 193      10.037   5.562  29.573  1.00 73.68           C
ATOM   2861  C   SER A 193      11.260   6.180  28.891  1.00 73.68           C
ATOM   2862  O   SER A 193      12.297   5.531  28.762  1.00 73.68           O
ATOM   2863  HA  SER A 193       9.992   5.861  30.620  1.00 73.68           H
ATOM   2864  CB  SER A 193      10.093   4.036  29.480  1.00 73.68           C
ATOM   2865 1HB  SER A 193      10.223   3.741  28.439  1.00 73.68           H
ATOM   2866 2HB  SER A 193      10.962   3.671  30.027  1.00 73.68           H
ATOM   2867  OG  SER A 193       8.915   3.427  30.002  1.00 73.68           O
ATOM   2868  HG  SER A 193       8.884   2.462  29.740  1.00 73.68           H
ATOM   2869  HN  SER A 193       8.179   6.502  29.612  1.00 73.68           H
ATOM   2870  N   GLY A 194      11.098   7.427  28.474  1.00 75.71           N
ATOM   2871  CA  GLY A 194      12.195   8.161  27.866  1.00 75.71           C
ATOM   2872  C   GLY A 194      12.316   7.832  26.377  1.00 75.71           C
ATOM   2873  O   GLY A 194      13.265   8.257  25.719  1.00 75.71           O
ATOM   2874 1HA  GLY A 194      12.036   9.232  27.994  1.00 75.71           H
ATOM   2875 2HA  GLY A 194      13.128   7.915  28.374  1.00 75.71           H
ATOM   2876  HN  GLY A 194      10.239   7.934  28.545  1.00 75.71           H
ATOM   2877  N   ILE A 195      11.342   7.078  25.889  1.00 83.11           N
ATOM   2878  CA  ILE A 195      11.287   6.750  24.474  1.00 83.11           C
ATOM   2879  C   ILE A 195      10.115   7.491  23.829  1.00 83.11           C
ATOM   2880  O   ILE A 195       8.974   7.359  24.269  1.00 83.11           O
ATOM   2881  HA  ILE A 195      12.212   7.104  24.020  1.00 83.11           H
ATOM   2882  CB  ILE A 195      11.239   5.233  24.278  1.00 83.11           C
ATOM   2883  HB  ILE A 195      10.330   4.857  24.748  1.00 83.11           H
ATOM   2884  CG1 ILE A 195      12.421   4.552  24.971  1.00 83.11           C
ATOM   2885 1HG1 ILE A 195      13.355   4.904  24.533  1.00 83.11           H
ATOM   2886 2HG1 ILE A 195      12.438   4.830  26.025  1.00 83.11           H
ATOM   2887  CG2 ILE A 195      11.161   4.875  22.793  1.00 83.11           C
ATOM   2888 1HG2 ILE A 195      10.261   5.312  22.360  1.00 83.11           H
ATOM   2889 2HG2 ILE A 195      12.039   5.266  22.278  1.00 83.11           H
ATOM   2890 3HG2 ILE A 195      11.128   3.791  22.682  1.00 83.11           H
ATOM   2891  CD1 ILE A 195      12.331   3.031  24.839  1.00 83.11           C
ATOM   2892 1HD1 ILE A 195      11.408   2.680  25.299  1.00 83.11           H
ATOM   2893 2HD1 ILE A 195      12.339   2.756  23.785  1.00 83.11           H
ATOM   2894 3HD1 ILE A 195      13.184   2.572  25.340  1.00 83.11           H
ATOM   2895  HN  ILE A 195      10.602   6.695  26.441  1.00 83.11           H
ATOM   2896  N   ALA A 196      10.437   8.254  22.794  1.00 89.76           N
ATOM   2897  CA  ALA A 196       9.411   8.902  21.994  1.00 89.76           C
ATOM   2898  C   ALA A 196       8.946   7.943  20.897  1.00 89.76           C
ATOM   2899  O   ALA A 196       9.764   7.386  20.166  1.00 89.76           O
ATOM   2900  HA  ALA A 196       8.570   9.125  22.650  1.00 89.76           H
ATOM   2901  CB  ALA A 196       9.958  10.214  21.429  1.00 89.76           C
ATOM   2902 1HB  ALA A 196      10.246  10.871  22.249  1.00 89.76           H
ATOM   2903 2HB  ALA A 196      10.828  10.007  20.805  1.00 89.76           H
ATOM   2904 3HB  ALA A 196       9.188  10.699  20.828  1.00 89.76           H
ATOM   2905  HN  ALA A 196      11.376   8.433  22.502  1.00 89.76           H
ATOM   2906  N   ILE A 197       7.634   7.779  20.816  1.00 89.22           N
ATOM   2907  CA  ILE A 197       7.050   6.888  19.827  1.00 89.22           C
ATOM   2908  C   ILE A 197       5.995   7.649  19.021  1.00 89.22           C
ATOM   2909  O   ILE A 197       5.107   8.279  19.593  1.00 89.22           O
ATOM   2910  HA  ILE A 197       7.849   6.584  19.150  1.00 89.22           H
ATOM   2911  CB  ILE A 197       6.516   5.620  20.496  1.00 89.22           C
ATOM   2912  HB  ILE A 197       5.797   5.914  21.260  1.00 89.22           H
ATOM   2913  CG1 ILE A 197       7.640   4.858  21.201  1.00 89.22           C
ATOM   2914 1HG1 ILE A 197       8.353   4.490  20.464  1.00 89.22           H
ATOM   2915 2HG1 ILE A 197       8.183   5.534  21.862  1.00 89.22           H
ATOM   2916  CG2 ILE A 197       5.772   4.741  19.489  1.00 89.22           C
ATOM   2917 1HG2 ILE A 197       4.931   5.297  19.073  1.00 89.22           H
ATOM   2918 2HG2 ILE A 197       6.450   4.454  18.686  1.00 89.22           H
ATOM   2919 3HG2 ILE A 197       5.403   3.847  19.991  1.00 89.22           H
ATOM   2920  CD1 ILE A 197       7.083   3.685  22.010  1.00 89.22           C
ATOM   2921 1HD1 ILE A 197       6.388   4.059  22.762  1.00 89.22           H
ATOM   2922 2HD1 ILE A 197       6.560   2.999  21.343  1.00 89.22           H
ATOM   2923 3HD1 ILE A 197       7.902   3.160  22.501  1.00 89.22           H
ATOM   2924  HN  ILE A 197       6.975   8.240  21.410  1.00 89.22           H
ATOM   2925  N   CYS A 198       6.128   7.566  17.705  1.00 91.33           N
ATOM   2926  CA  CYS A 198       5.094   8.068  16.816  1.00 91.33           C
ATOM   2927  C   CYS A 198       3.975   7.028  16.745  1.00 91.33           C
ATOM   2928  O   CYS A 198       4.165   5.942  16.199  1.00 91.33           O
ATOM   2929  HA  CYS A 198       4.731   8.999  17.252  1.00 91.33           H
ATOM   2930  CB  CYS A 198       5.653   8.400  15.431  1.00 91.33           C
ATOM   2931 1HB  CYS A 198       6.319   9.261  15.495  1.00 91.33           H
ATOM   2932 2HB  CYS A 198       6.246   7.565  15.058  1.00 91.33           H
ATOM   2933  SG  CYS A 198       4.282   8.758  14.273  1.00 91.33           S
ATOM   2934  HN  CYS A 198       6.922   7.165  17.247  1.00 91.33           H
ATOM   2935  N   THR A 199       2.832   7.396  17.305  1.00 91.04           N
ATOM   2936  CA  THR A 199       1.703   6.484  17.371  1.00 91.04           C
ATOM   2937  C   THR A 199       0.397   7.231  17.093  1.00 91.04           C
ATOM   2938  O   THR A 199       0.381   8.460  17.033  1.00 91.04           O
ATOM   2939  HA  THR A 199       1.817   5.737  16.586  1.00 91.04           H
ATOM   2940  CB  THR A 199       1.729   5.796  18.738  1.00 91.04           C
ATOM   2941  HB  THR A 199       2.743   5.492  19.000  1.00 91.04           H
ATOM   2942  OG1 THR A 199       0.783   4.739  18.613  1.00 91.04           O
ATOM   2943  HG1 THR A 199       0.851   4.124  19.398  1.00 91.04           H
ATOM   2944  CG2 THR A 199       1.158   6.679  19.849  1.00 91.04           C
ATOM   2945 1HG2 THR A 199       0.122   6.928  19.619  1.00 91.04           H
ATOM   2946 2HG2 THR A 199       1.744   7.595  19.923  1.00 91.04           H
ATOM   2947 3HG2 THR A 199       1.201   6.143  20.797  1.00 91.04           H
ATOM   2948  HN  THR A 199       2.672   8.297  17.708  1.00 91.04           H
ATOM   2949  N   MET A 200      -0.667   6.458  16.929  1.00 92.06           N
ATOM   2950  CA  MET A 200      -2.009   7.015  16.963  1.00 92.06           C
ATOM   2951  C   MET A 200      -2.609   6.912  18.366  1.00 92.06           C
ATOM   2952  O   MET A 200      -2.579   5.848  18.982  1.00 92.06           O
ATOM   2953  HA  MET A 200      -1.899   8.062  16.683  1.00 92.06           H
ATOM   2954  CB  MET A 200      -2.898   6.263  15.971  1.00 92.06           C
ATOM   2955 1HB  MET A 200      -2.850   5.193  16.171  1.00 92.06           H
ATOM   2956 2HB  MET A 200      -3.937   6.566  16.106  1.00 92.06           H
ATOM   2957  CG  MET A 200      -2.465   6.538  14.529  1.00 92.06           C
ATOM   2958 1HG  MET A 200      -2.368   7.612  14.368  1.00 92.06           H
ATOM   2959 2HG  MET A 200      -1.484   6.098  14.345  1.00 92.06           H
ATOM   2960  SD  MET A 200      -3.660   5.857  13.392  1.00 92.06           S
ATOM   2961  CE  MET A 200      -3.543   4.127  13.818  1.00 92.06           C
ATOM   2962 1HE  MET A 200      -2.523   3.780  13.650  1.00 92.06           H
ATOM   2963 2HE  MET A 200      -3.804   3.993  14.868  1.00 92.06           H
ATOM   2964 3HE  MET A 200      -4.229   3.552  13.197  1.00 92.06           H
ATOM   2965  HN  MET A 200      -0.622   5.471  16.776  1.00 92.06           H
ATOM   2966  N   VAL A 201      -3.142   8.033  18.831  1.00 92.97           N
ATOM   2967  CA  VAL A 201      -3.816   8.064  20.118  1.00 92.97           C
ATOM   2968  C   VAL A 201      -5.300   8.370  19.905  1.00 92.97           C
ATOM   2969  O   VAL A 201      -5.648   9.401  19.332  1.00 92.97           O
ATOM   2970  HA  VAL A 201      -3.722   7.073  20.562  1.00 92.97           H
ATOM   2971  CB  VAL A 201      -3.126   9.066  21.046  1.00 92.97           C
ATOM   2972  HB  VAL A 201      -3.238  10.059  20.609  1.00 92.97           H
ATOM   2973  CG1 VAL A 201      -3.788   9.082  22.425  1.00 92.97           C
ATOM   2974 1HG1 VAL A 201      -4.835   9.365  22.322  1.00 92.97           H
ATOM   2975 2HG1 VAL A 201      -3.721   8.090  22.871  1.00 92.97           H
ATOM   2976 3HG1 VAL A 201      -3.278   9.803  23.064  1.00 92.97           H
ATOM   2977  CG2 VAL A 201      -1.629   8.768  21.159  1.00 92.97           C
ATOM   2978 1HG2 VAL A 201      -1.488   7.765  21.561  1.00 92.97           H
ATOM   2979 2HG2 VAL A 201      -1.171   8.832  20.172  1.00 92.97           H
ATOM   2980 3HG2 VAL A 201      -1.164   9.496  21.824  1.00 92.97           H
ATOM   2981  HN  VAL A 201      -3.118   8.906  18.345  1.00 92.97           H
ATOM   2982  N   TYR A 202      -6.134   7.455  20.378  1.00 92.02           N
ATOM   2983  CA  TYR A 202      -7.572   7.618  20.252  1.00 92.02           C
ATOM   2984  C   TYR A 202      -8.159   8.285  21.497  1.00 92.02           C
ATOM   2985  O   TYR A 202      -7.783   7.952  22.620  1.00 92.02           O
ATOM   2986  HA  TYR A 202      -7.765   8.250  19.385  1.00 92.02           H
ATOM   2987  CB  TYR A 202      -8.147   6.205  20.126  1.00 92.02           C
ATOM   2988 1HB  TYR A 202      -7.854   5.626  21.002  1.00 92.02           H
ATOM   2989 2HB  TYR A 202      -9.235   6.265  20.133  1.00 92.02           H
ATOM   2990  CG  TYR A 202      -7.699   5.461  18.867  1.00 92.02           C
ATOM   2991  CD1 TYR A 202      -8.365   5.658  17.675  1.00 92.02           C
ATOM   2992  HD1 TYR A 202      -9.211   6.344  17.631  1.00 92.02           H
ATOM   2993  CD2 TYR A 202      -6.627   4.593  18.923  1.00 92.02           C
ATOM   2994  HD2 TYR A 202      -6.101   4.437  19.865  1.00 92.02           H
ATOM   2995  CE1 TYR A 202      -7.944   4.958  16.490  1.00 92.02           C
ATOM   2996  HE1 TYR A 202      -8.462   5.104  15.542  1.00 92.02           H
ATOM   2997  CE2 TYR A 202      -6.206   3.892  17.738  1.00 92.02           C
ATOM   2998  HE2 TYR A 202      -5.361   3.204  17.768  1.00 92.02           H
ATOM   2999  CZ  TYR A 202      -6.885   4.109  16.580  1.00 92.02           C
ATOM   3000  OH  TYR A 202      -6.486   3.448  15.460  1.00 92.02           O
ATOM   3001  HH  TYR A 202      -7.175   3.546  14.742  1.00 92.02           H
ATOM   3002  HN  TYR A 202      -5.842   6.617  20.839  1.00 92.02           H
ATOM   3003  N   PRO A 203      -9.087   9.236  21.323  1.00 84.14           N
ATOM   3004  CA  PRO A 203      -9.591  10.016  22.457  1.00 84.14           C
ATOM   3005  C   PRO A 203     -10.429   9.176  23.407  1.00 84.14           C
ATOM   3006  O   PRO A 203     -11.072   8.214  22.989  1.00 84.14           O
ATOM   3007  HA  PRO A 203      -8.760  10.383  23.060  1.00 84.14           H
ATOM   3008  CB  PRO A 203     -10.417  11.122  21.797  1.00 84.14           C
ATOM   3009 1HB  PRO A 203     -11.265  11.413  22.417  1.00 84.14           H
ATOM   3010 2HB  PRO A 203      -9.823  12.020  21.629  1.00 84.14           H
ATOM   3011  CG  PRO A 203     -10.866  10.506  20.503  1.00 84.14           C
ATOM   3012 1HG  PRO A 203     -11.773   9.917  20.640  1.00 84.14           H
ATOM   3013 2HG  PRO A 203     -11.093  11.272  19.760  1.00 84.14           H
ATOM   3014  CD  PRO A 203      -9.723   9.643  20.057  1.00 84.14           C
ATOM   3015 1HD  PRO A 203     -10.069   8.781  19.486  1.00 84.14           H
ATOM   3016 2HD  PRO A 203      -9.030  10.191  19.418  1.00 84.14           H
ATOM   3017  N   SER A 204     -10.399   9.565  24.673  1.00 72.56           N
ATOM   3018  CA  SER A 204     -10.818   8.673  25.741  1.00 72.56           C
ATOM   3019  C   SER A 204     -12.212   8.117  25.440  1.00 72.56           C
ATOM   3020  O   SER A 204     -12.482   6.943  25.689  1.00 72.56           O
ATOM   3021  HA  SER A 204     -10.081   7.871  25.753  1.00 72.56           H
ATOM   3022  CB  SER A 204     -10.813   9.390  27.092  1.00 72.56           C
ATOM   3023 1HB  SER A 204     -11.279   8.753  27.843  1.00 72.56           H
ATOM   3024 2HB  SER A 204      -9.784   9.557  27.410  1.00 72.56           H
ATOM   3025  OG  SER A 204     -11.500  10.638  27.037  1.00 72.56           O
ATOM   3026  HG  SER A 204     -12.482  10.493  27.159  1.00 72.56           H
ATOM   3027  HN  SER A 204     -10.096  10.470  24.973  1.00 72.56           H
ATOM   3028  N   ASP A 205     -13.060   8.986  24.910  1.00 72.71           N
ATOM   3029  CA  ASP A 205     -14.458   8.643  24.713  1.00 72.71           C
ATOM   3030  C   ASP A 205     -14.572   7.613  23.587  1.00 72.71           C
ATOM   3031  O   ASP A 205     -14.262   7.911  22.435  1.00 72.71           O
ATOM   3032  HA  ASP A 205     -14.795   8.251  25.673  1.00 72.71           H
ATOM   3033  CB  ASP A 205     -15.275   9.873  24.313  1.00 72.71           C
ATOM   3034 1HB  ASP A 205     -14.815  10.356  23.451  1.00 72.71           H
ATOM   3035 2HB  ASP A 205     -16.276   9.566  24.009  1.00 72.71           H
ATOM   3036  CG  ASP A 205     -15.371  10.868  25.471  1.00 72.71           C
ATOM   3037  OD1 ASP A 205     -15.206  10.414  26.624  1.00 72.71           O
ATOM   3038  OD2 ASP A 205     -15.608  12.060  25.178  1.00 72.71           O
ATOM   3039  HN  ASP A 205     -12.805   9.908  24.618  1.00 72.71           H
ATOM   3040  N   GLU A 206     -15.017   6.423  23.961  1.00 84.09           N
ATOM   3041  CA  GLU A 206     -15.235   5.366  22.988  1.00 84.09           C
ATOM   3042  C   GLU A 206     -13.962   5.124  22.173  1.00 84.09           C
ATOM   3043  O   GLU A 206     -14.028   4.673  21.031  1.00 84.09           O
ATOM   3044  HA  GLU A 206     -15.474   4.478  23.573  1.00 84.09           H
ATOM   3045  CB  GLU A 206     -16.416   5.698  22.073  1.00 84.09           C
ATOM   3046 1HB  GLU A 206     -16.195   6.598  21.500  1.00 84.09           H
ATOM   3047 2HB  GLU A 206     -16.650   4.836  21.448  1.00 84.09           H
ATOM   3048  CG  GLU A 206     -17.676   5.992  22.890  1.00 84.09           C
ATOM   3049 1HG  GLU A 206     -17.618   5.482  23.851  1.00 84.09           H
ATOM   3050 2HG  GLU A 206     -17.736   7.060  23.099  1.00 84.09           H
ATOM   3051  CD  GLU A 206     -18.932   5.542  22.142  1.00 84.09           C
ATOM   3052  OE1 GLU A 206     -19.853   5.047  22.827  1.00 84.09           O
ATOM   3053  OE2 GLU A 206     -18.942   5.701  20.902  1.00 84.09           O
ATOM   3054  HN  GLU A 206     -15.228   6.176  24.907  1.00 84.09           H
ATOM   3055  N   SER A 207     -12.833   5.434  22.793  1.00 89.13           N
ATOM   3056  CA  SER A 207     -11.545   5.208  22.160  1.00 89.13           C
ATOM   3057  C   SER A 207     -11.523   3.830  21.497  1.00 89.13           C
ATOM   3058  O   SER A 207     -11.068   3.690  20.363  1.00 89.13           O
ATOM   3059  HA  SER A 207     -11.449   5.995  21.412  1.00 89.13           H
ATOM   3060  CB  SER A 207     -10.405   5.327  23.174  1.00 89.13           C
ATOM   3061 1HB  SER A 207      -9.494   4.908  22.746  1.00 89.13           H
ATOM   3062 2HB  SER A 207     -10.207   6.380  23.375  1.00 89.13           H
ATOM   3063  OG  SER A 207     -10.705   4.660  24.396  1.00 89.13           O
ATOM   3064  HG  SER A 207     -10.057   4.937  25.105  1.00 89.13           H
ATOM   3065  HN  SER A 207     -12.790   5.833  23.710  1.00 89.13           H
ATOM   3066  N   THR A 208     -12.021   2.846  22.232  1.00 90.33           N
ATOM   3067  CA  THR A 208     -11.946   1.466  21.785  1.00 90.33           C
ATOM   3068  C   THR A 208     -12.782   1.269  20.519  1.00 90.33           C
ATOM   3069  O   THR A 208     -12.367   0.564  19.600  1.00 90.33           O
ATOM   3070  HA  THR A 208     -10.911   1.245  21.522  1.00 90.33           H
ATOM   3071  CB  THR A 208     -12.380   0.568  22.945  1.00 90.33           C
ATOM   3072  HB  THR A 208     -12.330  -0.483  22.664  1.00 90.33           H
ATOM   3073  OG1 THR A 208     -13.675   1.052  23.292  1.00 90.33           O
ATOM   3074  HG1 THR A 208     -14.161   0.368  23.837  1.00 90.33           H
ATOM   3075  CG2 THR A 208     -11.547   0.799  24.208  1.00 90.33           C
ATOM   3076 1HG2 THR A 208     -11.651   1.836  24.528  1.00 90.33           H
ATOM   3077 2HG2 THR A 208     -10.499   0.588  23.994  1.00 90.33           H
ATOM   3078 3HG2 THR A 208     -11.897   0.137  25.000  1.00 90.33           H
ATOM   3079  HN  THR A 208     -12.468   2.980  23.116  1.00 90.33           H
ATOM   3080  N   LYS A 209     -13.944   1.904  20.511  1.00 91.44           N
ATOM   3081  CA  LYS A 209     -14.842   1.809  19.372  1.00 91.44           C
ATOM   3082  C   LYS A 209     -14.166   2.422  18.144  1.00 91.44           C
ATOM   3083  O   LYS A 209     -14.232   1.863  17.050  1.00 91.44           O
ATOM   3084  HA  LYS A 209     -15.013   0.750  19.179  1.00 91.44           H
ATOM   3085  CB  LYS A 209     -16.198   2.435  19.704  1.00 91.44           C
ATOM   3086 1HB  LYS A 209     -16.052   3.444  20.090  1.00 91.44           H
ATOM   3087 2HB  LYS A 209     -16.793   2.524  18.796  1.00 91.44           H
ATOM   3088  CG  LYS A 209     -16.952   1.592  20.735  1.00 91.44           C
ATOM   3089 1HG  LYS A 209     -17.039   0.566  20.378  1.00 91.44           H
ATOM   3090 2HG  LYS A 209     -16.387   1.559  21.666  1.00 91.44           H
ATOM   3091  CD  LYS A 209     -18.346   2.166  20.997  1.00 91.44           C
ATOM   3092 1HD  LYS A 209     -18.264   3.217  21.274  1.00 91.44           H
ATOM   3093 2HD  LYS A 209     -18.939   2.122  20.084  1.00 91.44           H
ATOM   3094  CE  LYS A 209     -19.056   1.394  22.111  1.00 91.44           C
ATOM   3095 1HE  LYS A 209     -19.238   0.368  21.792  1.00 91.44           H
ATOM   3096 2HE  LYS A 209     -18.416   1.345  22.992  1.00 91.44           H
ATOM   3097  NZ  LYS A 209     -20.338   2.047  22.458  1.00 91.44           N
ATOM   3098 1HZ  LYS A 209     -20.863   1.448  23.086  1.00 91.44           H
ATOM   3099 2HZ  LYS A 209     -20.154   2.934  22.914  1.00 91.44           H
ATOM   3100 3HZ  LYS A 209     -20.876   2.206  21.614  1.00 91.44           H
ATOM   3101  HN  LYS A 209     -14.275   2.474  21.263  1.00 91.44           H
ATOM   3102  N   LEU A 210     -13.532   3.564  18.365  1.00 92.28           N
ATOM   3103  CA  LEU A 210     -12.920   4.304  17.274  1.00 92.28           C
ATOM   3104  C   LEU A 210     -11.809   3.459  16.650  1.00 92.28           C
ATOM   3105  O   LEU A 210     -11.742   3.317  15.430  1.00 92.28           O
ATOM   3106  HA  LEU A 210     -13.690   4.472  16.521  1.00 92.28           H
ATOM   3107  CB  LEU A 210     -12.451   5.679  17.756  1.00 92.28           C
ATOM   3108 1HB  LEU A 210     -13.286   6.172  18.253  1.00 92.28           H
ATOM   3109 2HB  LEU A 210     -11.674   5.532  18.507  1.00 92.28           H
ATOM   3110  CG  LEU A 210     -11.908   6.618  16.677  1.00 92.28           C
ATOM   3111  HG  LEU A 210     -11.102   6.106  16.153  1.00 92.28           H
ATOM   3112  CD1 LEU A 210     -12.986   6.945  15.642  1.00 92.28           C
ATOM   3113 1HD1 LEU A 210     -13.323   6.024  15.166  1.00 92.28           H
ATOM   3114 2HD1 LEU A 210     -13.829   7.429  16.135  1.00 92.28           H
ATOM   3115 3HD1 LEU A 210     -12.573   7.614  14.887  1.00 92.28           H
ATOM   3116  CD2 LEU A 210     -11.310   7.881  17.301  1.00 92.28           C
ATOM   3117 1HD2 LEU A 210     -12.080   8.406  17.866  1.00 92.28           H
ATOM   3118 2HD2 LEU A 210     -10.494   7.606  17.968  1.00 92.28           H
ATOM   3119 3HD2 LEU A 210     -10.932   8.531  16.512  1.00 92.28           H
ATOM   3120  HN  LEU A 210     -13.433   3.983  19.268  1.00 92.28           H
ATOM   3121  N   LYS A 211     -10.963   2.919  17.515  1.00 93.17           N
ATOM   3122  CA  LYS A 211      -9.870   2.074  17.066  1.00 93.17           C
ATOM   3123  C   LYS A 211     -10.431   0.925  16.226  1.00 93.17           C
ATOM   3124  O   LYS A 211      -9.942   0.654  15.131  1.00 93.17           O
ATOM   3125  HA  LYS A 211      -9.226   2.682  16.431  1.00 93.17           H
ATOM   3126  CB  LYS A 211      -9.026   1.611  18.255  1.00 93.17           C
ATOM   3127 1HB  LYS A 211      -8.594   2.476  18.758  1.00 93.17           H
ATOM   3128 2HB  LYS A 211      -9.661   1.106  18.982  1.00 93.17           H
ATOM   3129  CG  LYS A 211      -7.910   0.668  17.802  1.00 93.17           C
ATOM   3130 1HG  LYS A 211      -8.341  -0.269  17.450  1.00 93.17           H
ATOM   3131 2HG  LYS A 211      -7.376   1.109  16.960  1.00 93.17           H
ATOM   3132  CD  LYS A 211      -6.931   0.388  18.943  1.00 93.17           C
ATOM   3133 1HD  LYS A 211      -6.539   1.329  19.330  1.00 93.17           H
ATOM   3134 2HD  LYS A 211      -7.454  -0.101  19.765  1.00 93.17           H
ATOM   3135  CE  LYS A 211      -5.775  -0.496  18.470  1.00 93.17           C
ATOM   3136 1HE  LYS A 211      -6.143  -1.497  18.246  1.00 93.17           H
ATOM   3137 2HE  LYS A 211      -5.358  -0.095  17.546  1.00 93.17           H
ATOM   3138  NZ  LYS A 211      -4.721  -0.569  19.507  1.00 93.17           N
ATOM   3139 1HZ  LYS A 211      -3.868  -0.935  19.096  1.00 93.17           H
ATOM   3140 2HZ  LYS A 211      -4.547   0.358  19.878  1.00 93.17           H
ATOM   3141 3HZ  LYS A 211      -5.025  -1.181  20.256  1.00 93.17           H
ATOM   3142  HN  LYS A 211     -11.015   3.051  18.505  1.00 93.17           H
ATOM   3143  N   SER A 212     -11.452   0.279  16.772  1.00 92.92           N
ATOM   3144  CA  SER A 212     -12.026  -0.892  16.131  1.00 92.92           C
ATOM   3145  C   SER A 212     -12.560  -0.521  14.746  1.00 92.92           C
ATOM   3146  O   SER A 212     -12.374  -1.266  13.786  1.00 92.92           O
ATOM   3147  HA  SER A 212     -11.206  -1.605  16.046  1.00 92.92           H
ATOM   3148  CB  SER A 212     -13.141  -1.497  16.986  1.00 92.92           C
ATOM   3149 1HB  SER A 212     -13.907  -0.743  17.169  1.00 92.92           H
ATOM   3150 2HB  SER A 212     -13.618  -2.309  16.438  1.00 92.92           H
ATOM   3151  OG  SER A 212     -12.652  -1.988  18.232  1.00 92.92           O
ATOM   3152  HG  SER A 212     -12.644  -1.253  18.910  1.00 92.92           H
ATOM   3153  HN  SER A 212     -11.884   0.543  17.634  1.00 92.92           H
ATOM   3154  N   ALA A 213     -13.214   0.630  14.688  1.00 92.42           N
ATOM   3155  CA  ALA A 213     -13.813   1.088  13.447  1.00 92.42           C
ATOM   3156  C   ALA A 213     -12.709   1.371  12.426  1.00 92.42           C
ATOM   3157  O   ALA A 213     -12.802   0.953  11.273  1.00 92.42           O
ATOM   3158  HA  ALA A 213     -14.449   0.287  13.069  1.00 92.42           H
ATOM   3159  CB  ALA A 213     -14.681   2.318  13.722  1.00 92.42           C
ATOM   3160 1HB  ALA A 213     -15.467   2.057  14.430  1.00 92.42           H
ATOM   3161 2HB  ALA A 213     -14.063   3.112  14.142  1.00 92.42           H
ATOM   3162 3HB  ALA A 213     -15.130   2.662  12.790  1.00 92.42           H
ATOM   3163  HN  ALA A 213     -13.337   1.243  15.468  1.00 92.42           H
ATOM   3164  N   VAL A 214     -11.688   2.078  12.887  1.00 91.91           N
ATOM   3165  CA  VAL A 214     -10.599   2.478  12.013  1.00 91.91           C
ATOM   3166  C   VAL A 214      -9.904   1.230  11.466  1.00 91.91           C
ATOM   3167  O   VAL A 214      -9.538   1.182  10.293  1.00 91.91           O
ATOM   3168  HA  VAL A 214     -11.032   3.032  11.180  1.00 91.91           H
ATOM   3169  CB  VAL A 214      -9.645   3.414  12.759  1.00 91.91           C
ATOM   3170  HB  VAL A 214      -9.377   2.938  13.701  1.00 91.91           H
ATOM   3171  CG1 VAL A 214      -8.359   3.636  11.961  1.00 91.91           C
ATOM   3172 1HG1 VAL A 214      -7.859   2.681  11.804  1.00 91.91           H
ATOM   3173 2HG1 VAL A 214      -8.602   4.082  10.996  1.00 91.91           H
ATOM   3174 3HG1 VAL A 214      -7.699   4.305  12.514  1.00 91.91           H
ATOM   3175  CG2 VAL A 214     -10.326   4.746  13.083  1.00 91.91           C
ATOM   3176 1HG2 VAL A 214     -10.638   5.229  12.157  1.00 91.91           H
ATOM   3177 2HG2 VAL A 214     -11.199   4.564  13.710  1.00 91.91           H
ATOM   3178 3HG2 VAL A 214      -9.627   5.392  13.613  1.00 91.91           H
ATOM   3179  HN  VAL A 214     -11.598   2.376  13.838  1.00 91.91           H
ATOM   3180  N   LEU A 215      -9.743   0.249  12.342  1.00 92.57           N
ATOM   3181  CA  LEU A 215      -9.080  -0.988  11.968  1.00 92.57           C
ATOM   3182  C   LEU A 215      -9.934  -1.729  10.937  1.00 92.57           C
ATOM   3183  O   LEU A 215      -9.417  -2.223   9.937  1.00 92.57           O
ATOM   3184  HA  LEU A 215      -8.131  -0.722  11.503  1.00 92.57           H
ATOM   3185  CB  LEU A 215      -8.756  -1.820  13.211  1.00 92.57           C
ATOM   3186 1HB  LEU A 215      -9.618  -1.789  13.878  1.00 92.57           H
ATOM   3187 2HB  LEU A 215      -8.627  -2.858  12.905  1.00 92.57           H
ATOM   3188  CG  LEU A 215      -7.518  -1.392  14.001  1.00 92.57           C
ATOM   3189  HG  LEU A 215      -7.580  -0.318  14.177  1.00 92.57           H
ATOM   3190  CD1 LEU A 215      -7.479  -2.074  15.370  1.00 92.57           C
ATOM   3191 1HD1 LEU A 215      -8.368  -1.799  15.938  1.00 92.57           H
ATOM   3192 2HD1 LEU A 215      -7.452  -3.155  15.237  1.00 92.57           H
ATOM   3193 3HD1 LEU A 215      -6.589  -1.752  15.911  1.00 92.57           H
ATOM   3194  CD2 LEU A 215      -6.241  -1.646  13.198  1.00 92.57           C
ATOM   3195 1HD2 LEU A 215      -6.160  -2.708  12.970  1.00 92.57           H
ATOM   3196 2HD2 LEU A 215      -6.277  -1.076  12.269  1.00 92.57           H
ATOM   3197 3HD2 LEU A 215      -5.376  -1.333  13.783  1.00 92.57           H
ATOM   3198  HN  LEU A 215     -10.057   0.290  13.291  1.00 92.57           H
ATOM   3199  N   THR A 216     -11.228  -1.782  11.217  1.00 92.94           N
ATOM   3200  CA  THR A 216     -12.154  -2.487  10.346  1.00 92.94           C
ATOM   3201  C   THR A 216     -12.116  -1.893   8.937  1.00 92.94           C
ATOM   3202  O   THR A 216     -12.100  -2.628   7.950  1.00 92.94           O
ATOM   3203  HA  THR A 216     -11.828  -3.524  10.266  1.00 92.94           H
ATOM   3204  CB  THR A 216     -13.541  -2.435  10.990  1.00 92.94           C
ATOM   3205  HB  THR A 216     -13.898  -1.408  11.063  1.00 92.94           H
ATOM   3206  OG1 THR A 216     -13.373  -3.118  12.230  1.00 92.94           O
ATOM   3207  HG1 THR A 216     -13.301  -2.458  12.977  1.00 92.94           H
ATOM   3208  CG2 THR A 216     -14.568  -3.281  10.235  1.00 92.94           C
ATOM   3209 1HG2 THR A 216     -14.243  -4.321  10.221  1.00 92.94           H
ATOM   3210 2HG2 THR A 216     -14.659  -2.914   9.212  1.00 92.94           H
ATOM   3211 3HG2 THR A 216     -15.535  -3.209  10.734  1.00 92.94           H
ATOM   3212  HN  THR A 216     -11.644  -1.357  12.021  1.00 92.94           H
ATOM   3213  N   LEU A 217     -12.102  -0.569   8.887  1.00 89.59           N
ATOM   3214  CA  LEU A 217     -12.078   0.132   7.614  1.00 89.59           C
ATOM   3215  C   LEU A 217     -10.834  -0.290   6.829  1.00 89.59           C
ATOM   3216  O   LEU A 217     -10.906  -0.523   5.623  1.00 89.59           O
ATOM   3217  HA  LEU A 217     -12.960  -0.177   7.054  1.00 89.59           H
ATOM   3218  CB  LEU A 217     -12.185   1.642   7.832  1.00 89.59           C
ATOM   3219 1HB  LEU A 217     -13.096   1.844   8.395  1.00 89.59           H
ATOM   3220 2HB  LEU A 217     -11.349   1.960   8.455  1.00 89.59           H
ATOM   3221  CG  LEU A 217     -12.198   2.503   6.567  1.00 89.59           C
ATOM   3222  HG  LEU A 217     -11.322   2.248   5.971  1.00 89.59           H
ATOM   3223  CD1 LEU A 217     -13.431   2.201   5.712  1.00 89.59           C
ATOM   3224 1HD1 LEU A 217     -13.422   1.151   5.420  1.00 89.59           H
ATOM   3225 2HD1 LEU A 217     -14.332   2.411   6.287  1.00 89.59           H
ATOM   3226 3HD1 LEU A 217     -13.415   2.827   4.819  1.00 89.59           H
ATOM   3227  CD2 LEU A 217     -12.091   3.989   6.914  1.00 89.59           C
ATOM   3228 1HD2 LEU A 217     -12.935   4.277   7.542  1.00 89.59           H
ATOM   3229 2HD2 LEU A 217     -11.160   4.171   7.451  1.00 89.59           H
ATOM   3230 3HD2 LEU A 217     -12.103   4.578   5.997  1.00 89.59           H
ATOM   3231  HN  LEU A 217     -12.108   0.021   9.694  1.00 89.59           H
ATOM   3232  N   LYS A 218      -9.722  -0.374   7.545  1.00 88.35           N
ATOM   3233  CA  LYS A 218      -8.454  -0.712   6.920  1.00 88.35           C
ATOM   3234  C   LYS A 218      -8.540  -2.120   6.329  1.00 88.35           C
ATOM   3235  O   LYS A 218      -8.049  -2.366   5.229  1.00 88.35           O
ATOM   3236  HA  LYS A 218      -8.292  -0.005   6.107  1.00 88.35           H
ATOM   3237  CB  LYS A 218      -7.303  -0.531   7.913  1.00 88.35           C
ATOM   3238 1HB  LYS A 218      -7.562  -0.996   8.864  1.00 88.35           H
ATOM   3239 2HB  LYS A 218      -6.414  -1.040   7.541  1.00 88.35           H
ATOM   3240  CG  LYS A 218      -6.995   0.952   8.131  1.00 88.35           C
ATOM   3241 1HG  LYS A 218      -6.487   1.354   7.254  1.00 88.35           H
ATOM   3242 2HG  LYS A 218      -7.926   1.508   8.242  1.00 88.35           H
ATOM   3243  CD  LYS A 218      -6.123   1.154   9.371  1.00 88.35           C
ATOM   3244 1HD  LYS A 218      -6.622   0.734  10.244  1.00 88.35           H
ATOM   3245 2HD  LYS A 218      -5.183   0.614   9.251  1.00 88.35           H
ATOM   3246  CE  LYS A 218      -5.838   2.639   9.605  1.00 88.35           C
ATOM   3247 1HE  LYS A 218      -5.320   3.056   8.742  1.00 88.35           H
ATOM   3248 2HE  LYS A 218      -6.777   3.184   9.707  1.00 88.35           H
ATOM   3249  NZ  LYS A 218      -5.016   2.823  10.822  1.00 88.35           N
ATOM   3250 1HZ  LYS A 218      -4.815   3.809  10.948  1.00 88.35           H
ATOM   3251 2HZ  LYS A 218      -5.523   2.476  11.628  1.00 88.35           H
ATOM   3252 3HZ  LYS A 218      -4.146   2.312  10.723  1.00 88.35           H
ATOM   3253  HN  LYS A 218      -9.679  -0.218   8.531  1.00 88.35           H
ATOM   3254  N   VAL A 219      -9.169  -3.008   7.086  1.00 89.35           N
ATOM   3255  CA  VAL A 219      -9.261  -4.401   6.685  1.00 89.35           C
ATOM   3256  C   VAL A 219     -10.145  -4.513   5.441  1.00 89.35           C
ATOM   3257  O   VAL A 219      -9.808  -5.226   4.498  1.00 89.35           O
ATOM   3258  HA  VAL A 219      -8.255  -4.738   6.432  1.00 89.35           H
ATOM   3259  CB  VAL A 219      -9.764  -5.250   7.854  1.00 89.35           C
ATOM   3260  HB  VAL A 219     -10.702  -4.817   8.203  1.00 89.35           H
ATOM   3261  CG1 VAL A 219     -10.048  -6.686   7.407  1.00 89.35           C
ATOM   3262 1HG1 VAL A 219     -10.808  -6.680   6.627  1.00 89.35           H
ATOM   3263 2HG1 VAL A 219      -9.132  -7.133   7.020  1.00 89.35           H
ATOM   3264 3HG1 VAL A 219     -10.404  -7.267   8.258  1.00 89.35           H
ATOM   3265  CG2 VAL A 219      -8.772  -5.224   9.018  1.00 89.35           C
ATOM   3266 1HG2 VAL A 219      -7.812  -5.620   8.686  1.00 89.35           H
ATOM   3267 2HG2 VAL A 219      -8.641  -4.197   9.362  1.00 89.35           H
ATOM   3268 3HG2 VAL A 219      -9.154  -5.835   9.836  1.00 89.35           H
ATOM   3269  HN  VAL A 219      -9.609  -2.788   7.956  1.00 89.35           H
ATOM   3270  N   ILE A 220     -11.259  -3.796   5.480  1.00 89.08           N
ATOM   3271  CA  ILE A 220     -12.227  -3.859   4.399  1.00 89.08           C
ATOM   3272  C   ILE A 220     -11.576  -3.359   3.108  1.00 89.08           C
ATOM   3273  O   ILE A 220     -11.615  -4.040   2.084  1.00 89.08           O
ATOM   3274  HA  ILE A 220     -12.500  -4.905   4.265  1.00 89.08           H
ATOM   3275  CB  ILE A 220     -13.503  -3.103   4.777  1.00 89.08           C
ATOM   3276  HB  ILE A 220     -13.216  -2.139   5.198  1.00 89.08           H
ATOM   3277  CG1 ILE A 220     -14.285  -3.854   5.856  1.00 89.08           C
ATOM   3278 1HG1 ILE A 220     -14.671  -4.788   5.448  1.00 89.08           H
ATOM   3279 2HG1 ILE A 220     -13.618  -4.116   6.678  1.00 89.08           H
ATOM   3280  CG2 ILE A 220     -14.359  -2.819   3.541  1.00 89.08           C
ATOM   3281 1HG2 ILE A 220     -13.790  -2.213   2.836  1.00 89.08           H
ATOM   3282 2HG2 ILE A 220     -14.638  -3.761   3.068  1.00 89.08           H
ATOM   3283 3HG2 ILE A 220     -15.259  -2.281   3.839  1.00 89.08           H
ATOM   3284  CD1 ILE A 220     -15.444  -3.005   6.384  1.00 89.08           C
ATOM   3285 1HD1 ILE A 220     -15.052  -2.083   6.814  1.00 89.08           H
ATOM   3286 2HD1 ILE A 220     -16.121  -2.765   5.565  1.00 89.08           H
ATOM   3287 3HD1 ILE A 220     -15.983  -3.562   7.150  1.00 89.08           H
ATOM   3288  HN  ILE A 220     -11.503  -3.183   6.231  1.00 89.08           H
ATOM   3289  N   LEU A 221     -10.993  -2.172   3.197  1.00 83.94           N
ATOM   3290  CA  LEU A 221     -10.482  -1.499   2.016  1.00 83.94           C
ATOM   3291  C   LEU A 221      -9.150  -2.133   1.609  1.00 83.94           C
ATOM   3292  O   LEU A 221      -8.764  -2.079   0.442  1.00 83.94           O
ATOM   3293  HA  LEU A 221     -11.200  -1.658   1.212  1.00 83.94           H
ATOM   3294  CB  LEU A 221     -10.397   0.010   2.255  1.00 83.94           C
ATOM   3295 1HB  LEU A 221      -9.796   0.184   3.148  1.00 83.94           H
ATOM   3296 2HB  LEU A 221      -9.861   0.461   1.419  1.00 83.94           H
ATOM   3297  CG  LEU A 221     -11.731   0.739   2.421  1.00 83.94           C
ATOM   3298  HG  LEU A 221     -12.254   0.304   3.273  1.00 83.94           H
ATOM   3299  CD1 LEU A 221     -11.511   2.221   2.735  1.00 83.94           C
ATOM   3300 1HD1 LEU A 221     -10.943   2.316   3.660  1.00 83.94           H
ATOM   3301 2HD1 LEU A 221     -10.958   2.686   1.919  1.00 83.94           H
ATOM   3302 3HD1 LEU A 221     -12.476   2.715   2.849  1.00 83.94           H
ATOM   3303  CD2 LEU A 221     -12.622   0.539   1.194  1.00 83.94           C
ATOM   3304 1HD2 LEU A 221     -12.118   0.931   0.311  1.00 83.94           H
ATOM   3305 2HD2 LEU A 221     -12.820  -0.524   1.058  1.00 83.94           H
ATOM   3306 3HD2 LEU A 221     -13.565   1.068   1.339  1.00 83.94           H
ATOM   3307  HN  LEU A 221     -10.868  -1.674   4.055  1.00 83.94           H
ATOM   3308  N   GLY A 222      -8.485  -2.719   2.593  1.00 78.21           N
ATOM   3309  CA  GLY A 222      -7.114  -3.164   2.409  1.00 78.21           C
ATOM   3310  C   GLY A 222      -7.069  -4.592   1.862  1.00 78.21           C
ATOM   3311  O   GLY A 222      -6.128  -4.963   1.162  1.00 78.21           O
ATOM   3312 1HA  GLY A 222      -6.599  -2.491   1.723  1.00 78.21           H
ATOM   3313 2HA  GLY A 222      -6.582  -3.118   3.359  1.00 78.21           H
ATOM   3314  HN  GLY A 222      -8.866  -2.891   3.501  1.00 78.21           H
ATOM   3315  N   PHE A 223      -8.098  -5.354   2.201  1.00 79.74           N
ATOM   3316  CA  PHE A 223      -8.102  -6.778   1.914  1.00 79.74           C
ATOM   3317  C   PHE A 223      -9.297  -7.157   1.036  1.00 79.74           C
ATOM   3318  O   PHE A 223      -9.123  -7.569  -0.110  1.00 79.74           O
ATOM   3319  HA  PHE A 223      -7.177  -7.003   1.382  1.00 79.74           H
ATOM   3320  CB  PHE A 223      -8.219  -7.505   3.255  1.00 79.74           C
ATOM   3321 1HB  PHE A 223      -7.473  -7.103   3.941  1.00 79.74           H
ATOM   3322 2HB  PHE A 223      -9.197  -7.294   3.687  1.00 79.74           H
ATOM   3323  CG  PHE A 223      -8.037  -9.021   3.158  1.00 79.74           C
ATOM   3324  CD1 PHE A 223      -9.067  -9.851   3.474  1.00 79.74           C
ATOM   3325  HD1 PHE A 223     -10.022  -9.436   3.795  1.00 79.74           H
ATOM   3326  CD2 PHE A 223      -6.845  -9.539   2.758  1.00 79.74           C
ATOM   3327  HD2 PHE A 223      -6.019  -8.874   2.505  1.00 79.74           H
ATOM   3328  CE1 PHE A 223      -8.898 -11.258   3.384  1.00 79.74           C
ATOM   3329  HE1 PHE A 223      -9.723 -11.924   3.637  1.00 79.74           H
ATOM   3330  CE2 PHE A 223      -6.675 -10.946   2.668  1.00 79.74           C
ATOM   3331  HE2 PHE A 223      -5.720 -11.361   2.347  1.00 79.74           H
ATOM   3332  CZ  PHE A 223      -7.706 -11.776   2.984  1.00 79.74           C
ATOM   3333  HZ  PHE A 223      -7.576 -12.856   2.915  1.00 79.74           H
ATOM   3334  HN  PHE A 223      -8.917  -5.014   2.664  1.00 79.74           H
ATOM   3335  N   PHE A 224     -10.482  -7.003   1.607  1.00 84.79           N
ATOM   3336  CA  PHE A 224     -11.678  -7.576   1.014  1.00 84.79           C
ATOM   3337  C   PHE A 224     -11.998  -6.912  -0.327  1.00 84.79           C
ATOM   3338  O   PHE A 224     -12.325  -7.591  -1.298  1.00 84.79           O
ATOM   3339  HA  PHE A 224     -11.484  -8.637   0.854  1.00 84.79           H
ATOM   3340  CB  PHE A 224     -12.830  -7.315   1.987  1.00 84.79           C
ATOM   3341 1HB  PHE A 224     -12.752  -6.293   2.360  1.00 84.79           H
ATOM   3342 2HB  PHE A 224     -13.773  -7.385   1.445  1.00 84.79           H
ATOM   3343  CG  PHE A 224     -12.869  -8.275   3.177  1.00 84.79           C
ATOM   3344  CD1 PHE A 224     -13.292  -9.556   3.003  1.00 84.79           C
ATOM   3345  HD1 PHE A 224     -13.602  -9.898   2.016  1.00 84.79           H
ATOM   3346  CD2 PHE A 224     -12.481  -7.848   4.409  1.00 84.79           C
ATOM   3347  HD2 PHE A 224     -12.143  -6.822   4.548  1.00 84.79           H
ATOM   3348  CE1 PHE A 224     -13.328 -10.448   4.108  1.00 84.79           C
ATOM   3349  HE1 PHE A 224     -13.667 -11.474   3.969  1.00 84.79           H
ATOM   3350  CE2 PHE A 224     -12.518  -8.740   5.513  1.00 84.79           C
ATOM   3351  HE2 PHE A 224     -12.207  -8.398   6.501  1.00 84.79           H
ATOM   3352  CZ  PHE A 224     -12.941 -10.021   5.340  1.00 84.79           C
ATOM   3353  HZ  PHE A 224     -12.968 -10.705   6.187  1.00 84.79           H
ATOM   3354  HN  PHE A 224     -10.632  -6.499   2.457  1.00 84.79           H
ATOM   3355  N   LEU A 225     -11.893  -5.591  -0.336  1.00 82.19           N
ATOM   3356  CA  LEU A 225     -12.223  -4.822  -1.524  1.00 82.19           C
ATOM   3357  C   LEU A 225     -11.342  -5.285  -2.686  1.00 82.19           C
ATOM   3358  O   LEU A 225     -11.843  -5.590  -3.767  1.00 82.19           O
ATOM   3359  HA  LEU A 225     -13.262  -5.035  -1.773  1.00 82.19           H
ATOM   3360  CB  LEU A 225     -12.124  -3.323  -1.236  1.00 82.19           C
ATOM   3361 1HB  LEU A 225     -12.835  -3.076  -0.448  1.00 82.19           H
ATOM   3362 2HB  LEU A 225     -11.129  -3.113  -0.845  1.00 82.19           H
ATOM   3363  CG  LEU A 225     -12.381  -2.394  -2.425  1.00 82.19           C
ATOM   3364  HG  LEU A 225     -11.729  -2.698  -3.244  1.00 82.19           H
ATOM   3365  CD1 LEU A 225     -13.822  -2.524  -2.921  1.00 82.19           C
ATOM   3366 1HD1 LEU A 225     -14.007  -3.551  -3.234  1.00 82.19           H
ATOM   3367 2HD1 LEU A 225     -14.509  -2.261  -2.116  1.00 82.19           H
ATOM   3368 3HD1 LEU A 225     -13.978  -1.853  -3.766  1.00 82.19           H
ATOM   3369  CD2 LEU A 225     -12.023  -0.947  -2.077  1.00 82.19           C
ATOM   3370 1HD2 LEU A 225     -12.631  -0.615  -1.235  1.00 82.19           H
ATOM   3371 2HD2 LEU A 225     -10.968  -0.888  -1.809  1.00 82.19           H
ATOM   3372 3HD2 LEU A 225     -12.215  -0.308  -2.939  1.00 82.19           H
ATOM   3373  HN  LEU A 225     -11.590  -5.048   0.448  1.00 82.19           H
ATOM   3374  N   PRO A 226     -10.018  -5.345  -2.487  1.00 75.48           N
ATOM   3375  CA  PRO A 226      -9.111  -5.756  -3.561  1.00 75.48           C
ATOM   3376  C   PRO A 226      -9.265  -7.226  -3.916  1.00 75.48           C
ATOM   3377  O   PRO A 226      -9.172  -7.600  -5.084  1.00 75.48           O
ATOM   3378  HA  PRO A 226      -9.346  -5.217  -4.479  1.00 75.48           H
ATOM   3379  CB  PRO A 226      -7.721  -5.451  -2.999  1.00 75.48           C
ATOM   3380 1HB  PRO A 226      -6.977  -6.159  -3.363  1.00 75.48           H
ATOM   3381 2HB  PRO A 226      -7.381  -4.456  -3.288  1.00 75.48           H
ATOM   3382  CG  PRO A 226      -7.907  -5.560  -1.512  1.00 75.48           C
ATOM   3383 1HG  PRO A 226      -7.810  -6.593  -1.178  1.00 75.48           H
ATOM   3384 2HG  PRO A 226      -7.154  -4.981  -0.978  1.00 75.48           H
ATOM   3385  CD  PRO A 226      -9.287  -5.033  -1.246  1.00 75.48           C
ATOM   3386 1HD  PRO A 226      -9.740  -5.515  -0.380  1.00 75.48           H
ATOM   3387 2HD  PRO A 226      -9.275  -3.962  -1.045  1.00 75.48           H
ATOM   3388  N   PHE A 227      -9.500  -8.029  -2.888  1.00 79.62           N
ATOM   3389  CA  PHE A 227      -9.676  -9.458  -3.079  1.00 79.62           C
ATOM   3390  C   PHE A 227     -10.859  -9.746  -4.005  1.00 79.62           C
ATOM   3391  O   PHE A 227     -10.753 -10.562  -4.919  1.00 79.62           O
ATOM   3392  HA  PHE A 227      -8.761  -9.839  -3.533  1.00 79.62           H
ATOM   3393  CB  PHE A 227      -9.962 -10.062  -1.702  1.00 79.62           C
ATOM   3394 1HB  PHE A 227      -9.124  -9.844  -1.040  1.00 79.62           H
ATOM   3395 2HB  PHE A 227     -10.839  -9.574  -1.278  1.00 79.62           H
ATOM   3396  CG  PHE A 227     -10.197 -11.573  -1.722  1.00 79.62           C
ATOM   3397  CD1 PHE A 227     -11.465 -12.064  -1.708  1.00 79.62           C
ATOM   3398  HD1 PHE A 227     -12.314 -11.381  -1.683  1.00 79.62           H
ATOM   3399  CD2 PHE A 227      -9.138 -12.426  -1.754  1.00 79.62           C
ATOM   3400  HD2 PHE A 227      -8.122 -12.033  -1.765  1.00 79.62           H
ATOM   3401  CE1 PHE A 227     -11.684 -13.467  -1.727  1.00 79.62           C
ATOM   3402  HE1 PHE A 227     -12.700 -13.861  -1.716  1.00 79.62           H
ATOM   3403  CE2 PHE A 227      -9.356 -13.829  -1.773  1.00 79.62           C
ATOM   3404  HE2 PHE A 227      -8.508 -14.512  -1.798  1.00 79.62           H
ATOM   3405  CZ  PHE A 227     -10.625 -14.320  -1.759  1.00 79.62           C
ATOM   3406  HZ  PHE A 227     -10.792 -15.397  -1.773  1.00 79.62           H
ATOM   3407  HN  PHE A 227      -9.570  -7.717  -1.940  1.00 79.62           H
ATOM   3408  N   VAL A 228     -11.960  -9.059  -3.736  1.00 83.11           N
ATOM   3409  CA  VAL A 228     -13.169  -9.246  -4.520  1.00 83.11           C
ATOM   3410  C   VAL A 228     -12.906  -8.819  -5.965  1.00 83.11           C
ATOM   3411  O   VAL A 228     -13.251  -9.538  -6.902  1.00 83.11           O
ATOM   3412  HA  VAL A 228     -13.409 -10.310  -4.507  1.00 83.11           H
ATOM   3413  CB  VAL A 228     -14.333  -8.491  -3.876  1.00 83.11           C
ATOM   3414  HB  VAL A 228     -13.999  -7.474  -3.667  1.00 83.11           H
ATOM   3415  CG1 VAL A 228     -15.527  -8.406  -4.829  1.00 83.11           C
ATOM   3416 1HG1 VAL A 228     -15.229  -7.882  -5.738  1.00 83.11           H
ATOM   3417 2HG1 VAL A 228     -15.861  -9.412  -5.083  1.00 83.11           H
ATOM   3418 3HG1 VAL A 228     -16.340  -7.864  -4.347  1.00 83.11           H
ATOM   3419  CG2 VAL A 228     -14.737  -9.134  -2.548  1.00 83.11           C
ATOM   3420 1HG2 VAL A 228     -15.044 -10.166  -2.722  1.00 83.11           H
ATOM   3421 2HG2 VAL A 228     -13.889  -9.119  -1.864  1.00 83.11           H
ATOM   3422 3HG2 VAL A 228     -15.566  -8.577  -2.111  1.00 83.11           H
ATOM   3423  HN  VAL A 228     -12.034  -8.387  -2.999  1.00 83.11           H
ATOM   3424  N   VAL A 229     -12.296  -7.650  -6.101  1.00 75.41           N
ATOM   3425  CA  VAL A 229     -12.001  -7.109  -7.417  1.00 75.41           C
ATOM   3426  C   VAL A 229     -11.132  -8.102  -8.190  1.00 75.41           C
ATOM   3427  O   VAL A 229     -11.396  -8.386  -9.357  1.00 75.41           O
ATOM   3428  HA  VAL A 229     -12.949  -6.988  -7.943  1.00 75.41           H
ATOM   3429  CB  VAL A 229     -11.355  -5.728  -7.282  1.00 75.41           C
ATOM   3430  HB  VAL A 229     -10.554  -5.804  -6.547  1.00 75.41           H
ATOM   3431  CG1 VAL A 229     -10.737  -5.281  -8.607  1.00 75.41           C
ATOM   3432 1HG1 VAL A 229      -9.972  -5.996  -8.912  1.00 75.41           H
ATOM   3433 2HG1 VAL A 229     -11.512  -5.230  -9.372  1.00 75.41           H
ATOM   3434 3HG1 VAL A 229     -10.284  -4.297  -8.483  1.00 75.41           H
ATOM   3435  CG2 VAL A 229     -12.365  -4.698  -6.772  1.00 75.41           C
ATOM   3436 1HG2 VAL A 229     -13.197  -4.627  -7.472  1.00 75.41           H
ATOM   3437 2HG2 VAL A 229     -12.737  -5.007  -5.795  1.00 75.41           H
ATOM   3438 3HG2 VAL A 229     -11.879  -3.726  -6.685  1.00 75.41           H
ATOM   3439  HN  VAL A 229     -12.006  -7.079  -5.334  1.00 75.41           H
ATOM   3440  N   MET A 230     -10.113  -8.604  -7.508  1.00 75.42           N
ATOM   3441  CA  MET A 230      -9.159  -9.500  -8.138  1.00 75.42           C
ATOM   3442  C   MET A 230      -9.843 -10.785  -8.611  1.00 75.42           C
ATOM   3443  O   MET A 230      -9.574 -11.267  -9.710  1.00 75.42           O
ATOM   3444  HA  MET A 230      -8.766  -8.954  -8.995  1.00 75.42           H
ATOM   3445  CB  MET A 230      -8.050  -9.848  -7.143  1.00 75.42           C
ATOM   3446 1HB  MET A 230      -8.488 -10.089  -6.175  1.00 75.42           H
ATOM   3447 2HB  MET A 230      -7.518 -10.737  -7.482  1.00 75.42           H
ATOM   3448  CG  MET A 230      -7.067  -8.686  -6.989  1.00 75.42           C
ATOM   3449 1HG  MET A 230      -6.866  -8.238  -7.962  1.00 75.42           H
ATOM   3450 2HG  MET A 230      -7.507  -7.907  -6.365  1.00 75.42           H
ATOM   3451  SD  MET A 230      -5.546  -9.265  -6.258  1.00 75.42           S
ATOM   3452  CE  MET A 230      -4.491  -7.863  -6.584  1.00 75.42           C
ATOM   3453 1HE  MET A 230      -4.430  -7.696  -7.660  1.00 75.42           H
ATOM   3454 2HE  MET A 230      -4.905  -6.977  -6.102  1.00 75.42           H
ATOM   3455 3HE  MET A 230      -3.494  -8.058  -6.190  1.00 75.42           H
ATOM   3456  HN  MET A 230      -9.935  -8.408  -6.543  1.00 75.42           H
ATOM   3457  N   ALA A 231     -10.713 -11.303  -7.756  1.00 79.36           N
ATOM   3458  CA  ALA A 231     -11.454 -12.510  -8.082  1.00 79.36           C
ATOM   3459  C   ALA A 231     -12.305 -12.260  -9.329  1.00 79.36           C
ATOM   3460  O   ALA A 231     -12.343 -13.090 -10.235  1.00 79.36           O
ATOM   3461  HA  ALA A 231     -10.730 -13.295  -8.298  1.00 79.36           H
ATOM   3462  CB  ALA A 231     -12.296 -12.933  -6.876  1.00 79.36           C
ATOM   3463 1HB  ALA A 231     -11.641 -13.127  -6.026  1.00 79.36           H
ATOM   3464 2HB  ALA A 231     -12.994 -12.136  -6.623  1.00 79.36           H
ATOM   3465 3HB  ALA A 231     -12.851 -13.838  -7.121  1.00 79.36           H
ATOM   3466  HN  ALA A 231     -10.914 -10.913  -6.858  1.00 79.36           H
ATOM   3467  N   CYS A 232     -12.967 -11.112  -9.334  1.00 78.48           N
ATOM   3468  CA  CYS A 232     -13.814 -10.742 -10.455  1.00 78.48           C
ATOM   3469  C   CYS A 232     -12.941 -10.651 -11.708  1.00 78.48           C
ATOM   3470  O   CYS A 232     -13.354 -11.071 -12.788  1.00 78.48           O
ATOM   3471  HA  CYS A 232     -14.559 -11.532 -10.558  1.00 78.48           H
ATOM   3472  CB  CYS A 232     -14.567  -9.437 -10.188  1.00 78.48           C
ATOM   3473 1HB  CYS A 232     -13.877  -8.678  -9.821  1.00 78.48           H
ATOM   3474 2HB  CYS A 232     -14.994  -9.058 -11.116  1.00 78.48           H
ATOM   3475  SG  CYS A 232     -15.894  -9.720  -8.960  1.00 78.48           S
ATOM   3476  HG  CYS A 232     -15.110  -9.651  -7.889  1.00 78.48           H
ATOM   3477  HN  CYS A 232     -12.930 -10.442  -8.592  1.00 78.48           H
ATOM   3478  N   CYS A 233     -11.750 -10.101 -11.522  1.00 71.02           N
ATOM   3479  CA  CYS A 233     -10.859  -9.849 -12.642  1.00 71.02           C
ATOM   3480  C   CYS A 233     -10.411 -11.196 -13.212  1.00 71.02           C
ATOM   3481  O   CYS A 233     -10.439 -11.401 -14.424  1.00 71.02           O
ATOM   3482  HA  CYS A 233     -11.434  -9.288 -13.379  1.00 71.02           H
ATOM   3483  CB  CYS A 233      -9.669  -8.979 -12.233  1.00 71.02           C
ATOM   3484 1HB  CYS A 233      -9.171  -9.413 -11.366  1.00 71.02           H
ATOM   3485 2HB  CYS A 233      -8.936  -8.948 -13.039  1.00 71.02           H
ATOM   3486  SG  CYS A 233     -10.238  -7.284 -11.842  1.00 71.02           S
ATOM   3487  HG  CYS A 233     -10.802  -7.591 -10.678  1.00 71.02           H
ATOM   3488  HN  CYS A 233     -11.393  -9.829 -10.628  1.00 71.02           H
ATOM   3489  N   TYR A 234     -10.010 -12.080 -12.310  1.00 72.24           N
ATOM   3490  CA  TYR A 234      -9.545 -13.398 -12.709  1.00 72.24           C
ATOM   3491  C   TYR A 234     -10.640 -14.162 -13.458  1.00 72.24           C
ATOM   3492  O   TYR A 234     -10.384 -14.752 -14.506  1.00 72.24           O
ATOM   3493  HA  TYR A 234      -8.688 -13.267 -13.369  1.00 72.24           H
ATOM   3494  CB  TYR A 234      -9.218 -14.141 -11.412  1.00 72.24           C
ATOM   3495 1HB  TYR A 234      -9.854 -13.756 -10.615  1.00 72.24           H
ATOM   3496 2HB  TYR A 234      -9.466 -15.195 -11.536  1.00 72.24           H
ATOM   3497  CG  TYR A 234      -7.755 -14.023 -10.980  1.00 72.24           C
ATOM   3498  CD1 TYR A 234      -6.746 -14.186 -11.908  1.00 72.24           C
ATOM   3499  HD1 TYR A 234      -6.992 -14.399 -12.948  1.00 72.24           H
ATOM   3500  CD2 TYR A 234      -7.444 -13.754  -9.663  1.00 72.24           C
ATOM   3501  HD2 TYR A 234      -8.241 -13.625  -8.930  1.00 72.24           H
ATOM   3502  CE1 TYR A 234      -5.369 -14.075 -11.501  1.00 72.24           C
ATOM   3503  HE1 TYR A 234      -4.563 -14.202 -12.224  1.00 72.24           H
ATOM   3504  CE2 TYR A 234      -6.067 -13.643  -9.256  1.00 72.24           C
ATOM   3505  HE2 TYR A 234      -5.808 -13.431  -8.219  1.00 72.24           H
ATOM   3506  CZ  TYR A 234      -5.098 -13.809 -10.195  1.00 72.24           C
ATOM   3507  OH  TYR A 234      -3.797 -13.705  -9.811  1.00 72.24           O
ATOM   3508  HH  TYR A 234      -3.201 -13.737 -10.613  1.00 72.24           H
ATOM   3509  HN  TYR A 234      -9.998 -11.909 -11.325  1.00 72.24           H
ATOM   3510  N   THR A 235     -11.836 -14.125 -12.890  1.00 79.11           N
ATOM   3511  CA  THR A 235     -12.951 -14.875 -13.444  1.00 79.11           C
ATOM   3512  C   THR A 235     -13.236 -14.427 -14.878  1.00 79.11           C
ATOM   3513  O   THR A 235     -13.387 -15.256 -15.774  1.00 79.11           O
ATOM   3514  HA  THR A 235     -12.668 -15.927 -13.488  1.00 79.11           H
ATOM   3515  CB  THR A 235     -14.147 -14.707 -12.505  1.00 79.11           C
ATOM   3516  HB  THR A 235     -15.059 -15.087 -12.965  1.00 79.11           H
ATOM   3517  OG1 THR A 235     -14.150 -13.316 -12.193  1.00 79.11           O
ATOM   3518  HG1 THR A 235     -14.704 -12.817 -12.859  1.00 79.11           H
ATOM   3519  CG2 THR A 235     -13.933 -15.392 -11.154  1.00 79.11           C
ATOM   3520 1HG2 THR A 235     -13.059 -14.963 -10.664  1.00 79.11           H
ATOM   3521 2HG2 THR A 235     -13.776 -16.459 -11.309  1.00 79.11           H
ATOM   3522 3HG2 THR A 235     -14.812 -15.241 -10.527  1.00 79.11           H
ATOM   3523  HN  THR A 235     -12.050 -13.596 -12.068  1.00 79.11           H
ATOM   3524  N   ILE A 236     -13.300 -13.115 -15.052  1.00 74.21           N
ATOM   3525  CA  ILE A 236     -13.493 -12.544 -16.374  1.00 74.21           C
ATOM   3526  C   ILE A 236     -12.343 -12.978 -17.285  1.00 74.21           C
ATOM   3527  O   ILE A 236     -12.565 -13.349 -18.437  1.00 74.21           O
ATOM   3528  HA  ILE A 236     -14.422 -12.950 -16.774  1.00 74.21           H
ATOM   3529  CB  ILE A 236     -13.666 -11.026 -16.283  1.00 74.21           C
ATOM   3530  HB  ILE A 236     -12.922 -10.639 -15.585  1.00 74.21           H
ATOM   3531  CG1 ILE A 236     -15.042 -10.664 -15.722  1.00 74.21           C
ATOM   3532 1HG1 ILE A 236     -15.815 -10.937 -16.441  1.00 74.21           H
ATOM   3533 2HG1 ILE A 236     -15.233 -11.239 -14.816  1.00 74.21           H
ATOM   3534  CG2 ILE A 236     -13.405 -10.362 -17.636  1.00 74.21           C
ATOM   3535 1HG2 ILE A 236     -12.386 -10.579 -17.957  1.00 74.21           H
ATOM   3536 2HG2 ILE A 236     -14.108 -10.750 -18.373  1.00 74.21           H
ATOM   3537 3HG2 ILE A 236     -13.534  -9.284 -17.542  1.00 74.21           H
ATOM   3538  CD1 ILE A 236     -15.132  -9.168 -15.413  1.00 74.21           C
ATOM   3539 1HD1 ILE A 236     -14.374  -8.904 -14.675  1.00 74.21           H
ATOM   3540 2HD1 ILE A 236     -14.965  -8.598 -16.326  1.00 74.21           H
ATOM   3541 3HD1 ILE A 236     -16.121  -8.938 -15.016  1.00 74.21           H
ATOM   3542  HN  ILE A 236     -13.223 -12.448 -14.311  1.00 74.21           H
ATOM   3543  N   ILE A 237     -11.139 -12.916 -16.736  1.00 70.71           N
ATOM   3544  CA  ILE A 237      -9.947 -13.221 -17.508  1.00 70.71           C
ATOM   3545  C   ILE A 237     -10.028 -14.662 -18.016  1.00 70.71           C
ATOM   3546  O   ILE A 237      -9.860 -14.914 -19.209  1.00 70.71           O
ATOM   3547  HA  ILE A 237      -9.935 -12.552 -18.369  1.00 70.71           H
ATOM   3548  CB  ILE A 237      -8.688 -12.928 -16.689  1.00 70.71           C
ATOM   3549  HB  ILE A 237      -8.926 -13.068 -15.635  1.00 70.71           H
ATOM   3550  CG1 ILE A 237      -8.248 -11.473 -16.863  1.00 70.71           C
ATOM   3551 1HG1 ILE A 237      -7.860 -11.325 -17.871  1.00 70.71           H
ATOM   3552 2HG1 ILE A 237      -9.108 -10.813 -16.753  1.00 70.71           H
ATOM   3553  CG2 ILE A 237      -7.568 -13.911 -17.035  1.00 70.71           C
ATOM   3554 1HG2 ILE A 237      -7.897 -14.927 -16.818  1.00 70.71           H
ATOM   3555 2HG2 ILE A 237      -7.324 -13.826 -18.094  1.00 70.71           H
ATOM   3556 3HG2 ILE A 237      -6.685 -13.680 -16.438  1.00 70.71           H
ATOM   3557  CD1 ILE A 237      -7.175 -11.098 -15.838  1.00 70.71           C
ATOM   3558 1HD1 ILE A 237      -7.575 -11.225 -14.832  1.00 70.71           H
ATOM   3559 2HD1 ILE A 237      -6.307 -11.745 -15.968  1.00 70.71           H
ATOM   3560 3HD1 ILE A 237      -6.880 -10.059 -15.984  1.00 70.71           H
ATOM   3561  HN  ILE A 237     -10.972 -12.665 -15.782  1.00 70.71           H
ATOM   3562  N   ILE A 238     -10.286 -15.570 -17.087  1.00 73.63           N
ATOM   3563  CA  ILE A 238     -10.328 -16.985 -17.414  1.00 73.63           C
ATOM   3564  C   ILE A 238     -11.389 -17.224 -18.490  1.00 73.63           C
ATOM   3565  O   ILE A 238     -11.138 -17.925 -19.469  1.00 73.63           O
ATOM   3566  HA  ILE A 238      -9.354 -17.255 -17.823  1.00 73.63           H
ATOM   3567  CB  ILE A 238     -10.536 -17.821 -16.150  1.00 73.63           C
ATOM   3568  HB  ILE A 238     -11.351 -17.378 -15.578  1.00 73.63           H
ATOM   3569  CG1 ILE A 238      -9.291 -17.790 -15.261  1.00 73.63           C
ATOM   3570 1HG1 ILE A 238      -8.513 -18.417 -15.696  1.00 73.63           H
ATOM   3571 2HG1 ILE A 238      -8.896 -16.775 -15.218  1.00 73.63           H
ATOM   3572  CG2 ILE A 238     -10.954 -19.251 -16.500  1.00 73.63           C
ATOM   3573 1HG2 ILE A 238     -11.888 -19.228 -17.062  1.00 73.63           H
ATOM   3574 2HG2 ILE A 238     -10.177 -19.718 -17.105  1.00 73.63           H
ATOM   3575 3HG2 ILE A 238     -11.095 -19.823 -15.584  1.00 73.63           H
ATOM   3576  CD1 ILE A 238      -9.615 -18.277 -13.847  1.00 73.63           C
ATOM   3577 1HD1 ILE A 238     -10.376 -17.633 -13.406  1.00 73.63           H
ATOM   3578 2HD1 ILE A 238      -9.987 -19.301 -13.892  1.00 73.63           H
ATOM   3579 3HD1 ILE A 238      -8.713 -18.245 -13.236  1.00 73.63           H
ATOM   3580  HN  ILE A 238     -10.463 -15.353 -16.127  1.00 73.63           H
ATOM   3581  N   HIS A 239     -12.551 -16.626 -18.273  1.00 77.62           N
ATOM   3582  CA  HIS A 239     -13.663 -16.796 -19.193  1.00 77.62           C
ATOM   3583  C   HIS A 239     -13.244 -16.347 -20.594  1.00 77.62           C
ATOM   3584  O   HIS A 239     -13.572 -17.000 -21.584  1.00 77.62           O
ATOM   3585  HA  HIS A 239     -13.891 -17.862 -19.215  1.00 77.62           H
ATOM   3586  CB  HIS A 239     -14.906 -16.064 -18.683  1.00 77.62           C
ATOM   3587 1HB  HIS A 239     -15.126 -16.404 -17.671  1.00 77.62           H
ATOM   3588 2HB  HIS A 239     -14.688 -14.998 -18.621  1.00 77.62           H
ATOM   3589  CG  HIS A 239     -16.132 -16.263 -19.543  1.00 77.62           C
ATOM   3590  ND1 HIS A 239     -16.497 -15.380 -20.544  1.00 77.62           N
ATOM   3591  HD1 HIS A 239     -16.006 -14.545 -20.795  1.00 77.62           H
ATOM   3592  CD2 HIS A 239     -17.070 -17.253 -19.542  1.00 77.62           C
ATOM   3593  HD2 HIS A 239     -17.086 -18.115 -18.875  1.00 77.62           H
ATOM   3594  CE1 HIS A 239     -17.607 -15.827 -21.112  1.00 77.62           C
ATOM   3595  HE1 HIS A 239     -18.144 -15.351 -21.933  1.00 77.62           H
ATOM   3596  NE2 HIS A 239     -17.961 -16.988 -20.489  1.00 77.62           N
ATOM   3597  HN  HIS A 239     -12.739 -16.036 -17.488  1.00 77.62           H
ATOM   3598  N   THR A 240     -12.524 -15.235 -20.634  1.00 72.64           N
ATOM   3599  CA  THR A 240     -12.118 -14.651 -21.901  1.00 72.64           C
ATOM   3600  C   THR A 240     -11.061 -15.527 -22.577  1.00 72.64           C
ATOM   3601  O   THR A 240     -11.038 -15.647 -23.801  1.00 72.64           O
ATOM   3602  HA  THR A 240     -12.984 -14.628 -22.562  1.00 72.64           H
ATOM   3603  CB  THR A 240     -11.641 -13.222 -21.632  1.00 72.64           C
ATOM   3604  HB  THR A 240     -10.701 -13.223 -21.081  1.00 72.64           H
ATOM   3605  OG1 THR A 240     -12.743 -12.608 -20.969  1.00 72.64           O
ATOM   3606  HG1 THR A 240     -12.572 -12.571 -19.984  1.00 72.64           H
ATOM   3607  CG2 THR A 240     -11.479 -12.408 -22.917  1.00 72.64           C
ATOM   3608 1HG2 THR A 240     -12.437 -12.351 -23.435  1.00 72.64           H
ATOM   3609 2HG2 THR A 240     -10.745 -12.891 -23.563  1.00 72.64           H
ATOM   3610 3HG2 THR A 240     -11.139 -11.402 -22.669  1.00 72.64           H
ATOM   3611  HN  THR A 240     -12.221 -14.736 -19.822  1.00 72.64           H
ATOM   3612  N   LEU A 241     -10.210 -16.117 -21.750  1.00 70.78           N
ATOM   3613  CA  LEU A 241      -9.182 -17.015 -22.248  1.00 70.78           C
ATOM   3614  C   LEU A 241      -9.844 -18.182 -22.984  1.00 70.78           C
ATOM   3615  O   LEU A 241      -9.444 -18.527 -24.095  1.00 70.78           O
ATOM   3616  HA  LEU A 241      -8.578 -16.455 -22.962  1.00 70.78           H
ATOM   3617  CB  LEU A 241      -8.254 -17.451 -21.112  1.00 70.78           C
ATOM   3618 1HB  LEU A 241      -8.842 -17.522 -20.197  1.00 70.78           H
ATOM   3619 2HB  LEU A 241      -7.886 -18.452 -21.334  1.00 70.78           H
ATOM   3620  CG  LEU A 241      -7.052 -16.544 -20.844  1.00 70.78           C
ATOM   3621  HG  LEU A 241      -7.404 -15.655 -20.319  1.00 70.78           H
ATOM   3622  CD1 LEU A 241      -6.037 -17.234 -19.930  1.00 70.78           C
ATOM   3623 1HD1 LEU A 241      -6.511 -17.478 -18.979  1.00 70.78           H
ATOM   3624 2HD1 LEU A 241      -5.685 -18.150 -20.405  1.00 70.78           H
ATOM   3625 3HD1 LEU A 241      -5.193 -16.568 -19.756  1.00 70.78           H
ATOM   3626  CD2 LEU A 241      -6.416 -16.073 -22.153  1.00 70.78           C
ATOM   3627 1HD2 LEU A 241      -6.081 -16.937 -22.726  1.00 70.78           H
ATOM   3628 2HD2 LEU A 241      -7.152 -15.516 -22.734  1.00 70.78           H
ATOM   3629 3HD2 LEU A 241      -5.564 -15.430 -21.933  1.00 70.78           H
ATOM   3630  HN  LEU A 241     -10.216 -15.991 -20.758  1.00 70.78           H
ATOM   3631  N   ILE A 242     -10.844 -18.759 -22.334  1.00 74.49           N
ATOM   3632  CA  ILE A 242     -11.489 -19.951 -22.858  1.00 74.49           C
ATOM   3633  C   ILE A 242     -12.112 -19.632 -24.219  1.00 74.49           C
ATOM   3634  O   ILE A 242     -12.110 -20.472 -25.118  1.00 74.49           O
ATOM   3635  HA  ILE A 242     -10.715 -20.705 -23.001  1.00 74.49           H
ATOM   3636  CB  ILE A 242     -12.486 -20.512 -21.842  1.00 74.49           C
ATOM   3637  HB  ILE A 242     -13.146 -19.703 -21.529  1.00 74.49           H
ATOM   3638  CG1 ILE A 242     -11.766 -21.019 -20.591  1.00 74.49           C
ATOM   3639 1HG1 ILE A 242     -11.273 -21.966 -20.809  1.00 74.49           H
ATOM   3640 2HG1 ILE A 242     -10.987 -20.312 -20.303  1.00 74.49           H
ATOM   3641  CG2 ILE A 242     -13.365 -21.592 -22.475  1.00 74.49           C
ATOM   3642 1HG2 ILE A 242     -13.920 -21.165 -23.310  1.00 74.49           H
ATOM   3643 2HG2 ILE A 242     -12.737 -22.407 -22.835  1.00 74.49           H
ATOM   3644 3HG2 ILE A 242     -14.064 -21.974 -21.731  1.00 74.49           H
ATOM   3645  CD1 ILE A 242     -12.747 -21.203 -19.431  1.00 74.49           C
ATOM   3646 1HD1 ILE A 242     -13.220 -20.249 -19.200  1.00 74.49           H
ATOM   3647 2HD1 ILE A 242     -13.511 -21.928 -19.713  1.00 74.49           H
ATOM   3648 3HD1 ILE A 242     -12.210 -21.564 -18.554  1.00 74.49           H
ATOM   3649  HN  ILE A 242     -11.214 -18.425 -21.467  1.00 74.49           H
ATOM   3650  N   GLN A 243     -12.629 -18.417 -24.328  1.00 70.99           N
ATOM   3651  CA  GLN A 243     -13.252 -17.977 -25.564  1.00 70.99           C
ATOM   3652  C   GLN A 243     -12.184 -17.582 -26.586  1.00 70.99           C
ATOM   3653  O   GLN A 243     -12.418 -17.651 -27.791  1.00 70.99           O
ATOM   3654  HA  GLN A 243     -13.813 -18.838 -25.929  1.00 70.99           H
ATOM   3655  CB  GLN A 243     -14.221 -16.820 -25.309  1.00 70.99           C
ATOM   3656 1HB  GLN A 243     -13.702 -16.016 -24.787  1.00 70.99           H
ATOM   3657 2HB  GLN A 243     -14.566 -16.413 -26.259  1.00 70.99           H
ATOM   3658  CG  GLN A 243     -15.421 -17.283 -24.480  1.00 70.99           C
ATOM   3659 1HG  GLN A 243     -15.855 -18.176 -24.929  1.00 70.99           H
ATOM   3660 2HG  GLN A 243     -15.091 -17.557 -23.478  1.00 70.99           H
ATOM   3661  CD  GLN A 243     -16.482 -16.184 -24.391  1.00 70.99           C
ATOM   3662  OE1 GLN A 243     -16.241 -15.027 -24.694  1.00 70.99           O
ATOM   3663  NE2 GLN A 243     -17.666 -16.609 -23.959  1.00 70.99           N
ATOM   3664 1HE2 GLN A 243     -17.797 -17.573 -23.727  1.00 70.99           H
ATOM   3665 2HE2 GLN A 243     -18.425 -15.964 -23.867  1.00 70.99           H
ATOM   3666  HN  GLN A 243     -12.627 -17.741 -23.591  1.00 70.99           H
ATOM   3667  N   ALA A 244     -11.034 -17.178 -26.066  1.00 63.48           N
ATOM   3668  CA  ALA A 244      -9.982 -16.635 -26.908  1.00 63.48           C
ATOM   3669  C   ALA A 244      -9.286 -17.779 -27.649  1.00 63.48           C
ATOM   3670  O   ALA A 244      -8.373 -18.406 -27.113  1.00 63.48           O
ATOM   3671  HA  ALA A 244     -10.449 -15.973 -27.637  1.00 63.48           H
ATOM   3672  CB  ALA A 244      -9.011 -15.820 -26.051  1.00 63.48           C
ATOM   3673 1HB  ALA A 244      -9.549 -15.003 -25.570  1.00 63.48           H
ATOM   3674 2HB  ALA A 244      -8.571 -16.464 -25.289  1.00 63.48           H
ATOM   3675 3HB  ALA A 244      -8.222 -15.413 -26.683  1.00 63.48           H
ATOM   3676  HN  ALA A 244     -10.817 -17.217 -25.090  1.00 63.48           H
ATOM   3677  N   LYS A 245      -9.745 -18.017 -28.869  1.00 59.37           N
ATOM   3678  CA  LYS A 245      -9.086 -18.973 -29.743  1.00 59.37           C
ATOM   3679  C   LYS A 245      -7.681 -18.468 -30.076  1.00 59.37           C
ATOM   3680  O   LYS A 245      -6.846 -19.226 -30.568  1.00 59.37           O
ATOM   3681  HA  LYS A 245      -8.995 -19.909 -29.193  1.00 59.37           H
ATOM   3682  CB  LYS A 245      -9.948 -19.253 -30.976  1.00 59.37           C
ATOM   3683 1HB  LYS A 245     -10.247 -18.312 -31.437  1.00 59.37           H
ATOM   3684 2HB  LYS A 245      -9.362 -19.799 -31.716  1.00 59.37           H
ATOM   3685  CG  LYS A 245     -11.191 -20.063 -30.603  1.00 59.37           C
ATOM   3686 1HG  LYS A 245     -10.904 -20.914 -29.986  1.00 59.37           H
ATOM   3687 2HG  LYS A 245     -11.864 -19.448 -30.005  1.00 59.37           H
ATOM   3688  CD  LYS A 245     -11.919 -20.557 -31.855  1.00 59.37           C
ATOM   3689 1HD  LYS A 245     -12.287 -19.705 -32.426  1.00 59.37           H
ATOM   3690 2HD  LYS A 245     -11.222 -21.095 -32.497  1.00 59.37           H
ATOM   3691  CE  LYS A 245     -13.088 -21.472 -31.484  1.00 59.37           C
ATOM   3692 1HE  LYS A 245     -12.742 -22.262 -30.818  1.00 59.37           H
ATOM   3693 2HE  LYS A 245     -13.844 -20.904 -30.940  1.00 59.37           H
ATOM   3694  NZ  LYS A 245     -13.687 -22.067 -32.700  1.00 59.37           N
ATOM   3695 1HZ  LYS A 245     -14.463 -22.664 -32.437  1.00 59.37           H
ATOM   3696 2HZ  LYS A 245     -14.020 -21.328 -33.309  1.00 59.37           H
ATOM   3697 3HZ  LYS A 245     -12.987 -22.616 -33.187  1.00 59.37           H
ATOM   3698  HN  LYS A 245     -10.549 -17.570 -29.261  1.00 59.37           H
ATOM   3699  N   LYS A 246      -7.463 -17.192 -29.795  1.00 58.48           N
ATOM   3700  CA  LYS A 246      -6.285 -16.505 -30.299  1.00 58.48           C
ATOM   3701  C   LYS A 246      -5.202 -16.500 -29.218  1.00 58.48           C
ATOM   3702  O   LYS A 246      -5.410 -15.969 -28.129  1.00 58.48           O
ATOM   3703  HA  LYS A 246      -5.917 -17.072 -31.154  1.00 58.48           H
ATOM   3704  CB  LYS A 246      -6.655 -15.110 -30.806  1.00 58.48           C
ATOM   3705 1HB  LYS A 246      -7.324 -14.626 -30.095  1.00 58.48           H
ATOM   3706 2HB  LYS A 246      -5.758 -14.493 -30.870  1.00 58.48           H
ATOM   3707  CG  LYS A 246      -7.327 -15.185 -32.178  1.00 58.48           C
ATOM   3708 1HG  LYS A 246      -6.821 -15.928 -32.795  1.00 58.48           H
ATOM   3709 2HG  LYS A 246      -8.359 -15.517 -32.063  1.00 58.48           H
ATOM   3710  CD  LYS A 246      -7.297 -13.826 -32.879  1.00 58.48           C
ATOM   3711 1HD  LYS A 246      -7.903 -13.112 -32.321  1.00 58.48           H
ATOM   3712 2HD  LYS A 246      -6.278 -13.440 -32.888  1.00 58.48           H
ATOM   3713  CE  LYS A 246      -7.820 -13.936 -34.313  1.00 58.48           C
ATOM   3714 1HE  LYS A 246      -7.365 -14.795 -34.807  1.00 58.48           H
ATOM   3715 2HE  LYS A 246      -8.896 -14.109 -34.302  1.00 58.48           H
ATOM   3716  NZ  LYS A 246      -7.517 -12.702 -35.071  1.00 58.48           N
ATOM   3717 1HZ  LYS A 246      -7.873 -12.790 -36.017  1.00 58.48           H
ATOM   3718 2HZ  LYS A 246      -7.957 -11.910 -34.617  1.00 58.48           H
ATOM   3719 3HZ  LYS A 246      -6.513 -12.561 -35.100  1.00 58.48           H
ATOM   3720  HN  LYS A 246      -8.072 -16.630 -29.236  1.00 58.48           H
ATOM   3721  N   SER A 247      -4.069 -17.098 -29.558  1.00 58.85           N
ATOM   3722  CA  SER A 247      -2.993 -17.264 -28.597  1.00 58.85           C
ATOM   3723  C   SER A 247      -2.644 -15.915 -27.964  1.00 58.85           C
ATOM   3724  O   SER A 247      -2.386 -15.836 -26.764  1.00 58.85           O
ATOM   3725  HA  SER A 247      -3.381 -17.950 -27.844  1.00 58.85           H
ATOM   3726  CB  SER A 247      -1.755 -17.877 -29.255  1.00 58.85           C
ATOM   3727 1HB  SER A 247      -1.977 -18.900 -29.560  1.00 58.85           H
ATOM   3728 2HB  SER A 247      -1.513 -17.320 -30.160  1.00 58.85           H
ATOM   3729  OG  SER A 247      -0.630 -17.876 -28.381  1.00 58.85           O
ATOM   3730  HG  SER A 247       0.168 -18.255 -28.851  1.00 58.85           H
ATOM   3731  HN  SER A 247      -3.882 -17.465 -30.470  1.00 58.85           H
ATOM   3732  N   SER A 248      -2.647 -14.887 -28.800  1.00 59.36           N
ATOM   3733  CA  SER A 248      -2.078 -13.607 -28.414  1.00 59.36           C
ATOM   3734  C   SER A 248      -2.747 -13.101 -27.135  1.00 59.36           C
ATOM   3735  O   SER A 248      -2.136 -12.368 -26.359  1.00 59.36           O
ATOM   3736  HA  SER A 248      -1.019 -13.802 -28.242  1.00 59.36           H
ATOM   3737  CB  SER A 248      -2.229 -12.576 -29.535  1.00 59.36           C
ATOM   3738 1HB  SER A 248      -1.694 -11.666 -29.265  1.00 59.36           H
ATOM   3739 2HB  SER A 248      -1.767 -12.960 -30.445  1.00 59.36           H
ATOM   3740  OG  SER A 248      -3.596 -12.264 -29.792  1.00 59.36           O
ATOM   3741  HG  SER A 248      -3.659 -11.559 -30.499  1.00 59.36           H
ATOM   3742  HN  SER A 248      -3.028 -14.919 -29.724  1.00 59.36           H
ATOM   3743  N   LYS A 249      -3.993 -13.513 -26.954  1.00 62.31           N
ATOM   3744  CA  LYS A 249      -4.743 -13.131 -25.769  1.00 62.31           C
ATOM   3745  C   LYS A 249      -4.125 -13.803 -24.541  1.00 62.31           C
ATOM   3746  O   LYS A 249      -4.203 -13.272 -23.434  1.00 62.31           O
ATOM   3747  HA  LYS A 249      -4.648 -12.051 -25.657  1.00 62.31           H
ATOM   3748  CB  LYS A 249      -6.230 -13.438 -25.955  1.00 62.31           C
ATOM   3749 1HB  LYS A 249      -6.351 -14.448 -26.347  1.00 62.31           H
ATOM   3750 2HB  LYS A 249      -6.735 -13.409 -24.989  1.00 62.31           H
ATOM   3751  CG  LYS A 249      -6.882 -12.433 -26.908  1.00 62.31           C
ATOM   3752 1HG  LYS A 249      -6.714 -11.420 -26.544  1.00 62.31           H
ATOM   3753 2HG  LYS A 249      -6.414 -12.502 -27.890  1.00 62.31           H
ATOM   3754  CD  LYS A 249      -8.385 -12.693 -27.034  1.00 62.31           C
ATOM   3755 1HD  LYS A 249      -8.552 -13.618 -27.586  1.00 62.31           H
ATOM   3756 2HD  LYS A 249      -8.818 -12.830 -26.043  1.00 62.31           H
ATOM   3757  CE  LYS A 249      -9.083 -11.533 -27.746  1.00 62.31           C
ATOM   3758 1HE  LYS A 249      -8.804 -10.590 -27.278  1.00 62.31           H
ATOM   3759 2HE  LYS A 249      -8.753 -11.484 -28.784  1.00 62.31           H
ATOM   3760  NZ  LYS A 249     -10.553 -11.703 -27.695  1.00 62.31           N
ATOM   3761 1HZ  LYS A 249     -10.999 -10.931 -28.177  1.00 62.31           H
ATOM   3762 2HZ  LYS A 249     -10.808 -12.576 -28.144  1.00 62.31           H
ATOM   3763 3HZ  LYS A 249     -10.857 -11.719 -26.728  1.00 62.31           H
ATOM   3764  HN  LYS A 249      -4.488 -14.097 -27.597  1.00 62.31           H
ATOM   3765  N   HIS A 250      -3.525 -14.960 -24.778  1.00 64.25           N
ATOM   3766  CA  HIS A 250      -2.952 -15.741 -23.695  1.00 64.25           C
ATOM   3767  C   HIS A 250      -1.813 -14.955 -23.042  1.00 64.25           C
ATOM   3768  O   HIS A 250      -1.691 -14.933 -21.819  1.00 64.25           O
ATOM   3769  HA  HIS A 250      -3.745 -15.891 -22.963  1.00 64.25           H
ATOM   3770  CB  HIS A 250      -2.511 -17.119 -24.194  1.00 64.25           C
ATOM   3771 1HB  HIS A 250      -1.880 -16.991 -25.073  1.00 64.25           H
ATOM   3772 2HB  HIS A 250      -1.897 -17.592 -23.427  1.00 64.25           H
ATOM   3773  CG  HIS A 250      -3.655 -18.041 -24.542  1.00 64.25           C
ATOM   3774  ND1 HIS A 250      -4.234 -18.898 -23.622  1.00 64.25           N
ATOM   3775  HD1 HIS A 250      -3.966 -18.994 -22.663  1.00 64.25           H
ATOM   3776  CD2 HIS A 250      -4.321 -18.231 -25.717  1.00 64.25           C
ATOM   3777  HD2 HIS A 250      -4.119 -17.713 -26.655  1.00 64.25           H
ATOM   3778  CE1 HIS A 250      -5.203 -19.569 -24.227  1.00 64.25           C
ATOM   3779  HE1 HIS A 250      -5.846 -20.320 -23.768  1.00 64.25           H
ATOM   3780  NE2 HIS A 250      -5.255 -19.154 -25.526  1.00 64.25           N
ATOM   3781  HN  HIS A 250      -3.429 -15.364 -25.688  1.00 64.25           H
ATOM   3782  N   LYS A 251      -1.009 -14.328 -23.888  1.00 63.83           N
ATOM   3783  CA  LYS A 251       0.190 -13.653 -23.420  1.00 63.83           C
ATOM   3784  C   LYS A 251      -0.208 -12.477 -22.526  1.00 63.83           C
ATOM   3785  O   LYS A 251       0.308 -12.332 -21.419  1.00 63.83           O
ATOM   3786  HA  LYS A 251       0.754 -14.367 -22.820  1.00 63.83           H
ATOM   3787  CB  LYS A 251       1.077 -13.255 -24.602  1.00 63.83           C
ATOM   3788 1HB  LYS A 251       1.135 -14.080 -25.312  1.00 63.83           H
ATOM   3789 2HB  LYS A 251       0.629 -12.412 -25.129  1.00 63.83           H
ATOM   3790  CG  LYS A 251       2.483 -12.879 -24.130  1.00 63.83           C
ATOM   3791 1HG  LYS A 251       2.433 -11.996 -23.494  1.00 63.83           H
ATOM   3792 2HG  LYS A 251       2.894 -13.686 -23.523  1.00 63.83           H
ATOM   3793  CD  LYS A 251       3.406 -12.607 -25.320  1.00 63.83           C
ATOM   3794 1HD  LYS A 251       3.339 -13.429 -26.032  1.00 63.83           H
ATOM   3795 2HD  LYS A 251       3.078 -11.707 -25.840  1.00 63.83           H
ATOM   3796  CE  LYS A 251       4.855 -12.438 -24.861  1.00 63.83           C
ATOM   3797 1HE  LYS A 251       4.931 -11.592 -24.177  1.00 63.83           H
ATOM   3798 2HE  LYS A 251       5.174 -13.322 -24.310  1.00 63.83           H
ATOM   3799  NZ  LYS A 251       5.745 -12.223 -26.024  1.00 63.83           N
ATOM   3800 1HZ  LYS A 251       6.712 -12.290 -25.727  1.00 63.83           H
ATOM   3801 2HZ  LYS A 251       5.558 -12.929 -26.728  1.00 63.83           H
ATOM   3802 3HZ  LYS A 251       5.574 -11.303 -26.415  1.00 63.83           H
ATOM   3803  HN  LYS A 251      -1.165 -14.277 -24.875  1.00 63.83           H
ATOM   3804  N   ALA A 252      -1.122 -11.667 -23.040  1.00 64.47           N
ATOM   3805  CA  ALA A 252      -1.588 -10.502 -22.307  1.00 64.47           C
ATOM   3806  C   ALA A 252      -2.138 -10.945 -20.950  1.00 64.47           C
ATOM   3807  O   ALA A 252      -2.074 -10.197 -19.976  1.00 64.47           O
ATOM   3808  HA  ALA A 252      -0.731  -9.848 -22.146  1.00 64.47           H
ATOM   3809  CB  ALA A 252      -2.629  -9.755 -23.142  1.00 64.47           C
ATOM   3810 1HB  ALA A 252      -2.179  -9.436 -24.083  1.00 64.47           H
ATOM   3811 2HB  ALA A 252      -3.472 -10.415 -23.348  1.00 64.47           H
ATOM   3812 3HB  ALA A 252      -2.977  -8.881 -22.592  1.00 64.47           H
ATOM   3813  HN  ALA A 252      -1.543 -11.797 -23.938  1.00 64.47           H
ATOM   3814  N   LEU A 253      -2.667 -12.160 -20.930  1.00 69.68           N
ATOM   3815  CA  LEU A 253      -3.399 -12.638 -19.769  1.00 69.68           C
ATOM   3816  C   LEU A 253      -2.410 -13.174 -18.732  1.00 69.68           C
ATOM   3817  O   LEU A 253      -2.613 -13.006 -17.531  1.00 69.68           O
ATOM   3818  HA  LEU A 253      -3.922 -11.785 -19.338  1.00 69.68           H
ATOM   3819  CB  LEU A 253      -4.462 -13.656 -20.188  1.00 69.68           C
ATOM   3820 1HB  LEU A 253      -4.837 -13.375 -21.172  1.00 69.68           H
ATOM   3821 2HB  LEU A 253      -3.982 -14.629 -20.296  1.00 69.68           H
ATOM   3822  CG  LEU A 253      -5.654 -13.809 -19.242  1.00 69.68           C
ATOM   3823  HG  LEU A 253      -5.575 -13.047 -18.467  1.00 69.68           H
ATOM   3824  CD1 LEU A 253      -6.973 -13.568 -19.979  1.00 69.68           C
ATOM   3825 1HD1 LEU A 253      -6.980 -12.558 -20.391  1.00 69.68           H
ATOM   3826 2HD1 LEU A 253      -7.074 -14.291 -20.789  1.00 69.68           H
ATOM   3827 3HD1 LEU A 253      -7.804 -13.683 -19.284  1.00 69.68           H
ATOM   3828  CD2 LEU A 253      -5.629 -15.169 -18.543  1.00 69.68           C
ATOM   3829 1HD2 LEU A 253      -5.671 -15.962 -19.289  1.00 69.68           H
ATOM   3830 2HD2 LEU A 253      -4.710 -15.263 -17.965  1.00 69.68           H
ATOM   3831 3HD2 LEU A 253      -6.487 -15.251 -17.876  1.00 69.68           H
ATOM   3832  HN  LEU A 253      -2.601 -12.811 -21.686  1.00 69.68           H
ATOM   3833  N   LYS A 254      -1.360 -13.807 -19.235  1.00 69.40           N
ATOM   3834  CA  LYS A 254      -0.270 -14.246 -18.379  1.00 69.40           C
ATOM   3835  C   LYS A 254       0.224 -13.063 -17.544  1.00 69.40           C
ATOM   3836  O   LYS A 254       0.504 -13.213 -16.355  1.00 69.40           O
ATOM   3837  HA  LYS A 254      -0.669 -15.003 -17.704  1.00 69.40           H
ATOM   3838  CB  LYS A 254       0.828 -14.913 -19.210  1.00 69.40           C
ATOM   3839 1HB  LYS A 254       0.394 -15.695 -19.833  1.00 69.40           H
ATOM   3840 2HB  LYS A 254       1.275 -14.182 -19.883  1.00 69.40           H
ATOM   3841  CG  LYS A 254       1.909 -15.513 -18.309  1.00 69.40           C
ATOM   3842 1HG  LYS A 254       2.416 -14.716 -17.764  1.00 69.40           H
ATOM   3843 2HG  LYS A 254       1.448 -16.164 -17.566  1.00 69.40           H
ATOM   3844  CD  LYS A 254       2.928 -16.306 -19.129  1.00 69.40           C
ATOM   3845 1HD  LYS A 254       2.420 -17.094 -19.684  1.00 69.40           H
ATOM   3846 2HD  LYS A 254       3.399 -15.651 -19.862  1.00 69.40           H
ATOM   3847  CE  LYS A 254       3.999 -16.921 -18.225  1.00 69.40           C
ATOM   3848 1HE  LYS A 254       4.572 -16.131 -17.740  1.00 69.40           H
ATOM   3849 2HE  LYS A 254       3.526 -17.503 -17.435  1.00 69.40           H
ATOM   3850  NZ  LYS A 254       4.905 -17.788 -19.012  1.00 69.40           N
ATOM   3851 1HZ  LYS A 254       5.613 -18.180 -18.401  1.00 69.40           H
ATOM   3852 2HZ  LYS A 254       4.372 -18.538 -19.436  1.00 69.40           H
ATOM   3853 3HZ  LYS A 254       5.352 -17.239 -19.738  1.00 69.40           H
ATOM   3854  HN  LYS A 254      -1.247 -14.021 -20.205  1.00 69.40           H
ATOM   3855  N   VAL A 255       0.316 -11.915 -18.198  1.00 69.38           N
ATOM   3856  CA  VAL A 255       0.787 -10.711 -17.534  1.00 69.38           C
ATOM   3857  C   VAL A 255      -0.096 -10.426 -16.317  1.00 69.38           C
ATOM   3858  O   VAL A 255       0.408 -10.236 -15.211  1.00 69.38           O
ATOM   3859  HA  VAL A 255       1.804 -10.900 -17.193  1.00 69.38           H
ATOM   3860  CB  VAL A 255       0.828  -9.548 -18.527  1.00 69.38           C
ATOM   3861  HB  VAL A 255      -0.187  -9.375 -18.884  1.00 69.38           H
ATOM   3862  CG1 VAL A 255       1.313  -8.265 -17.849  1.00 69.38           C
ATOM   3863 1HG1 VAL A 255       0.636  -8.006 -17.036  1.00 69.38           H
ATOM   3864 2HG1 VAL A 255       2.316  -8.421 -17.451  1.00 69.38           H
ATOM   3865 3HG1 VAL A 255       1.334  -7.455 -18.578  1.00 69.38           H
ATOM   3866  CG2 VAL A 255       1.699  -9.892 -19.737  1.00 69.38           C
ATOM   3867 1HG2 VAL A 255       2.716 -10.104 -19.405  1.00 69.38           H
ATOM   3868 2HG2 VAL A 255       1.291 -10.768 -20.242  1.00 69.38           H
ATOM   3869 3HG2 VAL A 255       1.712  -9.048 -20.427  1.00 69.38           H
ATOM   3870  HN  VAL A 255       0.075 -11.799 -19.162  1.00 69.38           H
ATOM   3871  N   THR A 256      -1.398 -10.406 -16.562  1.00 70.56           N
ATOM   3872  CA  THR A 256      -2.347 -10.020 -15.532  1.00 70.56           C
ATOM   3873  C   THR A 256      -2.288 -10.998 -14.357  1.00 70.56           C
ATOM   3874  O   THR A 256      -2.351 -10.588 -13.199  1.00 70.56           O
ATOM   3875  HA  THR A 256      -2.058  -9.041 -15.148  1.00 70.56           H
ATOM   3876  CB  THR A 256      -3.732  -9.927 -16.176  1.00 70.56           C
ATOM   3877  HB  THR A 256      -4.155 -10.919 -16.334  1.00 70.56           H
ATOM   3878  OG1 THR A 256      -3.516  -9.155 -17.354  1.00 70.56           O
ATOM   3879  HG1 THR A 256      -3.428  -9.758 -18.147  1.00 70.56           H
ATOM   3880  CG2 THR A 256      -4.706  -9.084 -15.351  1.00 70.56           C
ATOM   3881 1HG2 THR A 256      -4.315  -8.071 -15.250  1.00 70.56           H
ATOM   3882 2HG2 THR A 256      -4.825  -9.528 -14.363  1.00 70.56           H
ATOM   3883 3HG2 THR A 256      -5.673  -9.051 -15.853  1.00 70.56           H
ATOM   3884  HN  THR A 256      -1.805 -10.647 -17.443  1.00 70.56           H
ATOM   3885  N   ILE A 257      -2.167 -12.273 -14.696  1.00 73.05           N
ATOM   3886  CA  ILE A 257      -2.106 -13.314 -13.684  1.00 73.05           C
ATOM   3887  C   ILE A 257      -0.928 -13.040 -12.747  1.00 73.05           C
ATOM   3888  O   ILE A 257      -1.089 -13.032 -11.528  1.00 73.05           O
ATOM   3889  HA  ILE A 257      -3.027 -13.261 -13.105  1.00 73.05           H
ATOM   3890  CB  ILE A 257      -2.062 -14.696 -14.339  1.00 73.05           C
ATOM   3891  HB  ILE A 257      -1.276 -14.692 -15.094  1.00 73.05           H
ATOM   3892  CG1 ILE A 257      -3.377 -15.004 -15.058  1.00 73.05           C
ATOM   3893 1HG1 ILE A 257      -4.164 -15.178 -14.325  1.00 73.05           H
ATOM   3894 2HG1 ILE A 257      -3.680 -14.143 -15.654  1.00 73.05           H
ATOM   3895  CG2 ILE A 257      -1.701 -15.776 -13.317  1.00 73.05           C
ATOM   3896 1HG2 ILE A 257      -0.721 -15.560 -12.891  1.00 73.05           H
ATOM   3897 2HG2 ILE A 257      -2.447 -15.789 -12.523  1.00 73.05           H
ATOM   3898 3HG2 ILE A 257      -1.677 -16.748 -13.809  1.00 73.05           H
ATOM   3899  CD1 ILE A 257      -3.234 -16.231 -15.961  1.00 73.05           C
ATOM   3900 1HD1 ILE A 257      -2.462 -16.044 -16.708  1.00 73.05           H
ATOM   3901 2HD1 ILE A 257      -2.954 -17.095 -15.358  1.00 73.05           H
ATOM   3902 3HD1 ILE A 257      -4.183 -16.428 -16.460  1.00 73.05           H
ATOM   3903  HN  ILE A 257      -2.111 -12.598 -15.640  1.00 73.05           H
ATOM   3904  N   THR A 258       0.230 -12.822 -13.353  1.00 75.72           N
ATOM   3905  CA  THR A 258       1.458 -12.673 -12.589  1.00 75.72           C
ATOM   3906  C   THR A 258       1.336 -11.508 -11.605  1.00 75.72           C
ATOM   3907  O   THR A 258       1.652 -11.652 -10.425  1.00 75.72           O
ATOM   3908  HA  THR A 258       1.606 -13.577 -11.998  1.00 75.72           H
ATOM   3909  CB  THR A 258       2.614 -12.515 -13.579  1.00 75.72           C
ATOM   3910  HB  THR A 258       2.517 -11.589 -14.145  1.00 75.72           H
ATOM   3911  OG1 THR A 258       2.579 -13.713 -14.349  1.00 75.72           O
ATOM   3912  HG1 THR A 258       2.006 -13.583 -15.158  1.00 75.72           H
ATOM   3913  CG2 THR A 258       3.981 -12.552 -12.893  1.00 75.72           C
ATOM   3914 1HG2 THR A 258       4.105 -13.507 -12.382  1.00 75.72           H
ATOM   3915 2HG2 THR A 258       4.046 -11.741 -12.168  1.00 75.72           H
ATOM   3916 3HG2 THR A 258       4.766 -12.435 -13.640  1.00 75.72           H
ATOM   3917  HN  THR A 258       0.338 -12.746 -14.344  1.00 75.72           H
ATOM   3918  N   VAL A 259       0.877 -10.380 -12.127  1.00 72.78           N
ATOM   3919  CA  VAL A 259       0.788  -9.169 -11.329  1.00 72.78           C
ATOM   3920  C   VAL A 259      -0.122  -9.422 -10.126  1.00 72.78           C
ATOM   3921  O   VAL A 259       0.193  -9.017  -9.008  1.00 72.78           O
ATOM   3922  HA  VAL A 259       1.790  -8.937 -10.969  1.00 72.78           H
ATOM   3923  CB  VAL A 259       0.316  -8.003 -12.200  1.00 72.78           C
ATOM   3924  HB  VAL A 259      -0.584  -8.320 -12.726  1.00 72.78           H
ATOM   3925  CG1 VAL A 259      -0.045  -6.788 -11.342  1.00 72.78           C
ATOM   3926 1HG1 VAL A 259      -0.846  -7.056 -10.652  1.00 72.78           H
ATOM   3927 2HG1 VAL A 259       0.831  -6.470 -10.776  1.00 72.78           H
ATOM   3928 3HG1 VAL A 259      -0.377  -5.974 -11.986  1.00 72.78           H
ATOM   3929  CG2 VAL A 259       1.370  -7.640 -13.248  1.00 72.78           C
ATOM   3930 1HG2 VAL A 259       2.294  -7.351 -12.749  1.00 72.78           H
ATOM   3931 2HG2 VAL A 259       1.557  -8.501 -13.889  1.00 72.78           H
ATOM   3932 3HG2 VAL A 259       1.009  -6.808 -13.853  1.00 72.78           H
ATOM   3933  HN  VAL A 259       0.571 -10.286 -13.074  1.00 72.78           H
ATOM   3934  N   LEU A 260      -1.234 -10.092 -10.395  1.00 74.41           N
ATOM   3935  CA  LEU A 260      -2.283 -10.231  -9.399  1.00 74.41           C
ATOM   3936  C   LEU A 260      -1.832 -11.223  -8.325  1.00 74.41           C
ATOM   3937  O   LEU A 260      -2.169 -11.069  -7.152  1.00 74.41           O
ATOM   3938  HA  LEU A 260      -2.422  -9.256  -8.932  1.00 74.41           H
ATOM   3939  CB  LEU A 260      -3.608 -10.607 -10.066  1.00 74.41           C
ATOM   3940 1HB  LEU A 260      -3.574 -10.280 -11.105  1.00 74.41           H
ATOM   3941 2HB  LEU A 260      -3.691 -11.694 -10.077  1.00 74.41           H
ATOM   3942  CG  LEU A 260      -4.870 -10.033  -9.420  1.00 74.41           C
ATOM   3943  HG  LEU A 260      -4.582  -9.526  -8.499  1.00 74.41           H
ATOM   3944  CD1 LEU A 260      -5.523  -8.987 -10.327  1.00 74.41           C
ATOM   3945 1HD1 LEU A 260      -4.820  -8.172 -10.506  1.00 74.41           H
ATOM   3946 2HD1 LEU A 260      -5.794  -9.448 -11.276  1.00 74.41           H
ATOM   3947 3HD1 LEU A 260      -6.418  -8.595  -9.844  1.00 74.41           H
ATOM   3948  CD2 LEU A 260      -5.845 -11.147  -9.037  1.00 74.41           C
ATOM   3949 1HD2 LEU A 260      -6.131 -11.703  -9.930  1.00 74.41           H
ATOM   3950 2HD2 LEU A 260      -5.366 -11.822  -8.328  1.00 74.41           H
ATOM   3951 3HD2 LEU A 260      -6.734 -10.711  -8.580  1.00 74.41           H
ATOM   3952  HN  LEU A 260      -1.422 -10.533 -11.272  1.00 74.41           H
ATOM   3953  N   THR A 261      -1.077 -12.219  -8.765  1.00 79.74           N
ATOM   3954  CA  THR A 261      -0.538 -13.210  -7.849  1.00 79.74           C
ATOM   3955  C   THR A 261       0.476 -12.566  -6.902  1.00 79.74           C
ATOM   3956  O   THR A 261       0.460 -12.825  -5.700  1.00 79.74           O
ATOM   3957  HA  THR A 261      -1.355 -13.589  -7.233  1.00 79.74           H
ATOM   3958  CB  THR A 261       0.047 -14.354  -8.680  1.00 79.74           C
ATOM   3959  HB  THR A 261       0.916 -14.019  -9.245  1.00 79.74           H
ATOM   3960  OG1 THR A 261      -1.053 -14.815  -9.460  1.00 79.74           O
ATOM   3961  HG1 THR A 261      -1.063 -14.350 -10.345  1.00 79.74           H
ATOM   3962  CG2 THR A 261       0.430 -15.563  -7.824  1.00 79.74           C
ATOM   3963 1HG2 THR A 261      -0.455 -15.940  -7.311  1.00 79.74           H
ATOM   3964 2HG2 THR A 261       1.177 -15.266  -7.089  1.00 79.74           H
ATOM   3965 3HG2 THR A 261       0.839 -16.345  -8.464  1.00 79.74           H
ATOM   3966  HN  THR A 261      -0.833 -12.355  -9.725  1.00 79.74           H
ATOM   3967  N   VAL A 262       1.335 -11.739  -7.480  1.00 80.69           N
ATOM   3968  CA  VAL A 262       2.407 -11.121  -6.719  1.00 80.69           C
ATOM   3969  C   VAL A 262       1.806 -10.234  -5.628  1.00 80.69           C
ATOM   3970  O   VAL A 262       2.282 -10.229  -4.494  1.00 80.69           O
ATOM   3971  HA  VAL A 262       2.978 -11.920  -6.246  1.00 80.69           H
ATOM   3972  CB  VAL A 262       3.345 -10.361  -7.659  1.00 80.69           C
ATOM   3973  HB  VAL A 262       2.736  -9.708  -8.284  1.00 80.69           H
ATOM   3974  CG1 VAL A 262       4.317  -9.482  -6.870  1.00 80.69           C
ATOM   3975 1HG1 VAL A 262       3.755  -8.760  -6.277  1.00 80.69           H
ATOM   3976 2HG1 VAL A 262       4.917 -10.107  -6.208  1.00 80.69           H
ATOM   3977 3HG1 VAL A 262       4.972  -8.952  -7.562  1.00 80.69           H
ATOM   3978  CG2 VAL A 262       4.099 -11.323  -8.578  1.00 80.69           C
ATOM   3979 1HG2 VAL A 262       4.691 -12.012  -7.976  1.00 80.69           H
ATOM   3980 2HG2 VAL A 262       3.385 -11.887  -9.179  1.00 80.69           H
ATOM   3981 3HG2 VAL A 262       4.758 -10.756  -9.236  1.00 80.69           H
ATOM   3982  HN  VAL A 262       1.307 -11.491  -8.449  1.00 80.69           H
ATOM   3983  N   PHE A 263       0.768  -9.503  -6.008  1.00 75.89           N
ATOM   3984  CA  PHE A 263       0.086  -8.626  -5.072  1.00 75.89           C
ATOM   3985  C   PHE A 263      -0.479  -9.418  -3.891  1.00 75.89           C
ATOM   3986  O   PHE A 263      -0.257  -9.061  -2.736  1.00 75.89           O
ATOM   3987  HA  PHE A 263       0.821  -7.909  -4.707  1.00 75.89           H
ATOM   3988  CB  PHE A 263      -1.069  -7.972  -5.832  1.00 75.89           C
ATOM   3989 1HB  PHE A 263      -0.669  -7.450  -6.701  1.00 75.89           H
ATOM   3990 2HB  PHE A 263      -1.733  -8.752  -6.205  1.00 75.89           H
ATOM   3991  CG  PHE A 263      -1.886  -6.986  -4.994  1.00 75.89           C
ATOM   3992  CD1 PHE A 263      -2.927  -7.432  -4.241  1.00 75.89           C
ATOM   3993  HD1 PHE A 263      -3.180  -8.492  -4.235  1.00 75.89           H
ATOM   3994  CD2 PHE A 263      -1.570  -5.663  -5.002  1.00 75.89           C
ATOM   3995  HD2 PHE A 263      -0.736  -5.305  -5.605  1.00 75.89           H
ATOM   3996  CE1 PHE A 263      -3.685  -6.517  -3.464  1.00 75.89           C
ATOM   3997  HE1 PHE A 263      -4.519  -6.875  -2.861  1.00 75.89           H
ATOM   3998  CE2 PHE A 263      -2.328  -4.748  -4.224  1.00 75.89           C
ATOM   3999  HE2 PHE A 263      -2.076  -3.687  -4.231  1.00 75.89           H
ATOM   4000  CZ  PHE A 263      -3.369  -5.194  -3.472  1.00 75.89           C
ATOM   4001  HZ  PHE A 263      -3.951  -4.491  -2.875  1.00 75.89           H
ATOM   4002  HN  PHE A 263       0.394  -9.504  -6.936  1.00 75.89           H
ATOM   4003  N   VAL A 264      -1.200 -10.480  -4.223  1.00 78.82           N
ATOM   4004  CA  VAL A 264      -1.862 -11.282  -3.208  1.00 78.82           C
ATOM   4005  C   VAL A 264      -0.819 -11.808  -2.220  1.00 78.82           C
ATOM   4006  O   VAL A 264      -1.000 -11.708  -1.008  1.00 78.82           O
ATOM   4007  HA  VAL A 264      -2.554 -10.631  -2.673  1.00 78.82           H
ATOM   4008  CB  VAL A 264      -2.675 -12.396  -3.869  1.00 78.82           C
ATOM   4009  HB  VAL A 264      -2.020 -12.922  -4.564  1.00 78.82           H
ATOM   4010  CG1 VAL A 264      -3.167 -13.406  -2.831  1.00 78.82           C
ATOM   4011 1HG1 VAL A 264      -2.312 -13.852  -2.324  1.00 78.82           H
ATOM   4012 2HG1 VAL A 264      -3.799 -12.899  -2.101  1.00 78.82           H
ATOM   4013 3HG1 VAL A 264      -3.742 -14.187  -3.328  1.00 78.82           H
ATOM   4014  CG2 VAL A 264      -3.844 -11.820  -4.671  1.00 78.82           C
ATOM   4015 1HG2 VAL A 264      -4.499 -11.258  -4.006  1.00 78.82           H
ATOM   4016 2HG2 VAL A 264      -3.461 -11.159  -5.448  1.00 78.82           H
ATOM   4017 3HG2 VAL A 264      -4.405 -12.634  -5.131  1.00 78.82           H
ATOM   4018  HN  VAL A 264      -1.335 -10.792  -5.163  1.00 78.82           H
ATOM   4019  N   LEU A 265       0.251 -12.358  -2.776  1.00 84.21           N
ATOM   4020  CA  LEU A 265       1.241 -13.052  -1.969  1.00 84.21           C
ATOM   4021  C   LEU A 265       1.918 -12.052  -1.029  1.00 84.21           C
ATOM   4022  O   LEU A 265       2.330 -12.411   0.072  1.00 84.21           O
ATOM   4023  HA  LEU A 265       0.711 -13.789  -1.365  1.00 84.21           H
ATOM   4024  CB  LEU A 265       2.219 -13.817  -2.862  1.00 84.21           C
ATOM   4025 1HB  LEU A 265       2.597 -13.133  -3.622  1.00 84.21           H
ATOM   4026 2HB  LEU A 265       3.072 -14.121  -2.255  1.00 84.21           H
ATOM   4027  CG  LEU A 265       1.660 -15.056  -3.563  1.00 84.21           C
ATOM   4028  HG  LEU A 265       0.796 -14.753  -4.155  1.00 84.21           H
ATOM   4029  CD1 LEU A 265       2.686 -15.649  -4.531  1.00 84.21           C
ATOM   4030 1HD1 LEU A 265       2.944 -14.906  -5.286  1.00 84.21           H
ATOM   4031 2HD1 LEU A 265       3.582 -15.933  -3.980  1.00 84.21           H
ATOM   4032 3HD1 LEU A 265       2.262 -16.528  -5.015  1.00 84.21           H
ATOM   4033  CD2 LEU A 265       1.170 -16.087  -2.544  1.00 84.21           C
ATOM   4034 1HD2 LEU A 265       2.000 -16.391  -1.907  1.00 84.21           H
ATOM   4035 2HD2 LEU A 265       0.383 -15.647  -1.931  1.00 84.21           H
ATOM   4036 3HD2 LEU A 265       0.777 -16.958  -3.070  1.00 84.21           H
ATOM   4037  HN  LEU A 265       0.446 -12.336  -3.756  1.00 84.21           H
ATOM   4038  N   SER A 266       2.011 -10.816  -1.500  1.00 84.51           N
ATOM   4039  CA  SER A 266       2.727  -9.788  -0.764  1.00 84.51           C
ATOM   4040  C   SER A 266       1.820  -9.185   0.310  1.00 84.51           C
ATOM   4041  O   SER A 266       2.271  -8.894   1.417  1.00 84.51           O
ATOM   4042  HA  SER A 266       3.575 -10.298  -0.307  1.00 84.51           H
ATOM   4043  CB  SER A 266       3.237  -8.693  -1.704  1.00 84.51           C
ATOM   4044 1HB  SER A 266       3.784  -7.947  -1.128  1.00 84.51           H
ATOM   4045 2HB  SER A 266       3.941  -9.125  -2.415  1.00 84.51           H
ATOM   4046  OG  SER A 266       2.175  -8.060  -2.412  1.00 84.51           O
ATOM   4047  HG  SER A 266       1.957  -8.580  -3.238  1.00 84.51           H
ATOM   4048  HN  SER A 266       1.609 -10.515  -2.364  1.00 84.51           H
ATOM   4049  N   GLN A 267       0.557  -9.015  -0.054  1.00 84.35           N
ATOM   4050  CA  GLN A 267      -0.356  -8.229   0.757  1.00 84.35           C
ATOM   4051  C   GLN A 267      -1.103  -9.131   1.742  1.00 84.35           C
ATOM   4052  O   GLN A 267      -1.449  -8.703   2.842  1.00 84.35           O
ATOM   4053  HA  GLN A 267       0.273  -7.526   1.304  1.00 84.35           H
ATOM   4054  CB  GLN A 267      -1.335  -7.447  -0.121  1.00 84.35           C
ATOM   4055 1HB  GLN A 267      -1.869  -8.134  -0.777  1.00 84.35           H
ATOM   4056 2HB  GLN A 267      -2.082  -6.959   0.506  1.00 84.35           H
ATOM   4057  CG  GLN A 267      -0.602  -6.398  -0.960  1.00 84.35           C
ATOM   4058 1HG  GLN A 267       0.135  -6.888  -1.597  1.00 84.35           H
ATOM   4059 2HG  GLN A 267      -1.309  -5.895  -1.619  1.00 84.35           H
ATOM   4060  CD  GLN A 267       0.092  -5.369  -0.066  1.00 84.35           C
ATOM   4061  OE1 GLN A 267      -0.434  -4.929   0.943  1.00 84.35           O
ATOM   4062  NE2 GLN A 267       1.301  -5.010  -0.491  1.00 84.35           N
ATOM   4063 1HE2 GLN A 267       1.675  -5.409  -1.328  1.00 84.35           H
ATOM   4064 2HE2 GLN A 267       1.834  -4.341   0.026  1.00 84.35           H
ATOM   4065  HN  GLN A 267       0.158  -9.404  -0.884  1.00 84.35           H
ATOM   4066  N   PHE A 268      -1.329 -10.364   1.311  1.00 87.01           N
ATOM   4067  CA  PHE A 268      -2.194 -11.268   2.050  1.00 87.01           C
ATOM   4068  C   PHE A 268      -1.692 -11.458   3.482  1.00 87.01           C
ATOM   4069  O   PHE A 268      -2.448 -11.282   4.437  1.00 87.01           O
ATOM   4070  HA  PHE A 268      -3.187 -10.820   2.071  1.00 87.01           H
ATOM   4071  CB  PHE A 268      -2.156 -12.615   1.325  1.00 87.01           C
ATOM   4072 1HB  PHE A 268      -2.446 -12.465   0.285  1.00 87.01           H
ATOM   4073 2HB  PHE A 268      -1.130 -12.984   1.320  1.00 87.01           H
ATOM   4074  CG  PHE A 268      -3.063 -13.680   1.945  1.00 87.01           C
ATOM   4075  CD1 PHE A 268      -2.570 -14.530   2.885  1.00 87.01           C
ATOM   4076  HD1 PHE A 268      -1.528 -14.451   3.198  1.00 87.01           H
ATOM   4077  CD2 PHE A 268      -4.362 -13.778   1.554  1.00 87.01           C
ATOM   4078  HD2 PHE A 268      -4.757 -13.097   0.800  1.00 87.01           H
ATOM   4079  CE1 PHE A 268      -3.411 -15.518   3.460  1.00 87.01           C
ATOM   4080  HE1 PHE A 268      -3.016 -16.199   4.214  1.00 87.01           H
ATOM   4081  CE2 PHE A 268      -5.203 -14.767   2.129  1.00 87.01           C
ATOM   4082  HE2 PHE A 268      -6.245 -14.845   1.816  1.00 87.01           H
ATOM   4083  CZ  PHE A 268      -4.710 -15.616   3.070  1.00 87.01           C
ATOM   4084  HZ  PHE A 268      -5.357 -16.375   3.511  1.00 87.01           H
ATOM   4085  HN  PHE A 268      -0.934 -10.745   0.475  1.00 87.01           H
ATOM   4086  N   PRO A 269      -0.414 -11.819   3.658  1.00 91.46           N
ATOM   4087  CA  PRO A 269       0.111 -12.112   4.995  1.00 91.46           C
ATOM   4088  C   PRO A 269      -0.155 -10.984   5.978  1.00 91.46           C
ATOM   4089  O   PRO A 269      -0.578 -11.227   7.107  1.00 91.46           O
ATOM   4090  HA  PRO A 269      -0.396 -12.981   5.414  1.00 91.46           H
ATOM   4091  CB  PRO A 269       1.608 -12.319   4.759  1.00 91.46           C
ATOM   4092 1HB  PRO A 269       2.166 -11.391   4.887  1.00 91.46           H
ATOM   4093 2HB  PRO A 269       2.028 -13.041   5.459  1.00 91.46           H
ATOM   4094  CG  PRO A 269       1.673 -12.822   3.322  1.00 91.46           C
ATOM   4095 1HG  PRO A 269       2.664 -12.683   2.889  1.00 91.46           H
ATOM   4096 2HG  PRO A 269       1.457 -13.888   3.257  1.00 91.46           H
ATOM   4097  CD  PRO A 269       0.620 -11.981   2.620  1.00 91.46           C
ATOM   4098 1HD  PRO A 269       1.018 -11.019   2.299  1.00 91.46           H
ATOM   4099 2HD  PRO A 269       0.234 -12.476   1.729  1.00 91.46           H
ATOM   4100  N   TYR A 270       0.102  -9.768   5.519  1.00 91.55           N
ATOM   4101  CA  TYR A 270      -0.030  -8.601   6.374  1.00 91.55           C
ATOM   4102  C   TYR A 270      -1.482  -8.405   6.815  1.00 91.55           C
ATOM   4103  O   TYR A 270      -1.749  -8.145   7.986  1.00 91.55           O
ATOM   4104  HA  TYR A 270       0.591  -8.759   7.256  1.00 91.55           H
ATOM   4105  CB  TYR A 270       0.399  -7.404   5.524  1.00 91.55           C
ATOM   4106 1HB  TYR A 270       1.468  -7.478   5.322  1.00 91.55           H
ATOM   4107 2HB  TYR A 270      -0.111  -7.453   4.562  1.00 91.55           H
ATOM   4108  CG  TYR A 270       0.110  -6.047   6.169  1.00 91.55           C
ATOM   4109  CD1 TYR A 270      -0.815  -5.195   5.599  1.00 91.55           C
ATOM   4110  HD1 TYR A 270      -1.339  -5.489   4.690  1.00 91.55           H
ATOM   4111  CD2 TYR A 270       0.773  -5.675   7.320  1.00 91.55           C
ATOM   4112  HD2 TYR A 270       1.504  -6.347   7.770  1.00 91.55           H
ATOM   4113  CE1 TYR A 270      -1.087  -3.918   6.206  1.00 91.55           C
ATOM   4114  HE1 TYR A 270      -1.814  -3.236   5.767  1.00 91.55           H
ATOM   4115  CE2 TYR A 270       0.501  -4.398   7.927  1.00 91.55           C
ATOM   4116  HE2 TYR A 270       1.018  -4.091   8.837  1.00 91.55           H
ATOM   4117  CZ  TYR A 270      -0.416  -3.582   7.340  1.00 91.55           C
ATOM   4118  OH  TYR A 270      -0.673  -2.376   7.914  1.00 91.55           O
ATOM   4119  HH  TYR A 270      -0.202  -2.308   8.793  1.00 91.55           H
ATOM   4120  HN  TYR A 270       0.396  -9.574   4.583  1.00 91.55           H
ATOM   4121  N   ASN A 271      -2.382  -8.538   5.851  1.00 88.93           N
ATOM   4122  CA  ASN A 271      -3.790  -8.287   6.103  1.00 88.93           C
ATOM   4123  C   ASN A 271      -4.333  -9.358   7.052  1.00 88.93           C
ATOM   4124  O   ASN A 271      -5.271  -9.106   7.807  1.00 88.93           O
ATOM   4125  HA  ASN A 271      -3.831  -7.288   6.536  1.00 88.93           H
ATOM   4126  CB  ASN A 271      -4.602  -8.350   4.807  1.00 88.93           C
ATOM   4127 1HB  ASN A 271      -4.274  -9.200   4.209  1.00 88.93           H
ATOM   4128 2HB  ASN A 271      -5.654  -8.511   5.040  1.00 88.93           H
ATOM   4129  CG  ASN A 271      -4.444  -7.060   3.999  1.00 88.93           C
ATOM   4130  OD1 ASN A 271      -4.901  -5.996   4.384  1.00 88.93           O
ATOM   4131  ND2 ASN A 271      -3.773  -7.213   2.861  1.00 88.93           N
ATOM   4132 1HD2 ASN A 271      -3.425  -8.115   2.604  1.00 88.93           H
ATOM   4133 2HD2 ASN A 271      -3.618  -6.428   2.262  1.00 88.93           H
ATOM   4134  HN  ASN A 271      -2.162  -8.811   4.914  1.00 88.93           H
ATOM   4135  N   CYS A 272      -3.719 -10.530   6.983  1.00 91.31           N
ATOM   4136  CA  CYS A 272      -4.075 -11.615   7.881  1.00 91.31           C
ATOM   4137  C   CYS A 272      -3.808 -11.158   9.317  1.00 91.31           C
ATOM   4138  O   CYS A 272      -4.661 -11.312  10.190  1.00 91.31           O
ATOM   4139  HA  CYS A 272      -5.137 -11.812   7.729  1.00 91.31           H
ATOM   4140  CB  CYS A 272      -3.320 -12.902   7.542  1.00 91.31           C
ATOM   4141 1HB  CYS A 272      -2.257 -12.690   7.428  1.00 91.31           H
ATOM   4142 2HB  CYS A 272      -3.417 -13.616   8.359  1.00 91.31           H
ATOM   4143  SG  CYS A 272      -3.981 -13.626   5.997  1.00 91.31           S
ATOM   4144  HG  CYS A 272      -3.412 -12.748   5.177  1.00 91.31           H
ATOM   4145  HN  CYS A 272      -2.992 -10.743   6.330  1.00 91.31           H
ATOM   4146  N   ILE A 273      -2.621 -10.606   9.517  1.00 93.46           N
ATOM   4147  CA  ILE A 273      -2.216 -10.157  10.838  1.00 93.46           C
ATOM   4148  C   ILE A 273      -3.087  -8.971  11.258  1.00 93.46           C
ATOM   4149  O   ILE A 273      -3.488  -8.870  12.416  1.00 93.46           O
ATOM   4150  HA  ILE A 273      -2.396 -10.979  11.531  1.00 93.46           H
ATOM   4151  CB  ILE A 273      -0.716  -9.860  10.868  1.00 93.46           C
ATOM   4152  HB  ILE A 273      -0.498  -9.123  10.095  1.00 93.46           H
ATOM   4153  CG1 ILE A 273       0.098 -11.113  10.538  1.00 93.46           C
ATOM   4154 1HG1 ILE A 273      -0.173 -11.477   9.547  1.00 93.46           H
ATOM   4155 2HG1 ILE A 273       1.159 -10.865  10.508  1.00 93.46           H
ATOM   4156  CG2 ILE A 273      -0.305  -9.245  12.207  1.00 93.46           C
ATOM   4157 1HG2 ILE A 273      -0.849  -8.314  12.361  1.00 93.46           H
ATOM   4158 2HG2 ILE A 273      -0.539  -9.941  13.013  1.00 93.46           H
ATOM   4159 3HG2 ILE A 273       0.766  -9.044  12.201  1.00 93.46           H
ATOM   4160  CD1 ILE A 273      -0.145 -12.213  11.574  1.00 93.46           C
ATOM   4161 1HD1 ILE A 273       0.150 -11.854  12.561  1.00 93.46           H
ATOM   4162 2HD1 ILE A 273      -1.203 -12.475  11.584  1.00 93.46           H
ATOM   4163 3HD1 ILE A 273       0.446 -13.092  11.316  1.00 93.46           H
ATOM   4164  HN  ILE A 273      -1.942 -10.463   8.796  1.00 93.46           H
ATOM   4165  N   LEU A 274      -3.353  -8.103  10.293  1.00 92.05           N
ATOM   4166  CA  LEU A 274      -4.149  -6.915  10.554  1.00 92.05           C
ATOM   4167  C   LEU A 274      -5.544  -7.334  11.020  1.00 92.05           C
ATOM   4168  O   LEU A 274      -6.138  -6.681  11.877  1.00 92.05           O
ATOM   4169  HA  LEU A 274      -3.664  -6.368  11.362  1.00 92.05           H
ATOM   4170  CB  LEU A 274      -4.159  -5.998   9.329  1.00 92.05           C
ATOM   4171 1HB  LEU A 274      -3.137  -5.905   8.961  1.00 92.05           H
ATOM   4172 2HB  LEU A 274      -4.738  -6.481   8.543  1.00 92.05           H
ATOM   4173  CG  LEU A 274      -4.722  -4.592   9.549  1.00 92.05           C
ATOM   4174  HG  LEU A 274      -5.674  -4.684  10.071  1.00 92.05           H
ATOM   4175  CD1 LEU A 274      -3.795  -3.764  10.440  1.00 92.05           C
ATOM   4176 1HD1 LEU A 274      -3.689  -4.253  11.409  1.00 92.05           H
ATOM   4177 2HD1 LEU A 274      -2.817  -3.678   9.968  1.00 92.05           H
ATOM   4178 3HD1 LEU A 274      -4.219  -2.769  10.580  1.00 92.05           H
ATOM   4179  CD2 LEU A 274      -5.003  -3.900   8.214  1.00 92.05           C
ATOM   4180 1HD2 LEU A 274      -4.078  -3.820   7.644  1.00 92.05           H
ATOM   4181 2HD2 LEU A 274      -5.730  -4.483   7.648  1.00 92.05           H
ATOM   4182 3HD2 LEU A 274      -5.403  -2.903   8.399  1.00 92.05           H
ATOM   4183  HN  LEU A 274      -3.036  -8.200   9.350  1.00 92.05           H
ATOM   4184  N   LEU A 275      -6.028  -8.420  10.435  1.00 93.10           N
ATOM   4185  CA  LEU A 275      -7.326  -8.956  10.808  1.00 93.10           C
ATOM   4186  C   LEU A 275      -7.294  -9.381  12.277  1.00 93.10           C
ATOM   4187  O   LEU A 275      -8.200  -9.053  13.042  1.00 93.10           O
ATOM   4188  HA  LEU A 275      -8.055  -8.154  10.696  1.00 93.10           H
ATOM   4189  CB  LEU A 275      -7.737 -10.078   9.852  1.00 93.10           C
ATOM   4190 1HB  LEU A 275      -7.792  -9.667   8.844  1.00 93.10           H
ATOM   4191 2HB  LEU A 275      -6.949 -10.831   9.846  1.00 93.10           H
ATOM   4192  CG  LEU A 275      -9.065 -10.772  10.163  1.00 93.10           C
ATOM   4193  HG  LEU A 275      -9.023 -11.144  11.187  1.00 93.10           H
ATOM   4194  CD1 LEU A 275     -10.230  -9.784  10.088  1.00 93.10           C
ATOM   4195 1HD1 LEU A 275     -10.076  -8.983  10.812  1.00 93.10           H
ATOM   4196 2HD1 LEU A 275     -10.284  -9.361   9.085  1.00 93.10           H
ATOM   4197 3HD1 LEU A 275     -11.162 -10.303  10.314  1.00 93.10           H
ATOM   4198  CD2 LEU A 275      -9.278 -11.981   9.251  1.00 93.10           C
ATOM   4199 1HD2 LEU A 275      -9.290 -11.655   8.212  1.00 93.10           H
ATOM   4200 2HD2 LEU A 275      -8.468 -12.695   9.399  1.00 93.10           H
ATOM   4201 3HD2 LEU A 275     -10.229 -12.456   9.494  1.00 93.10           H
ATOM   4202  HN  LEU A 275      -5.549  -8.931   9.720  1.00 93.10           H
ATOM   4203  N   VAL A 276      -6.242 -10.106  12.628  1.00 94.73           N
ATOM   4204  CA  VAL A 276      -6.083 -10.584  13.991  1.00 94.73           C
ATOM   4205  C   VAL A 276      -6.091  -9.390  14.949  1.00 94.73           C
ATOM   4206  O   VAL A 276      -6.773  -9.415  15.972  1.00 94.73           O
ATOM   4207  HA  VAL A 276      -6.938 -11.221  14.219  1.00 94.73           H
ATOM   4208  CB  VAL A 276      -4.815 -11.432  14.104  1.00 94.73           C
ATOM   4209  HB  VAL A 276      -3.985 -10.850  13.704  1.00 94.73           H
ATOM   4210  CG1 VAL A 276      -4.500 -11.756  15.566  1.00 94.73           C
ATOM   4211 1HG1 VAL A 276      -4.350 -10.829  16.119  1.00 94.73           H
ATOM   4212 2HG1 VAL A 276      -5.331 -12.310  16.003  1.00 94.73           H
ATOM   4213 3HG1 VAL A 276      -3.594 -12.360  15.617  1.00 94.73           H
ATOM   4214  CG2 VAL A 276      -4.936 -12.711  13.273  1.00 94.73           C
ATOM   4215 1HG2 VAL A 276      -5.782 -13.298  13.630  1.00 94.73           H
ATOM   4216 2HG2 VAL A 276      -5.091 -12.451  12.226  1.00 94.73           H
ATOM   4217 3HG2 VAL A 276      -4.021 -13.296  13.371  1.00 94.73           H
ATOM   4218  HN  VAL A 276      -5.509 -10.367  12.001  1.00 94.73           H
ATOM   4219  N   GLN A 277      -5.324  -8.374  14.583  1.00 93.78           N
ATOM   4220  CA  GLN A 277      -5.217  -7.182  15.407  1.00 93.78           C
ATOM   4221  C   GLN A 277      -6.584  -6.512  15.552  1.00 93.78           C
ATOM   4222  O   GLN A 277      -6.889  -5.934  16.594  1.00 93.78           O
ATOM   4223  HA  GLN A 277      -4.872  -7.533  16.380  1.00 93.78           H
ATOM   4224  CB  GLN A 277      -4.186  -6.208  14.832  1.00 93.78           C
ATOM   4225 1HB  GLN A 277      -4.354  -6.085  13.763  1.00 93.78           H
ATOM   4226 2HB  GLN A 277      -4.313  -5.227  15.290  1.00 93.78           H
ATOM   4227  CG  GLN A 277      -2.762  -6.710  15.076  1.00 93.78           C
ATOM   4228 1HG  GLN A 277      -2.598  -6.847  16.145  1.00 93.78           H
ATOM   4229 2HG  GLN A 277      -2.630  -7.685  14.606  1.00 93.78           H
ATOM   4230  CD  GLN A 277      -1.731  -5.726  14.519  1.00 93.78           C
ATOM   4231  OE1 GLN A 277      -1.997  -4.957  13.611  1.00 93.78           O
ATOM   4232  NE2 GLN A 277      -0.543  -5.794  15.113  1.00 93.78           N
ATOM   4233 1HE2 GLN A 277      -0.390  -6.448  15.853  1.00 93.78           H
ATOM   4234 2HE2 GLN A 277       0.198  -5.190  14.819  1.00 93.78           H
ATOM   4235  HN  GLN A 277      -4.784  -8.355  13.741  1.00 93.78           H
ATOM   4236  N   THR A 278      -7.371  -6.611  14.490  1.00 93.59           N
ATOM   4237  CA  THR A 278      -8.689  -5.999  14.476  1.00 93.59           C
ATOM   4238  C   THR A 278      -9.621  -6.717  15.454  1.00 93.59           C
ATOM   4239  O   THR A 278     -10.351  -6.074  16.208  1.00 93.59           O
ATOM   4240  HA  THR A 278      -8.594  -4.970  14.822  1.00 93.59           H
ATOM   4241  CB  THR A 278      -9.199  -6.008  13.034  1.00 93.59           C
ATOM   4242  HB  THR A 278      -9.381  -7.026  12.691  1.00 93.59           H
ATOM   4243  OG1 THR A 278      -8.207  -5.284  12.311  1.00 93.59           O
ATOM   4244  HG1 THR A 278      -7.301  -5.661  12.502  1.00 93.59           H
ATOM   4245  CG2 THR A 278     -10.470  -5.175  12.857  1.00 93.59           C
ATOM   4246 1HG2 THR A 278     -10.269  -4.141  13.136  1.00 93.59           H
ATOM   4247 2HG2 THR A 278     -11.259  -5.576  13.494  1.00 93.59           H
ATOM   4248 3HG2 THR A 278     -10.789  -5.215  11.815  1.00 93.59           H
ATOM   4249  HN  THR A 278      -7.122  -7.097  13.653  1.00 93.59           H
ATOM   4250  N   ILE A 279      -9.567  -8.040  15.411  1.00 94.63           N
ATOM   4251  CA  ILE A 279     -10.399  -8.852  16.282  1.00 94.63           C
ATOM   4252  C   ILE A 279     -10.000  -8.605  17.738  1.00 94.63           C
ATOM   4253  O   ILE A 279     -10.859  -8.508  18.613  1.00 94.63           O
ATOM   4254  HA  ILE A 279     -11.430  -8.525  16.147  1.00 94.63           H
ATOM   4255  CB  ILE A 279     -10.333 -10.323  15.867  1.00 94.63           C
ATOM   4256  HB  ILE A 279      -9.286 -10.625  15.845  1.00 94.63           H
ATOM   4257  CG1 ILE A 279     -10.890 -10.521  14.456  1.00 94.63           C
ATOM   4258 1HG1 ILE A 279     -11.977 -10.438  14.475  1.00 94.63           H
ATOM   4259 2HG1 ILE A 279     -10.522  -9.730  13.802  1.00 94.63           H
ATOM   4260  CG2 ILE A 279     -11.038 -11.214  16.892  1.00 94.63           C
ATOM   4261 1HG2 ILE A 279     -10.556 -11.103  17.863  1.00 94.63           H
ATOM   4262 2HG2 ILE A 279     -12.085 -10.920  16.970  1.00 94.63           H
ATOM   4263 3HG2 ILE A 279     -10.976 -12.255  16.572  1.00 94.63           H
ATOM   4264  CD1 ILE A 279     -10.487 -11.885  13.893  1.00 94.63           C
ATOM   4265 1HD1 ILE A 279      -9.400 -11.955  13.853  1.00 94.63           H
ATOM   4266 2HD1 ILE A 279     -10.878 -12.673  14.537  1.00 94.63           H
ATOM   4267 3HD1 ILE A 279     -10.896 -12.000  12.889  1.00 94.63           H
ATOM   4268  HN  ILE A 279      -8.969  -8.555  14.797  1.00 94.63           H
ATOM   4269  N   ASP A 280      -8.696  -8.511  17.953  1.00 94.45           N
ATOM   4270  CA  ASP A 280      -8.168  -8.345  19.296  1.00 94.45           C
ATOM   4271  C   ASP A 280      -8.517  -6.945  19.807  1.00 94.45           C
ATOM   4272  O   ASP A 280      -8.734  -6.752  21.002  1.00 94.45           O
ATOM   4273  HA  ASP A 280      -8.637  -9.132  19.887  1.00 94.45           H
ATOM   4274  CB  ASP A 280      -6.645  -8.488  19.312  1.00 94.45           C
ATOM   4275 1HB  ASP A 280      -6.357  -9.401  18.791  1.00 94.45           H
ATOM   4276 2HB  ASP A 280      -6.192  -7.657  18.772  1.00 94.45           H
ATOM   4277  CG  ASP A 280      -6.113  -8.523  20.746  1.00 94.45           C
ATOM   4278  OD1 ASP A 280      -6.641  -9.344  21.527  1.00 94.45           O
ATOM   4279  OD2 ASP A 280      -5.190  -7.729  21.028  1.00 94.45           O
ATOM   4280  HN  ASP A 280      -8.006  -8.546  17.229  1.00 94.45           H
ATOM   4281  N   ALA A 281      -8.559  -6.004  18.875  1.00 92.74           N
ATOM   4282  CA  ALA A 281      -8.923  -4.637  19.208  1.00 92.74           C
ATOM   4283  C   ALA A 281     -10.341  -4.616  19.782  1.00 92.74           C
ATOM   4284  O   ALA A 281     -10.660  -3.783  20.628  1.00 92.74           O
ATOM   4285  HA  ALA A 281      -8.227  -4.284  19.969  1.00 92.74           H
ATOM   4286  CB  ALA A 281      -8.784  -3.754  17.966  1.00 92.74           C
ATOM   4287 1HB  ALA A 281      -7.752  -3.780  17.615  1.00 92.74           H
ATOM   4288 2HB  ALA A 281      -9.443  -4.125  17.181  1.00 92.74           H
ATOM   4289 3HB  ALA A 281      -9.057  -2.729  18.216  1.00 92.74           H
ATOM   4290  HN  ALA A 281      -8.351  -6.162  17.910  1.00 92.74           H
ATOM   4291  N   TYR A 282     -11.154  -5.544  19.298  1.00 91.16           N
ATOM   4292  CA  TYR A 282     -12.540  -5.623  19.728  1.00 91.16           C
ATOM   4293  C   TYR A 282     -12.682  -6.516  20.962  1.00 91.16           C
ATOM   4294  O   TYR A 282     -13.334  -6.139  21.934  1.00 91.16           O
ATOM   4295  HA  TYR A 282     -12.872  -4.615  19.978  1.00 91.16           H
ATOM   4296  CB  TYR A 282     -13.307  -6.254  18.565  1.00 91.16           C
ATOM   4297 1HB  TYR A 282     -13.095  -5.692  17.655  1.00 91.16           H
ATOM   4298 2HB  TYR A 282     -12.937  -7.267  18.406  1.00 91.16           H
ATOM   4299  CG  TYR A 282     -14.822  -6.307  18.774  1.00 91.16           C
ATOM   4300  CD1 TYR A 282     -15.424  -7.485  19.165  1.00 91.16           C
ATOM   4301  HD1 TYR A 282     -14.821  -8.378  19.325  1.00 91.16           H
ATOM   4302  CD2 TYR A 282     -15.586  -5.175  18.570  1.00 91.16           C
ATOM   4303  HD2 TYR A 282     -15.110  -4.245  18.261  1.00 91.16           H
ATOM   4304  CE1 TYR A 282     -16.850  -7.534  19.362  1.00 91.16           C
ATOM   4305  HE1 TYR A 282     -17.338  -8.458  19.671  1.00 91.16           H
ATOM   4306  CE2 TYR A 282     -17.011  -5.224  18.767  1.00 91.16           C
ATOM   4307  HE2 TYR A 282     -17.627  -4.338  18.610  1.00 91.16           H
ATOM   4308  CZ  TYR A 282     -17.573  -6.401  19.153  1.00 91.16           C
ATOM   4309  OH  TYR A 282     -18.920  -6.448  19.339  1.00 91.16           O
ATOM   4310  HH  TYR A 282     -19.192  -7.362  19.637  1.00 91.16           H
ATOM   4311  HN  TYR A 282     -10.880  -6.233  18.626  1.00 91.16           H
ATOM   4312  N   ALA A 283     -12.060  -7.684  20.882  1.00 92.21           N
ATOM   4313  CA  ALA A 283     -12.346  -8.750  21.827  1.00 92.21           C
ATOM   4314  C   ALA A 283     -11.289  -8.741  22.934  1.00 92.21           C
ATOM   4315  O   ALA A 283     -11.508  -9.294  24.011  1.00 92.21           O
ATOM   4316  HA  ALA A 283     -13.322  -8.550  22.268  1.00 92.21           H
ATOM   4317  CB  ALA A 283     -12.403 -10.087  21.087  1.00 92.21           C
ATOM   4318 1HB  ALA A 283     -13.188 -10.051  20.332  1.00 92.21           H
ATOM   4319 2HB  ALA A 283     -11.444 -10.277  20.604  1.00 92.21           H
ATOM   4320 3HB  ALA A 283     -12.617 -10.887  21.796  1.00 92.21           H
ATOM   4321  HN  ALA A 283     -11.374  -7.906  20.189  1.00 92.21           H
ATOM   4322  N   MET A 284     -10.166  -8.107  22.630  1.00 90.56           N
ATOM   4323  CA  MET A 284      -9.064  -8.043  23.576  1.00 90.56           C
ATOM   4324  C   MET A 284      -8.762  -9.424  24.160  1.00 90.56           C
ATOM   4325  O   MET A 284      -8.661  -9.578  25.376  1.00 90.56           O
ATOM   4326  HA  MET A 284      -8.207  -7.688  23.003  1.00 90.56           H
ATOM   4327  CB  MET A 284      -9.417  -7.075  24.707  1.00 90.56           C
ATOM   4328 1HB  MET A 284     -10.341  -7.396  25.190  1.00 90.56           H
ATOM   4329 2HB  MET A 284      -8.636  -7.097  25.467  1.00 90.56           H
ATOM   4330  CG  MET A 284      -9.581  -5.649  24.178  1.00 90.56           C
ATOM   4331 1HG  MET A 284      -8.619  -5.265  23.838  1.00 90.56           H
ATOM   4332 2HG  MET A 284     -10.248  -5.647  23.315  1.00 90.56           H
ATOM   4333  SD  MET A 284     -10.239  -4.594  25.459  1.00 90.56           S
ATOM   4334  CE  MET A 284     -11.977  -4.976  25.312  1.00 90.56           C
ATOM   4335 1HE  MET A 284     -12.321  -4.722  24.309  1.00 90.56           H
ATOM   4336 2HE  MET A 284     -12.132  -6.039  25.491  1.00 90.56           H
ATOM   4337 3HE  MET A 284     -12.539  -4.398  26.046  1.00 90.56           H
ATOM   4338  HN  MET A 284     -10.003  -7.644  21.759  1.00 90.56           H
ATOM   4339  N   PHE A 285      -8.627 -10.393  23.267  1.00 91.46           N
ATOM   4340  CA  PHE A 285      -8.519 -11.782  23.680  1.00 91.46           C
ATOM   4341  C   PHE A 285      -7.057 -12.179  23.893  1.00 91.46           C
ATOM   4342  O   PHE A 285      -6.773 -13.211  24.499  1.00 91.46           O
ATOM   4343  HA  PHE A 285      -9.062 -11.883  24.619  1.00 91.46           H
ATOM   4344  CB  PHE A 285      -9.107 -12.631  22.550  1.00 91.46           C
ATOM   4345 1HB  PHE A 285      -9.260 -13.646  22.915  1.00 91.46           H
ATOM   4346 2HB  PHE A 285     -10.088 -12.236  22.285  1.00 91.46           H
ATOM   4347  CG  PHE A 285      -8.237 -12.681  21.293  1.00 91.46           C
ATOM   4348  CD1 PHE A 285      -8.405 -11.754  20.312  1.00 91.46           C
ATOM   4349  HD1 PHE A 285      -9.159 -10.975  20.422  1.00 91.46           H
ATOM   4350  CD2 PHE A 285      -7.295 -13.653  21.155  1.00 91.46           C
ATOM   4351  HD2 PHE A 285      -7.161 -14.396  21.941  1.00 91.46           H
ATOM   4352  CE1 PHE A 285      -7.597 -11.801  19.145  1.00 91.46           C
ATOM   4353  HE1 PHE A 285      -7.732 -11.057  18.359  1.00 91.46           H
ATOM   4354  CE2 PHE A 285      -6.488 -13.700  19.988  1.00 91.46           C
ATOM   4355  HE2 PHE A 285      -5.734 -14.479  19.878  1.00 91.46           H
ATOM   4356  CZ  PHE A 285      -6.656 -12.773  19.008  1.00 91.46           C
ATOM   4357  HZ  PHE A 285      -6.036 -12.808  18.112  1.00 91.46           H
ATOM   4358  HN  PHE A 285      -8.590 -10.241  22.279  1.00 91.46           H
ATOM   4359  N   ILE A 286      -6.169 -11.339  23.383  1.00 92.10           N
ATOM   4360  CA  ILE A 286      -4.743 -11.577  23.531  1.00 92.10           C
ATOM   4361  C   ILE A 286      -4.261 -10.960  24.846  1.00 92.10           C
ATOM   4362  O   ILE A 286      -3.866  -9.796  24.881  1.00 92.10           O
ATOM   4363  HA  ILE A 286      -4.595 -12.656  23.581  1.00 92.10           H
ATOM   4364  CB  ILE A 286      -3.985 -11.073  22.301  1.00 92.10           C
ATOM   4365  HB  ILE A 286      -4.122  -9.994  22.234  1.00 92.10           H
ATOM   4366  CG1 ILE A 286      -4.555 -11.681  21.019  1.00 92.10           C
ATOM   4367 1HG1 ILE A 286      -4.325 -12.746  20.983  1.00 92.10           H
ATOM   4368 2HG1 ILE A 286      -5.641 -11.590  21.020  1.00 92.10           H
ATOM   4369  CG2 ILE A 286      -2.483 -11.330  22.440  1.00 92.10           C
ATOM   4370 1HG2 ILE A 286      -2.105 -10.811  23.320  1.00 92.10           H
ATOM   4371 2HG2 ILE A 286      -2.306 -12.400  22.545  1.00 92.10           H
ATOM   4372 3HG2 ILE A 286      -1.968 -10.962  21.552  1.00 92.10           H
ATOM   4373  CD1 ILE A 286      -3.981 -10.988  19.781  1.00 92.10           C
ATOM   4374 1HD1 ILE A 286      -4.234  -9.929  19.808  1.00 92.10           H
ATOM   4375 2HD1 ILE A 286      -2.897 -11.103  19.771  1.00 92.10           H
ATOM   4376 3HD1 ILE A 286      -4.403 -11.440  18.883  1.00 92.10           H
ATOM   4377  HN  ILE A 286      -6.408 -10.510  22.877  1.00 92.10           H
ATOM   4378  N   SER A 287      -4.311 -11.768  25.895  1.00 90.16           N
ATOM   4379  CA  SER A 287      -3.866 -11.323  27.204  1.00 90.16           C
ATOM   4380  C   SER A 287      -2.417 -11.754  27.440  1.00 90.16           C
ATOM   4381  O   SER A 287      -1.744 -11.223  28.323  1.00 90.16           O
ATOM   4382  HA  SER A 287      -3.943 -10.236  27.181  1.00 90.16           H
ATOM   4383  CB  SER A 287      -4.770 -11.873  28.309  1.00 90.16           C
ATOM   4384 1HB  SER A 287      -4.414 -11.522  29.278  1.00 90.16           H
ATOM   4385 2HB  SER A 287      -5.780 -11.483  28.180  1.00 90.16           H
ATOM   4386  OG  SER A 287      -4.809 -13.298  28.307  1.00 90.16           O
ATOM   4387  HG  SER A 287      -5.424 -13.624  29.025  1.00 90.16           H
ATOM   4388  HN  SER A 287      -4.645 -12.710  25.860  1.00 90.16           H
ATOM   4389  N   ASN A 288      -1.980 -12.711  26.636  1.00 92.37           N
ATOM   4390  CA  ASN A 288      -0.671 -13.312  26.829  1.00 92.37           C
ATOM   4391  C   ASN A 288       0.392 -12.432  26.167  1.00 92.37           C
ATOM   4392  O   ASN A 288       0.311 -12.147  24.973  1.00 92.37           O
ATOM   4393  HA  ASN A 288      -0.543 -13.377  27.910  1.00 92.37           H
ATOM   4394  CB  ASN A 288      -0.602 -14.700  26.190  1.00 92.37           C
ATOM   4395 1HB  ASN A 288      -1.441 -15.305  26.534  1.00 92.37           H
ATOM   4396 2HB  ASN A 288      -0.695 -14.611  25.108  1.00 92.37           H
ATOM   4397  CG  ASN A 288       0.714 -15.399  26.538  1.00 92.37           C
ATOM   4398  OD1 ASN A 288       1.798 -14.892  26.298  1.00 92.37           O
ATOM   4399  ND2 ASN A 288       0.560 -16.587  27.115  1.00 92.37           N
ATOM   4400 1HD2 ASN A 288      -0.359 -16.945  27.284  1.00 92.37           H
ATOM   4401 2HD2 ASN A 288       1.362 -17.122  27.380  1.00 92.37           H
ATOM   4402  HN  ASN A 288      -2.502 -13.076  25.865  1.00 92.37           H
ATOM   4403  N   CYS A 289       1.364 -12.027  26.971  1.00 91.52           N
ATOM   4404  CA  CYS A 289       2.367 -11.081  26.514  1.00 91.52           C
ATOM   4405  C   CYS A 289       3.222 -11.765  25.446  1.00 91.52           C
ATOM   4406  O   CYS A 289       3.627 -11.134  24.471  1.00 91.52           O
ATOM   4407  HA  CYS A 289       1.828 -10.232  26.093  1.00 91.52           H
ATOM   4408  CB  CYS A 289       3.216 -10.553  27.673  1.00 91.52           C
ATOM   4409 1HB  CYS A 289       2.576 -10.076  28.415  1.00 91.52           H
ATOM   4410 2HB  CYS A 289       3.720 -11.380  28.172  1.00 91.52           H
ATOM   4411  SG  CYS A 289       4.450  -9.354  27.049  1.00 91.52           S
ATOM   4412  HN  CYS A 289       1.472 -12.334  27.917  1.00 91.52           H
ATOM   4413  N   ALA A 290       3.473 -13.048  25.667  1.00 92.94           N
ATOM   4414  CA  ALA A 290       4.325 -13.809  24.768  1.00 92.94           C
ATOM   4415  C   ALA A 290       3.672 -13.873  23.386  1.00 92.94           C
ATOM   4416  O   ALA A 290       4.334 -13.658  22.372  1.00 92.94           O
ATOM   4417  HA  ALA A 290       5.276 -13.283  24.688  1.00 92.94           H
ATOM   4418  CB  ALA A 290       4.578 -15.197  25.359  1.00 92.94           C
ATOM   4419 1HB  ALA A 290       5.069 -15.096  26.327  1.00 92.94           H
ATOM   4420 2HB  ALA A 290       3.628 -15.717  25.486  1.00 92.94           H
ATOM   4421 3HB  ALA A 290       5.217 -15.768  24.685  1.00 92.94           H
ATOM   4422  HN  ALA A 290       3.106 -13.564  26.440  1.00 92.94           H
ATOM   4423  N   VAL A 291       2.381 -14.170  23.390  1.00 93.82           N
ATOM   4424  CA  VAL A 291       1.628 -14.253  22.150  1.00 93.82           C
ATOM   4425  C   VAL A 291       1.609 -12.879  21.477  1.00 93.82           C
ATOM   4426  O   VAL A 291       1.807 -12.773  20.268  1.00 93.82           O
ATOM   4427  HA  VAL A 291       2.146 -14.956  21.497  1.00 93.82           H
ATOM   4428  CB  VAL A 291       0.227 -14.805  22.423  1.00 93.82           C
ATOM   4429  HB  VAL A 291      -0.260 -14.141  23.138  1.00 93.82           H
ATOM   4430  CG1 VAL A 291      -0.615 -14.820  21.146  1.00 93.82           C
ATOM   4431 1HG1 VAL A 291      -0.708 -13.805  20.760  1.00 93.82           H
ATOM   4432 2HG1 VAL A 291      -0.131 -15.450  20.400  1.00 93.82           H
ATOM   4433 3HG1 VAL A 291      -1.605 -15.216  21.369  1.00 93.82           H
ATOM   4434  CG2 VAL A 291       0.300 -16.199  23.050  1.00 93.82           C
ATOM   4435 1HG2 VAL A 291       0.815 -16.876  22.369  1.00 93.82           H
ATOM   4436 2HG2 VAL A 291       0.845 -16.146  23.992  1.00 93.82           H
ATOM   4437 3HG2 VAL A 291      -0.710 -16.567  23.234  1.00 93.82           H
ATOM   4438  HN  VAL A 291       1.851 -14.352  24.219  1.00 93.82           H
ATOM   4439  N   SER A 292       1.368 -11.861  22.290  1.00 93.33           N
ATOM   4440  CA  SER A 292       1.280 -10.503  21.782  1.00 93.33           C
ATOM   4441  C   SER A 292       2.605 -10.100  21.133  1.00 93.33           C
ATOM   4442  O   SER A 292       2.617  -9.490  20.064  1.00 93.33           O
ATOM   4443  HA  SER A 292       0.481 -10.523  21.041  1.00 93.33           H
ATOM   4444  CB  SER A 292       0.915  -9.520  22.897  1.00 93.33           C
ATOM   4445 1HB  SER A 292       0.038  -9.887  23.430  1.00 93.33           H
ATOM   4446 2HB  SER A 292       1.730  -9.473  23.619  1.00 93.33           H
ATOM   4447  OG  SER A 292       0.652  -8.214  22.393  1.00 93.33           O
ATOM   4448  HG  SER A 292      -0.227  -8.202  21.915  1.00 93.33           H
ATOM   4449  HN  SER A 292       1.234 -11.953  23.277  1.00 93.33           H
ATOM   4450  N   THR A 293       3.690 -10.457  21.805  1.00 93.30           N
ATOM   4451  CA  THR A 293       5.017 -10.117  21.320  1.00 93.30           C
ATOM   4452  C   THR A 293       5.253 -10.730  19.938  1.00 93.30           C
ATOM   4453  O   THR A 293       5.737 -10.055  19.031  1.00 93.30           O
ATOM   4454  HA  THR A 293       5.073  -9.034  21.204  1.00 93.30           H
ATOM   4455  CB  THR A 293       6.034 -10.572  22.368  1.00 93.30           C
ATOM   4456  HB  THR A 293       5.956 -11.644  22.547  1.00 93.30           H
ATOM   4457  OG1 THR A 293       5.768  -9.739  23.494  1.00 93.30           O
ATOM   4458  HG1 THR A 293       5.223 -10.239  24.168  1.00 93.30           H
ATOM   4459  CG2 THR A 293       7.472 -10.223  21.978  1.00 93.30           C
ATOM   4460 1HG2 THR A 293       7.566  -9.143  21.866  1.00 93.30           H
ATOM   4461 2HG2 THR A 293       7.721 -10.710  21.036  1.00 93.30           H
ATOM   4462 3HG2 THR A 293       8.153 -10.568  22.756  1.00 93.30           H
ATOM   4463  HN  THR A 293       3.672 -10.968  22.664  1.00 93.30           H
ATOM   4464  N   ASN A 294       4.900 -12.001  19.822  1.00 94.36           N
ATOM   4465  CA  ASN A 294       5.128 -12.731  18.586  1.00 94.36           C
ATOM   4466  C   ASN A 294       4.272 -12.123  17.474  1.00 94.36           C
ATOM   4467  O   ASN A 294       4.716 -12.018  16.331  1.00 94.36           O
ATOM   4468  HA  ASN A 294       6.196 -12.636  18.390  1.00 94.36           H
ATOM   4469  CB  ASN A 294       4.734 -14.202  18.735  1.00 94.36           C
ATOM   4470 1HB  ASN A 294       3.753 -14.274  19.205  1.00 94.36           H
ATOM   4471 2HB  ASN A 294       4.650 -14.661  17.750  1.00 94.36           H
ATOM   4472  CG  ASN A 294       5.763 -14.964  19.573  1.00 94.36           C
ATOM   4473  OD1 ASN A 294       6.893 -14.539  19.752  1.00 94.36           O
ATOM   4474  ND2 ASN A 294       5.311 -16.110  20.074  1.00 94.36           N
ATOM   4475 1HD2 ASN A 294       4.373 -16.401  19.889  1.00 94.36           H
ATOM   4476 2HD2 ASN A 294       5.910 -16.680  20.636  1.00 94.36           H
ATOM   4477  HN  ASN A 294       4.466 -12.530  20.551  1.00 94.36           H
ATOM   4478  N   ILE A 295       3.060 -11.737  17.847  1.00 93.86           N
ATOM   4479  CA  ILE A 295       2.121 -11.186  16.885  1.00 93.86           C
ATOM   4480  C   ILE A 295       2.671  -9.865  16.342  1.00 93.86           C
ATOM   4481  O   ILE A 295       2.560  -9.587  15.149  1.00 93.86           O
ATOM   4482  HA  ILE A 295       2.046 -11.894  16.059  1.00 93.86           H
ATOM   4483  CB  ILE A 295       0.728 -11.063  17.505  1.00 93.86           C
ATOM   4484  HB  ILE A 295       0.837 -10.658  18.511  1.00 93.86           H
ATOM   4485  CG1 ILE A 295       0.066 -12.436  17.641  1.00 93.86           C
ATOM   4486 1HG1 ILE A 295      -0.178 -12.825  16.652  1.00 93.86           H
ATOM   4487 2HG1 ILE A 295       0.765 -13.138  18.096  1.00 93.86           H
ATOM   4488  CG2 ILE A 295      -0.140 -10.083  16.714  1.00 93.86           C
ATOM   4489 1HG2 ILE A 295       0.330  -9.100  16.714  1.00 93.86           H
ATOM   4490 2HG2 ILE A 295      -0.244 -10.437  15.688  1.00 93.86           H
ATOM   4491 3HG2 ILE A 295      -1.125 -10.015  17.177  1.00 93.86           H
ATOM   4492  CD1 ILE A 295      -1.205 -12.350  18.489  1.00 93.86           C
ATOM   4493 1HD1 ILE A 295      -0.954 -11.983  19.484  1.00 93.86           H
ATOM   4494 2HD1 ILE A 295      -1.911 -11.666  18.017  1.00 93.86           H
ATOM   4495 3HD1 ILE A 295      -1.656 -13.339  18.569  1.00 93.86           H
ATOM   4496  HN  ILE A 295       2.718 -11.797  18.784  1.00 93.86           H
ATOM   4497  N   ASP A 296       3.251  -9.087  17.243  1.00 93.55           N
ATOM   4498  CA  ASP A 296       3.787  -7.787  16.877  1.00 93.55           C
ATOM   4499  C   ASP A 296       4.974  -7.978  15.931  1.00 93.55           C
ATOM   4500  O   ASP A 296       5.136  -7.225  14.972  1.00 93.55           O
ATOM   4501  HA  ASP A 296       2.958  -7.259  16.404  1.00 93.55           H
ATOM   4502  CB  ASP A 296       4.281  -7.027  18.109  1.00 93.55           C
ATOM   4503 1HB  ASP A 296       4.955  -7.661  18.686  1.00 93.55           H
ATOM   4504 2HB  ASP A 296       4.854  -6.154  17.797  1.00 93.55           H
ATOM   4505  CG  ASP A 296       3.109  -6.588  18.989  1.00 93.55           C
ATOM   4506  OD1 ASP A 296       1.979  -6.558  18.455  1.00 93.55           O
ATOM   4507  OD2 ASP A 296       3.369  -6.292  20.175  1.00 93.55           O
ATOM   4508  HN  ASP A 296       3.358  -9.332  18.207  1.00 93.55           H
ATOM   4509  N   ILE A 297       5.775  -8.989  16.234  1.00 94.37           N
ATOM   4510  CA  ILE A 297       6.909  -9.325  15.391  1.00 94.37           C
ATOM   4511  C   ILE A 297       6.404  -9.751  14.011  1.00 94.37           C
ATOM   4512  O   ILE A 297       6.938  -9.319  12.990  1.00 94.37           O
ATOM   4513  HA  ILE A 297       7.509  -8.422  15.275  1.00 94.37           H
ATOM   4514  CB  ILE A 297       7.793 -10.372  16.072  1.00 94.37           C
ATOM   4515  HB  ILE A 297       7.151 -11.169  16.447  1.00 94.37           H
ATOM   4516  CG1 ILE A 297       8.521  -9.774  17.277  1.00 94.37           C
ATOM   4517 1HG1 ILE A 297       9.258  -9.046  16.937  1.00 94.37           H
ATOM   4518 2HG1 ILE A 297       7.810  -9.237  17.907  1.00 94.37           H
ATOM   4519  CG2 ILE A 297       8.763 -11.005  15.073  1.00 94.37           C
ATOM   4520 1HG2 ILE A 297       8.199 -11.489  14.276  1.00 94.37           H
ATOM   4521 2HG2 ILE A 297       9.402 -10.231  14.647  1.00 94.37           H
ATOM   4522 3HG2 ILE A 297       9.379 -11.745  15.583  1.00 94.37           H
ATOM   4523  CD1 ILE A 297       9.214 -10.865  18.096  1.00 94.37           C
ATOM   4524 1HD1 ILE A 297       8.470 -11.577  18.455  1.00 94.37           H
ATOM   4525 2HD1 ILE A 297       9.940 -11.383  17.470  1.00 94.37           H
ATOM   4526 3HD1 ILE A 297       9.723 -10.412  18.947  1.00 94.37           H
ATOM   4527  HN  ILE A 297       5.659  -9.573  17.038  1.00 94.37           H
ATOM   4528  N   CYS A 298       5.381 -10.593  14.024  1.00 94.20           N
ATOM   4529  CA  CYS A 298       4.793 -11.075  12.786  1.00 94.20           C
ATOM   4530  C   CYS A 298       4.324  -9.867  11.973  1.00 94.20           C
ATOM   4531  O   CYS A 298       4.489  -9.832  10.755  1.00 94.20           O
ATOM   4532  HA  CYS A 298       5.577 -11.617  12.257  1.00 94.20           H
ATOM   4533  CB  CYS A 298       3.654 -12.063  13.048  1.00 94.20           C
ATOM   4534 1HB  CYS A 298       2.994 -11.672  13.822  1.00 94.20           H
ATOM   4535 2HB  CYS A 298       3.053 -12.185  12.147  1.00 94.20           H
ATOM   4536  SG  CYS A 298       4.336 -13.680  13.567  1.00 94.20           S
ATOM   4537  HG  CYS A 298       4.652 -13.308  14.804  1.00 94.20           H
ATOM   4538  HN  CYS A 298       4.956 -10.943  14.858  1.00 94.20           H
ATOM   4539  N   PHE A 299       3.750  -8.905  12.681  1.00 94.10           N
ATOM   4540  CA  PHE A 299       3.253  -7.699  12.040  1.00 94.10           C
ATOM   4541  C   PHE A 299       4.379  -6.961  11.314  1.00 94.10           C
ATOM   4542  O   PHE A 299       4.212  -6.537  10.171  1.00 94.10           O
ATOM   4543  HA  PHE A 299       2.496  -8.005  11.318  1.00 94.10           H
ATOM   4544  CB  PHE A 299       2.700  -6.800  13.147  1.00 94.10           C
ATOM   4545 1HB  PHE A 299       1.902  -7.329  13.667  1.00 94.10           H
ATOM   4546 2HB  PHE A 299       3.488  -6.614  13.877  1.00 94.10           H
ATOM   4547  CG  PHE A 299       2.161  -5.458  12.647  1.00 94.10           C
ATOM   4548  CD1 PHE A 299       2.964  -4.360  12.647  1.00 94.10           C
ATOM   4549  HD1 PHE A 299       3.992  -4.437  13.002  1.00 94.10           H
ATOM   4550  CD2 PHE A 299       0.879  -5.363  12.204  1.00 94.10           C
ATOM   4551  HD2 PHE A 299       0.235  -6.242  12.205  1.00 94.10           H
ATOM   4552  CE1 PHE A 299       2.464  -3.115  12.183  1.00 94.10           C
ATOM   4553  HE1 PHE A 299       3.107  -2.235  12.183  1.00 94.10           H
ATOM   4554  CE2 PHE A 299       0.379  -4.117  11.740  1.00 94.10           C
ATOM   4555  HE2 PHE A 299      -0.649  -4.041  11.385  1.00 94.10           H
ATOM   4556  CZ  PHE A 299       1.182  -3.020  11.740  1.00 94.10           C
ATOM   4557  HZ  PHE A 299       0.798  -2.064  11.383  1.00 94.10           H
ATOM   4558  HN  PHE A 299       3.622  -8.940  13.672  1.00 94.10           H
ATOM   4559  N   GLN A 300       5.501  -6.830  12.007  1.00 93.10           N
ATOM   4560  CA  GLN A 300       6.632  -6.094  11.467  1.00 93.10           C
ATOM   4561  C   GLN A 300       7.141  -6.766  10.190  1.00 93.10           C
ATOM   4562  O   GLN A 300       7.420  -6.093   9.199  1.00 93.10           O
ATOM   4563  HA  GLN A 300       6.248  -5.101  11.235  1.00 93.10           H
ATOM   4564  CB  GLN A 300       7.750  -5.970  12.504  1.00 93.10           C
ATOM   4565 1HB  GLN A 300       7.941  -6.942  12.957  1.00 93.10           H
ATOM   4566 2HB  GLN A 300       8.672  -5.659  12.014  1.00 93.10           H
ATOM   4567  CG  GLN A 300       7.378  -4.959  13.592  1.00 93.10           C
ATOM   4568 1HG  GLN A 300       7.227  -3.977  13.144  1.00 93.10           H
ATOM   4569 2HG  GLN A 300       6.434  -5.248  14.054  1.00 93.10           H
ATOM   4570  CD  GLN A 300       8.471  -4.877  14.659  1.00 93.10           C
ATOM   4571  OE1 GLN A 300       9.450  -5.604  14.640  1.00 93.10           O
ATOM   4572  NE2 GLN A 300       8.250  -3.952  15.589  1.00 93.10           N
ATOM   4573 1HE2 GLN A 300       7.425  -3.387  15.547  1.00 93.10           H
ATOM   4574 2HE2 GLN A 300       8.908  -3.821  16.331  1.00 93.10           H
ATOM   4575  HN  GLN A 300       5.643  -7.214  12.919  1.00 93.10           H
ATOM   4576  N   VAL A 301       7.248  -8.085  10.256  1.00 93.77           N
ATOM   4577  CA  VAL A 301       7.788  -8.848   9.143  1.00 93.77           C
ATOM   4578  C   VAL A 301       6.867  -8.695   7.931  1.00 93.77           C
ATOM   4579  O   VAL A 301       7.320  -8.337   6.845  1.00 93.77           O
ATOM   4580  HA  VAL A 301       8.763  -8.428   8.898  1.00 93.77           H
ATOM   4581  CB  VAL A 301       7.991 -10.307   9.559  1.00 93.77           C
ATOM   4582  HB  VAL A 301       7.042 -10.682   9.942  1.00 93.77           H
ATOM   4583  CG1 VAL A 301       8.387 -11.169   8.359  1.00 93.77           C
ATOM   4584 1HG1 VAL A 301       7.600 -11.127   7.606  1.00 93.77           H
ATOM   4585 2HG1 VAL A 301       9.318 -10.794   7.933  1.00 93.77           H
ATOM   4586 3HG1 VAL A 301       8.526 -12.200   8.682  1.00 93.77           H
ATOM   4587  CG2 VAL A 301       9.027 -10.418  10.680  1.00 93.77           C
ATOM   4588 1HG2 VAL A 301       9.980 -10.017  10.334  1.00 93.77           H
ATOM   4589 2HG2 VAL A 301       8.687  -9.851  11.546  1.00 93.77           H
ATOM   4590 3HG2 VAL A 301       9.153 -11.465  10.956  1.00 93.77           H
ATOM   4591  HN  VAL A 301       6.973  -8.630  11.048  1.00 93.77           H
ATOM   4592  N   THR A 302       5.592  -8.974   8.157  1.00 92.71           N
ATOM   4593  CA  THR A 302       4.623  -8.979   7.074  1.00 92.71           C
ATOM   4594  C   THR A 302       4.458  -7.570   6.501  1.00 92.71           C
ATOM   4595  O   THR A 302       4.234  -7.406   5.302  1.00 92.71           O
ATOM   4596  HA  THR A 302       5.008  -9.608   6.271  1.00 92.71           H
ATOM   4597  CB  THR A 302       3.319  -9.574   7.609  1.00 92.71           C
ATOM   4598  HB  THR A 302       2.556  -9.600   6.831  1.00 92.71           H
ATOM   4599  OG1 THR A 302       3.012  -8.772   8.746  1.00 92.71           O
ATOM   4600  HG1 THR A 302       3.357  -9.210   9.576  1.00 92.71           H
ATOM   4601  CG2 THR A 302       3.509 -10.979   8.184  1.00 92.71           C
ATOM   4602 1HG2 THR A 302       4.223 -10.941   9.007  1.00 92.71           H
ATOM   4603 2HG2 THR A 302       3.887 -11.642   7.406  1.00 92.71           H
ATOM   4604 3HG2 THR A 302       2.553 -11.355   8.549  1.00 92.71           H
ATOM   4605  HN  THR A 302       5.219  -9.194   9.059  1.00 92.71           H
ATOM   4606  N   GLN A 303       4.575  -6.589   7.383  1.00 91.18           N
ATOM   4607  CA  GLN A 303       4.508  -5.198   6.969  1.00 91.18           C
ATOM   4608  C   GLN A 303       5.621  -4.889   5.965  1.00 91.18           C
ATOM   4609  O   GLN A 303       5.389  -4.213   4.964  1.00 91.18           O
ATOM   4610  HA  GLN A 303       3.536  -5.084   6.490  1.00 91.18           H
ATOM   4611  CB  GLN A 303       4.584  -4.262   8.177  1.00 91.18           C
ATOM   4612 1HB  GLN A 303       3.724  -4.428   8.825  1.00 91.18           H
ATOM   4613 2HB  GLN A 303       5.474  -4.490   8.763  1.00 91.18           H
ATOM   4614  CG  GLN A 303       4.621  -2.798   7.734  1.00 91.18           C
ATOM   4615 1HG  GLN A 303       5.598  -2.566   7.311  1.00 91.18           H
ATOM   4616 2HG  GLN A 303       3.885  -2.634   6.946  1.00 91.18           H
ATOM   4617  CD  GLN A 303       4.333  -1.862   8.910  1.00 91.18           C
ATOM   4618  OE1 GLN A 303       5.227  -1.304   9.526  1.00 91.18           O
ATOM   4619  NE2 GLN A 303       3.040  -1.722   9.186  1.00 91.18           N
ATOM   4620 1HE2 GLN A 303       2.357  -2.209   8.642  1.00 91.18           H
ATOM   4621 2HE2 GLN A 303       2.750  -1.131   9.939  1.00 91.18           H
ATOM   4622  HN  GLN A 303       4.712  -6.732   8.363  1.00 91.18           H
ATOM   4623  N   THR A 304       6.806  -5.400   6.268  1.00 91.19           N
ATOM   4624  CA  THR A 304       7.973  -5.117   5.451  1.00 91.19           C
ATOM   4625  C   THR A 304       7.819  -5.745   4.064  1.00 91.19           C
ATOM   4626  O   THR A 304       8.216  -5.152   3.062  1.00 91.19           O
ATOM   4627  HA  THR A 304       8.039  -4.038   5.307  1.00 91.19           H
ATOM   4628  CB  THR A 304       9.210  -5.608   6.207  1.00 91.19           C
ATOM   4629  HB  THR A 304       9.212  -6.695   6.284  1.00 91.19           H
ATOM   4630  OG1 THR A 304       9.162  -4.904   7.445  1.00 91.19           O
ATOM   4631  HG1 THR A 304       8.698  -5.458   8.136  1.00 91.19           H
ATOM   4632  CG2 THR A 304      10.515  -5.139   5.561  1.00 91.19           C
ATOM   4633 1HG2 THR A 304      10.542  -4.050   5.546  1.00 91.19           H
ATOM   4634 2HG2 THR A 304      10.573  -5.518   4.541  1.00 91.19           H
ATOM   4635 3HG2 THR A 304      11.361  -5.515   6.137  1.00 91.19           H
ATOM   4636  HN  THR A 304       6.974  -5.995   7.053  1.00 91.19           H
ATOM   4637  N   ILE A 305       7.243  -6.938   4.051  1.00 90.47           N
ATOM   4638  CA  ILE A 305       6.992  -7.634   2.801  1.00 90.47           C
ATOM   4639  C   ILE A 305       6.023  -6.812   1.949  1.00 90.47           C
ATOM   4640  O   ILE A 305       6.197  -6.700   0.737  1.00 90.47           O
ATOM   4641  HA  ILE A 305       7.942  -7.706   2.271  1.00 90.47           H
ATOM   4642  CB  ILE A 305       6.515  -9.063   3.070  1.00 90.47           C
ATOM   4643  HB  ILE A 305       5.678  -9.018   3.766  1.00 90.47           H
ATOM   4644  CG1 ILE A 305       7.614  -9.892   3.738  1.00 90.47           C
ATOM   4645 1HG1 ILE A 305       8.398 -10.114   3.014  1.00 90.47           H
ATOM   4646 2HG1 ILE A 305       8.074  -9.313   4.539  1.00 90.47           H
ATOM   4647  CG2 ILE A 305       6.002  -9.720   1.787  1.00 90.47           C
ATOM   4648 1HG2 ILE A 305       5.167  -9.142   1.391  1.00 90.47           H
ATOM   4649 2HG2 ILE A 305       6.804  -9.752   1.049  1.00 90.47           H
ATOM   4650 3HG2 ILE A 305       5.669 -10.735   2.006  1.00 90.47           H
ATOM   4651  CD1 ILE A 305       7.050 -11.197   4.303  1.00 90.47           C
ATOM   4652 1HD1 ILE A 305       6.283 -10.970   5.044  1.00 90.47           H
ATOM   4653 2HD1 ILE A 305       6.612 -11.783   3.495  1.00 90.47           H
ATOM   4654 3HD1 ILE A 305       7.852 -11.766   4.772  1.00 90.47           H
ATOM   4655  HN  ILE A 305       6.949  -7.426   4.873  1.00 90.47           H
ATOM   4656  N   ALA A 306       5.022  -6.258   2.618  1.00 87.91           N
ATOM   4657  CA  ALA A 306       3.992  -5.499   1.930  1.00 87.91           C
ATOM   4658  C   ALA A 306       4.623  -4.270   1.272  1.00 87.91           C
ATOM   4659  O   ALA A 306       4.218  -3.867   0.183  1.00 87.91           O
ATOM   4660  HA  ALA A 306       3.570  -6.139   1.154  1.00 87.91           H
ATOM   4661  CB  ALA A 306       2.885  -5.127   2.918  1.00 87.91           C
ATOM   4662 1HB  ALA A 306       2.449  -6.035   3.335  1.00 87.91           H
ATOM   4663 2HB  ALA A 306       3.304  -4.523   3.723  1.00 87.91           H
ATOM   4664 3HB  ALA A 306       2.113  -4.558   2.401  1.00 87.91           H
ATOM   4665  HN  ALA A 306       4.909  -6.321   3.609  1.00 87.91           H
ATOM   4666  N   PHE A 307       5.607  -3.710   1.961  1.00 88.14           N
ATOM   4667  CA  PHE A 307       6.256  -2.499   1.488  1.00 88.14           C
ATOM   4668  C   PHE A 307       7.103  -2.781   0.246  1.00 88.14           C
ATOM   4669  O   PHE A 307       7.228  -1.927  -0.631  1.00 88.14           O
ATOM   4670  HA  PHE A 307       5.470  -1.787   1.237  1.00 88.14           H
ATOM   4671  CB  PHE A 307       7.171  -2.013   2.615  1.00 88.14           C
ATOM   4672 1HB  PHE A 307       7.794  -2.843   2.947  1.00 88.14           H
ATOM   4673 2HB  PHE A 307       7.841  -1.249   2.221  1.00 88.14           H
ATOM   4674  CG  PHE A 307       6.423  -1.442   3.821  1.00 88.14           C
ATOM   4675  CD1 PHE A 307       5.063  -1.447   3.843  1.00 88.14           C
ATOM   4676  HD1 PHE A 307       4.506  -1.858   3.001  1.00 88.14           H
ATOM   4677  CD2 PHE A 307       7.118  -0.929   4.871  1.00 88.14           C
ATOM   4678  HD2 PHE A 307       8.207  -0.924   4.854  1.00 88.14           H
ATOM   4679  CE1 PHE A 307       4.369  -0.917   4.962  1.00 88.14           C
ATOM   4680  HE1 PHE A 307       3.279  -0.921   4.980  1.00 88.14           H
ATOM   4681  CE2 PHE A 307       6.423  -0.398   5.991  1.00 88.14           C
ATOM   4682  HE2 PHE A 307       6.980   0.013   6.833  1.00 88.14           H
ATOM   4683  CZ  PHE A 307       5.064  -0.403   6.013  1.00 88.14           C
ATOM   4684  HZ  PHE A 307       4.531   0.003   6.872  1.00 88.14           H
ATOM   4685  HN  PHE A 307       5.959  -4.068   2.826  1.00 88.14           H
ATOM   4686  N   PHE A 308       7.663  -3.981   0.210  1.00 86.92           N
ATOM   4687  CA  PHE A 308       8.496  -4.385  -0.910  1.00 86.92           C
ATOM   4688  C   PHE A 308       7.699  -4.384  -2.215  1.00 86.92           C
ATOM   4689  O   PHE A 308       8.273  -4.274  -3.298  1.00 86.92           O
ATOM   4690  HA  PHE A 308       9.310  -3.664  -0.983  1.00 86.92           H
ATOM   4691  CB  PHE A 308       8.976  -5.808  -0.619  1.00 86.92           C
ATOM   4692 1HB  PHE A 308       8.737  -6.058   0.414  1.00 86.92           H
ATOM   4693 2HB  PHE A 308       8.424  -6.503  -1.252  1.00 86.92           H
ATOM   4694  CG  PHE A 308      10.475  -6.017  -0.845  1.00 86.92           C
ATOM   4695  CD1 PHE A 308      10.942  -6.301  -2.090  1.00 86.92           C
ATOM   4696  HD1 PHE A 308      10.249  -6.379  -2.928  1.00 86.92           H
ATOM   4697  CD2 PHE A 308      11.340  -5.920   0.200  1.00 86.92           C
ATOM   4698  HD2 PHE A 308      10.966  -5.693   1.198  1.00 86.92           H
ATOM   4699  CE1 PHE A 308      12.333  -6.495  -2.300  1.00 86.92           C
ATOM   4700  HE1 PHE A 308      12.708  -6.723  -3.298  1.00 86.92           H
ATOM   4701  CE2 PHE A 308      12.731  -6.114  -0.009  1.00 86.92           C
ATOM   4702  HE2 PHE A 308      13.425  -6.037   0.828  1.00 86.92           H
ATOM   4703  CZ  PHE A 308      13.198  -6.398  -1.255  1.00 86.92           C
ATOM   4704  HZ  PHE A 308      14.266  -6.547  -1.415  1.00 86.92           H
ATOM   4705  HN  PHE A 308       7.555  -4.670   0.926  1.00 86.92           H
ATOM   4706  N   HIS A 309       6.388  -4.510  -2.071  1.00 82.10           N
ATOM   4707  CA  HIS A 309       5.508  -4.554  -3.226  1.00 82.10           C
ATOM   4708  C   HIS A 309       5.637  -3.251  -4.019  1.00 82.10           C
ATOM   4709  O   HIS A 309       5.572  -3.259  -5.247  1.00 82.10           O
ATOM   4710  HA  HIS A 309       5.848  -5.382  -3.847  1.00 82.10           H
ATOM   4711  CB  HIS A 309       4.068  -4.849  -2.802  1.00 82.10           C
ATOM   4712 1HB  HIS A 309       4.054  -5.769  -2.218  1.00 82.10           H
ATOM   4713 2HB  HIS A 309       3.722  -4.050  -2.147  1.00 82.10           H
ATOM   4714  CG  HIS A 309       3.104  -4.988  -3.956  1.00 82.10           C
ATOM   4715  ND1 HIS A 309       2.398  -3.917  -4.477  1.00 82.10           N
ATOM   4716  HD1 HIS A 309       2.449  -2.972  -4.155  1.00 82.10           H
ATOM   4717  CD2 HIS A 309       2.738  -6.081  -4.685  1.00 82.10           C
ATOM   4718  HD2 HIS A 309       3.107  -7.097  -4.540  1.00 82.10           H
ATOM   4719  CE1 HIS A 309       1.643  -4.358  -5.472  1.00 82.10           C
ATOM   4720  HE1 HIS A 309       0.972  -3.755  -6.083  1.00 82.10           H
ATOM   4721  NE2 HIS A 309       1.855  -5.700  -5.600  1.00 82.10           N
ATOM   4722  HN  HIS A 309       5.927  -4.581  -1.186  1.00 82.10           H
ATOM   4723  N   SER A 310       5.818  -2.164  -3.284  1.00 80.43           N
ATOM   4724  CA  SER A 310       5.816  -0.843  -3.889  1.00 80.43           C
ATOM   4725  C   SER A 310       7.060  -0.665  -4.762  1.00 80.43           C
ATOM   4726  O   SER A 310       7.120   0.248  -5.584  1.00 80.43           O
ATOM   4727  HA  SER A 310       4.912  -0.806  -4.498  1.00 80.43           H
ATOM   4728  CB  SER A 310       5.755   0.252  -2.822  1.00 80.43           C
ATOM   4729 1HB  SER A 310       6.503   0.051  -2.054  1.00 80.43           H
ATOM   4730 2HB  SER A 310       6.009   1.211  -3.272  1.00 80.43           H
ATOM   4731  OG  SER A 310       4.467   0.338  -2.218  1.00 80.43           O
ATOM   4732  HG  SER A 310       3.842   0.839  -2.815  1.00 80.43           H
ATOM   4733  HN  SER A 310       5.964  -2.176  -2.295  1.00 80.43           H
ATOM   4734  N   CYS A 311       8.022  -1.551  -4.553  1.00 84.05           N
ATOM   4735  CA  CYS A 311       9.247  -1.524  -5.334  1.00 84.05           C
ATOM   4736  C   CYS A 311       9.130  -2.567  -6.448  1.00 84.05           C
ATOM   4737  O   CYS A 311       9.887  -2.533  -7.416  1.00 84.05           O
ATOM   4738  HA  CYS A 311       9.330  -0.520  -5.751  1.00 84.05           H
ATOM   4739  CB  CYS A 311      10.480  -1.759  -4.460  1.00 84.05           C
ATOM   4740 1HB  CYS A 311      11.382  -1.488  -5.009  1.00 84.05           H
ATOM   4741 2HB  CYS A 311      10.439  -1.119  -3.579  1.00 84.05           H
ATOM   4742  SG  CYS A 311      10.562  -3.515  -3.952  1.00 84.05           S
ATOM   4743  HG  CYS A 311      11.660  -3.395  -3.211  1.00 84.05           H
ATOM   4744  HN  CYS A 311       7.974  -2.277  -3.866  1.00 84.05           H
ATOM   4745  N   LEU A 312       8.175  -3.468  -6.272  1.00 80.99           N
ATOM   4746  CA  LEU A 312       8.003  -4.568  -7.206  1.00 80.99           C
ATOM   4747  C   LEU A 312       7.179  -4.090  -8.404  1.00 80.99           C
ATOM   4748  O   LEU A 312       7.318  -4.617  -9.507  1.00 80.99           O
ATOM   4749  HA  LEU A 312       8.993  -4.854  -7.561  1.00 80.99           H
ATOM   4750  CB  LEU A 312       7.407  -5.786  -6.497  1.00 80.99           C
ATOM   4751 1HB  LEU A 312       6.528  -5.463  -5.940  1.00 80.99           H
ATOM   4752 2HB  LEU A 312       7.064  -6.490  -7.254  1.00 80.99           H
ATOM   4753  CG  LEU A 312       8.341  -6.526  -5.538  1.00 80.99           C
ATOM   4754  HG  LEU A 312       8.698  -5.816  -4.792  1.00 80.99           H
ATOM   4755  CD1 LEU A 312       7.593  -7.631  -4.788  1.00 80.99           C
ATOM   4756 1HD1 LEU A 312       6.778  -7.193  -4.213  1.00 80.99           H
ATOM   4757 2HD1 LEU A 312       7.189  -8.347  -5.505  1.00 80.99           H
ATOM   4758 3HD1 LEU A 312       8.281  -8.141  -4.113  1.00 80.99           H
ATOM   4759  CD2 LEU A 312       9.570  -7.063  -6.274  1.00 80.99           C
ATOM   4760 1HD2 LEU A 312       9.253  -7.754  -7.055  1.00 80.99           H
ATOM   4761 2HD2 LEU A 312      10.116  -6.234  -6.722  1.00 80.99           H
ATOM   4762 3HD2 LEU A 312      10.217  -7.585  -5.569  1.00 80.99           H
ATOM   4763  HN  LEU A 312       7.527  -3.456  -5.511  1.00 80.99           H
ATOM   4764  N   ASN A 313       6.340  -3.098  -8.146  1.00 75.23           N
ATOM   4765  CA  ASN A 313       5.408  -2.625  -9.156  1.00 75.23           C
ATOM   4766  C   ASN A 313       6.174  -2.299 -10.439  1.00 75.23           C
ATOM   4767  O   ASN A 313       5.881  -2.852 -11.498  1.00 75.23           O
ATOM   4768  HA  ASN A 313       4.695  -3.438  -9.291  1.00 75.23           H
ATOM   4769  CB  ASN A 313       4.696  -1.351  -8.694  1.00 75.23           C
ATOM   4770 1HB  ASN A 313       5.386  -0.732  -8.121  1.00 75.23           H
ATOM   4771 2HB  ASN A 313       4.389  -0.767  -9.562  1.00 75.23           H
ATOM   4772  CG  ASN A 313       3.472  -1.687  -7.839  1.00 75.23           C
ATOM   4773  OD1 ASN A 313       2.931  -2.779  -7.885  1.00 75.23           O
ATOM   4774  ND2 ASN A 313       3.068  -0.688  -7.059  1.00 75.23           N
ATOM   4775 1HD2 ASN A 313       3.557   0.184  -7.069  1.00 75.23           H
ATOM   4776 2HD2 ASN A 313       2.275  -0.810  -6.462  1.00 75.23           H
ATOM   4777  HN  ASN A 313       6.291  -2.620  -7.269  1.00 75.23           H
ATOM   4778  N   PRO A 314       7.166  -1.400 -10.369  1.00 74.98           N
ATOM   4779  CA  PRO A 314       7.926  -1.021 -11.563  1.00 74.98           C
ATOM   4780  C   PRO A 314       8.493  -2.228 -12.293  1.00 74.98           C
ATOM   4781  O   PRO A 314       8.424  -2.305 -13.519  1.00 74.98           O
ATOM   4782  HA  PRO A 314       7.272  -0.533 -12.285  1.00 74.98           H
ATOM   4783  CB  PRO A 314       9.033  -0.118 -11.015  1.00 74.98           C
ATOM   4784 1HB  PRO A 314       9.935  -0.684 -10.782  1.00 74.98           H
ATOM   4785 2HB  PRO A 314       9.318   0.649 -11.736  1.00 74.98           H
ATOM   4786  CG  PRO A 314       8.408   0.488  -9.764  1.00 74.98           C
ATOM   4787 1HG  PRO A 314       9.164   0.868  -9.078  1.00 74.98           H
ATOM   4788 2HG  PRO A 314       7.759   1.330 -10.003  1.00 74.98           H
ATOM   4789  CD  PRO A 314       7.635  -0.679  -9.172  1.00 74.98           C
ATOM   4790 1HD  PRO A 314       8.268  -1.310  -8.548  1.00 74.98           H
ATOM   4791 2HD  PRO A 314       6.810  -0.342  -8.545  1.00 74.98           H
ATOM   4792  N   VAL A 315       9.043  -3.147 -11.513  1.00 76.19           N
ATOM   4793  CA  VAL A 315       9.748  -4.285 -12.079  1.00 76.19           C
ATOM   4794  C   VAL A 315       8.786  -5.091 -12.954  1.00 76.19           C
ATOM   4795  O   VAL A 315       9.139  -5.498 -14.060  1.00 76.19           O
ATOM   4796  HA  VAL A 315      10.550  -3.896 -12.707  1.00 76.19           H
ATOM   4797  CB  VAL A 315      10.381  -5.117 -10.962  1.00 76.19           C
ATOM   4798  HB  VAL A 315       9.593  -5.393 -10.262  1.00 76.19           H
ATOM   4799  CG1 VAL A 315      10.989  -6.406 -11.517  1.00 76.19           C
ATOM   4800 1HG1 VAL A 315      10.210  -6.999 -11.996  1.00 76.19           H
ATOM   4801 2HG1 VAL A 315      11.759  -6.160 -12.248  1.00 76.19           H
ATOM   4802 3HG1 VAL A 315      11.432  -6.979 -10.702  1.00 76.19           H
ATOM   4803  CG2 VAL A 315      11.426  -4.303 -10.197  1.00 76.19           C
ATOM   4804 1HG2 VAL A 315      12.211  -3.983 -10.882  1.00 76.19           H
ATOM   4805 2HG2 VAL A 315      10.951  -3.427  -9.754  1.00 76.19           H
ATOM   4806 3HG2 VAL A 315      11.860  -4.918  -9.409  1.00 76.19           H
ATOM   4807  HN  VAL A 315       9.014  -3.123 -10.514  1.00 76.19           H
ATOM   4808  N   LEU A 316       7.589  -5.298 -12.425  1.00 73.27           N
ATOM   4809  CA  LEU A 316       6.600  -6.116 -13.109  1.00 73.27           C
ATOM   4810  C   LEU A 316       6.335  -5.533 -14.498  1.00 73.27           C
ATOM   4811  O   LEU A 316       6.240  -6.271 -15.477  1.00 73.27           O
ATOM   4812  HA  LEU A 316       7.026  -7.112 -13.228  1.00 73.27           H
ATOM   4813  CB  LEU A 316       5.341  -6.261 -12.252  1.00 73.27           C
ATOM   4814 1HB  LEU A 316       4.992  -5.264 -11.982  1.00 73.27           H
ATOM   4815 2HB  LEU A 316       4.561  -6.717 -12.862  1.00 73.27           H
ATOM   4816  CG  LEU A 316       5.493  -7.083 -10.970  1.00 73.27           C
ATOM   4817  HG  LEU A 316       6.341  -6.688 -10.410  1.00 73.27           H
ATOM   4818  CD1 LEU A 316       4.257  -6.941 -10.079  1.00 73.27           C
ATOM   4819 1HD1 LEU A 316       4.122  -5.893  -9.809  1.00 73.27           H
ATOM   4820 2HD1 LEU A 316       3.378  -7.293 -10.618  1.00 73.27           H
ATOM   4821 3HD1 LEU A 316       4.392  -7.535  -9.175  1.00 73.27           H
ATOM   4822  CD2 LEU A 316       5.804  -8.546 -11.290  1.00 73.27           C
ATOM   4823 1HD2 LEU A 316       4.992  -8.969 -11.882  1.00 73.27           H
ATOM   4824 2HD2 LEU A 316       6.734  -8.605 -11.855  1.00 73.27           H
ATOM   4825 3HD2 LEU A 316       5.906  -9.107 -10.362  1.00 73.27           H
ATOM   4826  HN  LEU A 316       7.291  -4.920 -11.549  1.00 73.27           H
ATOM   4827  N   TYR A 317       6.224  -4.213 -14.540  1.00 66.71           N
ATOM   4828  CA  TYR A 317       5.901  -3.528 -15.780  1.00 66.71           C
ATOM   4829  C   TYR A 317       7.082  -3.568 -16.751  1.00 66.71           C
ATOM   4830  O   TYR A 317       6.890  -3.641 -17.964  1.00 66.71           O
ATOM   4831  HA  TYR A 317       5.050  -4.036 -16.233  1.00 66.71           H
ATOM   4832  CB  TYR A 317       5.619  -2.074 -15.397  1.00 66.71           C
ATOM   4833 1HB  TYR A 317       6.505  -1.656 -14.919  1.00 66.71           H
ATOM   4834 2HB  TYR A 317       5.445  -1.497 -16.305  1.00 66.71           H
ATOM   4835  CG  TYR A 317       4.421  -1.897 -14.461  1.00 66.71           C
ATOM   4836  CD1 TYR A 317       3.210  -2.481 -14.773  1.00 66.71           C
ATOM   4837  HD1 TYR A 317       3.107  -3.067 -15.685  1.00 66.71           H
ATOM   4838  CD2 TYR A 317       4.553  -1.154 -13.305  1.00 66.71           C
ATOM   4839  HD2 TYR A 317       5.509  -0.693 -13.059  1.00 66.71           H
ATOM   4840  CE1 TYR A 317       2.083  -2.315 -13.892  1.00 66.71           C
ATOM   4841  HE1 TYR A 317       1.121  -2.770 -14.126  1.00 66.71           H
ATOM   4842  CE2 TYR A 317       3.426  -0.988 -12.424  1.00 66.71           C
ATOM   4843  HE2 TYR A 317       3.515  -0.404 -11.509  1.00 66.71           H
ATOM   4844  CZ  TYR A 317       2.247  -1.577 -12.761  1.00 66.71           C
ATOM   4845  OH  TYR A 317       1.182  -1.420 -11.929  1.00 66.71           O
ATOM   4846  HH  TYR A 317       0.358  -1.795 -12.354  1.00 66.71           H
ATOM   4847  HN  TYR A 317       6.349  -3.616 -13.747  1.00 66.71           H
ATOM   4848  N   VAL A 318       8.277  -3.517 -16.182  1.00 67.69           N
ATOM   4849  CA  VAL A 318       9.489  -3.542 -16.983  1.00 67.69           C
ATOM   4850  C   VAL A 318       9.570  -4.871 -17.736  1.00 67.69           C
ATOM   4851  O   VAL A 318       9.733  -4.889 -18.955  1.00 67.69           O
ATOM   4852  HA  VAL A 318       9.421  -2.731 -17.709  1.00 67.69           H
ATOM   4853  CB  VAL A 318      10.708  -3.282 -16.096  1.00 67.69           C
ATOM   4854  HB  VAL A 318      10.688  -4.003 -15.279  1.00 67.69           H
ATOM   4855  CG1 VAL A 318      12.008  -3.491 -16.876  1.00 67.69           C
ATOM   4856 1HG1 VAL A 318      12.053  -4.518 -17.238  1.00 67.69           H
ATOM   4857 2HG1 VAL A 318      12.039  -2.805 -17.722  1.00 67.69           H
ATOM   4858 3HG1 VAL A 318      12.859  -3.300 -16.221  1.00 67.69           H
ATOM   4859  CG2 VAL A 318      10.654  -1.879 -15.487  1.00 67.69           C
ATOM   4860 1HG2 VAL A 318      10.638  -1.137 -16.285  1.00 67.69           H
ATOM   4861 2HG2 VAL A 318       9.753  -1.781 -14.881  1.00 67.69           H
ATOM   4862 3HG2 VAL A 318      11.532  -1.721 -14.861  1.00 67.69           H
ATOM   4863  HN  VAL A 318       8.424  -3.460 -15.195  1.00 67.69           H
ATOM   4864  N   PHE A 319       9.453  -5.952 -16.979  1.00 65.48           N
ATOM   4865  CA  PHE A 319       9.718  -7.275 -17.517  1.00 65.48           C
ATOM   4866  C   PHE A 319       8.544  -7.766 -18.367  1.00 65.48           C
ATOM   4867  O   PHE A 319       8.744  -8.436 -19.379  1.00 65.48           O
ATOM   4868  HA  PHE A 319      10.609  -7.199 -18.140  1.00 65.48           H
ATOM   4869  CB  PHE A 319       9.896  -8.216 -16.323  1.00 65.48           C
ATOM   4870 1HB  PHE A 319       9.162  -7.961 -15.560  1.00 65.48           H
ATOM   4871 2HB  PHE A 319       9.682  -9.236 -16.643  1.00 65.48           H
ATOM   4872  CG  PHE A 319      11.293  -8.175 -15.701  1.00 65.48           C
ATOM   4873  CD1 PHE A 319      12.346  -8.735 -16.356  1.00 65.48           C
ATOM   4874  HD1 PHE A 319      12.194  -9.213 -17.323  1.00 65.48           H
ATOM   4875  CD2 PHE A 319      11.483  -7.578 -14.494  1.00 65.48           C
ATOM   4876  HD2 PHE A 319      10.639  -7.129 -13.970  1.00 65.48           H
ATOM   4877  CE1 PHE A 319      13.642  -8.696 -15.778  1.00 65.48           C
ATOM   4878  HE1 PHE A 319      14.486  -9.145 -16.303  1.00 65.48           H
ATOM   4879  CE2 PHE A 319      12.779  -7.539 -13.917  1.00 65.48           C
ATOM   4880  HE2 PHE A 319      12.931  -7.061 -12.949  1.00 65.48           H
ATOM   4881  CZ  PHE A 319      13.832  -8.099 -14.571  1.00 65.48           C
ATOM   4882  HZ  PHE A 319      14.827  -8.070 -14.128  1.00 65.48           H
ATOM   4883  HN  PHE A 319       9.184  -5.933 -16.016  1.00 65.48           H
ATOM   4884  N   VAL A 320       7.346  -7.413 -17.925  1.00 65.38           N
ATOM   4885  CA  VAL A 320       6.144  -8.057 -18.426  1.00 65.38           C
ATOM   4886  C   VAL A 320       5.461  -7.136 -19.439  1.00 65.38           C
ATOM   4887  O   VAL A 320       4.668  -7.592 -20.261  1.00 65.38           O
ATOM   4888  HA  VAL A 320       6.448  -8.972 -18.933  1.00 65.38           H
ATOM   4889  CB  VAL A 320       5.233  -8.443 -17.259  1.00 65.38           C
ATOM   4890  HB  VAL A 320       4.599  -7.585 -17.030  1.00 65.38           H
ATOM   4891  CG1 VAL A 320       4.321  -9.612 -17.638  1.00 65.38           C
ATOM   4892 1HG1 VAL A 320       3.700  -9.328 -18.488  1.00 65.38           H
ATOM   4893 2HG1 VAL A 320       4.931 -10.475 -17.906  1.00 65.38           H
ATOM   4894 3HG1 VAL A 320       3.684  -9.865 -16.791  1.00 65.38           H
ATOM   4895  CG2 VAL A 320       6.051  -8.769 -16.008  1.00 65.38           C
ATOM   4896 1HG2 VAL A 320       6.720  -9.603 -16.219  1.00 65.38           H
ATOM   4897 2HG2 VAL A 320       6.638  -7.896 -15.720  1.00 65.38           H
ATOM   4898 3HG2 VAL A 320       5.379  -9.039 -15.194  1.00 65.38           H
ATOM   4899  HN  VAL A 320       7.190  -6.702 -17.239  1.00 65.38           H
ATOM   4900  N   GLY A 321       5.793  -5.857 -19.346  1.00 65.95           N
ATOM   4901  CA  GLY A 321       5.274  -4.878 -20.286  1.00 65.95           C
ATOM   4902  C   GLY A 321       6.185  -4.755 -21.509  1.00 65.95           C
ATOM   4903  O   GLY A 321       7.205  -4.069 -21.460  1.00 65.95           O
ATOM   4904 1HA  GLY A 321       4.272  -5.169 -20.602  1.00 65.95           H
ATOM   4905 2HA  GLY A 321       5.184  -3.909 -19.795  1.00 65.95           H
ATOM   4906  HN  GLY A 321       6.405  -5.487 -18.646  1.00 65.95           H
ATOM   4907  N   GLU A 322       5.784  -5.429 -22.576  1.00 70.02           N
ATOM   4908  CA  GLU A 322       6.503  -5.334 -23.835  1.00 70.02           C
ATOM   4909  C   GLU A 322       6.560  -3.880 -24.306  1.00 70.02           C
ATOM   4910  O   GLU A 322       7.595  -3.419 -24.787  1.00 70.02           O
ATOM   4911  HA  GLU A 322       7.510  -5.693 -23.621  1.00 70.02           H
ATOM   4912  CB  GLU A 322       5.867  -6.230 -24.899  1.00 70.02           C
ATOM   4913 1HB  GLU A 322       4.783  -6.123 -24.869  1.00 70.02           H
ATOM   4914 2HB  GLU A 322       6.295  -6.003 -25.875  1.00 70.02           H
ATOM   4915  CG  GLU A 322       6.172  -7.705 -24.628  1.00 70.02           C
ATOM   4916 1HG  GLU A 322       7.241  -7.834 -24.459  1.00 70.02           H
ATOM   4917 2HG  GLU A 322       5.664  -8.024 -23.718  1.00 70.02           H
ATOM   4918  CD  GLU A 322       5.726  -8.581 -25.800  1.00 70.02           C
ATOM   4919  OE1 GLU A 322       6.248  -9.713 -25.893  1.00 70.02           O
ATOM   4920  OE2 GLU A 322       4.873  -8.100 -26.577  1.00 70.02           O
ATOM   4921  HN  GLU A 322       4.985  -6.030 -22.591  1.00 70.02           H
ATOM   4922  N   ARG A 323       5.436  -3.196 -24.150  1.00 72.26           N
ATOM   4923  CA  ARG A 323       5.351  -1.797 -24.535  1.00 72.26           C
ATOM   4924  C   ARG A 323       6.381  -0.971 -23.762  1.00 72.26           C
ATOM   4925  O   ARG A 323       7.096  -0.159 -24.347  1.00 72.26           O
ATOM   4926  HA  ARG A 323       5.564  -1.789 -25.604  1.00 72.26           H
ATOM   4927  CB  ARG A 323       3.953  -1.237 -24.267  1.00 72.26           C
ATOM   4928 1HB  ARG A 323       3.547  -1.681 -23.358  1.00 72.26           H
ATOM   4929 2HB  ARG A 323       4.015  -0.162 -24.096  1.00 72.26           H
ATOM   4930  CG  ARG A 323       3.015  -1.519 -25.442  1.00 72.26           C
ATOM   4931 1HG  ARG A 323       3.470  -1.169 -26.368  1.00 72.26           H
ATOM   4932 2HG  ARG A 323       2.869  -2.594 -25.545  1.00 72.26           H
ATOM   4933  CD  ARG A 323       1.662  -0.832 -25.241  1.00 72.26           C
ATOM   4934 1HD  ARG A 323       1.207  -1.172 -24.311  1.00 72.26           H
ATOM   4935 2HD  ARG A 323       1.802   0.245 -25.152  1.00 72.26           H
ATOM   4936  NE  ARG A 323       0.768  -1.132 -26.381  1.00 72.26           N
ATOM   4937  HE  ARG A 323       1.137  -1.674 -27.136  1.00 72.26           H
ATOM   4938  CZ  ARG A 323      -0.505  -0.723 -26.465  1.00 72.26           C
ATOM   4939  NH1 ARG A 323      -1.052   0.006 -25.482  1.00 72.26           N
ATOM   4940 1HH1 ARG A 323      -0.509   0.248 -24.678  1.00 72.26           H
ATOM   4941 2HH1 ARG A 323      -2.003   0.307 -25.552  1.00 72.26           H
ATOM   4942  NH2 ARG A 323      -1.224  -1.054 -27.546  1.00 72.26           N
ATOM   4943 1HH2 ARG A 323      -2.176  -0.757 -27.624  1.00 72.26           H
ATOM   4944 2HH2 ARG A 323      -0.809  -1.599 -28.275  1.00 72.26           H
ATOM   4945  HN  ARG A 323       4.595  -3.582 -23.771  1.00 72.26           H
ATOM   4946  N   PHE A 324       6.424  -1.207 -22.458  1.00 74.34           N
ATOM   4947  CA  PHE A 324       7.281  -0.425 -21.584  1.00 74.34           C
ATOM   4948  C   PHE A 324       8.755  -0.611 -21.951  1.00 74.34           C
ATOM   4949  O   PHE A 324       9.516   0.354 -21.989  1.00 74.34           O
ATOM   4950  HA  PHE A 324       7.006   0.622 -21.714  1.00 74.34           H
ATOM   4951  CB  PHE A 324       7.054  -0.936 -20.160  1.00 74.34           C
ATOM   4952 1HB  PHE A 324       5.982  -0.987 -19.970  1.00 74.34           H
ATOM   4953 2HB  PHE A 324       7.440  -1.952 -20.084  1.00 74.34           H
ATOM   4954  CG  PHE A 324       7.708  -0.075 -19.078  1.00 74.34           C
ATOM   4955  CD1 PHE A 324       9.014  -0.270 -18.752  1.00 74.34           C
ATOM   4956  HD1 PHE A 324       9.595  -1.039 -19.261  1.00 74.34           H
ATOM   4957  CD2 PHE A 324       6.984   0.885 -18.443  1.00 74.34           C
ATOM   4958  HD2 PHE A 324       5.938   1.041 -18.704  1.00 74.34           H
ATOM   4959  CE1 PHE A 324       9.622   0.530 -17.747  1.00 74.34           C
ATOM   4960  HE1 PHE A 324      10.668   0.374 -17.485  1.00 74.34           H
ATOM   4961  CE2 PHE A 324       7.592   1.684 -17.438  1.00 74.34           C
ATOM   4962  HE2 PHE A 324       7.011   2.454 -16.929  1.00 74.34           H
ATOM   4963  CZ  PHE A 324       8.898   1.490 -17.112  1.00 74.34           C
ATOM   4964  HZ  PHE A 324       9.364   2.103 -16.341  1.00 74.34           H
ATOM   4965  HN  PHE A 324       5.888  -1.916 -22.000  1.00 74.34           H
ATOM   4966  N   ARG A 325       9.114  -1.860 -22.212  1.00 75.59           N
ATOM   4967  CA  ARG A 325      10.472  -2.179 -22.617  1.00 75.59           C
ATOM   4968  C   ARG A 325      10.854  -1.385 -23.867  1.00 75.59           C
ATOM   4969  O   ARG A 325      11.950  -0.832 -23.945  1.00 75.59           O
ATOM   4970  HA  ARG A 325      11.091  -1.894 -21.766  1.00 75.59           H
ATOM   4971  CB  ARG A 325      10.624  -3.674 -22.905  1.00 75.59           C
ATOM   4972 1HB  ARG A 325       9.657  -4.095 -23.183  1.00 75.59           H
ATOM   4973 2HB  ARG A 325      11.290  -3.819 -23.755  1.00 75.59           H
ATOM   4974  CG  ARG A 325      11.176  -4.414 -21.685  1.00 75.59           C
ATOM   4975 1HG  ARG A 325      12.204  -4.103 -21.500  1.00 75.59           H
ATOM   4976 2HG  ARG A 325      10.598  -4.147 -20.800  1.00 75.59           H
ATOM   4977  CD  ARG A 325      11.126  -5.929 -21.894  1.00 75.59           C
ATOM   4978 1HD  ARG A 325      10.093  -6.255 -22.008  1.00 75.59           H
ATOM   4979 2HD  ARG A 325      11.648  -6.195 -22.813  1.00 75.59           H
ATOM   4980  NE  ARG A 325      11.749  -6.620 -20.742  1.00 75.59           N
ATOM   4981  HE  ARG A 325      11.881  -6.099 -19.899  1.00 75.59           H
ATOM   4982  CZ  ARG A 325      12.148  -7.899 -20.759  1.00 75.59           C
ATOM   4983  NH1 ARG A 325      11.996  -8.644 -21.862  1.00 75.59           N
ATOM   4984 1HH1 ARG A 325      11.582  -8.246 -22.681  1.00 75.59           H
ATOM   4985 2HH1 ARG A 325      12.296  -9.598 -21.867  1.00 75.59           H
ATOM   4986  NH2 ARG A 325      12.700  -8.422 -19.656  1.00 75.59           N
ATOM   4987 1HH2 ARG A 325      13.003  -9.375 -19.652  1.00 75.59           H
ATOM   4988 2HH2 ARG A 325      12.810  -7.859 -18.837  1.00 75.59           H
ATOM   4989  HN  ARG A 325       8.496  -2.644 -22.150  1.00 75.59           H
ATOM   4990  N   ARG A 326       9.928  -1.353 -24.815  1.00 77.01           N
ATOM   4991  CA  ARG A 326      10.138  -0.602 -26.041  1.00 77.01           C
ATOM   4992  C   ARG A 326      10.297   0.888 -25.731  1.00 77.01           C
ATOM   4993  O   ARG A 326      11.219   1.533 -26.226  1.00 77.01           O
ATOM   4994  HA  ARG A 326      11.053  -1.014 -26.467  1.00 77.01           H
ATOM   4995  CB  ARG A 326       8.969  -0.792 -27.010  1.00 77.01           C
ATOM   4996 1HB  ARG A 326       8.026  -0.713 -26.468  1.00 77.01           H
ATOM   4997 2HB  ARG A 326       8.976   0.003 -27.755  1.00 77.01           H
ATOM   4998  CG  ARG A 326       9.050  -2.152 -27.707  1.00 77.01           C
ATOM   4999 1HG  ARG A 326       9.974  -2.215 -28.282  1.00 77.01           H
ATOM   5000 2HG  ARG A 326       9.084  -2.946 -26.960  1.00 77.01           H
ATOM   5001  CD  ARG A 326       7.851  -2.366 -28.632  1.00 77.01           C
ATOM   5002 1HD  ARG A 326       6.925  -2.171 -28.092  1.00 77.01           H
ATOM   5003 2HD  ARG A 326       7.891  -1.661 -29.462  1.00 77.01           H
ATOM   5004  NE  ARG A 326       7.851  -3.754 -29.148  1.00 77.01           N
ATOM   5005  HE  ARG A 326       8.373  -4.441 -28.644  1.00 77.01           H
ATOM   5006  CZ  ARG A 326       7.196  -4.146 -30.249  1.00 77.01           C
ATOM   5007  NH1 ARG A 326       6.481  -3.267 -30.964  1.00 77.01           N
ATOM   5008 1HH1 ARG A 326       6.433  -2.310 -30.678  1.00 77.01           H
ATOM   5009 2HH1 ARG A 326       5.995  -3.567 -31.785  1.00 77.01           H
ATOM   5010  NH2 ARG A 326       7.267  -5.430 -30.624  1.00 77.01           N
ATOM   5011 1HH2 ARG A 326       6.783  -5.739 -31.444  1.00 77.01           H
ATOM   5012 2HH2 ARG A 326       7.802  -6.080 -30.085  1.00 77.01           H
ATOM   5013  HN  ARG A 326       9.049  -1.827 -24.754  1.00 77.01           H
ATOM   5014  N   ASP A 327       9.384   1.390 -24.912  1.00 79.46           N
ATOM   5015  CA  ASP A 327       9.368   2.806 -24.588  1.00 79.46           C
ATOM   5016  C   ASP A 327      10.658   3.170 -23.850  1.00 79.46           C
ATOM   5017  O   ASP A 327      11.245   4.221 -24.102  1.00 79.46           O
ATOM   5018  HA  ASP A 327       9.276   3.318 -25.545  1.00 79.46           H
ATOM   5019  CB  ASP A 327       8.188   3.148 -23.675  1.00 79.46           C
ATOM   5020 1HB  ASP A 327       8.246   2.556 -22.762  1.00 79.46           H
ATOM   5021 2HB  ASP A 327       8.245   4.196 -23.379  1.00 79.46           H
ATOM   5022  CG  ASP A 327       6.856   2.883 -24.378  1.00 79.46           C
ATOM   5023  OD1 ASP A 327       6.835   3.011 -25.622  1.00 79.46           O
ATOM   5024  OD2 ASP A 327       5.888   2.558 -23.657  1.00 79.46           O
ATOM   5025  HN  ASP A 327       8.666   0.848 -24.475  1.00 79.46           H
ATOM   5026  N   LEU A 328      11.060   2.282 -22.954  1.00 79.67           N
ATOM   5027  CA  LEU A 328      12.270   2.497 -22.178  1.00 79.67           C
ATOM   5028  C   LEU A 328      13.460   2.645 -23.127  1.00 79.67           C
ATOM   5029  O   LEU A 328      14.275   3.553 -22.969  1.00 79.67           O
ATOM   5030  HA  LEU A 328      12.145   3.432 -21.631  1.00 79.67           H
ATOM   5031  CB  LEU A 328      12.446   1.386 -21.140  1.00 79.67           C
ATOM   5032 1HB  LEU A 328      11.605   1.426 -20.448  1.00 79.67           H
ATOM   5033 2HB  LEU A 328      12.391   0.425 -21.653  1.00 79.67           H
ATOM   5034  CG  LEU A 328      13.741   1.426 -20.328  1.00 79.67           C
ATOM   5035  HG  LEU A 328      14.579   1.474 -21.024  1.00 79.67           H
ATOM   5036  CD1 LEU A 328      13.804   2.682 -19.457  1.00 79.67           C
ATOM   5037 1HD1 LEU A 328      13.763   3.567 -20.092  1.00 79.67           H
ATOM   5038 2HD1 LEU A 328      12.960   2.689 -18.768  1.00 79.67           H
ATOM   5039 3HD1 LEU A 328      14.735   2.685 -18.890  1.00 79.67           H
ATOM   5040  CD2 LEU A 328      13.911   0.148 -19.504  1.00 79.67           C
ATOM   5041 1HD2 LEU A 328      13.071   0.044 -18.817  1.00 79.67           H
ATOM   5042 2HD2 LEU A 328      13.943  -0.713 -20.171  1.00 79.67           H
ATOM   5043 3HD2 LEU A 328      14.840   0.202 -18.936  1.00 79.67           H
ATOM   5044  HN  LEU A 328      10.577   1.429 -22.755  1.00 79.67           H
ATOM   5045  N   VAL A 329      13.523   1.740 -24.093  1.00 78.23           N
ATOM   5046  CA  VAL A 329      14.630   1.725 -25.034  1.00 78.23           C
ATOM   5047  C   VAL A 329      14.602   3.007 -25.868  1.00 78.23           C
ATOM   5048  O   VAL A 329      15.651   3.550 -26.214  1.00 78.23           O
ATOM   5049  HA  VAL A 329      15.553   1.703 -24.455  1.00 78.23           H
ATOM   5050  CB  VAL A 329      14.575   0.456 -25.886  1.00 78.23           C
ATOM   5051  HB  VAL A 329      13.592   0.410 -26.356  1.00 78.23           H
ATOM   5052  CG1 VAL A 329      15.626   0.496 -26.997  1.00 78.23           C
ATOM   5053 1HG1 VAL A 329      15.442   1.357 -27.640  1.00 78.23           H
ATOM   5054 2HG1 VAL A 329      16.619   0.577 -26.556  1.00 78.23           H
ATOM   5055 3HG1 VAL A 329      15.565  -0.418 -27.588  1.00 78.23           H
ATOM   5056  CG2 VAL A 329      14.740  -0.794 -25.020  1.00 78.23           C
ATOM   5057 1HG2 VAL A 329      15.702  -0.758 -24.509  1.00 78.23           H
ATOM   5058 2HG2 VAL A 329      13.939  -0.834 -24.282  1.00 78.23           H
ATOM   5059 3HG2 VAL A 329      14.697  -1.682 -25.651  1.00 78.23           H
ATOM   5060  HN  VAL A 329      12.836   1.028 -24.237  1.00 78.23           H
ATOM   5061  N   LYS A 330      13.392   3.455 -26.167  1.00 78.46           N
[truncated: 117,320 more chars]
