# Supplementary material for: Noncanonical roles of chemokine regions in CCR9 activation revealed by structural modeling and mutational mapping
Source: Nat Commun. 2025 Aug 18;16:7695. doi: 10.1038/s41467-025-62321-9 (PMC12361432; doi:10.1038/s41467-025-62321-9)
Supplement: Supplementary file 4 — Supplementary Data 2 [file 41467_2025_62321_MOESM4_ESM.zip › CCR9_CCL25_rnk203.pdb]

SSBOND   1 CYS A   38    CYS A  289 
SSBOND   2 CYS A  119    CYS A  198 
SSBOND   3 CYS B    7    CYS B   35 
SSBOND   4 CYS B    8    CYS B   52 
ATOM      1  N   GLU A  20      -2.713  -3.774  61.388  1.00 51.45           N
ATOM      2  CA  GLU A  20      -2.848  -3.275  60.030  1.00 51.45           C
ATOM      3  C   GLU A  20      -1.565  -3.536  59.239  1.00 51.45           C
ATOM      4  O   GLU A  20      -1.611  -3.756  58.029  1.00 51.45           O
ATOM      5  HA  GLU A  20      -3.672  -3.840  59.595  1.00 51.45           H
ATOM      6  CB  GLU A  20      -3.202  -1.787  60.025  1.00 51.45           C
ATOM      7 1HB  GLU A  20      -2.878  -1.329  60.960  1.00 51.45           H
ATOM      8 2HB  GLU A  20      -2.776  -1.311  59.142  1.00 51.45           H
ATOM      9  CG  GLU A  20      -4.716  -1.584  59.936  1.00 51.45           C
ATOM     10 1HG  GLU A  20      -5.154  -2.357  59.305  1.00 51.45           H
ATOM     11 2HG  GLU A  20      -5.159  -1.691  60.926  1.00 51.45           H
ATOM     12  CD  GLU A  20      -5.051  -0.203  59.368  1.00 51.45           C
ATOM     13  OE1 GLU A  20      -6.207  -0.038  58.923  1.00 51.45           O
ATOM     14  OE2 GLU A  20      -4.143   0.656  59.391  1.00 51.45           O
ATOM     15  HN  GLU A  20      -1.824  -4.178  61.603  1.00 51.45           H
ATOM     16  N   SER A  21      -0.450  -3.504  59.953  1.00 57.26           N
ATOM     17  CA  SER A  21       0.848  -3.680  59.324  1.00 57.26           C
ATOM     18  C   SER A  21       0.995  -5.118  58.820  1.00 57.26           C
ATOM     19  O   SER A  21       1.461  -5.343  57.704  1.00 57.26           O
ATOM     20  HA  SER A  21       0.862  -2.979  58.490  1.00 57.26           H
ATOM     21  CB  SER A  21       1.981  -3.340  60.294  1.00 57.26           C
ATOM     22 1HB  SER A  21       2.902  -3.179  59.733  1.00 57.26           H
ATOM     23 2HB  SER A  21       1.752  -2.405  60.806  1.00 57.26           H
ATOM     24  OG  SER A  21       2.187  -4.370  61.257  1.00 57.26           O
ATOM     25  HG  SER A  21       2.934  -4.118  61.873  1.00 57.26           H
ATOM     26  HN  SER A  21      -0.424  -3.362  60.943  1.00 57.26           H
ATOM     27  N   THR A  22       0.588  -6.052  59.666  1.00 57.54           N
ATOM     28  CA  THR A  22       0.805  -7.461  59.386  1.00 57.54           C
ATOM     29  C   THR A  22      -0.089  -7.919  58.232  1.00 57.54           C
ATOM     30  O   THR A  22       0.394  -8.504  57.263  1.00 57.54           O
ATOM     31  HA  THR A  22       1.837  -7.592  59.063  1.00 57.54           H
ATOM     32  CB  THR A  22       0.572  -8.242  60.682  1.00 57.54           C
ATOM     33  HB  THR A  22      -0.493  -8.338  60.892  1.00 57.54           H
ATOM     34  OG1 THR A  22       1.330  -7.531  61.656  1.00 57.54           O
ATOM     35  HG1 THR A  22       1.061  -7.819  62.576  1.00 57.54           H
ATOM     36  CG2 THR A  22       1.212  -9.631  60.651  1.00 57.54           C
ATOM     37 1HG2 THR A  22       2.288  -9.532  60.508  1.00 57.54           H
ATOM     38 2HG2 THR A  22       0.788 -10.209  59.830  1.00 57.54           H
ATOM     39 3HG2 THR A  22       1.017 -10.142  61.594  1.00 57.54           H
ATOM     40  HN  THR A  22       0.118  -5.860  60.528  1.00 57.54           H
ATOM     41  N   SER A  23      -1.375  -7.637  58.373  1.00 60.36           N
ATOM     42  CA  SER A  23      -2.340  -8.008  57.352  1.00 60.36           C
ATOM     43  C   SER A  23      -1.980  -7.338  56.024  1.00 60.36           C
ATOM     44  O   SER A  23      -2.093  -7.952  54.964  1.00 60.36           O
ATOM     45  HA  SER A  23      -2.266  -9.092  57.266  1.00 60.36           H
ATOM     46  CB  SER A  23      -3.761  -7.626  57.771  1.00 60.36           C
ATOM     47 1HB  SER A  23      -4.444  -7.803  56.940  1.00 60.36           H
ATOM     48 2HB  SER A  23      -4.082  -8.269  58.591  1.00 60.36           H
ATOM     49  OG  SER A  23      -3.850  -6.263  58.175  1.00 60.36           O
ATOM     50  HG  SER A  23      -4.796  -6.035  58.406  1.00 60.36           H
ATOM     51  HN  SER A  23      -1.760  -7.164  59.166  1.00 60.36           H
ATOM     52  N   SER A  24      -1.554  -6.088  56.125  1.00 64.98           N
ATOM     53  CA  SER A  24      -1.182  -5.326  54.945  1.00 64.98           C
ATOM     54  C   SER A  24       0.028  -5.971  54.266  1.00 64.98           C
ATOM     55  O   SER A  24       0.237  -5.798  53.066  1.00 64.98           O
ATOM     56  HA  SER A  24      -2.053  -5.364  54.291  1.00 64.98           H
ATOM     57  CB  SER A  24      -0.876  -3.870  55.303  1.00 64.98           C
ATOM     58 1HB  SER A  24      -1.001  -3.246  54.418  1.00 64.98           H
ATOM     59 2HB  SER A  24      -1.595  -3.520  56.044  1.00 64.98           H
ATOM     60  OG  SER A  24       0.445  -3.712  55.811  1.00 64.98           O
ATOM     61  HG  SER A  24       0.587  -4.321  56.592  1.00 64.98           H
ATOM     62  HN  SER A  24      -1.462  -5.596  56.991  1.00 64.98           H
ATOM     63  N   MET A  25       0.793  -6.702  55.063  1.00 67.12           N
ATOM     64  CA  MET A  25       1.969  -7.386  54.551  1.00 67.12           C
ATOM     65  C   MET A  25       1.584  -8.696  53.861  1.00 67.12           C
ATOM     66  O   MET A  25       2.116  -9.023  52.801  1.00 67.12           O
ATOM     67  HA  MET A  25       2.414  -6.703  53.827  1.00 67.12           H
ATOM     68  CB  MET A  25       2.931  -7.680  55.704  1.00 67.12           C
ATOM     69 1HB  MET A  25       2.947  -6.836  56.393  1.00 67.12           H
ATOM     70 2HB  MET A  25       2.578  -8.544  56.265  1.00 67.12           H
ATOM     71  CG  MET A  25       4.345  -7.945  55.183  1.00 67.12           C
ATOM     72 1HG  MET A  25       4.941  -8.431  55.956  1.00 67.12           H
ATOM     73 2HG  MET A  25       4.307  -8.628  54.334  1.00 67.12           H
ATOM     74  SD  MET A  25       5.115  -6.410  54.695  1.00 67.12           S
ATOM     75  CE  MET A  25       6.774  -6.984  54.373  1.00 67.12           C
ATOM     76 1HE  MET A  25       7.191  -7.419  55.281  1.00 67.12           H
ATOM     77 2HE  MET A  25       6.752  -7.738  53.586  1.00 67.12           H
ATOM     78 3HE  MET A  25       7.393  -6.145  54.055  1.00 67.12           H
ATOM     79  HN  MET A  25       0.622  -6.830  56.040  1.00 67.12           H
ATOM     80  N   GLU A  26       0.663  -9.411  54.490  1.00 68.13           N
ATOM     81  CA  GLU A  26       0.179 -10.663  53.935  1.00 68.13           C
ATOM     82  C   GLU A  26      -0.546 -10.413  52.611  1.00 68.13           C
ATOM     83  O   GLU A  26      -0.332 -11.132  51.636  1.00 68.13           O
ATOM     84  HA  GLU A  26       1.071 -11.266  53.760  1.00 68.13           H
ATOM     85  CB  GLU A  26      -0.730 -11.389  54.929  1.00 68.13           C
ATOM     86 1HB  GLU A  26      -1.451 -10.687  55.347  1.00 68.13           H
ATOM     87 2HB  GLU A  26      -1.195 -12.246  54.442  1.00 68.13           H
ATOM     88  CG  GLU A  26       0.077 -11.946  56.104  1.00 68.13           C
ATOM     89 1HG  GLU A  26       0.839 -12.632  55.734  1.00 68.13           H
ATOM     90 2HG  GLU A  26       0.598 -11.133  56.609  1.00 68.13           H
ATOM     91  CD  GLU A  26      -0.832 -12.672  57.098  1.00 68.13           C
ATOM     92  OE1 GLU A  26      -0.292 -13.507  57.854  1.00 68.13           O
ATOM     93  OE2 GLU A  26      -2.046 -12.374  57.078  1.00 68.13           O
ATOM     94  HN  GLU A  26       0.249  -9.147  55.361  1.00 68.13           H
ATOM     95  N   ASP A  27      -1.388  -9.390  52.619  1.00 68.18           N
ATOM     96  CA  ASP A  27      -2.168  -9.054  51.440  1.00 68.18           C
ATOM     97  C   ASP A  27      -1.224  -8.827  50.257  1.00 68.18           C
ATOM     98  O   ASP A  27      -1.524  -9.227  49.133  1.00 68.18           O
ATOM     99  HA  ASP A  27      -2.834  -9.902  51.285  1.00 68.18           H
ATOM    100  CB  ASP A  27      -2.969  -7.768  51.657  1.00 68.18           C
ATOM    101 1HB  ASP A  27      -2.340  -7.021  52.142  1.00 68.18           H
ATOM    102 2HB  ASP A  27      -3.270  -7.356  50.694  1.00 68.18           H
ATOM    103  CG  ASP A  27      -4.208  -8.034  52.515  1.00 68.18           C
ATOM    104  OD1 ASP A  27      -4.541  -9.228  52.677  1.00 68.18           O
ATOM    105  OD2 ASP A  27      -4.795  -7.037  52.988  1.00 68.18           O
ATOM    106  HN  ASP A  27      -1.542  -8.798  53.410  1.00 68.18           H
ATOM    107  N   TYR A  28      -0.101  -8.187  50.551  1.00 70.41           N
ATOM    108  CA  TYR A  28       0.871  -7.870  49.519  1.00 70.41           C
ATOM    109  C   TYR A  28       1.598  -9.129  49.044  1.00 70.41           C
ATOM    110  O   TYR A  28       1.927  -9.253  47.865  1.00 70.41           O
ATOM    111  HA  TYR A  28       0.337  -7.428  48.677  1.00 70.41           H
ATOM    112  CB  TYR A  28       1.884  -6.926  50.170  1.00 70.41           C
ATOM    113 1HB  TYR A  28       1.357  -6.051  50.552  1.00 70.41           H
ATOM    114 2HB  TYR A  28       2.333  -7.427  51.028  1.00 70.41           H
ATOM    115  CG  TYR A  28       2.997  -6.462  49.229  1.00 70.41           C
ATOM    116  CD1 TYR A  28       4.233  -7.075  49.267  1.00 70.41           C
ATOM    117  HD1 TYR A  28       4.416  -7.890  49.967  1.00 70.41           H
ATOM    118  CD2 TYR A  28       2.766  -5.431  48.341  1.00 70.41           C
ATOM    119  HD2 TYR A  28       1.790  -4.946  48.311  1.00 70.41           H
ATOM    120  CE1 TYR A  28       5.281  -6.639  48.381  1.00 70.41           C
ATOM    121  HE1 TYR A  28       6.261  -7.115  48.400  1.00 70.41           H
ATOM    122  CE2 TYR A  28       3.813  -4.994  47.455  1.00 70.41           C
ATOM    123  HE2 TYR A  28       3.644  -4.181  46.750  1.00 70.41           H
ATOM    124  CZ  TYR A  28       5.019  -5.620  47.519  1.00 70.41           C
ATOM    125  OH  TYR A  28       6.009  -5.208  46.682  1.00 70.41           O
ATOM    126  HH  TYR A  28       5.702  -4.417  46.152  1.00 70.41           H
ATOM    127  HN  TYR A  28       0.147  -7.888  51.472  1.00 70.41           H
ATOM    128  N   VAL A  29       1.826 -10.033  49.986  1.00 67.76           N
ATOM    129  CA  VAL A  29       2.583 -11.239  49.698  1.00 67.76           C
ATOM    130  C   VAL A  29       1.707 -12.207  48.900  1.00 67.76           C
ATOM    131  O   VAL A  29       2.196 -12.906  48.014  1.00 67.76           O
ATOM    132  HA  VAL A  29       3.438 -10.953  49.085  1.00 67.76           H
ATOM    133  CB  VAL A  29       3.114 -11.847  50.998  1.00 67.76           C
ATOM    134  HB  VAL A  29       2.275 -11.953  51.685  1.00 67.76           H
ATOM    135  CG1 VAL A  29       3.701 -13.238  50.753  1.00 67.76           C
ATOM    136 1HG1 VAL A  29       2.927 -13.893  50.352  1.00 67.76           H
ATOM    137 2HG1 VAL A  29       4.522 -13.166  50.040  1.00 67.76           H
ATOM    138 3HG1 VAL A  29       4.071 -13.647  51.693  1.00 67.76           H
ATOM    139  CG2 VAL A  29       4.145 -10.925  51.653  1.00 67.76           C
ATOM    140 1HG2 VAL A  29       4.981 -10.772  50.971  1.00 67.76           H
ATOM    141 2HG2 VAL A  29       3.681  -9.965  51.879  1.00 67.76           H
ATOM    142 3HG2 VAL A  29       4.506 -11.381  52.575  1.00 67.76           H
ATOM    143  HN  VAL A  29       1.505  -9.950  50.929  1.00 67.76           H
ATOM    144  N   ASN A  30       0.427 -12.216  49.243  1.00 69.90           N
ATOM    145  CA  ASN A  30      -0.498 -13.170  48.655  1.00 69.90           C
ATOM    146  C   ASN A  30      -0.998 -12.630  47.314  1.00 69.90           C
ATOM    147  O   ASN A  30      -1.670 -13.339  46.566  1.00 69.90           O
ATOM    148  HA  ASN A  30       0.072 -14.093  48.547  1.00 69.90           H
ATOM    149  CB  ASN A  30      -1.713 -13.388  49.559  1.00 69.90           C
ATOM    150 1HB  ASN A  30      -2.055 -12.430  49.952  1.00 69.90           H
ATOM    151 2HB  ASN A  30      -2.535 -13.805  48.977  1.00 69.90           H
ATOM    152  CG  ASN A  30      -1.373 -14.328  50.718  1.00 69.90           C
ATOM    153  OD1 ASN A  30      -0.438 -15.109  50.664  1.00 69.90           O
ATOM    154  ND2 ASN A  30      -2.184 -14.209  51.766  1.00 69.90           N
ATOM    155 1HD2 ASN A  30      -2.934 -13.548  51.746  1.00 69.90           H
ATOM    156 2HD2 ASN A  30      -2.043 -14.781  52.574  1.00 69.90           H
ATOM    157  HN  ASN A  30       0.022 -11.589  49.908  1.00 69.90           H
ATOM    158  N   PHE A  31      -0.651 -11.379  47.050  1.00 75.76           N
ATOM    159  CA  PHE A  31      -1.031 -10.745  45.799  1.00 75.76           C
ATOM    160  C   PHE A  31      -0.349 -11.425  44.610  1.00 75.76           C
ATOM    161  O   PHE A  31       0.878 -11.471  44.537  1.00 75.76           O
ATOM    162  HA  PHE A  31      -2.112 -10.844  45.701  1.00 75.76           H
ATOM    163  CB  PHE A  31      -0.564  -9.289  45.875  1.00 75.76           C
ATOM    164 1HB  PHE A  31      -0.962  -8.838  46.784  1.00 75.76           H
ATOM    165 2HB  PHE A  31       0.523  -9.271  45.960  1.00 75.76           H
ATOM    166  CG  PHE A  31      -0.982  -8.438  44.675  1.00 75.76           C
ATOM    167  CD1 PHE A  31      -0.107  -8.224  43.656  1.00 75.76           C
ATOM    168  HD1 PHE A  31       0.892  -8.659  43.694  1.00 75.76           H
ATOM    169  CD2 PHE A  31      -2.228  -7.895  44.627  1.00 75.76           C
ATOM    170  HD2 PHE A  31      -2.929  -8.067  45.444  1.00 75.76           H
ATOM    171  CE1 PHE A  31      -0.495  -7.434  42.541  1.00 75.76           C
ATOM    172  HE1 PHE A  31       0.206  -7.262  41.724  1.00 75.76           H
ATOM    173  CE2 PHE A  31      -2.616  -7.105  43.512  1.00 75.76           C
ATOM    174  HE2 PHE A  31      -3.614  -6.670  43.474  1.00 75.76           H
ATOM    175  CZ  PHE A  31      -1.741  -6.891  42.493  1.00 75.76           C
ATOM    176  HZ  PHE A  31      -2.039  -6.285  41.638  1.00 75.76           H
ATOM    177  HN  PHE A  31      -0.121 -10.802  47.672  1.00 75.76           H
ATOM    178  N   ASN A  32      -1.174 -11.936  43.709  1.00 73.07           N
ATOM    179  CA  ASN A  32      -0.666 -12.583  42.511  1.00 73.07           C
ATOM    180  C   ASN A  32      -0.235 -11.516  41.504  1.00 73.07           C
ATOM    181  O   ASN A  32      -1.059 -10.995  40.754  1.00 73.07           O
ATOM    182  HA  ASN A  32       0.167 -13.199  42.849  1.00 73.07           H
ATOM    183  CB  ASN A  32      -1.744 -13.447  41.852  1.00 73.07           C
ATOM    184 1HB  ASN A  32      -2.223 -14.073  42.604  1.00 73.07           H
ATOM    185 2HB  ASN A  32      -2.520 -12.807  41.430  1.00 73.07           H
ATOM    186  CG  ASN A  32      -1.146 -14.326  40.753  1.00 73.07           C
ATOM    187  OD1 ASN A  32       0.032 -14.261  40.442  1.00 73.07           O
ATOM    188  ND2 ASN A  32      -2.021 -15.151  40.184  1.00 73.07           N
ATOM    189 1HD2 ASN A  32      -2.974 -15.155  40.486  1.00 73.07           H
ATOM    190 2HD2 ASN A  32      -1.726 -15.767  39.454  1.00 73.07           H
ATOM    191  HN  ASN A  32      -2.171 -11.913  43.787  1.00 73.07           H
ATOM    192  N   PHE A  33       1.057 -11.221  41.519  1.00 74.36           N
ATOM    193  CA  PHE A  33       1.631 -10.319  40.535  1.00 74.36           C
ATOM    194  C   PHE A  33       1.796 -11.017  39.183  1.00 74.36           C
ATOM    195  O   PHE A  33       2.912 -11.156  38.685  1.00 74.36           O
ATOM    196  HA  PHE A  33       0.944  -9.480  40.426  1.00 74.36           H
ATOM    197  CB  PHE A  33       3.009  -9.907  41.055  1.00 74.36           C
ATOM    198 1HB  PHE A  33       3.592 -10.805  41.261  1.00 74.36           H
ATOM    199 2HB  PHE A  33       3.533  -9.360  40.272  1.00 74.36           H
ATOM    200  CG  PHE A  33       2.965  -9.044  42.318  1.00 74.36           C
ATOM    201  CD1 PHE A  33       2.800  -7.698  42.217  1.00 74.36           C
ATOM    202  HD1 PHE A  33       2.699  -7.234  41.236  1.00 74.36           H
ATOM    203  CD2 PHE A  33       3.091  -9.624  43.542  1.00 74.36           C
ATOM    204  HD2 PHE A  33       3.223 -10.703  43.623  1.00 74.36           H
ATOM    205  CE1 PHE A  33       2.759  -6.898  43.389  1.00 74.36           C
ATOM    206  HE1 PHE A  33       2.627  -5.819  43.307  1.00 74.36           H
ATOM    207  CE2 PHE A  33       3.050  -8.823  44.714  1.00 74.36           C
ATOM    208  HE2 PHE A  33       3.151  -9.288  45.695  1.00 74.36           H
ATOM    209  CZ  PHE A  33       2.885  -7.477  44.613  1.00 74.36           C
ATOM    210  HZ  PHE A  33       2.854  -6.863  45.512  1.00 74.36           H
ATOM    211  HN  PHE A  33       1.706 -11.585  42.187  1.00 74.36           H
ATOM    212  N   THR A  34       0.669 -11.438  38.628  1.00 75.21           N
ATOM    213  CA  THR A  34       0.638 -11.889  37.247  1.00 75.21           C
ATOM    214  C   THR A  34       1.153 -10.791  36.315  1.00 75.21           C
ATOM    215  O   THR A  34       0.763  -9.631  36.441  1.00 75.21           O
ATOM    216  HA  THR A  34       1.316 -12.737  37.148  1.00 75.21           H
ATOM    217  CB  THR A  34      -0.790 -12.336  36.928  1.00 75.21           C
ATOM    218  HB  THR A  34      -1.449 -11.476  36.806  1.00 75.21           H
ATOM    219  OG1 THR A  34      -1.124 -13.220  37.995  1.00 75.21           O
ATOM    220  HG1 THR A  34      -0.405 -13.906  38.108  1.00 75.21           H
ATOM    221  CG2 THR A  34      -0.863 -13.216  35.679  1.00 75.21           C
ATOM    222 1HG2 THR A  34      -0.257 -14.110  35.828  1.00 75.21           H
ATOM    223 2HG2 THR A  34      -0.486 -12.660  34.820  1.00 75.21           H
ATOM    224 3HG2 THR A  34      -1.898 -13.505  35.498  1.00 75.21           H
ATOM    225  HN  THR A  34      -0.210 -11.473  39.104  1.00 75.21           H
ATOM    226  N   ASP A  35       2.023 -11.195  35.401  1.00 82.02           N
ATOM    227  CA  ASP A  35       2.758 -10.237  34.592  1.00 82.02           C
ATOM    228  C   ASP A  35       1.878  -9.779  33.428  1.00 82.02           C
ATOM    229  O   ASP A  35       2.100 -10.173  32.284  1.00 82.02           O
ATOM    230  HA  ASP A  35       3.009  -9.422  35.271  1.00 82.02           H
ATOM    231  CB  ASP A  35       4.024 -10.866  34.008  1.00 82.02           C
ATOM    232 1HB  ASP A  35       4.386 -11.650  34.674  1.00 82.02           H
ATOM    233 2HB  ASP A  35       3.793 -11.341  33.055  1.00 82.02           H
ATOM    234  CG  ASP A  35       5.117  -9.814  33.808  1.00 82.02           C
ATOM    235  OD1 ASP A  35       4.937  -8.700  34.346  1.00 82.02           O
ATOM    236  OD2 ASP A  35       6.108 -10.148  33.123  1.00 82.02           O
ATOM    237  HN  ASP A  35       2.229 -12.155  35.210  1.00 82.02           H
ATOM    238  N   PHE A  36       0.896  -8.953  33.759  1.00 90.14           N
ATOM    239  CA  PHE A  36       0.002  -8.410  32.750  1.00 90.14           C
ATOM    240  C   PHE A  36       0.633  -7.205  32.050  1.00 90.14           C
ATOM    241  O   PHE A  36       0.155  -6.769  31.004  1.00 90.14           O
ATOM    242  HA  PHE A  36      -0.178  -9.199  32.020  1.00 90.14           H
ATOM    243  CB  PHE A  36      -1.267  -7.957  33.474  1.00 90.14           C
ATOM    244 1HB  PHE A  36      -0.988  -7.315  34.309  1.00 90.14           H
ATOM    245 2HB  PHE A  36      -1.866  -7.352  32.793  1.00 90.14           H
ATOM    246  CG  PHE A  36      -2.127  -9.108  34.001  1.00 90.14           C
ATOM    247  CD1 PHE A  36      -2.286 -10.234  33.256  1.00 90.14           C
ATOM    248  HD1 PHE A  36      -1.801 -10.317  32.283  1.00 90.14           H
ATOM    249  CD2 PHE A  36      -2.733  -9.004  35.214  1.00 90.14           C
ATOM    250  HD2 PHE A  36      -2.606  -8.102  35.812  1.00 90.14           H
ATOM    251  CE1 PHE A  36      -3.084 -11.302  33.744  1.00 90.14           C
ATOM    252  HE1 PHE A  36      -3.212 -12.205  33.147  1.00 90.14           H
ATOM    253  CE2 PHE A  36      -3.531 -10.072  35.703  1.00 90.14           C
ATOM    254  HE2 PHE A  36      -4.016  -9.989  36.675  1.00 90.14           H
ATOM    255  CZ  PHE A  36      -3.690 -11.199  34.958  1.00 90.14           C
ATOM    256  HZ  PHE A  36      -4.302 -12.019  35.333  1.00 90.14           H
ATOM    257  HN  PHE A  36       0.708  -8.655  34.695  1.00 90.14           H
ATOM    258  N   TYR A  37       1.698  -6.699  32.656  1.00 91.62           N
ATOM    259  CA  TYR A  37       2.491  -5.657  32.028  1.00 91.62           C
ATOM    260  C   TYR A  37       3.592  -6.258  31.152  1.00 91.62           C
ATOM    261  O   TYR A  37       4.496  -6.924  31.654  1.00 91.62           O
ATOM    262  HA  TYR A  37       1.827  -5.058  31.405  1.00 91.62           H
ATOM    263  CB  TYR A  37       3.138  -4.872  33.172  1.00 91.62           C
ATOM    264 1HB  TYR A  37       2.354  -4.498  33.831  1.00 91.62           H
ATOM    265 2HB  TYR A  37       3.753  -5.552  33.762  1.00 91.62           H
ATOM    266  CG  TYR A  37       4.001  -3.696  32.711  1.00 91.62           C
ATOM    267  CD1 TYR A  37       5.355  -3.870  32.511  1.00 91.62           C
ATOM    268  HD1 TYR A  37       5.810  -4.846  32.683  1.00 91.62           H
ATOM    269  CD2 TYR A  37       3.424  -2.461  32.493  1.00 91.62           C
ATOM    270  HD2 TYR A  37       2.354  -2.324  32.651  1.00 91.62           H
ATOM    271  CE1 TYR A  37       6.167  -2.763  32.077  1.00 91.62           C
ATOM    272  HE1 TYR A  37       7.238  -2.887  31.916  1.00 91.62           H
ATOM    273  CE2 TYR A  37       4.236  -1.354  32.059  1.00 91.62           C
ATOM    274  HE2 TYR A  37       3.793  -0.373  31.884  1.00 91.62           H
ATOM    275  CZ  TYR A  37       5.567  -1.560  31.872  1.00 91.62           C
ATOM    276  OH  TYR A  37       6.334  -0.514  31.462  1.00 91.62           O
ATOM    277  HH  TYR A  37       5.759   0.287  31.295  1.00 91.62           H
ATOM    278  HN  TYR A  37       2.019  -6.990  33.557  1.00 91.62           H
ATOM    279  N   CYS A  38       3.480  -6.000  29.857  1.00 91.26           N
ATOM    280  CA  CYS A  38       4.397  -6.587  28.895  1.00 91.26           C
ATOM    281  C   CYS A  38       5.424  -5.524  28.500  1.00 91.26           C
ATOM    282  O   CYS A  38       5.068  -4.497  27.924  1.00 91.26           O
ATOM    283  HA  CYS A  38       4.882  -7.426  29.396  1.00 91.26           H
ATOM    284  CB  CYS A  38       3.659  -7.148  27.678  1.00 91.26           C
ATOM    285 1HB  CYS A  38       2.865  -7.822  28.003  1.00 91.26           H
ATOM    286 2HB  CYS A  38       3.183  -6.338  27.126  1.00 91.26           H
ATOM    287  SG  CYS A  38       4.830  -8.041  26.592  1.00 91.26           S
ATOM    288  HN  CYS A  38       2.780  -5.405  29.464  1.00 91.26           H
ATOM    289  N   GLU A  39       6.677  -5.807  28.825  1.00 89.60           N
ATOM    290  CA  GLU A  39       7.783  -5.035  28.284  1.00 89.60           C
ATOM    291  C   GLU A  39       8.143  -5.533  26.883  1.00 89.60           C
ATOM    292  O   GLU A  39       8.543  -6.684  26.714  1.00 89.60           O
ATOM    293  HA  GLU A  39       7.420  -4.008  28.230  1.00 89.60           H
ATOM    294  CB  GLU A  39       8.996  -5.089  29.215  1.00 89.60           C
ATOM    295 1HB  GLU A  39       9.197  -6.123  29.496  1.00 89.60           H
ATOM    296 2HB  GLU A  39       9.845  -4.599  28.740  1.00 89.60           H
ATOM    297  CG  GLU A  39       8.727  -4.323  30.512  1.00 89.60           C
ATOM    298 1HG  GLU A  39       8.384  -3.315  30.279  1.00 89.60           H
ATOM    299 2HG  GLU A  39       7.926  -4.812  31.067  1.00 89.60           H
ATOM    300  CD  GLU A  39       9.986  -4.252  31.378  1.00 89.60           C
ATOM    301  OE1 GLU A  39       9.877  -3.697  32.493  1.00 89.60           O
ATOM    302  OE2 GLU A  39      11.028  -4.756  30.906  1.00 89.60           O
ATOM    303  HN  GLU A  39       6.940  -6.546  29.444  1.00 89.60           H
ATOM    304  N   LYS A  40       7.989  -4.642  25.915  1.00 89.41           N
ATOM    305  CA  LYS A  40       8.171  -5.012  24.522  1.00 89.41           C
ATOM    306  C   LYS A  40       9.594  -4.656  24.086  1.00 89.41           C
ATOM    307  O   LYS A  40       9.825  -4.315  22.927  1.00 89.41           O
ATOM    308  HA  LYS A  40       8.049  -6.092  24.452  1.00 89.41           H
ATOM    309  CB  LYS A  40       7.084  -4.376  23.652  1.00 89.41           C
ATOM    310 1HB  LYS A  40       7.162  -3.290  23.702  1.00 89.41           H
ATOM    311 2HB  LYS A  40       7.235  -4.659  22.611  1.00 89.41           H
ATOM    312  CG  LYS A  40       5.691  -4.814  24.109  1.00 89.41           C
ATOM    313 1HG  LYS A  40       5.701  -5.877  24.351  1.00 89.41           H
ATOM    314 2HG  LYS A  40       5.419  -4.282  25.020  1.00 89.41           H
ATOM    315  CD  LYS A  40       4.648  -4.543  23.023  1.00 89.41           C
ATOM    316 1HD  LYS A  40       4.661  -3.486  22.757  1.00 89.41           H
ATOM    317 2HD  LYS A  40       4.902  -5.102  22.122  1.00 89.41           H
ATOM    318  CE  LYS A  40       3.248  -4.937  23.497  1.00 89.41           C
ATOM    319 1HE  LYS A  40       3.228  -5.997  23.749  1.00 89.41           H
ATOM    320 2HE  LYS A  40       2.997  -4.388  24.405  1.00 89.41           H
ATOM    321  NZ  LYS A  40       2.245  -4.652  22.446  1.00 89.41           N
ATOM    322 1HZ  LYS A  40       1.332  -4.962  22.758  1.00 89.41           H
ATOM    323 2HZ  LYS A  40       2.220  -3.655  22.264  1.00 89.41           H
ATOM    324 3HZ  LYS A  40       2.498  -5.145  21.596  1.00 89.41           H
ATOM    325  HN  LYS A  40       7.745  -3.684  26.070  1.00 89.41           H
ATOM    326  N   ASN A  41      10.511  -4.748  25.038  1.00 87.70           N
ATOM    327  CA  ASN A  41      11.900  -4.416  24.773  1.00 87.70           C
ATOM    328  C   ASN A  41      12.426  -5.304  23.644  1.00 87.70           C
ATOM    329  O   ASN A  41      13.139  -4.833  22.759  1.00 87.70           O
ATOM    330  HA  ASN A  41      11.896  -3.359  24.504  1.00 87.70           H
ATOM    331  CB  ASN A  41      12.770  -4.658  26.008  1.00 87.70           C
ATOM    332 1HB  ASN A  41      12.510  -5.616  26.458  1.00 87.70           H
ATOM    333 2HB  ASN A  41      13.818  -4.717  25.714  1.00 87.70           H
ATOM    334  CG  ASN A  41      12.585  -3.539  27.036  1.00 87.70           C
ATOM    335  OD1 ASN A  41      12.250  -2.412  26.712  1.00 87.70           O
ATOM    336  ND2 ASN A  41      12.822  -3.913  28.290  1.00 87.70           N
ATOM    337 1HD2 ASN A  41      13.095  -4.854  28.489  1.00 87.70           H
ATOM    338 2HD2 ASN A  41      12.729  -3.252  29.035  1.00 87.70           H
ATOM    339  HN  ASN A  41      10.318  -5.042  25.974  1.00 87.70           H
ATOM    340  N   ASN A  42      12.054  -6.574  23.710  1.00 90.17           N
ATOM    341  CA  ASN A  42      12.517  -7.543  22.732  1.00 90.17           C
ATOM    342  C   ASN A  42      12.023  -7.134  21.343  1.00 90.17           C
ATOM    343  O   ASN A  42      12.752  -7.257  20.360  1.00 90.17           O
ATOM    344  HA  ASN A  42      13.605  -7.529  22.808  1.00 90.17           H
ATOM    345  CB  ASN A  42      11.971  -8.939  23.036  1.00 90.17           C
ATOM    346 1HB  ASN A  42      10.889  -8.890  23.162  1.00 90.17           H
ATOM    347 2HB  ASN A  42      12.164  -9.601  22.193  1.00 90.17           H
ATOM    348  CG  ASN A  42      12.611  -9.515  24.301  1.00 90.17           C
ATOM    349  OD1 ASN A  42      13.604  -9.017  24.807  1.00 90.17           O
ATOM    350  ND2 ASN A  42      11.990 -10.588  24.781  1.00 90.17           N
ATOM    351 1HD2 ASN A  42      11.179 -10.946  24.318  1.00 90.17           H
ATOM    352 2HD2 ASN A  42      12.333 -11.037  25.606  1.00 90.17           H
ATOM    353  HN  ASN A  42      11.447  -6.943  24.415  1.00 90.17           H
ATOM    354  N   VAL A  43      10.788  -6.657  21.306  1.00 90.83           N
ATOM    355  CA  VAL A  43      10.182  -6.245  20.051  1.00 90.83           C
ATOM    356  C   VAL A  43      10.961  -5.059  19.478  1.00 90.83           C
ATOM    357  O   VAL A  43      11.255  -5.023  18.285  1.00 90.83           O
ATOM    358  HA  VAL A  43      10.259  -7.083  19.358  1.00 90.83           H
ATOM    359  CB  VAL A  43       8.698  -5.940  20.262  1.00 90.83           C
ATOM    360  HB  VAL A  43       8.624  -5.038  20.869  1.00 90.83           H
ATOM    361  CG1 VAL A  43       7.999  -5.667  18.928  1.00 90.83           C
ATOM    362 1HG1 VAL A  43       8.466  -4.810  18.442  1.00 90.83           H
ATOM    363 2HG1 VAL A  43       8.088  -6.543  18.286  1.00 90.83           H
ATOM    364 3HG1 VAL A  43       6.945  -5.453  19.107  1.00 90.83           H
ATOM    365  CG2 VAL A  43       8.007  -7.075  21.020  1.00 90.83           C
ATOM    366 1HG2 VAL A  43       8.096  -8.000  20.450  1.00 90.83           H
ATOM    367 2HG2 VAL A  43       8.479  -7.202  21.994  1.00 90.83           H
ATOM    368 3HG2 VAL A  43       6.953  -6.832  21.157  1.00 90.83           H
ATOM    369  HN  VAL A  43      10.205  -6.550  22.111  1.00 90.83           H
ATOM    370  N   ARG A  44      11.272  -4.117  20.357  1.00 89.31           N
ATOM    371  CA  ARG A  44      11.961  -2.906  19.943  1.00 89.31           C
ATOM    372  C   ARG A  44      13.365  -3.241  19.437  1.00 89.31           C
ATOM    373  O   ARG A  44      13.825  -2.673  18.448  1.00 89.31           O
ATOM    374  HA  ARG A  44      11.344  -2.494  19.144  1.00 89.31           H
ATOM    375  CB  ARG A  44      12.067  -1.911  21.100  1.00 89.31           C
ATOM    376 1HB  ARG A  44      12.480  -2.409  21.977  1.00 89.31           H
ATOM    377 2HB  ARG A  44      12.757  -1.110  20.833  1.00 89.31           H
ATOM    378  CG  ARG A  44      10.698  -1.318  21.441  1.00 89.31           C
ATOM    379 1HG  ARG A  44      10.206  -0.981  20.528  1.00 89.31           H
ATOM    380 2HG  ARG A  44      10.063  -2.089  21.878  1.00 89.31           H
ATOM    381  CD  ARG A  44      10.834  -0.147  22.416  1.00 89.31           C
ATOM    382 1HD  ARG A  44      11.682   0.476  22.132  1.00 89.31           H
ATOM    383 2HD  ARG A  44       9.945   0.482  22.368  1.00 89.31           H
ATOM    384  NE  ARG A  44      11.020  -0.655  23.793  1.00 89.31           N
ATOM    385  HE  ARG A  44      11.631  -1.435  23.927  1.00 89.31           H
ATOM    386  CZ  ARG A  44      10.421  -0.134  24.873  1.00 89.31           C
ATOM    387  NH1 ARG A  44       9.593   0.912  24.753  1.00 89.31           N
ATOM    388 1HH1 ARG A  44       9.417   1.310  23.853  1.00 89.31           H
ATOM    389 2HH1 ARG A  44       9.150   1.295  25.564  1.00 89.31           H
ATOM    390  NH2 ARG A  44      10.663  -0.675  26.075  1.00 89.31           N
ATOM    391 1HH2 ARG A  44      10.224  -0.299  26.890  1.00 89.31           H
ATOM    392 2HH2 ARG A  44      11.283  -1.456  26.156  1.00 89.31           H
ATOM    393  HN  ARG A  44      11.061  -4.171  21.333  1.00 89.31           H
ATOM    394  N   GLN A  45      14.008  -4.163  20.139  1.00 91.34           N
ATOM    395  CA  GLN A  45      15.372  -4.539  19.809  1.00 91.34           C
ATOM    396  C   GLN A  45      15.425  -5.175  18.418  1.00 91.34           C
ATOM    397  O   GLN A  45      16.320  -4.876  17.628  1.00 91.34           O
ATOM    398  HA  GLN A  45      15.939  -3.608  19.812  1.00 91.34           H
ATOM    399  CB  GLN A  45      15.952  -5.483  20.864  1.00 91.34           C
ATOM    400 1HB  GLN A  45      15.840  -5.040  21.854  1.00 91.34           H
ATOM    401 2HB  GLN A  45      15.392  -6.418  20.868  1.00 91.34           H
ATOM    402  CG  GLN A  45      17.430  -5.768  20.592  1.00 91.34           C
ATOM    403 1HG  GLN A  45      17.543  -6.210  19.602  1.00 91.34           H
ATOM    404 2HG  GLN A  45      17.990  -4.833  20.589  1.00 91.34           H
ATOM    405  CD  GLN A  45      18.010  -6.712  21.647  1.00 91.34           C
ATOM    406  OE1 GLN A  45      17.308  -7.257  22.483  1.00 91.34           O
ATOM    407  NE2 GLN A  45      19.327  -6.874  21.563  1.00 91.34           N
ATOM    408 1HE2 GLN A  45      19.845  -6.397  20.853  1.00 91.34           H
ATOM    409 2HE2 GLN A  45      19.800  -7.473  22.209  1.00 91.34           H
ATOM    410  HN  GLN A  45      13.613  -4.648  20.920  1.00 91.34           H
ATOM    411  N   PHE A  46      14.455  -6.039  18.160  1.00 93.30           N
ATOM    412  CA  PHE A  46      14.357  -6.690  16.864  1.00 93.30           C
ATOM    413  C   PHE A  46      14.156  -5.662  15.748  1.00 93.30           C
ATOM    414  O   PHE A  46      14.850  -5.699  14.733  1.00 93.30           O
ATOM    415  HA  PHE A  46      15.292  -7.224  16.699  1.00 93.30           H
ATOM    416  CB  PHE A  46      13.137  -7.612  16.917  1.00 93.30           C
ATOM    417 1HB  PHE A  46      13.322  -8.401  17.646  1.00 93.30           H
ATOM    418 2HB  PHE A  46      12.279  -7.042  17.276  1.00 93.30           H
ATOM    419  CG  PHE A  46      12.780  -8.250  15.574  1.00 93.30           C
ATOM    420  CD1 PHE A  46      11.752  -7.753  14.836  1.00 93.30           C
ATOM    421  HD1 PHE A  46      11.182  -6.899  15.201  1.00 93.30           H
ATOM    422  CD2 PHE A  46      13.492  -9.316  15.117  1.00 93.30           C
ATOM    423  HD2 PHE A  46      14.316  -9.715  15.709  1.00 93.30           H
ATOM    424  CE1 PHE A  46      11.421  -8.345  13.588  1.00 93.30           C
ATOM    425  HE1 PHE A  46      10.597  -7.947  12.997  1.00 93.30           H
ATOM    426  CE2 PHE A  46      13.161  -9.909  13.870  1.00 93.30           C
ATOM    427  HE2 PHE A  46      13.731 -10.763  13.504  1.00 93.30           H
ATOM    428  CZ  PHE A  46      12.133  -9.411  13.132  1.00 93.30           C
ATOM    429  HZ  PHE A  46      11.879  -9.866  12.175  1.00 93.30           H
ATOM    430  HN  PHE A  46      13.745  -6.296  18.816  1.00 93.30           H
ATOM    431  N   ALA A  47      13.204  -4.769  15.975  1.00 91.90           N
ATOM    432  CA  ALA A  47      12.831  -3.799  14.958  1.00 91.90           C
ATOM    433  C   ALA A  47      14.047  -2.940  14.608  1.00 91.90           C
ATOM    434  O   ALA A  47      14.257  -2.601  13.444  1.00 91.90           O
ATOM    435  HA  ALA A  47      12.519  -4.351  14.072  1.00 91.90           H
ATOM    436  CB  ALA A  47      11.651  -2.963  15.459  1.00 91.90           C
ATOM    437 1HB  ALA A  47      10.804  -3.617  15.666  1.00 91.90           H
ATOM    438 2HB  ALA A  47      11.938  -2.441  16.372  1.00 91.90           H
ATOM    439 3HB  ALA A  47      11.371  -2.236  14.697  1.00 91.90           H
ATOM    440  HN  ALA A  47      12.693  -4.701  16.831  1.00 91.90           H
ATOM    441  N   SER A  48      14.816  -2.613  15.636  1.00 92.16           N
ATOM    442  CA  SER A  48      15.899  -1.655  15.485  1.00 92.16           C
ATOM    443  C   SER A  48      16.976  -2.224  14.560  1.00 92.16           C
ATOM    444  O   SER A  48      17.696  -1.473  13.903  1.00 92.16           O
ATOM    445  HA  SER A  48      15.442  -0.770  15.042  1.00 92.16           H
ATOM    446  CB  SER A  48      16.504  -1.290  16.842  1.00 92.16           C
ATOM    447 1HB  SER A  48      17.164  -0.430  16.725  1.00 92.16           H
ATOM    448 2HB  SER A  48      15.708  -0.990  17.525  1.00 92.16           H
ATOM    449  OG  SER A  48      17.233  -2.374  17.411  1.00 92.16           O
ATOM    450  HG  SER A  48      17.617  -2.102  18.293  1.00 92.16           H
ATOM    451  HN  SER A  48      14.710  -2.989  16.556  1.00 92.16           H
ATOM    452  N   HIS A  49      17.053  -3.547  14.537  1.00 93.56           N
ATOM    453  CA  HIS A  49      18.060  -4.224  13.738  1.00 93.56           C
ATOM    454  C   HIS A  49      17.476  -4.579  12.369  1.00 93.56           C
ATOM    455  O   HIS A  49      18.161  -4.478  11.353  1.00 93.56           O
ATOM    456  HA  HIS A  49      18.879  -3.518  13.602  1.00 93.56           H
ATOM    457  CB  HIS A  49      18.613  -5.442  14.480  1.00 93.56           C
ATOM    458 1HB  HIS A  49      17.782  -6.080  14.782  1.00 93.56           H
ATOM    459 2HB  HIS A  49      19.229  -6.025  13.794  1.00 93.56           H
ATOM    460  CG  HIS A  49      19.433  -5.098  15.701  1.00 93.56           C
ATOM    461  ND1 HIS A  49      18.864  -4.802  16.927  1.00 93.56           N
ATOM    462  HD1 HIS A  49      17.885  -4.785  17.129  1.00 93.56           H
ATOM    463  CD2 HIS A  49      20.784  -5.006  15.871  1.00 93.56           C
ATOM    464  HD2 HIS A  49      21.536  -5.178  15.101  1.00 93.56           H
ATOM    465  CE1 HIS A  49      19.838  -4.544  17.788  1.00 93.56           C
ATOM    466  HE1 HIS A  49      19.711  -4.278  18.838  1.00 93.56           H
ATOM    467  NE2 HIS A  49      21.026  -4.671  17.131  1.00 93.56           N
ATOM    468  HN  HIS A  49      16.444  -4.151  15.051  1.00 93.56           H
ATOM    469  N   PHE A  50      16.215  -4.987  12.387  1.00 94.91           N
ATOM    470  CA  PHE A  50      15.618  -5.623  11.225  1.00 94.91           C
ATOM    471  C   PHE A  50      15.143  -4.580  10.212  1.00 94.91           C
ATOM    472  O   PHE A  50      15.398  -4.709   9.016  1.00 94.91           O
ATOM    473  HA  PHE A  50      16.386  -6.247  10.768  1.00 94.91           H
ATOM    474  CB  PHE A  50      14.411  -6.421  11.723  1.00 94.91           C
ATOM    475 1HB  PHE A  50      14.749  -7.150  12.460  1.00 94.91           H
ATOM    476 2HB  PHE A  50      13.727  -5.744  12.235  1.00 94.91           H
ATOM    477  CG  PHE A  50      13.649  -7.152  10.616  1.00 94.91           C
ATOM    478  CD1 PHE A  50      12.430  -6.700  10.217  1.00 94.91           C
ATOM    479  HD1 PHE A  50      11.996  -5.817  10.685  1.00 94.91           H
ATOM    480  CD2 PHE A  50      14.190  -8.254  10.031  1.00 94.91           C
ATOM    481  HD2 PHE A  50      15.167  -8.617  10.351  1.00 94.91           H
ATOM    482  CE1 PHE A  50      11.723  -7.378   9.189  1.00 94.91           C
ATOM    483  HE1 PHE A  50      10.746  -7.016   8.869  1.00 94.91           H
ATOM    484  CE2 PHE A  50      13.483  -8.932   9.003  1.00 94.91           C
ATOM    485  HE2 PHE A  50      13.917  -9.816   8.535  1.00 94.91           H
ATOM    486  CZ  PHE A  50      12.264  -8.480   8.604  1.00 94.91           C
ATOM    487  HZ  PHE A  50      11.721  -9.001   7.816  1.00 94.91           H
ATOM    488  HN  PHE A  50      15.607  -4.889  13.174  1.00 94.91           H
ATOM    489  N   LEU A  51      14.459  -3.569  10.729  1.00 94.75           N
ATOM    490  CA  LEU A  51      13.639  -2.713   9.889  1.00 94.75           C
ATOM    491  C   LEU A  51      14.545  -1.789   9.072  1.00 94.75           C
ATOM    492  O   LEU A  51      14.423  -1.715   7.850  1.00 94.75           O
ATOM    493  HA  LEU A  51      13.093  -3.358   9.200  1.00 94.75           H
ATOM    494  CB  LEU A  51      12.602  -1.969  10.732  1.00 94.75           C
ATOM    495 1HB  LEU A  51      13.129  -1.348  11.456  1.00 94.75           H
ATOM    496 2HB  LEU A  51      12.047  -1.296  10.079  1.00 94.75           H
ATOM    497  CG  LEU A  51      11.600  -2.844  11.488  1.00 94.75           C
ATOM    498  HG  LEU A  51      12.157  -3.512  12.145  1.00 94.75           H
ATOM    499  CD1 LEU A  51      10.688  -1.994  12.374  1.00 94.75           C
ATOM    500 1HD1 LEU A  51      11.292  -1.449  13.100  1.00 94.75           H
ATOM    501 2HD1 LEU A  51      10.137  -1.286  11.755  1.00 94.75           H
ATOM    502 3HD1 LEU A  51       9.985  -2.640  12.900  1.00 94.75           H
ATOM    503  CD2 LEU A  51      10.802  -3.723  10.522  1.00 94.75           C
ATOM    504 1HD2 LEU A  51      10.256  -3.091   9.822  1.00 94.75           H
ATOM    505 2HD2 LEU A  51      11.485  -4.370   9.971  1.00 94.75           H
ATOM    506 3HD2 LEU A  51      10.097  -4.335  11.085  1.00 94.75           H
ATOM    507  HN  LEU A  51      14.460  -3.332  11.701  1.00 94.75           H
ATOM    508  N   PRO A  52      15.466  -1.070   9.728  1.00 95.58           N
ATOM    509  CA  PRO A  52      16.173   0.031   9.070  1.00 95.58           C
ATOM    510  C   PRO A  52      16.817  -0.397   7.761  1.00 95.58           C
ATOM    511  O   PRO A  52      16.612   0.237   6.728  1.00 95.58           O
ATOM    512  HA  PRO A  52      15.470   0.819   8.797  1.00 95.58           H
ATOM    513  CB  PRO A  52      17.218   0.460  10.103  1.00 95.58           C
ATOM    514 1HB  PRO A  52      18.164  -0.061   9.956  1.00 95.58           H
ATOM    515 2HB  PRO A  52      17.429   1.527  10.040  1.00 95.58           H
ATOM    516  CG  PRO A  52      16.571   0.091  11.433  1.00 95.58           C
ATOM    517 1HG  PRO A  52      17.309   0.004  12.231  1.00 95.58           H
ATOM    518 2HG  PRO A  52      15.855   0.846  11.758  1.00 95.58           H
ATOM    519  CD  PRO A  52      15.900  -1.238  11.127  1.00 95.58           C
ATOM    520 1HD  PRO A  52      16.591  -2.074  11.233  1.00 95.58           H
ATOM    521 2HD  PRO A  52      15.064  -1.433  11.798  1.00 95.58           H
ATOM    522  N   PRO A  53      17.607  -1.479   7.774  1.00 96.51           N
ATOM    523  CA  PRO A  53      18.273  -1.941   6.553  1.00 96.51           C
ATOM    524  C   PRO A  53      17.299  -2.135   5.403  1.00 96.51           C
ATOM    525  O   PRO A  53      17.584  -1.749   4.270  1.00 96.51           O
ATOM    526  HA  PRO A  53      18.979  -1.188   6.204  1.00 96.51           H
ATOM    527  CB  PRO A  53      18.925  -3.259   6.973  1.00 96.51           C
ATOM    528 1HB  PRO A  53      18.271  -4.110   6.781  1.00 96.51           H
ATOM    529 2HB  PRO A  53      19.851  -3.441   6.427  1.00 96.51           H
ATOM    530  CG  PRO A  53      19.179  -3.069   8.464  1.00 96.51           C
ATOM    531 1HG  PRO A  53      19.309  -4.022   8.977  1.00 96.51           H
ATOM    532 2HG  PRO A  53      20.085  -2.494   8.650  1.00 96.51           H
ATOM    533  CD  PRO A  53      17.931  -2.335   8.929  1.00 96.51           C
ATOM    534 1HD  PRO A  53      17.118  -3.024   9.157  1.00 96.51           H
ATOM    535 2HD  PRO A  53      18.116  -1.755   9.833  1.00 96.51           H
ATOM    536  N   LEU A  54      16.162  -2.735   5.726  1.00 95.92           N
ATOM    537  CA  LEU A  54      15.201  -3.118   4.706  1.00 95.92           C
ATOM    538  C   LEU A  54      14.549  -1.860   4.129  1.00 95.92           C
ATOM    539  O   LEU A  54      14.395  -1.738   2.914  1.00 95.92           O
ATOM    540  HA  LEU A  54      15.752  -3.618   3.910  1.00 95.92           H
ATOM    541  CB  LEU A  54      14.199  -4.128   5.267  1.00 95.92           C
ATOM    542 1HB  LEU A  54      13.754  -3.707   6.169  1.00 95.92           H
ATOM    543 2HB  LEU A  54      13.394  -4.252   4.543  1.00 95.92           H
ATOM    544  CG  LEU A  54      14.759  -5.511   5.607  1.00 95.92           C
ATOM    545  HG  LEU A  54      15.581  -5.383   6.311  1.00 95.92           H
ATOM    546  CD1 LEU A  54      13.703  -6.376   6.298  1.00 95.92           C
ATOM    547 1HD1 LEU A  54      13.384  -5.892   7.221  1.00 95.92           H
ATOM    548 2HD1 LEU A  54      12.845  -6.499   5.637  1.00 95.92           H
ATOM    549 3HD1 LEU A  54      14.127  -7.353   6.528  1.00 95.92           H
ATOM    550  CD2 LEU A  54      15.332  -6.191   4.362  1.00 95.92           C
ATOM    551 1HD2 LEU A  54      14.545  -6.306   3.616  1.00 95.92           H
ATOM    552 2HD2 LEU A  54      16.135  -5.580   3.951  1.00 95.92           H
ATOM    553 3HD2 LEU A  54      15.723  -7.172   4.631  1.00 95.92           H
ATOM    554  HN  LEU A  54      15.895  -2.958   6.664  1.00 95.92           H
ATOM    555  N   TYR A  55      14.182  -0.957   5.026  1.00 95.18           N
ATOM    556  CA  TYR A  55      13.495   0.259   4.626  1.00 95.18           C
ATOM    557  C   TYR A  55      14.383   1.121   3.727  1.00 95.18           C
ATOM    558  O   TYR A  55      13.897   1.751   2.789  1.00 95.18           O
ATOM    559  HA  TYR A  55      12.599  -0.026   4.074  1.00 95.18           H
ATOM    560  CB  TYR A  55      13.204   1.024   5.919  1.00 95.18           C
ATOM    561 1HB  TYR A  55      14.105   1.034   6.534  1.00 95.18           H
ATOM    562 2HB  TYR A  55      12.975   2.061   5.673  1.00 95.18           H
ATOM    563  CG  TYR A  55      12.051   0.444   6.740  1.00 95.18           C
ATOM    564  CD1 TYR A  55      11.311  -0.610   6.242  1.00 95.18           C
ATOM    565  HD1 TYR A  55      11.549  -1.028   5.264  1.00 95.18           H
ATOM    566  CD2 TYR A  55      11.750   0.974   7.978  1.00 95.18           C
ATOM    567  HD2 TYR A  55      12.334   1.806   8.371  1.00 95.18           H
ATOM    568  CE1 TYR A  55      10.225  -1.156   7.014  1.00 95.18           C
ATOM    569  HE1 TYR A  55       9.633  -1.988   6.632  1.00 95.18           H
ATOM    570  CE2 TYR A  55      10.664   0.428   8.750  1.00 95.18           C
ATOM    571  HE2 TYR A  55      10.416   0.837   9.730  1.00 95.18           H
ATOM    572  CZ  TYR A  55       9.955  -0.610   8.230  1.00 95.18           C
ATOM    573  OH  TYR A  55       8.930  -1.126   8.960  1.00 95.18           O
ATOM    574  HH  TYR A  55       8.799  -0.589   9.793  1.00 95.18           H
ATOM    575  HN  TYR A  55      14.347  -1.045   6.008  1.00 95.18           H
ATOM    576  N   TRP A  56      15.669   1.121   4.045  1.00 96.28           N
ATOM    577  CA  TRP A  56      16.642   1.826   3.228  1.00 96.28           C
ATOM    578  C   TRP A  56      16.709   1.131   1.866  1.00 96.28           C
ATOM    579  O   TRP A  56      16.737   1.792   0.829  1.00 96.28           O
ATOM    580  HA  TRP A  56      16.294   2.852   3.106  1.00 96.28           H
ATOM    581  CB  TRP A  56      18.000   1.896   3.930  1.00 96.28           C
ATOM    582 1HB  TRP A  56      18.132   0.998   4.533  1.00 96.28           H
ATOM    583 2HB  TRP A  56      18.788   1.893   3.177  1.00 96.28           H
ATOM    584  CG  TRP A  56      18.175   3.125   4.825  1.00 96.28           C
ATOM    585  CD1 TRP A  56      18.294   3.163   6.159  1.00 96.28           C
ATOM    586  HD1 TRP A  56      18.280   2.283   6.802  1.00 96.28           H
ATOM    587  CD2 TRP A  56      18.246   4.500   4.393  1.00 96.28           C
ATOM    588  NE1 TRP A  56      18.436   4.457   6.617  1.00 96.28           N
ATOM    589  HE1 TRP A  56      18.541   4.739   7.571  1.00 96.28           H
ATOM    590  CE2 TRP A  56      18.406   5.296   5.509  1.00 96.28           C
ATOM    591  CE3 TRP A  56      18.178   5.053   3.103  1.00 96.28           C
ATOM    592  HE3 TRP A  56      18.052   4.446   2.206  1.00 96.28           H
ATOM    593  CZ2 TRP A  56      18.511   6.690   5.448  1.00 96.28           C
ATOM    594  HZ2 TRP A  56      18.637   7.297   6.344  1.00 96.28           H
ATOM    595  CZ3 TRP A  56      18.284   6.448   3.058  1.00 96.28           C
ATOM    596  HZ3 TRP A  56      18.237   6.929   2.081  1.00 96.28           H
ATOM    597  CH2 TRP A  56      18.445   7.264   4.172  1.00 96.28           C
ATOM    598  HH2 TRP A  56      18.521   8.344   4.053  1.00 96.28           H
ATOM    599  HN  TRP A  56      16.048   0.651   4.842  1.00 96.28           H
ATOM    600  N   LEU A  57      16.732  -0.193   1.913  1.00 96.51           N
ATOM    601  CA  LEU A  57      16.811  -0.984   0.697  1.00 96.51           C
ATOM    602  C   LEU A  57      15.593  -0.687  -0.179  1.00 96.51           C
ATOM    603  O   LEU A  57      15.734  -0.380  -1.362  1.00 96.51           O
ATOM    604  HA  LEU A  57      17.707  -0.669   0.161  1.00 96.51           H
ATOM    605  CB  LEU A  57      16.982  -2.467   1.033  1.00 96.51           C
ATOM    606 1HB  LEU A  57      17.863  -2.577   1.664  1.00 96.51           H
ATOM    607 2HB  LEU A  57      16.124  -2.785   1.625  1.00 96.51           H
ATOM    608  CG  LEU A  57      17.121  -3.413  -0.162  1.00 96.51           C
ATOM    609  HG  LEU A  57      16.401  -3.111  -0.922  1.00 96.51           H
ATOM    610  CD1 LEU A  57      18.513  -3.303  -0.788  1.00 96.51           C
ATOM    611 1HD1 LEU A  57      18.677  -2.281  -1.131  1.00 96.51           H
ATOM    612 2HD1 LEU A  57      19.267  -3.563  -0.046  1.00 96.51           H
ATOM    613 3HD1 LEU A  57      18.585  -3.986  -1.635  1.00 96.51           H
ATOM    614  CD2 LEU A  57      16.784  -4.851   0.236  1.00 96.51           C
ATOM    615 1HD2 LEU A  57      17.463  -5.179   1.023  1.00 96.51           H
ATOM    616 2HD2 LEU A  57      15.757  -4.896   0.599  1.00 96.51           H
ATOM    617 3HD2 LEU A  57      16.891  -5.502  -0.631  1.00 96.51           H
ATOM    618  HN  LEU A  57      16.697  -0.723   2.761  1.00 96.51           H
ATOM    619  N   VAL A  58      14.423  -0.790   0.435  1.00 95.87           N
ATOM    620  CA  VAL A  58      13.178  -0.629  -0.296  1.00 95.87           C
ATOM    621  C   VAL A  58      13.117   0.781  -0.888  1.00 95.87           C
ATOM    622  O   VAL A  58      12.717   0.959  -2.037  1.00 95.87           O
ATOM    623  HA  VAL A  58      13.179  -1.351  -1.112  1.00 95.87           H
ATOM    624  CB  VAL A  58      11.991  -0.946   0.616  1.00 95.87           C
ATOM    625  HB  VAL A  58      12.080  -0.327   1.509  1.00 95.87           H
ATOM    626  CG1 VAL A  58      10.667  -0.597  -0.067  1.00 95.87           C
ATOM    627 1HG1 VAL A  58      10.650   0.467  -0.305  1.00 95.87           H
ATOM    628 2HG1 VAL A  58      10.567  -1.177  -0.984  1.00 95.87           H
ATOM    629 3HG1 VAL A  58       9.840  -0.832   0.604  1.00 95.87           H
ATOM    630  CG2 VAL A  58      12.013  -2.411   1.054  1.00 95.87           C
ATOM    631 1HG2 VAL A  58      11.960  -3.054   0.176  1.00 95.87           H
ATOM    632 2HG2 VAL A  58      12.935  -2.614   1.598  1.00 95.87           H
ATOM    633 3HG2 VAL A  58      11.158  -2.609   1.702  1.00 95.87           H
ATOM    634  HN  VAL A  58      14.319  -0.979   1.411  1.00 95.87           H
ATOM    635  N   PHE A  59      13.521   1.747  -0.075  1.00 97.08           N
ATOM    636  CA  PHE A  59      13.528   3.134  -0.508  1.00 97.08           C
ATOM    637  C   PHE A  59      14.344   3.304  -1.791  1.00 97.08           C
ATOM    638  O   PHE A  59      13.852   3.855  -2.775  1.00 97.08           O
ATOM    639  HA  PHE A  59      12.493   3.420  -0.696  1.00 97.08           H
ATOM    640  CB  PHE A  59      14.184   3.948   0.610  1.00 97.08           C
ATOM    641 1HB  PHE A  59      13.550   3.904   1.496  1.00 97.08           H
ATOM    642 2HB  PHE A  59      15.134   3.483   0.874  1.00 97.08           H
ATOM    643  CG  PHE A  59      14.432   5.414   0.249  1.00 97.08           C
ATOM    644  CD1 PHE A  59      15.702   5.898   0.208  1.00 97.08           C
ATOM    645  HD1 PHE A  59      16.543   5.242   0.432  1.00 97.08           H
ATOM    646  CD2 PHE A  59      13.383   6.232  -0.030  1.00 97.08           C
ATOM    647  HD2 PHE A  59      12.365   5.844   0.003  1.00 97.08           H
ATOM    648  CE1 PHE A  59      15.933   7.258  -0.127  1.00 97.08           C
ATOM    649  HE1 PHE A  59      16.951   7.647  -0.159  1.00 97.08           H
ATOM    650  CE2 PHE A  59      13.613   7.593  -0.365  1.00 97.08           C
ATOM    651  HE2 PHE A  59      12.772   8.249  -0.589  1.00 97.08           H
ATOM    652  CZ  PHE A  59      14.883   8.077  -0.406  1.00 97.08           C
ATOM    653  HZ  PHE A  59      15.060   9.122  -0.663  1.00 97.08           H
ATOM    654  HN  PHE A  59      13.838   1.594   0.861  1.00 97.08           H
ATOM    655  N   ILE A  60      15.576   2.820  -1.740  1.00 97.15           N
ATOM    656  CA  ILE A  60      16.516   3.052  -2.823  1.00 97.15           C
ATOM    657  C   ILE A  60      15.981   2.408  -4.104  1.00 97.15           C
ATOM    658  O   ILE A  60      15.887   3.064  -5.140  1.00 97.15           O
ATOM    659  HA  ILE A  60      16.578   4.129  -2.978  1.00 97.15           H
ATOM    660  CB  ILE A  60      17.915   2.570  -2.431  1.00 97.15           C
ATOM    661  HB  ILE A  60      17.829   1.558  -2.036  1.00 97.15           H
ATOM    662  CG1 ILE A  60      18.502   3.440  -1.318  1.00 97.15           C
ATOM    663 1HG1 ILE A  60      18.768   4.419  -1.719  1.00 97.15           H
ATOM    664 2HG1 ILE A  60      17.751   3.606  -0.546  1.00 97.15           H
ATOM    665  CG2 ILE A  60      18.834   2.503  -3.652  1.00 97.15           C
ATOM    666 1HG2 ILE A  60      18.418   1.809  -4.382  1.00 97.15           H
ATOM    667 2HG2 ILE A  60      18.918   3.493  -4.098  1.00 97.15           H
ATOM    668 3HG2 ILE A  60      19.821   2.157  -3.344  1.00 97.15           H
ATOM    669  CD1 ILE A  60      19.738   2.782  -0.702  1.00 97.15           C
ATOM    670 1HD1 ILE A  60      19.463   1.815  -0.281  1.00 97.15           H
ATOM    671 2HD1 ILE A  60      20.496   2.640  -1.472  1.00 97.15           H
ATOM    672 3HD1 ILE A  60      20.136   3.422   0.086  1.00 97.15           H
ATOM    673  HN  ILE A  60      15.933   2.280  -0.978  1.00 97.15           H
ATOM    674  N   VAL A  61      15.645   1.131  -3.991  1.00 95.48           N
ATOM    675  CA  VAL A  61      15.252   0.355  -5.154  1.00 95.48           C
ATOM    676  C   VAL A  61      13.954   0.926  -5.729  1.00 95.48           C
ATOM    677  O   VAL A  61      13.815   1.060  -6.943  1.00 95.48           O
ATOM    678  HA  VAL A  61      16.041   0.458  -5.900  1.00 95.48           H
ATOM    679  CB  VAL A  61      15.142  -1.125  -4.783  1.00 95.48           C
ATOM    680  HB  VAL A  61      14.429  -1.213  -3.962  1.00 95.48           H
ATOM    681  CG1 VAL A  61      14.608  -1.947  -5.958  1.00 95.48           C
ATOM    682 1HG1 VAL A  61      13.620  -1.582  -6.237  1.00 95.48           H
ATOM    683 2HG1 VAL A  61      15.285  -1.849  -6.806  1.00 95.48           H
ATOM    684 3HG1 VAL A  61      14.539  -2.995  -5.666  1.00 95.48           H
ATOM    685  CG2 VAL A  61      16.486  -1.671  -4.298  1.00 95.48           C
ATOM    686 1HG2 VAL A  61      17.228  -1.564  -5.089  1.00 95.48           H
ATOM    687 2HG2 VAL A  61      16.809  -1.113  -3.419  1.00 95.48           H
ATOM    688 3HG2 VAL A  61      16.379  -2.724  -4.040  1.00 95.48           H
ATOM    689  HN  VAL A  61      15.638   0.630  -3.126  1.00 95.48           H
ATOM    690  N   GLY A  62      13.036   1.246  -4.828  1.00 95.84           N
ATOM    691  CA  GLY A  62      11.725   1.724  -5.233  1.00 95.84           C
ATOM    692  C   GLY A  62      11.824   3.097  -5.899  1.00 95.84           C
ATOM    693  O   GLY A  62      11.159   3.354  -6.902  1.00 95.84           O
ATOM    694 1HA  GLY A  62      11.272   1.012  -5.923  1.00 95.84           H
ATOM    695 2HA  GLY A  62      11.071   1.784  -4.363  1.00 95.84           H
ATOM    696  HN  GLY A  62      13.177   1.183  -3.840  1.00 95.84           H
ATOM    697  N   ALA A  63      12.659   3.944  -5.315  1.00 96.24           N
ATOM    698  CA  ALA A  63      12.804   5.307  -5.799  1.00 96.24           C
ATOM    699  C   ALA A  63      13.337   5.279  -7.233  1.00 96.24           C
ATOM    700  O   ALA A  63      12.835   5.994  -8.099  1.00 96.24           O
ATOM    701  HA  ALA A  63      11.816   5.767  -5.797  1.00 96.24           H
ATOM    702  CB  ALA A  63      13.716   6.091  -4.854  1.00 96.24           C
ATOM    703 1HB  ALA A  63      13.278   6.105  -3.856  1.00 96.24           H
ATOM    704 2HB  ALA A  63      14.695   5.613  -4.814  1.00 96.24           H
ATOM    705 3HB  ALA A  63      13.824   7.113  -5.217  1.00 96.24           H
ATOM    706  HN  ALA A  63      13.229   3.714  -4.526  1.00 96.24           H
ATOM    707  N   LEU A  64      14.346   4.447  -7.440  1.00 94.37           N
ATOM    708  CA  LEU A  64      14.962   4.328  -8.750  1.00 94.37           C
ATOM    709  C   LEU A  64      13.934   3.786  -9.745  1.00 94.37           C
ATOM    710  O   LEU A  64      13.780   4.325 -10.840  1.00 94.37           O
ATOM    711  HA  LEU A  64      15.254   5.329  -9.066  1.00 94.37           H
ATOM    712  CB  LEU A  64      16.239   3.489  -8.668  1.00 94.37           C
ATOM    713 1HB  LEU A  64      15.997   2.540  -8.191  1.00 94.37           H
ATOM    714 2HB  LEU A  64      16.567   3.262  -9.683  1.00 94.37           H
ATOM    715  CG  LEU A  64      17.410   4.123  -7.914  1.00 94.37           C
ATOM    716  HG  LEU A  64      17.061   4.412  -6.922  1.00 94.37           H
ATOM    717  CD1 LEU A  64      18.545   3.115  -7.718  1.00 94.37           C
ATOM    718 1HD1 LEU A  64      18.180   2.263  -7.144  1.00 94.37           H
ATOM    719 2HD1 LEU A  64      18.900   2.774  -8.690  1.00 94.37           H
ATOM    720 3HD1 LEU A  64      19.364   3.592  -7.179  1.00 94.37           H
ATOM    721  CD2 LEU A  64      17.888   5.396  -8.613  1.00 94.37           C
ATOM    722 1HD2 LEU A  64      18.214   5.155  -9.625  1.00 94.37           H
ATOM    723 2HD2 LEU A  64      17.071   6.116  -8.657  1.00 94.37           H
ATOM    724 3HD2 LEU A  64      18.721   5.826  -8.056  1.00 94.37           H
ATOM    725  HN  LEU A  64      14.742   3.861  -6.732  1.00 94.37           H
ATOM    726  N   GLY A  65      13.257   2.725  -9.329  1.00 92.72           N
ATOM    727  CA  GLY A  65      12.357   2.015 -10.221  1.00 92.72           C
ATOM    728  C   GLY A  65      11.218   2.922 -10.688  1.00 92.72           C
ATOM    729  O   GLY A  65      10.960   3.036 -11.886  1.00 92.72           O
ATOM    730 1HA  GLY A  65      12.911   1.647 -11.085  1.00 92.72           H
ATOM    731 2HA  GLY A  65      11.947   1.143  -9.711  1.00 92.72           H
ATOM    732  HN  GLY A  65      13.316   2.353  -8.403  1.00 92.72           H
ATOM    733  N   ASN A  66      10.565   3.546  -9.718  1.00 94.21           N
ATOM    734  CA  ASN A  66       9.367   4.319  -9.999  1.00 94.21           C
ATOM    735  C   ASN A  66       9.753   5.595 -10.750  1.00 94.21           C
ATOM    736  O   ASN A  66       9.003   6.068 -11.603  1.00 94.21           O
ATOM    737  HA  ASN A  66       8.734   3.661 -10.593  1.00 94.21           H
ATOM    738  CB  ASN A  66       8.660   4.728  -8.705  1.00 94.21           C
ATOM    739 1HB  ASN A  66       9.390   5.110  -7.992  1.00 94.21           H
ATOM    740 2HB  ASN A  66       7.960   5.538  -8.910  1.00 94.21           H
ATOM    741  CG  ASN A  66       7.911   3.543  -8.092  1.00 94.21           C
ATOM    742  OD1 ASN A  66       6.956   3.025  -8.646  1.00 94.21           O
ATOM    743  ND2 ASN A  66       8.396   3.145  -6.919  1.00 94.21           N
ATOM    744 1HD2 ASN A  66       9.184   3.614  -6.519  1.00 94.21           H
ATOM    745 2HD2 ASN A  66       7.974   2.377  -6.438  1.00 94.21           H
ATOM    746  HN  ASN A  66      10.842   3.529  -8.757  1.00 94.21           H
ATOM    747  N   SER A  67      10.922   6.115 -10.407  1.00 92.78           N
ATOM    748  CA  SER A  67      11.445   7.291 -11.081  1.00 92.78           C
ATOM    749  C   SER A  67      11.656   6.992 -12.567  1.00 92.78           C
ATOM    750  O   SER A  67      11.408   7.846 -13.417  1.00 92.78           O
ATOM    751  HA  SER A  67      10.685   8.061 -10.950  1.00 92.78           H
ATOM    752  CB  SER A  67      12.755   7.756 -10.442  1.00 92.78           C
ATOM    753 1HB  SER A  67      13.487   6.950 -10.490  1.00 92.78           H
ATOM    754 2HB  SER A  67      13.162   8.590 -11.014  1.00 92.78           H
ATOM    755  OG  SER A  67      12.576   8.154  -9.086  1.00 92.78           O
ATOM    756  HG  SER A  67      13.030   7.504  -8.476  1.00 92.78           H
ATOM    757  HN  SER A  67      11.507   5.748  -9.683  1.00 92.78           H
ATOM    758  N   LEU A  68      12.111   5.777 -12.834  1.00 89.55           N
ATOM    759  CA  LEU A  68      12.345   5.349 -14.203  1.00 89.55           C
ATOM    760  C   LEU A  68      11.013   5.312 -14.955  1.00 89.55           C
ATOM    761  O   LEU A  68      10.939   5.721 -16.113  1.00 89.55           O
ATOM    762  HA  LEU A  68      12.986   6.095 -14.673  1.00 89.55           H
ATOM    763  CB  LEU A  68      13.103   4.020 -14.227  1.00 89.55           C
ATOM    764 1HB  LEU A  68      14.044   4.152 -13.693  1.00 89.55           H
ATOM    765 2HB  LEU A  68      12.522   3.283 -13.673  1.00 89.55           H
ATOM    766  CG  LEU A  68      13.411   3.449 -15.613  1.00 89.55           C
ATOM    767  HG  LEU A  68      12.476   3.376 -16.168  1.00 89.55           H
ATOM    768  CD1 LEU A  68      14.331   4.386 -16.399  1.00 89.55           C
ATOM    769 1HD1 LEU A  68      13.846   5.354 -16.520  1.00 89.55           H
ATOM    770 2HD1 LEU A  68      15.268   4.514 -15.858  1.00 89.55           H
ATOM    771 3HD1 LEU A  68      14.534   3.956 -17.380  1.00 89.55           H
ATOM    772  CD2 LEU A  68      13.987   2.036 -15.508  1.00 89.55           C
ATOM    773 1HD2 LEU A  68      14.909   2.061 -14.927  1.00 89.55           H
ATOM    774 2HD2 LEU A  68      13.264   1.385 -15.014  1.00 89.55           H
ATOM    775 3HD2 LEU A  68      14.197   1.654 -16.507  1.00 89.55           H
ATOM    776  HN  LEU A  68      12.319   5.091 -12.136  1.00 89.55           H
ATOM    777  N   VAL A  69       9.995   4.816 -14.267  1.00 89.06           N
ATOM    778  CA  VAL A  69       8.678   4.690 -14.867  1.00 89.06           C
ATOM    779  C   VAL A  69       8.206   6.065 -15.345  1.00 89.06           C
ATOM    780  O   VAL A  69       7.728   6.204 -16.470  1.00 89.06           O
ATOM    781  HA  VAL A  69       8.771   4.031 -15.730  1.00 89.06           H
ATOM    782  CB  VAL A  69       7.712   4.038 -13.875  1.00 89.06           C
ATOM    783  HB  VAL A  69       7.765   4.595 -12.940  1.00 89.06           H
ATOM    784  CG1 VAL A  69       6.271   4.112 -14.384  1.00 89.06           C
ATOM    785 1HG1 VAL A  69       5.985   5.155 -14.516  1.00 89.06           H
ATOM    786 2HG1 VAL A  69       6.196   3.591 -15.339  1.00 89.06           H
ATOM    787 3HG1 VAL A  69       5.605   3.641 -13.660  1.00 89.06           H
ATOM    788  CG2 VAL A  69       8.118   2.592 -13.584  1.00 89.06           C
ATOM    789 1HG2 VAL A  69       8.107   2.018 -14.511  1.00 89.06           H
ATOM    790 2HG2 VAL A  69       9.121   2.575 -13.158  1.00 89.06           H
ATOM    791 3HG2 VAL A  69       7.414   2.152 -12.877  1.00 89.06           H
ATOM    792  HN  VAL A  69      10.060   4.505 -13.319  1.00 89.06           H
ATOM    793  N   ILE A  70       8.357   7.045 -14.467  1.00 90.28           N
ATOM    794  CA  ILE A  70       7.897   8.391 -14.762  1.00 90.28           C
ATOM    795  C   ILE A  70       8.654   8.929 -15.978  1.00 90.28           C
ATOM    796  O   ILE A  70       8.062   9.559 -16.854  1.00 90.28           O
ATOM    797  HA  ILE A  70       6.839   8.327 -15.015  1.00 90.28           H
ATOM    798  CB  ILE A  70       8.013   9.281 -13.523  1.00 90.28           C
ATOM    799  HB  ILE A  70       9.030   9.201 -13.139  1.00 90.28           H
ATOM    800  CG1 ILE A  70       7.073   8.802 -12.414  1.00 90.28           C
ATOM    801 1HG1 ILE A  70       6.038   8.899 -12.743  1.00 90.28           H
ATOM    802 2HG1 ILE A  70       7.247   7.745 -12.216  1.00 90.28           H
ATOM    803  CG2 ILE A  70       7.778  10.750 -13.878  1.00 90.28           C
ATOM    804 1HG2 ILE A  70       8.521  11.071 -14.609  1.00 90.28           H
ATOM    805 2HG2 ILE A  70       6.780  10.867 -14.300  1.00 90.28           H
ATOM    806 3HG2 ILE A  70       7.866  11.360 -12.979  1.00 90.28           H
ATOM    807  CD1 ILE A  70       7.284   9.608 -11.131  1.00 90.28           C
ATOM    808 1HD1 ILE A  70       8.313   9.490 -10.792  1.00 90.28           H
ATOM    809 2HD1 ILE A  70       7.085  10.662 -11.327  1.00 90.28           H
ATOM    810 3HD1 ILE A  70       6.603   9.248 -10.360  1.00 90.28           H
ATOM    811  HN  ILE A  70       8.784   6.932 -13.570  1.00 90.28           H
ATOM    812  N   LEU A  71       9.951   8.662 -15.994  1.00 87.50           N
ATOM    813  CA  LEU A  71      10.815   9.203 -17.029  1.00 87.50           C
ATOM    814  C   LEU A  71      10.378   8.655 -18.389  1.00 87.50           C
ATOM    815  O   LEU A  71      10.275   9.403 -19.360  1.00 87.50           O
ATOM    816  HA  LEU A  71      10.680  10.285 -17.034  1.00 87.50           H
ATOM    817  CB  LEU A  71      12.283   8.931 -16.699  1.00 87.50           C
ATOM    818 1HB  LEU A  71      12.445   9.152 -15.644  1.00 87.50           H
ATOM    819 2HB  LEU A  71      12.475   7.867 -16.835  1.00 87.50           H
ATOM    820  CG  LEU A  71      13.312   9.715 -17.518  1.00 87.50           C
ATOM    821  HG  LEU A  71      12.923  10.720 -17.681  1.00 87.50           H
ATOM    822  CD1 LEU A  71      14.628   9.857 -16.752  1.00 87.50           C
ATOM    823 1HD1 LEU A  71      14.449  10.387 -15.816  1.00 87.50           H
ATOM    824 2HD1 LEU A  71      15.033   8.868 -16.537  1.00 87.50           H
ATOM    825 3HD1 LEU A  71      15.341  10.418 -17.357  1.00 87.50           H
ATOM    826  CD2 LEU A  71      13.515   9.080 -18.894  1.00 87.50           C
ATOM    827 1HD2 LEU A  71      13.871   8.056 -18.774  1.00 87.50           H
ATOM    828 2HD2 LEU A  71      12.569   9.074 -19.435  1.00 87.50           H
ATOM    829 3HD2 LEU A  71      14.250   9.656 -19.455  1.00 87.50           H
ATOM    830  HN  LEU A  71      10.412   8.088 -15.317  1.00 87.50           H
ATOM    831  N   VAL A  72      10.134   7.353 -18.416  1.00 83.31           N
ATOM    832  CA  VAL A  72       9.759   6.686 -19.651  1.00 83.31           C
ATOM    833  C   VAL A  72       8.444   7.276 -20.164  1.00 83.31           C
ATOM    834  O   VAL A  72       8.303   7.545 -21.356  1.00 83.31           O
ATOM    835  HA  VAL A  72      10.542   6.885 -20.383  1.00 83.31           H
ATOM    836  CB  VAL A  72       9.690   5.174 -19.430  1.00 83.31           C
ATOM    837  HB  VAL A  72       9.022   4.988 -18.589  1.00 83.31           H
ATOM    838  CG1 VAL A  72       9.110   4.467 -20.656  1.00 83.31           C
ATOM    839 1HG1 VAL A  72       8.103   4.838 -20.847  1.00 83.31           H
ATOM    840 2HG1 VAL A  72       9.741   4.665 -21.523  1.00 83.31           H
ATOM    841 3HG1 VAL A  72       9.072   3.393 -20.472  1.00 83.31           H
ATOM    842  CG2 VAL A  72      11.066   4.609 -19.071  1.00 83.31           C
ATOM    843 1HG2 VAL A  72      11.765   4.812 -19.882  1.00 83.31           H
ATOM    844 2HG2 VAL A  72      11.425   5.080 -18.156  1.00 83.31           H
ATOM    845 3HG2 VAL A  72      10.988   3.533 -18.919  1.00 83.31           H
ATOM    846  HN  VAL A  72      10.189   6.757 -17.614  1.00 83.31           H
ATOM    847  N   TYR A  73       7.514   7.460 -19.239  1.00 83.96           N
ATOM    848  CA  TYR A  73       6.183   7.920 -19.597  1.00 83.96           C
ATOM    849  C   TYR A  73       6.242   9.285 -20.286  1.00 83.96           C
ATOM    850  O   TYR A  73       5.486   9.545 -21.221  1.00 83.96           O
ATOM    851  HA  TYR A  73       5.748   7.194 -20.283  1.00 83.96           H
ATOM    852  CB  TYR A  73       5.417   8.060 -18.280  1.00 83.96           C
ATOM    853 1HB  TYR A  73       5.342   7.080 -17.809  1.00 83.96           H
ATOM    854 2HB  TYR A  73       5.989   8.696 -17.604  1.00 83.96           H
ATOM    855  CG  TYR A  73       4.011   8.643 -18.437  1.00 83.96           C
ATOM    856  CD1 TYR A  73       3.808  10.001 -18.302  1.00 83.96           C
ATOM    857  HD1 TYR A  73       4.649  10.659 -18.084  1.00 83.96           H
ATOM    858  CD2 TYR A  73       2.946   7.810 -18.713  1.00 83.96           C
ATOM    859  HD2 TYR A  73       3.106   6.737 -18.819  1.00 83.96           H
ATOM    860  CE1 TYR A  73       2.485  10.550 -18.449  1.00 83.96           C
ATOM    861  HE1 TYR A  73       2.310  11.621 -18.345  1.00 83.96           H
ATOM    862  CE2 TYR A  73       1.622   8.358 -18.860  1.00 83.96           C
ATOM    863  HE2 TYR A  73       0.772   7.712 -19.078  1.00 83.96           H
ATOM    864  CZ  TYR A  73       1.457   9.701 -18.721  1.00 83.96           C
ATOM    865  OH  TYR A  73       0.207  10.219 -18.861  1.00 83.96           O
ATOM    866  HH  TYR A  73      -0.433   9.499 -19.127  1.00 83.96           H
ATOM    867  HN  TYR A  73       7.657   7.300 -18.262  1.00 83.96           H
ATOM    868  N   TRP A  74       7.147  10.121 -19.797  1.00 84.58           N
ATOM    869  CA  TRP A  74       7.201  11.505 -20.235  1.00 84.58           C
ATOM    870  C   TRP A  74       7.868  11.540 -21.611  1.00 84.58           C
ATOM    871  O   TRP A  74       7.350  12.155 -22.541  1.00 84.58           O
ATOM    872  HA  TRP A  74       6.177  11.872 -20.308  1.00 84.58           H
ATOM    873  CB  TRP A  74       7.914  12.379 -19.202  1.00 84.58           C
ATOM    874 1HB  TRP A  74       8.671  11.781 -18.695  1.00 84.58           H
ATOM    875 2HB  TRP A  74       8.438  13.183 -19.721  1.00 84.58           H
ATOM    876  CG  TRP A  74       6.982  12.991 -18.154  1.00 84.58           C
ATOM    877  CD1 TRP A  74       6.529  12.429 -17.025  1.00 84.58           C
ATOM    878  HD1 TRP A  74       6.779  11.420 -16.699  1.00 84.58           H
ATOM    879  CD2 TRP A  74       6.406  14.314 -18.184  1.00 84.58           C
ATOM    880  NE1 TRP A  74       5.705  13.289 -16.328  1.00 84.58           N
ATOM    881  HE1 TRP A  74       5.247  13.097 -15.460  1.00 84.58           H
ATOM    882  CE2 TRP A  74       5.628  14.471 -17.055  1.00 84.58           C
ATOM    883  CE3 TRP A  74       6.537  15.343 -19.133  1.00 84.58           C
ATOM    884  HE3 TRP A  74       7.146  15.243 -20.032  1.00 84.58           H
ATOM    885  CZ2 TRP A  74       4.920  15.645 -16.770  1.00 84.58           C
ATOM    886  HZ2 TRP A  74       4.312  15.745 -15.871  1.00 84.58           H
ATOM    887  CZ3 TRP A  74       5.824  16.509 -18.833  1.00 84.58           C
ATOM    888  HZ3 TRP A  74       5.891  17.339 -19.537  1.00 84.58           H
ATOM    889  CH2 TRP A  74       5.036  16.684 -17.701  1.00 84.58           C
ATOM    890  HH2 TRP A  74       4.511  17.625 -17.540  1.00 84.58           H
ATOM    891  HN  TRP A  74       7.833   9.866 -19.116  1.00 84.58           H
ATOM    892  N   TYR A  75       9.009  10.871 -21.697  1.00 77.31           N
ATOM    893  CA  TYR A  75       9.915  11.077 -22.815  1.00 77.31           C
ATOM    894  C   TYR A  75       9.644  10.068 -23.933  1.00 77.31           C
ATOM    895  O   TYR A  75      10.013  10.298 -25.084  1.00 77.31           O
ATOM    896  HA  TYR A  75       9.753  12.085 -23.198  1.00 77.31           H
ATOM    897  CB  TYR A  75      11.323  10.845 -22.264  1.00 77.31           C
ATOM    898 1HB  TYR A  75      11.314   9.955 -21.636  1.00 77.31           H
ATOM    899 2HB  TYR A  75      11.998  10.642 -23.096  1.00 77.31           H
ATOM    900  CG  TYR A  75      11.876  12.019 -21.453  1.00 77.31           C
ATOM    901  CD1 TYR A  75      12.349  13.142 -22.100  1.00 77.31           C
ATOM    902  HD1 TYR A  75      12.329  13.193 -23.188  1.00 77.31           H
ATOM    903  CD2 TYR A  75      11.900  11.954 -20.075  1.00 77.31           C
ATOM    904  HD2 TYR A  75      11.526  11.067 -19.564  1.00 77.31           H
ATOM    905  CE1 TYR A  75      12.869  14.247 -21.336  1.00 77.31           C
ATOM    906  HE1 TYR A  75      13.246  15.140 -21.834  1.00 77.31           H
ATOM    907  CE2 TYR A  75      12.420  13.059 -19.311  1.00 77.31           C
ATOM    908  HE2 TYR A  75      12.445  13.021 -18.222  1.00 77.31           H
ATOM    909  CZ  TYR A  75      12.879  14.151 -19.980  1.00 77.31           C
ATOM    910  OH  TYR A  75      13.369  15.194 -19.259  1.00 77.31           O
ATOM    911  HH  TYR A  75      13.328  14.985 -18.282  1.00 77.31           H
ATOM    912  HN  TYR A  75       9.316  10.201 -21.022  1.00 77.31           H
ATOM    913  N   CYS A  76       9.003   8.972 -23.555  1.00 68.01           N
ATOM    914  CA  CYS A  76       8.982   7.789 -24.398  1.00 68.01           C
ATOM    915  C   CYS A  76       7.533   7.516 -24.807  1.00 68.01           C
ATOM    916  O   CYS A  76       7.278   6.997 -25.892  1.00 68.01           O
ATOM    917  HA  CYS A  76       9.594   8.016 -25.271  1.00 68.01           H
ATOM    918  CB  CYS A  76       9.615   6.585 -23.699  1.00 68.01           C
ATOM    919 1HB  CYS A  76       9.361   6.594 -22.639  1.00 68.01           H
ATOM    920 2HB  CYS A  76       9.213   5.660 -24.114  1.00 68.01           H
ATOM    921  SG  CYS A  76      11.433   6.624 -23.906  1.00 68.01           S
ATOM    922  HG  CYS A  76      11.435   6.246 -25.182  1.00 68.01           H
ATOM    923  HN  CYS A  76       8.505   8.885 -22.692  1.00 68.01           H
ATOM    924  N   THR A  77       6.622   7.878 -23.915  1.00 66.18           N
ATOM    925  CA  THR A  77       5.207   7.656 -24.158  1.00 66.18           C
ATOM    926  C   THR A  77       4.675   8.670 -25.173  1.00 66.18           C
ATOM    927  O   THR A  77       4.155   9.718 -24.795  1.00 66.18           O
ATOM    928  HA  THR A  77       5.085   6.667 -24.600  1.00 66.18           H
ATOM    929  CB  THR A  77       4.482   7.707 -22.812  1.00 66.18           C
ATOM    930  HB  THR A  77       4.460   8.724 -22.420  1.00 66.18           H
ATOM    931  OG1 THR A  77       5.173   6.753 -22.009  1.00 66.18           O
ATOM    932  HG1 THR A  77       5.189   5.866 -22.470  1.00 66.18           H
ATOM    933  CG2 THR A  77       3.055   7.161 -22.894  1.00 66.18           C
ATOM    934 1HG2 THR A  77       3.082   6.122 -23.222  1.00 66.18           H
ATOM    935 2HG2 THR A  77       2.481   7.752 -23.607  1.00 66.18           H
ATOM    936 3HG2 THR A  77       2.586   7.220 -21.912  1.00 66.18           H
ATOM    937  HN  THR A  77       6.838   8.314 -23.041  1.00 66.18           H
ATOM    938  N   ARG A  78       4.825   8.321 -26.443  1.00 63.24           N
ATOM    939  CA  ARG A  78       4.289   9.146 -27.513  1.00 63.24           C
ATOM    940  C   ARG A  78       2.767   9.248 -27.393  1.00 63.24           C
ATOM    941  O   ARG A  78       2.213  10.346 -27.404  1.00 63.24           O
ATOM    942  HA  ARG A  78       4.760  10.119 -27.377  1.00 63.24           H
ATOM    943  CB  ARG A  78       4.648   8.570 -28.884  1.00 63.24           C
ATOM    944 1HB  ARG A  78       4.470   7.494 -28.889  1.00 63.24           H
ATOM    945 2HB  ARG A  78       3.999   9.003 -29.646  1.00 63.24           H
ATOM    946  CG  ARG A  78       6.111   8.852 -29.232  1.00 63.24           C
ATOM    947 1HG  ARG A  78       6.341   9.898 -29.030  1.00 63.24           H
ATOM    948 2HG  ARG A  78       6.762   8.253 -28.594  1.00 63.24           H
ATOM    949  CD  ARG A  78       6.396   8.535 -30.701  1.00 63.24           C
ATOM    950 1HD  ARG A  78       6.215   7.478 -30.896  1.00 63.24           H
ATOM    951 2HD  ARG A  78       5.717   9.098 -31.341  1.00 63.24           H
ATOM    952  NE  ARG A  78       7.799   8.876 -31.029  1.00 63.24           N
ATOM    953  HE  ARG A  78       8.404   9.144 -30.279  1.00 63.24           H
ATOM    954  CZ  ARG A  78       8.308   8.850 -32.268  1.00 63.24           C
ATOM    955  NH1 ARG A  78       7.543   8.499 -33.311  1.00 63.24           N
ATOM    956 1HH1 ARG A  78       6.584   8.255 -33.168  1.00 63.24           H
ATOM    957 2HH1 ARG A  78       7.931   8.482 -34.232  1.00 63.24           H
ATOM    958  NH2 ARG A  78       9.595   9.179 -32.449  1.00 63.24           N
ATOM    959 1HH2 ARG A  78       9.990   9.164 -33.367  1.00 63.24           H
ATOM    960 2HH2 ARG A  78      10.159   9.439 -31.665  1.00 63.24           H
ATOM    961  HN  ARG A  78       5.300   7.495 -26.744  1.00 63.24           H
ATOM    962  N   VAL A  79       2.135   8.089 -27.281  1.00 71.76           N
ATOM    963  CA  VAL A  79       0.683   8.027 -27.267  1.00 71.76           C
ATOM    964  C   VAL A  79       0.214   7.463 -25.925  1.00 71.76           C
ATOM    965  O   VAL A  79       0.158   6.247 -25.744  1.00 71.76           O
ATOM    966  HA  VAL A  79       0.309   9.046 -27.370  1.00 71.76           H
ATOM    967  CB  VAL A  79       0.183   7.216 -28.465  1.00 71.76           C
ATOM    968  HB  VAL A  79      -0.132   6.239 -28.099  1.00 71.76           H
ATOM    969  CG1 VAL A  79      -1.029   7.888 -29.113  1.00 71.76           C
ATOM    970 1HG1 VAL A  79      -1.835   7.967 -28.384  1.00 71.76           H
ATOM    971 2HG1 VAL A  79      -0.751   8.884 -29.458  1.00 71.76           H
ATOM    972 3HG1 VAL A  79      -1.364   7.291 -29.962  1.00 71.76           H
ATOM    973  CG2 VAL A  79       1.301   6.999 -29.486  1.00 71.76           C
ATOM    974 1HG2 VAL A  79       1.660   7.964 -29.843  1.00 71.76           H
ATOM    975 2HG2 VAL A  79       2.122   6.457 -29.015  1.00 71.76           H
ATOM    976 3HG2 VAL A  79       0.919   6.420 -30.326  1.00 71.76           H
ATOM    977  HN  VAL A  79       2.596   7.206 -27.201  1.00 71.76           H
ATOM    978  N   LYS A  80      -0.112   8.372 -25.018  1.00 79.07           N
ATOM    979  CA  LYS A  80      -0.491   7.983 -23.671  1.00 79.07           C
ATOM    980  C   LYS A  80      -1.872   7.325 -23.705  1.00 79.07           C
ATOM    981  O   LYS A  80      -2.780   7.814 -24.376  1.00 79.07           O
ATOM    982  HA  LYS A  80       0.234   7.246 -23.327  1.00 79.07           H
ATOM    983  CB  LYS A  80      -0.404   9.180 -22.722  1.00 79.07           C
ATOM    984 1HB  LYS A  80      -1.072   9.971 -23.065  1.00 79.07           H
ATOM    985 2HB  LYS A  80      -0.742   8.887 -21.729  1.00 79.07           H
ATOM    986  CG  LYS A  80       1.028   9.714 -22.643  1.00 79.07           C
ATOM    987 1HG  LYS A  80       1.650   9.013 -22.087  1.00 79.07           H
ATOM    988 2HG  LYS A  80       1.448   9.787 -23.646  1.00 79.07           H
ATOM    989  CD  LYS A  80       1.065  11.086 -21.967  1.00 79.07           C
ATOM    990 1HD  LYS A  80       0.483  11.799 -22.551  1.00 79.07           H
ATOM    991 2HD  LYS A  80       0.600  11.024 -20.984  1.00 79.07           H
ATOM    992  CE  LYS A  80       2.504  11.588 -21.826  1.00 79.07           C
ATOM    993 1HE  LYS A  80       3.077  10.898 -21.207  1.00 79.07           H
ATOM    994 2HE  LYS A  80       2.984  11.613 -22.804  1.00 79.07           H
ATOM    995  NZ  LYS A  80       2.524  12.939 -21.222  1.00 79.07           N
ATOM    996 1HZ  LYS A  80       3.484  13.237 -21.091  1.00 79.07           H
ATOM    997 2HZ  LYS A  80       2.049  13.591 -21.837  1.00 79.07           H
ATOM    998 3HZ  LYS A  80       2.051  12.916 -20.325  1.00 79.07           H
ATOM    999  HN  LYS A  80      -0.118   9.357 -25.191  1.00 79.07           H
ATOM   1000  N   THR A  81      -1.988   6.227 -22.973  1.00 83.35           N
ATOM   1001  CA  THR A  81      -3.265   5.547 -22.839  1.00 83.35           C
ATOM   1002  C   THR A  81      -3.806   5.702 -21.416  1.00 83.35           C
ATOM   1003  O   THR A  81      -3.118   6.225 -20.541  1.00 83.35           O
ATOM   1004  HA  THR A  81      -3.981   6.026 -23.507  1.00 83.35           H
ATOM   1005  CB  THR A  81      -3.070   4.089 -23.260  1.00 83.35           C
ATOM   1006  HB  THR A  81      -4.030   3.580 -23.356  1.00 83.35           H
ATOM   1007  OG1 THR A  81      -2.189   3.558 -22.274  1.00 83.35           O
ATOM   1008  HG1 THR A  81      -1.241   3.752 -22.522  1.00 83.35           H
ATOM   1009  CG2 THR A  81      -2.289   3.956 -24.568  1.00 83.35           C
ATOM   1010 1HG2 THR A  81      -1.303   4.405 -24.450  1.00 83.35           H
ATOM   1011 2HG2 THR A  81      -2.827   4.466 -25.366  1.00 83.35           H
ATOM   1012 3HG2 THR A  81      -2.179   2.901 -24.820  1.00 83.35           H
ATOM   1013  HN  THR A  81      -1.229   5.803 -22.477  1.00 83.35           H
ATOM   1014  N   MET A  82      -5.033   5.238 -21.230  1.00 86.48           N
ATOM   1015  CA  MET A  82      -5.657   5.280 -19.919  1.00 86.48           C
ATOM   1016  C   MET A  82      -4.854   4.467 -18.902  1.00 86.48           C
ATOM   1017  O   MET A  82      -4.637   4.914 -17.777  1.00 86.48           O
ATOM   1018  HA  MET A  82      -5.664   6.331 -19.630  1.00 86.48           H
ATOM   1019  CB  MET A  82      -7.078   4.720 -20.012  1.00 86.48           C
ATOM   1020 1HB  MET A  82      -7.574   5.123 -20.895  1.00 86.48           H
ATOM   1021 2HB  MET A  82      -7.039   3.638 -20.134  1.00 86.48           H
ATOM   1022  CG  MET A  82      -7.888   5.069 -18.761  1.00 86.48           C
ATOM   1023 1HG  MET A  82      -7.396   4.667 -17.876  1.00 86.48           H
ATOM   1024 2HG  MET A  82      -7.934   6.151 -18.638  1.00 86.48           H
ATOM   1025  SD  MET A  82      -9.538   4.401 -18.897  1.00 86.48           S
ATOM   1026  CE  MET A  82     -10.198   4.883 -17.310  1.00 86.48           C
ATOM   1027 1HE  MET A  82      -9.602   4.433 -16.516  1.00 86.48           H
ATOM   1028 2HE  MET A  82     -10.166   5.968 -17.218  1.00 86.48           H
ATOM   1029 3HE  MET A  82     -11.230   4.541 -17.227  1.00 86.48           H
ATOM   1030  HN  MET A  82      -5.596   4.840 -21.954  1.00 86.48           H
ATOM   1031  N   THR A  83      -4.433   3.288 -19.335  1.00 85.00           N
ATOM   1032  CA  THR A  83      -3.562   2.459 -18.520  1.00 85.00           C
ATOM   1033  C   THR A  83      -2.330   3.252 -18.079  1.00 85.00           C
ATOM   1034  O   THR A  83      -1.962   3.232 -16.905  1.00 85.00           O
ATOM   1035  HA  THR A  83      -4.102   2.178 -17.615  1.00 85.00           H
ATOM   1036  CB  THR A  83      -3.220   1.201 -19.321  1.00 85.00           C
ATOM   1037  HB  THR A  83      -2.734   1.460 -20.262  1.00 85.00           H
ATOM   1038  OG1 THR A  83      -4.463   0.516 -19.440  1.00 85.00           O
ATOM   1039  HG1 THR A  83      -5.113   1.074 -19.956  1.00 85.00           H
ATOM   1040  CG2 THR A  83      -2.333   0.231 -18.539  1.00 85.00           C
ATOM   1041 1HG2 THR A  83      -2.848  -0.080 -17.630  1.00 85.00           H
ATOM   1042 2HG2 THR A  83      -1.398   0.726 -18.275  1.00 85.00           H
ATOM   1043 3HG2 THR A  83      -2.120  -0.644 -19.154  1.00 85.00           H
ATOM   1044  HN  THR A  83      -4.677   2.898 -20.223  1.00 85.00           H
ATOM   1045  N   ASP A  84      -1.727   3.931 -19.043  1.00 85.52           N
ATOM   1046  CA  ASP A  84      -0.470   4.619 -18.801  1.00 85.52           C
ATOM   1047  C   ASP A  84      -0.686   5.714 -17.754  1.00 85.52           C
ATOM   1048  O   ASP A  84       0.206   5.999 -16.956  1.00 85.52           O
ATOM   1049  HA  ASP A  84       0.218   3.845 -18.459  1.00 85.52           H
ATOM   1050  CB  ASP A  84       0.051   5.281 -20.078  1.00 85.52           C
ATOM   1051 1HB  ASP A  84      -0.638   6.065 -20.392  1.00 85.52           H
ATOM   1052 2HB  ASP A  84       1.009   5.761 -19.878  1.00 85.52           H
ATOM   1053  CG  ASP A  84       0.212   4.255 -21.201  1.00 85.52           C
ATOM   1054  OD1 ASP A  84       0.747   3.165 -20.902  1.00 85.52           O
ATOM   1055  OD2 ASP A  84      -0.203   4.584 -22.334  1.00 85.52           O
ATOM   1056  HN  ASP A  84      -2.082   4.016 -19.974  1.00 85.52           H
ATOM   1057  N   MET A  85      -1.875   6.297 -17.792  1.00 90.57           N
ATOM   1058  CA  MET A  85      -2.226   7.342 -16.845  1.00 90.57           C
ATOM   1059  C   MET A  85      -2.249   6.799 -15.414  1.00 90.57           C
ATOM   1060  O   MET A  85      -1.746   7.442 -14.494  1.00 90.57           O
ATOM   1061  HA  MET A  85      -1.448   8.099 -16.941  1.00 90.57           H
ATOM   1062  CB  MET A  85      -3.602   7.910 -17.198  1.00 90.57           C
ATOM   1063 1HB  MET A  85      -3.614   8.219 -18.243  1.00 90.57           H
ATOM   1064 2HB  MET A  85      -4.359   7.134 -17.085  1.00 90.57           H
ATOM   1065  CG  MET A  85      -3.949   9.102 -16.303  1.00 90.57           C
ATOM   1066 1HG  MET A  85      -4.945   9.472 -16.547  1.00 90.57           H
ATOM   1067 2HG  MET A  85      -3.971   8.790 -15.259  1.00 90.57           H
ATOM   1068  SD  MET A  85      -2.745  10.401 -16.525  1.00 90.57           S
ATOM   1069  CE  MET A  85      -3.144  10.913 -18.187  1.00 90.57           C
ATOM   1070 1HE  MET A  85      -3.016  10.071 -18.867  1.00 90.57           H
ATOM   1071 2HE  MET A  85      -4.178  11.257 -18.224  1.00 90.57           H
ATOM   1072 3HE  MET A  85      -2.481  11.725 -18.486  1.00 90.57           H
ATOM   1073  HN  MET A  85      -2.589   6.068 -18.452  1.00 90.57           H
ATOM   1074  N   PHE A  86      -2.838   5.621 -15.272  1.00 91.21           N
ATOM   1075  CA  PHE A  86      -2.934   4.985 -13.969  1.00 91.21           C
ATOM   1076  C   PHE A  86      -1.561   4.514 -13.486  1.00 91.21           C
ATOM   1077  O   PHE A  86      -1.257   4.590 -12.297  1.00 91.21           O
ATOM   1078  HA  PHE A  86      -3.326   5.728 -13.274  1.00 91.21           H
ATOM   1079  CB  PHE A  86      -3.849   3.769 -14.131  1.00 91.21           C
ATOM   1080 1HB  PHE A  86      -3.448   3.127 -14.914  1.00 91.21           H
ATOM   1081 2HB  PHE A  86      -3.835   3.191 -13.207  1.00 91.21           H
ATOM   1082  CG  PHE A  86      -5.298   4.122 -14.472  1.00 91.21           C
ATOM   1083  CD1 PHE A  86      -5.897   5.188 -13.877  1.00 91.21           C
ATOM   1084  HD1 PHE A  86      -5.344   5.792 -13.157  1.00 91.21           H
ATOM   1085  CD2 PHE A  86      -5.987   3.369 -15.371  1.00 91.21           C
ATOM   1086  HD2 PHE A  86      -5.507   2.515 -15.848  1.00 91.21           H
ATOM   1087  CE1 PHE A  86      -7.241   5.516 -14.195  1.00 91.21           C
ATOM   1088  HE1 PHE A  86      -7.721   6.370 -13.718  1.00 91.21           H
ATOM   1089  CE2 PHE A  86      -7.332   3.697 -15.689  1.00 91.21           C
ATOM   1090  HE2 PHE A  86      -7.884   3.093 -16.409  1.00 91.21           H
ATOM   1091  CZ  PHE A  86      -7.931   4.763 -15.094  1.00 91.21           C
ATOM   1092  HZ  PHE A  86      -8.963   5.015 -15.337  1.00 91.21           H
ATOM   1093  HN  PHE A  86      -3.245   5.104 -16.025  1.00 91.21           H
ATOM   1094  N   LEU A  87      -0.767   4.038 -14.434  1.00 89.01           N
ATOM   1095  CA  LEU A  87       0.573   3.570 -14.124  1.00 89.01           C
ATOM   1096  C   LEU A  87       1.398   4.733 -13.569  1.00 89.01           C
ATOM   1097  O   LEU A  87       2.182   4.554 -12.638  1.00 89.01           O
ATOM   1098  HA  LEU A  87       0.482   2.810 -13.347  1.00 89.01           H
ATOM   1099  CB  LEU A  87       1.202   2.897 -15.345  1.00 89.01           C
ATOM   1100 1HB  LEU A  87       1.130   3.581 -16.190  1.00 89.01           H
ATOM   1101 2HB  LEU A  87       2.263   2.747 -15.146  1.00 89.01           H
ATOM   1102  CG  LEU A  87       0.595   1.554 -15.758  1.00 89.01           C
ATOM   1103  HG  LEU A  87      -0.456   1.714 -15.998  1.00 89.01           H
ATOM   1104  CD1 LEU A  87       1.270   1.012 -17.019  1.00 89.01           C
ATOM   1105 1HD1 LEU A  87       1.137   1.722 -17.836  1.00 89.01           H
ATOM   1106 2HD1 LEU A  87       2.334   0.871 -16.830  1.00 89.01           H
ATOM   1107 3HD1 LEU A  87       0.820   0.057 -17.291  1.00 89.01           H
ATOM   1108  CD2 LEU A  87       0.647   0.551 -14.604  1.00 89.01           C
ATOM   1109 1HD2 LEU A  87       1.684   0.390 -14.309  1.00 89.01           H
ATOM   1110 2HD2 LEU A  87       0.085   0.943 -13.756  1.00 89.01           H
ATOM   1111 3HD2 LEU A  87       0.209  -0.394 -14.924  1.00 89.01           H
ATOM   1112  HN  LEU A  87      -1.026   3.969 -15.398  1.00 89.01           H
ATOM   1113  N   LEU A  88       1.194   5.899 -14.165  1.00 90.76           N
ATOM   1114  CA  LEU A  88       1.896   7.094 -13.730  1.00 90.76           C
ATOM   1115  C   LEU A  88       1.544   7.384 -12.269  1.00 90.76           C
ATOM   1116  O   LEU A  88       2.431   7.552 -11.434  1.00 90.76           O
ATOM   1117  HA  LEU A  88       2.964   6.888 -13.793  1.00 90.76           H
ATOM   1118  CB  LEU A  88       1.603   8.261 -14.675  1.00 90.76           C
ATOM   1119 1HB  LEU A  88       1.989   8.007 -15.663  1.00 90.76           H
ATOM   1120 2HB  LEU A  88       0.523   8.363 -14.771  1.00 90.76           H
ATOM   1121  CG  LEU A  88       2.182   9.617 -14.266  1.00 90.76           C
ATOM   1122  HG  LEU A  88       1.965   9.776 -13.210  1.00 90.76           H
ATOM   1123  CD1 LEU A  88       3.703   9.635 -14.423  1.00 90.76           C
ATOM   1124 1HD1 LEU A  88       4.143   8.862 -13.792  1.00 90.76           H
ATOM   1125 2HD1 LEU A  88       3.963   9.444 -15.465  1.00 90.76           H
ATOM   1126 3HD1 LEU A  88       4.088  10.610 -14.126  1.00 90.76           H
ATOM   1127  CD2 LEU A  88       1.512  10.755 -15.040  1.00 90.76           C
ATOM   1128 1HD2 LEU A  88       1.676  10.613 -16.108  1.00 90.76           H
ATOM   1129 2HD2 LEU A  88       0.442  10.754 -14.834  1.00 90.76           H
ATOM   1130 3HD2 LEU A  88       1.942  11.707 -14.730  1.00 90.76           H
ATOM   1131  HN  LEU A  88       0.564   6.033 -14.929  1.00 90.76           H
ATOM   1132  N   ASN A  89       0.246   7.434 -12.005  1.00 94.14           N
ATOM   1133  CA  ASN A  89      -0.236   7.827 -10.692  1.00 94.14           C
ATOM   1134  C   ASN A  89       0.195   6.781  -9.661  1.00 94.14           C
ATOM   1135  O   ASN A  89       0.421   7.108  -8.497  1.00 94.14           O
ATOM   1136  HA  ASN A  89       0.209   8.804 -10.504  1.00 94.14           H
ATOM   1137  CB  ASN A  89      -1.763   7.913 -10.668  1.00 94.14           C
ATOM   1138 1HB  ASN A  89      -2.186   7.099 -11.258  1.00 94.14           H
ATOM   1139 2HB  ASN A  89      -2.122   7.786  -9.647  1.00 94.14           H
ATOM   1140  CG  ASN A  89      -2.245   9.255 -11.221  1.00 94.14           C
ATOM   1141  OD1 ASN A  89      -2.502  10.200 -10.493  1.00 94.14           O
ATOM   1142  ND2 ASN A  89      -2.354   9.287 -12.547  1.00 94.14           N
ATOM   1143 1HD2 ASN A  89      -2.128   8.476 -13.086  1.00 94.14           H
ATOM   1144 2HD2 ASN A  89      -2.662  10.121 -13.003  1.00 94.14           H
ATOM   1145  HN  ASN A  89      -0.468   7.212 -12.668  1.00 94.14           H
ATOM   1146  N   LEU A  90       0.296   5.544 -10.127  1.00 92.59           N
ATOM   1147  CA  LEU A  90       0.711   4.452  -9.264  1.00 92.59           C
ATOM   1148  C   LEU A  90       2.150   4.690  -8.803  1.00 92.59           C
ATOM   1149  O   LEU A  90       2.461   4.536  -7.623  1.00 92.59           O
ATOM   1150  HA  LEU A  90       0.062   4.462  -8.388  1.00 92.59           H
ATOM   1151  CB  LEU A  90       0.505   3.107  -9.965  1.00 92.59           C
ATOM   1152 1HB  LEU A  90      -0.492   3.099 -10.405  1.00 92.59           H
ATOM   1153 2HB  LEU A  90       1.217   3.036 -10.787  1.00 92.59           H
ATOM   1154  CG  LEU A  90       0.656   1.863  -9.088  1.00 92.59           C
ATOM   1155  HG  LEU A  90       1.565   1.970  -8.497  1.00 92.59           H
ATOM   1156  CD1 LEU A  90      -0.510   1.741  -8.105  1.00 92.59           C
ATOM   1157 1HD1 LEU A  90      -0.538   2.621  -7.462  1.00 92.59           H
ATOM   1158 2HD1 LEU A  90      -1.446   1.667  -8.659  1.00 92.59           H
ATOM   1159 3HD1 LEU A  90      -0.378   0.848  -7.494  1.00 92.59           H
ATOM   1160  CD2 LEU A  90       0.819   0.605  -9.943  1.00 92.59           C
ATOM   1161 1HD2 LEU A  90      -0.059   0.481 -10.578  1.00 92.59           H
ATOM   1162 2HD2 LEU A  90       1.707   0.703 -10.567  1.00 92.59           H
ATOM   1163 3HD2 LEU A  90       0.924  -0.264  -9.295  1.00 92.59           H
ATOM   1164  HN  LEU A  90       0.099   5.285 -11.072  1.00 92.59           H
ATOM   1165  N   ALA A  91       2.990   5.063  -9.758  1.00 93.43           N
ATOM   1166  CA  ALA A  91       4.396   5.291  -9.471  1.00 93.43           C
ATOM   1167  C   ALA A  91       4.531   6.488  -8.527  1.00 93.43           C
ATOM   1168  O   ALA A  91       5.401   6.501  -7.657  1.00 93.43           O
ATOM   1169  HA  ALA A  91       4.782   4.401  -8.974  1.00 93.43           H
ATOM   1170  CB  ALA A  91       5.158   5.494 -10.782  1.00 93.43           C
ATOM   1171 1HB  ALA A  91       5.054   4.605 -11.404  1.00 93.43           H
ATOM   1172 2HB  ALA A  91       4.750   6.356 -11.310  1.00 93.43           H
ATOM   1173 3HB  ALA A  91       6.213   5.665 -10.566  1.00 93.43           H
ATOM   1174  HN  ALA A  91       2.724   5.208 -10.711  1.00 93.43           H
ATOM   1175  N   ILE A  92       3.658   7.463  -8.730  1.00 95.12           N
ATOM   1176  CA  ILE A  92       3.667   8.659  -7.905  1.00 95.12           C
ATOM   1177  C   ILE A  92       3.297   8.285  -6.468  1.00 95.12           C
ATOM   1178  O   ILE A  92       3.934   8.743  -5.520  1.00 95.12           O
ATOM   1179  HA  ILE A  92       4.684   9.051  -7.909  1.00 95.12           H
ATOM   1180  CB  ILE A  92       2.765   9.736  -8.512  1.00 95.12           C
ATOM   1181  HB  ILE A  92       1.804   9.280  -8.752  1.00 95.12           H
ATOM   1182  CG1 ILE A  92       3.352  10.269  -9.820  1.00 95.12           C
ATOM   1183 1HG1 ILE A  92       4.242  10.862  -9.609  1.00 95.12           H
ATOM   1184 2HG1 ILE A  92       3.666   9.436 -10.449  1.00 95.12           H
ATOM   1185  CG2 ILE A  92       2.495  10.856  -7.506  1.00 95.12           C
ATOM   1186 1HG2 ILE A  92       2.002  10.443  -6.625  1.00 95.12           H
ATOM   1187 2HG2 ILE A  92       3.438  11.316  -7.212  1.00 95.12           H
ATOM   1188 3HG2 ILE A  92       1.851  11.608  -7.963  1.00 95.12           H
ATOM   1189  CD1 ILE A  92       2.329  11.124 -10.571  1.00 95.12           C
ATOM   1190 1HD1 ILE A  92       1.451  10.521 -10.802  1.00 95.12           H
ATOM   1191 2HD1 ILE A  92       2.036  11.970  -9.949  1.00 95.12           H
ATOM   1192 3HD1 ILE A  92       2.772  11.491 -11.497  1.00 95.12           H
ATOM   1193  HN  ILE A  92       2.956   7.446  -9.441  1.00 95.12           H
ATOM   1194  N   ALA A  93       2.270   7.457  -6.352  1.00 96.04           N
ATOM   1195  CA  ALA A  93       1.773   7.060  -5.046  1.00 96.04           C
ATOM   1196  C   ALA A  93       2.879   6.323  -4.287  1.00 96.04           C
ATOM   1197  O   ALA A  93       3.065   6.538  -3.090  1.00 96.04           O
ATOM   1198  HA  ALA A  93       1.512   7.966  -4.500  1.00 96.04           H
ATOM   1199  CB  ALA A  93       0.515   6.206  -5.216  1.00 96.04           C
ATOM   1200 1HB  ALA A  93      -0.250   6.785  -5.734  1.00 96.04           H
ATOM   1201 2HB  ALA A  93       0.755   5.317  -5.799  1.00 96.04           H
ATOM   1202 3HB  ALA A  93       0.143   5.908  -4.235  1.00 96.04           H
ATOM   1203  HN  ALA A  93       1.780   7.061  -7.129  1.00 96.04           H
ATOM   1204  N   ASP A  94       3.585   5.470  -5.015  1.00 95.62           N
ATOM   1205  CA  ASP A  94       4.650   4.681  -4.420  1.00 95.62           C
ATOM   1206  C   ASP A  94       5.757   5.616  -3.928  1.00 95.62           C
ATOM   1207  O   ASP A  94       6.246   5.471  -2.809  1.00 95.62           O
ATOM   1208  HA  ASP A  94       4.179   4.130  -3.606  1.00 95.62           H
ATOM   1209  CB  ASP A  94       5.262   3.721  -5.442  1.00 95.62           C
ATOM   1210 1HB  ASP A  94       5.430   4.245  -6.383  1.00 95.62           H
ATOM   1211 2HB  ASP A  94       6.235   3.380  -5.089  1.00 95.62           H
ATOM   1212  CG  ASP A  94       4.347   2.517  -5.678  1.00 95.62           C
ATOM   1213  OD1 ASP A  94       3.638   2.147  -4.718  1.00 95.62           O
ATOM   1214  OD2 ASP A  94       4.379   1.995  -6.814  1.00 95.62           O
ATOM   1215  HN  ASP A  94       3.439   5.314  -5.992  1.00 95.62           H
ATOM   1216  N   LEU A  95       6.121   6.555  -4.790  1.00 96.36           N
ATOM   1217  CA  LEU A  95       7.208   7.469  -4.486  1.00 96.36           C
ATOM   1218  C   LEU A  95       6.884   8.230  -3.198  1.00 96.36           C
ATOM   1219  O   LEU A  95       7.744   8.391  -2.334  1.00 96.36           O
ATOM   1220  HA  LEU A  95       8.102   6.869  -4.316  1.00 96.36           H
ATOM   1221  CB  LEU A  95       7.494   8.379  -5.682  1.00 96.36           C
ATOM   1222 1HB  LEU A  95       6.542   8.702  -6.104  1.00 96.36           H
ATOM   1223 2HB  LEU A  95       8.002   9.273  -5.320  1.00 96.36           H
ATOM   1224  CG  LEU A  95       8.336   7.767  -6.804  1.00 96.36           C
ATOM   1225  HG  LEU A  95       7.807   6.896  -7.191  1.00 96.36           H
ATOM   1226  CD1 LEU A  95       8.499   8.750  -7.965  1.00 96.36           C
ATOM   1227 1HD1 LEU A  95       7.517   9.006  -8.365  1.00 96.36           H
ATOM   1228 2HD1 LEU A  95       8.994   9.654  -7.610  1.00 96.36           H
ATOM   1229 3HD1 LEU A  95       9.101   8.290  -8.749  1.00 96.36           H
ATOM   1230  CD2 LEU A  95       9.685   7.279  -6.273  1.00 96.36           C
ATOM   1231 1HD2 LEU A  95      10.232   8.118  -5.844  1.00 96.36           H
ATOM   1232 2HD2 LEU A  95       9.521   6.522  -5.506  1.00 96.36           H
ATOM   1233 3HD2 LEU A  95      10.263   6.849  -7.091  1.00 96.36           H
ATOM   1234  HN  LEU A  95       5.688   6.695  -5.680  1.00 96.36           H
ATOM   1235  N   LEU A  96       5.640   8.678  -3.111  1.00 96.09           N
ATOM   1236  CA  LEU A  96       5.223   9.517  -2.000  1.00 96.09           C
ATOM   1237  C   LEU A  96       5.440   8.762  -0.687  1.00 96.09           C
ATOM   1238  O   LEU A  96       5.865   9.348   0.307  1.00 96.09           O
ATOM   1239  HA  LEU A  96       5.861  10.400  -2.000  1.00 96.09           H
ATOM   1240  CB  LEU A  96       3.784   9.997  -2.203  1.00 96.09           C
ATOM   1241 1HB  LEU A  96       3.177   9.145  -2.508  1.00 96.09           H
ATOM   1242 2HB  LEU A  96       3.397  10.336  -1.242  1.00 96.09           H
ATOM   1243  CG  LEU A  96       3.589  11.119  -3.224  1.00 96.09           C
ATOM   1244  HG  LEU A  96       3.969  10.775  -4.186  1.00 96.09           H
ATOM   1245  CD1 LEU A  96       2.104  11.437  -3.412  1.00 96.09           C
ATOM   1246 1HD1 LEU A  96       1.584  10.547  -3.767  1.00 96.09           H
ATOM   1247 2HD1 LEU A  96       1.677  11.753  -2.461  1.00 96.09           H
ATOM   1248 3HD1 LEU A  96       1.994  12.238  -4.144  1.00 96.09           H
ATOM   1249  CD2 LEU A  96       4.397  12.360  -2.838  1.00 96.09           C
ATOM   1250 1HD2 LEU A  96       4.070  12.716  -1.861  1.00 96.09           H
ATOM   1251 2HD2 LEU A  96       5.456  12.105  -2.796  1.00 96.09           H
ATOM   1252 3HD2 LEU A  96       4.240  13.141  -3.581  1.00 96.09           H
ATOM   1253  HN  LEU A  96       4.925   8.477  -3.781  1.00 96.09           H
ATOM   1254  N   PHE A  97       5.138   7.472  -0.726  1.00 96.86           N
ATOM   1255  CA  PHE A  97       5.283   6.634   0.452  1.00 96.86           C
ATOM   1256  C   PHE A  97       6.759   6.363   0.754  1.00 96.86           C
ATOM   1257  O   PHE A  97       7.195   6.490   1.897  1.00 96.86           O
ATOM   1258  HA  PHE A  97       4.836   7.171   1.288  1.00 96.86           H
ATOM   1259  CB  PHE A  97       4.586   5.307   0.145  1.00 96.86           C
ATOM   1260 1HB  PHE A  97       3.510   5.475   0.103  1.00 96.86           H
ATOM   1261 2HB  PHE A  97       4.894   4.966  -0.843  1.00 96.86           H
ATOM   1262  CG  PHE A  97       4.875   4.202   1.163  1.00 96.86           C
ATOM   1263  CD1 PHE A  97       5.477   3.050   0.763  1.00 96.86           C
ATOM   1264  HD1 PHE A  97       5.753   2.914  -0.282  1.00 96.86           H
ATOM   1265  CD2 PHE A  97       4.531   4.372   2.468  1.00 96.86           C
ATOM   1266  HD2 PHE A  97       4.049   5.296   2.788  1.00 96.86           H
ATOM   1267  CE1 PHE A  97       5.746   2.024   1.708  1.00 96.86           C
ATOM   1268  HE1 PHE A  97       6.228   1.101   1.387  1.00 96.86           H
ATOM   1269  CE2 PHE A  97       4.800   3.347   3.413  1.00 96.86           C
ATOM   1270  HE2 PHE A  97       4.524   3.483   4.458  1.00 96.86           H
ATOM   1271  CZ  PHE A  97       5.401   2.195   3.013  1.00 96.86           C
ATOM   1272  HZ  PHE A  97       5.608   1.407   3.738  1.00 96.86           H
ATOM   1273  HN  PHE A  97       4.801   7.001  -1.541  1.00 96.86           H
ATOM   1274  N   LEU A  98       7.486   5.996  -0.291  1.00 96.47           N
ATOM   1275  CA  LEU A  98       8.860   5.554  -0.128  1.00 96.47           C
ATOM   1276  C   LEU A  98       9.657   6.638   0.600  1.00 96.47           C
ATOM   1277  O   LEU A  98      10.527   6.333   1.414  1.00 96.47           O
ATOM   1278  HA  LEU A  98       8.844   4.660   0.495  1.00 96.47           H
ATOM   1279  CB  LEU A  98       9.458   5.154  -1.479  1.00 96.47           C
ATOM   1280 1HB  LEU A  98       9.280   5.963  -2.187  1.00 96.47           H
ATOM   1281 2HB  LEU A  98      10.538   5.063  -1.363  1.00 96.47           H
ATOM   1282  CG  LEU A  98       8.928   3.854  -2.088  1.00 96.47           C
ATOM   1283  HG  LEU A  98       7.843   3.846  -1.984  1.00 96.47           H
ATOM   1284  CD1 LEU A  98       9.239   3.783  -3.584  1.00 96.47           C
ATOM   1285 1HD1 LEU A  98       8.769   4.625  -4.093  1.00 96.47           H
ATOM   1286 2HD1 LEU A  98      10.318   3.825  -3.734  1.00 96.47           H
ATOM   1287 3HD1 LEU A  98       8.851   2.850  -3.992  1.00 96.47           H
ATOM   1288  CD2 LEU A  98       9.464   2.636  -1.333  1.00 96.47           C
ATOM   1289 1HD2 LEU A  98      10.553   2.627  -1.384  1.00 96.47           H
ATOM   1290 2HD2 LEU A  98       9.149   2.687  -0.291  1.00 96.47           H
ATOM   1291 3HD2 LEU A  98       9.071   1.726  -1.787  1.00 96.47           H
ATOM   1292  HN  LEU A  98       7.151   5.997  -1.234  1.00 96.47           H
ATOM   1293  N   VAL A  99       9.331   7.882   0.280  1.00 96.39           N
ATOM   1294  CA  VAL A  99      10.048   9.012   0.847  1.00 96.39           C
ATOM   1295  C   VAL A  99       9.867   9.016   2.366  1.00 96.39           C
ATOM   1296  O   VAL A  99      10.628   9.663   3.084  1.00 96.39           O
ATOM   1297  HA  VAL A  99      11.105   8.879   0.620  1.00 96.39           H
ATOM   1298  CB  VAL A  99       9.582  10.312   0.186  1.00 96.39           C
ATOM   1299  HB  VAL A  99       8.493  10.337   0.227  1.00 96.39           H
ATOM   1300  CG1 VAL A  99      10.110  11.532   0.944  1.00 96.39           C
ATOM   1301 1HG1 VAL A  99       9.742  11.510   1.969  1.00 96.39           H
ATOM   1302 2HG1 VAL A  99      11.200  11.513   0.948  1.00 96.39           H
ATOM   1303 3HG1 VAL A  99       9.764  12.441   0.453  1.00 96.39           H
ATOM   1304  CG2 VAL A  99       9.998  10.358  -1.286  1.00 96.39           C
ATOM   1305 1HG2 VAL A  99      11.084  10.299  -1.358  1.00 96.39           H
ATOM   1306 2HG2 VAL A  99       9.552   9.517  -1.816  1.00 96.39           H
ATOM   1307 3HG2 VAL A  99       9.654  11.292  -1.731  1.00 96.39           H
ATOM   1308  HN  VAL A  99       8.594   8.123  -0.351  1.00 96.39           H
ATOM   1309  N   THR A 100       8.854   8.287   2.811  1.00 95.66           N
ATOM   1310  CA  THR A 100       8.531   8.239   4.227  1.00 95.66           C
ATOM   1311  C   THR A 100       9.351   7.152   4.925  1.00 95.66           C
ATOM   1312  O   THR A 100       9.471   7.149   6.149  1.00 95.66           O
ATOM   1313  HA  THR A 100       8.815   9.191   4.676  1.00 95.66           H
ATOM   1314  CB  THR A 100       7.020   8.041   4.361  1.00 95.66           C
ATOM   1315  HB  THR A 100       6.688   8.257   5.377  1.00 95.66           H
ATOM   1316  OG1 THR A 100       6.804   6.706   3.913  1.00 95.66           O
ATOM   1317  HG1 THR A 100       6.766   6.682   2.914  1.00 95.66           H
ATOM   1318  CG2 THR A 100       6.227   8.899   3.373  1.00 95.66           C
ATOM   1319 1HG2 THR A 100       6.511   8.635   2.354  1.00 95.66           H
ATOM   1320 2HG2 THR A 100       6.445   9.952   3.550  1.00 95.66           H
ATOM   1321 3HG2 THR A 100       5.161   8.720   3.511  1.00 95.66           H
ATOM   1322  HN  THR A 100       8.261   7.736   2.224  1.00 95.66           H
ATOM   1323  N   LEU A 101       9.894   6.254   4.115  1.00 95.47           N
ATOM   1324  CA  LEU A 101      10.548   5.069   4.644  1.00 95.47           C
ATOM   1325  C   LEU A 101      11.787   5.487   5.438  1.00 95.47           C
ATOM   1326  O   LEU A 101      12.058   4.941   6.506  1.00 95.47           O
ATOM   1327  HA  LEU A 101       9.848   4.586   5.325  1.00 95.47           H
ATOM   1328  CB  LEU A 101      10.845   4.075   3.519  1.00 95.47           C
ATOM   1329 1HB  LEU A 101      11.359   4.606   2.718  1.00 95.47           H
ATOM   1330 2HB  LEU A 101      11.538   3.323   3.899  1.00 95.47           H
ATOM   1331  CG  LEU A 101       9.634   3.356   2.922  1.00 95.47           C
ATOM   1332  HG  LEU A 101       9.010   4.096   2.421  1.00 95.47           H
ATOM   1333  CD1 LEU A 101      10.066   2.339   1.865  1.00 95.47           C
ATOM   1334 1HD1 LEU A 101      10.598   2.851   1.063  1.00 95.47           H
ATOM   1335 2HD1 LEU A 101      10.723   1.597   2.320  1.00 95.47           H
ATOM   1336 3HD1 LEU A 101       9.186   1.842   1.457  1.00 95.47           H
ATOM   1337  CD2 LEU A 101       8.781   2.715   4.019  1.00 95.47           C
ATOM   1338 1HD2 LEU A 101       9.381   1.991   4.569  1.00 95.47           H
ATOM   1339 2HD2 LEU A 101       8.427   3.488   4.702  1.00 95.47           H
ATOM   1340 3HD2 LEU A 101       7.926   2.211   3.567  1.00 95.47           H
ATOM   1341  HN  LEU A 101       9.892   6.326   3.118  1.00 95.47           H
ATOM   1342  N   PRO A 102      12.559   6.460   4.934  1.00 94.97           N
ATOM   1343  CA  PRO A 102      13.763   6.908   5.637  1.00 94.97           C
ATOM   1344  C   PRO A 102      13.480   7.291   7.081  1.00 94.97           C
ATOM   1345  O   PRO A 102      14.274   6.997   7.972  1.00 94.97           O
ATOM   1346  HA  PRO A 102      14.488   6.095   5.695  1.00 94.97           H
ATOM   1347  CB  PRO A 102      14.238   8.107   4.814  1.00 94.97           C
ATOM   1348 1HB  PRO A 102      13.827   9.043   5.195  1.00 94.97           H
ATOM   1349 2HB  PRO A 102      15.324   8.205   4.837  1.00 94.97           H
ATOM   1350  CG  PRO A 102      13.729   7.798   3.412  1.00 94.97           C
ATOM   1351 1HG  PRO A 102      13.673   8.694   2.794  1.00 94.97           H
ATOM   1352 2HG  PRO A 102      14.385   7.104   2.887  1.00 94.97           H
ATOM   1353  CD  PRO A 102      12.357   7.198   3.674  1.00 94.97           C
ATOM   1354 1HD  PRO A 102      11.592   7.967   3.779  1.00 94.97           H
ATOM   1355 2HD  PRO A 102      12.038   6.545   2.861  1.00 94.97           H
ATOM   1356  N   PHE A 103      12.343   7.943   7.274  1.00 94.51           N
ATOM   1357  CA  PHE A 103      11.967   8.418   8.595  1.00 94.51           C
ATOM   1358  C   PHE A 103      11.630   7.248   9.522  1.00 94.51           C
ATOM   1359  O   PHE A 103      11.981   7.266  10.701  1.00 94.51           O
ATOM   1360  HA  PHE A 103      12.821   8.964   8.997  1.00 94.51           H
ATOM   1361  CB  PHE A 103      10.722   9.290   8.420  1.00 94.51           C
ATOM   1362 1HB  PHE A 103       9.951   8.707   7.916  1.00 94.51           H
ATOM   1363 2HB  PHE A 103      10.333   9.551   9.404  1.00 94.51           H
ATOM   1364  CG  PHE A 103      10.969  10.575   7.628  1.00 94.51           C
ATOM   1365  CD1 PHE A 103      11.348  11.710   8.274  1.00 94.51           C
ATOM   1366  HD1 PHE A 103      11.475  11.704   9.357  1.00 94.51           H
ATOM   1367  CD2 PHE A 103      10.811  10.583   6.277  1.00 94.51           C
ATOM   1368  HD2 PHE A 103      10.507   9.673   5.759  1.00 94.51           H
ATOM   1369  CE1 PHE A 103      11.577  12.903   7.539  1.00 94.51           C
ATOM   1370  HE1 PHE A 103      11.880  13.813   8.058  1.00 94.51           H
ATOM   1371  CE2 PHE A 103      11.040  11.776   5.542  1.00 94.51           C
ATOM   1372  HE2 PHE A 103      10.912  11.782   4.459  1.00 94.51           H
ATOM   1373  CZ  PHE A 103      11.418  12.911   6.189  1.00 94.51           C
ATOM   1374  HZ  PHE A 103      11.594  13.827   5.624  1.00 94.51           H
ATOM   1375  HN  PHE A 103      11.685   8.147   6.549  1.00 94.51           H
ATOM   1376  N   TRP A 104      10.954   6.261   8.955  1.00 92.40           N
ATOM   1377  CA  TRP A 104      10.605   5.065   9.704  1.00 92.40           C
ATOM   1378  C   TRP A 104      11.905   4.386  10.142  1.00 92.40           C
ATOM   1379  O   TRP A 104      11.989   3.853  11.247  1.00 92.40           O
ATOM   1380  HA  TRP A 104      10.033   5.375  10.578  1.00 92.40           H
ATOM   1381  CB  TRP A 104       9.699   4.147   8.881  1.00 92.40           C
ATOM   1382 1HB  TRP A 104      10.039   4.152   7.845  1.00 92.40           H
ATOM   1383 2HB  TRP A 104       9.805   3.126   9.246  1.00 92.40           H
ATOM   1384  CG  TRP A 104       8.220   4.536   8.919  1.00 92.40           C
ATOM   1385  CD1 TRP A 104       7.429   4.875   7.891  1.00 92.40           C
ATOM   1386  HD1 TRP A 104       7.758   4.918   6.853  1.00 92.40           H
ATOM   1387  CD2 TRP A 104       7.381   4.612  10.090  1.00 92.40           C
ATOM   1388  NE1 TRP A 104       6.147   5.163   8.313  1.00 92.40           N
ATOM   1389  HE1 TRP A 104       5.381   5.440   7.733  1.00 92.40           H
ATOM   1390  CE2 TRP A 104       6.117   4.998   9.693  1.00 92.40           C
ATOM   1391  CE3 TRP A 104       7.680   4.362  11.441  1.00 92.40           C
ATOM   1392  HE3 TRP A 104       8.670   4.056  11.780  1.00 92.40           H
ATOM   1393  CZ2 TRP A 104       5.052   5.169  10.585  1.00 92.40           C
ATOM   1394  HZ2 TRP A 104       4.062   5.475  10.246  1.00 92.40           H
ATOM   1395  CZ3 TRP A 104       6.605   4.538  12.320  1.00 92.40           C
ATOM   1396  HZ3 TRP A 104       6.782   4.357  13.381  1.00 92.40           H
ATOM   1397  CH2 TRP A 104       5.326   4.926  11.936  1.00 92.40           C
ATOM   1398  HH2 TRP A 104       4.541   5.041  12.684  1.00 92.40           H
ATOM   1399  HN  TRP A 104      10.646   6.268   8.003  1.00 92.40           H
ATOM   1400  N   ALA A 105      12.886   4.429   9.252  1.00 94.15           N
ATOM   1401  CA  ALA A 105      14.150   3.755   9.499  1.00 94.15           C
ATOM   1402  C   ALA A 105      14.820   4.374  10.728  1.00 94.15           C
ATOM   1403  O   ALA A 105      15.282   3.657  11.614  1.00 94.15           O
ATOM   1404  HA  ALA A 105      13.933   2.707   9.704  1.00 94.15           H
ATOM   1405  CB  ALA A 105      15.028   3.843   8.250  1.00 94.15           C
ATOM   1406 1HB  ALA A 105      14.519   3.364   7.413  1.00 94.15           H
ATOM   1407 2HB  ALA A 105      15.215   4.889   8.010  1.00 94.15           H
ATOM   1408 3HB  ALA A 105      15.976   3.338   8.436  1.00 94.15           H
ATOM   1409  HN  ALA A 105      12.828   4.911   8.378  1.00 94.15           H
ATOM   1410  N   ILE A 106      14.852   5.698  10.741  1.00 93.61           N
ATOM   1411  CA  ILE A 106      15.496   6.420  11.825  1.00 93.61           C
ATOM   1412  C   ILE A 106      14.756   6.134  13.133  1.00 93.61           C
ATOM   1413  O   ILE A 106      15.382   5.903  14.167  1.00 93.61           O
ATOM   1414  HA  ILE A 106      16.513   6.039  11.913  1.00 93.61           H
ATOM   1415  CB  ILE A 106      15.599   7.910  11.490  1.00 93.61           C
ATOM   1416  HB  ILE A 106      14.625   8.248  11.136  1.00 93.61           H
ATOM   1417  CG1 ILE A 106      16.600   8.149  10.358  1.00 93.61           C
ATOM   1418 1HG1 ILE A 106      17.615   8.003  10.729  1.00 93.61           H
ATOM   1419 2HG1 ILE A 106      16.441   7.417   9.567  1.00 93.61           H
ATOM   1420  CG2 ILE A 106      15.936   8.730  12.737  1.00 93.61           C
ATOM   1421 1HG2 ILE A 106      15.154   8.593  13.484  1.00 93.61           H
ATOM   1422 2HG2 ILE A 106      16.890   8.397  13.144  1.00 93.61           H
ATOM   1423 3HG2 ILE A 106      16.003   9.785  12.470  1.00 93.61           H
ATOM   1424  CD1 ILE A 106      16.457   9.563   9.790  1.00 93.61           C
ATOM   1425 1HD1 ILE A 106      15.448   9.696   9.399  1.00 93.61           H
ATOM   1426 2HD1 ILE A 106      16.640  10.292  10.579  1.00 93.61           H
ATOM   1427 3HD1 ILE A 106      17.180   9.706   8.987  1.00 93.61           H
ATOM   1428  HN  ILE A 106      14.449   6.274  10.030  1.00 93.61           H
ATOM   1429  N   ALA A 107      13.434   6.158  13.046  1.00 92.18           N
ATOM   1430  CA  ALA A 107      12.603   6.003  14.228  1.00 92.18           C
ATOM   1431  C   ALA A 107      12.806   4.602  14.809  1.00 92.18           C
ATOM   1432  O   ALA A 107      12.737   4.414  16.022  1.00 92.18           O
ATOM   1433  HA  ALA A 107      12.927   6.742  14.961  1.00 92.18           H
ATOM   1434  CB  ALA A 107      11.142   6.277  13.864  1.00 92.18           C
ATOM   1435 1HB  ALA A 107      11.047   7.294  13.484  1.00 92.18           H
ATOM   1436 2HB  ALA A 107      10.820   5.571  13.098  1.00 92.18           H
ATOM   1437 3HB  ALA A 107      10.519   6.160  14.751  1.00 92.18           H
ATOM   1438  HN  ALA A 107      12.933   6.280  12.189  1.00 92.18           H
ATOM   1439  N   ALA A 108      13.054   3.656  13.915  1.00 91.53           N
ATOM   1440  CA  ALA A 108      13.237   2.272  14.321  1.00 91.53           C
ATOM   1441  C   ALA A 108      14.631   2.104  14.928  1.00 91.53           C
ATOM   1442  O   ALA A 108      14.823   1.298  15.837  1.00 91.53           O
ATOM   1443  HA  ALA A 108      12.489   2.048  15.082  1.00 91.53           H
ATOM   1444  CB  ALA A 108      13.009   1.353  13.120  1.00 91.53           C
ATOM   1445 1HB  ALA A 108      11.994   1.490  12.745  1.00 91.53           H
ATOM   1446 2HB  ALA A 108      13.723   1.598  12.334  1.00 91.53           H
ATOM   1447 3HB  ALA A 108      13.146   0.316  13.425  1.00 91.53           H
ATOM   1448  HN  ALA A 108      13.129   3.821  12.932  1.00 91.53           H
ATOM   1449  N   ALA A 109      15.569   2.877  14.401  1.00 91.36           N
ATOM   1450  CA  ALA A 109      16.962   2.734  14.787  1.00 91.36           C
ATOM   1451  C   ALA A 109      17.138   3.207  16.231  1.00 91.36           C
ATOM   1452  O   ALA A 109      17.936   2.646  16.980  1.00 91.36           O
ATOM   1453  HA  ALA A 109      17.216   1.676  14.727  1.00 91.36           H
ATOM   1454  CB  ALA A 109      17.846   3.509  13.808  1.00 91.36           C
ATOM   1455 1HB  ALA A 109      17.706   3.115  12.801  1.00 91.36           H
ATOM   1456 2HB  ALA A 109      17.571   4.564  13.827  1.00 91.36           H
ATOM   1457 3HB  ALA A 109      18.891   3.401  14.098  1.00 91.36           H
ATOM   1458  HN  ALA A 109      15.389   3.590  13.723  1.00 91.36           H
ATOM   1459  N   ASP A 110      16.378   4.236  16.580  1.00 87.86           N
ATOM   1460  CA  ASP A 110      16.537   4.879  17.873  1.00 87.86           C
ATOM   1461  C   ASP A 110      15.166   5.318  18.391  1.00 87.86           C
ATOM   1462  O   ASP A 110      14.432   4.518  18.970  1.00 87.86           O
ATOM   1463  HA  ASP A 110      17.003   4.128  18.511  1.00 87.86           H
ATOM   1464  CB  ASP A 110      17.421   6.122  17.765  1.00 87.86           C
ATOM   1465 1HB  ASP A 110      18.391   5.848  17.349  1.00 87.86           H
ATOM   1466 2HB  ASP A 110      16.969   6.836  17.076  1.00 87.86           H
ATOM   1467  CG  ASP A 110      17.615   6.778  19.134  1.00 87.86           C
ATOM   1468  OD1 ASP A 110      17.335   6.088  20.138  1.00 87.86           O
ATOM   1469  OD2 ASP A 110      18.037   7.955  19.145  1.00 87.86           O
ATOM   1470  HN  ASP A 110      15.667   4.628  15.997  1.00 87.86           H
ATOM   1471  N   GLN A 111      14.861   6.587  18.164  1.00 87.68           N
ATOM   1472  CA  GLN A 111      13.586   7.139  18.591  1.00 87.68           C
ATOM   1473  C   GLN A 111      13.091   8.174  17.579  1.00 87.68           C
ATOM   1474  O   GLN A 111      13.841   8.598  16.701  1.00 87.68           O
ATOM   1475  HA  GLN A 111      12.900   6.293  18.621  1.00 87.68           H
ATOM   1476  CB  GLN A 111      13.693   7.747  19.990  1.00 87.68           C
ATOM   1477 1HB  GLN A 111      12.722   8.136  20.297  1.00 87.68           H
ATOM   1478 2HB  GLN A 111      13.968   6.974  20.707  1.00 87.68           H
ATOM   1479  CG  GLN A 111      14.731   8.871  20.022  1.00 87.68           C
ATOM   1480 1HG  GLN A 111      15.708   8.477  19.740  1.00 87.68           H
ATOM   1481 2HG  GLN A 111      14.470   9.632  19.287  1.00 87.68           H
ATOM   1482  CD  GLN A 111      14.812   9.504  21.413  1.00 87.68           C
ATOM   1483  OE1 GLN A 111      13.815   9.736  22.076  1.00 87.68           O
ATOM   1484  NE2 GLN A 111      16.051   9.769  21.815  1.00 87.68           N
ATOM   1485 1HE2 GLN A 111      16.827   9.554  21.221  1.00 87.68           H
ATOM   1486 2HE2 GLN A 111      16.208  10.184  22.711  1.00 87.68           H
ATOM   1487  HN  GLN A 111      15.467   7.233  17.699  1.00 87.68           H
ATOM   1488  N   TRP A 112      11.831   8.551  17.736  1.00 90.20           N
ATOM   1489  CA  TRP A 112      11.236   9.554  16.868  1.00 90.20           C
ATOM   1490  C   TRP A 112      11.824  10.915  17.247  1.00 90.20           C
ATOM   1491  O   TRP A 112      11.546  11.437  18.325  1.00 90.20           O
ATOM   1492  HA  TRP A 112      11.502   9.306  15.841  1.00 90.20           H
ATOM   1493  CB  TRP A 112       9.709   9.518  16.954  1.00 90.20           C
ATOM   1494 1HB  TRP A 112       9.369   8.499  16.771  1.00 90.20           H
ATOM   1495 2HB  TRP A 112       9.406   9.777  17.969  1.00 90.20           H
ATOM   1496  CG  TRP A 112       9.008  10.459  15.972  1.00 90.20           C
ATOM   1497  CD1 TRP A 112       8.587  11.712  16.188  1.00 90.20           C
ATOM   1498  HD1 TRP A 112       8.697  12.242  17.134  1.00 90.20           H
ATOM   1499  CD2 TRP A 112       8.662  10.168  14.602  1.00 90.20           C
ATOM   1500  NE1 TRP A 112       7.997  12.249  15.062  1.00 90.20           N
ATOM   1501  HE1 TRP A 112       7.607  13.166  14.977  1.00 90.20           H
ATOM   1502  CE2 TRP A 112       8.044  11.280  14.066  1.00 90.20           C
ATOM   1503  CE3 TRP A 112       8.865   9.004  13.839  1.00 90.20           C
ATOM   1504  HE3 TRP A 112       9.350   8.114  14.239  1.00 90.20           H
ATOM   1505  CZ2 TRP A 112       7.578  11.337  12.748  1.00 90.20           C
ATOM   1506  HZ2 TRP A 112       7.092  12.228  12.348  1.00 90.20           H
ATOM   1507  CZ3 TRP A 112       8.393   9.078  12.523  1.00 90.20           C
ATOM   1508  HZ3 TRP A 112       8.524   8.202  11.888  1.00 90.20           H
ATOM   1509  CH2 TRP A 112       7.768  10.189  11.969  1.00 90.20           C
ATOM   1510  HH2 TRP A 112       7.429  10.167  10.934  1.00 90.20           H
ATOM   1511  HN  TRP A 112      11.220   8.185  18.438  1.00 90.20           H
ATOM   1512  N   LYS A 113      12.627  11.451  16.338  1.00 91.27           N
ATOM   1513  CA  LYS A 113      13.363  12.672  16.617  1.00 91.27           C
ATOM   1514  C   LYS A 113      12.663  13.851  15.938  1.00 91.27           C
ATOM   1515  O   LYS A 113      13.120  14.988  16.035  1.00 91.27           O
ATOM   1516  HA  LYS A 113      13.337  12.830  17.695  1.00 91.27           H
ATOM   1517  CB  LYS A 113      14.831  12.515  16.218  1.00 91.27           C
ATOM   1518 1HB  LYS A 113      14.899  12.234  15.167  1.00 91.27           H
ATOM   1519 2HB  LYS A 113      15.345  13.471  16.324  1.00 91.27           H
ATOM   1520  CG  LYS A 113      15.524  11.458  17.080  1.00 91.27           C
ATOM   1521 1HG  LYS A 113      15.487  11.757  18.127  1.00 91.27           H
ATOM   1522 2HG  LYS A 113      14.991  10.511  16.999  1.00 91.27           H
ATOM   1523  CD  LYS A 113      16.980  11.268  16.649  1.00 91.27           C
ATOM   1524 1HD  LYS A 113      17.020  11.012  15.591  1.00 91.27           H
ATOM   1525 2HD  LYS A 113      17.525  12.204  16.772  1.00 91.27           H
ATOM   1526  CE  LYS A 113      17.656  10.168  17.471  1.00 91.27           C
ATOM   1527 1HE  LYS A 113      17.641  10.434  18.528  1.00 91.27           H
ATOM   1528 2HE  LYS A 113      17.099   9.236  17.369  1.00 91.27           H
ATOM   1529  NZ  LYS A 113      19.052   9.970  17.023  1.00 91.27           N
ATOM   1530 1HZ  LYS A 113      19.465   9.197  17.534  1.00 91.27           H
ATOM   1531 2HZ  LYS A 113      19.062   9.762  16.030  1.00 91.27           H
ATOM   1532 3HZ  LYS A 113      19.586  10.814  17.197  1.00 91.27           H
ATOM   1533  HN  LYS A 113      12.777  11.065  15.428  1.00 91.27           H
ATOM   1534  N   PHE A 114      11.565  13.538  15.265  1.00 92.74           N
ATOM   1535  CA  PHE A 114      10.930  14.500  14.381  1.00 92.74           C
ATOM   1536  C   PHE A 114       9.691  15.113  15.037  1.00 92.74           C
ATOM   1537  O   PHE A 114       9.226  14.628  16.068  1.00 92.74           O
ATOM   1538  HA  PHE A 114      11.659  15.286  14.180  1.00 92.74           H
ATOM   1539  CB  PHE A 114      10.503  13.739  13.124  1.00 92.74           C
ATOM   1540 1HB  PHE A 114       9.697  13.053  13.384  1.00 92.74           H
ATOM   1541 2HB  PHE A 114      10.098  14.448  12.402  1.00 92.74           H
ATOM   1542  CG  PHE A 114      11.633  12.949  12.461  1.00 92.74           C
ATOM   1543  CD1 PHE A 114      12.585  13.598  11.739  1.00 92.74           C
ATOM   1544  HD1 PHE A 114      12.543  14.682  11.633  1.00 92.74           H
ATOM   1545  CD2 PHE A 114      11.685  11.596  12.594  1.00 92.74           C
ATOM   1546  HD2 PHE A 114      10.922  11.075  13.173  1.00 92.74           H
ATOM   1547  CE1 PHE A 114      13.633  12.864  11.124  1.00 92.74           C
ATOM   1548  HE1 PHE A 114      14.396  13.385  10.546  1.00 92.74           H
ATOM   1549  CE2 PHE A 114      12.733  10.862  11.979  1.00 92.74           C
ATOM   1550  HE2 PHE A 114      12.775   9.778  12.085  1.00 92.74           H
ATOM   1551  CZ  PHE A 114      13.685  11.512  11.257  1.00 92.74           C
ATOM   1552  HZ  PHE A 114      14.490  10.948  10.785  1.00 92.74           H
ATOM   1553  HN  PHE A 114      11.113  12.648  15.316  1.00 92.74           H
ATOM   1554  N   GLN A 115       9.192  16.170  14.414  1.00 93.13           N
ATOM   1555  CA  GLN A 115       8.050  16.888  14.954  1.00 93.13           C
ATOM   1556  C   GLN A 115       6.769  16.076  14.752  1.00 93.13           C
ATOM   1557  O   GLN A 115       6.745  15.134  13.961  1.00 93.13           O
ATOM   1558  HA  GLN A 115       8.255  16.998  16.019  1.00 93.13           H
ATOM   1559  CB  GLN A 115       7.925  18.275  14.322  1.00 93.13           C
ATOM   1560 1HB  GLN A 115       7.914  18.184  13.235  1.00 93.13           H
ATOM   1561 2HB  GLN A 115       6.977  18.728  14.613  1.00 93.13           H
ATOM   1562  CG  GLN A 115       9.081  19.180  14.751  1.00 93.13           C
ATOM   1563 1HG  GLN A 115      10.031  18.707  14.501  1.00 93.13           H
ATOM   1564 2HG  GLN A 115       9.038  20.119  14.199  1.00 93.13           H
ATOM   1565  CD  GLN A 115       9.027  19.464  16.254  1.00 93.13           C
ATOM   1566  OE1 GLN A 115       7.994  19.358  16.894  1.00 93.13           O
ATOM   1567  NE2 GLN A 115      10.193  19.829  16.778  1.00 93.13           N
ATOM   1568 1HE2 GLN A 115      11.004  19.896  16.196  1.00 93.13           H
ATOM   1569 2HE2 GLN A 115      10.260  20.036  17.754  1.00 93.13           H
ATOM   1570  HN  GLN A 115       9.554  16.537  13.557  1.00 93.13           H
ATOM   1571  N   THR A 116       5.736  16.469  15.482  1.00 93.63           N
ATOM   1572  CA  THR A 116       4.479  15.740  15.455  1.00 93.63           C
ATOM   1573  C   THR A 116       3.893  15.741  14.041  1.00 93.63           C
ATOM   1574  O   THR A 116       3.298  14.753  13.612  1.00 93.63           O
ATOM   1575  HA  THR A 116       4.679  14.702  15.718  1.00 93.63           H
ATOM   1576  CB  THR A 116       3.549  16.362  16.498  1.00 93.63           C
ATOM   1577  HB  THR A 116       3.213  17.349  16.181  1.00 93.63           H
ATOM   1578  OG1 THR A 116       4.308  16.329  17.704  1.00 93.63           O
ATOM   1579  HG1 THR A 116       3.905  16.947  18.379  1.00 93.63           H
ATOM   1580  CG2 THR A 116       2.334  15.481  16.798  1.00 93.63           C
ATOM   1581 1HG2 THR A 116       2.670  14.517  17.180  1.00 93.63           H
ATOM   1582 2HG2 THR A 116       1.760  15.330  15.884  1.00 93.63           H
ATOM   1583 3HG2 THR A 116       1.707  15.969  17.545  1.00 93.63           H
ATOM   1584  HN  THR A 116       5.747  17.269  16.082  1.00 93.63           H
ATOM   1585  N   PHE A 117       4.082  16.859  13.357  1.00 94.52           N
ATOM   1586  CA  PHE A 117       3.578  17.002  12.002  1.00 94.52           C
ATOM   1587  C   PHE A 117       4.054  15.850  11.115  1.00 94.52           C
ATOM   1588  O   PHE A 117       3.266  15.263  10.376  1.00 94.52           O
ATOM   1589  HA  PHE A 117       2.489  16.988  12.059  1.00 94.52           H
ATOM   1590  CB  PHE A 117       4.135  18.317  11.453  1.00 94.52           C
ATOM   1591 1HB  PHE A 117       3.745  19.142  12.049  1.00 94.52           H
ATOM   1592 2HB  PHE A 117       5.218  18.319  11.575  1.00 94.52           H
ATOM   1593  CG  PHE A 117       3.802  18.567   9.981  1.00 94.52           C
ATOM   1594  CD1 PHE A 117       4.759  18.400   9.029  1.00 94.52           C
ATOM   1595  HD1 PHE A 117       5.763  18.087   9.315  1.00 94.52           H
ATOM   1596  CD2 PHE A 117       2.549  18.958   9.624  1.00 94.52           C
ATOM   1597  HD2 PHE A 117       1.783  19.093  10.387  1.00 94.52           H
ATOM   1598  CE1 PHE A 117       4.450  18.633   7.663  1.00 94.52           C
ATOM   1599  HE1 PHE A 117       5.217  18.498   6.900  1.00 94.52           H
ATOM   1600  CE2 PHE A 117       2.241  19.191   8.257  1.00 94.52           C
ATOM   1601  HE2 PHE A 117       1.236  19.504   7.971  1.00 94.52           H
ATOM   1602  CZ  PHE A 117       3.198  19.023   7.306  1.00 94.52           C
ATOM   1603  HZ  PHE A 117       2.960  19.202   6.257  1.00 94.52           H
ATOM   1604  HN  PHE A 117       4.569  17.657  13.713  1.00 94.52           H
ATOM   1605  N   MET A 118       5.343  15.561  11.218  1.00 94.29           N
ATOM   1606  CA  MET A 118       5.944  14.518  10.403  1.00 94.29           C
ATOM   1607  C   MET A 118       5.352  13.148  10.742  1.00 94.29           C
ATOM   1608  O   MET A 118       5.209  12.296   9.866  1.00 94.29           O
ATOM   1609  HA  MET A 118       5.707  14.779   9.372  1.00 94.29           H
ATOM   1610  CB  MET A 118       7.456  14.494  10.637  1.00 94.29           C
ATOM   1611 1HB  MET A 118       7.850  15.509  10.596  1.00 94.29           H
ATOM   1612 2HB  MET A 118       7.666  14.111  11.636  1.00 94.29           H
ATOM   1613  CG  MET A 118       8.158  13.624   9.593  1.00 94.29           C
ATOM   1614 1HG  MET A 118       9.226  13.578   9.805  1.00 94.29           H
ATOM   1615 2HG  MET A 118       7.779  12.603   9.643  1.00 94.29           H
ATOM   1616  SD  MET A 118       7.890  14.294   7.960  1.00 94.29           S
ATOM   1617  CE  MET A 118       8.893  15.767   8.060  1.00 94.29           C
ATOM   1618 1HE  MET A 118       8.526  16.403   8.866  1.00 94.29           H
ATOM   1619 2HE  MET A 118       9.928  15.488   8.260  1.00 94.29           H
ATOM   1620 3HE  MET A 118       8.839  16.309   7.116  1.00 94.29           H
ATOM   1621  HN  MET A 118       5.972  16.024  11.842  1.00 94.29           H
ATOM   1622  N   CYS A 119       5.024  12.979  12.014  1.00 93.38           N
ATOM   1623  CA  CYS A 119       4.451  11.728  12.480  1.00 93.38           C
ATOM   1624  C   CYS A 119       3.108  11.524  11.777  1.00 93.38           C
ATOM   1625  O   CYS A 119       2.805  10.424  11.317  1.00 93.38           O
ATOM   1626  HA  CYS A 119       5.155  10.941  12.207  1.00 93.38           H
ATOM   1627  CB  CYS A 119       4.308  11.703  14.003  1.00 93.38           C
ATOM   1628 1HB  CYS A 119       5.293  11.721  14.469  1.00 93.38           H
ATOM   1629 2HB  CYS A 119       3.779  12.594  14.341  1.00 93.38           H
ATOM   1630  SG  CYS A 119       3.399  10.202  14.522  1.00 93.38           S
ATOM   1631  HN  CYS A 119       5.144  13.678  12.720  1.00 93.38           H
ATOM   1632  N   LYS A 120       2.338  12.600  11.716  1.00 94.33           N
ATOM   1633  CA  LYS A 120       1.019  12.544  11.111  1.00 94.33           C
ATOM   1634  C   LYS A 120       1.152  12.121   9.646  1.00 94.33           C
ATOM   1635  O   LYS A 120       0.427  11.242   9.182  1.00 94.33           O
ATOM   1636  HA  LYS A 120       0.449  11.781  11.640  1.00 94.33           H
ATOM   1637  CB  LYS A 120       0.284  13.872  11.303  1.00 94.33           C
ATOM   1638 1HB  LYS A 120       0.915  14.694  10.964  1.00 94.33           H
ATOM   1639 2HB  LYS A 120      -0.615  13.887  10.686  1.00 94.33           H
ATOM   1640  CG  LYS A 120      -0.093  14.083  12.770  1.00 94.33           C
ATOM   1641 1HG  LYS A 120      -0.696  13.244  13.118  1.00 94.33           H
ATOM   1642 2HG  LYS A 120       0.809  14.103  13.382  1.00 94.33           H
ATOM   1643  CD  LYS A 120      -0.870  15.388  12.955  1.00 94.33           C
ATOM   1644 1HD  LYS A 120      -0.226  16.235  12.718  1.00 94.33           H
ATOM   1645 2HD  LYS A 120      -1.707  15.419  12.256  1.00 94.33           H
ATOM   1646  CE  LYS A 120      -1.390  15.519  14.388  1.00 94.33           C
ATOM   1647 1HE  LYS A 120      -1.438  14.536  14.855  1.00 94.33           H
ATOM   1648 2HE  LYS A 120      -0.697  16.119  14.978  1.00 94.33           H
ATOM   1649  NZ  LYS A 120      -2.731  16.145  14.398  1.00 94.33           N
ATOM   1650 1HZ  LYS A 120      -3.052  16.242  15.355  1.00 94.33           H
ATOM   1651 2HZ  LYS A 120      -2.680  17.061  13.965  1.00 94.33           H
ATOM   1652 3HZ  LYS A 120      -3.380  15.563  13.881  1.00 94.33           H
ATOM   1653  HN  LYS A 120       2.603  13.497  12.071  1.00 94.33           H
ATOM   1654  N   VAL A 121       2.083  12.766   8.960  1.00 93.99           N
ATOM   1655  CA  VAL A 121       2.261  12.531   7.537  1.00 93.99           C
ATOM   1656  C   VAL A 121       2.704  11.083   7.315  1.00 93.99           C
ATOM   1657  O   VAL A 121       2.121  10.370   6.499  1.00 93.99           O
ATOM   1658  HA  VAL A 121       1.295  12.680   7.055  1.00 93.99           H
ATOM   1659  CB  VAL A 121       3.242  13.552   6.957  1.00 93.99           C
ATOM   1660  HB  VAL A 121       4.155  13.516   7.553  1.00 93.99           H
ATOM   1661  CG1 VAL A 121       3.610  13.200   5.514  1.00 93.99           C
ATOM   1662 1HG1 VAL A 121       4.075  12.215   5.487  1.00 93.99           H
ATOM   1663 2HG1 VAL A 121       2.709  13.194   4.900  1.00 93.99           H
ATOM   1664 3HG1 VAL A 121       4.308  13.942   5.126  1.00 93.99           H
ATOM   1665  CG2 VAL A 121       2.676  14.970   7.048  1.00 93.99           C
ATOM   1666 1HG2 VAL A 121       1.743  15.025   6.488  1.00 93.99           H
ATOM   1667 2HG2 VAL A 121       2.489  15.220   8.093  1.00 93.99           H
ATOM   1668 3HG2 VAL A 121       3.393  15.676   6.629  1.00 93.99           H
ATOM   1669  HN  VAL A 121       2.708  13.437   9.359  1.00 93.99           H
ATOM   1670  N   VAL A 122       3.731  10.692   8.055  1.00 92.83           N
ATOM   1671  CA  VAL A 122       4.412   9.437   7.785  1.00 92.83           C
ATOM   1672  C   VAL A 122       3.449   8.275   8.034  1.00 92.83           C
ATOM   1673  O   VAL A 122       3.496   7.264   7.335  1.00 92.83           O
ATOM   1674  HA  VAL A 122       4.698   9.437   6.733  1.00 92.83           H
ATOM   1675  CB  VAL A 122       5.690   9.345   8.622  1.00 92.83           C
ATOM   1676  HB  VAL A 122       5.430   9.571   9.657  1.00 92.83           H
ATOM   1677  CG1 VAL A 122       6.271   7.931   8.582  1.00 92.83           C
ATOM   1678 1HG1 VAL A 122       5.541   7.226   8.980  1.00 92.83           H
ATOM   1679 2HG1 VAL A 122       6.509   7.665   7.552  1.00 92.83           H
ATOM   1680 3HG1 VAL A 122       7.178   7.893   9.185  1.00 92.83           H
ATOM   1681  CG2 VAL A 122       6.723  10.376   8.162  1.00 92.83           C
ATOM   1682 1HG2 VAL A 122       6.976  10.195   7.118  1.00 92.83           H
ATOM   1683 2HG2 VAL A 122       6.307  11.378   8.267  1.00 92.83           H
ATOM   1684 3HG2 VAL A 122       7.620  10.289   8.774  1.00 92.83           H
ATOM   1685  HN  VAL A 122       4.097  11.215   8.824  1.00 92.83           H
ATOM   1686  N   ASN A 123       2.598   8.458   9.033  1.00 91.26           N
ATOM   1687  CA  ASN A 123       1.632   7.433   9.390  1.00 91.26           C
ATOM   1688  C   ASN A 123       0.570   7.335   8.292  1.00 91.26           C
ATOM   1689  O   ASN A 123       0.122   6.241   7.953  1.00 91.26           O
ATOM   1690  HA  ASN A 123       2.212   6.516   9.492  1.00 91.26           H
ATOM   1691  CB  ASN A 123       0.924   7.775  10.703  1.00 91.26           C
ATOM   1692 1HB  ASN A 123       0.879   8.858  10.824  1.00 91.26           H
ATOM   1693 2HB  ASN A 123      -0.104   7.415  10.671  1.00 91.26           H
ATOM   1694  CG  ASN A 123       1.652   7.153  11.896  1.00 91.26           C
ATOM   1695  OD1 ASN A 123       2.420   6.214  11.767  1.00 91.26           O
ATOM   1696  ND2 ASN A 123       1.367   7.726  13.062  1.00 91.26           N
ATOM   1697 1HD2 ASN A 123       0.727   8.493  13.099  1.00 91.26           H
ATOM   1698 2HD2 ASN A 123       1.794   7.390  13.902  1.00 91.26           H
ATOM   1699  HN  ASN A 123       2.561   9.286   9.593  1.00 91.26           H
ATOM   1700  N   SER A 124       0.198   8.493   7.768  1.00 93.38           N
ATOM   1701  CA  SER A 124      -0.931   8.575   6.857  1.00 93.38           C
ATOM   1702  C   SER A 124      -0.497   8.167   5.447  1.00 93.38           C
ATOM   1703  O   SER A 124      -1.307   7.680   4.661  1.00 93.38           O
ATOM   1704  HA  SER A 124      -1.668   7.873   7.248  1.00 93.38           H
ATOM   1705  CB  SER A 124      -1.526   9.984   6.842  1.00 93.38           C
ATOM   1706 1HB  SER A 124      -2.307  10.039   6.084  1.00 93.38           H
ATOM   1707 2HB  SER A 124      -2.000  10.187   7.803  1.00 93.38           H
ATOM   1708  OG  SER A 124      -0.539  10.978   6.580  1.00 93.38           O
ATOM   1709  HG  SER A 124      -0.326  11.478   7.420  1.00 93.38           H
ATOM   1710  HN  SER A 124       0.654   9.364   7.955  1.00 93.38           H
ATOM   1711  N   MET A 125       0.782   8.381   5.171  1.00 94.07           N
ATOM   1712  CA  MET A 125       1.286   8.252   3.815  1.00 94.07           C
ATOM   1713  C   MET A 125       1.102   6.825   3.295  1.00 94.07           C
ATOM   1714  O   MET A 125       0.736   6.625   2.137  1.00 94.07           O
ATOM   1715  HA  MET A 125       0.695   8.944   3.215  1.00 94.07           H
ATOM   1716  CB  MET A 125       2.771   8.619   3.785  1.00 94.07           C
ATOM   1717 1HB  MET A 125       3.273   8.189   4.652  1.00 94.07           H
ATOM   1718 2HB  MET A 125       3.238   8.187   2.900  1.00 94.07           H
ATOM   1719  CG  MET A 125       2.961  10.137   3.780  1.00 94.07           C
ATOM   1720 1HG  MET A 125       2.361  10.590   4.569  1.00 94.07           H
ATOM   1721 2HG  MET A 125       4.002  10.383   3.990  1.00 94.07           H
ATOM   1722  SD  MET A 125       2.486  10.806   2.194  1.00 94.07           S
ATOM   1723  CE  MET A 125       1.790  12.366   2.711  1.00 94.07           C
ATOM   1724 1HE  MET A 125       0.952  12.185   3.384  1.00 94.07           H
ATOM   1725 2HE  MET A 125       2.552  12.950   3.228  1.00 94.07           H
ATOM   1726 3HE  MET A 125       1.442  12.916   1.837  1.00 94.07           H
ATOM   1727  HN  MET A 125       1.466   8.638   5.854  1.00 94.07           H
ATOM   1728  N   TYR A 126       1.363   5.870   4.175  1.00 88.57           N
ATOM   1729  CA  TYR A 126       1.248   4.467   3.814  1.00 88.57           C
ATOM   1730  C   TYR A 126      -0.186   4.120   3.412  1.00 88.57           C
ATOM   1731  O   TYR A 126      -0.411   3.493   2.378  1.00 88.57           O
ATOM   1732  HA  TYR A 126       1.910   4.283   2.967  1.00 88.57           H
ATOM   1733  CB  TYR A 126       1.619   3.677   5.070  1.00 88.57           C
ATOM   1734 1HB  TYR A 126       2.667   3.860   5.306  1.00 88.57           H
ATOM   1735 2HB  TYR A 126       1.033   4.051   5.909  1.00 88.57           H
ATOM   1736  CG  TYR A 126       1.397   2.168   4.944  1.00 88.57           C
ATOM   1737  CD1 TYR A 126       0.559   1.518   5.827  1.00 88.57           C
ATOM   1738  HD1 TYR A 126       0.056   2.080   6.614  1.00 88.57           H
ATOM   1739  CD2 TYR A 126       2.034   1.458   3.947  1.00 88.57           C
ATOM   1740  HD2 TYR A 126       2.696   1.971   3.249  1.00 88.57           H
ATOM   1741  CE1 TYR A 126       0.349   0.098   5.708  1.00 88.57           C
ATOM   1742  HE1 TYR A 126      -0.310  -0.427   6.399  1.00 88.57           H
ATOM   1743  CE2 TYR A 126       1.824   0.038   3.828  1.00 88.57           C
ATOM   1744  HE2 TYR A 126       2.321  -0.535   3.046  1.00 88.57           H
ATOM   1745  CZ  TYR A 126       0.993  -0.572   4.715  1.00 88.57           C
ATOM   1746  OH  TYR A 126       0.795  -1.912   4.603  1.00 88.57           O
ATOM   1747  HH  TYR A 126       0.912  -2.197   3.651  1.00 88.57           H
ATOM   1748  HN  TYR A 126       1.648   6.042   5.118  1.00 88.57           H
ATOM   1749  N   LYS A 127      -1.121   4.543   4.251  1.00 89.53           N
ATOM   1750  CA  LYS A 127      -2.518   4.200   4.050  1.00 89.53           C
ATOM   1751  C   LYS A 127      -3.006   4.814   2.736  1.00 89.53           C
ATOM   1752  O   LYS A 127      -3.812   4.214   2.028  1.00 89.53           O
ATOM   1753  HA  LYS A 127      -2.579   3.115   3.967  1.00 89.53           H
ATOM   1754  CB  LYS A 127      -3.351   4.609   5.266  1.00 89.53           C
ATOM   1755 1HB  LYS A 127      -3.097   5.627   5.561  1.00 89.53           H
ATOM   1756 2HB  LYS A 127      -4.409   4.608   5.004  1.00 89.53           H
ATOM   1757  CG  LYS A 127      -3.110   3.658   6.440  1.00 89.53           C
ATOM   1758 1HG  LYS A 127      -2.041   3.584   6.640  1.00 89.53           H
ATOM   1759 2HG  LYS A 127      -3.575   4.060   7.340  1.00 89.53           H
ATOM   1760  CD  LYS A 127      -3.676   2.267   6.145  1.00 89.53           C
ATOM   1761 1HD  LYS A 127      -4.722   2.352   5.848  1.00 89.53           H
ATOM   1762 2HD  LYS A 127      -3.141   1.824   5.305  1.00 89.53           H
ATOM   1763  CE  LYS A 127      -3.560   1.356   7.369  1.00 89.53           C
ATOM   1764 1HE  LYS A 127      -2.525   1.322   7.707  1.00 89.53           H
ATOM   1765 2HE  LYS A 127      -4.151   1.764   8.190  1.00 89.53           H
ATOM   1766  NZ  LYS A 127      -4.028  -0.010   7.044  1.00 89.53           N
ATOM   1767 1HZ  LYS A 127      -3.961  -0.595   7.870  1.00 89.53           H
ATOM   1768 2HZ  LYS A 127      -4.992   0.028   6.734  1.00 89.53           H
ATOM   1769 3HZ  LYS A 127      -3.450  -0.398   6.307  1.00 89.53           H
ATOM   1770  HN  LYS A 127      -0.936   5.109   5.055  1.00 89.53           H
ATOM   1771  N   MET A 128      -2.495   6.003   2.451  1.00 93.28           N
ATOM   1772  CA  MET A 128      -2.844   6.691   1.220  1.00 93.28           C
ATOM   1773  C   MET A 128      -2.347   5.916  -0.002  1.00 93.28           C
ATOM   1774  O   MET A 128      -3.071   5.767  -0.984  1.00 93.28           O
ATOM   1775  HA  MET A 128      -3.933   6.740   1.209  1.00 93.28           H
ATOM   1776  CB  MET A 128      -2.224   8.090   1.223  1.00 93.28           C
ATOM   1777 1HB  MET A 128      -2.515   8.619   2.131  1.00 93.28           H
ATOM   1778 2HB  MET A 128      -1.137   8.010   1.235  1.00 93.28           H
ATOM   1779  CG  MET A 128      -2.668   8.890  -0.003  1.00 93.28           C
ATOM   1780 1HG  MET A 128      -2.458   8.325  -0.912  1.00 93.28           H
ATOM   1781 2HG  MET A 128      -3.746   9.052   0.029  1.00 93.28           H
ATOM   1782  SD  MET A 128      -1.817  10.458  -0.051  1.00 93.28           S
ATOM   1783  CE  MET A 128      -0.153   9.898  -0.370  1.00 93.28           C
ATOM   1784 1HE  MET A 128       0.171   9.242   0.438  1.00 93.28           H
ATOM   1785 2HE  MET A 128      -0.128   9.351  -1.313  1.00 93.28           H
ATOM   1786 3HE  MET A 128       0.515  10.757  -0.430  1.00 93.28           H
ATOM   1787  HN  MET A 128      -1.856   6.494   3.043  1.00 93.28           H
ATOM   1788  N   ASN A 129      -1.114   5.441   0.100  1.00 93.12           N
ATOM   1789  CA  ASN A 129      -0.527   4.647  -0.966  1.00 93.12           C
ATOM   1790  C   ASN A 129      -1.367   3.385  -1.177  1.00 93.12           C
ATOM   1791  O   ASN A 129      -1.753   3.074  -2.302  1.00 93.12           O
ATOM   1792  HA  ASN A 129      -0.525   5.297  -1.840  1.00 93.12           H
ATOM   1793  CB  ASN A 129       0.896   4.213  -0.610  1.00 93.12           C
ATOM   1794 1HB  ASN A 129       1.556   5.081  -0.613  1.00 93.12           H
ATOM   1795 2HB  ASN A 129       0.914   3.803   0.400  1.00 93.12           H
ATOM   1796  CG  ASN A 129       1.414   3.167  -1.599  1.00 93.12           C
ATOM   1797  OD1 ASN A 129       1.303   1.970  -1.392  1.00 93.12           O
ATOM   1798  ND2 ASN A 129       1.985   3.685  -2.683  1.00 93.12           N
ATOM   1799 1HD2 ASN A 129       2.045   4.677  -2.792  1.00 93.12           H
ATOM   1800 2HD2 ASN A 129       2.356   3.081  -3.390  1.00 93.12           H
ATOM   1801  HN  ASN A 129      -0.521   5.591   0.891  1.00 93.12           H
ATOM   1802  N   PHE A 130      -1.625   2.693  -0.077  1.00 89.03           N
ATOM   1803  CA  PHE A 130      -2.312   1.415  -0.141  1.00 89.03           C
ATOM   1804  C   PHE A 130      -3.637   1.541  -0.894  1.00 89.03           C
ATOM   1805  O   PHE A 130      -3.877   0.819  -1.861  1.00 89.03           O
ATOM   1806  HA  PHE A 130      -1.658   0.723  -0.672  1.00 89.03           H
ATOM   1807  CB  PHE A 130      -2.597   0.988   1.301  1.00 89.03           C
ATOM   1808 1HB  PHE A 130      -1.650   0.865   1.827  1.00 89.03           H
ATOM   1809 2HB  PHE A 130      -3.141   1.786   1.805  1.00 89.03           H
ATOM   1810  CG  PHE A 130      -3.400  -0.309   1.418  1.00 89.03           C
ATOM   1811  CD1 PHE A 130      -4.755  -0.262   1.531  1.00 89.03           C
ATOM   1812  HD1 PHE A 130      -5.268   0.699   1.538  1.00 89.03           H
ATOM   1813  CD2 PHE A 130      -2.760  -1.509   1.409  1.00 89.03           C
ATOM   1814  HD2 PHE A 130      -1.674  -1.547   1.319  1.00 89.03           H
ATOM   1815  CE1 PHE A 130      -5.500  -1.466   1.640  1.00 89.03           C
ATOM   1816  HE1 PHE A 130      -6.586  -1.428   1.731  1.00 89.03           H
ATOM   1817  CE2 PHE A 130      -3.505  -2.713   1.518  1.00 89.03           C
ATOM   1818  HE2 PHE A 130      -2.992  -3.674   1.511  1.00 89.03           H
ATOM   1819  CZ  PHE A 130      -4.860  -2.666   1.631  1.00 89.03           C
ATOM   1820  HZ  PHE A 130      -5.432  -3.590   1.715  1.00 89.03           H
ATOM   1821  HN  PHE A 130      -1.374   2.993   0.844  1.00 89.03           H
ATOM   1822  N   TYR A 131      -4.463   2.464  -0.424  1.00 89.79           N
ATOM   1823  CA  TYR A 131      -5.803   2.615  -0.965  1.00 89.79           C
ATOM   1824  C   TYR A 131      -5.756   3.025  -2.438  1.00 89.79           C
ATOM   1825  O   TYR A 131      -6.520   2.511  -3.254  1.00 89.79           O
ATOM   1826  HA  TYR A 131      -6.311   1.654  -0.879  1.00 89.79           H
ATOM   1827  CB  TYR A 131      -6.461   3.735  -0.157  1.00 89.79           C
ATOM   1828 1HB  TYR A 131      -5.831   4.623  -0.207  1.00 89.79           H
ATOM   1829 2HB  TYR A 131      -7.413   3.993  -0.620  1.00 89.79           H
ATOM   1830  CG  TYR A 131      -6.704   3.382   1.312  1.00 89.79           C
ATOM   1831  CD1 TYR A 131      -7.132   2.116   1.656  1.00 89.79           C
ATOM   1832  HD1 TYR A 131      -7.296   1.367   0.881  1.00 89.79           H
ATOM   1833  CD2 TYR A 131      -6.496   4.330   2.293  1.00 89.79           C
ATOM   1834  HD2 TYR A 131      -6.158   5.330   2.021  1.00 89.79           H
ATOM   1835  CE1 TYR A 131      -7.361   1.784   3.038  1.00 89.79           C
ATOM   1836  HE1 TYR A 131      -7.699   0.787   3.323  1.00 89.79           H
ATOM   1837  CE2 TYR A 131      -6.725   3.998   3.675  1.00 89.79           C
ATOM   1838  HE2 TYR A 131      -6.565   4.737   4.460  1.00 89.79           H
ATOM   1839  CZ  TYR A 131      -7.146   2.741   3.979  1.00 89.79           C
ATOM   1840  OH  TYR A 131      -7.362   2.427   5.285  1.00 89.79           O
ATOM   1841  HH  TYR A 131      -7.314   3.253   5.848  1.00 89.79           H
ATOM   1842  HN  TYR A 131      -4.231   3.100   0.312  1.00 89.79           H
ATOM   1843  N   SER A 132      -4.852   3.947  -2.734  1.00 91.25           N
ATOM   1844  CA  SER A 132      -4.729   4.468  -4.085  1.00 91.25           C
ATOM   1845  C   SER A 132      -4.267   3.360  -5.033  1.00 91.25           C
ATOM   1846  O   SER A 132      -4.753   3.257  -6.158  1.00 91.25           O
ATOM   1847  HA  SER A 132      -5.728   4.810  -4.355  1.00 91.25           H
ATOM   1848  CB  SER A 132      -3.757   5.648  -4.134  1.00 91.25           C
ATOM   1849 1HB  SER A 132      -3.647   5.985  -5.165  1.00 91.25           H
ATOM   1850 2HB  SER A 132      -4.171   6.483  -3.568  1.00 91.25           H
ATOM   1851  OG  SER A 132      -2.477   5.307  -3.608  1.00 91.25           O
ATOM   1852  HG  SER A 132      -2.363   5.707  -2.699  1.00 91.25           H
ATOM   1853  HN  SER A 132      -4.213   4.336  -2.071  1.00 91.25           H
ATOM   1854  N   CYS A 133      -3.332   2.558  -4.544  1.00 87.62           N
ATOM   1855  CA  CYS A 133      -2.795   1.464  -5.335  1.00 87.62           C
ATOM   1856  C   CYS A 133      -3.942   0.510  -5.676  1.00 87.62           C
ATOM   1857  O   CYS A 133      -4.107   0.120  -6.831  1.00 87.62           O
ATOM   1858  HA  CYS A 133      -2.379   1.907  -6.240  1.00 87.62           H
ATOM   1859  CB  CYS A 133      -1.653   0.749  -4.611  1.00 87.62           C
ATOM   1860 1HB  CYS A 133      -1.943   0.533  -3.582  1.00 87.62           H
ATOM   1861 2HB  CYS A 133      -1.449  -0.208  -5.092  1.00 87.62           H
ATOM   1862  SG  CYS A 133      -0.150   1.792  -4.630  1.00 87.62           S
ATOM   1863  HG  CYS A 133      -0.572   2.663  -3.718  1.00 87.62           H
ATOM   1864  HN  CYS A 133      -2.944   2.646  -3.627  1.00 87.62           H
ATOM   1865  N   VAL A 134      -4.703   0.160  -4.650  1.00 86.24           N
ATOM   1866  CA  VAL A 134      -5.785  -0.796  -4.812  1.00 86.24           C
ATOM   1867  C   VAL A 134      -6.729  -0.308  -5.913  1.00 86.24           C
ATOM   1868  O   VAL A 134      -7.077  -1.066  -6.817  1.00 86.24           O
ATOM   1869  HA  VAL A 134      -5.344  -1.743  -5.122  1.00 86.24           H
ATOM   1870  CB  VAL A 134      -6.492  -1.018  -3.473  1.00 86.24           C
ATOM   1871  HB  VAL A 134      -6.764  -0.042  -3.072  1.00 86.24           H
ATOM   1872  CG1 VAL A 134      -7.779  -1.824  -3.660  1.00 86.24           C
ATOM   1873 1HG1 VAL A 134      -8.453  -1.284  -4.326  1.00 86.24           H
ATOM   1874 2HG1 VAL A 134      -7.540  -2.795  -4.094  1.00 86.24           H
ATOM   1875 3HG1 VAL A 134      -8.262  -1.967  -2.693  1.00 86.24           H
ATOM   1876  CG2 VAL A 134      -5.561  -1.697  -2.467  1.00 86.24           C
ATOM   1877 1HG2 VAL A 134      -5.245  -2.663  -2.860  1.00 86.24           H
ATOM   1878 2HG2 VAL A 134      -4.686  -1.068  -2.300  1.00 86.24           H
ATOM   1879 3HG2 VAL A 134      -6.089  -1.843  -1.525  1.00 86.24           H
ATOM   1880  HN  VAL A 134      -4.590   0.517  -3.722  1.00 86.24           H
ATOM   1881  N   LEU A 135      -7.117   0.954  -5.800  1.00 88.78           N
ATOM   1882  CA  LEU A 135      -8.122   1.510  -6.690  1.00 88.78           C
ATOM   1883  C   LEU A 135      -7.553   1.593  -8.107  1.00 88.78           C
ATOM   1884  O   LEU A 135      -8.265   1.353  -9.081  1.00 88.78           O
ATOM   1885  HA  LEU A 135      -8.968   0.823  -6.697  1.00 88.78           H
ATOM   1886  CB  LEU A 135      -8.632   2.849  -6.152  1.00 88.78           C
ATOM   1887 1HB  LEU A 135      -7.777   3.513  -6.018  1.00 88.78           H
ATOM   1888 2HB  LEU A 135      -9.271   3.302  -6.909  1.00 88.78           H
ATOM   1889  CG  LEU A 135      -9.409   2.791  -4.835  1.00 88.78           C
ATOM   1890  HG  LEU A 135      -8.802   2.258  -4.104  1.00 88.78           H
ATOM   1891  CD1 LEU A 135      -9.655   4.196  -4.282  1.00 88.78           C
ATOM   1892 1HD1 LEU A 135      -8.699   4.688  -4.102  1.00 88.78           H
ATOM   1893 2HD1 LEU A 135     -10.232   4.775  -5.003  1.00 88.78           H
ATOM   1894 3HD1 LEU A 135     -10.209   4.125  -3.346  1.00 88.78           H
ATOM   1895  CD2 LEU A 135     -10.711   2.004  -5.001  1.00 88.78           C
ATOM   1896 1HD2 LEU A 135     -11.334   2.487  -5.754  1.00 88.78           H
ATOM   1897 2HD2 LEU A 135     -10.482   0.986  -5.318  1.00 88.78           H
ATOM   1898 3HD2 LEU A 135     -11.243   1.978  -4.051  1.00 88.78           H
ATOM   1899  HN  LEU A 135      -6.757   1.590  -5.118  1.00 88.78           H
ATOM   1900  N   LEU A 136      -6.275   1.935  -8.178  1.00 90.09           N
ATOM   1901  CA  LEU A 136      -5.615   2.102  -9.462  1.00 90.09           C
ATOM   1902  C   LEU A 136      -5.540   0.749 -10.172  1.00 90.09           C
ATOM   1903  O   LEU A 136      -5.780   0.661 -11.375  1.00 90.09           O
ATOM   1904  HA  LEU A 136      -6.230   2.773 -10.061  1.00 90.09           H
ATOM   1905  CB  LEU A 136      -4.254   2.777  -9.281  1.00 90.09           C
ATOM   1906 1HB  LEU A 136      -3.733   2.285  -8.459  1.00 90.09           H
ATOM   1907 2HB  LEU A 136      -3.663   2.605 -10.180  1.00 90.09           H
ATOM   1908  CG  LEU A 136      -4.283   4.281  -9.003  1.00 90.09           C
ATOM   1909  HG  LEU A 136      -4.998   4.466  -8.201  1.00 90.09           H
ATOM   1910  CD1 LEU A 136      -2.919   4.775  -8.515  1.00 90.09           C
ATOM   1911 1HD1 LEU A 136      -2.652   4.254  -7.595  1.00 90.09           H
ATOM   1912 2HD1 LEU A 136      -2.166   4.575  -9.277  1.00 90.09           H
ATOM   1913 3HD1 LEU A 136      -2.968   5.847  -8.325  1.00 90.09           H
ATOM   1914  CD2 LEU A 136      -4.768   5.056 -10.229  1.00 90.09           C
ATOM   1915 1HD2 LEU A 136      -4.096   4.868 -11.067  1.00 90.09           H
ATOM   1916 2HD2 LEU A 136      -5.774   4.730 -10.491  1.00 90.09           H
ATOM   1917 3HD2 LEU A 136      -4.779   6.123 -10.004  1.00 90.09           H
ATOM   1918  HN  LEU A 136      -5.694   2.096  -7.380  1.00 90.09           H
ATOM   1919  N   ILE A 137      -5.207  -0.273  -9.397  1.00 84.69           N
ATOM   1920  CA  ILE A 137      -5.077  -1.614  -9.942  1.00 84.69           C
ATOM   1921  C   ILE A 137      -6.423  -2.061 -10.515  1.00 84.69           C
ATOM   1922  O   ILE A 137      -6.475  -2.685 -11.573  1.00 84.69           O
ATOM   1923  HA  ILE A 137      -4.354  -1.567 -10.756  1.00 84.69           H
ATOM   1924  CB  ILE A 137      -4.510  -2.567  -8.888  1.00 84.69           C
ATOM   1925  HB  ILE A 137      -5.033  -2.388  -7.948  1.00 84.69           H
ATOM   1926  CG1 ILE A 137      -3.026  -2.290  -8.639  1.00 84.69           C
ATOM   1927 1HG1 ILE A 137      -2.446  -2.580  -9.515  1.00 84.69           H
ATOM   1928 2HG1 ILE A 137      -2.871  -1.221  -8.494  1.00 84.69           H
ATOM   1929  CG2 ILE A 137      -4.763  -4.026  -9.275  1.00 84.69           C
ATOM   1930 1HG2 ILE A 137      -5.836  -4.198  -9.361  1.00 84.69           H
ATOM   1931 2HG2 ILE A 137      -4.284  -4.237 -10.231  1.00 84.69           H
ATOM   1932 3HG2 ILE A 137      -4.351  -4.682  -8.509  1.00 84.69           H
ATOM   1933  CD1 ILE A 137      -2.524  -3.054  -7.412  1.00 84.69           C
ATOM   1934 1HD1 ILE A 137      -3.089  -2.743  -6.534  1.00 84.69           H
ATOM   1935 2HD1 ILE A 137      -2.657  -4.124  -7.571  1.00 84.69           H
ATOM   1936 3HD1 ILE A 137      -1.466  -2.839  -7.258  1.00 84.69           H
ATOM   1937  HN  ILE A 137      -5.029  -0.196  -8.416  1.00 84.69           H
ATOM   1938  N   MET A 138      -7.480  -1.723  -9.790  1.00 84.71           N
ATOM   1939  CA  MET A 138      -8.827  -2.021 -10.247  1.00 84.71           C
ATOM   1940  C   MET A 138      -9.103  -1.368 -11.603  1.00 84.71           C
ATOM   1941  O   MET A 138      -9.585  -2.024 -12.525  1.00 84.71           O
ATOM   1942  HA  MET A 138      -8.871  -3.105 -10.343  1.00 84.71           H
ATOM   1943  CB  MET A 138      -9.839  -1.511  -9.219  1.00 84.71           C
ATOM   1944 1HB  MET A 138      -9.581  -1.891  -8.230  1.00 84.71           H
ATOM   1945 2HB  MET A 138      -9.791  -0.423  -9.165  1.00 84.71           H
ATOM   1946  CG  MET A 138     -11.259  -1.947  -9.585  1.00 84.71           C
ATOM   1947 1HG  MET A 138     -11.502  -1.612 -10.594  1.00 84.71           H
ATOM   1948 2HG  MET A 138     -11.326  -3.035  -9.586  1.00 84.71           H
ATOM   1949  SD  MET A 138     -12.426  -1.265  -8.420  1.00 84.71           S
ATOM   1950  CE  MET A 138     -12.166   0.478  -8.703  1.00 84.71           C
ATOM   1951 1HE  MET A 138     -11.127   0.729  -8.488  1.00 84.71           H
ATOM   1952 2HE  MET A 138     -12.389   0.714  -9.743  1.00 84.71           H
ATOM   1953 3HE  MET A 138     -12.822   1.054  -8.050  1.00 84.71           H
ATOM   1954  HN  MET A 138      -7.426  -1.255  -8.908  1.00 84.71           H
ATOM   1955  N   CYS A 139      -8.785  -0.084 -11.681  1.00 87.88           N
ATOM   1956  CA  CYS A 139      -9.122   0.700 -12.857  1.00 87.88           C
ATOM   1957  C   CYS A 139      -8.341   0.141 -14.048  1.00 87.88           C
ATOM   1958  O   CYS A 139      -8.862   0.074 -15.160  1.00 87.88           O
ATOM   1959  HA  CYS A 139     -10.195   0.588 -13.011  1.00 87.88           H
ATOM   1960  CB  CYS A 139      -8.845   2.190 -12.642  1.00 87.88           C
ATOM   1961 1HB  CYS A 139      -7.821   2.332 -12.298  1.00 87.88           H
ATOM   1962 2HB  CYS A 139      -8.941   2.726 -13.587  1.00 87.88           H
ATOM   1963  SG  CYS A 139     -10.017   2.873 -11.415  1.00 87.88           S
ATOM   1964  HG  CYS A 139      -9.382   2.409 -10.342  1.00 87.88           H
ATOM   1965  HN  CYS A 139      -8.306   0.419 -10.961  1.00 87.88           H
ATOM   1966  N   ILE A 140      -7.104  -0.248 -13.774  1.00 84.27           N
ATOM   1967  CA  ILE A 140      -6.250  -0.808 -14.807  1.00 84.27           C
ATOM   1968  C   ILE A 140      -6.920  -2.049 -15.399  1.00 84.27           C
ATOM   1969  O   ILE A 140      -6.920  -2.239 -16.615  1.00 84.27           O
ATOM   1970  HA  ILE A 140      -6.154  -0.059 -15.593  1.00 84.27           H
ATOM   1971  CB  ILE A 140      -4.846  -1.070 -14.257  1.00 84.27           C
ATOM   1972  HB  ILE A 140      -4.945  -1.551 -13.284  1.00 84.27           H
ATOM   1973  CG1 ILE A 140      -4.089   0.242 -14.039  1.00 84.27           C
ATOM   1974 1HG1 ILE A 140      -3.822   0.676 -15.002  1.00 84.27           H
ATOM   1975 2HG1 ILE A 140      -4.736   0.959 -13.534  1.00 84.27           H
ATOM   1976  CG2 ILE A 140      -4.074  -2.033 -15.161  1.00 84.27           C
ATOM   1977 1HG2 ILE A 140      -4.609  -2.982 -15.222  1.00 84.27           H
ATOM   1978 2HG2 ILE A 140      -3.984  -1.603 -16.158  1.00 84.27           H
ATOM   1979 3HG2 ILE A 140      -3.080  -2.202 -14.747  1.00 84.27           H
ATOM   1980  CD1 ILE A 140      -2.825   0.013 -13.207  1.00 84.27           C
ATOM   1981 1HD1 ILE A 140      -3.099  -0.399 -12.236  1.00 84.27           H
ATOM   1982 2HD1 ILE A 140      -2.170  -0.686 -13.727  1.00 84.27           H
ATOM   1983 3HD1 ILE A 140      -2.306   0.961 -13.067  1.00 84.27           H
ATOM   1984  HN  ILE A 140      -6.686  -0.184 -12.868  1.00 84.27           H
ATOM   1985  N   SER A 141      -7.475  -2.863 -14.513  1.00 79.07           N
ATOM   1986  CA  SER A 141      -8.026  -4.145 -14.916  1.00 79.07           C
ATOM   1987  C   SER A 141      -9.293  -3.933 -15.747  1.00 79.07           C
ATOM   1988  O   SER A 141      -9.527  -4.643 -16.723  1.00 79.07           O
ATOM   1989  HA  SER A 141      -7.249  -4.617 -15.518  1.00 79.07           H
ATOM   1990  CB  SER A 141      -8.329  -5.022 -13.700  1.00 79.07           C
ATOM   1991 1HB  SER A 141      -9.057  -4.519 -13.063  1.00 79.07           H
ATOM   1992 2HB  SER A 141      -8.786  -5.955 -14.030  1.00 79.07           H
ATOM   1993  OG  SER A 141      -7.156  -5.309 -12.943  1.00 79.07           O
ATOM   1994  HG  SER A 141      -7.001  -4.591 -12.265  1.00 79.07           H
ATOM   1995  HN  SER A 141      -7.551  -2.658 -13.537  1.00 79.07           H
ATOM   1996  N   VAL A 142     -10.079  -2.951 -15.328  1.00 81.76           N
ATOM   1997  CA  VAL A 142     -11.286  -2.597 -16.054  1.00 81.76           C
ATOM   1998  C   VAL A 142     -10.907  -2.071 -17.440  1.00 81.76           C
ATOM   1999  O   VAL A 142     -11.564  -2.387 -18.430  1.00 81.76           O
ATOM   2000  HA  VAL A 142     -11.877  -3.506 -16.174  1.00 81.76           H
ATOM   2001  CB  VAL A 142     -12.113  -1.599 -15.241  1.00 81.76           C
ATOM   2002  HB  VAL A 142     -11.471  -0.753 -14.997  1.00 81.76           H
ATOM   2003  CG1 VAL A 142     -13.294  -1.071 -16.058  1.00 81.76           C
ATOM   2004 1HG1 VAL A 142     -12.923  -0.571 -16.953  1.00 81.76           H
ATOM   2005 2HG1 VAL A 142     -13.936  -1.903 -16.347  1.00 81.76           H
ATOM   2006 3HG1 VAL A 142     -13.865  -0.364 -15.456  1.00 81.76           H
ATOM   2007  CG2 VAL A 142     -12.589  -2.222 -13.928  1.00 81.76           C
ATOM   2008 1HG2 VAL A 142     -13.207  -3.094 -14.142  1.00 81.76           H
ATOM   2009 2HG2 VAL A 142     -11.726  -2.526 -13.335  1.00 81.76           H
ATOM   2010 3HG2 VAL A 142     -13.174  -1.491 -13.370  1.00 81.76           H
ATOM   2011  HN  VAL A 142      -9.902  -2.404 -14.509  1.00 81.76           H
ATOM   2012  N   ASP A 143      -9.847  -1.276 -17.466  1.00 83.05           N
ATOM   2013  CA  ASP A 143      -9.420  -0.638 -18.699  1.00 83.05           C
ATOM   2014  C   ASP A 143      -8.960  -1.710 -19.690  1.00 83.05           C
ATOM   2015  O   ASP A 143      -9.258  -1.628 -20.880  1.00 83.05           O
ATOM   2016  HA  ASP A 143     -10.291  -0.088 -19.054  1.00 83.05           H
ATOM   2017  CB  ASP A 143      -8.245   0.310 -18.451  1.00 83.05           C
ATOM   2018 1HB  ASP A 143      -8.490   0.993 -17.637  1.00 83.05           H
ATOM   2019 2HB  ASP A 143      -7.372  -0.261 -18.136  1.00 83.05           H
ATOM   2020  CG  ASP A 143      -7.910   1.111 -19.711  1.00 83.05           C
ATOM   2021  OD1 ASP A 143      -8.861   1.679 -20.291  1.00 83.05           O
ATOM   2022  OD2 ASP A 143      -6.712   1.136 -20.066  1.00 83.05           O
ATOM   2023  HN  ASP A 143      -9.286  -1.066 -16.665  1.00 83.05           H
ATOM   2024  N   ARG A 144      -8.243  -2.690 -19.161  1.00 76.75           N
ATOM   2025  CA  ARG A 144      -7.710  -3.759 -19.990  1.00 76.75           C
ATOM   2026  C   ARG A 144      -8.851  -4.583 -20.590  1.00 76.75           C
ATOM   2027  O   ARG A 144      -8.762  -5.034 -21.731  1.00 76.75           O
ATOM   2028  HA  ARG A 144      -7.142  -3.250 -20.768  1.00 76.75           H
ATOM   2029  CB  ARG A 144      -6.796  -4.680 -19.180  1.00 76.75           C
ATOM   2030 1HB  ARG A 144      -7.241  -4.874 -18.204  1.00 76.75           H
ATOM   2031 2HB  ARG A 144      -6.703  -5.641 -19.685  1.00 76.75           H
ATOM   2032  CG  ARG A 144      -5.410  -4.057 -18.999  1.00 76.75           C
ATOM   2033 1HG  ARG A 144      -5.027  -3.727 -19.965  1.00 76.75           H
ATOM   2034 2HG  ARG A 144      -5.486  -3.171 -18.368  1.00 76.75           H
ATOM   2035  CD  ARG A 144      -4.437  -5.056 -18.372  1.00 76.75           C
ATOM   2036 1HD  ARG A 144      -4.747  -5.287 -17.353  1.00 76.75           H
ATOM   2037 2HD  ARG A 144      -4.454  -5.992 -18.930  1.00 76.75           H
ATOM   2038  NE  ARG A 144      -3.067  -4.495 -18.369  1.00 76.75           N
ATOM   2039  HE  ARG A 144      -2.921  -3.615 -18.819  1.00 76.75           H
ATOM   2040  CZ  ARG A 144      -2.012  -5.093 -17.799  1.00 76.75           C
ATOM   2041  NH1 ARG A 144      -2.151  -6.274 -17.182  1.00 76.75           N
ATOM   2042 1HH1 ARG A 144      -3.047  -6.716 -17.143  1.00 76.75           H
ATOM   2043 2HH1 ARG A 144      -1.358  -6.714 -16.759  1.00 76.75           H
ATOM   2044  NH2 ARG A 144      -0.816  -4.492 -17.857  1.00 76.75           N
ATOM   2045 1HH2 ARG A 144      -0.018  -4.925 -17.438  1.00 76.75           H
ATOM   2046 2HH2 ARG A 144      -0.721  -3.611 -18.320  1.00 76.75           H
ATOM   2047  HN  ARG A 144      -8.024  -2.761 -18.188  1.00 76.75           H
ATOM   2048  N   TYR A 145      -9.897  -4.755 -19.795  1.00 77.48           N
ATOM   2049  CA  TYR A 145     -11.088  -5.441 -20.264  1.00 77.48           C
ATOM   2050  C   TYR A 145     -11.661  -4.758 -21.507  1.00 77.48           C
ATOM   2051  O   TYR A 145     -11.869  -5.403 -22.534  1.00 77.48           O
ATOM   2052  HA  TYR A 145     -10.810  -6.464 -20.516  1.00 77.48           H
ATOM   2053  CB  TYR A 145     -12.107  -5.341 -19.127  1.00 77.48           C
ATOM   2054 1HB  TYR A 145     -11.727  -5.888 -18.263  1.00 77.48           H
ATOM   2055 2HB  TYR A 145     -12.201  -4.298 -18.827  1.00 77.48           H
ATOM   2056  CG  TYR A 145     -13.494  -5.881 -19.484  1.00 77.48           C
ATOM   2057  CD1 TYR A 145     -14.603  -5.071 -19.357  1.00 77.48           C
ATOM   2058  HD1 TYR A 145     -14.492  -4.046 -19.002  1.00 77.48           H
ATOM   2059  CD2 TYR A 145     -13.634  -7.179 -19.933  1.00 77.48           C
ATOM   2060  HD2 TYR A 145     -12.757  -7.819 -20.034  1.00 77.48           H
ATOM   2061  CE1 TYR A 145     -15.908  -5.579 -19.693  1.00 77.48           C
ATOM   2062  HE1 TYR A 145     -16.793  -4.950 -19.598  1.00 77.48           H
ATOM   2063  CE2 TYR A 145     -14.939  -7.687 -20.270  1.00 77.48           C
ATOM   2064  HE2 TYR A 145     -15.064  -8.709 -20.626  1.00 77.48           H
ATOM   2065  CZ  TYR A 145     -16.011  -6.862 -20.133  1.00 77.48           C
ATOM   2066  OH  TYR A 145     -17.244  -7.342 -20.451  1.00 77.48           O
ATOM   2067  HH  TYR A 145     -17.172  -8.289 -20.761  1.00 77.48           H
ATOM   2068  HN  TYR A 145      -9.938  -4.436 -18.848  1.00 77.48           H
ATOM   2069  N   ILE A 146     -11.900  -3.461 -21.374  1.00 78.85           N
ATOM   2070  CA  ILE A 146     -12.539  -2.705 -22.437  1.00 78.85           C
ATOM   2071  C   ILE A 146     -11.673  -2.771 -23.696  1.00 78.85           C
ATOM   2072  O   ILE A 146     -12.192  -2.890 -24.805  1.00 78.85           O
ATOM   2073  HA  ILE A 146     -13.495  -3.184 -22.649  1.00 78.85           H
ATOM   2074  CB  ILE A 146     -12.842  -1.279 -21.972  1.00 78.85           C
ATOM   2075  HB  ILE A 146     -11.920  -0.841 -21.590  1.00 78.85           H
ATOM   2076  CG1 ILE A 146     -13.851  -1.279 -20.822  1.00 78.85           C
ATOM   2077 1HG1 ILE A 146     -14.840  -1.538 -21.202  1.00 78.85           H
ATOM   2078 2HG1 ILE A 146     -13.579  -2.044 -20.095  1.00 78.85           H
ATOM   2079  CG2 ILE A 146     -13.305  -0.408 -23.142  1.00 78.85           C
ATOM   2080 1HG2 ILE A 146     -12.522  -0.370 -23.899  1.00 78.85           H
ATOM   2081 2HG2 ILE A 146     -14.210  -0.833 -23.575  1.00 78.85           H
ATOM   2082 3HG2 ILE A 146     -13.513   0.600 -22.784  1.00 78.85           H
ATOM   2083  CD1 ILE A 146     -13.904   0.088 -20.138  1.00 78.85           C
ATOM   2084 1HD1 ILE A 146     -12.919   0.333 -19.739  1.00 78.85           H
ATOM   2085 2HD1 ILE A 146     -14.200   0.846 -20.864  1.00 78.85           H
ATOM   2086 3HD1 ILE A 146     -14.629   0.060 -19.325  1.00 78.85           H
ATOM   2087  HN  ILE A 146     -11.664  -2.930 -20.560  1.00 78.85           H
ATOM   2088  N   ALA A 147     -10.368  -2.690 -23.483  1.00 78.19           N
ATOM   2089  CA  ALA A 147      -9.430  -2.652 -24.591  1.00 78.19           C
ATOM   2090  C   ALA A 147      -9.535  -3.954 -25.388  1.00 78.19           C
ATOM   2091  O   ALA A 147      -9.348  -3.959 -26.604  1.00 78.19           O
ATOM   2092  HA  ALA A 147      -9.710  -1.819 -25.235  1.00 78.19           H
ATOM   2093  CB  ALA A 147      -8.017  -2.409 -24.057  1.00 78.19           C
ATOM   2094 1HB  ALA A 147      -7.988  -1.459 -23.524  1.00 78.19           H
ATOM   2095 2HB  ALA A 147      -7.742  -3.215 -23.376  1.00 78.19           H
ATOM   2096 3HB  ALA A 147      -7.313  -2.381 -24.889  1.00 78.19           H
ATOM   2097  HN  ALA A 147      -9.951  -2.651 -22.575  1.00 78.19           H
ATOM   2098  N   ILE A 148      -9.835  -5.027 -24.671  1.00 73.49           N
ATOM   2099  CA  ILE A 148      -9.831  -6.352 -25.268  1.00 73.49           C
ATOM   2100  C   ILE A 148     -11.228  -6.669 -25.804  1.00 73.49           C
ATOM   2101  O   ILE A 148     -11.368  -7.208 -26.901  1.00 73.49           O
ATOM   2102  HA  ILE A 148      -9.136  -6.330 -26.107  1.00 73.49           H
ATOM   2103  CB  ILE A 148      -9.305  -7.387 -24.271  1.00 73.49           C
ATOM   2104  HB  ILE A 148      -9.908  -7.326 -23.365  1.00 73.49           H
ATOM   2105  CG1 ILE A 148      -7.859  -7.080 -23.874  1.00 73.49           C
ATOM   2106 1HG1 ILE A 148      -7.199  -7.265 -24.721  1.00 73.49           H
ATOM   2107 2HG1 ILE A 148      -7.764  -6.025 -23.620  1.00 73.49           H
ATOM   2108  CG2 ILE A 148      -9.459  -8.806 -24.822  1.00 73.49           C
ATOM   2109 1HG2 ILE A 148     -10.513  -9.009 -25.013  1.00 73.49           H
ATOM   2110 2HG2 ILE A 148      -8.897  -8.898 -25.751  1.00 73.49           H
ATOM   2111 3HG2 ILE A 148      -9.078  -9.522 -24.093  1.00 73.49           H
ATOM   2112  CD1 ILE A 148      -7.424  -7.938 -22.684  1.00 73.49           C
ATOM   2113 1HD1 ILE A 148      -8.072  -7.732 -21.832  1.00 73.49           H
ATOM   2114 2HD1 ILE A 148      -7.498  -8.992 -22.950  1.00 73.49           H
ATOM   2115 3HD1 ILE A 148      -6.393  -7.700 -22.422  1.00 73.49           H
ATOM   2116  HN  ILE A 148     -10.077  -5.002 -23.701  1.00 73.49           H
ATOM   2117  N   ALA A 149     -12.227  -6.322 -25.006  1.00 75.29           N
ATOM   2118  CA  ALA A 149     -13.595  -6.703 -25.310  1.00 75.29           C
ATOM   2119  C   ALA A 149     -14.148  -5.778 -26.396  1.00 75.29           C
ATOM   2120  O   ALA A 149     -14.821  -6.232 -27.320  1.00 75.29           O
ATOM   2121  HA  ALA A 149     -13.579  -7.725 -25.689  1.00 75.29           H
ATOM   2122  CB  ALA A 149     -14.433  -6.665 -24.030  1.00 75.29           C
ATOM   2123 1HB  ALA A 149     -14.015  -7.361 -23.302  1.00 75.29           H
ATOM   2124 2HB  ALA A 149     -14.420  -5.656 -23.617  1.00 75.29           H
ATOM   2125 3HB  ALA A 149     -15.459  -6.951 -24.259  1.00 75.29           H
ATOM   2126  HN  ALA A 149     -12.113  -5.791 -24.166  1.00 75.29           H
ATOM   2127  N   GLN A 150     -13.844  -4.497 -26.248  1.00 77.22           N
ATOM   2128  CA  GLN A 150     -14.392  -3.490 -27.141  1.00 77.22           C
ATOM   2129  C   GLN A 150     -13.270  -2.825 -27.942  1.00 77.22           C
ATOM   2130  O   GLN A 150     -13.280  -1.611 -28.139  1.00 77.22           O
ATOM   2131  HA  GLN A 150     -15.056  -4.031 -27.815  1.00 77.22           H
ATOM   2132  CB  GLN A 150     -15.202  -2.450 -26.365  1.00 77.22           C
ATOM   2133 1HB  GLN A 150     -14.557  -1.941 -25.650  1.00 77.22           H
ATOM   2134 2HB  GLN A 150     -15.579  -1.691 -27.051  1.00 77.22           H
ATOM   2135  CG  GLN A 150     -16.372  -3.106 -25.628  1.00 77.22           C
ATOM   2136 1HG  GLN A 150     -16.901  -3.778 -26.303  1.00 77.22           H
ATOM   2137 2HG  GLN A 150     -15.994  -3.712 -24.805  1.00 77.22           H
ATOM   2138  CD  GLN A 150     -17.340  -2.051 -25.088  1.00 77.22           C
ATOM   2139  OE1 GLN A 150     -17.184  -0.860 -25.303  1.00 77.22           O
ATOM   2140  NE2 GLN A 150     -18.346  -2.553 -24.378  1.00 77.22           N
ATOM   2141 1HE2 GLN A 150     -18.416  -3.541 -24.239  1.00 77.22           H
ATOM   2142 2HE2 GLN A 150     -19.033  -1.943 -23.983  1.00 77.22           H
ATOM   2143  HN  GLN A 150     -13.238  -4.145 -25.535  1.00 77.22           H
ATOM   2144  N   ALA A 151     -12.331  -3.649 -28.381  1.00 73.71           N
ATOM   2145  CA  ALA A 151     -11.087  -3.140 -28.934  1.00 73.71           C
ATOM   2146  C   ALA A 151     -11.398  -2.040 -29.951  1.00 73.71           C
ATOM   2147  O   ALA A 151     -10.759  -0.989 -29.948  1.00 73.71           O
ATOM   2148  HA  ALA A 151     -10.510  -2.713 -28.114  1.00 73.71           H
ATOM   2149  CB  ALA A 151     -10.291  -4.294 -29.548  1.00 73.71           C
ATOM   2150 1HB  ALA A 151     -10.071  -5.033 -28.778  1.00 73.71           H
ATOM   2151 2HB  ALA A 151     -10.878  -4.758 -30.341  1.00 73.71           H
ATOM   2152 3HB  ALA A 151      -9.358  -3.911 -29.962  1.00 73.71           H
ATOM   2153  HN  ALA A 151     -12.409  -4.646 -28.364  1.00 73.71           H
ATOM   2154  N   MET A 152     -12.379  -2.320 -30.796  1.00 69.25           N
ATOM   2155  CA  MET A 152     -12.761  -1.381 -31.837  1.00 69.25           C
ATOM   2156  C   MET A 152     -13.188  -0.040 -31.235  1.00 69.25           C
ATOM   2157  O   MET A 152     -12.609   0.998 -31.551  1.00 69.25           O
ATOM   2158  HA  MET A 152     -11.870  -1.244 -32.450  1.00 69.25           H
ATOM   2159  CB  MET A 152     -13.916  -1.965 -32.653  1.00 69.25           C
ATOM   2160 1HB  MET A 152     -14.659  -2.396 -31.982  1.00 69.25           H
ATOM   2161 2HB  MET A 152     -14.411  -1.169 -33.209  1.00 69.25           H
ATOM   2162  CG  MET A 152     -13.414  -3.036 -33.623  1.00 69.25           C
ATOM   2163 1HG  MET A 152     -12.495  -3.482 -33.242  1.00 69.25           H
ATOM   2164 2HG  MET A 152     -14.148  -3.838 -33.704  1.00 69.25           H
ATOM   2165  SD  MET A 152     -13.119  -2.315 -35.230  1.00 69.25           S
ATOM   2166  CE  MET A 152     -14.795  -2.211 -35.835  1.00 69.25           C
ATOM   2167 1HE  MET A 152     -15.232  -3.210 -35.870  1.00 69.25           H
ATOM   2168 2HE  MET A 152     -15.384  -1.581 -35.168  1.00 69.25           H
ATOM   2169 3HE  MET A 152     -14.794  -1.779 -36.835  1.00 69.25           H
ATOM   2170  HN  MET A 152     -12.908  -3.169 -30.778  1.00 69.25           H
ATOM   2171  N   ARG A 153     -14.197  -0.106 -30.380  1.00 73.84           N
ATOM   2172  CA  ARG A 153     -14.751   1.097 -29.781  1.00 73.84           C
ATOM   2173  C   ARG A 153     -13.702   1.784 -28.904  1.00 73.84           C
ATOM   2174  O   ARG A 153     -13.673   3.010 -28.810  1.00 73.84           O
ATOM   2175  HA  ARG A 153     -15.029   1.726 -30.626  1.00 73.84           H
ATOM   2176  CB  ARG A 153     -15.982   0.773 -28.932  1.00 73.84           C
ATOM   2177 1HB  ARG A 153     -15.761  -0.063 -28.269  1.00 73.84           H
ATOM   2178 2HB  ARG A 153     -16.226   1.626 -28.299  1.00 73.84           H
ATOM   2179  CG  ARG A 153     -17.182   0.427 -29.816  1.00 73.84           C
ATOM   2180 1HG  ARG A 153     -17.368   1.241 -30.518  1.00 73.84           H
ATOM   2181 2HG  ARG A 153     -16.958  -0.459 -30.409  1.00 73.84           H
ATOM   2182  CD  ARG A 153     -18.433   0.179 -28.971  1.00 73.84           C
ATOM   2183 1HD  ARG A 153     -18.293  -0.708 -28.352  1.00 73.84           H
ATOM   2184 2HD  ARG A 153     -18.596   1.018 -28.294  1.00 73.84           H
ATOM   2185  NE  ARG A 153     -19.610   0.002 -29.850  1.00 73.84           N
ATOM   2186  HE  ARG A 153     -19.469   0.050 -30.838  1.00 73.84           H
ATOM   2187  CZ  ARG A 153     -20.854  -0.218 -29.403  1.00 73.84           C
ATOM   2188  NH1 ARG A 153     -21.102  -0.292 -28.088  1.00 73.84           N
ATOM   2189 1HH1 ARG A 153     -20.355  -0.182 -27.432  1.00 73.84           H
ATOM   2190 2HH1 ARG A 153     -22.033  -0.457 -27.763  1.00 73.84           H
ATOM   2191  NH2 ARG A 153     -21.847  -0.364 -30.291  1.00 73.84           N
ATOM   2192 1HH2 ARG A 153     -22.781  -0.529 -29.974  1.00 73.84           H
ATOM   2193 2HH2 ARG A 153     -21.654  -0.308 -31.270  1.00 73.84           H
ATOM   2194  HN  ARG A 153     -14.635  -0.959 -30.096  1.00 73.84           H
ATOM   2195  N   ALA A 154     -12.866   0.964 -28.284  1.00 74.00           N
ATOM   2196  CA  ALA A 154     -11.901   1.466 -27.321  1.00 74.00           C
ATOM   2197  C   ALA A 154     -10.915   2.396 -28.032  1.00 74.00           C
ATOM   2198  O   ALA A 154     -10.383   3.323 -27.424  1.00 74.00           O
ATOM   2199  HA  ALA A 154     -12.447   2.036 -26.570  1.00 74.00           H
ATOM   2200  CB  ALA A 154     -11.203   0.290 -26.636  1.00 74.00           C
ATOM   2201 1HB  ALA A 154     -11.943  -0.323 -26.122  1.00 74.00           H
ATOM   2202 2HB  ALA A 154     -10.689  -0.314 -27.384  1.00 74.00           H
ATOM   2203 3HB  ALA A 154     -10.479   0.667 -25.914  1.00 74.00           H
ATOM   2204  HN  ALA A 154     -12.841  -0.025 -28.430  1.00 74.00           H
ATOM   2205  N   HIS A 155     -10.701   2.114 -29.309  1.00 75.04           N
ATOM   2206  CA  HIS A 155      -9.795   2.919 -30.111  1.00 75.04           C
ATOM   2207  C   HIS A 155     -10.422   4.290 -30.372  1.00 75.04           C
ATOM   2208  O   HIS A 155      -9.779   5.319 -30.174  1.00 75.04           O
ATOM   2209  HA  HIS A 155      -8.888   3.051 -29.522  1.00 75.04           H
ATOM   2210  CB  HIS A 155      -9.414   2.187 -31.399  1.00 75.04           C
ATOM   2211 1HB  HIS A 155      -9.141   1.160 -31.154  1.00 75.04           H
ATOM   2212 2HB  HIS A 155     -10.287   2.139 -32.050  1.00 75.04           H
ATOM   2213  CG  HIS A 155      -8.275   2.828 -32.155  1.00 75.04           C
ATOM   2214  ND1 HIS A 155      -8.467   3.815 -33.106  1.00 75.04           N
ATOM   2215  HD1 HIS A 155      -9.350   4.196 -33.383  1.00 75.04           H
ATOM   2216  CD2 HIS A 155      -6.929   2.613 -32.091  1.00 75.04           C
ATOM   2217  HD2 HIS A 155      -6.429   1.896 -31.440  1.00 75.04           H
ATOM   2218  CE1 HIS A 155      -7.285   4.171 -33.586  1.00 75.04           C
ATOM   2219  HE1 HIS A 155      -7.104   4.927 -34.350  1.00 75.04           H
ATOM   2220  NE2 HIS A 155      -6.333   3.424 -32.956  1.00 75.04           N
ATOM   2221  HN  HIS A 155     -11.132   1.354 -29.794  1.00 75.04           H
ATOM   2222  N   THR A 156     -11.672   4.260 -30.813  1.00 76.31           N
ATOM   2223  CA  THR A 156     -12.355   5.479 -31.211  1.00 76.31           C
ATOM   2224  C   THR A 156     -12.554   6.397 -30.003  1.00 76.31           C
ATOM   2225  O   THR A 156     -12.517   7.620 -30.135  1.00 76.31           O
ATOM   2226  HA  THR A 156     -11.720   6.014 -31.917  1.00 76.31           H
ATOM   2227  CB  THR A 156     -13.664   5.085 -31.897  1.00 76.31           C
ATOM   2228  HB  THR A 156     -14.422   4.813 -31.163  1.00 76.31           H
ATOM   2229  OG1 THR A 156     -13.284   4.052 -32.802  1.00 76.31           O
ATOM   2230  HG1 THR A 156     -14.079   3.492 -33.035  1.00 76.31           H
ATOM   2231  CG2 THR A 156     -14.206   6.193 -32.803  1.00 76.31           C
ATOM   2232 1HG2 THR A 156     -13.475   6.418 -33.579  1.00 76.31           H
ATOM   2233 2HG2 THR A 156     -14.394   7.088 -32.210  1.00 76.31           H
ATOM   2234 3HG2 THR A 156     -15.136   5.861 -33.265  1.00 76.31           H
ATOM   2235  HN  THR A 156     -12.214   3.424 -30.900  1.00 76.31           H
ATOM   2236  N   TRP A 157     -12.762   5.773 -28.853  1.00 82.54           N
ATOM   2237  CA  TRP A 157     -13.140   6.509 -27.659  1.00 82.54           C
ATOM   2238  C   TRP A 157     -11.871   6.782 -26.850  1.00 82.54           C
ATOM   2239  O   TRP A 157     -11.942   7.067 -25.655  1.00 82.54           O
ATOM   2240  HA  TRP A 157     -13.590   7.450 -27.977  1.00 82.54           H
ATOM   2241  CB  TRP A 157     -14.206   5.753 -26.863  1.00 82.54           C
ATOM   2242 1HB  TRP A 157     -13.911   4.707 -26.783  1.00 82.54           H
ATOM   2243 2HB  TRP A 157     -14.240   6.153 -25.850  1.00 82.54           H
ATOM   2244  CG  TRP A 157     -15.607   5.827 -27.472  1.00 82.54           C
ATOM   2245  CD1 TRP A 157     -15.962   5.643 -28.752  1.00 82.54           C
ATOM   2246  HD1 TRP A 157     -15.263   5.406 -29.554  1.00 82.54           H
ATOM   2247  CD2 TRP A 157     -16.835   6.114 -26.771  1.00 82.54           C
ATOM   2248  NE1 TRP A 157     -17.323   5.790 -28.926  1.00 82.54           N
ATOM   2249  HE1 TRP A 157     -17.823   5.701 -29.787  1.00 82.54           H
ATOM   2250  CE2 TRP A 157     -17.871   6.086 -27.683  1.00 82.54           C
ATOM   2251  CE3 TRP A 157     -17.064   6.389 -25.411  1.00 82.54           C
ATOM   2252  HE3 TRP A 157     -16.264   6.417 -24.672  1.00 82.54           H
ATOM   2253  CZ2 TRP A 157     -19.206   6.324 -27.335  1.00 82.54           C
ATOM   2254  HZ2 TRP A 157     -20.006   6.296 -28.074  1.00 82.54           H
ATOM   2255  CZ3 TRP A 157     -18.403   6.625 -25.079  1.00 82.54           C
ATOM   2256  HZ3 TRP A 157     -18.636   6.844 -24.037  1.00 82.54           H
ATOM   2257  CH2 TRP A 157     -19.457   6.600 -25.985  1.00 82.54           C
ATOM   2258  HH2 TRP A 157     -20.475   6.795 -25.647  1.00 82.54           H
ATOM   2259  HN  TRP A 157     -12.676   4.784 -28.730  1.00 82.54           H
ATOM   2260  N   ARG A 158     -10.740   6.686 -27.533  1.00 82.10           N
ATOM   2261  CA  ARG A 158      -9.453   6.753 -26.862  1.00 82.10           C
ATOM   2262  C   ARG A 158      -9.337   8.052 -26.063  1.00 82.10           C
ATOM   2263  O   ARG A 158      -8.937   8.037 -24.900  1.00 82.10           O
ATOM   2264  HA  ARG A 158      -9.436   5.885 -26.203  1.00 82.10           H
ATOM   2265  CB  ARG A 158      -8.303   6.676 -27.868  1.00 82.10           C
ATOM   2266 1HB  ARG A 158      -8.389   5.763 -28.456  1.00 82.10           H
ATOM   2267 2HB  ARG A 158      -8.369   7.512 -28.566  1.00 82.10           H
ATOM   2268  CG  ARG A 158      -6.949   6.705 -27.157  1.00 82.10           C
ATOM   2269 1HG  ARG A 158      -6.917   7.545 -26.462  1.00 82.10           H
ATOM   2270 2HG  ARG A 158      -6.824   5.798 -26.566  1.00 82.10           H
ATOM   2271  CD  ARG A 158      -5.803   6.826 -28.163  1.00 82.10           C
ATOM   2272 1HD  ARG A 158      -5.827   5.986 -28.857  1.00 82.10           H
ATOM   2273 2HD  ARG A 158      -5.922   7.733 -28.756  1.00 82.10           H
ATOM   2274  NE  ARG A 158      -4.505   6.856 -27.452  1.00 82.10           N
ATOM   2275  HE  ARG A 158      -4.471   7.303 -26.558  1.00 82.10           H
ATOM   2276  CZ  ARG A 158      -3.374   6.321 -27.930  1.00 82.10           C
ATOM   2277  NH1 ARG A 158      -3.362   5.709 -29.122  1.00 82.10           N
ATOM   2278 1HH1 ARG A 158      -4.201   5.649 -29.662  1.00 82.10           H
ATOM   2279 2HH1 ARG A 158      -2.513   5.312 -29.472  1.00 82.10           H
ATOM   2280  NH2 ARG A 158      -2.254   6.406 -27.199  1.00 82.10           N
ATOM   2281 1HH2 ARG A 158      -1.402   6.012 -27.541  1.00 82.10           H
ATOM   2282 2HH2 ARG A 158      -2.272   6.865 -26.310  1.00 82.10           H
ATOM   2283  HN  ARG A 158     -10.694   6.565 -28.524  1.00 82.10           H
ATOM   2284  N   GLU A 159      -9.695   9.147 -26.719  1.00 84.71           N
ATOM   2285  CA  GLU A 159      -9.519  10.463 -26.131  1.00 84.71           C
ATOM   2286  C   GLU A 159     -10.437  10.630 -24.919  1.00 84.71           C
ATOM   2287  O   GLU A 159     -10.007  11.108 -23.870  1.00 84.71           O
ATOM   2288  HA  GLU A 159      -8.477  10.502 -25.814  1.00 84.71           H
ATOM   2289  CB  GLU A 159      -9.770  11.564 -27.164  1.00 84.71           C
ATOM   2290 1HB  GLU A 159     -10.716  11.380 -27.673  1.00 84.71           H
ATOM   2291 2HB  GLU A 159      -9.723  12.539 -26.680  1.00 84.71           H
ATOM   2292  CG  GLU A 159      -8.682  11.564 -28.240  1.00 84.71           C
ATOM   2293 1HG  GLU A 159      -7.699  11.546 -27.769  1.00 84.71           H
ATOM   2294 2HG  GLU A 159      -8.763  10.660 -28.844  1.00 84.71           H
ATOM   2295  CD  GLU A 159      -8.800  12.796 -29.139  1.00 84.71           C
ATOM   2296  OE1 GLU A 159      -7.805  13.086 -29.837  1.00 84.71           O
ATOM   2297  OE2 GLU A 159      -9.883  13.420 -29.108  1.00 84.71           O
ATOM   2298  HN  GLU A 159     -10.097   9.143 -27.635  1.00 84.71           H
ATOM   2299  N   LYS A 160     -11.686  10.226 -25.102  1.00 87.18           N
ATOM   2300  CA  LYS A 160     -12.660  10.293 -24.026  1.00 87.18           C
ATOM   2301  C   LYS A 160     -12.149   9.487 -22.830  1.00 87.18           C
ATOM   2302  O   LYS A 160     -12.232   9.942 -21.690  1.00 87.18           O
ATOM   2303  HA  LYS A 160     -12.745  11.338 -23.727  1.00 87.18           H
ATOM   2304  CB  LYS A 160     -14.038   9.851 -24.523  1.00 87.18           C
ATOM   2305 1HB  LYS A 160     -13.951   8.900 -25.049  1.00 87.18           H
ATOM   2306 2HB  LYS A 160     -14.699   9.684 -23.672  1.00 87.18           H
ATOM   2307  CG  LYS A 160     -14.649  10.901 -25.452  1.00 87.18           C
ATOM   2308 1HG  LYS A 160     -14.641  11.874 -24.962  1.00 87.18           H
ATOM   2309 2HG  LYS A 160     -14.042  10.992 -26.353  1.00 87.18           H
ATOM   2310  CD  LYS A 160     -16.084  10.528 -25.833  1.00 87.18           C
ATOM   2311 1HD  LYS A 160     -16.085   9.587 -26.383  1.00 87.18           H
ATOM   2312 2HD  LYS A 160     -16.674  10.369 -24.930  1.00 87.18           H
ATOM   2313  CE  LYS A 160     -16.728  11.624 -26.683  1.00 87.18           C
ATOM   2314 1HE  LYS A 160     -16.692  12.574 -26.150  1.00 87.18           H
ATOM   2315 2HE  LYS A 160     -16.163  11.755 -27.607  1.00 87.18           H
ATOM   2316  NZ  LYS A 160     -18.132  11.278 -26.999  1.00 87.18           N
ATOM   2317 1HZ  LYS A 160     -18.540  12.010 -27.570  1.00 87.18           H
ATOM   2318 2HZ  LYS A 160     -18.158  10.400 -27.505  1.00 87.18           H
ATOM   2319 3HZ  LYS A 160     -18.659  11.187 -26.138  1.00 87.18           H
ATOM   2320  HN  LYS A 160     -12.034   9.859 -25.965  1.00 87.18           H
ATOM   2321  N   ARG A 161     -11.632   8.305 -23.131  1.00 87.69           N
ATOM   2322  CA  ARG A 161     -11.128   7.422 -22.093  1.00 87.69           C
ATOM   2323  C   ARG A 161     -10.003   8.107 -21.314  1.00 87.69           C
ATOM   2324  O   ARG A 161      -9.893   7.941 -20.101  1.00 87.69           O
ATOM   2325  HA  ARG A 161     -11.987   7.228 -21.451  1.00 87.69           H
ATOM   2326  CB  ARG A 161     -10.604   6.114 -22.689  1.00 87.69           C
ATOM   2327 1HB  ARG A 161      -9.962   6.331 -23.542  1.00 87.69           H
ATOM   2328 2HB  ARG A 161      -9.992   5.594 -21.952  1.00 87.69           H
ATOM   2329  CG  ARG A 161     -11.759   5.211 -23.129  1.00 87.69           C
ATOM   2330 1HG  ARG A 161     -12.273   4.819 -22.252  1.00 87.69           H
ATOM   2331 2HG  ARG A 161     -12.487   5.795 -23.692  1.00 87.69           H
ATOM   2332  CD  ARG A 161     -11.251   4.052 -23.989  1.00 87.69           C
ATOM   2333 1HD  ARG A 161     -12.094   3.486 -24.385  1.00 87.69           H
ATOM   2334 2HD  ARG A 161     -10.697   4.439 -24.845  1.00 87.69           H
ATOM   2335  NE  ARG A 161     -10.381   3.167 -23.183  1.00 87.69           N
ATOM   2336  HE  ARG A 161     -10.548   3.115 -22.199  1.00 87.69           H
ATOM   2337  CZ  ARG A 161      -9.383   2.430 -23.690  1.00 87.69           C
ATOM   2338  NH1 ARG A 161      -9.114   2.460 -25.003  1.00 87.69           N
ATOM   2339 1HH1 ARG A 161      -9.660   3.036 -25.612  1.00 87.69           H
ATOM   2340 2HH1 ARG A 161      -8.368   1.907 -25.373  1.00 87.69           H
ATOM   2341  NH2 ARG A 161      -8.659   1.662 -22.865  1.00 87.69           N
ATOM   2342 1HH2 ARG A 161      -7.911   1.106 -23.228  1.00 87.69           H
ATOM   2343 2HH2 ARG A 161      -8.866   1.645 -21.887  1.00 87.69           H
ATOM   2344  HN  ARG A 161     -11.554   7.950 -24.063  1.00 87.69           H
ATOM   2345  N   LEU A 162      -9.195   8.861 -22.045  1.00 89.17           N
ATOM   2346  CA  LEU A 162      -8.060   9.541 -21.444  1.00 89.17           C
ATOM   2347  C   LEU A 162      -8.566  10.627 -20.492  1.00 89.17           C
ATOM   2348  O   LEU A 162      -8.015  10.814 -19.409  1.00 89.17           O
ATOM   2349  HA  LEU A 162      -7.507   8.803 -20.864  1.00 89.17           H
ATOM   2350  CB  LEU A 162      -7.115  10.065 -22.528  1.00 89.17           C
ATOM   2351 1HB  LEU A 162      -6.902   9.252 -23.221  1.00 89.17           H
ATOM   2352 2HB  LEU A 162      -7.636  10.838 -23.093  1.00 89.17           H
ATOM   2353  CG  LEU A 162      -5.785  10.641 -22.037  1.00 89.17           C
ATOM   2354  HG  LEU A 162      -5.995  11.357 -21.242  1.00 89.17           H
ATOM   2355  CD1 LEU A 162      -4.902   9.545 -21.435  1.00 89.17           C
ATOM   2356 1HD1 LEU A 162      -5.417   9.086 -20.592  1.00 89.17           H
ATOM   2357 2HD1 LEU A 162      -4.697   8.788 -22.192  1.00 89.17           H
ATOM   2358 3HD1 LEU A 162      -3.963   9.981 -21.094  1.00 89.17           H
ATOM   2359  CD2 LEU A 162      -5.071  11.403 -23.155  1.00 89.17           C
ATOM   2360 1HD2 LEU A 162      -4.874  10.727 -23.987  1.00 89.17           H
ATOM   2361 2HD2 LEU A 162      -5.702  12.224 -23.495  1.00 89.17           H
ATOM   2362 3HD2 LEU A 162      -4.129  11.801 -22.779  1.00 89.17           H
ATOM   2363  HN  LEU A 162      -9.306   9.011 -23.027  1.00 89.17           H
ATOM   2364  N   LEU A 163      -9.611  11.314 -20.931  1.00 91.17           N
ATOM   2365  CA  LEU A 163     -10.208  12.364 -20.124  1.00 91.17           C
ATOM   2366  C   LEU A 163     -10.729  11.763 -18.817  1.00 91.17           C
ATOM   2367  O   LEU A 163     -10.437  12.272 -17.736  1.00 91.17           O
ATOM   2368  HA  LEU A 163      -9.421  13.080 -19.885  1.00 91.17           H
ATOM   2369  CB  LEU A 163     -11.274  13.114 -20.925  1.00 91.17           C
ATOM   2370 1HB  LEU A 163     -10.830  13.445 -21.863  1.00 91.17           H
ATOM   2371 2HB  LEU A 163     -12.069  12.413 -21.179  1.00 91.17           H
ATOM   2372  CG  LEU A 163     -11.903  14.326 -20.235  1.00 91.17           C
ATOM   2373  HG  LEU A 163     -12.257  14.014 -19.252  1.00 91.17           H
ATOM   2374  CD1 LEU A 163     -10.866  15.429 -20.012  1.00 91.17           C
ATOM   2375 1HD1 LEU A 163     -10.060  15.049 -19.385  1.00 91.17           H
ATOM   2376 2HD1 LEU A 163     -10.461  15.746 -20.973  1.00 91.17           H
ATOM   2377 3HD1 LEU A 163     -11.340  16.279 -19.520  1.00 91.17           H
ATOM   2378  CD2 LEU A 163     -13.119  14.831 -21.013  1.00 91.17           C
ATOM   2379 1HD2 LEU A 163     -12.813  15.121 -22.018  1.00 91.17           H
ATOM   2380 2HD2 LEU A 163     -13.865  14.038 -21.076  1.00 91.17           H
ATOM   2381 3HD2 LEU A 163     -13.547  15.693 -20.501  1.00 91.17           H
ATOM   2382  HN  LEU A 163     -10.046  11.163 -21.818  1.00 91.17           H
ATOM   2383  N   TYR A 164     -11.493  10.690 -18.960  1.00 91.34           N
ATOM   2384  CA  TYR A 164     -12.078  10.029 -17.806  1.00 91.34           C
ATOM   2385  C   TYR A 164     -10.992   9.506 -16.864  1.00 91.34           C
ATOM   2386  O   TYR A 164     -11.165   9.515 -15.646  1.00 91.34           O
ATOM   2387  HA  TYR A 164     -12.689  10.759 -17.275  1.00 91.34           H
ATOM   2388  CB  TYR A 164     -12.873   8.843 -18.357  1.00 91.34           C
ATOM   2389 1HB  TYR A 164     -12.247   8.295 -19.061  1.00 91.34           H
ATOM   2390 2HB  TYR A 164     -13.104   8.162 -17.538  1.00 91.34           H
ATOM   2391  CG  TYR A 164     -14.176   9.238 -19.056  1.00 91.34           C
ATOM   2392  CD1 TYR A 164     -15.055  10.103 -18.438  1.00 91.34           C
ATOM   2393  HD1 TYR A 164     -14.822  10.506 -17.452  1.00 91.34           H
ATOM   2394  CD2 TYR A 164     -14.471   8.729 -20.304  1.00 91.34           C
ATOM   2395  HD2 TYR A 164     -13.776   8.045 -20.792  1.00 91.34           H
ATOM   2396  CE1 TYR A 164     -16.281  10.475 -19.095  1.00 91.34           C
ATOM   2397  HE1 TYR A 164     -16.985  11.157 -18.618  1.00 91.34           H
ATOM   2398  CE2 TYR A 164     -15.697   9.100 -20.962  1.00 91.34           C
ATOM   2399  HE2 TYR A 164     -15.942   8.706 -21.947  1.00 91.34           H
ATOM   2400  CZ  TYR A 164     -16.541   9.955 -20.325  1.00 91.34           C
ATOM   2401  OH  TYR A 164     -17.699  10.306 -20.946  1.00 91.34           O
ATOM   2402  HH  TYR A 164     -18.227  10.924 -20.363  1.00 91.34           H
ATOM   2403  HN  TYR A 164     -11.712  10.273 -19.842  1.00 91.34           H
ATOM   2404  N   SER A 165      -9.897   9.063 -17.463  1.00 92.14           N
ATOM   2405  CA  SER A 165      -8.763   8.583 -16.691  1.00 92.14           C
ATOM   2406  C   SER A 165      -8.271   9.682 -15.746  1.00 92.14           C
ATOM   2407  O   SER A 165      -7.879   9.402 -14.615  1.00 92.14           O
ATOM   2408  HA  SER A 165      -9.140   7.732 -16.124  1.00 92.14           H
ATOM   2409  CB  SER A 165      -7.628   8.124 -17.607  1.00 92.14           C
ATOM   2410 1HB  SER A 165      -6.694   8.105 -17.046  1.00 92.14           H
ATOM   2411 2HB  SER A 165      -7.820   7.103 -17.939  1.00 92.14           H
ATOM   2412  OG  SER A 165      -7.481   8.972 -18.743  1.00 92.14           O
ATOM   2413  HG  SER A 165      -7.422   9.927 -18.452  1.00 92.14           H
ATOM   2414  HN  SER A 165      -9.778   9.028 -18.455  1.00 92.14           H
ATOM   2415  N   LYS A 166      -8.309  10.908 -16.246  1.00 94.15           N
ATOM   2416  CA  LYS A 166      -7.827  12.044 -15.479  1.00 94.15           C
ATOM   2417  C   LYS A 166      -8.735  12.257 -14.266  1.00 94.15           C
ATOM   2418  O   LYS A 166      -8.253  12.435 -13.149  1.00 94.15           O
ATOM   2419  HA  LYS A 166      -6.827  11.797 -15.122  1.00 94.15           H
ATOM   2420  CB  LYS A 166      -7.695  13.278 -16.374  1.00 94.15           C
ATOM   2421 1HB  LYS A 166      -8.619  13.426 -16.934  1.00 94.15           H
ATOM   2422 2HB  LYS A 166      -7.553  14.166 -15.757  1.00 94.15           H
ATOM   2423  CG  LYS A 166      -6.522  13.130 -17.344  1.00 94.15           C
ATOM   2424 1HG  LYS A 166      -5.597  12.993 -16.783  1.00 94.15           H
ATOM   2425 2HG  LYS A 166      -6.660  12.238 -17.954  1.00 94.15           H
ATOM   2426  CD  LYS A 166      -6.399  14.359 -18.247  1.00 94.15           C
ATOM   2427 1HD  LYS A 166      -7.301  14.463 -18.850  1.00 94.15           H
ATOM   2428 2HD  LYS A 166      -6.318  15.258 -17.636  1.00 94.15           H
ATOM   2429  CE  LYS A 166      -5.178  14.246 -19.163  1.00 94.15           C
ATOM   2430 1HE  LYS A 166      -4.283  14.070 -18.565  1.00 94.15           H
ATOM   2431 2HE  LYS A 166      -5.292  13.390 -19.827  1.00 94.15           H
ATOM   2432  NZ  LYS A 166      -5.013  15.482 -19.961  1.00 94.15           N
ATOM   2433 1HZ  LYS A 166      -4.211  15.383 -20.574  1.00 94.15           H
ATOM   2434 2HZ  LYS A 166      -5.846  15.639 -20.516  1.00 94.15           H
ATOM   2435 3HZ  LYS A 166      -4.867  16.269 -19.338  1.00 94.15           H
ATOM   2436  HN  LYS A 166      -8.659  11.131 -17.156  1.00 94.15           H
ATOM   2437  N   MET A 167     -10.033  12.233 -14.528  1.00 95.31           N
ATOM   2438  CA  MET A 167     -11.013  12.436 -13.475  1.00 95.31           C
ATOM   2439  C   MET A 167     -10.925  11.328 -12.423  1.00 95.31           C
ATOM   2440  O   MET A 167     -10.932  11.604 -11.224  1.00 95.31           O
ATOM   2441  HA  MET A 167     -10.764  13.396 -13.023  1.00 95.31           H
ATOM   2442  CB  MET A 167     -12.418  12.453 -14.080  1.00 95.31           C
ATOM   2443 1HB  MET A 167     -12.600  11.520 -14.613  1.00 95.31           H
ATOM   2444 2HB  MET A 167     -13.160  12.516 -13.285  1.00 95.31           H
ATOM   2445  CG  MET A 167     -12.587  13.634 -15.038  1.00 95.31           C
ATOM   2446 1HG  MET A 167     -12.389  14.569 -14.514  1.00 95.31           H
ATOM   2447 2HG  MET A 167     -11.862  13.563 -15.849  1.00 95.31           H
ATOM   2448  SD  MET A 167     -14.244  13.649 -15.702  1.00 95.31           S
ATOM   2449  CE  MET A 167     -15.150  14.193 -14.264  1.00 95.31           C
ATOM   2450 1HE  MET A 167     -15.005  13.480 -13.452  1.00 95.31           H
ATOM   2451 2HE  MET A 167     -14.788  15.174 -13.955  1.00 95.31           H
ATOM   2452 3HE  MET A 167     -16.211  14.257 -14.505  1.00 95.31           H
ATOM   2453  HN  MET A 167     -10.418  12.078 -15.438  1.00 95.31           H
ATOM   2454  N   VAL A 168     -10.843  10.098 -12.910  1.00 95.14           N
ATOM   2455  CA  VAL A 168     -10.809   8.945 -12.027  1.00 95.14           C
ATOM   2456  C   VAL A 168      -9.596   9.052 -11.102  1.00 95.14           C
ATOM   2457  O   VAL A 168      -9.693   8.768  -9.909  1.00 95.14           O
ATOM   2458  HA  VAL A 168     -11.715   8.967 -11.421  1.00 95.14           H
ATOM   2459  CB  VAL A 168     -10.822   7.655 -12.851  1.00 95.14           C
ATOM   2460  HB  VAL A 168     -10.043   7.735 -13.609  1.00 95.14           H
ATOM   2461  CG1 VAL A 168     -10.502   6.442 -11.974  1.00 95.14           C
ATOM   2462 1HG1 VAL A 168      -9.514   6.564 -11.531  1.00 95.14           H
ATOM   2463 2HG1 VAL A 168     -11.248   6.359 -11.184  1.00 95.14           H
ATOM   2464 3HG1 VAL A 168     -10.518   5.539 -12.585  1.00 95.14           H
ATOM   2465  CG2 VAL A 168     -12.161   7.476 -13.569  1.00 95.14           C
ATOM   2466 1HG2 VAL A 168     -12.964   7.429 -12.833  1.00 95.14           H
ATOM   2467 2HG2 VAL A 168     -12.330   8.320 -14.238  1.00 95.14           H
ATOM   2468 3HG2 VAL A 168     -12.142   6.552 -14.146  1.00 95.14           H
ATOM   2469  HN  VAL A 168     -10.801   9.885 -13.886  1.00 95.14           H
ATOM   2470  N   CYS A 169      -8.480   9.461 -11.687  1.00 95.16           N
ATOM   2471  CA  CYS A 169      -7.244   9.590 -10.934  1.00 95.16           C
ATOM   2472  C   CYS A 169      -7.474  10.592  -9.800  1.00 95.16           C
ATOM   2473  O   CYS A 169      -7.115  10.331  -8.653  1.00 95.16           O
ATOM   2474  HA  CYS A 169      -7.015   8.602 -10.536  1.00 95.16           H
ATOM   2475  CB  CYS A 169      -6.075  10.002 -11.831  1.00 95.16           C
ATOM   2476 1HB  CYS A 169      -6.350  10.876 -12.422  1.00 95.16           H
ATOM   2477 2HB  CYS A 169      -5.219  10.288 -11.219  1.00 95.16           H
ATOM   2478  SG  CYS A 169      -5.617   8.618 -12.937  1.00 95.16           S
ATOM   2479  HG  CYS A 169      -6.571   8.838 -13.837  1.00 95.16           H
ATOM   2480  HN  CYS A 169      -8.412   9.703 -12.655  1.00 95.16           H
ATOM   2481  N   PHE A 170      -8.072  11.718 -10.161  1.00 96.38           N
ATOM   2482  CA  PHE A 170      -8.332  12.771  -9.194  1.00 96.38           C
ATOM   2483  C   PHE A 170      -9.227  12.265  -8.061  1.00 96.38           C
ATOM   2484  O   PHE A 170      -8.951  12.515  -6.889  1.00 96.38           O
ATOM   2485  HA  PHE A 170      -7.370  13.079  -8.785  1.00 96.38           H
ATOM   2486  CB  PHE A 170      -9.057  13.894  -9.939  1.00 96.38           C
ATOM   2487 1HB  PHE A 170      -8.449  14.205 -10.788  1.00 96.38           H
ATOM   2488 2HB  PHE A 170      -9.992  13.504 -10.342  1.00 96.38           H
ATOM   2489  CG  PHE A 170      -9.363  15.118  -9.073  1.00 96.38           C
ATOM   2490  CD1 PHE A 170     -10.603  15.281  -8.540  1.00 96.38           C
ATOM   2491  HD1 PHE A 170     -11.380  14.539  -8.729  1.00 96.38           H
ATOM   2492  CD2 PHE A 170      -8.395  16.043  -8.838  1.00 96.38           C
ATOM   2493  HD2 PHE A 170      -7.400  15.913  -9.265  1.00 96.38           H
ATOM   2494  CE1 PHE A 170     -10.887  16.417  -7.737  1.00 96.38           C
ATOM   2495  HE1 PHE A 170     -11.882  16.547  -7.310  1.00 96.38           H
ATOM   2496  CE2 PHE A 170      -8.679  17.179  -8.035  1.00 96.38           C
ATOM   2497  HE2 PHE A 170      -7.903  17.921  -7.846  1.00 96.38           H
ATOM   2498  CZ  PHE A 170      -9.919  17.342  -7.501  1.00 96.38           C
ATOM   2499  HZ  PHE A 170     -10.137  18.214  -6.885  1.00 96.38           H
ATOM   2500  HN  PHE A 170      -8.376  11.916 -11.093  1.00 96.38           H
ATOM   2501  N   THR A 171     -10.281  11.563  -8.451  1.00 96.50           N
ATOM   2502  CA  THR A 171     -11.226  11.033  -7.483  1.00 96.50           C
ATOM   2503  C   THR A 171     -10.519  10.086  -6.511  1.00 96.50           C
ATOM   2504  O   THR A 171     -10.804  10.094  -5.314  1.00 96.50           O
ATOM   2505  HA  THR A 171     -11.618  11.862  -6.895  1.00 96.50           H
ATOM   2506  CB  THR A 171     -12.369  10.369  -8.254  1.00 96.50           C
ATOM   2507  HB  THR A 171     -12.021   9.477  -8.775  1.00 96.50           H
ATOM   2508  OG1 THR A 171     -12.877  11.409  -9.086  1.00 96.50           O
ATOM   2509  HG1 THR A 171     -13.319  11.016  -9.892  1.00 96.50           H
ATOM   2510  CG2 THR A 171     -13.550  10.004  -7.352  1.00 96.50           C
ATOM   2511 1HG2 THR A 171     -13.941  10.907  -6.883  1.00 96.50           H
ATOM   2512 2HG2 THR A 171     -13.217   9.309  -6.581  1.00 96.50           H
ATOM   2513 3HG2 THR A 171     -14.333   9.537  -7.949  1.00 96.50           H
ATOM   2514  HN  THR A 171     -10.493  11.357  -9.406  1.00 96.50           H
ATOM   2515  N   ILE A 172      -9.612   9.294  -7.061  1.00 95.34           N
ATOM   2516  CA  ILE A 172      -8.899   8.307  -6.267  1.00 95.34           C
ATOM   2517  C   ILE A 172      -8.069   9.022  -5.199  1.00 95.34           C
ATOM   2518  O   ILE A 172      -8.065   8.618  -4.038  1.00 95.34           O
ATOM   2519  HA  ILE A 172      -9.646   7.689  -5.768  1.00 95.34           H
ATOM   2520  CB  ILE A 172      -8.078   7.385  -7.170  1.00 95.34           C
ATOM   2521  HB  ILE A 172      -7.577   7.997  -7.919  1.00 95.34           H
ATOM   2522  CG1 ILE A 172      -8.982   6.403  -7.918  1.00 95.34           C
ATOM   2523 1HG1 ILE A 172      -9.428   5.703  -7.212  1.00 95.34           H
ATOM   2524 2HG1 ILE A 172      -9.800   6.945  -8.391  1.00 95.34           H
ATOM   2525  CG2 ILE A 172      -6.987   6.666  -6.372  1.00 95.34           C
ATOM   2526 1HG2 ILE A 172      -6.320   7.402  -5.925  1.00 95.34           H
ATOM   2527 2HG2 ILE A 172      -7.447   6.067  -5.586  1.00 95.34           H
ATOM   2528 3HG2 ILE A 172      -6.418   6.017  -7.038  1.00 95.34           H
ATOM   2529  CD1 ILE A 172      -8.193   5.631  -8.978  1.00 95.34           C
ATOM   2530 1HD1 ILE A 172      -7.768   6.332  -9.697  1.00 95.34           H
ATOM   2531 2HD1 ILE A 172      -7.391   5.071  -8.499  1.00 95.34           H
ATOM   2532 3HD1 ILE A 172      -8.860   4.940  -9.495  1.00 95.34           H
ATOM   2533  HN  ILE A 172      -9.362   9.317  -8.029  1.00 95.34           H
ATOM   2534  N   TRP A 173      -7.386  10.072  -5.631  1.00 96.20           N
ATOM   2535  CA  TRP A 173      -6.501  10.806  -4.743  1.00 96.20           C
ATOM   2536  C   TRP A 173      -7.343  11.373  -3.599  1.00 96.20           C
ATOM   2537  O   TRP A 173      -6.973  11.255  -2.432  1.00 96.20           O
ATOM   2538  HA  TRP A 173      -5.765  10.103  -4.351  1.00 96.20           H
ATOM   2539  CB  TRP A 173      -5.727  11.882  -5.506  1.00 96.20           C
ATOM   2540 1HB  TRP A 173      -6.388  12.335  -6.245  1.00 96.20           H
ATOM   2541 2HB  TRP A 173      -5.438  12.670  -4.810  1.00 96.20           H
ATOM   2542  CG  TRP A 173      -4.474  11.363  -6.215  1.00 96.20           C
ATOM   2543  CD1 TRP A 173      -4.260  11.246  -7.532  1.00 96.20           C
ATOM   2544  HD1 TRP A 173      -4.985  11.519  -8.298  1.00 96.20           H
ATOM   2545  CD2 TRP A 173      -3.263  10.893  -5.586  1.00 96.20           C
ATOM   2546  NE1 TRP A 173      -3.005  10.737  -7.797  1.00 96.20           N
ATOM   2547  HE1 TRP A 173      -2.617  10.560  -8.702  1.00 96.20           H
ATOM   2548  CE2 TRP A 173      -2.379  10.515  -6.576  1.00 96.20           C
ATOM   2549  CE3 TRP A 173      -2.926  10.790  -4.225  1.00 96.20           C
ATOM   2550  HE3 TRP A 173      -3.605  11.081  -3.424  1.00 96.20           H
ATOM   2551  CZ2 TRP A 173      -1.101  10.009  -6.311  1.00 96.20           C
ATOM   2552  HZ2 TRP A 173      -0.422   9.718  -7.112  1.00 96.20           H
ATOM   2553  CZ3 TRP A 173      -1.645  10.282  -3.976  1.00 96.20           C
ATOM   2554  HZ3 TRP A 173      -1.332  10.181  -2.937  1.00 96.20           H
ATOM   2555  CH2 TRP A 173      -0.743   9.897  -4.962  1.00 96.20           C
ATOM   2556  HH2 TRP A 173       0.238   9.511  -4.686  1.00 96.20           H
ATOM   2557  HN  TRP A 173      -7.430  10.422  -6.567  1.00 96.20           H
ATOM   2558  N   VAL A 174      -8.461  11.978  -3.973  1.00 96.26           N
ATOM   2559  CA  VAL A 174      -9.323  12.628  -3.000  1.00 96.26           C
ATOM   2560  C   VAL A 174      -9.831  11.587  -2.000  1.00 96.26           C
ATOM   2561  O   VAL A 174      -9.841  11.832  -0.795  1.00 96.26           O
ATOM   2562  HA  VAL A 174      -8.720  13.363  -2.466  1.00 96.26           H
ATOM   2563  CB  VAL A 174     -10.452  13.372  -3.716  1.00 96.26           C
ATOM   2564  HB  VAL A 174     -10.947  12.667  -4.384  1.00 96.26           H
ATOM   2565  CG1 VAL A 174     -11.493  13.881  -2.716  1.00 96.26           C
ATOM   2566 1HG1 VAL A 174     -11.919  13.037  -2.173  1.00 96.26           H
ATOM   2567 2HG1 VAL A 174     -11.016  14.563  -2.012  1.00 96.26           H
ATOM   2568 3HG1 VAL A 174     -12.284  14.405  -3.251  1.00 96.26           H
ATOM   2569  CG2 VAL A 174      -9.902  14.518  -4.566  1.00 96.26           C
ATOM   2570 1HG2 VAL A 174      -9.370  15.222  -3.926  1.00 96.26           H
ATOM   2571 2HG2 VAL A 174      -9.217  14.119  -5.314  1.00 96.26           H
ATOM   2572 3HG2 VAL A 174     -10.726  15.030  -5.063  1.00 96.26           H
ATOM   2573  HN  VAL A 174      -8.780  12.028  -4.920  1.00 96.26           H
ATOM   2574  N   LEU A 175     -10.242  10.448  -2.538  1.00 94.46           N
ATOM   2575  CA  LEU A 175     -10.854   9.414  -1.722  1.00 94.46           C
ATOM   2576  C   LEU A 175      -9.821   8.872  -0.732  1.00 94.46           C
ATOM   2577  O   LEU A 175     -10.119   8.699   0.449  1.00 94.46           O
ATOM   2578  HA  LEU A 175     -11.663   9.879  -1.158  1.00 94.46           H
ATOM   2579  CB  LEU A 175     -11.482   8.335  -2.607  1.00 94.46           C
ATOM   2580 1HB  LEU A 175     -12.151   8.820  -3.318  1.00 94.46           H
ATOM   2581 2HB  LEU A 175     -10.690   7.862  -3.187  1.00 94.46           H
ATOM   2582  CG  LEU A 175     -12.265   7.241  -1.878  1.00 94.46           C
ATOM   2583  HG  LEU A 175     -11.626   6.825  -1.100  1.00 94.46           H
ATOM   2584  CD1 LEU A 175     -13.501   7.819  -1.187  1.00 94.46           C
ATOM   2585 1HD1 LEU A 175     -13.193   8.571  -0.461  1.00 94.46           H
ATOM   2586 2HD1 LEU A 175     -14.152   8.278  -1.931  1.00 94.46           H
ATOM   2587 3HD1 LEU A 175     -14.039   7.020  -0.676  1.00 94.46           H
ATOM   2588  CD2 LEU A 175     -12.623   6.097  -2.829  1.00 94.46           C
ATOM   2589 1HD2 LEU A 175     -13.236   6.480  -3.645  1.00 94.46           H
ATOM   2590 2HD2 LEU A 175     -11.709   5.662  -3.234  1.00 94.46           H
ATOM   2591 3HD2 LEU A 175     -13.179   5.333  -2.285  1.00 94.46           H
ATOM   2592  HN  LEU A 175     -10.161  10.227  -3.510  1.00 94.46           H
ATOM   2593  N   ALA A 176      -8.628   8.619  -1.250  1.00 94.23           N
ATOM   2594  CA  ALA A 176      -7.571   8.035  -0.443  1.00 94.23           C
ATOM   2595  C   ALA A 176      -7.211   8.996   0.691  1.00 94.23           C
ATOM   2596  O   ALA A 176      -6.932   8.567   1.810  1.00 94.23           O
ATOM   2597  HA  ALA A 176      -7.953   7.108  -0.014  1.00 94.23           H
ATOM   2598  CB  ALA A 176      -6.370   7.708  -1.333  1.00 94.23           C
ATOM   2599 1HB  ALA A 176      -6.672   6.999  -2.104  1.00 94.23           H
ATOM   2600 2HB  ALA A 176      -6.006   8.622  -1.802  1.00 94.23           H
ATOM   2601 3HB  ALA A 176      -5.577   7.270  -0.727  1.00 94.23           H
ATOM   2602  HN  ALA A 176      -8.380   8.806  -2.201  1.00 94.23           H
ATOM   2603  N   ALA A 177      -7.228  10.280   0.364  1.00 94.45           N
ATOM   2604  CA  ALA A 177      -6.876  11.305   1.332  1.00 94.45           C
ATOM   2605  C   ALA A 177      -7.879  11.273   2.488  1.00 94.45           C
ATOM   2606  O   ALA A 177      -7.490  11.337   3.653  1.00 94.45           O
ATOM   2607  HA  ALA A 177      -5.884  11.071   1.717  1.00 94.45           H
ATOM   2608  CB  ALA A 177      -6.828  12.668   0.639  1.00 94.45           C
ATOM   2609 1HB  ALA A 177      -6.080  12.646  -0.154  1.00 94.45           H
ATOM   2610 2HB  ALA A 177      -7.805  12.893   0.212  1.00 94.45           H
ATOM   2611 3HB  ALA A 177      -6.564  13.436   1.366  1.00 94.45           H
ATOM   2612  HN  ALA A 177      -7.476  10.623  -0.542  1.00 94.45           H
ATOM   2613  N   ALA A 178      -9.149  11.175   2.125  1.00 94.59           N
ATOM   2614  CA  ALA A 178     -10.215  11.221   3.111  1.00 94.59           C
ATOM   2615  C   ALA A 178     -10.097  10.011   4.040  1.00 94.59           C
ATOM   2616  O   ALA A 178     -10.353  10.117   5.239  1.00 94.59           O
ATOM   2617  HA  ALA A 178     -10.086  12.132   3.696  1.00 94.59           H
ATOM   2618  CB  ALA A 178     -11.568  11.280   2.399  1.00 94.59           C
ATOM   2619 1HB  ALA A 178     -11.611  12.173   1.775  1.00 94.59           H
ATOM   2620 2HB  ALA A 178     -11.689  10.395   1.775  1.00 94.59           H
ATOM   2621 3HB  ALA A 178     -12.367  11.315   3.139  1.00 94.59           H
ATOM   2622  HN  ALA A 178      -9.453  11.066   1.179  1.00 94.59           H
ATOM   2623  N   LEU A 179      -9.710   8.889   3.452  1.00 92.36           N
ATOM   2624  CA  LEU A 179      -9.660   7.637   4.188  1.00 92.36           C
ATOM   2625  C   LEU A 179      -8.476   7.667   5.156  1.00 92.36           C
ATOM   2626  O   LEU A 179      -8.372   6.820   6.042  1.00 92.36           O
ATOM   2627  HA  LEU A 179     -10.579   7.562   4.768  1.00 92.36           H
ATOM   2628  CB  LEU A 179      -9.635   6.450   3.223  1.00 92.36           C
ATOM   2629 1HB  LEU A 179      -8.824   6.602   2.511  1.00 92.36           H
ATOM   2630 2HB  LEU A 179      -9.395   5.551   3.791  1.00 92.36           H
ATOM   2631  CG  LEU A 179     -10.924   6.195   2.440  1.00 92.36           C
ATOM   2632  HG  LEU A 179     -11.167   7.098   1.880  1.00 92.36           H
ATOM   2633  CD1 LEU A 179     -10.733   5.070   1.421  1.00 92.36           C
ATOM   2634 1HD1 LEU A 179      -9.946   5.344   0.719  1.00 92.36           H
ATOM   2635 2HD1 LEU A 179     -10.453   4.153   1.940  1.00 92.36           H
ATOM   2636 3HD1 LEU A 179     -11.665   4.909   0.878  1.00 92.36           H
ATOM   2637  CD2 LEU A 179     -12.095   5.920   3.385  1.00 92.36           C
ATOM   2638 1HD2 LEU A 179     -11.875   5.041   3.990  1.00 92.36           H
ATOM   2639 2HD2 LEU A 179     -12.246   6.781   4.036  1.00 92.36           H
ATOM   2640 3HD2 LEU A 179     -12.999   5.743   2.802  1.00 92.36           H
ATOM   2641  HN  LEU A 179      -9.435   8.827   2.492  1.00 92.36           H
ATOM   2642  N   CYS A 180      -7.613   8.652   4.955  1.00 93.31           N
ATOM   2643  CA  CYS A 180      -6.399   8.757   5.747  1.00 93.31           C
ATOM   2644  C   CYS A 180      -6.638   9.783   6.857  1.00 93.31           C
ATOM   2645  O   CYS A 180      -5.722  10.114   7.609  1.00 93.31           O
ATOM   2646  HA  CYS A 180      -6.213   7.769   6.167  1.00 93.31           H
ATOM   2647  CB  CYS A 180      -5.190   9.122   4.884  1.00 93.31           C
ATOM   2648 1HB  CYS A 180      -5.418   9.995   4.273  1.00 93.31           H
ATOM   2649 2HB  CYS A 180      -4.346   9.389   5.520  1.00 93.31           H
ATOM   2650  SG  CYS A 180      -4.739   7.710   3.811  1.00 93.31           S
ATOM   2651  HG  CYS A 180      -5.721   7.884   2.931  1.00 93.31           H
ATOM   2652  HN  CYS A 180      -7.731   9.368   4.267  1.00 93.31           H
ATOM   2653  N   ILE A 181      -7.873  10.257   6.926  1.00 94.05           N
ATOM   2654  CA  ILE A 181      -8.234  11.267   7.907  1.00 94.05           C
ATOM   2655  C   ILE A 181      -7.923  10.742   9.310  1.00 94.05           C
ATOM   2656  O   ILE A 181      -7.297  11.434  10.111  1.00 94.05           O
ATOM   2657  HA  ILE A 181      -7.611  12.142   7.720  1.00 94.05           H
ATOM   2658  CB  ILE A 181      -9.689  11.699   7.720  1.00 94.05           C
ATOM   2659  HB  ILE A 181     -10.291  10.808   7.543  1.00 94.05           H
ATOM   2660  CG1 ILE A 181      -9.841  12.597   6.490  1.00 94.05           C
ATOM   2661 1HG1 ILE A 181      -9.301  13.530   6.647  1.00 94.05           H
ATOM   2662 2HG1 ILE A 181      -9.392  12.111   5.623  1.00 94.05           H
ATOM   2663  CG2 ILE A 181     -10.230  12.366   8.986  1.00 94.05           C
ATOM   2664 1HG2 ILE A 181     -10.179  11.663   9.817  1.00 94.05           H
ATOM   2665 2HG2 ILE A 181      -9.631  13.247   9.217  1.00 94.05           H
ATOM   2666 3HG2 ILE A 181     -11.266  12.664   8.826  1.00 94.05           H
ATOM   2667  CD1 ILE A 181     -11.315  12.895   6.207  1.00 94.05           C
ATOM   2668 1HD1 ILE A 181     -11.846  11.961   6.026  1.00 94.05           H
ATOM   2669 2HD1 ILE A 181     -11.754  13.403   7.066  1.00 94.05           H
ATOM   2670 3HD1 ILE A 181     -11.394  13.535   5.328  1.00 94.05           H
ATOM   2671  HN  ILE A 181      -8.618   9.964   6.327  1.00 94.05           H
ATOM   2672  N   PRO A 182      -8.353   9.515   9.632  1.00 92.01           N
ATOM   2673  CA  PRO A 182      -8.176   8.984  10.986  1.00 92.01           C
ATOM   2674  C   PRO A 182      -6.733   9.069  11.454  1.00 92.01           C
ATOM   2675  O   PRO A 182      -6.465   9.490  12.578  1.00 92.01           O
ATOM   2676  HA  PRO A 182      -8.743   9.582  11.700  1.00 92.01           H
ATOM   2677  CB  PRO A 182      -8.652   7.534  10.872  1.00 92.01           C
ATOM   2678 1HB  PRO A 182      -7.828   6.859  10.641  1.00 92.01           H
ATOM   2679 2HB  PRO A 182      -9.099   7.184  11.803  1.00 92.01           H
ATOM   2680  CG  PRO A 182      -9.673   7.585   9.741  1.00 92.01           C
ATOM   2681 1HG  PRO A 182      -9.842   6.601   9.304  1.00 92.01           H
ATOM   2682 2HG  PRO A 182     -10.644   7.938  10.088  1.00 92.01           H
ATOM   2683  CD  PRO A 182      -9.036   8.548   8.752  1.00 92.01           C
ATOM   2684 1HD  PRO A 182      -8.332   8.042   8.091  1.00 92.01           H
ATOM   2685 2HD  PRO A 182      -9.780   9.025   8.115  1.00 92.01           H
ATOM   2686  N   GLU A 183      -5.833   8.662  10.571  1.00 92.53           N
ATOM   2687  CA  GLU A 183      -4.417   8.649  10.897  1.00 92.53           C
ATOM   2688  C   GLU A 183      -3.944  10.058  11.262  1.00 92.53           C
ATOM   2689  O   GLU A 183      -3.146  10.229  12.183  1.00 92.53           O
ATOM   2690  HA  GLU A 183      -4.325   7.992  11.762  1.00 92.53           H
ATOM   2691  CB  GLU A 183      -3.593   8.077   9.742  1.00 92.53           C
ATOM   2692 1HB  GLU A 183      -3.983   8.447   8.794  1.00 92.53           H
ATOM   2693 2HB  GLU A 183      -2.539   8.307   9.893  1.00 92.53           H
ATOM   2694  CG  GLU A 183      -3.699   6.551   9.696  1.00 92.53           C
ATOM   2695 1HG  GLU A 183      -2.920   6.148   9.049  1.00 92.53           H
ATOM   2696 2HG  GLU A 183      -3.529   6.142  10.692  1.00 92.53           H
ATOM   2697  CD  GLU A 183      -5.072   6.112   9.185  1.00 92.53           C
ATOM   2698  OE1 GLU A 183      -5.375   4.908   9.334  1.00 92.53           O
ATOM   2699  OE2 GLU A 183      -5.789   6.989   8.657  1.00 92.53           O
ATOM   2700  HN  GLU A 183      -6.057   8.346   9.649  1.00 92.53           H
ATOM   2701  N   ILE A 184      -4.456  11.030  10.522  1.00 93.88           N
ATOM   2702  CA  ILE A 184      -3.978  12.397  10.647  1.00 93.88           C
ATOM   2703  C   ILE A 184      -4.406  12.961  12.003  1.00 93.88           C
ATOM   2704  O   ILE A 184      -3.677  13.741  12.613  1.00 93.88           O
ATOM   2705  HA  ILE A 184      -2.888  12.366  10.615  1.00 93.88           H
ATOM   2706  CB  ILE A 184      -4.442  13.238   9.456  1.00 93.88           C
ATOM   2707  HB  ILE A 184      -5.523  13.134   9.366  1.00 93.88           H
ATOM   2708  CG1 ILE A 184      -3.829  12.726   8.151  1.00 93.88           C
ATOM   2709 1HG1 ILE A 184      -2.758  12.931   8.144  1.00 93.88           H
ATOM   2710 2HG1 ILE A 184      -3.947  11.644   8.089  1.00 93.88           H
ATOM   2711  CG2 ILE A 184      -4.148  14.721   9.685  1.00 93.88           C
ATOM   2712 1HG2 ILE A 184      -4.671  15.062  10.578  1.00 93.88           H
ATOM   2713 2HG2 ILE A 184      -3.075  14.863   9.815  1.00 93.88           H
ATOM   2714 3HG2 ILE A 184      -4.488  15.296   8.823  1.00 93.88           H
ATOM   2715  CD1 ILE A 184      -4.489  13.387   6.939  1.00 93.88           C
ATOM   2716 1HD1 ILE A 184      -5.555  13.160   6.937  1.00 93.88           H
ATOM   2717 2HD1 ILE A 184      -4.347  14.466   6.992  1.00 93.88           H
ATOM   2718 3HD1 ILE A 184      -4.034  13.005   6.025  1.00 93.88           H
ATOM   2719  HN  ILE A 184      -5.183  10.897   9.849  1.00 93.88           H
ATOM   2720  N   LEU A 185      -5.588  12.544  12.434  1.00 93.43           N
ATOM   2721  CA  LEU A 185      -6.203  13.129  13.613  1.00 93.43           C
ATOM   2722  C   LEU A 185      -5.481  12.624  14.864  1.00 93.43           C
ATOM   2723  O   LEU A 185      -5.064  13.416  15.708  1.00 93.43           O
ATOM   2724  HA  LEU A 185      -6.069  14.209  13.550  1.00 93.43           H
ATOM   2725  CB  LEU A 185      -7.709  12.860  13.622  1.00 93.43           C
ATOM   2726 1HB  LEU A 185      -7.869  11.797  13.445  1.00 93.43           H
ATOM   2727 2HB  LEU A 185      -8.092  13.078  14.619  1.00 93.43           H
ATOM   2728  CG  LEU A 185      -8.537  13.648  12.605  1.00 93.43           C
ATOM   2729  HG  LEU A 185      -8.190  13.386  11.605  1.00 93.43           H
ATOM   2730  CD1 LEU A 185     -10.016  13.263  12.685  1.00 93.43           C
ATOM   2731 1HD1 LEU A 185     -10.125  12.199  12.476  1.00 93.43           H
ATOM   2732 2HD1 LEU A 185     -10.393  13.477  13.685  1.00 93.43           H
ATOM   2733 3HD1 LEU A 185     -10.581  13.837  11.951  1.00 93.43           H
ATOM   2734  CD2 LEU A 185      -8.327  15.154  12.776  1.00 93.43           C
ATOM   2735 1HD2 LEU A 185      -8.631  15.451  13.779  1.00 93.43           H
ATOM   2736 2HD2 LEU A 185      -7.274  15.393  12.629  1.00 93.43           H
ATOM   2737 3HD2 LEU A 185      -8.927  15.690  12.041  1.00 93.43           H
ATOM   2738  HN  LEU A 185      -6.121  11.822  11.994  1.00 93.43           H
ATOM   2739  N   TYR A 186      -5.355  11.307  14.944  1.00 92.84           N
ATOM   2740  CA  TYR A 186      -5.033  10.662  16.205  1.00 92.84           C
ATOM   2741  C   TYR A 186      -3.531  10.390  16.315  1.00 92.84           C
ATOM   2742  O   TYR A 186      -3.050   9.957  17.361  1.00 92.84           O
ATOM   2743  HA  TYR A 186      -5.333  11.331  17.012  1.00 92.84           H
ATOM   2744  CB  TYR A 186      -5.782   9.327  16.199  1.00 92.84           C
ATOM   2745 1HB  TYR A 186      -5.443   8.736  15.348  1.00 92.84           H
ATOM   2746 2HB  TYR A 186      -5.519   8.771  17.099  1.00 92.84           H
ATOM   2747  CG  TYR A 186      -7.304   9.468  16.130  1.00 92.84           C
ATOM   2748  CD1 TYR A 186      -7.967  10.249  17.054  1.00 92.84           C
ATOM   2749  HD1 TYR A 186      -7.407  10.765  17.834  1.00 92.84           H
ATOM   2750  CD2 TYR A 186      -8.013   8.814  15.143  1.00 92.84           C
ATOM   2751  HD2 TYR A 186      -7.489   8.198  14.412  1.00 92.84           H
ATOM   2752  CE1 TYR A 186      -9.400  10.381  16.989  1.00 92.84           C
ATOM   2753  HE1 TYR A 186      -9.936  10.995  17.713  1.00 92.84           H
ATOM   2754  CE2 TYR A 186      -9.445   8.947  15.077  1.00 92.84           C
ATOM   2755  HE2 TYR A 186     -10.017   8.436  14.303  1.00 92.84           H
ATOM   2756  CZ  TYR A 186     -10.068   9.724  16.004  1.00 92.84           C
ATOM   2757  OH  TYR A 186     -11.421   9.849  15.942  1.00 92.84           O
ATOM   2758  HH  TYR A 186     -11.736  10.495  16.637  1.00 92.84           H
ATOM   2759  HN  TYR A 186      -5.468  10.687  14.168  1.00 92.84           H
ATOM   2760  N   SER A 187      -2.833  10.655  15.220  1.00 93.11           N
ATOM   2761  CA  SER A 187      -1.384  10.546  15.213  1.00 93.11           C
ATOM   2762  C   SER A 187      -0.772  11.643  16.085  1.00 93.11           C
ATOM   2763  O   SER A 187      -0.957  12.829  15.818  1.00 93.11           O
ATOM   2764  HA  SER A 187      -1.167   9.561  15.627  1.00 93.11           H
ATOM   2765  CB  SER A 187      -0.833  10.632  13.788  1.00 93.11           C
ATOM   2766 1HB  SER A 187      -1.211  11.534  13.307  1.00 93.11           H
ATOM   2767 2HB  SER A 187       0.253  10.721  13.824  1.00 93.11           H
ATOM   2768  OG  SER A 187      -1.190   9.493  13.008  1.00 93.11           O
ATOM   2769  HG  SER A 187      -2.185   9.398  12.977  1.00 93.11           H
ATOM   2770  HN  SER A 187      -3.240  10.939  14.352  1.00 93.11           H
ATOM   2771  N   GLN A 188      -0.055  11.208  17.111  1.00 91.52           N
ATOM   2772  CA  GLN A 188       0.724  12.127  17.923  1.00 91.52           C
ATOM   2773  C   GLN A 188       1.982  11.434  18.451  1.00 91.52           C
ATOM   2774  O   GLN A 188       2.119  10.217  18.334  1.00 91.52           O
ATOM   2775  HA  GLN A 188       1.003  12.940  17.253  1.00 91.52           H
ATOM   2776  CB  GLN A 188      -0.115  12.690  19.072  1.00 91.52           C
ATOM   2777 1HB  GLN A 188       0.446  13.469  19.589  1.00 91.52           H
ATOM   2778 2HB  GLN A 188      -1.016  13.157  18.675  1.00 91.52           H
ATOM   2779  CG  GLN A 188      -0.499  11.588  20.062  1.00 91.52           C
ATOM   2780 1HG  GLN A 188      -1.055  10.807  19.544  1.00 91.52           H
ATOM   2781 2HG  GLN A 188       0.403  11.125  20.463  1.00 91.52           H
ATOM   2782  CD  GLN A 188      -1.343  12.150  21.207  1.00 91.52           C
ATOM   2783  OE1 GLN A 188      -1.865  13.251  21.146  1.00 91.52           O
ATOM   2784  NE2 GLN A 188      -1.449  11.334  22.252  1.00 91.52           N
ATOM   2785 1HE2 GLN A 188      -0.996  10.443  22.238  1.00 91.52           H
ATOM   2786 2HE2 GLN A 188      -1.982  11.612  23.051  1.00 91.52           H
ATOM   2787  HN  GLN A 188      -0.002  10.249  17.390  1.00 91.52           H
ATOM   2788  N   ILE A 189       2.868  12.238  19.020  1.00 91.20           N
ATOM   2789  CA  ILE A 189       4.062  11.706  19.655  1.00 91.20           C
ATOM   2790  C   ILE A 189       3.759  11.393  21.121  1.00 91.20           C
ATOM   2791  O   ILE A 189       3.217  12.232  21.840  1.00 91.20           O
ATOM   2792  HA  ILE A 189       4.314  10.775  19.148  1.00 91.20           H
ATOM   2793  CB  ILE A 189       5.242  12.661  19.461  1.00 91.20           C
ATOM   2794  HB  ILE A 189       4.975  13.626  19.892  1.00 91.20           H
ATOM   2795  CG1 ILE A 189       5.521  12.893  17.974  1.00 91.20           C
ATOM   2796 1HG1 ILE A 189       5.890  11.973  17.522  1.00 91.20           H
ATOM   2797 2HG1 ILE A 189       4.593  13.149  17.462  1.00 91.20           H
ATOM   2798  CG2 ILE A 189       6.481  12.160  20.205  1.00 91.20           C
ATOM   2799 1HG2 ILE A 189       6.261  12.089  21.270  1.00 91.20           H
ATOM   2800 2HG2 ILE A 189       6.760  11.177  19.825  1.00 91.20           H
ATOM   2801 3HG2 ILE A 189       7.304  12.857  20.050  1.00 91.20           H
ATOM   2802  CD1 ILE A 189       6.545  14.012  17.777  1.00 91.20           C
ATOM   2803 1HD1 ILE A 189       6.161  14.936  18.209  1.00 91.20           H
ATOM   2804 2HD1 ILE A 189       7.479  13.741  18.270  1.00 91.20           H
ATOM   2805 3HD1 ILE A 189       6.725  14.156  16.711  1.00 91.20           H
ATOM   2806  HN  ILE A 189       2.779  13.234  19.053  1.00 91.20           H
ATOM   2807  N   LYS A 190       4.122  10.184  21.522  1.00 88.24           N
ATOM   2808  CA  LYS A 190       4.013   9.794  22.918  1.00 88.24           C
ATOM   2809  C   LYS A 190       5.410   9.510  23.474  1.00 88.24           C
ATOM   2810  O   LYS A 190       6.188   8.779  22.864  1.00 88.24           O
ATOM   2811  HA  LYS A 190       3.590  10.639  23.461  1.00 88.24           H
ATOM   2812  CB  LYS A 190       3.040   8.624  23.073  1.00 88.24           C
ATOM   2813 1HB  LYS A 190       2.087   8.873  22.606  1.00 88.24           H
ATOM   2814 2HB  LYS A 190       3.431   7.750  22.550  1.00 88.24           H
ATOM   2815  CG  LYS A 190       2.819   8.286  24.548  1.00 88.24           C
ATOM   2816 1HG  LYS A 190       3.747   7.913  24.983  1.00 88.24           H
ATOM   2817 2HG  LYS A 190       2.551   9.190  25.096  1.00 88.24           H
ATOM   2818  CD  LYS A 190       1.716   7.238  24.712  1.00 88.24           C
ATOM   2819 1HD  LYS A 190       0.742   7.703  24.555  1.00 88.24           H
ATOM   2820 2HD  LYS A 190       1.827   6.466  23.950  1.00 88.24           H
ATOM   2821  CE  LYS A 190       1.766   6.602  26.102  1.00 88.24           C
ATOM   2822 1HE  LYS A 190       2.802   6.478  26.415  1.00 88.24           H
ATOM   2823 2HE  LYS A 190       1.291   7.262  26.828  1.00 88.24           H
ATOM   2824  NZ  LYS A 190       1.082   5.289  26.096  1.00 88.24           N
ATOM   2825 1HZ  LYS A 190       1.207   4.839  26.996  1.00 88.24           H
ATOM   2826 2HZ  LYS A 190       0.093   5.424  25.920  1.00 88.24           H
ATOM   2827 3HZ  LYS A 190       1.479   4.705  25.368  1.00 88.24           H
ATOM   2828  HN  LYS A 190       4.485   9.478  20.913  1.00 88.24           H
ATOM   2829  N   GLU A 191       5.685  10.105  24.626  1.00 85.06           N
ATOM   2830  CA  GLU A 191       6.948   9.871  25.306  1.00 85.06           C
ATOM   2831  C   GLU A 191       6.785   8.784  26.370  1.00 85.06           C
ATOM   2832  O   GLU A 191       5.877   8.851  27.197  1.00 85.06           O
ATOM   2833  HA  GLU A 191       7.635   9.531  24.531  1.00 85.06           H
ATOM   2834  CB  GLU A 191       7.487  11.164  25.921  1.00 85.06           C
ATOM   2835 1HB  GLU A 191       6.689  11.674  26.461  1.00 85.06           H
ATOM   2836 2HB  GLU A 191       8.354  10.942  26.542  1.00 85.06           H
ATOM   2837  CG  GLU A 191       7.970  12.128  24.835  1.00 85.06           C
ATOM   2838 1HG  GLU A 191       8.714  11.634  24.211  1.00 85.06           H
ATOM   2839 2HG  GLU A 191       7.137  12.398  24.186  1.00 85.06           H
ATOM   2840  CD  GLU A 191       8.573  13.392  25.452  1.00 85.06           C
ATOM   2841  OE1 GLU A 191       9.014  14.254  24.663  1.00 85.06           O
ATOM   2842  OE2 GLU A 191       8.578  13.467  26.700  1.00 85.06           O
ATOM   2843  HN  GLU A 191       5.064  10.734  25.093  1.00 85.06           H
ATOM   2844  N   GLU A 192       7.679   7.808  26.314  1.00 76.39           N
ATOM   2845  CA  GLU A 192       7.630   6.694  27.246  1.00 76.39           C
ATOM   2846  C   GLU A 192       9.039   6.339  27.724  1.00 76.39           C
ATOM   2847  O   GLU A 192       9.887   5.940  26.927  1.00 76.39           O
ATOM   2848  HA  GLU A 192       7.031   7.046  28.086  1.00 76.39           H
ATOM   2849  CB  GLU A 192       6.943   5.481  26.615  1.00 76.39           C
ATOM   2850 1HB  GLU A 192       5.913   5.733  26.361  1.00 76.39           H
ATOM   2851 2HB  GLU A 192       7.525   5.133  25.761  1.00 76.39           H
ATOM   2852  CG  GLU A 192       6.881   4.312  27.599  1.00 76.39           C
ATOM   2853 1HG  GLU A 192       7.694   3.615  27.394  1.00 76.39           H
ATOM   2854 2HG  GLU A 192       7.025   4.679  28.615  1.00 76.39           H
ATOM   2855  CD  GLU A 192       5.540   3.582  27.500  1.00 76.39           C
ATOM   2856  OE1 GLU A 192       5.305   2.708  28.362  1.00 76.39           O
ATOM   2857  OE2 GLU A 192       4.781   3.914  26.564  1.00 76.39           O
ATOM   2858  HN  GLU A 192       8.425   7.770  25.650  1.00 76.39           H
ATOM   2859  N   SER A 193       9.246   6.496  29.023  1.00 72.41           N
ATOM   2860  CA  SER A 193      10.491   6.071  29.640  1.00 72.41           C
ATOM   2861  C   SER A 193      11.677   6.729  28.932  1.00 72.41           C
ATOM   2862  O   SER A 193      12.745   6.130  28.815  1.00 72.41           O
ATOM   2863  HA  SER A 193      10.430   6.407  30.675  1.00 72.41           H
ATOM   2864  CB  SER A 193      10.631   4.548  29.606  1.00 72.41           C
ATOM   2865 1HB  SER A 193      10.758   4.219  28.574  1.00 72.41           H
ATOM   2866 2HB  SER A 193      11.530   4.254  30.147  1.00 72.41           H
ATOM   2867  OG  SER A 193       9.499   3.895  30.175  1.00 72.41           O
ATOM   2868  HG  SER A 193       9.577   2.906  30.052  1.00 72.41           H
ATOM   2869  HN  SER A 193       8.582   6.905  29.650  1.00 72.41           H
ATOM   2870  N   GLY A 194      11.449   7.953  28.477  1.00 76.42           N
ATOM   2871  CA  GLY A 194      12.502   8.719  27.832  1.00 76.42           C
ATOM   2872  C   GLY A 194      12.617   8.353  26.351  1.00 76.42           C
ATOM   2873  O   GLY A 194      13.524   8.819  25.662  1.00 76.42           O
ATOM   2874 1HA  GLY A 194      12.294   9.785  27.932  1.00 76.42           H
ATOM   2875 2HA  GLY A 194      13.452   8.532  28.332  1.00 76.42           H
ATOM   2876  HN  GLY A 194      10.567   8.419  28.544  1.00 76.42           H
ATOM   2877  N   ILE A 195      11.687   7.522  25.905  1.00 82.90           N
ATOM   2878  CA  ILE A 195      11.628   7.147  24.502  1.00 82.90           C
ATOM   2879  C   ILE A 195      10.428   7.832  23.845  1.00 82.90           C
ATOM   2880  O   ILE A 195       9.291   7.647  24.276  1.00 82.90           O
ATOM   2881  HA  ILE A 195      12.538   7.515  24.028  1.00 82.90           H
ATOM   2882  CB  ILE A 195      11.624   5.624  24.355  1.00 82.90           C
ATOM   2883  HB  ILE A 195      10.735   5.235  24.852  1.00 82.90           H
ATOM   2884  CG1 ILE A 195      12.838   5.003  25.049  1.00 82.90           C
ATOM   2885 1HG1 ILE A 195      13.753   5.353  24.571  1.00 82.90           H
ATOM   2886 2HG1 ILE A 195      12.875   5.331  26.088  1.00 82.90           H
ATOM   2887  CG2 ILE A 195      11.534   5.216  22.883  1.00 82.90           C
ATOM   2888 1HG2 ILE A 195      10.614   5.612  22.452  1.00 82.90           H
ATOM   2889 2HG2 ILE A 195      12.391   5.618  22.342  1.00 82.90           H
ATOM   2890 3HG2 ILE A 195      11.533   4.129  22.807  1.00 82.90           H
ATOM   2891  CD1 ILE A 195      12.779   3.475  24.992  1.00 82.90           C
ATOM   2892 1HD1 ILE A 195      11.875   3.128  25.492  1.00 82.90           H
ATOM   2893 2HD1 ILE A 195      12.767   3.150  23.952  1.00 82.90           H
ATOM   2894 3HD1 ILE A 195      13.654   3.059  25.493  1.00 82.90           H
ATOM   2895  HN  ILE A 195      10.983   7.109  26.483  1.00 82.90           H
ATOM   2896  N   ALA A 196      10.723   8.609  22.813  1.00 89.82           N
ATOM   2897  CA  ALA A 196       9.675   9.237  22.027  1.00 89.82           C
ATOM   2898  C   ALA A 196       9.175   8.251  20.970  1.00 89.82           C
ATOM   2899  O   ALA A 196       9.968   7.690  20.214  1.00 89.82           O
ATOM   2900  HA  ALA A 196       8.854   9.481  22.701  1.00 89.82           H
ATOM   2901  CB  ALA A 196      10.207  10.533  21.410  1.00 89.82           C
ATOM   2902 1HB  ALA A 196      10.522  11.210  22.203  1.00 89.82           H
ATOM   2903 2HB  ALA A 196      11.058  10.306  20.767  1.00 89.82           H
ATOM   2904 3HB  ALA A 196       9.421  11.004  20.820  1.00 89.82           H
ATOM   2905  HN  ALA A 196      11.655   8.810  22.513  1.00 89.82           H
ATOM   2906  N   ILE A 197       7.863   8.068  20.950  1.00 88.82           N
ATOM   2907  CA  ILE A 197       7.251   7.132  20.023  1.00 88.82           C
ATOM   2908  C   ILE A 197       6.155   7.847  19.231  1.00 88.82           C
ATOM   2909  O   ILE A 197       5.288   8.497  19.813  1.00 88.82           O
ATOM   2910  HA  ILE A 197       8.025   6.809  19.326  1.00 88.82           H
ATOM   2911  CB  ILE A 197       6.762   5.886  20.765  1.00 88.82           C
ATOM   2912  HB  ILE A 197       6.053   6.201  21.530  1.00 88.82           H
ATOM   2913  CG1 ILE A 197       7.918   5.185  21.481  1.00 88.82           C
ATOM   2914 1HG1 ILE A 197       8.634   4.815  20.747  1.00 88.82           H
ATOM   2915 2HG1 ILE A 197       8.447   5.900  22.111  1.00 88.82           H
ATOM   2916  CG2 ILE A 197       6.016   4.942  19.819  1.00 88.82           C
ATOM   2917 1HG2 ILE A 197       5.155   5.458  19.395  1.00 88.82           H
ATOM   2918 2HG2 ILE A 197       6.684   4.631  19.016  1.00 88.82           H
ATOM   2919 3HG2 ILE A 197       5.679   4.065  20.372  1.00 88.82           H
ATOM   2920  CD1 ILE A 197       7.409   4.022  22.335  1.00 88.82           C
ATOM   2921 1HD1 ILE A 197       6.711   4.399  23.083  1.00 88.82           H
ATOM   2922 2HD1 ILE A 197       6.901   3.298  21.698  1.00 88.82           H
ATOM   2923 3HD1 ILE A 197       8.251   3.541  22.833  1.00 88.82           H
ATOM   2924  HN  ILE A 197       7.223   8.547  21.551  1.00 88.82           H
ATOM   2925  N   CYS A 198       6.228   7.702  17.916  1.00 91.61           N
ATOM   2926  CA  CYS A 198       5.157   8.166  17.051  1.00 91.61           C
ATOM   2927  C   CYS A 198       4.071   7.089  17.012  1.00 91.61           C
ATOM   2928  O   CYS A 198       4.277   6.014  16.450  1.00 91.61           O
ATOM   2929  HA  CYS A 198       4.774   9.086  17.493  1.00 91.61           H
ATOM   2930  CB  CYS A 198       5.670   8.511  15.652  1.00 91.61           C
ATOM   2931 1HB  CYS A 198       6.297   9.401  15.694  1.00 91.61           H
ATOM   2932 2HB  CYS A 198       6.292   7.701  15.273  1.00 91.61           H
ATOM   2933  SG  CYS A 198       4.259   8.796  14.521  1.00 91.61           S
ATOM   2934  HN  CYS A 198       7.000   7.277  17.443  1.00 91.61           H
ATOM   2935  N   THR A 199       2.937   7.415  17.614  1.00 90.85           N
ATOM   2936  CA  THR A 199       1.832   6.474  17.691  1.00 90.85           C
ATOM   2937  C   THR A 199       0.499   7.202  17.509  1.00 90.85           C
ATOM   2938  O   THR A 199       0.437   8.426  17.603  1.00 90.85           O
ATOM   2939  HA  THR A 199       1.926   5.767  16.867  1.00 90.85           H
ATOM   2940  CB  THR A 199       1.940   5.726  19.021  1.00 90.85           C
ATOM   2941  HB  THR A 199       2.966   5.408  19.207  1.00 90.85           H
ATOM   2942  OG1 THR A 199       0.981   4.678  18.909  1.00 90.85           O
ATOM   2943  HG1 THR A 199       1.095   4.028  19.660  1.00 90.85           H
ATOM   2944  CG2 THR A 199       1.443   6.560  20.204  1.00 90.85           C
ATOM   2945 1HG2 THR A 199       0.396   6.822  20.050  1.00 90.85           H
ATOM   2946 2HG2 THR A 199       2.038   7.471  20.282  1.00 90.85           H
ATOM   2947 3HG2 THR A 199       1.542   5.982  21.123  1.00 90.85           H
ATOM   2948  HN  THR A 199       2.767   8.302  18.045  1.00 90.85           H
ATOM   2949  N   MET A 200      -0.537   6.416  17.251  1.00 91.69           N
ATOM   2950  CA  MET A 200      -1.898   6.914  17.355  1.00 91.69           C
ATOM   2951  C   MET A 200      -2.403   6.833  18.797  1.00 91.69           C
ATOM   2952  O   MET A 200      -2.241   5.809  19.459  1.00 91.69           O
ATOM   2953  HA  MET A 200      -1.855   7.955  17.036  1.00 91.69           H
ATOM   2954  CB  MET A 200      -2.813   6.090  16.447  1.00 91.69           C
ATOM   2955 1HB  MET A 200      -2.694   5.030  16.669  1.00 91.69           H
ATOM   2956 2HB  MET A 200      -3.854   6.343  16.648  1.00 91.69           H
ATOM   2957  CG  MET A 200      -2.497   6.347  14.972  1.00 91.69           C
ATOM   2958 1HG  MET A 200      -2.589   7.410  14.751  1.00 91.69           H
ATOM   2959 2HG  MET A 200      -1.466   6.065  14.758  1.00 91.69           H
ATOM   2960  SD  MET A 200      -3.611   5.412  13.937  1.00 91.69           S
ATOM   2961  CE  MET A 200      -3.037   3.757  14.280  1.00 91.69           C
ATOM   2962 1HE  MET A 200      -1.989   3.669  13.994  1.00 91.69           H
ATOM   2963 2HE  MET A 200      -3.142   3.549  15.344  1.00 91.69           H
ATOM   2964 3HE  MET A 200      -3.630   3.041  13.710  1.00 91.69           H
ATOM   2965  HN  MET A 200      -0.457   5.458  16.976  1.00 91.69           H
ATOM   2966  N   VAL A 201      -3.004   7.927  19.242  1.00 91.71           N
ATOM   2967  CA  VAL A 201      -3.606   7.965  20.564  1.00 91.71           C
ATOM   2968  C   VAL A 201      -5.094   8.294  20.432  1.00 91.71           C
ATOM   2969  O   VAL A 201      -5.463   9.267  19.777  1.00 91.71           O
ATOM   2970  HA  VAL A 201      -3.504   6.971  21.000  1.00 91.71           H
ATOM   2971  CB  VAL A 201      -2.851   8.954  21.454  1.00 91.71           C
ATOM   2972  HB  VAL A 201      -2.950   9.945  21.013  1.00 91.71           H
ATOM   2973  CG1 VAL A 201      -3.459   9.001  22.858  1.00 91.71           C
ATOM   2974 1HG1 VAL A 201      -4.501   9.315  22.792  1.00 91.71           H
ATOM   2975 2HG1 VAL A 201      -3.405   8.011  23.311  1.00 91.71           H
ATOM   2976 3HG1 VAL A 201      -2.904   9.712  23.470  1.00 91.71           H
ATOM   2977  CG2 VAL A 201      -1.361   8.612  21.513  1.00 91.71           C
ATOM   2978 1HG2 VAL A 201      -1.234   7.609  21.920  1.00 91.71           H
ATOM   2979 2HG2 VAL A 201      -0.939   8.653  20.509  1.00 91.71           H
ATOM   2980 3HG2 VAL A 201      -0.849   9.330  22.153  1.00 91.71           H
ATOM   2981  HN  VAL A 201      -3.083   8.774  18.717  1.00 91.71           H
ATOM   2982  N   TYR A 202      -5.910   7.464  21.066  1.00 90.70           N
ATOM   2983  CA  TYR A 202      -7.350   7.651  21.022  1.00 90.70           C
ATOM   2984  C   TYR A 202      -7.847   8.377  22.274  1.00 90.70           C
ATOM   2985  O   TYR A 202      -7.461   8.033  23.390  1.00 90.70           O
ATOM   2986  HA  TYR A 202      -7.584   8.253  20.144  1.00 90.70           H
ATOM   2987  CB  TYR A 202      -7.956   6.246  20.987  1.00 90.70           C
ATOM   2988 1HB  TYR A 202      -7.628   5.698  21.869  1.00 90.70           H
ATOM   2989 2HB  TYR A 202      -9.042   6.329  21.047  1.00 90.70           H
ATOM   2990  CG  TYR A 202      -7.590   5.441  19.738  1.00 90.70           C
ATOM   2991  CD1 TYR A 202      -8.321   5.596  18.578  1.00 90.70           C
ATOM   2992  HD1 TYR A 202      -9.160   6.292  18.551  1.00 90.70           H
ATOM   2993  CD2 TYR A 202      -6.528   4.561  19.773  1.00 90.70           C
ATOM   2994  HD2 TYR A 202      -5.950   4.439  20.689  1.00 90.70           H
ATOM   2995  CE1 TYR A 202      -7.976   4.838  17.403  1.00 90.70           C
ATOM   2996  HE1 TYR A 202      -8.545   4.951  16.480  1.00 90.70           H
ATOM   2997  CE2 TYR A 202      -6.182   3.803  18.598  1.00 90.70           C
ATOM   2998  HE2 TYR A 202      -5.346   3.104  18.611  1.00 90.70           H
ATOM   2999  CZ  TYR A 202      -6.923   3.979  17.471  1.00 90.70           C
ATOM   3000  OH  TYR A 202      -6.597   3.264  16.361  1.00 90.70           O
ATOM   3001  HH  TYR A 202      -5.878   2.604  16.579  1.00 90.70           H
ATOM   3002  HN  TYR A 202      -5.602   6.677  21.601  1.00 90.70           H
ATOM   3003  N   PRO A 203      -8.709   9.390  22.112  1.00 80.92           N
ATOM   3004  CA  PRO A 203      -9.088  10.245  23.240  1.00 80.92           C
ATOM   3005  C   PRO A 203      -9.931   9.507  24.267  1.00 80.92           C
ATOM   3006  O   PRO A 203     -10.591   8.521  23.940  1.00 80.92           O
ATOM   3007  HA  PRO A 203      -8.199  10.568  23.782  1.00 80.92           H
ATOM   3008  CB  PRO A 203      -9.864  11.388  22.583  1.00 80.92           C
ATOM   3009 1HB  PRO A 203     -10.651  11.766  23.236  1.00 80.92           H
ATOM   3010 2HB  PRO A 203      -9.215  12.231  22.348  1.00 80.92           H
ATOM   3011  CG  PRO A 203     -10.432  10.764  21.340  1.00 80.92           C
ATOM   3012 1HG  PRO A 203     -11.371  10.252  21.549  1.00 80.92           H
ATOM   3013 2HG  PRO A 203     -10.642  11.518  20.582  1.00 80.92           H
ATOM   3014  CD  PRO A 203      -9.384   9.799  20.867  1.00 80.92           C
ATOM   3015 1HD  PRO A 203      -9.826   8.948  20.351  1.00 80.92           H
ATOM   3016 2HD  PRO A 203      -8.690  10.270  20.171  1.00 80.92           H
ATOM   3017  N   SER A 204      -9.887  10.008  25.492  1.00 68.37           N
ATOM   3018  CA  SER A 204     -10.182   9.180  26.650  1.00 68.37           C
ATOM   3019  C   SER A 204     -11.527   8.476  26.460  1.00 68.37           C
ATOM   3020  O   SER A 204     -11.619   7.258  26.600  1.00 68.37           O
ATOM   3021  HA  SER A 204      -9.373   8.452  26.699  1.00 68.37           H
ATOM   3022  CB  SER A 204     -10.195  10.013  27.933  1.00 68.37           C
ATOM   3023 1HB  SER A 204     -10.582   9.409  28.754  1.00 68.37           H
ATOM   3024 2HB  SER A 204      -9.175  10.292  28.195  1.00 68.37           H
ATOM   3025  OG  SER A 204     -10.988  11.190  27.798  1.00 68.37           O
ATOM   3026  HG  SER A 204     -11.914  11.019  28.132  1.00 68.37           H
ATOM   3027  HN  SER A 204      -9.655  10.958  25.700  1.00 68.37           H
ATOM   3028  N   ASP A 205     -12.537   9.274  26.145  1.00 72.52           N
ATOM   3029  CA  ASP A 205     -13.910   8.799  26.194  1.00 72.52           C
ATOM   3030  C   ASP A 205     -14.145   7.816  25.045  1.00 72.52           C
ATOM   3031  O   ASP A 205     -13.919   8.148  23.883  1.00 72.52           O
ATOM   3032  HA  ASP A 205     -14.016   8.330  27.172  1.00 72.52           H
ATOM   3033  CB  ASP A 205     -14.899   9.955  26.037  1.00 72.52           C
ATOM   3034 1HB  ASP A 205     -14.587  10.596  25.213  1.00 72.52           H
ATOM   3035 2HB  ASP A 205     -15.884   9.564  25.781  1.00 72.52           H
ATOM   3036  CG  ASP A 205     -14.990  10.777  27.324  1.00 72.52           C
ATOM   3037  OD1 ASP A 205     -14.613  10.223  28.379  1.00 72.52           O
ATOM   3038  OD2 ASP A 205     -15.435  11.941  27.224  1.00 72.52           O
ATOM   3039  HN  ASP A 205     -12.430  10.227  25.862  1.00 72.52           H
ATOM   3040  N   GLU A 206     -14.596   6.625  25.411  1.00 82.90           N
ATOM   3041  CA  GLU A 206     -14.890   5.600  24.423  1.00 82.90           C
ATOM   3042  C   GLU A 206     -13.667   5.351  23.538  1.00 82.90           C
ATOM   3043  O   GLU A 206     -13.803   4.940  22.386  1.00 82.90           O
ATOM   3044  HA  GLU A 206     -15.120   4.703  24.997  1.00 82.90           H
ATOM   3045  CB  GLU A 206     -16.108   5.983  23.580  1.00 82.90           C
ATOM   3046 1HB  GLU A 206     -15.901   6.903  23.032  1.00 82.90           H
ATOM   3047 2HB  GLU A 206     -16.385   5.150  22.935  1.00 82.90           H
ATOM   3048  CG  GLU A 206     -17.322   6.263  24.468  1.00 82.90           C
ATOM   3049 1HG  GLU A 206     -17.026   6.231  25.516  1.00 82.90           H
ATOM   3050 2HG  GLU A 206     -17.696   7.268  24.273  1.00 82.90           H
ATOM   3051  CD  GLU A 206     -18.433   5.242  24.215  1.00 82.90           C
ATOM   3052  OE1 GLU A 206     -18.858   4.608  25.205  1.00 82.90           O
ATOM   3053  OE2 GLU A 206     -18.833   5.119  23.037  1.00 82.90           O
ATOM   3054  HN  GLU A 206     -14.761   6.356  26.360  1.00 82.90           H
ATOM   3055  N   SER A 207     -12.500   5.610  24.109  1.00 89.05           N
ATOM   3056  CA  SER A 207     -11.254   5.420  23.385  1.00 89.05           C
ATOM   3057  C   SER A 207     -11.229   4.032  22.743  1.00 89.05           C
ATOM   3058  O   SER A 207     -10.844   3.887  21.583  1.00 89.05           O
ATOM   3059  HA  SER A 207     -11.243   6.196  22.620  1.00 89.05           H
ATOM   3060  CB  SER A 207     -10.048   5.599  24.309  1.00 89.05           C
ATOM   3061 1HB  SER A 207      -9.157   5.203  23.823  1.00 89.05           H
ATOM   3062 2HB  SER A 207      -9.873   6.662  24.476  1.00 89.05           H
ATOM   3063  OG  SER A 207     -10.234   4.947  25.562  1.00 89.05           O
ATOM   3064  HG  SER A 207     -10.499   5.613  26.259  1.00 89.05           H
ATOM   3065  HN  SER A 207     -12.398   5.944  25.046  1.00 89.05           H
ATOM   3066  N   THR A 208     -11.644   3.045  23.524  1.00 89.39           N
ATOM   3067  CA  THR A 208     -11.576   1.662  23.083  1.00 89.39           C
ATOM   3068  C   THR A 208     -12.500   1.438  21.885  1.00 89.39           C
ATOM   3069  O   THR A 208     -12.130   0.757  20.930  1.00 89.39           O
ATOM   3070  HA  THR A 208     -10.560   1.459  22.746  1.00 89.39           H
ATOM   3071  CB  THR A 208     -11.906   0.768  24.280  1.00 89.39           C
ATOM   3072  HB  THR A 208     -11.845  -0.285  24.007  1.00 89.39           H
ATOM   3073  OG1 THR A 208     -13.188   1.220  24.708  1.00 89.39           O
ATOM   3074  HG1 THR A 208     -13.615   0.530  25.294  1.00 89.39           H
ATOM   3075  CG2 THR A 208     -10.996   1.037  25.481  1.00 89.39           C
ATOM   3076 1HG2 THR A 208     -11.108   2.075  25.796  1.00 89.39           H
ATOM   3077 2HG2 THR A 208      -9.959   0.853  25.199  1.00 89.39           H
ATOM   3078 3HG2 THR A 208     -11.273   0.376  26.302  1.00 89.39           H
ATOM   3079  HN  THR A 208     -12.021   3.179  24.441  1.00 89.39           H
ATOM   3080  N   LYS A 209     -13.685   2.025  21.974  1.00 91.17           N
ATOM   3081  CA  LYS A 209     -14.668   1.891  20.912  1.00 91.17           C
ATOM   3082  C   LYS A 209     -14.111   2.509  19.627  1.00 91.17           C
ATOM   3083  O   LYS A 209     -14.262   1.943  18.546  1.00 91.17           O
ATOM   3084  HA  LYS A 209     -14.824   0.826  20.743  1.00 91.17           H
ATOM   3085  CB  LYS A 209     -16.010   2.482  21.347  1.00 91.17           C
ATOM   3086 1HB  LYS A 209     -15.853   3.466  21.789  1.00 91.17           H
ATOM   3087 2HB  LYS A 209     -16.649   2.624  20.475  1.00 91.17           H
ATOM   3088  CG  LYS A 209     -16.710   1.569  22.356  1.00 91.17           C
ATOM   3089 1HG  LYS A 209     -17.029   0.652  21.861  1.00 91.17           H
ATOM   3090 2HG  LYS A 209     -16.009   1.281  23.139  1.00 91.17           H
ATOM   3091  CD  LYS A 209     -17.921   2.266  22.979  1.00 91.17           C
ATOM   3092 1HD  LYS A 209     -17.584   3.055  23.652  1.00 91.17           H
ATOM   3093 2HD  LYS A 209     -18.511   2.745  22.197  1.00 91.17           H
ATOM   3094  CE  LYS A 209     -18.793   1.270  23.746  1.00 91.17           C
ATOM   3095 1HE  LYS A 209     -19.120   0.474  23.077  1.00 91.17           H
ATOM   3096 2HE  LYS A 209     -18.209   0.802  24.538  1.00 91.17           H
ATOM   3097  NZ  LYS A 209     -19.970   1.953  24.327  1.00 91.17           N
ATOM   3098 1HZ  LYS A 209     -20.622   1.261  24.680  1.00 91.17           H
ATOM   3099 2HZ  LYS A 209     -19.672   2.554  25.087  1.00 91.17           H
ATOM   3100 3HZ  LYS A 209     -20.425   2.511  23.613  1.00 91.17           H
ATOM   3101  HN  LYS A 209     -13.976   2.581  22.752  1.00 91.17           H
ATOM   3102  N   LEU A 210     -13.479   3.662  19.789  1.00 92.22           N
ATOM   3103  CA  LEU A 210     -12.953   4.393  18.649  1.00 92.22           C
ATOM   3104  C   LEU A 210     -11.883   3.546  17.955  1.00 92.22           C
ATOM   3105  O   LEU A 210     -11.900   3.397  16.735  1.00 92.22           O
ATOM   3106  HA  LEU A 210     -13.776   4.548  17.952  1.00 92.22           H
ATOM   3107  CB  LEU A 210     -12.458   5.775  19.080  1.00 92.22           C
ATOM   3108 1HB  LEU A 210     -13.267   6.281  19.607  1.00 92.22           H
ATOM   3109 2HB  LEU A 210     -11.647   5.642  19.796  1.00 92.22           H
ATOM   3110  CG  LEU A 210     -11.966   6.692  17.958  1.00 92.22           C
ATOM   3111  HG  LEU A 210     -11.172   6.175  17.419  1.00 92.22           H
ATOM   3112  CD1 LEU A 210     -13.084   6.977  16.953  1.00 92.22           C
ATOM   3113 1HD1 LEU A 210     -13.425   6.039  16.514  1.00 92.22           H
ATOM   3114 2HD1 LEU A 210     -13.915   7.463  17.463  1.00 92.22           H
ATOM   3115 3HD1 LEU A 210     -12.707   7.630  16.167  1.00 92.22           H
ATOM   3116  CD2 LEU A 210     -11.364   7.978  18.526  1.00 92.22           C
ATOM   3117 1HD2 LEU A 210     -12.120   8.509  19.105  1.00 92.22           H
ATOM   3118 2HD2 LEU A 210     -10.520   7.731  19.171  1.00 92.22           H
ATOM   3119 3HD2 LEU A 210     -11.022   8.612  17.708  1.00 92.22           H
ATOM   3120  HN  LEU A 210     -13.325   4.096  20.677  1.00 92.22           H
ATOM   3121  N   LYS A 211     -10.979   3.014  18.764  1.00 92.48           N
ATOM   3122  CA  LYS A 211      -9.921   2.163  18.247  1.00 92.48           C
ATOM   3123  C   LYS A 211     -10.541   1.014  17.449  1.00 92.48           C
ATOM   3124  O   LYS A 211     -10.155   0.768  16.307  1.00 92.48           O
ATOM   3125  HA  LYS A 211      -9.317   2.767  17.570  1.00 92.48           H
ATOM   3126  CB  LYS A 211      -9.004   1.699  19.381  1.00 92.48           C
ATOM   3127 1HB  LYS A 211      -8.533   2.563  19.849  1.00 92.48           H
ATOM   3128 2HB  LYS A 211      -9.594   1.202  20.150  1.00 92.48           H
ATOM   3129  CG  LYS A 211      -7.928   0.744  18.859  1.00 92.48           C
ATOM   3130 1HG  LYS A 211      -8.387  -0.197  18.557  1.00 92.48           H
ATOM   3131 2HG  LYS A 211      -7.458   1.169  17.972  1.00 92.48           H
ATOM   3132  CD  LYS A 211      -6.865   0.480  19.928  1.00 92.48           C
ATOM   3133 1HD  LYS A 211      -6.460   1.427  20.285  1.00 92.48           H
ATOM   3134 2HD  LYS A 211      -7.322  -0.014  20.786  1.00 92.48           H
ATOM   3135  CE  LYS A 211      -5.735  -0.390  19.374  1.00 92.48           C
ATOM   3136 1HE  LYS A 211      -6.114  -1.385  19.144  1.00 92.48           H
ATOM   3137 2HE  LYS A 211      -5.366   0.035  18.441  1.00 92.48           H
ATOM   3138  NZ  LYS A 211      -4.629  -0.487  20.353  1.00 92.48           N
ATOM   3139 1HZ  LYS A 211      -3.802  -0.850  19.893  1.00 92.48           H
ATOM   3140 2HZ  LYS A 211      -4.430   0.432  20.731  1.00 92.48           H
ATOM   3141 3HZ  LYS A 211      -4.898  -1.111  21.106  1.00 92.48           H
ATOM   3142  HN  LYS A 211     -10.962   3.155  19.754  1.00 92.48           H
ATOM   3143  N   SER A 212     -11.491   0.341  18.081  1.00 91.10           N
ATOM   3144  CA  SER A 212     -12.117  -0.820  17.473  1.00 91.10           C
ATOM   3145  C   SER A 212     -12.709  -0.444  16.113  1.00 91.10           C
ATOM   3146  O   SER A 212     -12.546  -1.175  15.137  1.00 91.10           O
ATOM   3147  HA  SER A 212     -11.316  -1.550  17.352  1.00 91.10           H
ATOM   3148  CB  SER A 212     -13.202  -1.401  18.382  1.00 91.10           C
ATOM   3149 1HB  SER A 212     -12.784  -1.591  19.370  1.00 91.10           H
ATOM   3150 2HB  SER A 212     -13.999  -0.668  18.509  1.00 91.10           H
ATOM   3151  OG  SER A 212     -13.748  -2.609  17.859  1.00 91.10           O
ATOM   3152  HG  SER A 212     -13.011  -3.237  17.610  1.00 91.10           H
ATOM   3153  HN  SER A 212     -11.833   0.577  18.991  1.00 91.10           H
ATOM   3154  N   ALA A 213     -13.385   0.696  16.093  1.00 92.24           N
ATOM   3155  CA  ALA A 213     -14.067   1.140  14.890  1.00 92.24           C
ATOM   3156  C   ALA A 213     -13.033   1.449  13.806  1.00 92.24           C
ATOM   3157  O   ALA A 213     -13.198   1.051  12.654  1.00 92.24           O
ATOM   3158  HA  ALA A 213     -14.705   0.324  14.549  1.00 92.24           H
ATOM   3159  CB  ALA A 213     -14.947   2.348  15.218  1.00 92.24           C
ATOM   3160 1HB  ALA A 213     -15.683   2.068  15.971  1.00 92.24           H
ATOM   3161 2HB  ALA A 213     -14.324   3.157  15.602  1.00 92.24           H
ATOM   3162 3HB  ALA A 213     -15.459   2.681  14.315  1.00 92.24           H
ATOM   3163  HN  ALA A 213     -13.469   1.310  16.878  1.00 92.24           H
ATOM   3164  N   VAL A 214     -11.989   2.155  14.214  1.00 91.79           N
ATOM   3165  CA  VAL A 214     -10.959   2.576  13.279  1.00 91.79           C
ATOM   3166  C   VAL A 214     -10.293   1.340  12.670  1.00 91.79           C
ATOM   3167  O   VAL A 214     -10.051   1.292  11.465  1.00 91.79           O
ATOM   3168  HA  VAL A 214     -11.446   3.140  12.484  1.00 91.79           H
ATOM   3169  CB  VAL A 214      -9.965   3.506  13.979  1.00 91.79           C
ATOM   3170  HB  VAL A 214      -9.651   3.025  14.905  1.00 91.79           H
ATOM   3171  CG1 VAL A 214      -8.720   3.726  13.117  1.00 91.79           C
ATOM   3172 1HG1 VAL A 214      -8.232   2.769  12.932  1.00 91.79           H
ATOM   3173 2HG1 VAL A 214      -9.010   4.176  12.168  1.00 91.79           H
ATOM   3174 3HG1 VAL A 214      -8.031   4.391  13.638  1.00 91.79           H
ATOM   3175  CG2 VAL A 214     -10.624   4.838  14.342  1.00 91.79           C
ATOM   3176 1HG2 VAL A 214     -10.980   5.327  13.435  1.00 91.79           H
ATOM   3177 2HG2 VAL A 214     -11.465   4.658  15.011  1.00 91.79           H
ATOM   3178 3HG2 VAL A 214      -9.896   5.480  14.838  1.00 91.79           H
ATOM   3179  HN  VAL A 214     -11.841   2.439  15.161  1.00 91.79           H
ATOM   3180  N   LEU A 215     -10.017   0.372  13.530  1.00 91.12           N
ATOM   3181  CA  LEU A 215      -9.366  -0.853  13.095  1.00 91.12           C
ATOM   3182  C   LEU A 215     -10.290  -1.604  12.135  1.00 91.12           C
ATOM   3183  O   LEU A 215      -9.844  -2.111  11.108  1.00 91.12           O
ATOM   3184  HA  LEU A 215      -8.463  -0.568  12.554  1.00 91.12           H
ATOM   3185  CB  LEU A 215      -8.926  -1.684  14.303  1.00 91.12           C
ATOM   3186 1HB  LEU A 215      -9.602  -1.470  15.131  1.00 91.12           H
ATOM   3187 2HB  LEU A 215      -9.048  -2.738  14.056  1.00 91.12           H
ATOM   3188  CG  LEU A 215      -7.490  -1.463  14.782  1.00 91.12           C
ATOM   3189  HG  LEU A 215      -6.890  -1.148  13.928  1.00 91.12           H
ATOM   3190  CD1 LEU A 215      -7.425  -0.340  15.819  1.00 91.12           C
ATOM   3191 1HD1 LEU A 215      -7.792   0.586  15.376  1.00 91.12           H
ATOM   3192 2HD1 LEU A 215      -8.044  -0.602  16.678  1.00 91.12           H
ATOM   3193 3HD1 LEU A 215      -6.393  -0.204  16.143  1.00 91.12           H
ATOM   3194  CD2 LEU A 215      -6.881  -2.765  15.307  1.00 91.12           C
ATOM   3195 1HD2 LEU A 215      -7.476  -3.133  16.143  1.00 91.12           H
ATOM   3196 2HD2 LEU A 215      -6.873  -3.509  14.511  1.00 91.12           H
ATOM   3197 3HD2 LEU A 215      -5.860  -2.579  15.641  1.00 91.12           H
ATOM   3198  HN  LEU A 215     -10.229   0.413  14.507  1.00 91.12           H
ATOM   3199  N   THR A 216     -11.562  -1.651  12.505  1.00 91.44           N
ATOM   3200  CA  THR A 216     -12.549  -2.353  11.702  1.00 91.44           C
ATOM   3201  C   THR A 216     -12.582  -1.787  10.281  1.00 91.44           C
ATOM   3202  O   THR A 216     -12.601  -2.540   9.309  1.00 91.44           O
ATOM   3203  HA  THR A 216     -12.247  -3.398  11.623  1.00 91.44           H
ATOM   3204  CB  THR A 216     -13.895  -2.264  12.424  1.00 91.44           C
ATOM   3205  HB  THR A 216     -14.226  -1.228  12.503  1.00 91.44           H
ATOM   3206  OG1 THR A 216     -13.672  -2.934  13.661  1.00 91.44           O
ATOM   3207  HG1 THR A 216     -13.554  -2.266  14.396  1.00 91.44           H
ATOM   3208  CG2 THR A 216     -14.982  -3.096  11.740  1.00 91.44           C
ATOM   3209 1HG2 THR A 216     -14.680  -4.143  11.722  1.00 91.44           H
ATOM   3210 2HG2 THR A 216     -15.124  -2.741  10.719  1.00 91.44           H
ATOM   3211 3HG2 THR A 216     -15.917  -2.997  12.292  1.00 91.44           H
ATOM   3212  HN  THR A 216     -11.920  -1.221  13.334  1.00 91.44           H
ATOM   3213  N   LEU A 217     -12.587  -0.464  10.206  1.00 90.52           N
ATOM   3214  CA  LEU A 217     -12.621   0.212   8.920  1.00 90.52           C
ATOM   3215  C   LEU A 217     -11.392  -0.192   8.104  1.00 90.52           C
ATOM   3216  O   LEU A 217     -11.492  -0.429   6.901  1.00 90.52           O
ATOM   3217  HA  LEU A 217     -13.513  -0.131   8.395  1.00 90.52           H
ATOM   3218  CB  LEU A 217     -12.762   1.723   9.113  1.00 90.52           C
ATOM   3219 1HB  LEU A 217     -13.676   1.914   9.675  1.00 90.52           H
ATOM   3220 2HB  LEU A 217     -11.931   2.070   9.728  1.00 90.52           H
ATOM   3221  CG  LEU A 217     -12.799   2.562   7.834  1.00 90.52           C
ATOM   3222  HG  LEU A 217     -11.919   2.317   7.239  1.00 90.52           H
ATOM   3223  CD1 LEU A 217     -14.026   2.219   6.988  1.00 90.52           C
ATOM   3224 1HD1 LEU A 217     -13.995   1.164   6.714  1.00 90.52           H
ATOM   3225 2HD1 LEU A 217     -14.931   2.418   7.563  1.00 90.52           H
ATOM   3226 3HD1 LEU A 217     -14.028   2.829   6.085  1.00 90.52           H
ATOM   3227  CD2 LEU A 217     -12.724   4.056   8.156  1.00 90.52           C
ATOM   3228 1HD2 LEU A 217     -13.572   4.336   8.782  1.00 90.52           H
ATOM   3229 2HD2 LEU A 217     -11.796   4.268   8.686  1.00 90.52           H
ATOM   3230 3HD2 LEU A 217     -12.752   4.629   7.229  1.00 90.52           H
ATOM   3231  HN  LEU A 217     -12.568   0.142  11.001  1.00 90.52           H
ATOM   3232  N   LYS A 218     -10.261  -0.258   8.790  1.00 88.06           N
ATOM   3233  CA  LYS A 218      -9.004  -0.571   8.132  1.00 88.06           C
ATOM   3234  C   LYS A 218      -9.068  -1.993   7.570  1.00 88.06           C
ATOM   3235  O   LYS A 218      -8.527  -2.266   6.500  1.00 88.06           O
ATOM   3236  HA  LYS A 218      -8.888   0.124   7.301  1.00 88.06           H
ATOM   3237  CB  LYS A 218      -7.828  -0.339   9.084  1.00 88.06           C
ATOM   3238 1HB  LYS A 218      -8.018  -0.841  10.032  1.00 88.06           H
ATOM   3239 2HB  LYS A 218      -6.924  -0.780   8.665  1.00 88.06           H
ATOM   3240  CG  LYS A 218      -7.608   1.155   9.328  1.00 88.06           C
ATOM   3241 1HG  LYS A 218      -7.287   1.635   8.403  1.00 88.06           H
ATOM   3242 2HG  LYS A 218      -8.548   1.623   9.620  1.00 88.06           H
ATOM   3243  CD  LYS A 218      -6.558   1.384  10.417  1.00 88.06           C
ATOM   3244 1HD  LYS A 218      -6.814   0.801  11.302  1.00 88.06           H
ATOM   3245 2HD  LYS A 218      -5.587   1.030  10.072  1.00 88.06           H
ATOM   3246  CE  LYS A 218      -6.465   2.866  10.786  1.00 88.06           C
ATOM   3247 1HE  LYS A 218      -6.580   3.477   9.891  1.00 88.06           H
ATOM   3248 2HE  LYS A 218      -7.279   3.131  11.460  1.00 88.06           H
ATOM   3249  NZ  LYS A 218      -5.165   3.159  11.430  1.00 88.06           N
ATOM   3250 1HZ  LYS A 218      -5.305   3.809  12.195  1.00 88.06           H
ATOM   3251 2HZ  LYS A 218      -4.763   2.299  11.787  1.00 88.06           H
ATOM   3252 3HZ  LYS A 218      -4.535   3.569  10.749  1.00 88.06           H
ATOM   3253  HN  LYS A 218     -10.195  -0.102   9.775  1.00 88.06           H
ATOM   3254  N   VAL A 219      -9.734  -2.861   8.318  1.00 87.66           N
ATOM   3255  CA  VAL A 219      -9.867  -4.250   7.912  1.00 87.66           C
ATOM   3256  C   VAL A 219     -10.767  -4.332   6.677  1.00 87.66           C
ATOM   3257  O   VAL A 219     -10.462  -5.056   5.730  1.00 87.66           O
ATOM   3258  HA  VAL A 219      -8.874  -4.612   7.647  1.00 87.66           H
ATOM   3259  CB  VAL A 219     -10.382  -5.090   9.083  1.00 87.66           C
ATOM   3260  HB  VAL A 219     -11.259  -4.590   9.494  1.00 87.66           H
ATOM   3261  CG1 VAL A 219     -10.811  -6.481   8.612  1.00 87.66           C
ATOM   3262 1HG1 VAL A 219     -11.608  -6.385   7.874  1.00 87.66           H
ATOM   3263 2HG1 VAL A 219      -9.959  -6.992   8.164  1.00 87.66           H
ATOM   3264 3HG1 VAL A 219     -11.173  -7.057   9.464  1.00 87.66           H
ATOM   3265  CG2 VAL A 219      -9.333  -5.185  10.192  1.00 87.66           C
ATOM   3266 1HG2 VAL A 219      -8.429  -5.651   9.798  1.00 87.66           H
ATOM   3267 2HG2 VAL A 219      -9.097  -4.185  10.556  1.00 87.66           H
ATOM   3268 3HG2 VAL A 219      -9.724  -5.788  11.012  1.00 87.66           H
ATOM   3269  HN  VAL A 219     -10.176  -2.629   9.184  1.00 87.66           H
ATOM   3270  N   ILE A 220     -11.856  -3.579   6.726  1.00 87.33           N
ATOM   3271  CA  ILE A 220     -12.817  -3.582   5.637  1.00 87.33           C
ATOM   3272  C   ILE A 220     -12.132  -3.103   4.356  1.00 87.33           C
ATOM   3273  O   ILE A 220     -12.220  -3.757   3.318  1.00 87.33           O
ATOM   3274  HA  ILE A 220     -13.142  -4.612   5.490  1.00 87.33           H
ATOM   3275  CB  ILE A 220     -14.056  -2.766   6.013  1.00 87.33           C
ATOM   3276  HB  ILE A 220     -13.725  -1.807   6.411  1.00 87.33           H
ATOM   3277  CG1 ILE A 220     -14.856  -3.462   7.117  1.00 87.33           C
ATOM   3278 1HG1 ILE A 220     -15.326  -4.361   6.718  1.00 87.33           H
ATOM   3279 2HG1 ILE A 220     -14.183  -3.780   7.913  1.00 87.33           H
ATOM   3280  CG2 ILE A 220     -14.914  -2.472   4.781  1.00 87.33           C
ATOM   3281 1HG2 ILE A 220     -14.329  -1.905   4.058  1.00 87.33           H
ATOM   3282 2HG2 ILE A 220     -15.237  -3.411   4.331  1.00 87.33           H
ATOM   3283 3HG2 ILE A 220     -15.788  -1.891   5.077  1.00 87.33           H
ATOM   3284  CD1 ILE A 220     -15.926  -2.530   7.688  1.00 87.33           C
ATOM   3285 1HD1 ILE A 220     -15.450  -1.644   8.108  1.00 87.33           H
ATOM   3286 2HD1 ILE A 220     -16.611  -2.233   6.894  1.00 87.33           H
ATOM   3287 3HD1 ILE A 220     -16.480  -3.049   8.470  1.00 87.33           H
ATOM   3288  HN  ILE A 220     -12.085  -2.977   7.491  1.00 87.33           H
ATOM   3289  N   LEU A 221     -11.464  -1.964   4.470  1.00 85.15           N
ATOM   3290  CA  LEU A 221     -10.841  -1.342   3.314  1.00 85.15           C
ATOM   3291  C   LEU A 221      -9.555  -2.094   2.967  1.00 85.15           C
ATOM   3292  O   LEU A 221      -9.095  -2.050   1.827  1.00 85.15           O
ATOM   3293  HA  LEU A 221     -11.534  -1.439   2.478  1.00 85.15           H
ATOM   3294  CB  LEU A 221     -10.632   0.154   3.558  1.00 85.15           C
ATOM   3295 1HB  LEU A 221      -9.941   0.273   4.392  1.00 85.15           H
ATOM   3296 2HB  LEU A 221     -10.149   0.581   2.680  1.00 85.15           H
ATOM   3297  CG  LEU A 221     -11.893   0.967   3.858  1.00 85.15           C
ATOM   3298  HG  LEU A 221     -12.432   0.476   4.668  1.00 85.15           H
ATOM   3299  CD1 LEU A 221     -11.536   2.375   4.340  1.00 85.15           C
ATOM   3300 1HD1 LEU A 221     -10.939   2.307   5.250  1.00 85.15           H
ATOM   3301 2HD1 LEU A 221     -10.964   2.889   3.568  1.00 85.15           H
ATOM   3302 3HD1 LEU A 221     -12.450   2.931   4.546  1.00 85.15           H
ATOM   3303  CD2 LEU A 221     -12.828   0.996   2.647  1.00 85.15           C
ATOM   3304 1HD2 LEU A 221     -12.312   1.450   1.800  1.00 85.15           H
ATOM   3305 2HD2 LEU A 221     -13.121  -0.022   2.390  1.00 85.15           H
ATOM   3306 3HD2 LEU A 221     -13.716   1.581   2.887  1.00 85.15           H
ATOM   3307  HN  LEU A 221     -11.346  -1.469   5.331  1.00 85.15           H
ATOM   3308  N   GLY A 222      -9.011  -2.766   3.970  1.00 77.19           N
ATOM   3309  CA  GLY A 222      -7.714  -3.406   3.827  1.00 77.19           C
ATOM   3310  C   GLY A 222      -7.844  -4.756   3.119  1.00 77.19           C
ATOM   3311  O   GLY A 222      -6.969  -5.140   2.344  1.00 77.19           O
ATOM   3312 1HA  GLY A 222      -7.045  -2.757   3.261  1.00 77.19           H
ATOM   3313 2HA  GLY A 222      -7.264  -3.548   4.809  1.00 77.19           H
ATOM   3314  HN  GLY A 222      -9.440  -2.877   4.867  1.00 77.19           H
ATOM   3315  N   PHE A 223      -8.941  -5.438   3.411  1.00 75.12           N
ATOM   3316  CA  PHE A 223      -9.080  -6.832   3.025  1.00 75.12           C
ATOM   3317  C   PHE A 223     -10.177  -7.003   1.972  1.00 75.12           C
ATOM   3318  O   PHE A 223      -9.918  -7.495   0.875  1.00 75.12           O
ATOM   3319  HA  PHE A 223      -8.125  -7.149   2.607  1.00 75.12           H
ATOM   3320  CB  PHE A 223      -9.474  -7.607   4.284  1.00 75.12           C
ATOM   3321 1HB  PHE A 223      -8.999  -7.142   5.148  1.00 75.12           H
ATOM   3322 2HB  PHE A 223     -10.551  -7.523   4.429  1.00 75.12           H
ATOM   3323  CG  PHE A 223      -9.093  -9.089   4.248  1.00 75.12           C
ATOM   3324  CD1 PHE A 223     -10.063 -10.038   4.161  1.00 75.12           C
ATOM   3325  HD1 PHE A 223     -11.112  -9.743   4.117  1.00 75.12           H
ATOM   3326  CD2 PHE A 223      -7.785  -9.456   4.302  1.00 75.12           C
ATOM   3327  HD2 PHE A 223      -7.008  -8.695   4.372  1.00 75.12           H
ATOM   3328  CE1 PHE A 223      -9.710 -11.413   4.127  1.00 75.12           C
ATOM   3329  HE1 PHE A 223     -10.488 -12.173   4.057  1.00 75.12           H
ATOM   3330  CE2 PHE A 223      -7.432 -10.831   4.268  1.00 75.12           C
ATOM   3331  HE2 PHE A 223      -6.384 -11.126   4.311  1.00 75.12           H
ATOM   3332  CZ  PHE A 223      -8.402 -11.780   4.181  1.00 75.12           C
ATOM   3333  HZ  PHE A 223      -8.131 -12.836   4.154  1.00 75.12           H
ATOM   3334  HN  PHE A 223      -9.725  -5.055   3.900  1.00 75.12           H
ATOM   3335  N   PHE A 224     -11.379  -6.587   2.343  1.00 78.30           N
ATOM   3336  CA  PHE A 224     -12.554  -6.886   1.543  1.00 78.30           C
ATOM   3337  C   PHE A 224     -12.534  -6.108   0.226  1.00 78.30           C
ATOM   3338  O   PHE A 224     -12.942  -6.626  -0.812  1.00 78.30           O
ATOM   3339  HA  PHE A 224     -12.538  -7.955   1.331  1.00 78.30           H
ATOM   3340  CB  PHE A 224     -13.774  -6.453   2.359  1.00 78.30           C
ATOM   3341 1HB  PHE A 224     -13.590  -5.459   2.767  1.00 78.30           H
ATOM   3342 2HB  PHE A 224     -14.633  -6.371   1.694  1.00 78.30           H
ATOM   3343  CG  PHE A 224     -14.124  -7.402   3.506  1.00 78.30           C
ATOM   3344  CD1 PHE A 224     -14.942  -8.466   3.283  1.00 78.30           C
ATOM   3345  HD1 PHE A 224     -15.348  -8.642   2.287  1.00 78.30           H
ATOM   3346  CD2 PHE A 224     -13.618  -7.183   4.749  1.00 78.30           C
ATOM   3347  HD2 PHE A 224     -12.962  -6.330   4.928  1.00 78.30           H
ATOM   3348  CE1 PHE A 224     -15.267  -9.347   4.348  1.00 78.30           C
ATOM   3349  HE1 PHE A 224     -15.922 -10.199   4.170  1.00 78.30           H
ATOM   3350  CE2 PHE A 224     -13.943  -8.064   5.814  1.00 78.30           C
ATOM   3351  HE2 PHE A 224     -13.537  -7.888   6.811  1.00 78.30           H
ATOM   3352  CZ  PHE A 224     -14.760  -9.128   5.591  1.00 78.30           C
ATOM   3353  HZ  PHE A 224     -15.010  -9.804   6.409  1.00 78.30           H
ATOM   3354  HN  PHE A 224     -11.556  -6.055   3.171  1.00 78.30           H
ATOM   3355  N   LEU A 225     -12.055  -4.875   0.311  1.00 77.18           N
ATOM   3356  CA  LEU A 225     -11.989  -4.015  -0.858  1.00 77.18           C
ATOM   3357  C   LEU A 225     -11.093  -4.665  -1.914  1.00 77.18           C
ATOM   3358  O   LEU A 225     -11.520  -4.882  -3.047  1.00 77.18           O
ATOM   3359  HA  LEU A 225     -12.998  -3.936  -1.263  1.00 77.18           H
ATOM   3360  CB  LEU A 225     -11.548  -2.605  -0.462  1.00 77.18           C
ATOM   3361 1HB  LEU A 225     -12.298  -2.187   0.210  1.00 77.18           H
ATOM   3362 2HB  LEU A 225     -10.620  -2.681   0.105  1.00 77.18           H
ATOM   3363  CG  LEU A 225     -11.331  -1.621  -1.613  1.00 77.18           C
ATOM   3364  HG  LEU A 225     -10.728  -2.115  -2.375  1.00 77.18           H
ATOM   3365  CD1 LEU A 225     -12.661  -1.240  -2.267  1.00 77.18           C
ATOM   3366 1HD1 LEU A 225     -13.144  -2.135  -2.658  1.00 77.18           H
ATOM   3367 2HD1 LEU A 225     -13.309  -0.772  -1.525  1.00 77.18           H
ATOM   3368 3HD1 LEU A 225     -12.478  -0.540  -3.082  1.00 77.18           H
ATOM   3369  CD2 LEU A 225     -10.549  -0.393  -1.145  1.00 77.18           C
ATOM   3370 1HD2 LEU A 225     -11.105   0.112  -0.355  1.00 77.18           H
ATOM   3371 2HD2 LEU A 225      -9.577  -0.704  -0.763  1.00 77.18           H
ATOM   3372 3HD2 LEU A 225     -10.409   0.290  -1.983  1.00 77.18           H
ATOM   3373  HN  LEU A 225     -11.716  -4.464   1.158  1.00 77.18           H
ATOM   3374  N   PRO A 226      -9.840  -4.987  -1.565  1.00 74.45           N
ATOM   3375  CA  PRO A 226      -8.960  -5.706  -2.489  1.00 74.45           C
ATOM   3376  C   PRO A 226      -9.597  -6.979  -3.020  1.00 74.45           C
ATOM   3377  O   PRO A 226      -9.465  -7.299  -4.200  1.00 74.45           O
ATOM   3378  HA  PRO A 226      -8.765  -5.096  -3.371  1.00 74.45           H
ATOM   3379  CB  PRO A 226      -7.715  -6.000  -1.649  1.00 74.45           C
ATOM   3380 1HB  PRO A 226      -7.781  -6.974  -1.163  1.00 74.45           H
ATOM   3381 2HB  PRO A 226      -6.812  -6.010  -2.260  1.00 74.45           H
ATOM   3382  CG  PRO A 226      -7.697  -4.864  -0.634  1.00 74.45           C
ATOM   3383 1HG  PRO A 226      -7.095  -5.111   0.240  1.00 74.45           H
ATOM   3384 2HG  PRO A 226      -7.269  -3.953  -1.054  1.00 74.45           H
ATOM   3385  CD  PRO A 226      -9.167  -4.696  -0.286  1.00 74.45           C
ATOM   3386 1HD  PRO A 226      -9.479  -5.387   0.497  1.00 74.45           H
ATOM   3387 2HD  PRO A 226      -9.385  -3.691   0.075  1.00 74.45           H
ATOM   3388  N   PHE A 227     -10.278  -7.680  -2.125  1.00 77.04           N
ATOM   3389  CA  PHE A 227     -10.875  -8.958  -2.472  1.00 77.04           C
ATOM   3390  C   PHE A 227     -11.969  -8.783  -3.527  1.00 77.04           C
ATOM   3391  O   PHE A 227     -12.031  -9.541  -4.494  1.00 77.04           O
ATOM   3392  HA  PHE A 227     -10.082  -9.588  -2.874  1.00 77.04           H
ATOM   3393  CB  PHE A 227     -11.501  -9.521  -1.194  1.00 77.04           C
ATOM   3394 1HB  PHE A 227     -10.746  -9.539  -0.409  1.00 77.04           H
ATOM   3395 2HB  PHE A 227     -12.291  -8.847  -0.861  1.00 77.04           H
ATOM   3396  CG  PHE A 227     -12.084 -10.926  -1.354  1.00 77.04           C
ATOM   3397  CD1 PHE A 227     -13.423 -11.092  -1.525  1.00 77.04           C
ATOM   3398  HD1 PHE A 227     -14.081 -10.223  -1.549  1.00 77.04           H
ATOM   3399  CD2 PHE A 227     -11.263 -12.010  -1.324  1.00 77.04           C
ATOM   3400  HD2 PHE A 227     -10.190 -11.878  -1.186  1.00 77.04           H
ATOM   3401  CE1 PHE A 227     -13.964 -12.396  -1.673  1.00 77.04           C
ATOM   3402  HE1 PHE A 227     -15.037 -12.529  -1.811  1.00 77.04           H
ATOM   3403  CE2 PHE A 227     -11.804 -13.315  -1.472  1.00 77.04           C
ATOM   3404  HE2 PHE A 227     -11.147 -14.184  -1.447  1.00 77.04           H
ATOM   3405  CZ  PHE A 227     -13.143 -13.480  -1.643  1.00 77.04           C
ATOM   3406  HZ  PHE A 227     -13.559 -14.482  -1.757  1.00 77.04           H
ATOM   3407  HN  PHE A 227     -10.423  -7.388  -1.179  1.00 77.04           H
ATOM   3408  N   VAL A 228     -12.806  -7.780  -3.306  1.00 79.61           N
ATOM   3409  CA  VAL A 228     -13.861  -7.463  -4.253  1.00 79.61           C
ATOM   3410  C   VAL A 228     -13.238  -7.107  -5.604  1.00 79.61           C
ATOM   3411  O   VAL A 228     -13.713  -7.554  -6.647  1.00 79.61           O
ATOM   3412  HA  VAL A 228     -14.474  -8.356  -4.373  1.00 79.61           H
ATOM   3413  CB  VAL A 228     -14.750  -6.350  -3.693  1.00 79.61           C
ATOM   3414  HB  VAL A 228     -14.104  -5.524  -3.393  1.00 79.61           H
ATOM   3415  CG1 VAL A 228     -15.714  -5.829  -4.760  1.00 79.61           C
ATOM   3416 1HG1 VAL A 228     -15.145  -5.432  -5.601  1.00 79.61           H
ATOM   3417 2HG1 VAL A 228     -16.350  -6.644  -5.104  1.00 79.61           H
ATOM   3418 3HG1 VAL A 228     -16.333  -5.039  -4.336  1.00 79.61           H
ATOM   3419  CG2 VAL A 228     -15.509  -6.826  -2.453  1.00 79.61           C
ATOM   3420 1HG2 VAL A 228     -16.138  -7.676  -2.717  1.00 79.61           H
ATOM   3421 2HG2 VAL A 228     -14.797  -7.126  -1.684  1.00 79.61           H
ATOM   3422 3HG2 VAL A 228     -16.133  -6.016  -2.075  1.00 79.61           H
ATOM   3423  HN  VAL A 228     -12.770  -7.190  -2.499  1.00 79.61           H
ATOM   3424  N   VAL A 229     -12.184  -6.307  -5.542  1.00 74.15           N
ATOM   3425  CA  VAL A 229     -11.481  -5.901  -6.747  1.00 74.15           C
ATOM   3426  C   VAL A 229     -10.973  -7.144  -7.479  1.00 74.15           C
ATOM   3427  O   VAL A 229     -11.172  -7.283  -8.685  1.00 74.15           O
ATOM   3428  HA  VAL A 229     -12.196  -5.384  -7.387  1.00 74.15           H
ATOM   3429  CB  VAL A 229     -10.364  -4.916  -6.394  1.00 74.15           C
ATOM   3430  HB  VAL A 229      -9.792  -5.340  -5.568  1.00 74.15           H
ATOM   3431  CG1 VAL A 229      -9.411  -4.722  -7.575  1.00 74.15           C
ATOM   3432 1HG1 VAL A 229      -8.962  -5.679  -7.841  1.00 74.15           H
ATOM   3433 2HG1 VAL A 229      -9.965  -4.331  -8.428  1.00 74.15           H
ATOM   3434 3HG1 VAL A 229      -8.627  -4.018  -7.297  1.00 74.15           H
ATOM   3435  CG2 VAL A 229     -10.940  -3.577  -5.928  1.00 74.15           C
ATOM   3436 1HG2 VAL A 229     -11.547  -3.146  -6.724  1.00 74.15           H
ATOM   3437 2HG2 VAL A 229     -11.559  -3.736  -5.045  1.00 74.15           H
ATOM   3438 3HG2 VAL A 229     -10.125  -2.896  -5.684  1.00 74.15           H
ATOM   3439  HN  VAL A 229     -11.811  -5.939  -4.690  1.00 74.15           H
ATOM   3440  N   MET A 230     -10.325  -8.016  -6.720  1.00 76.21           N
ATOM   3441  CA  MET A 230      -9.764  -9.230  -7.287  1.00 76.21           C
ATOM   3442  C   MET A 230     -10.826 -10.016  -8.059  1.00 76.21           C
ATOM   3443  O   MET A 230     -10.630 -10.347  -9.228  1.00 76.21           O
ATOM   3444  HA  MET A 230      -8.979  -8.901  -7.968  1.00 76.21           H
ATOM   3445  CB  MET A 230      -9.198 -10.103  -6.165  1.00 76.21           C
ATOM   3446 1HB  MET A 230      -9.874 -10.087  -5.311  1.00 76.21           H
ATOM   3447 2HB  MET A 230      -9.134 -11.138  -6.502  1.00 76.21           H
ATOM   3448  CG  MET A 230      -7.813  -9.614  -5.736  1.00 76.21           C
ATOM   3449 1HG  MET A 230      -7.160  -9.536  -6.605  1.00 76.21           H
ATOM   3450 2HG  MET A 230      -7.889  -8.617  -5.303  1.00 76.21           H
ATOM   3451  SD  MET A 230      -7.109 -10.743  -4.545  1.00 76.21           S
ATOM   3452  CE  MET A 230      -7.409  -9.832  -3.040  1.00 76.21           C
ATOM   3453 1HE  MET A 230      -6.901  -8.869  -3.091  1.00 76.21           H
ATOM   3454 2HE  MET A 230      -8.480  -9.672  -2.919  1.00 76.21           H
ATOM   3455 3HE  MET A 230      -7.028 -10.398  -2.190  1.00 76.21           H
ATOM   3456  HN  MET A 230     -10.183  -7.903  -5.737  1.00 76.21           H
ATOM   3457  N   ALA A 231     -11.926 -10.292  -7.376  1.00 79.42           N
ATOM   3458  CA  ALA A 231     -12.955 -11.155  -7.930  1.00 79.42           C
ATOM   3459  C   ALA A 231     -13.482 -10.543  -9.230  1.00 79.42           C
ATOM   3460  O   ALA A 231     -13.674 -11.249 -10.219  1.00 79.42           O
ATOM   3461  HA  ALA A 231     -12.496 -12.119  -8.152  1.00 79.42           H
ATOM   3462  CB  ALA A 231     -14.061 -11.363  -6.893  1.00 79.42           C
ATOM   3463 1HB  ALA A 231     -13.640 -11.826  -6.001  1.00 79.42           H
ATOM   3464 2HB  ALA A 231     -14.498 -10.399  -6.630  1.00 79.42           H
ATOM   3465 3HB  ALA A 231     -14.833 -12.010  -7.310  1.00 79.42           H
ATOM   3466  HN  ALA A 231     -12.120  -9.938  -6.461  1.00 79.42           H
ATOM   3467  N   CYS A 232     -13.701  -9.237  -9.185  1.00 79.40           N
ATOM   3468  CA  CYS A 232     -14.162  -8.515 -10.359  1.00 79.40           C
ATOM   3469  C   CYS A 232     -13.121  -8.686 -11.467  1.00 79.40           C
ATOM   3470  O   CYS A 232     -13.470  -8.958 -12.615  1.00 79.40           O
ATOM   3471  HA  CYS A 232     -15.112  -8.963 -10.649  1.00 79.40           H
ATOM   3472  CB  CYS A 232     -14.428  -7.041 -10.048  1.00 79.40           C
ATOM   3473 1HB  CYS A 232     -13.577  -6.613  -9.519  1.00 79.40           H
ATOM   3474 2HB  CYS A 232     -14.541  -6.480 -10.976  1.00 79.40           H
ATOM   3475  SG  CYS A 232     -15.941  -6.879  -9.032  1.00 79.40           S
ATOM   3476  HG  CYS A 232     -15.356  -7.150  -7.868  1.00 79.40           H
ATOM   3477  HN  CYS A 232     -13.569  -8.676  -8.369  1.00 79.40           H
ATOM   3478  N   CYS A 233     -11.863  -8.519 -11.085  1.00 74.61           N
ATOM   3479  CA  CYS A 233     -10.779  -8.533 -12.052  1.00 74.61           C
ATOM   3480  C   CYS A 233     -10.775  -9.895 -12.750  1.00 74.61           C
ATOM   3481  O   CYS A 233     -10.768  -9.967 -13.978  1.00 74.61           O
ATOM   3482  HA  CYS A 233     -10.984  -7.734 -12.764  1.00 74.61           H
ATOM   3483  CB  CYS A 233      -9.432  -8.225 -11.395  1.00 74.61           C
ATOM   3484 1HB  CYS A 233      -9.260  -8.905 -10.561  1.00 74.61           H
ATOM   3485 2HB  CYS A 233      -8.624  -8.387 -12.110  1.00 74.61           H
ATOM   3486  SG  CYS A 233      -9.405  -6.493 -10.806  1.00 74.61           S
ATOM   3487  HG  CYS A 233      -8.156  -6.521 -10.347  1.00 74.61           H
ATOM   3488  HN  CYS A 233     -11.582  -8.376 -10.136  1.00 74.61           H
ATOM   3489  N   TYR A 234     -10.781 -10.941 -11.937  1.00 75.44           N
ATOM   3490  CA  TYR A 234     -10.695 -12.294 -12.458  1.00 75.44           C
ATOM   3491  C   TYR A 234     -11.937 -12.646 -13.279  1.00 75.44           C
ATOM   3492  O   TYR A 234     -11.834 -13.280 -14.327  1.00 75.44           O
ATOM   3493  HA  TYR A 234      -9.816 -12.352 -13.100  1.00 75.44           H
ATOM   3494  CB  TYR A 234     -10.629 -13.213 -11.236  1.00 75.44           C
ATOM   3495 1HB  TYR A 234     -11.308 -12.835 -10.472  1.00 75.44           H
ATOM   3496 2HB  TYR A 234     -10.987 -14.203 -11.519  1.00 75.44           H
ATOM   3497  CG  TYR A 234      -9.229 -13.347 -10.633  1.00 75.44           C
ATOM   3498  CD1 TYR A 234      -8.194 -13.847 -11.396  1.00 75.44           C
ATOM   3499  HD1 TYR A 234      -8.374 -14.148 -12.428  1.00 75.44           H
ATOM   3500  CD2 TYR A 234      -9.003 -12.966  -9.326  1.00 75.44           C
ATOM   3501  HD2 TYR A 234      -9.820 -12.571  -8.723  1.00 75.44           H
ATOM   3502  CE1 TYR A 234      -6.877 -13.973 -10.828  1.00 75.44           C
ATOM   3503  HE1 TYR A 234      -6.050 -14.367 -11.419  1.00 75.44           H
ATOM   3504  CE2 TYR A 234      -7.685 -13.092  -8.758  1.00 75.44           C
ATOM   3505  HE2 TYR A 234      -7.492 -12.796  -7.727  1.00 75.44           H
ATOM   3506  CZ  TYR A 234      -6.687 -13.589  -9.537  1.00 75.44           C
ATOM   3507  OH  TYR A 234      -5.443 -13.708  -9.000  1.00 75.44           O
ATOM   3508  HH  TYR A 234      -4.778 -13.904  -9.721  1.00 75.44           H
ATOM   3509  HN  TYR A 234     -10.842 -10.875 -10.941  1.00 75.44           H
ATOM   3510  N   THR A 235     -13.084 -12.217 -12.771  1.00 81.09           N
ATOM   3511  CA  THR A 235     -14.338 -12.425 -13.474  1.00 81.09           C
ATOM   3512  C   THR A 235     -14.266 -11.826 -14.881  1.00 81.09           C
ATOM   3513  O   THR A 235     -14.668 -12.465 -15.852  1.00 81.09           O
ATOM   3514  HA  THR A 235     -14.493 -13.498 -13.591  1.00 81.09           H
ATOM   3515  CB  THR A 235     -15.462 -11.836 -12.620  1.00 81.09           C
ATOM   3516  HB  THR A 235     -15.365 -10.753 -12.541  1.00 81.09           H
ATOM   3517  OG1 THR A 235     -15.377 -12.553 -11.392  1.00 81.09           O
ATOM   3518  HG1 THR A 235     -14.962 -11.977 -10.688  1.00 81.09           H
ATOM   3519  CG2 THR A 235     -16.851 -12.185 -13.159  1.00 81.09           C
ATOM   3520 1HG2 THR A 235     -16.973 -13.268 -13.175  1.00 81.09           H
ATOM   3521 2HG2 THR A 235     -16.957 -11.793 -14.170  1.00 81.09           H
ATOM   3522 3HG2 THR A 235     -17.612 -11.743 -12.516  1.00 81.09           H
ATOM   3523  HN  THR A 235     -13.164 -11.737 -11.897  1.00 81.09           H
ATOM   3524  N   ILE A 236     -13.751 -10.607 -14.945  1.00 77.52           N
ATOM   3525  CA  ILE A 236     -13.583  -9.932 -16.220  1.00 77.52           C
ATOM   3526  C   ILE A 236     -12.627 -10.741 -17.099  1.00 77.52           C
ATOM   3527  O   ILE A 236     -12.884 -10.936 -18.286  1.00 77.52           O
ATOM   3528  HA  ILE A 236     -14.558  -9.904 -16.706  1.00 77.52           H
ATOM   3529  CB  ILE A 236     -13.143  -8.482 -16.005  1.00 77.52           C
ATOM   3530  HB  ILE A 236     -12.467  -8.454 -15.150  1.00 77.52           H
ATOM   3531  CG1 ILE A 236     -14.339  -7.591 -15.666  1.00 77.52           C
ATOM   3532 1HG1 ILE A 236     -14.992  -7.506 -16.535  1.00 77.52           H
ATOM   3533 2HG1 ILE A 236     -14.925  -8.049 -14.870  1.00 77.52           H
ATOM   3534  CG2 ILE A 236     -12.363  -7.961 -17.214  1.00 77.52           C
ATOM   3535 1HG2 ILE A 236     -11.477  -8.576 -17.367  1.00 77.52           H
ATOM   3536 2HG2 ILE A 236     -12.995  -8.006 -18.101  1.00 77.52           H
ATOM   3537 3HG2 ILE A 236     -12.062  -6.929 -17.034  1.00 77.52           H
ATOM   3538  CD1 ILE A 236     -13.878  -6.198 -15.230  1.00 77.52           C
ATOM   3539 1HD1 ILE A 236     -13.246  -6.285 -14.347  1.00 77.52           H
ATOM   3540 2HD1 ILE A 236     -13.313  -5.733 -16.038  1.00 77.52           H
ATOM   3541 3HD1 ILE A 236     -14.748  -5.585 -14.996  1.00 77.52           H
ATOM   3542  HN  ILE A 236     -13.452 -10.084 -14.147  1.00 77.52           H
ATOM   3543  N   ILE A 237     -11.544 -11.190 -16.482  1.00 74.24           N
ATOM   3544  CA  ILE A 237     -10.501 -11.889 -17.213  1.00 74.24           C
ATOM   3545  C   ILE A 237     -11.090 -13.148 -17.853  1.00 74.24           C
ATOM   3546  O   ILE A 237     -10.902 -13.390 -19.044  1.00 74.24           O
ATOM   3547  HA  ILE A 237     -10.159 -11.227 -18.008  1.00 74.24           H
ATOM   3548  CB  ILE A 237      -9.302 -12.165 -16.305  1.00 74.24           C
ATOM   3549  HB  ILE A 237      -9.674 -12.537 -15.351  1.00 74.24           H
ATOM   3550  CG1 ILE A 237      -8.526 -10.878 -16.016  1.00 74.24           C
ATOM   3551 1HG1 ILE A 237      -8.093 -10.495 -16.940  1.00 74.24           H
ATOM   3552 2HG1 ILE A 237      -9.208 -10.114 -15.643  1.00 74.24           H
ATOM   3553  CG2 ILE A 237      -8.405 -13.255 -16.896  1.00 74.24           C
ATOM   3554 1HG2 ILE A 237      -8.977 -14.175 -17.008  1.00 74.24           H
ATOM   3555 2HG2 ILE A 237      -8.039 -12.934 -17.871  1.00 74.24           H
ATOM   3556 3HG2 ILE A 237      -7.560 -13.431 -16.230  1.00 74.24           H
ATOM   3557  CD1 ILE A 237      -7.417 -11.125 -14.991  1.00 74.24           C
ATOM   3558 1HD1 ILE A 237      -7.855 -11.485 -14.061  1.00 74.24           H
ATOM   3559 2HD1 ILE A 237      -6.724 -11.872 -15.379  1.00 74.24           H
ATOM   3560 3HD1 ILE A 237      -6.881 -10.194 -14.805  1.00 74.24           H
ATOM   3561  HN  ILE A 237     -11.373 -11.083 -15.502  1.00 74.24           H
ATOM   3562  N   ILE A 238     -11.791 -13.918 -17.033  1.00 75.46           N
ATOM   3563  CA  ILE A 238     -12.358 -15.176 -17.488  1.00 75.46           C
ATOM   3564  C   ILE A 238     -13.271 -14.914 -18.688  1.00 75.46           C
ATOM   3565  O   ILE A 238     -13.190 -15.612 -19.698  1.00 75.46           O
ATOM   3566  HA  ILE A 238     -11.532 -15.807 -17.815  1.00 75.46           H
ATOM   3567  CB  ILE A 238     -13.052 -15.900 -16.333  1.00 75.46           C
ATOM   3568  HB  ILE A 238     -13.699 -15.187 -15.822  1.00 75.46           H
ATOM   3569  CG1 ILE A 238     -12.033 -16.401 -15.308  1.00 75.46           C
ATOM   3570 1HG1 ILE A 238     -11.523 -17.282 -15.698  1.00 75.46           H
ATOM   3571 2HG1 ILE A 238     -11.272 -15.638 -15.145  1.00 75.46           H
ATOM   3572  CG2 ILE A 238     -13.946 -17.029 -16.852  1.00 75.46           C
ATOM   3573 1HG2 ILE A 238     -14.707 -16.615 -17.513  1.00 75.46           H
ATOM   3574 2HG2 ILE A 238     -13.340 -17.748 -17.402  1.00 75.46           H
ATOM   3575 3HG2 ILE A 238     -14.427 -17.527 -16.010  1.00 75.46           H
ATOM   3576  CD1 ILE A 238     -12.713 -16.744 -13.981  1.00 75.46           C
ATOM   3577 1HD1 ILE A 238     -13.201 -15.854 -13.583  1.00 75.46           H
ATOM   3578 2HD1 ILE A 238     -13.456 -17.524 -14.145  1.00 75.46           H
ATOM   3579 3HD1 ILE A 238     -11.966 -17.097 -13.271  1.00 75.46           H
ATOM   3580  HN  ILE A 238     -11.973 -13.694 -16.075  1.00 75.46           H
ATOM   3581  N   HIS A 239     -14.118 -13.907 -18.537  1.00 79.30           N
ATOM   3582  CA  HIS A 239     -15.078 -13.574 -19.577  1.00 79.30           C
ATOM   3583  C   HIS A 239     -14.335 -13.210 -20.864  1.00 79.30           C
ATOM   3584  O   HIS A 239     -14.775 -13.556 -21.959  1.00 79.30           O
ATOM   3585  HA  HIS A 239     -15.672 -14.471 -19.752  1.00 79.30           H
ATOM   3586  CB  HIS A 239     -16.027 -12.470 -19.107  1.00 79.30           C
ATOM   3587 1HB  HIS A 239     -16.291 -12.651 -18.065  1.00 79.30           H
ATOM   3588 2HB  HIS A 239     -15.502 -11.515 -19.142  1.00 79.30           H
ATOM   3589  CG  HIS A 239     -17.294 -12.362 -19.921  1.00 79.30           C
ATOM   3590  ND1 HIS A 239     -17.395 -11.569 -21.051  1.00 79.30           N
ATOM   3591  HD1 HIS A 239     -16.665 -11.004 -21.435  1.00 79.30           H
ATOM   3592  CD2 HIS A 239     -18.512 -12.956 -19.758  1.00 79.30           C
ATOM   3593  HD2 HIS A 239     -18.781 -13.648 -18.960  1.00 79.30           H
ATOM   3594  CE1 HIS A 239     -18.621 -11.687 -21.537  1.00 79.30           C
ATOM   3595  HE1 HIS A 239     -19.010 -11.186 -22.423  1.00 79.30           H
ATOM   3596  NE2 HIS A 239     -19.312 -12.546 -20.734  1.00 79.30           N
ATOM   3597  HN  HIS A 239     -14.156 -13.325 -17.725  1.00 79.30           H
ATOM   3598  N   THR A 240     -13.220 -12.516 -20.689  1.00 74.48           N
ATOM   3599  CA  THR A 240     -12.415 -12.093 -21.823  1.00 74.48           C
ATOM   3600  C   THR A 240     -11.806 -13.307 -22.526  1.00 74.48           C
ATOM   3601  O   THR A 240     -11.806 -13.383 -23.754  1.00 74.48           O
ATOM   3602  HA  THR A 240     -13.069 -11.601 -22.543  1.00 74.48           H
ATOM   3603  CB  THR A 240     -11.371 -11.096 -21.316  1.00 74.48           C
ATOM   3604  HB  THR A 240     -10.635 -11.592 -20.683  1.00 74.48           H
ATOM   3605  OG1 THR A 240     -12.141 -10.078 -20.684  1.00 74.48           O
ATOM   3606  HG1 THR A 240     -12.110 -10.192 -19.691  1.00 74.48           H
ATOM   3607  CG2 THR A 240     -10.655 -10.368 -22.456  1.00 74.48           C
ATOM   3608 1HG2 THR A 240     -11.385  -9.818 -23.050  1.00 74.48           H
ATOM   3609 2HG2 THR A 240     -10.146 -11.096 -23.089  1.00 74.48           H
ATOM   3610 3HG2 THR A 240      -9.925  -9.673 -22.042  1.00 74.48           H
ATOM   3611  HN  THR A 240     -12.865 -12.243 -19.794  1.00 74.48           H
ATOM   3612  N   LEU A 241     -11.300 -14.228 -21.717  1.00 74.56           N
ATOM   3613  CA  LEU A 241     -10.627 -15.401 -22.247  1.00 74.56           C
ATOM   3614  C   LEU A 241     -11.611 -16.210 -23.095  1.00 74.56           C
ATOM   3615  O   LEU A 241     -11.250 -16.720 -24.154  1.00 74.56           O
ATOM   3616  HA  LEU A 241      -9.821 -15.051 -22.893  1.00 74.56           H
ATOM   3617  CB  LEU A 241      -9.983 -16.206 -21.116  1.00 74.56           C
ATOM   3618 1HB  LEU A 241     -10.713 -16.316 -20.314  1.00 74.56           H
ATOM   3619 2HB  LEU A 241      -9.765 -17.207 -21.488  1.00 74.56           H
ATOM   3620  CG  LEU A 241      -8.700 -15.621 -20.523  1.00 74.56           C
ATOM   3621  HG  LEU A 241      -8.885 -14.577 -20.270  1.00 74.56           H
ATOM   3622  CD1 LEU A 241      -8.319 -16.339 -19.226  1.00 74.56           C
ATOM   3623 1HD1 LEU A 241      -9.123 -16.227 -18.499  1.00 74.56           H
ATOM   3624 2HD1 LEU A 241      -8.159 -17.397 -19.431  1.00 74.56           H
ATOM   3625 3HD1 LEU A 241      -7.403 -15.903 -18.826  1.00 74.56           H
ATOM   3626  CD2 LEU A 241      -7.563 -15.644 -21.546  1.00 74.56           C
ATOM   3627 1HD2 LEU A 241      -7.370 -16.672 -21.852  1.00 74.56           H
ATOM   3628 2HD2 LEU A 241      -7.846 -15.053 -22.417  1.00 74.56           H
ATOM   3629 3HD2 LEU A 241      -6.663 -15.223 -21.099  1.00 74.56           H
ATOM   3630  HN  LEU A 241     -11.346 -14.181 -20.719  1.00 74.56           H
ATOM   3631  N   ILE A 242     -12.835 -16.301 -22.596  1.00 75.00           N
ATOM   3632  CA  ILE A 242     -13.860 -17.083 -23.267  1.00 75.00           C
ATOM   3633  C   ILE A 242     -14.156 -16.462 -24.634  1.00 75.00           C
ATOM   3634  O   ILE A 242     -14.367 -17.177 -25.612  1.00 75.00           O
ATOM   3635  HA  ILE A 242     -13.457 -18.084 -23.423  1.00 75.00           H
ATOM   3636  CB  ILE A 242     -15.095 -17.226 -22.376  1.00 75.00           C
ATOM   3637  HB  ILE A 242     -15.381 -16.233 -22.027  1.00 75.00           H
ATOM   3638  CG1 ILE A 242     -14.782 -18.067 -21.136  1.00 75.00           C
ATOM   3639 1HG1 ILE A 242     -14.662 -19.112 -21.423  1.00 75.00           H
ATOM   3640 2HG1 ILE A 242     -13.836 -17.744 -20.702  1.00 75.00           H
ATOM   3641  CG2 ILE A 242     -16.279 -17.786 -23.165  1.00 75.00           C
ATOM   3642 1HG2 ILE A 242     -16.519 -17.113 -23.988  1.00 75.00           H
ATOM   3643 2HG2 ILE A 242     -16.020 -18.768 -23.562  1.00 75.00           H
ATOM   3644 3HG2 ILE A 242     -17.144 -17.877 -22.508  1.00 75.00           H
ATOM   3645  CD1 ILE A 242     -15.896 -17.944 -20.095  1.00 75.00           C
ATOM   3646 1HD1 ILE A 242     -15.998 -16.901 -19.793  1.00 75.00           H
ATOM   3647 2HD1 ILE A 242     -16.836 -18.290 -20.525  1.00 75.00           H
ATOM   3648 3HD1 ILE A 242     -15.649 -18.552 -19.224  1.00 75.00           H
ATOM   3649  HN  ILE A 242     -13.130 -15.854 -21.752  1.00 75.00           H
ATOM   3650  N   GLN A 243     -14.163 -15.137 -24.657  1.00 70.53           N
ATOM   3651  CA  GLN A 243     -14.460 -14.412 -25.880  1.00 70.53           C
ATOM   3652  C   GLN A 243     -13.217 -14.338 -26.769  1.00 70.53           C
ATOM   3653  O   GLN A 243     -13.315 -14.020 -27.953  1.00 70.53           O
ATOM   3654  HA  GLN A 243     -15.238 -14.991 -26.378  1.00 70.53           H
ATOM   3655  CB  GLN A 243     -14.997 -13.013 -25.571  1.00 70.53           C
ATOM   3656 1HB  GLN A 243     -14.309 -12.495 -24.903  1.00 70.53           H
ATOM   3657 2HB  GLN A 243     -15.050 -12.429 -26.490  1.00 70.53           H
ATOM   3658  CG  GLN A 243     -16.383 -13.087 -24.927  1.00 70.53           C
ATOM   3659 1HG  GLN A 243     -17.025 -13.747 -25.511  1.00 70.53           H
ATOM   3660 2HG  GLN A 243     -16.302 -13.522 -23.930  1.00 70.53           H
ATOM   3661  CD  GLN A 243     -17.019 -11.699 -24.833  1.00 70.53           C
ATOM   3662  OE1 GLN A 243     -16.368 -10.678 -24.981  1.00 70.53           O
ATOM   3663  NE2 GLN A 243     -18.325 -11.719 -24.579  1.00 70.53           N
ATOM   3664 1HE2 GLN A 243     -18.800 -12.592 -24.469  1.00 70.53           H
ATOM   3665 2HE2 GLN A 243     -18.831 -10.860 -24.500  1.00 70.53           H
ATOM   3666  HN  GLN A 243     -13.970 -14.563 -23.861  1.00 70.53           H
ATOM   3667  N   ALA A 244     -12.077 -14.637 -26.164  1.00 63.97           N
ATOM   3668  CA  ALA A 244     -10.803 -14.460 -26.839  1.00 63.97           C
ATOM   3669  C   ALA A 244     -10.591 -15.607 -27.830  1.00 63.97           C
ATOM   3670  O   ALA A 244     -10.006 -16.631 -27.483  1.00 63.97           O
ATOM   3671  HA  ALA A 244     -10.846 -13.520 -27.388  1.00 63.97           H
ATOM   3672  CB  ALA A 244      -9.683 -14.373 -25.800  1.00 63.97           C
ATOM   3673 1HB  ALA A 244      -9.865 -13.526 -25.140  1.00 63.97           H
ATOM   3674 2HB  ALA A 244      -9.659 -15.292 -25.214  1.00 63.97           H
ATOM   3675 3HB  ALA A 244      -8.727 -14.241 -26.307  1.00 63.97           H
ATOM   3676  HN  ALA A 244     -12.016 -14.994 -25.232  1.00 63.97           H
ATOM   3677  N   LYS A 245     -11.080 -15.396 -29.043  1.00 60.72           N
ATOM   3678  CA  LYS A 245     -10.864 -16.353 -30.114  1.00 60.72           C
ATOM   3679  C   LYS A 245      -9.369 -16.431 -30.429  1.00 60.72           C
ATOM   3680  O   LYS A 245      -8.891 -17.440 -30.945  1.00 60.72           O
ATOM   3681  HA  LYS A 245     -11.191 -17.328 -29.752  1.00 60.72           H
ATOM   3682  CB  LYS A 245     -11.731 -16.006 -31.326  1.00 60.72           C
ATOM   3683 1HB  LYS A 245     -11.608 -14.953 -31.576  1.00 60.72           H
ATOM   3684 2HB  LYS A 245     -11.398 -16.580 -32.192  1.00 60.72           H
ATOM   3685  CG  LYS A 245     -13.206 -16.302 -31.048  1.00 60.72           C
ATOM   3686 1HG  LYS A 245     -13.303 -17.286 -30.588  1.00 60.72           H
ATOM   3687 2HG  LYS A 245     -13.598 -15.577 -30.335  1.00 60.72           H
ATOM   3688  CD  LYS A 245     -14.027 -16.253 -32.338  1.00 60.72           C
ATOM   3689 1HD  LYS A 245     -14.005 -15.244 -32.749  1.00 60.72           H
ATOM   3690 2HD  LYS A 245     -13.581 -16.911 -33.083  1.00 60.72           H
ATOM   3691  CE  LYS A 245     -15.476 -16.673 -32.081  1.00 60.72           C
ATOM   3692 1HE  LYS A 245     -15.496 -17.618 -31.539  1.00 60.72           H
ATOM   3693 2HE  LYS A 245     -15.969 -15.933 -31.451  1.00 60.72           H
ATOM   3694  NZ  LYS A 245     -16.210 -16.811 -33.359  1.00 60.72           N
ATOM   3695 1HZ  LYS A 245     -17.173 -17.063 -33.170  1.00 60.72           H
ATOM   3696 2HZ  LYS A 245     -16.183 -15.931 -33.862  1.00 60.72           H
ATOM   3697 3HZ  LYS A 245     -15.775 -17.535 -33.922  1.00 60.72           H
ATOM   3698  HN  LYS A 245     -11.614 -14.590 -29.298  1.00 60.72           H
ATOM   3699  N   LYS A 246      -8.672 -15.351 -30.105  1.00 58.92           N
ATOM   3700  CA  LYS A 246      -7.287 -15.202 -30.520  1.00 58.92           C
ATOM   3701  C   LYS A 246      -6.372 -15.414 -29.312  1.00 58.92           C
ATOM   3702  O   LYS A 246      -6.545 -14.772 -28.277  1.00 58.92           O
ATOM   3703  HA  LYS A 246      -7.080 -15.983 -31.252  1.00 58.92           H
ATOM   3704  CB  LYS A 246      -7.080 -13.858 -31.221  1.00 58.92           C
ATOM   3705 1HB  LYS A 246      -7.580 -13.069 -30.659  1.00 58.92           H
ATOM   3706 2HB  LYS A 246      -6.018 -13.612 -31.237  1.00 58.92           H
ATOM   3707  CG  LYS A 246      -7.623 -13.896 -32.651  1.00 58.92           C
ATOM   3708 1HG  LYS A 246      -7.348 -14.839 -33.123  1.00 58.92           H
ATOM   3709 2HG  LYS A 246      -8.712 -13.854 -32.631  1.00 58.92           H
ATOM   3710  CD  LYS A 246      -7.077 -12.728 -33.475  1.00 58.92           C
ATOM   3711 1HD  LYS A 246      -7.440 -11.786 -33.064  1.00 58.92           H
ATOM   3712 2HD  LYS A 246      -5.989 -12.707 -33.407  1.00 58.92           H
ATOM   3713  CE  LYS A 246      -7.499 -12.848 -34.941  1.00 58.92           C
ATOM   3714 1HE  LYS A 246      -7.322 -13.863 -35.295  1.00 58.92           H
ATOM   3715 2HE  LYS A 246      -8.568 -12.659 -35.034  1.00 58.92           H
ATOM   3716  NZ  LYS A 246      -6.745 -11.887 -35.777  1.00 58.92           N
ATOM   3717 1HZ  LYS A 246      -7.059 -11.957 -36.739  1.00 58.92           H
ATOM   3718 2HZ  LYS A 246      -6.905 -10.945 -35.438  1.00 58.92           H
ATOM   3719 3HZ  LYS A 246      -5.755 -12.100 -35.728  1.00 58.92           H
ATOM   3720  HN  LYS A 246      -9.037 -14.590 -29.570  1.00 58.92           H
ATOM   3721  N   SER A 247      -5.417 -16.316 -29.485  1.00 58.84           N
ATOM   3722  CA  SER A 247      -4.546 -16.704 -28.388  1.00 58.84           C
ATOM   3723  C   SER A 247      -3.793 -15.481 -27.861  1.00 58.84           C
ATOM   3724  O   SER A 247      -3.522 -15.382 -26.665  1.00 58.84           O
ATOM   3725  HA  SER A 247      -5.209 -17.105 -27.622  1.00 58.84           H
ATOM   3726  CB  SER A 247      -3.558 -17.787 -28.826  1.00 58.84           C
ATOM   3727 1HB  SER A 247      -3.901 -18.757 -28.464  1.00 58.84           H
ATOM   3728 2HB  SER A 247      -3.539 -17.842 -29.914  1.00 58.84           H
ATOM   3729  OG  SER A 247      -2.242 -17.537 -28.340  1.00 58.84           O
ATOM   3730  HG  SER A 247      -1.617 -18.247 -28.665  1.00 58.84           H
ATOM   3731  HN  SER A 247      -5.235 -16.779 -30.353  1.00 58.84           H
ATOM   3732  N   SER A 248      -3.477 -14.579 -28.779  1.00 59.78           N
ATOM   3733  CA  SER A 248      -2.617 -13.453 -28.457  1.00 59.78           C
ATOM   3734  C   SER A 248      -3.159 -12.714 -27.232  1.00 59.78           C
ATOM   3735  O   SER A 248      -2.426 -11.980 -26.571  1.00 59.78           O
ATOM   3736  HA  SER A 248      -1.641 -13.888 -28.240  1.00 59.78           H
ATOM   3737  CB  SER A 248      -2.495 -12.496 -29.644  1.00 59.78           C
ATOM   3738 1HB  SER A 248      -1.816 -11.683 -29.386  1.00 59.78           H
ATOM   3739 2HB  SER A 248      -2.053 -13.022 -30.490  1.00 59.78           H
ATOM   3740  OG  SER A 248      -3.757 -11.957 -30.027  1.00 59.78           O
ATOM   3741  HG  SER A 248      -3.642 -11.332 -30.799  1.00 59.78           H
ATOM   3742  HN  SER A 248      -3.797 -14.609 -29.726  1.00 59.78           H
ATOM   3743  N   LYS A 249      -4.439 -12.933 -26.967  1.00 63.11           N
ATOM   3744  CA  LYS A 249      -5.098 -12.265 -25.857  1.00 63.11           C
ATOM   3745  C   LYS A 249      -4.546 -12.812 -24.539  1.00 63.11           C
ATOM   3746  O   LYS A 249      -4.585 -12.130 -23.516  1.00 63.11           O
ATOM   3747  HA  LYS A 249      -4.853 -11.205 -25.921  1.00 63.11           H
ATOM   3748  CB  LYS A 249      -6.618 -12.387 -25.986  1.00 63.11           C
ATOM   3749 1HB  LYS A 249      -6.893 -13.433 -26.121  1.00 63.11           H
ATOM   3750 2HB  LYS A 249      -7.092 -12.051 -25.064  1.00 63.11           H
ATOM   3751  CG  LYS A 249      -7.137 -11.561 -27.164  1.00 63.11           C
ATOM   3752 1HG  LYS A 249      -6.886 -10.511 -27.014  1.00 63.11           H
ATOM   3753 2HG  LYS A 249      -6.642 -11.879 -28.082  1.00 63.11           H
ATOM   3754  CD  LYS A 249      -8.652 -11.713 -27.315  1.00 63.11           C
ATOM   3755 1HD  LYS A 249      -8.885 -12.711 -27.686  1.00 63.11           H
ATOM   3756 2HD  LYS A 249      -9.130 -11.615 -26.341  1.00 63.11           H
ATOM   3757  CE  LYS A 249      -9.215 -10.661 -28.274  1.00 63.11           C
ATOM   3758 1HE  LYS A 249      -8.778  -9.688 -28.052  1.00 63.11           H
ATOM   3759 2HE  LYS A 249      -8.938 -10.909 -29.298  1.00 63.11           H
ATOM   3760  NZ  LYS A 249     -10.688 -10.589 -28.155  1.00 63.11           N
ATOM   3761 1HZ  LYS A 249     -11.028  -9.773 -28.653  1.00 63.11           H
ATOM   3762 2HZ  LYS A 249     -11.101 -11.425 -28.555  1.00 63.11           H
ATOM   3763 3HZ  LYS A 249     -10.946 -10.519 -27.177  1.00 63.11           H
ATOM   3764  HN  LYS A 249      -5.021 -13.552 -27.494  1.00 63.11           H
ATOM   3765  N   HIS A 250      -4.046 -14.037 -24.606  1.00 65.12           N
ATOM   3766  CA  HIS A 250      -3.526 -14.699 -23.422  1.00 65.12           C
ATOM   3767  C   HIS A 250      -2.350 -13.897 -22.860  1.00 65.12           C
ATOM   3768  O   HIS A 250      -2.206 -13.768 -21.646  1.00 65.12           O
ATOM   3769  HA  HIS A 250      -4.333 -14.706 -22.688  1.00 65.12           H
ATOM   3770  CB  HIS A 250      -3.161 -16.153 -23.728  1.00 65.12           C
ATOM   3771 1HB  HIS A 250      -2.542 -16.180 -24.625  1.00 65.12           H
ATOM   3772 2HB  HIS A 250      -2.555 -16.544 -22.911  1.00 65.12           H
ATOM   3773  CG  HIS A 250      -4.354 -17.056 -23.930  1.00 65.12           C
ATOM   3774  ND1 HIS A 250      -5.104 -17.553 -22.878  1.00 65.12           N
ATOM   3775  HD1 HIS A 250      -4.942 -17.374 -21.908  1.00 65.12           H
ATOM   3776  CD2 HIS A 250      -4.918 -17.546 -25.071  1.00 65.12           C
ATOM   3777  HD2 HIS A 250      -4.574 -17.350 -26.086  1.00 65.12           H
ATOM   3778  CE1 HIS A 250      -6.073 -18.308 -23.375  1.00 65.12           C
ATOM   3779  HE1 HIS A 250      -6.830 -18.839 -22.800  1.00 65.12           H
ATOM   3780  NE2 HIS A 250      -5.956 -18.302 -24.734  1.00 65.12           N
ATOM   3781  HN  HIS A 250      -3.993 -14.574 -25.448  1.00 65.12           H
ATOM   3782  N   LYS A 251      -1.539 -13.380 -23.772  1.00 65.68           N
ATOM   3783  CA  LYS A 251      -0.301 -12.725 -23.386  1.00 65.68           C
ATOM   3784  C   LYS A 251      -0.626 -11.450 -22.605  1.00 65.68           C
ATOM   3785  O   LYS A 251       0.021 -11.150 -21.602  1.00 65.68           O
ATOM   3786  HA  LYS A 251       0.237 -13.406 -22.727  1.00 65.68           H
ATOM   3787  CB  LYS A 251       0.583 -12.487 -24.612  1.00 65.68           C
ATOM   3788 1HB  LYS A 251       0.523 -13.345 -25.281  1.00 65.68           H
ATOM   3789 2HB  LYS A 251       0.216 -11.624 -25.167  1.00 65.68           H
ATOM   3790  CG  LYS A 251       2.039 -12.254 -24.201  1.00 65.68           C
ATOM   3791 1HG  LYS A 251       2.107 -11.356 -23.586  1.00 65.68           H
ATOM   3792 2HG  LYS A 251       2.385 -13.087 -23.589  1.00 65.68           H
ATOM   3793  CD  LYS A 251       2.939 -12.107 -25.429  1.00 65.68           C
ATOM   3794 1HD  LYS A 251       2.685 -12.872 -26.164  1.00 65.68           H
ATOM   3795 2HD  LYS A 251       2.761 -11.141 -25.901  1.00 65.68           H
ATOM   3796  CE  LYS A 251       4.415 -12.231 -25.046  1.00 65.68           C
ATOM   3797 1HE  LYS A 251       4.687 -11.427 -24.362  1.00 65.68           H
ATOM   3798 2HE  LYS A 251       4.582 -13.170 -24.517  1.00 65.68           H
ATOM   3799  NZ  LYS A 251       5.270 -12.175 -26.252  1.00 65.68           N
ATOM   3800 1HZ  LYS A 251       6.222 -12.422 -26.003  1.00 65.68           H
ATOM   3801 2HZ  LYS A 251       4.921 -12.829 -26.944  1.00 65.68           H
ATOM   3802 3HZ  LYS A 251       5.253 -11.236 -26.635  1.00 65.68           H
ATOM   3803  HN  LYS A 251      -1.717 -13.403 -24.755  1.00 65.68           H
ATOM   3804  N   ALA A 252      -1.627 -10.733 -23.093  1.00 65.75           N
ATOM   3805  CA  ALA A 252      -2.008  -9.468 -22.488  1.00 65.75           C
ATOM   3806  C   ALA A 252      -2.530  -9.722 -21.072  1.00 65.75           C
ATOM   3807  O   ALA A 252      -2.321  -8.908 -20.175  1.00 65.75           O
ATOM   3808  HA  ALA A 252      -1.115  -8.846 -22.430  1.00 65.75           H
ATOM   3809  CB  ALA A 252      -3.040  -8.768 -23.374  1.00 65.75           C
ATOM   3810 1HB  ALA A 252      -2.610  -8.585 -24.358  1.00 65.75           H
ATOM   3811 2HB  ALA A 252      -3.921  -9.402 -23.475  1.00 65.75           H
ATOM   3812 3HB  ALA A 252      -3.325  -7.819 -22.919  1.00 65.75           H
ATOM   3813  HN  ALA A 252      -2.173 -11.003 -23.886  1.00 65.75           H
ATOM   3814  N   LEU A 253      -3.200 -10.855 -20.917  1.00 75.30           N
ATOM   3815  CA  LEU A 253      -3.856 -11.170 -19.660  1.00 75.30           C
ATOM   3816  C   LEU A 253      -2.805 -11.593 -18.632  1.00 75.30           C
ATOM   3817  O   LEU A 253      -2.980 -11.376 -17.434  1.00 75.30           O
ATOM   3818  HA  LEU A 253      -4.338 -10.258 -19.306  1.00 75.30           H
ATOM   3819  CB  LEU A 253      -4.958 -12.209 -19.877  1.00 75.30           C
ATOM   3820 1HB  LEU A 253      -4.577 -12.980 -20.547  1.00 75.30           H
ATOM   3821 2HB  LEU A 253      -5.168 -12.692 -18.922  1.00 75.30           H
ATOM   3822  CG  LEU A 253      -6.275 -11.681 -20.450  1.00 75.30           C
ATOM   3823  HG  LEU A 253      -6.044 -11.040 -21.300  1.00 75.30           H
ATOM   3824  CD1 LEU A 253      -7.145 -12.827 -20.970  1.00 75.30           C
ATOM   3825 1HD1 LEU A 253      -6.611 -13.360 -21.757  1.00 75.30           H
ATOM   3826 2HD1 LEU A 253      -7.369 -13.513 -20.154  1.00 75.30           H
ATOM   3827 3HD1 LEU A 253      -8.075 -12.424 -21.372  1.00 75.30           H
ATOM   3828  CD2 LEU A 253      -7.014 -10.821 -19.422  1.00 75.30           C
ATOM   3829 1HD2 LEU A 253      -7.233 -11.419 -18.538  1.00 75.30           H
ATOM   3830 2HD2 LEU A 253      -6.390  -9.973 -19.142  1.00 75.30           H
ATOM   3831 3HD2 LEU A 253      -7.946 -10.459 -19.855  1.00 75.30           H
ATOM   3832  HN  LEU A 253      -3.296 -11.549 -21.630  1.00 75.30           H
ATOM   3833  N   LYS A 254      -1.736 -12.191 -19.138  1.00 75.12           N
ATOM   3834  CA  LYS A 254      -0.671 -12.674 -18.277  1.00 75.12           C
ATOM   3835  C   LYS A 254      -0.211 -11.541 -17.357  1.00 75.12           C
ATOM   3836  O   LYS A 254       0.054 -11.764 -16.177  1.00 75.12           O
ATOM   3837  HA  LYS A 254      -1.085 -13.472 -17.661  1.00 75.12           H
ATOM   3838  CB  LYS A 254       0.457 -13.286 -19.111  1.00 75.12           C
ATOM   3839 1HB  LYS A 254       0.053 -14.059 -19.764  1.00 75.12           H
ATOM   3840 2HB  LYS A 254       0.893 -12.522 -19.754  1.00 75.12           H
ATOM   3841  CG  LYS A 254       1.541 -13.884 -18.212  1.00 75.12           C
ATOM   3842 1HG  LYS A 254       1.992 -13.097 -17.607  1.00 75.12           H
ATOM   3843 2HG  LYS A 254       1.093 -14.598 -17.522  1.00 75.12           H
ATOM   3844  CD  LYS A 254       2.622 -14.578 -19.044  1.00 75.12           C
ATOM   3845 1HD  LYS A 254       2.173 -15.374 -19.638  1.00 75.12           H
ATOM   3846 2HD  LYS A 254       3.060 -13.866 -19.743  1.00 75.12           H
ATOM   3847  CE  LYS A 254       3.716 -15.159 -18.146  1.00 75.12           C
ATOM   3848 1HE  LYS A 254       4.226 -14.354 -17.617  1.00 75.12           H
ATOM   3849 2HE  LYS A 254       3.269 -15.804 -17.390  1.00 75.12           H
ATOM   3850  NZ  LYS A 254       4.691 -15.928 -18.950  1.00 75.12           N
ATOM   3851 1HZ  LYS A 254       5.405 -16.312 -18.340  1.00 75.12           H
ATOM   3852 2HZ  LYS A 254       4.214 -16.684 -19.428  1.00 75.12           H
ATOM   3853 3HZ  LYS A 254       5.124 -15.316 -19.633  1.00 75.12           H
ATOM   3854  HN  LYS A 254      -1.592 -12.346 -20.116  1.00 75.12           H
ATOM   3855  N   VAL A 255      -0.129 -10.351 -17.933  1.00 75.01           N
ATOM   3856  CA  VAL A 255       0.343  -9.192 -17.194  1.00 75.01           C
ATOM   3857  C   VAL A 255      -0.566  -8.958 -15.986  1.00 75.01           C
ATOM   3858  O   VAL A 255      -0.086  -8.774 -14.869  1.00 75.01           O
ATOM   3859  HA  VAL A 255       1.348  -9.417 -16.837  1.00 75.01           H
ATOM   3860  CB  VAL A 255       0.429  -7.979 -18.122  1.00 75.01           C
ATOM   3861  HB  VAL A 255      -0.579  -7.748 -18.466  1.00 75.01           H
ATOM   3862  CG1 VAL A 255       0.963  -6.755 -17.375  1.00 75.01           C
ATOM   3863 1HG1 VAL A 255       0.295  -6.515 -16.547  1.00 75.01           H
ATOM   3864 2HG1 VAL A 255       1.959  -6.970 -16.988  1.00 75.01           H
ATOM   3865 3HG1 VAL A 255       1.014  -5.907 -18.058  1.00 75.01           H
ATOM   3866  CG2 VAL A 255       1.287  -8.288 -19.350  1.00 75.01           C
ATOM   3867 1HG2 VAL A 255       2.294  -8.557 -19.032  1.00 75.01           H
ATOM   3868 2HG2 VAL A 255       0.846  -9.119 -19.902  1.00 75.01           H
ATOM   3869 3HG2 VAL A 255       1.332  -7.409 -19.993  1.00 75.01           H
ATOM   3870  HN  VAL A 255      -0.379 -10.172 -18.885  1.00 75.01           H
ATOM   3871  N   THR A 256      -1.864  -8.973 -16.251  1.00 74.73           N
ATOM   3872  CA  THR A 256      -2.840  -8.618 -15.235  1.00 74.73           C
ATOM   3873  C   THR A 256      -2.790  -9.616 -14.076  1.00 74.73           C
ATOM   3874  O   THR A 256      -2.805  -9.221 -12.911  1.00 74.73           O
ATOM   3875  HA  THR A 256      -2.573  -7.642 -14.828  1.00 74.73           H
ATOM   3876  CB  THR A 256      -4.213  -8.534 -15.906  1.00 74.73           C
ATOM   3877  HB  THR A 256      -4.645  -9.526 -16.033  1.00 74.73           H
ATOM   3878  OG1 THR A 256      -3.967  -7.810 -17.109  1.00 74.73           O
ATOM   3879  HG1 THR A 256      -4.692  -7.995 -17.772  1.00 74.73           H
ATOM   3880  CG2 THR A 256      -5.190  -7.648 -15.131  1.00 74.73           C
ATOM   3881 1HG2 THR A 256      -4.788  -6.637 -15.062  1.00 74.73           H
ATOM   3882 2HG2 THR A 256      -5.331  -8.052 -14.128  1.00 74.73           H
ATOM   3883 3HG2 THR A 256      -6.148  -7.623 -15.650  1.00 74.73           H
ATOM   3884  HN  THR A 256      -2.251  -9.221 -17.140  1.00 74.73           H
ATOM   3885  N   ILE A 257      -2.732 -10.890 -14.436  1.00 77.26           N
ATOM   3886  CA  ILE A 257      -2.738 -11.949 -13.442  1.00 77.26           C
ATOM   3887  C   ILE A 257      -1.531 -11.782 -12.517  1.00 77.26           C
ATOM   3888  O   ILE A 257      -1.665 -11.857 -11.297  1.00 77.26           O
ATOM   3889  HA  ILE A 257      -3.646 -11.836 -12.850  1.00 77.26           H
ATOM   3890  CB  ILE A 257      -2.808 -13.319 -14.120  1.00 77.26           C
ATOM   3891  HB  ILE A 257      -1.987 -13.390 -14.833  1.00 77.26           H
ATOM   3892  CG1 ILE A 257      -4.108 -13.474 -14.912  1.00 77.26           C
ATOM   3893 1HG1 ILE A 257      -4.949 -13.562 -14.224  1.00 77.26           H
ATOM   3894 2HG1 ILE A 257      -4.281 -12.580 -15.513  1.00 77.26           H
ATOM   3895  CG2 ILE A 257      -2.620 -14.445 -13.102  1.00 77.26           C
ATOM   3896 1HG2 ILE A 257      -1.647 -14.342 -12.621  1.00 77.26           H
ATOM   3897 2HG2 ILE A 257      -3.405 -14.388 -12.348  1.00 77.26           H
ATOM   3898 3HG2 ILE A 257      -2.674 -15.408 -13.610  1.00 77.26           H
ATOM   3899  CD1 ILE A 257      -4.054 -14.703 -15.820  1.00 77.26           C
ATOM   3900 1HD1 ILE A 257      -3.228 -14.600 -16.523  1.00 77.26           H
ATOM   3901 2HD1 ILE A 257      -3.906 -15.597 -15.214  1.00 77.26           H
ATOM   3902 3HD1 ILE A 257      -4.991 -14.789 -16.371  1.00 77.26           H
ATOM   3903  HN  ILE A 257      -2.681 -11.201 -15.385  1.00 77.26           H
ATOM   3904  N   THR A 258      -0.380 -11.558 -13.134  1.00 81.14           N
ATOM   3905  CA  THR A 258       0.867 -11.493 -12.390  1.00 81.14           C
ATOM   3906  C   THR A 258       0.805 -10.379 -11.343  1.00 81.14           C
ATOM   3907  O   THR A 258       1.135 -10.599 -10.178  1.00 81.14           O
ATOM   3908  HA  THR A 258       0.995 -12.432 -11.851  1.00 81.14           H
ATOM   3909  CB  THR A 258       2.008 -11.320 -13.394  1.00 81.14           C
ATOM   3910  HB  THR A 258       1.992 -10.323 -13.834  1.00 81.14           H
ATOM   3911  OG1 THR A 258       1.832 -12.399 -14.309  1.00 81.14           O
ATOM   3912  HG1 THR A 258       1.375 -12.074 -15.137  1.00 81.14           H
ATOM   3913  CG2 THR A 258       3.381 -11.581 -12.771  1.00 81.14           C
ATOM   3914 1HG2 THR A 258       3.420 -12.602 -12.392  1.00 81.14           H
ATOM   3915 2HG2 THR A 258       3.546 -10.882 -11.952  1.00 81.14           H
ATOM   3916 3HG2 THR A 258       4.155 -11.445 -13.527  1.00 81.14           H
ATOM   3917  HN  THR A 258      -0.291 -11.423 -14.120  1.00 81.14           H
ATOM   3918  N   VAL A 259       0.381  -9.208 -11.795  1.00 78.77           N
ATOM   3919  CA  VAL A 259       0.330  -8.045 -10.926  1.00 78.77           C
ATOM   3920  C   VAL A 259      -0.623  -8.324  -9.762  1.00 78.77           C
ATOM   3921  O   VAL A 259      -0.321  -7.996  -8.616  1.00 78.77           O
ATOM   3922  HA  VAL A 259       1.333  -7.887 -10.529  1.00 78.77           H
ATOM   3923  CB  VAL A 259      -0.060  -6.805 -11.734  1.00 78.77           C
ATOM   3924  HB  VAL A 259      -0.969  -7.039 -12.289  1.00 78.77           H
ATOM   3925  CG1 VAL A 259      -0.365  -5.623 -10.812  1.00 78.77           C
ATOM   3926 1HG1 VAL A 259      -1.190  -5.883 -10.149  1.00 78.77           H
ATOM   3927 2HG1 VAL A 259       0.519  -5.389 -10.217  1.00 78.77           H
ATOM   3928 3HG1 VAL A 259      -0.639  -4.756 -11.412  1.00 78.77           H
ATOM   3929  CG2 VAL A 259       1.029  -6.445 -12.746  1.00 78.77           C
ATOM   3930 1HG2 VAL A 259       1.961  -6.239 -12.219  1.00 78.77           H
ATOM   3931 2HG2 VAL A 259       1.177  -7.278 -13.433  1.00 78.77           H
ATOM   3932 3HG2 VAL A 259       0.726  -5.561 -13.307  1.00 78.77           H
ATOM   3933  HN  VAL A 259       0.076  -9.049 -12.734  1.00 78.77           H
ATOM   3934  N   LEU A 260      -1.754  -8.927 -10.097  1.00 79.30           N
ATOM   3935  CA  LEU A 260      -2.786  -9.185  -9.107  1.00 79.30           C
ATOM   3936  C   LEU A 260      -2.248 -10.159  -8.057  1.00 79.30           C
ATOM   3937  O   LEU A 260      -2.413  -9.939  -6.858  1.00 79.30           O
ATOM   3938  HA  LEU A 260      -3.011  -8.238  -8.616  1.00 79.30           H
ATOM   3939  CB  LEU A 260      -4.073  -9.660  -9.785  1.00 79.30           C
ATOM   3940 1HB  LEU A 260      -4.267  -9.015 -10.643  1.00 79.30           H
ATOM   3941 2HB  LEU A 260      -3.906 -10.665 -10.173  1.00 79.30           H
ATOM   3942  CG  LEU A 260      -5.325  -9.683  -8.907  1.00 79.30           C
ATOM   3943  HG  LEU A 260      -5.124 -10.317  -8.043  1.00 79.30           H
ATOM   3944  CD1 LEU A 260      -5.649  -8.285  -8.376  1.00 79.30           C
ATOM   3945 1HD1 LEU A 260      -4.812  -7.919  -7.782  1.00 79.30           H
ATOM   3946 2HD1 LEU A 260      -5.822  -7.610  -9.214  1.00 79.30           H
ATOM   3947 3HD1 LEU A 260      -6.543  -8.331  -7.755  1.00 79.30           H
ATOM   3948  CD2 LEU A 260      -6.508 -10.301  -9.655  1.00 79.30           C
ATOM   3949 1HD2 LEU A 260      -6.719  -9.714 -10.548  1.00 79.30           H
ATOM   3950 2HD2 LEU A 260      -6.263 -11.324  -9.941  1.00 79.30           H
ATOM   3951 3HD2 LEU A 260      -7.385 -10.305  -9.007  1.00 79.30           H
ATOM   3952  HN  LEU A 260      -1.970  -9.237 -11.023  1.00 79.30           H
ATOM   3953  N   THR A 261      -1.616 -11.216  -8.547  1.00 81.77           N
ATOM   3954  CA  THR A 261      -1.126 -12.267  -7.671  1.00 81.77           C
ATOM   3955  C   THR A 261      -0.085 -11.708  -6.699  1.00 81.77           C
ATOM   3956  O   THR A 261      -0.123 -12.003  -5.505  1.00 81.77           O
ATOM   3957  HA  THR A 261      -1.960 -12.631  -7.071  1.00 81.77           H
ATOM   3958  CB  THR A 261      -0.593 -13.402  -8.546  1.00 81.77           C
ATOM   3959  HB  THR A 261       0.287 -13.083  -9.104  1.00 81.77           H
ATOM   3960  OG1 THR A 261      -1.715 -13.788  -9.336  1.00 81.77           O
ATOM   3961  HG1 THR A 261      -1.742 -13.249 -10.178  1.00 81.77           H
ATOM   3962  CG2 THR A 261      -0.257 -14.657  -7.738  1.00 81.77           C
ATOM   3963 1HG2 THR A 261      -1.154 -15.016  -7.234  1.00 81.77           H
ATOM   3964 2HG2 THR A 261       0.506 -14.418  -6.997  1.00 81.77           H
ATOM   3965 3HG2 THR A 261       0.117 -15.431  -8.408  1.00 81.77           H
ATOM   3966  HN  THR A 261      -1.439 -11.361  -9.520  1.00 81.77           H
ATOM   3967  N   VAL A 262       0.821 -10.911  -7.246  1.00 86.03           N
ATOM   3968  CA  VAL A 262       1.923 -10.381  -6.462  1.00 86.03           C
ATOM   3969  C   VAL A 262       1.369  -9.481  -5.356  1.00 86.03           C
ATOM   3970  O   VAL A 262       1.809  -9.557  -4.210  1.00 86.03           O
ATOM   3971  HA  VAL A 262       2.437 -11.225  -6.003  1.00 86.03           H
ATOM   3972  CB  VAL A 262       2.917  -9.661  -7.376  1.00 86.03           C
ATOM   3973  HB  VAL A 262       2.364  -8.928  -7.962  1.00 86.03           H
ATOM   3974  CG1 VAL A 262       3.970  -8.911  -6.557  1.00 86.03           C
ATOM   3975 1HG1 VAL A 262       3.479  -8.172  -5.924  1.00 86.03           H
ATOM   3976 2HG1 VAL A 262       4.517  -9.618  -5.934  1.00 86.03           H
ATOM   3977 3HG1 VAL A 262       4.664  -8.409  -7.232  1.00 86.03           H
ATOM   3978  CG2 VAL A 262       3.575 -10.641  -8.349  1.00 86.03           C
ATOM   3979 1HG2 VAL A 262       4.108 -11.408  -7.788  1.00 86.03           H
ATOM   3980 2HG2 VAL A 262       2.809 -11.110  -8.967  1.00 86.03           H
ATOM   3981 3HG2 VAL A 262       4.277 -10.104  -8.987  1.00 86.03           H
ATOM   3982  HN  VAL A 262       0.811 -10.628  -8.206  1.00 86.03           H
ATOM   3983  N   PHE A 263       0.410  -8.649  -5.738  1.00 83.78           N
ATOM   3984  CA  PHE A 263      -0.208  -7.735  -4.793  1.00 83.78           C
ATOM   3985  C   PHE A 263      -0.833  -8.496  -3.622  1.00 83.78           C
ATOM   3986  O   PHE A 263      -0.631  -8.136  -2.464  1.00 83.78           O
ATOM   3987  HA  PHE A 263       0.577  -7.078  -4.418  1.00 83.78           H
ATOM   3988  CB  PHE A 263      -1.310  -6.989  -5.547  1.00 83.78           C
ATOM   3989 1HB  PHE A 263      -0.871  -6.491  -6.412  1.00 83.78           H
ATOM   3990 2HB  PHE A 263      -2.030  -7.713  -5.928  1.00 83.78           H
ATOM   3991  CG  PHE A 263      -2.051  -5.951  -4.702  1.00 83.78           C
ATOM   3992  CD1 PHE A 263      -3.309  -6.211  -4.256  1.00 83.78           C
ATOM   3993  HD1 PHE A 263      -3.790  -7.158  -4.501  1.00 83.78           H
ATOM   3994  CD2 PHE A 263      -1.451  -4.770  -4.395  1.00 83.78           C
ATOM   3995  HD2 PHE A 263      -0.442  -4.562  -4.753  1.00 83.78           H
ATOM   3996  CE1 PHE A 263      -3.997  -5.248  -3.471  1.00 83.78           C
ATOM   3997  HE1 PHE A 263      -5.005  -5.456  -3.114  1.00 83.78           H
ATOM   3998  CE2 PHE A 263      -2.139  -3.807  -3.610  1.00 83.78           C
ATOM   3999  HE2 PHE A 263      -1.658  -2.860  -3.365  1.00 83.78           H
ATOM   4000  CZ  PHE A 263      -3.397  -4.066  -3.165  1.00 83.78           C
ATOM   4001  HZ  PHE A 263      -3.925  -3.327  -2.562  1.00 83.78           H
ATOM   4002  HN  PHE A 263       0.057  -8.594  -6.672  1.00 83.78           H
ATOM   4003  N   VAL A 264      -1.581  -9.535  -3.966  1.00 82.88           N
ATOM   4004  CA  VAL A 264      -2.382 -10.239  -2.979  1.00 82.88           C
ATOM   4005  C   VAL A 264      -1.457 -10.950  -1.989  1.00 82.88           C
ATOM   4006  O   VAL A 264      -1.665 -10.880  -0.779  1.00 82.88           O
ATOM   4007  HA  VAL A 264      -2.968  -9.495  -2.439  1.00 82.88           H
ATOM   4008  CB  VAL A 264      -3.355 -11.191  -3.678  1.00 82.88           C
ATOM   4009  HB  VAL A 264      -2.773 -11.861  -4.310  1.00 82.88           H
ATOM   4010  CG1 VAL A 264      -4.112 -12.046  -2.660  1.00 82.88           C
ATOM   4011 1HG1 VAL A 264      -3.402 -12.636  -2.081  1.00 82.88           H
ATOM   4012 2HG1 VAL A 264      -4.678 -11.398  -1.990  1.00 82.88           H
ATOM   4013 3HG1 VAL A 264      -4.797 -12.713  -3.183  1.00 82.88           H
ATOM   4014  CG2 VAL A 264      -4.325 -10.421  -4.577  1.00 82.88           C
ATOM   4015 1HG2 VAL A 264      -4.898  -9.717  -3.974  1.00 82.88           H
ATOM   4016 2HG2 VAL A 264      -3.763  -9.877  -5.336  1.00 82.88           H
ATOM   4017 3HG2 VAL A 264      -5.005 -11.122  -5.062  1.00 82.88           H
ATOM   4018  HN  VAL A 264      -1.643  -9.896  -4.896  1.00 82.88           H
ATOM   4019  N   LEU A 265      -0.455 -11.619  -2.541  1.00 86.62           N
ATOM   4020  CA  LEU A 265       0.443 -12.424  -1.731  1.00 86.62           C
ATOM   4021  C   LEU A 265       1.211 -11.513  -0.770  1.00 86.62           C
ATOM   4022  O   LEU A 265       1.581 -11.931   0.325  1.00 86.62           O
ATOM   4023  HA  LEU A 265      -0.170 -13.107  -1.143  1.00 86.62           H
ATOM   4024  CB  LEU A 265       1.347 -13.279  -2.622  1.00 86.62           C
ATOM   4025 1HB  LEU A 265       1.826 -12.627  -3.352  1.00 86.62           H
ATOM   4026 2HB  LEU A 265       2.139 -13.701  -2.003  1.00 86.62           H
ATOM   4027  CG  LEU A 265       0.661 -14.422  -3.373  1.00 86.62           C
ATOM   4028  HG  LEU A 265      -0.134 -13.998  -3.986  1.00 86.62           H
ATOM   4029  CD1 LEU A 265       1.639 -15.121  -4.319  1.00 86.62           C
ATOM   4030 1HD1 LEU A 265       2.017 -14.402  -5.046  1.00 86.62           H
ATOM   4031 2HD1 LEU A 265       2.470 -15.529  -3.745  1.00 86.62           H
ATOM   4032 3HD1 LEU A 265       1.125 -15.929  -4.840  1.00 86.62           H
ATOM   4033  CD2 LEU A 265       0.005 -15.402  -2.398  1.00 86.62           C
ATOM   4034 1HD2 LEU A 265       0.766 -15.823  -1.740  1.00 86.62           H
ATOM   4035 2HD2 LEU A 265      -0.741 -14.878  -1.802  1.00 86.62           H
ATOM   4036 3HD2 LEU A 265      -0.475 -16.205  -2.958  1.00 86.62           H
ATOM   4037  HN  LEU A 265      -0.254 -11.617  -3.521  1.00 86.62           H
ATOM   4038  N   SER A 266       1.427 -10.284  -1.217  1.00 89.21           N
ATOM   4039  CA  SER A 266       2.214  -9.336  -0.446  1.00 89.21           C
ATOM   4040  C   SER A 266       1.357  -8.723   0.663  1.00 89.21           C
ATOM   4041  O   SER A 266       1.830  -8.527   1.781  1.00 89.21           O
ATOM   4042  HA  SER A 266       3.032  -9.918  -0.021  1.00 89.21           H
ATOM   4043  CB  SER A 266       2.786  -8.237  -1.344  1.00 89.21           C
ATOM   4044 1HB  SER A 266       3.485  -7.628  -0.771  1.00 89.21           H
ATOM   4045 2HB  SER A 266       3.351  -8.691  -2.158  1.00 89.21           H
ATOM   4046  OG  SER A 266       1.764  -7.403  -1.884  1.00 89.21           O
ATOM   4047  HG  SER A 266       1.319  -7.862  -2.653  1.00 89.21           H
ATOM   4048  HN  SER A 266       1.076  -9.935  -2.085  1.00 89.21           H
ATOM   4049  N   GLN A 267       0.111  -8.438   0.314  1.00 88.54           N
ATOM   4050  CA  GLN A 267      -0.742  -7.636   1.175  1.00 88.54           C
ATOM   4051  C   GLN A 267      -1.493  -8.532   2.162  1.00 88.54           C
ATOM   4052  O   GLN A 267      -1.799  -8.113   3.277  1.00 88.54           O
ATOM   4053  HA  GLN A 267      -0.067  -6.974   1.716  1.00 88.54           H
ATOM   4054  CB  GLN A 267      -1.717  -6.794   0.349  1.00 88.54           C
ATOM   4055 1HB  GLN A 267      -2.299  -7.442  -0.305  1.00 88.54           H
ATOM   4056 2HB  GLN A 267      -2.423  -6.293   1.013  1.00 88.54           H
ATOM   4057  CG  GLN A 267      -0.969  -5.753  -0.487  1.00 88.54           C
ATOM   4058 1HG  GLN A 267      -0.265  -6.254  -1.152  1.00 88.54           H
ATOM   4059 2HG  GLN A 267      -1.675  -5.213  -1.118  1.00 88.54           H
ATOM   4060  CD  GLN A 267      -0.219  -4.766   0.409  1.00 88.54           C
ATOM   4061  OE1 GLN A 267      -0.682  -4.372   1.466  1.00 88.54           O
ATOM   4062  NE2 GLN A 267       0.962  -4.389  -0.072  1.00 88.54           N
ATOM   4063 1HE2 GLN A 267       1.284  -4.750  -0.948  1.00 88.54           H
ATOM   4064 2HE2 GLN A 267       1.529  -3.745   0.441  1.00 88.54           H
ATOM   4065  HN  GLN A 267      -0.316  -8.745  -0.537  1.00 88.54           H
ATOM   4066  N   PHE A 268      -1.767  -9.750   1.717  1.00 88.90           N
ATOM   4067  CA  PHE A 268      -2.651 -10.635   2.456  1.00 88.90           C
ATOM   4068  C   PHE A 268      -2.130 -10.872   3.875  1.00 88.90           C
ATOM   4069  O   PHE A 268      -2.862 -10.693   4.846  1.00 88.90           O
ATOM   4070  HA  PHE A 268      -3.626 -10.151   2.504  1.00 88.90           H
ATOM   4071  CB  PHE A 268      -2.677 -11.969   1.706  1.00 88.90           C
ATOM   4072 1HB  PHE A 268      -3.021 -11.794   0.686  1.00 88.90           H
ATOM   4073 2HB  PHE A 268      -1.660 -12.355   1.637  1.00 88.90           H
ATOM   4074  CG  PHE A 268      -3.567 -13.030   2.355  1.00 88.90           C
ATOM   4075  CD1 PHE A 268      -3.019 -13.975   3.165  1.00 88.90           C
ATOM   4076  HD1 PHE A 268      -1.945 -13.975   3.353  1.00 88.90           H
ATOM   4077  CD2 PHE A 268      -4.907 -13.030   2.121  1.00 88.90           C
ATOM   4078  HD2 PHE A 268      -5.346 -12.273   1.471  1.00 88.90           H
ATOM   4079  CE1 PHE A 268      -3.845 -14.960   3.768  1.00 88.90           C
ATOM   4080  HE1 PHE A 268      -3.406 -15.717   4.417  1.00 88.90           H
ATOM   4081  CE2 PHE A 268      -5.733 -14.015   2.723  1.00 88.90           C
ATOM   4082  HE2 PHE A 268      -6.807 -14.015   2.535  1.00 88.90           H
ATOM   4083  CZ  PHE A 268      -5.185 -14.959   3.534  1.00 88.90           C
ATOM   4084  HZ  PHE A 268      -5.820 -15.716   3.996  1.00 88.90           H
ATOM   4085  HN  PHE A 268      -1.397 -10.132   0.870  1.00 88.90           H
ATOM   4086  N   PRO A 269      -0.860 -11.275   4.019  1.00 92.59           N
ATOM   4087  CA  PRO A 269      -0.322 -11.614   5.339  1.00 92.59           C
ATOM   4088  C   PRO A 269      -0.536 -10.501   6.352  1.00 92.59           C
ATOM   4089  O   PRO A 269      -0.933 -10.758   7.488  1.00 92.59           O
ATOM   4090  HA  PRO A 269      -0.849 -12.476   5.748  1.00 92.59           H
ATOM   4091  CB  PRO A 269       1.164 -11.861   5.072  1.00 92.59           C
ATOM   4092 1HB  PRO A 269       1.752 -10.954   5.211  1.00 92.59           H
ATOM   4093 2HB  PRO A 269       1.574 -12.612   5.748  1.00 92.59           H
ATOM   4094  CG  PRO A 269       1.189 -12.333   3.624  1.00 92.59           C
ATOM   4095 1HG  PRO A 269       2.176 -12.214   3.176  1.00 92.59           H
ATOM   4096 2HG  PRO A 269       0.938 -13.390   3.538  1.00 92.59           H
ATOM   4097  CD  PRO A 269       0.150 -11.445   2.959  1.00 92.59           C
ATOM   4098 1HD  PRO A 269       0.572 -10.488   2.652  1.00 92.59           H
ATOM   4099 2HD  PRO A 269      -0.266 -11.908   2.064  1.00 92.59           H
ATOM   4100  N   TYR A 270      -0.265  -9.282   5.910  1.00 91.98           N
ATOM   4101  CA  TYR A 270      -0.339  -8.131   6.795  1.00 91.98           C
ATOM   4102  C   TYR A 270      -1.767  -7.921   7.303  1.00 91.98           C
ATOM   4103  O   TYR A 270      -1.978  -7.685   8.491  1.00 91.98           O
ATOM   4104  HA  TYR A 270       0.318  -8.318   7.644  1.00 91.98           H
ATOM   4105  CB  TYR A 270       0.072  -6.923   5.950  1.00 91.98           C
ATOM   4106 1HB  TYR A 270       1.130  -7.010   5.701  1.00 91.98           H
ATOM   4107 2HB  TYR A 270      -0.480  -6.945   5.011  1.00 91.98           H
ATOM   4108  CG  TYR A 270      -0.166  -5.576   6.635  1.00 91.98           C
ATOM   4109  CD1 TYR A 270      -1.129  -4.715   6.148  1.00 91.98           C
ATOM   4110  HD1 TYR A 270      -1.719  -4.996   5.276  1.00 91.98           H
ATOM   4111  CD2 TYR A 270       0.582  -5.221   7.739  1.00 91.98           C
ATOM   4112  HD2 TYR A 270       1.343  -5.901   8.124  1.00 91.98           H
ATOM   4113  CE1 TYR A 270      -1.353  -3.447   6.792  1.00 91.98           C
ATOM   4114  HE1 TYR A 270      -2.110  -2.758   6.418  1.00 91.98           H
ATOM   4115  CE2 TYR A 270       0.358  -3.953   8.383  1.00 91.98           C
ATOM   4116  HE2 TYR A 270       0.942  -3.660   9.256  1.00 91.98           H
ATOM   4117  CZ  TYR A 270      -0.598  -3.129   7.878  1.00 91.98           C
ATOM   4118  OH  TYR A 270      -0.810  -1.931   8.487  1.00 91.98           O
ATOM   4119  HH  TYR A 270      -0.200  -1.834   9.273  1.00 91.98           H
ATOM   4120  HN  TYR A 270      -0.000  -9.074   4.968  1.00 91.98           H
ATOM   4121  N   ASN A 271      -2.710  -8.014   6.377  1.00 89.16           N
ATOM   4122  CA  ASN A 271      -4.103  -7.757   6.700  1.00 89.16           C
ATOM   4123  C   ASN A 271      -4.622  -8.862   7.622  1.00 89.16           C
ATOM   4124  O   ASN A 271      -5.543  -8.640   8.406  1.00 89.16           O
ATOM   4125  HA  ASN A 271      -4.110  -6.777   7.179  1.00 89.16           H
ATOM   4126  CB  ASN A 271      -4.968  -7.749   5.438  1.00 89.16           C
ATOM   4127 1HB  ASN A 271      -4.721  -8.610   4.818  1.00 89.16           H
ATOM   4128 2HB  ASN A 271      -6.019  -7.844   5.713  1.00 89.16           H
ATOM   4129  CG  ASN A 271      -4.760  -6.461   4.638  1.00 89.16           C
ATOM   4130  OD1 ASN A 271      -5.221  -5.392   5.002  1.00 89.16           O
ATOM   4131  ND2 ASN A 271      -4.040  -6.623   3.531  1.00 89.16           N
ATOM   4132 1HD2 ASN A 271      -3.691  -7.528   3.290  1.00 89.16           H
ATOM   4133 2HD2 ASN A 271      -3.849  -5.839   2.940  1.00 89.16           H
ATOM   4134  HN  ASN A 271      -2.536  -8.261   5.424  1.00 89.16           H
ATOM   4135  N   CYS A 272      -4.007 -10.029   7.498  1.00 90.96           N
ATOM   4136  CA  CYS A 272      -4.330 -11.142   8.374  1.00 90.96           C
ATOM   4137  C   CYS A 272      -4.006 -10.731   9.812  1.00 90.96           C
ATOM   4138  O   CYS A 272      -4.814 -10.935  10.716  1.00 90.96           O
ATOM   4139  HA  CYS A 272      -5.397 -11.333   8.257  1.00 90.96           H
ATOM   4140  CB  CYS A 272      -3.591 -12.418   7.964  1.00 90.96           C
ATOM   4141 1HB  CYS A 272      -2.532 -12.203   7.818  1.00 90.96           H
ATOM   4142 2HB  CYS A 272      -3.659 -13.159   8.761  1.00 90.96           H
ATOM   4143  SG  CYS A 272      -4.311 -13.091   6.422  1.00 90.96           S
ATOM   4144  HG  CYS A 272      -3.777 -12.182   5.611  1.00 90.96           H
ATOM   4145  HN  CYS A 272      -3.301 -10.220   6.815  1.00 90.96           H
ATOM   4146  N   ILE A 273      -2.821 -10.161   9.977  1.00 92.35           N
ATOM   4147  CA  ILE A 273      -2.372  -9.737  11.293  1.00 92.35           C
ATOM   4148  C   ILE A 273      -3.245  -8.577  11.776  1.00 92.35           C
ATOM   4149  O   ILE A 273      -3.592  -8.505  12.953  1.00 92.35           O
ATOM   4150  HA  ILE A 273      -2.510 -10.579  11.972  1.00 92.35           H
ATOM   4151  CB  ILE A 273      -0.877  -9.414  11.270  1.00 92.35           C
ATOM   4152  HB  ILE A 273      -0.703  -8.657  10.506  1.00 92.35           H
ATOM   4153  CG1 ILE A 273      -0.056 -10.645  10.882  1.00 92.35           C
ATOM   4154 1HG1 ILE A 273      -0.367 -10.999   9.899  1.00 92.35           H
ATOM   4155 2HG1 ILE A 273       0.997 -10.375  10.804  1.00 92.35           H
ATOM   4156  CG2 ILE A 273      -0.424  -8.821  12.606  1.00 92.35           C
ATOM   4157 1HG2 ILE A 273      -0.977  -7.902  12.801  1.00 92.35           H
ATOM   4158 2HG2 ILE A 273      -0.615  -9.537  13.405  1.00 92.35           H
ATOM   4159 3HG2 ILE A 273       0.643  -8.601  12.562  1.00 92.35           H
ATOM   4160  CD1 ILE A 273      -0.226 -11.765  11.911  1.00 92.35           C
ATOM   4161 1HD1 ILE A 273       0.109 -11.415  12.887  1.00 92.35           H
ATOM   4162 2HD1 ILE A 273      -1.277 -12.049  11.967  1.00 92.35           H
ATOM   4163 3HD1 ILE A 273       0.368 -12.628  11.610  1.00 92.35           H
ATOM   4164  HN  ILE A 273      -2.175  -9.988   9.234  1.00 92.35           H
ATOM   4165  N   LEU A 274      -3.574  -7.697  10.841  1.00 91.08           N
ATOM   4166  CA  LEU A 274      -4.397  -6.542  11.157  1.00 91.08           C
ATOM   4167  C   LEU A 274      -5.742  -7.016  11.712  1.00 91.08           C
ATOM   4168  O   LEU A 274      -6.294  -6.399  12.622  1.00 91.08           O
ATOM   4169  HA  LEU A 274      -3.882  -5.978  11.935  1.00 91.08           H
ATOM   4170  CB  LEU A 274      -4.523  -5.625   9.940  1.00 91.08           C
ATOM   4171 1HB  LEU A 274      -3.559  -5.593   9.432  1.00 91.08           H
ATOM   4172 2HB  LEU A 274      -5.234  -6.072   9.245  1.00 91.08           H
ATOM   4173  CG  LEU A 274      -4.966  -4.188  10.225  1.00 91.08           C
ATOM   4174  HG  LEU A 274      -5.646  -4.203  11.077  1.00 91.08           H
ATOM   4175  CD1 LEU A 274      -3.772  -3.314  10.615  1.00 91.08           C
ATOM   4176 1HD1 LEU A 274      -3.302  -3.719  11.511  1.00 91.08           H
ATOM   4177 2HD1 LEU A 274      -3.049  -3.301   9.799  1.00 91.08           H
ATOM   4178 3HD1 LEU A 274      -4.115  -2.298  10.812  1.00 91.08           H
ATOM   4179  CD2 LEU A 274      -5.739  -3.607   9.040  1.00 91.08           C
ATOM   4180 1HD2 LEU A 274      -5.102  -3.607   8.155  1.00 91.08           H
ATOM   4181 2HD2 LEU A 274      -6.624  -4.215   8.850  1.00 91.08           H
ATOM   4182 3HD2 LEU A 274      -6.042  -2.586   9.269  1.00 91.08           H
ATOM   4183  HN  LEU A 274      -3.289  -7.764   9.885  1.00 91.08           H
ATOM   4184  N   LEU A 275      -6.230  -8.107  11.142  1.00 92.17           N
ATOM   4185  CA  LEU A 275      -7.492  -8.680  11.579  1.00 92.17           C
ATOM   4186  C   LEU A 275      -7.370  -9.114  13.041  1.00 92.17           C
ATOM   4187  O   LEU A 275      -8.238  -8.807  13.857  1.00 92.17           O
ATOM   4188  HA  LEU A 275      -8.247  -7.897  11.513  1.00 92.17           H
ATOM   4189  CB  LEU A 275      -7.924  -9.806  10.638  1.00 92.17           C
ATOM   4190 1HB  LEU A 275      -8.073  -9.385   9.644  1.00 92.17           H
ATOM   4191 2HB  LEU A 275      -7.106 -10.522  10.560  1.00 92.17           H
ATOM   4192  CG  LEU A 275      -9.192 -10.563  11.036  1.00 92.17           C
ATOM   4193  HG  LEU A 275      -9.063 -10.935  12.052  1.00 92.17           H
ATOM   4194  CD1 LEU A 275     -10.406  -9.633  11.046  1.00 92.17           C
ATOM   4195 1HD1 LEU A 275     -10.241  -8.827  11.761  1.00 92.17           H
ATOM   4196 2HD1 LEU A 275     -10.549  -9.211  10.051  1.00 92.17           H
ATOM   4197 3HD1 LEU A 275     -11.294 -10.196  11.332  1.00 92.17           H
ATOM   4198  CD2 LEU A 275      -9.410 -11.780  10.134  1.00 92.17           C
ATOM   4199 1HD2 LEU A 275      -9.509 -11.452   9.099  1.00 92.17           H
ATOM   4200 2HD2 LEU A 275      -8.558 -12.454  10.222  1.00 92.17           H
ATOM   4201 3HD2 LEU A 275     -10.318 -12.300  10.439  1.00 92.17           H
ATOM   4202  HN  LEU A 275      -5.780  -8.597  10.395  1.00 92.17           H
ATOM   4203  N   VAL A 276      -6.287  -9.820  13.328  1.00 93.66           N
ATOM   4204  CA  VAL A 276      -6.045 -10.306  14.676  1.00 93.66           C
ATOM   4205  C   VAL A 276      -6.026  -9.122  15.645  1.00 93.66           C
ATOM   4206  O   VAL A 276      -6.652  -9.171  16.703  1.00 93.66           O
ATOM   4207  HA  VAL A 276      -6.872 -10.963  14.942  1.00 93.66           H
ATOM   4208  CB  VAL A 276      -4.755 -11.128  14.712  1.00 93.66           C
ATOM   4209  HB  VAL A 276      -3.952 -10.509  14.313  1.00 93.66           H
ATOM   4210  CG1 VAL A 276      -4.387 -11.507  16.148  1.00 93.66           C
ATOM   4211 1HG1 VAL A 276      -4.241 -10.602  16.737  1.00 93.66           H
ATOM   4212 2HG1 VAL A 276      -5.191 -12.099  16.585  1.00 93.66           H
ATOM   4213 3HG1 VAL A 276      -3.467 -12.092  16.145  1.00 93.66           H
ATOM   4214  CG2 VAL A 276      -4.873 -12.372  13.829  1.00 93.66           C
ATOM   4215 1HG2 VAL A 276      -5.695 -12.994  14.186  1.00 93.66           H
ATOM   4216 2HG2 VAL A 276      -5.067 -12.070  12.800  1.00 93.66           H
ATOM   4217 3HG2 VAL A 276      -3.943 -12.939  13.873  1.00 93.66           H
ATOM   4218  HN  VAL A 276      -5.582 -10.059  12.660  1.00 93.66           H
ATOM   4219  N   GLN A 277      -5.302  -8.085  15.248  1.00 92.25           N
ATOM   4220  CA  GLN A 277      -5.174  -6.900  16.080  1.00 92.25           C
ATOM   4221  C   GLN A 277      -6.546  -6.267  16.316  1.00 92.25           C
ATOM   4222  O   GLN A 277      -6.790  -5.682  17.371  1.00 92.25           O
ATOM   4223  HA  GLN A 277      -4.761  -7.253  17.025  1.00 92.25           H
ATOM   4224  CB  GLN A 277      -4.206  -5.894  15.454  1.00 92.25           C
ATOM   4225 1HB  GLN A 277      -4.439  -5.769  14.397  1.00 92.25           H
ATOM   4226 2HB  GLN A 277      -4.333  -4.920  15.926  1.00 92.25           H
ATOM   4227  CG  GLN A 277      -2.756  -6.357  15.611  1.00 92.25           C
ATOM   4228 1HG  GLN A 277      -2.533  -6.516  16.666  1.00 92.25           H
ATOM   4229 2HG  GLN A 277      -2.620  -7.315  15.109  1.00 92.25           H
ATOM   4230  CD  GLN A 277      -1.785  -5.328  15.028  1.00 92.25           C
ATOM   4231  OE1 GLN A 277      -2.134  -4.512  14.191  1.00 92.25           O
ATOM   4232  NE2 GLN A 277      -0.551  -5.411  15.517  1.00 92.25           N
ATOM   4233 1HE2 GLN A 277      -0.331  -6.104  16.203  1.00 92.25           H
ATOM   4234 2HE2 GLN A 277       0.156  -4.781  15.198  1.00 92.25           H
ATOM   4235  HN  GLN A 277      -4.810  -8.047  14.379  1.00 92.25           H
ATOM   4236  N   THR A 278      -7.406  -6.404  15.318  1.00 92.12           N
ATOM   4237  CA  THR A 278      -8.735  -5.821  15.389  1.00 92.12           C
ATOM   4238  C   THR A 278      -9.590  -6.567  16.416  1.00 92.12           C
ATOM   4239  O   THR A 278     -10.277  -5.946  17.225  1.00 92.12           O
ATOM   4240  HA  THR A 278      -8.641  -4.793  15.738  1.00 92.12           H
ATOM   4241  CB  THR A 278      -9.331  -5.829  13.980  1.00 92.12           C
ATOM   4242  HB  THR A 278      -9.495  -6.850  13.633  1.00 92.12           H
ATOM   4243  OG1 THR A 278      -8.414  -5.058  13.210  1.00 92.12           O
ATOM   4244  HG1 THR A 278      -7.724  -5.655  12.801  1.00 92.12           H
ATOM   4245  CG2 THR A 278     -10.642  -5.045  13.894  1.00 92.12           C
ATOM   4246 1HG2 THR A 278     -10.463  -4.007  14.177  1.00 92.12           H
ATOM   4247 2HG2 THR A 278     -11.374  -5.485  14.571  1.00 92.12           H
ATOM   4248 3HG2 THR A 278     -11.022  -5.083  12.874  1.00 92.12           H
ATOM   4249  HN  THR A 278      -7.208  -6.902  14.474  1.00 92.12           H
ATOM   4250  N   ILE A 279      -9.520  -7.888  16.348  1.00 94.10           N
ATOM   4251  CA  ILE A 279     -10.295  -8.726  17.249  1.00 94.10           C
ATOM   4252  C   ILE A 279      -9.837  -8.478  18.688  1.00 94.10           C
ATOM   4253  O   ILE A 279     -10.661  -8.381  19.596  1.00 94.10           O
ATOM   4254  HA  ILE A 279     -11.338  -8.422  17.161  1.00 94.10           H
ATOM   4255  CB  ILE A 279     -10.212 -10.192  16.821  1.00 94.10           C
ATOM   4256  HB  ILE A 279      -9.160 -10.468  16.747  1.00 94.10           H
ATOM   4257  CG1 ILE A 279     -10.831 -10.395  15.436  1.00 94.10           C
ATOM   4258 1HG1 ILE A 279     -11.916 -10.326  15.505  1.00 94.10           H
ATOM   4259 2HG1 ILE A 279     -10.503  -9.599  14.767  1.00 94.10           H
ATOM   4260  CG2 ILE A 279     -10.846 -11.106  17.871  1.00 94.10           C
ATOM   4261 1HG2 ILE A 279     -10.321 -10.989  18.819  1.00 94.10           H
ATOM   4262 2HG2 ILE A 279     -11.895 -10.838  18.001  1.00 94.10           H
ATOM   4263 3HG2 ILE A 279     -10.774 -12.143  17.542  1.00 94.10           H
ATOM   4264  CD1 ILE A 279     -10.436 -11.753  14.853  1.00 94.10           C
ATOM   4265 1HD1 ILE A 279      -9.351 -11.808  14.762  1.00 94.10           H
ATOM   4266 2HD1 ILE A 279     -10.786 -12.547  15.512  1.00 94.10           H
ATOM   4267 3HD1 ILE A 279     -10.889 -11.871  13.868  1.00 94.10           H
ATOM   4268  HN  ILE A 279      -8.949  -8.386  15.695  1.00 94.10           H
ATOM   4269  N   ASP A 280      -8.526  -8.384  18.850  1.00 93.49           N
ATOM   4270  CA  ASP A 280      -7.946  -8.212  20.171  1.00 93.49           C
ATOM   4271  C   ASP A 280      -8.290  -6.817  20.697  1.00 93.49           C
ATOM   4272  O   ASP A 280      -8.472  -6.631  21.899  1.00 93.49           O
ATOM   4273  HA  ASP A 280      -8.380  -9.006  20.780  1.00 93.49           H
ATOM   4274  CB  ASP A 280      -6.422  -8.337  20.124  1.00 93.49           C
ATOM   4275 1HB  ASP A 280      -6.144  -9.252  19.601  1.00 93.49           H
ATOM   4276 2HB  ASP A 280      -6.002  -7.506  19.557  1.00 93.49           H
ATOM   4277  CG  ASP A 280      -5.829  -8.350  21.534  1.00 93.49           C
ATOM   4278  OD1 ASP A 280      -6.344  -9.136  22.359  1.00 93.49           O
ATOM   4279  OD2 ASP A 280      -4.874  -7.575  21.756  1.00 93.49           O
ATOM   4280  HN  ASP A 280      -7.865  -8.423  18.100  1.00 93.49           H
ATOM   4281  N   ALA A 281      -8.368  -5.873  19.771  1.00 91.30           N
ATOM   4282  CA  ALA A 281      -8.722  -4.508  20.122  1.00 91.30           C
ATOM   4283  C   ALA A 281     -10.119  -4.493  20.746  1.00 91.30           C
ATOM   4284  O   ALA A 281     -10.411  -3.659  21.601  1.00 91.30           O
ATOM   4285  HA  ALA A 281      -8.000  -4.157  20.859  1.00 91.30           H
ATOM   4286  CB  ALA A 281      -8.629  -3.621  18.878  1.00 91.30           C
ATOM   4287 1HB  ALA A 281      -7.611  -3.644  18.491  1.00 91.30           H
ATOM   4288 2HB  ALA A 281      -9.316  -3.990  18.117  1.00 91.30           H
ATOM   4289 3HB  ALA A 281      -8.895  -2.597  19.142  1.00 91.30           H
ATOM   4290  HN  ALA A 281      -8.194  -6.028  18.798  1.00 91.30           H
ATOM   4291  N   TYR A 282     -10.944  -5.426  20.294  1.00 90.11           N
ATOM   4292  CA  TYR A 282     -12.309  -5.519  20.785  1.00 90.11           C
ATOM   4293  C   TYR A 282     -12.388  -6.419  22.019  1.00 90.11           C
ATOM   4294  O   TYR A 282     -12.970  -6.039  23.033  1.00 90.11           O
ATOM   4295  HA  TYR A 282     -12.638  -4.515  21.055  1.00 90.11           H
ATOM   4296  CB  TYR A 282     -13.121  -6.152  19.653  1.00 90.11           C
ATOM   4297 1HB  TYR A 282     -12.972  -5.571  18.743  1.00 90.11           H
ATOM   4298 2HB  TYR A 282     -12.736  -7.153  19.459  1.00 90.11           H
ATOM   4299  CG  TYR A 282     -14.621  -6.245  19.941  1.00 90.11           C
ATOM   4300  CD1 TYR A 282     -15.183  -7.455  20.293  1.00 90.11           C
ATOM   4301  HD1 TYR A 282     -14.557  -8.345  20.366  1.00 90.11           H
ATOM   4302  CD2 TYR A 282     -15.413  -5.118  19.848  1.00 90.11           C
ATOM   4303  HD2 TYR A 282     -14.969  -4.162  19.570  1.00 90.11           H
ATOM   4304  CE1 TYR A 282     -16.594  -7.543  20.564  1.00 90.11           C
ATOM   4305  HE1 TYR A 282     -17.050  -8.493  20.843  1.00 90.11           H
ATOM   4306  CE2 TYR A 282     -16.824  -5.205  20.119  1.00 90.11           C
ATOM   4307  HE2 TYR A 282     -17.461  -4.323  20.050  1.00 90.11           H
ATOM   4308  CZ  TYR A 282     -17.345  -6.413  20.464  1.00 90.11           C
ATOM   4309  OH  TYR A 282     -18.678  -6.496  20.719  1.00 90.11           O
ATOM   4310  HH  TYR A 282     -19.100  -5.593  20.633  1.00 90.11           H
ATOM   4311  HN  TYR A 282     -10.695  -6.108  19.607  1.00 90.11           H
ATOM   4312  N   ALA A 283     -11.793  -7.597  21.892  1.00 91.63           N
ATOM   4313  CA  ALA A 283     -12.042  -8.667  22.842  1.00 91.63           C
ATOM   4314  C   ALA A 283     -10.963  -8.643  23.926  1.00 91.63           C
ATOM   4315  O   ALA A 283     -11.158  -9.184  25.013  1.00 91.63           O
ATOM   4316  HA  ALA A 283     -13.012  -8.483  23.303  1.00 91.63           H
ATOM   4317  CB  ALA A 283     -12.094 -10.005  22.102  1.00 91.63           C
ATOM   4318 1HB  ALA A 283     -12.896  -9.981  21.363  1.00 91.63           H
ATOM   4319 2HB  ALA A 283     -11.143 -10.180  21.599  1.00 91.63           H
ATOM   4320 3HB  ALA A 283     -12.281 -10.808  22.815  1.00 91.63           H
ATOM   4321  HN  ALA A 283     -11.152  -7.823  21.158  1.00 91.63           H
ATOM   4322  N   MET A 284      -9.848  -8.009  23.593  1.00 89.76           N
ATOM   4323  CA  MET A 284      -8.717  -7.954  24.503  1.00 89.76           C
ATOM   4324  C   MET A 284      -8.397  -9.342  25.064  1.00 89.76           C
ATOM   4325  O   MET A 284      -8.252  -9.508  26.274  1.00 89.76           O
ATOM   4326  HA  MET A 284      -7.878  -7.594  23.907  1.00 89.76           H
ATOM   4327  CB  MET A 284      -9.033  -6.999  25.655  1.00 89.76           C
ATOM   4328 1HB  MET A 284      -9.959  -7.305  26.143  1.00 89.76           H
ATOM   4329 2HB  MET A 284      -8.244  -7.053  26.405  1.00 89.76           H
ATOM   4330  CG  MET A 284      -9.168  -5.560  25.152  1.00 89.76           C
ATOM   4331 1HG  MET A 284      -8.208  -5.205  24.778  1.00 89.76           H
ATOM   4332 2HG  MET A 284      -9.869  -5.522  24.318  1.00 89.76           H
ATOM   4333  SD  MET A 284      -9.737  -4.502  26.473  1.00 89.76           S
ATOM   4334  CE  MET A 284     -11.496  -4.786  26.362  1.00 89.76           C
ATOM   4335 1HE  MET A 284     -11.850  -4.491  25.375  1.00 89.76           H
ATOM   4336 2HE  MET A 284     -11.703  -5.844  26.522  1.00 89.76           H
ATOM   4337 3HE  MET A 284     -12.007  -4.197  27.123  1.00 89.76           H
ATOM   4338  HN  MET A 284      -9.712  -7.539  22.721  1.00 89.76           H
ATOM   4339  N   PHE A 285      -8.297 -10.303  24.157  1.00 90.35           N
ATOM   4340  CA  PHE A 285      -8.167 -11.695  24.553  1.00 90.35           C
ATOM   4341  C   PHE A 285      -6.696 -12.077  24.736  1.00 90.35           C
ATOM   4342  O   PHE A 285      -6.389 -13.110  25.328  1.00 90.35           O
ATOM   4343  HA  PHE A 285      -8.691 -11.812  25.501  1.00 90.35           H
ATOM   4344  CB  PHE A 285      -8.764 -12.538  23.425  1.00 90.35           C
ATOM   4345 1HB  PHE A 285      -8.909 -13.557  23.785  1.00 90.35           H
ATOM   4346 2HB  PHE A 285      -9.749 -12.146  23.174  1.00 90.35           H
ATOM   4347  CG  PHE A 285      -7.909 -12.578  22.157  1.00 90.35           C
ATOM   4348  CD1 PHE A 285      -8.099 -11.652  21.180  1.00 90.35           C
ATOM   4349  HD1 PHE A 285      -8.861 -10.882  21.299  1.00 90.35           H
ATOM   4350  CD2 PHE A 285      -6.958 -13.539  22.008  1.00 90.35           C
ATOM   4351  HD2 PHE A 285      -6.805 -14.281  22.791  1.00 90.35           H
ATOM   4352  CE1 PHE A 285      -7.306 -11.688  20.003  1.00 90.35           C
ATOM   4353  HE1 PHE A 285      -7.458 -10.946  19.219  1.00 90.35           H
ATOM   4354  CE2 PHE A 285      -6.164 -13.575  20.831  1.00 90.35           C
ATOM   4355  HE2 PHE A 285      -5.402 -14.345  20.711  1.00 90.35           H
ATOM   4356  CZ  PHE A 285      -6.355 -12.649  19.853  1.00 90.35           C
ATOM   4357  HZ  PHE A 285      -5.745 -12.677  18.950  1.00 90.35           H
ATOM   4358  HN  PHE A 285      -8.304 -10.143  23.170  1.00 90.35           H
ATOM   4359  N   ILE A 286      -5.827 -11.223  24.217  1.00 90.68           N
ATOM   4360  CA  ILE A 286      -4.396 -11.438  24.349  1.00 90.68           C
ATOM   4361  C   ILE A 286      -3.915 -10.844  25.674  1.00 90.68           C
ATOM   4362  O   ILE A 286      -3.626  -9.652  25.755  1.00 90.68           O
ATOM   4363  HA  ILE A 286      -4.228 -12.515  24.372  1.00 90.68           H
ATOM   4364  CB  ILE A 286      -3.657 -10.892  23.126  1.00 90.68           C
ATOM   4365  HB  ILE A 286      -3.841  -9.819  23.067  1.00 90.68           H
ATOM   4366  CG1 ILE A 286      -4.195 -11.514  21.836  1.00 90.68           C
ATOM   4367 1HG1 ILE A 286      -3.931 -12.571  21.801  1.00 90.68           H
ATOM   4368 2HG1 ILE A 286      -5.283 -11.457  21.827  1.00 90.68           H
ATOM   4369  CG2 ILE A 286      -2.145 -11.083  23.268  1.00 90.68           C
ATOM   4370 1HG2 ILE A 286      -1.794 -10.555  24.154  1.00 90.68           H
ATOM   4371 2HG2 ILE A 286      -1.921 -12.145  23.366  1.00 90.68           H
ATOM   4372 3HG2 ILE A 286      -1.644 -10.686  22.385  1.00 90.68           H
ATOM   4373  CD1 ILE A 286      -3.630 -10.801  20.606  1.00 90.68           C
ATOM   4374 1HD1 ILE A 286      -3.916  -9.750  20.632  1.00 90.68           H
ATOM   4375 2HD1 ILE A 286      -2.543 -10.882  20.606  1.00 90.68           H
ATOM   4376 3HD1 ILE A 286      -4.029 -11.264  19.703  1.00 90.68           H
ATOM   4377  HN  ILE A 286      -6.085 -10.398  23.714  1.00 90.68           H
ATOM   4378  N   SER A 287      -3.845 -11.704  26.680  1.00 88.49           N
ATOM   4379  CA  SER A 287      -3.364 -11.289  27.987  1.00 88.49           C
ATOM   4380  C   SER A 287      -1.904 -11.711  28.165  1.00 88.49           C
ATOM   4381  O   SER A 287      -1.217 -11.221  29.060  1.00 88.49           O
ATOM   4382  HA  SER A 287      -3.451 -10.202  27.995  1.00 88.49           H
ATOM   4383  CB  SER A 287      -4.227 -11.877  29.105  1.00 88.49           C
ATOM   4384 1HB  SER A 287      -3.843 -11.548  30.070  1.00 88.49           H
ATOM   4385 2HB  SER A 287      -5.244 -11.494  29.018  1.00 88.49           H
ATOM   4386  OG  SER A 287      -4.252 -13.302  29.066  1.00 88.49           O
ATOM   4387  HG  SER A 287      -4.843 -13.653  29.791  1.00 88.49           H
ATOM   4388  HN  SER A 287      -4.110 -12.666  26.613  1.00 88.49           H
ATOM   4389  N   ASN A 288      -1.473 -12.616  27.298  1.00 92.13           N
ATOM   4390  CA  ASN A 288      -0.151 -13.205  27.427  1.00 92.13           C
ATOM   4391  C   ASN A 288       0.864 -12.337  26.680  1.00 92.13           C
ATOM   4392  O   ASN A 288       0.713 -12.088  25.486  1.00 92.13           O
ATOM   4393  HA  ASN A 288       0.042 -13.244  28.499  1.00 92.13           H
ATOM   4394  CB  ASN A 288      -0.112 -14.608  26.817  1.00 92.13           C
ATOM   4395 1HB  ASN A 288      -0.948 -15.196  27.196  1.00 92.13           H
ATOM   4396 2HB  ASN A 288      -0.233 -14.542  25.736  1.00 92.13           H
ATOM   4397  CG  ASN A 288       1.205 -15.313  27.147  1.00 92.13           C
ATOM   4398  OD1 ASN A 288       2.276 -14.728  27.119  1.00 92.13           O
ATOM   4399  ND2 ASN A 288       1.068 -16.598  27.461  1.00 92.13           N
ATOM   4400 1HD2 ASN A 288       0.160 -17.017  27.465  1.00 92.13           H
ATOM   4401 2HD2 ASN A 288       1.872 -17.145  27.692  1.00 92.13           H
ATOM   4402  HN  ASN A 288      -2.009 -12.945  26.521  1.00 92.13           H
ATOM   4403  N   CYS A 289       1.876 -11.901  27.416  1.00 90.94           N
ATOM   4404  CA  CYS A 289       2.852 -10.973  26.872  1.00 90.94           C
ATOM   4405  C   CYS A 289       3.628 -11.688  25.763  1.00 90.94           C
ATOM   4406  O   CYS A 289       4.002 -11.072  24.766  1.00 90.94           O
ATOM   4407  HA  CYS A 289       2.292 -10.129  26.470  1.00 90.94           H
ATOM   4408  CB  CYS A 289       3.782 -10.428  27.958  1.00 90.94           C
ATOM   4409 1HB  CYS A 289       3.196  -9.946  28.741  1.00 90.94           H
ATOM   4410 2HB  CYS A 289       4.327 -11.247  28.426  1.00 90.94           H
ATOM   4411  SG  CYS A 289       4.958  -9.229  27.231  1.00 90.94           S
ATOM   4412  HN  CYS A 289       2.034 -12.171  28.366  1.00 90.94           H
ATOM   4413  N   ALA A 290       3.846 -12.978  25.974  1.00 93.31           N
ATOM   4414  CA  ALA A 290       4.616 -13.770  25.031  1.00 93.31           C
ATOM   4415  C   ALA A 290       3.896 -13.793  23.681  1.00 93.31           C
ATOM   4416  O   ALA A 290       4.527 -13.656  22.634  1.00 93.31           O
ATOM   4417  HA  ALA A 290       5.586 -13.288  24.907  1.00 93.31           H
ATOM   4418  CB  ALA A 290       4.832 -15.174  25.600  1.00 93.31           C
ATOM   4419 1HB  ALA A 290       5.373 -15.104  26.544  1.00 93.31           H
ATOM   4420 2HB  ALA A 290       3.866 -15.649  25.770  1.00 93.31           H
ATOM   4421 3HB  ALA A 290       5.410 -15.768  24.892  1.00 93.31           H
ATOM   4422  HN  ALA A 290       3.507 -13.479  26.770  1.00 93.31           H
ATOM   4423  N   VAL A 291       2.584 -13.966  23.750  1.00 93.29           N
ATOM   4424  CA  VAL A 291       1.771 -14.011  22.546  1.00 93.29           C
ATOM   4425  C   VAL A 291       1.769 -12.632  21.885  1.00 93.29           C
ATOM   4426  O   VAL A 291       1.887 -12.523  20.666  1.00 93.29           O
ATOM   4427  HA  VAL A 291       2.232 -14.726  21.865  1.00 93.29           H
ATOM   4428  CB  VAL A 291       0.366 -14.515  22.882  1.00 93.29           C
ATOM   4429  HB  VAL A 291      -0.066 -13.837  23.617  1.00 93.29           H
ATOM   4430  CG1 VAL A 291      -0.532 -14.502  21.644  1.00 93.29           C
ATOM   4431 1HG1 VAL A 291      -0.608 -13.484  21.261  1.00 93.29           H
ATOM   4432 2HG1 VAL A 291      -0.103 -15.147  20.877  1.00 93.29           H
ATOM   4433 3HG1 VAL A 291      -1.524 -14.864  21.910  1.00 93.29           H
ATOM   4434  CG2 VAL A 291       0.419 -15.911  23.506  1.00 93.29           C
ATOM   4435 1HG2 VAL A 291       0.881 -16.606  22.804  1.00 93.29           H
ATOM   4436 2HG2 VAL A 291       1.007 -15.878  24.423  1.00 93.29           H
ATOM   4437 3HG2 VAL A 291      -0.593 -16.246  23.735  1.00 93.29           H
ATOM   4438  HN  VAL A 291       2.078 -14.074  24.606  1.00 93.29           H
ATOM   4439  N   SER A 292       1.634 -11.611  22.719  1.00 93.05           N
ATOM   4440  CA  SER A 292       1.601 -10.243  22.230  1.00 93.05           C
ATOM   4441  C   SER A 292       2.900  -9.922  21.489  1.00 93.05           C
ATOM   4442  O   SER A 292       2.872  -9.369  20.390  1.00 93.05           O
ATOM   4443  HA  SER A 292       0.752 -10.201  21.548  1.00 93.05           H
ATOM   4444  CB  SER A 292       1.384  -9.253  23.376  1.00 93.05           C
ATOM   4445 1HB  SER A 292       0.532  -9.573  23.975  1.00 93.05           H
ATOM   4446 2HB  SER A 292       2.255  -9.261  24.031  1.00 93.05           H
ATOM   4447  OG  SER A 292       1.159  -7.928  22.901  1.00 93.05           O
ATOM   4448  HG  SER A 292       0.278  -7.879  22.431  1.00 93.05           H
ATOM   4449  HN  SER A 292       1.548 -11.707  23.711  1.00 93.05           H
ATOM   4450  N   THR A 293       4.009 -10.281  22.120  1.00 92.59           N
ATOM   4451  CA  THR A 293       5.317 -10.000  21.554  1.00 92.59           C
ATOM   4452  C   THR A 293       5.432 -10.602  20.152  1.00 92.59           C
ATOM   4453  O   THR A 293       5.867  -9.930  19.218  1.00 92.59           O
ATOM   4454  HA  THR A 293       5.421  -8.920  21.447  1.00 92.59           H
ATOM   4455  CB  THR A 293       6.376 -10.521  22.527  1.00 92.59           C
ATOM   4456  HB  THR A 293       6.255 -11.591  22.697  1.00 92.59           H
ATOM   4457  OG1 THR A 293       6.225  -9.696  23.679  1.00 92.59           O
ATOM   4458  HG1 THR A 293       5.619 -10.138  24.340  1.00 92.59           H
ATOM   4459  CG2 THR A 293       7.801 -10.237  22.050  1.00 92.59           C
ATOM   4460 1HG2 THR A 293       7.942  -9.162  21.945  1.00 92.59           H
ATOM   4461 2HG2 THR A 293       7.964 -10.720  21.086  1.00 92.59           H
ATOM   4462 3HG2 THR A 293       8.513 -10.628  22.777  1.00 92.59           H
ATOM   4463  HN  THR A 293       4.022 -10.754  23.001  1.00 92.59           H
ATOM   4464  N   ASN A 294       5.034 -11.861  20.049  1.00 94.08           N
ATOM   4465  CA  ASN A 294       5.189 -12.596  18.805  1.00 94.08           C
ATOM   4466  C   ASN A 294       4.297 -11.970  17.732  1.00 94.08           C
ATOM   4467  O   ASN A 294       4.680 -11.896  16.566  1.00 94.08           O
ATOM   4468  HA  ASN A 294       6.249 -12.524  18.561  1.00 94.08           H
ATOM   4469  CB  ASN A 294       4.771 -14.058  18.973  1.00 94.08           C
ATOM   4470 1HB  ASN A 294       3.819 -14.109  19.502  1.00 94.08           H
ATOM   4471 2HB  ASN A 294       4.616 -14.511  17.994  1.00 94.08           H
ATOM   4472  CG  ASN A 294       5.831 -14.847  19.744  1.00 94.08           C
ATOM   4473  OD1 ASN A 294       6.971 -14.435  19.881  1.00 94.08           O
ATOM   4474  ND2 ASN A 294       5.393 -16.002  20.238  1.00 94.08           N
ATOM   4475 1HD2 ASN A 294       4.445 -16.282  20.090  1.00 94.08           H
ATOM   4476 2HD2 ASN A 294       6.013 -16.590  20.758  1.00 94.08           H
ATOM   4477  HN  ASN A 294       4.612 -12.377  20.795  1.00 94.08           H
ATOM   4478  N   ILE A 295       3.123 -11.533  18.165  1.00 93.10           N
ATOM   4479  CA  ILE A 295       2.157 -10.950  17.249  1.00 93.10           C
ATOM   4480  C   ILE A 295       2.713  -9.635  16.699  1.00 93.10           C
ATOM   4481  O   ILE A 295       2.561  -9.340  15.515  1.00 93.10           O
ATOM   4482  HA  ILE A 295       2.032 -11.646  16.420  1.00 93.10           H
ATOM   4483  CB  ILE A 295       0.794 -10.806  17.928  1.00 93.10           C
ATOM   4484  HB  ILE A 295       0.955 -10.444  18.944  1.00 93.10           H
ATOM   4485  CG1 ILE A 295       0.090 -12.160  18.038  1.00 93.10           C
ATOM   4486 1HG1 ILE A 295      -0.224 -12.491  17.048  1.00 93.10           H
ATOM   4487 2HG1 ILE A 295       0.787 -12.906  18.418  1.00 93.10           H
ATOM   4488  CG2 ILE A 295      -0.069  -9.767  17.210  1.00 93.10           C
ATOM   4489 1HG2 ILE A 295       0.434  -8.800  17.228  1.00 93.10           H
ATOM   4490 2HG2 ILE A 295      -0.225 -10.076  16.176  1.00 93.10           H
ATOM   4491 3HG2 ILE A 295      -1.033  -9.684  17.713  1.00 93.10           H
ATOM   4492  CD1 ILE A 295      -1.126 -12.072  18.962  1.00 93.10           C
ATOM   4493 1HD1 ILE A 295      -0.805 -11.764  19.957  1.00 93.10           H
ATOM   4494 2HD1 ILE A 295      -1.832 -11.342  18.565  1.00 93.10           H
ATOM   4495 3HD1 ILE A 295      -1.608 -13.048  19.022  1.00 93.10           H
ATOM   4496  HN  ILE A 295       2.829 -11.573  19.120  1.00 93.10           H
ATOM   4497  N   ASP A 296       3.345  -8.879  17.585  1.00 93.09           N
ATOM   4498  CA  ASP A 296       3.893  -7.587  17.212  1.00 93.09           C
ATOM   4499  C   ASP A 296       5.046  -7.792  16.227  1.00 93.09           C
ATOM   4500  O   ASP A 296       5.203  -7.023  15.280  1.00 93.09           O
ATOM   4501  HA  ASP A 296       3.060  -7.039  16.770  1.00 93.09           H
ATOM   4502  CB  ASP A 296       4.441  -6.847  18.434  1.00 93.09           C
ATOM   4503 1HB  ASP A 296       5.058  -7.522  19.026  1.00 93.09           H
ATOM   4504 2HB  ASP A 296       5.084  -6.029  18.110  1.00 93.09           H
ATOM   4505  CG  ASP A 296       3.303  -6.297  19.297  1.00 93.09           C
ATOM   4506  OD1 ASP A 296       2.179  -6.199  18.759  1.00 93.09           O
ATOM   4507  OD2 ASP A 296       3.584  -5.987  20.475  1.00 93.09           O
ATOM   4508  HN  ASP A 296       3.485  -9.137  18.541  1.00 93.09           H
ATOM   4509  N   ILE A 297       5.824  -8.833  16.485  1.00 93.89           N
ATOM   4510  CA  ILE A 297       6.915  -9.191  15.594  1.00 93.89           C
ATOM   4511  C   ILE A 297       6.346  -9.575  14.227  1.00 93.89           C
ATOM   4512  O   ILE A 297       6.865  -9.154  13.194  1.00 93.89           O
ATOM   4513  HA  ILE A 297       7.540  -8.307  15.472  1.00 93.89           H
ATOM   4514  CB  ILE A 297       7.787 -10.279  16.225  1.00 93.89           C
ATOM   4515  HB  ILE A 297       7.132 -11.057  16.616  1.00 93.89           H
ATOM   4516  CG1 ILE A 297       8.585  -9.725  17.407  1.00 93.89           C
ATOM   4517 1HG1 ILE A 297       9.331  -9.017  17.046  1.00 93.89           H
ATOM   4518 2HG1 ILE A 297       7.921  -9.175  18.073  1.00 93.89           H
ATOM   4519  CG2 ILE A 297       8.691 -10.932  15.178  1.00 93.89           C
ATOM   4520 1HG2 ILE A 297       8.077 -11.384  14.399  1.00 93.89           H
ATOM   4521 2HG2 ILE A 297       9.340 -10.176  14.736  1.00 93.89           H
ATOM   4522 3HG2 ILE A 297       9.300 -11.701  15.653  1.00 93.89           H
ATOM   4523  CD1 ILE A 297       9.274 -10.852  18.179  1.00 93.89           C
ATOM   4524 1HD1 ILE A 297       8.523 -11.544  18.559  1.00 93.89           H
ATOM   4525 2HD1 ILE A 297       9.956 -11.383  17.515  1.00 93.89           H
ATOM   4526 3HD1 ILE A 297       9.834 -10.430  19.014  1.00 93.89           H
ATOM   4527  HN  ILE A 297       5.719  -9.426  17.284  1.00 93.89           H
ATOM   4528  N   CYS A 298       5.286 -10.369  14.264  1.00 94.19           N
ATOM   4529  CA  CYS A 298       4.654 -10.832  13.040  1.00 94.19           C
ATOM   4530  C   CYS A 298       4.179  -9.609  12.253  1.00 94.19           C
ATOM   4531  O   CYS A 298       4.295  -9.571  11.029  1.00 94.19           O
ATOM   4532  HA  CYS A 298       5.414 -11.380  12.483  1.00 94.19           H
ATOM   4533  CB  CYS A 298       3.509 -11.805  13.328  1.00 94.19           C
ATOM   4534 1HB  CYS A 298       2.842 -11.383  14.080  1.00 94.19           H
ATOM   4535 2HB  CYS A 298       2.916 -11.958  12.426  1.00 94.19           H
ATOM   4536  SG  CYS A 298       4.178 -13.404  13.914  1.00 94.19           S
ATOM   4537  HG  CYS A 298       4.459 -12.993  15.148  1.00 94.19           H
ATOM   4538  HN  CYS A 298       4.861 -10.696  15.109  1.00 94.19           H
ATOM   4539  N   PHE A 299       3.655  -8.639  12.988  1.00 93.25           N
ATOM   4540  CA  PHE A 299       3.162  -7.418  12.373  1.00 93.25           C
ATOM   4541  C   PHE A 299       4.271  -6.708  11.596  1.00 93.25           C
ATOM   4542  O   PHE A 299       4.067  -6.291  10.457  1.00 93.25           O
ATOM   4543  HA  PHE A 299       2.363  -7.701  11.687  1.00 93.25           H
ATOM   4544  CB  PHE A 299       2.687  -6.507  13.507  1.00 93.25           C
ATOM   4545 1HB  PHE A 299       1.919  -7.027  14.080  1.00 93.25           H
ATOM   4546 2HB  PHE A 299       3.520  -6.322  14.185  1.00 93.25           H
ATOM   4547  CG  PHE A 299       2.127  -5.164  13.033  1.00 93.25           C
ATOM   4548  CD1 PHE A 299       2.935  -4.072  12.978  1.00 93.25           C
ATOM   4549  HD1 PHE A 299       3.982  -4.153  13.270  1.00 93.25           H
ATOM   4550  CD2 PHE A 299       0.821  -5.063  12.668  1.00 93.25           C
ATOM   4551  HD2 PHE A 299       0.173  -5.938  12.713  1.00 93.25           H
ATOM   4552  CE1 PHE A 299       2.416  -2.826  12.538  1.00 93.25           C
ATOM   4553  HE1 PHE A 299       3.063  -1.950  12.494  1.00 93.25           H
ATOM   4554  CE2 PHE A 299       0.301  -3.817  12.229  1.00 93.25           C
ATOM   4555  HE2 PHE A 299      -0.746  -3.735  11.936  1.00 93.25           H
ATOM   4556  CZ  PHE A 299       1.109  -2.724  12.173  1.00 93.25           C
ATOM   4557  HZ  PHE A 299       0.711  -1.768  11.835  1.00 93.25           H
ATOM   4558  HN  PHE A 299       3.565  -8.677  13.983  1.00 93.25           H
ATOM   4559  N   GLN A 300       5.423  -6.593  12.242  1.00 92.82           N
ATOM   4560  CA  GLN A 300       6.541  -5.875  11.655  1.00 92.82           C
ATOM   4561  C   GLN A 300       7.008  -6.573  10.376  1.00 92.82           C
ATOM   4562  O   GLN A 300       7.297  -5.917   9.376  1.00 92.82           O
ATOM   4563  HA  GLN A 300       6.157  -4.884  11.416  1.00 92.82           H
ATOM   4564  CB  GLN A 300       7.691  -5.739  12.656  1.00 92.82           C
ATOM   4565 1HB  GLN A 300       7.945  -6.720  13.059  1.00 92.82           H
ATOM   4566 2HB  GLN A 300       8.579  -5.364  12.146  1.00 92.82           H
ATOM   4567  CG  GLN A 300       7.314  -4.794  13.798  1.00 92.82           C
ATOM   4568 1HG  GLN A 300       6.379  -5.122  14.253  1.00 92.82           H
ATOM   4569 2HG  GLN A 300       8.078  -4.835  14.575  1.00 92.82           H
ATOM   4570  CD  GLN A 300       7.167  -3.357  13.295  1.00 92.82           C
ATOM   4571  OE1 GLN A 300       7.569  -3.013  12.196  1.00 92.82           O
ATOM   4572  NE2 GLN A 300       6.570  -2.540  14.158  1.00 92.82           N
ATOM   4573 1HE2 GLN A 300       6.264  -2.886  15.045  1.00 92.82           H
ATOM   4574 2HE2 GLN A 300       6.428  -1.579  13.921  1.00 92.82           H
ATOM   4575  HN  GLN A 300       5.596  -6.979  13.147  1.00 92.82           H
ATOM   4576  N   VAL A 301       7.067  -7.895  10.448  1.00 94.50           N
ATOM   4577  CA  VAL A 301       7.559  -8.684   9.332  1.00 94.50           C
ATOM   4578  C   VAL A 301       6.621  -8.509   8.136  1.00 94.50           C
ATOM   4579  O   VAL A 301       7.068  -8.196   7.034  1.00 94.50           O
ATOM   4580  HA  VAL A 301       8.543  -8.300   9.066  1.00 94.50           H
ATOM   4581  CB  VAL A 301       7.720 -10.146   9.756  1.00 94.50           C
ATOM   4582  HB  VAL A 301       6.766 -10.485  10.159  1.00 94.50           H
ATOM   4583  CG1 VAL A 301       8.065 -11.030   8.556  1.00 94.50           C
ATOM   4584 1HG1 VAL A 301       7.266 -10.966   7.816  1.00 94.50           H
ATOM   4585 2HG1 VAL A 301       9.000 -10.690   8.111  1.00 94.50           H
ATOM   4586 3HG1 VAL A 301       8.174 -12.063   8.885  1.00 94.50           H
ATOM   4587  CG2 VAL A 301       8.771 -10.284  10.859  1.00 94.50           C
ATOM   4588 1HG2 VAL A 301       9.731  -9.918  10.494  1.00 94.50           H
ATOM   4589 2HG2 VAL A 301       8.466  -9.700  11.727  1.00 94.50           H
ATOM   4590 3HG2 VAL A 301       8.866 -11.333  11.141  1.00 94.50           H
ATOM   4591  HN  VAL A 301       6.786  -8.424  11.249  1.00 94.50           H
ATOM   4592  N   THR A 302       5.338  -8.717   8.395  1.00 93.80           N
ATOM   4593  CA  THR A 302       4.347  -8.694   7.332  1.00 93.80           C
ATOM   4594  C   THR A 302       4.206  -7.280   6.766  1.00 93.80           C
ATOM   4595  O   THR A 302       3.969  -7.107   5.571  1.00 93.80           O
ATOM   4596  HA  THR A 302       4.699  -9.330   6.520  1.00 93.80           H
ATOM   4597  CB  THR A 302       3.040  -9.258   7.893  1.00 93.80           C
ATOM   4598  HB  THR A 302       2.259  -9.258   7.133  1.00 93.80           H
ATOM   4599  OG1 THR A 302       2.781  -8.456   9.042  1.00 93.80           O
ATOM   4600  HG1 THR A 302       3.174  -8.885   9.855  1.00 93.80           H
ATOM   4601  CG2 THR A 302       3.205 -10.671   8.455  1.00 93.80           C
ATOM   4602 1HG2 THR A 302       3.938 -10.658   9.262  1.00 93.80           H
ATOM   4603 2HG2 THR A 302       3.547 -11.339   7.664  1.00 93.80           H
ATOM   4604 3HG2 THR A 302       2.248 -11.023   8.840  1.00 93.80           H
ATOM   4605  HN  THR A 302       4.975  -8.899   9.308  1.00 93.80           H
ATOM   4606  N   GLN A 303       4.357  -6.305   7.650  1.00 92.62           N
ATOM   4607  CA  GLN A 303       4.326  -4.911   7.239  1.00 92.62           C
ATOM   4608  C   GLN A 303       5.442  -4.630   6.231  1.00 92.62           C
ATOM   4609  O   GLN A 303       5.229  -3.925   5.245  1.00 92.62           O
ATOM   4610  HA  GLN A 303       3.355  -4.771   6.765  1.00 92.62           H
ATOM   4611  CB  GLN A 303       4.432  -3.981   8.449  1.00 92.62           C
ATOM   4612 1HB  GLN A 303       3.550  -4.095   9.079  1.00 92.62           H
ATOM   4613 2HB  GLN A 303       5.294  -4.262   9.054  1.00 92.62           H
ATOM   4614  CG  GLN A 303       4.567  -2.522   8.009  1.00 92.62           C
ATOM   4615 1HG  GLN A 303       5.612  -2.297   7.795  1.00 92.62           H
ATOM   4616 2HG  GLN A 303       4.011  -2.365   7.084  1.00 92.62           H
ATOM   4617  CD  GLN A 303       4.047  -1.573   9.090  1.00 92.62           C
ATOM   4618  OE1 GLN A 303       4.699  -1.308  10.086  1.00 92.62           O
ATOM   4619  NE2 GLN A 303       2.838  -1.077   8.839  1.00 92.62           N
ATOM   4620 1HE2 GLN A 303       2.356  -1.334   8.002  1.00 92.62           H
ATOM   4621 2HE2 GLN A 303       2.412  -0.446   9.487  1.00 92.62           H
ATOM   4622  HN  GLN A 303       4.499  -6.454   8.628  1.00 92.62           H
ATOM   4623  N   THR A 304       6.607  -5.194   6.513  1.00 92.73           N
ATOM   4624  CA  THR A 304       7.771  -4.968   5.673  1.00 92.73           C
ATOM   4625  C   THR A 304       7.551  -5.569   4.283  1.00 92.73           C
ATOM   4626  O   THR A 304       7.925  -4.969   3.277  1.00 92.73           O
ATOM   4627  HA  THR A 304       7.895  -3.893   5.540  1.00 92.73           H
ATOM   4628  CB  THR A 304       8.993  -5.539   6.395  1.00 92.73           C
ATOM   4629  HB  THR A 304       8.929  -6.624   6.470  1.00 92.73           H
ATOM   4630  OG1 THR A 304       9.023  -4.837   7.635  1.00 92.73           O
ATOM   4631  HG1 THR A 304       8.557  -5.370   8.341  1.00 92.73           H
ATOM   4632  CG2 THR A 304      10.308  -5.151   5.716  1.00 92.73           C
ATOM   4633 1HG2 THR A 304      10.403  -4.066   5.701  1.00 92.73           H
ATOM   4634 2HG2 THR A 304      10.315  -5.530   4.694  1.00 92.73           H
ATOM   4635 3HG2 THR A 304      11.143  -5.582   6.269  1.00 92.73           H
ATOM   4636  HN  THR A 304       6.762  -5.796   7.297  1.00 92.73           H
ATOM   4637  N   ILE A 305       6.943  -6.747   4.272  1.00 93.52           N
ATOM   4638  CA  ILE A 305       6.643  -7.422   3.021  1.00 93.52           C
ATOM   4639  C   ILE A 305       5.698  -6.551   2.191  1.00 93.52           C
ATOM   4640  O   ILE A 305       5.860  -6.437   0.977  1.00 93.52           O
ATOM   4641  HA  ILE A 305       7.580  -7.532   2.476  1.00 93.52           H
ATOM   4642  CB  ILE A 305       6.106  -8.830   3.288  1.00 93.52           C
ATOM   4643  HB  ILE A 305       5.287  -8.753   4.004  1.00 93.52           H
ATOM   4644  CG1 ILE A 305       7.180  -9.715   3.923  1.00 93.52           C
ATOM   4645 1HG1 ILE A 305       7.947  -9.948   3.184  1.00 93.52           H
ATOM   4646 2HG1 ILE A 305       7.671  -9.174   4.732  1.00 93.52           H
ATOM   4647  CG2 ILE A 305       5.533  -9.449   2.012  1.00 93.52           C
ATOM   4648 1HG2 ILE A 305       4.718  -8.829   1.641  1.00 93.52           H
ATOM   4649 2HG2 ILE A 305       6.316  -9.511   1.255  1.00 93.52           H
ATOM   4650 3HG2 ILE A 305       5.159 -10.449   2.229  1.00 93.52           H
ATOM   4651  CD1 ILE A 305       6.573 -11.012   4.463  1.00 93.52           C
ATOM   4652 1HD1 ILE A 305       5.824 -10.775   5.218  1.00 93.52           H
ATOM   4653 2HD1 ILE A 305       6.105 -11.561   3.646  1.00 93.52           H
ATOM   4654 3HD1 ILE A 305       7.359 -11.622   4.909  1.00 93.52           H
ATOM   4655  HN  ILE A 305       6.659  -7.237   5.096  1.00 93.52           H
ATOM   4656  N   ALA A 306       4.733  -5.959   2.878  1.00 91.69           N
ATOM   4657  CA  ALA A 306       3.726  -5.151   2.211  1.00 91.69           C
ATOM   4658  C   ALA A 306       4.400  -3.948   1.548  1.00 91.69           C
ATOM   4659  O   ALA A 306       4.023  -3.550   0.447  1.00 91.69           O
ATOM   4660  HA  ALA A 306       3.263  -5.768   1.440  1.00 91.69           H
ATOM   4661  CB  ALA A 306       2.653  -4.736   3.220  1.00 91.69           C
ATOM   4662 1HB  ALA A 306       2.185  -5.627   3.639  1.00 91.69           H
ATOM   4663 2HB  ALA A 306       3.112  -4.156   4.020  1.00 91.69           H
ATOM   4664 3HB  ALA A 306       1.898  -4.131   2.718  1.00 91.69           H
ATOM   4665  HN  ALA A 306       4.633  -6.023   3.871  1.00 91.69           H
ATOM   4666  N   PHE A 307       5.384  -3.403   2.247  1.00 91.28           N
ATOM   4667  CA  PHE A 307       6.071  -2.214   1.770  1.00 91.28           C
ATOM   4668  C   PHE A 307       6.917  -2.528   0.534  1.00 91.28           C
ATOM   4669  O   PHE A 307       7.060  -1.689  -0.353  1.00 91.28           O
ATOM   4670  HA  PHE A 307       5.307  -1.482   1.509  1.00 91.28           H
ATOM   4671  CB  PHE A 307       6.993  -1.748   2.899  1.00 91.28           C
ATOM   4672 1HB  PHE A 307       7.568  -2.600   3.261  1.00 91.28           H
ATOM   4673 2HB  PHE A 307       7.707  -1.029   2.497  1.00 91.28           H
ATOM   4674  CG  PHE A 307       6.258  -1.109   4.079  1.00 91.28           C
ATOM   4675  CD1 PHE A 307       4.898  -1.082   4.099  1.00 91.28           C
ATOM   4676  HD1 PHE A 307       4.332  -1.515   3.274  1.00 91.28           H
ATOM   4677  CD2 PHE A 307       6.964  -0.569   5.108  1.00 91.28           C
ATOM   4678  HD2 PHE A 307       8.053  -0.591   5.093  1.00 91.28           H
ATOM   4679  CE1 PHE A 307       4.216  -0.489   5.194  1.00 91.28           C
ATOM   4680  HE1 PHE A 307       3.126  -0.467   5.210  1.00 91.28           H
ATOM   4681  CE2 PHE A 307       6.281   0.023   6.204  1.00 91.28           C
ATOM   4682  HE2 PHE A 307       6.847   0.456   7.029  1.00 91.28           H
ATOM   4683  CZ  PHE A 307       4.922   0.051   6.223  1.00 91.28           C
ATOM   4684  HZ  PHE A 307       4.398   0.506   7.064  1.00 91.28           H
ATOM   4685  HN  PHE A 307       5.713  -3.759   3.122  1.00 91.28           H
ATOM   4686  N   PHE A 308       7.454  -3.739   0.516  1.00 92.04           N
ATOM   4687  CA  PHE A 308       8.325  -4.155  -0.570  1.00 92.04           C
ATOM   4688  C   PHE A 308       7.579  -4.144  -1.906  1.00 92.04           C
ATOM   4689  O   PHE A 308       8.199  -4.079  -2.966  1.00 92.04           O
ATOM   4690  HA  PHE A 308       9.152  -3.446  -0.612  1.00 92.04           H
ATOM   4691  CB  PHE A 308       8.773  -5.585  -0.261  1.00 92.04           C
ATOM   4692 1HB  PHE A 308       9.060  -5.647   0.788  1.00 92.04           H
ATOM   4693 2HB  PHE A 308       7.927  -6.258  -0.401  1.00 92.04           H
ATOM   4694  CG  PHE A 308       9.940  -6.072  -1.123  1.00 92.04           C
ATOM   4695  CD1 PHE A 308       9.701  -6.844  -2.217  1.00 92.04           C
ATOM   4696  HD1 PHE A 308       8.679  -7.117  -2.480  1.00 92.04           H
ATOM   4697  CD2 PHE A 308      11.215  -5.732  -0.796  1.00 92.04           C
ATOM   4698  HD2 PHE A 308      11.406  -5.113   0.081  1.00 92.04           H
ATOM   4699  CE1 PHE A 308      10.784  -7.296  -3.017  1.00 92.04           C
ATOM   4700  HE1 PHE A 308      10.593  -7.915  -3.894  1.00 92.04           H
ATOM   4701  CE2 PHE A 308      12.298  -6.183  -1.596  1.00 92.04           C
ATOM   4702  HE2 PHE A 308      13.320  -5.910  -1.333  1.00 92.04           H
ATOM   4703  CZ  PHE A 308      12.060  -6.955  -2.690  1.00 92.04           C
ATOM   4704  HZ  PHE A 308      12.891  -7.302  -3.304  1.00 92.04           H
ATOM   4705  HN  PHE A 308       7.303  -4.429   1.225  1.00 92.04           H
ATOM   4706  N   HIS A 309       6.259  -4.209  -1.811  1.00 90.10           N
ATOM   4707  CA  HIS A 309       5.423  -4.236  -2.999  1.00 90.10           C
ATOM   4708  C   HIS A 309       5.667  -2.972  -3.826  1.00 90.10           C
ATOM   4709  O   HIS A 309       5.642  -3.015  -5.055  1.00 90.10           O
ATOM   4710  HA  HIS A 309       5.733  -5.105  -3.580  1.00 90.10           H
ATOM   4711  CB  HIS A 309       3.952  -4.425  -2.625  1.00 90.10           C
ATOM   4712 1HB  HIS A 309       3.855  -5.325  -2.018  1.00 90.10           H
ATOM   4713 2HB  HIS A 309       3.635  -3.587  -2.004  1.00 90.10           H
ATOM   4714  CG  HIS A 309       3.025  -4.534  -3.812  1.00 90.10           C
ATOM   4715  ND1 HIS A 309       2.427  -3.433  -4.399  1.00 90.10           N
ATOM   4716  HD1 HIS A 309       2.541  -2.482  -4.111  1.00 90.10           H
ATOM   4717  CD2 HIS A 309       2.601  -5.623  -4.515  1.00 90.10           C
ATOM   4718  HD2 HIS A 309       2.882  -6.657  -4.318  1.00 90.10           H
ATOM   4719  CE1 HIS A 309       1.679  -3.852  -5.409  1.00 90.10           C
ATOM   4720  HE1 HIS A 309       1.081  -3.222  -6.068  1.00 90.10           H
ATOM   4721  NE2 HIS A 309       1.788  -5.210  -5.479  1.00 90.10           N
ATOM   4722  HN  HIS A 309       5.762  -4.243  -0.944  1.00 90.10           H
ATOM   4723  N   SER A 310       5.896  -1.875  -3.119  1.00 88.15           N
ATOM   4724  CA  SER A 310       5.939  -0.569  -3.755  1.00 88.15           C
ATOM   4725  C   SER A 310       7.167  -0.470  -4.662  1.00 88.15           C
ATOM   4726  O   SER A 310       7.241   0.410  -5.518  1.00 88.15           O
ATOM   4727  HA  SER A 310       5.023  -0.504  -4.342  1.00 88.15           H
ATOM   4728  CB  SER A 310       5.957   0.551  -2.712  1.00 88.15           C
ATOM   4729 1HB  SER A 310       6.820   0.423  -2.058  1.00 88.15           H
ATOM   4730 2HB  SER A 310       6.078   1.511  -3.214  1.00 88.15           H
ATOM   4731  OG  SER A 310       4.767   0.571  -1.930  1.00 88.15           O
ATOM   4732  HG  SER A 310       4.011   0.946  -2.466  1.00 88.15           H
ATOM   4733  HN  SER A 310       6.051  -1.869  -2.131  1.00 88.15           H
ATOM   4734  N   CYS A 311       8.101  -1.384  -4.444  1.00 90.82           N
ATOM   4735  CA  CYS A 311       9.312  -1.424  -5.246  1.00 90.82           C
ATOM   4736  C   CYS A 311       9.142  -2.501  -6.319  1.00 90.82           C
ATOM   4737  O   CYS A 311       9.923  -2.566  -7.267  1.00 90.82           O
ATOM   4738  HA  CYS A 311       9.419  -0.439  -5.699  1.00 90.82           H
ATOM   4739  CB  CYS A 311      10.553  -1.668  -4.385  1.00 90.82           C
ATOM   4740 1HB  CYS A 311      11.453  -1.449  -4.959  1.00 90.82           H
ATOM   4741 2HB  CYS A 311      10.549  -0.993  -3.528  1.00 90.82           H
ATOM   4742  SG  CYS A 311      10.585  -3.405  -3.811  1.00 90.82           S
ATOM   4743  HG  CYS A 311      11.711  -3.299  -3.111  1.00 90.82           H
ATOM   4744  HN  CYS A 311       8.040  -2.088  -3.736  1.00 90.82           H
ATOM   4745  N   LEU A 312       8.116  -3.319  -6.134  1.00 89.04           N
ATOM   4746  CA  LEU A 312       7.886  -4.444  -7.025  1.00 89.04           C
ATOM   4747  C   LEU A 312       7.123  -3.963  -8.261  1.00 89.04           C
ATOM   4748  O   LEU A 312       7.302  -4.500  -9.353  1.00 89.04           O
ATOM   4749  HA  LEU A 312       8.861  -4.813  -7.343  1.00 89.04           H
ATOM   4750  CB  LEU A 312       7.191  -5.585  -6.279  1.00 89.04           C
ATOM   4751 1HB  LEU A 312       6.377  -5.164  -5.689  1.00 89.04           H
ATOM   4752 2HB  LEU A 312       6.742  -6.252  -7.014  1.00 89.04           H
ATOM   4753  CG  LEU A 312       8.078  -6.417  -5.350  1.00 89.04           C
ATOM   4754  HG  LEU A 312       8.433  -5.771  -4.547  1.00 89.04           H
ATOM   4755  CD1 LEU A 312       7.280  -7.549  -4.700  1.00 89.04           C
ATOM   4756 1HD1 LEU A 312       6.462  -7.128  -4.116  1.00 89.04           H
ATOM   4757 2HD1 LEU A 312       6.877  -8.201  -5.475  1.00 89.04           H
ATOM   4758 3HD1 LEU A 312       7.935  -8.125  -4.045  1.00 89.04           H
ATOM   4759  CD2 LEU A 312       9.312  -6.937  -6.091  1.00 89.04           C
ATOM   4760 1HD2 LEU A 312       8.997  -7.562  -6.927  1.00 89.04           H
ATOM   4761 2HD2 LEU A 312       9.892  -6.095  -6.466  1.00 89.04           H
ATOM   4762 3HD2 LEU A 312       9.924  -7.526  -5.408  1.00 89.04           H
ATOM   4763  HN  LEU A 312       7.451  -3.223  -5.394  1.00 89.04           H
ATOM   4764  N   ASN A 313       6.289  -2.956  -8.047  1.00 80.97           N
ATOM   4765  CA  ASN A 313       5.383  -2.501  -9.088  1.00 80.97           C
ATOM   4766  C   ASN A 313       6.179  -2.226 -10.366  1.00 80.97           C
ATOM   4767  O   ASN A 313       5.867  -2.770 -11.424  1.00 80.97           O
ATOM   4768  HA  ASN A 313       4.661  -3.308  -9.212  1.00 80.97           H
ATOM   4769  CB  ASN A 313       4.682  -1.204  -8.680  1.00 80.97           C
ATOM   4770 1HB  ASN A 313       5.364  -0.586  -8.096  1.00 80.97           H
ATOM   4771 2HB  ASN A 313       4.418  -0.633  -9.570  1.00 80.97           H
ATOM   4772  CG  ASN A 313       3.423  -1.495  -7.862  1.00 80.97           C
ATOM   4773  OD1 ASN A 313       2.842  -2.567  -7.928  1.00 80.97           O
ATOM   4774  ND2 ASN A 313       3.034  -0.485  -7.089  1.00 80.97           N
ATOM   4775 1HD2 ASN A 313       3.555   0.368  -7.081  1.00 80.97           H
ATOM   4776 2HD2 ASN A 313       2.220  -0.579  -6.516  1.00 80.97           H
ATOM   4777  HN  ASN A 313       6.227  -2.455  -7.184  1.00 80.97           H
ATOM   4778  N   PRO A 314       7.216  -1.382 -10.292  1.00 80.71           N
ATOM   4779  CA  PRO A 314       8.010  -1.056 -11.480  1.00 80.71           C
ATOM   4780  C   PRO A 314       8.519  -2.299 -12.192  1.00 80.71           C
ATOM   4781  O   PRO A 314       8.450  -2.389 -13.416  1.00 80.71           O
ATOM   4782  HA  PRO A 314       7.391  -0.540 -12.214  1.00 80.71           H
ATOM   4783  CB  PRO A 314       9.157  -0.208 -10.927  1.00 80.71           C
ATOM   4784 1HB  PRO A 314      10.024  -0.820 -10.677  1.00 80.71           H
ATOM   4785 2HB  PRO A 314       9.491   0.536 -11.650  1.00 80.71           H
ATOM   4786  CG  PRO A 314       8.551   0.443  -9.689  1.00 80.71           C
ATOM   4787 1HG  PRO A 314       9.319   0.789  -8.997  1.00 80.71           H
ATOM   4788 2HG  PRO A 314       7.951   1.316  -9.944  1.00 80.71           H
ATOM   4789  CD  PRO A 314       7.709  -0.675  -9.096  1.00 80.71           C
ATOM   4790 1HD  PRO A 314       8.301  -1.332  -8.458  1.00 80.71           H
ATOM   4791 2HD  PRO A 314       6.896  -0.287  -8.482  1.00 80.71           H
ATOM   4792  N   VAL A 315       9.022  -3.232 -11.398  1.00 80.10           N
ATOM   4793  CA  VAL A 315       9.637  -4.429 -11.946  1.00 80.10           C
ATOM   4794  C   VAL A 315       8.613  -5.178 -12.801  1.00 80.10           C
ATOM   4795  O   VAL A 315       8.930  -5.636 -13.897  1.00 80.10           O
ATOM   4796  HA  VAL A 315      10.462  -4.113 -12.584  1.00 80.10           H
ATOM   4797  CB  VAL A 315      10.213  -5.286 -10.817  1.00 80.10           C
ATOM   4798  HB  VAL A 315       9.403  -5.519 -10.126  1.00 80.10           H
ATOM   4799  CG1 VAL A 315      10.764  -6.607 -11.357  1.00 80.10           C
ATOM   4800 1HG1 VAL A 315       9.962  -7.163 -11.843  1.00 80.10           H
ATOM   4801 2HG1 VAL A 315      11.555  -6.403 -12.079  1.00 80.10           H
ATOM   4802 3HG1 VAL A 315      11.167  -7.197 -10.534  1.00 80.10           H
ATOM   4803  CG2 VAL A 315      11.287  -4.521 -10.041  1.00 80.10           C
ATOM   4804 1HG2 VAL A 315      12.096  -4.244 -10.717  1.00 80.10           H
ATOM   4805 2HG2 VAL A 315      10.851  -3.620  -9.609  1.00 80.10           H
ATOM   4806 3HG2 VAL A 315      11.680  -5.152  -9.245  1.00 80.10           H
ATOM   4807  HN  VAL A 315       9.015  -3.181 -10.399  1.00 80.10           H
ATOM   4808  N   LEU A 316       7.404  -5.279 -12.267  1.00 78.38           N
ATOM   4809  CA  LEU A 316       6.368  -6.074 -12.904  1.00 78.38           C
ATOM   4810  C   LEU A 316       6.091  -5.516 -14.301  1.00 78.38           C
ATOM   4811  O   LEU A 316       5.942  -6.275 -15.258  1.00 78.38           O
ATOM   4812  HA  LEU A 316       6.752  -7.089 -13.007  1.00 78.38           H
ATOM   4813  CB  LEU A 316       5.126  -6.148 -12.013  1.00 78.38           C
ATOM   4814 1HB  LEU A 316       4.780  -5.133 -11.822  1.00 78.38           H
ATOM   4815 2HB  LEU A 316       4.336  -6.655 -12.567  1.00 78.38           H
ATOM   4816  CG  LEU A 316       5.305  -6.858 -10.670  1.00 78.38           C
ATOM   4817  HG  LEU A 316       6.130  -6.382 -10.140  1.00 78.38           H
ATOM   4818  CD1 LEU A 316       4.058  -6.704  -9.798  1.00 78.38           C
ATOM   4819 1HD1 LEU A 316       3.873  -5.646  -9.612  1.00 78.38           H
ATOM   4820 2HD1 LEU A 316       3.200  -7.139 -10.311  1.00 78.38           H
ATOM   4821 3HD1 LEU A 316       4.212  -7.218  -8.849  1.00 78.38           H
ATOM   4822  CD2 LEU A 316       5.686  -8.326 -10.872  1.00 78.38           C
ATOM   4823 1HD2 LEU A 316       4.899  -8.832 -11.433  1.00 78.38           H
ATOM   4824 2HD2 LEU A 316       6.622  -8.386 -11.427  1.00 78.38           H
ATOM   4825 3HD2 LEU A 316       5.807  -8.807  -9.902  1.00 78.38           H
ATOM   4826  HN  LEU A 316       7.130  -4.830 -11.416  1.00 78.38           H
ATOM   4827  N   TYR A 317       6.029  -4.195 -14.375  1.00 70.95           N
ATOM   4828  CA  TYR A 317       5.696  -3.530 -15.623  1.00 70.95           C
ATOM   4829  C   TYR A 317       6.864  -3.599 -16.609  1.00 70.95           C
ATOM   4830  O   TYR A 317       6.656  -3.717 -17.816  1.00 70.95           O
ATOM   4831  HA  TYR A 317       4.834  -4.038 -16.056  1.00 70.95           H
ATOM   4832  CB  TYR A 317       5.434  -2.066 -15.264  1.00 70.95           C
ATOM   4833 1HB  TYR A 317       6.322  -1.655 -14.784  1.00 70.95           H
ATOM   4834 2HB  TYR A 317       5.277  -1.499 -16.182  1.00 70.95           H
ATOM   4835  CG  TYR A 317       4.231  -1.857 -14.341  1.00 70.95           C
ATOM   4836  CD1 TYR A 317       3.028  -2.471 -14.626  1.00 70.95           C
ATOM   4837  HD1 TYR A 317       2.935  -3.105 -15.509  1.00 70.95           H
ATOM   4838  CD2 TYR A 317       4.349  -1.056 -13.224  1.00 70.95           C
ATOM   4839  HD2 TYR A 317       5.299  -0.571 -12.999  1.00 70.95           H
ATOM   4840  CE1 TYR A 317       1.896  -2.275 -13.758  1.00 70.95           C
ATOM   4841  HE1 TYR A 317       0.941  -2.754 -13.971  1.00 70.95           H
ATOM   4842  CE2 TYR A 317       3.217  -0.860 -12.356  1.00 70.95           C
ATOM   4843  HE2 TYR A 317       3.297  -0.229 -11.471  1.00 70.95           H
ATOM   4844  CZ  TYR A 317       2.047  -1.479 -12.666  1.00 70.95           C
ATOM   4845  OH  TYR A 317       0.978  -1.294 -11.846  1.00 70.95           O
ATOM   4846  HH  TYR A 317       0.147  -1.635 -12.285  1.00 70.95           H
ATOM   4847  HN  TYR A 317       6.201  -3.583 -13.603  1.00 70.95           H
ATOM   4848  N   VAL A 318       8.067  -3.522 -16.059  1.00 68.51           N
ATOM   4849  CA  VAL A 318       9.268  -3.567 -16.876  1.00 68.51           C
ATOM   4850  C   VAL A 318       9.346  -4.919 -17.588  1.00 68.51           C
ATOM   4851  O   VAL A 318       9.509  -4.975 -18.806  1.00 68.51           O
ATOM   4852  HA  VAL A 318       9.185  -2.780 -17.626  1.00 68.51           H
ATOM   4853  CB  VAL A 318      10.498  -3.273 -16.015  1.00 68.51           C
ATOM   4854  HB  VAL A 318      10.524  -4.004 -15.207  1.00 68.51           H
ATOM   4855  CG1 VAL A 318      11.785  -3.424 -16.828  1.00 68.51           C
ATOM   4856 1HG1 VAL A 318      11.858  -4.444 -17.206  1.00 68.51           H
ATOM   4857 2HG1 VAL A 318      11.770  -2.726 -17.665  1.00 68.51           H
ATOM   4858 3HG1 VAL A 318      12.644  -3.209 -16.192  1.00 68.51           H
ATOM   4859  CG2 VAL A 318      10.407  -1.881 -15.386  1.00 68.51           C
ATOM   4860 1HG2 VAL A 318      10.344  -1.130 -16.173  1.00 68.51           H
ATOM   4861 2HG2 VAL A 318       9.518  -1.824 -14.757  1.00 68.51           H
ATOM   4862 3HG2 VAL A 318      11.293  -1.698 -14.779  1.00 68.51           H
ATOM   4863  HN  VAL A 318       8.228  -3.432 -15.076  1.00 68.51           H
ATOM   4864  N   PHE A 319       9.225  -5.975 -16.798  1.00 65.81           N
ATOM   4865  CA  PHE A 319       9.528  -7.311 -17.282  1.00 65.81           C
ATOM   4866  C   PHE A 319       8.352  -7.887 -18.074  1.00 65.81           C
ATOM   4867  O   PHE A 319       8.550  -8.632 -19.033  1.00 65.81           O
ATOM   4868  HA  PHE A 319      10.397  -7.228 -17.935  1.00 65.81           H
ATOM   4869  CB  PHE A 319       9.779  -8.187 -16.053  1.00 65.81           C
ATOM   4870 1HB  PHE A 319       9.049  -7.933 -15.284  1.00 65.81           H
ATOM   4871 2HB  PHE A 319       9.609  -9.229 -16.322  1.00 65.81           H
ATOM   4872  CG  PHE A 319      11.185  -8.049 -15.467  1.00 65.81           C
ATOM   4873  CD1 PHE A 319      12.244  -8.628 -16.095  1.00 65.81           C
ATOM   4874  HD1 PHE A 319      12.090  -9.190 -17.016  1.00 65.81           H
ATOM   4875  CD2 PHE A 319      11.377  -7.347 -14.318  1.00 65.81           C
ATOM   4876  HD2 PHE A 319      10.529  -6.883 -13.815  1.00 65.81           H
ATOM   4877  CE1 PHE A 319      13.549  -8.500 -15.551  1.00 65.81           C
ATOM   4878  HE1 PHE A 319      14.397  -8.964 -16.054  1.00 65.81           H
ATOM   4879  CE2 PHE A 319      12.683  -7.219 -13.774  1.00 65.81           C
ATOM   4880  HE2 PHE A 319      12.837  -6.657 -12.853  1.00 65.81           H
ATOM   4881  CZ  PHE A 319      13.741  -7.798 -14.402  1.00 65.81           C
ATOM   4882  HZ  PHE A 319      14.743  -7.700 -13.984  1.00 65.81           H
ATOM   4883  HN  PHE A 319       8.926  -5.929 -15.844  1.00 65.81           H
ATOM   4884  N   VAL A 320       7.154  -7.522 -17.642  1.00 66.75           N
ATOM   4885  CA  VAL A 320       5.948  -8.131 -18.176  1.00 66.75           C
ATOM   4886  C   VAL A 320       5.356  -7.220 -19.254  1.00 66.75           C
ATOM   4887  O   VAL A 320       4.640  -7.685 -20.140  1.00 66.75           O
ATOM   4888  HA  VAL A 320       6.233  -9.078 -18.635  1.00 66.75           H
ATOM   4889  CB  VAL A 320       4.967  -8.431 -17.042  1.00 66.75           C
ATOM   4890  HB  VAL A 320       4.339  -7.551 -16.900  1.00 66.75           H
ATOM   4891  CG1 VAL A 320       4.054  -9.605 -17.402  1.00 66.75           C
ATOM   4892 1HG1 VAL A 320       3.486  -9.361 -18.300  1.00 66.75           H
ATOM   4893 2HG1 VAL A 320       4.659 -10.493 -17.585  1.00 66.75           H
ATOM   4894 3HG1 VAL A 320       3.366  -9.797 -16.579  1.00 66.75           H
ATOM   4895  CG2 VAL A 320       5.709  -8.696 -15.730  1.00 66.75           C
ATOM   4896 1HG2 VAL A 320       6.371  -9.552 -15.855  1.00 66.75           H
ATOM   4897 2HG2 VAL A 320       6.296  -7.818 -15.461  1.00 66.75           H
ATOM   4898 3HG2 VAL A 320       4.987  -8.906 -14.941  1.00 66.75           H
ATOM   4899  HN  VAL A 320       7.001  -6.824 -16.942  1.00 66.75           H
ATOM   4900  N   GLY A 321       5.677  -5.940 -19.143  1.00 66.81           N
ATOM   4901  CA  GLY A 321       5.171  -4.957 -20.086  1.00 66.81           C
ATOM   4902  C   GLY A 321       6.019  -4.932 -21.360  1.00 66.81           C
ATOM   4903  O   GLY A 321       7.121  -4.387 -21.365  1.00 66.81           O
ATOM   4904 1HA  GLY A 321       4.136  -5.189 -20.338  1.00 66.81           H
ATOM   4905 2HA  GLY A 321       5.173  -3.970 -19.624  1.00 66.81           H
ATOM   4906  HN  GLY A 321       6.270  -5.572 -18.427  1.00 66.81           H
ATOM   4907  N   GLU A 322       5.471  -5.529 -22.408  1.00 68.38           N
ATOM   4908  CA  GLU A 322       6.139  -5.535 -23.699  1.00 68.38           C
ATOM   4909  C   GLU A 322       6.350  -4.102 -24.194  1.00 68.38           C
ATOM   4910  O   GLU A 322       7.437  -3.754 -24.652  1.00 68.38           O
ATOM   4911  HA  GLU A 322       7.103  -6.012 -23.524  1.00 68.38           H
ATOM   4912  CB  GLU A 322       5.350  -6.357 -24.720  1.00 68.38           C
ATOM   4913 1HB  GLU A 322       4.304  -6.052 -24.708  1.00 68.38           H
ATOM   4914 2HB  GLU A 322       5.814  -6.265 -25.703  1.00 68.38           H
ATOM   4915  CG  GLU A 322       5.381  -7.845 -24.367  1.00 68.38           C
ATOM   4916 1HG  GLU A 322       6.401  -8.145 -24.125  1.00 68.38           H
ATOM   4917 2HG  GLU A 322       4.777  -8.024 -23.477  1.00 68.38           H
ATOM   4918  CD  GLU A 322       4.855  -8.695 -25.526  1.00 68.38           C
ATOM   4919  OE1 GLU A 322       5.450  -9.770 -25.757  1.00 68.38           O
ATOM   4920  OE2 GLU A 322       3.871  -8.250 -26.155  1.00 68.38           O
ATOM   4921  HN  GLU A 322       4.590  -6.001 -22.386  1.00 68.38           H
ATOM   4922  N   ARG A 323       5.293  -3.311 -24.085  1.00 69.07           N
ATOM   4923  CA  ARG A 323       5.350  -1.924 -24.515  1.00 69.07           C
ATOM   4924  C   ARG A 323       6.439  -1.174 -23.747  1.00 69.07           C
ATOM   4925  O   ARG A 323       7.223  -0.433 -24.338  1.00 69.07           O
ATOM   4926  HA  ARG A 323       5.582  -1.971 -25.579  1.00 69.07           H
ATOM   4927  CB  ARG A 323       4.007  -1.224 -24.296  1.00 69.07           C
ATOM   4928 1HB  ARG A 323       3.557  -1.575 -23.367  1.00 69.07           H
ATOM   4929 2HB  ARG A 323       4.165  -0.151 -24.188  1.00 69.07           H
ATOM   4930  CG  ARG A 323       3.053  -1.490 -25.463  1.00 69.07           C
ATOM   4931 1HG  ARG A 323       3.561  -1.285 -26.405  1.00 69.07           H
ATOM   4932 2HG  ARG A 323       2.771  -2.542 -25.474  1.00 69.07           H
ATOM   4933  CD  ARG A 323       1.799  -0.621 -25.354  1.00 69.07           C
ATOM   4934 1HD  ARG A 323       1.277  -0.836 -24.421  1.00 69.07           H
ATOM   4935 2HD  ARG A 323       2.077   0.433 -25.329  1.00 69.07           H
ATOM   4936  NE  ARG A 323       0.903  -0.879 -26.504  1.00 69.07           N
ATOM   4937  HE  ARG A 323       1.192  -1.557 -27.180  1.00 69.07           H
ATOM   4938  CZ  ARG A 323      -0.271  -0.262 -26.695  1.00 69.07           C
ATOM   4939  NH1 ARG A 323      -0.707   0.655 -25.821  1.00 69.07           N
ATOM   4940 1HH1 ARG A 323      -0.156   0.883 -25.019  1.00 69.07           H
ATOM   4941 2HH1 ARG A 323      -1.584   1.112 -25.971  1.00 69.07           H
ATOM   4942  NH2 ARG A 323      -1.001  -0.575 -27.774  1.00 69.07           N
ATOM   4943 1HH2 ARG A 323      -1.879  -0.123 -27.932  1.00 69.07           H
ATOM   4944 2HH2 ARG A 323      -0.668  -1.261 -28.421  1.00 69.07           H
ATOM   4945  HN  ARG A 323       4.413  -3.602 -23.711  1.00 69.07           H
ATOM   4946  N   PHE A 324       6.454  -1.391 -22.440  1.00 70.80           N
ATOM   4947  CA  PHE A 324       7.379  -0.681 -21.573  1.00 70.80           C
ATOM   4948  C   PHE A 324       8.830  -0.982 -21.956  1.00 70.80           C
ATOM   4949  O   PHE A 324       9.669  -0.083 -21.976  1.00 70.80           O
ATOM   4950  HA  PHE A 324       7.186   0.384 -21.697  1.00 70.80           H
ATOM   4951  CB  PHE A 324       7.127  -1.177 -20.148  1.00 70.80           C
ATOM   4952 1HB  PHE A 324       6.051  -1.237 -19.980  1.00 70.80           H
ATOM   4953 2HB  PHE A 324       7.521  -2.189 -20.050  1.00 70.80           H
ATOM   4954  CG  PHE A 324       7.749  -0.296 -19.063  1.00 70.80           C
ATOM   4955  CD1 PHE A 324       9.062  -0.443 -18.738  1.00 70.80           C
ATOM   4956  HD1 PHE A 324       9.670  -1.188 -19.250  1.00 70.80           H
ATOM   4957  CD2 PHE A 324       6.991   0.634 -18.424  1.00 70.80           C
ATOM   4958  HD2 PHE A 324       5.939   0.752 -18.684  1.00 70.80           H
ATOM   4959  CE1 PHE A 324       9.640   0.375 -17.731  1.00 70.80           C
ATOM   4960  HE1 PHE A 324      10.692   0.257 -17.471  1.00 70.80           H
ATOM   4961  CE2 PHE A 324       7.569   1.452 -17.417  1.00 70.80           C
ATOM   4962  HE2 PHE A 324       6.960   2.197 -16.904  1.00 70.80           H
ATOM   4963  CZ  PHE A 324       8.881   1.305 -17.092  1.00 70.80           C
ATOM   4964  HZ  PHE A 324       9.325   1.933 -16.319  1.00 70.80           H
ATOM   4965  HN  PHE A 324       5.850  -2.038 -21.974  1.00 70.80           H
ATOM   4966  N   ARG A 325       9.080  -2.250 -22.250  1.00 71.56           N
ATOM   4967  CA  ARG A 325      10.400  -2.669 -22.689  1.00 71.56           C
ATOM   4968  C   ARG A 325      10.817  -1.888 -23.937  1.00 71.56           C
ATOM   4969  O   ARG A 325      11.942  -1.397 -24.019  1.00 71.56           O
ATOM   4970  HA  ARG A 325      11.057  -2.447 -21.849  1.00 71.56           H
ATOM   4971  CB  ARG A 325      10.426  -4.167 -23.001  1.00 71.56           C
ATOM   4972 1HB  ARG A 325       9.599  -4.418 -23.666  1.00 71.56           H
ATOM   4973 2HB  ARG A 325      11.346  -4.416 -23.530  1.00 71.56           H
ATOM   4974  CG  ARG A 325      10.326  -4.996 -21.719  1.00 71.56           C
ATOM   4975 1HG  ARG A 325      11.085  -4.667 -21.010  1.00 71.56           H
ATOM   4976 2HG  ARG A 325       9.357  -4.831 -21.249  1.00 71.56           H
ATOM   4977  CD  ARG A 325      10.508  -6.486 -22.015  1.00 71.56           C
ATOM   4978 1HD  ARG A 325       9.710  -6.836 -22.669  1.00 71.56           H
ATOM   4979 2HD  ARG A 325      11.448  -6.649 -22.543  1.00 71.56           H
ATOM   4980  NE  ARG A 325      10.500  -7.257 -20.751  1.00 71.56           N
ATOM   4981  HE  ARG A 325      10.201  -6.791 -19.919  1.00 71.56           H
ATOM   4982  CZ  ARG A 325      10.869  -8.542 -20.653  1.00 71.56           C
ATOM   4983  NH1 ARG A 325      11.279  -9.217 -21.735  1.00 71.56           N
ATOM   4984 1HH1 ARG A 325      11.311  -8.762 -22.626  1.00 71.56           H
ATOM   4985 2HH1 ARG A 325      11.552 -10.175 -21.653  1.00 71.56           H
ATOM   4986  NH2 ARG A 325      10.821  -9.141 -19.455  1.00 71.56           N
ATOM   4987 1HH2 ARG A 325      11.093 -10.099 -19.365  1.00 71.56           H
ATOM   4988 2HH2 ARG A 325      10.514  -8.631 -18.652  1.00 71.56           H
ATOM   4989  HN  ARG A 325       8.401  -2.982 -22.192  1.00 71.56           H
ATOM   4990  N   ARG A 326       9.888  -1.797 -24.877  1.00 73.93           N
ATOM   4991  CA  ARG A 326      10.151  -1.100 -26.124  1.00 73.93           C
ATOM   4992  C   ARG A 326      10.445   0.378 -25.855  1.00 73.93           C
ATOM   4993  O   ARG A 326      11.403   0.932 -26.390  1.00 73.93           O
ATOM   4994  HA  ARG A 326      11.022  -1.602 -26.546  1.00 73.93           H
ATOM   4995  CB  ARG A 326       8.961  -1.210 -27.079  1.00 73.93           C
ATOM   4996 1HB  ARG A 326       8.039  -0.986 -26.544  1.00 73.93           H
ATOM   4997 2HB  ARG A 326       9.057  -0.470 -27.873  1.00 73.93           H
ATOM   4998  CG  ARG A 326       8.876  -2.611 -27.689  1.00 73.93           C
ATOM   4999 1HG  ARG A 326       9.777  -2.816 -28.266  1.00 73.93           H
ATOM   5000 2HG  ARG A 326       8.830  -3.355 -26.894  1.00 73.93           H
ATOM   5001  CD  ARG A 326       7.646  -2.743 -28.589  1.00 73.93           C
ATOM   5002 1HD  ARG A 326       6.756  -2.411 -28.054  1.00 73.93           H
ATOM   5003 2HD  ARG A 326       7.752  -2.098 -29.461  1.00 73.93           H
ATOM   5004  NE  ARG A 326       7.481  -4.150 -29.018  1.00 73.93           N
ATOM   5005  HE  ARG A 326       7.637  -4.868 -28.340  1.00 73.93           H
ATOM   5006  CZ  ARG A 326       7.136  -4.521 -30.258  1.00 73.93           C
ATOM   5007  NH1 ARG A 326       6.914  -3.602 -31.207  1.00 73.93           N
ATOM   5008 1HH1 ARG A 326       7.006  -2.629 -30.992  1.00 73.93           H
ATOM   5009 2HH1 ARG A 326       6.657  -3.887 -32.130  1.00 73.93           H
ATOM   5010  NH2 ARG A 326       7.015  -5.827 -30.536  1.00 73.93           N
ATOM   5011 1HH2 ARG A 326       6.759  -6.121 -31.456  1.00 73.93           H
ATOM   5012 2HH2 ARG A 326       7.182  -6.507 -29.822  1.00 73.93           H
ATOM   5013  HN  ARG A 326       8.971  -2.189 -24.798  1.00 73.93           H
ATOM   5014  N   ASP A 327       9.601   0.973 -25.024  1.00 73.74           N
ATOM   5015  CA  ASP A 327       9.668   2.406 -24.789  1.00 73.74           C
ATOM   5016  C   ASP A 327      10.905   2.722 -23.946  1.00 73.74           C
ATOM   5017  O   ASP A 327      11.556   3.745 -24.151  1.00 73.74           O
ATOM   5018  HA  ASP A 327       9.713   2.857 -25.780  1.00 73.74           H
ATOM   5019  CB  ASP A 327       8.437   2.897 -24.025  1.00 73.74           C
ATOM   5020 1HB  ASP A 327       8.306   2.304 -23.120  1.00 73.74           H
ATOM   5021 2HB  ASP A 327       8.588   3.930 -23.711  1.00 73.74           H
ATOM   5022  CG  ASP A 327       7.180   2.800 -24.892  1.00 73.74           C
ATOM   5023  OD1 ASP A 327       7.343   2.805 -26.131  1.00 73.74           O
ATOM   5024  OD2 ASP A 327       6.084   2.723 -24.295  1.00 73.74           O
ATOM   5025  HN  ASP A 327       8.883   0.495 -24.518  1.00 73.74           H
ATOM   5026  N   LEU A 328      11.193   1.824 -23.015  1.00 73.09           N
ATOM   5027  CA  LEU A 328      12.395   1.943 -22.207  1.00 73.09           C
ATOM   5028  C   LEU A 328      13.620   1.965 -23.123  1.00 73.09           C
ATOM   5029  O   LEU A 328      14.498   2.812 -22.970  1.00 73.09           O
ATOM   5030  HA  LEU A 328      12.341   2.895 -21.679  1.00 73.09           H
ATOM   5031  CB  LEU A 328      12.439   0.839 -21.148  1.00 73.09           C
ATOM   5032 1HB  LEU A 328      11.565   0.945 -20.505  1.00 73.09           H
ATOM   5033 2HB  LEU A 328      12.350  -0.124 -21.651  1.00 73.09           H
ATOM   5034  CG  LEU A 328      13.687   0.808 -20.263  1.00 73.09           C
ATOM   5035  HG  LEU A 328      14.564   0.793 -20.911  1.00 73.09           H
ATOM   5036  CD1 LEU A 328      13.782   2.071 -19.405  1.00 73.09           C
ATOM   5037 1HD1 LEU A 328      13.833   2.947 -20.051  1.00 73.09           H
ATOM   5038 2HD1 LEU A 328      12.902   2.143 -18.765  1.00 73.09           H
ATOM   5039 3HD1 LEU A 328      14.678   2.023 -18.786  1.00 73.09           H
ATOM   5040  CD2 LEU A 328      13.728  -0.465 -19.417  1.00 73.09           C
ATOM   5041 1HD2 LEU A 328      12.845  -0.505 -18.778  1.00 73.09           H
ATOM   5042 2HD2 LEU A 328      13.741  -1.337 -20.071  1.00 73.09           H
ATOM   5043 3HD2 LEU A 328      14.625  -0.462 -18.798  1.00 73.09           H
ATOM   5044  HN  LEU A 328      10.622   1.029 -22.810  1.00 73.09           H
ATOM   5045  N   VAL A 329      13.639   1.024 -24.056  1.00 75.37           N
ATOM   5046  CA  VAL A 329      14.761   0.900 -24.970  1.00 75.37           C
ATOM   5047  C   VAL A 329      14.852   2.158 -25.835  1.00 75.37           C
ATOM   5048  O   VAL A 329      15.944   2.580 -26.211  1.00 75.37           O
ATOM   5049  HA  VAL A 329      15.668   0.821 -24.369  1.00 75.37           H
ATOM   5050  CB  VAL A 329      14.626  -0.383 -25.793  1.00 75.37           C
ATOM   5051  HB  VAL A 329      13.624  -0.402 -26.222  1.00 75.37           H
ATOM   5052  CG1 VAL A 329      15.632  -0.403 -26.946  1.00 75.37           C
ATOM   5053 1HG1 VAL A 329      15.453   0.451 -27.598  1.00 75.37           H
ATOM   5054 2HG1 VAL A 329      16.644  -0.350 -26.546  1.00 75.37           H
ATOM   5055 3HG1 VAL A 329      15.514  -1.326 -27.514  1.00 75.37           H
ATOM   5056  CG2 VAL A 329      14.781  -1.621 -24.908  1.00 75.37           C
ATOM   5057 1HG2 VAL A 329      15.764  -1.611 -24.437  1.00 75.37           H
ATOM   5058 2HG2 VAL A 329      14.010  -1.617 -24.138  1.00 75.37           H
ATOM   5059 3HG2 VAL A 329      14.681  -2.519 -25.518  1.00 75.37           H
ATOM   5060  HN  VAL A 329      12.907   0.357 -24.192  1.00 75.37           H
ATOM   5061  N   LYS A 330      13.689   2.723 -26.124  1.00 74.25           N
[truncated: 117,320 more chars]
