# Supplementary material for: Noncanonical roles of chemokine regions in CCR9 activation revealed by structural modeling and mutational mapping
Source: Nat Commun. 2025 Aug 18;16:7695. doi: 10.1038/s41467-025-62321-9 (PMC12361432; doi:10.1038/s41467-025-62321-9)
Supplement: Supplementary file 4 — Supplementary Data 2 [file 41467_2025_62321_MOESM4_ESM.zip › CCR9_CCL25_rnk204.pdb]

SSBOND   1 CYS A   38    CYS A  289 
SSBOND   2 CYS A  119    CYS A  198 
SSBOND   3 CYS B    7    CYS B   35 
SSBOND   4 CYS B    8    CYS B   52 
ATOM      1  N   GLU A  20      -4.340  -3.822  60.526  1.00 48.16           N
ATOM      2  CA  GLU A  20      -4.513  -3.482  59.124  1.00 48.16           C
ATOM      3  C   GLU A  20      -3.207  -3.707  58.359  1.00 48.16           C
ATOM      4  O   GLU A  20      -3.226  -4.010  57.167  1.00 48.16           O
ATOM      5  HA  GLU A  20      -5.280  -4.162  58.754  1.00 48.16           H
ATOM      6  CB  GLU A  20      -5.001  -2.041  58.966  1.00 48.16           C
ATOM      7 1HB  GLU A  20      -4.645  -1.439  59.801  1.00 48.16           H
ATOM      8 2HB  GLU A  20      -4.693  -1.654  57.994  1.00 48.16           H
ATOM      9  CG  GLU A  20      -6.529  -1.973  58.993  1.00 48.16           C
ATOM     10 1HG  GLU A  20      -6.944  -2.850  58.496  1.00 48.16           H
ATOM     11 2HG  GLU A  20      -6.879  -1.996  60.025  1.00 48.16           H
ATOM     12  CD  GLU A  20      -7.034  -0.704  58.305  1.00 48.16           C
ATOM     13  OE1 GLU A  20      -8.252  -0.653  58.030  1.00 48.16           O
ATOM     14  OE2 GLU A  20      -6.190   0.188  58.069  1.00 48.16           O
ATOM     15  HN  GLU A  20      -3.418  -4.118  60.779  1.00 48.16           H
ATOM     16  N   SER A  21      -2.103  -3.548  59.075  1.00 52.96           N
ATOM     17  CA  SER A  21      -0.791  -3.650  58.460  1.00 52.96           C
ATOM     18  C   SER A  21      -0.529  -5.092  58.022  1.00 52.96           C
ATOM     19  O   SER A  21      -0.030  -5.330  56.923  1.00 52.96           O
ATOM     20  HA  SER A  21      -0.825  -2.988  57.595  1.00 52.96           H
ATOM     21  CB  SER A  21       0.305  -3.180  59.419  1.00 52.96           C
ATOM     22 1HB  SER A  21       1.216  -2.976  58.857  1.00 52.96           H
ATOM     23 2HB  SER A  21       0.001  -2.242  59.884  1.00 52.96           H
ATOM     24  OG  SER A  21       0.578  -4.144  60.432  1.00 52.96           O
ATOM     25  HG  SER A  21       1.310  -3.815  61.028  1.00 52.96           H
ATOM     26  HN  SER A  21      -2.097  -3.354  60.056  1.00 52.96           H
ATOM     27  N   THR A  22      -0.878  -6.018  58.904  1.00 52.68           N
ATOM     28  CA  THR A  22      -0.594  -7.423  58.666  1.00 52.68           C
ATOM     29  C   THR A  22      -1.428  -7.944  57.494  1.00 52.68           C
ATOM     30  O   THR A  22      -0.888  -8.516  56.549  1.00 52.68           O
ATOM     31  HA  THR A  22       0.453  -7.519  58.381  1.00 52.68           H
ATOM     32  CB  THR A  22      -0.840  -8.182  59.971  1.00 52.68           C
ATOM     33  HB  THR A  22      -1.906  -8.246  60.190  1.00 52.68           H
ATOM     34  OG1 THR A  22      -0.055  -7.482  60.933  1.00 52.68           O
ATOM     35  HG1 THR A  22      -0.326  -7.752  61.857  1.00 52.68           H
ATOM     36  CG2 THR A  22      -0.238  -9.589  59.952  1.00 52.68           C
ATOM     37 1HG2 THR A  22       0.840  -9.521  59.801  1.00 52.68           H
ATOM     38 2HG2 THR A  22      -0.683 -10.164  59.141  1.00 52.68           H
ATOM     39 3HG2 THR A  22      -0.441 -10.084  60.902  1.00 52.68           H
ATOM     40  HN  THR A  22      -1.344  -5.821  59.766  1.00 52.68           H
ATOM     41  N   SER A  23      -2.732  -7.727  57.594  1.00 54.37           N
ATOM     42  CA  SER A  23      -3.646  -8.176  56.558  1.00 54.37           C
ATOM     43  C   SER A  23      -3.313  -7.489  55.232  1.00 54.37           C
ATOM     44  O   SER A  23      -3.376  -8.112  54.174  1.00 54.37           O
ATOM     45  HA  SER A  23      -3.490  -9.252  56.482  1.00 54.37           H
ATOM     46  CB  SER A  23      -5.100  -7.899  56.949  1.00 54.37           C
ATOM     47 1HB  SER A  23      -5.760  -8.231  56.148  1.00 54.37           H
ATOM     48 2HB  SER A  23      -5.354  -8.482  57.834  1.00 54.37           H
ATOM     49  OG  SER A  23      -5.328  -6.517  57.210  1.00 54.37           O
ATOM     50  HG  SER A  23      -6.291  -6.365  57.433  1.00 54.37           H
ATOM     51  HN  SER A  23      -3.163  -7.256  58.363  1.00 54.37           H
ATOM     52  N   SER A  24      -2.967  -6.214  55.333  1.00 60.55           N
ATOM     53  CA  SER A  24      -2.603  -5.442  54.158  1.00 60.55           C
ATOM     54  C   SER A  24      -1.349  -6.033  53.510  1.00 60.55           C
ATOM     55  O   SER A  24      -1.162  -5.926  52.299  1.00 60.55           O
ATOM     56  HA  SER A  24      -3.456  -5.523  53.484  1.00 60.55           H
ATOM     57  CB  SER A  24      -2.374  -3.972  54.514  1.00 60.55           C
ATOM     58 1HB  SER A  24      -2.465  -3.363  53.615  1.00 60.55           H
ATOM     59 2HB  SER A  24      -3.150  -3.640  55.203  1.00 60.55           H
ATOM     60  OG  SER A  24      -1.094  -3.759  55.103  1.00 60.55           O
ATOM     61  HG  SER A  24      -0.902  -4.475  55.774  1.00 60.55           H
ATOM     62  HN  SER A  24      -2.932  -5.711  56.197  1.00 60.55           H
ATOM     63  N   MET A  25      -0.523  -6.644  54.346  1.00 61.26           N
ATOM     64  CA  MET A  25       0.700  -7.267  53.868  1.00 61.26           C
ATOM     65  C   MET A  25       0.406  -8.611  53.200  1.00 61.26           C
ATOM     66  O   MET A  25       0.931  -8.902  52.126  1.00 61.26           O
ATOM     67  HA  MET A  25       1.116  -6.573  53.138  1.00 61.26           H
ATOM     68  CB  MET A  25       1.658  -7.479  55.042  1.00 61.26           C
ATOM     69 1HB  MET A  25       1.642  -6.603  55.692  1.00 61.26           H
ATOM     70 2HB  MET A  25       1.323  -8.326  55.641  1.00 61.26           H
ATOM     71  CG  MET A  25       3.084  -7.728  54.548  1.00 61.26           C
ATOM     72 1HG  MET A  25       3.713  -8.057  55.376  1.00 61.26           H
ATOM     73 2HG  MET A  25       3.087  -8.529  53.809  1.00 61.26           H
ATOM     74  SD  MET A  25       3.752  -6.236  53.832  1.00 61.26           S
ATOM     75  CE  MET A  25       5.472  -6.423  54.272  1.00 61.26           C
ATOM     76 1HE  MET A  25       5.566  -6.475  55.357  1.00 61.26           H
ATOM     77 2HE  MET A  25       5.862  -7.340  53.830  1.00 61.26           H
ATOM     78 3HE  MET A  25       6.038  -5.570  53.899  1.00 61.26           H
ATOM     79  HN  MET A  25      -0.677  -6.718  55.332  1.00 61.26           H
ATOM     80  N   GLU A  26      -0.431  -9.395  53.863  1.00 61.47           N
ATOM     81  CA  GLU A  26      -0.819 -10.692  53.336  1.00 61.47           C
ATOM     82  C   GLU A  26      -1.534 -10.527  51.993  1.00 61.47           C
ATOM     83  O   GLU A  26      -1.229 -11.232  51.032  1.00 61.47           O
ATOM     84  HA  GLU A  26       0.114 -11.237  53.193  1.00 61.47           H
ATOM     85  CB  GLU A  26      -1.696 -11.450  54.334  1.00 61.47           C
ATOM     86 1HB  GLU A  26      -2.451 -10.779  54.743  1.00 61.47           H
ATOM     87 2HB  GLU A  26      -2.119 -12.333  53.855  1.00 61.47           H
ATOM     88  CG  GLU A  26      -0.868 -11.956  55.517  1.00 61.47           C
ATOM     89 1HG  GLU A  26      -0.056 -12.586  55.154  1.00 61.47           H
ATOM     90 2HG  GLU A  26      -0.411 -11.112  56.033  1.00 61.47           H
ATOM     91  CD  GLU A  26      -1.737 -12.748  56.496  1.00 61.47           C
ATOM     92  OE1 GLU A  26      -1.148 -13.529  57.274  1.00 61.47           O
ATOM     93  OE2 GLU A  26      -2.971 -12.556  56.443  1.00 61.47           O
ATOM     94  HN  GLU A  26      -0.842  -9.157  54.743  1.00 61.47           H
ATOM     95  N   ASP A  27      -2.472  -9.591  51.969  1.00 60.85           N
ATOM     96  CA  ASP A  27      -3.236  -9.328  50.762  1.00 60.85           C
ATOM     97  C   ASP A  27      -2.275  -9.019  49.613  1.00 60.85           C
ATOM     98  O   ASP A  27      -2.502  -9.438  48.479  1.00 60.85           O
ATOM     99  HA  ASP A  27      -3.817 -10.233  50.587  1.00 60.85           H
ATOM    100  CB  ASP A  27      -4.157  -8.120  50.946  1.00 60.85           C
ATOM    101 1HB  ASP A  27      -3.624  -7.328  51.471  1.00 60.85           H
ATOM    102 2HB  ASP A  27      -4.440  -7.722  49.971  1.00 60.85           H
ATOM    103  CG  ASP A  27      -5.414  -8.503  51.730  1.00 60.85           C
ATOM    104  OD1 ASP A  27      -5.633  -9.724  51.890  1.00 60.85           O
ATOM    105  OD2 ASP A  27      -6.127  -7.567  52.151  1.00 60.85           O
ATOM    106  HN  ASP A  27      -2.712  -9.020  52.754  1.00 60.85           H
ATOM    107  N   TYR A  28      -1.222  -8.287  49.945  1.00 63.80           N
ATOM    108  CA  TYR A  28      -0.236  -7.898  48.950  1.00 63.80           C
ATOM    109  C   TYR A  28       0.572  -9.108  48.477  1.00 63.80           C
ATOM    110  O   TYR A  28       0.902  -9.215  47.297  1.00 63.80           O
ATOM    111  HA  TYR A  28      -0.768  -7.470  48.100  1.00 63.80           H
ATOM    112  CB  TYR A  28       0.704  -6.914  49.650  1.00 63.80           C
ATOM    113 1HB  TYR A  28       0.108  -6.139  50.132  1.00 63.80           H
ATOM    114 2HB  TYR A  28       1.242  -7.439  50.439  1.00 63.80           H
ATOM    115  CG  TYR A  28       1.717  -6.250  48.715  1.00 63.80           C
ATOM    116  CD1 TYR A  28       2.915  -6.878  48.440  1.00 63.80           C
ATOM    117  HD1 TYR A  28       3.139  -7.846  48.887  1.00 63.80           H
ATOM    118  CD2 TYR A  28       1.434  -5.024  48.148  1.00 63.80           C
ATOM    119  HD2 TYR A  28       0.488  -4.529  48.366  1.00 63.80           H
ATOM    120  CE1 TYR A  28       3.869  -6.254  47.560  1.00 63.80           C
ATOM    121  HE1 TYR A  28       4.819  -6.739  47.334  1.00 63.80           H
ATOM    122  CE2 TYR A  28       2.388  -4.400  47.269  1.00 63.80           C
ATOM    123  HE2 TYR A  28       2.177  -3.432  46.815  1.00 63.80           H
ATOM    124  CZ  TYR A  28       3.559  -5.046  47.018  1.00 63.80           C
ATOM    125  OH  TYR A  28       4.460  -4.456  46.188  1.00 63.80           O
ATOM    126  HH  TYR A  28       4.968  -5.154  45.683  1.00 63.80           H
ATOM    127  HN  TYR A  28      -1.037  -7.961  50.872  1.00 63.80           H
ATOM    128  N   VAL A  29       0.867  -9.988  49.422  1.00 61.26           N
ATOM    129  CA  VAL A  29       1.683 -11.155  49.129  1.00 61.26           C
ATOM    130  C   VAL A  29       0.858 -12.158  48.320  1.00 61.26           C
ATOM    131  O   VAL A  29       1.383 -12.821  47.427  1.00 61.26           O
ATOM    132  HA  VAL A  29       2.526 -10.823  48.523  1.00 61.26           H
ATOM    133  CB  VAL A  29       2.236 -11.746  50.427  1.00 61.26           C
ATOM    134  HB  VAL A  29       1.423 -12.268  50.931  1.00 61.26           H
ATOM    135  CG1 VAL A  29       3.342 -12.763  50.139  1.00 61.26           C
ATOM    136 1HG1 VAL A  29       2.941 -13.573  49.530  1.00 61.26           H
ATOM    137 2HG1 VAL A  29       4.155 -12.274  49.604  1.00 61.26           H
ATOM    138 3HG1 VAL A  29       3.717 -13.167  51.079  1.00 61.26           H
ATOM    139  CG2 VAL A  29       2.736 -10.642  51.363  1.00 61.26           C
ATOM    140 1HG2 VAL A  29       3.528 -10.079  50.869  1.00 61.26           H
ATOM    141 2HG2 VAL A  29       1.912  -9.972  51.607  1.00 61.26           H
ATOM    142 3HG2 VAL A  29       3.124 -11.090  52.278  1.00 61.26           H
ATOM    143  HN  VAL A  29       0.561  -9.914  50.371  1.00 61.26           H
ATOM    144  N   ASN A  30      -0.420 -12.236  48.660  1.00 63.30           N
ATOM    145  CA  ASN A  30      -1.289 -13.244  48.077  1.00 63.30           C
ATOM    146  C   ASN A  30      -1.808 -12.745  46.728  1.00 63.30           C
ATOM    147  O   ASN A  30      -2.364 -13.517  45.948  1.00 63.30           O
ATOM    148  HA  ASN A  30      -0.669 -14.136  47.981  1.00 63.30           H
ATOM    149  CB  ASN A  30      -2.496 -13.518  48.977  1.00 63.30           C
ATOM    150 1HB  ASN A  30      -2.924 -12.574  49.314  1.00 63.30           H
ATOM    151 2HB  ASN A  30      -3.269 -14.033  48.407  1.00 63.30           H
ATOM    152  CG  ASN A  30      -2.097 -14.364  50.188  1.00 63.30           C
ATOM    153  OD1 ASN A  30      -1.079 -15.036  50.200  1.00 63.30           O
ATOM    154  ND2 ASN A  30      -2.954 -14.294  51.202  1.00 63.30           N
ATOM    155 1HD2 ASN A  30      -3.772 -13.723  51.128  1.00 63.30           H
ATOM    156 2HD2 ASN A  30      -2.781 -14.812  52.040  1.00 63.30           H
ATOM    157  HN  ASN A  30      -0.861 -11.628  49.321  1.00 63.30           H
ATOM    158  N   PHE A  31      -1.609 -11.456  46.494  1.00 67.59           N
ATOM    159  CA  PHE A  31      -2.003 -10.855  45.230  1.00 67.59           C
ATOM    160  C   PHE A  31      -1.235 -11.481  44.064  1.00 67.59           C
ATOM    161  O   PHE A  31      -0.009 -11.398  44.007  1.00 67.59           O
ATOM    162  HA  PHE A  31      -3.069 -11.041  45.102  1.00 67.59           H
ATOM    163  CB  PHE A  31      -1.655  -9.368  45.315  1.00 67.59           C
ATOM    164 1HB  PHE A  31      -2.088  -8.955  46.226  1.00 67.59           H
ATOM    165 2HB  PHE A  31      -0.574  -9.262  45.399  1.00 67.59           H
ATOM    166  CG  PHE A  31      -2.142  -8.546  44.119  1.00 67.59           C
ATOM    167  CD1 PHE A  31      -1.275  -8.213  43.125  1.00 67.59           C
ATOM    168  HD1 PHE A  31      -0.234  -8.532  43.180  1.00 67.59           H
ATOM    169  CD2 PHE A  31      -3.441  -8.149  44.050  1.00 67.59           C
ATOM    170  HD2 PHE A  31      -4.135  -8.416  44.847  1.00 67.59           H
ATOM    171  CE1 PHE A  31      -1.727  -7.451  42.015  1.00 67.59           C
ATOM    172  HE1 PHE A  31      -1.032  -7.184  41.219  1.00 67.59           H
ATOM    173  CE2 PHE A  31      -3.892  -7.387  42.940  1.00 67.59           C
ATOM    174  HE2 PHE A  31      -4.933  -7.068  42.885  1.00 67.59           H
ATOM    175  CZ  PHE A  31      -3.025  -7.054  41.947  1.00 67.59           C
ATOM    176  HZ  PHE A  31      -3.372  -6.469  41.095  1.00 67.59           H
ATOM    177  HN  PHE A  31      -1.189 -10.827  47.147  1.00 67.59           H
ATOM    178  N   ASN A  32      -1.989 -12.092  43.161  1.00 65.71           N
ATOM    179  CA  ASN A  32      -1.396 -12.726  41.996  1.00 65.71           C
ATOM    180  C   ASN A  32      -1.028 -11.653  40.969  1.00 65.71           C
ATOM    181  O   ASN A  32      -1.874 -11.219  40.190  1.00 65.71           O
ATOM    182  HA  ASN A  32      -0.523 -13.259  42.373  1.00 65.71           H
ATOM    183  CB  ASN A  32      -2.378 -13.696  41.336  1.00 65.71           C
ATOM    184 1HB  ASN A  32      -2.916 -14.253  42.104  1.00 65.71           H
ATOM    185 2HB  ASN A  32      -3.122 -13.135  40.769  1.00 65.71           H
ATOM    186  CG  ASN A  32      -1.649 -14.669  40.409  1.00 65.71           C
ATOM    187  OD1 ASN A  32      -0.440 -14.624  40.246  1.00 65.71           O
ATOM    188  ND2 ASN A  32      -2.447 -15.549  39.812  1.00 65.71           N
ATOM    189 1HD2 ASN A  32      -3.432 -15.532  39.989  1.00 65.71           H
ATOM    190 2HD2 ASN A  32      -2.064 -16.228  39.186  1.00 65.71           H
ATOM    191  HN  ASN A  32      -2.985 -12.158  43.217  1.00 65.71           H
ATOM    192  N   PHE A  33       0.236 -11.257  41.002  1.00 70.89           N
ATOM    193  CA  PHE A  33       0.755 -10.329  40.011  1.00 70.89           C
ATOM    194  C   PHE A  33       1.020 -11.038  38.682  1.00 70.89           C
ATOM    195  O   PHE A  33       2.164 -11.119  38.235  1.00 70.89           O
ATOM    196  HA  PHE A  33      -0.000  -9.557  39.865  1.00 70.89           H
ATOM    197  CB  PHE A  33       2.076  -9.784  40.558  1.00 70.89           C
ATOM    198 1HB  PHE A  33       2.734 -10.621  40.790  1.00 70.89           H
ATOM    199 2HB  PHE A  33       2.566  -9.199  39.779  1.00 70.89           H
ATOM    200  CG  PHE A  33       1.921  -8.914  41.807  1.00 70.89           C
ATOM    201  CD1 PHE A  33       1.742  -7.571  41.683  1.00 70.89           C
ATOM    202  HD1 PHE A  33       1.708  -7.115  40.693  1.00 70.89           H
ATOM    203  CD2 PHE A  33       1.962  -9.483  43.042  1.00 70.89           C
ATOM    204  HD2 PHE A  33       2.106 -10.559  43.141  1.00 70.89           H
ATOM    205  CE1 PHE A  33       1.598  -6.764  42.842  1.00 70.89           C
ATOM    206  HE1 PHE A  33       1.454  -5.688  42.742  1.00 70.89           H
ATOM    207  CE2 PHE A  33       1.818  -8.675  44.201  1.00 70.89           C
ATOM    208  HE2 PHE A  33       1.851  -9.131  45.190  1.00 70.89           H
ATOM    209  CZ  PHE A  33       1.639  -7.333  44.076  1.00 70.89           C
ATOM    210  HZ  PHE A  33       1.528  -6.713  44.966  1.00 70.89           H
ATOM    211  HN  PHE A  33       0.899 -11.558  41.687  1.00 70.89           H
ATOM    212  N   THR A  34      -0.055 -11.533  38.087  1.00 73.64           N
ATOM    213  CA  THR A  34      -0.028 -11.907  36.683  1.00 73.64           C
ATOM    214  C   THR A  34       0.476 -10.741  35.830  1.00 73.64           C
ATOM    215  O   THR A  34      -0.059  -9.636  35.905  1.00 73.64           O
ATOM    216  HA  THR A  34       0.683 -12.724  36.559  1.00 73.64           H
ATOM    217  CB  THR A  34      -1.428 -12.385  36.294  1.00 73.64           C
ATOM    218  HB  THR A  34      -2.101 -11.540  36.150  1.00 73.64           H
ATOM    219  OG1 THR A  34      -1.789 -13.288  37.335  1.00 73.64           O
ATOM    220  HG1 THR A  34      -2.779 -13.427  37.340  1.00 73.64           H
ATOM    221  CG2 THR A  34      -1.422 -13.252  35.033  1.00 73.64           C
ATOM    222 1HG2 THR A  34      -0.802 -14.132  35.201  1.00 73.64           H
ATOM    223 2HG2 THR A  34      -1.019 -12.677  34.199  1.00 73.64           H
ATOM    224 3HG2 THR A  34      -2.440 -13.564  34.802  1.00 73.64           H
ATOM    225  HN  THR A  34      -0.931 -11.679  38.546  1.00 73.64           H
ATOM    226  N   ASP A  35       1.499 -11.027  35.038  1.00 81.76           N
ATOM    227  CA  ASP A  35       2.112 -10.004  34.208  1.00 81.76           C
ATOM    228  C   ASP A  35       1.193  -9.693  33.026  1.00 81.76           C
ATOM    229  O   ASP A  35       1.399 -10.200  31.924  1.00 81.76           O
ATOM    230  HA  ASP A  35       2.249  -9.146  34.866  1.00 81.76           H
ATOM    231  CB  ASP A  35       3.456 -10.479  33.651  1.00 81.76           C
ATOM    232 1HB  ASP A  35       3.453 -11.565  33.561  1.00 81.76           H
ATOM    233 2HB  ASP A  35       3.600 -10.077  32.648  1.00 81.76           H
ATOM    234  CG  ASP A  35       4.610 -10.039  34.554  1.00 81.76           C
ATOM    235  OD1 ASP A  35       4.440  -8.999  35.226  1.00 81.76           O
ATOM    236  OD2 ASP A  35       5.636 -10.753  34.551  1.00 81.76           O
ATOM    237  HN  ASP A  35       1.907 -11.936  34.958  1.00 81.76           H
ATOM    238  N   PHE A  36       0.197  -8.862  33.294  1.00 89.73           N
ATOM    239  CA  PHE A  36      -0.641  -8.330  32.232  1.00 89.73           C
ATOM    240  C   PHE A  36       0.009  -7.109  31.579  1.00 89.73           C
ATOM    241  O   PHE A  36      -0.410  -6.677  30.507  1.00 89.73           O
ATOM    242  HA  PHE A  36      -0.759  -9.118  31.489  1.00 89.73           H
ATOM    243  CB  PHE A  36      -1.963  -7.907  32.876  1.00 89.73           C
ATOM    244 1HB  PHE A  36      -1.751  -7.239  33.711  1.00 89.73           H
ATOM    245 2HB  PHE A  36      -2.542  -7.336  32.150  1.00 89.73           H
ATOM    246  CG  PHE A  36      -2.813  -9.075  33.379  1.00 89.73           C
ATOM    247  CD1 PHE A  36      -2.938 -10.199  32.624  1.00 89.73           C
ATOM    248  HD1 PHE A  36      -2.432 -10.268  31.661  1.00 89.73           H
ATOM    249  CD2 PHE A  36      -3.444  -8.989  34.580  1.00 89.73           C
ATOM    250  HD2 PHE A  36      -3.345  -8.088  35.185  1.00 89.73           H
ATOM    251  CE1 PHE A  36      -3.727 -11.284  33.091  1.00 89.73           C
ATOM    252  HE1 PHE A  36      -3.827 -12.185  32.486  1.00 89.73           H
ATOM    253  CE2 PHE A  36      -4.233 -10.074  35.047  1.00 89.73           C
ATOM    254  HE2 PHE A  36      -4.739 -10.005  36.010  1.00 89.73           H
ATOM    255  CZ  PHE A  36      -4.358 -11.198  34.292  1.00 89.73           C
ATOM    256  HZ  PHE A  36      -4.964 -12.030  34.651  1.00 89.73           H
ATOM    257  HN  PHE A  36      -0.040  -8.551  34.215  1.00 89.73           H
ATOM    258  N   TYR A  37       1.023  -6.587  32.254  1.00 91.30           N
ATOM    259  CA  TYR A  37       1.871  -5.567  31.660  1.00 91.30           C
ATOM    260  C   TYR A  37       2.988  -6.199  30.829  1.00 91.30           C
ATOM    261  O   TYR A  37       3.804  -6.957  31.352  1.00 91.30           O
ATOM    262  HA  TYR A  37       1.250  -4.950  31.011  1.00 91.30           H
ATOM    263  CB  TYR A  37       2.492  -4.802  32.830  1.00 91.30           C
ATOM    264 1HB  TYR A  37       1.695  -4.449  33.485  1.00 91.30           H
ATOM    265 2HB  TYR A  37       3.105  -5.487  33.415  1.00 91.30           H
ATOM    266  CG  TYR A  37       3.350  -3.608  32.407  1.00 91.30           C
ATOM    267  CD1 TYR A  37       4.692  -3.784  32.136  1.00 91.30           C
ATOM    268  HD1 TYR A  37       5.140  -4.774  32.223  1.00 91.30           H
ATOM    269  CD2 TYR A  37       2.782  -2.355  32.297  1.00 91.30           C
ATOM    270  HD2 TYR A  37       1.723  -2.215  32.511  1.00 91.30           H
ATOM    271  CE1 TYR A  37       5.499  -2.660  31.738  1.00 91.30           C
ATOM    272  HE1 TYR A  37       6.560  -2.786  31.520  1.00 91.30           H
ATOM    273  CE2 TYR A  37       3.590  -1.231  31.899  1.00 91.30           C
ATOM    274  HE2 TYR A  37       3.155  -0.236  31.808  1.00 91.30           H
ATOM    275  CZ  TYR A  37       4.909  -1.439  31.639  1.00 91.30           C
ATOM    276  OH  TYR A  37       5.672  -0.378  31.262  1.00 91.30           O
ATOM    277  HH  TYR A  37       6.377  -0.675  30.619  1.00 91.30           H
ATOM    278  HN  TYR A  37       1.268  -6.849  33.188  1.00 91.30           H
ATOM    279  N   CYS A  38       2.991  -5.864  29.547  1.00 91.20           N
ATOM    280  CA  CYS A  38       3.918  -6.480  28.614  1.00 91.20           C
ATOM    281  C   CYS A  38       4.958  -5.433  28.207  1.00 91.20           C
ATOM    282  O   CYS A  38       4.616  -4.415  27.609  1.00 91.20           O
ATOM    283  HA  CYS A  38       4.390  -7.309  29.142  1.00 91.20           H
ATOM    284  CB  CYS A  38       3.194  -7.067  27.400  1.00 91.20           C
ATOM    285 1HB  CYS A  38       2.365  -7.693  27.729  1.00 91.20           H
ATOM    286 2HB  CYS A  38       2.769  -6.264  26.797  1.00 91.20           H
ATOM    287  SG  CYS A  38       4.360  -8.054  26.393  1.00 91.20           S
ATOM    288  HN  CYS A  38       2.375  -5.186  29.145  1.00 91.20           H
ATOM    289  N   GLU A  39       6.205  -5.721  28.550  1.00 89.58           N
ATOM    290  CA  GLU A  39       7.316  -4.914  28.074  1.00 89.58           C
ATOM    291  C   GLU A  39       7.723  -5.348  26.665  1.00 89.58           C
ATOM    292  O   GLU A  39       8.106  -6.498  26.452  1.00 89.58           O
ATOM    293  HA  GLU A  39       6.942  -3.890  28.052  1.00 89.58           H
ATOM    294  CB  GLU A  39       8.503  -4.993  29.036  1.00 89.58           C
ATOM    295 1HB  GLU A  39       8.693  -6.034  29.300  1.00 89.58           H
ATOM    296 2HB  GLU A  39       9.367  -4.495  28.596  1.00 89.58           H
ATOM    297  CG  GLU A  39       8.200  -4.256  30.343  1.00 89.58           C
ATOM    298 1HG  GLU A  39       7.885  -3.236  30.124  1.00 89.58           H
ATOM    299 2HG  GLU A  39       7.370  -4.743  30.855  1.00 89.58           H
ATOM    300  CD  GLU A  39       9.427  -4.233  31.256  1.00 89.58           C
ATOM    301  OE1 GLU A  39       9.295  -3.680  32.369  1.00 89.58           O
ATOM    302  OE2 GLU A  39      10.469  -4.768  30.820  1.00 89.58           O
ATOM    303  HN  GLU A  39       6.461  -6.487  29.139  1.00 89.58           H
ATOM    304  N   LYS A  40       7.625  -4.406  25.738  1.00 89.73           N
ATOM    305  CA  LYS A  40       7.799  -4.721  24.330  1.00 89.73           C
ATOM    306  C   LYS A  40       9.252  -4.459  23.929  1.00 89.73           C
ATOM    307  O   LYS A  40       9.534  -4.146  22.774  1.00 89.73           O
ATOM    308  HA  LYS A  40       7.592  -5.783  24.205  1.00 89.73           H
ATOM    309  CB  LYS A  40       6.780  -3.958  23.481  1.00 89.73           C
ATOM    310 1HB  LYS A  40       6.890  -2.886  23.649  1.00 89.73           H
ATOM    311 2HB  LYS A  40       6.975  -4.136  22.424  1.00 89.73           H
ATOM    312  CG  LYS A  40       5.351  -4.388  23.821  1.00 89.73           C
ATOM    313 1HG  LYS A  40       5.200  -4.337  24.900  1.00 89.73           H
ATOM    314 2HG  LYS A  40       4.642  -3.696  23.367  1.00 89.73           H
ATOM    315  CD  LYS A  40       5.074  -5.809  23.328  1.00 89.73           C
ATOM    316 1HD  LYS A  40       5.355  -5.895  22.278  1.00 89.73           H
ATOM    317 2HD  LYS A  40       5.691  -6.517  23.882  1.00 89.73           H
ATOM    318  CE  LYS A  40       3.597  -6.170  23.497  1.00 89.73           C
ATOM    319 1HE  LYS A  40       3.393  -6.411  24.541  1.00 89.73           H
ATOM    320 2HE  LYS A  40       2.975  -5.313  23.240  1.00 89.73           H
ATOM    321  NZ  LYS A  40       3.243  -7.322  22.638  1.00 89.73           N
ATOM    322 1HZ  LYS A  40       2.260  -7.541  22.754  1.00 89.73           H
ATOM    323 2HZ  LYS A  40       3.426  -7.089  21.669  1.00 89.73           H
ATOM    324 3HZ  LYS A  40       3.802  -8.126  22.904  1.00 89.73           H
ATOM    325  HN  LYS A  40       7.432  -3.445  25.936  1.00 89.73           H
ATOM    326  N   ASN A  41      10.136  -4.599  24.906  1.00 88.09           N
ATOM    327  CA  ASN A  41      11.541  -4.297  24.692  1.00 88.09           C
ATOM    328  C   ASN A  41      12.093  -5.208  23.594  1.00 88.09           C
ATOM    329  O   ASN A  41      12.834  -4.758  22.722  1.00 88.09           O
ATOM    330  HA  ASN A  41      11.569  -3.244  24.412  1.00 88.09           H
ATOM    331  CB  ASN A  41      12.357  -4.541  25.963  1.00 88.09           C
ATOM    332 1HB  ASN A  41      12.050  -5.481  26.422  1.00 88.09           H
ATOM    333 2HB  ASN A  41      13.412  -4.640  25.709  1.00 88.09           H
ATOM    334  CG  ASN A  41      12.173  -3.396  26.961  1.00 88.09           C
ATOM    335  OD1 ASN A  41      11.851  -2.274  26.606  1.00 88.09           O
ATOM    336  ND2 ASN A  41      12.393  -3.740  28.227  1.00 88.09           N
ATOM    337 1HD2 ASN A  41      12.654  -4.679  28.451  1.00 88.09           H
ATOM    338 2HD2 ASN A  41      12.298  -3.061  28.954  1.00 88.09           H
ATOM    339  HN  ASN A  41       9.907  -4.910  25.828  1.00 88.09           H
ATOM    340  N   ASN A  42      11.710  -6.474  23.673  1.00 90.07           N
ATOM    341  CA  ASN A  42      12.208  -7.466  22.735  1.00 90.07           C
ATOM    342  C   ASN A  42      11.772  -7.086  21.318  1.00 90.07           C
ATOM    343  O   ASN A  42      12.537  -7.241  20.367  1.00 90.07           O
ATOM    344  HA  ASN A  42      13.291  -7.456  22.855  1.00 90.07           H
ATOM    345  CB  ASN A  42      11.641  -8.853  23.048  1.00 90.07           C
ATOM    346 1HB  ASN A  42      10.556  -8.797  23.126  1.00 90.07           H
ATOM    347 2HB  ASN A  42      11.867  -9.535  22.228  1.00 90.07           H
ATOM    348  CG  ASN A  42      12.225  -9.402  24.351  1.00 90.07           C
ATOM    349  OD1 ASN A  42      13.127  -8.835  24.945  1.00 90.07           O
ATOM    350  ND2 ASN A  42      11.661 -10.535  24.761  1.00 90.07           N
ATOM    351 1HD2 ASN A  42      10.924 -10.949  24.226  1.00 90.07           H
ATOM    352 2HD2 ASN A  42      11.974 -10.973  25.604  1.00 90.07           H
ATOM    353  HN  ASN A  42      11.073  -6.824  24.360  1.00 90.07           H
ATOM    354  N   VAL A  43      10.545  -6.597  21.222  1.00 90.65           N
ATOM    355  CA  VAL A  43       9.983  -6.235  19.932  1.00 90.65           C
ATOM    356  C   VAL A  43      10.745  -5.034  19.368  1.00 90.65           C
ATOM    357  O   VAL A  43      11.031  -4.982  18.172  1.00 90.65           O
ATOM    358  HA  VAL A  43      10.121  -7.084  19.263  1.00 90.65           H
ATOM    359  CB  VAL A  43       8.480  -5.979  20.069  1.00 90.65           C
ATOM    360  HB  VAL A  43       8.338  -5.229  20.848  1.00 90.65           H
ATOM    361  CG1 VAL A  43       7.898  -5.422  18.768  1.00 90.65           C
ATOM    362 1HG1 VAL A  43       8.392  -4.482  18.523  1.00 90.65           H
ATOM    363 2HG1 VAL A  43       8.059  -6.138  17.963  1.00 90.65           H
ATOM    364 3HG1 VAL A  43       6.829  -5.249  18.894  1.00 90.65           H
ATOM    365  CG2 VAL A  43       7.745  -7.250  20.499  1.00 90.65           C
ATOM    366 1HG2 VAL A  43       7.900  -8.029  19.754  1.00 90.65           H
ATOM    367 2HG2 VAL A  43       8.131  -7.585  21.462  1.00 90.65           H
ATOM    368 3HG2 VAL A  43       6.679  -7.039  20.589  1.00 90.65           H
ATOM    369  HN  VAL A  43       9.939  -6.448  22.004  1.00 90.65           H
ATOM    370  N   ARG A  44      11.051  -4.098  20.254  1.00 89.43           N
ATOM    371  CA  ARG A  44      11.746  -2.887  19.854  1.00 89.43           C
ATOM    372  C   ARG A  44      13.175  -3.215  19.416  1.00 89.43           C
ATOM    373  O   ARG A  44      13.681  -2.638  18.454  1.00 89.43           O
ATOM    374  HA  ARG A  44      11.162  -2.492  19.022  1.00 89.43           H
ATOM    375  CB  ARG A  44      11.791  -1.873  20.999  1.00 89.43           C
ATOM    376 1HB  ARG A  44      12.173  -2.354  21.900  1.00 89.43           H
ATOM    377 2HB  ARG A  44      12.482  -1.068  20.750  1.00 89.43           H
ATOM    378  CG  ARG A  44      10.402  -1.294  21.273  1.00 89.43           C
ATOM    379 1HG  ARG A  44       9.932  -1.006  20.333  1.00 89.43           H
ATOM    380 2HG  ARG A  44       9.768  -2.057  21.725  1.00 89.43           H
ATOM    381  CD  ARG A  44      10.487  -0.080  22.199  1.00 89.43           C
ATOM    382 1HD  ARG A  44      11.313   0.563  21.895  1.00 89.43           H
ATOM    383 2HD  ARG A  44       9.576   0.513  22.120  1.00 89.43           H
ATOM    384  NE  ARG A  44      10.681  -0.523  23.598  1.00 89.43           N
ATOM    385  HE  ARG A  44      11.581  -0.874  23.858  1.00 89.43           H
ATOM    386  CZ  ARG A  44       9.727  -0.482  24.538  1.00 89.43           C
ATOM    387  NH1 ARG A  44       8.504  -0.021  24.246  1.00 89.43           N
ATOM    388 1HH1 ARG A  44       8.297   0.297  23.321  1.00 89.43           H
ATOM    389 2HH1 ARG A  44       7.798   0.006  24.954  1.00 89.43           H
ATOM    390  NH2 ARG A  44      10.016  -0.910  25.775  1.00 89.43           N
ATOM    391 1HH2 ARG A  44       9.315  -0.887  26.488  1.00 89.43           H
ATOM    392 2HH2 ARG A  44      10.932  -1.253  25.985  1.00 89.43           H
ATOM    393  HN  ARG A  44      10.833  -4.158  21.228  1.00 89.43           H
ATOM    394  N   GLN A  45      13.785  -4.139  20.143  1.00 90.47           N
ATOM    395  CA  GLN A  45      15.163  -4.513  19.874  1.00 90.47           C
ATOM    396  C   GLN A  45      15.277  -5.169  18.497  1.00 90.47           C
ATOM    397  O   GLN A  45      16.207  -4.884  17.744  1.00 90.47           O
ATOM    398  HA  GLN A  45      15.725  -3.579  19.887  1.00 90.47           H
ATOM    399  CB  GLN A  45      15.704  -5.438  20.968  1.00 90.47           C
ATOM    400 1HB  GLN A  45      15.558  -4.975  21.944  1.00 90.47           H
ATOM    401 2HB  GLN A  45      15.141  -6.371  20.970  1.00 90.47           H
ATOM    402  CG  GLN A  45      17.190  -5.731  20.752  1.00 90.47           C
ATOM    403 1HG  GLN A  45      17.337  -6.177  19.768  1.00 90.47           H
ATOM    404 2HG  GLN A  45      17.754  -4.799  20.768  1.00 90.47           H
ATOM    405  CD  GLN A  45      17.724  -6.676  21.831  1.00 90.47           C
ATOM    406  OE1 GLN A  45      16.991  -7.190  22.660  1.00 90.47           O
ATOM    407  NE2 GLN A  45      19.037  -6.876  21.773  1.00 90.47           N
ATOM    408 1HE2 GLN A  45      19.581  -6.423  21.066  1.00 90.47           H
ATOM    409 2HE2 GLN A  45      19.481  -7.478  22.436  1.00 90.47           H
ATOM    410  HN  GLN A  45      13.355  -4.628  20.902  1.00 90.47           H
ATOM    411  N   PHE A  46      14.316  -6.035  18.208  1.00 92.63           N
ATOM    412  CA  PHE A  46      14.267  -6.694  16.914  1.00 92.63           C
ATOM    413  C   PHE A  46      14.091  -5.674  15.786  1.00 92.63           C
ATOM    414  O   PHE A  46      14.802  -5.724  14.783  1.00 92.63           O
ATOM    415  HA  PHE A  46      15.212  -7.219  16.782  1.00 92.63           H
ATOM    416  CB  PHE A  46      13.055  -7.628  16.933  1.00 92.63           C
ATOM    417 1HB  PHE A  46      13.218  -8.402  17.683  1.00 92.63           H
ATOM    418 2HB  PHE A  46      12.178  -7.062  17.245  1.00 92.63           H
ATOM    419  CG  PHE A  46      12.762  -8.295  15.588  1.00 92.63           C
ATOM    420  CD1 PHE A  46      11.762  -7.821  14.798  1.00 92.63           C
ATOM    421  HD1 PHE A  46      11.169  -6.966  15.122  1.00 92.63           H
ATOM    422  CD2 PHE A  46      13.501  -9.362  15.183  1.00 92.63           C
ATOM    423  HD2 PHE A  46      14.303  -9.742  15.816  1.00 92.63           H
ATOM    424  CE1 PHE A  46      11.490  -8.441  13.549  1.00 92.63           C
ATOM    425  HE1 PHE A  46      10.688  -8.061  12.916  1.00 92.63           H
ATOM    426  CE2 PHE A  46      13.229  -9.982  13.934  1.00 92.63           C
ATOM    427  HE2 PHE A  46      13.822 -10.837  13.610  1.00 92.63           H
ATOM    428  CZ  PHE A  46      12.229  -9.508  13.144  1.00 92.63           C
ATOM    429  HZ  PHE A  46      12.021  -9.983  12.185  1.00 92.63           H
ATOM    430  HN  PHE A  46      13.583  -6.288  18.839  1.00 92.63           H
ATOM    431  N   ALA A  47      13.141  -4.773  15.989  1.00 91.38           N
ATOM    432  CA  ALA A  47      12.807  -3.795  14.967  1.00 91.38           C
ATOM    433  C   ALA A  47      14.052  -2.973  14.628  1.00 91.38           C
ATOM    434  O   ALA A  47      14.302  -2.669  13.463  1.00 91.38           O
ATOM    435  HA  ALA A  47      12.489  -4.339  14.078  1.00 91.38           H
ATOM    436  CB  ALA A  47      11.648  -2.924  15.454  1.00 91.38           C
ATOM    437 1HB  ALA A  47      10.780  -3.552  15.653  1.00 91.38           H
ATOM    438 2HB  ALA A  47      11.940  -2.408  16.369  1.00 91.38           H
ATOM    439 3HB  ALA A  47      11.398  -2.191  14.688  1.00 91.38           H
ATOM    440  HN  ALA A  47      12.605  -4.705  16.830  1.00 91.38           H
ATOM    441  N   SER A  48      14.801  -2.635  15.668  1.00 91.91           N
ATOM    442  CA  SER A  48      15.884  -1.677  15.531  1.00 91.91           C
ATOM    443  C   SER A  48      16.974  -2.246  14.620  1.00 91.91           C
ATOM    444  O   SER A  48      17.710  -1.494  13.984  1.00 91.91           O
ATOM    445  HA  SER A  48      15.432  -0.793  15.082  1.00 91.91           H
ATOM    446  CB  SER A  48      16.472  -1.311  16.896  1.00 91.91           C
ATOM    447 1HB  SER A  48      17.112  -0.435  16.791  1.00 91.91           H
ATOM    448 2HB  SER A  48      15.665  -1.036  17.576  1.00 91.91           H
ATOM    449  OG  SER A  48      17.222  -2.383  17.459  1.00 91.91           O
ATOM    450  HG  SER A  48      16.669  -3.215  17.478  1.00 91.91           H
ATOM    451  HN  SER A  48      14.677  -3.004  16.590  1.00 91.91           H
ATOM    452  N   HIS A  49      17.041  -3.569  14.586  1.00 92.24           N
ATOM    453  CA  HIS A  49      18.056  -4.246  13.797  1.00 92.24           C
ATOM    454  C   HIS A  49      17.487  -4.595  12.420  1.00 92.24           C
ATOM    455  O   HIS A  49      18.190  -4.510  11.414  1.00 92.24           O
ATOM    456  HA  HIS A  49      18.878  -3.541  13.673  1.00 92.24           H
ATOM    457  CB  HIS A  49      18.597  -5.468  14.542  1.00 92.24           C
ATOM    458 1HB  HIS A  49      17.761  -6.105  14.829  1.00 92.24           H
ATOM    459 2HB  HIS A  49      19.222  -6.048  13.862  1.00 92.24           H
ATOM    460  CG  HIS A  49      19.400  -5.129  15.775  1.00 92.24           C
ATOM    461  ND1 HIS A  49      18.815  -4.848  16.997  1.00 92.24           N
ATOM    462  HD1 HIS A  49      17.833  -4.840  17.188  1.00 92.24           H
ATOM    463  CD2 HIS A  49      20.748  -5.029  15.962  1.00 92.24           C
ATOM    464  HD2 HIS A  49      21.510  -5.189  15.199  1.00 92.24           H
ATOM    465  CE1 HIS A  49      19.776  -4.592  17.872  1.00 92.24           C
ATOM    466  HE1 HIS A  49      19.635  -4.336  18.923  1.00 92.24           H
ATOM    467  NE2 HIS A  49      20.973  -4.704  17.229  1.00 92.24           N
ATOM    468  HN  HIS A  49      16.419  -4.173  15.084  1.00 92.24           H
ATOM    469  N   PHE A  50      16.219  -4.981  12.419  1.00 93.62           N
ATOM    470  CA  PHE A  50      15.632  -5.621  11.254  1.00 93.62           C
ATOM    471  C   PHE A  50      15.146  -4.580  10.244  1.00 93.62           C
ATOM    472  O   PHE A  50      15.425  -4.690   9.051  1.00 93.62           O
ATOM    473  HA  PHE A  50      16.409  -6.234  10.796  1.00 93.62           H
ATOM    474  CB  PHE A  50      14.434  -6.435  11.747  1.00 93.62           C
ATOM    475 1HB  PHE A  50      14.774  -7.139  12.506  1.00 93.62           H
ATOM    476 2HB  PHE A  50      13.725  -5.762  12.230  1.00 93.62           H
ATOM    477  CG  PHE A  50      13.710  -7.207  10.642  1.00 93.62           C
ATOM    478  CD1 PHE A  50      12.486  -6.797  10.216  1.00 93.62           C
ATOM    479  HD1 PHE A  50      12.020  -5.918  10.661  1.00 93.62           H
ATOM    480  CD2 PHE A  50      14.292  -8.304  10.086  1.00 93.62           C
ATOM    481  HD2 PHE A  50      15.273  -8.633  10.428  1.00 93.62           H
ATOM    482  CE1 PHE A  50      11.814  -7.514   9.191  1.00 93.62           C
ATOM    483  HE1 PHE A  50      10.832  -7.186   8.849  1.00 93.62           H
ATOM    484  CE2 PHE A  50      13.620  -9.021   9.061  1.00 93.62           C
ATOM    485  HE2 PHE A  50      14.086  -9.900   8.616  1.00 93.62           H
ATOM    486  CZ  PHE A  50      12.395  -8.611   8.635  1.00 93.62           C
ATOM    487  HZ  PHE A  50      11.880  -9.161   7.848  1.00 93.62           H
ATOM    488  HN  PHE A  50      15.599  -4.864  13.194  1.00 93.62           H
ATOM    489  N   LEU A  51      14.428  -3.592  10.759  1.00 93.77           N
ATOM    490  CA  LEU A  51      13.613  -2.739   9.911  1.00 93.77           C
ATOM    491  C   LEU A  51      14.524  -1.815   9.100  1.00 93.77           C
ATOM    492  O   LEU A  51      14.400  -1.732   7.879  1.00 93.77           O
ATOM    493  HA  LEU A  51      13.073  -3.385   9.220  1.00 93.77           H
ATOM    494  CB  LEU A  51      12.569  -1.995  10.746  1.00 93.77           C
ATOM    495 1HB  LEU A  51      13.090  -1.391  11.490  1.00 93.77           H
ATOM    496 2HB  LEU A  51      12.035  -1.305  10.093  1.00 93.77           H
ATOM    497  CG  LEU A  51      11.541  -2.868  11.468  1.00 93.77           C
ATOM    498  HG  LEU A  51      12.074  -3.519  12.162  1.00 93.77           H
ATOM    499  CD1 LEU A  51      10.581  -2.013  12.297  1.00 93.77           C
ATOM    500 1HD1 LEU A  51      11.145  -1.450  13.041  1.00 93.77           H
ATOM    501 2HD1 LEU A  51      10.052  -1.321  11.642  1.00 93.77           H
ATOM    502 3HD1 LEU A  51       9.861  -2.659  12.800  1.00 93.77           H
ATOM    503  CD2 LEU A  51      10.799  -3.771  10.481  1.00 93.77           C
ATOM    504 1HD2 LEU A  51      10.280  -3.156   9.746  1.00 93.77           H
ATOM    505 2HD2 LEU A  51      11.513  -4.419   9.973  1.00 93.77           H
ATOM    506 3HD2 LEU A  51      10.074  -4.381  11.021  1.00 93.77           H
ATOM    507  HN  LEU A  51      14.398  -3.373  11.734  1.00 93.77           H
ATOM    508  N   PRO A  52      15.450  -1.106   9.759  1.00 94.78           N
ATOM    509  CA  PRO A  52      16.163  -0.005   9.107  1.00 94.78           C
ATOM    510  C   PRO A  52      16.802  -0.428   7.795  1.00 94.78           C
ATOM    511  O   PRO A  52      16.578   0.199   6.760  1.00 94.78           O
ATOM    512  HA  PRO A  52      15.465   0.788   8.841  1.00 94.78           H
ATOM    513  CB  PRO A  52      17.212   0.410  10.141  1.00 94.78           C
ATOM    514 1HB  PRO A  52      18.155  -0.116   9.990  1.00 94.78           H
ATOM    515 2HB  PRO A  52      17.430   1.476  10.085  1.00 94.78           H
ATOM    516  CG  PRO A  52      16.566   0.036  11.470  1.00 94.78           C
ATOM    517 1HG  PRO A  52      17.304  -0.062  12.266  1.00 94.78           H
ATOM    518 2HG  PRO A  52      15.855   0.793  11.801  1.00 94.78           H
ATOM    519  CD  PRO A  52      15.886  -1.287  11.156  1.00 94.78           C
ATOM    520 1HD  PRO A  52      16.572  -2.128  11.255  1.00 94.78           H
ATOM    521 2HD  PRO A  52      15.049  -1.481  11.826  1.00 94.78           H
ATOM    522  N   PRO A  53      17.609  -1.498   7.804  1.00 95.16           N
ATOM    523  CA  PRO A  53      18.278  -1.949   6.581  1.00 95.16           C
ATOM    524  C   PRO A  53      17.303  -2.158   5.434  1.00 95.16           C
ATOM    525  O   PRO A  53      17.587  -1.784   4.297  1.00 95.16           O
ATOM    526  HA  PRO A  53      18.971  -1.185   6.229  1.00 95.16           H
ATOM    527  CB  PRO A  53      18.953  -3.257   6.998  1.00 95.16           C
ATOM    528 1HB  PRO A  53      18.312  -4.118   6.808  1.00 95.16           H
ATOM    529 2HB  PRO A  53      19.880  -3.423   6.449  1.00 95.16           H
ATOM    530  CG  PRO A  53      19.208  -3.063   8.488  1.00 95.16           C
ATOM    531 1HG  PRO A  53      19.355  -4.014   9.001  1.00 95.16           H
ATOM    532 2HG  PRO A  53      20.106  -2.474   8.672  1.00 95.16           H
ATOM    533  CD  PRO A  53      17.951  -2.349   8.958  1.00 95.16           C
ATOM    534 1HD  PRO A  53      17.149  -3.051   9.188  1.00 95.16           H
ATOM    535 2HD  PRO A  53      18.130  -1.766   9.861  1.00 95.16           H
ATOM    536  N   LEU A  54      16.168  -2.756   5.766  1.00 94.21           N
ATOM    537  CA  LEU A  54      15.205  -3.149   4.751  1.00 94.21           C
ATOM    538  C   LEU A  54      14.543  -1.898   4.170  1.00 94.21           C
ATOM    539  O   LEU A  54      14.373  -1.789   2.957  1.00 94.21           O
ATOM    540  HA  LEU A  54      15.756  -3.651   3.955  1.00 94.21           H
ATOM    541  CB  LEU A  54      14.210  -4.163   5.321  1.00 94.21           C
ATOM    542 1HB  LEU A  54      13.773  -3.743   6.227  1.00 94.21           H
ATOM    543 2HB  LEU A  54      13.399  -4.288   4.604  1.00 94.21           H
ATOM    544  CG  LEU A  54      14.777  -5.544   5.655  1.00 94.21           C
ATOM    545  HG  LEU A  54      15.638  -5.411   6.309  1.00 94.21           H
ATOM    546  CD1 LEU A  54      13.754  -6.386   6.419  1.00 94.21           C
ATOM    547 1HD1 LEU A  54      13.491  -5.882   7.350  1.00 94.21           H
ATOM    548 2HD1 LEU A  54      12.859  -6.513   5.810  1.00 94.21           H
ATOM    549 3HD1 LEU A  54      14.182  -7.363   6.644  1.00 94.21           H
ATOM    550  CD2 LEU A  54      15.274  -6.252   4.393  1.00 94.21           C
ATOM    551 1HD2 LEU A  54      14.446  -6.374   3.694  1.00 94.21           H
ATOM    552 2HD2 LEU A  54      16.058  -5.656   3.927  1.00 94.21           H
ATOM    553 3HD2 LEU A  54      15.671  -7.232   4.659  1.00 94.21           H
ATOM    554  HN  LEU A  54      15.904  -2.971   6.706  1.00 94.21           H
ATOM    555  N   TYR A  55      14.189  -0.986   5.063  1.00 93.85           N
ATOM    556  CA  TYR A  55      13.492   0.224   4.660  1.00 93.85           C
ATOM    557  C   TYR A  55      14.373   1.090   3.758  1.00 93.85           C
ATOM    558  O   TYR A  55      13.879   1.730   2.832  1.00 93.85           O
ATOM    559  HA  TYR A  55      12.599  -0.070   4.109  1.00 93.85           H
ATOM    560  CB  TYR A  55      13.196   0.989   5.952  1.00 93.85           C
ATOM    561 1HB  TYR A  55      14.086   0.977   6.581  1.00 93.85           H
ATOM    562 2HB  TYR A  55      12.994   2.032   5.706  1.00 93.85           H
ATOM    563  CG  TYR A  55      12.017   0.430   6.750  1.00 93.85           C
ATOM    564  CD1 TYR A  55      11.354  -0.696   6.306  1.00 93.85           C
ATOM    565  HD1 TYR A  55      11.671  -1.187   5.386  1.00 93.85           H
ATOM    566  CD2 TYR A  55      11.615   1.052   7.915  1.00 93.85           C
ATOM    567  HD2 TYR A  55      12.139   1.942   8.266  1.00 93.85           H
ATOM    568  CE1 TYR A  55      10.244  -1.222   7.057  1.00 93.85           C
ATOM    569  HE1 TYR A  55       9.712  -2.110   6.717  1.00 93.85           H
ATOM    570  CE2 TYR A  55      10.505   0.526   8.666  1.00 93.85           C
ATOM    571  HE2 TYR A  55      10.178   1.008   9.588  1.00 93.85           H
ATOM    572  CZ  TYR A  55       9.875  -0.585   8.200  1.00 93.85           C
ATOM    573  OH  TYR A  55       8.826  -1.082   8.910  1.00 93.85           O
ATOM    574  HH  TYR A  55       8.424  -1.859   8.427  1.00 93.85           H
ATOM    575  HN  TYR A  55      14.370  -1.063   6.043  1.00 93.85           H
ATOM    576  N   TRP A  56      15.663   1.082   4.061  1.00 94.92           N
ATOM    577  CA  TRP A  56      16.629   1.790   3.238  1.00 94.92           C
ATOM    578  C   TRP A  56      16.688   1.095   1.876  1.00 94.92           C
ATOM    579  O   TRP A  56      16.706   1.756   0.839  1.00 94.92           O
ATOM    580  HA  TRP A  56      16.278   2.815   3.119  1.00 94.92           H
ATOM    581  CB  TRP A  56      17.991   1.863   3.931  1.00 94.92           C
ATOM    582 1HB  TRP A  56      18.145   0.948   4.505  1.00 94.92           H
ATOM    583 2HB  TRP A  56      18.772   1.898   3.172  1.00 94.92           H
ATOM    584  CG  TRP A  56      18.151   3.065   4.863  1.00 94.92           C
ATOM    585  CD1 TRP A  56      18.298   3.063   6.195  1.00 94.92           C
ATOM    586  HD1 TRP A  56      18.322   2.162   6.808  1.00 94.92           H
ATOM    587  CD2 TRP A  56      18.176   4.455   4.477  1.00 94.92           C
ATOM    588  NE1 TRP A  56      18.414   4.344   6.694  1.00 94.92           N
ATOM    589  HE1 TRP A  56      18.532   4.598   7.654  1.00 94.92           H
ATOM    590  CE2 TRP A  56      18.338   5.218   5.615  1.00 94.92           C
ATOM    591  CE3 TRP A  56      18.065   5.049   3.207  1.00 94.92           C
ATOM    592  HE3 TRP A  56      17.937   4.468   2.293  1.00 94.92           H
ATOM    593  CZ2 TRP A  56      18.403   6.616   5.599  1.00 94.92           C
ATOM    594  HZ2 TRP A  56      18.531   7.197   6.512  1.00 94.92           H
ATOM    595  CZ3 TRP A  56      18.132   6.447   3.207  1.00 94.92           C
ATOM    596  HZ3 TRP A  56      18.051   6.958   2.248  1.00 94.92           H
ATOM    597  CH2 TRP A  56      18.295   7.229   4.345  1.00 94.92           C
ATOM    598  HH2 TRP A  56      18.337   8.315   4.260  1.00 94.92           H
ATOM    599  HN  TRP A  56      16.049   0.605   4.851  1.00 94.92           H
ATOM    600  N   LEU A  57      16.716  -0.229   1.923  1.00 94.55           N
ATOM    601  CA  LEU A  57      16.791  -1.019   0.706  1.00 94.55           C
ATOM    602  C   LEU A  57      15.560  -0.736  -0.157  1.00 94.55           C
ATOM    603  O   LEU A  57      15.685  -0.438  -1.344  1.00 94.55           O
ATOM    604  HA  LEU A  57      17.677  -0.696   0.160  1.00 94.55           H
ATOM    605  CB  LEU A  57      16.980  -2.500   1.040  1.00 94.55           C
ATOM    606 1HB  LEU A  57      17.887  -2.605   1.636  1.00 94.55           H
ATOM    607 2HB  LEU A  57      16.148  -2.820   1.668  1.00 94.55           H
ATOM    608  CG  LEU A  57      17.076  -3.451  -0.155  1.00 94.55           C
ATOM    609  HG  LEU A  57      16.238  -3.246  -0.821  1.00 94.55           H
ATOM    610  CD1 LEU A  57      18.358  -3.202  -0.952  1.00 94.55           C
ATOM    611 1HD1 LEU A  57      18.365  -2.176  -1.320  1.00 94.55           H
ATOM    612 2HD1 LEU A  57      19.223  -3.363  -0.308  1.00 94.55           H
ATOM    613 3HD1 LEU A  57      18.401  -3.891  -1.795  1.00 94.55           H
ATOM    614  CD2 LEU A  57      16.952  -4.908   0.293  1.00 94.55           C
ATOM    615 1HD2 LEU A  57      17.755  -5.143   0.991  1.00 94.55           H
ATOM    616 2HD2 LEU A  57      15.990  -5.058   0.782  1.00 94.55           H
ATOM    617 3HD2 LEU A  57      17.023  -5.563  -0.576  1.00 94.55           H
ATOM    618  HN  LEU A  57      16.690  -0.759   2.770  1.00 94.55           H
ATOM    619  N   VAL A  58      14.399  -0.839   0.473  1.00 93.59           N
ATOM    620  CA  VAL A  58      13.144  -0.671  -0.240  1.00 93.59           C
ATOM    621  C   VAL A  58      13.079   0.742  -0.823  1.00 93.59           C
ATOM    622  O   VAL A  58      12.650   0.929  -1.961  1.00 93.59           O
ATOM    623  HA  VAL A  58      13.132  -1.390  -1.059  1.00 93.59           H
ATOM    624  CB  VAL A  58      11.969  -0.990   0.687  1.00 93.59           C
ATOM    625  HB  VAL A  58      12.073  -0.378   1.583  1.00 93.59           H
ATOM    626  CG1 VAL A  58      10.636  -0.632   0.026  1.00 93.59           C
ATOM    627 1HG1 VAL A  58      10.620   0.433  -0.205  1.00 93.59           H
ATOM    628 2HG1 VAL A  58      10.521  -1.206  -0.894  1.00 93.59           H
ATOM    629 3HG1 VAL A  58       9.818  -0.869   0.707  1.00 93.59           H
ATOM    630  CG2 VAL A  58      11.992  -2.459   1.116  1.00 93.59           C
ATOM    631 1HG2 VAL A  58      11.924  -3.095   0.234  1.00 93.59           H
ATOM    632 2HG2 VAL A  58      12.921  -2.668   1.645  1.00 93.59           H
ATOM    633 3HG2 VAL A  58      11.146  -2.658   1.774  1.00 93.59           H
ATOM    634  HN  VAL A  58      14.308  -1.034   1.449  1.00 93.59           H
ATOM    635  N   PHE A  59      13.510   1.701  -0.017  1.00 95.30           N
ATOM    636  CA  PHE A  59      13.521   3.089  -0.444  1.00 95.30           C
ATOM    637  C   PHE A  59      14.321   3.258  -1.737  1.00 95.30           C
ATOM    638  O   PHE A  59      13.820   3.816  -2.713  1.00 95.30           O
ATOM    639  HA  PHE A  59      12.486   3.383  -0.618  1.00 95.30           H
ATOM    640  CB  PHE A  59      14.197   3.894   0.668  1.00 95.30           C
ATOM    641 1HB  PHE A  59      13.571   3.859   1.560  1.00 95.30           H
ATOM    642 2HB  PHE A  59      15.143   3.418   0.924  1.00 95.30           H
ATOM    643  CG  PHE A  59      14.461   5.357   0.305  1.00 95.30           C
ATOM    644  CD1 PHE A  59      15.739   5.810   0.193  1.00 95.30           C
ATOM    645  HD1 PHE A  59      16.574   5.131   0.362  1.00 95.30           H
ATOM    646  CD2 PHE A  59      13.418   6.204   0.094  1.00 95.30           C
ATOM    647  HD2 PHE A  59      12.394   5.842   0.184  1.00 95.30           H
ATOM    648  CE1 PHE A  59      15.984   7.167  -0.144  1.00 95.30           C
ATOM    649  HE1 PHE A  59      17.008   7.530  -0.233  1.00 95.30           H
ATOM    650  CE2 PHE A  59      13.664   7.562  -0.243  1.00 95.30           C
ATOM    651  HE2 PHE A  59      12.828   8.241  -0.412  1.00 95.30           H
ATOM    652  CZ  PHE A  59      14.941   8.015  -0.355  1.00 95.30           C
ATOM    653  HZ  PHE A  59      15.129   9.057  -0.613  1.00 95.30           H
ATOM    654  HN  PHE A  59      13.847   1.542   0.911  1.00 95.30           H
ATOM    655  N   ILE A  60      15.551   2.767  -1.704  1.00 95.49           N
ATOM    656  CA  ILE A  60      16.480   2.998  -2.797  1.00 95.49           C
ATOM    657  C   ILE A  60      15.930   2.354  -4.072  1.00 95.49           C
ATOM    658  O   ILE A  60      15.834   3.007  -5.110  1.00 95.49           O
ATOM    659  HA  ILE A  60      16.540   4.075  -2.953  1.00 95.49           H
ATOM    660  CB  ILE A  60      17.882   2.516  -2.420  1.00 95.49           C
ATOM    661  HB  ILE A  60      17.801   1.501  -2.030  1.00 95.49           H
ATOM    662  CG1 ILE A  60      18.479   3.381  -1.309  1.00 95.49           C
ATOM    663 1HG1 ILE A  60      18.745   4.360  -1.709  1.00 95.49           H
ATOM    664 2HG1 ILE A  60      17.733   3.547  -0.532  1.00 95.49           H
ATOM    665  CG2 ILE A  60      18.790   2.455  -3.650  1.00 95.49           C
ATOM    666 1HG2 ILE A  60      18.368   1.765  -4.380  1.00 95.49           H
ATOM    667 2HG2 ILE A  60      18.869   3.448  -4.092  1.00 95.49           H
ATOM    668 3HG2 ILE A  60      19.780   2.110  -3.353  1.00 95.49           H
ATOM    669  CD1 ILE A  60      19.717   2.718  -0.702  1.00 95.49           C
ATOM    670 1HD1 ILE A  60      19.441   1.751  -0.282  1.00 95.49           H
ATOM    671 2HD1 ILE A  60      20.470   2.576  -1.477  1.00 95.49           H
ATOM    672 3HD1 ILE A  60      20.121   3.354   0.085  1.00 95.49           H
ATOM    673  HN  ILE A  60      15.914   2.221  -0.949  1.00 95.49           H
ATOM    674  N   VAL A  61      15.584   1.080  -3.951  1.00 93.54           N
ATOM    675  CA  VAL A  61      15.180   0.302  -5.110  1.00 93.54           C
ATOM    676  C   VAL A  61      13.868   0.861  -5.662  1.00 93.54           C
ATOM    677  O   VAL A  61      13.708   0.996  -6.875  1.00 93.54           O
ATOM    678  HA  VAL A  61      15.956   0.413  -5.868  1.00 93.54           H
ATOM    679  CB  VAL A  61      15.090  -1.180  -4.739  1.00 93.54           C
ATOM    680  HB  VAL A  61      14.385  -1.276  -3.914  1.00 93.54           H
ATOM    681  CG1 VAL A  61      14.557  -2.007  -5.911  1.00 93.54           C
ATOM    682 1HG1 VAL A  61      13.563  -1.653  -6.183  1.00 93.54           H
ATOM    683 2HG1 VAL A  61      15.226  -1.900  -6.765  1.00 93.54           H
ATOM    684 3HG1 VAL A  61      14.503  -3.056  -5.620  1.00 93.54           H
ATOM    685  CG2 VAL A  61      16.444  -1.710  -4.265  1.00 93.54           C
ATOM    686 1HG2 VAL A  61      17.179  -1.594  -5.061  1.00 93.54           H
ATOM    687 2HG2 VAL A  61      16.767  -1.149  -3.388  1.00 93.54           H
ATOM    688 3HG2 VAL A  61      16.352  -2.765  -4.008  1.00 93.54           H
ATOM    689  HN  VAL A  61      15.577   0.582  -3.084  1.00 93.54           H
ATOM    690  N   GLY A  62      12.962   1.171  -4.747  1.00 93.93           N
ATOM    691  CA  GLY A  62      11.645   1.652  -5.130  1.00 93.93           C
ATOM    692  C   GLY A  62      11.737   3.023  -5.803  1.00 93.93           C
ATOM    693  O   GLY A  62      11.055   3.278  -6.794  1.00 93.93           O
ATOM    694 1HA  GLY A  62      11.177   0.940  -5.809  1.00 93.93           H
ATOM    695 2HA  GLY A  62      11.008   1.718  -4.248  1.00 93.93           H
ATOM    696  HN  GLY A  62      13.115   1.099  -3.761  1.00 93.93           H
ATOM    697  N   ALA A  63      12.585   3.869  -5.238  1.00 94.60           N
ATOM    698  CA  ALA A  63      12.721   5.231  -5.726  1.00 94.60           C
ATOM    699  C   ALA A  63      13.247   5.203  -7.163  1.00 94.60           C
ATOM    700  O   ALA A  63      12.742   5.918  -8.026  1.00 94.60           O
ATOM    701  HA  ALA A  63      11.731   5.687  -5.719  1.00 94.60           H
ATOM    702  CB  ALA A  63      13.634   6.022  -4.787  1.00 94.60           C
ATOM    703 1HB  ALA A  63      13.201   6.036  -3.786  1.00 94.60           H
ATOM    704 2HB  ALA A  63      14.616   5.549  -4.751  1.00 94.60           H
ATOM    705 3HB  ALA A  63      13.736   7.043  -5.153  1.00 94.60           H
ATOM    706  HN  ALA A  63      13.172   3.638  -4.461  1.00 94.60           H
ATOM    707  N   LEU A  64      14.255   4.369  -7.374  1.00 92.78           N
ATOM    708  CA  LEU A  64      14.864   4.248  -8.688  1.00 92.78           C
ATOM    709  C   LEU A  64      13.827   3.715  -9.678  1.00 92.78           C
ATOM    710  O   LEU A  64      13.682   4.247 -10.778  1.00 92.78           O
ATOM    711  HA  LEU A  64      15.160   5.249  -9.003  1.00 92.78           H
ATOM    712  CB  LEU A  64      16.136   3.402  -8.613  1.00 92.78           C
ATOM    713 1HB  LEU A  64      15.895   2.462  -8.116  1.00 92.78           H
ATOM    714 2HB  LEU A  64      16.445   3.155  -9.629  1.00 92.78           H
ATOM    715  CG  LEU A  64      17.324   4.038  -7.889  1.00 92.78           C
ATOM    716  HG  LEU A  64      16.991   4.357  -6.901  1.00 92.78           H
ATOM    717  CD1 LEU A  64      18.449   3.022  -7.682  1.00 92.78           C
ATOM    718 1HD1 LEU A  64      18.080   2.189  -7.083  1.00 92.78           H
ATOM    719 2HD1 LEU A  64      18.787   2.652  -8.649  1.00 92.78           H
ATOM    720 3HD1 LEU A  64      19.280   3.501  -7.165  1.00 92.78           H
ATOM    721  CD2 LEU A  64      17.810   5.288  -8.626  1.00 92.78           C
ATOM    722 1HD2 LEU A  64      18.120   5.017  -9.635  1.00 92.78           H
ATOM    723 2HD2 LEU A  64      17.001   6.017  -8.678  1.00 92.78           H
ATOM    724 3HD2 LEU A  64      18.654   5.721  -8.090  1.00 92.78           H
ATOM    725  HN  LEU A  64      14.654   3.784  -6.668  1.00 92.78           H
ATOM    726  N   GLY A  65      13.133   2.669  -9.253  1.00 90.49           N
ATOM    727  CA  GLY A  65      12.214   1.972 -10.137  1.00 90.49           C
ATOM    728  C   GLY A  65      11.083   2.896 -10.592  1.00 90.49           C
ATOM    729  O   GLY A  65      10.823   3.022 -11.788  1.00 90.49           O
ATOM    730 1HA  GLY A  65      12.755   1.597 -11.006  1.00 90.49           H
ATOM    731 2HA  GLY A  65      11.797   1.106  -9.623  1.00 90.49           H
ATOM    732  HN  GLY A  65      13.190   2.300  -8.326  1.00 90.49           H
ATOM    733  N   ASN A  66      10.440   3.517  -9.614  1.00 93.05           N
ATOM    734  CA  ASN A  66       9.244   4.297  -9.883  1.00 93.05           C
ATOM    735  C   ASN A  66       9.632   5.582 -10.617  1.00 93.05           C
ATOM    736  O   ASN A  66       8.876   6.076 -11.452  1.00 93.05           O
ATOM    737  HA  ASN A  66       8.608   3.648 -10.485  1.00 93.05           H
ATOM    738  CB  ASN A  66       8.539   4.690  -8.583  1.00 93.05           C
ATOM    739 1HB  ASN A  66       9.271   5.065  -7.867  1.00 93.05           H
ATOM    740 2HB  ASN A  66       7.838   5.502  -8.776  1.00 93.05           H
ATOM    741  CG  ASN A  66       7.794   3.497  -7.981  1.00 93.05           C
ATOM    742  OD1 ASN A  66       6.839   2.982  -8.540  1.00 93.05           O
ATOM    743  ND2 ASN A  66       8.280   3.089  -6.813  1.00 93.05           N
ATOM    744 1HD2 ASN A  66       9.066   3.556  -6.407  1.00 93.05           H
ATOM    745 2HD2 ASN A  66       7.860   2.315  -6.339  1.00 93.05           H
ATOM    746  HN  ASN A  66      10.723   3.494  -8.656  1.00 93.05           H
ATOM    747  N   SER A  67      10.810   6.086 -10.279  1.00 92.17           N
ATOM    748  CA  SER A  67      11.339   7.264 -10.946  1.00 92.17           C
ATOM    749  C   SER A  67      11.536   6.978 -12.435  1.00 92.17           C
ATOM    750  O   SER A  67      11.296   7.844 -13.275  1.00 92.17           O
ATOM    751  HA  SER A  67      10.586   8.039 -10.801  1.00 92.17           H
ATOM    752  CB  SER A  67      12.658   7.710 -10.311  1.00 92.17           C
ATOM    753 1HB  SER A  67      13.383   6.899 -10.375  1.00 92.17           H
ATOM    754 2HB  SER A  67      13.066   8.548 -10.876  1.00 92.17           H
ATOM    755  OG  SER A  67      12.492   8.093  -8.948  1.00 92.17           O
ATOM    756  HG  SER A  67      12.942   7.430  -8.350  1.00 92.17           H
ATOM    757  HN  SER A  67      11.398   5.704  -9.566  1.00 92.17           H
ATOM    758  N   LEU A  68      11.973   5.759 -12.719  1.00 87.95           N
ATOM    759  CA  LEU A  68      12.203   5.348 -14.093  1.00 87.95           C
ATOM    760  C   LEU A  68      10.870   5.318 -14.842  1.00 87.95           C
ATOM    761  O   LEU A  68      10.797   5.717 -16.004  1.00 87.95           O
ATOM    762  HA  LEU A  68      12.843   6.099 -14.556  1.00 87.95           H
ATOM    763  CB  LEU A  68      12.962   4.020 -14.134  1.00 87.95           C
ATOM    764 1HB  LEU A  68      13.864   4.120 -13.531  1.00 87.95           H
ATOM    765 2HB  LEU A  68      12.345   3.257 -13.659  1.00 87.95           H
ATOM    766  CG  LEU A  68      13.364   3.520 -15.523  1.00 87.95           C
ATOM    767  HG  LEU A  68      12.469   3.481 -16.144  1.00 87.95           H
ATOM    768  CD1 LEU A  68      14.338   4.489 -16.194  1.00 87.95           C
ATOM    769 1HD1 LEU A  68      13.866   5.466 -16.298  1.00 87.95           H
ATOM    770 2HD1 LEU A  68      15.236   4.583 -15.584  1.00 87.95           H
ATOM    771 3HD1 LEU A  68      14.607   4.110 -17.180  1.00 87.95           H
ATOM    772  CD2 LEU A  68      13.926   2.099 -15.453  1.00 87.95           C
ATOM    773 1HD2 LEU A  68      14.806   2.088 -14.809  1.00 87.95           H
ATOM    774 2HD2 LEU A  68      13.170   1.428 -15.045  1.00 87.95           H
ATOM    775 3HD2 LEU A  68      14.204   1.768 -16.454  1.00 87.95           H
ATOM    776  HN  LEU A  68      12.168   5.061 -12.030  1.00 87.95           H
ATOM    777  N   VAL A  69       9.848   4.841 -14.148  1.00 87.85           N
ATOM    778  CA  VAL A  69       8.527   4.725 -14.743  1.00 87.85           C
ATOM    779  C   VAL A  69       8.053   6.108 -15.194  1.00 87.85           C
ATOM    780  O   VAL A  69       7.576   6.268 -16.316  1.00 87.85           O
ATOM    781  HA  VAL A  69       8.616   4.082 -15.618  1.00 87.85           H
ATOM    782  CB  VAL A  69       7.566   4.055 -13.758  1.00 87.85           C
ATOM    783  HB  VAL A  69       7.619   4.600 -12.815  1.00 87.85           H
ATOM    784  CG1 VAL A  69       6.124   4.130 -14.264  1.00 87.85           C
ATOM    785 1HG1 VAL A  69       5.833   5.174 -14.381  1.00 87.85           H
ATOM    786 2HG1 VAL A  69       6.049   3.622 -15.225  1.00 87.85           H
ATOM    787 3HG1 VAL A  69       5.462   3.646 -13.545  1.00 87.85           H
ATOM    788  CG2 VAL A  69       7.979   2.607 -13.488  1.00 87.85           C
ATOM    789 1HG2 VAL A  69       7.969   2.046 -14.423  1.00 87.85           H
ATOM    790 2HG2 VAL A  69       8.983   2.588 -13.064  1.00 87.85           H
ATOM    791 3HG2 VAL A  69       7.279   2.155 -12.785  1.00 87.85           H
ATOM    792  HN  VAL A  69       9.911   4.537 -13.197  1.00 87.85           H
ATOM    793  N   ILE A  70       8.201   7.071 -14.297  1.00 89.83           N
ATOM    794  CA  ILE A  70       7.746   8.424 -14.569  1.00 89.83           C
ATOM    795  C   ILE A  70       8.516   8.985 -15.766  1.00 89.83           C
ATOM    796  O   ILE A  70       7.933   9.627 -16.638  1.00 89.83           O
ATOM    797  HA  ILE A  70       6.690   8.367 -14.834  1.00 89.83           H
ATOM    798  CB  ILE A  70       7.851   9.288 -13.311  1.00 89.83           C
ATOM    799  HB  ILE A  70       8.858   9.184 -12.908  1.00 89.83           H
ATOM    800  CG1 ILE A  70       6.880   8.805 -12.232  1.00 89.83           C
ATOM    801 1HG1 ILE A  70       5.856   8.883 -12.597  1.00 89.83           H
ATOM    802 2HG1 ILE A  70       7.063   7.752 -12.018  1.00 89.83           H
ATOM    803  CG2 ILE A  70       7.648  10.768 -13.643  1.00 89.83           C
ATOM    804 1HG2 ILE A  70       8.412  11.089 -14.352  1.00 89.83           H
ATOM    805 2HG2 ILE A  70       6.661  10.909 -14.083  1.00 89.83           H
ATOM    806 3HG2 ILE A  70       7.728  11.359 -12.731  1.00 89.83           H
ATOM    807  CD1 ILE A  70       7.034   9.625 -10.949  1.00 89.83           C
ATOM    808 1HD1 ILE A  70       8.052   9.525 -10.573  1.00 89.83           H
ATOM    809 2HD1 ILE A  70       6.826  10.674 -11.161  1.00 89.83           H
ATOM    810 3HD1 ILE A  70       6.332   9.261 -10.199  1.00 89.83           H
ATOM    811  HN  ILE A  70       8.622   6.939 -13.399  1.00 89.83           H
ATOM    812  N   LEU A  71       9.815   8.722 -15.769  1.00 87.01           N
ATOM    813  CA  LEU A  71      10.688   9.277 -16.790  1.00 87.01           C
ATOM    814  C   LEU A  71      10.307   8.695 -18.153  1.00 87.01           C
ATOM    815  O   LEU A  71      10.268   9.415 -19.150  1.00 87.01           O
ATOM    816  HA  LEU A  71      10.520  10.353 -16.814  1.00 87.01           H
ATOM    817  CB  LEU A  71      12.156   9.057 -16.417  1.00 87.01           C
ATOM    818 1HB  LEU A  71      12.339   9.529 -15.451  1.00 87.01           H
ATOM    819 2HB  LEU A  71      12.320   7.987 -16.285  1.00 87.01           H
ATOM    820  CG  LEU A  71      13.188   9.584 -17.415  1.00 87.01           C
ATOM    821  HG  LEU A  71      12.723  10.377 -18.001  1.00 87.01           H
ATOM    822  CD1 LEU A  71      14.386  10.201 -16.691  1.00 87.01           C
ATOM    823 1HD1 LEU A  71      14.048  11.029 -16.068  1.00 87.01           H
ATOM    824 2HD1 LEU A  71      14.860   9.445 -16.065  1.00 87.01           H
ATOM    825 3HD1 LEU A  71      15.105  10.567 -17.424  1.00 87.01           H
ATOM    826  CD2 LEU A  71      13.612   8.489 -18.395  1.00 87.01           C
ATOM    827 1HD2 LEU A  71      14.052   7.658 -17.844  1.00 87.01           H
ATOM    828 2HD2 LEU A  71      12.740   8.137 -18.947  1.00 87.01           H
ATOM    829 3HD2 LEU A  71      14.346   8.890 -19.094  1.00 87.01           H
ATOM    830  HN  LEU A  71      10.270   8.144 -15.093  1.00 87.01           H
ATOM    831  N   VAL A  72      10.034   7.399 -18.152  1.00 83.76           N
ATOM    832  CA  VAL A  72       9.660   6.712 -19.376  1.00 83.76           C
ATOM    833  C   VAL A  72       8.359   7.310 -19.915  1.00 83.76           C
ATOM    834  O   VAL A  72       8.227   7.539 -21.116  1.00 83.76           O
ATOM    835  HA  VAL A  72      10.453   6.883 -20.105  1.00 83.76           H
ATOM    836  CB  VAL A  72       9.566   5.206 -19.124  1.00 83.76           C
ATOM    837  HB  VAL A  72       8.904   5.049 -18.272  1.00 83.76           H
ATOM    838  CG1 VAL A  72       8.961   4.484 -20.329  1.00 83.76           C
ATOM    839 1HG1 VAL A  72       7.959   4.870 -20.518  1.00 83.76           H
ATOM    840 2HG1 VAL A  72       9.587   4.653 -21.206  1.00 83.76           H
ATOM    841 3HG1 VAL A  72       8.906   3.415 -20.123  1.00 83.76           H
ATOM    842  CG2 VAL A  72      10.936   4.623 -18.767  1.00 83.76           C
ATOM    843 1HG2 VAL A  72      11.630   4.797 -19.589  1.00 83.76           H
ATOM    844 2HG2 VAL A  72      11.312   5.106 -17.865  1.00 83.76           H
ATOM    845 3HG2 VAL A  72      10.840   3.551 -18.592  1.00 83.76           H
ATOM    846  HN  VAL A  72      10.066   6.821 -17.336  1.00 83.76           H
ATOM    847  N   TYR A  73       7.430   7.546 -18.999  1.00 83.38           N
ATOM    848  CA  TYR A  73       6.136   8.091 -19.370  1.00 83.38           C
ATOM    849  C   TYR A  73       6.289   9.449 -20.058  1.00 83.38           C
ATOM    850  O   TYR A  73       5.586   9.742 -21.024  1.00 83.38           O
ATOM    851  HA  TYR A  73       5.662   7.393 -20.061  1.00 83.38           H
ATOM    852  CB  TYR A  73       5.367   8.280 -18.061  1.00 83.38           C
ATOM    853 1HB  TYR A  73       5.317   7.324 -17.539  1.00 83.38           H
ATOM    854 2HB  TYR A  73       5.924   8.964 -17.420  1.00 83.38           H
ATOM    855  CG  TYR A  73       3.947   8.819 -18.245  1.00 83.38           C
ATOM    856  CD1 TYR A  73       3.730  10.179 -18.324  1.00 83.38           C
ATOM    857  HD1 TYR A  73       4.571  10.870 -18.256  1.00 83.38           H
ATOM    858  CD2 TYR A  73       2.883   7.944 -18.331  1.00 83.38           C
ATOM    859  HD2 TYR A  73       3.054   6.870 -18.269  1.00 83.38           H
ATOM    860  CE1 TYR A  73       2.394  10.687 -18.498  1.00 83.38           C
ATOM    861  HE1 TYR A  73       2.209  11.759 -18.562  1.00 83.38           H
ATOM    862  CE2 TYR A  73       1.546   8.451 -18.505  1.00 83.38           C
ATOM    863  HE2 TYR A  73       0.697   7.772 -18.575  1.00 83.38           H
ATOM    864  CZ  TYR A  73       1.368   9.798 -18.579  1.00 83.38           C
ATOM    865  OH  TYR A  73       0.106  10.277 -18.743  1.00 83.38           O
ATOM    866  HH  TYR A  73      -0.519   9.527 -18.964  1.00 83.38           H
ATOM    867  HN  TYR A  73       7.551   7.371 -18.022  1.00 83.38           H
ATOM    868  N   TRP A  74       7.212  10.241 -19.533  1.00 84.56           N
ATOM    869  CA  TRP A  74       7.371  11.611 -19.992  1.00 84.56           C
ATOM    870  C   TRP A  74       7.928  11.571 -21.417  1.00 84.56           C
ATOM    871  O   TRP A  74       7.391  12.217 -22.315  1.00 84.56           O
ATOM    872  HA  TRP A  74       6.387  12.079 -19.990  1.00 84.56           H
ATOM    873  CB  TRP A  74       8.249  12.413 -19.029  1.00 84.56           C
ATOM    874 1HB  TRP A  74       8.521  11.777 -18.187  1.00 84.56           H
ATOM    875 2HB  TRP A  74       9.175  12.682 -19.537  1.00 84.56           H
ATOM    876  CG  TRP A  74       7.587  13.686 -18.497  1.00 84.56           C
ATOM    877  CD1 TRP A  74       6.990  14.659 -19.197  1.00 84.56           C
ATOM    878  HD1 TRP A  74       6.897  14.666 -20.283  1.00 84.56           H
ATOM    879  CD2 TRP A  74       7.479  14.085 -17.114  1.00 84.56           C
ATOM    880  NE1 TRP A  74       6.507  15.653 -18.370  1.00 84.56           N
ATOM    881  HE1 TRP A  74       6.024  16.480 -18.658  1.00 84.56           H
ATOM    882  CE2 TRP A  74       6.814  15.293 -17.064  1.00 84.56           C
ATOM    883  CE3 TRP A  74       7.929  13.446 -15.945  1.00 84.56           C
ATOM    884  HE3 TRP A  74       8.457  12.493 -15.959  1.00 84.56           H
ATOM    885  CZ2 TRP A  74       6.539  15.966 -15.868  1.00 84.56           C
ATOM    886  HZ2 TRP A  74       6.011  16.920 -15.854  1.00 84.56           H
ATOM    887  CZ3 TRP A  74       7.647  14.133 -14.758  1.00 84.56           C
ATOM    888  HZ3 TRP A  74       7.974  13.681 -13.822  1.00 84.56           H
ATOM    889  CH2 TRP A  74       6.978  15.349 -14.690  1.00 84.56           C
ATOM    890  HH2 TRP A  74       6.796  15.821 -13.724  1.00 84.56           H
ATOM    891  HN  TRP A  74       7.843   9.962 -18.809  1.00 84.56           H
ATOM    892  N   TYR A  75       8.997  10.805 -21.578  1.00 79.94           N
ATOM    893  CA  TYR A  75       9.775  10.855 -22.805  1.00 79.94           C
ATOM    894  C   TYR A  75       9.188   9.920 -23.864  1.00 79.94           C
ATOM    895  O   TYR A  75       9.613   9.940 -25.018  1.00 79.94           O
ATOM    896  HA  TYR A  75       9.748  11.879 -23.179  1.00 79.94           H
ATOM    897  CB  TYR A  75      11.178  10.370 -22.435  1.00 79.94           C
ATOM    898 1HB  TYR A  75      11.091   9.491 -21.796  1.00 79.94           H
ATOM    899 2HB  TYR A  75      11.694  10.056 -23.342  1.00 79.94           H
ATOM    900  CG  TYR A  75      12.030  11.420 -21.719  1.00 79.94           C
ATOM    901  CD1 TYR A  75      12.590  12.459 -22.434  1.00 79.94           C
ATOM    902  HD1 TYR A  75      12.425  12.531 -23.509  1.00 79.94           H
ATOM    903  CD2 TYR A  75      12.239  11.328 -20.358  1.00 79.94           C
ATOM    904  HD2 TYR A  75      11.797  10.508 -19.793  1.00 79.94           H
ATOM    905  CE1 TYR A  75      13.393  13.447 -21.761  1.00 79.94           C
ATOM    906  HE1 TYR A  75      13.841  14.272 -22.314  1.00 79.94           H
ATOM    907  CE2 TYR A  75      13.041  12.316 -19.684  1.00 79.94           C
ATOM    908  HE2 TYR A  75      13.215  12.255 -18.610  1.00 79.94           H
ATOM    909  CZ  TYR A  75      13.578  13.327 -20.419  1.00 79.94           C
ATOM    910  OH  TYR A  75      14.336  14.260 -19.783  1.00 79.94           O
ATOM    911  HH  TYR A  75      14.667  14.938 -20.440  1.00 79.94           H
ATOM    912  HN  TYR A  75       9.333  10.161 -20.891  1.00 79.94           H
ATOM    913  N   CYS A  76       8.220   9.124 -23.435  1.00 72.56           N
ATOM    914  CA  CYS A  76       7.528   8.229 -24.346  1.00 72.56           C
ATOM    915  C   CYS A  76       6.721   9.077 -25.331  1.00 72.56           C
ATOM    916  O   CYS A  76       5.771   9.754 -24.941  1.00 72.56           O
ATOM    917  HA  CYS A  76       8.295   7.656 -24.866  1.00 72.56           H
ATOM    918  CB  CYS A  76       6.644   7.230 -23.595  1.00 72.56           C
ATOM    919 1HB  CYS A  76       7.256   6.616 -22.935  1.00 72.56           H
ATOM    920 2HB  CYS A  76       5.932   7.764 -22.965  1.00 72.56           H
ATOM    921  SG  CYS A  76       5.749   6.168 -24.786  1.00 72.56           S
ATOM    922  HG  CYS A  76       6.834   5.616 -25.322  1.00 72.56           H
ATOM    923  HN  CYS A  76       7.909   9.084 -22.485  1.00 72.56           H
ATOM    924  N   THR A  77       7.129   9.011 -26.590  1.00 65.31           N
ATOM    925  CA  THR A  77       6.551   9.871 -27.610  1.00 65.31           C
ATOM    926  C   THR A  77       5.209   9.308 -28.084  1.00 65.31           C
ATOM    927  O   THR A  77       4.507   9.945 -28.868  1.00 65.31           O
ATOM    928  HA  THR A  77       6.349  10.845 -27.164  1.00 65.31           H
ATOM    929  CB  THR A  77       7.576  10.026 -28.734  1.00 65.31           C
ATOM    930  HB  THR A  77       7.189  10.665 -29.528  1.00 65.31           H
ATOM    931  OG1 THR A  77       7.879   8.686 -29.115  1.00 65.31           O
ATOM    932  HG1 THR A  77       8.324   8.678 -30.011  1.00 65.31           H
ATOM    933  CG2 THR A  77       8.912  10.583 -28.237  1.00 65.31           C
ATOM    934 1HG2 THR A  77       9.331   9.908 -27.491  1.00 65.31           H
ATOM    935 2HG2 THR A  77       8.752  11.564 -27.790  1.00 65.31           H
ATOM    936 3HG2 THR A  77       9.603  10.672 -29.075  1.00 65.31           H
ATOM    937  HN  THR A  77       7.839   8.387 -26.917  1.00 65.31           H
ATOM    938  N   ARG A  78       4.894   8.121 -27.588  1.00 69.06           N
ATOM    939  CA  ARG A  78       3.690   7.427 -28.015  1.00 69.06           C
ATOM    940  C   ARG A  78       2.461   8.022 -27.324  1.00 69.06           C
ATOM    941  O   ARG A  78       2.557   8.527 -26.206  1.00 69.06           O
ATOM    942  HA  ARG A  78       3.647   7.583 -29.093  1.00 69.06           H
ATOM    943  CB  ARG A  78       3.773   5.933 -27.697  1.00 69.06           C
ATOM    944 1HB  ARG A  78       3.172   5.372 -28.412  1.00 69.06           H
ATOM    945 2HB  ARG A  78       4.802   5.591 -27.807  1.00 69.06           H
ATOM    946  CG  ARG A  78       3.284   5.647 -26.276  1.00 69.06           C
ATOM    947 1HG  ARG A  78       3.807   6.293 -25.570  1.00 69.06           H
ATOM    948 2HG  ARG A  78       2.223   5.884 -26.198  1.00 69.06           H
ATOM    949  CD  ARG A  78       3.513   4.182 -25.901  1.00 69.06           C
ATOM    950 1HD  ARG A  78       3.030   3.531 -26.631  1.00 69.06           H
ATOM    951 2HD  ARG A  78       4.579   3.953 -25.928  1.00 69.06           H
ATOM    952  NE  ARG A  78       2.973   3.914 -24.550  1.00 69.06           N
ATOM    953  HE  ARG A  78       2.454   4.641 -24.100  1.00 69.06           H
ATOM    954  CZ  ARG A  78       3.135   2.758 -23.892  1.00 69.06           C
ATOM    955  NH1 ARG A  78       3.820   1.749 -24.446  1.00 69.06           N
ATOM    956 1HH1 ARG A  78       4.216   1.856 -25.359  1.00 69.06           H
ATOM    957 2HH1 ARG A  78       3.937   0.890 -23.948  1.00 69.06           H
ATOM    958  NH2 ARG A  78       2.600   2.626 -22.670  1.00 69.06           N
ATOM    959 1HH2 ARG A  78       2.712   1.770 -22.165  1.00 69.06           H
ATOM    960 2HH2 ARG A  78       2.090   3.383 -22.263  1.00 69.06           H
ATOM    961  HN  ARG A  78       5.443   7.634 -26.908  1.00 69.06           H
ATOM    962  N   VAL A  79       1.335   7.942 -28.017  1.00 73.97           N
ATOM    963  CA  VAL A  79       0.061   8.305 -27.420  1.00 73.97           C
ATOM    964  C   VAL A  79      -0.118   7.539 -26.108  1.00 73.97           C
ATOM    965  O   VAL A  79      -0.072   6.310 -26.091  1.00 73.97           O
ATOM    966  HA  VAL A  79       0.092   9.372 -27.202  1.00 73.97           H
ATOM    967  CB  VAL A  79      -1.073   8.058 -28.416  1.00 73.97           C
ATOM    968  HB  VAL A  79      -1.144   6.983 -28.584  1.00 73.97           H
ATOM    969  CG1 VAL A  79      -2.413   8.534 -27.851  1.00 73.97           C
ATOM    970 1HG1 VAL A  79      -2.632   7.993 -26.931  1.00 73.97           H
ATOM    971 2HG1 VAL A  79      -2.359   9.602 -27.641  1.00 73.97           H
ATOM    972 3HG1 VAL A  79      -3.201   8.347 -28.580  1.00 73.97           H
ATOM    973  CG2 VAL A  79      -0.777   8.725 -29.761  1.00 73.97           C
ATOM    974 1HG2 VAL A  79      -0.666   9.799 -29.617  1.00 73.97           H
ATOM    975 2HG2 VAL A  79       0.146   8.317 -30.174  1.00 73.97           H
ATOM    976 3HG2 VAL A  79      -1.599   8.533 -30.451  1.00 73.97           H
ATOM    977  HN  VAL A  79       1.285   7.637 -28.968  1.00 73.97           H
ATOM    978  N   LYS A  80      -0.319   8.297 -25.040  1.00 78.67           N
ATOM    979  CA  LYS A  80      -0.591   7.704 -23.741  1.00 78.67           C
ATOM    980  C   LYS A  80      -1.873   6.873 -23.823  1.00 78.67           C
ATOM    981  O   LYS A  80      -2.709   7.099 -24.696  1.00 78.67           O
ATOM    982  HA  LYS A  80       0.239   7.037 -23.507  1.00 78.67           H
ATOM    983  CB  LYS A  80      -0.626   8.782 -22.657  1.00 78.67           C
ATOM    984 1HB  LYS A  80      -1.503   9.415 -22.794  1.00 78.67           H
ATOM    985 2HB  LYS A  80      -0.722   8.315 -21.677  1.00 78.67           H
ATOM    986  CG  LYS A  80       0.640   9.641 -22.697  1.00 78.67           C
ATOM    987 1HG  LYS A  80       0.682  10.189 -23.638  1.00 78.67           H
ATOM    988 2HG  LYS A  80       0.606  10.382 -21.898  1.00 78.67           H
ATOM    989  CD  LYS A  80       1.894   8.778 -22.546  1.00 78.67           C
ATOM    990 1HD  LYS A  80       1.778   8.108 -21.694  1.00 78.67           H
ATOM    991 2HD  LYS A  80       2.016   8.151 -23.429  1.00 78.67           H
ATOM    992  CE  LYS A  80       3.138   9.647 -22.354  1.00 78.67           C
ATOM    993 1HE  LYS A  80       3.032  10.573 -22.918  1.00 78.67           H
ATOM    994 2HE  LYS A  80       3.238   9.922 -21.304  1.00 78.67           H
ATOM    995  NZ  LYS A  80       4.349   8.923 -22.801  1.00 78.67           N
ATOM    996 1HZ  LYS A  80       5.174   9.460 -22.556  1.00 78.67           H
ATOM    997 2HZ  LYS A  80       4.389   8.017 -22.347  1.00 78.67           H
ATOM    998 3HZ  LYS A  80       4.315   8.796 -23.806  1.00 78.67           H
ATOM    999  HN  LYS A  80      -0.299   9.297 -25.052  1.00 78.67           H
ATOM   1000  N   THR A  81      -1.987   5.927 -22.902  1.00 79.25           N
ATOM   1001  CA  THR A  81      -3.224   5.181 -22.744  1.00 79.25           C
ATOM   1002  C   THR A  81      -3.806   5.403 -21.347  1.00 79.25           C
ATOM   1003  O   THR A  81      -3.138   5.952 -20.472  1.00 79.25           O
ATOM   1004  HA  THR A  81      -3.951   5.567 -23.459  1.00 79.25           H
ATOM   1005  CB  THR A  81      -2.932   3.712 -23.054  1.00 79.25           C
ATOM   1006  HB  THR A  81      -3.847   3.120 -23.032  1.00 79.25           H
ATOM   1007  OG1 THR A  81      -1.940   3.346 -22.100  1.00 79.25           O
ATOM   1008  HG1 THR A  81      -1.035   3.627 -22.421  1.00 79.25           H
ATOM   1009  CG2 THR A  81      -2.237   3.525 -24.405  1.00 79.25           C
ATOM   1010 1HG2 THR A  81      -1.288   4.062 -24.402  1.00 79.25           H
ATOM   1011 2HG2 THR A  81      -2.874   3.915 -25.198  1.00 79.25           H
ATOM   1012 3HG2 THR A  81      -2.053   2.464 -24.575  1.00 79.25           H
ATOM   1013  HN  THR A  81      -1.255   5.670 -22.271  1.00 79.25           H
ATOM   1014  N   MET A  82      -5.046   4.966 -21.181  1.00 82.30           N
ATOM   1015  CA  MET A  82      -5.681   4.995 -19.875  1.00 82.30           C
ATOM   1016  C   MET A  82      -4.848   4.232 -18.843  1.00 82.30           C
ATOM   1017  O   MET A  82      -4.683   4.689 -17.713  1.00 82.30           O
ATOM   1018  HA  MET A  82      -5.738   6.048 -19.600  1.00 82.30           H
ATOM   1019  CB  MET A  82      -7.074   4.368 -19.970  1.00 82.30           C
ATOM   1020 1HB  MET A  82      -7.689   4.944 -20.662  1.00 82.30           H
ATOM   1021 2HB  MET A  82      -6.996   3.360 -20.377  1.00 82.30           H
ATOM   1022  CG  MET A  82      -7.749   4.320 -18.598  1.00 82.30           C
ATOM   1023 1HG  MET A  82      -7.413   3.441 -18.049  1.00 82.30           H
ATOM   1024 2HG  MET A  82      -7.460   5.192 -18.011  1.00 82.30           H
ATOM   1025  SD  MET A  82      -9.523   4.277 -18.791  1.00 82.30           S
ATOM   1026  CE  MET A  82     -10.026   4.580 -17.106  1.00 82.30           C
ATOM   1027 1HE  MET A  82      -9.631   3.794 -16.462  1.00 82.30           H
ATOM   1028 2HE  MET A  82      -9.639   5.545 -16.779  1.00 82.30           H
ATOM   1029 3HE  MET A  82     -11.114   4.585 -17.047  1.00 82.30           H
ATOM   1030  HN  MET A  82      -5.612   4.597 -21.919  1.00 82.30           H
ATOM   1031  N   THR A  83      -4.345   3.083 -19.269  1.00 79.96           N
ATOM   1032  CA  THR A  83      -3.468   2.291 -18.423  1.00 79.96           C
ATOM   1033  C   THR A  83      -2.245   3.110 -18.007  1.00 79.96           C
ATOM   1034  O   THR A  83      -1.866   3.117 -16.837  1.00 79.96           O
ATOM   1035  HA  THR A  83      -4.008   2.037 -17.511  1.00 79.96           H
ATOM   1036  CB  THR A  83      -3.112   1.009 -19.179  1.00 79.96           C
ATOM   1037  HB  THR A  83      -2.305   1.188 -19.889  1.00 79.96           H
ATOM   1038  OG1 THR A  83      -4.349   0.587 -19.748  1.00 79.96           O
ATOM   1039  HG1 THR A  83      -5.098   0.771 -19.112  1.00 79.96           H
ATOM   1040  CG2 THR A  83      -2.723  -0.136 -18.241  1.00 79.96           C
ATOM   1041 1HG2 THR A  83      -3.557  -0.359 -17.576  1.00 79.96           H
ATOM   1042 2HG2 THR A  83      -1.855   0.158 -17.651  1.00 79.96           H
ATOM   1043 3HG2 THR A  83      -2.480  -1.020 -18.830  1.00 79.96           H
ATOM   1044  HN  THR A  83      -4.527   2.692 -20.171  1.00 79.96           H
ATOM   1045  N   ASP A  84      -1.661   3.782 -18.988  1.00 82.76           N
ATOM   1046  CA  ASP A  84      -0.439   4.534 -18.757  1.00 82.76           C
ATOM   1047  C   ASP A  84      -0.692   5.590 -17.679  1.00 82.76           C
ATOM   1048  O   ASP A  84       0.182   5.866 -16.859  1.00 82.76           O
ATOM   1049  HA  ASP A  84       0.299   3.793 -18.450  1.00 82.76           H
ATOM   1050  CB  ASP A  84       0.013   5.255 -20.029  1.00 82.76           C
ATOM   1051 1HB  ASP A  84      -0.771   5.934 -20.364  1.00 82.76           H
ATOM   1052 2HB  ASP A  84       0.891   5.863 -19.813  1.00 82.76           H
ATOM   1053  CG  ASP A  84       0.339   4.254 -21.140  1.00 82.76           C
ATOM   1054  OD1 ASP A  84       0.959   3.221 -20.808  1.00 82.76           O
ATOM   1055  OD2 ASP A  84      -0.039   4.546 -22.295  1.00 82.76           O
ATOM   1056  HN  ASP A  84      -2.008   3.817 -19.926  1.00 82.76           H
ATOM   1057  N   MET A  85      -1.891   6.151 -17.716  1.00 88.02           N
ATOM   1058  CA  MET A  85      -2.260   7.192 -16.771  1.00 88.02           C
ATOM   1059  C   MET A  85      -2.276   6.651 -15.339  1.00 88.02           C
ATOM   1060  O   MET A  85      -1.764   7.293 -14.423  1.00 88.02           O
ATOM   1061  HA  MET A  85      -1.493   7.960 -16.867  1.00 88.02           H
ATOM   1062  CB  MET A  85      -3.644   7.738 -17.126  1.00 88.02           C
ATOM   1063 1HB  MET A  85      -3.659   8.045 -18.172  1.00 88.02           H
ATOM   1064 2HB  MET A  85      -4.389   6.951 -17.014  1.00 88.02           H
ATOM   1065  CG  MET A  85      -4.010   8.926 -16.234  1.00 88.02           C
ATOM   1066 1HG  MET A  85      -5.033   9.242 -16.437  1.00 88.02           H
ATOM   1067 2HG  MET A  85      -3.970   8.630 -15.186  1.00 88.02           H
ATOM   1068  SD  MET A  85      -2.884  10.280 -16.528  1.00 88.02           S
ATOM   1069  CE  MET A  85      -3.348  10.712 -18.197  1.00 88.02           C
ATOM   1070 1HE  MET A  85      -3.190   9.854 -18.852  1.00 88.02           H
ATOM   1071 2HE  MET A  85      -4.400  10.997 -18.220  1.00 88.02           H
ATOM   1072 3HE  MET A  85      -2.737  11.547 -18.540  1.00 88.02           H
ATOM   1073  HN  MET A  85      -2.603   5.907 -18.374  1.00 88.02           H
ATOM   1074  N   PHE A  86      -2.870   5.476 -15.191  1.00 88.04           N
ATOM   1075  CA  PHE A  86      -2.971   4.848 -13.885  1.00 88.04           C
ATOM   1076  C   PHE A  86      -1.596   4.400 -13.385  1.00 88.04           C
ATOM   1077  O   PHE A  86      -1.306   4.491 -12.193  1.00 88.04           O
ATOM   1078  HA  PHE A  86      -3.381   5.590 -13.200  1.00 88.04           H
ATOM   1079  CB  PHE A  86      -3.867   3.618 -14.048  1.00 88.04           C
ATOM   1080 1HB  PHE A  86      -3.455   2.983 -14.833  1.00 88.04           H
ATOM   1081 2HB  PHE A  86      -3.844   3.039 -13.125  1.00 88.04           H
ATOM   1082  CG  PHE A  86      -5.321   3.949 -14.390  1.00 88.04           C
ATOM   1083  CD1 PHE A  86      -5.932   5.013 -13.804  1.00 88.04           C
ATOM   1084  HD1 PHE A  86      -5.386   5.631 -13.091  1.00 88.04           H
ATOM   1085  CD2 PHE A  86      -6.003   3.178 -15.279  1.00 88.04           C
ATOM   1086  HD2 PHE A  86      -5.513   2.325 -15.749  1.00 88.04           H
ATOM   1087  CE1 PHE A  86      -7.282   5.320 -14.121  1.00 88.04           C
ATOM   1088  HE1 PHE A  86      -7.772   6.173 -13.651  1.00 88.04           H
ATOM   1089  CE2 PHE A  86      -7.353   3.485 -15.596  1.00 88.04           C
ATOM   1090  HE2 PHE A  86      -7.899   2.867 -16.309  1.00 88.04           H
ATOM   1091  CZ  PHE A  86      -7.964   4.549 -15.010  1.00 88.04           C
ATOM   1092  HZ  PHE A  86      -9.000   4.785 -15.254  1.00 88.04           H
ATOM   1093  HN  PHE A  86      -3.277   4.956 -15.943  1.00 88.04           H
ATOM   1094  N   LEU A  87      -0.787   3.925 -14.320  1.00 84.94           N
ATOM   1095  CA  LEU A  87       0.552   3.468 -13.990  1.00 84.94           C
ATOM   1096  C   LEU A  87       1.372   4.646 -13.460  1.00 84.94           C
ATOM   1097  O   LEU A  87       2.171   4.486 -12.538  1.00 84.94           O
ATOM   1098  HA  LEU A  87       0.458   2.728 -13.195  1.00 84.94           H
ATOM   1099  CB  LEU A  87       1.189   2.765 -15.190  1.00 84.94           C
ATOM   1100 1HB  LEU A  87       1.140   3.436 -16.047  1.00 84.94           H
ATOM   1101 2HB  LEU A  87       2.245   2.604 -14.972  1.00 84.94           H
ATOM   1102  CG  LEU A  87       0.569   1.425 -15.590  1.00 84.94           C
ATOM   1103  HG  LEU A  87      -0.461   1.604 -15.899  1.00 84.94           H
ATOM   1104  CD1 LEU A  87       1.302   0.817 -16.788  1.00 84.94           C
ATOM   1105 1HD1 LEU A  87       1.238   1.498 -17.636  1.00 84.94           H
ATOM   1106 2HD1 LEU A  87       2.348   0.655 -16.529  1.00 84.94           H
ATOM   1107 3HD1 LEU A  87       0.841  -0.135 -17.051  1.00 84.94           H
ATOM   1108  CD2 LEU A  87       0.523   0.465 -14.399  1.00 84.94           C
ATOM   1109 1HD2 LEU A  87       1.536   0.287 -14.036  1.00 84.94           H
ATOM   1110 2HD2 LEU A  87      -0.077   0.904 -13.602  1.00 84.94           H
ATOM   1111 3HD2 LEU A  87       0.078  -0.480 -14.711  1.00 84.94           H
ATOM   1112  HN  LEU A  87      -1.033   3.850 -15.287  1.00 84.94           H
ATOM   1113  N   LEU A  88       1.146   5.803 -14.065  1.00 89.27           N
ATOM   1114  CA  LEU A  88       1.839   7.011 -13.652  1.00 89.27           C
ATOM   1115  C   LEU A  88       1.484   7.327 -12.198  1.00 89.27           C
ATOM   1116  O   LEU A  88       2.370   7.515 -11.366  1.00 89.27           O
ATOM   1117  HA  LEU A  88       2.909   6.810 -13.710  1.00 89.27           H
ATOM   1118  CB  LEU A  88       1.541   8.157 -14.621  1.00 89.27           C
ATOM   1119 1HB  LEU A  88       1.945   7.894 -15.599  1.00 89.27           H
ATOM   1120 2HB  LEU A  88       0.460   8.239 -14.734  1.00 89.27           H
ATOM   1121  CG  LEU A  88       2.091   9.529 -14.226  1.00 89.27           C
ATOM   1122  HG  LEU A  88       1.797   9.731 -13.196  1.00 89.27           H
ATOM   1123  CD1 LEU A  88       3.620   9.541 -14.270  1.00 89.27           C
ATOM   1124 1HD1 LEU A  88       4.009   8.796 -13.576  1.00 89.27           H
ATOM   1125 2HD1 LEU A  88       3.956   9.308 -15.280  1.00 89.27           H
ATOM   1126 3HD1 LEU A  88       3.984  10.528 -13.985  1.00 89.27           H
ATOM   1127  CD2 LEU A  88       1.483  10.633 -15.093  1.00 89.27           C
ATOM   1128 1HD2 LEU A  88       1.726  10.448 -16.140  1.00 89.27           H
ATOM   1129 2HD2 LEU A  88       0.401  10.641 -14.967  1.00 89.27           H
ATOM   1130 3HD2 LEU A  88       1.891  11.598 -14.791  1.00 89.27           H
ATOM   1131  HN  LEU A  88       0.504   5.921 -14.822  1.00 89.27           H
ATOM   1132  N   ASN A  89       0.186   7.374 -11.936  1.00 92.57           N
ATOM   1133  CA  ASN A  89      -0.300   7.781 -10.629  1.00 92.57           C
ATOM   1134  C   ASN A  89       0.130   6.748  -9.585  1.00 92.57           C
ATOM   1135  O   ASN A  89       0.346   7.088  -8.423  1.00 92.57           O
ATOM   1136  HA  ASN A  89       0.142   8.762 -10.452  1.00 92.57           H
ATOM   1137  CB  ASN A  89      -1.827   7.865 -10.610  1.00 92.57           C
ATOM   1138 1HB  ASN A  89      -2.248   7.025 -11.164  1.00 92.57           H
ATOM   1139 2HB  ASN A  89      -2.187   7.783  -9.585  1.00 92.57           H
ATOM   1140  CG  ASN A  89      -2.312   9.180 -11.223  1.00 92.57           C
ATOM   1141  OD1 ASN A  89      -2.549  10.163 -10.540  1.00 92.57           O
ATOM   1142  ND2 ASN A  89      -2.447   9.144 -12.545  1.00 92.57           N
ATOM   1143 1HD2 ASN A  89      -2.236   8.305 -13.047  1.00 92.57           H
ATOM   1144 2HD2 ASN A  89      -2.759   9.956 -13.039  1.00 92.57           H
ATOM   1145  HN  ASN A  89      -0.527   7.141 -12.598  1.00 92.57           H
ATOM   1146  N   LEU A  90       0.241   5.508 -10.038  1.00 89.56           N
ATOM   1147  CA  LEU A  90       0.660   4.427  -9.163  1.00 89.56           C
ATOM   1148  C   LEU A  90       2.099   4.674  -8.706  1.00 89.56           C
ATOM   1149  O   LEU A  90       2.408   4.554  -7.521  1.00 89.56           O
ATOM   1150  HA  LEU A  90       0.012   4.446  -8.286  1.00 89.56           H
ATOM   1151  CB  LEU A  90       0.456   3.074  -9.847  1.00 89.56           C
ATOM   1152 1HB  LEU A  90      -0.543   3.055 -10.281  1.00 89.56           H
ATOM   1153 2HB  LEU A  90       1.164   2.996 -10.672  1.00 89.56           H
ATOM   1154  CG  LEU A  90       0.617   1.840  -8.956  1.00 89.56           C
ATOM   1155  HG  LEU A  90       1.512   1.973  -8.348  1.00 89.56           H
ATOM   1156  CD1 LEU A  90      -0.566   1.699  -7.996  1.00 89.56           C
ATOM   1157 1HD1 LEU A  90      -0.626   2.583  -7.361  1.00 89.56           H
ATOM   1158 2HD1 LEU A  90      -1.488   1.599  -8.568  1.00 89.56           H
ATOM   1159 3HD1 LEU A  90      -0.426   0.814  -7.375  1.00 89.56           H
ATOM   1160  CD2 LEU A  90       0.826   0.580  -9.798  1.00 89.56           C
ATOM   1161 1HD2 LEU A  90      -0.035   0.430 -10.449  1.00 89.56           H
ATOM   1162 2HD2 LEU A  90       1.725   0.692 -10.404  1.00 89.56           H
ATOM   1163 3HD2 LEU A  90       0.938  -0.282  -9.139  1.00 89.56           H
ATOM   1164  HN  LEU A  90       0.051   5.238 -10.982  1.00 89.56           H
ATOM   1165  N   ALA A  91       2.942   5.015  -9.670  1.00 92.21           N
ATOM   1166  CA  ALA A  91       4.352   5.228  -9.391  1.00 92.21           C
ATOM   1167  C   ALA A  91       4.508   6.436  -8.466  1.00 92.21           C
ATOM   1168  O   ALA A  91       5.383   6.452  -7.602  1.00 92.21           O
ATOM   1169  HA  ALA A  91       4.727   4.340  -8.882  1.00 92.21           H
ATOM   1170  CB  ALA A  91       5.113   5.399 -10.708  1.00 92.21           C
ATOM   1171 1HB  ALA A  91       4.994   4.502 -11.315  1.00 92.21           H
ATOM   1172 2HB  ALA A  91       4.716   6.259 -11.247  1.00 92.21           H
ATOM   1173 3HB  ALA A  91       6.170   5.558 -10.498  1.00 92.21           H
ATOM   1174  HN  ALA A  91       2.675   5.146 -10.625  1.00 92.21           H
ATOM   1175  N   ILE A  92       3.646   7.420  -8.679  1.00 93.89           N
ATOM   1176  CA  ILE A  92       3.670   8.625  -7.868  1.00 93.89           C
ATOM   1177  C   ILE A  92       3.309   8.270  -6.424  1.00 93.89           C
ATOM   1178  O   ILE A  92       3.976   8.709  -5.488  1.00 93.89           O
ATOM   1179  HA  ILE A  92       4.690   9.010  -7.884  1.00 93.89           H
ATOM   1180  CB  ILE A  92       2.770   9.700  -8.479  1.00 93.89           C
ATOM   1181  HB  ILE A  92       1.804   9.249  -8.707  1.00 93.89           H
ATOM   1182  CG1 ILE A  92       3.350  10.216  -9.798  1.00 93.89           C
ATOM   1183 1HG1 ILE A  92       4.244  10.807  -9.599  1.00 93.89           H
ATOM   1184 2HG1 ILE A  92       3.656   9.374 -10.419  1.00 93.89           H
ATOM   1185  CG2 ILE A  92       2.515  10.834  -7.483  1.00 93.89           C
ATOM   1186 1HG2 ILE A  92       2.027  10.433  -6.595  1.00 93.89           H
ATOM   1187 2HG2 ILE A  92       3.464  11.290  -7.202  1.00 93.89           H
ATOM   1188 3HG2 ILE A  92       1.873  11.584  -7.944  1.00 93.89           H
ATOM   1189  CD1 ILE A  92       2.327  11.067 -10.552  1.00 93.89           C
ATOM   1190 1HD1 ILE A  92       1.444  10.466 -10.770  1.00 93.89           H
ATOM   1191 2HD1 ILE A  92       2.042  11.921  -9.938  1.00 93.89           H
ATOM   1192 3HD1 ILE A  92       2.765  11.421 -11.485  1.00 93.89           H
ATOM   1193  HN  ILE A  92       2.942   7.402  -9.389  1.00 93.89           H
ATOM   1194  N   ALA A  93       2.256   7.478  -6.288  1.00 93.55           N
ATOM   1195  CA  ALA A  93       1.768   7.100  -4.973  1.00 93.55           C
ATOM   1196  C   ALA A  93       2.877   6.372  -4.212  1.00 93.55           C
ATOM   1197  O   ALA A  93       3.110   6.644  -3.035  1.00 93.55           O
ATOM   1198  HA  ALA A  93       1.512   8.015  -4.438  1.00 93.55           H
ATOM   1199  CB  ALA A  93       0.506   6.247  -5.122  1.00 93.55           C
ATOM   1200 1HB  ALA A  93      -0.261   6.820  -5.643  1.00 93.55           H
ATOM   1201 2HB  ALA A  93       0.740   5.349  -5.694  1.00 93.55           H
ATOM   1202 3HB  ALA A  93       0.141   5.964  -4.135  1.00 93.55           H
ATOM   1203  HN  ALA A  93       1.740   7.097  -7.056  1.00 93.55           H
ATOM   1204  N   ASP A  94       3.533   5.459  -4.915  1.00 93.03           N
ATOM   1205  CA  ASP A  94       4.576   4.653  -4.305  1.00 93.03           C
ATOM   1206  C   ASP A  94       5.708   5.566  -3.829  1.00 93.03           C
ATOM   1207  O   ASP A  94       6.213   5.407  -2.719  1.00 93.03           O
ATOM   1208  HA  ASP A  94       4.090   4.128  -3.483  1.00 93.03           H
ATOM   1209  CB  ASP A  94       5.162   3.659  -5.310  1.00 93.03           C
ATOM   1210 1HB  ASP A  94       5.294   4.147  -6.276  1.00 93.03           H
ATOM   1211 2HB  ASP A  94       6.149   3.339  -4.978  1.00 93.03           H
ATOM   1212  CG  ASP A  94       4.251   2.440  -5.470  1.00 93.03           C
ATOM   1213  OD1 ASP A  94       3.552   2.121  -4.484  1.00 93.03           O
ATOM   1214  OD2 ASP A  94       4.275   1.854  -6.574  1.00 93.03           O
ATOM   1215  HN  ASP A  94       3.361   5.268  -5.881  1.00 93.03           H
ATOM   1216  N   LEU A  95       6.073   6.502  -4.692  1.00 94.35           N
ATOM   1217  CA  LEU A  95       7.168   7.409  -4.394  1.00 94.35           C
ATOM   1218  C   LEU A  95       6.854   8.175  -3.107  1.00 94.35           C
ATOM   1219  O   LEU A  95       7.720   8.332  -2.247  1.00 94.35           O
ATOM   1220  HA  LEU A  95       8.058   6.803  -4.227  1.00 94.35           H
ATOM   1221  CB  LEU A  95       7.456   8.315  -5.593  1.00 94.35           C
ATOM   1222 1HB  LEU A  95       6.504   8.642  -6.013  1.00 94.35           H
ATOM   1223 2HB  LEU A  95       7.969   9.207  -5.235  1.00 94.35           H
ATOM   1224  CG  LEU A  95       8.291   7.696  -6.716  1.00 94.35           C
ATOM   1225  HG  LEU A  95       7.789   6.789  -7.054  1.00 94.35           H
ATOM   1226  CD1 LEU A  95       8.378   8.639  -7.918  1.00 94.35           C
ATOM   1227 1HD1 LEU A  95       7.376   8.838  -8.297  1.00 94.35           H
ATOM   1228 2HD1 LEU A  95       8.844   9.575  -7.611  1.00 94.35           H
ATOM   1229 3HD1 LEU A  95       8.977   8.174  -8.701  1.00 94.35           H
ATOM   1230  CD2 LEU A  95       9.674   7.285  -6.208  1.00 94.35           C
ATOM   1231 1HD2 LEU A  95      10.196   8.162  -5.827  1.00 94.35           H
ATOM   1232 2HD2 LEU A  95       9.564   6.552  -5.409  1.00 94.35           H
ATOM   1233 3HD2 LEU A  95      10.247   6.848  -7.026  1.00 94.35           H
ATOM   1234  HN  LEU A  95       5.635   6.646  -5.580  1.00 94.35           H
ATOM   1235  N   LEU A  96       5.614   8.631  -3.015  1.00 93.42           N
ATOM   1236  CA  LEU A  96       5.206   9.472  -1.903  1.00 93.42           C
ATOM   1237  C   LEU A  96       5.417   8.714  -0.591  1.00 93.42           C
ATOM   1238  O   LEU A  96       5.857   9.293   0.401  1.00 93.42           O
ATOM   1239  HA  LEU A  96       5.853  10.350  -1.902  1.00 93.42           H
ATOM   1240  CB  LEU A  96       3.772   9.968  -2.103  1.00 93.42           C
ATOM   1241 1HB  LEU A  96       3.145   9.112  -2.354  1.00 93.42           H
ATOM   1242 2HB  LEU A  96       3.409  10.361  -1.153  1.00 93.42           H
ATOM   1243  CG  LEU A  96       3.577  11.041  -3.176  1.00 93.42           C
ATOM   1244  HG  LEU A  96       3.918  10.637  -4.129  1.00 93.42           H
ATOM   1245  CD1 LEU A  96       2.096  11.391  -3.337  1.00 93.42           C
ATOM   1246 1HD1 LEU A  96       1.542  10.500  -3.630  1.00 93.42           H
ATOM   1247 2HD1 LEU A  96       1.707  11.768  -2.391  1.00 93.42           H
ATOM   1248 3HD1 LEU A  96       1.986  12.156  -4.106  1.00 93.42           H
ATOM   1249  CD2 LEU A  96       4.429  12.276  -2.877  1.00 93.42           C
ATOM   1250 1HD2 LEU A  96       4.141  12.691  -1.911  1.00 93.42           H
ATOM   1251 2HD2 LEU A  96       5.482  11.994  -2.852  1.00 93.42           H
ATOM   1252 3HD2 LEU A  96       4.271  13.023  -3.655  1.00 93.42           H
ATOM   1253  HN  LEU A  96       4.895   8.435  -3.682  1.00 93.42           H
ATOM   1254  N   PHE A  97       5.095   7.429  -0.629  1.00 94.09           N
ATOM   1255  CA  PHE A  97       5.236   6.587   0.547  1.00 94.09           C
ATOM   1256  C   PHE A  97       6.711   6.310   0.848  1.00 94.09           C
ATOM   1257  O   PHE A  97       7.144   6.417   1.994  1.00 94.09           O
ATOM   1258  HA  PHE A  97       4.791   7.123   1.385  1.00 94.09           H
ATOM   1259  CB  PHE A  97       4.534   5.264   0.236  1.00 94.09           C
ATOM   1260 1HB  PHE A  97       3.456   5.427   0.240  1.00 94.09           H
ATOM   1261 2HB  PHE A  97       4.805   4.948  -0.771  1.00 94.09           H
ATOM   1262  CG  PHE A  97       4.868   4.137   1.216  1.00 94.09           C
ATOM   1263  CD1 PHE A  97       5.455   2.996   0.765  1.00 94.09           C
ATOM   1264  HD1 PHE A  97       5.687   2.884  -0.294  1.00 94.09           H
ATOM   1265  CD2 PHE A  97       4.578   4.276   2.537  1.00 94.09           C
ATOM   1266  HD2 PHE A  97       4.108   5.191   2.899  1.00 94.09           H
ATOM   1267  CE1 PHE A  97       5.765   1.950   1.674  1.00 94.09           C
ATOM   1268  HE1 PHE A  97       6.236   1.036   1.313  1.00 94.09           H
ATOM   1269  CE2 PHE A  97       4.889   3.231   3.446  1.00 94.09           C
ATOM   1270  HE2 PHE A  97       4.656   3.342   4.505  1.00 94.09           H
ATOM   1271  CZ  PHE A  97       5.476   2.090   2.996  1.00 94.09           C
ATOM   1272  HZ  PHE A  97       5.714   1.287   3.693  1.00 94.09           H
ATOM   1273  HN  PHE A  97       4.743   6.965  -1.441  1.00 94.09           H
ATOM   1274  N   LEU A  98       7.440   5.959  -0.201  1.00 94.47           N
ATOM   1275  CA  LEU A  98       8.812   5.507  -0.041  1.00 94.47           C
ATOM   1276  C   LEU A  98       9.616   6.582   0.691  1.00 94.47           C
ATOM   1277  O   LEU A  98      10.479   6.268   1.510  1.00 94.47           O
ATOM   1278  HA  LEU A  98       8.790   4.610   0.578  1.00 94.47           H
ATOM   1279  CB  LEU A  98       9.406   5.109  -1.394  1.00 94.47           C
ATOM   1280 1HB  LEU A  98       9.218   5.915  -2.102  1.00 94.47           H
ATOM   1281 2HB  LEU A  98      10.487   5.027  -1.284  1.00 94.47           H
ATOM   1282  CG  LEU A  98       8.882   3.804  -1.999  1.00 94.47           C
ATOM   1283  HG  LEU A  98       7.798   3.788  -1.888  1.00 94.47           H
ATOM   1284  CD1 LEU A  98       9.185   3.734  -3.497  1.00 94.47           C
ATOM   1285 1HD1 LEU A  98       8.705   4.572  -4.004  1.00 94.47           H
ATOM   1286 2HD1 LEU A  98      10.262   3.784  -3.652  1.00 94.47           H
ATOM   1287 3HD1 LEU A  98       8.802   2.797  -3.901  1.00 94.47           H
ATOM   1288  CD2 LEU A  98       9.432   2.591  -1.245  1.00 94.47           C
ATOM   1289 1HD2 LEU A  98      10.521   2.591  -1.303  1.00 94.47           H
ATOM   1290 2HD2 LEU A  98       9.123   2.641  -0.201  1.00 94.47           H
ATOM   1291 3HD2 LEU A  98       9.044   1.678  -1.696  1.00 94.47           H
ATOM   1292  HN  LEU A  98       7.109   5.980  -1.145  1.00 94.47           H
ATOM   1293  N   VAL A  99       9.306   7.830   0.370  1.00 94.27           N
ATOM   1294  CA  VAL A  99      10.026   8.952   0.947  1.00 94.27           C
ATOM   1295  C   VAL A  99       9.837   8.947   2.466  1.00 94.27           C
ATOM   1296  O   VAL A  99      10.593   9.591   3.191  1.00 94.27           O
ATOM   1297  HA  VAL A  99      11.084   8.814   0.725  1.00 94.27           H
ATOM   1298  CB  VAL A  99       9.571  10.258   0.293  1.00 94.27           C
ATOM   1299  HB  VAL A  99       8.482  10.289   0.328  1.00 94.27           H
ATOM   1300  CG1 VAL A  99      10.101  11.470   1.061  1.00 94.27           C
ATOM   1301 1HG1 VAL A  99       9.727  11.444   2.085  1.00 94.27           H
ATOM   1302 2HG1 VAL A  99      11.191  11.446   1.071  1.00 94.27           H
ATOM   1303 3HG1 VAL A  99       9.763  12.385   0.574  1.00 94.27           H
ATOM   1304  CG2 VAL A  99       9.995  10.312  -1.176  1.00 94.27           C
ATOM   1305 1HG2 VAL A  99      11.081  10.247  -1.244  1.00 94.27           H
ATOM   1306 2HG2 VAL A  99       9.547   9.476  -1.715  1.00 94.27           H
ATOM   1307 3HG2 VAL A  99       9.659  11.250  -1.617  1.00 94.27           H
ATOM   1308  HN  VAL A  99       8.580   8.078  -0.271  1.00 94.27           H
ATOM   1309  N   THR A 100       8.823   8.213   2.901  1.00 93.67           N
ATOM   1310  CA  THR A 100       8.488   8.163   4.314  1.00 93.67           C
ATOM   1311  C   THR A 100       9.306   7.078   5.018  1.00 93.67           C
ATOM   1312  O   THR A 100       9.430   7.084   6.241  1.00 93.67           O
ATOM   1313  HA  THR A 100       8.764   9.115   4.767  1.00 93.67           H
ATOM   1314  CB  THR A 100       6.977   7.959   4.435  1.00 93.67           C
ATOM   1315  HB  THR A 100       6.625   8.239   5.428  1.00 93.67           H
ATOM   1316  OG1 THR A 100       6.781   6.594   4.076  1.00 93.67           O
ATOM   1317  HG1 THR A 100       6.699   6.510   3.083  1.00 93.67           H
ATOM   1318  CG2 THR A 100       6.194   8.739   3.377  1.00 93.67           C
ATOM   1319 1HG2 THR A 100       6.499   8.409   2.384  1.00 93.67           H
ATOM   1320 2HG2 THR A 100       6.399   9.804   3.485  1.00 93.67           H
ATOM   1321 3HG2 THR A 100       5.127   8.559   3.508  1.00 93.67           H
ATOM   1322  HN  THR A 100       8.237   7.661   2.308  1.00 93.67           H
ATOM   1323  N   LEU A 101       9.844   6.172   4.214  1.00 93.62           N
ATOM   1324  CA  LEU A 101      10.502   4.992   4.749  1.00 93.62           C
ATOM   1325  C   LEU A 101      11.740   5.420   5.541  1.00 93.62           C
ATOM   1326  O   LEU A 101      12.011   4.883   6.614  1.00 93.62           O
ATOM   1327  HA  LEU A 101       9.804   4.511   5.434  1.00 93.62           H
ATOM   1328  CB  LEU A 101      10.802   3.992   3.631  1.00 93.62           C
ATOM   1329 1HB  LEU A 101      11.317   4.519   2.828  1.00 93.62           H
ATOM   1330 2HB  LEU A 101      11.494   3.243   4.016  1.00 93.62           H
ATOM   1331  CG  LEU A 101       9.592   3.269   3.035  1.00 93.62           C
ATOM   1332  HG  LEU A 101       8.973   4.005   2.522  1.00 93.62           H
ATOM   1333  CD1 LEU A 101      10.028   2.238   1.993  1.00 93.62           C
ATOM   1334 1HD1 LEU A 101      10.566   2.740   1.188  1.00 93.62           H
ATOM   1335 2HD1 LEU A 101      10.680   1.501   2.461  1.00 93.62           H
ATOM   1336 3HD1 LEU A 101       9.149   1.739   1.585  1.00 93.62           H
ATOM   1337  CD2 LEU A 101       8.731   2.644   4.135  1.00 93.62           C
ATOM   1338 1HD2 LEU A 101       9.326   1.924   4.697  1.00 93.62           H
ATOM   1339 2HD2 LEU A 101       8.376   3.425   4.806  1.00 93.62           H
ATOM   1340 3HD2 LEU A 101       7.878   2.137   3.684  1.00 93.62           H
ATOM   1341  HN  LEU A 101       9.834   6.234   3.216  1.00 93.62           H
ATOM   1342  N   PRO A 102      12.510   6.389   5.028  1.00 93.71           N
ATOM   1343  CA  PRO A 102      13.716   6.842   5.726  1.00 93.71           C
ATOM   1344  C   PRO A 102      13.436   7.234   7.168  1.00 93.71           C
ATOM   1345  O   PRO A 102      14.222   6.925   8.062  1.00 93.71           O
ATOM   1346  HA  PRO A 102      14.441   6.030   5.787  1.00 93.71           H
ATOM   1347  CB  PRO A 102      14.189   8.036   4.894  1.00 93.71           C
ATOM   1348 1HB  PRO A 102      13.779   8.974   5.270  1.00 93.71           H
ATOM   1349 2HB  PRO A 102      15.274   8.134   4.913  1.00 93.71           H
ATOM   1350  CG  PRO A 102      13.676   7.717   3.495  1.00 93.71           C
ATOM   1351 1HG  PRO A 102      13.618   8.610   2.872  1.00 93.71           H
ATOM   1352 2HG  PRO A 102      14.331   7.021   2.973  1.00 93.71           H
ATOM   1353  CD  PRO A 102      12.305   7.119   3.764  1.00 93.71           C
ATOM   1354 1HD  PRO A 102      11.540   7.890   3.867  1.00 93.71           H
ATOM   1355 2HD  PRO A 102      11.984   6.462   2.956  1.00 93.71           H
ATOM   1356  N   PHE A 103      12.313   7.911   7.356  1.00 93.35           N
ATOM   1357  CA  PHE A 103      11.951   8.410   8.672  1.00 93.35           C
ATOM   1358  C   PHE A 103      11.624   7.258   9.624  1.00 93.35           C
ATOM   1359  O   PHE A 103      11.977   7.302  10.801  1.00 93.35           O
ATOM   1360  HA  PHE A 103      12.809   8.963   9.054  1.00 93.35           H
ATOM   1361  CB  PHE A 103      10.704   9.278   8.494  1.00 93.35           C
ATOM   1362 1HB  PHE A 103       9.937   8.694   7.985  1.00 93.35           H
ATOM   1363 2HB  PHE A 103      10.310   9.535   9.477  1.00 93.35           H
ATOM   1364  CG  PHE A 103      10.950  10.566   7.706  1.00 93.35           C
ATOM   1365  CD1 PHE A 103      11.361  11.690   8.351  1.00 93.35           C
ATOM   1366  HD1 PHE A 103      11.514  11.674   9.430  1.00 93.35           H
ATOM   1367  CD2 PHE A 103      10.759  10.587   6.359  1.00 93.35           C
ATOM   1368  HD2 PHE A 103      10.430   9.686   5.842  1.00 93.35           H
ATOM   1369  CE1 PHE A 103      11.589  12.886   7.620  1.00 93.35           C
ATOM   1370  HE1 PHE A 103      11.918  13.787   8.138  1.00 93.35           H
ATOM   1371  CE2 PHE A 103      10.987  11.782   5.628  1.00 93.35           C
ATOM   1372  HE2 PHE A 103      10.833  11.799   4.549  1.00 93.35           H
ATOM   1373  CZ  PHE A 103      11.397  12.907   6.274  1.00 93.35           C
ATOM   1374  HZ  PHE A 103      11.573  13.824   5.712  1.00 93.35           H
ATOM   1375  HN  PHE A 103      11.657   8.119   6.630  1.00 93.35           H
ATOM   1376  N   TRP A 104      10.953   6.253   9.079  1.00 92.20           N
ATOM   1377  CA  TRP A 104      10.606   5.076   9.856  1.00 92.20           C
ATOM   1378  C   TRP A 104      11.905   4.375  10.259  1.00 92.20           C
ATOM   1379  O   TRP A 104      12.007   3.835  11.359  1.00 92.20           O
ATOM   1380  HA  TRP A 104      10.071   5.410  10.745  1.00 92.20           H
ATOM   1381  CB  TRP A 104       9.652   4.167   9.078  1.00 92.20           C
ATOM   1382 1HB  TRP A 104      10.022   4.059   8.058  1.00 92.20           H
ATOM   1383 2HB  TRP A 104       9.664   3.175   9.528  1.00 92.20           H
ATOM   1384  CG  TRP A 104       8.209   4.673   9.031  1.00 92.20           C
ATOM   1385  CD1 TRP A 104       7.488   5.012   7.954  1.00 92.20           C
ATOM   1386  HD1 TRP A 104       7.857   4.966   6.929  1.00 92.20           H
ATOM   1387  CD2 TRP A 104       7.336   4.885  10.160  1.00 92.20           C
ATOM   1388  NE1 TRP A 104       6.219   5.425   8.304  1.00 92.20           N
ATOM   1389  HE1 TRP A 104       5.500   5.726   7.678  1.00 92.20           H
ATOM   1390  CE2 TRP A 104       6.123   5.345   9.689  1.00 92.20           C
ATOM   1391  CE3 TRP A 104       7.563   4.693  11.535  1.00 92.20           C
ATOM   1392  HE3 TRP A 104       8.511   4.331  11.932  1.00 92.20           H
ATOM   1393  CZ2 TRP A 104       5.043   5.653  10.524  1.00 92.20           C
ATOM   1394  HZ2 TRP A 104       4.094   6.015  10.127  1.00 92.20           H
ATOM   1395  CZ3 TRP A 104       6.473   5.006  12.356  1.00 92.20           C
ATOM   1396  HZ3 TRP A 104       6.595   4.875  13.432  1.00 92.20           H
ATOM   1397  CH2 TRP A 104       5.246   5.470  11.897  1.00 92.20           C
ATOM   1398  HH2 TRP A 104       4.445   5.691  12.603  1.00 92.20           H
ATOM   1399  HN  TRP A 104      10.650   6.236   8.126  1.00 92.20           H
ATOM   1400  N   ALA A 105      12.864   4.406   9.346  1.00 93.44           N
ATOM   1401  CA  ALA A 105      14.128   3.724   9.565  1.00 93.44           C
ATOM   1402  C   ALA A 105      14.837   4.347  10.770  1.00 93.44           C
ATOM   1403  O   ALA A 105      15.330   3.633  11.642  1.00 93.44           O
ATOM   1404  HA  ALA A 105      13.907   2.679   9.785  1.00 93.44           H
ATOM   1405  CB  ALA A 105      14.973   3.792   8.292  1.00 93.44           C
ATOM   1406 1HB  ALA A 105      14.437   3.310   7.474  1.00 93.44           H
ATOM   1407 2HB  ALA A 105      15.163   4.835   8.037  1.00 93.44           H
ATOM   1408 3HB  ALA A 105      15.921   3.280   8.457  1.00 93.44           H
ATOM   1409  HN  ALA A 105      12.789   4.886   8.472  1.00 93.44           H
ATOM   1410  N   ILE A 106      14.867   5.671  10.778  1.00 92.96           N
ATOM   1411  CA  ILE A 106      15.535   6.398  11.845  1.00 92.96           C
ATOM   1412  C   ILE A 106      14.819   6.123  13.169  1.00 92.96           C
ATOM   1413  O   ILE A 106      15.464   5.883  14.189  1.00 92.96           O
ATOM   1414  HA  ILE A 106      16.552   6.012  11.916  1.00 92.96           H
ATOM   1415  CB  ILE A 106      15.637   7.884  11.498  1.00 92.96           C
ATOM   1416  HB  ILE A 106      14.654   8.228  11.175  1.00 92.96           H
ATOM   1417  CG1 ILE A 106      16.601   8.110  10.331  1.00 92.96           C
ATOM   1418 1HG1 ILE A 106      17.627   7.979  10.673  1.00 92.96           H
ATOM   1419 2HG1 ILE A 106      16.423   7.362   9.559  1.00 92.96           H
ATOM   1420  CG2 ILE A 106      16.022   8.709  12.728  1.00 92.96           C
ATOM   1421 1HG2 ILE A 106      15.266   8.582  13.502  1.00 92.96           H
ATOM   1422 2HG2 ILE A 106      16.988   8.371  13.104  1.00 92.96           H
ATOM   1423 3HG2 ILE A 106      16.088   9.762  12.453  1.00 92.96           H
ATOM   1424  CD1 ILE A 106      16.429   9.512   9.742  1.00 92.96           C
ATOM   1425 1HD1 ILE A 106      15.408   9.631   9.379  1.00 92.96           H
ATOM   1426 2HD1 ILE A 106      16.631  10.257  10.511  1.00 92.96           H
ATOM   1427 3HD1 ILE A 106      17.126   9.645   8.914  1.00 92.96           H
ATOM   1428  HN  ILE A 106      14.446   6.245  10.076  1.00 92.96           H
ATOM   1429  N   ALA A 107      13.496   6.168  13.111  1.00 91.30           N
ATOM   1430  CA  ALA A 107      12.689   6.025  14.310  1.00 91.30           C
ATOM   1431  C   ALA A 107      12.875   4.618  14.881  1.00 91.30           C
ATOM   1432  O   ALA A 107      12.803   4.422  16.093  1.00 91.30           O
ATOM   1433  HA  ALA A 107      13.046   6.754  15.039  1.00 91.30           H
ATOM   1434  CB  ALA A 107      11.227   6.332  13.981  1.00 91.30           C
ATOM   1435 1HB  ALA A 107      11.145   7.353  13.608  1.00 91.30           H
ATOM   1436 2HB  ALA A 107      10.872   5.637  13.220  1.00 91.30           H
ATOM   1437 3HB  ALA A 107      10.622   6.225  14.882  1.00 91.30           H
ATOM   1438  HN  ALA A 107      12.978   6.298  12.266  1.00 91.30           H
ATOM   1439  N   ALA A 108      13.111   3.675  13.981  1.00 91.15           N
ATOM   1440  CA  ALA A 108      13.291   2.289  14.378  1.00 91.15           C
ATOM   1441  C   ALA A 108      14.696   2.106  14.954  1.00 91.15           C
ATOM   1442  O   ALA A 108      14.898   1.304  15.865  1.00 91.15           O
ATOM   1443  HA  ALA A 108      12.557   2.069  15.154  1.00 91.15           H
ATOM   1444  CB  ALA A 108      13.029   1.376  13.178  1.00 91.15           C
ATOM   1445 1HB  ALA A 108      12.008   1.524  12.826  1.00 91.15           H
ATOM   1446 2HB  ALA A 108      13.728   1.618  12.378  1.00 91.15           H
ATOM   1447 3HB  ALA A 108      13.164   0.337  13.477  1.00 91.15           H
ATOM   1448  HN  ALA A 108      13.180   3.845  12.998  1.00 91.15           H
ATOM   1449  N   ALA A 109      15.632   2.863  14.400  1.00 90.32           N
ATOM   1450  CA  ALA A 109      17.029   2.719  14.773  1.00 90.32           C
ATOM   1451  C   ALA A 109      17.222   3.211  16.209  1.00 90.32           C
ATOM   1452  O   ALA A 109      18.062   2.688  16.940  1.00 90.32           O
ATOM   1453  HA  ALA A 109      17.278   1.659  14.724  1.00 90.32           H
ATOM   1454  CB  ALA A 109      17.904   3.478  13.774  1.00 90.32           C
ATOM   1455 1HB  ALA A 109      17.751   3.071  12.774  1.00 90.32           H
ATOM   1456 2HB  ALA A 109      17.633   4.534  13.782  1.00 90.32           H
ATOM   1457 3HB  ALA A 109      18.952   3.370  14.054  1.00 90.32           H
ATOM   1458  HN  ALA A 109      15.448   3.563  13.710  1.00 90.32           H
ATOM   1459  N   ASP A 110      16.430   4.210  16.570  1.00 86.68           N
ATOM   1460  CA  ASP A 110      16.569   4.842  17.871  1.00 86.68           C
ATOM   1461  C   ASP A 110      15.185   5.227  18.397  1.00 86.68           C
ATOM   1462  O   ASP A 110      14.428   4.368  18.847  1.00 86.68           O
ATOM   1463  HA  ASP A 110      17.063   4.100  18.499  1.00 86.68           H
ATOM   1464  CB  ASP A 110      17.410   6.117  17.777  1.00 86.68           C
ATOM   1465 1HB  ASP A 110      18.343   5.904  17.255  1.00 86.68           H
ATOM   1466 2HB  ASP A 110      16.879   6.865  17.188  1.00 86.68           H
ATOM   1467  CG  ASP A 110      17.714   6.678  19.168  1.00 86.68           C
ATOM   1468  OD1 ASP A 110      17.498   5.925  20.142  1.00 86.68           O
ATOM   1469  OD2 ASP A 110      18.155   7.846  19.225  1.00 86.68           O
ATOM   1470  HN  ASP A 110      15.706   4.587  15.992  1.00 86.68           H
ATOM   1471  N   GLN A 111      14.897   6.518  18.323  1.00 85.35           N
ATOM   1472  CA  GLN A 111      13.587   7.015  18.709  1.00 85.35           C
ATOM   1473  C   GLN A 111      13.114   8.085  17.723  1.00 85.35           C
ATOM   1474  O   GLN A 111      13.890   8.558  16.894  1.00 85.35           O
ATOM   1475  HA  GLN A 111      12.924   6.151  18.665  1.00 85.35           H
ATOM   1476  CB  GLN A 111      13.607   7.559  20.139  1.00 85.35           C
ATOM   1477 1HB  GLN A 111      12.620   7.939  20.402  1.00 85.35           H
ATOM   1478 2HB  GLN A 111      13.833   6.751  20.836  1.00 85.35           H
ATOM   1479  CG  GLN A 111      14.645   8.674  20.288  1.00 85.35           C
ATOM   1480 1HG  GLN A 111      15.639   8.280  20.078  1.00 85.35           H
ATOM   1481 2HG  GLN A 111      14.450   9.456  19.555  1.00 85.35           H
ATOM   1482  CD  GLN A 111      14.613   9.268  21.697  1.00 85.35           C
ATOM   1483  OE1 GLN A 111      13.566   9.467  22.292  1.00 85.35           O
ATOM   1484  NE2 GLN A 111      15.815   9.539  22.197  1.00 85.35           N
ATOM   1485 1HE2 GLN A 111      16.635   9.352  21.657  1.00 85.35           H
ATOM   1486 2HE2 GLN A 111      15.898   9.931  23.114  1.00 85.35           H
ATOM   1487  HN  GLN A 111      15.538   7.217  18.007  1.00 85.35           H
ATOM   1488  N   TRP A 112      11.841   8.435  17.845  1.00 89.66           N
ATOM   1489  CA  TRP A 112      11.259   9.451  16.984  1.00 89.66           C
ATOM   1490  C   TRP A 112      11.829  10.808  17.402  1.00 89.66           C
ATOM   1491  O   TRP A 112      11.480  11.332  18.459  1.00 89.66           O
ATOM   1492  HA  TRP A 112      11.550   9.224  15.958  1.00 89.66           H
ATOM   1493  CB  TRP A 112       9.731   9.402  17.035  1.00 89.66           C
ATOM   1494 1HB  TRP A 112       9.402   8.385  16.820  1.00 89.66           H
ATOM   1495 2HB  TRP A 112       9.404   9.634  18.049  1.00 89.66           H
ATOM   1496  CG  TRP A 112       9.045  10.362  16.061  1.00 89.66           C
ATOM   1497  CD1 TRP A 112       8.628  11.614  16.293  1.00 89.66           C
ATOM   1498  HD1 TRP A 112       8.732  12.128  17.248  1.00 89.66           H
ATOM   1499  CD2 TRP A 112       8.710  10.094  14.683  1.00 89.66           C
ATOM   1500  NE1 TRP A 112       8.052  12.171  15.169  1.00 89.66           N
ATOM   1501  HE1 TRP A 112       7.668  13.092  15.095  1.00 89.66           H
ATOM   1502  CE2 TRP A 112       8.104  11.218  14.159  1.00 89.66           C
ATOM   1503  CE3 TRP A 112       8.914   8.941  13.905  1.00 89.66           C
ATOM   1504  HE3 TRP A 112       9.390   8.042  14.295  1.00 89.66           H
ATOM   1505  CZ2 TRP A 112       7.651  11.298  12.837  1.00 89.66           C
ATOM   1506  HZ2 TRP A 112       7.174  12.197  12.447  1.00 89.66           H
ATOM   1507  CZ3 TRP A 112       8.455   9.038  12.586  1.00 89.66           C
ATOM   1508  HZ3 TRP A 112       8.588   8.171  11.938  1.00 89.66           H
ATOM   1509  CH2 TRP A 112       7.843  10.161  12.043  1.00 89.66           C
ATOM   1510  HH2 TRP A 112       7.513  10.157  11.004  1.00 89.66           H
ATOM   1511  HN  TRP A 112      11.214   8.038  18.515  1.00 89.66           H
ATOM   1512  N   LYS A 113      12.695  11.337  16.552  1.00 90.01           N
ATOM   1513  CA  LYS A 113      13.404  12.565  16.872  1.00 90.01           C
ATOM   1514  C   LYS A 113      12.698  13.746  16.203  1.00 90.01           C
ATOM   1515  O   LYS A 113      13.110  14.893  16.365  1.00 90.01           O
ATOM   1516  HA  LYS A 113      13.352  12.699  17.953  1.00 90.01           H
ATOM   1517  CB  LYS A 113      14.883  12.442  16.501  1.00 90.01           C
ATOM   1518 1HB  LYS A 113      14.977  12.172  15.449  1.00 90.01           H
ATOM   1519 2HB  LYS A 113      15.374  13.407  16.627  1.00 90.01           H
ATOM   1520  CG  LYS A 113      15.580  11.392  17.368  1.00 90.01           C
ATOM   1521 1HG  LYS A 113      15.507  11.675  18.418  1.00 90.01           H
ATOM   1522 2HG  LYS A 113      15.075  10.432  17.260  1.00 90.01           H
ATOM   1523  CD  LYS A 113      17.052  11.246  16.975  1.00 90.01           C
ATOM   1524 1HD  LYS A 113      17.127  10.999  15.916  1.00 90.01           H
ATOM   1525 2HD  LYS A 113      17.566  12.197  17.117  1.00 90.01           H
ATOM   1526  CE  LYS A 113      17.737  10.160  17.807  1.00 90.01           C
ATOM   1527 1HE  LYS A 113      17.708  10.430  18.863  1.00 90.01           H
ATOM   1528 2HE  LYS A 113      17.196   9.220  17.704  1.00 90.01           H
ATOM   1529  NZ  LYS A 113      19.140   9.982  17.373  1.00 90.01           N
ATOM   1530 1HZ  LYS A 113      19.546   9.189  17.857  1.00 90.01           H
ATOM   1531 2HZ  LYS A 113      19.166   9.816  16.373  1.00 90.01           H
ATOM   1532 3HZ  LYS A 113      19.670  10.818  17.590  1.00 90.01           H
ATOM   1533  HN  LYS A 113      12.915  10.943  15.659  1.00 90.01           H
ATOM   1534  N   PHE A 114      11.645  13.424  15.465  1.00 91.62           N
ATOM   1535  CA  PHE A 114      11.006  14.405  14.605  1.00 91.62           C
ATOM   1536  C   PHE A 114       9.779  15.014  15.286  1.00 91.62           C
ATOM   1537  O   PHE A 114       9.300  14.493  16.293  1.00 91.62           O
ATOM   1538  HA  PHE A 114      11.737  15.189  14.409  1.00 91.62           H
ATOM   1539  CB  PHE A 114      10.559  13.668  13.341  1.00 91.62           C
ATOM   1540 1HB  PHE A 114       9.755  12.979  13.599  1.00 91.62           H
ATOM   1541 2HB  PHE A 114      10.145  14.392  12.638  1.00 91.62           H
ATOM   1542  CG  PHE A 114      11.677  12.888  12.648  1.00 91.62           C
ATOM   1543  CD1 PHE A 114      12.613  13.547  11.913  1.00 91.62           C
ATOM   1544  HD1 PHE A 114      12.565  14.632  11.818  1.00 91.62           H
ATOM   1545  CD2 PHE A 114      11.736  11.534  12.766  1.00 91.62           C
ATOM   1546  HD2 PHE A 114      10.986  11.005  13.355  1.00 91.62           H
ATOM   1547  CE1 PHE A 114      13.651  12.823  11.270  1.00 91.62           C
ATOM   1548  HE1 PHE A 114      14.400  13.351  10.681  1.00 91.62           H
ATOM   1549  CE2 PHE A 114      12.774  10.809  12.122  1.00 91.62           C
ATOM   1550  HE2 PHE A 114      12.821   9.725  12.217  1.00 91.62           H
ATOM   1551  CZ  PHE A 114      13.709  11.469  11.388  1.00 91.62           C
ATOM   1552  HZ  PHE A 114      14.506  10.913  10.894  1.00 91.62           H
ATOM   1553  HN  PHE A 114      11.231  12.514  15.449  1.00 91.62           H
ATOM   1554  N   GLN A 115       9.305  16.110  14.711  1.00 91.72           N
ATOM   1555  CA  GLN A 115       8.161  16.812  15.267  1.00 91.72           C
ATOM   1556  C   GLN A 115       6.872  16.039  14.980  1.00 91.72           C
ATOM   1557  O   GLN A 115       6.855  15.146  14.134  1.00 91.72           O
ATOM   1558  HA  GLN A 115       8.339  16.850  16.342  1.00 91.72           H
ATOM   1559  CB  GLN A 115       8.077  18.240  14.723  1.00 91.72           C
ATOM   1560 1HB  GLN A 115       8.082  18.218  13.633  1.00 91.72           H
ATOM   1561 2HB  GLN A 115       7.134  18.694  15.028  1.00 91.72           H
ATOM   1562  CG  GLN A 115       9.245  19.089  15.227  1.00 91.72           C
ATOM   1563 1HG  GLN A 115      10.188  18.625  14.936  1.00 91.72           H
ATOM   1564 2HG  GLN A 115       9.215  20.072  14.757  1.00 91.72           H
ATOM   1565  CD  GLN A 115       9.195  19.243  16.748  1.00 91.72           C
ATOM   1566  OE1 GLN A 115       8.155  19.125  17.376  1.00 91.72           O
ATOM   1567  NE2 GLN A 115      10.373  19.512  17.304  1.00 91.72           N
ATOM   1568 1HE2 GLN A 115      11.188  19.596  16.732  1.00 91.72           H
ATOM   1569 2HE2 GLN A 115      10.443  19.630  18.295  1.00 91.72           H
ATOM   1570  HN  GLN A 115       9.688  16.516  13.881  1.00 91.72           H
ATOM   1571  N   THR A 116       5.824  16.411  15.701  1.00 92.28           N
ATOM   1572  CA  THR A 116       4.552  15.718  15.584  1.00 92.28           C
ATOM   1573  C   THR A 116       4.017  15.823  14.155  1.00 92.28           C
ATOM   1574  O   THR A 116       3.394  14.890  13.651  1.00 92.28           O
ATOM   1575  HA  THR A 116       4.717  14.660  15.787  1.00 92.28           H
ATOM   1576  CB  THR A 116       3.601  16.296  16.634  1.00 92.28           C
ATOM   1577  HB  THR A 116       3.296  17.308  16.367  1.00 92.28           H
ATOM   1578  OG1 THR A 116       4.318  16.173  17.859  1.00 92.28           O
ATOM   1579  HG1 THR A 116       3.906  16.757  18.557  1.00 92.28           H
ATOM   1580  CG2 THR A 116       2.359  15.427  16.840  1.00 92.28           C
ATOM   1581 1HG2 THR A 116       2.661  14.434  17.172  1.00 92.28           H
ATOM   1582 2HG2 THR A 116       1.812  15.346  15.901  1.00 92.28           H
ATOM   1583 3HG2 THR A 116       1.718  15.883  17.595  1.00 92.28           H
ATOM   1584  HN  THR A 116       5.835  17.168  16.354  1.00 92.28           H
ATOM   1585  N   PHE A 117       4.279  16.968  13.542  1.00 93.56           N
ATOM   1586  CA  PHE A 117       3.844  17.202  12.175  1.00 93.56           C
ATOM   1587  C   PHE A 117       4.306  16.072  11.252  1.00 93.56           C
ATOM   1588  O   PHE A 117       3.523  15.555  10.458  1.00 93.56           O
ATOM   1589  HA  PHE A 117       2.755  17.239  12.184  1.00 93.56           H
ATOM   1590  CB  PHE A 117       4.488  18.513  11.719  1.00 93.56           C
ATOM   1591 1HB  PHE A 117       4.137  19.321  12.360  1.00 93.56           H
ATOM   1592 2HB  PHE A 117       5.567  18.443  11.856  1.00 93.56           H
ATOM   1593  CG  PHE A 117       4.197  18.875  10.261  1.00 93.56           C
ATOM   1594  CD1 PHE A 117       5.153  18.695   9.311  1.00 93.56           C
ATOM   1595  HD1 PHE A 117       6.128  18.292   9.589  1.00 93.56           H
ATOM   1596  CD2 PHE A 117       2.981  19.377   9.915  1.00 93.56           C
ATOM   1597  HD2 PHE A 117       2.214  19.521  10.676  1.00 93.56           H
ATOM   1598  CE1 PHE A 117       4.883  19.031   7.959  1.00 93.56           C
ATOM   1599  HE1 PHE A 117       5.650  18.887   7.197  1.00 93.56           H
ATOM   1600  CE2 PHE A 117       2.710  19.713   8.562  1.00 93.56           C
ATOM   1601  HE2 PHE A 117       1.736  20.115   8.285  1.00 93.56           H
ATOM   1602  CZ  PHE A 117       3.667  19.533   7.613  1.00 93.56           C
ATOM   1603  HZ  PHE A 117       3.459  19.791   6.574  1.00 93.56           H
ATOM   1604  HN  PHE A 117       4.777  17.727  13.962  1.00 93.56           H
ATOM   1605  N   MET A 118       5.577  15.723  11.388  1.00 93.17           N
ATOM   1606  CA  MET A 118       6.166  14.699  10.542  1.00 93.17           C
ATOM   1607  C   MET A 118       5.516  13.337  10.797  1.00 93.17           C
ATOM   1608  O   MET A 118       5.364  12.536   9.876  1.00 93.17           O
ATOM   1609  HA  MET A 118       5.972  15.016   9.518  1.00 93.17           H
ATOM   1610  CB  MET A 118       7.668  14.608  10.821  1.00 93.17           C
ATOM   1611 1HB  MET A 118       8.101  15.608  10.833  1.00 93.17           H
ATOM   1612 2HB  MET A 118       7.833  14.177  11.809  1.00 93.17           H
ATOM   1613  CG  MET A 118       8.371  13.755   9.763  1.00 93.17           C
ATOM   1614 1HG  MET A 118       9.431  13.666  10.001  1.00 93.17           H
ATOM   1615 2HG  MET A 118       7.959  12.746   9.765  1.00 93.17           H
ATOM   1616  SD  MET A 118       8.168  14.493   8.150  1.00 93.17           S
ATOM   1617  CE  MET A 118       9.235  15.913   8.323  1.00 93.17           C
ATOM   1618 1HE  MET A 118       8.880  16.537   9.143  1.00 93.17           H
ATOM   1619 2HE  MET A 118      10.252  15.581   8.534  1.00 93.17           H
ATOM   1620 3HE  MET A 118       9.226  16.490   7.398  1.00 93.17           H
ATOM   1621  HN  MET A 118       6.200  16.126  12.059  1.00 93.17           H
ATOM   1622  N   CYS A 119       5.150  13.117  12.051  1.00 92.68           N
ATOM   1623  CA  CYS A 119       4.511  11.871  12.436  1.00 92.68           C
ATOM   1624  C   CYS A 119       3.171  11.771  11.703  1.00 92.68           C
ATOM   1625  O   CYS A 119       2.838  10.723  11.151  1.00 92.68           O
ATOM   1626  HA  CYS A 119       5.181  11.067  12.129  1.00 92.68           H
ATOM   1627  CB  CYS A 119       4.340  11.767  13.953  1.00 92.68           C
ATOM   1628 1HB  CYS A 119       5.317  11.750  14.437  1.00 92.68           H
ATOM   1629 2HB  CYS A 119       3.814  12.645  14.328  1.00 92.68           H
ATOM   1630  SG  CYS A 119       3.407  10.251  14.376  1.00 92.68           S
ATOM   1631  HN  CYS A 119       5.283  13.771  12.795  1.00 92.68           H
ATOM   1632  N   LYS A 120       2.440  12.875  11.721  1.00 93.64           N
ATOM   1633  CA  LYS A 120       1.144  12.925  11.065  1.00 93.64           C
ATOM   1634  C   LYS A 120       1.317  12.607   9.579  1.00 93.64           C
ATOM   1635  O   LYS A 120       0.609  11.762   9.034  1.00 93.64           O
ATOM   1636  HA  LYS A 120       0.521  12.151  11.513  1.00 93.64           H
ATOM   1637  CB  LYS A 120       0.460  14.268  11.331  1.00 93.64           C
ATOM   1638 1HB  LYS A 120       1.151  15.082  11.113  1.00 93.64           H
ATOM   1639 2HB  LYS A 120      -0.391  14.386  10.661  1.00 93.64           H
ATOM   1640  CG  LYS A 120      -0.010  14.365  12.784  1.00 93.64           C
ATOM   1641 1HG  LYS A 120      -0.669  13.528  13.014  1.00 93.64           H
ATOM   1642 2HG  LYS A 120       0.848  14.289  13.453  1.00 93.64           H
ATOM   1643  CD  LYS A 120      -0.744  15.684  13.036  1.00 93.64           C
ATOM   1644 1HD  LYS A 120      -0.052  16.518  12.915  1.00 93.64           H
ATOM   1645 2HD  LYS A 120      -1.532  15.813  12.294  1.00 93.64           H
ATOM   1646  CE  LYS A 120      -1.349  15.715  14.441  1.00 93.64           C
ATOM   1647 1HE  LYS A 120      -1.812  14.754  14.665  1.00 93.64           H
ATOM   1648 2HE  LYS A 120      -0.562  15.869  15.179  1.00 93.64           H
ATOM   1649  NZ  LYS A 120      -2.356  16.794  14.547  1.00 93.64           N
ATOM   1650 1HZ  LYS A 120      -2.737  16.810  15.487  1.00 93.64           H
ATOM   1651 2HZ  LYS A 120      -1.918  17.686  14.345  1.00 93.64           H
ATOM   1652 3HZ  LYS A 120      -3.103  16.626  13.883  1.00 93.64           H
ATOM   1653  HN  LYS A 120       2.718  13.723  12.172  1.00 93.64           H
ATOM   1654  N   VAL A 121       2.263  13.303   8.964  1.00 92.95           N
ATOM   1655  CA  VAL A 121       2.473  13.177   7.531  1.00 92.95           C
ATOM   1656  C   VAL A 121       2.829  11.727   7.198  1.00 92.95           C
ATOM   1657  O   VAL A 121       2.250  11.135   6.289  1.00 92.95           O
ATOM   1658  HA  VAL A 121       1.534  13.430   7.038  1.00 92.95           H
ATOM   1659  CB  VAL A 121       3.536  14.175   7.069  1.00 92.95           C
ATOM   1660  HB  VAL A 121       4.410  14.054   7.708  1.00 92.95           H
ATOM   1661  CG1 VAL A 121       3.965  13.890   5.628  1.00 92.95           C
ATOM   1662 1HG1 VAL A 121       4.379  12.884   5.564  1.00 92.95           H
ATOM   1663 2HG1 VAL A 121       3.100  13.970   4.969  1.00 92.95           H
ATOM   1664 3HG1 VAL A 121       4.721  14.614   5.324  1.00 92.95           H
ATOM   1665  CG2 VAL A 121       3.039  15.614   7.219  1.00 92.95           C
ATOM   1666 1HG2 VAL A 121       2.142  15.754   6.615  1.00 92.95           H
ATOM   1667 2HG2 VAL A 121       2.806  15.811   8.265  1.00 92.95           H
ATOM   1668 3HG2 VAL A 121       3.813  16.303   6.883  1.00 92.95           H
ATOM   1669  HN  VAL A 121       2.878  13.941   9.426  1.00 92.95           H
ATOM   1670  N   VAL A 122       3.780  11.196   7.952  1.00 92.44           N
ATOM   1671  CA  VAL A 122       4.381   9.918   7.610  1.00 92.44           C
ATOM   1672  C   VAL A 122       3.321   8.819   7.708  1.00 92.44           C
ATOM   1673  O   VAL A 122       3.244   7.948   6.843  1.00 92.44           O
ATOM   1674  HA  VAL A 122       4.726   9.982   6.578  1.00 92.44           H
ATOM   1675  CB  VAL A 122       5.597   9.656   8.501  1.00 92.44           C
ATOM   1676  HB  VAL A 122       5.316   9.887   9.528  1.00 92.44           H
ATOM   1677  CG1 VAL A 122       6.010   8.184   8.446  1.00 92.44           C
ATOM   1678 1HG1 VAL A 122       5.184   7.562   8.791  1.00 92.44           H
ATOM   1679 2HG1 VAL A 122       6.264   7.916   7.421  1.00 92.44           H
ATOM   1680 3HG1 VAL A 122       6.877   8.026   9.088  1.00 92.44           H
ATOM   1681  CG2 VAL A 122       6.765  10.568   8.117  1.00 92.44           C
ATOM   1682 1HG2 VAL A 122       7.044  10.382   7.080  1.00 92.44           H
ATOM   1683 2HG2 VAL A 122       6.465  11.610   8.231  1.00 92.44           H
ATOM   1684 3HG2 VAL A 122       7.616  10.361   8.765  1.00 92.44           H
ATOM   1685  HN  VAL A 122       4.140  11.624   8.782  1.00 92.44           H
ATOM   1686  N   ASN A 123       2.531   8.896   8.769  1.00 91.22           N
ATOM   1687  CA  ASN A 123       1.480   7.918   8.991  1.00 91.22           C
ATOM   1688  C   ASN A 123       0.449   8.018   7.865  1.00 91.22           C
ATOM   1689  O   ASN A 123      -0.025   7.002   7.360  1.00 91.22           O
ATOM   1690  HA  ASN A 123       1.986   6.952   9.008  1.00 91.22           H
ATOM   1691  CB  ASN A 123       0.760   8.175  10.316  1.00 91.22           C
ATOM   1692 1HB  ASN A 123       0.714   9.247  10.507  1.00 91.22           H
ATOM   1693 2HB  ASN A 123      -0.269   7.819  10.251  1.00 91.22           H
ATOM   1694  CG  ASN A 123       1.474   7.475  11.474  1.00 91.22           C
ATOM   1695  OD1 ASN A 123       2.210   6.519  11.296  1.00 91.22           O
ATOM   1696  ND2 ASN A 123       1.217   8.004  12.667  1.00 91.22           N
ATOM   1697 1HD2 ASN A 123       0.603   8.789  12.744  1.00 91.22           H
ATOM   1698 2HD2 ASN A 123       1.638   7.616  13.487  1.00 91.22           H
ATOM   1699  HN  ASN A 123       2.600   9.608   9.467  1.00 91.22           H
ATOM   1700  N   SER A 124       0.132   9.253   7.505  1.00 92.24           N
ATOM   1701  CA  SER A 124      -0.962   9.506   6.582  1.00 92.24           C
ATOM   1702  C   SER A 124      -0.555   9.097   5.165  1.00 92.24           C
ATOM   1703  O   SER A 124      -1.364   8.550   4.417  1.00 92.24           O
ATOM   1704  HA  SER A 124      -1.787   8.889   6.937  1.00 92.24           H
ATOM   1705  CB  SER A 124      -1.377  10.978   6.611  1.00 92.24           C
ATOM   1706 1HB  SER A 124      -0.572  11.590   6.205  1.00 92.24           H
ATOM   1707 2HB  SER A 124      -2.244  11.123   5.966  1.00 92.24           H
ATOM   1708  OG  SER A 124      -1.689  11.419   7.930  1.00 92.24           O
ATOM   1709  HG  SER A 124      -1.032  12.114   8.222  1.00 92.24           H
ATOM   1710  HN  SER A 124       0.606  10.070   7.833  1.00 92.24           H
ATOM   1711  N   MET A 125       0.698   9.378   4.839  1.00 91.58           N
ATOM   1712  CA  MET A 125       1.201   9.110   3.502  1.00 91.58           C
ATOM   1713  C   MET A 125       1.135   7.616   3.180  1.00 91.58           C
ATOM   1714  O   MET A 125       0.823   7.233   2.054  1.00 91.58           O
ATOM   1715  HA  MET A 125       0.548   9.663   2.827  1.00 91.58           H
ATOM   1716  CB  MET A 125       2.649   9.592   3.396  1.00 91.58           C
ATOM   1717 1HB  MET A 125       3.206   9.279   4.279  1.00 91.58           H
ATOM   1718 2HB  MET A 125       3.129   9.126   2.535  1.00 91.58           H
ATOM   1719  CG  MET A 125       2.712  11.114   3.259  1.00 91.58           C
ATOM   1720 1HG  MET A 125       2.104  11.583   4.033  1.00 91.58           H
ATOM   1721 2HG  MET A 125       3.736  11.459   3.405  1.00 91.58           H
ATOM   1722  SD  MET A 125       2.128  11.607   1.646  1.00 91.58           S
ATOM   1723  CE  MET A 125       1.187  13.058   2.086  1.00 91.58           C
ATOM   1724 1HE  MET A 125       0.393  12.780   2.779  1.00 91.58           H
ATOM   1725 2HE  MET A 125       1.844  13.787   2.561  1.00 91.58           H
ATOM   1726 3HE  MET A 125       0.750  13.494   1.188  1.00 91.58           H
ATOM   1727  HN  MET A 125       1.363   9.780   5.468  1.00 91.58           H
ATOM   1728  N   TYR A 126       1.432   6.812   4.190  1.00 87.72           N
ATOM   1729  CA  TYR A 126       1.386   5.368   4.036  1.00 87.72           C
ATOM   1730  C   TYR A 126      -0.023   4.901   3.663  1.00 87.72           C
ATOM   1731  O   TYR A 126      -0.193   4.109   2.737  1.00 87.72           O
ATOM   1732  HA  TYR A 126       2.075   5.092   3.238  1.00 87.72           H
ATOM   1733  CB  TYR A 126       1.759   4.786   5.401  1.00 87.72           C
ATOM   1734 1HB  TYR A 126       2.819   4.963   5.583  1.00 87.72           H
ATOM   1735 2HB  TYR A 126       1.208   5.320   6.175  1.00 87.72           H
ATOM   1736  CG  TYR A 126       1.476   3.288   5.537  1.00 87.72           C
ATOM   1737  CD1 TYR A 126       0.710   2.823   6.586  1.00 87.72           C
ATOM   1738  HD1 TYR A 126       0.305   3.522   7.317  1.00 87.72           H
ATOM   1739  CD2 TYR A 126       1.989   2.403   4.611  1.00 87.72           C
ATOM   1740  HD2 TYR A 126       2.594   2.770   3.782  1.00 87.72           H
ATOM   1741  CE1 TYR A 126       0.444   1.413   6.714  1.00 87.72           C
ATOM   1742  HE1 TYR A 126      -0.160   1.032   7.537  1.00 87.72           H
ATOM   1743  CE2 TYR A 126       1.723   0.993   4.738  1.00 87.72           C
ATOM   1744  HE2 TYR A 126       2.121   0.283   4.014  1.00 87.72           H
ATOM   1745  CZ  TYR A 126       0.964   0.568   5.784  1.00 87.72           C
ATOM   1746  OH  TYR A 126       0.713  -0.763   5.904  1.00 87.72           O
ATOM   1747  HH  TYR A 126       1.036  -1.247   5.091  1.00 87.72           H
ATOM   1748  HN  TYR A 126       1.701   7.131   5.099  1.00 87.72           H
ATOM   1749  N   LYS A 127      -0.996   5.411   4.403  1.00 87.34           N
ATOM   1750  CA  LYS A 127      -2.374   4.986   4.225  1.00 87.34           C
ATOM   1751  C   LYS A 127      -2.884   5.480   2.870  1.00 87.34           C
ATOM   1752  O   LYS A 127      -3.660   4.794   2.207  1.00 87.34           O
ATOM   1753  HA  LYS A 127      -2.381   3.896   4.220  1.00 87.34           H
ATOM   1754  CB  LYS A 127      -3.232   5.439   5.407  1.00 87.34           C
ATOM   1755 1HB  LYS A 127      -3.056   6.496   5.606  1.00 87.34           H
ATOM   1756 2HB  LYS A 127      -4.287   5.334   5.157  1.00 87.34           H
ATOM   1757  CG  LYS A 127      -2.915   4.620   6.660  1.00 87.34           C
ATOM   1758 1HG  LYS A 127      -1.844   4.657   6.862  1.00 87.34           H
ATOM   1759 2HG  LYS A 127      -3.417   5.059   7.523  1.00 87.34           H
ATOM   1760  CD  LYS A 127      -3.358   3.166   6.492  1.00 87.34           C
ATOM   1761 1HD  LYS A 127      -4.444   3.120   6.411  1.00 87.34           H
ATOM   1762 2HD  LYS A 127      -2.952   2.764   5.563  1.00 87.34           H
ATOM   1763  CE  LYS A 127      -2.892   2.310   7.671  1.00 87.34           C
ATOM   1764 1HE  LYS A 127      -1.845   2.522   7.890  1.00 87.34           H
ATOM   1765 2HE  LYS A 127      -3.463   2.568   8.563  1.00 87.34           H
ATOM   1766  NZ  LYS A 127      -3.060   0.872   7.366  1.00 87.34           N
ATOM   1767 1HZ  LYS A 127      -2.816   0.322   8.183  1.00 87.34           H
ATOM   1768 2HZ  LYS A 127      -4.025   0.690   7.113  1.00 87.34           H
ATOM   1769 3HZ  LYS A 127      -2.454   0.617   6.594  1.00 87.34           H
ATOM   1770  HN  LYS A 127      -0.855   6.102   5.113  1.00 87.34           H
ATOM   1771  N   MET A 128      -2.426   6.667   2.498  1.00 90.45           N
ATOM   1772  CA  MET A 128      -2.827   7.261   1.234  1.00 90.45           C
ATOM   1773  C   MET A 128      -2.353   6.411   0.053  1.00 90.45           C
ATOM   1774  O   MET A 128      -3.108   6.172  -0.887  1.00 90.45           O
ATOM   1775  HA  MET A 128      -3.917   7.289   1.255  1.00 90.45           H
ATOM   1776  CB  MET A 128      -2.237   8.668   1.121  1.00 90.45           C
ATOM   1777 1HB  MET A 128      -2.494   9.247   2.008  1.00 90.45           H
ATOM   1778 2HB  MET A 128      -1.149   8.608   1.084  1.00 90.45           H
ATOM   1779  CG  MET A 128      -2.756   9.382  -0.129  1.00 90.45           C
ATOM   1780 1HG  MET A 128      -2.518   8.797  -1.017  1.00 90.45           H
ATOM   1781 2HG  MET A 128      -3.842   9.467  -0.084  1.00 90.45           H
ATOM   1782  SD  MET A 128      -2.023  11.004  -0.254  1.00 90.45           S
ATOM   1783  CE  MET A 128      -0.316  10.554  -0.520  1.00 90.45           C
ATOM   1784 1HE  MET A 128       0.042   9.970   0.328  1.00 90.45           H
ATOM   1785 2HE  MET A 128      -0.235   9.960  -1.430  1.00 90.45           H
ATOM   1786 3HE  MET A 128       0.286  11.456  -0.621  1.00 90.45           H
ATOM   1787  HN  MET A 128      -1.794   7.218   3.042  1.00 90.45           H
ATOM   1788  N   ASN A 129      -1.103   5.979   0.141  1.00 89.06           N
ATOM   1789  CA  ASN A 129      -0.544   5.096  -0.868  1.00 89.06           C
ATOM   1790  C   ASN A 129      -1.366   3.807  -0.925  1.00 89.06           C
ATOM   1791  O   ASN A 129      -1.741   3.353  -2.004  1.00 89.06           O
ATOM   1792  HA  ASN A 129      -0.590   5.661  -1.799  1.00 89.06           H
ATOM   1793  CB  ASN A 129       0.901   4.721  -0.533  1.00 89.06           C
ATOM   1794 1HB  ASN A 129       1.551   5.581  -0.695  1.00 89.06           H
ATOM   1795 2HB  ASN A 129       0.977   4.460   0.523  1.00 89.06           H
ATOM   1796  CG  ASN A 129       1.376   3.547  -1.391  1.00 89.06           C
ATOM   1797  OD1 ASN A 129       1.171   2.388  -1.070  1.00 89.06           O
ATOM   1798  ND2 ASN A 129       2.021   3.910  -2.496  1.00 89.06           N
ATOM   1799 1HD2 ASN A 129       2.155   4.880  -2.700  1.00 89.06           H
ATOM   1800 2HD2 ASN A 129       2.370   3.214  -3.123  1.00 89.06           H
ATOM   1801  HN  ASN A 129      -0.479   6.221   0.884  1.00 89.06           H
ATOM   1802  N   PHE A 130      -1.622   3.255   0.252  1.00 85.43           N
ATOM   1803  CA  PHE A 130      -2.252   1.948   0.344  1.00 85.43           C
ATOM   1804  C   PHE A 130      -3.587   1.929  -0.402  1.00 85.43           C
ATOM   1805  O   PHE A 130      -3.819   1.064  -1.245  1.00 85.43           O
ATOM   1806  HA  PHE A 130      -1.572   1.229  -0.113  1.00 85.43           H
ATOM   1807  CB  PHE A 130      -2.506   1.678   1.828  1.00 85.43           C
ATOM   1808 1HB  PHE A 130      -1.565   1.768   2.370  1.00 85.43           H
ATOM   1809 2HB  PHE A 130      -3.173   2.447   2.218  1.00 85.43           H
ATOM   1810  CG  PHE A 130      -3.114   0.304   2.115  1.00 85.43           C
ATOM   1811  CD1 PHE A 130      -4.383   0.208   2.596  1.00 85.43           C
ATOM   1812  HD1 PHE A 130      -4.966   1.111   2.777  1.00 85.43           H
ATOM   1813  CD2 PHE A 130      -2.386  -0.823   1.889  1.00 85.43           C
ATOM   1814  HD2 PHE A 130      -1.369  -0.746   1.504  1.00 85.43           H
ATOM   1815  CE1 PHE A 130      -4.947  -1.067   2.862  1.00 85.43           C
ATOM   1816  HE1 PHE A 130      -5.964  -1.144   3.248  1.00 85.43           H
ATOM   1817  CE2 PHE A 130      -2.950  -2.098   2.156  1.00 85.43           C
ATOM   1818  HE2 PHE A 130      -2.367  -3.001   1.975  1.00 85.43           H
ATOM   1819  CZ  PHE A 130      -4.219  -2.194   2.637  1.00 85.43           C
ATOM   1820  HZ  PHE A 130      -4.652  -3.173   2.841  1.00 85.43           H
ATOM   1821  HN  PHE A 130      -1.408   3.683   1.130  1.00 85.43           H
ATOM   1822  N   TYR A 131      -4.431   2.894  -0.065  1.00 86.12           N
ATOM   1823  CA  TYR A 131      -5.766   2.953  -0.635  1.00 86.12           C
ATOM   1824  C   TYR A 131      -5.713   3.313  -2.121  1.00 86.12           C
ATOM   1825  O   TYR A 131      -6.423   2.721  -2.932  1.00 86.12           O
ATOM   1826  HA  TYR A 131      -6.224   1.970  -0.522  1.00 86.12           H
ATOM   1827  CB  TYR A 131      -6.498   4.064   0.121  1.00 86.12           C
ATOM   1828 1HB  TYR A 131      -5.884   4.965   0.105  1.00 86.12           H
ATOM   1829 2HB  TYR A 131      -7.423   4.299  -0.406  1.00 86.12           H
ATOM   1830  CG  TYR A 131      -6.829   3.716   1.573  1.00 86.12           C
ATOM   1831  CD1 TYR A 131      -7.405   2.499   1.877  1.00 86.12           C
ATOM   1832  HD1 TYR A 131      -7.624   1.787   1.082  1.00 86.12           H
ATOM   1833  CD2 TYR A 131      -6.551   4.618   2.580  1.00 86.12           C
ATOM   1834  HD2 TYR A 131      -6.096   5.579   2.340  1.00 86.12           H
ATOM   1835  CE1 TYR A 131      -7.717   2.171   3.244  1.00 86.12           C
ATOM   1836  HE1 TYR A 131      -8.172   1.214   3.497  1.00 86.12           H
ATOM   1837  CE2 TYR A 131      -6.863   4.290   3.947  1.00 86.12           C
ATOM   1838  HE2 TYR A 131      -6.649   4.993   4.752  1.00 86.12           H
ATOM   1839  CZ  TYR A 131      -7.430   3.083   4.211  1.00 86.12           C
ATOM   1840  OH  TYR A 131      -7.725   2.773   5.502  1.00 86.12           O
ATOM   1841  HH  TYR A 131      -7.571   3.568   6.089  1.00 86.12           H
ATOM   1842  HN  TYR A 131      -4.215   3.624   0.583  1.00 86.12           H
ATOM   1843  N   SER A 132      -4.864   4.281  -2.433  1.00 89.19           N
ATOM   1844  CA  SER A 132      -4.774   4.789  -3.791  1.00 89.19           C
ATOM   1845  C   SER A 132      -4.309   3.678  -4.735  1.00 89.19           C
ATOM   1846  O   SER A 132      -4.833   3.537  -5.839  1.00 89.19           O
ATOM   1847  HA  SER A 132      -5.784   5.110  -4.046  1.00 89.19           H
ATOM   1848  CB  SER A 132      -3.823   5.985  -3.870  1.00 89.19           C
ATOM   1849 1HB  SER A 132      -3.718   6.296  -4.909  1.00 89.19           H
ATOM   1850 2HB  SER A 132      -4.254   6.826  -3.327  1.00 89.19           H
ATOM   1851  OG  SER A 132      -2.538   5.682  -3.334  1.00 89.19           O
ATOM   1852  HG  SER A 132      -2.405   6.167  -2.470  1.00 89.19           H
ATOM   1853  HN  SER A 132      -4.246   4.716  -1.777  1.00 89.19           H
ATOM   1854  N   CYS A 133      -3.330   2.918  -4.266  1.00 83.10           N
ATOM   1855  CA  CYS A 133      -2.782   1.830  -5.059  1.00 83.10           C
ATOM   1856  C   CYS A 133      -3.898   0.818  -5.323  1.00 83.10           C
ATOM   1857  O   CYS A 133      -4.085   0.377  -6.456  1.00 83.10           O
ATOM   1858  HA  CYS A 133      -2.429   2.270  -5.992  1.00 83.10           H
ATOM   1859  CB  CYS A 133      -1.576   1.184  -4.375  1.00 83.10           C
ATOM   1860 1HB  CYS A 133      -1.793   1.014  -3.320  1.00 83.10           H
ATOM   1861 2HB  CYS A 133      -1.374   0.210  -4.820  1.00 83.10           H
ATOM   1862  SG  CYS A 133      -0.108   2.264  -4.543  1.00 83.10           S
ATOM   1863  HG  CYS A 133      -0.474   3.142  -3.614  1.00 83.10           H
ATOM   1864  HN  CYS A 133      -2.914   3.035  -3.364  1.00 83.10           H
ATOM   1865  N   VAL A 134      -4.611   0.480  -4.259  1.00 81.68           N
ATOM   1866  CA  VAL A 134      -5.678  -0.502  -4.354  1.00 81.68           C
ATOM   1867  C   VAL A 134      -6.678  -0.060  -5.424  1.00 81.68           C
ATOM   1868  O   VAL A 134      -7.057  -0.849  -6.288  1.00 81.68           O
ATOM   1869  HA  VAL A 134      -5.230  -1.446  -4.661  1.00 81.68           H
ATOM   1870  CB  VAL A 134      -6.323  -0.708  -2.981  1.00 81.68           C
ATOM   1871  HB  VAL A 134      -6.399   0.265  -2.497  1.00 81.68           H
ATOM   1872  CG1 VAL A 134      -7.737  -1.276  -3.120  1.00 81.68           C
ATOM   1873 1HG1 VAL A 134      -8.352  -0.583  -3.694  1.00 81.68           H
ATOM   1874 2HG1 VAL A 134      -7.694  -2.236  -3.634  1.00 81.68           H
ATOM   1875 3HG1 VAL A 134      -8.172  -1.413  -2.130  1.00 81.68           H
ATOM   1876  CG2 VAL A 134      -5.455  -1.607  -2.098  1.00 81.68           C
ATOM   1877 1HG2 VAL A 134      -5.333  -2.578  -2.576  1.00 81.68           H
ATOM   1878 2HG2 VAL A 134      -4.478  -1.145  -1.959  1.00 81.68           H
ATOM   1879 3HG2 VAL A 134      -5.937  -1.737  -1.128  1.00 81.68           H
ATOM   1880  HN  VAL A 134      -4.469   0.863  -3.346  1.00 81.68           H
ATOM   1881  N   LEU A 135      -7.077   1.200  -5.331  1.00 84.21           N
ATOM   1882  CA  LEU A 135      -8.115   1.723  -6.203  1.00 84.21           C
ATOM   1883  C   LEU A 135      -7.600   1.747  -7.644  1.00 84.21           C
ATOM   1884  O   LEU A 135      -8.351   1.477  -8.580  1.00 84.21           O
ATOM   1885  HA  LEU A 135      -8.961   1.038  -6.151  1.00 84.21           H
ATOM   1886  CB  LEU A 135      -8.602   3.084  -5.701  1.00 84.21           C
ATOM   1887 1HB  LEU A 135      -7.738   3.739  -5.593  1.00 84.21           H
ATOM   1888 2HB  LEU A 135      -9.241   3.523  -6.466  1.00 84.21           H
ATOM   1889  CG  LEU A 135      -9.369   3.075  -4.378  1.00 84.21           C
ATOM   1890  HG  LEU A 135      -8.781   2.522  -3.645  1.00 84.21           H
ATOM   1891  CD1 LEU A 135      -9.546   4.495  -3.837  1.00 84.21           C
ATOM   1892 1HD1 LEU A 135      -8.568   4.945  -3.670  1.00 84.21           H
ATOM   1893 2HD1 LEU A 135     -10.103   5.092  -4.560  1.00 84.21           H
ATOM   1894 3HD1 LEU A 135     -10.095   4.460  -2.896  1.00 84.21           H
ATOM   1895  CD2 LEU A 135     -10.707   2.346  -4.524  1.00 84.21           C
ATOM   1896 1HD2 LEU A 135     -11.314   2.850  -5.277  1.00 84.21           H
ATOM   1897 2HD2 LEU A 135     -10.528   1.316  -4.831  1.00 84.21           H
ATOM   1898 3HD2 LEU A 135     -11.232   2.355  -3.569  1.00 84.21           H
ATOM   1899  HN  LEU A 135      -6.704   1.858  -4.676  1.00 84.21           H
ATOM   1900  N   LEU A 136      -6.323   2.073  -7.776  1.00 86.13           N
ATOM   1901  CA  LEU A 136      -5.709   2.176  -9.089  1.00 86.13           C
ATOM   1902  C   LEU A 136      -5.691   0.795  -9.749  1.00 86.13           C
ATOM   1903  O   LEU A 136      -6.023   0.661 -10.925  1.00 86.13           O
ATOM   1904  HA  LEU A 136      -6.332   2.838  -9.691  1.00 86.13           H
ATOM   1905  CB  LEU A 136      -4.328   2.826  -8.986  1.00 86.13           C
ATOM   1906 1HB  LEU A 136      -3.802   2.384  -8.139  1.00 86.13           H
ATOM   1907 2HB  LEU A 136      -3.760   2.571  -9.881  1.00 86.13           H
ATOM   1908  CG  LEU A 136      -4.312   4.347  -8.822  1.00 86.13           C
ATOM   1909  HG  LEU A 136      -5.016   4.612  -8.033  1.00 86.13           H
ATOM   1910  CD1 LEU A 136      -2.932   4.837  -8.381  1.00 86.13           C
ATOM   1911 1HD1 LEU A 136      -2.672   4.380  -7.426  1.00 86.13           H
ATOM   1912 2HD1 LEU A 136      -2.191   4.559  -9.130  1.00 86.13           H
ATOM   1913 3HD1 LEU A 136      -2.949   5.921  -8.272  1.00 86.13           H
ATOM   1914  CD2 LEU A 136      -4.785   5.041 -10.101  1.00 86.13           C
ATOM   1915 1HD2 LEU A 136      -4.125   4.771 -10.926  1.00 86.13           H
ATOM   1916 2HD2 LEU A 136      -5.802   4.724 -10.332  1.00 86.13           H
ATOM   1917 3HD2 LEU A 136      -4.765   6.121  -9.957  1.00 86.13           H
ATOM   1918  HN  LEU A 136      -5.712   2.265  -7.008  1.00 86.13           H
ATOM   1919  N   ILE A 137      -5.300  -0.196  -8.961  1.00 77.37           N
ATOM   1920  CA  ILE A 137      -5.167  -1.550  -9.472  1.00 77.37           C
ATOM   1921  C   ILE A 137      -6.536  -2.053  -9.933  1.00 77.37           C
ATOM   1922  O   ILE A 137      -6.640  -2.736 -10.951  1.00 77.37           O
ATOM   1923  HA  ILE A 137      -4.505  -1.509 -10.337  1.00 77.37           H
ATOM   1924  CB  ILE A 137      -4.498  -2.452  -8.433  1.00 77.37           C
ATOM   1925  HB  ILE A 137      -5.008  -2.310  -7.480  1.00 77.37           H
ATOM   1926  CG1 ILE A 137      -3.034  -2.058  -8.226  1.00 77.37           C
ATOM   1927 1HG1 ILE A 137      -2.445  -2.371  -9.088  1.00 77.37           H
ATOM   1928 2HG1 ILE A 137      -2.952  -0.973  -8.160  1.00 77.37           H
ATOM   1929  CG2 ILE A 137      -4.648  -3.927  -8.810  1.00 77.37           C
ATOM   1930 1HG2 ILE A 137      -5.706  -4.183  -8.865  1.00 77.37           H
ATOM   1931 2HG2 ILE A 137      -4.180  -4.104  -9.779  1.00 77.37           H
ATOM   1932 3HG2 ILE A 137      -4.164  -4.546  -8.054  1.00 77.37           H
ATOM   1933  CD1 ILE A 137      -2.469  -2.697  -6.956  1.00 77.37           C
ATOM   1934 1HD1 ILE A 137      -3.046  -2.362  -6.094  1.00 77.37           H
ATOM   1935 2HD1 ILE A 137      -2.532  -3.782  -7.036  1.00 77.37           H
ATOM   1936 3HD1 ILE A 137      -1.427  -2.400  -6.833  1.00 77.37           H
ATOM   1937  HN  ILE A 137      -5.077  -0.086  -7.993  1.00 77.37           H
ATOM   1938  N   MET A 138      -7.553  -1.696  -9.162  1.00 78.34           N
ATOM   1939  CA  MET A 138      -8.923  -1.992  -9.545  1.00 78.34           C
ATOM   1940  C   MET A 138      -9.245  -1.409 -10.922  1.00 78.34           C
ATOM   1941  O   MET A 138      -9.750  -2.112 -11.796  1.00 78.34           O
ATOM   1942  HA  MET A 138      -8.990  -3.079  -9.579  1.00 78.34           H
ATOM   1943  CB  MET A 138      -9.882  -1.407  -8.506  1.00 78.34           C
ATOM   1944 1HB  MET A 138      -9.773  -1.944  -7.563  1.00 78.34           H
ATOM   1945 2HB  MET A 138      -9.623  -0.366  -8.312  1.00 78.34           H
ATOM   1946  CG  MET A 138     -11.332  -1.497  -8.986  1.00 78.34           C
ATOM   1947 1HG  MET A 138     -11.510  -0.762  -9.771  1.00 78.34           H
ATOM   1948 2HG  MET A 138     -11.520  -2.479  -9.420  1.00 78.34           H
ATOM   1949  SD  MET A 138     -12.445  -1.212  -7.620  1.00 78.34           S
ATOM   1950  CE  MET A 138     -12.388   0.571  -7.541  1.00 78.34           C
ATOM   1951 1HE  MET A 138     -11.364   0.893  -7.352  1.00 78.34           H
ATOM   1952 2HE  MET A 138     -12.732   0.988  -8.488  1.00 78.34           H
ATOM   1953 3HE  MET A 138     -13.033   0.920  -6.735  1.00 78.34           H
ATOM   1954  HN  MET A 138      -7.452  -1.215  -8.291  1.00 78.34           H
ATOM   1955  N   CYS A 139      -8.940  -0.128 -11.074  1.00 82.48           N
ATOM   1956  CA  CYS A 139      -9.320   0.595 -12.275  1.00 82.48           C
ATOM   1957  C   CYS A 139      -8.566  -0.012 -13.460  1.00 82.48           C
ATOM   1958  O   CYS A 139      -9.115  -0.131 -14.554  1.00 82.48           O
ATOM   1959  HA  CYS A 139     -10.395   0.464 -12.392  1.00 82.48           H
ATOM   1960  CB  CYS A 139      -9.055   2.096 -12.139  1.00 82.48           C
ATOM   1961 1HB  CYS A 139      -8.034   2.264 -11.797  1.00 82.48           H
ATOM   1962 2HB  CYS A 139      -9.149   2.580 -13.112  1.00 82.48           H
ATOM   1963  SG  CYS A 139     -10.240   2.835 -10.957  1.00 82.48           S
ATOM   1964  HG  CYS A 139      -9.619   2.417  -9.858  1.00 82.48           H
ATOM   1965  HN  CYS A 139      -8.443   0.412 -10.394  1.00 82.48           H
ATOM   1966  N   ILE A 140      -7.319  -0.380 -13.202  1.00 78.90           N
ATOM   1967  CA  ILE A 140      -6.490  -0.988 -14.228  1.00 78.90           C
ATOM   1968  C   ILE A 140      -7.157  -2.273 -14.722  1.00 78.90           C
ATOM   1969  O   ILE A 140      -7.177  -2.546 -15.921  1.00 78.90           O
ATOM   1970  HA  ILE A 140      -6.434  -0.286 -15.061  1.00 78.90           H
ATOM   1971  CB  ILE A 140      -5.064  -1.193 -13.713  1.00 78.90           C
ATOM   1972  HB  ILE A 140      -5.121  -1.625 -12.714  1.00 78.90           H
ATOM   1973  CG1 ILE A 140      -4.328   0.142 -13.588  1.00 78.90           C
ATOM   1974 1HG1 ILE A 140      -4.091   0.525 -14.581  1.00 78.90           H
ATOM   1975 2HG1 ILE A 140      -4.978   0.876 -13.110  1.00 78.90           H
ATOM   1976  CG2 ILE A 140      -4.302  -2.187 -14.592  1.00 78.90           C
ATOM   1977 1HG2 ILE A 140      -4.818  -3.148 -14.586  1.00 78.90           H
ATOM   1978 2HG2 ILE A 140      -4.254  -1.808 -15.613  1.00 78.90           H
ATOM   1979 3HG2 ILE A 140      -3.292  -2.315 -14.204  1.00 78.90           H
ATOM   1980  CD1 ILE A 140      -3.042  -0.015 -12.775  1.00 78.90           C
ATOM   1981 1HD1 ILE A 140      -3.286  -0.375 -11.775  1.00 78.90           H
ATOM   1982 2HD1 ILE A 140      -2.385  -0.731 -13.268  1.00 78.90           H
ATOM   1983 3HD1 ILE A 140      -2.539   0.949 -12.701  1.00 78.90           H
ATOM   1984  HN  ILE A 140      -6.876  -0.268 -12.312  1.00 78.90           H
ATOM   1985  N   SER A 141      -7.688  -3.029 -13.771  1.00 75.21           N
ATOM   1986  CA  SER A 141      -8.236  -4.340 -14.076  1.00 75.21           C
ATOM   1987  C   SER A 141      -9.506  -4.194 -14.916  1.00 75.21           C
ATOM   1988  O   SER A 141      -9.735  -4.972 -15.841  1.00 75.21           O
ATOM   1989  HA  SER A 141      -7.458  -4.852 -14.643  1.00 75.21           H
ATOM   1990  CB  SER A 141      -8.532  -5.124 -12.796  1.00 75.21           C
ATOM   1991 1HB  SER A 141      -9.304  -4.607 -12.226  1.00 75.21           H
ATOM   1992 2HB  SER A 141      -8.931  -6.104 -13.056  1.00 75.21           H
ATOM   1993  OG  SER A 141      -7.371  -5.283 -11.986  1.00 75.21           O
ATOM   1994  HG  SER A 141      -7.318  -4.544 -11.315  1.00 75.21           H
ATOM   1995  HN  SER A 141      -7.748  -2.759 -12.810  1.00 75.21           H
ATOM   1996  N   VAL A 142     -10.299  -3.192 -14.564  1.00 75.94           N
ATOM   1997  CA  VAL A 142     -11.509  -2.898 -15.311  1.00 75.94           C
ATOM   1998  C   VAL A 142     -11.133  -2.431 -16.719  1.00 75.94           C
ATOM   1999  O   VAL A 142     -11.757  -2.837 -17.699  1.00 75.94           O
ATOM   2000  HA  VAL A 142     -12.081  -3.822 -15.389  1.00 75.94           H
ATOM   2001  CB  VAL A 142     -12.359  -1.878 -14.551  1.00 75.94           C
ATOM   2002  HB  VAL A 142     -11.737  -1.005 -14.352  1.00 75.94           H
ATOM   2003  CG1 VAL A 142     -13.553  -1.422 -15.392  1.00 75.94           C
ATOM   2004 1HG1 VAL A 142     -13.194  -0.961 -16.312  1.00 75.94           H
ATOM   2005 2HG1 VAL A 142     -14.175  -2.283 -15.635  1.00 75.94           H
ATOM   2006 3HG1 VAL A 142     -14.139  -0.698 -14.827  1.00 75.94           H
ATOM   2007  CG2 VAL A 142     -12.819  -2.443 -13.205  1.00 75.94           C
ATOM   2008 1HG2 VAL A 142     -13.417  -3.339 -13.373  1.00 75.94           H
ATOM   2009 2HG2 VAL A 142     -11.949  -2.694 -12.599  1.00 75.94           H
ATOM   2010 3HG2 VAL A 142     -13.421  -1.697 -12.685  1.00 75.94           H
ATOM   2011  HN  VAL A 142     -10.125  -2.589 -13.786  1.00 75.94           H
ATOM   2012  N   ASP A 143     -10.115  -1.585 -16.776  1.00 76.63           N
ATOM   2013  CA  ASP A 143      -9.705  -0.991 -18.037  1.00 76.63           C
ATOM   2014  C   ASP A 143      -9.253  -2.097 -18.993  1.00 76.63           C
ATOM   2015  O   ASP A 143      -9.583  -2.071 -20.178  1.00 76.63           O
ATOM   2016  HA  ASP A 143     -10.582  -0.457 -18.401  1.00 76.63           H
ATOM   2017  CB  ASP A 143      -8.530  -0.031 -17.837  1.00 76.63           C
ATOM   2018 1HB  ASP A 143      -8.790   0.715 -17.086  1.00 76.63           H
ATOM   2019 2HB  ASP A 143      -7.668  -0.579 -17.456  1.00 76.63           H
ATOM   2020  CG  ASP A 143      -8.161   0.664 -19.149  1.00 76.63           C
ATOM   2021  OD1 ASP A 143      -9.087   1.224 -19.774  1.00 76.63           O
ATOM   2022  OD2 ASP A 143      -6.961   0.619 -19.497  1.00 76.63           O
ATOM   2023  HN  ASP A 143      -9.576  -1.306 -15.982  1.00 76.63           H
ATOM   2024  N   ARG A 144      -8.506  -3.043 -18.443  1.00 71.55           N
ATOM   2025  CA  ARG A 144      -8.022  -4.165 -19.229  1.00 71.55           C
ATOM   2026  C   ARG A 144      -9.198  -4.967 -19.790  1.00 71.55           C
ATOM   2027  O   ARG A 144      -9.195  -5.342 -20.962  1.00 71.55           O
ATOM   2028  HA  ARG A 144      -7.437  -3.713 -20.030  1.00 71.55           H
ATOM   2029  CB  ARG A 144      -7.141  -5.089 -18.385  1.00 71.55           C
ATOM   2030 1HB  ARG A 144      -7.560  -5.181 -17.383  1.00 71.55           H
ATOM   2031 2HB  ARG A 144      -7.133  -6.088 -18.820  1.00 71.55           H
ATOM   2032  CG  ARG A 144      -5.710  -4.553 -18.298  1.00 71.55           C
ATOM   2033 1HG  ARG A 144      -5.333  -4.350 -19.300  1.00 71.55           H
ATOM   2034 2HG  ARG A 144      -5.705  -3.606 -17.758  1.00 71.55           H
ATOM   2035  CD  ARG A 144      -4.792  -5.554 -17.593  1.00 71.55           C
ATOM   2036 1HD  ARG A 144      -5.035  -5.597 -16.531  1.00 71.55           H
ATOM   2037 2HD  ARG A 144      -4.951  -6.553 -17.998  1.00 71.55           H
ATOM   2038  NE  ARG A 144      -3.378  -5.156 -17.772  1.00 71.55           N
ATOM   2039  HE  ARG A 144      -3.189  -4.224 -18.081  1.00 71.55           H
ATOM   2040  CZ  ARG A 144      -2.335  -5.966 -17.546  1.00 71.55           C
ATOM   2041  NH1 ARG A 144      -2.530  -7.225 -17.130  1.00 71.55           N
ATOM   2042 1HH1 ARG A 144      -3.459  -7.566 -16.987  1.00 71.55           H
ATOM   2043 2HH1 ARG A 144      -1.746  -7.824 -16.964  1.00 71.55           H
ATOM   2044  NH2 ARG A 144      -1.095  -5.499 -17.741  1.00 71.55           N
ATOM   2045 1HH2 ARG A 144      -0.306  -6.091 -17.577  1.00 71.55           H
ATOM   2046 2HH2 ARG A 144      -0.958  -4.558 -18.051  1.00 71.55           H
ATOM   2047  HN  ARG A 144      -8.232  -3.051 -17.482  1.00 71.55           H
ATOM   2048  N   TYR A 145     -10.175  -5.206 -18.928  1.00 71.53           N
ATOM   2049  CA  TYR A 145     -11.357  -5.953 -19.325  1.00 71.53           C
ATOM   2050  C   TYR A 145     -12.048  -5.291 -20.518  1.00 71.53           C
ATOM   2051  O   TYR A 145     -12.335  -5.949 -21.517  1.00 71.53           O
ATOM   2052  HA  TYR A 145     -11.041  -6.957 -19.608  1.00 71.53           H
ATOM   2053  CB  TYR A 145     -12.301  -5.919 -18.121  1.00 71.53           C
ATOM   2054 1HB  TYR A 145     -11.897  -6.561 -17.338  1.00 71.53           H
ATOM   2055 2HB  TYR A 145     -12.326  -4.905 -17.720  1.00 71.53           H
ATOM   2056  CG  TYR A 145     -13.730  -6.363 -18.438  1.00 71.53           C
ATOM   2057  CD1 TYR A 145     -14.768  -5.458 -18.353  1.00 71.53           C
ATOM   2058  HD1 TYR A 145     -14.570  -4.427 -18.059  1.00 71.53           H
ATOM   2059  CD2 TYR A 145     -13.981  -7.668 -18.810  1.00 71.53           C
ATOM   2060  HD2 TYR A 145     -13.160  -8.383 -18.877  1.00 71.53           H
ATOM   2061  CE1 TYR A 145     -16.114  -5.876 -18.651  1.00 71.53           C
ATOM   2062  HE1 TYR A 145     -16.943  -5.171 -18.588  1.00 71.53           H
ATOM   2063  CE2 TYR A 145     -15.326  -8.086 -19.108  1.00 71.53           C
ATOM   2064  HE2 TYR A 145     -15.538  -9.114 -19.403  1.00 71.53           H
ATOM   2065  CZ  TYR A 145     -16.326  -7.169 -19.014  1.00 71.53           C
ATOM   2066  OH  TYR A 145     -17.597  -7.563 -19.297  1.00 71.53           O
ATOM   2067  HH  TYR A 145     -17.609  -8.536 -19.529  1.00 71.53           H
ATOM   2068  HN  TYR A 145     -10.168  -4.900 -17.976  1.00 71.53           H
ATOM   2069  N   ILE A 146     -12.297  -3.998 -20.375  1.00 73.05           N
ATOM   2070  CA  ILE A 146     -13.031  -3.260 -21.389  1.00 73.05           C
ATOM   2071  C   ILE A 146     -12.257  -3.304 -22.708  1.00 73.05           C
ATOM   2072  O   ILE A 146     -12.845  -3.486 -23.772  1.00 73.05           O
ATOM   2073  HA  ILE A 146     -13.987  -3.765 -21.533  1.00 73.05           H
ATOM   2074  CB  ILE A 146     -13.338  -1.842 -20.903  1.00 73.05           C
ATOM   2075  HB  ILE A 146     -12.409  -1.393 -20.551  1.00 73.05           H
ATOM   2076  CG1 ILE A 146     -14.306  -1.866 -19.719  1.00 73.05           C
ATOM   2077 1HG1 ILE A 146     -15.292  -2.186 -20.056  1.00 73.05           H
ATOM   2078 2HG1 ILE A 146     -13.968  -2.596 -18.983  1.00 73.05           H
ATOM   2079  CG2 ILE A 146     -13.855  -0.970 -22.049  1.00 73.05           C
ATOM   2080 1HG2 ILE A 146     -13.100  -0.915 -22.833  1.00 73.05           H
ATOM   2081 2HG2 ILE A 146     -14.769  -1.406 -22.454  1.00 73.05           H
ATOM   2082 3HG2 ILE A 146     -14.065   0.033 -21.676  1.00 73.05           H
ATOM   2083  CD1 ILE A 146     -14.408  -0.485 -19.066  1.00 73.05           C
ATOM   2084 1HD1 ILE A 146     -13.425  -0.179 -18.709  1.00 73.05           H
ATOM   2085 2HD1 ILE A 146     -14.769   0.237 -19.799  1.00 73.05           H
ATOM   2086 3HD1 ILE A 146     -15.102  -0.531 -18.227  1.00 73.05           H
ATOM   2087  HN  ILE A 146     -12.006  -3.456 -19.586  1.00 73.05           H
ATOM   2088  N   ALA A 147     -10.947  -3.135 -22.594  1.00 73.14           N
ATOM   2089  CA  ALA A 147     -10.099  -3.045 -23.770  1.00 73.14           C
ATOM   2090  C   ALA A 147     -10.162  -4.365 -24.541  1.00 73.14           C
ATOM   2091  O   ALA A 147     -10.005  -4.384 -25.761  1.00 73.14           O
ATOM   2092  HA  ALA A 147     -10.490  -2.247 -24.400  1.00 73.14           H
ATOM   2093  CB  ALA A 147      -8.674  -2.686 -23.345  1.00 73.14           C
ATOM   2094 1HB  ALA A 147      -8.680  -1.727 -22.828  1.00 73.14           H
ATOM   2095 2HB  ALA A 147      -8.288  -3.457 -22.678  1.00 73.14           H
ATOM   2096 3HB  ALA A 147      -8.038  -2.619 -24.228  1.00 73.14           H
ATOM   2097  HN  ALA A 147     -10.467  -3.061 -21.720  1.00 73.14           H
ATOM   2098  N   ILE A 148     -10.393  -5.438 -23.798  1.00 69.70           N
ATOM   2099  CA  ILE A 148     -10.415  -6.766 -24.387  1.00 69.70           C
ATOM   2100  C   ILE A 148     -11.813  -7.052 -24.938  1.00 69.70           C
ATOM   2101  O   ILE A 148     -11.954  -7.550 -26.054  1.00 69.70           O
ATOM   2102  HA  ILE A 148      -9.709  -6.766 -25.218  1.00 69.70           H
ATOM   2103  CB  ILE A 148      -9.927  -7.807 -23.378  1.00 69.70           C
ATOM   2104  HB  ILE A 148     -10.483  -7.672 -22.451  1.00 69.70           H
ATOM   2105  CG1 ILE A 148      -8.446  -7.601 -23.051  1.00 69.70           C
ATOM   2106 1HG1 ILE A 148      -7.840  -7.850 -23.921  1.00 69.70           H
ATOM   2107 2HG1 ILE A 148      -8.263  -6.551 -22.824  1.00 69.70           H
ATOM   2108  CG2 ILE A 148     -10.212  -9.226 -23.873  1.00 69.70           C
ATOM   2109 1HG2 ILE A 148     -11.286  -9.353 -24.014  1.00 69.70           H
ATOM   2110 2HG2 ILE A 148      -9.699  -9.391 -24.821  1.00 69.70           H
ATOM   2111 3HG2 ILE A 148      -9.855  -9.947 -23.137  1.00 69.70           H
ATOM   2112  CD1 ILE A 148      -8.022  -8.467 -21.863  1.00 69.70           C
ATOM   2113 1HD1 ILE A 148      -8.614  -8.199 -20.988  1.00 69.70           H
ATOM   2114 2HD1 ILE A 148      -8.184  -9.518 -22.103  1.00 69.70           H
ATOM   2115 3HD1 ILE A 148      -6.966  -8.302 -21.651  1.00 69.70           H
ATOM   2116  HN  ILE A 148     -10.563  -5.409 -22.813  1.00 69.70           H
ATOM   2117  N   ALA A 149     -12.811  -6.725 -24.131  1.00 69.69           N
ATOM   2118  CA  ALA A 149     -14.176  -7.126 -24.427  1.00 69.69           C
ATOM   2119  C   ALA A 149     -14.723  -6.259 -25.563  1.00 69.69           C
ATOM   2120  O   ALA A 149     -15.429  -6.752 -26.441  1.00 69.69           O
ATOM   2121  HA  ALA A 149     -14.152  -8.166 -24.755  1.00 69.69           H
ATOM   2122  CB  ALA A 149     -15.024  -7.028 -23.158  1.00 69.69           C
ATOM   2123 1HB  ALA A 149     -14.611  -7.684 -22.393  1.00 69.69           H
ATOM   2124 2HB  ALA A 149     -15.019  -5.999 -22.796  1.00 69.69           H
ATOM   2125 3HB  ALA A 149     -16.048  -7.329 -23.381  1.00 69.69           H
ATOM   2126  HN  ALA A 149     -12.699  -6.196 -23.289  1.00 69.69           H
ATOM   2127  N   GLN A 150     -14.376  -4.981 -25.509  1.00 69.83           N
ATOM   2128  CA  GLN A 150     -14.908  -4.020 -26.459  1.00 69.83           C
ATOM   2129  C   GLN A 150     -13.790  -3.482 -27.354  1.00 69.83           C
ATOM   2130  O   GLN A 150     -13.748  -2.290 -27.653  1.00 69.83           O
ATOM   2131  HA  GLN A 150     -15.628  -4.575 -27.060  1.00 69.83           H
ATOM   2132  CB  GLN A 150     -15.630  -2.879 -25.739  1.00 69.83           C
ATOM   2133 1HB  GLN A 150     -14.927  -2.345 -25.100  1.00 69.83           H
ATOM   2134 2HB  GLN A 150     -16.005  -2.162 -26.470  1.00 69.83           H
ATOM   2135  CG  GLN A 150     -16.791  -3.411 -24.896  1.00 69.83           C
ATOM   2136 1HG  GLN A 150     -17.365  -4.133 -25.476  1.00 69.83           H
ATOM   2137 2HG  GLN A 150     -16.401  -3.938 -24.026  1.00 69.83           H
ATOM   2138  CD  GLN A 150     -17.705  -2.271 -24.442  1.00 69.83           C
ATOM   2139  OE1 GLN A 150     -17.500  -1.111 -24.760  1.00 69.83           O
ATOM   2140  NE2 GLN A 150     -18.724  -2.665 -23.682  1.00 69.83           N
ATOM   2141 1HE2 GLN A 150     -18.835  -3.633 -23.458  1.00 69.83           H
ATOM   2142 2HE2 GLN A 150     -19.378  -1.993 -23.335  1.00 69.83           H
ATOM   2143  HN  GLN A 150     -13.744  -4.601 -24.833  1.00 69.83           H
ATOM   2144  N   ALA A 151     -12.910  -4.388 -27.756  1.00 65.57           N
ATOM   2145  CA  ALA A 151     -11.713  -3.999 -28.482  1.00 65.57           C
ATOM   2146  C   ALA A 151     -12.109  -3.133 -29.681  1.00 65.57           C
ATOM   2147  O   ALA A 151     -11.388  -2.205 -30.045  1.00 65.57           O
ATOM   2148  HA  ALA A 151     -11.093  -3.409 -27.808  1.00 65.57           H
ATOM   2149  CB  ALA A 151     -10.938  -5.250 -28.898  1.00 65.57           C
ATOM   2150 1HB  ALA A 151     -10.656  -5.815 -28.009  1.00 65.57           H
ATOM   2151 2HB  ALA A 151     -11.565  -5.871 -29.538  1.00 65.57           H
ATOM   2152 3HB  ALA A 151     -10.040  -4.958 -29.443  1.00 65.57           H
ATOM   2153  HN  ALA A 151     -13.005  -5.370 -27.593  1.00 65.57           H
ATOM   2154  N   MET A 152     -13.252  -3.468 -30.260  1.00 61.52           N
ATOM   2155  CA  MET A 152     -13.705  -2.795 -31.466  1.00 61.52           C
ATOM   2156  C   MET A 152     -14.050  -1.332 -31.181  1.00 61.52           C
ATOM   2157  O   MET A 152     -13.717  -0.447 -31.967  1.00 61.52           O
ATOM   2158  HA  MET A 152     -12.869  -2.849 -32.163  1.00 61.52           H
ATOM   2159  CB  MET A 152     -14.938  -3.513 -32.019  1.00 61.52           C
ATOM   2160 1HB  MET A 152     -15.669  -3.652 -31.223  1.00 61.52           H
ATOM   2161 2HB  MET A 152     -15.411  -2.895 -32.782  1.00 61.52           H
ATOM   2162  CG  MET A 152     -14.561  -4.870 -32.615  1.00 61.52           C
ATOM   2163 1HG  MET A 152     -13.484  -5.022 -32.543  1.00 61.52           H
ATOM   2164 2HG  MET A 152     -15.034  -5.671 -32.047  1.00 61.52           H
ATOM   2165  SD  MET A 152     -15.073  -4.950 -34.323  1.00 61.52           S
ATOM   2166  CE  MET A 152     -16.841  -5.077 -34.111  1.00 61.52           C
ATOM   2167 1HE  MET A 152     -17.074  -5.973 -33.536  1.00 61.52           H
ATOM   2168 2HE  MET A 152     -17.207  -4.199 -33.579  1.00 61.52           H
ATOM   2169 3HE  MET A 152     -17.321  -5.137 -35.087  1.00 61.52           H
ATOM   2170  HN  MET A 152     -13.863  -4.183 -29.920  1.00 61.52           H
ATOM   2171  N   ARG A 153     -14.715  -1.123 -30.053  1.00 64.17           N
ATOM   2172  CA  ARG A 153     -15.180   0.206 -29.694  1.00 64.17           C
ATOM   2173  C   ARG A 153     -14.072   0.979 -28.976  1.00 64.17           C
ATOM   2174  O   ARG A 153     -14.109   2.207 -28.912  1.00 64.17           O
ATOM   2175  HA  ARG A 153     -15.436   0.677 -30.643  1.00 64.17           H
ATOM   2176  CB  ARG A 153     -16.411   0.132 -28.789  1.00 64.17           C
ATOM   2177 1HB  ARG A 153     -16.228  -0.572 -27.977  1.00 64.17           H
ATOM   2178 2HB  ARG A 153     -16.589   1.106 -28.332  1.00 64.17           H
ATOM   2179  CG  ARG A 153     -17.648  -0.301 -29.579  1.00 64.17           C
ATOM   2180 1HG  ARG A 153     -17.768   0.340 -30.453  1.00 64.17           H
ATOM   2181 2HG  ARG A 153     -17.512  -1.318 -29.945  1.00 64.17           H
ATOM   2182  CD  ARG A 153     -18.905  -0.229 -28.711  1.00 64.17           C
ATOM   2183 1HD  ARG A 153     -18.828  -0.935 -27.884  1.00 64.17           H
ATOM   2184 2HD  ARG A 153     -18.999   0.765 -28.273  1.00 64.17           H
ATOM   2185  NE  ARG A 153     -20.101  -0.536 -29.526  1.00 64.17           N
ATOM   2186  HE  ARG A 153     -19.971  -0.715 -30.502  1.00 64.17           H
ATOM   2187  CZ  ARG A 153     -21.349  -0.590 -29.040  1.00 64.17           C
ATOM   2188  NH1 ARG A 153     -21.583  -0.360 -27.741  1.00 64.17           N
ATOM   2189 1HH1 ARG A 153     -20.824  -0.146 -27.126  1.00 64.17           H
ATOM   2190 2HH1 ARG A 153     -22.517  -0.402 -27.386  1.00 64.17           H
ATOM   2191  NH2 ARG A 153     -22.359  -0.878 -29.872  1.00 64.17           N
ATOM   2192 1HH2 ARG A 153     -23.296  -0.923 -29.525  1.00 64.17           H
ATOM   2193 2HH2 ARG A 153     -22.176  -1.049 -30.840  1.00 64.17           H
ATOM   2194  HN  ARG A 153     -14.935  -1.841 -29.393  1.00 64.17           H
ATOM   2195  N   ALA A 154     -13.113   0.229 -28.454  1.00 62.37           N
ATOM   2196  CA  ALA A 154     -12.150   0.789 -27.520  1.00 62.37           C
ATOM   2197  C   ALA A 154     -11.312   1.851 -28.234  1.00 62.37           C
ATOM   2198  O   ALA A 154     -10.771   2.752 -27.596  1.00 62.37           O
ATOM   2199  HA  ALA A 154     -12.708   1.261 -26.711  1.00 62.37           H
ATOM   2200  CB  ALA A 154     -11.292  -0.336 -26.937  1.00 62.37           C
ATOM   2201 1HB  ALA A 154     -11.932  -1.048 -26.415  1.00 62.37           H
ATOM   2202 2HB  ALA A 154     -10.763  -0.845 -27.743  1.00 62.37           H
ATOM   2203 3HB  ALA A 154     -10.570   0.084 -26.237  1.00 62.37           H
ATOM   2204  HN  ALA A 154     -12.989  -0.742 -28.658  1.00 62.37           H
ATOM   2205  N   HIS A 155     -11.232   1.710 -29.549  1.00 64.05           N
ATOM   2206  CA  HIS A 155     -10.351   2.553 -30.340  1.00 64.05           C
ATOM   2207  C   HIS A 155     -10.961   3.950 -30.473  1.00 64.05           C
ATOM   2208  O   HIS A 155     -10.289   4.950 -30.226  1.00 64.05           O
ATOM   2209  HA  HIS A 155      -9.412   2.627 -29.790  1.00 64.05           H
ATOM   2210  CB  HIS A 155     -10.050   1.906 -31.693  1.00 64.05           C
ATOM   2211 1HB  HIS A 155      -9.806   0.855 -31.536  1.00 64.05           H
ATOM   2212 2HB  HIS A 155     -10.950   1.937 -32.307  1.00 64.05           H
ATOM   2213  CG  HIS A 155      -8.919   2.562 -32.449  1.00 64.05           C
ATOM   2214  ND1 HIS A 155      -9.106   3.651 -33.281  1.00 64.05           N
ATOM   2215  HD1 HIS A 155      -9.979   4.105 -33.464  1.00 64.05           H
ATOM   2216  CD2 HIS A 155      -7.587   2.271 -32.489  1.00 64.05           C
ATOM   2217  HD2 HIS A 155      -7.094   1.465 -31.946  1.00 64.05           H
ATOM   2218  CE1 HIS A 155      -7.933   3.992 -33.795  1.00 64.05           C
ATOM   2219  HE1 HIS A 155      -7.752   4.813 -34.488  1.00 64.05           H
ATOM   2220  NE2 HIS A 155      -6.993   3.135 -33.303  1.00 64.05           N
ATOM   2221  HN  HIS A 155     -11.753   1.036 -30.072  1.00 64.05           H
ATOM   2222  N   THR A 156     -12.227   3.973 -30.863  1.00 66.75           N
ATOM   2223  CA  THR A 156     -12.899   5.229 -31.149  1.00 66.75           C
ATOM   2224  C   THR A 156     -13.097   6.033 -29.862  1.00 66.75           C
ATOM   2225  O   THR A 156     -13.268   7.250 -29.907  1.00 66.75           O
ATOM   2226  HA  THR A 156     -12.256   5.822 -31.800  1.00 66.75           H
ATOM   2227  CB  THR A 156     -14.208   4.911 -31.874  1.00 66.75           C
ATOM   2228  HB  THR A 156     -14.851   5.790 -31.920  1.00 66.75           H
ATOM   2229  OG1 THR A 156     -14.738   3.797 -31.161  1.00 66.75           O
ATOM   2230  HG1 THR A 156     -15.712   3.694 -31.362  1.00 66.75           H
ATOM   2231  CG2 THR A 156     -13.978   4.373 -33.288  1.00 66.75           C
ATOM   2232 1HG2 THR A 156     -13.391   3.456 -33.237  1.00 66.75           H
ATOM   2233 2HG2 THR A 156     -13.440   5.117 -33.877  1.00 66.75           H
ATOM   2234 3HG2 THR A 156     -14.939   4.164 -33.758  1.00 66.75           H
ATOM   2235  HN  THR A 156     -12.790   3.156 -30.984  1.00 66.75           H
ATOM   2236  N   TRP A 157     -13.067   5.320 -28.746  1.00 75.03           N
ATOM   2237  CA  TRP A 157     -13.425   5.913 -27.469  1.00 75.03           C
ATOM   2238  C   TRP A 157     -12.131   6.242 -26.722  1.00 75.03           C
ATOM   2239  O   TRP A 157     -12.153   6.502 -25.520  1.00 75.03           O
ATOM   2240  HA  TRP A 157     -13.982   6.828 -27.671  1.00 75.03           H
ATOM   2241  CB  TRP A 157     -14.354   4.991 -26.677  1.00 75.03           C
ATOM   2242 1HB  TRP A 157     -13.947   3.980 -26.694  1.00 75.03           H
ATOM   2243 2HB  TRP A 157     -14.367   5.312 -25.636  1.00 75.03           H
ATOM   2244  CG  TRP A 157     -15.791   4.956 -27.202  1.00 75.03           C
ATOM   2245  CD1 TRP A 157     -16.211   5.101 -28.466  1.00 75.03           C
ATOM   2246  HD1 TRP A 157     -15.550   5.271 -29.317  1.00 75.03           H
ATOM   2247  CD2 TRP A 157     -16.987   4.754 -26.421  1.00 75.03           C
ATOM   2248  NE1 TRP A 157     -17.585   5.010 -28.556  1.00 75.03           N
ATOM   2249  HE1 TRP A 157     -18.130   5.086 -29.391  1.00 75.03           H
ATOM   2250  CE2 TRP A 157     -18.072   4.792 -27.273  1.00 75.03           C
ATOM   2251  CE3 TRP A 157     -17.147   4.547 -25.039  1.00 75.03           C
ATOM   2252  HE3 TRP A 157     -16.307   4.514 -24.346  1.00 75.03           H
ATOM   2253  CZ2 TRP A 157     -19.393   4.630 -26.839  1.00 75.03           C
ATOM   2254  HZ2 TRP A 157     -20.233   4.664 -27.533  1.00 75.03           H
ATOM   2255  CZ3 TRP A 157     -18.474   4.388 -24.622  1.00 75.03           C
ATOM   2256  HZ3 TRP A 157     -18.655   4.224 -23.559  1.00 75.03           H
ATOM   2257  CH2 TRP A 157     -19.577   4.423 -25.467  1.00 75.03           C
ATOM   2258  HH2 TRP A 157     -20.581   4.290 -25.063  1.00 75.03           H
ATOM   2259  HN  TRP A 157     -12.805   4.355 -28.706  1.00 75.03           H
ATOM   2260  N   ARG A 158     -11.034   6.220 -27.465  1.00 72.57           N
ATOM   2261  CA  ARG A 158      -9.717   6.311 -26.858  1.00 72.57           C
ATOM   2262  C   ARG A 158      -9.558   7.649 -26.131  1.00 72.57           C
ATOM   2263  O   ARG A 158      -9.054   7.694 -25.010  1.00 72.57           O
ATOM   2264  HA  ARG A 158      -9.675   5.477 -26.157  1.00 72.57           H
ATOM   2265  CB  ARG A 158      -8.615   6.177 -27.910  1.00 72.57           C
ATOM   2266 1HB  ARG A 158      -8.805   5.301 -28.531  1.00 72.57           H
ATOM   2267 2HB  ARG A 158      -8.629   7.044 -28.570  1.00 72.57           H
ATOM   2268  CG  ARG A 158      -7.239   6.053 -27.251  1.00 72.57           C
ATOM   2269 1HG  ARG A 158      -7.020   6.959 -26.686  1.00 72.57           H
ATOM   2270 2HG  ARG A 158      -7.246   5.227 -26.540  1.00 72.57           H
ATOM   2271  CD  ARG A 158      -6.148   5.823 -28.299  1.00 72.57           C
ATOM   2272 1HD  ARG A 158      -6.389   4.946 -28.900  1.00 72.57           H
ATOM   2273 2HD  ARG A 158      -6.101   6.673 -28.980  1.00 72.57           H
ATOM   2274  NE  ARG A 158      -4.840   5.635 -27.634  1.00 72.57           N
ATOM   2275  HE  ARG A 158      -4.789   5.790 -26.647  1.00 72.57           H
ATOM   2276  CZ  ARG A 158      -3.719   5.270 -28.271  1.00 72.57           C
ATOM   2277  NH1 ARG A 158      -3.729   5.048 -29.592  1.00 72.57           N
ATOM   2278 1HH1 ARG A 158      -4.577   5.155 -30.111  1.00 72.57           H
ATOM   2279 2HH1 ARG A 158      -2.888   4.776 -30.060  1.00 72.57           H
ATOM   2280  NH2 ARG A 158      -2.587   5.129 -27.567  1.00 72.57           N
ATOM   2281 1HH2 ARG A 158      -1.742   4.857 -28.027  1.00 72.57           H
ATOM   2282 2HH2 ARG A 158      -2.588   5.297 -26.581  1.00 72.57           H
ATOM   2283  HN  ARG A 158     -11.035   6.142 -28.462  1.00 72.57           H
ATOM   2284  N   GLU A 159      -9.998   8.704 -26.800  1.00 76.84           N
ATOM   2285  CA  GLU A 159      -9.857  10.045 -26.258  1.00 76.84           C
ATOM   2286  C   GLU A 159     -10.724  10.206 -25.007  1.00 76.84           C
ATOM   2287  O   GLU A 159     -10.251  10.686 -23.978  1.00 76.84           O
ATOM   2288  HA  GLU A 159      -8.804  10.142 -25.994  1.00 76.84           H
ATOM   2289  CB  GLU A 159     -10.209  11.101 -27.308  1.00 76.84           C
ATOM   2290 1HB  GLU A 159     -11.156  10.845 -27.783  1.00 76.84           H
ATOM   2291 2HB  GLU A 159     -10.211  12.089 -26.849  1.00 76.84           H
ATOM   2292  CG  GLU A 159      -9.157  11.143 -28.418  1.00 76.84           C
ATOM   2293 1HG  GLU A 159      -8.162  11.210 -27.977  1.00 76.84           H
ATOM   2294 2HG  GLU A 159      -9.190  10.217 -28.991  1.00 76.84           H
ATOM   2295  CD  GLU A 159      -9.389  12.334 -29.349  1.00 76.84           C
ATOM   2296  OE1 GLU A 159      -8.434  12.680 -30.077  1.00 76.84           O
ATOM   2297  OE2 GLU A 159     -10.517  12.873 -29.311  1.00 76.84           O
ATOM   2298  HN  GLU A 159     -10.443   8.655 -27.694  1.00 76.84           H
ATOM   2299  N   LYS A 160     -11.977   9.795 -25.137  1.00 81.59           N
ATOM   2300  CA  LYS A 160     -12.910   9.877 -24.027  1.00 81.59           C
ATOM   2301  C   LYS A 160     -12.340   9.114 -22.830  1.00 81.59           C
ATOM   2302  O   LYS A 160     -12.410   9.587 -21.697  1.00 81.59           O
ATOM   2303  HA  LYS A 160     -13.002  10.928 -23.754  1.00 81.59           H
ATOM   2304  CB  LYS A 160     -14.298   9.397 -24.457  1.00 81.59           C
ATOM   2305 1HB  LYS A 160     -14.222   8.407 -24.907  1.00 81.59           H
ATOM   2306 2HB  LYS A 160     -14.941   9.301 -23.582  1.00 81.59           H
ATOM   2307  CG  LYS A 160     -14.929  10.370 -25.456  1.00 81.59           C
ATOM   2308 1HG  LYS A 160     -14.926  11.377 -25.039  1.00 81.59           H
ATOM   2309 2HG  LYS A 160     -14.331  10.401 -26.366  1.00 81.59           H
ATOM   2310  CD  LYS A 160     -16.363   9.956 -25.793  1.00 81.59           C
ATOM   2311 1HD  LYS A 160     -16.359   8.974 -26.266  1.00 81.59           H
ATOM   2312 2HD  LYS A 160     -16.945   9.866 -24.876  1.00 81.59           H
ATOM   2313  CE  LYS A 160     -17.022  10.974 -26.725  1.00 81.59           C
ATOM   2314 1HE  LYS A 160     -17.007  11.962 -26.264  1.00 81.59           H
ATOM   2315 2HE  LYS A 160     -16.456  11.047 -27.653  1.00 81.59           H
ATOM   2316  NZ  LYS A 160     -18.418  10.580 -27.019  1.00 81.59           N
ATOM   2317 1HZ  LYS A 160     -18.843  11.269 -27.629  1.00 81.59           H
ATOM   2318 2HZ  LYS A 160     -18.424   9.674 -27.476  1.00 81.59           H
ATOM   2319 3HZ  LYS A 160     -18.943  10.525 -26.154  1.00 81.59           H
ATOM   2320  HN  LYS A 160     -12.355   9.413 -25.981  1.00 81.59           H
ATOM   2321  N   ARG A 161     -11.788   7.945 -23.122  1.00 82.10           N
ATOM   2322  CA  ARG A 161     -11.232   7.099 -22.080  1.00 82.10           C
ATOM   2323  C   ARG A 161     -10.105   7.830 -21.347  1.00 82.10           C
ATOM   2324  O   ARG A 161      -9.909   7.633 -20.149  1.00 82.10           O
ATOM   2325  HA  ARG A 161     -12.068   6.895 -21.411  1.00 82.10           H
ATOM   2326  CB  ARG A 161     -10.688   5.793 -22.663  1.00 82.10           C
ATOM   2327 1HB  ARG A 161     -10.095   6.006 -23.552  1.00 82.10           H
ATOM   2328 2HB  ARG A 161     -10.023   5.318 -21.942  1.00 82.10           H
ATOM   2329  CG  ARG A 161     -11.828   4.836 -23.021  1.00 82.10           C
ATOM   2330 1HG  ARG A 161     -12.334   4.511 -22.112  1.00 82.10           H
ATOM   2331 2HG  ARG A 161     -12.568   5.357 -23.628  1.00 82.10           H
ATOM   2332  CD  ARG A 161     -11.302   3.618 -23.782  1.00 82.10           C
ATOM   2333 1HD  ARG A 161     -12.136   3.037 -24.176  1.00 82.10           H
ATOM   2334 2HD  ARG A 161     -10.707   3.941 -24.637  1.00 82.10           H
ATOM   2335  NE  ARG A 161     -10.479   2.776 -22.884  1.00 82.10           N
ATOM   2336  HE  ARG A 161     -10.566   2.919 -21.898  1.00 82.10           H
ATOM   2337  CZ  ARG A 161      -9.627   1.834 -23.310  1.00 82.10           C
ATOM   2338  NH1 ARG A 161      -9.471   1.600 -24.620  1.00 82.10           N
ATOM   2339 1HH1 ARG A 161      -9.993   2.129 -25.288  1.00 82.10           H
ATOM   2340 2HH1 ARG A 161      -8.832   0.895 -24.930  1.00 82.10           H
ATOM   2341  NH2 ARG A 161      -8.932   1.131 -22.406  1.00 82.10           N
ATOM   2342 1HH2 ARG A 161      -8.291   0.424 -22.707  1.00 82.10           H
ATOM   2343 2HH2 ARG A 161      -9.054   1.312 -21.430  1.00 82.10           H
ATOM   2344  HN  ARG A 161     -11.718   7.576 -24.049  1.00 82.10           H
ATOM   2345  N   LEU A 162      -9.394   8.658 -22.098  1.00 84.37           N
ATOM   2346  CA  LEU A 162      -8.237   9.352 -21.558  1.00 84.37           C
ATOM   2347  C   LEU A 162      -8.709  10.497 -20.658  1.00 84.37           C
ATOM   2348  O   LEU A 162      -8.041  10.841 -19.685  1.00 84.37           O
ATOM   2349  HA  LEU A 162      -7.684   8.639 -20.947  1.00 84.37           H
ATOM   2350  CB  LEU A 162      -7.306   9.801 -22.686  1.00 84.37           C
ATOM   2351 1HB  LEU A 162      -7.490   9.169 -23.555  1.00 84.37           H
ATOM   2352 2HB  LEU A 162      -7.575  10.818 -22.969  1.00 84.37           H
ATOM   2353  CG  LEU A 162      -5.809   9.767 -22.373  1.00 84.37           C
ATOM   2354  HG  LEU A 162      -5.638   9.016 -21.601  1.00 84.37           H
ATOM   2355  CD1 LEU A 162      -5.001   9.345 -23.602  1.00 84.37           C
ATOM   2356 1HD1 LEU A 162      -5.314   8.350 -23.918  1.00 84.37           H
ATOM   2357 2HD1 LEU A 162      -5.173  10.055 -24.411  1.00 84.37           H
ATOM   2358 3HD1 LEU A 162      -3.940   9.330 -23.351  1.00 84.37           H
ATOM   2359  CD2 LEU A 162      -5.336  11.109 -21.809  1.00 84.37           C
ATOM   2360 1HD2 LEU A 162      -5.523  11.896 -22.540  1.00 84.37           H
ATOM   2361 2HD2 LEU A 162      -5.881  11.329 -20.891  1.00 84.37           H
ATOM   2362 3HD2 LEU A 162      -4.269  11.057 -21.595  1.00 84.37           H
ATOM   2363  HN  LEU A 162      -9.596   8.857 -23.057  1.00 84.37           H
ATOM   2364  N   LEU A 163      -9.857  11.054 -21.016  1.00 86.67           N
ATOM   2365  CA  LEU A 163     -10.472  12.089 -20.204  1.00 86.67           C
ATOM   2366  C   LEU A 163     -10.964  11.477 -18.891  1.00 86.67           C
ATOM   2367  O   LEU A 163     -10.673  11.993 -17.813  1.00 86.67           O
ATOM   2368  HA  LEU A 163      -9.701  12.825 -19.974  1.00 86.67           H
ATOM   2369  CB  LEU A 163     -11.565  12.811 -20.993  1.00 86.67           C
ATOM   2370 1HB  LEU A 163     -11.137  13.160 -21.933  1.00 86.67           H
ATOM   2371 2HB  LEU A 163     -12.341  12.088 -21.246  1.00 86.67           H
ATOM   2372  CG  LEU A 163     -12.225  14.001 -20.292  1.00 86.67           C
ATOM   2373  HG  LEU A 163     -12.561  13.674 -19.309  1.00 86.67           H
ATOM   2374  CD1 LEU A 163     -11.220  15.134 -20.073  1.00 86.67           C
ATOM   2375 1HD1 LEU A 163     -10.397  14.775 -19.454  1.00 86.67           H
ATOM   2376 2HD1 LEU A 163     -10.831  15.466 -21.036  1.00 86.67           H
ATOM   2377 3HD1 LEU A 163     -11.714  15.966 -19.573  1.00 86.67           H
ATOM   2378  CD2 LEU A 163     -13.462  14.472 -21.059  1.00 86.67           C
ATOM   2379 1HD2 LEU A 163     -13.172  14.776 -22.065  1.00 86.67           H
ATOM   2380 2HD2 LEU A 163     -14.184  13.658 -21.120  1.00 86.67           H
ATOM   2381 3HD2 LEU A 163     -13.911  15.319 -20.540  1.00 86.67           H
ATOM   2382  HN  LEU A 163     -10.363  10.809 -21.843  1.00 86.67           H
ATOM   2383  N   TYR A 164     -11.701  10.384 -19.024  1.00 87.84           N
ATOM   2384  CA  TYR A 164     -12.250   9.705 -17.863  1.00 87.84           C
ATOM   2385  C   TYR A 164     -11.136   9.230 -16.928  1.00 87.84           C
ATOM   2386  O   TYR A 164     -11.287   9.264 -15.708  1.00 87.84           O
ATOM   2387  HA  TYR A 164     -12.885  10.412 -17.329  1.00 87.84           H
ATOM   2388  CB  TYR A 164     -13.001   8.486 -18.403  1.00 87.84           C
ATOM   2389 1HB  TYR A 164     -12.399   8.016 -19.181  1.00 87.84           H
ATOM   2390 2HB  TYR A 164     -13.111   7.756 -17.601  1.00 87.84           H
ATOM   2391  CG  TYR A 164     -14.383   8.809 -18.973  1.00 87.84           C
ATOM   2392  CD1 TYR A 164     -15.345   9.383 -18.167  1.00 87.84           C
ATOM   2393  HD1 TYR A 164     -15.120   9.606 -17.124  1.00 87.84           H
ATOM   2394  CD2 TYR A 164     -14.668   8.527 -20.294  1.00 87.84           C
ATOM   2395  HD2 TYR A 164     -13.908   8.073 -20.930  1.00 87.84           H
ATOM   2396  CE1 TYR A 164     -16.646   9.687 -18.704  1.00 87.84           C
ATOM   2397  HE1 TYR A 164     -17.415  10.141 -18.078  1.00 87.84           H
ATOM   2398  CE2 TYR A 164     -15.969   8.831 -20.830  1.00 87.84           C
ATOM   2399  HE2 TYR A 164     -16.207   8.613 -21.872  1.00 87.84           H
ATOM   2400  CZ  TYR A 164     -16.894   9.396 -20.009  1.00 87.84           C
ATOM   2401  OH  TYR A 164     -18.123   9.684 -20.516  1.00 87.84           O
ATOM   2402  HH  TYR A 164     -18.158   9.440 -21.485  1.00 87.84           H
ATOM   2403  HN  TYR A 164     -11.923   9.963 -19.904  1.00 87.84           H
ATOM   2404  N   SER A 165     -10.041   8.797 -17.536  1.00 88.97           N
ATOM   2405  CA  SER A 165      -8.921   8.270 -16.775  1.00 88.97           C
ATOM   2406  C   SER A 165      -8.341   9.362 -15.874  1.00 88.97           C
ATOM   2407  O   SER A 165      -7.907   9.083 -14.757  1.00 88.97           O
ATOM   2408  HA  SER A 165      -9.335   7.459 -16.176  1.00 88.97           H
ATOM   2409  CB  SER A 165      -7.837   7.717 -17.702  1.00 88.97           C
ATOM   2410 1HB  SER A 165      -7.177   7.059 -17.137  1.00 88.97           H
ATOM   2411 2HB  SER A 165      -8.300   7.110 -18.481  1.00 88.97           H
ATOM   2412  OG  SER A 165      -7.069   8.755 -18.305  1.00 88.97           O
ATOM   2413  HG  SER A 165      -7.672   9.485 -18.625  1.00 88.97           H
ATOM   2414  HN  SER A 165      -9.913   8.802 -18.528  1.00 88.97           H
ATOM   2415  N   LYS A 166      -8.354  10.581 -16.392  1.00 91.01           N
ATOM   2416  CA  LYS A 166      -7.875  11.722 -15.631  1.00 91.01           C
ATOM   2417  C   LYS A 166      -8.786  11.942 -14.421  1.00 91.01           C
ATOM   2418  O   LYS A 166      -8.308  12.083 -13.297  1.00 91.01           O
ATOM   2419  HA  LYS A 166      -6.876  11.479 -15.270  1.00 91.01           H
ATOM   2420  CB  LYS A 166      -7.744  12.951 -16.533  1.00 91.01           C
ATOM   2421 1HB  LYS A 166      -8.650  13.069 -17.128  1.00 91.01           H
ATOM   2422 2HB  LYS A 166      -7.648  13.848 -15.921  1.00 91.01           H
ATOM   2423  CG  LYS A 166      -6.532  12.826 -17.458  1.00 91.01           C
ATOM   2424 1HG  LYS A 166      -5.624  12.730 -16.863  1.00 91.01           H
ATOM   2425 2HG  LYS A 166      -6.619  11.918 -18.055  1.00 91.01           H
ATOM   2426  CD  LYS A 166      -6.418  14.041 -18.381  1.00 91.01           C
ATOM   2427 1HD  LYS A 166      -7.309  14.114 -19.004  1.00 91.01           H
ATOM   2428 2HD  LYS A 166      -6.372  14.952 -17.784  1.00 91.01           H
ATOM   2429  CE  LYS A 166      -5.175  13.941 -19.267  1.00 91.01           C
ATOM   2430 1HE  LYS A 166      -4.292  13.786 -18.649  1.00 91.01           H
ATOM   2431 2HE  LYS A 166      -5.260  13.077 -19.926  1.00 91.01           H
ATOM   2432  NZ  LYS A 166      -5.014  15.172 -20.073  1.00 91.01           N
ATOM   2433 1HZ  LYS A 166      -4.193  15.085 -20.662  1.00 91.01           H
ATOM   2434 2HZ  LYS A 166      -5.834  15.306 -20.654  1.00 91.01           H
ATOM   2435 3HZ  LYS A 166      -4.904  15.969 -19.455  1.00 91.01           H
ATOM   2436  HN  LYS A 166      -8.683  10.794 -17.312  1.00 91.01           H
ATOM   2437  N   MET A 167     -10.083  11.963 -14.693  1.00 92.65           N
ATOM   2438  CA  MET A 167     -11.062  12.221 -13.651  1.00 92.65           C
ATOM   2439  C   MET A 167     -11.007  11.143 -12.567  1.00 92.65           C
ATOM   2440  O   MET A 167     -11.069  11.449 -11.378  1.00 92.65           O
ATOM   2441  HA  MET A 167     -10.790  13.187 -13.226  1.00 92.65           H
ATOM   2442  CB  MET A 167     -12.463  12.257 -14.265  1.00 92.65           C
ATOM   2443 1HB  MET A 167     -12.637  11.347 -14.838  1.00 92.65           H
ATOM   2444 2HB  MET A 167     -13.211  12.282 -13.472  1.00 92.65           H
ATOM   2445  CG  MET A 167     -12.633  13.477 -15.172  1.00 92.65           C
ATOM   2446 1HG  MET A 167     -12.225  14.363 -14.685  1.00 92.65           H
ATOM   2447 2HG  MET A 167     -12.073  13.335 -16.096  1.00 92.65           H
ATOM   2448  SD  MET A 167     -14.362  13.728 -15.541  1.00 92.65           S
ATOM   2449  CE  MET A 167     -14.688  12.262 -16.505  1.00 92.65           C
ATOM   2450 1HE  MET A 167     -14.044  12.254 -17.385  1.00 92.65           H
ATOM   2451 2HE  MET A 167     -14.488  11.377 -15.901  1.00 92.65           H
ATOM   2452 3HE  MET A 167     -15.732  12.259 -16.819  1.00 92.65           H
ATOM   2453  HN  MET A 167     -10.466  11.808 -15.604  1.00 92.65           H
ATOM   2454  N   VAL A 168     -10.889   9.902 -13.018  1.00 92.95           N
ATOM   2455  CA  VAL A 168     -10.847   8.775 -12.102  1.00 92.95           C
ATOM   2456  C   VAL A 168      -9.645   8.927 -11.167  1.00 92.95           C
ATOM   2457  O   VAL A 168      -9.756   8.693  -9.965  1.00 92.95           O
ATOM   2458  HA  VAL A 168     -11.760   8.800 -11.507  1.00 92.95           H
ATOM   2459  CB  VAL A 168     -10.830   7.462 -12.888  1.00 92.95           C
ATOM   2460  HB  VAL A 168     -10.051   7.536 -13.646  1.00 92.95           H
ATOM   2461  CG1 VAL A 168     -10.490   6.282 -11.977  1.00 92.95           C
ATOM   2462 1HG1 VAL A 168      -9.506   6.436 -11.534  1.00 92.95           H
ATOM   2463 2HG1 VAL A 168     -11.236   6.206 -11.186  1.00 92.95           H
ATOM   2464 3HG1 VAL A 168     -10.484   5.361 -12.561  1.00 92.95           H
ATOM   2465  CG2 VAL A 168     -12.163   7.235 -13.605  1.00 92.95           C
ATOM   2466 1HG2 VAL A 168     -12.967   7.193 -12.871  1.00 92.95           H
ATOM   2467 2HG2 VAL A 168     -12.347   8.056 -14.298  1.00 92.95           H
ATOM   2468 3HG2 VAL A 168     -12.124   6.296 -14.156  1.00 92.95           H
ATOM   2469  HN  VAL A 168     -10.824   9.663 -13.986  1.00 92.95           H
ATOM   2470  N   CYS A 169      -8.524   9.318 -11.756  1.00 93.20           N
ATOM   2471  CA  CYS A 169      -7.295   9.471 -10.997  1.00 93.20           C
ATOM   2472  C   CYS A 169      -7.530  10.516  -9.905  1.00 93.20           C
ATOM   2473  O   CYS A 169      -7.177  10.300  -8.747  1.00 93.20           O
ATOM   2474  HA  CYS A 169      -7.074   8.497 -10.559  1.00 93.20           H
ATOM   2475  CB  CYS A 169      -6.116   9.843 -11.899  1.00 93.20           C
ATOM   2476 1HB  CYS A 169      -6.374  10.707 -12.511  1.00 93.20           H
ATOM   2477 2HB  CYS A 169      -5.258  10.128 -11.290  1.00 93.20           H
ATOM   2478  SG  CYS A 169      -5.677   8.426 -12.971  1.00 93.20           S
ATOM   2479  HG  CYS A 169      -6.555   8.702 -13.932  1.00 93.20           H
ATOM   2480  HN  CYS A 169      -8.449   9.529 -12.730  1.00 93.20           H
ATOM   2481  N   PHE A 170      -8.126  11.628 -10.313  1.00 94.92           N
ATOM   2482  CA  PHE A 170      -8.382  12.721  -9.391  1.00 94.92           C
ATOM   2483  C   PHE A 170      -9.271  12.265  -8.233  1.00 94.92           C
ATOM   2484  O   PHE A 170      -8.979  12.548  -7.072  1.00 94.92           O
ATOM   2485  HA  PHE A 170      -7.418  13.047  -9.000  1.00 94.92           H
ATOM   2486  CB  PHE A 170      -9.112  13.810 -10.181  1.00 94.92           C
ATOM   2487 1HB  PHE A 170      -8.511  14.080 -11.049  1.00 94.92           H
ATOM   2488 2HB  PHE A 170     -10.051  13.404 -10.557  1.00 94.92           H
ATOM   2489  CG  PHE A 170      -9.408  15.073  -9.370  1.00 94.92           C
ATOM   2490  CD1 PHE A 170     -10.646  15.269  -8.843  1.00 94.92           C
ATOM   2491  HD1 PHE A 170     -11.428  14.525  -8.998  1.00 94.92           H
ATOM   2492  CD2 PHE A 170      -8.432  16.001  -9.177  1.00 94.92           C
ATOM   2493  HD2 PHE A 170      -7.440  15.845  -9.600  1.00 94.92           H
ATOM   2494  CE1 PHE A 170     -10.920  16.442  -8.091  1.00 94.92           C
ATOM   2495  HE1 PHE A 170     -11.913  16.598  -7.669  1.00 94.92           H
ATOM   2496  CE2 PHE A 170      -8.707  17.174  -8.425  1.00 94.92           C
ATOM   2497  HE2 PHE A 170      -7.925  17.918  -8.271  1.00 94.92           H
ATOM   2498  CZ  PHE A 170      -9.945  17.370  -7.898  1.00 94.92           C
ATOM   2499  HZ  PHE A 170     -10.156  18.270  -7.321  1.00 94.92           H
ATOM   2500  HN  PHE A 170      -8.430  11.786 -11.252  1.00 94.92           H
ATOM   2501  N   THR A 171     -10.339  11.565  -8.589  1.00 95.08           N
ATOM   2502  CA  THR A 171     -11.290  11.094  -7.596  1.00 95.08           C
ATOM   2503  C   THR A 171     -10.598  10.174  -6.589  1.00 95.08           C
ATOM   2504  O   THR A 171     -10.903  10.209  -5.398  1.00 95.08           O
ATOM   2505  HA  THR A 171     -11.661  11.955  -7.040  1.00 95.08           H
ATOM   2506  CB  THR A 171     -12.451  10.424  -8.334  1.00 95.08           C
ATOM   2507  HB  THR A 171     -12.125   9.503  -8.816  1.00 95.08           H
ATOM   2508  OG1 THR A 171     -12.938  11.438  -9.209  1.00 95.08           O
ATOM   2509  HG1 THR A 171     -12.512  11.346 -10.109  1.00 95.08           H
ATOM   2510  CG2 THR A 171     -13.636  10.126  -7.413  1.00 95.08           C
ATOM   2511 1HG2 THR A 171     -14.004  11.057  -6.982  1.00 95.08           H
ATOM   2512 2HG2 THR A 171     -13.316   9.458  -6.613  1.00 95.08           H
ATOM   2513 3HG2 THR A 171     -14.431   9.651  -7.987  1.00 95.08           H
ATOM   2514  HN  THR A 171     -10.558  11.321  -9.533  1.00 95.08           H
ATOM   2515  N   ILE A 172      -9.678   9.371  -7.104  1.00 94.17           N
ATOM   2516  CA  ILE A 172      -8.968   8.414  -6.272  1.00 94.17           C
ATOM   2517  C   ILE A 172      -8.149   9.167  -5.222  1.00 94.17           C
ATOM   2518  O   ILE A 172      -8.158   8.806  -4.046  1.00 94.17           O
ATOM   2519  HA  ILE A 172      -9.716   7.810  -5.758  1.00 94.17           H
ATOM   2520  CB  ILE A 172      -8.137   7.465  -7.137  1.00 94.17           C
ATOM   2521  HB  ILE A 172      -7.627   8.055  -7.899  1.00 94.17           H
ATOM   2522  CG1 ILE A 172      -9.032   6.462  -7.866  1.00 94.17           C
ATOM   2523 1HG1 ILE A 172      -9.482   5.780  -7.145  1.00 94.17           H
ATOM   2524 2HG1 ILE A 172      -9.848   6.989  -8.360  1.00 94.17           H
ATOM   2525  CG2 ILE A 172      -7.056   6.771  -6.305  1.00 94.17           C
ATOM   2526 1HG2 ILE A 172      -6.393   7.520  -5.872  1.00 94.17           H
ATOM   2527 2HG2 ILE A 172      -7.525   6.196  -5.507  1.00 94.17           H
ATOM   2528 3HG2 ILE A 172      -6.479   6.102  -6.945  1.00 94.17           H
ATOM   2529  CD1 ILE A 172      -8.233   5.665  -8.900  1.00 94.17           C
ATOM   2530 1HD1 ILE A 172      -7.804   6.348  -9.633  1.00 94.17           H
ATOM   2531 2HD1 ILE A 172      -7.433   5.120  -8.400  1.00 94.17           H
ATOM   2532 3HD1 ILE A 172      -8.893   4.959  -9.404  1.00 94.17           H
ATOM   2533  HN  ILE A 172      -9.416   9.368  -8.069  1.00 94.17           H
ATOM   2534  N   TRP A 173      -7.460  10.200  -5.685  1.00 94.88           N
ATOM   2535  CA  TRP A 173      -6.580  10.963  -4.815  1.00 94.88           C
ATOM   2536  C   TRP A 173      -7.434  11.590  -3.712  1.00 94.88           C
ATOM   2537  O   TRP A 173      -7.070  11.542  -2.537  1.00 94.88           O
ATOM   2538  HA  TRP A 173      -5.859  10.270  -4.380  1.00 94.88           H
ATOM   2539  CB  TRP A 173      -5.781  11.995  -5.613  1.00 94.88           C
ATOM   2540 1HB  TRP A 173      -6.435  12.451  -6.356  1.00 94.88           H
ATOM   2541 2HB  TRP A 173      -5.460  12.790  -4.940  1.00 94.88           H
ATOM   2542  CG  TRP A 173      -4.552  11.419  -6.321  1.00 94.88           C
ATOM   2543  CD1 TRP A 173      -4.357  11.262  -7.637  1.00 94.88           C
ATOM   2544  HD1 TRP A 173      -5.083  11.537  -8.402  1.00 94.88           H
ATOM   2545  CD2 TRP A 173      -3.350  10.928  -5.692  1.00 94.88           C
ATOM   2546  NE1 TRP A 173      -3.121  10.707  -7.902  1.00 94.88           N
ATOM   2547  HE1 TRP A 173      -2.749  10.495  -8.805  1.00 94.88           H
ATOM   2548  CE2 TRP A 173      -2.489  10.498  -6.682  1.00 94.88           C
ATOM   2549  CE3 TRP A 173      -3.000  10.851  -4.333  1.00 94.88           C
ATOM   2550  HE3 TRP A 173      -3.661  11.184  -3.533  1.00 94.88           H
ATOM   2551  CZ2 TRP A 173      -1.224   9.960  -6.417  1.00 94.88           C
ATOM   2552  HZ2 TRP A 173      -0.563   9.627  -7.217  1.00 94.88           H
ATOM   2553  CZ3 TRP A 173      -1.732  10.310  -4.085  1.00 94.88           C
ATOM   2554  HZ3 TRP A 173      -1.411  10.227  -3.046  1.00 94.88           H
ATOM   2555  CH2 TRP A 173      -0.855   9.872  -5.070  1.00 94.88           C
ATOM   2556  HH2 TRP A 173       0.117   9.463  -4.794  1.00 94.88           H
ATOM   2557  HN  TRP A 173      -7.496  10.517  -6.632  1.00 94.88           H
ATOM   2558  N   VAL A 174      -8.552  12.166  -4.128  1.00 95.36           N
ATOM   2559  CA  VAL A 174      -9.433  12.851  -3.197  1.00 95.36           C
ATOM   2560  C   VAL A 174      -9.944  11.853  -2.156  1.00 95.36           C
ATOM   2561  O   VAL A 174      -9.958  12.148  -0.962  1.00 95.36           O
ATOM   2562  HA  VAL A 174      -8.844  13.616  -2.690  1.00 95.36           H
ATOM   2563  CB  VAL A 174     -10.560  13.549  -3.960  1.00 95.36           C
ATOM   2564  HB  VAL A 174     -11.042  12.808  -4.599  1.00 95.36           H
ATOM   2565  CG1 VAL A 174     -11.616  14.098  -2.998  1.00 95.36           C
ATOM   2566 1HG1 VAL A 174     -12.041  13.278  -2.420  1.00 95.36           H
ATOM   2567 2HG1 VAL A 174     -11.153  14.818  -2.323  1.00 95.36           H
ATOM   2568 3HG1 VAL A 174     -12.405  14.589  -3.567  1.00 95.36           H
ATOM   2569  CG2 VAL A 174     -10.009  14.657  -4.860  1.00 95.36           C
ATOM   2570 1HG2 VAL A 174      -9.490  15.396  -4.249  1.00 95.36           H
ATOM   2571 2HG2 VAL A 174      -9.312  14.228  -5.580  1.00 95.36           H
ATOM   2572 3HG2 VAL A 174     -10.831  15.137  -5.391  1.00 95.36           H
ATOM   2573  HN  VAL A 174      -8.859  12.168  -5.080  1.00 95.36           H
ATOM   2574  N   LEU A 175     -10.352  10.692  -2.647  1.00 93.29           N
ATOM   2575  CA  LEU A 175     -10.955   9.686  -1.789  1.00 93.29           C
ATOM   2576  C   LEU A 175      -9.913   9.190  -0.784  1.00 93.29           C
ATOM   2577  O   LEU A 175     -10.212   9.032   0.399  1.00 93.29           O
ATOM   2578  HA  LEU A 175     -11.763  10.168  -1.238  1.00 93.29           H
ATOM   2579  CB  LEU A 175     -11.581   8.570  -2.627  1.00 93.29           C
ATOM   2580 1HB  LEU A 175     -12.261   9.023  -3.349  1.00 93.29           H
ATOM   2581 2HB  LEU A 175     -10.789   8.084  -3.197  1.00 93.29           H
ATOM   2582  CG  LEU A 175     -12.346   7.497  -1.851  1.00 93.29           C
ATOM   2583  HG  LEU A 175     -11.689   7.101  -1.077  1.00 93.29           H
ATOM   2584  CD1 LEU A 175     -13.566   8.094  -1.147  1.00 93.29           C
ATOM   2585 1HD1 LEU A 175     -13.241   8.865  -0.449  1.00 93.29           H
ATOM   2586 2HD1 LEU A 175     -14.234   8.533  -1.888  1.00 93.29           H
ATOM   2587 3HD1 LEU A 175     -14.092   7.310  -0.604  1.00 93.29           H
ATOM   2588  CD2 LEU A 175     -12.725   6.327  -2.762  1.00 93.29           C
ATOM   2589 1HD2 LEU A 175     -13.357   6.689  -3.574  1.00 93.29           H
ATOM   2590 2HD2 LEU A 175     -11.821   5.881  -3.177  1.00 93.29           H
ATOM   2591 3HD2 LEU A 175     -13.268   5.579  -2.186  1.00 93.29           H
ATOM   2592  HN  LEU A 175     -10.277  10.435  -3.611  1.00 93.29           H
ATOM   2593  N   ALA A 176      -8.712   8.957  -1.292  1.00 93.31           N
ATOM   2594  CA  ALA A 176      -7.641   8.425  -0.466  1.00 93.31           C
ATOM   2595  C   ALA A 176      -7.297   9.436   0.630  1.00 93.31           C
ATOM   2596  O   ALA A 176      -7.028   9.055   1.768  1.00 93.31           O
ATOM   2597  HA  ALA A 176      -8.003   7.508  -0.002  1.00 93.31           H
ATOM   2598  CB  ALA A 176      -6.436   8.088  -1.348  1.00 93.31           C
ATOM   2599 1HB  ALA A 176      -6.726   7.345  -2.090  1.00 93.31           H
ATOM   2600 2HB  ALA A 176      -6.091   8.991  -1.852  1.00 93.31           H
ATOM   2601 3HB  ALA A 176      -5.633   7.689  -0.728  1.00 93.31           H
ATOM   2602  HN  ALA A 176      -8.466   9.126  -2.246  1.00 93.31           H
ATOM   2603  N   ALA A 177      -7.317  10.704   0.248  1.00 93.43           N
ATOM   2604  CA  ALA A 177      -6.976  11.770   1.175  1.00 93.43           C
ATOM   2605  C   ALA A 177      -7.976  11.772   2.333  1.00 93.43           C
ATOM   2606  O   ALA A 177      -7.585  11.874   3.495  1.00 93.43           O
ATOM   2607  HA  ALA A 177      -5.980  11.563   1.566  1.00 93.43           H
ATOM   2608  CB  ALA A 177      -6.945  13.105   0.429  1.00 93.43           C
ATOM   2609 1HB  ALA A 177      -6.199  13.061  -0.365  1.00 93.43           H
ATOM   2610 2HB  ALA A 177      -7.926  13.301  -0.006  1.00 93.43           H
ATOM   2611 3HB  ALA A 177      -6.689  13.905   1.124  1.00 93.43           H
ATOM   2612  HN  ALA A 177      -7.559  11.007  -0.674  1.00 93.43           H
ATOM   2613  N   ALA A 178      -9.247  11.659   1.976  1.00 93.80           N
ATOM   2614  CA  ALA A 178     -10.310  11.716   2.964  1.00 93.80           C
ATOM   2615  C   ALA A 178     -10.179  10.526   3.917  1.00 93.80           C
ATOM   2616  O   ALA A 178     -10.416  10.658   5.117  1.00 93.80           O
ATOM   2617  HA  ALA A 178     -10.187  12.639   3.531  1.00 93.80           H
ATOM   2618  CB  ALA A 178     -11.665  11.749   2.255  1.00 93.80           C
ATOM   2619 1HB  ALA A 178     -11.719  12.628   1.614  1.00 93.80           H
ATOM   2620 2HB  ALA A 178     -11.780  10.849   1.650  1.00 93.80           H
ATOM   2621 3HB  ALA A 178     -12.462  11.791   2.997  1.00 93.80           H
ATOM   2622  HN  ALA A 178      -9.553  11.531   1.032  1.00 93.80           H
ATOM   2623  N   LEU A 179      -9.801   9.391   3.347  1.00 91.93           N
ATOM   2624  CA  LEU A 179      -9.732   8.157   4.111  1.00 91.93           C
ATOM   2625  C   LEU A 179      -8.550   8.227   5.079  1.00 91.93           C
ATOM   2626  O   LEU A 179      -8.466   7.438   6.019  1.00 91.93           O
ATOM   2627  HA  LEU A 179     -10.651   8.081   4.692  1.00 91.93           H
ATOM   2628  CB  LEU A 179      -9.689   6.949   3.173  1.00 91.93           C
ATOM   2629 1HB  LEU A 179      -8.916   7.123   2.424  1.00 91.93           H
ATOM   2630 2HB  LEU A 179      -9.382   6.077   3.751  1.00 91.93           H
ATOM   2631  CG  LEU A 179     -10.995   6.613   2.450  1.00 91.93           C
ATOM   2632  HG  LEU A 179     -11.361   7.520   1.968  1.00 91.93           H
ATOM   2633  CD1 LEU A 179     -10.761   5.579   1.347  1.00 91.93           C
ATOM   2634 1HD1 LEU A 179     -10.051   5.975   0.621  1.00 91.93           H
ATOM   2635 2HD1 LEU A 179     -10.360   4.665   1.786  1.00 91.93           H
ATOM   2636 3HD1 LEU A 179     -11.705   5.359   0.850  1.00 91.93           H
ATOM   2637  CD2 LEU A 179     -12.070   6.163   3.441  1.00 91.93           C
ATOM   2638 1HD2 LEU A 179     -11.726   5.274   3.971  1.00 91.93           H
ATOM   2639 2HD2 LEU A 179     -12.262   6.962   4.157  1.00 91.93           H
ATOM   2640 3HD2 LEU A 179     -12.988   5.931   2.900  1.00 91.93           H
ATOM   2641  HN  LEU A 179      -9.545   9.307   2.384  1.00 91.93           H
ATOM   2642  N   CYS A 180      -7.666   9.178   4.816  1.00 92.71           N
ATOM   2643  CA  CYS A 180      -6.440   9.295   5.588  1.00 92.71           C
ATOM   2644  C   CYS A 180      -6.659  10.344   6.680  1.00 92.71           C
ATOM   2645  O   CYS A 180      -5.737  10.671   7.425  1.00 92.71           O
ATOM   2646  HA  CYS A 180      -6.251   8.315   6.025  1.00 92.71           H
ATOM   2647  CB  CYS A 180      -5.243   9.637   4.700  1.00 92.71           C
ATOM   2648 1HB  CYS A 180      -5.438  10.558   4.150  1.00 92.71           H
ATOM   2649 2HB  CYS A 180      -4.361   9.815   5.316  1.00 92.71           H
ATOM   2650  SG  CYS A 180      -4.920   8.268   3.529  1.00 92.71           S
ATOM   2651  HG  CYS A 180      -6.041   8.417   2.829  1.00 92.71           H
ATOM   2652  HN  CYS A 180      -7.776   9.859   4.093  1.00 92.71           H
ATOM   2653  N   ILE A 181      -7.885  10.842   6.741  1.00 93.21           N
ATOM   2654  CA  ILE A 181      -8.232  11.860   7.718  1.00 93.21           C
ATOM   2655  C   ILE A 181      -7.938  11.332   9.124  1.00 93.21           C
ATOM   2656  O   ILE A 181      -7.310  12.017   9.929  1.00 93.21           O
ATOM   2657  HA  ILE A 181      -7.593  12.723   7.533  1.00 93.21           H
ATOM   2658  CB  ILE A 181      -9.679  12.318   7.524  1.00 93.21           C
ATOM   2659  HB  ILE A 181     -10.300  11.435   7.377  1.00 93.21           H
ATOM   2660  CG1 ILE A 181      -9.816  13.182   6.269  1.00 93.21           C
ATOM   2661 1HG1 ILE A 181      -9.257  14.108   6.397  1.00 93.21           H
ATOM   2662 2HG1 ILE A 181      -9.380  12.662   5.416  1.00 93.21           H
ATOM   2663  CG2 ILE A 181     -10.200  13.034   8.772  1.00 93.21           C
ATOM   2664 1HG2 ILE A 181     -10.160  12.355   9.624  1.00 93.21           H
ATOM   2665 2HG2 ILE A 181      -9.580  13.908   8.975  1.00 93.21           H
ATOM   2666 3HG2 ILE A 181     -11.230  13.349   8.607  1.00 93.21           H
ATOM   2667  CD1 ILE A 181     -11.285  13.502   5.981  1.00 93.21           C
ATOM   2668 1HD1 ILE A 181     -11.836  12.574   5.829  1.00 93.21           H
ATOM   2669 2HD1 ILE A 181     -11.711  14.043   6.826  1.00 93.21           H
ATOM   2670 3HD1 ILE A 181     -11.354  14.117   5.084  1.00 93.21           H
ATOM   2671  HN  ILE A 181      -8.633  10.562   6.139  1.00 93.21           H
ATOM   2672  N   PRO A 182      -8.385  10.110   9.443  1.00 91.53           N
ATOM   2673  CA  PRO A 182      -8.208   9.571  10.794  1.00 91.53           C
ATOM   2674  C   PRO A 182      -6.760   9.632  11.254  1.00 91.53           C
ATOM   2675  O   PRO A 182      -6.482  10.018  12.388  1.00 91.53           O
ATOM   2676  HA  PRO A 182      -8.761  10.174  11.514  1.00 91.53           H
ATOM   2677  CB  PRO A 182      -8.706   8.129  10.677  1.00 91.53           C
ATOM   2678 1HB  PRO A 182      -7.894   7.442  10.439  1.00 91.53           H
ATOM   2679 2HB  PRO A 182      -9.153   7.782  11.609  1.00 91.53           H
ATOM   2680  CG  PRO A 182      -9.732   8.200   9.552  1.00 91.53           C
ATOM   2681 1HG  PRO A 182      -9.919   7.220   9.112  1.00 91.53           H
ATOM   2682 2HG  PRO A 182     -10.696   8.565   9.907  1.00 91.53           H
ATOM   2683  CD  PRO A 182      -9.087   9.157   8.564  1.00 91.53           C
ATOM   2684 1HD  PRO A 182      -8.394   8.644   7.897  1.00 91.53           H
ATOM   2685 2HD  PRO A 182      -9.827   9.648   7.933  1.00 91.53           H
ATOM   2686  N   GLU A 183      -5.869   9.244  10.353  1.00 91.75           N
ATOM   2687  CA  GLU A 183      -4.452   9.204  10.671  1.00 91.75           C
ATOM   2688  C   GLU A 183      -3.948  10.603  11.029  1.00 91.75           C
ATOM   2689  O   GLU A 183      -3.133  10.760  11.937  1.00 91.75           O
ATOM   2690  HA  GLU A 183      -4.369   8.548  11.538  1.00 91.75           H
ATOM   2691  CB  GLU A 183      -3.647   8.610   9.514  1.00 91.75           C
ATOM   2692 1HB  GLU A 183      -4.055   8.960   8.565  1.00 91.75           H
ATOM   2693 2HB  GLU A 183      -2.591   8.847   9.642  1.00 91.75           H
ATOM   2694  CG  GLU A 183      -3.749   7.084   9.501  1.00 91.75           C
ATOM   2695 1HG  GLU A 183      -3.021   6.673   8.801  1.00 91.75           H
ATOM   2696 2HG  GLU A 183      -3.499   6.691  10.487  1.00 91.75           H
ATOM   2697  CD  GLU A 183      -5.156   6.631   9.108  1.00 91.75           C
ATOM   2698  OE1 GLU A 183      -5.477   5.458   9.398  1.00 91.75           O
ATOM   2699  OE2 GLU A 183      -5.879   7.468   8.525  1.00 91.75           O
ATOM   2700  HN  GLU A 183      -6.102   8.963   9.422  1.00 91.75           H
ATOM   2701  N   ILE A 184      -4.454  11.585  10.297  1.00 93.30           N
ATOM   2702  CA  ILE A 184      -3.994  12.953  10.459  1.00 93.30           C
ATOM   2703  C   ILE A 184      -4.366  13.449  11.858  1.00 93.30           C
ATOM   2704  O   ILE A 184      -3.597  14.173  12.489  1.00 93.30           O
ATOM   2705  HA  ILE A 184      -2.907  12.945  10.373  1.00 93.30           H
ATOM   2706  CB  ILE A 184      -4.531  13.837   9.331  1.00 93.30           C
ATOM   2707  HB  ILE A 184      -5.615  13.732   9.301  1.00 93.30           H
ATOM   2708  CG1 ILE A 184      -3.995  13.377   7.973  1.00 93.30           C
ATOM   2709 1HG1 ILE A 184      -2.921  13.552   7.924  1.00 93.30           H
ATOM   2710 2HG1 ILE A 184      -4.149  12.303   7.862  1.00 93.30           H
ATOM   2711  CG2 ILE A 184      -4.226  15.312   9.597  1.00 93.30           C
ATOM   2712 1HG2 ILE A 184      -4.695  15.617  10.532  1.00 93.30           H
ATOM   2713 2HG2 ILE A 184      -3.147  15.453   9.669  1.00 93.30           H
ATOM   2714 3HG2 ILE A 184      -4.618  15.917   8.780  1.00 93.30           H
ATOM   2715  CD1 ILE A 184      -4.691  14.118   6.830  1.00 93.30           C
ATOM   2716 1HD1 ILE A 184      -5.763  13.921   6.868  1.00 93.30           H
ATOM   2717 2HD1 ILE A 184      -4.515  15.189   6.931  1.00 93.30           H
ATOM   2718 3HD1 ILE A 184      -4.292  13.772   5.876  1.00 93.30           H
ATOM   2719  HN  ILE A 184      -5.164  11.457   9.604  1.00 93.30           H
ATOM   2720  N   LEU A 185      -5.546  13.040  12.302  1.00 92.96           N
ATOM   2721  CA  LEU A 185      -6.129  13.606  13.506  1.00 92.96           C
ATOM   2722  C   LEU A 185      -5.433  13.013  14.732  1.00 92.96           C
ATOM   2723  O   LEU A 185      -5.008  13.745  15.625  1.00 92.96           O
ATOM   2724  HA  LEU A 185      -5.940  14.680  13.488  1.00 92.96           H
ATOM   2725  CB  LEU A 185      -7.647  13.414  13.508  1.00 92.96           C
ATOM   2726 1HB  LEU A 185      -7.860  12.358  13.338  1.00 92.96           H
ATOM   2727 2HB  LEU A 185      -8.023  13.659  14.501  1.00 92.96           H
ATOM   2728  CG  LEU A 185      -8.428  14.234  12.479  1.00 92.96           C
ATOM   2729  HG  LEU A 185      -8.084  13.951  11.484  1.00 92.96           H
ATOM   2730  CD1 LEU A 185      -9.924  13.918  12.548  1.00 92.96           C
ATOM   2731 1HD1 LEU A 185     -10.081  12.860  12.343  1.00 92.96           H
ATOM   2732 2HD1 LEU A 185     -10.300  14.156  13.543  1.00 92.96           H
ATOM   2733 3HD1 LEU A 185     -10.455  14.515  11.807  1.00 92.96           H
ATOM   2734  CD2 LEU A 185      -8.150  15.729  12.645  1.00 92.96           C
ATOM   2735 1HD2 LEU A 185      -8.448  16.046  13.645  1.00 92.96           H
ATOM   2736 2HD2 LEU A 185      -7.085  15.918  12.507  1.00 92.96           H
ATOM   2737 3HD2 LEU A 185      -8.717  16.289  11.902  1.00 92.96           H
ATOM   2738  HN  LEU A 185      -6.098  12.338  11.854  1.00 92.96           H
ATOM   2739  N   TYR A 186      -5.337  11.691  14.737  1.00 92.73           N
ATOM   2740  CA  TYR A 186      -5.047  10.966  15.962  1.00 92.73           C
ATOM   2741  C   TYR A 186      -3.554  10.650  16.072  1.00 92.73           C
ATOM   2742  O   TYR A 186      -3.094  10.159  17.102  1.00 92.73           O
ATOM   2743  HA  TYR A 186      -5.340  11.595  16.803  1.00 92.73           H
ATOM   2744  CB  TYR A 186      -5.828   9.654  15.871  1.00 92.73           C
ATOM   2745 1HB  TYR A 186      -5.491   9.102  14.993  1.00 92.73           H
ATOM   2746 2HB  TYR A 186      -5.593   9.041  16.742  1.00 92.73           H
ATOM   2747  CG  TYR A 186      -7.345   9.837  15.789  1.00 92.73           C
ATOM   2748  CD1 TYR A 186      -7.988  10.675  16.678  1.00 92.73           C
ATOM   2749  HD1 TYR A 186      -7.415  11.205  17.439  1.00 92.73           H
ATOM   2750  CD2 TYR A 186      -8.070   9.165  14.826  1.00 92.73           C
ATOM   2751  HD2 TYR A 186      -7.563   8.504  14.124  1.00 92.73           H
ATOM   2752  CE1 TYR A 186      -9.415  10.847  16.601  1.00 92.73           C
ATOM   2753  HE1 TYR A 186      -9.935  11.505  17.297  1.00 92.73           H
ATOM   2754  CE2 TYR A 186      -9.498   9.338  14.749  1.00 92.73           C
ATOM   2755  HE2 TYR A 186     -10.083   8.813  13.994  1.00 92.73           H
ATOM   2756  CZ  TYR A 186     -10.100  10.170  15.641  1.00 92.73           C
ATOM   2757  OH  TYR A 186     -11.448  10.333  15.568  1.00 92.73           O
ATOM   2758  HH  TYR A 186     -11.802   9.893  14.742  1.00 92.73           H
ATOM   2759  HN  TYR A 186      -5.454  11.119  13.925  1.00 92.73           H
ATOM   2760  N   SER A 187      -2.839  10.945  14.996  1.00 92.92           N
ATOM   2761  CA  SER A 187      -1.392  10.805  14.998  1.00 92.92           C
ATOM   2762  C   SER A 187      -0.767  11.853  15.921  1.00 92.92           C
ATOM   2763  O   SER A 187      -0.905  13.052  15.688  1.00 92.92           O
ATOM   2764  HA  SER A 187      -1.200   9.800  15.373  1.00 92.92           H
ATOM   2765  CB  SER A 187      -0.825  10.938  13.583  1.00 92.92           C
ATOM   2766 1HB  SER A 187      -1.156  11.880  13.147  1.00 92.92           H
ATOM   2767 2HB  SER A 187       0.264  10.974  13.631  1.00 92.92           H
ATOM   2768  OG  SER A 187      -1.227   9.859  12.743  1.00 92.92           O
ATOM   2769  HG  SER A 187      -1.705  10.212  11.939  1.00 92.92           H
ATOM   2770  HN  SER A 187      -3.231  11.272  14.136  1.00 92.92           H
ATOM   2771  N   GLN A 188      -0.091  11.361  16.949  1.00 91.86           N
ATOM   2772  CA  GLN A 188       0.691  12.227  17.814  1.00 91.86           C
ATOM   2773  C   GLN A 188       1.910  11.477  18.355  1.00 91.86           C
ATOM   2774  O   GLN A 188       2.004  10.258  18.219  1.00 91.86           O
ATOM   2775  HA  GLN A 188       1.015  13.053  17.181  1.00 91.86           H
ATOM   2776  CB  GLN A 188      -0.165  12.778  18.957  1.00 91.86           C
ATOM   2777 1HB  GLN A 188       0.421  13.482  19.548  1.00 91.86           H
ATOM   2778 2HB  GLN A 188      -1.010  13.332  18.549  1.00 91.86           H
ATOM   2779  CG  GLN A 188      -0.674  11.649  19.855  1.00 91.86           C
ATOM   2780 1HG  GLN A 188      -1.239  10.932  19.259  1.00 91.86           H
ATOM   2781 2HG  GLN A 188       0.172  11.111  20.283  1.00 91.86           H
ATOM   2782  CD  GLN A 188      -1.558  12.196  20.977  1.00 91.86           C
ATOM   2783  OE1 GLN A 188      -2.016  13.327  20.946  1.00 91.86           O
ATOM   2784  NE2 GLN A 188      -1.772  11.334  21.967  1.00 91.86           N
ATOM   2785 1HE2 GLN A 188      -1.367  10.421  21.931  1.00 91.86           H
ATOM   2786 2HE2 GLN A 188      -2.338  11.600  22.747  1.00 91.86           H
ATOM   2787  HN  GLN A 188      -0.073  10.391  17.194  1.00 91.86           H
ATOM   2788  N   ILE A 189       2.814  12.237  18.956  1.00 91.80           N
ATOM   2789  CA  ILE A 189       3.984  11.651  19.587  1.00 91.80           C
ATOM   2790  C   ILE A 189       3.653  11.297  21.038  1.00 91.80           C
ATOM   2791  O   ILE A 189       3.154  12.136  21.787  1.00 91.80           O
ATOM   2792  HA  ILE A 189       4.217  10.730  19.052  1.00 91.80           H
ATOM   2793  CB  ILE A 189       5.192  12.578  19.440  1.00 91.80           C
ATOM   2794  HB  ILE A 189       4.936  13.544  19.874  1.00 91.80           H
ATOM   2795  CG1 ILE A 189       5.524  12.818  17.966  1.00 91.80           C
ATOM   2796 1HG1 ILE A 189       5.892  11.896  17.518  1.00 91.80           H
ATOM   2797 2HG1 ILE A 189       4.618  13.095  17.427  1.00 91.80           H
ATOM   2798  CG2 ILE A 189       6.395  12.038  20.217  1.00 91.80           C
ATOM   2799 1HG2 ILE A 189       6.140  11.961  21.274  1.00 91.80           H
ATOM   2800 2HG2 ILE A 189       6.662  11.053  19.835  1.00 91.80           H
ATOM   2801 3HG2 ILE A 189       7.240  12.716  20.096  1.00 91.80           H
ATOM   2802  CD1 ILE A 189       6.572  13.921  17.813  1.00 91.80           C
ATOM   2803 1HD1 ILE A 189       6.190  14.848  18.240  1.00 91.80           H
ATOM   2804 2HD1 ILE A 189       7.485  13.630  18.333  1.00 91.80           H
ATOM   2805 3HD1 ILE A 189       6.789  14.072  16.755  1.00 91.80           H
ATOM   2806  HN  ILE A 189       2.756  13.233  19.016  1.00 91.80           H
ATOM   2807  N   LYS A 190       3.943  10.054  21.392  1.00 88.34           N
ATOM   2808  CA  LYS A 190       3.800   9.615  22.770  1.00 88.34           C
ATOM   2809  C   LYS A 190       5.185   9.354  23.364  1.00 88.34           C
ATOM   2810  O   LYS A 190       5.987   8.625  22.781  1.00 88.34           O
ATOM   2811  HA  LYS A 190       3.334  10.429  23.325  1.00 88.34           H
ATOM   2812  CB  LYS A 190       2.858   8.412  22.854  1.00 88.34           C
ATOM   2813 1HB  LYS A 190       1.951   8.614  22.283  1.00 88.34           H
ATOM   2814 2HB  LYS A 190       3.332   7.542  22.400  1.00 88.34           H
ATOM   2815  CG  LYS A 190       2.494   8.102  24.307  1.00 88.34           C
ATOM   2816 1HG  LYS A 190       3.385   7.784  24.849  1.00 88.34           H
ATOM   2817 2HG  LYS A 190       2.129   9.005  24.795  1.00 88.34           H
ATOM   2818  CD  LYS A 190       1.427   7.007  24.383  1.00 88.34           C
ATOM   2819 1HD  LYS A 190       0.465   7.410  24.066  1.00 88.34           H
ATOM   2820 2HD  LYS A 190       1.678   6.201  23.693  1.00 88.34           H
ATOM   2821  CE  LYS A 190       1.311   6.452  25.804  1.00 88.34           C
ATOM   2822 1HE  LYS A 190       2.304   6.340  26.239  1.00 88.34           H
ATOM   2823 2HE  LYS A 190       0.766   7.157  26.433  1.00 88.34           H
ATOM   2824  NZ  LYS A 190       0.616   5.146  25.795  1.00 88.34           N
ATOM   2825 1HZ  LYS A 190       0.652   4.737  26.723  1.00 88.34           H
ATOM   2826 2HZ  LYS A 190      -0.351   5.279  25.522  1.00 88.34           H
ATOM   2827 3HZ  LYS A 190       1.071   4.525  25.135  1.00 88.34           H
ATOM   2828  HN  LYS A 190       4.270   9.354  20.757  1.00 88.34           H
ATOM   2829  N   GLU A 191       5.425   9.963  24.516  1.00 86.51           N
ATOM   2830  CA  GLU A 191       6.657   9.723  25.247  1.00 86.51           C
ATOM   2831  C   GLU A 191       6.445   8.636  26.302  1.00 86.51           C
ATOM   2832  O   GLU A 191       5.509   8.711  27.097  1.00 86.51           O
ATOM   2833  HA  GLU A 191       7.374   9.380  24.502  1.00 86.51           H
ATOM   2834  CB  GLU A 191       7.176  11.013  25.886  1.00 86.51           C
ATOM   2835 1HB  GLU A 191       6.359  11.524  26.397  1.00 86.51           H
ATOM   2836 2HB  GLU A 191       8.018  10.787  26.539  1.00 86.51           H
ATOM   2837  CG  GLU A 191       7.702  11.978  24.822  1.00 86.51           C
ATOM   2838 1HG  GLU A 191       8.433  11.469  24.194  1.00 86.51           H
ATOM   2839 2HG  GLU A 191       6.884  12.290  24.172  1.00 86.51           H
ATOM   2840  CD  GLU A 191       8.344  13.208  25.467  1.00 86.51           C
ATOM   2841  OE1 GLU A 191       8.826  14.066  24.697  1.00 86.51           O
ATOM   2842  OE2 GLU A 191       8.338  13.262  26.716  1.00 86.51           O
ATOM   2843  HN  GLU A 191       4.796  10.609  24.948  1.00 86.51           H
ATOM   2844  N   GLU A 192       7.329   7.649  26.276  1.00 77.95           N
ATOM   2845  CA  GLU A 192       7.229   6.529  27.196  1.00 77.95           C
ATOM   2846  C   GLU A 192       8.620   6.112  27.678  1.00 77.95           C
ATOM   2847  O   GLU A 192       9.462   5.707  26.878  1.00 77.95           O
ATOM   2848  HA  GLU A 192       6.641   6.897  28.037  1.00 77.95           H
ATOM   2849  CB  GLU A 192       6.497   5.352  26.549  1.00 77.95           C
ATOM   2850 1HB  GLU A 192       5.488   5.656  26.270  1.00 77.95           H
ATOM   2851 2HB  GLU A 192       7.080   4.973  25.710  1.00 77.95           H
ATOM   2852  CG  GLU A 192       6.351   4.190  27.533  1.00 77.95           C
ATOM   2853 1HG  GLU A 192       7.152   3.468  27.371  1.00 77.95           H
ATOM   2854 2HG  GLU A 192       6.455   4.557  28.554  1.00 77.95           H
ATOM   2855  CD  GLU A 192       4.995   3.500  27.369  1.00 77.95           C
ATOM   2856  OE1 GLU A 192       4.697   2.627  28.213  1.00 77.95           O
ATOM   2857  OE2 GLU A 192       4.287   3.861  26.404  1.00 77.95           O
ATOM   2858  HN  GLU A 192       8.102   7.608  25.643  1.00 77.95           H
ATOM   2859  N   SER A 193       8.818   6.225  28.983  1.00 73.81           N
ATOM   2860  CA  SER A 193      10.034   5.725  29.602  1.00 73.81           C
ATOM   2861  C   SER A 193      11.258   6.343  28.924  1.00 73.81           C
ATOM   2862  O   SER A 193      12.297   5.696  28.801  1.00 73.81           O
ATOM   2863  HA  SER A 193       9.976   6.037  30.645  1.00 73.81           H
ATOM   2864  CB  SER A 193      10.101   4.198  29.530  1.00 73.81           C
ATOM   2865 1HB  SER A 193      10.225   3.890  28.492  1.00 73.81           H
ATOM   2866 2HB  SER A 193      10.978   3.848  30.074  1.00 73.81           H
ATOM   2867  OG  SER A 193       8.933   3.587  30.070  1.00 73.81           O
ATOM   2868  HG  SER A 193       8.959   2.600  29.912  1.00 73.81           H
ATOM   2869  HN  SER A 193       8.166   6.648  29.613  1.00 73.81           H
ATOM   2870  N   GLY A 194      11.095   7.588  28.501  1.00 75.70           N
ATOM   2871  CA  GLY A 194      12.194   8.323  27.897  1.00 75.70           C
ATOM   2872  C   GLY A 194      12.326   7.989  26.410  1.00 75.70           C
ATOM   2873  O   GLY A 194      13.268   8.428  25.753  1.00 75.70           O
ATOM   2874 1HA  GLY A 194      12.031   9.394  28.020  1.00 75.70           H
ATOM   2875 2HA  GLY A 194      13.124   8.082  28.412  1.00 75.70           H
ATOM   2876  HN  GLY A 194      10.234   8.092  28.565  1.00 75.70           H
ATOM   2877  N   ILE A 195      11.367   7.215  25.923  1.00 82.70           N
ATOM   2878  CA  ILE A 195      11.320   6.882  24.509  1.00 82.70           C
ATOM   2879  C   ILE A 195      10.148   7.616  23.855  1.00 82.70           C
ATOM   2880  O   ILE A 195       9.004   7.471  24.283  1.00 82.70           O
ATOM   2881  HA  ILE A 195      12.246   7.239  24.058  1.00 82.70           H
ATOM   2882  CB  ILE A 195      11.280   5.364  24.317  1.00 82.70           C
ATOM   2883  HB  ILE A 195      10.374   4.984  24.790  1.00 82.70           H
ATOM   2884  CG1 ILE A 195      12.467   4.692  25.010  1.00 82.70           C
ATOM   2885 1HG1 ILE A 195      13.398   5.044  24.567  1.00 82.70           H
ATOM   2886 2HG1 ILE A 195      12.487   4.977  26.062  1.00 82.70           H
ATOM   2887  CG2 ILE A 195      11.202   5.001  22.833  1.00 82.70           C
ATOM   2888 1HG2 ILE A 195      10.299   5.432  22.401  1.00 82.70           H
ATOM   2889 2HG2 ILE A 195      12.077   5.396  22.316  1.00 82.70           H
ATOM   2890 3HG2 ILE A 195      11.175   3.917  22.725  1.00 82.70           H
ATOM   2891  CD1 ILE A 195      12.382   3.169  24.890  1.00 82.70           C
ATOM   2892 1HD1 ILE A 195      11.461   2.819  25.356  1.00 82.70           H
ATOM   2893 2HD1 ILE A 195      12.386   2.888  23.837  1.00 82.70           H
ATOM   2894 3HD1 ILE A 195      13.237   2.717  25.391  1.00 82.70           H
ATOM   2895  HN  ILE A 195      10.634   6.819  26.475  1.00 82.70           H
ATOM   2896  N   ALA A 196      10.473   8.388  22.829  1.00 89.44           N
ATOM   2897  CA  ALA A 196       9.450   9.034  22.025  1.00 89.44           C
ATOM   2898  C   ALA A 196       8.981   8.070  20.933  1.00 89.44           C
ATOM   2899  O   ALA A 196       9.797   7.507  20.205  1.00 89.44           O
ATOM   2900  HA  ALA A 196       8.610   9.265  22.680  1.00 89.44           H
ATOM   2901  CB  ALA A 196      10.001  10.341  21.451  1.00 89.44           C
ATOM   2902 1HB  ALA A 196      10.292  11.002  22.268  1.00 89.44           H
ATOM   2903 2HB  ALA A 196      10.870  10.127  20.829  1.00 89.44           H
ATOM   2904 3HB  ALA A 196       9.233  10.825  20.848  1.00 89.44           H
ATOM   2905  HN  ALA A 196      11.414   8.574  22.545  1.00 89.44           H
ATOM   2906  N   ILE A 197       7.668   7.910  20.854  1.00 88.92           N
ATOM   2907  CA  ILE A 197       7.082   7.008  19.877  1.00 88.92           C
ATOM   2908  C   ILE A 197       6.029   7.761  19.061  1.00 88.92           C
ATOM   2909  O   ILE A 197       5.147   8.406  19.625  1.00 88.92           O
ATOM   2910  HA  ILE A 197       7.879   6.693  19.204  1.00 88.92           H
ATOM   2911  CB  ILE A 197       6.545   5.751  20.563  1.00 88.92           C
ATOM   2912  HB  ILE A 197       5.806   6.055  21.305  1.00 88.92           H
ATOM   2913  CG1 ILE A 197       7.659   5.015  21.310  1.00 88.92           C
ATOM   2914 1HG1 ILE A 197       8.395   4.643  20.597  1.00 88.92           H
ATOM   2915 2HG1 ILE A 197       8.177   5.709  21.972  1.00 88.92           H
ATOM   2916  CG2 ILE A 197       5.830   4.842  19.561  1.00 88.92           C
ATOM   2917 1HG2 ILE A 197       4.994   5.381  19.114  1.00 88.92           H
ATOM   2918 2HG2 ILE A 197       6.528   4.543  18.779  1.00 88.92           H
ATOM   2919 3HG2 ILE A 197       5.458   3.956  20.075  1.00 88.92           H
ATOM   2920  CD1 ILE A 197       7.096   3.849  22.125  1.00 88.92           C
ATOM   2921 1HD1 ILE A 197       6.378   4.227  22.852  1.00 88.92           H
ATOM   2922 2HD1 ILE A 197       6.599   3.145  21.456  1.00 88.92           H
ATOM   2923 3HD1 ILE A 197       7.909   3.343  22.646  1.00 88.92           H
ATOM   2924  HN  ILE A 197       7.011   8.382  21.441  1.00 88.92           H
ATOM   2925  N   CYS A 198       6.157   7.654  17.747  1.00 90.95           N
ATOM   2926  CA  CYS A 198       5.128   8.155  16.852  1.00 90.95           C
ATOM   2927  C   CYS A 198       4.007   7.116  16.779  1.00 90.95           C
ATOM   2928  O   CYS A 198       4.204   6.021  16.255  1.00 90.95           O
ATOM   2929  HA  CYS A 198       4.764   9.087  17.283  1.00 90.95           H
ATOM   2930  CB  CYS A 198       5.692   8.483  15.468  1.00 90.95           C
ATOM   2931 1HB  CYS A 198       6.349   9.350  15.530  1.00 90.95           H
ATOM   2932 2HB  CYS A 198       6.296   7.651  15.106  1.00 90.95           H
ATOM   2933  SG  CYS A 198       4.326   8.817  14.298  1.00 90.95           S
ATOM   2934  HN  CYS A 198       6.944   7.236  17.294  1.00 90.95           H
ATOM   2935  N   THR A 199       2.856   7.496  17.313  1.00 90.75           N
ATOM   2936  CA  THR A 199       1.730   6.581  17.395  1.00 90.75           C
ATOM   2937  C   THR A 199       0.419   7.323  17.127  1.00 90.75           C
ATOM   2938  O   THR A 199       0.388   8.552  17.117  1.00 90.75           O
ATOM   2939  HA  THR A 199       1.839   5.831  16.611  1.00 90.75           H
ATOM   2940  CB  THR A 199       1.774   5.899  18.764  1.00 90.75           C
ATOM   2941  HB  THR A 199       2.791   5.603  19.019  1.00 90.75           H
ATOM   2942  OG1 THR A 199       0.833   4.835  18.652  1.00 90.75           O
ATOM   2943  HG1 THR A 199       0.920   4.217  19.433  1.00 90.75           H
ATOM   2944  CG2 THR A 199       1.206   6.783  19.877  1.00 90.75           C
ATOM   2945 1HG2 THR A 199       0.166   7.023  19.655  1.00 90.75           H
ATOM   2946 2HG2 THR A 199       1.786   7.703  19.941  1.00 90.75           H
ATOM   2947 3HG2 THR A 199       1.261   6.251  20.826  1.00 90.75           H
ATOM   2948  HN  THR A 199       2.686   8.409  17.685  1.00 90.75           H
ATOM   2949  N   MET A 200      -0.632   6.544  16.917  1.00 91.68           N
ATOM   2950  CA  MET A 200      -1.982   7.078  16.972  1.00 91.68           C
ATOM   2951  C   MET A 200      -2.562   6.958  18.383  1.00 91.68           C
ATOM   2952  O   MET A 200      -2.449   5.909  19.017  1.00 91.68           O
ATOM   2953  HA  MET A 200      -1.894   8.129  16.697  1.00 91.68           H
ATOM   2954  CB  MET A 200      -2.873   6.318  15.988  1.00 91.68           C
ATOM   2955 1HB  MET A 200      -2.816   5.249  16.191  1.00 91.68           H
ATOM   2956 2HB  MET A 200      -3.913   6.614  16.129  1.00 91.68           H
ATOM   2957  CG  MET A 200      -2.451   6.591  14.543  1.00 91.68           C
ATOM   2958 1HG  MET A 200      -2.417   7.666  14.362  1.00 91.68           H
ATOM   2959 2HG  MET A 200      -1.445   6.207  14.370  1.00 91.68           H
ATOM   2960  SD  MET A 200      -3.599   5.820  13.415  1.00 91.68           S
ATOM   2961  CE  MET A 200      -3.483   4.126  13.965  1.00 91.68           C
ATOM   2962 1HE  MET A 200      -2.456   3.778  13.857  1.00 91.68           H
ATOM   2963 2HE  MET A 200      -3.781   4.063  15.011  1.00 91.68           H
ATOM   2964 3HE  MET A 200      -4.143   3.502  13.361  1.00 91.68           H
ATOM   2965  HN  MET A 200      -0.572   5.567  16.712  1.00 91.68           H
ATOM   2966  N   VAL A 201      -3.170   8.045  18.834  1.00 92.63           N
ATOM   2967  CA  VAL A 201      -3.831   8.051  20.127  1.00 92.63           C
ATOM   2968  C   VAL A 201      -5.316   8.368  19.935  1.00 92.63           C
ATOM   2969  O   VAL A 201      -5.664   9.380  19.329  1.00 92.63           O
ATOM   2970  HA  VAL A 201      -3.739   7.050  20.549  1.00 92.63           H
ATOM   2971  CB  VAL A 201      -3.129   9.030  21.070  1.00 92.63           C
ATOM   2972  HB  VAL A 201      -3.200  10.026  20.634  1.00 92.63           H
ATOM   2973  CG1 VAL A 201      -3.817   9.065  22.436  1.00 92.63           C
ATOM   2974 1HG1 VAL A 201      -4.853   9.381  22.314  1.00 92.63           H
ATOM   2975 2HG1 VAL A 201      -3.790   8.070  22.882  1.00 92.63           H
ATOM   2976 3HG1 VAL A 201      -3.297   9.768  23.087  1.00 92.63           H
ATOM   2977  CG2 VAL A 201      -1.645   8.685  21.212  1.00 92.63           C
ATOM   2978 1HG2 VAL A 201      -1.543   7.677  21.615  1.00 92.63           H
ATOM   2979 2HG2 VAL A 201      -1.165   8.735  20.235  1.00 92.63           H
ATOM   2980 3HG2 VAL A 201      -1.169   9.396  21.888  1.00 92.63           H
ATOM   2981  HN  VAL A 201      -3.214   8.909  18.332  1.00 92.63           H
ATOM   2982  N   TYR A 202      -6.150   7.484  20.461  1.00 91.65           N
ATOM   2983  CA  TYR A 202      -7.589   7.650  20.342  1.00 91.65           C
ATOM   2984  C   TYR A 202      -8.169   8.321  21.589  1.00 91.65           C
ATOM   2985  O   TYR A 202      -7.797   7.981  22.711  1.00 91.65           O
ATOM   2986  HA  TYR A 202      -7.784   8.280  19.475  1.00 91.65           H
ATOM   2987  CB  TYR A 202      -8.167   6.238  20.222  1.00 91.65           C
ATOM   2988 1HB  TYR A 202      -7.849   5.652  21.084  1.00 91.65           H
ATOM   2989 2HB  TYR A 202      -9.255   6.297  20.260  1.00 91.65           H
ATOM   2990  CG  TYR A 202      -7.755   5.504  18.944  1.00 91.65           C
ATOM   2991  CD1 TYR A 202      -8.457   5.709  17.774  1.00 91.65           C
ATOM   2992  HD1 TYR A 202      -9.305   6.394  17.759  1.00 91.65           H
ATOM   2993  CD2 TYR A 202      -6.682   4.636  18.962  1.00 91.65           C
ATOM   2994  HD2 TYR A 202      -6.128   4.474  19.887  1.00 91.65           H
ATOM   2995  CE1 TYR A 202      -8.070   5.018  16.571  1.00 91.65           C
ATOM   2996  HE1 TYR A 202      -8.615   5.171  15.640  1.00 91.65           H
ATOM   2997  CE2 TYR A 202      -6.295   3.945  17.760  1.00 91.65           C
ATOM   2998  HE2 TYR A 202      -5.449   3.258  17.760  1.00 91.65           H
ATOM   2999  CZ  TYR A 202      -7.007   4.171  16.623  1.00 91.65           C
ATOM   3000  OH  TYR A 202      -6.641   3.518  15.488  1.00 91.65           O
ATOM   3001  HH  TYR A 202      -6.084   2.720  15.716  1.00 91.65           H
ATOM   3002  HN  TYR A 202      -5.859   6.669  20.961  1.00 91.65           H
ATOM   3003  N   PRO A 203      -9.087   9.281  21.416  1.00 83.84           N
ATOM   3004  CA  PRO A 203      -9.573  10.073  22.549  1.00 83.84           C
ATOM   3005  C   PRO A 203     -10.413   9.249  23.511  1.00 83.84           C
ATOM   3006  O   PRO A 203     -11.080   8.301  23.102  1.00 83.84           O
ATOM   3007  HA  PRO A 203      -8.733  10.434  23.143  1.00 83.84           H
ATOM   3008  CB  PRO A 203     -10.391  11.185  21.890  1.00 83.84           C
ATOM   3009 1HB  PRO A 203     -11.230  11.490  22.515  1.00 83.84           H
ATOM   3010 2HB  PRO A 203      -9.788  12.075  21.711  1.00 83.84           H
ATOM   3011  CG  PRO A 203     -10.858  10.568  20.603  1.00 83.84           C
ATOM   3012 1HG  PRO A 203     -11.770   9.991  20.750  1.00 83.84           H
ATOM   3013 2HG  PRO A 203     -11.081  11.332  19.858  1.00 83.84           H
ATOM   3014  CD  PRO A 203      -9.728   9.688  20.153  1.00 83.84           C
ATOM   3015 1HD  PRO A 203     -10.089   8.827  19.590  1.00 83.84           H
ATOM   3016 2HD  PRO A 203      -9.035  10.225  19.505  1.00 83.84           H
ATOM   3017  N   SER A 204     -10.357   9.637  24.777  1.00 73.08           N
ATOM   3018  CA  SER A 204     -10.756   8.743  25.851  1.00 73.08           C
ATOM   3019  C   SER A 204     -12.174   8.227  25.603  1.00 73.08           C
ATOM   3020  O   SER A 204     -12.502   7.101  25.974  1.00 73.08           O
ATOM   3021  HA  SER A 204     -10.039   7.922  25.825  1.00 73.08           H
ATOM   3022  CB  SER A 204     -10.676   9.445  27.209  1.00 73.08           C
ATOM   3023 1HB  SER A 204     -11.140   8.816  27.969  1.00 73.08           H
ATOM   3024 2HB  SER A 204      -9.631   9.569  27.492  1.00 73.08           H
ATOM   3025  OG  SER A 204     -11.317  10.717  27.190  1.00 73.08           O
ATOM   3026  HG  SER A 204     -12.309  10.602  27.253  1.00 73.08           H
ATOM   3027  HN  SER A 204     -10.047  10.541  25.072  1.00 73.08           H
ATOM   3028  N   ASP A 205     -12.977   9.074  24.976  1.00 74.10           N
ATOM   3029  CA  ASP A 205     -14.380   8.760  24.767  1.00 74.10           C
ATOM   3030  C   ASP A 205     -14.504   7.700  23.671  1.00 74.10           C
ATOM   3031  O   ASP A 205     -14.198   7.965  22.509  1.00 74.10           O
ATOM   3032  HA  ASP A 205     -14.741   8.405  25.733  1.00 74.10           H
ATOM   3033  CB  ASP A 205     -15.161   9.997  24.319  1.00 74.10           C
ATOM   3034 1HB  ASP A 205     -14.676  10.443  23.451  1.00 74.10           H
ATOM   3035 2HB  ASP A 205     -16.164   9.706  24.009  1.00 74.10           H
ATOM   3036  CG  ASP A 205     -15.249  11.028  25.447  1.00 74.10           C
ATOM   3037  OD1 ASP A 205     -15.147  10.599  26.616  1.00 74.10           O
ATOM   3038  OD2 ASP A 205     -15.416  12.221  25.113  1.00 74.10           O
ATOM   3039  HN  ASP A 205     -12.684   9.959  24.615  1.00 74.10           H
ATOM   3040  N   GLU A 206     -14.952   6.522  24.078  1.00 84.28           N
ATOM   3041  CA  GLU A 206     -15.181   5.441  23.135  1.00 84.28           C
ATOM   3042  C   GLU A 206     -13.919   5.179  22.311  1.00 84.28           C
ATOM   3043  O   GLU A 206     -14.002   4.760  21.158  1.00 84.28           O
ATOM   3044  HA  GLU A 206     -15.413   4.568  23.745  1.00 84.28           H
ATOM   3045  CB  GLU A 206     -16.374   5.749  22.228  1.00 84.28           C
ATOM   3046 1HB  GLU A 206     -16.170   6.646  21.643  1.00 84.28           H
ATOM   3047 2HB  GLU A 206     -16.604   4.878  21.614  1.00 84.28           H
ATOM   3048  CG  GLU A 206     -17.630   6.037  23.052  1.00 84.28           C
ATOM   3049 1HG  GLU A 206     -17.524   5.605  24.047  1.00 84.28           H
ATOM   3050 2HG  GLU A 206     -17.745   7.113  23.183  1.00 84.28           H
ATOM   3051  CD  GLU A 206     -18.876   5.465  22.372  1.00 84.28           C
ATOM   3052  OE1 GLU A 206     -19.749   4.966  23.115  1.00 84.28           O
ATOM   3053  OE2 GLU A 206     -18.927   5.541  21.126  1.00 84.28           O
ATOM   3054  HN  GLU A 206     -15.158   6.301  25.032  1.00 84.28           H
ATOM   3055  N   SER A 207     -12.779   5.438  22.935  1.00 89.55           N
ATOM   3056  CA  SER A 207     -11.502   5.256  22.267  1.00 89.55           C
ATOM   3057  C   SER A 207     -11.448   3.876  21.608  1.00 89.55           C
ATOM   3058  O   SER A 207     -10.971   3.740  20.483  1.00 89.55           O
ATOM   3059  HA  SER A 207     -11.456   6.042  21.513  1.00 89.55           H
ATOM   3060  CB  SER A 207     -10.339   5.422  23.247  1.00 89.55           C
ATOM   3061 1HB  SER A 207      -9.397   5.264  22.722  1.00 89.55           H
ATOM   3062 2HB  SER A 207     -10.326   6.444  23.624  1.00 89.55           H
ATOM   3063  OG  SER A 207     -10.429   4.514  24.341  1.00 89.55           O
ATOM   3064  HG  SER A 207      -9.825   4.809  25.081  1.00 89.55           H
ATOM   3065  HN  SER A 207     -12.720   5.765  23.878  1.00 89.55           H
ATOM   3066  N   THR A 208     -11.944   2.887  22.337  1.00 90.02           N
ATOM   3067  CA  THR A 208     -11.872   1.510  21.880  1.00 90.02           C
ATOM   3068  C   THR A 208     -12.710   1.324  20.614  1.00 90.02           C
ATOM   3069  O   THR A 208     -12.275   0.669  19.668  1.00 90.02           O
ATOM   3070  HA  THR A 208     -10.838   1.291  21.614  1.00 90.02           H
ATOM   3071  CB  THR A 208     -12.305   0.605  23.034  1.00 90.02           C
ATOM   3072  HB  THR A 208     -12.252  -0.445  22.747  1.00 90.02           H
ATOM   3073  OG1 THR A 208     -13.602   1.083  23.382  1.00 90.02           O
ATOM   3074  HG1 THR A 208     -14.087   0.394  23.921  1.00 90.02           H
ATOM   3075  CG2 THR A 208     -11.474   0.830  24.299  1.00 90.02           C
ATOM   3076 1HG2 THR A 208     -11.581   1.864  24.625  1.00 90.02           H
ATOM   3077 2HG2 THR A 208     -10.425   0.623  24.086  1.00 90.02           H
ATOM   3078 3HG2 THR A 208     -11.823   0.162  25.087  1.00 90.02           H
ATOM   3079  HN  THR A 208     -12.389   3.015  23.224  1.00 90.02           H
ATOM   3080  N   LYS A 209     -13.897   1.912  20.637  1.00 90.96           N
ATOM   3081  CA  LYS A 209     -14.804   1.811  19.506  1.00 90.96           C
ATOM   3082  C   LYS A 209     -14.144   2.428  18.271  1.00 90.96           C
ATOM   3083  O   LYS A 209     -14.217   1.867  17.179  1.00 90.96           O
ATOM   3084  HA  LYS A 209     -14.972   0.751  19.315  1.00 90.96           H
ATOM   3085  CB  LYS A 209     -16.161   2.429  19.851  1.00 90.96           C
ATOM   3086 1HB  LYS A 209     -16.016   3.424  20.271  1.00 90.96           H
ATOM   3087 2HB  LYS A 209     -16.751   2.551  18.942  1.00 90.96           H
ATOM   3088  CG  LYS A 209     -16.924   1.554  20.847  1.00 90.96           C
ATOM   3089 1HG  LYS A 209     -17.103   0.571  20.412  1.00 90.96           H
ATOM   3090 2HG  LYS A 209     -16.319   1.402  21.741  1.00 90.96           H
ATOM   3091  CD  LYS A 209     -18.258   2.198  21.232  1.00 90.96           C
ATOM   3092 1HD  LYS A 209     -18.077   3.156  21.719  1.00 90.96           H
ATOM   3093 2HD  LYS A 209     -18.840   2.402  20.333  1.00 90.96           H
ATOM   3094  CE  LYS A 209     -19.057   1.287  22.166  1.00 90.96           C
ATOM   3095 1HE  LYS A 209     -19.280   0.346  21.663  1.00 90.96           H
ATOM   3096 2HE  LYS A 209     -18.460   1.044  23.045  1.00 90.96           H
ATOM   3097  NZ  LYS A 209     -20.316   1.945  22.581  1.00 90.96           N
ATOM   3098 1HZ  LYS A 209     -20.880   1.292  23.112  1.00 90.96           H
ATOM   3099 2HZ  LYS A 209     -20.102   2.753  23.156  1.00 90.96           H
ATOM   3100 3HZ  LYS A 209     -20.828   2.243  21.758  1.00 90.96           H
ATOM   3101  HN  LYS A 209     -14.241   2.448  21.408  1.00 90.96           H
ATOM   3102  N   LEU A 210     -13.514   3.573  18.486  1.00 91.89           N
ATOM   3103  CA  LEU A 210     -12.922   4.319  17.389  1.00 91.89           C
ATOM   3104  C   LEU A 210     -11.805   3.487  16.756  1.00 91.89           C
ATOM   3105  O   LEU A 210     -11.738   3.358  15.534  1.00 91.89           O
ATOM   3106  HA  LEU A 210     -13.701   4.476  16.643  1.00 91.89           H
ATOM   3107  CB  LEU A 210     -12.465   5.700  17.864  1.00 91.89           C
ATOM   3108 1HB  LEU A 210     -13.301   6.183  18.371  1.00 91.89           H
ATOM   3109 2HB  LEU A 210     -11.678   5.565  18.606  1.00 91.89           H
ATOM   3110  CG  LEU A 210     -11.949   6.646  16.779  1.00 91.89           C
ATOM   3111  HG  LEU A 210     -11.146   6.142  16.240  1.00 91.89           H
ATOM   3112  CD1 LEU A 210     -13.046   6.964  15.761  1.00 91.89           C
ATOM   3113 1HD1 LEU A 210     -13.382   6.041  15.289  1.00 91.89           H
ATOM   3114 2HD1 LEU A 210     -13.885   7.439  16.268  1.00 91.89           H
ATOM   3115 3HD1 LEU A 210     -12.652   7.638  15.000  1.00 91.89           H
ATOM   3116  CD2 LEU A 210     -11.353   7.914  17.394  1.00 91.89           C
ATOM   3117 1HD2 LEU A 210     -12.119   8.431  17.973  1.00 91.89           H
ATOM   3118 2HD2 LEU A 210     -10.523   7.645  18.048  1.00 91.89           H
ATOM   3119 3HD2 LEU A 210     -10.993   8.569  16.601  1.00 91.89           H
ATOM   3120  HN  LEU A 210     -13.405   3.991  19.388  1.00 91.89           H
ATOM   3121  N   LYS A 211     -10.956   2.942  17.615  1.00 92.64           N
ATOM   3122  CA  LYS A 211      -9.854   2.115  17.156  1.00 92.64           C
ATOM   3123  C   LYS A 211     -10.403   0.960  16.317  1.00 92.64           C
ATOM   3124  O   LYS A 211      -9.932   0.714  15.208  1.00 92.64           O
ATOM   3125  HA  LYS A 211      -9.223   2.735  16.519  1.00 92.64           H
ATOM   3126  CB  LYS A 211      -8.995   1.662  18.339  1.00 92.64           C
ATOM   3127 1HB  LYS A 211      -8.586   2.533  18.851  1.00 92.64           H
ATOM   3128 2HB  LYS A 211      -9.615   1.131  19.061  1.00 92.64           H
ATOM   3129  CG  LYS A 211      -7.854   0.756  17.873  1.00 92.64           C
ATOM   3130 1HG  LYS A 211      -8.262  -0.180  17.489  1.00 92.64           H
ATOM   3131 2HG  LYS A 211      -7.320   1.231  17.050  1.00 92.64           H
ATOM   3132  CD  LYS A 211      -6.883   0.464  19.018  1.00 92.64           C
ATOM   3133 1HD  LYS A 211      -6.510   1.401  19.431  1.00 92.64           H
ATOM   3134 2HD  LYS A 211      -7.407  -0.052  19.822  1.00 92.64           H
ATOM   3135  CE  LYS A 211      -5.709  -0.391  18.537  1.00 92.64           C
ATOM   3136 1HE  LYS A 211      -6.060  -1.390  18.278  1.00 92.64           H
ATOM   3137 2HE  LYS A 211      -5.283   0.041  17.631  1.00 92.64           H
ATOM   3138  NZ  LYS A 211      -4.669  -0.481  19.586  1.00 92.64           N
ATOM   3139 1HZ  LYS A 211      -3.811  -0.840  19.182  1.00 92.64           H
ATOM   3140 2HZ  LYS A 211      -4.500   0.440  19.974  1.00 92.64           H
ATOM   3141 3HZ  LYS A 211      -4.983  -1.105  20.321  1.00 92.64           H
ATOM   3142  HN  LYS A 211     -11.013   3.058  18.607  1.00 92.64           H
ATOM   3143  N   SER A 212     -11.392   0.281  16.879  1.00 92.49           N
ATOM   3144  CA  SER A 212     -11.955  -0.893  16.234  1.00 92.49           C
ATOM   3145  C   SER A 212     -12.506  -0.520  14.857  1.00 92.49           C
ATOM   3146  O   SER A 212     -12.305  -1.248  13.886  1.00 92.49           O
ATOM   3147  HA  SER A 212     -11.127  -1.595  16.138  1.00 92.49           H
ATOM   3148  CB  SER A 212     -13.055  -1.520  17.094  1.00 92.49           C
ATOM   3149 1HB  SER A 212     -12.663  -1.729  18.089  1.00 92.49           H
ATOM   3150 2HB  SER A 212     -13.870  -0.807  17.216  1.00 92.49           H
ATOM   3151  OG  SER A 212     -13.560  -2.723  16.521  1.00 92.49           O
ATOM   3152  HG  SER A 212     -12.812  -3.370  16.369  1.00 92.49           H
ATOM   3153  HN  SER A 212     -11.807   0.520  17.757  1.00 92.49           H
ATOM   3154  N   ALA A 213     -13.190   0.614  14.816  1.00 91.93           N
ATOM   3155  CA  ALA A 213     -13.805   1.073  13.581  1.00 91.93           C
ATOM   3156  C   ALA A 213     -12.712   1.369  12.552  1.00 91.93           C
ATOM   3157  O   ALA A 213     -12.814   0.957  11.397  1.00 91.93           O
ATOM   3158  HA  ALA A 213     -14.437   0.268  13.206  1.00 91.93           H
ATOM   3159  CB  ALA A 213     -14.680   2.294  13.870  1.00 91.93           C
ATOM   3160 1HB  ALA A 213     -15.458   2.023  14.584  1.00 91.93           H
ATOM   3161 2HB  ALA A 213     -14.065   3.091  14.288  1.00 91.93           H
ATOM   3162 3HB  ALA A 213     -15.141   2.638  12.944  1.00 91.93           H
ATOM   3163  HN  ALA A 213     -13.327   1.213  15.604  1.00 91.93           H
ATOM   3164  N   VAL A 214     -11.692   2.080  13.008  1.00 91.33           N
ATOM   3165  CA  VAL A 214     -10.617   2.498  12.124  1.00 91.33           C
ATOM   3166  C   VAL A 214      -9.912   1.260  11.565  1.00 91.33           C
ATOM   3167  O   VAL A 214      -9.573   1.215  10.384  1.00 91.33           O
ATOM   3168  HA  VAL A 214     -11.065   3.049  11.298  1.00 91.33           H
ATOM   3169  CB  VAL A 214      -9.668   3.443  12.864  1.00 91.33           C
ATOM   3170  HB  VAL A 214      -9.395   2.972  13.809  1.00 91.33           H
ATOM   3171  CG1 VAL A 214      -8.384   3.668  12.064  1.00 91.33           C
ATOM   3172 1HG1 VAL A 214      -7.878   2.714  11.911  1.00 91.33           H
ATOM   3173 2HG1 VAL A 214      -8.630   4.107  11.097  1.00 91.33           H
ATOM   3174 3HG1 VAL A 214      -7.727   4.343  12.612  1.00 91.33           H
ATOM   3175  CG2 VAL A 214     -10.356   4.772  13.182  1.00 91.33           C
ATOM   3176 1HG2 VAL A 214     -10.671   5.249  12.255  1.00 91.33           H
ATOM   3177 2HG2 VAL A 214     -11.227   4.589  13.811  1.00 91.33           H
ATOM   3178 3HG2 VAL A 214      -9.659   5.425  13.708  1.00 91.33           H
ATOM   3179  HN  VAL A 214     -11.593   2.370  13.960  1.00 91.33           H
ATOM   3180  N   LEU A 215      -9.712   0.286  12.441  1.00 91.75           N
ATOM   3181  CA  LEU A 215      -9.032  -0.939  12.056  1.00 91.75           C
ATOM   3182  C   LEU A 215      -9.885  -1.691  11.033  1.00 91.75           C
ATOM   3183  O   LEU A 215      -9.371  -2.172  10.024  1.00 91.75           O
ATOM   3184  HA  LEU A 215      -8.093  -0.655  11.580  1.00 91.75           H
ATOM   3185  CB  LEU A 215      -8.681  -1.768  13.293  1.00 91.75           C
ATOM   3186 1HB  LEU A 215      -9.533  -1.750  13.972  1.00 91.75           H
ATOM   3187 2HB  LEU A 215      -8.541  -2.804  12.983  1.00 91.75           H
ATOM   3188  CG  LEU A 215      -7.438  -1.325  14.067  1.00 91.75           C
ATOM   3189  HG  LEU A 215      -7.513  -0.252  14.248  1.00 91.75           H
ATOM   3190  CD1 LEU A 215      -7.369  -2.010  15.433  1.00 91.75           C
ATOM   3191 1HD1 LEU A 215      -8.254  -1.751  16.014  1.00 91.75           H
ATOM   3192 2HD1 LEU A 215      -7.328  -3.091  15.296  1.00 91.75           H
ATOM   3193 3HD1 LEU A 215      -6.476  -1.677  15.962  1.00 91.75           H
ATOM   3194  CD2 LEU A 215      -6.168  -1.556  13.245  1.00 91.75           C
ATOM   3195 1HD2 LEU A 215      -6.075  -2.617  13.012  1.00 91.75           H
ATOM   3196 2HD2 LEU A 215      -6.225  -0.984  12.319  1.00 91.75           H
ATOM   3197 3HD2 LEU A 215      -5.300  -1.232  13.819  1.00 91.75           H
ATOM   3198  HN  LEU A 215     -10.005   0.324  13.396  1.00 91.75           H
ATOM   3199  N   THR A 216     -11.174  -1.770  11.329  1.00 92.38           N
ATOM   3200  CA  THR A 216     -12.100  -2.476  10.460  1.00 92.38           C
ATOM   3201  C   THR A 216     -12.084  -1.867   9.056  1.00 92.38           C
ATOM   3202  O   THR A 216     -12.071  -2.590   8.062  1.00 92.38           O
ATOM   3203  HA  THR A 216     -11.762  -3.508  10.364  1.00 92.38           H
ATOM   3204  CB  THR A 216     -13.481  -2.450  11.118  1.00 92.38           C
ATOM   3205  HB  THR A 216     -13.852  -1.428  11.202  1.00 92.38           H
ATOM   3206  OG1 THR A 216     -13.291  -3.138  12.351  1.00 92.38           O
ATOM   3207  HG1 THR A 216     -13.193  -2.481  13.099  1.00 92.38           H
ATOM   3208  CG2 THR A 216     -14.504  -3.305  10.368  1.00 92.38           C
ATOM   3209 1HG2 THR A 216     -14.164  -4.340  10.343  1.00 92.38           H
ATOM   3210 2HG2 THR A 216     -14.611  -2.932   9.349  1.00 92.38           H
ATOM   3211 3HG2 THR A 216     -15.466  -3.251  10.877  1.00 92.38           H
ATOM   3212  HN  THR A 216     -11.587  -1.362  12.143  1.00 92.38           H
ATOM   3213  N   LEU A 217     -12.086  -0.542   9.021  1.00 88.90           N
ATOM   3214  CA  LEU A 217     -12.089   0.172   7.756  1.00 88.90           C
ATOM   3215  C   LEU A 217     -10.840  -0.208   6.958  1.00 88.90           C
ATOM   3216  O   LEU A 217     -10.909  -0.404   5.745  1.00 88.90           O
ATOM   3217  HA  LEU A 217     -12.967  -0.153   7.198  1.00 88.90           H
ATOM   3218  CB  LEU A 217     -12.234   1.677   7.990  1.00 88.90           C
ATOM   3219 1HB  LEU A 217     -13.121   1.845   8.602  1.00 88.90           H
ATOM   3220 2HB  LEU A 217     -11.377   2.018   8.571  1.00 88.90           H
ATOM   3221  CG  LEU A 217     -12.342   2.545   6.735  1.00 88.90           C
ATOM   3222  HG  LEU A 217     -11.512   2.294   6.074  1.00 88.90           H
ATOM   3223  CD1 LEU A 217     -13.633   2.245   5.971  1.00 88.90           C
ATOM   3224 1HD1 LEU A 217     -13.645   1.197   5.673  1.00 88.90           H
ATOM   3225 2HD1 LEU A 217     -14.491   2.450   6.612  1.00 88.90           H
ATOM   3226 3HD1 LEU A 217     -13.685   2.875   5.083  1.00 88.90           H
ATOM   3227  CD2 LEU A 217     -12.212   4.029   7.081  1.00 88.90           C
ATOM   3228 1HD2 LEU A 217     -13.007   4.312   7.771  1.00 88.90           H
ATOM   3229 2HD2 LEU A 217     -11.244   4.210   7.549  1.00 88.90           H
ATOM   3230 3HD2 LEU A 217     -12.293   4.623   6.171  1.00 88.90           H
ATOM   3231  HN  LEU A 217     -12.087   0.039   9.834  1.00 88.90           H
ATOM   3232  N   LYS A 218      -9.727  -0.301   7.671  1.00 87.88           N
ATOM   3233  CA  LYS A 218      -8.458  -0.623   7.039  1.00 87.88           C
ATOM   3234  C   LYS A 218      -8.538  -2.025   6.431  1.00 87.88           C
ATOM   3235  O   LYS A 218      -8.062  -2.251   5.320  1.00 87.88           O
ATOM   3236  HA  LYS A 218      -8.303   0.094   6.233  1.00 87.88           H
ATOM   3237  CB  LYS A 218      -7.306  -0.447   8.030  1.00 87.88           C
ATOM   3238 1HB  LYS A 218      -7.570  -0.902   8.985  1.00 87.88           H
ATOM   3239 2HB  LYS A 218      -6.422  -0.968   7.662  1.00 87.88           H
ATOM   3240  CG  LYS A 218      -6.983   1.034   8.238  1.00 87.88           C
ATOM   3241 1HG  LYS A 218      -6.507   1.435   7.343  1.00 87.88           H
ATOM   3242 2HG  LYS A 218      -7.907   1.594   8.386  1.00 87.88           H
ATOM   3243  CD  LYS A 218      -6.062   1.231   9.443  1.00 87.88           C
ATOM   3244 1HD  LYS A 218      -6.526   0.806  10.333  1.00 87.88           H
ATOM   3245 2HD  LYS A 218      -5.128   0.693   9.283  1.00 87.88           H
ATOM   3246  CE  LYS A 218      -5.769   2.715   9.673  1.00 87.88           C
ATOM   3247 1HE  LYS A 218      -5.299   3.140   8.786  1.00 87.88           H
ATOM   3248 2HE  LYS A 218      -6.702   3.256   9.830  1.00 87.88           H
ATOM   3249  NZ  LYS A 218      -4.882   2.893  10.845  1.00 87.88           N
ATOM   3250 1HZ  LYS A 218      -4.591   3.862  10.904  1.00 87.88           H
ATOM   3251 2HZ  LYS A 218      -5.383   2.639  11.689  1.00 87.88           H
ATOM   3252 3HZ  LYS A 218      -4.066   2.299  10.744  1.00 87.88           H
ATOM   3253  HN  LYS A 218      -9.683  -0.161   8.660  1.00 87.88           H
ATOM   3254  N   VAL A 219      -9.142  -2.930   7.187  1.00 88.80           N
ATOM   3255  CA  VAL A 219      -9.204  -4.323   6.782  1.00 88.80           C
ATOM   3256  C   VAL A 219     -10.090  -4.450   5.541  1.00 88.80           C
ATOM   3257  O   VAL A 219      -9.730  -5.134   4.584  1.00 88.80           O
ATOM   3258  HA  VAL A 219      -8.192  -4.636   6.524  1.00 88.80           H
ATOM   3259  CB  VAL A 219      -9.684  -5.188   7.949  1.00 88.80           C
ATOM   3260  HB  VAL A 219     -10.639  -4.789   8.291  1.00 88.80           H
ATOM   3261  CG1 VAL A 219      -9.911  -6.634   7.504  1.00 88.80           C
ATOM   3262 1HG1 VAL A 219     -10.666  -6.657   6.718  1.00 88.80           H
ATOM   3263 2HG1 VAL A 219      -8.978  -7.048   7.124  1.00 88.80           H
ATOM   3264 3HG1 VAL A 219     -10.252  -7.226   8.353  1.00 88.80           H
ATOM   3265  CG2 VAL A 219      -8.701  -5.122   9.120  1.00 88.80           C
ATOM   3266 1HG2 VAL A 219      -7.725  -5.484   8.796  1.00 88.80           H
ATOM   3267 2HG2 VAL A 219      -8.611  -4.091   9.462  1.00 88.80           H
ATOM   3268 3HG2 VAL A 219      -9.066  -5.746   9.936  1.00 88.80           H
ATOM   3269  HN  VAL A 219      -9.584  -2.724   8.061  1.00 88.80           H
ATOM   3270  N   ILE A 220     -11.232  -3.780   5.597  1.00 88.25           N
ATOM   3271  CA  ILE A 220     -12.216  -3.887   4.533  1.00 88.25           C
ATOM   3272  C   ILE A 220     -11.625  -3.323   3.239  1.00 88.25           C
ATOM   3273  O   ILE A 220     -11.605  -4.003   2.214  1.00 88.25           O
ATOM   3274  HA  ILE A 220     -12.422  -4.947   4.385  1.00 88.25           H
ATOM   3275  CB  ILE A 220     -13.530  -3.224   4.950  1.00 88.25           C
ATOM   3276  HB  ILE A 220     -13.299  -2.246   5.374  1.00 88.25           H
ATOM   3277  CG1 ILE A 220     -14.232  -4.035   6.040  1.00 88.25           C
ATOM   3278 1HG1 ILE A 220     -14.540  -5.000   5.639  1.00 88.25           H
ATOM   3279 2HG1 ILE A 220     -13.536  -4.236   6.854  1.00 88.25           H
ATOM   3280  CG2 ILE A 220     -14.434  -2.989   3.738  1.00 88.25           C
ATOM   3281 1HG2 ILE A 220     -13.925  -2.340   3.025  1.00 88.25           H
ATOM   3282 2HG2 ILE A 220     -14.660  -3.944   3.263  1.00 88.25           H
ATOM   3283 3HG2 ILE A 220     -15.361  -2.516   4.062  1.00 88.25           H
ATOM   3284  CD1 ILE A 220     -15.453  -3.288   6.579  1.00 88.25           C
ATOM   3285 1HD1 ILE A 220     -15.138  -2.333   7.001  1.00 88.25           H
ATOM   3286 2HD1 ILE A 220     -16.158  -3.110   5.767  1.00 88.25           H
ATOM   3287 3HD1 ILE A 220     -15.934  -3.887   7.353  1.00 88.25           H
ATOM   3288  HN  ILE A 220     -11.488  -3.174   6.350  1.00 88.25           H
ATOM   3289  N   LEU A 221     -11.159  -2.086   3.329  1.00 83.63           N
ATOM   3290  CA  LEU A 221     -10.730  -1.360   2.146  1.00 83.63           C
ATOM   3291  C   LEU A 221      -9.351  -1.864   1.716  1.00 83.63           C
ATOM   3292  O   LEU A 221      -8.970  -1.725   0.554  1.00 83.63           O
ATOM   3293  HA  LEU A 221     -11.442  -1.582   1.351  1.00 83.63           H
ATOM   3294  CB  LEU A 221     -10.783   0.149   2.394  1.00 83.63           C
ATOM   3295 1HB  LEU A 221     -10.192   0.372   3.282  1.00 83.63           H
ATOM   3296 2HB  LEU A 221     -10.301   0.652   1.556  1.00 83.63           H
ATOM   3297  CG  LEU A 221     -12.178   0.749   2.580  1.00 83.63           C
ATOM   3298  HG  LEU A 221     -12.630   0.296   3.462  1.00 83.63           H
ATOM   3299  CD1 LEU A 221     -12.098   2.255   2.835  1.00 83.63           C
ATOM   3300 1HD1 LEU A 221     -11.515   2.440   3.738  1.00 83.63           H
ATOM   3301 2HD1 LEU A 221     -11.617   2.743   1.987  1.00 83.63           H
ATOM   3302 3HD1 LEU A 221     -13.103   2.656   2.963  1.00 83.63           H
ATOM   3303  CD2 LEU A 221     -13.081   0.417   1.389  1.00 83.63           C
ATOM   3304 1HD2 LEU A 221     -12.644   0.824   0.477  1.00 83.63           H
ATOM   3305 2HD2 LEU A 221     -13.175  -0.665   1.296  1.00 83.63           H
ATOM   3306 3HD2 LEU A 221     -14.066   0.856   1.547  1.00 83.63           H
ATOM   3307  HN  LEU A 221     -11.073  -1.582   4.188  1.00 83.63           H
ATOM   3308  N   GLY A 222      -8.640  -2.439   2.675  1.00 77.17           N
ATOM   3309  CA  GLY A 222      -7.243  -2.779   2.470  1.00 77.17           C
ATOM   3310  C   GLY A 222      -7.104  -4.152   1.809  1.00 77.17           C
ATOM   3311  O   GLY A 222      -6.158  -4.391   1.060  1.00 77.17           O
ATOM   3312 1HA  GLY A 222      -6.768  -2.021   1.846  1.00 77.17           H
ATOM   3313 2HA  GLY A 222      -6.720  -2.777   3.426  1.00 77.17           H
ATOM   3314  HN  GLY A 222      -9.004  -2.671   3.577  1.00 77.17           H
ATOM   3315  N   PHE A 223      -8.061  -5.017   2.110  1.00 78.75           N
ATOM   3316  CA  PHE A 223      -7.955  -6.414   1.722  1.00 78.75           C
ATOM   3317  C   PHE A 223      -9.189  -6.859   0.934  1.00 78.75           C
ATOM   3318  O   PHE A 223      -9.090  -7.187  -0.247  1.00 78.75           O
ATOM   3319  HA  PHE A 223      -7.070  -6.509   1.093  1.00 78.75           H
ATOM   3320  CB  PHE A 223      -7.868  -7.231   3.013  1.00 78.75           C
ATOM   3321 1HB  PHE A 223      -7.074  -6.820   3.637  1.00 78.75           H
ATOM   3322 2HB  PHE A 223      -8.800  -7.117   3.567  1.00 78.75           H
ATOM   3323  CG  PHE A 223      -7.603  -8.721   2.790  1.00 78.75           C
ATOM   3324  CD1 PHE A 223      -8.545  -9.638   3.135  1.00 78.75           C
ATOM   3325  HD1 PHE A 223      -9.490  -9.312   3.571  1.00 78.75           H
ATOM   3326  CD2 PHE A 223      -6.424  -9.128   2.246  1.00 78.75           C
ATOM   3327  HD2 PHE A 223      -5.669  -8.393   1.970  1.00 78.75           H
ATOM   3328  CE1 PHE A 223      -8.299 -11.021   2.928  1.00 78.75           C
ATOM   3329  HE1 PHE A 223      -9.055 -11.757   3.204  1.00 78.75           H
ATOM   3330  CE2 PHE A 223      -6.178 -10.511   2.039  1.00 78.75           C
ATOM   3331  HE2 PHE A 223      -5.234 -10.837   1.603  1.00 78.75           H
ATOM   3332  CZ  PHE A 223      -7.121 -11.429   2.384  1.00 78.75           C
ATOM   3333  HZ  PHE A 223      -6.932 -12.490   2.225  1.00 78.75           H
ATOM   3334  HN  PHE A 223      -8.895  -4.779   2.607  1.00 78.75           H
ATOM   3335  N   PHE A 224     -10.323  -6.856   1.620  1.00 82.85           N
ATOM   3336  CA  PHE A 224     -11.513  -7.506   1.100  1.00 82.85           C
ATOM   3337  C   PHE A 224     -11.974  -6.847  -0.202  1.00 82.85           C
ATOM   3338  O   PHE A 224     -12.307  -7.535  -1.166  1.00 82.85           O
ATOM   3339  HA  PHE A 224     -11.255  -8.547   0.906  1.00 82.85           H
ATOM   3340  CB  PHE A 224     -12.609  -7.343   2.155  1.00 82.85           C
ATOM   3341 1HB  PHE A 224     -12.552  -6.337   2.571  1.00 82.85           H
ATOM   3342 2HB  PHE A 224     -13.582  -7.432   1.671  1.00 82.85           H
ATOM   3343  CG  PHE A 224     -12.529  -8.357   3.297  1.00 82.85           C
ATOM   3344  CD1 PHE A 224     -12.876  -9.654   3.080  1.00 82.85           C
ATOM   3345  HD1 PHE A 224     -13.212  -9.971   2.093  1.00 82.85           H
ATOM   3346  CD2 PHE A 224     -12.111  -7.962   4.529  1.00 82.85           C
ATOM   3347  HD2 PHE A 224     -11.832  -6.923   4.703  1.00 82.85           H
ATOM   3348  CE1 PHE A 224     -12.802 -10.596   4.141  1.00 82.85           C
ATOM   3349  HE1 PHE A 224     -13.081 -11.635   3.967  1.00 82.85           H
ATOM   3350  CE2 PHE A 224     -12.036  -8.904   5.590  1.00 82.85           C
ATOM   3351  HE2 PHE A 224     -11.701  -8.587   6.577  1.00 82.85           H
ATOM   3352  CZ  PHE A 224     -12.384 -10.201   5.373  1.00 82.85           C
ATOM   3353  HZ  PHE A 224     -12.326 -10.924   6.187  1.00 82.85           H
ATOM   3354  HN  PHE A 224     -10.435  -6.420   2.513  1.00 82.85           H
ATOM   3355  N   LEU A 225     -11.977  -5.522  -0.189  1.00 81.31           N
ATOM   3356  CA  LEU A 225     -12.423  -4.764  -1.345  1.00 81.31           C
ATOM   3357  C   LEU A 225     -11.547  -5.115  -2.549  1.00 81.31           C
ATOM   3358  O   LEU A 225     -12.058  -5.448  -3.617  1.00 81.31           O
ATOM   3359  HA  LEU A 225     -13.446  -5.069  -1.562  1.00 81.31           H
ATOM   3360  CB  LEU A 225     -12.456  -3.268  -1.024  1.00 81.31           C
ATOM   3361 1HB  LEU A 225     -13.115  -3.114  -0.170  1.00 81.31           H
ATOM   3362 2HB  LEU A 225     -11.457  -2.961  -0.715  1.00 81.31           H
ATOM   3363  CG  LEU A 225     -12.913  -2.348  -2.158  1.00 81.31           C
ATOM   3364  HG  LEU A 225     -12.330  -2.588  -3.048  1.00 81.31           H
ATOM   3365  CD1 LEU A 225     -14.384  -2.592  -2.502  1.00 81.31           C
ATOM   3366 1HD1 LEU A 225     -14.517  -3.627  -2.817  1.00 81.31           H
ATOM   3367 2HD1 LEU A 225     -14.999  -2.397  -1.624  1.00 81.31           H
ATOM   3368 3HD1 LEU A 225     -14.683  -1.925  -3.311  1.00 81.31           H
ATOM   3369  CD2 LEU A 225     -12.639  -0.882  -1.819  1.00 81.31           C
ATOM   3370 1HD2 LEU A 225     -13.178  -0.612  -0.911  1.00 81.31           H
ATOM   3371 2HD2 LEU A 225     -11.569  -0.739  -1.663  1.00 81.31           H
ATOM   3372 3HD2 LEU A 225     -12.973  -0.250  -2.642  1.00 81.31           H
ATOM   3373  HN  LEU A 225     -11.683  -4.970   0.591  1.00 81.31           H
ATOM   3374  N   PRO A 226     -10.217  -5.047  -2.401  1.00 75.47           N
ATOM   3375  CA  PRO A 226      -9.316  -5.337  -3.520  1.00 75.47           C
ATOM   3376  C   PRO A 226      -9.338  -6.805  -3.911  1.00 75.47           C
ATOM   3377  O   PRO A 226      -9.267  -7.137  -5.094  1.00 75.47           O
ATOM   3378  HA  PRO A 226      -9.640  -4.800  -4.411  1.00 75.47           H
ATOM   3379  CB  PRO A 226      -7.943  -4.908  -3.000  1.00 75.47           C
ATOM   3380 1HB  PRO A 226      -7.146  -5.528  -3.412  1.00 75.47           H
ATOM   3381 2HB  PRO A 226      -7.715  -3.877  -3.272  1.00 75.47           H
ATOM   3382  CG  PRO A 226      -8.057  -5.074  -1.512  1.00 75.47           C
ATOM   3383 1HG  PRO A 226      -7.845  -6.100  -1.212  1.00 75.47           H
ATOM   3384 2HG  PRO A 226      -7.346  -4.435  -0.988  1.00 75.47           H
ATOM   3385  CD  PRO A 226      -9.471  -4.695  -1.179  1.00 75.47           C
ATOM   3386 1HD  PRO A 226      -9.840  -5.242  -0.311  1.00 75.47           H
ATOM   3387 2HD  PRO A 226      -9.558  -3.633  -0.947  1.00 75.47           H
ATOM   3388  N   PHE A 227      -9.436  -7.654  -2.899  1.00 78.41           N
ATOM   3389  CA  PHE A 227      -9.446  -9.089  -3.123  1.00 78.41           C
ATOM   3390  C   PHE A 227     -10.634  -9.499  -3.997  1.00 78.41           C
ATOM   3391  O   PHE A 227     -10.473 -10.249  -4.958  1.00 78.41           O
ATOM   3392  HA  PHE A 227      -8.517  -9.344  -3.634  1.00 78.41           H
ATOM   3393  CB  PHE A 227      -9.583  -9.756  -1.753  1.00 78.41           C
ATOM   3394 1HB  PHE A 227      -8.729  -9.474  -1.136  1.00 78.41           H
ATOM   3395 2HB  PHE A 227     -10.474  -9.368  -1.259  1.00 78.41           H
ATOM   3396  CG  PHE A 227      -9.672 -11.282  -1.809  1.00 78.41           C
ATOM   3397  CD1 PHE A 227     -10.878 -11.898  -1.687  1.00 78.41           C
ATOM   3398  HD1 PHE A 227     -11.782 -11.304  -1.550  1.00 78.41           H
ATOM   3399  CD2 PHE A 227      -8.544 -12.023  -1.981  1.00 78.41           C
ATOM   3400  HD2 PHE A 227      -7.577 -11.529  -2.078  1.00 78.41           H
ATOM   3401  CE1 PHE A 227     -10.960 -13.315  -1.739  1.00 78.41           C
ATOM   3402  HE1 PHE A 227     -11.927 -13.808  -1.642  1.00 78.41           H
ATOM   3403  CE2 PHE A 227      -8.627 -13.440  -2.033  1.00 78.41           C
ATOM   3404  HE2 PHE A 227      -7.723 -14.033  -2.170  1.00 78.41           H
ATOM   3405  CZ  PHE A 227      -9.833 -14.055  -1.911  1.00 78.41           C
ATOM   3406  HZ  PHE A 227      -9.896 -15.143  -1.951  1.00 78.41           H
ATOM   3407  HN  PHE A 227      -9.506  -7.375  -1.941  1.00 78.41           H
ATOM   3408  N   VAL A 228     -11.800  -8.987  -3.631  1.00 82.09           N
ATOM   3409  CA  VAL A 228     -13.019  -9.313  -4.352  1.00 82.09           C
ATOM   3410  C   VAL A 228     -12.917  -8.786  -5.784  1.00 82.09           C
ATOM   3411  O   VAL A 228     -13.223  -9.501  -6.737  1.00 82.09           O
ATOM   3412  HA  VAL A 228     -13.102 -10.400  -4.383  1.00 82.09           H
ATOM   3413  CB  VAL A 228     -14.234  -8.768  -3.599  1.00 82.09           C
ATOM   3414  HB  VAL A 228     -14.036  -7.724  -3.354  1.00 82.09           H
ATOM   3415  CG1 VAL A 228     -15.488  -8.815  -4.474  1.00 82.09           C
ATOM   3416 1HG1 VAL A 228     -15.331  -8.211  -5.368  1.00 82.09           H
ATOM   3417 2HG1 VAL A 228     -15.691  -9.846  -4.763  1.00 82.09           H
ATOM   3418 3HG1 VAL A 228     -16.337  -8.421  -3.914  1.00 82.09           H
ATOM   3419  CG2 VAL A 228     -14.452  -9.525  -2.287  1.00 82.09           C
ATOM   3420 1HG2 VAL A 228     -14.618 -10.581  -2.501  1.00 82.09           H
ATOM   3421 2HG2 VAL A 228     -13.571  -9.416  -1.655  1.00 82.09           H
ATOM   3422 3HG2 VAL A 228     -15.322  -9.117  -1.772  1.00 82.09           H
ATOM   3423  HN  VAL A 228     -11.920  -8.361  -2.861  1.00 82.09           H
ATOM   3424  N   VAL A 229     -12.485  -7.537  -5.892  1.00 74.74           N
ATOM   3425  CA  VAL A 229     -12.423  -6.876  -7.184  1.00 74.74           C
ATOM   3426  C   VAL A 229     -11.498  -7.666  -8.112  1.00 74.74           C
ATOM   3427  O   VAL A 229     -11.850  -7.939  -9.259  1.00 74.74           O
ATOM   3428  HA  VAL A 229     -13.428  -6.879  -7.604  1.00 74.74           H
ATOM   3429  CB  VAL A 229     -11.989  -5.420  -7.005  1.00 74.74           C
ATOM   3430  HB  VAL A 229     -11.125  -5.406  -6.340  1.00 74.74           H
ATOM   3431  CG1 VAL A 229     -11.562  -4.807  -8.341  1.00 74.74           C
ATOM   3432 1HG1 VAL A 229     -10.726  -5.374  -8.750  1.00 74.74           H
ATOM   3433 2HG1 VAL A 229     -12.399  -4.839  -9.039  1.00 74.74           H
ATOM   3434 3HG1 VAL A 229     -11.259  -3.772  -8.185  1.00 74.74           H
ATOM   3435  CG2 VAL A 229     -13.098  -4.593  -6.352  1.00 74.74           C
ATOM   3436 1HG2 VAL A 229     -13.988  -4.618  -6.981  1.00 74.74           H
ATOM   3437 2HG2 VAL A 229     -13.333  -5.010  -5.373  1.00 74.74           H
ATOM   3438 3HG2 VAL A 229     -12.763  -3.562  -6.237  1.00 74.74           H
ATOM   3439  HN  VAL A 229     -12.182  -6.982  -5.117  1.00 74.74           H
ATOM   3440  N   MET A 230     -10.334  -8.011  -7.582  1.00 74.41           N
ATOM   3441  CA  MET A 230      -9.353  -8.756  -8.352  1.00 74.41           C
ATOM   3442  C   MET A 230      -9.935 -10.082  -8.846  1.00 74.41           C
ATOM   3443  O   MET A 230      -9.885 -10.380 -10.038  1.00 74.41           O
ATOM   3444  HA  MET A 230      -9.103  -8.121  -9.203  1.00 74.41           H
ATOM   3445  CB  MET A 230      -8.123  -9.031  -7.483  1.00 74.41           C
ATOM   3446 1HB  MET A 230      -8.439  -9.297  -6.475  1.00 74.41           H
ATOM   3447 2HB  MET A 230      -7.575  -9.884  -7.882  1.00 74.41           H
ATOM   3448  CG  MET A 230      -7.206  -7.808  -7.430  1.00 74.41           C
ATOM   3449 1HG  MET A 230      -7.041  -7.422  -8.436  1.00 74.41           H
ATOM   3450 2HG  MET A 230      -7.680  -7.011  -6.857  1.00 74.41           H
ATOM   3451  SD  MET A 230      -5.645  -8.248  -6.684  1.00 74.41           S
ATOM   3452  CE  MET A 230      -4.664  -6.835  -7.161  1.00 74.41           C
ATOM   3453 1HE  MET A 230      -4.631  -6.766  -8.248  1.00 74.41           H
ATOM   3454 2HE  MET A 230      -5.110  -5.928  -6.753  1.00 74.41           H
ATOM   3455 3HE  MET A 230      -3.651  -6.948  -6.773  1.00 74.41           H
ATOM   3456  HN  MET A 230     -10.058  -7.790  -6.647  1.00 74.41           H
ATOM   3457  N   ALA A 231     -10.475 -10.842  -7.904  1.00 76.20           N
ATOM   3458  CA  ALA A 231     -11.012 -12.155  -8.219  1.00 76.20           C
ATOM   3459  C   ALA A 231     -12.028 -12.026  -9.356  1.00 76.20           C
ATOM   3460  O   ALA A 231     -12.035 -12.836 -10.282  1.00 76.20           O
ATOM   3461  HA  ALA A 231     -10.185 -12.781  -8.552  1.00 76.20           H
ATOM   3462  CB  ALA A 231     -11.622 -12.772  -6.959  1.00 76.20           C
ATOM   3463 1HB  ALA A 231     -10.853 -12.869  -6.193  1.00 76.20           H
ATOM   3464 2HB  ALA A 231     -12.423 -12.130  -6.591  1.00 76.20           H
ATOM   3465 3HB  ALA A 231     -12.026 -13.757  -7.196  1.00 76.20           H
ATOM   3466  HN  ALA A 231     -10.547 -10.575  -6.944  1.00 76.20           H
ATOM   3467  N   CYS A 232     -12.862 -11.001  -9.249  1.00 76.24           N
ATOM   3468  CA  CYS A 232     -13.898 -10.773 -10.241  1.00 76.24           C
ATOM   3469  C   CYS A 232     -13.223 -10.443 -11.574  1.00 76.24           C
ATOM   3470  O   CYS A 232     -13.562 -11.021 -12.605  1.00 76.24           O
ATOM   3471  HA  CYS A 232     -14.470 -11.698 -10.315  1.00 76.24           H
ATOM   3472  CB  CYS A 232     -14.866  -9.671  -9.805  1.00 76.24           C
ATOM   3473 1HB  CYS A 232     -14.309  -8.787  -9.497  1.00 76.24           H
ATOM   3474 2HB  CYS A 232     -15.496  -9.376 -10.644  1.00 76.24           H
ATOM   3475  SG  CYS A 232     -15.907 -10.266  -8.422  1.00 76.24           S
ATOM   3476  HG  CYS A 232     -15.003 -10.059  -7.469  1.00 76.24           H
ATOM   3477  HN  CYS A 232     -12.837 -10.336  -8.503  1.00 76.24           H
ATOM   3478  N   CYS A 233     -12.278  -9.516 -11.509  1.00 69.43           N
ATOM   3479  CA  CYS A 233     -11.649  -9.003 -12.714  1.00 69.43           C
ATOM   3480  C   CYS A 233     -10.935 -10.162 -13.413  1.00 69.43           C
ATOM   3481  O   CYS A 233     -11.075 -10.343 -14.622  1.00 69.43           O
ATOM   3482  HA  CYS A 233     -12.448  -8.607 -13.341  1.00 69.43           H
ATOM   3483  CB  CYS A 233     -10.695  -7.847 -12.407  1.00 69.43           C
ATOM   3484 1HB  CYS A 233     -10.041  -8.116 -11.577  1.00 69.43           H
ATOM   3485 2HB  CYS A 233     -10.056  -7.654 -13.268  1.00 69.43           H
ATOM   3486  SG  CYS A 233     -11.650  -6.343 -11.987  1.00 69.43           S
ATOM   3487  HG  CYS A 233     -12.007  -6.740 -10.769  1.00 69.43           H
ATOM   3488  HN  CYS A 233     -11.944  -9.117 -10.655  1.00 69.43           H
ATOM   3489  N   TYR A 234     -10.185 -10.916 -12.623  1.00 71.06           N
ATOM   3490  CA  TYR A 234      -9.335 -11.959 -13.170  1.00 71.06           C
ATOM   3491  C   TYR A 234     -10.169 -13.140 -13.669  1.00 71.06           C
ATOM   3492  O   TYR A 234      -9.838 -13.756 -14.681  1.00 71.06           O
ATOM   3493  HA  TYR A 234      -8.780 -11.536 -14.008  1.00 71.06           H
ATOM   3494  CB  TYR A 234      -8.447 -12.429 -12.016  1.00 71.06           C
ATOM   3495 1HB  TYR A 234      -9.036 -12.440 -11.099  1.00 71.06           H
ATOM   3496 2HB  TYR A 234      -8.135 -13.456 -12.206  1.00 71.06           H
ATOM   3497  CG  TYR A 234      -7.204 -11.565 -11.796  1.00 71.06           C
ATOM   3498  CD1 TYR A 234      -6.117 -11.692 -12.637  1.00 71.06           C
ATOM   3499  HD1 TYR A 234      -6.145 -12.408 -13.459  1.00 71.06           H
ATOM   3500  CD2 TYR A 234      -7.169 -10.659 -10.755  1.00 71.06           C
ATOM   3501  HD2 TYR A 234      -8.027 -10.559 -10.091  1.00 71.06           H
ATOM   3502  CE1 TYR A 234      -4.947 -10.879 -12.430  1.00 71.06           C
ATOM   3503  HE1 TYR A 234      -4.082 -10.969 -13.087  1.00 71.06           H
ATOM   3504  CE2 TYR A 234      -5.998  -9.846 -10.548  1.00 71.06           C
ATOM   3505  HE2 TYR A 234      -5.957  -9.126  -9.730  1.00 71.06           H
ATOM   3506  CZ  TYR A 234      -4.945  -9.996 -11.396  1.00 71.06           C
ATOM   3507  OH  TYR A 234      -3.840  -9.228 -11.200  1.00 71.06           O
ATOM   3508  HH  TYR A 234      -3.080  -9.576 -11.750  1.00 71.06           H
ATOM   3509  HN  TYR A 234     -10.152 -10.822 -11.628  1.00 71.06           H
ATOM   3510  N   THR A 235     -11.237 -13.421 -12.936  1.00 76.98           N
ATOM   3511  CA  THR A 235     -12.167 -14.462 -13.338  1.00 76.98           C
ATOM   3512  C   THR A 235     -12.722 -14.172 -14.734  1.00 76.98           C
ATOM   3513  O   THR A 235     -12.796 -15.067 -15.575  1.00 76.98           O
ATOM   3514  HA  THR A 235     -11.623 -15.405 -13.400  1.00 76.98           H
ATOM   3515  CB  THR A 235     -13.251 -14.568 -12.263  1.00 76.98           C
ATOM   3516  HB  THR A 235     -14.063 -15.217 -12.591  1.00 76.98           H
ATOM   3517  OG1 THR A 235     -13.613 -13.214 -12.001  1.00 76.98           O
ATOM   3518  HG1 THR A 235     -14.318 -12.918 -12.645  1.00 76.98           H
ATOM   3519  CG2 THR A 235     -12.704 -15.072 -10.927  1.00 76.98           C
ATOM   3520 1HG2 THR A 235     -11.938 -14.386 -10.565  1.00 76.98           H
ATOM   3521 2HG2 THR A 235     -12.269 -16.062 -11.063  1.00 76.98           H
ATOM   3522 3HG2 THR A 235     -13.514 -15.128 -10.200  1.00 76.98           H
ATOM   3523  HN  THR A 235     -11.469 -12.953 -12.084  1.00 76.98           H
ATOM   3524  N   ILE A 236     -13.098 -12.918 -14.937  1.00 73.50           N
ATOM   3525  CA  ILE A 236     -13.652 -12.501 -16.214  1.00 73.50           C
ATOM   3526  C   ILE A 236     -12.558 -12.553 -17.282  1.00 73.50           C
ATOM   3527  O   ILE A 236     -12.797 -13.009 -18.399  1.00 73.50           O
ATOM   3528  HA  ILE A 236     -14.431 -13.215 -16.482  1.00 73.50           H
ATOM   3529  CB  ILE A 236     -14.321 -11.130 -16.086  1.00 73.50           C
ATOM   3530  HB  ILE A 236     -13.593 -10.433 -15.670  1.00 73.50           H
ATOM   3531  CG1 ILE A 236     -15.501 -11.185 -15.114  1.00 73.50           C
ATOM   3532 1HG1 ILE A 236     -16.331 -11.722 -15.573  1.00 73.50           H
ATOM   3533 2HG1 ILE A 236     -15.216 -11.742 -14.221  1.00 73.50           H
ATOM   3534  CG2 ILE A 236     -14.732 -10.591 -17.457  1.00 73.50           C
ATOM   3535 1HG2 ILE A 236     -13.849 -10.491 -18.088  1.00 73.50           H
ATOM   3536 2HG2 ILE A 236     -15.436 -11.280 -17.923  1.00 73.50           H
ATOM   3537 3HG2 ILE A 236     -15.205  -9.616 -17.337  1.00 73.50           H
ATOM   3538  CD1 ILE A 236     -15.953  -9.777 -14.720  1.00 73.50           C
ATOM   3539 1HD1 ILE A 236     -15.128  -9.252 -14.239  1.00 73.50           H
ATOM   3540 2HD1 ILE A 236     -16.260  -9.232 -15.613  1.00 73.50           H
ATOM   3541 3HD1 ILE A 236     -16.793  -9.845 -14.029  1.00 73.50           H
ATOM   3542  HN  ILE A 236     -13.030 -12.195 -14.250  1.00 73.50           H
ATOM   3543  N   ILE A 237     -11.380 -12.081 -16.900  1.00 70.47           N
ATOM   3544  CA  ILE A 237     -10.262 -12.022 -17.827  1.00 70.47           C
ATOM   3545  C   ILE A 237      -9.930 -13.435 -18.309  1.00 70.47           C
ATOM   3546  O   ILE A 237      -9.818 -13.675 -19.510  1.00 70.47           O
ATOM   3547  HA  ILE A 237     -10.580 -11.430 -18.685  1.00 70.47           H
ATOM   3548  CB  ILE A 237      -9.077 -11.294 -17.189  1.00 70.47           C
ATOM   3549  HB  ILE A 237      -8.979 -11.638 -16.159  1.00 70.47           H
ATOM   3550  CG1 ILE A 237      -9.321  -9.785 -17.141  1.00 70.47           C
ATOM   3551 1HG1 ILE A 237      -9.262  -9.371 -18.148  1.00 70.47           H
ATOM   3552 2HG1 ILE A 237     -10.328  -9.588 -16.775  1.00 70.47           H
ATOM   3553  CG2 ILE A 237      -7.771 -11.641 -17.907  1.00 70.47           C
ATOM   3554 1HG2 ILE A 237      -7.596 -12.715 -17.845  1.00 70.47           H
ATOM   3555 2HG2 ILE A 237      -7.841 -11.344 -18.953  1.00 70.47           H
ATOM   3556 3HG2 ILE A 237      -6.944 -11.111 -17.434  1.00 70.47           H
ATOM   3557  CD1 ILE A 237      -8.299  -9.092 -16.238  1.00 70.47           C
ATOM   3558 1HD1 ILE A 237      -8.378  -9.492 -15.227  1.00 70.47           H
ATOM   3559 2HD1 ILE A 237      -7.294  -9.272 -16.622  1.00 70.47           H
ATOM   3560 3HD1 ILE A 237      -8.495  -8.020 -16.222  1.00 70.47           H
ATOM   3561  HN  ILE A 237     -11.185 -11.744 -15.980  1.00 70.47           H
ATOM   3562  N   ILE A 238      -9.780 -14.334 -17.347  1.00 72.21           N
ATOM   3563  CA  ILE A 238      -9.425 -15.709 -17.656  1.00 72.21           C
ATOM   3564  C   ILE A 238     -10.457 -16.292 -18.624  1.00 72.21           C
ATOM   3565  O   ILE A 238     -10.095 -16.919 -19.619  1.00 72.21           O
ATOM   3566  HA  ILE A 238      -8.456 -15.692 -18.154  1.00 72.21           H
ATOM   3567  CB  ILE A 238      -9.260 -16.522 -16.370  1.00 72.21           C
ATOM   3568  HB  ILE A 238     -10.123 -16.332 -15.733  1.00 72.21           H
ATOM   3569  CG1 ILE A 238      -8.018 -16.075 -15.595  1.00 72.21           C
ATOM   3570 1HG1 ILE A 238      -7.123 -16.465 -16.079  1.00 72.21           H
ATOM   3571 2HG1 ILE A 238      -7.944 -14.988 -15.616  1.00 72.21           H
ATOM   3572  CG2 ILE A 238      -9.240 -18.022 -16.669  1.00 72.21           C
ATOM   3573 1HG2 ILE A 238     -10.177 -18.310 -17.146  1.00 72.21           H
ATOM   3574 2HG2 ILE A 238      -8.408 -18.249 -17.335  1.00 72.21           H
ATOM   3575 3HG2 ILE A 238      -9.121 -18.576 -15.738  1.00 72.21           H
ATOM   3576  CD1 ILE A 238      -8.073 -16.560 -14.145  1.00 72.21           C
ATOM   3577 1HD1 ILE A 238      -8.957 -16.149 -13.658  1.00 72.21           H
ATOM   3578 2HD1 ILE A 238      -8.123 -17.649 -14.128  1.00 72.21           H
ATOM   3579 3HD1 ILE A 238      -7.179 -16.229 -13.617  1.00 72.21           H
ATOM   3580  HN  ILE A 238      -9.898 -14.137 -16.374  1.00 72.21           H
ATOM   3581  N   HIS A 239     -11.721 -16.066 -18.298  1.00 76.40           N
ATOM   3582  CA  HIS A 239     -12.808 -16.617 -19.090  1.00 76.40           C
ATOM   3583  C   HIS A 239     -12.698 -16.115 -20.531  1.00 76.40           C
ATOM   3584  O   HIS A 239     -12.849 -16.889 -21.475  1.00 76.40           O
ATOM   3585  HA  HIS A 239     -12.684 -17.700 -19.081  1.00 76.40           H
ATOM   3586  CB  HIS A 239     -14.161 -16.297 -18.452  1.00 76.40           C
ATOM   3587 1HB  HIS A 239     -14.144 -16.617 -17.410  1.00 76.40           H
ATOM   3588 2HB  HIS A 239     -14.305 -15.217 -18.451  1.00 76.40           H
ATOM   3589  CG  HIS A 239     -15.335 -16.947 -19.144  1.00 76.40           C
ATOM   3590  ND1 HIS A 239     -16.088 -16.300 -20.109  1.00 76.40           N
ATOM   3591  HD1 HIS A 239     -15.940 -15.368 -20.439  1.00 76.40           H
ATOM   3592  CD2 HIS A 239     -15.878 -18.190 -19.002  1.00 76.40           C
ATOM   3593  HD2 HIS A 239     -15.526 -18.964 -18.320  1.00 76.40           H
ATOM   3594  CE1 HIS A 239     -17.038 -17.126 -20.522  1.00 76.40           C
ATOM   3595  HE1 HIS A 239     -17.792 -16.909 -21.278  1.00 76.40           H
ATOM   3596  NE2 HIS A 239     -16.906 -18.297 -19.834  1.00 76.40           N
ATOM   3597  HN  HIS A 239     -12.006 -15.519 -17.511  1.00 76.40           H
ATOM   3598  N   THR A 240     -12.438 -14.821 -20.655  1.00 71.88           N
ATOM   3599  CA  THR A 240     -12.401 -14.187 -21.962  1.00 71.88           C
ATOM   3600  C   THR A 240     -11.169 -14.648 -22.744  1.00 71.88           C
ATOM   3601  O   THR A 240     -11.218 -14.779 -23.966  1.00 71.88           O
ATOM   3602  HA  THR A 240     -13.276 -14.511 -22.525  1.00 71.88           H
ATOM   3603  CB  THR A 240     -12.458 -12.673 -21.754  1.00 71.88           C
ATOM   3604  HB  THR A 240     -11.509 -12.297 -21.371  1.00 71.88           H
ATOM   3605  OG1 THR A 240     -13.585 -12.481 -20.904  1.00 71.88           O
ATOM   3606  HG1 THR A 240     -13.282 -12.335 -19.962  1.00 71.88           H
ATOM   3607  CG2 THR A 240     -12.825 -11.920 -23.035  1.00 71.88           C
ATOM   3608 1HG2 THR A 240     -13.805 -12.248 -23.381  1.00 71.88           H
ATOM   3609 2HG2 THR A 240     -12.080 -12.125 -23.803  1.00 71.88           H
ATOM   3610 3HG2 THR A 240     -12.851 -10.849 -22.832  1.00 71.88           H
ATOM   3611  HN  THR A 240     -12.254 -14.211 -19.884  1.00 71.88           H
ATOM   3612  N   LEU A 241     -10.093 -14.880 -22.007  1.00 70.60           N
ATOM   3613  CA  LEU A 241      -8.836 -15.274 -22.620  1.00 70.60           C
ATOM   3614  C   LEU A 241      -8.962 -16.700 -23.160  1.00 70.60           C
ATOM   3615  O   LEU A 241      -8.437 -17.013 -24.228  1.00 70.60           O
ATOM   3616  HA  LEU A 241      -8.658 -14.602 -23.460  1.00 70.60           H
ATOM   3617  CB  LEU A 241      -7.678 -15.088 -21.638  1.00 70.60           C
ATOM   3618 1HB  LEU A 241      -7.961 -15.536 -20.685  1.00 70.60           H
ATOM   3619 2HB  LEU A 241      -6.819 -15.646 -22.010  1.00 70.60           H
ATOM   3620  CG  LEU A 241      -7.242 -13.644 -21.381  1.00 70.60           C
ATOM   3621  HG  LEU A 241      -8.120 -13.070 -21.085  1.00 70.60           H
ATOM   3622  CD1 LEU A 241      -6.243 -13.571 -20.224  1.00 70.60           C
ATOM   3623 1HD1 LEU A 241      -6.706 -13.963 -19.319  1.00 70.60           H
ATOM   3624 2HD1 LEU A 241      -5.362 -14.165 -20.467  1.00 70.60           H
ATOM   3625 3HD1 LEU A 241      -5.949 -12.534 -20.063  1.00 70.60           H
ATOM   3626  CD2 LEU A 241      -6.690 -13.003 -22.656  1.00 70.60           C
ATOM   3627 1HD2 LEU A 241      -5.829 -13.572 -23.005  1.00 70.60           H
ATOM   3628 2HD2 LEU A 241      -7.462 -13.003 -23.426  1.00 70.60           H
ATOM   3629 3HD2 LEU A 241      -6.388 -11.977 -22.445  1.00 70.60           H
ATOM   3630  HN  LEU A 241     -10.070 -14.803 -21.010  1.00 70.60           H
ATOM   3631  N   ILE A 242      -9.660 -17.528 -22.397  1.00 73.76           N
ATOM   3632  CA  ILE A 242      -9.885 -18.906 -22.798  1.00 73.76           C
ATOM   3633  C   ILE A 242     -10.695 -18.930 -24.095  1.00 73.76           C
ATOM   3634  O   ILE A 242     -10.409 -19.718 -24.996  1.00 73.76           O
ATOM   3635  HA  ILE A 242      -8.910 -19.353 -22.991  1.00 73.76           H
ATOM   3636  CB  ILE A 242     -10.528 -19.698 -21.657  1.00 73.76           C
ATOM   3637  HB  ILE A 242     -11.352 -19.110 -21.255  1.00 73.76           H
ATOM   3638  CG1 ILE A 242      -9.533 -19.921 -20.516  1.00 73.76           C
ATOM   3639 1HG1 ILE A 242      -8.767 -20.630 -20.830  1.00 73.76           H
ATOM   3640 2HG1 ILE A 242      -9.025 -18.985 -20.283  1.00 73.76           H
ATOM   3641  CG2 ILE A 242     -11.118 -21.014 -22.168  1.00 73.76           C
ATOM   3642 1HG2 ILE A 242     -11.879 -20.803 -22.919  1.00 73.76           H
ATOM   3643 2HG2 ILE A 242     -10.328 -21.619 -22.612  1.00 73.76           H
ATOM   3644 3HG2 ILE A 242     -11.568 -21.557 -21.337  1.00 73.76           H
ATOM   3645  CD1 ILE A 242     -10.241 -20.448 -19.266  1.00 73.76           C
ATOM   3646 1HD1 ILE A 242     -10.990 -19.726 -18.941  1.00 73.76           H
ATOM   3647 2HD1 ILE A 242     -10.727 -21.396 -19.497  1.00 73.76           H
ATOM   3648 3HD1 ILE A 242      -9.511 -20.598 -18.471  1.00 73.76           H
ATOM   3649  HN  ILE A 242     -10.069 -17.271 -21.521  1.00 73.76           H
ATOM   3650  N   GLN A 243     -11.690 -18.057 -24.150  1.00 69.73           N
ATOM   3651  CA  GLN A 243     -12.585 -18.013 -25.294  1.00 69.73           C
ATOM   3652  C   GLN A 243     -11.818 -17.599 -26.552  1.00 69.73           C
ATOM   3653  O   GLN A 243     -12.229 -17.917 -27.667  1.00 69.73           O
ATOM   3654  HA  GLN A 243     -12.960 -19.030 -25.408  1.00 69.73           H
ATOM   3655  CB  GLN A 243     -13.762 -17.070 -25.034  1.00 69.73           C
ATOM   3656 1HB  GLN A 243     -13.395 -16.132 -24.618  1.00 69.73           H
ATOM   3657 2HB  GLN A 243     -14.255 -16.830 -25.976  1.00 69.73           H
ATOM   3658  CG  GLN A 243     -14.768 -17.703 -24.071  1.00 69.73           C
ATOM   3659 1HG  GLN A 243     -15.013 -18.711 -24.406  1.00 69.73           H
ATOM   3660 2HG  GLN A 243     -14.322 -17.794 -23.081  1.00 69.73           H
ATOM   3661  CD  GLN A 243     -16.046 -16.865 -23.986  1.00 69.73           C
ATOM   3662  OE1 GLN A 243     -16.079 -15.698 -24.342  1.00 69.73           O
ATOM   3663  NE2 GLN A 243     -17.092 -17.522 -23.494  1.00 69.73           N
ATOM   3664 1HE2 GLN A 243     -16.998 -18.479 -23.220  1.00 69.73           H
ATOM   3665 2HE2 GLN A 243     -17.974 -17.060 -23.399  1.00 69.73           H
ATOM   3666  HN  GLN A 243     -11.889 -17.390 -23.432  1.00 69.73           H
ATOM   3667  N   ALA A 244     -10.718 -16.895 -26.331  1.00 63.31           N
ATOM   3668  CA  ALA A 244      -9.956 -16.331 -27.432  1.00 63.31           C
ATOM   3669  C   ALA A 244      -8.994 -17.390 -27.976  1.00 63.31           C
ATOM   3670  O   ALA A 244      -7.950 -17.650 -27.379  1.00 63.31           O
ATOM   3671  HA  ALA A 244     -10.661 -16.056 -28.216  1.00 63.31           H
ATOM   3672  CB  ALA A 244      -9.229 -15.072 -26.958  1.00 63.31           C
ATOM   3673 1HB  ALA A 244      -9.958 -14.341 -26.609  1.00 63.31           H
ATOM   3674 2HB  ALA A 244      -8.552 -15.328 -26.142  1.00 63.31           H
ATOM   3675 3HB  ALA A 244      -8.657 -14.649 -27.784  1.00 63.31           H
ATOM   3676  HN  ALA A 244     -10.346 -16.709 -25.421  1.00 63.31           H
ATOM   3677  N   LYS A 245      -9.380 -17.971 -29.102  1.00 55.40           N
ATOM   3678  CA  LYS A 245      -8.641 -19.092 -29.658  1.00 55.40           C
ATOM   3679  C   LYS A 245      -7.192 -18.667 -29.908  1.00 55.40           C
ATOM   3680  O   LYS A 245      -6.368 -19.478 -30.327  1.00 55.40           O
ATOM   3681  HA  LYS A 245      -8.643 -19.887 -28.912  1.00 55.40           H
ATOM   3682  CB  LYS A 245      -9.346 -19.635 -30.902  1.00 55.40           C
ATOM   3683 1HB  LYS A 245      -9.537 -18.822 -31.601  1.00 55.40           H
ATOM   3684 2HB  LYS A 245      -8.696 -20.347 -31.411  1.00 55.40           H
ATOM   3685  CG  LYS A 245     -10.665 -20.317 -30.530  1.00 55.40           C
ATOM   3686 1HG  LYS A 245     -10.478 -21.106 -29.802  1.00 55.40           H
ATOM   3687 2HG  LYS A 245     -11.329 -19.595 -30.055  1.00 55.40           H
ATOM   3688  CD  LYS A 245     -11.344 -20.907 -31.767  1.00 55.40           C
ATOM   3689 1HD  LYS A 245     -11.667 -20.102 -32.428  1.00 55.40           H
ATOM   3690 2HD  LYS A 245     -10.630 -21.511 -32.326  1.00 55.40           H
ATOM   3691  CE  LYS A 245     -12.549 -21.765 -31.375  1.00 55.40           C
ATOM   3692 1HE  LYS A 245     -12.242 -22.527 -30.659  1.00 55.40           H
ATOM   3693 2HE  LYS A 245     -13.297 -21.146 -30.879  1.00 55.40           H
ATOM   3694  NZ  LYS A 245     -13.140 -22.407 -32.570  1.00 55.40           N
ATOM   3695 1HZ  LYS A 245     -13.926 -22.982 -32.290  1.00 55.40           H
ATOM   3696 2HZ  LYS A 245     -13.456 -21.692 -33.216  1.00 55.40           H
ATOM   3697 3HZ  LYS A 245     -12.441 -22.986 -33.023  1.00 55.40           H
ATOM   3698  HN  LYS A 245     -10.180 -17.689 -29.631  1.00 55.40           H
ATOM   3699  N   LYS A 246      -6.927 -17.397 -29.641  1.00 54.82           N
ATOM   3700  CA  LYS A 246      -5.693 -16.779 -30.096  1.00 54.82           C
ATOM   3701  C   LYS A 246      -4.581 -17.066 -29.085  1.00 54.82           C
ATOM   3702  O   LYS A 246      -4.680 -16.680 -27.922  1.00 54.82           O
ATOM   3703  HA  LYS A 246      -5.425 -17.243 -31.045  1.00 54.82           H
ATOM   3704  CB  LYS A 246      -5.908 -15.288 -30.366  1.00 54.82           C
ATOM   3705 1HB  LYS A 246      -6.497 -14.850 -29.560  1.00 54.82           H
ATOM   3706 2HB  LYS A 246      -4.947 -14.774 -30.374  1.00 54.82           H
ATOM   3707  CG  LYS A 246      -6.620 -15.070 -31.702  1.00 54.82           C
ATOM   3708 1HG  LYS A 246      -6.255 -15.791 -32.434  1.00 54.82           H
ATOM   3709 2HG  LYS A 246      -7.688 -15.250 -31.583  1.00 54.82           H
ATOM   3710  CD  LYS A 246      -6.391 -13.649 -32.220  1.00 54.82           C
ATOM   3711 1HD  LYS A 246      -6.884 -12.934 -31.561  1.00 54.82           H
ATOM   3712 2HD  LYS A 246      -5.326 -13.418 -32.201  1.00 54.82           H
ATOM   3713  CE  LYS A 246      -6.928 -13.491 -33.644  1.00 54.82           C
ATOM   3714 1HE  LYS A 246      -6.675 -14.372 -34.234  1.00 54.82           H
ATOM   3715 2HE  LYS A 246      -8.015 -13.423 -33.624  1.00 54.82           H
ATOM   3716  NZ  LYS A 246      -6.361 -12.281 -34.281  1.00 54.82           N
ATOM   3717 1HZ  LYS A 246      -6.740 -12.182 -35.216  1.00 54.82           H
ATOM   3718 2HZ  LYS A 246      -6.602 -11.465 -33.730  1.00 54.82           H
ATOM   3719 3HZ  LYS A 246      -5.352 -12.368 -34.333  1.00 54.82           H
ATOM   3720  HN  LYS A 246      -7.536 -16.795 -29.126  1.00 54.82           H
ATOM   3721  N   SER A 247      -3.548 -17.742 -29.566  1.00 53.41           N
ATOM   3722  CA  SER A 247      -2.474 -18.188 -28.695  1.00 53.41           C
ATOM   3723  C   SER A 247      -1.954 -17.014 -27.862  1.00 53.41           C
ATOM   3724  O   SER A 247      -1.726 -17.153 -26.662  1.00 53.41           O
ATOM   3725  HA  SER A 247      -2.920 -18.946 -28.051  1.00 53.41           H
ATOM   3726  CB  SER A 247      -1.333 -18.813 -29.501  1.00 53.41           C
ATOM   3727 1HB  SER A 247      -1.625 -19.811 -29.828  1.00 53.41           H
ATOM   3728 2HB  SER A 247      -1.159 -18.221 -30.400  1.00 53.41           H
ATOM   3729  OG  SER A 247      -0.128 -18.894 -28.746  1.00 53.41           O
ATOM   3730  HG  SER A 247      -0.249 -19.519 -27.975  1.00 53.41           H
ATOM   3731  HN  SER A 247      -3.439 -17.985 -30.530  1.00 53.41           H
ATOM   3732  N   SER A 248      -1.783 -15.884 -28.533  1.00 54.16           N
ATOM   3733  CA  SER A 248      -1.068 -14.765 -27.943  1.00 54.16           C
ATOM   3734  C   SER A 248      -1.694 -14.396 -26.597  1.00 54.16           C
ATOM   3735  O   SER A 248      -1.080 -13.695 -25.794  1.00 54.16           O
ATOM   3736  HA  SER A 248      -0.045 -15.115 -27.806  1.00 54.16           H
ATOM   3737  CB  SER A 248      -1.071 -13.555 -28.880  1.00 54.16           C
ATOM   3738 1HB  SER A 248      -0.384 -12.800 -28.498  1.00 54.16           H
ATOM   3739 2HB  SER A 248      -0.703 -13.855 -29.861  1.00 54.16           H
ATOM   3740  OG  SER A 248      -2.372 -12.987 -29.014  1.00 54.16           O
ATOM   3741  HG  SER A 248      -2.332 -12.176 -29.598  1.00 54.16           H
ATOM   3742  HN  SER A 248      -2.121 -15.728 -29.461  1.00 54.16           H
ATOM   3743  N   LYS A 249      -2.908 -14.885 -26.391  1.00 58.17           N
ATOM   3744  CA  LYS A 249      -3.641 -14.580 -25.173  1.00 58.17           C
ATOM   3745  C   LYS A 249      -2.996 -15.316 -23.998  1.00 58.17           C
ATOM   3746  O   LYS A 249      -3.148 -14.910 -22.847  1.00 58.17           O
ATOM   3747  HA  LYS A 249      -3.554 -13.508 -24.999  1.00 58.17           H
ATOM   3748  CB  LYS A 249      -5.129 -14.891 -25.352  1.00 58.17           C
ATOM   3749 1HB  LYS A 249      -5.250 -15.907 -25.728  1.00 58.17           H
ATOM   3750 2HB  LYS A 249      -5.631 -14.847 -24.385  1.00 58.17           H
ATOM   3751  CG  LYS A 249      -5.783 -13.902 -26.318  1.00 58.17           C
ATOM   3752 1HG  LYS A 249      -5.609 -12.882 -25.974  1.00 58.17           H
ATOM   3753 2HG  LYS A 249      -5.321 -13.989 -27.302  1.00 58.17           H
ATOM   3754  CD  LYS A 249      -7.287 -14.159 -26.431  1.00 58.17           C
ATOM   3755 1HD  LYS A 249      -7.460 -15.125 -26.905  1.00 58.17           H
ATOM   3756 2HD  LYS A 249      -7.727 -14.210 -25.434  1.00 58.17           H
ATOM   3757  CE  LYS A 249      -7.973 -13.057 -27.241  1.00 58.17           C
ATOM   3758 1HE  LYS A 249      -7.259 -12.263 -27.464  1.00 58.17           H
ATOM   3759 2HE  LYS A 249      -8.313 -13.457 -28.196  1.00 58.17           H
ATOM   3760  NZ  LYS A 249      -9.122 -12.502 -26.492  1.00 58.17           N
ATOM   3761 1HZ  LYS A 249      -9.965 -12.597 -27.047  1.00 58.17           H
ATOM   3762 2HZ  LYS A 249      -9.233 -13.007 -25.620  1.00 58.17           H
ATOM   3763 3HZ  LYS A 249      -8.956 -11.521 -26.295  1.00 58.17           H
ATOM   3764  HN  LYS A 249      -3.390 -15.477 -27.037  1.00 58.17           H
ATOM   3765  N   HIS A 250      -2.288 -16.387 -24.327  1.00 62.66           N
ATOM   3766  CA  HIS A 250      -1.631 -17.192 -23.312  1.00 62.66           C
ATOM   3767  C   HIS A 250      -0.595 -16.342 -22.574  1.00 62.66           C
ATOM   3768  O   HIS A 250      -0.450 -16.451 -21.357  1.00 62.66           O
ATOM   3769  HA  HIS A 250      -2.404 -17.499 -22.608  1.00 62.66           H
ATOM   3770  CB  HIS A 250      -1.030 -18.458 -23.926  1.00 62.66           C
ATOM   3771 1HB  HIS A 250      -0.446 -18.181 -24.804  1.00 62.66           H
ATOM   3772 2HB  HIS A 250      -0.339 -18.904 -23.211  1.00 62.66           H
ATOM   3773  CG  HIS A 250      -2.055 -19.492 -24.327  1.00 62.66           C
ATOM   3774  ND1 HIS A 250      -2.815 -20.191 -23.405  1.00 62.66           N
ATOM   3775  HD1 HIS A 250      -2.768 -20.089 -22.411  1.00 62.66           H
ATOM   3776  CD2 HIS A 250      -2.438 -19.938 -25.558  1.00 62.66           C
ATOM   3777  HD2 HIS A 250      -2.037 -19.595 -26.512  1.00 62.66           H
ATOM   3778  CE1 HIS A 250      -3.614 -21.017 -24.063  1.00 62.66           C
ATOM   3779  HE1 HIS A 250      -4.334 -21.703 -23.616  1.00 62.66           H
ATOM   3780  NE2 HIS A 250      -3.379 -20.859 -25.397  1.00 62.66           N
ATOM   3781  HN  HIS A 250      -2.161 -16.706 -25.267  1.00 62.66           H
ATOM   3782  N   LYS A 251       0.099 -15.514 -23.341  1.00 63.50           N
ATOM   3783  CA  LYS A 251       1.145 -14.675 -22.782  1.00 63.50           C
ATOM   3784  C   LYS A 251       0.515 -13.631 -21.857  1.00 63.50           C
ATOM   3785  O   LYS A 251       1.012 -13.390 -20.758  1.00 63.50           O
ATOM   3786  HA  LYS A 251       1.795 -15.316 -22.187  1.00 63.50           H
ATOM   3787  CB  LYS A 251       2.002 -14.072 -23.897  1.00 63.50           C
ATOM   3788 1HB  LYS A 251       2.199 -14.827 -24.658  1.00 63.50           H
ATOM   3789 2HB  LYS A 251       1.455 -13.264 -24.384  1.00 63.50           H
ATOM   3790  CG  LYS A 251       3.325 -13.538 -23.344  1.00 63.50           C
ATOM   3791 1HG  LYS A 251       3.131 -12.714 -22.658  1.00 63.50           H
ATOM   3792 2HG  LYS A 251       3.824 -14.319 -22.771  1.00 63.50           H
ATOM   3793  CD  LYS A 251       4.240 -13.064 -24.475  1.00 63.50           C
ATOM   3794 1HD  LYS A 251       4.365 -13.863 -25.206  1.00 63.50           H
ATOM   3795 2HD  LYS A 251       3.777 -12.225 -24.995  1.00 63.50           H
ATOM   3796  CE  LYS A 251       5.607 -12.643 -23.933  1.00 63.50           C
ATOM   3797 1HE  LYS A 251       5.487 -11.830 -23.217  1.00 63.50           H
ATOM   3798 2HE  LYS A 251       6.065 -13.474 -23.397  1.00 63.50           H
ATOM   3799  NZ  LYS A 251       6.492 -12.211 -25.039  1.00 63.50           N
ATOM   3800 1HZ  LYS A 251       7.402 -11.965 -24.666  1.00 63.50           H
ATOM   3801 2HZ  LYS A 251       6.593 -12.967 -25.706  1.00 63.50           H
ATOM   3802 3HZ  LYS A 251       6.086 -11.404 -25.500  1.00 63.50           H
ATOM   3803  HN  LYS A 251      -0.044 -15.412 -24.326  1.00 63.50           H
ATOM   3804  N   ALA A 252      -0.568 -13.038 -22.337  1.00 63.55           N
ATOM   3805  CA  ALA A 252      -1.275 -12.031 -21.564  1.00 63.55           C
ATOM   3806  C   ALA A 252      -1.807 -12.663 -20.277  1.00 63.55           C
ATOM   3807  O   ALA A 252      -1.814 -12.026 -19.225  1.00 63.55           O
ATOM   3808  HA  ALA A 252      -0.561 -11.249 -21.307  1.00 63.55           H
ATOM   3809  CB  ALA A 252      -2.388 -11.421 -22.418  1.00 63.55           C
ATOM   3810 1HB  ALA A 252      -1.955 -10.959 -23.305  1.00 63.55           H
ATOM   3811 2HB  ALA A 252      -3.085 -12.203 -22.719  1.00 63.55           H
ATOM   3812 3HB  ALA A 252      -2.918 -10.665 -21.838  1.00 63.55           H
ATOM   3813  HN  ALA A 252      -0.962 -13.235 -23.235  1.00 63.55           H
ATOM   3814  N   LEU A 253      -2.240 -13.909 -20.402  1.00 69.90           N
ATOM   3815  CA  LEU A 253      -2.765 -14.638 -19.260  1.00 69.90           C
ATOM   3816  C   LEU A 253      -1.667 -14.785 -18.205  1.00 69.90           C
ATOM   3817  O   LEU A 253      -1.861 -14.418 -17.047  1.00 69.90           O
ATOM   3818  HA  LEU A 253      -3.573 -14.041 -18.836  1.00 69.90           H
ATOM   3819  CB  LEU A 253      -3.372 -15.970 -19.707  1.00 69.90           C
ATOM   3820 1HB  LEU A 253      -4.052 -15.777 -20.537  1.00 69.90           H
ATOM   3821 2HB  LEU A 253      -2.570 -16.600 -20.092  1.00 69.90           H
ATOM   3822  CG  LEU A 253      -4.130 -16.754 -18.634  1.00 69.90           C
ATOM   3823  HG  LEU A 253      -3.503 -16.809 -17.744  1.00 69.90           H
ATOM   3824  CD1 LEU A 253      -5.419 -16.033 -18.236  1.00 69.90           C
ATOM   3825 1HD1 LEU A 253      -5.177 -15.047 -17.841  1.00 69.90           H
ATOM   3826 2HD1 LEU A 253      -6.061 -15.927 -19.111  1.00 69.90           H
ATOM   3827 3HD1 LEU A 253      -5.939 -16.613 -17.473  1.00 69.90           H
ATOM   3828  CD2 LEU A 253      -4.394 -18.191 -19.090  1.00 69.90           C
ATOM   3829 1HD2 LEU A 253      -4.991 -18.179 -20.002  1.00 69.90           H
ATOM   3830 2HD2 LEU A 253      -3.445 -18.691 -19.284  1.00 69.90           H
ATOM   3831 3HD2 LEU A 253      -4.934 -18.726 -18.309  1.00 69.90           H
ATOM   3832  HN  LEU A 253      -2.235 -14.419 -21.263  1.00 69.90           H
ATOM   3833  N   LYS A 254      -0.538 -15.322 -18.644  1.00 71.53           N
ATOM   3834  CA  LYS A 254       0.563 -15.594 -17.736  1.00 71.53           C
ATOM   3835  C   LYS A 254       0.960 -14.301 -17.020  1.00 71.53           C
ATOM   3836  O   LYS A 254       1.108 -14.284 -15.799  1.00 71.53           O
ATOM   3837  HA  LYS A 254       0.205 -16.305 -16.991  1.00 71.53           H
ATOM   3838  CB  LYS A 254       1.719 -16.264 -18.481  1.00 71.53           C
ATOM   3839 1HB  LYS A 254       1.356 -17.146 -19.008  1.00 71.53           H
ATOM   3840 2HB  LYS A 254       2.114 -15.582 -19.235  1.00 71.53           H
ATOM   3841  CG  LYS A 254       2.836 -16.665 -17.515  1.00 71.53           C
ATOM   3842 1HG  LYS A 254       3.212 -15.780 -17.001  1.00 71.53           H
ATOM   3843 2HG  LYS A 254       2.438 -17.332 -16.750  1.00 71.53           H
ATOM   3844  CD  LYS A 254       3.981 -17.356 -18.257  1.00 71.53           C
ATOM   3845 1HD  LYS A 254       3.600 -18.224 -18.794  1.00 71.53           H
ATOM   3846 2HD  LYS A 254       4.398 -16.678 -19.002  1.00 71.53           H
ATOM   3847  CE  LYS A 254       5.080 -17.792 -17.285  1.00 71.53           C
ATOM   3848 1HE  LYS A 254       5.508 -16.918 -16.795  1.00 71.53           H
ATOM   3849 2HE  LYS A 254       4.653 -18.419 -16.503  1.00 71.53           H
ATOM   3850  NZ  LYS A 254       6.140 -18.535 -18.002  1.00 71.53           N
ATOM   3851 1HZ  LYS A 254       6.858 -18.819 -17.344  1.00 71.53           H
ATOM   3852 2HZ  LYS A 254       5.740 -19.357 -18.441  1.00 71.53           H
ATOM   3853 3HZ  LYS A 254       6.550 -17.939 -18.712  1.00 71.53           H
ATOM   3854  HN  LYS A 254      -0.370 -15.569 -19.598  1.00 71.53           H
ATOM   3855  N   VAL A 255       1.120 -13.250 -17.810  1.00 70.27           N
ATOM   3856  CA  VAL A 255       1.461 -11.948 -17.263  1.00 70.27           C
ATOM   3857  C   VAL A 255       0.515 -11.622 -16.105  1.00 70.27           C
ATOM   3858  O   VAL A 255       0.961 -11.261 -15.017  1.00 70.27           O
ATOM   3859  HA  VAL A 255       2.479 -12.008 -16.878  1.00 70.27           H
ATOM   3860  CB  VAL A 255       1.435 -10.892 -18.371  1.00 70.27           C
ATOM   3861  HB  VAL A 255       0.790 -11.259 -19.169  1.00 70.27           H
ATOM   3862  CG1 VAL A 255       0.848  -9.575 -17.859  1.00 70.27           C
ATOM   3863 1HG1 VAL A 255      -0.172  -9.743 -17.513  1.00 70.27           H
ATOM   3864 2HG1 VAL A 255       1.456  -9.202 -17.035  1.00 70.27           H
ATOM   3865 3HG1 VAL A 255       0.842  -8.843 -18.666  1.00 70.27           H
ATOM   3866  CG2 VAL A 255       2.832 -10.679 -18.957  1.00 70.27           C
ATOM   3867 1HG2 VAL A 255       3.509 -10.344 -18.170  1.00 70.27           H
ATOM   3868 2HG2 VAL A 255       3.198 -11.616 -19.376  1.00 70.27           H
ATOM   3869 3HG2 VAL A 255       2.786  -9.924 -19.741  1.00 70.27           H
ATOM   3870  HN  VAL A 255       1.022 -13.278 -18.805  1.00 70.27           H
ATOM   3871  N   THR A 256      -0.774 -11.762 -16.379  1.00 69.56           N
ATOM   3872  CA  THR A 256      -1.791 -11.259 -15.471  1.00 69.56           C
ATOM   3873  C   THR A 256      -1.809 -12.081 -14.182  1.00 69.56           C
ATOM   3874  O   THR A 256      -1.868 -11.525 -13.086  1.00 69.56           O
ATOM   3875  HA  THR A 256      -1.529 -10.237 -15.195  1.00 69.56           H
ATOM   3876  CB  THR A 256      -3.129 -11.261 -16.212  1.00 69.56           C
ATOM   3877  HB  THR A 256      -3.461 -12.280 -16.413  1.00 69.56           H
ATOM   3878  OG1 THR A 256      -2.891 -10.454 -17.363  1.00 69.56           O
ATOM   3879  HG1 THR A 256      -2.972 -11.008 -18.191  1.00 69.56           H
ATOM   3880  CG2 THR A 256      -4.222 -10.509 -15.450  1.00 69.56           C
ATOM   3881 1HG2 THR A 256      -3.918  -9.471 -15.309  1.00 69.56           H
ATOM   3882 2HG2 THR A 256      -4.375 -10.978 -14.478  1.00 69.56           H
ATOM   3883 3HG2 THR A 256      -5.151 -10.541 -16.020  1.00 69.56           H
ATOM   3884  HN  THR A 256      -1.126 -12.208 -17.202  1.00 69.56           H
ATOM   3885  N   ILE A 257      -1.756 -13.394 -14.354  1.00 72.96           N
ATOM   3886  CA  ILE A 257      -1.727 -14.298 -13.217  1.00 72.96           C
ATOM   3887  C   ILE A 257      -0.561 -13.921 -12.301  1.00 72.96           C
ATOM   3888  O   ILE A 257      -0.719 -13.855 -11.083  1.00 72.96           O
ATOM   3889  HA  ILE A 257      -2.657 -14.160 -12.666  1.00 72.96           H
ATOM   3890  CB  ILE A 257      -1.692 -15.753 -13.689  1.00 72.96           C
ATOM   3891  HB  ILE A 257      -0.906 -15.850 -14.438  1.00 72.96           H
ATOM   3892  CG1 ILE A 257      -3.009 -16.142 -14.364  1.00 72.96           C
ATOM   3893 1HG1 ILE A 257      -3.812 -16.145 -13.627  1.00 72.96           H
ATOM   3894 2HG1 ILE A 257      -3.270 -15.398 -15.116  1.00 72.96           H
ATOM   3895  CG2 ILE A 257      -1.338 -16.695 -12.537  1.00 72.96           C
ATOM   3896 1HG2 ILE A 257      -0.356 -16.432 -12.141  1.00 72.96           H
ATOM   3897 2HG2 ILE A 257      -2.084 -16.601 -11.748  1.00 72.96           H
ATOM   3898 3HG2 ILE A 257      -1.320 -17.722 -12.900  1.00 72.96           H
ATOM   3899  CD1 ILE A 257      -2.904 -17.521 -15.017  1.00 72.96           C
ATOM   3900 1HD1 ILE A 257      -2.116 -17.507 -15.770  1.00 72.96           H
ATOM   3901 2HD1 ILE A 257      -2.667 -18.266 -14.257  1.00 72.96           H
ATOM   3902 3HD1 ILE A 257      -3.853 -17.773 -15.489  1.00 72.96           H
ATOM   3903  HN  ILE A 257      -1.733 -13.840 -15.249  1.00 72.96           H
ATOM   3904  N   THR A 258       0.585 -13.682 -12.922  1.00 76.27           N
ATOM   3905  CA  THR A 258       1.798 -13.398 -12.174  1.00 76.27           C
ATOM   3906  C   THR A 258       1.595 -12.179 -11.272  1.00 76.27           C
ATOM   3907  O   THR A 258       1.981 -12.195 -10.104  1.00 76.27           O
ATOM   3908  HA  THR A 258       2.006 -14.247 -11.522  1.00 76.27           H
ATOM   3909  CB  THR A 258       2.943 -13.230 -13.174  1.00 76.27           C
ATOM   3910  HB  THR A 258       2.761 -12.383 -13.835  1.00 76.27           H
ATOM   3911  OG1 THR A 258       3.034 -14.500 -13.814  1.00 76.27           O
ATOM   3912  HG1 THR A 258       2.403 -14.539 -14.589  1.00 76.27           H
ATOM   3913  CG2 THR A 258       4.300 -13.060 -12.488  1.00 76.27           C
ATOM   3914 1HG2 THR A 258       4.512 -13.939 -11.880  1.00 76.27           H
ATOM   3915 2HG2 THR A 258       4.277 -12.175 -11.852  1.00 76.27           H
ATOM   3916 3HG2 THR A 258       5.077 -12.945 -13.244  1.00 76.27           H
ATOM   3917  HN  THR A 258       0.692 -13.681 -13.917  1.00 76.27           H
ATOM   3918  N   VAL A 259       0.989 -11.151 -11.848  1.00 71.92           N
ATOM   3919  CA  VAL A 259       0.783  -9.905 -11.130  1.00 71.92           C
ATOM   3920  C   VAL A 259      -0.122 -10.161  -9.923  1.00 71.92           C
ATOM   3921  O   VAL A 259       0.147  -9.674  -8.826  1.00 71.92           O
ATOM   3922  HA  VAL A 259       1.756  -9.566 -10.773  1.00 71.92           H
ATOM   3923  CB  VAL A 259       0.229  -8.840 -12.078  1.00 71.92           C
ATOM   3924  HB  VAL A 259      -0.654  -9.253 -12.567  1.00 71.92           H
ATOM   3925  CG1 VAL A 259      -0.202  -7.591 -11.307  1.00 71.92           C
ATOM   3926 1HG1 VAL A 259      -0.978  -7.857 -10.589  1.00 71.92           H
ATOM   3927 2HG1 VAL A 259       0.656  -7.176 -10.779  1.00 71.92           H
ATOM   3928 3HG1 VAL A 259      -0.592  -6.850 -12.005  1.00 71.92           H
ATOM   3929  CG2 VAL A 259       1.247  -8.489 -13.165  1.00 71.92           C
ATOM   3930 1HG2 VAL A 259       2.156  -8.106 -12.701  1.00 71.92           H
ATOM   3931 2HG2 VAL A 259       1.484  -9.383 -13.743  1.00 71.92           H
ATOM   3932 3HG2 VAL A 259       0.828  -7.730 -13.825  1.00 71.92           H
ATOM   3933  HN  VAL A 259       0.642 -11.160 -12.786  1.00 71.92           H
ATOM   3934  N   LEU A 260      -1.178 -10.924 -10.167  1.00 73.04           N
ATOM   3935  CA  LEU A 260      -2.116 -11.262  -9.110  1.00 73.04           C
ATOM   3936  C   LEU A 260      -1.369 -11.962  -7.974  1.00 73.04           C
ATOM   3937  O   LEU A 260      -1.484 -11.568  -6.814  1.00 73.04           O
ATOM   3938  HA  LEU A 260      -2.529 -10.328  -8.728  1.00 73.04           H
ATOM   3939  CB  LEU A 260      -3.284 -12.076  -9.671  1.00 73.04           C
ATOM   3940 1HB  LEU A 260      -3.782 -11.480 -10.437  1.00 73.04           H
ATOM   3941 2HB  LEU A 260      -2.881 -12.959 -10.167  1.00 73.04           H
ATOM   3942  CG  LEU A 260      -4.334 -12.531  -8.655  1.00 73.04           C
ATOM   3943  HG  LEU A 260      -3.839 -13.149  -7.907  1.00 73.04           H
ATOM   3944  CD1 LEU A 260      -4.942 -11.333  -7.922  1.00 73.04           C
ATOM   3945 1HD1 LEU A 260      -4.156 -10.793  -7.394  1.00 73.04           H
ATOM   3946 2HD1 LEU A 260      -5.418 -10.669  -8.643  1.00 73.04           H
ATOM   3947 3HD1 LEU A 260      -5.685 -11.685  -7.206  1.00 73.04           H
ATOM   3948  CD2 LEU A 260      -5.403 -13.397  -9.323  1.00 73.04           C
ATOM   3949 1HD2 LEU A 260      -5.900 -12.824 -10.106  1.00 73.04           H
ATOM   3950 2HD2 LEU A 260      -4.935 -14.279  -9.761  1.00 73.04           H
ATOM   3951 3HD2 LEU A 260      -6.137 -13.707  -8.579  1.00 73.04           H
ATOM   3952  HN  LEU A 260      -1.395 -11.308 -11.064  1.00 73.04           H
ATOM   3953  N   THR A 261      -0.618 -12.988  -8.346  1.00 79.36           N
ATOM   3954  CA  THR A 261      -0.007 -13.865  -7.362  1.00 79.36           C
ATOM   3955  C   THR A 261       0.964 -13.079  -6.478  1.00 79.36           C
ATOM   3956  O   THR A 261       1.009 -13.282  -5.266  1.00 79.36           O
ATOM   3957  HA  THR A 261      -0.791 -14.250  -6.710  1.00 79.36           H
ATOM   3958  CB  THR A 261       0.654 -15.025  -8.107  1.00 79.36           C
ATOM   3959  HB  THR A 261       1.477 -14.671  -8.728  1.00 79.36           H
ATOM   3960  OG1 THR A 261      -0.421 -15.646  -8.807  1.00 79.36           O
ATOM   3961  HG1 THR A 261      -0.535 -15.222  -9.705  1.00 79.36           H
ATOM   3962  CG2 THR A 261       1.162 -16.116  -7.162  1.00 79.36           C
ATOM   3963 1HG2 THR A 261       0.327 -16.517  -6.588  1.00 79.36           H
ATOM   3964 2HG2 THR A 261       1.900 -15.691  -6.480  1.00 79.36           H
ATOM   3965 3HG2 THR A 261       1.622 -16.915  -7.742  1.00 79.36           H
ATOM   3966  HN  THR A 261      -0.426 -13.224  -9.299  1.00 79.36           H
ATOM   3967  N   VAL A 262       1.717 -12.197  -7.120  1.00 80.13           N
ATOM   3968  CA  VAL A 262       2.717 -11.414  -6.415  1.00 80.13           C
ATOM   3969  C   VAL A 262       2.026 -10.524  -5.380  1.00 80.13           C
ATOM   3970  O   VAL A 262       2.489 -10.408  -4.246  1.00 80.13           O
ATOM   3971  HA  VAL A 262       3.375 -12.111  -5.895  1.00 80.13           H
ATOM   3972  CB  VAL A 262       3.562 -10.622  -7.415  1.00 80.13           C
ATOM   3973  HB  VAL A 262       2.882 -10.080  -8.073  1.00 80.13           H
ATOM   3974  CG1 VAL A 262       4.440  -9.594  -6.698  1.00 80.13           C
ATOM   3975 1HG1 VAL A 262       3.809  -8.899  -6.146  1.00 80.13           H
ATOM   3976 2HG1 VAL A 262       5.108 -10.107  -6.006  1.00 80.13           H
ATOM   3977 3HG1 VAL A 262       5.030  -9.046  -7.432  1.00 80.13           H
ATOM   3978  CG2 VAL A 262       4.408 -11.558  -8.280  1.00 80.13           C
ATOM   3979 1HG2 VAL A 262       5.074 -12.139  -7.643  1.00 80.13           H
ATOM   3980 2HG2 VAL A 262       3.753 -12.232  -8.833  1.00 80.13           H
ATOM   3981 3HG2 VAL A 262       4.998 -10.969  -8.982  1.00 80.13           H
ATOM   3982  HN  VAL A 262       1.652 -12.016  -8.101  1.00 80.13           H
ATOM   3983  N   PHE A 263       0.927  -9.919  -5.807  1.00 73.67           N
ATOM   3984  CA  PHE A 263       0.178  -9.027  -4.937  1.00 73.67           C
ATOM   3985  C   PHE A 263      -0.372  -9.779  -3.724  1.00 73.67           C
ATOM   3986  O   PHE A 263      -0.192  -9.345  -2.587  1.00 73.67           O
ATOM   3987  HA  PHE A 263       0.865  -8.251  -4.601  1.00 73.67           H
ATOM   3988  CB  PHE A 263      -0.992  -8.481  -5.758  1.00 73.67           C
ATOM   3989 1HB  PHE A 263      -0.599  -7.961  -6.631  1.00 73.67           H
ATOM   3990 2HB  PHE A 263      -1.586  -9.318  -6.126  1.00 73.67           H
ATOM   3991  CG  PHE A 263      -1.905  -7.529  -4.983  1.00 73.67           C
ATOM   3992  CD1 PHE A 263      -3.024  -8.005  -4.373  1.00 73.67           C
ATOM   3993  HD1 PHE A 263      -3.270  -9.065  -4.437  1.00 73.67           H
ATOM   3994  CD2 PHE A 263      -1.598  -6.207  -4.904  1.00 73.67           C
ATOM   3995  HD2 PHE A 263      -0.701  -5.825  -5.392  1.00 73.67           H
ATOM   3996  CE1 PHE A 263      -3.871  -7.121  -3.654  1.00 73.67           C
ATOM   3997  HE1 PHE A 263      -4.767  -7.502  -3.165  1.00 73.67           H
ATOM   3998  CE2 PHE A 263      -2.445  -5.322  -4.184  1.00 73.67           C
ATOM   3999  HE2 PHE A 263      -2.198  -4.263  -4.121  1.00 73.67           H
ATOM   4000  CZ  PHE A 263      -3.563  -5.798  -3.575  1.00 73.67           C
ATOM   4001  HZ  PHE A 263      -4.213  -5.120  -3.022  1.00 73.67           H
ATOM   4002  HN  PHE A 263       0.549 -10.029  -6.726  1.00 73.67           H
ATOM   4003  N   VAL A 264      -1.031 -10.893  -4.006  1.00 78.69           N
ATOM   4004  CA  VAL A 264      -1.688 -11.659  -2.962  1.00 78.69           C
ATOM   4005  C   VAL A 264      -0.647 -12.120  -1.940  1.00 78.69           C
ATOM   4006  O   VAL A 264      -0.853 -11.987  -0.735  1.00 78.69           O
ATOM   4007  HA  VAL A 264      -2.398 -10.997  -2.465  1.00 78.69           H
ATOM   4008  CB  VAL A 264      -2.474 -12.818  -3.578  1.00 78.69           C
ATOM   4009  HB  VAL A 264      -1.796 -13.377  -4.223  1.00 78.69           H
ATOM   4010  CG1 VAL A 264      -2.987 -13.770  -2.496  1.00 78.69           C
ATOM   4011 1HG1 VAL A 264      -2.142 -14.177  -1.940  1.00 78.69           H
ATOM   4012 2HG1 VAL A 264      -3.642 -13.227  -1.815  1.00 78.69           H
ATOM   4013 3HG1 VAL A 264      -3.542 -14.585  -2.962  1.00 78.69           H
ATOM   4014  CG2 VAL A 264      -3.625 -12.301  -4.444  1.00 78.69           C
ATOM   4015 1HG2 VAL A 264      -4.303 -11.707  -3.830  1.00 78.69           H
ATOM   4016 2HG2 VAL A 264      -3.226 -11.682  -5.247  1.00 78.69           H
ATOM   4017 3HG2 VAL A 264      -4.167 -13.145  -4.870  1.00 78.69           H
ATOM   4018  HN  VAL A 264      -1.119 -11.272  -4.928  1.00 78.69           H
ATOM   4019  N   LEU A 265       0.450 -12.652  -2.460  1.00 84.04           N
ATOM   4020  CA  LEU A 265       1.452 -13.277  -1.613  1.00 84.04           C
ATOM   4021  C   LEU A 265       2.102 -12.211  -0.728  1.00 84.04           C
ATOM   4022  O   LEU A 265       2.545 -12.506   0.381  1.00 84.04           O
ATOM   4023  HA  LEU A 265       0.938 -13.992  -0.972  1.00 84.04           H
ATOM   4024  CB  LEU A 265       2.452 -14.066  -2.461  1.00 84.04           C
ATOM   4025 1HB  LEU A 265       2.813 -13.417  -3.259  1.00 84.04           H
ATOM   4026 2HB  LEU A 265       3.312 -14.312  -1.837  1.00 84.04           H
ATOM   4027  CG  LEU A 265       1.927 -15.358  -3.089  1.00 84.04           C
ATOM   4028  HG  LEU A 265       1.070 -15.109  -3.715  1.00 84.04           H
ATOM   4029  CD1 LEU A 265       2.981 -15.994  -3.998  1.00 84.04           C
ATOM   4030 1HD1 LEU A 265       3.241 -15.298  -4.795  1.00 84.04           H
ATOM   4031 2HD1 LEU A 265       3.871 -16.227  -3.414  1.00 84.04           H
ATOM   4032 3HD1 LEU A 265       2.581 -16.911  -4.431  1.00 84.04           H
ATOM   4033  CD2 LEU A 265       1.434 -16.329  -2.015  1.00 84.04           C
ATOM   4034 1HD2 LEU A 265       2.256 -16.577  -1.344  1.00 84.04           H
ATOM   4035 2HD2 LEU A 265       0.629 -15.864  -1.446  1.00 84.04           H
ATOM   4036 3HD2 LEU A 265       1.066 -17.239  -2.489  1.00 84.04           H
ATOM   4037  HN  LEU A 265       0.658 -12.660  -3.438  1.00 84.04           H
ATOM   4038  N   SER A 266       2.138 -10.994  -1.251  1.00 84.02           N
ATOM   4039  CA  SER A 266       2.820  -9.907  -0.570  1.00 84.02           C
ATOM   4040  C   SER A 266       1.887  -9.269   0.462  1.00 84.02           C
ATOM   4041  O   SER A 266       2.320  -8.905   1.554  1.00 84.02           O
ATOM   4042  HA  SER A 266       3.677 -10.367  -0.078  1.00 84.02           H
ATOM   4043  CB  SER A 266       3.309  -8.853  -1.566  1.00 84.02           C
ATOM   4044 1HB  SER A 266       3.781  -8.034  -1.024  1.00 84.02           H
ATOM   4045 2HB  SER A 266       4.071  -9.290  -2.211  1.00 84.02           H
ATOM   4046  OG  SER A 266       2.246  -8.342  -2.367  1.00 84.02           O
ATOM   4047  HG  SER A 266       2.140  -8.899  -3.190  1.00 84.02           H
ATOM   4048  HN  SER A 266       1.713 -10.747  -2.122  1.00 84.02           H
ATOM   4049  N   GLN A 267       0.624  -9.154   0.079  1.00 83.80           N
ATOM   4050  CA  GLN A 267      -0.320  -8.356   0.843  1.00 83.80           C
ATOM   4051  C   GLN A 267      -1.067  -9.236   1.848  1.00 83.80           C
ATOM   4052  O   GLN A 267      -1.399  -8.788   2.944  1.00 83.80           O
ATOM   4053  HA  GLN A 267       0.284  -7.621   1.373  1.00 83.80           H
ATOM   4054  CB  GLN A 267      -1.299  -7.629  -0.082  1.00 83.80           C
ATOM   4055 1HB  GLN A 267      -1.805  -8.351  -0.722  1.00 83.80           H
ATOM   4056 2HB  GLN A 267      -2.068  -7.136   0.512  1.00 83.80           H
ATOM   4057  CG  GLN A 267      -0.572  -6.596  -0.945  1.00 83.80           C
ATOM   4058 1HG  GLN A 267       0.185  -7.092  -1.552  1.00 83.80           H
ATOM   4059 2HG  GLN A 267      -1.278  -6.130  -1.632  1.00 83.80           H
ATOM   4060  CD  GLN A 267       0.086  -5.522  -0.076  1.00 83.80           C
ATOM   4061  OE1 GLN A 267      -0.456  -5.074   0.920  1.00 83.80           O
ATOM   4062  NE2 GLN A 267       1.283  -5.135  -0.509  1.00 83.80           N
ATOM   4063 1HE2 GLN A 267       1.672  -5.543  -1.335  1.00 83.80           H
ATOM   4064 2HE2 GLN A 267       1.794  -4.436  -0.008  1.00 83.80           H
ATOM   4065  HN  GLN A 267       0.244  -9.593  -0.736  1.00 83.80           H
ATOM   4066  N   PHE A 268      -1.309 -10.473   1.438  1.00 86.89           N
ATOM   4067  CA  PHE A 268      -2.171 -11.359   2.202  1.00 86.89           C
ATOM   4068  C   PHE A 268      -1.654 -11.528   3.632  1.00 86.89           C
ATOM   4069  O   PHE A 268      -2.402 -11.346   4.591  1.00 86.89           O
ATOM   4070  HA  PHE A 268      -3.162 -10.905   2.226  1.00 86.89           H
ATOM   4071  CB  PHE A 268      -2.149 -12.718   1.500  1.00 86.89           C
ATOM   4072 1HB  PHE A 268      -2.440 -12.583   0.459  1.00 86.89           H
ATOM   4073 2HB  PHE A 268      -1.127 -13.099   1.499  1.00 86.89           H
ATOM   4074  CG  PHE A 268      -3.066 -13.763   2.139  1.00 86.89           C
ATOM   4075  CD1 PHE A 268      -2.551 -14.691   2.990  1.00 86.89           C
ATOM   4076  HD1 PHE A 268      -1.485 -14.690   3.217  1.00 86.89           H
ATOM   4077  CD2 PHE A 268      -4.396 -13.764   1.856  1.00 86.89           C
ATOM   4078  HD2 PHE A 268      -4.809 -13.021   1.174  1.00 86.89           H
ATOM   4079  CE1 PHE A 268      -3.402 -15.660   3.583  1.00 86.89           C
ATOM   4080  HE1 PHE A 268      -2.989 -16.404   4.265  1.00 86.89           H
ATOM   4081  CE2 PHE A 268      -5.247 -14.734   2.449  1.00 86.89           C
ATOM   4082  HE2 PHE A 268      -6.314 -14.735   2.222  1.00 86.89           H
ATOM   4083  CZ  PHE A 268      -4.732 -15.662   3.300  1.00 86.89           C
ATOM   4084  HZ  PHE A 268      -5.386 -16.406   3.755  1.00 86.89           H
ATOM   4085  HN  PHE A 268      -0.929 -10.869   0.602  1.00 86.89           H
ATOM   4086  N   PRO A 269      -0.371 -11.876   3.800  1.00 91.43           N
ATOM   4087  CA  PRO A 269       0.166 -12.153   5.135  1.00 91.43           C
ATOM   4088  C   PRO A 269      -0.101 -11.020   6.111  1.00 91.43           C
ATOM   4089  O   PRO A 269      -0.517 -11.257   7.244  1.00 91.43           O
ATOM   4090  HA  PRO A 269      -0.330 -13.023   5.565  1.00 91.43           H
ATOM   4091  CB  PRO A 269       1.664 -12.349   4.888  1.00 91.43           C
ATOM   4092 1HB  PRO A 269       2.215 -11.416   5.004  1.00 91.43           H
ATOM   4093 2HB  PRO A 269       2.096 -13.063   5.590  1.00 91.43           H
ATOM   4094  CG  PRO A 269       1.721 -12.864   3.455  1.00 91.43           C
ATOM   4095 1HG  PRO A 269       2.707 -12.720   3.013  1.00 91.43           H
ATOM   4096 2HG  PRO A 269       1.513 -13.933   3.400  1.00 91.43           H
ATOM   4097  CD  PRO A 269       0.655 -12.038   2.755  1.00 91.43           C
ATOM   4098 1HD  PRO A 269       1.042 -11.075   2.422  1.00 91.43           H
ATOM   4099 2HD  PRO A 269       0.266 -12.544   1.871  1.00 91.43           H
ATOM   4100  N   TYR A 270       0.147  -9.806   5.641  1.00 91.52           N
ATOM   4101  CA  TYR A 270       0.014  -8.633   6.489  1.00 91.52           C
ATOM   4102  C   TYR A 270      -1.437  -8.439   6.933  1.00 91.52           C
ATOM   4103  O   TYR A 270      -1.702  -8.188   8.108  1.00 91.52           O
ATOM   4104  HA  TYR A 270       0.639  -8.783   7.370  1.00 91.52           H
ATOM   4105  CB  TYR A 270       0.435  -7.441   5.629  1.00 91.52           C
ATOM   4106 1HB  TYR A 270       1.502  -7.516   5.418  1.00 91.52           H
ATOM   4107 2HB  TYR A 270      -0.083  -7.495   4.671  1.00 91.52           H
ATOM   4108  CG  TYR A 270       0.152  -6.080   6.269  1.00 91.52           C
ATOM   4109  CD1 TYR A 270      -0.799  -5.244   5.721  1.00 91.52           C
ATOM   4110  HD1 TYR A 270      -1.348  -5.552   4.831  1.00 91.52           H
ATOM   4111  CD2 TYR A 270       0.847  -5.690   7.396  1.00 91.52           C
ATOM   4112  HD2 TYR A 270       1.598  -6.351   7.829  1.00 91.52           H
ATOM   4113  CE1 TYR A 270      -1.065  -3.964   6.324  1.00 91.52           C
ATOM   4114  HE1 TYR A 270      -1.813  -3.293   5.901  1.00 91.52           H
ATOM   4115  CE2 TYR A 270       0.581  -4.410   7.999  1.00 91.52           C
ATOM   4116  HE2 TYR A 270       1.123  -4.089   8.888  1.00 91.52           H
ATOM   4117  CZ  TYR A 270      -0.362  -3.610   7.433  1.00 91.52           C
ATOM   4118  OH  TYR A 270      -0.614  -2.401   8.002  1.00 91.52           O
ATOM   4119  HH  TYR A 270      -0.031  -2.273   8.805  1.00 91.52           H
ATOM   4120  HN  TYR A 270       0.433  -9.617   4.702  1.00 91.52           H
ATOM   4121  N   ASN A 271      -2.339  -8.564   5.971  1.00 88.63           N
ATOM   4122  CA  ASN A 271      -3.743  -8.288   6.220  1.00 88.63           C
ATOM   4123  C   ASN A 271      -4.310  -9.356   7.158  1.00 88.63           C
ATOM   4124  O   ASN A 271      -5.261  -9.100   7.894  1.00 88.63           O
ATOM   4125  HA  ASN A 271      -3.765  -7.292   6.662  1.00 88.63           H
ATOM   4126  CB  ASN A 271      -4.551  -8.323   4.921  1.00 88.63           C
ATOM   4127 1HB  ASN A 271      -4.266  -9.196   4.335  1.00 88.63           H
ATOM   4128 2HB  ASN A 271      -5.612  -8.425   5.151  1.00 88.63           H
ATOM   4129  CG  ASN A 271      -4.322  -7.053   4.099  1.00 88.63           C
ATOM   4130  OD1 ASN A 271      -4.729  -5.963   4.466  1.00 88.63           O
ATOM   4131  ND2 ASN A 271      -3.648  -7.254   2.970  1.00 88.63           N
ATOM   4132 1HD2 ASN A 271      -3.342  -8.174   2.728  1.00 88.63           H
ATOM   4133 2HD2 ASN A 271      -3.448  -6.484   2.363  1.00 88.63           H
ATOM   4134  HN  ASN A 271      -2.124  -8.847   5.036  1.00 88.63           H
ATOM   4135  N   CYS A 272      -3.701 -10.532   7.100  1.00 91.68           N
ATOM   4136  CA  CYS A 272      -4.060 -11.606   8.010  1.00 91.68           C
ATOM   4137  C   CYS A 272      -3.785 -11.137   9.440  1.00 91.68           C
ATOM   4138  O   CYS A 272      -4.636 -11.278  10.318  1.00 91.68           O
ATOM   4139  HA  CYS A 272      -5.123 -11.798   7.863  1.00 91.68           H
ATOM   4140  CB  CYS A 272      -3.313 -12.900   7.680  1.00 91.68           C
ATOM   4141 1HB  CYS A 272      -2.253 -12.692   7.538  1.00 91.68           H
ATOM   4142 2HB  CYS A 272      -3.392 -13.598   8.514  1.00 91.68           H
ATOM   4143  SG  CYS A 272      -4.010 -13.656   6.166  1.00 91.68           S
ATOM   4144  HG  CYS A 272      -3.430 -12.817   5.313  1.00 91.68           H
ATOM   4145  HN  CYS A 272      -2.975 -10.754   6.449  1.00 91.68           H
ATOM   4146  N   ILE A 273      -2.594 -10.589   9.631  1.00 93.47           N
ATOM   4147  CA  ILE A 273      -2.184 -10.128  10.946  1.00 93.47           C
ATOM   4148  C   ILE A 273      -3.048  -8.933  11.355  1.00 93.47           C
ATOM   4149  O   ILE A 273      -3.445  -8.817  12.513  1.00 93.47           O
ATOM   4150  HA  ILE A 273      -2.365 -10.941  11.649  1.00 93.47           H
ATOM   4151  CB  ILE A 273      -0.682  -9.837  10.968  1.00 93.47           C
ATOM   4152  HB  ILE A 273      -0.463  -9.111  10.185  1.00 93.47           H
ATOM   4153  CG1 ILE A 273       0.125 -11.098  10.652  1.00 93.47           C
ATOM   4154 1HG1 ILE A 273      -0.149 -11.472   9.665  1.00 93.47           H
ATOM   4155 2HG1 ILE A 273       1.187 -10.855  10.618  1.00 93.47           H
ATOM   4156  CG2 ILE A 273      -0.265  -9.207  12.298  1.00 93.47           C
ATOM   4157 1HG2 ILE A 273      -0.804  -8.271  12.442  1.00 93.47           H
ATOM   4158 2HG2 ILE A 273      -0.500  -9.891  13.114  1.00 93.47           H
ATOM   4159 3HG2 ILE A 273       0.807  -9.011  12.287  1.00 93.47           H
ATOM   4160  CD1 ILE A 273      -0.122 -12.184  11.701  1.00 93.47           C
ATOM   4161 1HD1 ILE A 273       0.176 -11.815  12.683  1.00 93.47           H
ATOM   4162 2HD1 ILE A 273      -1.181 -12.441  11.716  1.00 93.47           H
ATOM   4163 3HD1 ILE A 273       0.464 -13.069  11.453  1.00 93.47           H
ATOM   4164  HN  ILE A 273      -1.916 -10.459   8.907  1.00 93.47           H
ATOM   4165  N   LEU A 274      -3.313  -8.075  10.381  1.00 91.81           N
ATOM   4166  CA  LEU A 274      -4.103  -6.881  10.630  1.00 91.81           C
ATOM   4167  C   LEU A 274      -5.499  -7.288  11.104  1.00 91.81           C
ATOM   4168  O   LEU A 274      -6.089  -6.621  11.953  1.00 91.81           O
ATOM   4169  HA  LEU A 274      -3.614  -6.327  11.432  1.00 91.81           H
ATOM   4170  CB  LEU A 274      -4.112  -5.977   9.396  1.00 91.81           C
ATOM   4171 1HB  LEU A 274      -3.094  -5.910   9.012  1.00 91.81           H
ATOM   4172 2HB  LEU A 274      -4.713  -6.456   8.623  1.00 91.81           H
ATOM   4173  CG  LEU A 274      -4.641  -4.557   9.608  1.00 91.81           C
ATOM   4174  HG  LEU A 274      -5.580  -4.621  10.159  1.00 91.81           H
ATOM   4175  CD1 LEU A 274      -3.673  -3.732  10.458  1.00 91.81           C
ATOM   4176 1HD1 LEU A 274      -3.549  -4.207  11.431  1.00 91.81           H
ATOM   4177 2HD1 LEU A 274      -2.708  -3.673   9.956  1.00 91.81           H
ATOM   4178 3HD1 LEU A 274      -4.074  -2.727  10.594  1.00 91.81           H
ATOM   4179  CD2 LEU A 274      -4.948  -3.881   8.270  1.00 91.81           C
ATOM   4180 1HD2 LEU A 274      -4.038  -3.829   7.672  1.00 91.81           H
ATOM   4181 2HD2 LEU A 274      -5.702  -4.459   7.735  1.00 91.81           H
ATOM   4182 3HD2 LEU A 274      -5.323  -2.873   8.450  1.00 91.81           H
ATOM   4183  HN  LEU A 274      -3.000  -8.185   9.438  1.00 91.81           H
ATOM   4184  N   LEU A 275      -5.988  -8.380  10.535  1.00 92.72           N
ATOM   4185  CA  LEU A 275      -7.287  -8.906  10.918  1.00 92.72           C
ATOM   4186  C   LEU A 275      -7.250  -9.323  12.389  1.00 92.72           C
ATOM   4187  O   LEU A 275      -8.155  -8.993  13.155  1.00 92.72           O
ATOM   4188  HA  LEU A 275      -8.012  -8.100  10.806  1.00 92.72           H
ATOM   4189  CB  LEU A 275      -7.710 -10.030   9.970  1.00 92.72           C
ATOM   4190 1HB  LEU A 275      -7.761  -9.626   8.959  1.00 92.72           H
ATOM   4191 2HB  LEU A 275      -6.930 -10.791   9.970  1.00 92.72           H
ATOM   4192  CG  LEU A 275      -9.045 -10.707  10.286  1.00 92.72           C
ATOM   4193  HG  LEU A 275      -9.009 -11.068  11.314  1.00 92.72           H
ATOM   4194  CD1 LEU A 275     -10.201  -9.709  10.197  1.00 92.72           C
ATOM   4195 1HD1 LEU A 275     -10.041  -8.902  10.912  1.00 92.72           H
ATOM   4196 2HD1 LEU A 275     -10.249  -9.298   9.189  1.00 92.72           H
ATOM   4197 3HD1 LEU A 275     -11.138 -10.217  10.427  1.00 92.72           H
ATOM   4198  CD2 LEU A 275      -9.268 -11.925   9.388  1.00 92.72           C
ATOM   4199 1HD2 LEU A 275      -9.275 -11.611   8.344  1.00 92.72           H
ATOM   4200 2HD2 LEU A 275      -8.465 -12.645   9.545  1.00 92.72           H
ATOM   4201 3HD2 LEU A 275     -10.224 -12.388   9.634  1.00 92.72           H
ATOM   4202  HN  LEU A 275      -5.513  -8.901   9.826  1.00 92.72           H
ATOM   4203  N   VAL A 276      -6.195 -10.043  12.741  1.00 94.62           N
ATOM   4204  CA  VAL A 276      -6.029 -10.510  14.107  1.00 94.62           C
ATOM   4205  C   VAL A 276      -6.038  -9.310  15.056  1.00 94.62           C
ATOM   4206  O   VAL A 276      -6.717  -9.330  16.081  1.00 94.62           O
ATOM   4207  HA  VAL A 276      -6.880 -11.149  14.342  1.00 94.62           H
ATOM   4208  CB  VAL A 276      -4.757 -11.353  14.221  1.00 94.62           C
ATOM   4209  HB  VAL A 276      -3.933 -10.774  13.804  1.00 94.62           H
ATOM   4210  CG1 VAL A 276      -4.428 -11.654  15.684  1.00 94.62           C
ATOM   4211 1HG1 VAL A 276      -4.276 -10.718  16.222  1.00 94.62           H
ATOM   4212 2HG1 VAL A 276      -5.253 -12.203  16.137  1.00 94.62           H
ATOM   4213 3HG1 VAL A 276      -3.520 -12.254  15.736  1.00 94.62           H
ATOM   4214  CG2 VAL A 276      -4.881 -12.645  13.410  1.00 94.62           C
ATOM   4215 1HG2 VAL A 276      -5.722 -13.229  13.783  1.00 94.62           H
ATOM   4216 2HG2 VAL A 276      -5.046 -12.401  12.360  1.00 94.62           H
ATOM   4217 3HG2 VAL A 276      -3.963 -13.225  13.508  1.00 94.62           H
ATOM   4218  HN  VAL A 276      -5.463 -10.307  12.112  1.00 94.62           H
ATOM   4219  N   GLN A 277      -5.275  -8.294  14.680  1.00 93.35           N
ATOM   4220  CA  GLN A 277      -5.172  -7.095  15.495  1.00 93.35           C
ATOM   4221  C   GLN A 277      -6.543  -6.430  15.637  1.00 93.35           C
ATOM   4222  O   GLN A 277      -6.851  -5.851  16.678  1.00 93.35           O
ATOM   4223  HA  GLN A 277      -4.823  -7.436  16.469  1.00 93.35           H
ATOM   4224  CB  GLN A 277      -4.149  -6.120  14.908  1.00 93.35           C
ATOM   4225 1HB  GLN A 277      -4.320  -6.007  13.838  1.00 93.35           H
ATOM   4226 2HB  GLN A 277      -4.281  -5.135  15.357  1.00 93.35           H
ATOM   4227  CG  GLN A 277      -2.721  -6.611  15.153  1.00 93.35           C
ATOM   4228 1HG  GLN A 277      -2.555  -6.738  16.223  1.00 93.35           H
ATOM   4229 2HG  GLN A 277      -2.585  -7.589  14.691  1.00 93.35           H
ATOM   4230  CD  GLN A 277      -1.697  -5.626  14.586  1.00 93.35           C
ATOM   4231  OE1 GLN A 277      -1.967  -4.872  13.665  1.00 93.35           O
ATOM   4232  NE2 GLN A 277      -0.511  -5.673  15.185  1.00 93.35           N
ATOM   4233 1HE2 GLN A 277      -0.355  -6.316  15.935  1.00 93.35           H
ATOM   4234 2HE2 GLN A 277       0.225  -5.067  14.885  1.00 93.35           H
ATOM   4235  HN  GLN A 277      -4.736  -8.280  13.839  1.00 93.35           H
ATOM   4236  N   THR A 278      -7.330  -6.537  14.577  1.00 93.04           N
ATOM   4237  CA  THR A 278      -8.646  -5.920  14.556  1.00 93.04           C
ATOM   4238  C   THR A 278      -9.582  -6.628  15.538  1.00 93.04           C
ATOM   4239  O   THR A 278     -10.308  -5.977  16.287  1.00 93.04           O
ATOM   4240  HA  THR A 278      -8.547  -4.889  14.894  1.00 93.04           H
ATOM   4241  CB  THR A 278      -9.153  -5.938  13.112  1.00 93.04           C
ATOM   4242  HB  THR A 278      -9.336  -6.959  12.776  1.00 93.04           H
ATOM   4243  OG1 THR A 278      -8.160  -5.220  12.386  1.00 93.04           O
ATOM   4244  HG1 THR A 278      -7.250  -5.557  12.626  1.00 93.04           H
ATOM   4245  CG2 THR A 278     -10.424  -5.106  12.929  1.00 93.04           C
ATOM   4246 1HG2 THR A 278     -10.222  -4.070  13.201  1.00 93.04           H
ATOM   4247 2HG2 THR A 278     -11.214  -5.502  13.567  1.00 93.04           H
ATOM   4248 3HG2 THR A 278     -10.741  -5.152  11.887  1.00 93.04           H
ATOM   4249  HN  THR A 278      -7.083  -7.033  13.744  1.00 93.04           H
ATOM   4250  N   ILE A 279      -9.534  -7.951  15.502  1.00 94.21           N
ATOM   4251  CA  ILE A 279     -10.368  -8.754  16.381  1.00 94.21           C
ATOM   4252  C   ILE A 279      -9.967  -8.495  17.834  1.00 94.21           C
ATOM   4253  O   ILE A 279     -10.825  -8.379  18.708  1.00 94.21           O
ATOM   4254  HA  ILE A 279     -11.398  -8.427  16.243  1.00 94.21           H
ATOM   4255  CB  ILE A 279     -10.304 -10.229  15.979  1.00 94.21           C
ATOM   4256  HB  ILE A 279      -9.257 -10.531  15.953  1.00 94.21           H
ATOM   4257  CG1 ILE A 279     -10.872 -10.440  14.574  1.00 94.21           C
ATOM   4258 1HG1 ILE A 279     -11.958 -10.354  14.600  1.00 94.21           H
ATOM   4259 2HG1 ILE A 279     -10.506  -9.657  13.909  1.00 94.21           H
ATOM   4260  CG2 ILE A 279     -11.002 -11.110  17.017  1.00 94.21           C
ATOM   4261 1HG2 ILE A 279     -10.513 -10.990  17.984  1.00 94.21           H
ATOM   4262 2HG2 ILE A 279     -12.048 -10.815  17.100  1.00 94.21           H
ATOM   4263 3HG2 ILE A 279     -10.942 -12.154  16.707  1.00 94.21           H
ATOM   4264  CD1 ILE A 279     -10.476 -11.811  14.023  1.00 94.21           C
ATOM   4265 1HD1 ILE A 279      -9.389 -11.884  13.976  1.00 94.21           H
ATOM   4266 2HD1 ILE A 279     -10.864 -12.592  14.677  1.00 94.21           H
ATOM   4267 3HD1 ILE A 279     -10.892 -11.935  13.023  1.00 94.21           H
ATOM   4268  HN  ILE A 279      -8.942  -8.473  14.889  1.00 94.21           H
ATOM   4269  N   ASP A 280      -8.662  -8.410  18.049  1.00 94.15           N
ATOM   4270  CA  ASP A 280      -8.134  -8.232  19.391  1.00 94.15           C
ATOM   4271  C   ASP A 280      -8.485  -6.828  19.889  1.00 94.15           C
ATOM   4272  O   ASP A 280      -8.722  -6.630  21.080  1.00 94.15           O
ATOM   4273  HA  ASP A 280      -8.600  -9.015  19.989  1.00 94.15           H
ATOM   4274  CB  ASP A 280      -6.611  -8.372  19.407  1.00 94.15           C
ATOM   4275 1HB  ASP A 280      -6.321  -9.289  18.893  1.00 94.15           H
ATOM   4276 2HB  ASP A 280      -6.160  -7.544  18.860  1.00 94.15           H
ATOM   4277  CG  ASP A 280      -6.077  -8.395  20.840  1.00 94.15           C
ATOM   4278  OD1 ASP A 280      -6.622  -9.191  21.636  1.00 94.15           O
ATOM   4279  OD2 ASP A 280      -5.137  -7.616  21.108  1.00 94.15           O
ATOM   4280  HN  ASP A 280      -7.972  -8.462  17.327  1.00 94.15           H
ATOM   4281  N   ALA A 281      -8.507  -5.891  18.953  1.00 92.33           N
ATOM   4282  CA  ALA A 281      -8.861  -4.519  19.276  1.00 92.33           C
ATOM   4283  C   ALA A 281     -10.288  -4.481  19.825  1.00 92.33           C
ATOM   4284  O   ALA A 281     -10.625  -3.613  20.628  1.00 92.33           O
ATOM   4285  HA  ALA A 281      -8.174  -4.173  20.049  1.00 92.33           H
ATOM   4286  CB  ALA A 281      -8.689  -3.642  18.035  1.00 92.33           C
ATOM   4287 1HB  ALA A 281      -7.651  -3.681  17.703  1.00 92.33           H
ATOM   4288 2HB  ALA A 281      -9.339  -4.006  17.239  1.00 92.33           H
ATOM   4289 3HB  ALA A 281      -8.954  -2.613  18.278  1.00 92.33           H
ATOM   4290  HN  ALA A 281      -8.289  -6.056  17.991  1.00 92.33           H
ATOM   4291  N   TYR A 282     -11.090  -5.432  19.368  1.00 90.75           N
ATOM   4292  CA  TYR A 282     -12.476  -5.513  19.796  1.00 90.75           C
ATOM   4293  C   TYR A 282     -12.615  -6.394  21.039  1.00 90.75           C
ATOM   4294  O   TYR A 282     -13.253  -6.000  22.014  1.00 90.75           O
ATOM   4295  HA  TYR A 282     -12.813  -4.504  20.035  1.00 90.75           H
ATOM   4296  CB  TYR A 282     -13.238  -6.160  18.638  1.00 90.75           C
ATOM   4297 1HB  TYR A 282     -13.031  -5.603  17.724  1.00 90.75           H
ATOM   4298 2HB  TYR A 282     -12.859  -7.171  18.487  1.00 90.75           H
ATOM   4299  CG  TYR A 282     -14.752  -6.224  18.847  1.00 90.75           C
ATOM   4300  CD1 TYR A 282     -15.342  -7.401  19.260  1.00 90.75           C
ATOM   4301  HD1 TYR A 282     -14.730  -8.286  19.436  1.00 90.75           H
ATOM   4302  CD2 TYR A 282     -15.527  -5.105  18.624  1.00 90.75           C
ATOM   4303  HD2 TYR A 282     -15.061  -4.175  18.298  1.00 90.75           H
ATOM   4304  CE1 TYR A 282     -16.767  -7.462  19.457  1.00 90.75           C
ATOM   4305  HE1 TYR A 282     -17.246  -8.385  19.783  1.00 90.75           H
ATOM   4306  CE2 TYR A 282     -16.952  -5.165  18.822  1.00 90.75           C
ATOM   4307  HE2 TYR A 282     -17.576  -4.288  18.649  1.00 90.75           H
ATOM   4308  CZ  TYR A 282     -17.502  -6.340  19.229  1.00 90.75           C
ATOM   4309  OH  TYR A 282     -18.848  -6.397  19.415  1.00 90.75           O
ATOM   4310  HH  TYR A 282     -19.110  -7.306  19.740  1.00 90.75           H
ATOM   4311  HN  TYR A 282     -10.806  -6.137  18.718  1.00 90.75           H
ATOM   4312  N   ALA A 283     -12.009  -7.569  20.963  1.00 91.90           N
ATOM   4313  CA  ALA A 283     -12.304  -8.627  21.914  1.00 91.90           C
ATOM   4314  C   ALA A 283     -11.256  -8.611  23.029  1.00 91.90           C
ATOM   4315  O   ALA A 283     -11.481  -9.164  24.104  1.00 91.90           O
ATOM   4316  HA  ALA A 283     -13.284  -8.421  22.346  1.00 91.90           H
ATOM   4317  CB  ALA A 283     -12.360  -9.970  21.184  1.00 91.90           C
ATOM   4318 1HB  ALA A 283     -13.139  -9.938  20.423  1.00 91.90           H
ATOM   4319 2HB  ALA A 283     -11.397 -10.166  20.711  1.00 91.90           H
ATOM   4320 3HB  ALA A 283     -12.581 -10.763  21.898  1.00 91.90           H
ATOM   4321  HN  ALA A 283     -11.328  -7.804  20.268  1.00 91.90           H
ATOM   4322  N   MET A 284     -10.134  -7.972  22.733  1.00 89.98           N
ATOM   4323  CA  MET A 284      -9.036  -7.910  23.683  1.00 89.98           C
ATOM   4324  C   MET A 284      -8.729  -9.295  24.257  1.00 89.98           C
ATOM   4325  O   MET A 284      -8.619  -9.456  25.471  1.00 89.98           O
ATOM   4326  HA  MET A 284      -8.179  -7.546  23.117  1.00 89.98           H
ATOM   4327  CB  MET A 284      -9.398  -6.954  24.821  1.00 89.98           C
ATOM   4328 1HB  MET A 284     -10.308  -7.297  25.313  1.00 89.98           H
ATOM   4329 2HB  MET A 284      -8.608  -6.960  25.572  1.00 89.98           H
ATOM   4330  CG  MET A 284      -9.601  -5.531  24.298  1.00 89.98           C
ATOM   4331 1HG  MET A 284      -8.652  -5.125  23.946  1.00 89.98           H
ATOM   4332 2HG  MET A 284     -10.279  -5.541  23.444  1.00 89.98           H
ATOM   4333  SD  MET A 284     -10.265  -4.494  25.590  1.00 89.98           S
ATOM   4334  CE  MET A 284     -11.989  -4.949  25.498  1.00 89.98           C
ATOM   4335 1HE  MET A 284     -12.372  -4.719  24.504  1.00 89.98           H
ATOM   4336 2HE  MET A 284     -12.093  -6.017  25.689  1.00 89.98           H
ATOM   4337 3HE  MET A 284     -12.553  -4.389  26.244  1.00 89.98           H
ATOM   4338  HN  MET A 284      -9.970  -7.503  21.866  1.00 89.98           H
ATOM   4339  N   PHE A 285      -8.599 -10.258  23.357  1.00 91.14           N
ATOM   4340  CA  PHE A 285      -8.491 -11.650  23.760  1.00 91.14           C
ATOM   4341  C   PHE A 285      -7.030 -12.044  23.986  1.00 91.14           C
ATOM   4342  O   PHE A 285      -6.749 -13.075  24.593  1.00 91.14           O
ATOM   4343  HA  PHE A 285      -9.043 -11.759  24.694  1.00 91.14           H
ATOM   4344  CB  PHE A 285      -9.064 -12.492  22.618  1.00 91.14           C
ATOM   4345 1HB  PHE A 285      -9.231 -13.507  22.978  1.00 91.14           H
ATOM   4346 2HB  PHE A 285     -10.037 -12.089  22.337  1.00 91.14           H
ATOM   4347  CG  PHE A 285      -8.172 -12.546  21.377  1.00 91.14           C
ATOM   4348  CD1 PHE A 285      -8.325 -11.624  20.389  1.00 91.14           C
ATOM   4349  HD1 PHE A 285      -9.083 -10.847  20.481  1.00 91.14           H
ATOM   4350  CD2 PHE A 285      -7.225 -13.516  21.261  1.00 91.14           C
ATOM   4351  HD2 PHE A 285      -7.103 -14.255  22.053  1.00 91.14           H
ATOM   4352  CE1 PHE A 285      -7.497 -11.674  19.236  1.00 91.14           C
ATOM   4353  HE1 PHE A 285      -7.620 -10.936  18.444  1.00 91.14           H
ATOM   4354  CE2 PHE A 285      -6.397 -13.566  20.109  1.00 91.14           C
ATOM   4355  HE2 PHE A 285      -5.639 -14.343  20.016  1.00 91.14           H
ATOM   4356  CZ  PHE A 285      -6.551 -12.644  19.121  1.00 91.14           C
ATOM   4357  HZ  PHE A 285      -5.915 -12.683  18.236  1.00 91.14           H
ATOM   4358  HN  PHE A 285      -8.566 -10.100  22.370  1.00 91.14           H
ATOM   4359  N   ILE A 286      -6.139 -11.202  23.483  1.00 91.77           N
ATOM   4360  CA  ILE A 286      -4.714 -11.435  23.646  1.00 91.77           C
ATOM   4361  C   ILE A 286      -4.249 -10.820  24.967  1.00 91.77           C
ATOM   4362  O   ILE A 286      -3.852  -9.656  25.009  1.00 91.77           O
ATOM   4363  HA  ILE A 286      -4.563 -12.513  23.695  1.00 91.77           H
ATOM   4364  CB  ILE A 286      -3.945 -10.925  22.426  1.00 91.77           C
ATOM   4365  HB  ILE A 286      -4.087  -9.847  22.358  1.00 91.77           H
ATOM   4366  CG1 ILE A 286      -4.497 -11.536  21.136  1.00 91.77           C
ATOM   4367 1HG1 ILE A 286      -4.270 -12.601  21.108  1.00 91.77           H
ATOM   4368 2HG1 ILE A 286      -5.582 -11.440  21.119  1.00 91.77           H
ATOM   4369  CG2 ILE A 286      -2.443 -11.174  22.581  1.00 91.77           C
ATOM   4370 1HG2 ILE A 286      -2.078 -10.653  23.466  1.00 91.77           H
ATOM   4371 2HG2 ILE A 286      -2.261 -12.243  22.687  1.00 91.77           H
ATOM   4372 3HG2 ILE A 286      -1.920 -10.802  21.700  1.00 91.77           H
ATOM   4373  CD1 ILE A 286      -3.900 -10.849  19.905  1.00 91.77           C
ATOM   4374 1HD1 ILE A 286      -4.150  -9.788  19.925  1.00 91.77           H
ATOM   4375 2HD1 ILE A 286      -2.817 -10.967  19.913  1.00 91.77           H
ATOM   4376 3HD1 ILE A 286      -4.309 -11.302  19.002  1.00 91.77           H
ATOM   4377  HN  ILE A 286      -6.376 -10.374  22.974  1.00 91.77           H
ATOM   4378  N   SER A 287      -4.312 -11.629  26.015  1.00 90.08           N
ATOM   4379  CA  SER A 287      -3.881 -11.186  27.330  1.00 90.08           C
ATOM   4380  C   SER A 287      -2.432 -11.612  27.576  1.00 90.08           C
ATOM   4381  O   SER A 287      -1.771 -11.088  28.472  1.00 90.08           O
ATOM   4382  HA  SER A 287      -3.962 -10.099  27.309  1.00 90.08           H
ATOM   4383  CB  SER A 287      -4.791 -11.744  28.425  1.00 90.08           C
ATOM   4384 1HB  SER A 287      -4.445 -11.395  29.398  1.00 90.08           H
ATOM   4385 2HB  SER A 287      -5.801 -11.358  28.289  1.00 90.08           H
ATOM   4386  OG  SER A 287      -4.823 -13.169  28.418  1.00 90.08           O
ATOM   4387  HG  SER A 287      -5.445 -13.501  29.128  1.00 90.08           H
ATOM   4388  HN  SER A 287      -4.650 -12.569  25.975  1.00 90.08           H
ATOM   4389  N   ASN A 288      -1.980 -12.557  26.765  1.00 92.41           N
ATOM   4390  CA  ASN A 288      -0.673 -13.157  26.970  1.00 92.41           C
ATOM   4391  C   ASN A 288       0.393 -12.288  26.300  1.00 92.41           C
ATOM   4392  O   ASN A 288       0.312 -12.011  25.104  1.00 92.41           O
ATOM   4393  HA  ASN A 288      -0.549 -13.210  28.051  1.00 92.41           H
ATOM   4394  CB  ASN A 288      -0.605 -14.554  26.347  1.00 92.41           C
ATOM   4395 1HB  ASN A 288      -1.450 -15.150  26.689  1.00 92.41           H
ATOM   4396 2HB  ASN A 288      -0.687 -14.477  25.263  1.00 92.41           H
ATOM   4397  CG  ASN A 288       0.704 -15.255  26.717  1.00 92.41           C
ATOM   4398  OD1 ASN A 288       1.791 -14.732  26.536  1.00 92.41           O
ATOM   4399  ND2 ASN A 288       0.539 -16.465  27.244  1.00 92.41           N
ATOM   4400 1HD2 ASN A 288      -0.382 -16.836  27.365  1.00 92.41           H
ATOM   4401 2HD2 ASN A 288       1.335 -17.004  27.518  1.00 92.41           H
ATOM   4402  HN  ASN A 288      -2.490 -12.912  25.981  1.00 92.41           H
ATOM   4403  N   CYS A 289       1.369 -11.883  27.099  1.00 91.57           N
ATOM   4404  CA  CYS A 289       2.379 -10.949  26.633  1.00 91.57           C
ATOM   4405  C   CYS A 289       3.224 -11.648  25.566  1.00 91.57           C
ATOM   4406  O   CYS A 289       3.624 -11.028  24.582  1.00 91.57           O
ATOM   4407  HA  CYS A 289       1.846 -10.098  26.209  1.00 91.57           H
ATOM   4408  CB  CYS A 289       3.237 -10.422  27.785  1.00 91.57           C
ATOM   4409 1HB  CYS A 289       2.604  -9.938  28.529  1.00 91.57           H
ATOM   4410 2HB  CYS A 289       3.739 -11.251  28.285  1.00 91.57           H
ATOM   4411  SG  CYS A 289       4.476  -9.234  27.151  1.00 91.57           S
ATOM   4412  HN  CYS A 289       1.475 -12.182  28.048  1.00 91.57           H
ATOM   4413  N   ALA A 290       3.470 -12.929  25.797  1.00 93.05           N
ATOM   4414  CA  ALA A 290       4.316 -13.701  24.903  1.00 93.05           C
ATOM   4415  C   ALA A 290       3.664 -13.765  23.520  1.00 93.05           C
ATOM   4416  O   ALA A 290       4.329 -13.555  22.507  1.00 93.05           O
ATOM   4417  HA  ALA A 290       5.272 -13.185  24.821  1.00 93.05           H
ATOM   4418  CB  ALA A 290       4.555 -15.090  25.499  1.00 93.05           C
ATOM   4419 1HB  ALA A 290       5.046 -14.990  26.467  1.00 93.05           H
ATOM   4420 2HB  ALA A 290       3.600 -15.600  25.627  1.00 93.05           H
ATOM   4421 3HB  ALA A 290       5.189 -15.669  24.828  1.00 93.05           H
ATOM   4422  HN  ALA A 290       3.104 -13.437  26.577  1.00 93.05           H
ATOM   4423  N   VAL A 291       2.372 -14.056  23.523  1.00 93.71           N
ATOM   4424  CA  VAL A 291       1.621 -14.143  22.281  1.00 93.71           C
ATOM   4425  C   VAL A 291       1.611 -12.773  21.600  1.00 93.71           C
ATOM   4426  O   VAL A 291       1.811 -12.677  20.390  1.00 93.71           O
ATOM   4427  HA  VAL A 291       2.137 -14.853  21.635  1.00 93.71           H
ATOM   4428  CB  VAL A 291       0.217 -14.684  22.556  1.00 93.71           C
ATOM   4429  HB  VAL A 291      -0.268 -14.015  23.267  1.00 93.71           H
ATOM   4430  CG1 VAL A 291      -0.624 -14.700  21.277  1.00 93.71           C
ATOM   4431 1HG1 VAL A 291      -0.710 -13.686  20.887  1.00 93.71           H
ATOM   4432 2HG1 VAL A 291      -0.143 -15.336  20.534  1.00 93.71           H
ATOM   4433 3HG1 VAL A 291      -1.617 -15.089  21.501  1.00 93.71           H
ATOM   4434  CG2 VAL A 291       0.280 -16.076  23.188  1.00 93.71           C
ATOM   4435 1HG2 VAL A 291       0.792 -16.760  22.511  1.00 93.71           H
ATOM   4436 2HG2 VAL A 291       0.824 -16.023  24.131  1.00 93.71           H
ATOM   4437 3HG2 VAL A 291      -0.732 -16.438  23.372  1.00 93.71           H
ATOM   4438  HN  VAL A 291       1.839 -14.230  24.351  1.00 93.71           H
ATOM   4439  N   SER A 292       1.376 -11.748  22.406  1.00 93.16           N
ATOM   4440  CA  SER A 292       1.295 -10.393  21.889  1.00 93.16           C
ATOM   4441  C   SER A 292       2.621 -10.003  21.231  1.00 93.16           C
ATOM   4442  O   SER A 292       2.632  -9.402  20.158  1.00 93.16           O
ATOM   4443  HA  SER A 292       0.493 -10.413  21.150  1.00 93.16           H
ATOM   4444  CB  SER A 292       0.941  -9.400  22.998  1.00 93.16           C
ATOM   4445 1HB  SER A 292       0.060  -9.755  23.534  1.00 93.16           H
ATOM   4446 2HB  SER A 292       1.757  -9.356  23.719  1.00 93.16           H
ATOM   4447  OG  SER A 292       0.690  -8.094  22.486  1.00 93.16           O
ATOM   4448  HG  SER A 292      -0.188  -8.077  22.008  1.00 93.16           H
ATOM   4449  HN  SER A 292       1.243 -11.832  23.393  1.00 93.16           H
ATOM   4450  N   THR A 293       3.705 -10.361  21.903  1.00 93.02           N
ATOM   4451  CA  THR A 293       5.032 -10.020  21.419  1.00 93.02           C
ATOM   4452  C   THR A 293       5.277 -10.650  20.046  1.00 93.02           C
ATOM   4453  O   THR A 293       5.774  -9.988  19.135  1.00 93.02           O
ATOM   4454  HA  THR A 293       5.083  -8.939  21.288  1.00 93.02           H
ATOM   4455  CB  THR A 293       6.048 -10.455  22.477  1.00 93.02           C
ATOM   4456  HB  THR A 293       6.011 -11.533  22.632  1.00 93.02           H
ATOM   4457  OG1 THR A 293       5.727  -9.658  23.614  1.00 93.02           O
ATOM   4458  HG1 THR A 293       5.261 -10.216  24.301  1.00 93.02           H
ATOM   4459  CG2 THR A 293       7.477 -10.039  22.122  1.00 93.02           C
ATOM   4460 1HG2 THR A 293       7.529  -8.954  22.033  1.00 93.02           H
ATOM   4461 2HG2 THR A 293       7.763 -10.495  21.175  1.00 93.02           H
ATOM   4462 3HG2 THR A 293       8.157 -10.372  22.906  1.00 93.02           H
ATOM   4463  HN  THR A 293       3.688 -10.875  22.761  1.00 93.02           H
ATOM   4464  N   ASN A 294       4.918 -11.921  19.940  1.00 94.29           N
ATOM   4465  CA  ASN A 294       5.146 -12.663  18.713  1.00 94.29           C
ATOM   4466  C   ASN A 294       4.287 -12.069  17.595  1.00 94.29           C
ATOM   4467  O   ASN A 294       4.721 -11.995  16.446  1.00 94.29           O
ATOM   4468  HA  ASN A 294       6.214 -12.567  18.514  1.00 94.29           H
ATOM   4469  CB  ASN A 294       4.756 -14.134  18.878  1.00 94.29           C
ATOM   4470 1HB  ASN A 294       3.771 -14.202  19.339  1.00 94.29           H
ATOM   4471 2HB  ASN A 294       4.683 -14.606  17.899  1.00 94.29           H
ATOM   4472  CG  ASN A 294       5.780 -14.880  19.736  1.00 94.29           C
ATOM   4473  OD1 ASN A 294       6.910 -14.455  19.909  1.00 94.29           O
ATOM   4474  ND2 ASN A 294       5.322 -16.013  20.261  1.00 94.29           N
ATOM   4475 1HD2 ASN A 294       4.383 -16.305  20.079  1.00 94.29           H
ATOM   4476 2HD2 ASN A 294       5.917 -16.572  20.838  1.00 94.29           H
ATOM   4477  HN  ASN A 294       4.479 -12.440  20.674  1.00 94.29           H
ATOM   4478  N   ILE A 295       3.084 -11.660  17.970  1.00 93.76           N
ATOM   4479  CA  ILE A 295       2.146 -11.112  17.006  1.00 93.76           C
ATOM   4480  C   ILE A 295       2.696  -9.795  16.456  1.00 93.76           C
ATOM   4481  O   ILE A 295       2.588  -9.523  15.262  1.00 93.76           O
ATOM   4482  HA  ILE A 295       2.069 -11.824  16.184  1.00 93.76           H
ATOM   4483  CB  ILE A 295       0.753 -10.985  17.627  1.00 93.76           C
ATOM   4484  HB  ILE A 295       0.863 -10.585  18.634  1.00 93.76           H
ATOM   4485  CG1 ILE A 295       0.083 -12.355  17.755  1.00 93.76           C
ATOM   4486 1HG1 ILE A 295      -0.162 -12.738  16.765  1.00 93.76           H
ATOM   4487 2HG1 ILE A 295       0.777 -13.062  18.209  1.00 93.76           H
ATOM   4488  CG2 ILE A 295      -0.110  -9.997  16.840  1.00 93.76           C
ATOM   4489 1HG2 ILE A 295       0.365  -9.016  16.844  1.00 93.76           H
ATOM   4490 2HG2 ILE A 295      -0.216 -10.344  15.812  1.00 93.76           H
ATOM   4491 3HG2 ILE A 295      -1.094  -9.925  17.302  1.00 93.76           H
ATOM   4492  CD1 ILE A 295      -1.188 -12.266  18.602  1.00 93.76           C
ATOM   4493 1HD1 ILE A 295      -0.936 -11.905  19.599  1.00 93.76           H
ATOM   4494 2HD1 ILE A 295      -1.890 -11.576  18.133  1.00 93.76           H
ATOM   4495 3HD1 ILE A 295      -1.644 -13.253  18.677  1.00 93.76           H
ATOM   4496  HN  ILE A 295       2.749 -11.698  18.912  1.00 93.76           H
ATOM   4497  N   ASP A 296       3.275  -9.011  17.355  1.00 93.35           N
ATOM   4498  CA  ASP A 296       3.807  -7.711  16.983  1.00 93.35           C
ATOM   4499  C   ASP A 296       4.995  -7.903  16.039  1.00 93.35           C
ATOM   4500  O   ASP A 296       5.157  -7.152  15.078  1.00 93.35           O
ATOM   4501  HA  ASP A 296       2.977  -7.188  16.508  1.00 93.35           H
ATOM   4502  CB  ASP A 296       4.298  -6.945  18.212  1.00 93.35           C
ATOM   4503 1HB  ASP A 296       4.969  -7.577  18.795  1.00 93.35           H
ATOM   4504 2HB  ASP A 296       4.875  -6.075  17.897  1.00 93.35           H
ATOM   4505  CG  ASP A 296       3.124  -6.496  19.084  1.00 93.35           C
ATOM   4506  OD1 ASP A 296       1.997  -6.464  18.546  1.00 93.35           O
ATOM   4507  OD2 ASP A 296       3.380  -6.196  20.270  1.00 93.35           O
ATOM   4508  HN  ASP A 296       3.382  -9.251  18.320  1.00 93.35           H
ATOM   4509  N   ILE A 297       5.797  -8.913  16.345  1.00 94.16           N
ATOM   4510  CA  ILE A 297       6.929  -9.253  15.500  1.00 94.16           C
ATOM   4511  C   ILE A 297       6.419  -9.687  14.124  1.00 94.16           C
ATOM   4512  O   ILE A 297       6.946  -9.256  13.099  1.00 94.16           O
ATOM   4513  HA  ILE A 297       7.528  -8.351  15.378  1.00 94.16           H
ATOM   4514  CB  ILE A 297       7.814 -10.297  16.184  1.00 94.16           C
ATOM   4515  HB  ILE A 297       7.173 -11.090  16.567  1.00 94.16           H
ATOM   4516  CG1 ILE A 297       8.548  -9.691  17.382  1.00 94.16           C
ATOM   4517 1HG1 ILE A 297       9.285  -8.968  17.034  1.00 94.16           H
ATOM   4518 2HG1 ILE A 297       7.842  -9.149  18.011  1.00 94.16           H
ATOM   4519  CG2 ILE A 297       8.779 -10.938  15.185  1.00 94.16           C
ATOM   4520 1HG2 ILE A 297       8.210 -11.427  14.394  1.00 94.16           H
ATOM   4521 2HG2 ILE A 297       9.417 -10.168  14.751  1.00 94.16           H
ATOM   4522 3HG2 ILE A 297       9.396 -11.675  15.698  1.00 94.16           H
ATOM   4523  CD1 ILE A 297       9.242 -10.778  18.206  1.00 94.16           C
ATOM   4524 1HD1 ILE A 297       8.499 -11.486  18.573  1.00 94.16           H
ATOM   4525 2HD1 ILE A 297       9.965 -11.302  17.581  1.00 94.16           H
ATOM   4526 3HD1 ILE A 297       9.756 -10.320  19.052  1.00 94.16           H
ATOM   4527  HN  ILE A 297       5.683  -9.491  17.153  1.00 94.16           H
ATOM   4528  N   CYS A 298       5.400 -10.533  14.145  1.00 94.14           N
ATOM   4529  CA  CYS A 298       4.811 -11.026  12.912  1.00 94.14           C
ATOM   4530  C   CYS A 298       4.346  -9.823  12.088  1.00 94.14           C
ATOM   4531  O   CYS A 298       4.503  -9.804  10.868  1.00 94.14           O
ATOM   4532  HA  CYS A 298       5.593 -11.574  12.388  1.00 94.14           H
ATOM   4533  CB  CYS A 298       3.669 -12.007  13.183  1.00 94.14           C
ATOM   4534 1HB  CYS A 298       3.037 -11.630  13.987  1.00 94.14           H
ATOM   4535 2HB  CYS A 298       3.038 -12.097  12.299  1.00 94.14           H
ATOM   4536  SG  CYS A 298       4.346 -13.645  13.636  1.00 94.14           S
ATOM   4537  HG  CYS A 298       4.696 -13.313  14.876  1.00 94.14           H
ATOM   4538  HN  CYS A 298       4.979 -10.881  14.983  1.00 94.14           H
ATOM   4539  N   PHE A 299       3.783  -8.849  12.787  1.00 93.91           N
ATOM   4540  CA  PHE A 299       3.289  -7.648  12.135  1.00 93.91           C
ATOM   4541  C   PHE A 299       4.416  -6.922  11.397  1.00 93.91           C
ATOM   4542  O   PHE A 299       4.253  -6.524  10.245  1.00 93.91           O
ATOM   4543  HA  PHE A 299       2.529  -7.958  11.418  1.00 93.91           H
ATOM   4544  CB  PHE A 299       2.744  -6.734  13.234  1.00 93.91           C
ATOM   4545 1HB  PHE A 299       1.943  -7.254  13.760  1.00 93.91           H
ATOM   4546 2HB  PHE A 299       3.534  -6.546  13.961  1.00 93.91           H
ATOM   4547  CG  PHE A 299       2.212  -5.394  12.722  1.00 93.91           C
ATOM   4548  CD1 PHE A 299       3.027  -4.306  12.691  1.00 93.91           C
ATOM   4549  HD1 PHE A 299       4.059  -4.388  13.032  1.00 93.91           H
ATOM   4550  CD2 PHE A 299       0.924  -5.291  12.297  1.00 93.91           C
ATOM   4551  HD2 PHE A 299       0.271  -6.163  12.321  1.00 93.91           H
ATOM   4552  CE1 PHE A 299       2.534  -3.062  12.216  1.00 93.91           C
ATOM   4553  HE1 PHE A 299       3.187  -2.190  12.192  1.00 93.91           H
ATOM   4554  CE2 PHE A 299       0.431  -4.047  11.821  1.00 93.91           C
ATOM   4555  HE2 PHE A 299      -0.602  -3.965  11.481  1.00 93.91           H
ATOM   4556  CZ  PHE A 299       1.246  -2.959  11.791  1.00 93.91           C
ATOM   4557  HZ  PHE A 299       0.867  -2.004  11.426  1.00 93.91           H
ATOM   4558  HN  PHE A 299       3.662  -8.871  13.779  1.00 93.91           H
ATOM   4559  N   GLN A 300       5.534  -6.772  12.092  1.00 92.90           N
ATOM   4560  CA  GLN A 300       6.665  -6.043  11.542  1.00 92.90           C
ATOM   4561  C   GLN A 300       7.174  -6.731  10.274  1.00 92.90           C
ATOM   4562  O   GLN A 300       7.464  -6.070   9.278  1.00 92.90           O
ATOM   4563  HA  GLN A 300       6.279  -5.053  11.297  1.00 92.90           H
ATOM   4564  CB  GLN A 300       7.783  -5.903  12.577  1.00 92.90           C
ATOM   4565 1HB  GLN A 300       7.985  -6.872  13.033  1.00 92.90           H
ATOM   4566 2HB  GLN A 300       8.701  -5.585  12.085  1.00 92.90           H
ATOM   4567  CG  GLN A 300       7.402  -4.893  13.662  1.00 92.90           C
ATOM   4568 1HG  GLN A 300       7.234  -3.915  13.210  1.00 92.90           H
ATOM   4569 2HG  GLN A 300       6.466  -5.193  14.131  1.00 92.90           H
ATOM   4570  CD  GLN A 300       8.500  -4.788  14.723  1.00 92.90           C
ATOM   4571  OE1 GLN A 300       9.515  -5.463  14.671  1.00 92.90           O
ATOM   4572  NE2 GLN A 300       8.240  -3.908  15.685  1.00 92.90           N
ATOM   4573 1HE2 GLN A 300       7.387  -3.386  15.668  1.00 92.90           H
ATOM   4574 2HE2 GLN A 300       8.898  -3.767  16.425  1.00 92.90           H
ATOM   4575  HN  GLN A 300       5.674  -7.137  13.012  1.00 92.90           H
ATOM   4576  N   VAL A 301       7.268  -8.051  10.352  1.00 93.65           N
ATOM   4577  CA  VAL A 301       7.809  -8.829   9.251  1.00 93.65           C
ATOM   4578  C   VAL A 301       6.891  -8.691   8.035  1.00 93.65           C
ATOM   4579  O   VAL A 301       7.344  -8.333   6.949  1.00 93.65           O
ATOM   4580  HA  VAL A 301       8.786  -8.413   9.003  1.00 93.65           H
ATOM   4581  CB  VAL A 301       8.010 -10.282   9.686  1.00 93.65           C
ATOM   4582  HB  VAL A 301       7.059 -10.651  10.070  1.00 93.65           H
ATOM   4583  CG1 VAL A 301       8.412 -11.159   8.499  1.00 93.65           C
ATOM   4584 1HG1 VAL A 301       7.628 -11.126   7.742  1.00 93.65           H
ATOM   4585 2HG1 VAL A 301       9.344 -10.790   8.073  1.00 93.65           H
ATOM   4586 3HG1 VAL A 301       8.548 -12.187   8.836  1.00 93.65           H
ATOM   4587  CG2 VAL A 301       9.041 -10.379  10.813  1.00 93.65           C
ATOM   4588 1HG2 VAL A 301       9.996  -9.983  10.467  1.00 93.65           H
ATOM   4589 2HG2 VAL A 301       8.697  -9.801  11.671  1.00 93.65           H
ATOM   4590 3HG2 VAL A 301       9.164 -11.422  11.103  1.00 93.65           H
ATOM   4591  HN  VAL A 301       6.982  -8.585  11.147  1.00 93.65           H
ATOM   4592  N   THR A 302       5.618  -8.982   8.258  1.00 92.50           N
ATOM   4593  CA  THR A 302       4.654  -9.006   7.171  1.00 92.50           C
ATOM   4594  C   THR A 302       4.488  -7.607   6.575  1.00 92.50           C
ATOM   4595  O   THR A 302       4.265  -7.463   5.374  1.00 92.50           O
ATOM   4596  HA  THR A 302       5.045  -9.646   6.380  1.00 92.50           H
ATOM   4597  CB  THR A 302       3.350  -9.597   7.709  1.00 92.50           C
ATOM   4598  HB  THR A 302       2.590  -9.637   6.929  1.00 92.50           H
ATOM   4599  OG1 THR A 302       3.035  -8.779   8.832  1.00 92.50           O
ATOM   4600  HG1 THR A 302       3.367  -9.208   9.672  1.00 92.50           H
ATOM   4601  CG2 THR A 302       3.541 -10.992   8.307  1.00 92.50           C
ATOM   4602 1HG2 THR A 302       4.252 -10.940   9.132  1.00 92.50           H
ATOM   4603 2HG2 THR A 302       3.924 -11.666   7.541  1.00 92.50           H
ATOM   4604 3HG2 THR A 302       2.585 -11.365   8.674  1.00 92.50           H
ATOM   4605  HN  THR A 302       5.244  -9.198   9.160  1.00 92.50           H
ATOM   4606  N   GLN A 303       4.601  -6.612   7.442  1.00 90.96           N
ATOM   4607  CA  GLN A 303       4.510  -5.228   7.008  1.00 90.96           C
ATOM   4608  C   GLN A 303       5.626  -4.909   6.012  1.00 90.96           C
ATOM   4609  O   GLN A 303       5.391  -4.250   5.001  1.00 90.96           O
ATOM   4610  HA  GLN A 303       3.540  -5.141   6.518  1.00 90.96           H
ATOM   4611  CB  GLN A 303       4.554  -4.275   8.205  1.00 90.96           C
ATOM   4612 1HB  GLN A 303       3.711  -4.476   8.866  1.00 90.96           H
ATOM   4613 2HB  GLN A 303       5.461  -4.452   8.782  1.00 90.96           H
ATOM   4614  CG  GLN A 303       4.511  -2.816   7.745  1.00 90.96           C
ATOM   4615 1HG  GLN A 303       5.452  -2.556   7.260  1.00 90.96           H
ATOM   4616 2HG  GLN A 303       3.724  -2.688   7.002  1.00 90.96           H
ATOM   4617  CD  GLN A 303       4.264  -1.876   8.927  1.00 90.96           C
ATOM   4618  OE1 GLN A 303       5.146  -1.585   9.717  1.00 90.96           O
ATOM   4619  NE2 GLN A 303       3.017  -1.419   9.002  1.00 90.96           N
ATOM   4620 1HE2 GLN A 303       2.340  -1.698   8.321  1.00 90.96           H
ATOM   4621 2HE2 GLN A 303       2.756  -0.798   9.741  1.00 90.96           H
ATOM   4622  HN  GLN A 303       4.752  -6.738   8.422  1.00 90.96           H
ATOM   4623  N   THR A 304       6.818  -5.392   6.333  1.00 91.01           N
ATOM   4624  CA  THR A 304       7.986  -5.102   5.519  1.00 91.01           C
ATOM   4625  C   THR A 304       7.855  -5.760   4.144  1.00 91.01           C
ATOM   4626  O   THR A 304       8.273  -5.191   3.137  1.00 91.01           O
ATOM   4627  HA  THR A 304       8.033  -4.026   5.355  1.00 91.01           H
ATOM   4628  CB  THR A 304       9.226  -5.555   6.294  1.00 91.01           C
ATOM   4629  HB  THR A 304       9.250  -6.640   6.389  1.00 91.01           H
ATOM   4630  OG1 THR A 304       9.153  -4.831   7.519  1.00 91.01           O
ATOM   4631  HG1 THR A 304       8.731  -5.398   8.227  1.00 91.01           H
ATOM   4632  CG2 THR A 304      10.527  -5.070   5.651  1.00 91.01           C
ATOM   4633 1HG2 THR A 304      10.532  -3.981   5.618  1.00 91.01           H
ATOM   4634 2HG2 THR A 304      10.602  -5.466   4.638  1.00 91.01           H
ATOM   4635 3HG2 THR A 304      11.375  -5.419   6.241  1.00 91.01           H
ATOM   4636  HN  THR A 304       6.991  -5.969   7.131  1.00 91.01           H
ATOM   4637  N   ILE A 305       7.273  -6.950   4.146  1.00 90.35           N
ATOM   4638  CA  ILE A 305       7.027  -7.666   2.906  1.00 90.35           C
ATOM   4639  C   ILE A 305       6.056  -6.859   2.041  1.00 90.35           C
ATOM   4640  O   ILE A 305       6.231  -6.765   0.827  1.00 90.35           O
ATOM   4641  HA  ILE A 305       7.978  -7.741   2.378  1.00 90.35           H
ATOM   4642  CB  ILE A 305       6.555  -9.092   3.194  1.00 90.35           C
ATOM   4643  HB  ILE A 305       5.717  -9.041   3.889  1.00 90.35           H
ATOM   4644  CG1 ILE A 305       7.657  -9.907   3.873  1.00 90.35           C
ATOM   4645 1HG1 ILE A 305       8.449 -10.123   3.157  1.00 90.35           H
ATOM   4646 2HG1 ILE A 305       8.104  -9.322   4.677  1.00 90.35           H
ATOM   4647  CG2 ILE A 305       6.044  -9.768   1.920  1.00 90.35           C
ATOM   4648 1HG2 ILE A 305       5.207  -9.198   1.517  1.00 90.35           H
ATOM   4649 2HG2 ILE A 305       6.846  -9.808   1.183  1.00 90.35           H
ATOM   4650 3HG2 ILE A 305       5.715 -10.781   2.154  1.00 90.35           H
ATOM   4651  CD1 ILE A 305       7.101 -11.217   4.437  1.00 90.35           C
ATOM   4652 1HD1 ILE A 305       6.326 -10.997   5.171  1.00 90.35           H
ATOM   4653 2HD1 ILE A 305       6.677 -11.810   3.627  1.00 90.35           H
ATOM   4654 3HD1 ILE A 305       7.905 -11.777   4.915  1.00 90.35           H
ATOM   4655  HN  ILE A 305       6.971  -7.424   4.974  1.00 90.35           H
ATOM   4656  N   ALA A 306       5.053  -6.298   2.701  1.00 87.56           N
ATOM   4657  CA  ALA A 306       4.018  -5.556   2.000  1.00 87.56           C
ATOM   4658  C   ALA A 306       4.642  -4.333   1.325  1.00 87.56           C
ATOM   4659  O   ALA A 306       4.231  -3.944   0.233  1.00 87.56           O
ATOM   4660  HA  ALA A 306       3.602  -6.210   1.233  1.00 87.56           H
ATOM   4661  CB  ALA A 306       2.907  -5.178   2.981  1.00 87.56           C
ATOM   4662 1HB  ALA A 306       2.477  -6.083   3.410  1.00 87.56           H
ATOM   4663 2HB  ALA A 306       3.321  -4.560   3.778  1.00 87.56           H
ATOM   4664 3HB  ALA A 306       2.131  -4.622   2.455  1.00 87.56           H
ATOM   4665  HN  ALA A 306       4.941  -6.344   3.693  1.00 87.56           H
ATOM   4666  N   PHE A 307       5.625  -3.759   2.004  1.00 87.87           N
ATOM   4667  CA  PHE A 307       6.267  -2.551   1.515  1.00 87.87           C
ATOM   4668  C   PHE A 307       7.113  -2.845   0.274  1.00 87.87           C
ATOM   4669  O   PHE A 307       7.240  -1.998  -0.609  1.00 87.87           O
ATOM   4670  HA  PHE A 307       5.477  -1.847   1.256  1.00 87.87           H
ATOM   4671  CB  PHE A 307       7.182  -2.047   2.633  1.00 87.87           C
ATOM   4672 1HB  PHE A 307       7.815  -2.868   2.969  1.00 87.87           H
ATOM   4673 2HB  PHE A 307       7.842  -1.280   2.229  1.00 87.87           H
ATOM   4674  CG  PHE A 307       6.433  -1.472   3.837  1.00 87.87           C
ATOM   4675  CD1 PHE A 307       5.073  -1.459   3.850  1.00 87.87           C
ATOM   4676  HD1 PHE A 307       4.517  -1.858   3.002  1.00 87.87           H
ATOM   4677  CD2 PHE A 307       7.128  -0.975   4.895  1.00 87.87           C
ATOM   4678  HD2 PHE A 307       8.217  -0.985   4.885  1.00 87.87           H
ATOM   4679  CE1 PHE A 307       4.379  -0.926   4.967  1.00 87.87           C
ATOM   4680  HE1 PHE A 307       3.289  -0.915   4.977  1.00 87.87           H
ATOM   4681  CE2 PHE A 307       6.433  -0.441   6.013  1.00 87.87           C
ATOM   4682  HE2 PHE A 307       6.990  -0.042   6.861  1.00 87.87           H
ATOM   4683  CZ  PHE A 307       5.073  -0.428   6.026  1.00 87.87           C
ATOM   4684  HZ  PHE A 307       4.540  -0.019   6.884  1.00 87.87           H
ATOM   4685  HN  PHE A 307       5.981  -4.105   2.872  1.00 87.87           H
ATOM   4686  N   PHE A 308       7.669  -4.047   0.247  1.00 86.65           N
ATOM   4687  CA  PHE A 308       8.512  -4.456  -0.863  1.00 86.65           C
ATOM   4688  C   PHE A 308       7.715  -4.506  -2.168  1.00 86.65           C
ATOM   4689  O   PHE A 308       8.292  -4.466  -3.254  1.00 86.65           O
ATOM   4690  HA  PHE A 308       9.309  -3.718  -0.954  1.00 86.65           H
ATOM   4691  CB  PHE A 308       9.027  -5.860  -0.540  1.00 86.65           C
ATOM   4692 1HB  PHE A 308       9.224  -5.927   0.530  1.00 86.65           H
ATOM   4693 2HB  PHE A 308       8.244  -6.584  -0.766  1.00 86.65           H
ATOM   4694  CG  PHE A 308      10.295  -6.249  -1.303  1.00 86.65           C
ATOM   4695  CD1 PHE A 308      10.202  -6.946  -2.467  1.00 86.65           C
ATOM   4696  HD1 PHE A 308       9.224  -7.227  -2.857  1.00 86.65           H
ATOM   4697  CD2 PHE A 308      11.516  -5.898  -0.816  1.00 86.65           C
ATOM   4698  HD2 PHE A 308      11.590  -5.340   0.117  1.00 86.65           H
ATOM   4699  CE1 PHE A 308      11.379  -7.307  -3.174  1.00 86.65           C
ATOM   4700  HE1 PHE A 308      11.305  -7.865  -4.107  1.00 86.65           H
ATOM   4701  CE2 PHE A 308      12.693  -6.259  -1.524  1.00 86.65           C
ATOM   4702  HE2 PHE A 308      13.671  -5.977  -1.133  1.00 86.65           H
ATOM   4703  CZ  PHE A 308      12.600  -6.956  -2.688  1.00 86.65           C
ATOM   4704  HZ  PHE A 308      13.503  -7.232  -3.231  1.00 86.65           H
ATOM   4705  HN  PHE A 308       7.551  -4.734   0.964  1.00 86.65           H
ATOM   4706  N   HIS A 309       6.401  -4.592  -2.019  1.00 81.69           N
ATOM   4707  CA  HIS A 309       5.519  -4.652  -3.172  1.00 81.69           C
ATOM   4708  C   HIS A 309       5.633  -3.353  -3.972  1.00 81.69           C
ATOM   4709  O   HIS A 309       5.555  -3.367  -5.200  1.00 81.69           O
ATOM   4710  HA  HIS A 309       5.867  -5.480  -3.790  1.00 81.69           H
ATOM   4711  CB  HIS A 309       4.084  -4.961  -2.743  1.00 81.69           C
ATOM   4712 1HB  HIS A 309       4.086  -5.856  -2.121  1.00 81.69           H
ATOM   4713 2HB  HIS A 309       3.717  -4.143  -2.123  1.00 81.69           H
ATOM   4714  CG  HIS A 309       3.129  -5.168  -3.895  1.00 81.69           C
ATOM   4715  ND1 HIS A 309       2.413  -4.133  -4.470  1.00 81.69           N
ATOM   4716  HD1 HIS A 309       2.450  -3.172  -4.194  1.00 81.69           H
ATOM   4717  CD2 HIS A 309       2.782  -6.299  -4.572  1.00 81.69           C
ATOM   4718  HD2 HIS A 309       3.163  -7.302  -4.376  1.00 81.69           H
ATOM   4719  CE1 HIS A 309       1.671  -4.631  -5.448  1.00 81.69           C
ATOM   4720  HE1 HIS A 309       0.995  -4.066  -6.090  1.00 81.69           H
ATOM   4721  NE2 HIS A 309       1.900  -5.974  -5.509  1.00 81.69           N
ATOM   4722  HN  HIS A 309       5.940  -4.622  -1.132  1.00 81.69           H
ATOM   4723  N   SER A 310       5.815  -2.261  -3.245  1.00 80.46           N
ATOM   4724  CA  SER A 310       5.801  -0.943  -3.856  1.00 80.46           C
ATOM   4725  C   SER A 310       7.041  -0.761  -4.734  1.00 80.46           C
ATOM   4726  O   SER A 310       7.073   0.118  -5.595  1.00 80.46           O
ATOM   4727  HA  SER A 310       4.896  -0.915  -4.462  1.00 80.46           H
ATOM   4728  CB  SER A 310       5.738   0.157  -2.794  1.00 80.46           C
ATOM   4729 1HB  SER A 310       6.499  -0.027  -2.036  1.00 80.46           H
ATOM   4730 2HB  SER A 310       5.970   1.118  -3.253  1.00 80.46           H
ATOM   4731  OG  SER A 310       4.457   0.225  -2.173  1.00 80.46           O
ATOM   4732  HG  SER A 310       3.823   0.737  -2.752  1.00 80.46           H
ATOM   4733  HN  SER A 310       5.969  -2.267  -2.256  1.00 80.46           H
ATOM   4734  N   CYS A 311       8.031  -1.606  -4.488  1.00 84.16           N
ATOM   4735  CA  CYS A 311       9.252  -1.579  -5.275  1.00 84.16           C
ATOM   4736  C   CYS A 311       9.130  -2.625  -6.386  1.00 84.16           C
ATOM   4737  O   CYS A 311       9.905  -2.614  -7.341  1.00 84.16           O
ATOM   4738  HA  CYS A 311       9.331  -0.576  -5.695  1.00 84.16           H
ATOM   4739  CB  CYS A 311      10.490  -1.810  -4.407  1.00 84.16           C
ATOM   4740 1HB  CYS A 311      11.393  -1.678  -5.005  1.00 84.16           H
ATOM   4741 2HB  CYS A 311      10.527  -1.070  -3.608  1.00 84.16           H
ATOM   4742  SG  CYS A 311      10.452  -3.496  -3.697  1.00 84.16           S
ATOM   4743  HG  CYS A 311      11.593  -3.389  -3.023  1.00 84.16           H
ATOM   4744  HN  CYS A 311       8.009  -2.298  -3.766  1.00 84.16           H
ATOM   4745  N   LEU A 312       8.151  -3.503  -6.223  1.00 81.71           N
ATOM   4746  CA  LEU A 312       7.965  -4.598  -7.159  1.00 81.71           C
ATOM   4747  C   LEU A 312       7.149  -4.107  -8.356  1.00 81.71           C
ATOM   4748  O   LEU A 312       7.292  -4.623  -9.464  1.00 81.71           O
ATOM   4749  HA  LEU A 312       8.952  -4.897  -7.513  1.00 81.71           H
ATOM   4750  CB  LEU A 312       7.353  -5.809  -6.452  1.00 81.71           C
ATOM   4751 1HB  LEU A 312       6.525  -5.463  -5.833  1.00 81.71           H
ATOM   4752 2HB  LEU A 312       6.930  -6.471  -7.209  1.00 81.71           H
ATOM   4753  CG  LEU A 312       8.304  -6.625  -5.575  1.00 81.71           C
ATOM   4754  HG  LEU A 312       8.688  -5.974  -4.790  1.00 81.71           H
ATOM   4755  CD1 LEU A 312       7.565  -7.775  -4.887  1.00 81.71           C
ATOM   4756 1HD1 LEU A 312       6.769  -7.372  -4.260  1.00 81.71           H
ATOM   4757 2HD1 LEU A 312       7.134  -8.433  -5.642  1.00 81.71           H
ATOM   4758 3HD1 LEU A 312       8.264  -8.339  -4.270  1.00 81.71           H
ATOM   4759  CD2 LEU A 312       9.507  -7.118  -6.381  1.00 81.71           C
ATOM   4760 1HD2 LEU A 312       9.161  -7.748  -7.201  1.00 81.71           H
ATOM   4761 2HD2 LEU A 312      10.050  -6.263  -6.783  1.00 81.71           H
ATOM   4762 3HD2 LEU A 312      10.167  -7.696  -5.733  1.00 81.71           H
ATOM   4763  HN  LEU A 312       7.494  -3.475  -5.470  1.00 81.71           H
ATOM   4764  N   ASN A 313       6.311  -3.115  -8.093  1.00 75.48           N
ATOM   4765  CA  ASN A 313       5.376  -2.639  -9.099  1.00 75.48           C
ATOM   4766  C   ASN A 313       6.139  -2.308 -10.383  1.00 75.48           C
ATOM   4767  O   ASN A 313       5.830  -2.841 -11.448  1.00 75.48           O
ATOM   4768  HA  ASN A 313       4.663  -3.452  -9.235  1.00 75.48           H
ATOM   4769  CB  ASN A 313       4.664  -1.368  -8.631  1.00 75.48           C
ATOM   4770 1HB  ASN A 313       5.367  -0.731  -8.093  1.00 75.48           H
ATOM   4771 2HB  ASN A 313       4.318  -0.801  -9.496  1.00 75.48           H
ATOM   4772  CG  ASN A 313       3.477  -1.705  -7.727  1.00 75.48           C
ATOM   4773  OD1 ASN A 313       2.973  -2.816  -7.709  1.00 75.48           O
ATOM   4774  ND2 ASN A 313       3.060  -0.687  -6.980  1.00 75.48           N
ATOM   4775 1HD2 ASN A 313       3.518   0.200  -7.042  1.00 75.48           H
ATOM   4776 2HD2 ASN A 313       2.289  -0.808  -6.355  1.00 75.48           H
ATOM   4777  HN  ASN A 313       6.264  -2.641  -7.214  1.00 75.48           H
ATOM   4778  N   PRO A 314       7.147  -1.428 -10.307  1.00 75.84           N
ATOM   4779  CA  PRO A 314       7.911  -1.051 -11.498  1.00 75.84           C
ATOM   4780  C   PRO A 314       8.454  -2.260 -12.241  1.00 75.84           C
ATOM   4781  O   PRO A 314       8.382  -2.324 -13.468  1.00 75.84           O
ATOM   4782  HA  PRO A 314       7.263  -0.544 -12.214  1.00 75.84           H
ATOM   4783  CB  PRO A 314       9.034  -0.172 -10.945  1.00 75.84           C
ATOM   4784 1HB  PRO A 314       9.926  -0.756 -10.719  1.00 75.84           H
ATOM   4785 2HB  PRO A 314       9.331   0.597 -11.659  1.00 75.84           H
ATOM   4786  CG  PRO A 314       8.423   0.433  -9.687  1.00 75.84           C
ATOM   4787 1HG  PRO A 314       9.187   0.794  -8.999  1.00 75.84           H
ATOM   4788 2HG  PRO A 314       7.788   1.288  -9.916  1.00 75.84           H
ATOM   4789  CD  PRO A 314       7.631  -0.726  -9.104  1.00 75.84           C
ATOM   4790 1HD  PRO A 314       8.255  -1.373  -8.487  1.00 75.84           H
ATOM   4791 2HD  PRO A 314       6.813  -0.380  -8.472  1.00 75.84           H
ATOM   4792  N   VAL A 315       8.990  -3.196 -11.471  1.00 77.00           N
ATOM   4793  CA  VAL A 315       9.698  -4.326 -12.049  1.00 77.00           C
ATOM   4794  C   VAL A 315       8.724  -5.159 -12.885  1.00 77.00           C
ATOM   4795  O   VAL A 315       9.075  -5.632 -13.965  1.00 77.00           O
ATOM   4796  HA  VAL A 315      10.472  -3.929 -12.705  1.00 77.00           H
ATOM   4797  CB  VAL A 315      10.382  -5.135 -10.945  1.00 77.00           C
ATOM   4798  HB  VAL A 315       9.607  -5.515 -10.280  1.00 77.00           H
ATOM   4799  CG1 VAL A 315      11.130  -6.335 -11.529  1.00 77.00           C
ATOM   4800 1HG1 VAL A 315      10.427  -6.983 -12.052  1.00 77.00           H
ATOM   4801 2HG1 VAL A 315      11.890  -5.985 -12.227  1.00 77.00           H
ATOM   4802 3HG1 VAL A 315      11.607  -6.893 -10.723  1.00 77.00           H
ATOM   4803  CG2 VAL A 315      11.319  -4.252 -10.119  1.00 77.00           C
ATOM   4804 1HG2 VAL A 315      12.086  -3.830 -10.769  1.00 77.00           H
ATOM   4805 2HG2 VAL A 315      10.748  -3.446  -9.659  1.00 77.00           H
ATOM   4806 3HG2 VAL A 315      11.792  -4.853  -9.342  1.00 77.00           H
ATOM   4807  HN  VAL A 315       8.946  -3.191 -10.472  1.00 77.00           H
ATOM   4808  N   LEU A 316       7.520  -5.313 -12.354  1.00 73.24           N
ATOM   4809  CA  LEU A 316       6.485  -6.059 -13.049  1.00 73.24           C
ATOM   4810  C   LEU A 316       6.286  -5.466 -14.446  1.00 73.24           C
ATOM   4811  O   LEU A 316       6.389  -6.175 -15.445  1.00 73.24           O
ATOM   4812  HA  LEU A 316       6.838  -7.085 -13.157  1.00 73.24           H
ATOM   4813  CB  LEU A 316       5.204  -6.106 -12.213  1.00 73.24           C
ATOM   4814 1HB  LEU A 316       4.932  -5.085 -11.945  1.00 73.24           H
ATOM   4815 2HB  LEU A 316       4.401  -6.497 -12.837  1.00 73.24           H
ATOM   4816  CG  LEU A 316       5.270  -6.940 -10.932  1.00 73.24           C
ATOM   4817  HG  LEU A 316       6.129  -6.605 -10.350  1.00 73.24           H
ATOM   4818  CD1 LEU A 316       4.026  -6.719 -10.069  1.00 73.24           C
ATOM   4819 1HD1 LEU A 316       3.955  -5.666  -9.797  1.00 73.24           H
ATOM   4820 2HD1 LEU A 316       3.138  -7.009 -10.631  1.00 73.24           H
ATOM   4821 3HD1 LEU A 316       4.099  -7.323  -9.165  1.00 73.24           H
ATOM   4822  CD2 LEU A 316       5.490  -8.420 -11.252  1.00 73.24           C
ATOM   4823 1HD2 LEU A 316       4.666  -8.785 -11.865  1.00 73.24           H
ATOM   4824 2HD2 LEU A 316       6.428  -8.539 -11.795  1.00 73.24           H
ATOM   4825 3HD2 LEU A 316       5.533  -8.990 -10.324  1.00 73.24           H
ATOM   4826  HN  LEU A 316       7.248  -4.939 -11.467  1.00 73.24           H
ATOM   4827  N   TYR A 317       6.004  -4.172 -14.470  1.00 67.21           N
ATOM   4828  CA  TYR A 317       5.635  -3.509 -15.709  1.00 67.21           C
ATOM   4829  C   TYR A 317       6.792  -3.535 -16.710  1.00 67.21           C
ATOM   4830  O   TYR A 317       6.571  -3.555 -17.919  1.00 67.21           O
ATOM   4831  HA  TYR A 317       4.784  -4.040 -16.135  1.00 67.21           H
ATOM   4832  CB  TYR A 317       5.332  -2.056 -15.336  1.00 67.21           C
ATOM   4833 1HB  TYR A 317       6.219  -1.616 -14.880  1.00 67.21           H
ATOM   4834 2HB  TYR A 317       5.129  -1.493 -16.247  1.00 67.21           H
ATOM   4835  CG  TYR A 317       4.150  -1.893 -14.379  1.00 67.21           C
ATOM   4836  CD1 TYR A 317       2.934  -2.472 -14.680  1.00 67.21           C
ATOM   4837  HD1 TYR A 317       2.816  -3.046 -15.599  1.00 67.21           H
ATOM   4838  CD2 TYR A 317       4.299  -1.167 -13.215  1.00 67.21           C
ATOM   4839  HD2 TYR A 317       5.260  -0.709 -12.978  1.00 67.21           H
ATOM   4840  CE1 TYR A 317       1.821  -2.319 -13.779  1.00 67.21           C
ATOM   4841  HE1 TYR A 317       0.855  -2.771 -14.004  1.00 67.21           H
ATOM   4842  CE2 TYR A 317       3.187  -1.013 -12.314  1.00 67.21           C
ATOM   4843  HE2 TYR A 317       3.291  -0.442 -11.392  1.00 67.21           H
ATOM   4844  CZ  TYR A 317       2.002  -1.597 -12.641  1.00 67.21           C
ATOM   4845  OH  TYR A 317       0.951  -1.452 -11.790  1.00 67.21           O
ATOM   4846  HH  TYR A 317       0.125  -1.842 -12.197  1.00 67.21           H
ATOM   4847  HN  TYR A 317       6.024  -3.580 -13.664  1.00 67.21           H
ATOM   4848  N   VAL A 318       8.002  -3.534 -16.168  1.00 68.50           N
ATOM   4849  CA  VAL A 318       9.193  -3.573 -16.998  1.00 68.50           C
ATOM   4850  C   VAL A 318       9.230  -4.895 -17.768  1.00 68.50           C
ATOM   4851  O   VAL A 318       9.359  -4.902 -18.991  1.00 68.50           O
ATOM   4852  HA  VAL A 318       9.124  -2.753 -17.712  1.00 68.50           H
ATOM   4853  CB  VAL A 318      10.438  -3.348 -16.137  1.00 68.50           C
ATOM   4854  HB  VAL A 318      10.413  -4.066 -15.317  1.00 68.50           H
ATOM   4855  CG1 VAL A 318      11.715  -3.598 -16.943  1.00 68.50           C
ATOM   4856 1HG1 VAL A 318      11.721  -4.627 -17.303  1.00 68.50           H
ATOM   4857 2HG1 VAL A 318      11.748  -2.916 -17.792  1.00 68.50           H
ATOM   4858 3HG1 VAL A 318      12.584  -3.431 -16.307  1.00 68.50           H
ATOM   4859  CG2 VAL A 318      10.439  -1.943 -15.531  1.00 68.50           C
ATOM   4860 1HG2 VAL A 318      10.428  -1.203 -16.331  1.00 68.50           H
ATOM   4861 2HG2 VAL A 318       9.554  -1.816 -14.907  1.00 68.50           H
ATOM   4862 3HG2 VAL A 318      11.334  -1.809 -14.925  1.00 68.50           H
ATOM   4863  HN  VAL A 318       8.173  -3.508 -15.183  1.00 68.50           H
ATOM   4864  N   PHE A 319       9.116  -5.983 -17.019  1.00 65.00           N
ATOM   4865  CA  PHE A 319       9.277  -7.307 -17.594  1.00 65.00           C
ATOM   4866  C   PHE A 319       8.003  -7.752 -18.315  1.00 65.00           C
ATOM   4867  O   PHE A 319       8.070  -8.417 -19.347  1.00 65.00           O
ATOM   4868  HA  PHE A 319      10.097  -7.251 -18.311  1.00 65.00           H
ATOM   4869  CB  PHE A 319       9.555  -8.267 -16.435  1.00 65.00           C
ATOM   4870 1HB  PHE A 319       8.842  -8.069 -15.635  1.00 65.00           H
ATOM   4871 2HB  PHE A 319       9.380  -9.288 -16.773  1.00 65.00           H
ATOM   4872  CG  PHE A 319      10.974  -8.168 -15.871  1.00 65.00           C
ATOM   4873  CD1 PHE A 319      12.045  -8.332 -16.693  1.00 65.00           C
ATOM   4874  HD1 PHE A 319      11.893  -8.534 -17.753  1.00 65.00           H
ATOM   4875  CD2 PHE A 319      11.164  -7.915 -14.548  1.00 65.00           C
ATOM   4876  HD2 PHE A 319      10.305  -7.784 -13.890  1.00 65.00           H
ATOM   4877  CE1 PHE A 319      13.362  -8.240 -16.169  1.00 65.00           C
ATOM   4878  HE1 PHE A 319      14.220  -8.372 -16.828  1.00 65.00           H
ATOM   4879  CE2 PHE A 319      12.480  -7.823 -14.025  1.00 65.00           C
ATOM   4880  HE2 PHE A 319      12.632  -7.621 -12.965  1.00 65.00           H
ATOM   4881  CZ  PHE A 319      13.552  -7.988 -14.846  1.00 65.00           C
ATOM   4882  HZ  PHE A 319      14.562  -7.917 -14.445  1.00 65.00           H
ATOM   4883  HN  PHE A 319       8.916  -5.968 -16.040  1.00 65.00           H
ATOM   4884  N   VAL A 320       6.872  -7.365 -17.742  1.00 64.39           N
ATOM   4885  CA  VAL A 320       5.590  -7.870 -18.203  1.00 64.39           C
ATOM   4886  C   VAL A 320       5.108  -7.023 -19.383  1.00 64.39           C
ATOM   4887  O   VAL A 320       4.450  -7.532 -20.289  1.00 64.39           O
ATOM   4888  HA  VAL A 320       5.743  -8.893 -18.545  1.00 64.39           H
ATOM   4889  CB  VAL A 320       4.593  -7.902 -17.043  1.00 64.39           C
ATOM   4890  HB  VAL A 320       4.491  -6.886 -16.661  1.00 64.39           H
ATOM   4891  CG1 VAL A 320       3.214  -8.366 -17.518  1.00 64.39           C
ATOM   4892 1HG1 VAL A 320       2.843  -7.681 -18.279  1.00 64.39           H
ATOM   4893 2HG1 VAL A 320       3.294  -9.368 -17.938  1.00 64.39           H
ATOM   4894 3HG1 VAL A 320       2.525  -8.379 -16.673  1.00 64.39           H
ATOM   4895  CG2 VAL A 320       5.106  -8.784 -15.903  1.00 64.39           C
ATOM   4896 1HG2 VAL A 320       5.251  -9.801 -16.267  1.00 64.39           H
ATOM   4897 2HG2 VAL A 320       6.055  -8.390 -15.538  1.00 64.39           H
ATOM   4898 3HG2 VAL A 320       4.378  -8.789 -15.092  1.00 64.39           H
ATOM   4899  HN  VAL A 320       6.824  -6.721 -16.979  1.00 64.39           H
ATOM   4900  N   GLY A 321       5.454  -5.745 -19.333  1.00 64.31           N
ATOM   4901  CA  GLY A 321       5.005  -4.808 -20.349  1.00 64.31           C
ATOM   4902  C   GLY A 321       6.002  -4.736 -21.508  1.00 64.31           C
ATOM   4903  O   GLY A 321       6.983  -3.997 -21.442  1.00 64.31           O
ATOM   4904 1HA  GLY A 321       4.028  -5.114 -20.725  1.00 64.31           H
ATOM   4905 2HA  GLY A 321       4.882  -3.819 -19.909  1.00 64.31           H
ATOM   4906  HN  GLY A 321       6.029  -5.349 -18.617  1.00 64.31           H
ATOM   4907  N   GLU A 322       5.717  -5.514 -22.541  1.00 68.81           N
ATOM   4908  CA  GLU A 322       6.473  -5.422 -23.779  1.00 68.81           C
ATOM   4909  C   GLU A 322       6.498  -3.976 -24.279  1.00 68.81           C
ATOM   4910  O   GLU A 322       7.529  -3.495 -24.747  1.00 68.81           O
ATOM   4911  HA  GLU A 322       7.483  -5.743 -23.525  1.00 68.81           H
ATOM   4912  CB  GLU A 322       5.901  -6.361 -24.843  1.00 68.81           C
ATOM   4913 1HB  GLU A 322       4.814  -6.275 -24.862  1.00 68.81           H
ATOM   4914 2HB  GLU A 322       6.366  -6.152 -25.806  1.00 68.81           H
ATOM   4915  CG  GLU A 322       6.222  -7.820 -24.516  1.00 68.81           C
ATOM   4916 1HG  GLU A 322       7.292  -7.930 -24.341  1.00 68.81           H
ATOM   4917 2HG  GLU A 322       5.717  -8.110 -23.595  1.00 68.81           H
ATOM   4918  CD  GLU A 322       5.788  -8.745 -25.655  1.00 68.81           C
ATOM   4919  OE1 GLU A 322       6.216  -9.920 -25.627  1.00 68.81           O
ATOM   4920  OE2 GLU A 322       5.039  -8.257 -26.528  1.00 68.81           O
ATOM   4921  HN  GLU A 322       4.986  -6.197 -22.543  1.00 68.81           H
ATOM   4922  N   ARG A 323       5.350  -3.324 -24.163  1.00 71.08           N
ATOM   4923  CA  ARG A 323       5.233  -1.936 -24.577  1.00 71.08           C
ATOM   4924  C   ARG A 323       6.235  -1.068 -23.813  1.00 71.08           C
ATOM   4925  O   ARG A 323       6.967  -0.283 -24.414  1.00 71.08           O
ATOM   4926  HA  ARG A 323       5.455  -1.944 -25.644  1.00 71.08           H
ATOM   4927  CB  ARG A 323       3.819  -1.406 -24.333  1.00 71.08           C
ATOM   4928 1HB  ARG A 323       3.314  -2.032 -23.598  1.00 71.08           H
ATOM   4929 2HB  ARG A 323       3.871  -0.401 -23.913  1.00 71.08           H
ATOM   4930  CG  ARG A 323       3.011  -1.381 -25.631  1.00 71.08           C
ATOM   4931 1HG  ARG A 323       3.541  -0.795 -26.383  1.00 71.08           H
ATOM   4932 2HG  ARG A 323       2.916  -2.393 -26.024  1.00 71.08           H
ATOM   4933  CD  ARG A 323       1.621  -0.785 -25.401  1.00 71.08           C
ATOM   4934 1HD  ARG A 323       1.165  -1.236 -24.519  1.00 71.08           H
ATOM   4935 2HD  ARG A 323       1.702   0.284 -25.206  1.00 71.08           H
ATOM   4936  NE  ARG A 323       0.767  -1.019 -26.587  1.00 71.08           N
ATOM   4937  HE  ARG A 323       1.154  -1.538 -27.348  1.00 71.08           H
ATOM   4938  CZ  ARG A 323      -0.494  -0.579 -26.703  1.00 71.08           C
ATOM   4939  NH1 ARG A 323      -1.064   0.122 -25.714  1.00 71.08           N
ATOM   4940 1HH1 ARG A 323      -0.548   0.320 -24.880  1.00 71.08           H
ATOM   4941 2HH1 ARG A 323      -2.005   0.447 -25.809  1.00 71.08           H
ATOM   4942  NH2 ARG A 323      -1.175  -0.849 -27.825  1.00 71.08           N
ATOM   4943 1HH2 ARG A 323      -2.116  -0.528 -27.928  1.00 71.08           H
ATOM   4944 2HH2 ARG A 323      -0.742  -1.373 -28.559  1.00 71.08           H
ATOM   4945  HN  ARG A 323       4.512  -3.727 -23.796  1.00 71.08           H
ATOM   4946  N   PHE A 324       6.236  -1.239 -22.499  1.00 73.84           N
ATOM   4947  CA  PHE A 324       7.088  -0.435 -21.640  1.00 73.84           C
ATOM   4948  C   PHE A 324       8.566  -0.674 -21.955  1.00 73.84           C
ATOM   4949  O   PHE A 324       9.358   0.267 -21.985  1.00 73.84           O
ATOM   4950  HA  PHE A 324       6.843   0.611 -21.829  1.00 73.84           H
ATOM   4951  CB  PHE A 324       6.809  -0.869 -20.200  1.00 73.84           C
ATOM   4952 1HB  PHE A 324       5.732  -0.876 -20.035  1.00 73.84           H
ATOM   4953 2HB  PHE A 324       7.159  -1.892 -20.065  1.00 73.84           H
ATOM   4954  CG  PHE A 324       7.466   0.022 -19.143  1.00 73.84           C
ATOM   4955  CD1 PHE A 324       8.755  -0.200 -18.772  1.00 73.84           C
ATOM   4956  HD1 PHE A 324       9.321  -1.013 -19.227  1.00 73.84           H
ATOM   4957  CD2 PHE A 324       6.760   1.036 -18.575  1.00 73.84           C
ATOM   4958  HD2 PHE A 324       5.727   1.215 -18.872  1.00 73.84           H
ATOM   4959  CE1 PHE A 324       9.364   0.626 -17.791  1.00 73.84           C
ATOM   4960  HE1 PHE A 324      10.398   0.448 -17.494  1.00 73.84           H
ATOM   4961  CE2 PHE A 324       7.369   1.863 -17.594  1.00 73.84           C
ATOM   4962  HE2 PHE A 324       6.804   2.676 -17.139  1.00 73.84           H
ATOM   4963  CZ  PHE A 324       8.659   1.641 -17.223  1.00 73.84           C
ATOM   4964  HZ  PHE A 324       9.126   2.275 -16.470  1.00 73.84           H
ATOM   4965  HN  PHE A 324       5.670  -1.911 -22.022  1.00 73.84           H
ATOM   4966  N   ARG A 325       8.893  -1.938 -22.181  1.00 75.14           N
ATOM   4967  CA  ARG A 325      10.262  -2.312 -22.494  1.00 75.14           C
ATOM   4968  C   ARG A 325      10.738  -1.580 -23.751  1.00 75.14           C
ATOM   4969  O   ARG A 325      11.878  -1.124 -23.813  1.00 75.14           O
ATOM   4970  HA  ARG A 325      10.840  -2.010 -21.621  1.00 75.14           H
ATOM   4971  CB  ARG A 325      10.383  -3.821 -22.714  1.00 75.14           C
ATOM   4972 1HB  ARG A 325       9.899  -4.352 -21.895  1.00 75.14           H
ATOM   4973 2HB  ARG A 325       9.861  -4.102 -23.629  1.00 75.14           H
ATOM   4974  CG  ARG A 325      11.850  -4.245 -22.808  1.00 75.14           C
ATOM   4975 1HG  ARG A 325      12.312  -3.782 -23.680  1.00 75.14           H
ATOM   4976 2HG  ARG A 325      12.393  -3.888 -21.933  1.00 75.14           H
ATOM   4977  CD  ARG A 325      11.976  -5.767 -22.905  1.00 75.14           C
ATOM   4978 1HD  ARG A 325      11.718  -6.224 -21.950  1.00 75.14           H
ATOM   4979 2HD  ARG A 325      11.271  -6.152 -23.643  1.00 75.14           H
ATOM   4980  NE  ARG A 325      13.357  -6.138 -23.286  1.00 75.14           N
ATOM   4981  HE  ARG A 325      14.029  -5.404 -23.384  1.00 75.14           H
ATOM   4982  CZ  ARG A 325      13.764  -7.395 -23.506  1.00 75.14           C
ATOM   4983  NH1 ARG A 325      12.907  -8.418 -23.389  1.00 75.14           N
ATOM   4984 1HH1 ARG A 325      11.955  -8.246 -23.134  1.00 75.14           H
ATOM   4985 2HH1 ARG A 325      13.218  -9.354 -23.555  1.00 75.14           H
ATOM   4986  NH2 ARG A 325      15.042  -7.614 -23.846  1.00 75.14           N
ATOM   4987 1HH2 ARG A 325      15.361  -8.547 -24.014  1.00 75.14           H
ATOM   4988 2HH2 ARG A 325      15.675  -6.846 -23.932  1.00 75.14           H
ATOM   4989  HN  ARG A 325       8.243  -2.697 -22.153  1.00 75.14           H
ATOM   4990  N   ARG A 326       9.840  -1.492 -24.721  1.00 76.47           N
ATOM   4991  CA  ARG A 326      10.134  -0.773 -25.949  1.00 76.47           C
ATOM   4992  C   ARG A 326      10.335   0.715 -25.659  1.00 76.47           C
ATOM   4993  O   ARG A 326      11.285   1.324 -26.149  1.00 76.47           O
ATOM   4994  HA  ARG A 326      11.051  -1.227 -26.325  1.00 76.47           H
ATOM   4995  CB  ARG A 326       9.004  -0.939 -26.968  1.00 76.47           C
ATOM   4996 1HB  ARG A 326       8.042  -0.798 -26.475  1.00 76.47           H
ATOM   4997 2HB  ARG A 326       9.085  -0.168 -27.735  1.00 76.47           H
ATOM   4998  CG  ARG A 326       9.053  -2.322 -27.621  1.00 76.47           C
ATOM   4999 1HG  ARG A 326      10.016  -2.464 -28.109  1.00 76.47           H
ATOM   5000 2HG  ARG A 326       8.967  -3.092 -26.855  1.00 76.47           H
ATOM   5001  CD  ARG A 326       7.927  -2.484 -28.644  1.00 76.47           C
ATOM   5002 1HD  ARG A 326       6.980  -2.161 -28.210  1.00 76.47           H
ATOM   5003 2HD  ARG A 326       8.115  -1.848 -29.509  1.00 76.47           H
ATOM   5004  NE  ARG A 326       7.830  -3.899 -29.070  1.00 76.47           N
ATOM   5005  HE  ARG A 326       7.961  -4.607 -28.376  1.00 76.47           H
ATOM   5006  CZ  ARG A 326       7.578  -4.289 -30.326  1.00 76.47           C
ATOM   5007  NH1 ARG A 326       7.394  -3.383 -31.296  1.00 76.47           N
ATOM   5008 1HH1 ARG A 326       7.445  -2.407 -31.085  1.00 76.47           H
ATOM   5009 2HH1 ARG A 326       7.207  -3.683 -32.232  1.00 76.47           H
ATOM   5010  NH2 ARG A 326       7.513  -5.600 -30.598  1.00 76.47           N
ATOM   5011 1HH2 ARG A 326       7.326  -5.908 -31.531  1.00 76.47           H
ATOM   5012 2HH2 ARG A 326       7.652  -6.270 -29.869  1.00 76.47           H
ATOM   5013  HN  ARG A 326       8.928  -1.899 -24.678  1.00 76.47           H
ATOM   5014  N   ASP A 327       9.426   1.258 -24.862  1.00 78.54           N
ATOM   5015  CA  ASP A 327       9.436   2.683 -24.577  1.00 78.54           C
ATOM   5016  C   ASP A 327      10.705   3.034 -23.797  1.00 78.54           C
ATOM   5017  O   ASP A 327      11.312   4.078 -24.030  1.00 78.54           O
ATOM   5018  HA  ASP A 327       9.398   3.170 -25.552  1.00 78.54           H
ATOM   5019  CB  ASP A 327       8.231   3.082 -23.724  1.00 78.54           C
ATOM   5020 1HB  ASP A 327       8.264   2.553 -22.771  1.00 78.54           H
ATOM   5021 2HB  ASP A 327       8.277   4.148 -23.499  1.00 78.54           H
ATOM   5022  CG  ASP A 327       6.919   2.765 -24.445  1.00 78.54           C
ATOM   5023  OD1 ASP A 327       6.916   2.870 -25.690  1.00 78.54           O
ATOM   5024  OD2 ASP A 327       5.949   2.424 -23.734  1.00 78.54           O
ATOM   5025  HN  ASP A 327       8.694   0.743 -24.416  1.00 78.54           H
ATOM   5026  N   LEU A 328      11.067   2.142 -22.887  1.00 79.05           N
ATOM   5027  CA  LEU A 328      12.250   2.347 -22.068  1.00 79.05           C
ATOM   5028  C   LEU A 328      13.473   2.496 -22.974  1.00 79.05           C
ATOM   5029  O   LEU A 328      14.255   3.432 -22.817  1.00 79.05           O
ATOM   5030  HA  LEU A 328      12.110   3.278 -21.520  1.00 79.05           H
ATOM   5031  CB  LEU A 328      12.384   1.228 -21.032  1.00 79.05           C
ATOM   5032 1HB  LEU A 328      11.521   1.269 -20.368  1.00 79.05           H
ATOM   5033 2HB  LEU A 328      12.341   0.271 -21.552  1.00 79.05           H
ATOM   5034  CG  LEU A 328      13.652   1.255 -20.177  1.00 79.05           C
ATOM   5035  HG  LEU A 328      14.514   1.263 -20.844  1.00 79.05           H
ATOM   5036  CD1 LEU A 328      13.720   2.532 -19.336  1.00 79.05           C
ATOM   5037 1HD1 LEU A 328      13.724   3.401 -19.995  1.00 79.05           H
ATOM   5038 2HD1 LEU A 328      12.853   2.580 -18.678  1.00 79.05           H
ATOM   5039 3HD1 LEU A 328      14.631   2.526 -18.738  1.00 79.05           H
ATOM   5040  CD2 LEU A 328      13.759  -0.004 -19.315  1.00 79.05           C
ATOM   5041 1HD2 LEU A 328      12.894  -0.068 -18.655  1.00 79.05           H
ATOM   5042 2HD2 LEU A 328      13.791  -0.883 -19.959  1.00 79.05           H
ATOM   5043 3HD2 LEU A 328      14.670   0.041 -18.717  1.00 79.05           H
ATOM   5044  HN  LEU A 328      10.570   1.293 -22.706  1.00 79.05           H
ATOM   5045  N   VAL A 329      13.601   1.559 -23.902  1.00 77.93           N
ATOM   5046  CA  VAL A 329      14.747   1.541 -24.795  1.00 77.93           C
ATOM   5047  C   VAL A 329      14.732   2.801 -25.663  1.00 77.93           C
ATOM   5048  O   VAL A 329      15.782   3.373 -25.951  1.00 77.93           O
ATOM   5049  HA  VAL A 329      15.645   1.551 -24.177  1.00 77.93           H
ATOM   5050  CB  VAL A 329      14.750   0.250 -25.615  1.00 77.93           C
ATOM   5051  HB  VAL A 329      13.845   0.235 -26.222  1.00 77.93           H
ATOM   5052  CG1 VAL A 329      15.951   0.205 -26.562  1.00 77.93           C
ATOM   5053 1HG1 VAL A 329      15.907   1.053 -27.245  1.00 77.93           H
ATOM   5054 2HG1 VAL A 329      16.873   0.253 -25.982  1.00 77.93           H
ATOM   5055 3HG1 VAL A 329      15.930  -0.723 -27.133  1.00 77.93           H
ATOM   5056  CG2 VAL A 329      14.725  -0.979 -24.704  1.00 77.93           C
ATOM   5057 1HG2 VAL A 329      15.604  -0.972 -24.060  1.00 77.93           H
ATOM   5058 2HG2 VAL A 329      13.824  -0.958 -24.090  1.00 77.93           H
ATOM   5059 3HG2 VAL A 329      14.728  -1.883 -25.313  1.00 77.93           H
ATOM   5060  HN  VAL A 329      12.939   0.823 -24.048  1.00 77.93           H
ATOM   5061  N   LYS A 330      13.529   3.196 -26.055  1.00 78.02           N
[truncated: 117,320 more chars]
