# Supplementary material for: Noncanonical roles of chemokine regions in CCR9 activation revealed by structural modeling and mutational mapping
Source: Nat Commun. 2025 Aug 18;16:7695. doi: 10.1038/s41467-025-62321-9 (PMC12361432; doi:10.1038/s41467-025-62321-9)
Supplement: Supplementary file 4 — Supplementary Data 2 [file 41467_2025_62321_MOESM4_ESM.zip › CCR9_CCL25_rnk205.pdb]

SSBOND   1 CYS A   38    CYS A  289 
SSBOND   2 CYS A  119    CYS A  198 
SSBOND   3 CYS B    7    CYS B   35 
SSBOND   4 CYS B    8    CYS B   52 
ATOM      1  N   GLU A  20      -4.291  -4.278  60.977  1.00 50.82           N
ATOM      2  CA  GLU A  20      -4.348  -3.753  59.624  1.00 50.82           C
ATOM      3  C   GLU A  20      -3.022  -3.999  58.902  1.00 50.82           C
ATOM      4  O   GLU A  20      -2.994  -4.155  57.683  1.00 50.82           O
ATOM      5  HA  GLU A  20      -5.146  -4.309  59.131  1.00 50.82           H
ATOM      6  CB  GLU A  20      -4.703  -2.265  59.627  1.00 50.82           C
ATOM      7 1HB  GLU A  20      -4.350  -1.805  60.551  1.00 50.82           H
ATOM      8 2HB  GLU A  20      -4.304  -1.790  58.731  1.00 50.82           H
ATOM      9  CG  GLU A  20      -6.219  -2.062  59.585  1.00 50.82           C
ATOM     10 1HG  GLU A  20      -6.676  -2.841  58.975  1.00 50.82           H
ATOM     11 2HG  GLU A  20      -6.631  -2.160  60.589  1.00 50.82           H
ATOM     12  CD  GLU A  20      -6.572  -0.686  59.015  1.00 50.82           C
ATOM     13  OE1 GLU A  20      -7.723  -0.544  58.549  1.00 50.82           O
ATOM     14  OE2 GLU A  20      -5.684   0.192  59.060  1.00 50.82           O
ATOM     15  HN  GLU A  20      -3.416  -4.688  61.235  1.00 50.82           H
ATOM     16  N   SER A  21      -1.954  -4.026  59.687  1.00 56.23           N
ATOM     17  CA  SER A  21      -0.620  -4.177  59.131  1.00 56.23           C
ATOM     18  C   SER A  21      -0.442  -5.591  58.576  1.00 56.23           C
ATOM     19  O   SER A  21       0.084  -5.769  57.478  1.00 56.23           O
ATOM     20  HA  SER A  21      -0.557  -3.441  58.330  1.00 56.23           H
ATOM     21  CB  SER A  21       0.451  -3.880  60.182  1.00 56.23           C
ATOM     22 1HB  SER A  21       1.395  -3.658  59.684  1.00 56.23           H
ATOM     23 2HB  SER A  21       0.171  -2.989  60.743  1.00 56.23           H
ATOM     24  OG  SER A  21       0.634  -4.969  61.081  1.00 56.23           O
ATOM     25  HG  SER A  21       1.337  -4.743  61.755  1.00 56.23           H
ATOM     26  HN  SER A  21      -1.990  -3.948  60.683  1.00 56.23           H
ATOM     27  N   THR A  22      -0.889  -6.561  59.360  1.00 56.84           N
ATOM     28  CA  THR A  22      -0.654  -7.957  59.032  1.00 56.84           C
ATOM     29  C   THR A  22      -1.503  -8.373  57.829  1.00 56.84           C
ATOM     30  O   THR A  22      -0.983  -8.920  56.857  1.00 56.84           O
ATOM     31  HA  THR A  22       0.390  -8.071  58.741  1.00 56.84           H
ATOM     32  CB  THR A  22      -0.928  -8.790  60.286  1.00 56.84           C
ATOM     33  HB  THR A  22      -1.760  -9.476  60.123  1.00 56.84           H
ATOM     34  OG1 THR A  22      -1.123  -7.820  61.311  1.00 56.84           O
ATOM     35  HG1 THR A  22      -1.533  -8.250  62.116  1.00 56.84           H
ATOM     36  CG2 THR A  22       0.300  -9.578  60.746  1.00 56.84           C
ATOM     37 1HG2 THR A  22       1.111  -8.886  60.974  1.00 56.84           H
ATOM     38 2HG2 THR A  22       0.614 -10.257  59.954  1.00 56.84           H
ATOM     39 3HG2 THR A  22       0.050 -10.151  61.639  1.00 56.84           H
ATOM     40  HN  THR A  22      -1.402  -6.406  60.204  1.00 56.84           H
ATOM     41  N   SER A  23      -2.794  -8.097  57.933  1.00 59.54           N
ATOM     42  CA  SER A  23      -3.725  -8.460  56.877  1.00 59.54           C
ATOM     43  C   SER A  23      -3.335  -7.763  55.573  1.00 59.54           C
ATOM     44  O   SER A  23      -3.407  -8.360  54.500  1.00 59.54           O
ATOM     45  HA  SER A  23      -3.636  -9.542  56.775  1.00 59.54           H
ATOM     46  CB  SER A  23      -5.161  -8.102  57.262  1.00 59.54           C
ATOM     47 1HB  SER A  23      -5.823  -8.304  56.420  1.00 59.54           H
ATOM     48 2HB  SER A  23      -5.487  -8.741  58.083  1.00 59.54           H
ATOM     49  OG  SER A  23      -5.286  -6.735  57.646  1.00 59.54           O
ATOM     50  HG  SER A  23      -6.239  -6.528  57.870  1.00 59.54           H
ATOM     51  HN  SER A  23      -3.206  -7.634  58.718  1.00 59.54           H
ATOM     52  N   SER A  24      -2.929  -6.509  55.708  1.00 63.90           N
ATOM     53  CA  SER A  24      -2.534  -5.722  54.552  1.00 63.90           C
ATOM     54  C   SER A  24      -1.285  -6.327  53.909  1.00 63.90           C
ATOM     55  O   SER A  24      -1.050  -6.149  52.714  1.00 63.90           O
ATOM     56  HA  SER A  24      -3.380  -5.771  53.866  1.00 63.90           H
ATOM     57  CB  SER A  24      -2.278  -4.264  54.940  1.00 63.90           C
ATOM     58 1HB  SER A  24      -2.364  -3.633  54.055  1.00 63.90           H
ATOM     59 2HB  SER A  24      -3.046  -3.935  55.641  1.00 63.90           H
ATOM     60  OG  SER A  24      -0.992  -4.085  55.527  1.00 63.90           O
ATOM     61  HG  SER A  24      -0.889  -4.691  56.316  1.00 63.90           H
ATOM     62  HN  SER A  24      -2.868  -6.032  56.585  1.00 63.90           H
ATOM     63  N   MET A  25      -0.517  -7.029  54.729  1.00 65.34           N
ATOM     64  CA  MET A  25       0.688  -7.683  54.249  1.00 65.34           C
ATOM     65  C   MET A  25       0.351  -8.986  53.519  1.00 65.34           C
ATOM     66  O   MET A  25       0.932  -9.286  52.478  1.00 65.34           O
ATOM     67  HA  MET A  25       1.148  -6.979  53.555  1.00 65.34           H
ATOM     68  CB  MET A  25       1.611  -7.984  55.431  1.00 65.34           C
ATOM     69 1HB  MET A  25       1.564  -7.168  56.151  1.00 65.34           H
ATOM     70 2HB  MET A  25       1.269  -8.883  55.945  1.00 65.34           H
ATOM     71  CG  MET A  25       3.056  -8.176  54.964  1.00 65.34           C
ATOM     72 1HG  MET A  25       3.631  -8.689  55.735  1.00 65.34           H
ATOM     73 2HG  MET A  25       3.079  -8.807  54.076  1.00 65.34           H
ATOM     74  SD  MET A  25       3.796  -6.592  54.604  1.00 65.34           S
ATOM     75  CE  MET A  25       5.505  -7.079  54.437  1.00 65.34           C
ATOM     76 1HE  MET A  25       5.848  -7.527  55.369  1.00 65.34           H
ATOM     77 2HE  MET A  25       5.598  -7.805  53.629  1.00 65.34           H
ATOM     78 3HE  MET A  25       6.112  -6.203  54.209  1.00 65.34           H
ATOM     79  HN  MET A  25      -0.706  -7.153  55.703  1.00 65.34           H
ATOM     80  N   GLU A  26      -0.586  -9.724  54.096  1.00 66.70           N
ATOM     81  CA  GLU A  26      -1.022 -10.977  53.502  1.00 66.70           C
ATOM     82  C   GLU A  26      -1.703 -10.718  52.157  1.00 66.70           C
ATOM     83  O   GLU A  26      -1.436 -11.414  51.178  1.00 66.70           O
ATOM     84  HA  GLU A  26      -0.112 -11.557  53.351  1.00 66.70           H
ATOM     85  CB  GLU A  26      -1.951 -11.738  54.450  1.00 66.70           C
ATOM     86 1HB  GLU A  26      -2.697 -11.057  54.859  1.00 66.70           H
ATOM     87 2HB  GLU A  26      -2.386 -12.592  53.931  1.00 66.70           H
ATOM     88  CG  GLU A  26      -1.174 -12.307  55.639  1.00 66.70           C
ATOM     89 1HG  GLU A  26      -0.381 -12.963  55.280  1.00 66.70           H
ATOM     90 2HG  GLU A  26      -0.694 -11.496  56.187  1.00 66.70           H
ATOM     91  CD  GLU A  26      -2.100 -13.085  56.577  1.00 66.70           C
ATOM     92  OE1 GLU A  26      -1.567 -13.927  57.331  1.00 66.70           O
ATOM     93  OE2 GLU A  26      -3.320 -12.819  56.519  1.00 66.70           O
ATOM     94  HN  GLU A  26      -1.044  -9.479  54.950  1.00 66.70           H
ATOM     95  N   ASP A  27      -2.570  -9.716  52.152  1.00 66.26           N
ATOM     96  CA  ASP A  27      -3.313  -9.375  50.950  1.00 66.26           C
ATOM     97  C   ASP A  27      -2.331  -9.113  49.806  1.00 66.26           C
ATOM     98  O   ASP A  27      -2.583  -9.502  48.667  1.00 66.26           O
ATOM     99  HA  ASP A  27      -3.957 -10.234  50.759  1.00 66.26           H
ATOM    100  CB  ASP A  27      -4.146  -8.109  51.158  1.00 66.26           C
ATOM    101 1HB  ASP A  27      -3.551  -7.360  51.682  1.00 66.26           H
ATOM    102 2HB  ASP A  27      -4.414  -7.683  50.191  1.00 66.26           H
ATOM    103  CG  ASP A  27      -5.414  -8.412  51.958  1.00 66.26           C
ATOM    104  OD1 ASP A  27      -5.717  -9.616  52.107  1.00 66.26           O
ATOM    105  OD2 ASP A  27      -6.052  -7.434  52.403  1.00 66.26           O
ATOM    106  HN  ASP A  27      -2.767  -9.143  52.947  1.00 66.26           H
ATOM    107  N   TYR A  28      -1.234  -8.455  50.149  1.00 69.52           N
ATOM    108  CA  TYR A  28      -0.228  -8.109  49.159  1.00 69.52           C
ATOM    109  C   TYR A  28       0.518  -9.355  48.677  1.00 69.52           C
ATOM    110  O   TYR A  28       0.876  -9.452  47.504  1.00 69.52           O
ATOM    111  HA  TYR A  28      -0.735  -7.647  48.312  1.00 69.52           H
ATOM    112  CB  TYR A  28       0.760  -7.181  49.868  1.00 69.52           C
ATOM    113 1HB  TYR A  28       0.212  -6.339  50.292  1.00 69.52           H
ATOM    114 2HB  TYR A  28       1.213  -7.717  50.702  1.00 69.52           H
ATOM    115  CG  TYR A  28       1.869  -6.644  48.962  1.00 69.52           C
ATOM    116  CD1 TYR A  28       3.091  -7.285  48.913  1.00 69.52           C
ATOM    117  HD1 TYR A  28       3.264  -8.173  49.520  1.00 69.52           H
ATOM    118  CD2 TYR A  28       1.649  -5.519  48.194  1.00 69.52           C
ATOM    119  HD2 TYR A  28       0.685  -5.013  48.233  1.00 69.52           H
ATOM    120  CE1 TYR A  28       4.135  -6.780  48.060  1.00 69.52           C
ATOM    121  HE1 TYR A  28       5.104  -7.276  48.012  1.00 69.52           H
ATOM    122  CE2 TYR A  28       2.694  -5.014  47.341  1.00 69.52           C
ATOM    123  HE2 TYR A  28       2.533  -4.126  46.729  1.00 69.52           H
ATOM    124  CZ  TYR A  28       3.885  -5.669  47.316  1.00 69.52           C
ATOM    125  OH  TYR A  28       4.871  -5.192  46.510  1.00 69.52           O
ATOM    126  HH  TYR A  28       4.605  -4.305  46.132  1.00 69.52           H
ATOM    127  HN  TYR A  28      -1.027  -8.161  51.082  1.00 69.52           H
ATOM    128  N   VAL A  29       0.729 -10.276  49.605  1.00 67.07           N
ATOM    129  CA  VAL A  29       1.508 -11.468  49.314  1.00 67.07           C
ATOM    130  C   VAL A  29       0.664 -12.431  48.476  1.00 67.07           C
ATOM    131  O   VAL A  29       1.187 -13.122  47.604  1.00 67.07           O
ATOM    132  HA  VAL A  29       2.374 -11.160  48.728  1.00 67.07           H
ATOM    133  CB  VAL A  29       2.014 -12.093  50.615  1.00 67.07           C
ATOM    134  HB  VAL A  29       1.156 -12.245  51.270  1.00 67.07           H
ATOM    135  CG1 VAL A  29       2.653 -13.459  50.354  1.00 67.07           C
ATOM    136 1HG1 VAL A  29       1.915 -14.126  49.910  1.00 67.07           H
ATOM    137 2HG1 VAL A  29       3.495 -13.342  49.672  1.00 67.07           H
ATOM    138 3HG1 VAL A  29       3.004 -13.881  51.296  1.00 67.07           H
ATOM    139  CG2 VAL A  29       2.991 -11.158  51.329  1.00 67.07           C
ATOM    140 1HG2 VAL A  29       3.845 -10.961  50.681  1.00 67.07           H
ATOM    141 2HG2 VAL A  29       2.490 -10.219  51.564  1.00 67.07           H
ATOM    142 3HG2 VAL A  29       3.336 -11.627  52.251  1.00 67.07           H
ATOM    143  HN  VAL A  29       0.379 -10.218  50.540  1.00 67.07           H
ATOM    144  N   ASN A  30      -0.628 -12.445  48.771  1.00 69.55           N
ATOM    145  CA  ASN A  30      -1.526 -13.405  48.152  1.00 69.55           C
ATOM    146  C   ASN A  30      -1.986 -12.865  46.796  1.00 69.55           C
ATOM    147  O   ASN A  30      -2.616 -13.582  46.020  1.00 69.55           O
ATOM    148  HA  ASN A  30      -0.946 -14.323  48.060  1.00 69.55           H
ATOM    149  CB  ASN A  30      -2.768 -13.633  49.016  1.00 69.55           C
ATOM    150 1HB  ASN A  30      -3.120 -12.681  49.412  1.00 69.55           H
ATOM    151 2HB  ASN A  30      -3.572 -14.040  48.402  1.00 69.55           H
ATOM    152  CG  ASN A  30      -2.465 -14.592  50.169  1.00 69.55           C
ATOM    153  OD1 ASN A  30      -1.515 -15.356  50.141  1.00 69.55           O
ATOM    154  ND2 ASN A  30      -3.323 -14.508  51.182  1.00 69.55           N
ATOM    155 1HD2 ASN A  30      -4.082 -13.858  51.141  1.00 69.55           H
ATOM    156 2HD2 ASN A  30      -3.209 -15.094  51.984  1.00 69.55           H
ATOM    157  HN  ASN A  30      -1.061 -11.817  49.418  1.00 69.55           H
ATOM    158  N   PHE A  31      -1.654 -11.606  46.552  1.00 75.37           N
ATOM    159  CA  PHE A  31      -2.005 -10.969  45.295  1.00 75.37           C
ATOM    160  C   PHE A  31      -1.270 -11.624  44.124  1.00 75.37           C
ATOM    161  O   PHE A  31      -0.041 -11.651  44.095  1.00 75.37           O
ATOM    162  HA  PHE A  31      -3.080 -11.090  45.160  1.00 75.37           H
ATOM    163  CB  PHE A  31      -1.573  -9.505  45.398  1.00 75.37           C
ATOM    164 1HB  PHE A  31      -2.018  -9.067  46.291  1.00 75.37           H
ATOM    165 2HB  PHE A  31      -0.491  -9.465  45.529  1.00 75.37           H
ATOM    166  CG  PHE A  31      -1.956  -8.655  44.185  1.00 75.37           C
ATOM    167  CD1 PHE A  31      -1.044  -8.420  43.204  1.00 75.37           C
ATOM    168  HD1 PHE A  31      -0.040  -8.836  43.282  1.00 75.37           H
ATOM    169  CD2 PHE A  31      -3.209  -8.136  44.088  1.00 75.37           C
ATOM    170  HD2 PHE A  31      -3.940  -8.324  44.874  1.00 75.37           H
ATOM    171  CE1 PHE A  31      -1.401  -7.631  42.078  1.00 75.37           C
ATOM    172  HE1 PHE A  31      -0.670  -7.442  41.292  1.00 75.37           H
ATOM    173  CE2 PHE A  31      -3.566  -7.347  42.962  1.00 75.37           C
ATOM    174  HE2 PHE A  31      -4.570  -6.931  42.884  1.00 75.37           H
ATOM    175  CZ  PHE A  31      -2.654  -7.111  41.981  1.00 75.37           C
ATOM    176  HZ  PHE A  31      -2.927  -6.506  41.117  1.00 75.37           H
ATOM    177  HN  PHE A  31      -1.155 -11.025  47.195  1.00 75.37           H
ATOM    178  N   ASN A  32      -2.054 -12.137  43.187  1.00 73.01           N
ATOM    179  CA  ASN A  32      -1.493 -12.753  41.996  1.00 73.01           C
ATOM    180  C   ASN A  32      -1.057 -11.659  41.019  1.00 73.01           C
ATOM    181  O   ASN A  32      -1.878 -11.120  40.279  1.00 73.01           O
ATOM    182  HA  ASN A  32      -0.655 -13.352  42.352  1.00 73.01           H
ATOM    183  CB  ASN A  32      -2.528 -13.632  41.291  1.00 73.01           C
ATOM    184 1HB  ASN A  32      -3.049 -14.246  42.025  1.00 73.01           H
ATOM    185 2HB  ASN A  32      -3.277 -13.003  40.811  1.00 73.01           H
ATOM    186  CG  ASN A  32      -1.863 -14.531  40.247  1.00 73.01           C
ATOM    187  OD1 ASN A  32      -0.660 -14.505  40.043  1.00 73.01           O
ATOM    188  ND2 ASN A  32      -2.710 -15.325  39.598  1.00 73.01           N
ATOM    189 1HD2 ASN A  32      -3.686 -15.296  39.814  1.00 73.01           H
ATOM    190 2HD2 ASN A  32      -2.371 -15.950  38.896  1.00 73.01           H
ATOM    191  HN  ASN A  32      -3.053 -12.136  43.231  1.00 73.01           H
ATOM    192  N   PHE A  33       0.235 -11.365  41.048  1.00 74.31           N
ATOM    193  CA  PHE A  33       0.813 -10.437  40.090  1.00 74.31           C
ATOM    194  C   PHE A  33       1.051 -11.119  38.742  1.00 74.31           C
ATOM    195  O   PHE A  33       2.177 -11.151  38.248  1.00 74.31           O
ATOM    196  HA  PHE A  33       0.102  -9.620  39.962  1.00 74.31           H
ATOM    197  CB  PHE A  33       2.157  -9.983  40.663  1.00 74.31           C
ATOM    198 1HB  PHE A  33       2.768 -10.861  40.868  1.00 74.31           H
ATOM    199 2HB  PHE A  33       2.683  -9.398  39.909  1.00 74.31           H
ATOM    200  CG  PHE A  33       2.039  -9.151  41.942  1.00 74.31           C
ATOM    201  CD1 PHE A  33       1.892  -7.801  41.864  1.00 74.31           C
ATOM    202  HD1 PHE A  33       1.858  -7.312  40.890  1.00 74.31           H
ATOM    203  CD2 PHE A  33       2.082  -9.761  43.156  1.00 74.31           C
ATOM    204  HD2 PHE A  33       2.199 -10.843  43.219  1.00 74.31           H
ATOM    205  CE1 PHE A  33       1.783  -7.029  43.051  1.00 74.31           C
ATOM    206  HE1 PHE A  33       1.666  -5.947  42.988  1.00 74.31           H
ATOM    207  CE2 PHE A  33       1.972  -8.989  44.343  1.00 74.31           C
ATOM    208  HE2 PHE A  33       2.006  -9.478  45.317  1.00 74.31           H
ATOM    209  CZ  PHE A  33       1.826  -7.639  44.265  1.00 74.31           C
ATOM    210  HZ  PHE A  33       1.742  -7.047  45.176  1.00 74.31           H
ATOM    211  HN  PHE A  33       0.881 -11.748  41.708  1.00 74.31           H
ATOM    212  N   THR A  34      -0.028 -11.647  38.183  1.00 74.65           N
ATOM    213  CA  THR A  34      -0.023 -12.064  36.791  1.00 74.65           C
ATOM    214  C   THR A  34       0.501 -10.937  35.899  1.00 74.65           C
ATOM    215  O   THR A  34       0.090  -9.786  36.042  1.00 74.65           O
ATOM    216  HA  THR A  34       0.667 -12.901  36.686  1.00 74.65           H
ATOM    217  CB  THR A  34      -1.438 -12.519  36.428  1.00 74.65           C
ATOM    218  HB  THR A  34      -1.818 -11.962  35.572  1.00 74.65           H
ATOM    219  OG1 THR A  34      -2.174 -12.364  37.638  1.00 74.65           O
ATOM    220  HG1 THR A  34      -2.551 -11.439  37.693  1.00 74.65           H
ATOM    221  CG2 THR A  34      -1.514 -14.019  36.136  1.00 74.65           C
ATOM    222 1HG2 THR A  34      -1.197 -14.577  37.017  1.00 74.65           H
ATOM    223 2HG2 THR A  34      -0.858 -14.260  35.299  1.00 74.65           H
ATOM    224 3HG2 THR A  34      -2.539 -14.289  35.884  1.00 74.65           H
ATOM    225  HN  THR A  34      -0.893 -11.792  38.664  1.00 74.65           H
ATOM    226  N   ASP A  35       1.399 -11.307  34.998  1.00 82.15           N
ATOM    227  CA  ASP A  35       2.140 -10.320  34.231  1.00 82.15           C
ATOM    228  C   ASP A  35       1.297  -9.871  33.036  1.00 82.15           C
ATOM    229  O   ASP A  35       1.568 -10.257  31.900  1.00 82.15           O
ATOM    230  HA  ASP A  35       2.341  -9.507  34.929  1.00 82.15           H
ATOM    231  CB  ASP A  35       3.447 -10.907  33.694  1.00 82.15           C
ATOM    232 1HB  ASP A  35       3.808 -11.680  34.372  1.00 82.15           H
ATOM    233 2HB  ASP A  35       3.265 -11.387  32.732  1.00 82.15           H
ATOM    234  CG  ASP A  35       4.512  -9.821  33.536  1.00 82.15           C
ATOM    235  OD1 ASP A  35       4.285  -8.719  34.081  1.00 82.15           O
ATOM    236  OD2 ASP A  35       5.530 -10.117  32.873  1.00 82.15           O
ATOM    237  HN  ASP A  35       1.623 -12.259  34.790  1.00 82.15           H
ATOM    238  N   PHE A  36       0.291  -9.061  33.333  1.00 90.69           N
ATOM    239  CA  PHE A  36      -0.568  -8.522  32.293  1.00 90.69           C
ATOM    240  C   PHE A  36       0.081  -7.313  31.616  1.00 90.69           C
ATOM    241  O   PHE A  36      -0.364  -6.878  30.555  1.00 90.69           O
ATOM    242  HA  PHE A  36      -0.718  -9.312  31.556  1.00 90.69           H
ATOM    243  CB  PHE A  36      -1.866  -8.077  32.971  1.00 90.69           C
ATOM    244 1HB  PHE A  36      -1.620  -7.429  33.812  1.00 90.69           H
ATOM    245 2HB  PHE A  36      -2.445  -7.479  32.267  1.00 90.69           H
ATOM    246  CG  PHE A  36      -2.734  -9.232  33.472  1.00 90.69           C
ATOM    247  CD1 PHE A  36      -2.868 -10.358  32.721  1.00 90.69           C
ATOM    248  HD1 PHE A  36      -2.356 -10.438  31.762  1.00 90.69           H
ATOM    249  CD2 PHE A  36      -3.373  -9.133  34.669  1.00 90.69           C
ATOM    250  HD2 PHE A  36      -3.267  -8.231  35.270  1.00 90.69           H
ATOM    251  CE1 PHE A  36      -3.674 -11.430  33.186  1.00 90.69           C
ATOM    252  HE1 PHE A  36      -3.781 -12.333  32.584  1.00 90.69           H
ATOM    253  CE2 PHE A  36      -4.180 -10.206  35.134  1.00 90.69           C
ATOM    254  HE2 PHE A  36      -4.692 -10.126  36.093  1.00 90.69           H
ATOM    255  CZ  PHE A  36      -4.313 -11.332  34.383  1.00 90.69           C
ATOM    256  HZ  PHE A  36      -4.932 -12.155  34.740  1.00 90.69           H
ATOM    257  HN  PHE A  36       0.061  -8.772  34.263  1.00 90.69           H
ATOM    258  N   TYR A  37       1.123  -6.805  32.258  1.00 92.29           N
ATOM    259  CA  TYR A  37       1.931  -5.756  31.660  1.00 92.29           C
ATOM    260  C   TYR A  37       3.056  -6.348  30.809  1.00 92.29           C
ATOM    261  O   TYR A  37       3.939  -7.028  31.328  1.00 92.29           O
ATOM    262  HA  TYR A  37       1.282  -5.153  31.024  1.00 92.29           H
ATOM    263  CB  TYR A  37       2.545  -4.980  32.827  1.00 92.29           C
ATOM    264 1HB  TYR A  37       1.743  -4.616  33.470  1.00 92.29           H
ATOM    265 2HB  TYR A  37       3.149  -5.661  33.425  1.00 92.29           H
ATOM    266  CG  TYR A  37       3.412  -3.795  32.398  1.00 92.29           C
ATOM    267  CD1 TYR A  37       4.773  -3.959  32.235  1.00 92.29           C
ATOM    268  HD1 TYR A  37       5.229  -4.933  32.411  1.00 92.29           H
ATOM    269  CD2 TYR A  37       2.835  -2.562  32.175  1.00 92.29           C
ATOM    270  HD2 TYR A  37       1.760  -2.432  32.304  1.00 92.29           H
ATOM    271  CE1 TYR A  37       5.590  -2.844  31.831  1.00 92.29           C
ATOM    272  HE1 TYR A  37       6.665  -2.960  31.698  1.00 92.29           H
ATOM    273  CE2 TYR A  37       3.651  -1.446  31.771  1.00 92.29           C
ATOM    274  HE2 TYR A  37       3.208  -0.467  31.592  1.00 92.29           H
ATOM    275  CZ  TYR A  37       4.988  -1.643  31.619  1.00 92.29           C
ATOM    276  OH  TYR A  37       5.760  -0.589  31.238  1.00 92.29           O
ATOM    277  HH  TYR A  37       5.185   0.211  31.068  1.00 92.29           H
ATOM    278  HN  TYR A  37       1.416  -7.098  33.168  1.00 92.29           H
ATOM    279  N   CYS A  38       2.986  -6.068  29.515  1.00 91.85           N
ATOM    280  CA  CYS A  38       3.920  -6.656  28.571  1.00 91.85           C
ATOM    281  C   CYS A  38       4.948  -5.591  28.185  1.00 91.85           C
ATOM    282  O   CYS A  38       4.598  -4.571  27.593  1.00 91.85           O
ATOM    283  HA  CYS A  38       4.400  -7.490  29.084  1.00 91.85           H
ATOM    284  CB  CYS A  38       3.202  -7.227  27.346  1.00 91.85           C
ATOM    285 1HB  CYS A  38       2.389  -7.879  27.663  1.00 91.85           H
ATOM    286 2HB  CYS A  38       2.756  -6.419  26.767  1.00 91.85           H
ATOM    287  SG  CYS A  38       4.384  -8.161  26.307  1.00 91.85           S
ATOM    288  HN  CYS A  38       2.309  -5.452  29.112  1.00 91.85           H
ATOM    289  N   GLU A  39       6.196  -5.864  28.536  1.00 90.38           N
ATOM    290  CA  GLU A  39       7.304  -5.064  28.043  1.00 90.38           C
ATOM    291  C   GLU A  39       7.686  -5.500  26.627  1.00 90.38           C
ATOM    292  O   GLU A  39       8.018  -6.663  26.400  1.00 90.38           O
ATOM    293  HA  GLU A  39       6.936  -4.038  28.027  1.00 90.38           H
ATOM    294  CB  GLU A  39       8.506  -5.151  28.986  1.00 90.38           C
ATOM    295 1HB  GLU A  39       8.707  -6.194  29.228  1.00 90.38           H
ATOM    296 2HB  GLU A  39       9.360  -4.640  28.541  1.00 90.38           H
ATOM    297  CG  GLU A  39       8.218  -4.438  30.308  1.00 90.38           C
ATOM    298 1HG  GLU A  39       7.869  -3.424  30.111  1.00 90.38           H
ATOM    299 2HG  GLU A  39       7.416  -4.954  30.836  1.00 90.38           H
ATOM    300  CD  GLU A  39       9.468  -4.391  31.189  1.00 90.38           C
ATOM    301  OE1 GLU A  39       9.350  -3.859  32.314  1.00 90.38           O
ATOM    302  OE2 GLU A  39      10.514  -4.887  30.718  1.00 90.38           O
ATOM    303  HN  GLU A  39       6.455  -6.614  29.144  1.00 90.38           H
ATOM    304  N   LYS A  40       7.625  -4.545  25.711  1.00 90.28           N
ATOM    305  CA  LYS A  40       7.810  -4.846  24.301  1.00 90.28           C
ATOM    306  C   LYS A  40       9.269  -4.591  23.917  1.00 90.28           C
ATOM    307  O   LYS A  40       9.571  -4.321  22.756  1.00 90.28           O
ATOM    308  HA  LYS A  40       7.597  -5.906  24.163  1.00 90.28           H
ATOM    309  CB  LYS A  40       6.805  -4.068  23.450  1.00 90.28           C
ATOM    310 1HB  LYS A  40       6.949  -2.998  23.597  1.00 90.28           H
ATOM    311 2HB  LYS A  40       6.983  -4.271  22.394  1.00 90.28           H
ATOM    312  CG  LYS A  40       5.368  -4.449  23.813  1.00 90.28           C
ATOM    313 1HG  LYS A  40       5.208  -4.302  24.881  1.00 90.28           H
ATOM    314 2HG  LYS A  40       4.671  -3.792  23.293  1.00 90.28           H
ATOM    315  CD  LYS A  40       5.077  -5.905  23.444  1.00 90.28           C
ATOM    316 1HD  LYS A  40       5.412  -6.100  22.425  1.00 90.28           H
ATOM    317 2HD  LYS A  40       5.642  -6.570  24.098  1.00 90.28           H
ATOM    318  CE  LYS A  40       3.583  -6.213  23.564  1.00 90.28           C
ATOM    319 1HE  LYS A  40       3.331  -6.423  24.603  1.00 90.28           H
ATOM    320 2HE  LYS A  40       3.001  -5.341  23.265  1.00 90.28           H
ATOM    321  NZ  LYS A  40       3.223  -7.371  22.716  1.00 90.28           N
ATOM    322 1HZ  LYS A  40       2.237  -7.578  22.827  1.00 90.28           H
ATOM    323 2HZ  LYS A  40       3.416  -7.152  21.745  1.00 90.28           H
ATOM    324 3HZ  LYS A  40       3.771  -8.178  22.996  1.00 90.28           H
ATOM    325  HN  LYS A  40       7.454  -3.582  25.918  1.00 90.28           H
ATOM    326  N   ASN A  41      10.136  -4.686  24.915  1.00 88.75           N
ATOM    327  CA  ASN A  41      11.545  -4.396  24.712  1.00 88.75           C
ATOM    328  C   ASN A  41      12.094  -5.302  23.608  1.00 88.75           C
ATOM    329  O   ASN A  41      12.838  -4.848  22.740  1.00 88.75           O
ATOM    330  HA  ASN A  41      11.584  -3.340  24.443  1.00 88.75           H
ATOM    331  CB  ASN A  41      12.351  -4.660  25.985  1.00 88.75           C
ATOM    332 1HB  ASN A  41      12.028  -5.599  26.436  1.00 88.75           H
ATOM    333 2HB  ASN A  41      13.406  -4.773  25.736  1.00 88.75           H
ATOM    334  CG  ASN A  41      12.178  -3.519  26.990  1.00 88.75           C
ATOM    335  OD1 ASN A  41      11.902  -2.384  26.639  1.00 88.75           O
ATOM    336  ND2 ASN A  41      12.356  -3.883  28.257  1.00 88.75           N
ATOM    337 1HD2 ASN A  41      12.581  -4.832  28.478  1.00 88.75           H
ATOM    338 2HD2 ASN A  41      12.264  -3.207  28.989  1.00 88.75           H
ATOM    339  HN  ASN A  41       9.890  -4.955  25.846  1.00 88.75           H
ATOM    340  N   ASN A  42      11.707  -6.567  23.678  1.00 91.14           N
ATOM    341  CA  ASN A  42      12.192  -7.552  22.726  1.00 91.14           C
ATOM    342  C   ASN A  42      11.735  -7.162  21.319  1.00 91.14           C
ATOM    343  O   ASN A  42      12.490  -7.299  20.357  1.00 91.14           O
ATOM    344  HA  ASN A  42      13.277  -7.541  22.830  1.00 91.14           H
ATOM    345  CB  ASN A  42      11.632  -8.941  23.037  1.00 91.14           C
ATOM    346 1HB  ASN A  42      10.550  -8.883  23.153  1.00 91.14           H
ATOM    347 2HB  ASN A  42      11.827  -9.612  22.200  1.00 91.14           H
ATOM    348  CG  ASN A  42      12.257  -9.512  24.311  1.00 91.14           C
ATOM    349  OD1 ASN A  42      13.227  -8.996  24.843  1.00 91.14           O
ATOM    350  ND2 ASN A  42      11.651 -10.604  24.769  1.00 91.14           N
ATOM    351 1HD2 ASN A  42      10.860 -10.977  24.285  1.00 91.14           H
ATOM    352 2HD2 ASN A  42      11.986 -11.051  25.598  1.00 91.14           H
ATOM    353  HN  ASN A  42      11.075  -6.921  24.368  1.00 91.14           H
ATOM    354  N   VAL A  43      10.502  -6.683  21.243  1.00 91.68           N
ATOM    355  CA  VAL A  43       9.934  -6.277  19.968  1.00 91.68           C
ATOM    356  C   VAL A  43      10.737  -5.100  19.409  1.00 91.68           C
ATOM    357  O   VAL A  43      11.048  -5.066  18.220  1.00 91.68           O
ATOM    358  HA  VAL A  43      10.025  -7.120  19.284  1.00 91.68           H
ATOM    359  CB  VAL A  43       8.447  -5.960  20.135  1.00 91.68           C
ATOM    360  HB  VAL A  43       8.359  -5.104  20.804  1.00 91.68           H
ATOM    361  CG1 VAL A  43       7.814  -5.577  18.796  1.00 91.68           C
ATOM    362 1HG1 VAL A  43       8.316  -4.696  18.396  1.00 91.68           H
ATOM    363 2HG1 VAL A  43       7.919  -6.405  18.095  1.00 91.68           H
ATOM    364 3HG1 VAL A  43       6.757  -5.357  18.944  1.00 91.68           H
ATOM    365  CG2 VAL A  43       7.705  -7.135  20.776  1.00 91.68           C
ATOM    366 1HG2 VAL A  43       7.805  -8.017  20.144  1.00 91.68           H
ATOM    367 2HG2 VAL A  43       8.131  -7.342  21.758  1.00 91.68           H
ATOM    368 3HG2 VAL A  43       6.650  -6.883  20.883  1.00 91.68           H
ATOM    369  HN  VAL A  43       9.896  -6.572  22.030  1.00 91.68           H
ATOM    370  N   ARG A  44      11.050  -4.165  20.294  1.00 90.19           N
ATOM    371  CA  ARG A  44      11.749  -2.957  19.891  1.00 90.19           C
ATOM    372  C   ARG A  44      13.166  -3.294  19.425  1.00 90.19           C
ATOM    373  O   ARG A  44      13.659  -2.719  18.456  1.00 90.19           O
ATOM    374  HA  ARG A  44      11.154  -2.551  19.073  1.00 90.19           H
ATOM    375  CB  ARG A  44      11.823  -1.953  21.043  1.00 90.19           C
ATOM    376 1HB  ARG A  44      12.273  -2.427  21.915  1.00 90.19           H
ATOM    377 2HB  ARG A  44      12.469  -1.120  20.764  1.00 90.19           H
ATOM    378  CG  ARG A  44      10.432  -1.427  21.403  1.00 90.19           C
ATOM    379 1HG  ARG A  44       9.885  -1.183  20.492  1.00 90.19           H
ATOM    380 2HG  ARG A  44       9.866  -2.206  21.914  1.00 90.19           H
ATOM    381  CD  ARG A  44      10.527  -0.188  22.295  1.00 90.19           C
ATOM    382 1HD  ARG A  44      11.347   0.448  21.961  1.00 90.19           H
ATOM    383 2HD  ARG A  44       9.613   0.400  22.214  1.00 90.19           H
ATOM    384  NE  ARG A  44      10.744  -0.594  23.702  1.00 90.19           N
ATOM    385  HE  ARG A  44      11.654  -0.916  23.962  1.00 90.19           H
ATOM    386  CZ  ARG A  44       9.797  -0.556  24.649  1.00 90.19           C
ATOM    387  NH1 ARG A  44       8.560  -0.132  24.357  1.00 90.19           N
ATOM    388 1HH1 ARG A  44       8.337   0.158  23.426  1.00 90.19           H
ATOM    389 2HH1 ARG A  44       7.859  -0.107  25.070  1.00 90.19           H
ATOM    390  NH2 ARG A  44      10.106  -0.947  25.893  1.00 90.19           N
ATOM    391 1HH2 ARG A  44       9.411  -0.925  26.611  1.00 90.19           H
ATOM    392 2HH2 ARG A  44      11.032  -1.262  26.102  1.00 90.19           H
ATOM    393  HN  ARG A  44      10.834  -4.223  21.269  1.00 90.19           H
ATOM    394  N   GLN A  45      13.783  -4.225  20.139  1.00 91.71           N
ATOM    395  CA  GLN A  45      15.155  -4.605  19.847  1.00 91.71           C
ATOM    396  C   GLN A  45      15.245  -5.241  18.458  1.00 91.71           C
ATOM    397  O   GLN A  45      16.166  -4.949  17.696  1.00 91.71           O
ATOM    398  HA  GLN A  45      15.723  -3.675  19.865  1.00 91.71           H
ATOM    399  CB  GLN A  45      15.703  -5.549  20.919  1.00 91.71           C
ATOM    400 1HB  GLN A  45      15.569  -5.102  21.904  1.00 91.71           H
ATOM    401 2HB  GLN A  45      15.137  -6.480  20.912  1.00 91.71           H
ATOM    402  CG  GLN A  45      17.185  -5.845  20.684  1.00 91.71           C
ATOM    403 1HG  GLN A  45      17.319  -6.287  19.696  1.00 91.71           H
ATOM    404 2HG  GLN A  45      17.752  -4.914  20.696  1.00 91.71           H
ATOM    405  CD  GLN A  45      17.731  -6.795  21.752  1.00 91.71           C
ATOM    406  OE1 GLN A  45      17.004  -7.335  22.569  1.00 91.71           O
ATOM    407  NE2 GLN A  45      19.049  -6.967  21.700  1.00 91.71           N
ATOM    408 1HE2 GLN A  45      19.588  -6.494  21.003  1.00 91.71           H
ATOM    409 2HE2 GLN A  45      19.500  -7.571  22.357  1.00 91.71           H
ATOM    410  HN  GLN A  45      13.363  -4.715  20.902  1.00 91.71           H
ATOM    411  N   PHE A  46      14.277  -6.100  18.171  1.00 93.69           N
ATOM    412  CA  PHE A  46      14.207  -6.741  16.869  1.00 93.69           C
ATOM    413  C   PHE A  46      14.045  -5.705  15.756  1.00 93.69           C
ATOM    414  O   PHE A  46      14.763  -5.743  14.758  1.00 93.69           O
ATOM    415  HA  PHE A  46      15.142  -7.283  16.725  1.00 93.69           H
ATOM    416  CB  PHE A  46      12.979  -7.652  16.885  1.00 93.69           C
ATOM    417 1HB  PHE A  46      13.138  -8.448  17.614  1.00 93.69           H
ATOM    418 2HB  PHE A  46      12.117  -7.078  17.225  1.00 93.69           H
ATOM    419  CG  PHE A  46      12.652  -8.281  15.529  1.00 93.69           C
ATOM    420  CD1 PHE A  46      11.662  -7.757  14.758  1.00 93.69           C
ATOM    421  HD1 PHE A  46      11.100  -6.890  15.106  1.00 93.69           H
ATOM    422  CD2 PHE A  46      13.352  -9.362  15.094  1.00 93.69           C
ATOM    423  HD2 PHE A  46      14.146  -9.782  15.713  1.00 93.69           H
ATOM    424  CE1 PHE A  46      11.359  -8.340  13.499  1.00 93.69           C
ATOM    425  HE1 PHE A  46      10.565  -7.921  12.881  1.00 93.69           H
ATOM    426  CE2 PHE A  46      13.049  -9.946  13.836  1.00 93.69           C
ATOM    427  HE2 PHE A  46      13.610 -10.813  13.487  1.00 93.69           H
ATOM    428  CZ  PHE A  46      12.059  -9.422  13.065  1.00 93.69           C
ATOM    429  HZ  PHE A  46      11.826  -9.870  12.098  1.00 93.69           H
ATOM    430  HN  PHE A  46      13.551  -6.357  18.809  1.00 93.69           H
ATOM    431  N   ALA A  47      13.096  -4.803  15.964  1.00 92.41           N
ATOM    432  CA  ALA A  47      12.761  -3.821  14.947  1.00 92.41           C
ATOM    433  C   ALA A  47      14.007  -3.002  14.605  1.00 92.41           C
ATOM    434  O   ALA A  47      14.253  -2.695  13.440  1.00 92.41           O
ATOM    435  HA  ALA A  47      12.437  -4.361  14.057  1.00 92.41           H
ATOM    436  CB  ALA A  47      11.607  -2.947  15.441  1.00 92.41           C
ATOM    437 1HB  ALA A  47      10.737  -3.573  15.642  1.00 92.41           H
ATOM    438 2HB  ALA A  47      11.905  -2.435  16.357  1.00 92.41           H
ATOM    439 3HB  ALA A  47      11.356  -2.210  14.678  1.00 92.41           H
ATOM    440  HN  ALA A  47      12.562  -4.738  16.807  1.00 92.41           H
ATOM    441  N   SER A  48      14.762  -2.671  15.643  1.00 92.61           N
ATOM    442  CA  SER A  48      15.849  -1.717  15.504  1.00 92.61           C
ATOM    443  C   SER A  48      16.936  -2.291  14.593  1.00 92.61           C
ATOM    444  O   SER A  48      17.679  -1.543  13.960  1.00 92.61           O
ATOM    445  HA  SER A  48      15.400  -0.832  15.053  1.00 92.61           H
ATOM    446  CB  SER A  48      16.438  -1.350  16.868  1.00 92.61           C
ATOM    447 1HB  SER A  48      17.118  -0.506  16.754  1.00 92.61           H
ATOM    448 2HB  SER A  48      15.638  -1.027  17.533  1.00 92.61           H
ATOM    449  OG  SER A  48      17.134  -2.444  17.460  1.00 92.61           O
ATOM    450  HG  SER A  48      17.504  -2.173  18.349  1.00 92.61           H
ATOM    451  HN  SER A  48      14.641  -3.042  16.564  1.00 92.61           H
ATOM    452  N   HIS A  49      16.994  -3.614  14.556  1.00 93.82           N
ATOM    453  CA  HIS A  49      18.003  -4.297  13.764  1.00 93.82           C
ATOM    454  C   HIS A  49      17.429  -4.643  12.389  1.00 93.82           C
ATOM    455  O   HIS A  49      18.123  -4.540  11.379  1.00 93.82           O
ATOM    456  HA  HIS A  49      18.829  -3.596  13.638  1.00 93.82           H
ATOM    457  CB  HIS A  49      18.541  -5.521  14.508  1.00 93.82           C
ATOM    458 1HB  HIS A  49      17.703  -6.159  14.790  1.00 93.82           H
ATOM    459 2HB  HIS A  49      19.167  -6.100  13.829  1.00 93.82           H
ATOM    460  CG  HIS A  49      19.339  -5.187  15.745  1.00 93.82           C
ATOM    461  ND1 HIS A  49      18.748  -4.902  16.964  1.00 93.82           N
ATOM    462  HD1 HIS A  49      17.766  -4.887  17.149  1.00 93.82           H
ATOM    463  CD2 HIS A  49      20.686  -5.096  15.940  1.00 93.82           C
ATOM    464  HD2 HIS A  49      21.451  -5.261  15.181  1.00 93.82           H
ATOM    465  CE1 HIS A  49      19.706  -4.651  17.844  1.00 93.82           C
ATOM    466  HE1 HIS A  49      19.561  -4.394  18.894  1.00 93.82           H
ATOM    467  NE2 HIS A  49      20.906  -4.772  17.207  1.00 93.82           N
ATOM    468  HN  HIS A  49      16.369  -4.215  15.054  1.00 93.82           H
ATOM    469  N   PHE A  50      16.167  -5.046  12.395  1.00 95.13           N
ATOM    470  CA  PHE A  50      15.577  -5.675  11.225  1.00 95.13           C
ATOM    471  C   PHE A  50      15.106  -4.625  10.217  1.00 95.13           C
ATOM    472  O   PHE A  50      15.371  -4.744   9.022  1.00 95.13           O
ATOM    473  HA  PHE A  50      16.348  -6.295  10.768  1.00 95.13           H
ATOM    474  CB  PHE A  50      14.368  -6.477  11.711  1.00 95.13           C
ATOM    475 1HB  PHE A  50      14.704  -7.219  12.435  1.00 95.13           H
ATOM    476 2HB  PHE A  50      13.686  -5.807  12.234  1.00 95.13           H
ATOM    477  CG  PHE A  50      13.602  -7.187  10.592  1.00 95.13           C
ATOM    478  CD1 PHE A  50      12.386  -6.722  10.199  1.00 95.13           C
ATOM    479  HD1 PHE A  50      11.957  -5.843  10.680  1.00 95.13           H
ATOM    480  CD2 PHE A  50      14.138  -8.284   9.992  1.00 95.13           C
ATOM    481  HD2 PHE A  50      15.112  -8.657  10.307  1.00 95.13           H
ATOM    482  CE1 PHE A  50      11.676  -7.381   9.161  1.00 95.13           C
ATOM    483  HE1 PHE A  50      10.702  -7.008   8.845  1.00 95.13           H
ATOM    484  CE2 PHE A  50      13.427  -8.943   8.954  1.00 95.13           C
ATOM    485  HE2 PHE A  50      13.856  -9.821   8.472  1.00 95.13           H
ATOM    486  CZ  PHE A  50      12.211  -8.477   8.560  1.00 95.13           C
ATOM    487  HZ  PHE A  50      11.666  -8.983   7.763  1.00 95.13           H
ATOM    488  HN  PHE A  50      15.552  -4.950  13.178  1.00 95.13           H
ATOM    489  N   LEU A  51      14.416  -3.620  10.736  1.00 94.84           N
ATOM    490  CA  LEU A  51      13.603  -2.757   9.896  1.00 94.84           C
ATOM    491  C   LEU A  51      14.516  -1.830   9.091  1.00 94.84           C
ATOM    492  O   LEU A  51      14.398  -1.743   7.870  1.00 94.84           O
ATOM    493  HA  LEU A  51      13.060  -3.396   9.200  1.00 94.84           H
ATOM    494  CB  LEU A  51      12.562  -2.016  10.737  1.00 94.84           C
ATOM    495 1HB  LEU A  51      13.085  -1.424  11.488  1.00 94.84           H
ATOM    496 2HB  LEU A  51      12.033  -1.316  10.091  1.00 94.84           H
ATOM    497  CG  LEU A  51      11.528  -2.892  11.448  1.00 94.84           C
ATOM    498  HG  LEU A  51      12.055  -3.553  12.136  1.00 94.84           H
ATOM    499  CD1 LEU A  51      10.570  -2.040  12.284  1.00 94.84           C
ATOM    500 1HD1 LEU A  51      11.135  -1.488  13.034  1.00 94.84           H
ATOM    501 2HD1 LEU A  51      10.047  -1.339  11.634  1.00 94.84           H
ATOM    502 3HD1 LEU A  51       9.846  -2.687  12.778  1.00 94.84           H
ATOM    503  CD2 LEU A  51      10.783  -3.780  10.450  1.00 94.84           C
ATOM    504 1HD2 LEU A  51      10.269  -3.155   9.720  1.00 94.84           H
ATOM    505 2HD2 LEU A  51      11.495  -4.427   9.937  1.00 94.84           H
ATOM    506 3HD2 LEU A  51      10.054  -4.392  10.982  1.00 94.84           H
ATOM    507  HN  LEU A  51      14.406  -3.393  11.710  1.00 94.84           H
ATOM    508  N   PRO A  52      15.440  -1.123   9.757  1.00 95.63           N
ATOM    509  CA  PRO A  52      16.156  -0.021   9.111  1.00 95.63           C
ATOM    510  C   PRO A  52      16.802  -0.441   7.801  1.00 95.63           C
ATOM    511  O   PRO A  52      16.600   0.201   6.771  1.00 95.63           O
ATOM    512  HA  PRO A  52      15.459   0.774   8.843  1.00 95.63           H
ATOM    513  CB  PRO A  52      17.200   0.392  10.151  1.00 95.63           C
ATOM    514 1HB  PRO A  52      18.143  -0.134  10.003  1.00 95.63           H
ATOM    515 2HB  PRO A  52      17.419   1.458  10.099  1.00 95.63           H
ATOM    516  CG  PRO A  52      16.547   0.015  11.476  1.00 95.63           C
ATOM    517 1HG  PRO A  52      17.281  -0.084  12.275  1.00 95.63           H
ATOM    518 2HG  PRO A  52      15.835   0.772  11.805  1.00 95.63           H
ATOM    519  CD  PRO A  52      15.868  -1.307  11.156  1.00 95.63           C
ATOM    520 1HD  PRO A  52      16.553  -2.148  11.257  1.00 95.63           H
ATOM    521 2HD  PRO A  52      15.028  -1.502  11.822  1.00 95.63           H
ATOM    522  N   PRO A  53      17.590  -1.525   7.807  1.00 96.56           N
ATOM    523  CA  PRO A  53      18.258  -1.979   6.585  1.00 96.56           C
ATOM    524  C   PRO A  53      17.287  -2.162   5.430  1.00 96.56           C
ATOM    525  O   PRO A  53      17.579  -1.771   4.301  1.00 96.56           O
ATOM    526  HA  PRO A  53      18.968  -1.225   6.244  1.00 96.56           H
ATOM    527  CB  PRO A  53      18.907  -3.302   6.997  1.00 96.56           C
ATOM    528 1HB  PRO A  53      18.252  -4.150   6.796  1.00 96.56           H
ATOM    529 2HB  PRO A  53      19.834  -3.481   6.453  1.00 96.56           H
ATOM    530  CG  PRO A  53      19.155  -3.124   8.490  1.00 96.56           C
ATOM    531 1HG  PRO A  53      19.282  -4.081   8.996  1.00 96.56           H
ATOM    532 2HG  PRO A  53      20.063  -2.552   8.684  1.00 96.56           H
ATOM    533  CD  PRO A  53      17.908  -2.391   8.957  1.00 96.56           C
ATOM    534 1HD  PRO A  53      17.093  -3.080   9.177  1.00 96.56           H
ATOM    535 2HD  PRO A  53      18.092  -1.818   9.866  1.00 96.56           H
ATOM    536  N   LEU A  54      16.147  -2.758   5.747  1.00 95.61           N
ATOM    537  CA  LEU A  54      15.186  -3.128   4.721  1.00 95.61           C
ATOM    538  C   LEU A  54      14.532  -1.863   4.161  1.00 95.61           C
ATOM    539  O   LEU A  54      14.371  -1.727   2.949  1.00 95.61           O
ATOM    540  HA  LEU A  54      15.738  -3.616   3.918  1.00 95.61           H
ATOM    541  CB  LEU A  54      14.185  -4.147   5.268  1.00 95.61           C
ATOM    542 1HB  LEU A  54      13.724  -3.730   6.163  1.00 95.61           H
ATOM    543 2HB  LEU A  54      13.392  -4.279   4.532  1.00 95.61           H
ATOM    544  CG  LEU A  54      14.753  -5.525   5.615  1.00 95.61           C
ATOM    545  HG  LEU A  54      15.554  -5.391   6.343  1.00 95.61           H
ATOM    546  CD1 LEU A  54      13.689  -6.407   6.271  1.00 95.61           C
ATOM    547 1HD1 LEU A  54      13.338  -5.933   7.188  1.00 95.61           H
ATOM    548 2HD1 LEU A  54      12.852  -6.537   5.586  1.00 95.61           H
ATOM    549 3HD1 LEU A  54      14.120  -7.380   6.508  1.00 95.61           H
ATOM    550  CD2 LEU A  54      15.370  -6.190   4.383  1.00 95.61           C
ATOM    551 1HD2 LEU A  54      14.606  -6.311   3.615  1.00 95.61           H
ATOM    552 2HD2 LEU A  54      16.176  -5.567   3.999  1.00 95.61           H
ATOM    553 3HD2 LEU A  54      15.766  -7.168   4.658  1.00 95.61           H
ATOM    554  HN  LEU A  54      15.876  -2.986   6.682  1.00 95.61           H
ATOM    555  N   TYR A  55      14.172  -0.969   5.071  1.00 94.74           N
ATOM    556  CA  TYR A  55      13.491   0.256   4.687  1.00 94.74           C
ATOM    557  C   TYR A  55      14.377   1.115   3.782  1.00 94.74           C
ATOM    558  O   TYR A  55      13.886   1.757   2.855  1.00 94.74           O
ATOM    559  HA  TYR A  55      12.587  -0.017   4.145  1.00 94.74           H
ATOM    560  CB  TYR A  55      13.225   1.015   5.989  1.00 94.74           C
ATOM    561 1HB  TYR A  55      14.129   1.001   6.598  1.00 94.74           H
ATOM    562 2HB  TYR A  55      13.016   2.059   5.753  1.00 94.74           H
ATOM    563  CG  TYR A  55      12.064   0.452   6.811  1.00 94.74           C
ATOM    564  CD1 TYR A  55      11.305  -0.587   6.312  1.00 94.74           C
ATOM    565  HD1 TYR A  55      11.532  -1.006   5.332  1.00 94.74           H
ATOM    566  CD2 TYR A  55      11.777   0.983   8.053  1.00 94.74           C
ATOM    567  HD2 TYR A  55      12.377   1.803   8.447  1.00 94.74           H
ATOM    568  CE1 TYR A  55      10.213  -1.117   7.086  1.00 94.74           C
ATOM    569  HE1 TYR A  55       9.605  -1.937   6.704  1.00 94.74           H
ATOM    570  CE2 TYR A  55      10.685   0.452   8.827  1.00 94.74           C
ATOM    571  HE2 TYR A  55      10.447   0.862   9.808  1.00 94.74           H
ATOM    572  CZ  TYR A  55       9.957  -0.571   8.306  1.00 94.74           C
ATOM    573  OH  TYR A  55       8.925  -1.072   9.037  1.00 94.74           O
ATOM    574  HH  TYR A  55       8.438  -1.768   8.509  1.00 94.74           H
ATOM    575  HN  TYR A  55      14.337  -1.072   6.052  1.00 94.74           H
ATOM    576  N   TRP A  56      15.667   1.099   4.083  1.00 96.10           N
ATOM    577  CA  TRP A  56      16.637   1.801   3.260  1.00 96.10           C
ATOM    578  C   TRP A  56      16.683   1.114   1.894  1.00 96.10           C
ATOM    579  O   TRP A  56      16.699   1.779   0.860  1.00 96.10           O
ATOM    580  HA  TRP A  56      16.295   2.830   3.147  1.00 96.10           H
ATOM    581  CB  TRP A  56      18.002   1.858   3.947  1.00 96.10           C
ATOM    582 1HB  TRP A  56      18.133   0.957   4.547  1.00 96.10           H
ATOM    583 2HB  TRP A  56      18.782   1.850   3.186  1.00 96.10           H
ATOM    584  CG  TRP A  56      18.197   3.083   4.844  1.00 96.10           C
ATOM    585  CD1 TRP A  56      18.328   3.117   6.177  1.00 96.10           C
ATOM    586  HD1 TRP A  56      18.311   2.235   6.818  1.00 96.10           H
ATOM    587  CD2 TRP A  56      18.279   4.458   4.414  1.00 96.10           C
ATOM    588  NE1 TRP A  56      18.487   4.408   6.636  1.00 96.10           N
ATOM    589  HE1 TRP A  56      18.603   4.687   7.590  1.00 96.10           H
ATOM    590  CE2 TRP A  56      18.456   5.250   5.531  1.00 96.10           C
ATOM    591  CE3 TRP A  56      18.205   5.015   3.125  1.00 96.10           C
ATOM    592  HE3 TRP A  56      18.066   4.411   2.228  1.00 96.10           H
ATOM    593  CZ2 TRP A  56      18.575   6.643   5.471  1.00 96.10           C
ATOM    594  HZ2 TRP A  56      18.715   7.247   6.368  1.00 96.10           H
ATOM    595  CZ3 TRP A  56      18.325   6.409   3.083  1.00 96.10           C
ATOM    596  HZ3 TRP A  56      18.275   6.892   2.107  1.00 96.10           H
ATOM    597  CH2 TRP A  56      18.504   7.220   4.197  1.00 96.10           C
ATOM    598  HH2 TRP A  56      18.589   8.300   4.080  1.00 96.10           H
ATOM    599  HN  TRP A  56      16.052   0.619   4.872  1.00 96.10           H
ATOM    600  N   LEU A  57      16.705  -0.211   1.934  1.00 96.30           N
ATOM    601  CA  LEU A  57      16.774  -0.996   0.713  1.00 96.30           C
ATOM    602  C   LEU A  57      15.532  -0.720  -0.136  1.00 96.30           C
ATOM    603  O   LEU A  57      15.641  -0.434  -1.328  1.00 96.30           O
ATOM    604  HA  LEU A  57      17.652  -0.662   0.160  1.00 96.30           H
ATOM    605  CB  LEU A  57      16.979  -2.476   1.039  1.00 96.30           C
ATOM    606 1HB  LEU A  57      17.904  -2.578   1.606  1.00 96.30           H
ATOM    607 2HB  LEU A  57      16.168  -2.800   1.692  1.00 96.30           H
ATOM    608  CG  LEU A  57      17.042  -3.425  -0.160  1.00 96.30           C
ATOM    609  HG  LEU A  57      16.165  -3.246  -0.783  1.00 96.30           H
ATOM    610  CD1 LEU A  57      18.274  -3.140  -1.020  1.00 96.30           C
ATOM    611 1HD1 LEU A  57      18.232  -2.114  -1.388  1.00 96.30           H
ATOM    612 2HD1 LEU A  57      19.175  -3.274  -0.421  1.00 96.30           H
ATOM    613 3HD1 LEU A  57      18.294  -3.828  -1.866  1.00 96.30           H
ATOM    614  CD2 LEU A  57      16.983  -4.885   0.293  1.00 96.30           C
ATOM    615 1HD2 LEU A  57      17.828  -5.096   0.949  1.00 96.30           H
ATOM    616 2HD2 LEU A  57      16.052  -5.062   0.830  1.00 96.30           H
ATOM    617 3HD2 LEU A  57      17.030  -5.538  -0.579  1.00 96.30           H
ATOM    618  HN  LEU A  57      16.676  -0.745   2.779  1.00 96.30           H
ATOM    619  N   VAL A  58      14.379  -0.815   0.510  1.00 95.03           N
ATOM    620  CA  VAL A  58      13.115  -0.630  -0.184  1.00 95.03           C
ATOM    621  C   VAL A  58      13.068   0.776  -0.784  1.00 95.03           C
ATOM    622  O   VAL A  58      12.665   0.951  -1.933  1.00 95.03           O
ATOM    623  HA  VAL A  58      13.075  -1.359  -0.993  1.00 95.03           H
ATOM    624  CB  VAL A  58      11.950  -0.913   0.767  1.00 95.03           C
ATOM    625  HB  VAL A  58      12.105  -0.324   1.671  1.00 95.03           H
ATOM    626  CG1 VAL A  58      10.620  -0.482   0.148  1.00 95.03           C
ATOM    627 1HG1 VAL A  58      10.646   0.587  -0.064  1.00 95.03           H
ATOM    628 2HG1 VAL A  58      10.455  -1.032  -0.779  1.00 95.03           H
ATOM    629 3HG1 VAL A  58       9.809  -0.695   0.844  1.00 95.03           H
ATOM    630  CG2 VAL A  58      11.916  -2.389   1.168  1.00 95.03           C
ATOM    631 1HG2 VAL A  58      11.797  -3.005   0.277  1.00 95.03           H
ATOM    632 2HG2 VAL A  58      12.848  -2.652   1.669  1.00 95.03           H
ATOM    633 3HG2 VAL A  58      11.079  -2.563   1.844  1.00 95.03           H
ATOM    634  HN  VAL A  58      14.300  -1.013   1.486  1.00 95.03           H
ATOM    635  N   PHE A  59      13.486   1.743   0.020  1.00 96.57           N
ATOM    636  CA  PHE A  59      13.502   3.127  -0.420  1.00 96.57           C
ATOM    637  C   PHE A  59      14.297   3.282  -1.717  1.00 96.57           C
ATOM    638  O   PHE A  59      13.793   3.828  -2.697  1.00 96.57           O
ATOM    639  HA  PHE A  59      12.467   3.424  -0.592  1.00 96.57           H
ATOM    640  CB  PHE A  59      14.185   3.939   0.683  1.00 96.57           C
ATOM    641 1HB  PHE A  59      13.566   3.908   1.580  1.00 96.57           H
ATOM    642 2HB  PHE A  59      15.133   3.465   0.934  1.00 96.57           H
ATOM    643  CG  PHE A  59      14.444   5.400   0.310  1.00 96.57           C
ATOM    644  CD1 PHE A  59      15.717   5.875   0.268  1.00 96.57           C
ATOM    645  HD1 PHE A  59      16.553   5.215   0.499  1.00 96.57           H
ATOM    646  CD2 PHE A  59      13.401   6.224   0.022  1.00 96.57           C
ATOM    647  HD2 PHE A  59      12.380   5.843   0.056  1.00 96.57           H
ATOM    648  CE1 PHE A  59      15.958   7.232  -0.078  1.00 96.57           C
ATOM    649  HE1 PHE A  59      16.978   7.613  -0.112  1.00 96.57           H
ATOM    650  CE2 PHE A  59      13.641   7.580  -0.324  1.00 96.57           C
ATOM    651  HE2 PHE A  59      12.805   8.240  -0.555  1.00 96.57           H
ATOM    652  CZ  PHE A  59      14.915   8.055  -0.367  1.00 96.57           C
ATOM    653  HZ  PHE A  59      15.099   9.096  -0.632  1.00 96.57           H
ATOM    654  HN  PHE A  59      13.809   1.592   0.954  1.00 96.57           H
ATOM    655  N   ILE A  60      15.527   2.790  -1.682  1.00 96.68           N
ATOM    656  CA  ILE A  60      16.454   3.015  -2.778  1.00 96.68           C
ATOM    657  C   ILE A  60      15.899   2.372  -4.050  1.00 96.68           C
ATOM    658  O   ILE A  60      15.779   3.031  -5.082  1.00 96.68           O
ATOM    659  HA  ILE A  60      16.520   4.092  -2.935  1.00 96.68           H
ATOM    660  CB  ILE A  60      17.855   2.526  -2.403  1.00 96.68           C
ATOM    661  HB  ILE A  60      17.769   1.516  -2.003  1.00 96.68           H
ATOM    662  CG1 ILE A  60      18.463   3.398  -1.303  1.00 96.68           C
ATOM    663 1HG1 ILE A  60      18.728   4.373  -1.711  1.00 96.68           H
ATOM    664 2HG1 ILE A  60      17.725   3.571  -0.520  1.00 96.68           H
ATOM    665  CG2 ILE A  60      18.757   2.448  -3.637  1.00 96.68           C
ATOM    666 1HG2 ILE A  60      18.326   1.754  -4.358  1.00 96.68           H
ATOM    667 2HG2 ILE A  60      18.841   3.436  -4.089  1.00 96.68           H
ATOM    668 3HG2 ILE A  60      19.746   2.098  -3.342  1.00 96.68           H
ATOM    669  CD1 ILE A  60      19.705   2.736  -0.703  1.00 96.68           C
ATOM    670 1HD1 ILE A  60      19.432   1.772  -0.274  1.00 96.68           H
ATOM    671 2HD1 ILE A  60      20.451   2.588  -1.483  1.00 96.68           H
ATOM    672 3HD1 ILE A  60      20.118   3.377   0.077  1.00 96.68           H
ATOM    673  HN  ILE A  60      15.891   2.249  -0.925  1.00 96.68           H
ATOM    674  N   VAL A  61      15.574   1.093  -3.936  1.00 94.83           N
ATOM    675  CA  VAL A  61      15.177   0.314  -5.096  1.00 94.83           C
ATOM    676  C   VAL A  61      13.862   0.866  -5.649  1.00 94.83           C
ATOM    677  O   VAL A  61      13.698   0.991  -6.862  1.00 94.83           O
ATOM    678  HA  VAL A  61      15.953   0.433  -5.853  1.00 94.83           H
ATOM    679  CB  VAL A  61      15.097  -1.169  -4.729  1.00 94.83           C
ATOM    680  HB  VAL A  61      14.395  -1.271  -3.901  1.00 94.83           H
ATOM    681  CG1 VAL A  61      14.563  -1.996  -5.901  1.00 94.83           C
ATOM    682 1HG1 VAL A  61      13.566  -1.647  -6.168  1.00 94.83           H
ATOM    683 2HG1 VAL A  61      15.229  -1.883  -6.757  1.00 94.83           H
ATOM    684 3HG1 VAL A  61      14.516  -3.046  -5.613  1.00 94.83           H
ATOM    685  CG2 VAL A  61      16.456  -1.693  -4.262  1.00 94.83           C
ATOM    686 1HG2 VAL A  61      17.187  -1.570  -5.061  1.00 94.83           H
ATOM    687 2HG2 VAL A  61      16.779  -1.133  -3.385  1.00 94.83           H
ATOM    688 3HG2 VAL A  61      16.370  -2.749  -4.007  1.00 94.83           H
ATOM    689  HN  VAL A  61      15.580   0.590  -3.071  1.00 94.83           H
ATOM    690  N   GLY A  62      12.958   1.180  -4.734  1.00 95.03           N
ATOM    691  CA  GLY A  62      11.640   1.659  -5.116  1.00 95.03           C
ATOM    692  C   GLY A  62      11.731   3.020  -5.809  1.00 95.03           C
ATOM    693  O   GLY A  62      11.056   3.258  -6.810  1.00 95.03           O
ATOM    694 1HA  GLY A  62      11.167   0.938  -5.783  1.00 95.03           H
ATOM    695 2HA  GLY A  62      11.007   1.739  -4.232  1.00 95.03           H
ATOM    696  HN  GLY A  62      13.113   1.113  -3.748  1.00 95.03           H
ATOM    697  N   ALA A  63      12.571   3.879  -5.249  1.00 95.70           N
ATOM    698  CA  ALA A  63      12.697   5.237  -5.749  1.00 95.70           C
ATOM    699  C   ALA A  63      13.222   5.200  -7.186  1.00 95.70           C
ATOM    700  O   ALA A  63      12.701   5.891  -8.059  1.00 95.70           O
ATOM    701  HA  ALA A  63      11.704   5.685  -5.746  1.00 95.70           H
ATOM    702  CB  ALA A  63      13.605   6.042  -4.817  1.00 95.70           C
ATOM    703 1HB  ALA A  63      13.172   6.062  -3.817  1.00 95.70           H
ATOM    704 2HB  ALA A  63      14.589   5.577  -4.778  1.00 95.70           H
ATOM    705 3HB  ALA A  63      13.699   7.061  -5.193  1.00 95.70           H
ATOM    706  HN  ALA A  63      13.157   3.659  -4.469  1.00 95.70           H
ATOM    707  N   LEU A  64      14.248   4.385  -7.386  1.00 93.84           N
ATOM    708  CA  LEU A  64      14.856   4.257  -8.700  1.00 93.84           C
ATOM    709  C   LEU A  64      13.822   3.710  -9.685  1.00 93.84           C
ATOM    710  O   LEU A  64      13.660   4.244 -10.781  1.00 93.84           O
ATOM    711  HA  LEU A  64      15.148   5.256  -9.024  1.00 93.84           H
ATOM    712  CB  LEU A  64      16.133   3.417  -8.619  1.00 93.84           C
ATOM    713 1HB  LEU A  64      15.894   2.476  -8.123  1.00 93.84           H
ATOM    714 2HB  LEU A  64      16.448   3.172  -9.633  1.00 93.84           H
ATOM    715  CG  LEU A  64      17.314   4.061  -7.890  1.00 93.84           C
ATOM    716  HG  LEU A  64      16.978   4.368  -6.900  1.00 93.84           H
ATOM    717  CD1 LEU A  64      18.449   3.054  -7.689  1.00 93.84           C
ATOM    718 1HD1 LEU A  64      18.088   2.213  -7.096  1.00 93.84           H
ATOM    719 2HD1 LEU A  64      18.791   2.694  -8.659  1.00 93.84           H
ATOM    720 3HD1 LEU A  64      19.275   3.537  -7.168  1.00 93.84           H
ATOM    721  CD2 LEU A  64      17.788   5.320  -8.618  1.00 93.84           C
ATOM    722 1HD2 LEU A  64      18.101   5.059  -9.629  1.00 93.84           H
ATOM    723 2HD2 LEU A  64      16.971   6.041  -8.665  1.00 93.84           H
ATOM    724 3HD2 LEU A  64      18.628   5.757  -8.078  1.00 93.84           H
ATOM    725  HN  LEU A  64      14.662   3.821  -6.672  1.00 93.84           H
ATOM    726  N   GLY A  65      13.148   2.652  -9.259  1.00 91.99           N
ATOM    727  CA  GLY A  65      12.228   1.948 -10.137  1.00 91.99           C
ATOM    728  C   GLY A  65      11.105   2.873 -10.610  1.00 91.99           C
ATOM    729  O   GLY A  65      10.877   3.015 -11.810  1.00 91.99           O
ATOM    730 1HA  GLY A  65      12.769   1.557 -10.998  1.00 91.99           H
ATOM    731 2HA  GLY A  65      11.802   1.092  -9.612  1.00 91.99           H
ATOM    732  HN  GLY A  65      13.222   2.276  -8.336  1.00 91.99           H
ATOM    733  N   ASN A  66      10.433   3.479  -9.641  1.00 93.58           N
ATOM    734  CA  ASN A  66       9.239   4.254  -9.931  1.00 93.58           C
ATOM    735  C   ASN A  66       9.632   5.529 -10.679  1.00 93.58           C
ATOM    736  O   ASN A  66       8.895   5.998 -11.545  1.00 93.58           O
ATOM    737  HA  ASN A  66       8.609   3.597 -10.530  1.00 93.58           H
ATOM    738  CB  ASN A  66       8.523   4.664  -8.642  1.00 93.58           C
ATOM    739 1HB  ASN A  66       9.248   5.048  -7.925  1.00 93.58           H
ATOM    740 2HB  ASN A  66       7.823   5.473  -8.853  1.00 93.58           H
ATOM    741  CG  ASN A  66       7.772   3.479  -8.032  1.00 93.58           C
ATOM    742  OD1 ASN A  66       6.804   2.976  -8.578  1.00 93.58           O
ATOM    743  ND2 ASN A  66       8.270   3.063  -6.871  1.00 93.58           N
ATOM    744 1HD2 ASN A  66       9.067   3.520  -6.476  1.00 93.58           H
ATOM    745 2HD2 ASN A  66       7.847   2.293  -6.393  1.00 93.58           H
ATOM    746  HN  ASN A  66      10.692   3.447  -8.676  1.00 93.58           H
ATOM    747  N   SER A  67      10.794   6.055 -10.318  1.00 92.61           N
ATOM    748  CA  SER A  67      11.311   7.247 -10.968  1.00 92.61           C
ATOM    749  C   SER A  67      11.524   6.979 -12.460  1.00 92.61           C
ATOM    750  O   SER A  67      11.281   7.852 -13.291  1.00 92.61           O
ATOM    751  HA  SER A  67      10.546   8.010 -10.822  1.00 92.61           H
ATOM    752  CB  SER A  67      12.618   7.705 -10.319  1.00 92.61           C
ATOM    753 1HB  SER A  67      13.356   6.905 -10.386  1.00 92.61           H
ATOM    754 2HB  SER A  67      13.019   8.555 -10.872  1.00 92.61           H
ATOM    755  OG  SER A  67      12.437   8.071  -8.954  1.00 92.61           O
ATOM    756  HG  SER A  67      12.889   7.407  -8.359  1.00 92.61           H
ATOM    757  HN  SER A  67      11.377   5.680  -9.597  1.00 92.61           H
ATOM    758  N   LEU A  68      11.974   5.768 -12.752  1.00 88.80           N
ATOM    759  CA  LEU A  68      12.218   5.373 -14.129  1.00 88.80           C
ATOM    760  C   LEU A  68      10.889   5.328 -14.885  1.00 88.80           C
ATOM    761  O   LEU A  68      10.818   5.727 -16.047  1.00 88.80           O
ATOM    762  HA  LEU A  68      12.847   6.139 -14.582  1.00 88.80           H
ATOM    763  CB  LEU A  68      12.999   4.058 -14.179  1.00 88.80           C
ATOM    764 1HB  LEU A  68      13.940   4.197 -13.647  1.00 88.80           H
ATOM    765 2HB  LEU A  68      12.434   3.302 -13.634  1.00 88.80           H
ATOM    766  CG  LEU A  68      13.310   3.515 -15.575  1.00 88.80           C
ATOM    767  HG  LEU A  68      12.372   3.426 -16.123  1.00 88.80           H
ATOM    768  CD1 LEU A  68      14.199   4.485 -16.355  1.00 88.80           C
ATOM    769 1HD1 LEU A  68      13.689   5.443 -16.458  1.00 88.80           H
ATOM    770 2HD1 LEU A  68      15.137   4.629 -15.820  1.00 88.80           H
ATOM    771 3HD1 LEU A  68      14.404   4.075 -17.344  1.00 88.80           H
ATOM    772  CD2 LEU A  68      13.921   2.115 -15.495  1.00 88.80           C
ATOM    773 1HD2 LEU A  68      14.848   2.155 -14.922  1.00 88.80           H
ATOM    774 2HD2 LEU A  68      13.220   1.439 -15.005  1.00 88.80           H
ATOM    775 3HD2 LEU A  68      14.133   1.753 -16.501  1.00 88.80           H
ATOM    776  HN  LEU A  68      12.172   5.065 -12.069  1.00 88.80           H
ATOM    777  N   VAL A  69       9.869   4.838 -14.196  1.00 88.23           N
ATOM    778  CA  VAL A  69       8.549   4.724 -14.792  1.00 88.23           C
ATOM    779  C   VAL A  69       8.094   6.100 -15.282  1.00 88.23           C
ATOM    780  O   VAL A  69       7.642   6.241 -16.417  1.00 88.23           O
ATOM    781  HA  VAL A  69       8.632   4.056 -15.650  1.00 88.23           H
ATOM    782  CB  VAL A  69       7.576   4.094 -13.793  1.00 88.23           C
ATOM    783  HB  VAL A  69       7.553   4.724 -12.904  1.00 88.23           H
ATOM    784  CG1 VAL A  69       6.159   4.039 -14.368  1.00 88.23           C
ATOM    785 1HG1 VAL A  69       5.820   5.050 -14.595  1.00 88.23           H
ATOM    786 2HG1 VAL A  69       6.159   3.442 -15.279  1.00 88.23           H
ATOM    787 3HG1 VAL A  69       5.488   3.587 -13.637  1.00 88.23           H
ATOM    788  CG2 VAL A  69       8.050   2.702 -13.370  1.00 88.23           C
ATOM    789 1HG2 VAL A  69       8.116   2.058 -14.247  1.00 88.23           H
ATOM    790 2HG2 VAL A  69       9.031   2.779 -12.902  1.00 88.23           H
ATOM    791 3HG2 VAL A  69       7.341   2.277 -12.660  1.00 88.23           H
ATOM    792  HN  VAL A  69       9.934   4.523 -13.249  1.00 88.23           H
ATOM    793  N   ILE A  70       8.230   7.081 -14.402  1.00 89.91           N
ATOM    794  CA  ILE A  70       7.761   8.424 -14.699  1.00 89.91           C
ATOM    795  C   ILE A  70       8.521   8.968 -15.910  1.00 89.91           C
ATOM    796  O   ILE A  70       7.928   9.591 -16.790  1.00 89.91           O
ATOM    797  HA  ILE A  70       6.705   8.351 -14.958  1.00 89.91           H
ATOM    798  CB  ILE A  70       7.863   9.313 -13.458  1.00 89.91           C
ATOM    799  HB  ILE A  70       8.887   9.268 -13.088  1.00 89.91           H
ATOM    800  CG1 ILE A  70       6.955   8.799 -12.339  1.00 89.91           C
ATOM    801 1HG1 ILE A  70       5.916   8.831 -12.665  1.00 89.91           H
ATOM    802 2HG1 ILE A  70       7.190   7.756 -12.125  1.00 89.91           H
ATOM    803  CG2 ILE A  70       7.572  10.775 -13.806  1.00 89.91           C
ATOM    804 1HG2 ILE A  70       8.294  11.122 -14.546  1.00 89.91           H
ATOM    805 2HG2 ILE A  70       6.565  10.858 -14.214  1.00 89.91           H
ATOM    806 3HG2 ILE A  70       7.651  11.385 -12.906  1.00 89.91           H
ATOM    807  CD1 ILE A  70       7.123   9.636 -11.069  1.00 89.91           C
ATOM    808 1HD1 ILE A  70       8.158   9.582 -10.732  1.00 89.91           H
ATOM    809 2HD1 ILE A  70       6.863  10.673 -11.281  1.00 89.91           H
ATOM    810 3HD1 ILE A  70       6.466   9.249 -10.290  1.00 89.91           H
ATOM    811  HN  ILE A  70       8.651   6.970 -13.501  1.00 89.91           H
ATOM    812  N   LEU A  71       9.821   8.714 -15.917  1.00 86.55           N
ATOM    813  CA  LEU A  71      10.687   9.270 -16.942  1.00 86.55           C
ATOM    814  C   LEU A  71      10.240   8.759 -18.313  1.00 86.55           C
ATOM    815  O   LEU A  71      10.094   9.539 -19.253  1.00 86.55           O
ATOM    816  HA  LEU A  71      10.566  10.353 -16.921  1.00 86.55           H
ATOM    817  CB  LEU A  71      12.154   8.972 -16.624  1.00 86.55           C
ATOM    818 1HB  LEU A  71      12.332   9.208 -15.575  1.00 86.55           H
ATOM    819 2HB  LEU A  71      12.321   7.901 -16.743  1.00 86.55           H
ATOM    820  CG  LEU A  71      13.188   9.718 -17.469  1.00 86.55           C
ATOM    821  HG  LEU A  71      12.801  10.715 -17.680  1.00 86.55           H
ATOM    822  CD1 LEU A  71      14.499   9.896 -16.699  1.00 86.55           C
ATOM    823 1HD1 LEU A  71      14.312  10.468 -15.790  1.00 86.55           H
ATOM    824 2HD1 LEU A  71      14.902   8.918 -16.437  1.00 86.55           H
ATOM    825 3HD1 LEU A  71      15.217  10.429 -17.323  1.00 86.55           H
ATOM    826  CD2 LEU A  71      13.403   9.022 -18.814  1.00 86.55           C
ATOM    827 1HD2 LEU A  71      13.758   8.005 -18.644  1.00 86.55           H
ATOM    828 2HD2 LEU A  71      12.461   8.991 -19.361  1.00 86.55           H
ATOM    829 3HD2 LEU A  71      14.143   9.573 -19.394  1.00 86.55           H
ATOM    830  HN  LEU A  71      10.282   8.140 -15.239  1.00 86.55           H
ATOM    831  N   VAL A  72      10.035   7.452 -18.385  1.00 81.28           N
ATOM    832  CA  VAL A  72       9.716   6.812 -19.650  1.00 81.28           C
ATOM    833  C   VAL A  72       8.366   7.327 -20.151  1.00 81.28           C
ATOM    834  O   VAL A  72       8.199   7.587 -21.342  1.00 81.28           O
ATOM    835  HA  VAL A  72      10.488   7.097 -20.365  1.00 81.28           H
ATOM    836  CB  VAL A  72       9.754   5.291 -19.491  1.00 81.28           C
ATOM    837  HB  VAL A  72       9.068   5.020 -18.689  1.00 81.28           H
ATOM    838  CG1 VAL A  72       9.282   4.594 -20.769  1.00 81.28           C
ATOM    839 1HG1 VAL A  72       8.259   4.897 -20.991  1.00 81.28           H
ATOM    840 2HG1 VAL A  72       9.932   4.876 -21.597  1.00 81.28           H
ATOM    841 3HG1 VAL A  72       9.319   3.514 -20.629  1.00 81.28           H
ATOM    842  CG2 VAL A  72      11.153   4.816 -19.093  1.00 81.28           C
ATOM    843 1HG2 VAL A  72      11.868   5.105 -19.863  1.00 81.28           H
ATOM    844 2HG2 VAL A  72      11.436   5.274 -18.145  1.00 81.28           H
ATOM    845 3HG2 VAL A  72      11.152   3.731 -18.987  1.00 81.28           H
ATOM    846  HN  VAL A  72      10.083   6.835 -17.599  1.00 81.28           H
ATOM    847  N   TYR A  73       7.435   7.460 -19.217  1.00 83.12           N
ATOM    848  CA  TYR A  73       6.091   7.895 -19.556  1.00 83.12           C
ATOM    849  C   TYR A  73       6.114   9.267 -20.234  1.00 83.12           C
ATOM    850  O   TYR A  73       5.342   9.520 -21.158  1.00 83.12           O
ATOM    851  HA  TYR A  73       5.665   7.165 -20.245  1.00 83.12           H
ATOM    852  CB  TYR A  73       5.337   8.007 -18.230  1.00 83.12           C
ATOM    853 1HB  TYR A  73       5.286   7.021 -17.768  1.00 83.12           H
ATOM    854 2HB  TYR A  73       5.904   8.647 -17.554  1.00 83.12           H
ATOM    855  CG  TYR A  73       3.918   8.564 -18.366  1.00 83.12           C
ATOM    856  CD1 TYR A  73       3.694   9.920 -18.238  1.00 83.12           C
ATOM    857  HD1 TYR A  73       4.527  10.594 -18.039  1.00 83.12           H
ATOM    858  CD2 TYR A  73       2.863   7.710 -18.617  1.00 83.12           C
ATOM    859  HD2 TYR A  73       3.040   6.640 -18.718  1.00 83.12           H
ATOM    860  CE1 TYR A  73       2.359  10.444 -18.366  1.00 83.12           C
ATOM    861  HE1 TYR A  73       2.167  11.512 -18.266  1.00 83.12           H
ATOM    862  CE2 TYR A  73       1.528   8.234 -18.745  1.00 83.12           C
ATOM    863  HE2 TYR A  73       0.686   7.572 -18.943  1.00 83.12           H
ATOM    864  CZ  TYR A  73       1.342   9.575 -18.613  1.00 83.12           C
ATOM    865  OH  TYR A  73       0.081  10.070 -18.734  1.00 83.12           O
ATOM    866  HH  TYR A  73      -0.542   9.349 -19.039  1.00 83.12           H
ATOM    867  HN  TYR A  73       7.587   7.276 -18.246  1.00 83.12           H
ATOM    868  N   TRP A  74       7.007  10.117 -19.748  1.00 83.69           N
ATOM    869  CA  TRP A  74       7.038  11.502 -20.187  1.00 83.69           C
ATOM    870  C   TRP A  74       7.717  11.547 -21.558  1.00 83.69           C
ATOM    871  O   TRP A  74       7.185  12.135 -22.499  1.00 83.69           O
ATOM    872  HA  TRP A  74       6.008  11.849 -20.270  1.00 83.69           H
ATOM    873  CB  TRP A  74       7.726  12.391 -19.150  1.00 83.69           C
ATOM    874 1HB  TRP A  74       8.482  11.804 -18.628  1.00 83.69           H
ATOM    875 2HB  TRP A  74       8.248  13.196 -19.665  1.00 83.69           H
ATOM    876  CG  TRP A  74       6.772  12.998 -18.120  1.00 83.69           C
ATOM    877  CD1 TRP A  74       6.378  12.475 -16.950  1.00 83.69           C
ATOM    878  HD1 TRP A  74       6.704  11.506 -16.571  1.00 83.69           H
ATOM    879  CD2 TRP A  74       6.103  14.273 -18.214  1.00 83.69           C
ATOM    880  NE1 TRP A  74       5.508  13.316 -16.287  1.00 83.69           N
ATOM    881  HE1 TRP A  74       5.080  13.145 -15.400  1.00 83.69           H
ATOM    882  CE2 TRP A  74       5.335  14.444 -17.080  1.00 83.69           C
ATOM    883  CE3 TRP A  74       6.146  15.250 -19.224  1.00 83.69           C
ATOM    884  HE3 TRP A  74       6.744  15.139 -20.129  1.00 83.69           H
ATOM    885  CZ2 TRP A  74       4.552  15.581 -16.849  1.00 83.69           C
ATOM    886  HZ2 TRP A  74       3.954  15.693 -15.945  1.00 83.69           H
ATOM    887  CZ3 TRP A  74       5.357  16.381 -18.978  1.00 83.69           C
ATOM    888  HZ3 TRP A  74       5.354  17.169 -19.731  1.00 83.69           H
ATOM    889  CH2 TRP A  74       4.579  16.568 -17.842  1.00 83.69           C
ATOM    890  HH2 TRP A  74       3.992  17.479 -17.725  1.00 83.69           H
ATOM    891  HN  TRP A  74       7.698   9.873 -19.068  1.00 83.69           H
ATOM    892  N   TYR A  75       8.881  10.920 -21.627  1.00 75.00           N
ATOM    893  CA  TYR A  75       9.800  11.166 -22.726  1.00 75.00           C
ATOM    894  C   TYR A  75       9.596  10.149 -23.850  1.00 75.00           C
ATOM    895  O   TYR A  75      10.053  10.360 -24.973  1.00 75.00           O
ATOM    896  HA  TYR A  75       9.603  12.167 -23.110  1.00 75.00           H
ATOM    897  CB  TYR A  75      11.206  10.993 -22.146  1.00 75.00           C
ATOM    898 1HB  TYR A  75      11.224  10.098 -21.525  1.00 75.00           H
ATOM    899 2HB  TYR A  75      11.907  10.827 -22.964  1.00 75.00           H
ATOM    900  CG  TYR A  75      11.687  12.184 -21.315  1.00 75.00           C
ATOM    901  CD1 TYR A  75      12.134  13.329 -21.943  1.00 75.00           C
ATOM    902  HD1 TYR A  75      12.143  13.385 -23.032  1.00 75.00           H
ATOM    903  CD2 TYR A  75      11.675  12.113 -19.937  1.00 75.00           C
ATOM    904  HD2 TYR A  75      11.322  11.209 -19.441  1.00 75.00           H
ATOM    905  CE1 TYR A  75      12.587  14.449 -21.161  1.00 75.00           C
ATOM    906  HE1 TYR A  75      12.942  15.360 -21.644  1.00 75.00           H
ATOM    907  CE2 TYR A  75      12.128  13.234 -19.154  1.00 75.00           C
ATOM    908  HE2 TYR A  75      12.123  13.191 -18.065  1.00 75.00           H
ATOM    909  CZ  TYR A  75      12.561  14.347 -19.805  1.00 75.00           C
ATOM    910  OH  TYR A  75      12.989  15.405 -19.066  1.00 75.00           O
ATOM    911  HH  TYR A  75      13.275  16.150 -19.669  1.00 75.00           H
ATOM    912  HN  TYR A  75       9.199  10.254 -20.952  1.00 75.00           H
ATOM    913  N   CYS A  76       8.910   9.068 -23.510  1.00 67.72           N
ATOM    914  CA  CYS A  76       8.941   7.872 -24.334  1.00 67.72           C
ATOM    915  C   CYS A  76       7.503   7.504 -24.702  1.00 67.72           C
ATOM    916  O   CYS A  76       7.256   6.930 -25.761  1.00 67.72           O
ATOM    917  HA  CYS A  76       9.517   8.121 -25.226  1.00 67.72           H
ATOM    918  CB  CYS A  76       9.663   6.720 -23.632  1.00 67.72           C
ATOM    919 1HB  CYS A  76       9.482   6.767 -22.558  1.00 67.72           H
ATOM    920 2HB  CYS A  76       9.268   5.766 -23.981  1.00 67.72           H
ATOM    921  SG  CYS A  76      11.460   6.811 -23.966  1.00 67.72           S
ATOM    922  HG  CYS A  76      11.399   6.305 -25.194  1.00 67.72           H
ATOM    923  HN  CYS A  76       8.342   9.002 -22.690  1.00 67.72           H
ATOM    924  N   THR A  77       6.590   7.849 -23.805  1.00 64.97           N
ATOM    925  CA  THR A  77       5.178   7.596 -24.039  1.00 64.97           C
ATOM    926  C   THR A  77       4.624   8.580 -25.071  1.00 64.97           C
ATOM    927  O   THR A  77       4.105   9.636 -24.711  1.00 64.97           O
ATOM    928  HA  THR A  77       5.074   6.597 -24.462  1.00 64.97           H
ATOM    929  CB  THR A  77       4.457   7.659 -22.691  1.00 64.97           C
ATOM    930  HB  THR A  77       4.423   8.681 -22.315  1.00 64.97           H
ATOM    931  OG1 THR A  77       5.163   6.727 -21.876  1.00 64.97           O
ATOM    932  HG1 THR A  77       5.188   5.833 -22.322  1.00 64.97           H
ATOM    933  CG2 THR A  77       3.037   7.093 -22.760  1.00 64.97           C
ATOM    934 1HG2 THR A  77       3.077   6.049 -23.071  1.00 64.97           H
ATOM    935 2HG2 THR A  77       2.453   7.665 -23.480  1.00 64.97           H
ATOM    936 3HG2 THR A  77       2.571   7.161 -21.777  1.00 64.97           H
ATOM    937  HN  THR A  77       6.801   8.294 -22.935  1.00 64.97           H
ATOM    938  N   ARG A  78       4.752   8.200 -26.334  1.00 61.70           N
ATOM    939  CA  ARG A  78       4.195   8.993 -27.415  1.00 61.70           C
ATOM    940  C   ARG A  78       2.669   9.035 -27.311  1.00 61.70           C
ATOM    941  O   ARG A  78       2.071  10.109 -27.331  1.00 61.70           O
ATOM    942  HA  ARG A  78       4.624   9.986 -27.282  1.00 61.70           H
ATOM    943  CB  ARG A  78       4.591   8.422 -28.778  1.00 61.70           C
ATOM    944 1HB  ARG A  78       4.479   7.338 -28.769  1.00 61.70           H
ATOM    945 2HB  ARG A  78       3.919   8.806 -29.546  1.00 61.70           H
ATOM    946  CG  ARG A  78       6.035   8.788 -29.128  1.00 61.70           C
ATOM    947 1HG  ARG A  78       6.205   9.846 -28.924  1.00 61.70           H
ATOM    948 2HG  ARG A  78       6.720   8.227 -28.492  1.00 61.70           H
ATOM    949  CD  ARG A  78       6.335   8.491 -30.598  1.00 61.70           C
ATOM    950 1HD  ARG A  78       6.223   7.424 -30.792  1.00 61.70           H
ATOM    951 2HD  ARG A  78       5.618   9.008 -31.236  1.00 61.70           H
ATOM    952  NE  ARG A  78       7.711   8.924 -30.931  1.00 61.70           N
ATOM    953  HE  ARG A  78       8.305   9.216 -30.181  1.00 61.70           H
ATOM    954  CZ  ARG A  78       8.211   8.948 -32.174  1.00 61.70           C
ATOM    955  NH1 ARG A  78       7.460   8.567 -33.216  1.00 61.70           N
ATOM    956 1HH1 ARG A  78       6.519   8.262 -33.070  1.00 61.70           H
ATOM    957 2HH1 ARG A  78       7.841   8.588 -34.141  1.00 61.70           H
ATOM    958  NH2 ARG A  78       9.473   9.359 -32.359  1.00 61.70           N
ATOM    959 1HH2 ARG A  78       9.861   9.383 -33.280  1.00 61.70           H
ATOM    960 2HH2 ARG A  78      10.026   9.641 -31.575  1.00 61.70           H
ATOM    961  HN  ARG A  78       5.226   7.367 -26.621  1.00 61.70           H
ATOM    962  N   VAL A  79       2.082   7.852 -27.202  1.00 68.74           N
ATOM    963  CA  VAL A  79       0.634   7.732 -27.192  1.00 68.74           C
ATOM    964  C   VAL A  79       0.184   7.150 -25.851  1.00 68.74           C
ATOM    965  O   VAL A  79       0.227   5.937 -25.651  1.00 68.74           O
ATOM    966  HA  VAL A  79       0.221   8.735 -27.296  1.00 68.74           H
ATOM    967  CB  VAL A  79       0.170   6.901 -28.390  1.00 68.74           C
ATOM    968  HB  VAL A  79       0.007   5.880 -28.047  1.00 68.74           H
ATOM    969  CG1 VAL A  79      -1.157   7.428 -28.941  1.00 68.74           C
ATOM    970 1HG1 VAL A  79      -1.919   7.377 -28.164  1.00 68.74           H
ATOM    971 2HG1 VAL A  79      -1.032   8.463 -29.260  1.00 68.74           H
ATOM    972 3HG1 VAL A  79      -1.464   6.820 -29.792  1.00 68.74           H
ATOM    973  CG2 VAL A  79       1.242   6.866 -29.481  1.00 68.74           C
ATOM    974 1HG2 VAL A  79       1.450   7.881 -29.820  1.00 68.74           H
ATOM    975 2HG2 VAL A  79       2.153   6.422 -29.081  1.00 68.74           H
ATOM    976 3HG2 VAL A  79       0.885   6.269 -30.321  1.00 68.74           H
ATOM    977  HN  VAL A  79       2.579   6.987 -27.122  1.00 68.74           H
ATOM    978  N   LYS A  80      -0.236   8.042 -24.966  1.00 78.02           N
ATOM    979  CA  LYS A  80      -0.591   7.646 -23.614  1.00 78.02           C
ATOM    980  C   LYS A  80      -1.944   6.933 -23.634  1.00 78.02           C
ATOM    981  O   LYS A  80      -2.835   7.306 -24.397  1.00 78.02           O
ATOM    982  HA  LYS A  80       0.166   6.940 -23.271  1.00 78.02           H
ATOM    983  CB  LYS A  80      -0.545   8.851 -22.672  1.00 78.02           C
ATOM    984 1HB  LYS A  80      -1.241   9.615 -23.019  1.00 78.02           H
ATOM    985 2HB  LYS A  80      -0.871   8.552 -21.676  1.00 78.02           H
ATOM    986  CG  LYS A  80       0.867   9.435 -22.598  1.00 78.02           C
ATOM    987 1HG  LYS A  80       1.512   8.765 -22.030  1.00 78.02           H
ATOM    988 2HG  LYS A  80       1.288   9.508 -23.601  1.00 78.02           H
ATOM    989  CD  LYS A  80       0.855  10.818 -21.943  1.00 78.02           C
ATOM    990 1HD  LYS A  80       0.263  11.505 -22.547  1.00 78.02           H
ATOM    991 2HD  LYS A  80       0.374  10.757 -20.967  1.00 78.02           H
ATOM    992  CE  LYS A  80       2.276  11.362 -21.785  1.00 78.02           C
ATOM    993 1HE  LYS A  80       2.857  10.699 -21.144  1.00 78.02           H
ATOM    994 2HE  LYS A  80       2.773  11.385 -22.755  1.00 78.02           H
ATOM    995  NZ  LYS A  80       2.248  12.723 -21.204  1.00 78.02           N
ATOM    996 1HZ  LYS A  80       3.197  13.046 -21.053  1.00 78.02           H
ATOM    997 2HZ  LYS A  80       1.774  13.353 -21.842  1.00 78.02           H
ATOM    998 3HZ  LYS A  80       1.753  12.703 -20.319  1.00 78.02           H
ATOM    999  HN  LYS A  80      -0.336   9.018 -25.160  1.00 78.02           H
ATOM   1000  N   THR A  81      -2.057   5.920 -22.788  1.00 82.35           N
ATOM   1001  CA  THR A  81      -3.313   5.204 -22.639  1.00 82.35           C
ATOM   1002  C   THR A  81      -3.860   5.376 -21.221  1.00 82.35           C
ATOM   1003  O   THR A  81      -3.190   5.941 -20.357  1.00 82.35           O
ATOM   1004  HA  THR A  81      -4.042   5.646 -23.318  1.00 82.35           H
ATOM   1005  CB  THR A  81      -3.073   3.743 -23.026  1.00 82.35           C
ATOM   1006  HB  THR A  81      -4.017   3.205 -23.116  1.00 82.35           H
ATOM   1007  OG1 THR A  81      -2.183   3.260 -22.023  1.00 82.35           O
ATOM   1008  HG1 THR A  81      -1.237   3.459 -22.281  1.00 82.35           H
ATOM   1009  CG2 THR A  81      -2.280   3.604 -24.327  1.00 82.35           C
ATOM   1010 1HG2 THR A  81      -1.309   4.085 -24.213  1.00 82.35           H
ATOM   1011 2HG2 THR A  81      -2.829   4.081 -25.139  1.00 82.35           H
ATOM   1012 3HG2 THR A  81      -2.138   2.548 -24.555  1.00 82.35           H
ATOM   1013  HN  THR A  81      -1.311   5.588 -22.211  1.00 82.35           H
ATOM   1014  N   MET A  82      -5.071   4.877 -21.024  1.00 84.71           N
ATOM   1015  CA  MET A  82      -5.692   4.915 -19.710  1.00 84.71           C
ATOM   1016  C   MET A  82      -4.856   4.142 -18.687  1.00 84.71           C
ATOM   1017  O   MET A  82      -4.653   4.608 -17.567  1.00 84.71           O
ATOM   1018  HA  MET A  82      -5.732   5.968 -19.434  1.00 84.71           H
ATOM   1019  CB  MET A  82      -7.093   4.306 -19.790  1.00 84.71           C
ATOM   1020 1HB  MET A  82      -7.719   4.911 -20.446  1.00 84.71           H
ATOM   1021 2HB  MET A  82      -7.037   3.311 -20.230  1.00 84.71           H
ATOM   1022  CG  MET A  82      -7.733   4.220 -18.402  1.00 84.71           C
ATOM   1023 1HG  MET A  82      -7.311   3.380 -17.850  1.00 84.71           H
ATOM   1024 2HG  MET A  82      -7.508   5.122 -17.833  1.00 84.71           H
ATOM   1025  SD  MET A  82      -9.500   4.022 -18.556  1.00 84.71           S
ATOM   1026  CE  MET A  82     -10.000   4.393 -16.884  1.00 84.71           C
ATOM   1027 1HE  MET A  82      -9.533   3.684 -16.199  1.00 84.71           H
ATOM   1028 2HE  MET A  82      -9.689   5.405 -16.627  1.00 84.71           H
ATOM   1029 3HE  MET A  82     -11.085   4.315 -16.803  1.00 84.71           H
ATOM   1030  HN  MET A  82      -5.626   4.455 -21.741  1.00 84.71           H
ATOM   1031  N   THR A  83      -4.395   2.973 -19.109  1.00 83.95           N
ATOM   1032  CA  THR A  83      -3.510   2.174 -18.279  1.00 83.95           C
ATOM   1033  C   THR A  83      -2.284   2.991 -17.867  1.00 83.95           C
ATOM   1034  O   THR A  83      -1.895   2.988 -16.700  1.00 83.95           O
ATOM   1035  HA  THR A  83      -4.041   1.911 -17.365  1.00 83.95           H
ATOM   1036  CB  THR A  83      -3.160   0.901 -19.051  1.00 83.95           C
ATOM   1037  HB  THR A  83      -2.673   1.140 -19.997  1.00 83.95           H
ATOM   1038  OG1 THR A  83      -4.399   0.206 -19.155  1.00 83.95           O
ATOM   1039  HG1 THR A  83      -5.075   0.780 -19.617  1.00 83.95           H
ATOM   1040  CG2 THR A  83      -2.268  -0.046 -18.245  1.00 83.95           C
ATOM   1041 1HG2 THR A  83      -2.783  -0.339 -17.330  1.00 83.95           H
ATOM   1042 2HG2 THR A  83      -1.337   0.459 -17.991  1.00 83.95           H
ATOM   1043 3HG2 THR A  83      -2.050  -0.934 -18.839  1.00 83.95           H
ATOM   1044  HN  THR A  83      -4.616   2.573 -19.999  1.00 83.95           H
ATOM   1045  N   ASP A  84      -1.709   3.673 -18.847  1.00 84.20           N
ATOM   1046  CA  ASP A  84      -0.478   4.411 -18.624  1.00 84.20           C
ATOM   1047  C   ASP A  84      -0.726   5.506 -17.585  1.00 84.20           C
ATOM   1048  O   ASP A  84       0.153   5.816 -16.782  1.00 84.20           O
ATOM   1049  HA  ASP A  84       0.243   3.668 -18.282  1.00 84.20           H
ATOM   1050  CB  ASP A  84       0.004   5.081 -19.912  1.00 84.20           C
ATOM   1051 1HB  ASP A  84      -0.720   5.834 -20.227  1.00 84.20           H
ATOM   1052 2HB  ASP A  84       0.944   5.601 -19.726  1.00 84.20           H
ATOM   1053  CG  ASP A  84       0.196   4.052 -21.027  1.00 84.20           C
ATOM   1054  OD1 ASP A  84       0.780   2.989 -20.724  1.00 84.20           O
ATOM   1055  OD2 ASP A  84      -0.246   4.351 -22.158  1.00 84.20           O
ATOM   1056  HN  ASP A  84      -2.070   3.725 -19.778  1.00 84.20           H
ATOM   1057  N   MET A  85      -1.928   6.063 -17.634  1.00 89.61           N
ATOM   1058  CA  MET A  85      -2.303   7.118 -16.708  1.00 89.61           C
ATOM   1059  C   MET A  85      -2.316   6.603 -15.267  1.00 89.61           C
ATOM   1060  O   MET A  85      -1.824   7.273 -14.361  1.00 89.61           O
ATOM   1061  HA  MET A  85      -1.541   7.889 -16.819  1.00 89.61           H
ATOM   1062  CB  MET A  85      -3.690   7.648 -17.073  1.00 89.61           C
ATOM   1063 1HB  MET A  85      -3.709   7.934 -18.125  1.00 89.61           H
ATOM   1064 2HB  MET A  85      -4.431   6.859 -16.944  1.00 89.61           H
ATOM   1065  CG  MET A  85      -4.063   8.852 -16.205  1.00 89.61           C
ATOM   1066 1HG  MET A  85      -5.066   9.197 -16.457  1.00 89.61           H
ATOM   1067 2HG  MET A  85      -4.080   8.562 -15.155  1.00 89.61           H
ATOM   1068  SD  MET A  85      -2.886  10.171 -16.454  1.00 89.61           S
ATOM   1069  CE  MET A  85      -3.279  10.625 -18.135  1.00 89.61           C
ATOM   1070 1HE  MET A  85      -3.126   9.766 -18.788  1.00 89.61           H
ATOM   1071 2HE  MET A  85      -4.320  10.944 -18.191  1.00 89.61           H
ATOM   1072 3HE  MET A  85      -2.631  11.442 -18.452  1.00 89.61           H
ATOM   1073  HN  MET A  85      -2.637   5.804 -18.290  1.00 89.61           H
ATOM   1074  N   PHE A  86      -2.883   5.417 -15.101  1.00 90.51           N
ATOM   1075  CA  PHE A  86      -2.969   4.806 -13.785  1.00 90.51           C
ATOM   1076  C   PHE A  86      -1.585   4.386 -13.285  1.00 90.51           C
ATOM   1077  O   PHE A  86      -1.285   4.512 -12.099  1.00 90.51           O
ATOM   1078  HA  PHE A  86      -3.386   5.552 -13.109  1.00 90.51           H
ATOM   1079  CB  PHE A  86      -3.847   3.562 -13.926  1.00 90.51           C
ATOM   1080 1HB  PHE A  86      -3.433   2.924 -14.708  1.00 90.51           H
ATOM   1081 2HB  PHE A  86      -3.806   2.994 -12.997  1.00 90.51           H
ATOM   1082  CG  PHE A  86      -5.309   3.866 -14.258  1.00 90.51           C
ATOM   1083  CD1 PHE A  86      -5.918   4.952 -13.712  1.00 90.51           C
ATOM   1084  HD1 PHE A  86      -5.365   5.606 -13.039  1.00 90.51           H
ATOM   1085  CD2 PHE A  86      -6.000   3.050 -15.098  1.00 90.51           C
ATOM   1086  HD2 PHE A  86      -5.512   2.179 -15.536  1.00 90.51           H
ATOM   1087  CE1 PHE A  86      -7.275   5.235 -14.020  1.00 90.51           C
ATOM   1088  HE1 PHE A  86      -7.764   6.105 -13.582  1.00 90.51           H
ATOM   1089  CE2 PHE A  86      -7.357   3.332 -15.406  1.00 90.51           C
ATOM   1090  HE2 PHE A  86      -7.911   2.678 -16.080  1.00 90.51           H
ATOM   1091  CZ  PHE A  86      -7.966   4.418 -14.860  1.00 90.51           C
ATOM   1092  HZ  PHE A  86      -9.008   4.635 -15.097  1.00 90.51           H
ATOM   1093  HN  PHE A  86      -3.280   4.878 -15.844  1.00 90.51           H
ATOM   1094  N   LEU A  87      -0.779   3.896 -14.215  1.00 88.28           N
ATOM   1095  CA  LEU A  87       0.561   3.442 -13.881  1.00 88.28           C
ATOM   1096  C   LEU A  87       1.395   4.634 -13.406  1.00 88.28           C
ATOM   1097  O   LEU A  87       2.227   4.496 -12.512  1.00 88.28           O
ATOM   1098  HA  LEU A  87       0.469   2.735 -13.057  1.00 88.28           H
ATOM   1099  CB  LEU A  87       1.180   2.688 -15.059  1.00 88.28           C
ATOM   1100 1HB  LEU A  87       1.100   3.313 -15.948  1.00 88.28           H
ATOM   1101 2HB  LEU A  87       2.243   2.553 -14.859  1.00 88.28           H
ATOM   1102  CG  LEU A  87       0.572   1.320 -15.374  1.00 88.28           C
ATOM   1103  HG  LEU A  87      -0.477   1.464 -15.634  1.00 88.28           H
ATOM   1104  CD1 LEU A  87       1.255   0.682 -16.585  1.00 88.28           C
ATOM   1105 1HD1 LEU A  87       1.131   1.328 -17.454  1.00 88.28           H
ATOM   1106 2HD1 LEU A  87       2.317   0.552 -16.377  1.00 88.28           H
ATOM   1107 3HD1 LEU A  87       0.803  -0.289 -16.787  1.00 88.28           H
ATOM   1108  CD2 LEU A  87       0.611   0.406 -14.147  1.00 88.28           C
ATOM   1109 1HD2 LEU A  87       1.645   0.265 -13.832  1.00 88.28           H
ATOM   1110 2HD2 LEU A  87       0.043   0.863 -13.336  1.00 88.28           H
ATOM   1111 3HD2 LEU A  87       0.172  -0.559 -14.399  1.00 88.28           H
ATOM   1112  HN  LEU A  87      -1.026   3.807 -15.180  1.00 88.28           H
ATOM   1113  N   LEU A  88       1.142   5.777 -14.027  1.00 90.51           N
ATOM   1114  CA  LEU A  88       1.811   7.005 -13.635  1.00 90.51           C
ATOM   1115  C   LEU A  88       1.475   7.320 -12.176  1.00 90.51           C
ATOM   1116  O   LEU A  88       2.371   7.543 -11.363  1.00 90.51           O
ATOM   1117  HA  LEU A  88       2.884   6.832 -13.712  1.00 90.51           H
ATOM   1118  CB  LEU A  88       1.464   8.137 -14.604  1.00 90.51           C
ATOM   1119 1HB  LEU A  88       1.850   7.877 -15.589  1.00 90.51           H
ATOM   1120 2HB  LEU A  88       0.379   8.194 -14.692  1.00 90.51           H
ATOM   1121  CG  LEU A  88       1.991   9.525 -14.231  1.00 90.51           C
ATOM   1122  HG  LEU A  88       1.754   9.709 -13.183  1.00 90.51           H
ATOM   1123  CD1 LEU A  88       3.513   9.589 -14.369  1.00 90.51           C
ATOM   1124 1HD1 LEU A  88       3.969   8.852 -13.708  1.00 90.51           H
ATOM   1125 2HD1 LEU A  88       3.794   9.374 -15.400  1.00 90.51           H
ATOM   1126 3HD1 LEU A  88       3.861  10.585 -14.098  1.00 90.51           H
ATOM   1127  CD2 LEU A  88       1.295  10.614 -15.050  1.00 90.51           C
ATOM   1128 1HD2 LEU A  88       1.478  10.444 -16.111  1.00 90.51           H
ATOM   1129 2HD2 LEU A  88       0.222  10.584 -14.857  1.00 90.51           H
ATOM   1130 3HD2 LEU A  88       1.688  11.590 -14.765  1.00 90.51           H
ATOM   1131  HN  LEU A  88       0.495   5.871 -14.784  1.00 90.51           H
ATOM   1132  N   ASN A  89       0.181   7.329 -11.889  1.00 94.02           N
ATOM   1133  CA  ASN A  89      -0.291   7.740 -10.577  1.00 94.02           C
ATOM   1134  C   ASN A  89       0.150   6.710  -9.536  1.00 94.02           C
ATOM   1135  O   ASN A  89       0.377   7.052  -8.376  1.00 94.02           O
ATOM   1136  HA  ASN A  89       0.152   8.721 -10.407  1.00 94.02           H
ATOM   1137  CB  ASN A  89      -1.819   7.822 -10.543  1.00 94.02           C
ATOM   1138 1HB  ASN A  89      -2.244   6.987 -11.099  1.00 94.02           H
ATOM   1139 2HB  ASN A  89      -2.168   7.731  -9.515  1.00 94.02           H
ATOM   1140  CG  ASN A  89      -2.310   9.142 -11.140  1.00 94.02           C
ATOM   1141  OD1 ASN A  89      -2.581  10.106 -10.443  1.00 94.02           O
ATOM   1142  ND2 ASN A  89      -2.409   9.133 -12.466  1.00 94.02           N
ATOM   1143 1HD2 ASN A  89      -2.170   8.308 -12.980  1.00 94.02           H
ATOM   1144 2HD2 ASN A  89      -2.722   9.950 -12.950  1.00 94.02           H
ATOM   1145  HN  ASN A  89      -0.536   7.063 -12.532  1.00 94.02           H
ATOM   1146  N   LEU A  90       0.259   5.468  -9.986  1.00 91.98           N
ATOM   1147  CA  LEU A  90       0.694   4.391  -9.114  1.00 91.98           C
ATOM   1148  C   LEU A  90       2.130   4.658  -8.659  1.00 91.98           C
ATOM   1149  O   LEU A  90       2.444   4.533  -7.476  1.00 91.98           O
ATOM   1150  HA  LEU A  90       0.047   4.398  -8.238  1.00 91.98           H
ATOM   1151  CB  LEU A  90       0.510   3.037  -9.802  1.00 91.98           C
ATOM   1152 1HB  LEU A  90      -0.521   2.967 -10.151  1.00 91.98           H
ATOM   1153 2HB  LEU A  90       1.147   3.010 -10.686  1.00 91.98           H
ATOM   1154  CG  LEU A  90       0.815   1.804  -8.950  1.00 91.98           C
ATOM   1155  HG  LEU A  90       1.804   1.931  -8.507  1.00 91.98           H
ATOM   1156  CD1 LEU A  90      -0.182   1.673  -7.797  1.00 91.98           C
ATOM   1157 1HD1 LEU A  90      -0.125   2.559  -7.164  1.00 91.98           H
ATOM   1158 2HD1 LEU A  90      -1.191   1.579  -8.199  1.00 91.98           H
ATOM   1159 3HD1 LEU A  90       0.058   0.789  -7.207  1.00 91.98           H
ATOM   1160  CD2 LEU A  90       0.865   0.540  -9.811  1.00 91.98           C
ATOM   1161 1HD2 LEU A  90      -0.098   0.396 -10.301  1.00 91.98           H
ATOM   1162 2HD2 LEU A  90       1.645   0.645 -10.566  1.00 91.98           H
ATOM   1163 3HD2 LEU A  90       1.084  -0.321  -9.180  1.00 91.98           H
ATOM   1164  HN  LEU A  90       0.056   5.195 -10.927  1.00 91.98           H
ATOM   1165  N   ALA A  91       2.965   5.021  -9.622  1.00 93.26           N
ATOM   1166  CA  ALA A  91       4.370   5.264  -9.342  1.00 93.26           C
ATOM   1167  C   ALA A  91       4.499   6.472  -8.413  1.00 93.26           C
ATOM   1168  O   ALA A  91       5.361   6.496  -7.536  1.00 93.26           O
ATOM   1169  HA  ALA A  91       4.765   4.383  -8.836  1.00 93.26           H
ATOM   1170  CB  ALA A  91       5.127   5.457 -10.658  1.00 93.26           C
ATOM   1171 1HB  ALA A  91       5.028   4.560 -11.269  1.00 93.26           H
ATOM   1172 2HB  ALA A  91       4.710   6.310 -11.195  1.00 93.26           H
ATOM   1173 3HB  ALA A  91       6.180   5.640 -10.448  1.00 93.26           H
ATOM   1174  HN  ALA A  91       2.696   5.149 -10.577  1.00 93.26           H
ATOM   1175  N   ILE A  92       3.629   7.446  -8.636  1.00 95.16           N
ATOM   1176  CA  ILE A  92       3.636   8.655  -7.831  1.00 95.16           C
ATOM   1177  C   ILE A  92       3.284   8.301  -6.384  1.00 95.16           C
ATOM   1178  O   ILE A  92       3.947   8.754  -5.452  1.00 95.16           O
ATOM   1179  HA  ILE A  92       4.650   9.056  -7.851  1.00 95.16           H
ATOM   1180  CB  ILE A  92       2.719   9.714  -8.445  1.00 95.16           C
ATOM   1181  HB  ILE A  92       1.760   9.247  -8.670  1.00 95.16           H
ATOM   1182  CG1 ILE A  92       3.288  10.233  -9.767  1.00 95.16           C
ATOM   1183 1HG1 ILE A  92       4.173  10.839  -9.572  1.00 95.16           H
ATOM   1184 2HG1 ILE A  92       3.607   9.393 -10.384  1.00 95.16           H
ATOM   1185  CG2 ILE A  92       2.447  10.847  -7.453  1.00 95.16           C
ATOM   1186 1HG2 ILE A  92       1.967  10.443  -6.563  1.00 95.16           H
ATOM   1187 2HG2 ILE A  92       3.389  11.320  -7.176  1.00 95.16           H
ATOM   1188 3HG2 ILE A  92       1.793  11.586  -7.916  1.00 95.16           H
ATOM   1189  CD1 ILE A  92       2.250  11.065 -10.523  1.00 95.16           C
ATOM   1190 1HD1 ILE A  92       1.377  10.448 -10.737  1.00 95.16           H
ATOM   1191 2HD1 ILE A  92       1.952  11.917  -9.912  1.00 95.16           H
ATOM   1192 3HD1 ILE A  92       2.681  11.421 -11.458  1.00 95.16           H
ATOM   1193  HN  ILE A  92       2.930   7.419  -9.351  1.00 95.16           H
ATOM   1194  N   ALA A  93       2.242   7.496  -6.243  1.00 95.30           N
ATOM   1195  CA  ALA A  93       1.755   7.126  -4.924  1.00 95.30           C
ATOM   1196  C   ALA A  93       2.863   6.396  -4.163  1.00 95.30           C
ATOM   1197  O   ALA A  93       3.065   6.635  -2.973  1.00 95.30           O
ATOM   1198  HA  ALA A  93       1.506   8.045  -4.393  1.00 95.30           H
ATOM   1199  CB  ALA A  93       0.489   6.279  -5.066  1.00 95.30           C
ATOM   1200 1HB  ALA A  93      -0.276   6.854  -5.588  1.00 95.30           H
ATOM   1201 2HB  ALA A  93       0.717   5.378  -5.635  1.00 95.30           H
ATOM   1202 3HB  ALA A  93       0.124   6.003  -4.077  1.00 95.30           H
ATOM   1203  HN  ALA A  93       1.734   7.098  -7.007  1.00 95.30           H
ATOM   1204  N   ASP A  94       3.551   5.520  -4.879  1.00 94.57           N
ATOM   1205  CA  ASP A  94       4.615   4.733  -4.279  1.00 94.57           C
ATOM   1206  C   ASP A  94       5.731   5.667  -3.806  1.00 94.57           C
ATOM   1207  O   ASP A  94       6.229   5.531  -2.690  1.00 94.57           O
ATOM   1208  HA  ASP A  94       4.144   4.196  -3.455  1.00 94.57           H
ATOM   1209  CB  ASP A  94       5.215   3.754  -5.290  1.00 94.57           C
ATOM   1210 1HB  ASP A  94       5.351   4.255  -6.249  1.00 94.57           H
ATOM   1211 2HB  ASP A  94       6.202   3.437  -4.954  1.00 94.57           H
ATOM   1212  CG  ASP A  94       4.314   2.531  -5.471  1.00 94.57           C
ATOM   1213  OD1 ASP A  94       3.647   2.166  -4.478  1.00 94.57           O
ATOM   1214  OD2 ASP A  94       4.311   1.989  -6.597  1.00 94.57           O
ATOM   1215  HN  ASP A  94       3.393   5.344  -5.851  1.00 94.57           H
ATOM   1216  N   LEU A  95       6.090   6.596  -4.680  1.00 95.90           N
ATOM   1217  CA  LEU A  95       7.186   7.507  -4.395  1.00 95.90           C
ATOM   1218  C   LEU A  95       6.880   8.282  -3.112  1.00 95.90           C
ATOM   1219  O   LEU A  95       7.751   8.447  -2.259  1.00 95.90           O
ATOM   1220  HA  LEU A  95       8.078   6.903  -4.229  1.00 95.90           H
ATOM   1221  CB  LEU A  95       7.466   8.403  -5.603  1.00 95.90           C
ATOM   1222 1HB  LEU A  95       6.512   8.737  -6.011  1.00 95.90           H
ATOM   1223 2HB  LEU A  95       7.992   9.292  -5.257  1.00 95.90           H
ATOM   1224  CG  LEU A  95       8.279   7.771  -6.734  1.00 95.90           C
ATOM   1225  HG  LEU A  95       7.731   6.905  -7.106  1.00 95.90           H
ATOM   1226  CD1 LEU A  95       8.439   8.743  -7.905  1.00 95.90           C
ATOM   1227 1HD1 LEU A  95       7.455   9.012  -8.290  1.00 95.90           H
ATOM   1228 2HD1 LEU A  95       8.954   9.641  -7.564  1.00 95.90           H
ATOM   1229 3HD1 LEU A  95       9.021   8.268  -8.695  1.00 95.90           H
ATOM   1230  CD2 LEU A  95       9.629   7.264  -6.222  1.00 95.90           C
ATOM   1231 1HD2 LEU A  95      10.196   8.097  -5.807  1.00 95.90           H
ATOM   1232 2HD2 LEU A  95       9.465   6.515  -5.447  1.00 95.90           H
ATOM   1233 3HD2 LEU A  95      10.187   6.819  -7.046  1.00 95.90           H
ATOM   1234  HN  LEU A  95       5.648   6.731  -5.567  1.00 95.90           H
ATOM   1235  N   LEU A  96       5.639   8.736  -3.015  1.00 95.45           N
ATOM   1236  CA  LEU A  96       5.235   9.578  -1.903  1.00 95.45           C
ATOM   1237  C   LEU A  96       5.461   8.825  -0.590  1.00 95.45           C
ATOM   1238  O   LEU A  96       5.878   9.416   0.405  1.00 95.45           O
ATOM   1239  HA  LEU A  96       5.877  10.459  -1.910  1.00 95.45           H
ATOM   1240  CB  LEU A  96       3.797  10.064  -2.093  1.00 95.45           C
ATOM   1241 1HB  LEU A  96       3.175   9.206  -2.348  1.00 95.45           H
ATOM   1242 2HB  LEU A  96       3.435  10.449  -1.139  1.00 95.45           H
ATOM   1243  CG  LEU A  96       3.588  11.143  -3.158  1.00 95.45           C
ATOM   1244  HG  LEU A  96       3.883  10.732  -4.123  1.00 95.45           H
ATOM   1245  CD1 LEU A  96       2.112  11.532  -3.263  1.00 95.45           C
ATOM   1246 1HD1 LEU A  96       1.524  10.655  -3.535  1.00 95.45           H
ATOM   1247 2HD1 LEU A  96       1.769  11.917  -2.303  1.00 95.45           H
ATOM   1248 3HD1 LEU A  96       1.993  12.300  -4.027  1.00 95.45           H
ATOM   1249  CD2 LEU A  96       4.483  12.356  -2.892  1.00 95.45           C
ATOM   1250 1HD2 LEU A  96       4.243  12.777  -1.916  1.00 95.45           H
ATOM   1251 2HD2 LEU A  96       5.528  12.047  -2.907  1.00 95.45           H
ATOM   1252 3HD2 LEU A  96       4.315  13.107  -3.663  1.00 95.45           H
ATOM   1253  HN  LEU A  96       4.917   8.538  -3.679  1.00 95.45           H
ATOM   1254  N   PHE A  97       5.175   7.532  -0.630  1.00 96.06           N
ATOM   1255  CA  PHE A  97       5.328   6.695   0.548  1.00 96.06           C
ATOM   1256  C   PHE A  97       6.805   6.424   0.840  1.00 96.06           C
ATOM   1257  O   PHE A  97       7.249   6.553   1.980  1.00 96.06           O
ATOM   1258  HA  PHE A  97       4.886   7.234   1.386  1.00 96.06           H
ATOM   1259  CB  PHE A  97       4.627   5.369   0.248  1.00 96.06           C
ATOM   1260 1HB  PHE A  97       3.549   5.529   0.253  1.00 96.06           H
ATOM   1261 2HB  PHE A  97       4.897   5.047  -0.758  1.00 96.06           H
ATOM   1262  CG  PHE A  97       4.967   4.249   1.233  1.00 96.06           C
ATOM   1263  CD1 PHE A  97       5.566   3.111   0.790  1.00 96.06           C
ATOM   1264  HD1 PHE A  97       5.805   2.998  -0.267  1.00 96.06           H
ATOM   1265  CD2 PHE A  97       4.669   4.391   2.553  1.00 96.06           C
ATOM   1266  HD2 PHE A  97       4.188   5.302   2.908  1.00 96.06           H
ATOM   1267  CE1 PHE A  97       5.881   2.072   1.705  1.00 96.06           C
ATOM   1268  HE1 PHE A  97       6.362   1.160   1.350  1.00 96.06           H
ATOM   1269  CE2 PHE A  97       4.984   3.352   3.468  1.00 96.06           C
ATOM   1270  HE2 PHE A  97       4.745   3.465   4.525  1.00 96.06           H
ATOM   1271  CZ  PHE A  97       5.583   2.214   3.025  1.00 96.06           C
ATOM   1272  HZ  PHE A  97       5.825   1.417   3.727  1.00 96.06           H
ATOM   1273  HN  PHE A  97       4.846   7.057  -1.446  1.00 96.06           H
ATOM   1274  N   LEU A  98       7.524   6.054  -0.209  1.00 95.78           N
ATOM   1275  CA  LEU A  98       8.895   5.599  -0.053  1.00 95.78           C
ATOM   1276  C   LEU A  98       9.710   6.682   0.657  1.00 95.78           C
ATOM   1277  O   LEU A  98      10.578   6.377   1.473  1.00 95.78           O
ATOM   1278  HA  LEU A  98       8.875   4.712   0.580  1.00 95.78           H
ATOM   1279  CB  LEU A  98       9.477   5.178  -1.404  1.00 95.78           C
ATOM   1280 1HB  LEU A  98       9.306   5.983  -2.118  1.00 95.78           H
ATOM   1281 2HB  LEU A  98      10.557   5.073  -1.295  1.00 95.78           H
ATOM   1282  CG  LEU A  98       8.924   3.881  -1.998  1.00 95.78           C
ATOM   1283  HG  LEU A  98       7.840   3.889  -1.884  1.00 95.78           H
ATOM   1284  CD1 LEU A  98       9.221   3.793  -3.496  1.00 95.78           C
ATOM   1285 1HD1 LEU A  98       8.758   4.637  -4.008  1.00 95.78           H
ATOM   1286 2HD1 LEU A  98      10.299   3.818  -3.655  1.00 95.78           H
ATOM   1287 3HD1 LEU A  98       8.816   2.862  -3.893  1.00 95.78           H
ATOM   1288  CD2 LEU A  98       9.449   2.662  -1.237  1.00 95.78           C
ATOM   1289 1HD2 LEU A  98      10.537   2.637  -1.297  1.00 95.78           H
ATOM   1290 2HD2 LEU A  98       9.144   2.726  -0.193  1.00 95.78           H
ATOM   1291 3HD2 LEU A  98       9.040   1.753  -1.680  1.00 95.78           H
ATOM   1292  HN  LEU A  98       7.186   6.061  -1.150  1.00 95.78           H
ATOM   1293  N   VAL A  99       9.401   7.926   0.320  1.00 95.91           N
ATOM   1294  CA  VAL A  99      10.133   9.054   0.870  1.00 95.91           C
ATOM   1295  C   VAL A  99       9.968   9.070   2.391  1.00 95.91           C
ATOM   1296  O   VAL A  99      10.742   9.716   3.096  1.00 95.91           O
ATOM   1297  HA  VAL A  99      11.187   8.910   0.633  1.00 95.91           H
ATOM   1298  CB  VAL A  99       9.671  10.352   0.205  1.00 95.91           C
ATOM   1299  HB  VAL A  99       8.583  10.387   0.259  1.00 95.91           H
ATOM   1300  CG1 VAL A  99      10.217  11.573   0.948  1.00 95.91           C
ATOM   1301 1HG1 VAL A  99       9.860  11.562   1.978  1.00 95.91           H
ATOM   1302 2HG1 VAL A  99      11.307  11.545   0.941  1.00 95.91           H
ATOM   1303 3HG1 VAL A  99       9.873  12.482   0.455  1.00 95.91           H
ATOM   1304  CG2 VAL A  99      10.070  10.384  -1.271  1.00 95.91           C
ATOM   1305 1HG2 VAL A  99      11.155  10.315  -1.356  1.00 95.91           H
ATOM   1306 2HG2 VAL A  99       9.611   9.543  -1.790  1.00 95.91           H
ATOM   1307 3HG2 VAL A  99       9.730  11.318  -1.719  1.00 95.91           H
ATOM   1308  HN  VAL A  99       8.667   8.167  -0.315  1.00 95.91           H
ATOM   1309  N   THR A 100       8.956   8.351   2.853  1.00 95.18           N
ATOM   1310  CA  THR A 100       8.640   8.327   4.271  1.00 95.18           C
ATOM   1311  C   THR A 100       9.429   7.221   4.974  1.00 95.18           C
ATOM   1312  O   THR A 100       9.546   7.219   6.199  1.00 95.18           O
ATOM   1313  HA  THR A 100       8.955   9.273   4.710  1.00 95.18           H
ATOM   1314  CB  THR A 100       7.124   8.177   4.415  1.00 95.18           C
ATOM   1315  HB  THR A 100       6.800   8.449   5.420  1.00 95.18           H
ATOM   1316  OG1 THR A 100       6.870   6.828   4.031  1.00 95.18           O
ATOM   1317  HG1 THR A 100       6.831   6.759   3.034  1.00 95.18           H
ATOM   1318  CG2 THR A 100       6.353   9.009   3.388  1.00 95.18           C
ATOM   1319 1HG2 THR A 100       6.627   8.690   2.383  1.00 95.18           H
ATOM   1320 2HG2 THR A 100       6.600  10.063   3.515  1.00 95.18           H
ATOM   1321 3HG2 THR A 100       5.282   8.866   3.535  1.00 95.18           H
ATOM   1322  HN  THR A 100       8.358   7.793   2.277  1.00 95.18           H
ATOM   1323  N   LEU A 101       9.951   6.307   4.169  1.00 94.88           N
ATOM   1324  CA  LEU A 101      10.590   5.116   4.703  1.00 94.88           C
ATOM   1325  C   LEU A 101      11.832   5.522   5.498  1.00 94.88           C
ATOM   1326  O   LEU A 101      12.101   4.967   6.563  1.00 94.88           O
ATOM   1327  HA  LEU A 101       9.883   4.644   5.385  1.00 94.88           H
ATOM   1328  CB  LEU A 101      10.877   4.114   3.584  1.00 94.88           C
ATOM   1329 1HB  LEU A 101      11.383   4.639   2.774  1.00 94.88           H
ATOM   1330 2HB  LEU A 101      11.572   3.365   3.963  1.00 94.88           H
ATOM   1331  CG  LEU A 101       9.660   3.391   3.002  1.00 94.88           C
ATOM   1332  HG  LEU A 101       9.030   4.129   2.505  1.00 94.88           H
ATOM   1333  CD1 LEU A 101      10.082   2.370   1.944  1.00 94.88           C
ATOM   1334 1HD1 LEU A 101      10.605   2.880   1.135  1.00 94.88           H
ATOM   1335 2HD1 LEU A 101      10.744   1.631   2.396  1.00 94.88           H
ATOM   1336 3HD1 LEU A 101       9.198   1.871   1.548  1.00 94.88           H
ATOM   1337  CD2 LEU A 101       8.819   2.754   4.111  1.00 94.88           C
ATOM   1338 1HD2 LEU A 101       9.426   2.032   4.657  1.00 94.88           H
ATOM   1339 2HD2 LEU A 101       8.472   3.528   4.795  1.00 94.88           H
ATOM   1340 3HD2 LEU A 101       7.961   2.247   3.670  1.00 94.88           H
ATOM   1341  HN  LEU A 101       9.943   6.370   3.171  1.00 94.88           H
ATOM   1342  N   PRO A 102      12.609   6.493   4.999  1.00 94.73           N
ATOM   1343  CA  PRO A 102      13.819   6.927   5.702  1.00 94.73           C
ATOM   1344  C   PRO A 102      13.543   7.301   7.149  1.00 94.73           C
ATOM   1345  O   PRO A 102      14.328   6.977   8.038  1.00 94.73           O
ATOM   1346  HA  PRO A 102      14.538   6.109   5.751  1.00 94.73           H
ATOM   1347  CB  PRO A 102      14.300   8.130   4.886  1.00 94.73           C
ATOM   1348 1HB  PRO A 102      13.897   9.065   5.275  1.00 94.73           H
ATOM   1349 2HB  PRO A 102      15.386   8.219   4.906  1.00 94.73           H
ATOM   1350  CG  PRO A 102      13.784   7.834   3.483  1.00 94.73           C
ATOM   1351 1HG  PRO A 102      13.732   8.735   2.873  1.00 94.73           H
ATOM   1352 2HG  PRO A 102      14.434   7.139   2.951  1.00 94.73           H
ATOM   1353  CD  PRO A 102      12.408   7.242   3.745  1.00 94.73           C
ATOM   1354 1HD  PRO A 102      11.649   8.016   3.859  1.00 94.73           H
ATOM   1355 2HD  PRO A 102      12.083   6.598   2.929  1.00 94.73           H
ATOM   1356  N   PHE A 103      12.423   7.981   7.347  1.00 94.54           N
ATOM   1357  CA  PHE A 103      12.055   8.447   8.674  1.00 94.54           C
ATOM   1358  C   PHE A 103      11.712   7.272   9.592  1.00 94.54           C
ATOM   1359  O   PHE A 103      12.061   7.278  10.771  1.00 94.54           O
ATOM   1360  HA  PHE A 103      12.914   8.983   9.078  1.00 94.54           H
ATOM   1361  CB  PHE A 103      10.816   9.330   8.511  1.00 94.54           C
ATOM   1362 1HB  PHE A 103      10.039   8.757   8.005  1.00 94.54           H
ATOM   1363 2HB  PHE A 103      10.433   9.586   9.498  1.00 94.54           H
ATOM   1364  CG  PHE A 103      11.070  10.619   7.727  1.00 94.54           C
ATOM   1365  CD1 PHE A 103      11.455  11.748   8.382  1.00 94.54           C
ATOM   1366  HD1 PHE A 103      11.582  11.733   9.464  1.00 94.54           H
ATOM   1367  CD2 PHE A 103      10.911  10.637   6.377  1.00 94.54           C
ATOM   1368  HD2 PHE A 103      10.603   9.732   5.852  1.00 94.54           H
ATOM   1369  CE1 PHE A 103      11.690  12.945   7.655  1.00 94.54           C
ATOM   1370  HE1 PHE A 103      11.998  13.849   8.179  1.00 94.54           H
ATOM   1371  CE2 PHE A 103      11.147  11.834   5.650  1.00 94.54           C
ATOM   1372  HE2 PHE A 103      11.019  11.848   4.567  1.00 94.54           H
ATOM   1373  CZ  PHE A 103      11.531  12.962   6.304  1.00 94.54           C
ATOM   1374  HZ  PHE A 103      11.712  13.881   5.746  1.00 94.54           H
ATOM   1375  HN  PHE A 103      11.774   8.214   6.623  1.00 94.54           H
ATOM   1376  N   TRP A 104      11.033   6.291   9.015  1.00 92.64           N
ATOM   1377  CA  TRP A 104      10.659   5.101   9.761  1.00 92.64           C
ATOM   1378  C   TRP A 104      11.943   4.377  10.170  1.00 92.64           C
ATOM   1379  O   TRP A 104      12.015   3.797  11.253  1.00 92.64           O
ATOM   1380  HA  TRP A 104      10.113   5.421  10.648  1.00 92.64           H
ATOM   1381  CB  TRP A 104       9.710   4.220   8.947  1.00 92.64           C
ATOM   1382 1HB  TRP A 104      10.076   4.158   7.922  1.00 92.64           H
ATOM   1383 2HB  TRP A 104       9.730   3.208   9.353  1.00 92.64           H
ATOM   1384  CG  TRP A 104       8.263   4.716   8.927  1.00 92.64           C
ATOM   1385  CD1 TRP A 104       7.517   5.045   7.863  1.00 92.64           C
ATOM   1386  HD1 TRP A 104       7.866   4.997   6.832  1.00 92.64           H
ATOM   1387  CD2 TRP A 104       7.411   4.928  10.073  1.00 92.64           C
ATOM   1388  NE1 TRP A 104       6.253   5.452   8.238  1.00 92.64           N
ATOM   1389  HE1 TRP A 104       5.520   5.746   7.624  1.00 92.64           H
ATOM   1390  CE2 TRP A 104       6.186   5.379   9.624  1.00 92.64           C
ATOM   1391  CE3 TRP A 104       7.667   4.746  11.443  1.00 92.64           C
ATOM   1392  HE3 TRP A 104       8.625   4.391  11.823  1.00 92.64           H
ATOM   1393  CZ2 TRP A 104       5.121   5.685  10.480  1.00 92.64           C
ATOM   1394  HZ2 TRP A 104       4.163   6.039  10.100  1.00 92.64           H
ATOM   1395  CZ3 TRP A 104       6.592   5.056  12.285  1.00 92.64           C
ATOM   1396  HZ3 TRP A 104       6.738   4.932  13.359  1.00 92.64           H
ATOM   1397  CH2 TRP A 104       5.353   5.510  11.849  1.00 92.64           C
ATOM   1398  HH2 TRP A 104       4.566   5.730  12.570  1.00 92.64           H
ATOM   1399  HN  TRP A 104      10.740   6.300   8.059  1.00 92.64           H
ATOM   1400  N   ALA A 105      12.926   4.433   9.282  1.00 94.14           N
ATOM   1401  CA  ALA A 105      14.183   3.743   9.513  1.00 94.14           C
ATOM   1402  C   ALA A 105      14.861   4.328  10.753  1.00 94.14           C
ATOM   1403  O   ALA A 105      15.325   3.587  11.619  1.00 94.14           O
ATOM   1404  HA  ALA A 105      13.957   2.693   9.694  1.00 94.14           H
ATOM   1405  CB  ALA A 105      15.061   3.850   8.264  1.00 94.14           C
ATOM   1406 1HB  ALA A 105      14.546   3.394   7.418  1.00 94.14           H
ATOM   1407 2HB  ALA A 105      15.257   4.900   8.047  1.00 94.14           H
ATOM   1408 3HB  ALA A 105      16.004   3.332   8.437  1.00 94.14           H
ATOM   1409  HN  ALA A 105      12.872   4.938   8.421  1.00 94.14           H
ATOM   1410  N   ILE A 106      14.898   5.652  10.800  1.00 93.81           N
ATOM   1411  CA  ILE A 106      15.545   6.344  11.901  1.00 93.81           C
ATOM   1412  C   ILE A 106      14.791   6.045  13.199  1.00 93.81           C
ATOM   1413  O   ILE A 106      15.406   5.783  14.232  1.00 93.81           O
ATOM   1414  HA  ILE A 106      16.556   5.946  11.989  1.00 93.81           H
ATOM   1415  CB  ILE A 106      15.672   7.838  11.595  1.00 93.81           C
ATOM   1416  HB  ILE A 106      14.704   8.198  11.246  1.00 93.81           H
ATOM   1417  CG1 ILE A 106      16.678   8.083  10.468  1.00 93.81           C
ATOM   1418 1HG1 ILE A 106      17.691   7.932  10.841  1.00 93.81           H
ATOM   1419 2HG1 ILE A 106      16.520   7.356   9.671  1.00 93.81           H
ATOM   1420  CG2 ILE A 106      16.021   8.629  12.857  1.00 93.81           C
ATOM   1421 1HG2 ILE A 106      15.237   8.490  13.601  1.00 93.81           H
ATOM   1422 2HG2 ILE A 106      16.970   8.272  13.258  1.00 93.81           H
ATOM   1423 3HG2 ILE A 106      16.105   9.687  12.611  1.00 93.81           H
ATOM   1424  CD1 ILE A 106      16.540   9.500   9.909  1.00 93.81           C
ATOM   1425 1HD1 ILE A 106      15.533   9.639   9.515  1.00 93.81           H
ATOM   1426 2HD1 ILE A 106      16.722  10.223  10.703  1.00 93.81           H
ATOM   1427 3HD1 ILE A 106      17.266   9.647   9.110  1.00 93.81           H
ATOM   1428  HN  ILE A 106      14.497   6.247  10.104  1.00 93.81           H
ATOM   1429  N   ALA A 107      13.471   6.093  13.104  1.00 92.50           N
ATOM   1430  CA  ALA A 107      12.629   5.932  14.277  1.00 92.50           C
ATOM   1431  C   ALA A 107      12.807   4.519  14.837  1.00 92.50           C
ATOM   1432  O   ALA A 107      12.734   4.314  16.047  1.00 92.50           O
ATOM   1433  HA  ALA A 107      12.959   6.654  15.024  1.00 92.50           H
ATOM   1434  CB  ALA A 107      11.175   6.234  13.908  1.00 92.50           C
ATOM   1435 1HB  ALA A 107      11.098   7.259  13.544  1.00 92.50           H
ATOM   1436 2HB  ALA A 107      10.848   5.546  13.129  1.00 92.50           H
ATOM   1437 3HB  ALA A 107      10.544   6.113  14.789  1.00 92.50           H
ATOM   1438  HN  ALA A 107      12.977   6.239  12.246  1.00 92.50           H
ATOM   1439  N   ALA A 108      13.037   3.582  13.929  1.00 91.77           N
ATOM   1440  CA  ALA A 108      13.196   2.190  14.314  1.00 91.77           C
ATOM   1441  C   ALA A 108      14.580   1.992  14.935  1.00 91.77           C
ATOM   1442  O   ALA A 108      14.747   1.176  15.840  1.00 91.77           O
ATOM   1443  HA  ALA A 108      12.436   1.964  15.062  1.00 91.77           H
ATOM   1444  CB  ALA A 108      12.970   1.294  13.095  1.00 91.77           C
ATOM   1445 1HB  ALA A 108      11.963   1.452  12.709  1.00 91.77           H
ATOM   1446 2HB  ALA A 108      13.698   1.542  12.322  1.00 91.77           H
ATOM   1447 3HB  ALA A 108      13.089   0.250  13.384  1.00 91.77           H
ATOM   1448  HN  ALA A 108      13.115   3.761  12.948  1.00 91.77           H
ATOM   1449  N   ALA A 109      15.537   2.752  14.424  1.00 91.49           N
ATOM   1450  CA  ALA A 109      16.924   2.576  14.819  1.00 91.49           C
ATOM   1451  C   ALA A 109      17.094   3.011  16.276  1.00 91.49           C
ATOM   1452  O   ALA A 109      17.881   2.423  17.016  1.00 91.49           O
ATOM   1453  HA  ALA A 109      17.161   1.515  14.736  1.00 91.49           H
ATOM   1454  CB  ALA A 109      17.830   3.359  13.867  1.00 91.49           C
ATOM   1455 1HB  ALA A 109      17.693   2.991  12.850  1.00 91.49           H
ATOM   1456 2HB  ALA A 109      17.573   4.417  13.908  1.00 91.49           H
ATOM   1457 3HB  ALA A 109      18.871   3.227  14.164  1.00 91.49           H
ATOM   1458  HN  ALA A 109      15.378   3.476  13.752  1.00 91.49           H
ATOM   1459  N   ASP A 110      16.344   4.039  16.644  1.00 87.75           N
ATOM   1460  CA  ASP A 110      16.498   4.647  17.955  1.00 87.75           C
ATOM   1461  C   ASP A 110      15.126   5.082  18.475  1.00 87.75           C
ATOM   1462  O   ASP A 110      14.382   4.272  19.026  1.00 87.75           O
ATOM   1463  HA  ASP A 110      16.953   3.876  18.576  1.00 87.75           H
ATOM   1464  CB  ASP A 110      17.392   5.886  17.886  1.00 87.75           C
ATOM   1465 1HB  ASP A 110      18.361   5.617  17.465  1.00 87.75           H
ATOM   1466 2HB  ASP A 110      16.947   6.623  17.217  1.00 87.75           H
ATOM   1467  CG  ASP A 110      17.586   6.500  19.274  1.00 87.75           C
ATOM   1468  OD1 ASP A 110      17.239   5.807  20.255  1.00 87.75           O
ATOM   1469  OD2 ASP A 110      18.076   7.649  19.323  1.00 87.75           O
ATOM   1470  HN  ASP A 110      15.642   4.455  16.065  1.00 87.75           H
ATOM   1471  N   GLN A 111      14.833   6.359  18.280  1.00 87.63           N
ATOM   1472  CA  GLN A 111      13.549   6.903  18.690  1.00 87.63           C
ATOM   1473  C   GLN A 111      13.084   7.970  17.697  1.00 87.63           C
ATOM   1474  O   GLN A 111      13.856   8.413  16.848  1.00 87.63           O
ATOM   1475  HA  GLN A 111      12.859   6.059  18.677  1.00 87.63           H
ATOM   1476  CB  GLN A 111      13.621   7.470  20.109  1.00 87.63           C
ATOM   1477 1HB  GLN A 111      12.643   7.851  20.403  1.00 87.63           H
ATOM   1478 2HB  GLN A 111      13.877   6.675  20.810  1.00 87.63           H
ATOM   1479  CG  GLN A 111      14.660   8.590  20.200  1.00 87.63           C
ATOM   1480 1HG  GLN A 111      15.641   8.205  19.921  1.00 87.63           H
ATOM   1481 2HG  GLN A 111      14.413   9.378  19.489  1.00 87.63           H
ATOM   1482  CD  GLN A 111      14.717   9.171  21.615  1.00 87.63           C
ATOM   1483  OE1 GLN A 111      13.707   9.429  22.249  1.00 87.63           O
ATOM   1484  NE2 GLN A 111      15.951   9.362  22.071  1.00 87.63           N
ATOM   1485 1HE2 GLN A 111      16.738   9.128  21.499  1.00 87.63           H
ATOM   1486 2HE2 GLN A 111      16.093   9.738  22.987  1.00 87.63           H
ATOM   1487  HN  GLN A 111      15.453   7.017  17.853  1.00 87.63           H
ATOM   1488  N   TRP A 112      11.822   8.352  17.835  1.00 90.51           N
ATOM   1489  CA  TRP A 112      11.256   9.387  16.987  1.00 90.51           C
ATOM   1490  C   TRP A 112      11.856  10.728  17.415  1.00 90.51           C
ATOM   1491  O   TRP A 112      11.564  11.225  18.502  1.00 90.51           O
ATOM   1492  HA  TRP A 112      11.537   9.165  15.958  1.00 90.51           H
ATOM   1493  CB  TRP A 112       9.728   9.369  17.047  1.00 90.51           C
ATOM   1494 1HB  TRP A 112       9.378   8.359  16.836  1.00 90.51           H
ATOM   1495 2HB  TRP A 112       9.411   9.611  18.061  1.00 90.51           H
ATOM   1496  CG  TRP A 112       9.056  10.340  16.073  1.00 90.51           C
ATOM   1497  CD1 TRP A 112       8.656  11.597  16.307  1.00 90.51           C
ATOM   1498  HD1 TRP A 112       8.764  12.108  17.263  1.00 90.51           H
ATOM   1499  CD2 TRP A 112       8.720  10.080  14.694  1.00 90.51           C
ATOM   1500  NE1 TRP A 112       8.089  12.164  15.184  1.00 90.51           N
ATOM   1501  HE1 TRP A 112       7.717  13.090  15.111  1.00 90.51           H
ATOM   1502  CE2 TRP A 112       8.129  11.212  14.172  1.00 90.51           C
ATOM   1503  CE3 TRP A 112       8.909   8.925  13.914  1.00 90.51           C
ATOM   1504  HE3 TRP A 112       9.373   8.019  14.303  1.00 90.51           H
ATOM   1505  CZ2 TRP A 112       7.679  11.301  12.849  1.00 90.51           C
ATOM   1506  HZ2 TRP A 112       7.215  12.208  12.460  1.00 90.51           H
ATOM   1507  CZ3 TRP A 112       8.454   9.031  12.594  1.00 90.51           C
ATOM   1508  HZ3 TRP A 112       8.576   8.163  11.945  1.00 90.51           H
ATOM   1509  CH2 TRP A 112       7.857  10.163  12.053  1.00 90.51           C
ATOM   1510  HH2 TRP A 112       7.529  10.166  11.014  1.00 90.51           H
ATOM   1511  HN  TRP A 112      11.193   7.967  18.510  1.00 90.51           H
ATOM   1512  N   LYS A 113      12.683  11.277  16.537  1.00 91.44           N
ATOM   1513  CA  LYS A 113      13.430  12.480  16.864  1.00 91.44           C
ATOM   1514  C   LYS A 113      12.748  13.689  16.220  1.00 91.44           C
ATOM   1515  O   LYS A 113      13.191  14.823  16.398  1.00 91.44           O
ATOM   1516  HA  LYS A 113      13.398  12.601  17.946  1.00 91.44           H
ATOM   1517  CB  LYS A 113      14.900  12.321  16.470  1.00 91.44           C
ATOM   1518 1HB  LYS A 113      14.972  12.071  15.411  1.00 91.44           H
ATOM   1519 2HB  LYS A 113      15.422  13.267  16.610  1.00 91.44           H
ATOM   1520  CG  LYS A 113      15.576  11.231  17.304  1.00 91.44           C
ATOM   1521 1HG  LYS A 113      15.533  11.497  18.360  1.00 91.44           H
ATOM   1522 2HG  LYS A 113      15.035  10.292  17.189  1.00 91.44           H
ATOM   1523  CD  LYS A 113      17.034  11.041  16.879  1.00 91.44           C
ATOM   1524 1HD  LYS A 113      17.079  10.814  15.814  1.00 91.44           H
ATOM   1525 2HD  LYS A 113      17.585  11.969  17.031  1.00 91.44           H
ATOM   1526  CE  LYS A 113      17.694   9.914  17.675  1.00 91.44           C
ATOM   1527 1HE  LYS A 113      17.669  10.149  18.739  1.00 91.44           H
ATOM   1528 2HE  LYS A 113      17.135   8.988  17.540  1.00 91.44           H
ATOM   1529  NZ  LYS A 113      19.095   9.722  17.237  1.00 91.44           N
ATOM   1530 1HZ  LYS A 113      19.500   8.935  17.734  1.00 91.44           H
ATOM   1531 2HZ  LYS A 113      19.115   9.539  16.240  1.00 91.44           H
ATOM   1532 3HZ  LYS A 113      19.630  10.559  17.438  1.00 91.44           H
ATOM   1533  HN  LYS A 113      12.846  10.914  15.620  1.00 91.44           H
ATOM   1534  N   PHE A 114      11.682  13.405  15.486  1.00 92.79           N
ATOM   1535  CA  PHE A 114      11.069  14.413  14.637  1.00 92.79           C
ATOM   1536  C   PHE A 114       9.843  15.028  15.314  1.00 92.79           C
ATOM   1537  O   PHE A 114       9.352  14.504  16.312  1.00 92.79           O
ATOM   1538  HA  PHE A 114      11.815  15.188  14.465  1.00 92.79           H
ATOM   1539  CB  PHE A 114      10.628  13.707  13.353  1.00 92.79           C
ATOM   1540 1HB  PHE A 114       9.810  13.025  13.588  1.00 92.79           H
ATOM   1541 2HB  PHE A 114      10.234  14.449  12.659  1.00 92.79           H
ATOM   1542  CG  PHE A 114      11.743  12.922  12.660  1.00 92.79           C
ATOM   1543  CD1 PHE A 114      12.700  13.581  11.953  1.00 92.79           C
ATOM   1544  HD1 PHE A 114      12.672  14.668  11.880  1.00 92.79           H
ATOM   1545  CD2 PHE A 114      11.777  11.565  12.750  1.00 92.79           C
ATOM   1546  HD2 PHE A 114      11.011  11.037  13.316  1.00 92.79           H
ATOM   1547  CE1 PHE A 114      13.735  12.853  11.309  1.00 92.79           C
ATOM   1548  HE1 PHE A 114      14.501  13.381  10.742  1.00 92.79           H
ATOM   1549  CE2 PHE A 114      12.813  10.837  12.106  1.00 92.79           C
ATOM   1550  HE2 PHE A 114      12.840   9.750  12.178  1.00 92.79           H
ATOM   1551  CZ  PHE A 114      13.769  11.496  11.399  1.00 92.79           C
ATOM   1552  HZ  PHE A 114      14.564  10.937  10.905  1.00 92.79           H
ATOM   1553  HN  PHE A 114      11.239  12.509  15.466  1.00 92.79           H
ATOM   1554  N   GLN A 115       9.384  16.132  14.743  1.00 93.39           N
ATOM   1555  CA  GLN A 115       8.248  16.847  15.301  1.00 93.39           C
ATOM   1556  C   GLN A 115       6.955  16.071  15.044  1.00 93.39           C
ATOM   1557  O   GLN A 115       6.922  15.172  14.205  1.00 93.39           O
ATOM   1558  HA  GLN A 115       8.439  16.902  16.373  1.00 93.39           H
ATOM   1559  CB  GLN A 115       8.160  18.265  14.734  1.00 93.39           C
ATOM   1560 1HB  GLN A 115       8.167  18.225  13.644  1.00 93.39           H
ATOM   1561 2HB  GLN A 115       7.215  18.721  15.030  1.00 93.39           H
ATOM   1562  CG  GLN A 115       9.324  19.126  15.226  1.00 93.39           C
ATOM   1563 1HG  GLN A 115      10.269  18.644  14.977  1.00 93.39           H
ATOM   1564 2HG  GLN A 115       9.312  20.088  14.713  1.00 93.39           H
ATOM   1565  CD  GLN A 115       9.241  19.348  16.738  1.00 93.39           C
ATOM   1566  OE1 GLN A 115       8.191  19.245  17.350  1.00 93.39           O
ATOM   1567  NE2 GLN A 115      10.405  19.656  17.304  1.00 93.39           N
ATOM   1568 1HE2 GLN A 115      11.231  19.724  16.744  1.00 93.39           H
ATOM   1569 2HE2 GLN A 115      10.453  19.820  18.289  1.00 93.39           H
ATOM   1570  HN  GLN A 115       9.773  16.538  13.916  1.00 93.39           H
ATOM   1571  N   THR A 116       5.920  16.448  15.781  1.00 93.76           N
ATOM   1572  CA  THR A 116       4.648  15.750  15.697  1.00 93.76           C
ATOM   1573  C   THR A 116       4.088  15.832  14.275  1.00 93.76           C
ATOM   1574  O   THR A 116       3.475  14.882  13.791  1.00 93.76           O
ATOM   1575  HA  THR A 116       4.819  14.696  15.914  1.00 93.76           H
ATOM   1576  CB  THR A 116       3.713  16.344  16.753  1.00 93.76           C
ATOM   1577  HB  THR A 116       3.419  17.359  16.486  1.00 93.76           H
ATOM   1578  OG1 THR A 116       4.438  16.213  17.972  1.00 93.76           O
ATOM   1579  HG1 THR A 116       4.042  16.807  18.672  1.00 93.76           H
ATOM   1580  CG2 THR A 116       2.461  15.492  16.971  1.00 93.76           C
ATOM   1581 1HG2 THR A 116       2.753  14.495  17.303  1.00 93.76           H
ATOM   1582 2HG2 THR A 116       1.906  15.415  16.036  1.00 93.76           H
ATOM   1583 3HG2 THR A 116       1.832  15.958  17.729  1.00 93.76           H
ATOM   1584  HN  THR A 116       5.941  17.212  16.425  1.00 93.76           H
ATOM   1585  N   PHE A 117       4.321  16.974  13.646  1.00 94.89           N
ATOM   1586  CA  PHE A 117       3.852  17.190  12.288  1.00 94.89           C
ATOM   1587  C   PHE A 117       4.319  16.064  11.362  1.00 94.89           C
ATOM   1588  O   PHE A 117       3.533  15.535  10.577  1.00 94.89           O
ATOM   1589  HA  PHE A 117       2.763  17.204  12.319  1.00 94.89           H
ATOM   1590  CB  PHE A 117       4.459  18.511  11.810  1.00 94.89           C
ATOM   1591 1HB  PHE A 117       4.078  19.320  12.433  1.00 94.89           H
ATOM   1592 2HB  PHE A 117       5.538  18.477  11.955  1.00 94.89           H
ATOM   1593  CG  PHE A 117       4.166  18.835  10.343  1.00 94.89           C
ATOM   1594  CD1 PHE A 117       5.138  18.677   9.405  1.00 94.89           C
ATOM   1595  HD1 PHE A 117       6.125  18.320   9.698  1.00 94.89           H
ATOM   1596  CD2 PHE A 117       2.934  19.281   9.978  1.00 94.89           C
ATOM   1597  HD2 PHE A 117       2.156  19.408  10.730  1.00 94.89           H
ATOM   1598  CE1 PHE A 117       4.866  18.978   8.044  1.00 94.89           C
ATOM   1599  HE1 PHE A 117       5.645  18.852   7.292  1.00 94.89           H
ATOM   1600  CE2 PHE A 117       2.663  19.582   8.617  1.00 94.89           C
ATOM   1601  HE2 PHE A 117       1.676  19.940   8.325  1.00 94.89           H
ATOM   1602  CZ  PHE A 117       3.635  19.424   7.679  1.00 94.89           C
ATOM   1603  HZ  PHE A 117       3.426  19.655   6.634  1.00 94.89           H
ATOM   1604  HN  PHE A 117       4.817  17.743  14.049  1.00 94.89           H
ATOM   1605  N   MET A 118       5.595  15.730  11.485  1.00 94.63           N
ATOM   1606  CA  MET A 118       6.184  14.702  10.645  1.00 94.63           C
ATOM   1607  C   MET A 118       5.546  13.338  10.919  1.00 94.63           C
ATOM   1608  O   MET A 118       5.378  12.532  10.005  1.00 94.63           O
ATOM   1609  HA  MET A 118       5.978  15.007   9.619  1.00 94.63           H
ATOM   1610  CB  MET A 118       7.689  14.624  10.911  1.00 94.63           C
ATOM   1611 1HB  MET A 118       8.113  15.628  10.911  1.00 94.63           H
ATOM   1612 2HB  MET A 118       7.865  14.203  11.901  1.00 94.63           H
ATOM   1613  CG  MET A 118       8.389  13.769   9.854  1.00 94.63           C
ATOM   1614 1HG  MET A 118       9.455  13.707  10.072  1.00 94.63           H
ATOM   1615 2HG  MET A 118       7.999  12.751   9.880  1.00 94.63           H
ATOM   1616  SD  MET A 118       8.139  14.474   8.233  1.00 94.63           S
ATOM   1617  CE  MET A 118       9.137  15.947   8.379  1.00 94.63           C
ATOM   1618 1HE  MET A 118       8.757  16.564   9.194  1.00 94.63           H
ATOM   1619 2HE  MET A 118      10.170  15.667   8.586  1.00 94.63           H
ATOM   1620 3HE  MET A 118       9.092  16.510   7.447  1.00 94.63           H
ATOM   1621  HN  MET A 118       6.221  16.149  12.143  1.00 94.63           H
ATOM   1622  N   CYS A 119       5.209  13.121  12.182  1.00 93.82           N
ATOM   1623  CA  CYS A 119       4.580  11.875  12.585  1.00 93.82           C
ATOM   1624  C   CYS A 119       3.244  11.751  11.850  1.00 93.82           C
ATOM   1625  O   CYS A 119       2.920  10.689  11.320  1.00 93.82           O
ATOM   1626  HA  CYS A 119       5.258  11.073  12.293  1.00 93.82           H
ATOM   1627  CB  CYS A 119       4.405  11.795  14.103  1.00 93.82           C
ATOM   1628 1HB  CYS A 119       5.381  11.761  14.588  1.00 93.82           H
ATOM   1629 2HB  CYS A 119       3.899  12.689  14.467  1.00 93.82           H
ATOM   1630  SG  CYS A 119       3.437  10.306  14.544  1.00 93.82           S
ATOM   1631  HN  CYS A 119       5.357  13.778  12.921  1.00 93.82           H
ATOM   1632  N   LYS A 120       2.505  12.850  11.841  1.00 94.88           N
ATOM   1633  CA  LYS A 120       1.208  12.875  11.187  1.00 94.88           C
ATOM   1634  C   LYS A 120       1.381  12.529   9.707  1.00 94.88           C
ATOM   1635  O   LYS A 120       0.691  11.654   9.186  1.00 94.88           O
ATOM   1636  HA  LYS A 120       0.593  12.105  11.652  1.00 94.88           H
ATOM   1637  CB  LYS A 120       0.512  14.217  11.427  1.00 94.88           C
ATOM   1638 1HB  LYS A 120       1.190  15.033  11.174  1.00 94.88           H
ATOM   1639 2HB  LYS A 120      -0.352  14.305  10.769  1.00 94.88           H
ATOM   1640  CG  LYS A 120       0.067  14.350  12.885  1.00 94.88           C
ATOM   1641 1HG  LYS A 120      -0.594  13.523  13.144  1.00 94.88           H
ATOM   1642 2HG  LYS A 120       0.934  14.283  13.542  1.00 94.88           H
ATOM   1643  CD  LYS A 120      -0.655  15.679  13.118  1.00 94.88           C
ATOM   1644 1HD  LYS A 120       0.039  16.505  12.969  1.00 94.88           H
ATOM   1645 2HD  LYS A 120      -1.453  15.797  12.385  1.00 94.88           H
ATOM   1646  CE  LYS A 120      -1.240  15.745  14.531  1.00 94.88           C
ATOM   1647 1HE  LYS A 120      -1.254  14.748  14.971  1.00 94.88           H
ATOM   1648 2HE  LYS A 120      -0.605  16.364  15.164  1.00 94.88           H
ATOM   1649  NZ  LYS A 120      -2.611  16.299  14.499  1.00 94.88           N
ATOM   1650 1HZ  LYS A 120      -2.985  16.331  15.441  1.00 94.88           H
ATOM   1651 2HZ  LYS A 120      -2.588  17.237  14.112  1.00 94.88           H
ATOM   1652 3HZ  LYS A 120      -3.201  15.710  13.921  1.00 94.88           H
ATOM   1653  HN  LYS A 120       2.779  13.712  12.270  1.00 94.88           H
ATOM   1654  N   VAL A 121       2.306  13.233   9.072  1.00 94.74           N
ATOM   1655  CA  VAL A 121       2.501  13.092   7.639  1.00 94.74           C
ATOM   1656  C   VAL A 121       2.887  11.646   7.320  1.00 94.74           C
ATOM   1657  O   VAL A 121       2.306  11.026   6.431  1.00 94.74           O
ATOM   1658  HA  VAL A 121       1.551  13.316   7.154  1.00 94.74           H
ATOM   1659  CB  VAL A 121       3.534  14.108   7.148  1.00 94.74           C
ATOM   1660  HB  VAL A 121       4.422  14.011   7.773  1.00 94.74           H
ATOM   1661  CG1 VAL A 121       3.943  13.820   5.703  1.00 94.74           C
ATOM   1662 1HG1 VAL A 121       4.378  12.822   5.640  1.00 94.74           H
ATOM   1663 2HG1 VAL A 121       3.066  13.876   5.059  1.00 94.74           H
ATOM   1664 3HG1 VAL A 121       4.678  14.557   5.379  1.00 94.74           H
ATOM   1665  CG2 VAL A 121       3.010  15.538   7.295  1.00 94.74           C
ATOM   1666 1HG2 VAL A 121       2.099  15.653   6.707  1.00 94.74           H
ATOM   1667 2HG2 VAL A 121       2.792  15.739   8.344  1.00 94.74           H
ATOM   1668 3HG2 VAL A 121       3.764  16.240   6.940  1.00 94.74           H
ATOM   1669  HN  VAL A 121       2.915  13.888   9.518  1.00 94.74           H
ATOM   1670  N   VAL A 122       3.866  11.151   8.064  1.00 93.35           N
ATOM   1671  CA  VAL A 122       4.499   9.888   7.724  1.00 93.35           C
ATOM   1672  C   VAL A 122       3.477   8.757   7.863  1.00 93.35           C
ATOM   1673  O   VAL A 122       3.425   7.857   7.025  1.00 93.35           O
ATOM   1674  HA  VAL A 122       4.816   9.949   6.683  1.00 93.35           H
ATOM   1675  CB  VAL A 122       5.744   9.678   8.588  1.00 93.35           C
ATOM   1676  HB  VAL A 122       5.470   9.872   9.625  1.00 93.35           H
ATOM   1677  CG1 VAL A 122       6.238   8.233   8.495  1.00 93.35           C
ATOM   1678 1HG1 VAL A 122       5.455   7.558   8.841  1.00 93.35           H
ATOM   1679 2HG1 VAL A 122       6.487   8.000   7.459  1.00 93.35           H
ATOM   1680 3HG1 VAL A 122       7.124   8.111   9.118  1.00 93.35           H
ATOM   1681  CG2 VAL A 122       6.851  10.661   8.202  1.00 93.35           C
ATOM   1682 1HG2 VAL A 122       7.121  10.513   7.157  1.00 93.35           H
ATOM   1683 2HG2 VAL A 122       6.495  11.682   8.344  1.00 93.35           H
ATOM   1684 3HG2 VAL A 122       7.724  10.490   8.831  1.00 93.35           H
ATOM   1685  HN  VAL A 122       4.225  11.596   8.884  1.00 93.35           H
ATOM   1686  N   ASN A 123       2.691   8.839   8.926  1.00 91.90           N
ATOM   1687  CA  ASN A 123       1.655   7.851   9.169  1.00 91.90           C
ATOM   1688  C   ASN A 123       0.623   7.912   8.041  1.00 91.90           C
ATOM   1689  O   ASN A 123       0.178   6.878   7.545  1.00 91.90           O
ATOM   1690  HA  ASN A 123       2.175   6.893   9.206  1.00 91.90           H
ATOM   1691  CB  ASN A 123       0.930   8.125  10.488  1.00 91.90           C
ATOM   1692 1HB  ASN A 123       0.886   9.199  10.666  1.00 91.90           H
ATOM   1693 2HB  ASN A 123      -0.099   7.770  10.423  1.00 91.90           H
ATOM   1694  CG  ASN A 123       1.639   7.437  11.657  1.00 91.90           C
ATOM   1695  OD1 ASN A 123       2.424   6.519  11.487  1.00 91.90           O
ATOM   1696  ND2 ASN A 123       1.320   7.932  12.849  1.00 91.90           N
ATOM   1697 1HD2 ASN A 123       0.668   8.687  12.920  1.00 91.90           H
ATOM   1698 2HD2 ASN A 123       1.731   7.548  13.676  1.00 91.90           H
ATOM   1699  HN  ASN A 123       2.754   9.563   9.613  1.00 91.90           H
ATOM   1700  N   SER A 124       0.273   9.134   7.668  1.00 93.55           N
ATOM   1701  CA  SER A 124      -0.828   9.348   6.745  1.00 93.55           C
ATOM   1702  C   SER A 124      -0.418   8.923   5.334  1.00 93.55           C
ATOM   1703  O   SER A 124      -1.224   8.366   4.590  1.00 93.55           O
ATOM   1704  HA  SER A 124      -1.640   8.721   7.113  1.00 93.55           H
ATOM   1705  CB  SER A 124      -1.274  10.812   6.749  1.00 93.55           C
ATOM   1706 1HB  SER A 124      -0.482  11.433   6.331  1.00 93.55           H
ATOM   1707 2HB  SER A 124      -2.144  10.928   6.103  1.00 93.55           H
ATOM   1708  OG  SER A 124      -1.594  11.269   8.061  1.00 93.55           O
ATOM   1709  HG  SER A 124      -0.941  11.970   8.347  1.00 93.55           H
ATOM   1710  HN  SER A 124       0.726   9.967   7.986  1.00 93.55           H
ATOM   1711  N   MET A 125       0.836   9.201   5.007  1.00 93.38           N
ATOM   1712  CA  MET A 125       1.335   8.943   3.667  1.00 93.38           C
ATOM   1713  C   MET A 125       1.259   7.452   3.331  1.00 93.38           C
ATOM   1714  O   MET A 125       0.932   7.082   2.205  1.00 93.38           O
ATOM   1715  HA  MET A 125       0.684   9.507   2.998  1.00 93.38           H
ATOM   1716  CB  MET A 125       2.786   9.417   3.563  1.00 93.38           C
ATOM   1717 1HB  MET A 125       3.343   9.090   4.440  1.00 93.38           H
ATOM   1718 2HB  MET A 125       3.260   8.960   2.695  1.00 93.38           H
ATOM   1719  CG  MET A 125       2.858  10.941   3.446  1.00 93.38           C
ATOM   1720 1HG  MET A 125       2.243  11.403   4.218  1.00 93.38           H
ATOM   1721 2HG  MET A 125       3.881  11.279   3.608  1.00 93.38           H
ATOM   1722  SD  MET A 125       2.296  11.457   1.832  1.00 93.38           S
ATOM   1723  CE  MET A 125       1.326  12.886   2.283  1.00 93.38           C
ATOM   1724 1HE  MET A 125       0.523  12.583   2.956  1.00 93.38           H
ATOM   1725 2HE  MET A 125       1.964  13.614   2.783  1.00 93.38           H
ATOM   1726 3HE  MET A 125       0.898  13.333   1.386  1.00 93.38           H
ATOM   1727  HN  MET A 125       1.504   9.595   5.639  1.00 93.38           H
ATOM   1728  N   TYR A 126       1.568   6.637   4.329  1.00 87.96           N
ATOM   1729  CA  TYR A 126       1.511   5.195   4.163  1.00 87.96           C
ATOM   1730  C   TYR A 126       0.101   4.744   3.776  1.00 87.96           C
ATOM   1731  O   TYR A 126      -0.072   3.979   2.827  1.00 87.96           O
ATOM   1732  HA  TYR A 126       2.203   4.920   3.367  1.00 87.96           H
ATOM   1733  CB  TYR A 126       1.868   4.598   5.525  1.00 87.96           C
ATOM   1734 1HB  TYR A 126       2.926   4.773   5.721  1.00 87.96           H
ATOM   1735 2HB  TYR A 126       1.310   5.125   6.299  1.00 87.96           H
ATOM   1736  CG  TYR A 126       1.583   3.100   5.643  1.00 87.96           C
ATOM   1737  CD1 TYR A 126       0.795   2.626   6.671  1.00 87.96           C
ATOM   1738  HD1 TYR A 126       0.375   3.319   7.400  1.00 87.96           H
ATOM   1739  CD2 TYR A 126       2.115   2.222   4.720  1.00 87.96           C
ATOM   1740  HD2 TYR A 126       2.737   2.596   3.907  1.00 87.96           H
ATOM   1741  CE1 TYR A 126       0.527   1.215   6.782  1.00 87.96           C
ATOM   1742  HE1 TYR A 126      -0.094   0.827   7.589  1.00 87.96           H
ATOM   1743  CE2 TYR A 126       1.847   0.812   4.830  1.00 87.96           C
ATOM   1744  HE2 TYR A 126       2.260   0.107   4.108  1.00 87.96           H
ATOM   1745  CZ  TYR A 126       1.066   0.378   5.856  1.00 87.96           C
ATOM   1746  OH  TYR A 126       0.813  -0.954   5.960  1.00 87.96           O
ATOM   1747  HH  TYR A 126       1.141  -1.430   5.143  1.00 87.96           H
ATOM   1748  HN  TYR A 126       1.853   6.947   5.237  1.00 87.96           H
ATOM   1749  N   LYS A 127      -0.871   5.235   4.530  1.00 88.90           N
ATOM   1750  CA  LYS A 127      -2.249   4.812   4.345  1.00 88.90           C
ATOM   1751  C   LYS A 127      -2.760   5.327   2.999  1.00 88.90           C
ATOM   1752  O   LYS A 127      -3.557   4.662   2.338  1.00 88.90           O
ATOM   1753  HA  LYS A 127      -2.255   3.722   4.323  1.00 88.90           H
ATOM   1754  CB  LYS A 127      -3.107   5.245   5.536  1.00 88.90           C
ATOM   1755 1HB  LYS A 127      -2.943   6.303   5.741  1.00 88.90           H
ATOM   1756 2HB  LYS A 127      -4.162   5.128   5.290  1.00 88.90           H
ATOM   1757  CG  LYS A 127      -2.773   4.421   6.781  1.00 88.90           C
ATOM   1758 1HG  LYS A 127      -1.734   4.587   7.063  1.00 88.90           H
ATOM   1759 2HG  LYS A 127      -3.388   4.753   7.617  1.00 88.90           H
ATOM   1760  CD  LYS A 127      -3.007   2.930   6.530  1.00 88.90           C
ATOM   1761 1HD  LYS A 127      -4.012   2.777   6.135  1.00 88.90           H
ATOM   1762 2HD  LYS A 127      -2.309   2.570   5.774  1.00 88.90           H
ATOM   1763  CE  LYS A 127      -2.832   2.123   7.818  1.00 88.90           C
ATOM   1764 1HE  LYS A 127      -1.853   2.327   8.252  1.00 88.90           H
ATOM   1765 2HE  LYS A 127      -3.576   2.432   8.552  1.00 88.90           H
ATOM   1766  NZ  LYS A 127      -2.968   0.675   7.546  1.00 88.90           N
ATOM   1767 1HZ  LYS A 127      -2.834   0.155   8.406  1.00 88.90           H
ATOM   1768 2HZ  LYS A 127      -3.893   0.485   7.176  1.00 88.90           H
ATOM   1769 3HZ  LYS A 127      -2.269   0.391   6.868  1.00 88.90           H
ATOM   1770  HN  LYS A 127      -0.730   5.910   5.254  1.00 88.90           H
ATOM   1771  N   MET A 128      -2.282   6.507   2.632  1.00 92.48           N
ATOM   1772  CA  MET A 128      -2.669   7.112   1.369  1.00 92.48           C
ATOM   1773  C   MET A 128      -2.207   6.258   0.187  1.00 92.48           C
ATOM   1774  O   MET A 128      -2.966   6.029  -0.753  1.00 92.48           O
ATOM   1775  HA  MET A 128      -3.758   7.159   1.388  1.00 92.48           H
ATOM   1776  CB  MET A 128      -2.054   8.509   1.262  1.00 92.48           C
ATOM   1777 1HB  MET A 128      -2.287   9.083   2.159  1.00 92.48           H
ATOM   1778 2HB  MET A 128      -0.968   8.428   1.209  1.00 92.48           H
ATOM   1779  CG  MET A 128      -2.577   9.245   0.028  1.00 92.48           C
ATOM   1780 1HG  MET A 128      -2.352   8.672  -0.871  1.00 92.48           H
ATOM   1781 2HG  MET A 128      -3.662   9.339   0.083  1.00 92.48           H
ATOM   1782  SD  MET A 128      -1.831  10.863  -0.080  1.00 92.48           S
ATOM   1783  CE  MET A 128      -0.129  10.402  -0.354  1.00 92.48           C
ATOM   1784 1HE  MET A 128       0.226   9.806   0.487  1.00 92.48           H
ATOM   1785 2HE  MET A 128      -0.054   9.818  -1.271  1.00 92.48           H
ATOM   1786 3HE  MET A 128       0.481  11.301  -0.444  1.00 92.48           H
ATOM   1787  HN  MET A 128      -1.642   7.045   3.180  1.00 92.48           H
ATOM   1788  N   ASN A 129      -0.963   5.809   0.273  1.00 91.29           N
ATOM   1789  CA  ASN A 129      -0.412   4.931  -0.745  1.00 91.29           C
ATOM   1790  C   ASN A 129      -1.213   3.628  -0.776  1.00 91.29           C
ATOM   1791  O   ASN A 129      -1.559   3.133  -1.848  1.00 91.29           O
ATOM   1792  HA  ASN A 129      -0.489   5.490  -1.677  1.00 91.29           H
ATOM   1793  CB  ASN A 129       1.047   4.582  -0.441  1.00 91.29           C
ATOM   1794 1HB  ASN A 129       1.674   5.460  -0.598  1.00 91.29           H
ATOM   1795 2HB  ASN A 129       1.146   4.303   0.608  1.00 91.29           H
ATOM   1796  CG  ASN A 129       1.532   3.435  -1.329  1.00 91.29           C
ATOM   1797  OD1 ASN A 129       1.439   2.268  -0.985  1.00 91.29           O
ATOM   1798  ND2 ASN A 129       2.055   3.830  -2.486  1.00 91.29           N
ATOM   1799 1HD2 ASN A 129       2.101   4.805  -2.707  1.00 91.29           H
ATOM   1800 2HD2 ASN A 129       2.401   3.153  -3.136  1.00 91.29           H
ATOM   1801  HN  ASN A 129      -0.337   6.036   1.020  1.00 91.29           H
ATOM   1802  N   PHE A 130      -1.485   3.109   0.412  1.00 86.05           N
ATOM   1803  CA  PHE A 130      -2.144   1.820   0.533  1.00 86.05           C
ATOM   1804  C   PHE A 130      -3.465   1.805  -0.238  1.00 86.05           C
ATOM   1805  O   PHE A 130      -3.693   0.929  -1.071  1.00 86.05           O
ATOM   1806  HA  PHE A 130      -1.471   1.072   0.112  1.00 86.05           H
ATOM   1807  CB  PHE A 130      -2.431   1.602   2.020  1.00 86.05           C
ATOM   1808 1HB  PHE A 130      -1.495   1.667   2.574  1.00 86.05           H
ATOM   1809 2HB  PHE A 130      -3.070   2.409   2.378  1.00 86.05           H
ATOM   1810  CG  PHE A 130      -3.101   0.263   2.334  1.00 86.05           C
ATOM   1811  CD1 PHE A 130      -4.348   0.237   2.877  1.00 86.05           C
ATOM   1812  HD1 PHE A 130      -4.870   1.170   3.088  1.00 86.05           H
ATOM   1813  CD2 PHE A 130      -2.450  -0.902   2.070  1.00 86.05           C
ATOM   1814  HD2 PHE A 130      -1.451  -0.881   1.635  1.00 86.05           H
ATOM   1815  CE1 PHE A 130      -4.970  -1.006   3.169  1.00 86.05           C
ATOM   1816  HE1 PHE A 130      -5.969  -1.026   3.605  1.00 86.05           H
ATOM   1817  CE2 PHE A 130      -3.072  -2.145   2.362  1.00 86.05           C
ATOM   1818  HE2 PHE A 130      -2.551  -3.078   2.151  1.00 86.05           H
ATOM   1819  CZ  PHE A 130      -4.319  -2.170   2.905  1.00 86.05           C
ATOM   1820  HZ  PHE A 130      -4.796  -3.124   3.129  1.00 86.05           H
ATOM   1821  HN  PHE A 130      -1.263   3.553   1.280  1.00 86.05           H
ATOM   1822  N   TYR A 131      -4.302   2.786   0.068  1.00 87.78           N
ATOM   1823  CA  TYR A 131      -5.621   2.860  -0.538  1.00 87.78           C
ATOM   1824  C   TYR A 131      -5.521   3.177  -2.032  1.00 87.78           C
ATOM   1825  O   TYR A 131      -6.215   2.571  -2.846  1.00 87.78           O
ATOM   1826  HA  TYR A 131      -6.105   1.892  -0.411  1.00 87.78           H
ATOM   1827  CB  TYR A 131      -6.345   4.009   0.167  1.00 87.78           C
ATOM   1828 1HB  TYR A 131      -5.706   4.892   0.151  1.00 87.78           H
ATOM   1829 2HB  TYR A 131      -7.246   4.257  -0.394  1.00 87.78           H
ATOM   1830  CG  TYR A 131      -6.732   3.704   1.616  1.00 87.78           C
ATOM   1831  CD1 TYR A 131      -7.427   2.550   1.916  1.00 87.78           C
ATOM   1832  HD1 TYR A 131      -7.700   1.856   1.121  1.00 87.78           H
ATOM   1833  CD2 TYR A 131      -6.386   4.583   2.622  1.00 87.78           C
ATOM   1834  HD2 TYR A 131      -5.837   5.494   2.385  1.00 87.78           H
ATOM   1835  CE1 TYR A 131      -7.792   2.263   3.279  1.00 87.78           C
ATOM   1836  HE1 TYR A 131      -8.341   1.356   3.530  1.00 87.78           H
ATOM   1837  CE2 TYR A 131      -6.751   4.296   3.985  1.00 87.78           C
ATOM   1838  HE2 TYR A 131      -6.484   4.982   4.789  1.00 87.78           H
ATOM   1839  CZ  TYR A 131      -7.435   3.150   4.247  1.00 87.78           C
ATOM   1840  OH  TYR A 131      -7.779   2.879   5.534  1.00 87.78           O
ATOM   1841  HH  TYR A 131      -7.623   3.684   6.106  1.00 87.78           H
ATOM   1842  HN  TYR A 131      -4.093   3.519   0.715  1.00 87.78           H
ATOM   1843  N   SER A 132      -4.651   4.126  -2.346  1.00 89.89           N
ATOM   1844  CA  SER A 132      -4.554   4.633  -3.704  1.00 89.89           C
ATOM   1845  C   SER A 132      -4.085   3.521  -4.645  1.00 89.89           C
ATOM   1846  O   SER A 132      -4.642   3.342  -5.726  1.00 89.89           O
ATOM   1847  HA  SER A 132      -5.562   4.954  -3.965  1.00 89.89           H
ATOM   1848  CB  SER A 132      -3.603   5.829  -3.780  1.00 89.89           C
ATOM   1849 1HB  SER A 132      -3.499   6.144  -4.818  1.00 89.89           H
ATOM   1850 2HB  SER A 132      -4.032   6.668  -3.233  1.00 89.89           H
ATOM   1851  OG  SER A 132      -2.317   5.522  -3.247  1.00 89.89           O
ATOM   1852  HG  SER A 132      -2.173   6.022  -2.392  1.00 89.89           H
ATOM   1853  HN  SER A 132      -4.022   4.547  -1.692  1.00 89.89           H
ATOM   1854  N   CYS A 133      -3.065   2.803  -4.198  1.00 84.08           N
ATOM   1855  CA  CYS A 133      -2.495   1.733  -4.999  1.00 84.08           C
ATOM   1856  C   CYS A 133      -3.592   0.702  -5.273  1.00 84.08           C
ATOM   1857  O   CYS A 133      -3.768   0.266  -6.410  1.00 84.08           O
ATOM   1858  HA  CYS A 133      -2.149   2.187  -5.927  1.00 84.08           H
ATOM   1859  CB  CYS A 133      -1.278   1.103  -4.318  1.00 84.08           C
ATOM   1860 1HB  CYS A 133      -1.503   0.894  -3.272  1.00 84.08           H
ATOM   1861 2HB  CYS A 133      -1.039   0.150  -4.790  1.00 84.08           H
ATOM   1862  SG  CYS A 133       0.157   2.233  -4.433  1.00 84.08           S
ATOM   1863  HG  CYS A 133      -0.264   3.087  -3.504  1.00 84.08           H
ATOM   1864  HN  CYS A 133      -2.630   2.942  -3.308  1.00 84.08           H
ATOM   1865  N   VAL A 134      -4.300   0.342  -4.213  1.00 82.43           N
ATOM   1866  CA  VAL A 134      -5.346  -0.661  -4.317  1.00 82.43           C
ATOM   1867  C   VAL A 134      -6.345  -0.240  -5.397  1.00 82.43           C
ATOM   1868  O   VAL A 134      -6.704  -1.038  -6.261  1.00 82.43           O
ATOM   1869  HA  VAL A 134      -4.876  -1.596  -4.620  1.00 82.43           H
ATOM   1870  CB  VAL A 134      -6.000  -0.879  -2.951  1.00 82.43           C
ATOM   1871  HB  VAL A 134      -5.873   0.033  -2.369  1.00 82.43           H
ATOM   1872  CG1 VAL A 134      -7.501  -1.138  -3.097  1.00 82.43           C
ATOM   1873 1HG1 VAL A 134      -7.973  -0.280  -3.577  1.00 82.43           H
ATOM   1874 2HG1 VAL A 134      -7.659  -2.027  -3.706  1.00 82.43           H
ATOM   1875 3HG1 VAL A 134      -7.941  -1.289  -2.111  1.00 82.43           H
ATOM   1876  CG2 VAL A 134      -5.318  -2.020  -2.193  1.00 82.43           C
ATOM   1877 1HG2 VAL A 134      -5.401  -2.940  -2.771  1.00 82.43           H
ATOM   1878 2HG2 VAL A 134      -4.266  -1.778  -2.042  1.00 82.43           H
ATOM   1879 3HG2 VAL A 134      -5.802  -2.153  -1.226  1.00 82.43           H
ATOM   1880  HN  VAL A 134      -4.170   0.723  -3.298  1.00 82.43           H
ATOM   1881  N   LEU A 135      -6.766   1.014  -5.313  1.00 86.01           N
ATOM   1882  CA  LEU A 135      -7.820   1.509  -6.182  1.00 86.01           C
ATOM   1883  C   LEU A 135      -7.308   1.556  -7.623  1.00 86.01           C
ATOM   1884  O   LEU A 135      -8.054   1.277  -8.560  1.00 86.01           O
ATOM   1885  HA  LEU A 135      -8.645   0.799  -6.132  1.00 86.01           H
ATOM   1886  CB  LEU A 135      -8.347   2.852  -5.672  1.00 86.01           C
ATOM   1887 1HB  LEU A 135      -7.500   3.525  -5.537  1.00 86.01           H
ATOM   1888 2HB  LEU A 135      -8.980   3.288  -6.445  1.00 86.01           H
ATOM   1889  CG  LEU A 135      -9.141   2.809  -4.365  1.00 86.01           C
ATOM   1890  HG  LEU A 135      -8.550   2.273  -3.624  1.00 86.01           H
ATOM   1891  CD1 LEU A 135      -9.378   4.219  -3.821  1.00 86.01           C
ATOM   1892 1HD1 LEU A 135      -8.420   4.701  -3.631  1.00 86.01           H
ATOM   1893 2HD1 LEU A 135      -9.939   4.801  -4.552  1.00 86.01           H
ATOM   1894 3HD1 LEU A 135      -9.945   4.159  -2.892  1.00 86.01           H
ATOM   1895  CD2 LEU A 135     -10.450   2.036  -4.544  1.00 86.01           C
ATOM   1896 1HD2 LEU A 135     -11.057   2.523  -5.307  1.00 86.01           H
ATOM   1897 2HD2 LEU A 135     -10.229   1.015  -4.853  1.00 86.01           H
ATOM   1898 3HD2 LEU A 135     -10.995   2.021  -3.601  1.00 86.01           H
ATOM   1899  HN  LEU A 135      -6.400   1.684  -4.668  1.00 86.01           H
ATOM   1900  N   LEU A 136      -6.038   1.911  -7.754  1.00 88.24           N
ATOM   1901  CA  LEU A 136      -5.431   2.045  -9.067  1.00 88.24           C
ATOM   1902  C   LEU A 136      -5.348   0.668  -9.729  1.00 88.24           C
ATOM   1903  O   LEU A 136      -5.668   0.522 -10.908  1.00 88.24           O
ATOM   1904  HA  LEU A 136      -6.085   2.678  -9.667  1.00 88.24           H
ATOM   1905  CB  LEU A 136      -4.082   2.759  -8.964  1.00 88.24           C
ATOM   1906 1HB  LEU A 136      -3.515   2.307  -8.149  1.00 88.24           H
ATOM   1907 2HB  LEU A 136      -3.523   2.574  -9.881  1.00 88.24           H
ATOM   1908  CG  LEU A 136      -4.139   4.270  -8.730  1.00 88.24           C
ATOM   1909  HG  LEU A 136      -4.848   4.465  -7.926  1.00 88.24           H
ATOM   1910  CD1 LEU A 136      -2.780   4.806  -8.274  1.00 88.24           C
ATOM   1911 1HD1 LEU A 136      -2.492   4.319  -7.342  1.00 88.24           H
ATOM   1912 2HD1 LEU A 136      -2.032   4.599  -9.039  1.00 88.24           H
ATOM   1913 3HD1 LEU A 136      -2.849   5.882  -8.115  1.00 88.24           H
ATOM   1914  CD2 LEU A 136      -4.654   4.998  -9.974  1.00 88.24           C
ATOM   1915 1HD2 LEU A 136      -3.988   4.799 -10.813  1.00 88.24           H
ATOM   1916 2HD2 LEU A 136      -5.656   4.643 -10.213  1.00 88.24           H
ATOM   1917 3HD2 LEU A 136      -4.684   6.070  -9.781  1.00 88.24           H
ATOM   1918  HN  LEU A 136      -5.429   2.106  -6.985  1.00 88.24           H
ATOM   1919  N   ILE A 137      -4.918  -0.307  -8.942  1.00 80.67           N
ATOM   1920  CA  ILE A 137      -4.758  -1.660  -9.446  1.00 80.67           C
ATOM   1921  C   ILE A 137      -6.112  -2.185  -9.926  1.00 80.67           C
ATOM   1922  O   ILE A 137      -6.192  -2.861 -10.950  1.00 80.67           O
ATOM   1923  HA  ILE A 137      -4.083  -1.613 -10.301  1.00 80.67           H
ATOM   1924  CB  ILE A 137      -4.093  -2.549  -8.393  1.00 80.67           C
ATOM   1925  HB  ILE A 137      -4.586  -2.373  -7.437  1.00 80.67           H
ATOM   1926  CG1 ILE A 137      -2.619  -2.179  -8.215  1.00 80.67           C
ATOM   1927 1HG1 ILE A 137      -2.060  -2.458  -9.109  1.00 80.67           H
ATOM   1928 2HG1 ILE A 137      -2.521  -1.100  -8.103  1.00 80.67           H
ATOM   1929  CG2 ILE A 137      -4.276  -4.030  -8.730  1.00 80.67           C
ATOM   1930 1HG2 ILE A 137      -5.340  -4.266  -8.765  1.00 80.67           H
ATOM   1931 2HG2 ILE A 137      -3.825  -4.240  -9.700  1.00 80.67           H
ATOM   1932 3HG2 ILE A 137      -3.794  -4.639  -7.965  1.00 80.67           H
ATOM   1933  CD1 ILE A 137      -2.020  -2.881  -6.994  1.00 80.67           C
ATOM   1934 1HD1 ILE A 137      -2.566  -2.581  -6.100  1.00 80.67           H
ATOM   1935 2HD1 ILE A 137      -2.097  -3.961  -7.122  1.00 80.67           H
ATOM   1936 3HD1 ILE A 137      -0.972  -2.601  -6.892  1.00 80.67           H
ATOM   1937  HN  ILE A 137      -4.681  -0.184  -7.978  1.00 80.67           H
ATOM   1938  N   MET A 138      -7.144  -1.852  -9.164  1.00 80.49           N
ATOM   1939  CA  MET A 138      -8.500  -2.216  -9.538  1.00 80.49           C
ATOM   1940  C   MET A 138      -8.871  -1.622 -10.898  1.00 80.49           C
ATOM   1941  O   MET A 138      -9.398  -2.321 -11.762  1.00 80.49           O
ATOM   1942  HA  MET A 138      -8.506  -3.305  -9.596  1.00 80.49           H
ATOM   1943  CB  MET A 138      -9.477  -1.710  -8.476  1.00 80.49           C
ATOM   1944 1HB  MET A 138      -9.294  -2.227  -7.533  1.00 80.49           H
ATOM   1945 2HB  MET A 138      -9.306  -0.649  -8.296  1.00 80.49           H
ATOM   1946  CG  MET A 138     -10.926  -1.932  -8.913  1.00 80.49           C
ATOM   1947 1HG  MET A 138     -11.134  -1.359  -9.816  1.00 80.49           H
ATOM   1948 2HG  MET A 138     -11.084  -2.983  -9.158  1.00 80.49           H
ATOM   1949  SD  MET A 138     -12.040  -1.438  -7.609  1.00 80.49           S
ATOM   1950  CE  MET A 138     -12.013   0.333  -7.832  1.00 80.49           C
ATOM   1951 1HE  MET A 138     -10.994   0.699  -7.707  1.00 80.49           H
ATOM   1952 2HE  MET A 138     -12.367   0.578  -8.834  1.00 80.49           H
ATOM   1953 3HE  MET A 138     -12.661   0.802  -7.093  1.00 80.49           H
ATOM   1954  HN  MET A 138      -7.064  -1.345  -8.306  1.00 80.49           H
ATOM   1955  N   CYS A 139      -8.581  -0.337 -11.046  1.00 84.88           N
ATOM   1956  CA  CYS A 139      -8.965   0.383 -12.248  1.00 84.88           C
ATOM   1957  C   CYS A 139      -8.199  -0.213 -13.431  1.00 84.88           C
ATOM   1958  O   CYS A 139      -8.747  -0.352 -14.523  1.00 84.88           O
ATOM   1959  HA  CYS A 139     -10.039   0.239 -12.370  1.00 84.88           H
ATOM   1960  CB  CYS A 139      -8.720   1.887 -12.108  1.00 84.88           C
ATOM   1961 1HB  CYS A 139      -7.700   2.068 -11.769  1.00 84.88           H
ATOM   1962 2HB  CYS A 139      -8.825   2.372 -13.079  1.00 84.88           H
ATOM   1963  SG  CYS A 139      -9.910   2.607 -10.919  1.00 84.88           S
ATOM   1964  HG  CYS A 139      -9.278   2.197  -9.824  1.00 84.88           H
ATOM   1965  HN  CYS A 139      -8.094   0.208 -10.364  1.00 84.88           H
ATOM   1966  N   ILE A 140      -6.944  -0.548 -13.172  1.00 81.57           N
ATOM   1967  CA  ILE A 140      -6.099  -1.134 -14.200  1.00 81.57           C
ATOM   1968  C   ILE A 140      -6.737  -2.432 -14.699  1.00 81.57           C
ATOM   1969  O   ILE A 140      -6.739  -2.706 -15.898  1.00 81.57           O
ATOM   1970  HA  ILE A 140      -6.058  -0.429 -15.030  1.00 81.57           H
ATOM   1971  CB  ILE A 140      -4.670  -1.310 -13.683  1.00 81.57           C
ATOM   1972  HB  ILE A 140      -4.719  -1.753 -12.688  1.00 81.57           H
ATOM   1973  CG1 ILE A 140      -3.969   0.043 -13.541  1.00 81.57           C
ATOM   1974 1HG1 ILE A 140      -3.697   0.421 -14.526  1.00 81.57           H
ATOM   1975 2HG1 ILE A 140      -4.653   0.767 -13.099  1.00 81.57           H
ATOM   1976  CG2 ILE A 140      -3.881  -2.274 -14.570  1.00 81.57           C
ATOM   1977 1HG2 ILE A 140      -4.372  -3.247 -14.576  1.00 81.57           H
ATOM   1978 2HG2 ILE A 140      -3.839  -1.882 -15.586  1.00 81.57           H
ATOM   1979 3HG2 ILE A 140      -2.869  -2.381 -14.180  1.00 81.57           H
ATOM   1980  CD1 ILE A 140      -2.715  -0.079 -12.671  1.00 81.57           C
ATOM   1981 1HD1 ILE A 140      -2.994  -0.434 -11.679  1.00 81.57           H
ATOM   1982 2HD1 ILE A 140      -2.023  -0.785 -13.129  1.00 81.57           H
ATOM   1983 3HD1 ILE A 140      -2.236   0.897 -12.586  1.00 81.57           H
ATOM   1984  HN  ILE A 140      -6.504  -0.427 -12.283  1.00 81.57           H
ATOM   1985  N   SER A 141      -7.263  -3.197 -13.753  1.00 76.47           N
ATOM   1986  CA  SER A 141      -7.828  -4.498 -14.071  1.00 76.47           C
ATOM   1987  C   SER A 141      -9.061  -4.329 -14.960  1.00 76.47           C
ATOM   1988  O   SER A 141      -9.259  -5.092 -15.905  1.00 76.47           O
ATOM   1989  HA  SER A 141      -7.041  -5.032 -14.605  1.00 76.47           H
ATOM   1990  CB  SER A 141      -8.192  -5.266 -12.799  1.00 76.47           C
ATOM   1991 1HB  SER A 141      -8.962  -4.720 -12.254  1.00 76.47           H
ATOM   1992 2HB  SER A 141      -8.616  -6.233 -13.068  1.00 76.47           H
ATOM   1993  OG  SER A 141      -7.062  -5.463 -11.953  1.00 76.47           O
ATOM   1994  HG  SER A 141      -6.966  -4.690 -11.325  1.00 76.47           H
ATOM   1995  HN  SER A 141      -7.306  -2.942 -12.787  1.00 76.47           H
ATOM   1996  N   VAL A 142      -9.859  -3.325 -14.627  1.00 77.94           N
ATOM   1997  CA  VAL A 142     -11.063  -3.041 -15.389  1.00 77.94           C
ATOM   1998  C   VAL A 142     -10.676  -2.619 -16.808  1.00 77.94           C
ATOM   1999  O   VAL A 142     -11.280  -3.069 -17.780  1.00 77.94           O
ATOM   2000  HA  VAL A 142     -11.643  -3.962 -15.443  1.00 77.94           H
ATOM   2001  CB  VAL A 142     -11.907  -1.992 -14.662  1.00 77.94           C
ATOM   2002  HB  VAL A 142     -11.282  -1.114 -14.498  1.00 77.94           H
ATOM   2003  CG1 VAL A 142     -13.103  -1.564 -15.515  1.00 77.94           C
ATOM   2004 1HG1 VAL A 142     -12.747  -1.138 -16.453  1.00 77.94           H
ATOM   2005 2HG1 VAL A 142     -13.729  -2.432 -15.724  1.00 77.94           H
ATOM   2006 3HG1 VAL A 142     -13.686  -0.818 -14.975  1.00 77.94           H
ATOM   2007  CG2 VAL A 142     -12.363  -2.506 -13.296  1.00 77.94           C
ATOM   2008 1HG2 VAL A 142     -12.963  -3.407 -13.428  1.00 77.94           H
ATOM   2009 2HG2 VAL A 142     -11.491  -2.737 -12.685  1.00 77.94           H
ATOM   2010 3HG2 VAL A 142     -12.961  -1.741 -12.801  1.00 77.94           H
ATOM   2011  HN  VAL A 142      -9.693  -2.712 -13.854  1.00 77.94           H
ATOM   2012  N   ASP A 143      -9.671  -1.759 -16.882  1.00 80.81           N
ATOM   2013  CA  ASP A 143      -9.262  -1.192 -18.156  1.00 80.81           C
ATOM   2014  C   ASP A 143      -8.760  -2.312 -19.069  1.00 80.81           C
ATOM   2015  O   ASP A 143      -9.038  -2.312 -20.268  1.00 80.81           O
ATOM   2016  HA  ASP A 143     -10.152  -0.701 -18.549  1.00 80.81           H
ATOM   2017  CB  ASP A 143      -8.124  -0.186 -17.972  1.00 80.81           C
ATOM   2018 1HB  ASP A 143      -8.372   0.505 -17.167  1.00 80.81           H
ATOM   2019 2HB  ASP A 143      -7.216  -0.710 -17.674  1.00 80.81           H
ATOM   2020  CG  ASP A 143      -7.869   0.595 -19.262  1.00 80.81           C
ATOM   2021  OD1 ASP A 143      -8.867   1.085 -19.835  1.00 80.81           O
ATOM   2022  OD2 ASP A 143      -6.683   0.685 -19.647  1.00 80.81           O
ATOM   2023  HN  ASP A 143      -9.140  -1.450 -16.092  1.00 80.81           H
ATOM   2024  N   ARG A 144      -8.030  -3.240 -18.468  1.00 74.54           N
ATOM   2025  CA  ARG A 144      -7.497  -4.370 -19.211  1.00 74.54           C
ATOM   2026  C   ARG A 144      -8.636  -5.196 -19.810  1.00 74.54           C
ATOM   2027  O   ARG A 144      -8.564  -5.613 -20.965  1.00 74.54           O
ATOM   2028  HA  ARG A 144      -6.881  -3.924 -19.992  1.00 74.54           H
ATOM   2029  CB  ARG A 144      -6.644  -5.267 -18.311  1.00 74.54           C
ATOM   2030 1HB  ARG A 144      -7.115  -5.360 -17.332  1.00 74.54           H
ATOM   2031 2HB  ARG A 144      -6.591  -6.269 -18.736  1.00 74.54           H
ATOM   2032  CG  ARG A 144      -5.232  -4.700 -18.152  1.00 74.54           C
ATOM   2033 1HG  ARG A 144      -4.771  -4.580 -19.132  1.00 74.54           H
ATOM   2034 2HG  ARG A 144      -5.283  -3.709 -17.700  1.00 74.54           H
ATOM   2035  CD  ARG A 144      -4.367  -5.617 -17.285  1.00 74.54           C
ATOM   2036 1HD  ARG A 144      -4.730  -5.608 -16.257  1.00 74.54           H
ATOM   2037 2HD  ARG A 144      -4.443  -6.645 -17.640  1.00 74.54           H
ATOM   2038  NE  ARG A 144      -2.957  -5.171 -17.326  1.00 74.54           N
ATOM   2039  HE  ARG A 144      -2.741  -4.345 -17.847  1.00 74.54           H
ATOM   2040  CZ  ARG A 144      -1.950  -5.805 -16.709  1.00 74.54           C
ATOM   2041  NH1 ARG A 144      -2.181  -6.917 -15.997  1.00 74.54           N
ATOM   2042 1HH1 ARG A 144      -3.110  -7.279 -15.923  1.00 74.54           H
ATOM   2043 2HH1 ARG A 144      -1.424  -7.384 -15.540  1.00 74.54           H
ATOM   2044  NH2 ARG A 144      -0.709  -5.311 -16.815  1.00 74.54           N
ATOM   2045 1HH2 ARG A 144       0.053  -5.771 -16.361  1.00 74.54           H
ATOM   2046 2HH2 ARG A 144      -0.545  -4.480 -17.348  1.00 74.54           H
ATOM   2047  HN  ARG A 144      -7.802  -3.229 -17.495  1.00 74.54           H
ATOM   2048  N   TYR A 145      -9.661  -5.408 -18.999  1.00 73.32           N
ATOM   2049  CA  TYR A 145     -10.825  -6.157 -19.442  1.00 73.32           C
ATOM   2050  C   TYR A 145     -11.453  -5.511 -20.679  1.00 73.32           C
ATOM   2051  O   TYR A 145     -11.711  -6.188 -21.673  1.00 73.32           O
ATOM   2052  HA  TYR A 145     -10.500  -7.166 -19.694  1.00 73.32           H
ATOM   2053  CB  TYR A 145     -11.828  -6.101 -18.288  1.00 73.32           C
ATOM   2054 1HB  TYR A 145     -11.474  -6.745 -17.482  1.00 73.32           H
ATOM   2055 2HB  TYR A 145     -11.858  -5.085 -17.895  1.00 73.32           H
ATOM   2056  CG  TYR A 145     -13.246  -6.525 -18.675  1.00 73.32           C
ATOM   2057  CD1 TYR A 145     -14.263  -5.593 -18.696  1.00 73.32           C
ATOM   2058  HD1 TYR A 145     -14.056  -4.554 -18.437  1.00 73.32           H
ATOM   2059  CD2 TYR A 145     -13.508  -7.840 -19.002  1.00 73.32           C
ATOM   2060  HD2 TYR A 145     -12.705  -8.576 -18.985  1.00 73.32           H
ATOM   2061  CE1 TYR A 145     -15.598  -5.992 -19.060  1.00 73.32           C
ATOM   2062  HE1 TYR A 145     -16.411  -5.265 -19.081  1.00 73.32           H
ATOM   2063  CE2 TYR A 145     -14.843  -8.239 -19.366  1.00 73.32           C
ATOM   2064  HE2 TYR A 145     -15.064  -9.274 -19.627  1.00 73.32           H
ATOM   2065  CZ  TYR A 145     -15.822  -7.295 -19.377  1.00 73.32           C
ATOM   2066  OH  TYR A 145     -17.083  -7.672 -19.721  1.00 73.32           O
ATOM   2067  HH  TYR A 145     -17.106  -8.653 -19.912  1.00 73.32           H
ATOM   2068  HN  TYR A 145      -9.705  -5.079 -18.055  1.00 73.32           H
ATOM   2069  N   ILE A 146     -11.681  -4.210 -20.577  1.00 74.08           N
ATOM   2070  CA  ILE A 146     -12.347  -3.481 -21.643  1.00 74.08           C
ATOM   2071  C   ILE A 146     -11.504  -3.566 -22.917  1.00 74.08           C
ATOM   2072  O   ILE A 146     -12.040  -3.752 -24.009  1.00 74.08           O
ATOM   2073  HA  ILE A 146     -13.302  -3.972 -21.828  1.00 74.08           H
ATOM   2074  CB  ILE A 146     -12.652  -2.048 -21.203  1.00 74.08           C
ATOM   2075  HB  ILE A 146     -11.733  -1.605 -20.819  1.00 74.08           H
ATOM   2076  CG1 ILE A 146     -13.672  -2.030 -20.062  1.00 74.08           C
ATOM   2077 1HG1 ILE A 146     -14.650  -2.326 -20.440  1.00 74.08           H
ATOM   2078 2HG1 ILE A 146     -13.388  -2.761 -19.305  1.00 74.08           H
ATOM   2079  CG2 ILE A 146     -13.104  -1.194 -22.389  1.00 74.08           C
ATOM   2080 1HG2 ILE A 146     -12.314  -1.168 -23.140  1.00 74.08           H
ATOM   2081 2HG2 ILE A 146     -14.005  -1.625 -22.825  1.00 74.08           H
ATOM   2082 3HG2 ILE A 146     -13.315  -0.180 -22.048  1.00 74.08           H
ATOM   2083  CD1 ILE A 146     -13.763  -0.640 -19.429  1.00 74.08           C
ATOM   2084 1HD1 ILE A 146     -12.788  -0.358 -19.031  1.00 74.08           H
ATOM   2085 2HD1 ILE A 146     -14.070   0.083 -20.184  1.00 74.08           H
ATOM   2086 3HD1 ILE A 146     -14.495  -0.656 -18.622  1.00 74.08           H
ATOM   2087  HN  ILE A 146     -11.420  -3.657 -19.786  1.00 74.08           H
ATOM   2088  N   ALA A 147     -10.199  -3.427 -22.736  1.00 75.38           N
ATOM   2089  CA  ALA A 147      -9.289  -3.361 -23.866  1.00 75.38           C
ATOM   2090  C   ALA A 147      -9.320  -4.693 -24.619  1.00 75.38           C
ATOM   2091  O   ALA A 147      -9.083  -4.734 -25.825  1.00 75.38           O
ATOM   2092  HA  ALA A 147      -9.640  -2.570 -24.529  1.00 75.38           H
ATOM   2093  CB  ALA A 147      -7.886  -3.003 -23.372  1.00 75.38           C
ATOM   2094 1HB  ALA A 147      -7.913  -2.035 -22.871  1.00 75.38           H
ATOM   2095 2HB  ALA A 147      -7.541  -3.765 -22.673  1.00 75.38           H
ATOM   2096 3HB  ALA A 147      -7.203  -2.953 -24.221  1.00 75.38           H
ATOM   2097  HN  ALA A 147      -9.763  -3.360 -21.838  1.00 75.38           H
ATOM   2098  N   ILE A 148      -9.613  -5.749 -23.875  1.00 70.38           N
ATOM   2099  CA  ILE A 148      -9.605  -7.088 -24.441  1.00 70.38           C
ATOM   2100  C   ILE A 148     -10.987  -7.402 -25.018  1.00 70.38           C
ATOM   2101  O   ILE A 148     -11.102  -7.838 -26.162  1.00 70.38           O
ATOM   2102  HA  ILE A 148      -8.881  -7.094 -25.256  1.00 70.38           H
ATOM   2103  CB  ILE A 148      -9.126  -8.105 -23.403  1.00 70.38           C
ATOM   2104  HB  ILE A 148      -9.695  -7.951 -22.486  1.00 70.38           H
ATOM   2105  CG1 ILE A 148      -7.651  -7.887 -23.062  1.00 70.38           C
ATOM   2106 1HG1 ILE A 148      -7.032  -8.162 -23.916  1.00 70.38           H
ATOM   2107 2HG1 ILE A 148      -7.472  -6.830 -22.865  1.00 70.38           H
ATOM   2108  CG2 ILE A 148      -9.401  -9.536 -23.870  1.00 70.38           C
ATOM   2109 1HG2 ILE A 148     -10.473  -9.669 -24.022  1.00 70.38           H
ATOM   2110 2HG2 ILE A 148      -8.876  -9.719 -24.807  1.00 70.38           H
ATOM   2111 3HG2 ILE A 148      -9.051 -10.238 -23.114  1.00 70.38           H
ATOM   2112  CD1 ILE A 148      -7.243  -8.715 -21.841  1.00 70.38           C
ATOM   2113 1HD1 ILE A 148      -7.847  -8.420 -20.984  1.00 70.38           H
ATOM   2114 2HD1 ILE A 148      -7.400  -9.773 -22.051  1.00 70.38           H
ATOM   2115 3HD1 ILE A 148      -6.189  -8.541 -21.621  1.00 70.38           H
ATOM   2116  HN  ILE A 148      -9.853  -5.702 -22.906  1.00 70.38           H
ATOM   2117  N   ALA A 149     -12.002  -7.167 -24.199  1.00 70.47           N
ATOM   2118  CA  ALA A 149     -13.343  -7.628 -24.517  1.00 70.47           C
ATOM   2119  C   ALA A 149     -13.924  -6.761 -25.636  1.00 70.47           C
ATOM   2120  O   ALA A 149     -14.658  -7.254 -26.490  1.00 70.47           O
ATOM   2121  HA  ALA A 149     -13.264  -8.657 -24.869  1.00 70.47           H
ATOM   2122  CB  ALA A 149     -14.204  -7.604 -23.253  1.00 70.47           C
ATOM   2123 1HB  ALA A 149     -13.764  -8.258 -22.501  1.00 70.47           H
ATOM   2124 2HB  ALA A 149     -14.253  -6.586 -22.866  1.00 70.47           H
ATOM   2125 3HB  ALA A 149     -15.210  -7.950 -23.492  1.00 70.47           H
ATOM   2126  HN  ALA A 149     -11.920  -6.672 -23.334  1.00 70.47           H
ATOM   2127  N   GLN A 150     -13.573  -5.484 -25.594  1.00 74.03           N
ATOM   2128  CA  GLN A 150     -14.163  -4.516 -26.503  1.00 74.03           C
ATOM   2129  C   GLN A 150     -13.071  -3.808 -27.307  1.00 74.03           C
ATOM   2130  O   GLN A 150     -13.131  -2.596 -27.509  1.00 74.03           O
ATOM   2131  HA  GLN A 150     -14.798  -5.096 -27.172  1.00 74.03           H
ATOM   2132  CB  GLN A 150     -15.026  -3.507 -25.742  1.00 74.03           C
ATOM   2133 1HB  GLN A 150     -14.407  -2.953 -25.036  1.00 74.03           H
ATOM   2134 2HB  GLN A 150     -15.441  -2.780 -26.440  1.00 74.03           H
ATOM   2135  CG  GLN A 150     -16.160  -4.209 -24.994  1.00 74.03           C
ATOM   2136 1HG  GLN A 150     -16.653  -4.920 -25.657  1.00 74.03           H
ATOM   2137 2HG  GLN A 150     -15.751  -4.780 -24.160  1.00 74.03           H
ATOM   2138  CD  GLN A 150     -17.182  -3.197 -24.472  1.00 74.03           C
ATOM   2139  OE1 GLN A 150     -17.091  -2.004 -24.711  1.00 74.03           O
ATOM   2140  NE2 GLN A 150     -18.158  -3.737 -23.748  1.00 74.03           N
ATOM   2141 1HE2 GLN A 150     -18.175  -4.725 -23.590  1.00 74.03           H
ATOM   2142 2HE2 GLN A 150     -18.876  -3.157 -23.363  1.00 74.03           H
ATOM   2143  HN  GLN A 150     -12.899  -5.110 -24.957  1.00 74.03           H
ATOM   2144  N   ALA A 151     -12.099  -4.595 -27.745  1.00 71.45           N
ATOM   2145  CA  ALA A 151     -10.880  -4.037 -28.305  1.00 71.45           C
ATOM   2146  C   ALA A 151     -11.242  -2.969 -29.340  1.00 71.45           C
ATOM   2147  O   ALA A 151     -10.656  -1.887 -29.351  1.00 71.45           O
ATOM   2148  HA  ALA A 151     -10.324  -3.569 -27.493  1.00 71.45           H
ATOM   2149  CB  ALA A 151     -10.031  -5.161 -28.901  1.00 71.45           C
ATOM   2150 1HB  ALA A 151      -9.776  -5.877 -28.120  1.00 71.45           H
ATOM   2151 2HB  ALA A 151     -10.594  -5.665 -29.686  1.00 71.45           H
ATOM   2152 3HB  ALA A 151      -9.116  -4.742 -29.322  1.00 71.45           H
ATOM   2153  HN  ALA A 151     -12.134  -5.594 -27.721  1.00 71.45           H
ATOM   2154  N   MET A 152     -12.205  -3.310 -30.184  1.00 68.19           N
ATOM   2155  CA  MET A 152     -12.619  -2.413 -31.248  1.00 68.19           C
ATOM   2156  C   MET A 152     -13.111  -1.079 -30.682  1.00 68.19           C
ATOM   2157  O   MET A 152     -12.574  -0.024 -31.014  1.00 68.19           O
ATOM   2158  HA  MET A 152     -11.730  -2.250 -31.858  1.00 68.19           H
ATOM   2159  CB  MET A 152     -13.740  -3.066 -32.060  1.00 68.19           C
ATOM   2160 1HB  MET A 152     -14.436  -3.567 -31.388  1.00 68.19           H
ATOM   2161 2HB  MET A 152     -14.304  -2.300 -32.591  1.00 68.19           H
ATOM   2162  CG  MET A 152     -13.174  -4.076 -33.061  1.00 68.19           C
ATOM   2163 1HG  MET A 152     -12.295  -4.564 -32.641  1.00 68.19           H
ATOM   2164 2HG  MET A 152     -13.909  -4.856 -33.258  1.00 68.19           H
ATOM   2165  SD  MET A 152     -12.741  -3.249 -34.583  1.00 68.19           S
ATOM   2166  CE  MET A 152     -14.361  -3.074 -35.312  1.00 68.19           C
ATOM   2167 1HE  MET A 152     -14.804  -4.060 -35.454  1.00 68.19           H
ATOM   2168 2HE  MET A 152     -14.995  -2.482 -34.651  1.00 68.19           H
ATOM   2169 3HE  MET A 152     -14.274  -2.573 -36.276  1.00 68.19           H
ATOM   2170  HN  MET A 152     -12.697  -4.180 -30.148  1.00 68.19           H
ATOM   2171  N   ARG A 153     -14.126  -1.171 -29.835  1.00 73.40           N
ATOM   2172  CA  ARG A 153     -14.728   0.019 -29.257  1.00 73.40           C
ATOM   2173  C   ARG A 153     -13.698   0.781 -28.420  1.00 73.40           C
ATOM   2174  O   ARG A 153     -13.705   2.010 -28.390  1.00 73.40           O
ATOM   2175  HA  ARG A 153     -15.053   0.611 -30.112  1.00 73.40           H
ATOM   2176  CB  ARG A 153     -15.925  -0.343 -28.375  1.00 73.40           C
ATOM   2177 1HB  ARG A 153     -15.659  -1.168 -27.715  1.00 73.40           H
ATOM   2178 2HB  ARG A 153     -16.181   0.504 -27.739  1.00 73.40           H
ATOM   2179  CG  ARG A 153     -17.135  -0.733 -29.227  1.00 73.40           C
ATOM   2180 1HG  ARG A 153     -17.363   0.069 -29.929  1.00 73.40           H
ATOM   2181 2HG  ARG A 153     -16.898  -1.617 -29.818  1.00 73.40           H
ATOM   2182  CD  ARG A 153     -18.356  -1.012 -28.348  1.00 73.40           C
ATOM   2183 1HD  ARG A 153     -18.174  -1.888 -27.725  1.00 73.40           H
ATOM   2184 2HD  ARG A 153     -18.530  -0.173 -27.675  1.00 73.40           H
ATOM   2185  NE  ARG A 153     -19.549  -1.235 -29.196  1.00 73.40           N
ATOM   2186  HE  ARG A 153     -19.435  -1.184 -30.188  1.00 73.40           H
ATOM   2187  CZ  ARG A 153     -20.771  -1.502 -28.717  1.00 73.40           C
ATOM   2188  NH1 ARG A 153     -20.982  -1.582 -27.396  1.00 73.40           N
ATOM   2189 1HH1 ARG A 153     -20.223  -1.443 -26.760  1.00 73.40           H
ATOM   2190 2HH1 ARG A 153     -21.898  -1.781 -27.047  1.00 73.40           H
ATOM   2191  NH2 ARG A 153     -21.781  -1.686 -29.579  1.00 73.40           N
ATOM   2192 1HH2 ARG A 153     -22.699  -1.886 -29.238  1.00 73.40           H
ATOM   2193 2HH2 ARG A 153     -21.615  -1.625 -30.563  1.00 73.40           H
ATOM   2194  HN  ARG A 153     -14.536  -2.035 -29.545  1.00 73.40           H
ATOM   2195  N   ALA A 154     -12.838   0.018 -27.760  1.00 72.95           N
ATOM   2196  CA  ALA A 154     -11.882   0.599 -26.832  1.00 72.95           C
ATOM   2197  C   ALA A 154     -10.918   1.504 -27.600  1.00 72.95           C
ATOM   2198  O   ALA A 154     -10.414   2.485 -27.055  1.00 72.95           O
ATOM   2199  HA  ALA A 154     -12.440   1.201 -26.115  1.00 72.95           H
ATOM   2200  CB  ALA A 154     -11.158  -0.519 -26.079  1.00 72.95           C
ATOM   2201 1HB  ALA A 154     -11.885  -1.115 -25.527  1.00 72.95           H
ATOM   2202 2HB  ALA A 154     -10.633  -1.155 -26.791  1.00 72.95           H
ATOM   2203 3HB  ALA A 154     -10.442  -0.083 -25.383  1.00 72.95           H
ATOM   2204  HN  ALA A 154     -12.788  -0.976 -27.851  1.00 72.95           H
ATOM   2205  N   HIS A 155     -10.689   1.143 -28.854  1.00 74.92           N
ATOM   2206  CA  HIS A 155      -9.802   1.916 -29.706  1.00 74.92           C
ATOM   2207  C   HIS A 155     -10.453   3.260 -30.041  1.00 74.92           C
ATOM   2208  O   HIS A 155      -9.832   4.310 -29.889  1.00 74.92           O
ATOM   2209  HA  HIS A 155      -8.894   2.096 -29.130  1.00 74.92           H
ATOM   2210  CB  HIS A 155      -9.413   1.119 -30.952  1.00 74.92           C
ATOM   2211 1HB  HIS A 155      -9.075   0.129 -30.647  1.00 74.92           H
ATOM   2212 2HB  HIS A 155     -10.299   0.976 -31.571  1.00 74.92           H
ATOM   2213  CG  HIS A 155      -8.335   1.768 -31.786  1.00 74.92           C
ATOM   2214  ND1 HIS A 155      -8.611   2.666 -32.803  1.00 74.92           N
ATOM   2215  HD1 HIS A 155      -9.522   2.969 -33.084  1.00 74.92           H
ATOM   2216  CD2 HIS A 155      -6.977   1.643 -31.742  1.00 74.92           C
ATOM   2217  HD2 HIS A 155      -6.418   1.010 -31.053  1.00 74.92           H
ATOM   2218  CE1 HIS A 155      -7.464   3.055 -33.340  1.00 74.92           C
ATOM   2219  HE1 HIS A 155      -7.350   3.760 -34.164  1.00 74.92           H
ATOM   2220  NE2 HIS A 155      -6.453   2.420 -32.682  1.00 74.92           N
ATOM   2221  HN  HIS A 155     -11.098   0.340 -29.288  1.00 74.92           H
ATOM   2222  N   THR A 156     -11.697   3.182 -30.492  1.00 75.02           N
ATOM   2223  CA  THR A 156     -12.400   4.366 -30.956  1.00 75.02           C
ATOM   2224  C   THR A 156     -12.605   5.350 -29.803  1.00 75.02           C
ATOM   2225  O   THR A 156     -12.598   6.563 -30.010  1.00 75.02           O
ATOM   2226  HA  THR A 156     -11.778   4.866 -31.698  1.00 75.02           H
ATOM   2227  CB  THR A 156     -13.708   3.913 -31.609  1.00 75.02           C
ATOM   2228  HB  THR A 156     -14.439   3.623 -30.854  1.00 75.02           H
ATOM   2229  OG1 THR A 156     -13.309   2.881 -32.507  1.00 75.02           O
ATOM   2230  HG1 THR A 156     -13.603   1.992 -32.159  1.00 75.02           H
ATOM   2231  CG2 THR A 156     -14.311   4.986 -32.517  1.00 75.02           C
ATOM   2232 1HG2 THR A 156     -13.605   5.227 -33.312  1.00 75.02           H
ATOM   2233 2HG2 THR A 156     -14.520   5.882 -31.933  1.00 75.02           H
ATOM   2234 3HG2 THR A 156     -15.237   4.613 -32.955  1.00 75.02           H
ATOM   2235  HN  THR A 156     -12.221   2.332 -30.542  1.00 75.02           H
ATOM   2236  N   TRP A 157     -12.783   4.792 -28.615  1.00 82.14           N
ATOM   2237  CA  TRP A 157     -13.164   5.591 -27.462  1.00 82.14           C
ATOM   2238  C   TRP A 157     -11.895   5.916 -26.672  1.00 82.14           C
ATOM   2239  O   TRP A 157     -11.964   6.258 -25.493  1.00 82.14           O
ATOM   2240  HA  TRP A 157     -13.619   6.511 -27.830  1.00 82.14           H
ATOM   2241  CB  TRP A 157     -14.223   4.873 -26.624  1.00 82.14           C
ATOM   2242 1HB  TRP A 157     -13.912   3.840 -26.471  1.00 82.14           H
ATOM   2243 2HB  TRP A 157     -14.270   5.340 -25.640  1.00 82.14           H
ATOM   2244  CG  TRP A 157     -15.621   4.884 -27.245  1.00 82.14           C
ATOM   2245  CD1 TRP A 157     -15.958   4.662 -28.523  1.00 82.14           C
ATOM   2246  HD1 TRP A 157     -15.244   4.436 -29.315  1.00 82.14           H
ATOM   2247  CD2 TRP A 157     -16.865   5.139 -26.559  1.00 82.14           C
ATOM   2248  NE1 TRP A 157     -17.322   4.756 -28.710  1.00 82.14           N
ATOM   2249  HE1 TRP A 157     -17.811   4.631 -29.574  1.00 82.14           H
ATOM   2250  CE2 TRP A 157     -17.891   5.055 -27.478  1.00 82.14           C
ATOM   2251  CE3 TRP A 157     -17.115   5.432 -25.207  1.00 82.14           C
ATOM   2252  HE3 TRP A 157     -16.322   5.504 -24.462  1.00 82.14           H
ATOM   2253  CZ2 TRP A 157     -19.237   5.250 -27.145  1.00 82.14           C
ATOM   2254  HZ2 TRP A 157     -20.029   5.178 -27.889  1.00 82.14           H
ATOM   2255  CZ3 TRP A 157     -18.465   5.625 -24.890  1.00 82.14           C
ATOM   2256  HZ3 TRP A 157     -18.714   5.854 -23.854  1.00 82.14           H
ATOM   2257  CH2 TRP A 157     -19.509   5.543 -25.803  1.00 82.14           C
ATOM   2258  HH2 TRP A 157     -20.536   5.707 -25.476  1.00 82.14           H
ATOM   2259  HN  TRP A 157     -12.671   3.815 -28.434  1.00 82.14           H
ATOM   2260  N   ARG A 158     -10.765   5.798 -27.354  1.00 81.59           N
ATOM   2261  CA  ARG A 158      -9.476   5.905 -26.691  1.00 81.59           C
ATOM   2262  C   ARG A 158      -9.370   7.240 -25.951  1.00 81.59           C
ATOM   2263  O   ARG A 158      -8.951   7.281 -24.795  1.00 81.59           O
ATOM   2264  HA  ARG A 158      -9.450   5.067 -25.995  1.00 81.59           H
ATOM   2265  CB  ARG A 158      -8.329   5.795 -27.697  1.00 81.59           C
ATOM   2266 1HB  ARG A 158      -8.404   4.852 -28.239  1.00 81.59           H
ATOM   2267 2HB  ARG A 158      -8.409   6.594 -28.435  1.00 81.59           H
ATOM   2268  CG  ARG A 158      -6.973   5.879 -26.994  1.00 81.59           C
ATOM   2269 1HG  ARG A 158      -6.938   6.771 -26.368  1.00 81.59           H
ATOM   2270 2HG  ARG A 158      -6.849   5.021 -26.333  1.00 81.59           H
ATOM   2271  CD  ARG A 158      -5.829   5.916 -28.010  1.00 81.59           C
ATOM   2272 1HD  ARG A 158      -5.860   5.026 -28.638  1.00 81.59           H
ATOM   2273 2HD  ARG A 158      -5.946   6.776 -28.669  1.00 81.59           H
ATOM   2274  NE  ARG A 158      -4.529   5.992 -27.306  1.00 81.59           N
ATOM   2275  HE  ARG A 158      -4.517   6.384 -26.386  1.00 81.59           H
ATOM   2276  CZ  ARG A 158      -3.368   5.569 -27.825  1.00 81.59           C
ATOM   2277  NH1 ARG A 158      -3.326   5.036 -29.053  1.00 81.59           N
ATOM   2278 1HH1 ARG A 158      -4.166   4.951 -29.590  1.00 81.59           H
ATOM   2279 2HH1 ARG A 158      -2.456   4.723 -29.433  1.00 81.59           H
ATOM   2280  NH2 ARG A 158      -2.250   5.688 -27.096  1.00 81.59           N
ATOM   2281 1HH2 ARG A 158      -1.375   5.377 -27.468  1.00 81.59           H
ATOM   2282 2HH2 ARG A 158      -2.290   6.087 -26.180  1.00 81.59           H
ATOM   2283  HN  ARG A 158     -10.721   5.632 -28.339  1.00 81.59           H
ATOM   2284  N   GLU A 159      -9.756   8.299 -26.647  1.00 84.22           N
ATOM   2285  CA  GLU A 159      -9.596   9.642 -26.116  1.00 84.22           C
ATOM   2286  C   GLU A 159     -10.517   9.850 -24.912  1.00 84.22           C
ATOM   2287  O   GLU A 159     -10.095  10.385 -23.888  1.00 84.22           O
ATOM   2288  HA  GLU A 159      -8.555   9.707 -25.801  1.00 84.22           H
ATOM   2289  CB  GLU A 159      -9.861  10.693 -27.196  1.00 84.22           C
ATOM   2290 1HB  GLU A 159     -10.808  10.481 -27.691  1.00 84.22           H
ATOM   2291 2HB  GLU A 159      -9.817  11.690 -26.757  1.00 84.22           H
ATOM   2292  CG  GLU A 159      -8.779  10.652 -28.278  1.00 84.22           C
ATOM   2293 1HG  GLU A 159      -7.794  10.635 -27.812  1.00 84.22           H
ATOM   2294 2HG  GLU A 159      -8.874   9.733 -28.856  1.00 84.22           H
ATOM   2295  CD  GLU A 159      -8.889  11.861 -29.209  1.00 84.22           C
ATOM   2296  OE1 GLU A 159      -7.890  12.128 -29.912  1.00 84.22           O
ATOM   2297  OE2 GLU A 159      -9.968  12.492 -29.196  1.00 84.22           O
ATOM   2298  HN  GLU A 159     -10.170   8.250 -27.556  1.00 84.22           H
ATOM   2299  N   LYS A 160     -11.758   9.415 -25.075  1.00 86.97           N
ATOM   2300  CA  LYS A 160     -12.734   9.519 -24.003  1.00 86.97           C
ATOM   2301  C   LYS A 160     -12.217   8.768 -22.774  1.00 86.97           C
ATOM   2302  O   LYS A 160     -12.309   9.266 -21.654  1.00 86.97           O
ATOM   2303  HA  LYS A 160     -12.829  10.574 -23.748  1.00 86.97           H
ATOM   2304  CB  LYS A 160     -14.108   9.044 -24.481  1.00 86.97           C
ATOM   2305 1HB  LYS A 160     -14.010   8.078 -24.978  1.00 86.97           H
ATOM   2306 2HB  LYS A 160     -14.764   8.895 -23.624  1.00 86.97           H
ATOM   2307  CG  LYS A 160     -14.734  10.056 -25.441  1.00 86.97           C
ATOM   2308 1HG  LYS A 160     -14.737  11.045 -24.982  1.00 86.97           H
ATOM   2309 2HG  LYS A 160     -14.131  10.127 -26.346  1.00 86.97           H
ATOM   2310  CD  LYS A 160     -16.165   9.654 -25.806  1.00 86.97           C
ATOM   2311 1HD  LYS A 160     -16.155   8.697 -26.329  1.00 86.97           H
ATOM   2312 2HD  LYS A 160     -16.750   9.514 -24.898  1.00 86.97           H
ATOM   2313  CE  LYS A 160     -16.826  10.716 -26.687  1.00 86.97           C
ATOM   2314 1HE  LYS A 160     -16.803  11.681 -26.182  1.00 86.97           H
ATOM   2315 2HE  LYS A 160     -16.264  10.828 -27.615  1.00 86.97           H
ATOM   2316  NZ  LYS A 160     -18.225  10.340 -26.990  1.00 86.97           N
ATOM   2317 1HZ  LYS A 160     -18.644  11.049 -27.582  1.00 86.97           H
ATOM   2318 2HZ  LYS A 160     -18.239   9.447 -27.470  1.00 86.97           H
ATOM   2319 3HZ  LYS A 160     -18.750  10.268 -26.125  1.00 86.97           H
ATOM   2320  HN  LYS A 160     -12.099   9.000 -25.918  1.00 86.97           H
ATOM   2321  N   ARG A 161     -11.684   7.581 -23.026  1.00 87.55           N
ATOM   2322  CA  ARG A 161     -11.162   6.752 -21.953  1.00 87.55           C
ATOM   2323  C   ARG A 161     -10.044   7.487 -21.211  1.00 87.55           C
ATOM   2324  O   ARG A 161      -9.930   7.380 -19.991  1.00 87.55           O
ATOM   2325  HA  ARG A 161     -12.016   6.573 -21.299  1.00 87.55           H
ATOM   2326  CB  ARG A 161     -10.621   5.427 -22.494  1.00 87.55           C
ATOM   2327 1HB  ARG A 161      -9.981   5.617 -23.356  1.00 87.55           H
ATOM   2328 2HB  ARG A 161     -10.002   4.947 -21.737  1.00 87.55           H
ATOM   2329  CG  ARG A 161     -11.763   4.492 -22.896  1.00 87.55           C
ATOM   2330 1HG  ARG A 161     -12.279   4.137 -22.003  1.00 87.55           H
ATOM   2331 2HG  ARG A 161     -12.494   5.039 -23.490  1.00 87.55           H
ATOM   2332  CD  ARG A 161     -11.238   3.298 -23.695  1.00 87.55           C
ATOM   2333 1HD  ARG A 161     -12.072   2.695 -24.055  1.00 87.55           H
ATOM   2334 2HD  ARG A 161     -10.696   3.648 -24.574  1.00 87.55           H
ATOM   2335  NE  ARG A 161     -10.347   2.473 -22.848  1.00 87.55           N
ATOM   2336  HE  ARG A 161     -10.523   2.454 -21.864  1.00 87.55           H
ATOM   2337  CZ  ARG A 161      -9.321   1.751 -23.318  1.00 87.55           C
ATOM   2338  NH1 ARG A 161      -9.040   1.740 -24.628  1.00 87.55           N
ATOM   2339 1HH1 ARG A 161      -9.598   2.273 -25.263  1.00 87.55           H
ATOM   2340 2HH1 ARG A 161      -8.272   1.198 -24.970  1.00 87.55           H
ATOM   2341  NH2 ARG A 161      -8.579   1.040 -22.457  1.00 87.55           N
ATOM   2342 1HH2 ARG A 161      -7.810   0.496 -22.791  1.00 87.55           H
ATOM   2343 2HH2 ARG A 161      -8.796   1.054 -21.481  1.00 87.55           H
ATOM   2344  HN  ARG A 161     -11.607   7.186 -23.942  1.00 87.55           H
ATOM   2345  N   LEU A 162      -9.248   8.216 -21.978  1.00 89.19           N
ATOM   2346  CA  LEU A 162      -8.132   8.954 -21.411  1.00 89.19           C
ATOM   2347  C   LEU A 162      -8.667  10.070 -20.512  1.00 89.19           C
ATOM   2348  O   LEU A 162      -8.116  10.330 -19.444  1.00 89.19           O
ATOM   2349  HA  LEU A 162      -7.560   8.259 -20.796  1.00 89.19           H
ATOM   2350  CB  LEU A 162      -7.199   9.450 -22.518  1.00 89.19           C
ATOM   2351 1HB  LEU A 162      -6.940   8.603 -23.154  1.00 89.19           H
ATOM   2352 2HB  LEU A 162      -7.749  10.158 -23.138  1.00 89.19           H
ATOM   2353  CG  LEU A 162      -5.904  10.119 -22.054  1.00 89.19           C
ATOM   2354  HG  LEU A 162      -6.160  10.896 -21.335  1.00 89.19           H
ATOM   2355  CD1 LEU A 162      -4.997   9.118 -21.336  1.00 89.19           C
ATOM   2356 1HD1 LEU A 162      -5.515   8.719 -20.464  1.00 89.19           H
ATOM   2357 2HD1 LEU A 162      -4.745   8.303 -22.014  1.00 89.19           H
ATOM   2358 3HD1 LEU A 162      -4.083   9.620 -21.017  1.00 89.19           H
ATOM   2359  CD2 LEU A 162      -5.191  10.802 -23.223  1.00 89.19           C
ATOM   2360 1HD2 LEU A 162      -4.948  10.061 -23.984  1.00 89.19           H
ATOM   2361 2HD2 LEU A 162      -5.843  11.563 -23.652  1.00 89.19           H
ATOM   2362 3HD2 LEU A 162      -4.273  11.270 -22.866  1.00 89.19           H
ATOM   2363  HN  LEU A 162      -9.355   8.308 -22.968  1.00 89.19           H
ATOM   2364  N   LEU A 163      -9.736  10.700 -20.978  1.00 91.19           N
ATOM   2365  CA  LEU A 163     -10.351  11.783 -20.230  1.00 91.19           C
ATOM   2366  C   LEU A 163     -10.857  11.247 -18.889  1.00 91.19           C
ATOM   2367  O   LEU A 163     -10.541  11.800 -17.837  1.00 91.19           O
ATOM   2368  HA  LEU A 163      -9.578  12.526 -20.035  1.00 91.19           H
ATOM   2369  CB  LEU A 163     -11.435  12.465 -21.068  1.00 91.19           C
ATOM   2370 1HB  LEU A 163     -10.998  12.754 -22.024  1.00 91.19           H
ATOM   2371 2HB  LEU A 163     -12.215  11.734 -21.282  1.00 91.19           H
ATOM   2372  CG  LEU A 163     -12.088  13.699 -20.443  1.00 91.19           C
ATOM   2373  HG  LEU A 163     -12.433  13.434 -19.444  1.00 91.19           H
ATOM   2374  CD1 LEU A 163     -11.075  14.835 -20.286  1.00 91.19           C
ATOM   2375 1HD1 LEU A 163     -10.259  14.508 -19.642  1.00 91.19           H
ATOM   2376 2HD1 LEU A 163     -10.679  15.107 -21.265  1.00 91.19           H
ATOM   2377 3HD1 LEU A 163     -11.566  15.700 -19.840  1.00 91.19           H
ATOM   2378  CD2 LEU A 163     -13.317  14.133 -21.245  1.00 91.19           C
ATOM   2379 1HD2 LEU A 163     -13.019  14.374 -22.265  1.00 91.19           H
ATOM   2380 2HD2 LEU A 163     -14.045  13.323 -21.261  1.00 91.19           H
ATOM   2381 3HD2 LEU A 163     -13.762  15.013 -20.779  1.00 91.19           H
ATOM   2382  HN  LEU A 163     -10.178  10.482 -21.848  1.00 91.19           H
ATOM   2383  N   TYR A 164     -11.635  10.178 -18.971  1.00 91.32           N
ATOM   2384  CA  TYR A 164     -12.197   9.568 -17.778  1.00 91.32           C
ATOM   2385  C   TYR A 164     -11.093   9.103 -16.827  1.00 91.32           C
ATOM   2386  O   TYR A 164     -11.252   9.161 -15.609  1.00 91.32           O
ATOM   2387  HA  TYR A 164     -12.809  10.317 -17.274  1.00 91.32           H
ATOM   2388  CB  TYR A 164     -12.986   8.349 -18.259  1.00 91.32           C
ATOM   2389 1HB  TYR A 164     -12.363   7.771 -18.941  1.00 91.32           H
ATOM   2390 2HB  TYR A 164     -13.202   7.708 -17.404  1.00 91.32           H
ATOM   2391  CG  TYR A 164     -14.300   8.696 -18.962  1.00 91.32           C
ATOM   2392  CD1 TYR A 164     -15.170   9.602 -18.391  1.00 91.32           C
ATOM   2393  HD1 TYR A 164     -14.921  10.071 -17.439  1.00 91.32           H
ATOM   2394  CD2 TYR A 164     -14.615   8.102 -20.167  1.00 91.32           C
ATOM   2395  HD2 TYR A 164     -13.928   7.386 -20.618  1.00 91.32           H
ATOM   2396  CE1 TYR A 164     -16.407   9.928 -19.053  1.00 91.32           C
ATOM   2397  HE1 TYR A 164     -17.103  10.643 -18.613  1.00 91.32           H
ATOM   2398  CE2 TYR A 164     -15.852   8.428 -20.829  1.00 91.32           C
ATOM   2399  HE2 TYR A 164     -16.113   7.966 -21.781  1.00 91.32           H
ATOM   2400  CZ  TYR A 164     -16.686   9.325 -20.239  1.00 91.32           C
ATOM   2401  OH  TYR A 164     -17.854   9.634 -20.864  1.00 91.32           O
ATOM   2402  HH  TYR A 164     -18.375  10.286 -20.313  1.00 91.32           H
ATOM   2403  HN  TYR A 164     -11.881   9.729 -19.830  1.00 91.32           H
ATOM   2404  N   SER A 165      -9.997   8.652 -17.419  1.00 92.14           N
ATOM   2405  CA  SER A 165      -8.871   8.164 -16.640  1.00 92.14           C
ATOM   2406  C   SER A 165      -8.343   9.276 -15.731  1.00 92.14           C
ATOM   2407  O   SER A 165      -7.895   9.011 -14.617  1.00 92.14           O
ATOM   2408  HA  SER A 165      -9.267   7.340 -16.047  1.00 92.14           H
ATOM   2409  CB  SER A 165      -7.755   7.647 -17.550  1.00 92.14           C
ATOM   2410 1HB  SER A 165      -7.109   6.976 -16.984  1.00 92.14           H
ATOM   2411 2HB  SER A 165      -8.190   7.063 -18.361  1.00 92.14           H
ATOM   2412  OG  SER A 165      -6.975   8.708 -18.095  1.00 92.14           O
ATOM   2413  HG  SER A 165      -6.159   8.339 -18.539  1.00 92.14           H
ATOM   2414  HN  SER A 165      -9.871   8.617 -18.411  1.00 92.14           H
ATOM   2415  N   LYS A 166      -8.413  10.497 -16.241  1.00 93.98           N
ATOM   2416  CA  LYS A 166      -7.946  11.649 -15.490  1.00 93.98           C
ATOM   2417  C   LYS A 166      -8.860  11.872 -14.283  1.00 93.98           C
ATOM   2418  O   LYS A 166      -8.384  12.086 -13.170  1.00 93.98           O
ATOM   2419  HA  LYS A 166      -6.945  11.418 -15.126  1.00 93.98           H
ATOM   2420  CB  LYS A 166      -7.825  12.871 -16.403  1.00 93.98           C
ATOM   2421 1HB  LYS A 166      -8.760  13.021 -16.943  1.00 93.98           H
ATOM   2422 2HB  LYS A 166      -7.658  13.764 -15.801  1.00 93.98           H
ATOM   2423  CG  LYS A 166      -6.676  12.699 -17.399  1.00 93.98           C
ATOM   2424 1HG  LYS A 166      -5.740  12.559 -16.859  1.00 93.98           H
ATOM   2425 2HG  LYS A 166      -6.838  11.801 -17.995  1.00 93.98           H
ATOM   2426  CD  LYS A 166      -6.563  13.916 -18.320  1.00 93.98           C
ATOM   2427 1HD  LYS A 166      -7.489  14.038 -18.883  1.00 93.98           H
ATOM   2428 2HD  LYS A 166      -6.432  14.818 -17.723  1.00 93.98           H
ATOM   2429  CE  LYS A 166      -5.388  13.763 -19.288  1.00 93.98           C
ATOM   2430 1HE  LYS A 166      -4.471  13.578 -18.730  1.00 93.98           H
ATOM   2431 2HE  LYS A 166      -5.549  12.897 -19.932  1.00 93.98           H
ATOM   2432  NZ  LYS A 166      -5.236  14.981 -20.115  1.00 93.98           N
ATOM   2433 1HZ  LYS A 166      -4.464  14.856 -20.761  1.00 93.98           H
ATOM   2434 2HZ  LYS A 166      -6.090  15.145 -20.636  1.00 93.98           H
ATOM   2435 3HZ  LYS A 166      -5.048  15.776 -19.514  1.00 93.98           H
ATOM   2436  HN  LYS A 166      -8.781  10.704 -17.148  1.00 93.98           H
ATOM   2437  N   MET A 167     -10.158  11.813 -14.546  1.00 95.19           N
ATOM   2438  CA  MET A 167     -11.143  12.038 -13.502  1.00 95.19           C
ATOM   2439  C   MET A 167     -11.040  10.971 -12.411  1.00 95.19           C
ATOM   2440  O   MET A 167     -11.074  11.287 -11.223  1.00 95.19           O
ATOM   2441  HA  MET A 167     -10.911  13.018 -13.085  1.00 95.19           H
ATOM   2442  CB  MET A 167     -12.547  12.011 -14.111  1.00 95.19           C
ATOM   2443 1HB  MET A 167     -12.712  11.057 -14.612  1.00 95.19           H
ATOM   2444 2HB  MET A 167     -13.292  12.088 -13.319  1.00 95.19           H
ATOM   2445  CG  MET A 167     -12.734  13.156 -15.108  1.00 95.19           C
ATOM   2446 1HG  MET A 167     -12.548  14.111 -14.616  1.00 95.19           H
ATOM   2447 2HG  MET A 167     -12.009  13.068 -15.917  1.00 95.19           H
ATOM   2448  SD  MET A 167     -14.392  13.126 -15.769  1.00 95.19           S
ATOM   2449  CE  MET A 167     -15.307  13.674 -14.338  1.00 95.19           C
ATOM   2450 1HE  MET A 167     -15.145  12.978 -13.514  1.00 95.19           H
ATOM   2451 2HE  MET A 167     -14.965  14.667 -14.046  1.00 95.19           H
ATOM   2452 3HE  MET A 167     -16.369  13.712 -14.578  1.00 95.19           H
ATOM   2453  HN  MET A 167     -10.537  11.616 -15.450  1.00 95.19           H
ATOM   2454  N   VAL A 168     -10.914   9.728 -12.853  1.00 94.89           N
ATOM   2455  CA  VAL A 168     -10.846   8.608 -11.929  1.00 94.89           C
ATOM   2456  C   VAL A 168      -9.630   8.779 -11.017  1.00 94.89           C
ATOM   2457  O   VAL A 168      -9.720   8.561  -9.809  1.00 94.89           O
ATOM   2458  HA  VAL A 168     -11.749   8.630 -11.318  1.00 94.89           H
ATOM   2459  CB  VAL A 168     -10.831   7.290 -12.705  1.00 94.89           C
ATOM   2460  HB  VAL A 168     -10.051   7.356 -13.464  1.00 94.89           H
ATOM   2461  CG1 VAL A 168     -10.492   6.116 -11.785  1.00 94.89           C
ATOM   2462 1HG1 VAL A 168      -9.508   6.273 -11.343  1.00 94.89           H
ATOM   2463 2HG1 VAL A 168     -11.238   6.047 -10.993  1.00 94.89           H
ATOM   2464 3HG1 VAL A 168     -10.488   5.191 -12.362  1.00 94.89           H
ATOM   2465  CG2 VAL A 168     -12.164   7.059 -13.420  1.00 94.89           C
ATOM   2466 1HG2 VAL A 168     -12.969   7.023 -12.685  1.00 94.89           H
ATOM   2467 2HG2 VAL A 168     -12.347   7.874 -14.120  1.00 94.89           H
ATOM   2468 3HG2 VAL A 168     -12.126   6.115 -13.964  1.00 94.89           H
ATOM   2469  HN  VAL A 168     -10.860   9.481 -13.820  1.00 94.89           H
ATOM   2470  N   CYS A 169      -8.521   9.167 -11.629  1.00 95.03           N
ATOM   2471  CA  CYS A 169      -7.287   9.366 -10.887  1.00 95.03           C
ATOM   2472  C   CYS A 169      -7.549  10.397  -9.788  1.00 95.03           C
ATOM   2473  O   CYS A 169      -7.184  10.184  -8.633  1.00 95.03           O
ATOM   2474  HA  CYS A 169      -7.021   8.400 -10.457  1.00 95.03           H
ATOM   2475  CB  CYS A 169      -6.138   9.789 -11.804  1.00 95.03           C
ATOM   2476 1HB  CYS A 169      -6.467  10.587 -12.469  1.00 95.03           H
ATOM   2477 2HB  CYS A 169      -5.316  10.188 -11.210  1.00 95.03           H
ATOM   2478  SG  CYS A 169      -5.561   8.356 -12.786  1.00 95.03           S
ATOM   2479  HG  CYS A 169      -6.550   8.389 -13.674  1.00 95.03           H
ATOM   2480  HN  CYS A 169      -8.457   9.344 -12.611  1.00 95.03           H
ATOM   2481  N   PHE A 170      -8.179  11.493 -10.186  1.00 96.40           N
ATOM   2482  CA  PHE A 170      -8.459  12.574  -9.257  1.00 96.40           C
ATOM   2483  C   PHE A 170      -9.335  12.091  -8.100  1.00 96.40           C
ATOM   2484  O   PHE A 170      -9.054  12.383  -6.939  1.00 96.40           O
ATOM   2485  HA  PHE A 170      -7.502  12.920  -8.866  1.00 96.40           H
ATOM   2486  CB  PHE A 170      -9.215  13.651 -10.039  1.00 96.40           C
ATOM   2487 1HB  PHE A 170      -8.621  13.940 -10.906  1.00 96.40           H
ATOM   2488 2HB  PHE A 170     -10.144  13.226 -10.416  1.00 96.40           H
ATOM   2489  CG  PHE A 170      -9.538  14.902  -9.220  1.00 96.40           C
ATOM   2490  CD1 PHE A 170     -10.776  15.060  -8.679  1.00 96.40           C
ATOM   2491  HD1 PHE A 170     -11.538  14.294  -8.829  1.00 96.40           H
ATOM   2492  CD2 PHE A 170      -8.588  15.857  -9.033  1.00 96.40           C
ATOM   2493  HD2 PHE A 170      -7.596  15.731  -9.467  1.00 96.40           H
ATOM   2494  CE1 PHE A 170     -11.077  16.221  -7.919  1.00 96.40           C
ATOM   2495  HE1 PHE A 170     -12.069  16.347  -7.486  1.00 96.40           H
ATOM   2496  CE2 PHE A 170      -8.889  17.019  -8.274  1.00 96.40           C
ATOM   2497  HE2 PHE A 170      -8.128  17.784  -8.124  1.00 96.40           H
ATOM   2498  CZ  PHE A 170     -10.127  17.176  -7.733  1.00 96.40           C
ATOM   2499  HZ  PHE A 170     -10.357  18.068  -7.150  1.00 96.40           H
ATOM   2500  HN  PHE A 170      -8.496  11.646 -11.122  1.00 96.40           H
ATOM   2501  N   THR A 171     -10.381  11.359  -8.457  1.00 96.40           N
ATOM   2502  CA  THR A 171     -11.310  10.848  -7.464  1.00 96.40           C
ATOM   2503  C   THR A 171     -10.581   9.950  -6.463  1.00 96.40           C
ATOM   2504  O   THR A 171     -10.866   9.988  -5.267  1.00 96.40           O
ATOM   2505  HA  THR A 171     -11.712  11.692  -6.903  1.00 96.40           H
ATOM   2506  CB  THR A 171     -12.447  10.138  -8.203  1.00 96.40           C
ATOM   2507  HB  THR A 171     -12.085   9.240  -8.703  1.00 96.40           H
ATOM   2508  OG1 THR A 171     -12.987  11.142  -9.057  1.00 96.40           O
ATOM   2509  HG1 THR A 171     -13.429  10.718  -9.847  1.00 96.40           H
ATOM   2510  CG2 THR A 171     -13.608   9.772  -7.276  1.00 96.40           C
ATOM   2511 1HG2 THR A 171     -14.015  10.679  -6.827  1.00 96.40           H
ATOM   2512 2HG2 THR A 171     -13.251   9.106  -6.491  1.00 96.40           H
ATOM   2513 3HG2 THR A 171     -14.387   9.271  -7.851  1.00 96.40           H
ATOM   2514  HN  THR A 171     -10.596  11.116  -9.403  1.00 96.40           H
ATOM   2515  N   ILE A 172      -9.655   9.162  -6.989  1.00 94.77           N
ATOM   2516  CA  ILE A 172      -8.918   8.219  -6.165  1.00 94.77           C
ATOM   2517  C   ILE A 172      -8.102   8.988  -5.124  1.00 94.77           C
ATOM   2518  O   ILE A 172      -8.093   8.628  -3.948  1.00 94.77           O
ATOM   2519  HA  ILE A 172      -9.649   7.601  -5.643  1.00 94.77           H
ATOM   2520  CB  ILE A 172      -8.077   7.286  -7.039  1.00 94.77           C
ATOM   2521  HB  ILE A 172      -7.590   7.885  -7.808  1.00 94.77           H
ATOM   2522  CG1 ILE A 172      -8.960   6.263  -7.755  1.00 94.77           C
ATOM   2523 1HG1 ILE A 172      -9.396   5.579  -7.026  1.00 94.77           H
ATOM   2524 2HG1 ILE A 172      -9.788   6.773  -8.248  1.00 94.77           H
ATOM   2525  CG2 ILE A 172      -6.972   6.616  -6.220  1.00 94.77           C
ATOM   2526 1HG2 ILE A 172      -6.320   7.380  -5.797  1.00 94.77           H
ATOM   2527 2HG2 ILE A 172      -7.419   6.033  -5.415  1.00 94.77           H
ATOM   2528 3HG2 ILE A 172      -6.390   5.959  -6.866  1.00 94.77           H
ATOM   2529  CD1 ILE A 172      -8.155   5.470  -8.787  1.00 94.77           C
ATOM   2530 1HD1 ILE A 172      -7.741   6.154  -9.528  1.00 94.77           H
ATOM   2531 2HD1 ILE A 172      -7.343   4.942  -8.286  1.00 94.77           H
ATOM   2532 3HD1 ILE A 172      -8.807   4.750  -9.281  1.00 94.77           H
ATOM   2533  HN  ILE A 172      -9.406   9.161  -7.958  1.00 94.77           H
ATOM   2534  N   TRP A 173      -7.436  10.032  -5.594  1.00 96.09           N
ATOM   2535  CA  TRP A 173      -6.562  10.811  -4.734  1.00 96.09           C
ATOM   2536  C   TRP A 173      -7.413  11.411  -3.613  1.00 96.09           C
ATOM   2537  O   TRP A 173      -7.038  11.351  -2.444  1.00 96.09           O
ATOM   2538  HA  TRP A 173      -5.817  10.135  -4.315  1.00 96.09           H
ATOM   2539  CB  TRP A 173      -5.801  11.868  -5.538  1.00 96.09           C
ATOM   2540 1HB  TRP A 173      -6.468  12.286  -6.292  1.00 96.09           H
ATOM   2541 2HB  TRP A 173      -5.521  12.684  -4.872  1.00 96.09           H
ATOM   2542  CG  TRP A 173      -4.543  11.338  -6.228  1.00 96.09           C
ATOM   2543  CD1 TRP A 173      -4.333  11.162  -7.540  1.00 96.09           C
ATOM   2544  HD1 TRP A 173      -5.067  11.385  -8.314  1.00 96.09           H
ATOM   2545  CD2 TRP A 173      -3.320  10.920  -5.584  1.00 96.09           C
ATOM   2546  NE1 TRP A 173      -3.071  10.663  -7.788  1.00 96.09           N
ATOM   2547  HE1 TRP A 173      -2.684  10.450  -8.685  1.00 96.09           H
ATOM   2548  CE2 TRP A 173      -2.435  10.511  -6.561  1.00 96.09           C
ATOM   2549  CE3 TRP A 173      -2.974  10.888  -4.222  1.00 96.09           C
ATOM   2550  HE3 TRP A 173      -3.655  11.205  -3.432  1.00 96.09           H
ATOM   2551  CZ2 TRP A 173      -1.147  10.041  -6.280  1.00 96.09           C
ATOM   2552  HZ2 TRP A 173      -0.466   9.723  -7.070  1.00 96.09           H
ATOM   2553  CZ3 TRP A 173      -1.683  10.415  -3.957  1.00 96.09           C
ATOM   2554  HZ3 TRP A 173      -1.364  10.370  -2.916  1.00 96.09           H
ATOM   2555  CH2 TRP A 173      -0.780  10.000  -4.929  1.00 96.09           C
ATOM   2556  HH2 TRP A 173       0.209   9.644  -4.641  1.00 96.09           H
ATOM   2557  HN  TRP A 173      -7.486  10.347  -6.542  1.00 96.09           H
ATOM   2558  N   VAL A 174      -8.544  11.977  -4.011  1.00 96.39           N
ATOM   2559  CA  VAL A 174      -9.422  12.641  -3.063  1.00 96.39           C
ATOM   2560  C   VAL A 174      -9.901  11.627  -2.021  1.00 96.39           C
ATOM   2561  O   VAL A 174      -9.911  11.918  -0.826  1.00 96.39           O
ATOM   2562  HA  VAL A 174      -8.840  13.412  -2.559  1.00 96.39           H
ATOM   2563  CB  VAL A 174     -10.572  13.324  -3.805  1.00 96.39           C
ATOM   2564  HB  VAL A 174     -11.046  12.581  -4.447  1.00 96.39           H
ATOM   2565  CG1 VAL A 174     -11.628  13.839  -2.825  1.00 96.39           C
ATOM   2566 1HG1 VAL A 174     -12.030  13.003  -2.251  1.00 96.39           H
ATOM   2567 2HG1 VAL A 174     -11.173  14.560  -2.146  1.00 96.39           H
ATOM   2568 3HG1 VAL A 174     -12.434  14.320  -3.379  1.00 96.39           H
ATOM   2569  CG2 VAL A 174     -10.055  14.454  -4.697  1.00 96.39           C
ATOM   2570 1HG2 VAL A 174      -9.545  15.197  -4.083  1.00 96.39           H
ATOM   2571 2HG2 VAL A 174      -9.358  14.049  -5.430  1.00 96.39           H
ATOM   2572 3HG2 VAL A 174     -10.893  14.923  -5.213  1.00 96.39           H
ATOM   2573  HN  VAL A 174      -8.862  11.986  -4.959  1.00 96.39           H
ATOM   2574  N   LEU A 175     -10.286  10.459  -2.513  1.00 94.34           N
ATOM   2575  CA  LEU A 175     -10.865   9.440  -1.654  1.00 94.34           C
ATOM   2576  C   LEU A 175      -9.808   8.957  -0.659  1.00 94.34           C
ATOM   2577  O   LEU A 175     -10.090   8.809   0.529  1.00 94.34           O
ATOM   2578  HA  LEU A 175     -11.677   9.905  -1.096  1.00 94.34           H
ATOM   2579  CB  LEU A 175     -11.478   8.317  -2.493  1.00 94.34           C
ATOM   2580 1HB  LEU A 175     -12.180   8.759  -3.199  1.00 94.34           H
ATOM   2581 2HB  LEU A 175     -10.684   7.855  -3.081  1.00 94.34           H
ATOM   2582  CG  LEU A 175     -12.204   7.217  -1.715  1.00 94.34           C
ATOM   2583  HG  LEU A 175     -11.518   6.820  -0.966  1.00 94.34           H
ATOM   2584  CD1 LEU A 175     -13.412   7.783  -0.966  1.00 94.34           C
ATOM   2585 1HD1 LEU A 175     -13.080   8.547  -0.264  1.00 94.34           H
ATOM   2586 2HD1 LEU A 175     -14.108   8.223  -1.680  1.00 94.34           H
ATOM   2587 3HD1 LEU A 175     -13.910   6.980  -0.422  1.00 94.34           H
ATOM   2588  CD2 LEU A 175     -12.590   6.058  -2.635  1.00 94.34           C
ATOM   2589 1HD2 LEU A 175     -13.250   6.423  -3.422  1.00 94.34           H
ATOM   2590 2HD2 LEU A 175     -11.691   5.634  -3.082  1.00 94.34           H
ATOM   2591 3HD2 LEU A 175     -13.104   5.291  -2.056  1.00 94.34           H
ATOM   2592  HN  LEU A 175     -10.208  10.204  -3.477  1.00 94.34           H
ATOM   2593  N   ALA A 176      -8.612   8.725  -1.180  1.00 94.32           N
ATOM   2594  CA  ALA A 176      -7.529   8.200  -0.366  1.00 94.32           C
ATOM   2595  C   ALA A 176      -7.188   9.209   0.733  1.00 94.32           C
ATOM   2596  O   ALA A 176      -6.891   8.825   1.863  1.00 94.32           O
ATOM   2597  HA  ALA A 176      -7.879   7.277   0.096  1.00 94.32           H
ATOM   2598  CB  ALA A 176      -6.328   7.881  -1.258  1.00 94.32           C
ATOM   2599 1HB  ALA A 176      -6.615   7.138  -2.002  1.00 94.32           H
ATOM   2600 2HB  ALA A 176      -5.997   8.790  -1.760  1.00 94.32           H
ATOM   2601 3HB  ALA A 176      -5.516   7.487  -0.647  1.00 94.32           H
ATOM   2602  HN  ALA A 176      -8.379   8.889  -2.139  1.00 94.32           H
ATOM   2603  N   ALA A 177      -7.242  10.480   0.362  1.00 94.87           N
ATOM   2604  CA  ALA A 177      -6.915  11.546   1.294  1.00 94.87           C
ATOM   2605  C   ALA A 177      -7.904  11.518   2.461  1.00 94.87           C
ATOM   2606  O   ALA A 177      -7.504  11.608   3.621  1.00 94.87           O
ATOM   2607  HA  ALA A 177      -5.912  11.357   1.675  1.00 94.87           H
ATOM   2608  CB  ALA A 177      -6.920  12.887   0.558  1.00 94.87           C
ATOM   2609 1HB  ALA A 177      -6.180  12.865  -0.242  1.00 94.87           H
ATOM   2610 2HB  ALA A 177      -7.908  13.066   0.134  1.00 94.87           H
ATOM   2611 3HB  ALA A 177      -6.674  13.686   1.258  1.00 94.87           H
ATOM   2612  HN  ALA A 177      -7.503  10.785  -0.554  1.00 94.87           H
ATOM   2613  N   ALA A 178      -9.177  11.393   2.114  1.00 94.88           N
ATOM   2614  CA  ALA A 178     -10.232  11.429   3.112  1.00 94.88           C
ATOM   2615  C   ALA A 178     -10.068  10.243   4.065  1.00 94.88           C
ATOM   2616  O   ALA A 178     -10.305  10.369   5.265  1.00 94.88           O
ATOM   2617  HA  ALA A 178     -10.123  12.355   3.677  1.00 94.88           H
ATOM   2618  CB  ALA A 178     -11.594  11.433   2.416  1.00 94.88           C
ATOM   2619 1HB  ALA A 178     -11.671  12.311   1.774  1.00 94.88           H
ATOM   2620 2HB  ALA A 178     -11.696  10.532   1.812  1.00 94.88           H
ATOM   2621 3HB  ALA A 178     -12.385  11.461   3.165  1.00 94.88           H
ATOM   2622  HN  ALA A 178      -9.490  11.269   1.173  1.00 94.88           H
ATOM   2623  N   LEU A 179      -9.663   9.118   3.494  1.00 92.93           N
ATOM   2624  CA  LEU A 179      -9.563   7.886   4.257  1.00 92.93           C
ATOM   2625  C   LEU A 179      -8.360   7.970   5.199  1.00 92.93           C
ATOM   2626  O   LEU A 179      -8.206   7.138   6.091  1.00 92.93           O
ATOM   2627  HA  LEU A 179     -10.467   7.800   4.860  1.00 92.93           H
ATOM   2628  CB  LEU A 179      -9.528   6.677   3.320  1.00 92.93           C
ATOM   2629 1HB  LEU A 179      -8.751   6.844   2.574  1.00 92.93           H
ATOM   2630 2HB  LEU A 179      -9.231   5.802   3.899  1.00 92.93           H
ATOM   2631  CG  LEU A 179     -10.834   6.353   2.593  1.00 92.93           C
ATOM   2632  HG  LEU A 179     -11.161   7.248   2.063  1.00 92.93           H
ATOM   2633  CD1 LEU A 179     -10.622   5.259   1.545  1.00 92.93           C
ATOM   2634 1HD1 LEU A 179      -9.888   5.595   0.812  1.00 92.93           H
ATOM   2635 2HD1 LEU A 179     -10.260   4.354   2.033  1.00 92.93           H
ATOM   2636 3HD1 LEU A 179     -11.566   5.049   1.043  1.00 92.93           H
ATOM   2637  CD2 LEU A 179     -11.939   5.988   3.587  1.00 92.93           C
ATOM   2638 1HD2 LEU A 179     -11.635   5.115   4.164  1.00 92.93           H
ATOM   2639 2HD2 LEU A 179     -12.113   6.827   4.261  1.00 92.93           H
ATOM   2640 3HD2 LEU A 179     -12.856   5.763   3.043  1.00 92.93           H
ATOM   2641  HN  LEU A 179      -9.406   9.041   2.531  1.00 92.93           H
ATOM   2642  N   CYS A 180      -7.537   8.982   4.967  1.00 93.63           N
ATOM   2643  CA  CYS A 180      -6.310   9.139   5.728  1.00 93.63           C
ATOM   2644  C   CYS A 180      -6.552  10.181   6.821  1.00 93.63           C
ATOM   2645  O   CYS A 180      -5.635  10.534   7.562  1.00 93.63           O
ATOM   2646  HA  CYS A 180      -6.086   8.165   6.165  1.00 93.63           H
ATOM   2647  CB  CYS A 180      -5.131   9.517   4.829  1.00 93.63           C
ATOM   2648 1HB  CYS A 180      -5.363  10.427   4.276  1.00 93.63           H
ATOM   2649 2HB  CYS A 180      -4.252   9.730   5.438  1.00 93.63           H
ATOM   2650  SG  CYS A 180      -4.768   8.153   3.665  1.00 93.63           S
ATOM   2651  HG  CYS A 180      -5.881   8.284   2.947  1.00 93.63           H
ATOM   2652  HN  CYS A 180      -7.698   9.686   4.275  1.00 93.63           H
ATOM   2653  N   ILE A 181      -7.791  10.645   6.888  1.00 94.63           N
ATOM   2654  CA  ILE A 181      -8.161  11.654   7.866  1.00 94.63           C
ATOM   2655  C   ILE A 181      -7.830  11.143   9.270  1.00 94.63           C
ATOM   2656  O   ILE A 181      -7.226  11.857  10.068  1.00 94.63           O
ATOM   2657  HA  ILE A 181      -7.554  12.538   7.669  1.00 94.63           H
ATOM   2658  CB  ILE A 181      -9.625  12.061   7.689  1.00 94.63           C
ATOM   2659  HB  ILE A 181     -10.215  11.157   7.537  1.00 94.63           H
ATOM   2660  CG1 ILE A 181      -9.805  12.932   6.444  1.00 94.63           C
ATOM   2661 1HG1 ILE A 181      -9.273  13.874   6.575  1.00 94.63           H
ATOM   2662 2HG1 ILE A 181      -9.365  12.434   5.580  1.00 94.63           H
ATOM   2663  CG2 ILE A 181     -10.161  12.744   8.949  1.00 94.63           C
ATOM   2664 1HG2 ILE A 181     -10.089  12.058   9.793  1.00 94.63           H
ATOM   2665 2HG2 ILE A 181      -9.572  13.638   9.156  1.00 94.63           H
ATOM   2666 3HG2 ILE A 181     -11.203  13.023   8.796  1.00 94.63           H
ATOM   2667  CD1 ILE A 181     -11.286  13.210   6.179  1.00 94.63           C
ATOM   2668 1HD1 ILE A 181     -11.811  12.267   6.024  1.00 94.63           H
ATOM   2669 2HD1 ILE A 181     -11.717  13.730   7.034  1.00 94.63           H
ATOM   2670 3HD1 ILE A 181     -11.386  13.831   5.288  1.00 94.63           H
ATOM   2671  HN  ILE A 181      -8.534  10.344   6.290  1.00 94.63           H
ATOM   2672  N   PRO A 182      -8.219   9.902   9.595  1.00 92.72           N
ATOM   2673  CA  PRO A 182      -8.005   9.374  10.944  1.00 92.72           C
ATOM   2674  C   PRO A 182      -6.558   9.500  11.391  1.00 92.72           C
ATOM   2675  O   PRO A 182      -6.286   9.916  12.516  1.00 92.72           O
ATOM   2676  HA  PRO A 182      -8.578   9.953  11.669  1.00 92.72           H
ATOM   2677  CB  PRO A 182      -8.440   7.911  10.834  1.00 92.72           C
ATOM   2678 1HB  PRO A 182      -7.600   7.260  10.589  1.00 92.72           H
ATOM   2679 2HB  PRO A 182      -8.861   7.546  11.770  1.00 92.72           H
ATOM   2680  CG  PRO A 182      -9.478   7.934   9.719  1.00 92.72           C
ATOM   2681 1HG  PRO A 182      -9.625   6.947   9.282  1.00 92.72           H
ATOM   2682 2HG  PRO A 182     -10.454   8.257  10.082  1.00 92.72           H
ATOM   2683  CD  PRO A 182      -8.886   8.918   8.723  1.00 92.72           C
ATOM   2684 1HD  PRO A 182      -8.177   8.435   8.050  1.00 92.72           H
ATOM   2685 2HD  PRO A 182      -9.654   9.374   8.099  1.00 92.72           H
ATOM   2686  N   GLU A 183      -5.659   9.134  10.488  1.00 92.89           N
ATOM   2687  CA  GLU A 183      -4.240   9.151  10.796  1.00 92.89           C
ATOM   2688  C   GLU A 183      -3.786  10.572  11.134  1.00 92.89           C
ATOM   2689  O   GLU A 183      -2.959  10.769  12.023  1.00 92.89           O
ATOM   2690  HA  GLU A 183      -4.125   8.508  11.670  1.00 92.89           H
ATOM   2691  CB  GLU A 183      -3.421   8.574   9.640  1.00 92.89           C
ATOM   2692 1HB  GLU A 183      -3.824   8.929   8.691  1.00 92.89           H
ATOM   2693 2HB  GLU A 183      -2.368   8.818   9.778  1.00 92.89           H
ATOM   2694  CG  GLU A 183      -3.510   7.047   9.613  1.00 92.89           C
ATOM   2695 1HG  GLU A 183      -2.788   6.650   8.898  1.00 92.89           H
ATOM   2696 2HG  GLU A 183      -3.244   6.646  10.591  1.00 92.89           H
ATOM   2697  CD  GLU A 183      -4.919   6.586   9.232  1.00 92.89           C
ATOM   2698  OE1 GLU A 183      -5.240   5.421   9.551  1.00 92.89           O
ATOM   2699  OE2 GLU A 183      -5.642   7.410   8.632  1.00 92.89           O
ATOM   2700  HN  GLU A 183      -5.888   8.832   9.563  1.00 92.89           H
ATOM   2701  N   ILE A 184      -4.347  11.527  10.407  1.00 94.46           N
ATOM   2702  CA  ILE A 184      -3.932  12.913  10.542  1.00 94.46           C
ATOM   2703  C   ILE A 184      -4.316  13.422  11.933  1.00 94.46           C
ATOM   2704  O   ILE A 184      -3.572  14.185  12.546  1.00 94.46           O
ATOM   2705  HA  ILE A 184      -2.846  12.939  10.452  1.00 94.46           H
ATOM   2706  CB  ILE A 184      -4.502  13.756   9.400  1.00 94.46           C
ATOM   2707  HB  ILE A 184      -5.582  13.616   9.377  1.00 94.46           H
ATOM   2708  CG1 ILE A 184      -3.956  13.290   8.049  1.00 94.46           C
ATOM   2709 1HG1 ILE A 184      -2.887  13.496   7.994  1.00 94.46           H
ATOM   2710 2HG1 ILE A 184      -4.077  12.210   7.957  1.00 94.46           H
ATOM   2711  CG2 ILE A 184      -4.245  15.246   9.638  1.00 94.46           C
ATOM   2712 1HG2 ILE A 184      -4.721  15.552  10.569  1.00 94.46           H
ATOM   2713 2HG2 ILE A 184      -3.172  15.424   9.703  1.00 94.46           H
ATOM   2714 3HG2 ILE A 184      -4.660  15.823   8.811  1.00 94.46           H
ATOM   2715  CD1 ILE A 184      -4.676  13.990   6.895  1.00 94.46           C
ATOM   2716 1HD1 ILE A 184      -5.741  13.762   6.939  1.00 94.46           H
ATOM   2717 2HD1 ILE A 184      -4.531  15.067   6.977  1.00 94.46           H
ATOM   2718 3HD1 ILE A 184      -4.269  13.640   5.946  1.00 94.46           H
ATOM   2719  HN  ILE A 184      -5.071  11.366   9.736  1.00 94.46           H
ATOM   2720  N   LEU A 185      -5.478  12.978  12.391  1.00 94.14           N
ATOM   2721  CA  LEU A 185      -6.073  13.541  13.591  1.00 94.14           C
ATOM   2722  C   LEU A 185      -5.350  12.987  14.821  1.00 94.14           C
ATOM   2723  O   LEU A 185      -4.922  13.747  15.688  1.00 94.14           O
ATOM   2724  HA  LEU A 185      -5.920  14.619  13.557  1.00 94.14           H
ATOM   2725  CB  LEU A 185      -7.584  13.298  13.605  1.00 94.14           C
ATOM   2726 1HB  LEU A 185      -7.762  12.236  13.436  1.00 94.14           H
ATOM   2727 2HB  LEU A 185      -7.960  13.530  14.601  1.00 94.14           H
ATOM   2728  CG  LEU A 185      -8.400  14.092  12.583  1.00 94.14           C
ATOM   2729  HG  LEU A 185      -8.060  13.815  11.585  1.00 94.14           H
ATOM   2730  CD1 LEU A 185      -9.885  13.734  12.670  1.00 94.14           C
ATOM   2731 1HD1 LEU A 185     -10.014  12.670  12.470  1.00 94.14           H
ATOM   2732 2HD1 LEU A 185     -10.256  13.964  13.669  1.00 94.14           H
ATOM   2733 3HD1 LEU A 185     -10.442  14.313  11.933  1.00 94.14           H
ATOM   2734  CD2 LEU A 185      -8.162  15.595  12.741  1.00 94.14           C
ATOM   2735 1HD2 LEU A 185      -8.458  15.906  13.743  1.00 94.14           H
ATOM   2736 2HD2 LEU A 185      -7.105  15.814  12.590  1.00 94.14           H
ATOM   2737 3HD2 LEU A 185      -8.754  16.136  12.003  1.00 94.14           H
ATOM   2738  HN  LEU A 185      -6.009  12.250  11.957  1.00 94.14           H
ATOM   2739  N   TYR A 186      -5.236  11.668  14.857  1.00 93.43           N
ATOM   2740  CA  TYR A 186      -4.959  10.974  16.103  1.00 93.43           C
ATOM   2741  C   TYR A 186      -3.472  10.635  16.223  1.00 93.43           C
ATOM   2742  O   TYR A 186      -3.025  10.146  17.260  1.00 93.43           O
ATOM   2743  HA  TYR A 186      -5.242  11.633  16.924  1.00 93.43           H
ATOM   2744  CB  TYR A 186      -5.764   9.674  16.050  1.00 93.43           C
ATOM   2745 1HB  TYR A 186      -5.428   9.085  15.196  1.00 93.43           H
ATOM   2746 2HB  TYR A 186      -5.549   9.089  16.944  1.00 93.43           H
ATOM   2747  CG  TYR A 186      -7.276   9.881  15.944  1.00 93.43           C
ATOM   2748  CD1 TYR A 186      -7.916  10.746  16.809  1.00 93.43           C
ATOM   2749  HD1 TYR A 186      -7.344  11.280  17.568  1.00 93.43           H
ATOM   2750  CD2 TYR A 186      -8.000   9.205  14.984  1.00 93.43           C
ATOM   2751  HD2 TYR A 186      -7.494   8.522  14.300  1.00 93.43           H
ATOM   2752  CE1 TYR A 186      -9.339  10.941  16.710  1.00 93.43           C
ATOM   2753  HE1 TYR A 186      -9.857  11.621  17.386  1.00 93.43           H
ATOM   2754  CE2 TYR A 186      -9.423   9.400  14.884  1.00 93.43           C
ATOM   2755  HE2 TYR A 186     -10.007   8.872  14.130  1.00 93.43           H
ATOM   2756  CZ  TYR A 186     -10.022  10.259  15.752  1.00 93.43           C
ATOM   2757  OH  TYR A 186     -11.366  10.443  15.658  1.00 93.43           O
ATOM   2758  HH  TYR A 186     -11.677  11.065  16.377  1.00 93.43           H
ATOM   2759  HN  TYR A 186      -5.329  11.076  14.056  1.00 93.43           H
ATOM   2760  N   SER A 187      -2.747  10.909  15.149  1.00 93.39           N
ATOM   2761  CA  SER A 187      -1.302  10.749  15.160  1.00 93.39           C
ATOM   2762  C   SER A 187      -0.667  11.800  16.073  1.00 93.39           C
ATOM   2763  O   SER A 187      -0.822  12.999  15.848  1.00 93.39           O
ATOM   2764  HA  SER A 187      -1.126   9.747  15.550  1.00 93.39           H
ATOM   2765  CB  SER A 187      -0.725  10.855  13.747  1.00 93.39           C
ATOM   2766 1HB  SER A 187      -1.019  11.808  13.306  1.00 93.39           H
ATOM   2767 2HB  SER A 187       0.363  10.850  13.799  1.00 93.39           H
ATOM   2768  OG  SER A 187      -1.165   9.789  12.910  1.00 93.39           O
ATOM   2769  HG  SER A 187      -1.610  10.157  12.093  1.00 93.39           H
ATOM   2770  HN  SER A 187      -3.129  11.234  14.284  1.00 93.39           H
ATOM   2771  N   GLN A 188       0.035  11.311  17.085  1.00 92.16           N
ATOM   2772  CA  GLN A 188       0.831  12.182  17.933  1.00 92.16           C
ATOM   2773  C   GLN A 188       2.053  11.431  18.466  1.00 92.16           C
ATOM   2774  O   GLN A 188       2.160  10.217  18.304  1.00 92.16           O
ATOM   2775  HA  GLN A 188       1.152  13.000  17.289  1.00 92.16           H
ATOM   2776  CB  GLN A 188      -0.008  12.747  19.081  1.00 92.16           C
ATOM   2777 1HB  GLN A 188       0.576  13.480  19.637  1.00 92.16           H
ATOM   2778 2HB  GLN A 188      -0.876  13.270  18.678  1.00 92.16           H
ATOM   2779  CG  GLN A 188      -0.469  11.633  20.023  1.00 92.16           C
ATOM   2780 1HG  GLN A 188      -1.059  10.903  19.469  1.00 92.16           H
ATOM   2781 2HG  GLN A 188       0.399  11.106  20.421  1.00 92.16           H
ATOM   2782  CD  GLN A 188      -1.300  12.199  21.176  1.00 92.16           C
ATOM   2783  OE1 GLN A 188      -1.656  13.366  21.205  1.00 92.16           O
ATOM   2784  NE2 GLN A 188      -1.589  11.310  22.122  1.00 92.16           N
ATOM   2785 1HE2 GLN A 188      -1.266  10.368  22.038  1.00 92.16           H
ATOM   2786 2HE2 GLN A 188      -2.129  11.585  22.918  1.00 92.16           H
ATOM   2787  HN  GLN A 188       0.065  10.342  17.328  1.00 92.16           H
ATOM   2788  N   ILE A 189       2.946  12.186  19.091  1.00 91.92           N
ATOM   2789  CA  ILE A 189       4.109  11.595  19.731  1.00 91.92           C
ATOM   2790  C   ILE A 189       3.774  11.273  21.189  1.00 91.92           C
ATOM   2791  O   ILE A 189       3.250  12.119  21.911  1.00 91.92           O
ATOM   2792  HA  ILE A 189       4.328  10.662  19.212  1.00 91.92           H
ATOM   2793  CB  ILE A 189       5.330  12.502  19.566  1.00 91.92           C
ATOM   2794  HB  ILE A 189       5.101  13.468  20.016  1.00 91.92           H
ATOM   2795  CG1 ILE A 189       5.631  12.753  18.087  1.00 91.92           C
ATOM   2796 1HG1 ILE A 189       5.987  11.833  17.624  1.00 91.92           H
ATOM   2797 2HG1 ILE A 189       4.715  13.037  17.569  1.00 91.92           H
ATOM   2798  CG2 ILE A 189       6.540  11.933  20.309  1.00 91.92           C
ATOM   2799 1HG2 ILE A 189       6.308  11.849  21.371  1.00 91.92           H
ATOM   2800 2HG2 ILE A 189       6.780  10.948  19.910  1.00 91.92           H
ATOM   2801 3HG2 ILE A 189       7.394  12.598  20.175  1.00 91.92           H
ATOM   2802  CD1 ILE A 189       6.680  13.855  17.920  1.00 91.92           C
ATOM   2803 1HD1 ILE A 189       6.309  14.779  18.363  1.00 91.92           H
ATOM   2804 2HD1 ILE A 189       7.602  13.556  18.419  1.00 91.92           H
ATOM   2805 3HD1 ILE A 189       6.875  14.013  16.860  1.00 91.92           H
ATOM   2806  HN  ILE A 189       2.883  13.181  19.163  1.00 91.92           H
ATOM   2807  N   LYS A 190       4.092  10.047  21.578  1.00 88.96           N
ATOM   2808  CA  LYS A 190       3.968   9.648  22.970  1.00 88.96           C
ATOM   2809  C   LYS A 190       5.352   9.299  23.521  1.00 88.96           C
ATOM   2810  O   LYS A 190       6.109   8.564  22.889  1.00 88.96           O
ATOM   2811  HA  LYS A 190       3.582  10.504  23.522  1.00 88.96           H
ATOM   2812  CB  LYS A 190       2.946   8.518  23.114  1.00 88.96           C
ATOM   2813 1HB  LYS A 190       1.996   8.823  22.675  1.00 88.96           H
ATOM   2814 2HB  LYS A 190       3.286   7.642  22.561  1.00 88.96           H
ATOM   2815  CG  LYS A 190       2.739   8.151  24.585  1.00 88.96           C
ATOM   2816 1HG  LYS A 190       3.608   7.606  24.953  1.00 88.96           H
ATOM   2817 2HG  LYS A 190       2.656   9.059  25.182  1.00 88.96           H
ATOM   2818  CD  LYS A 190       1.482   7.298  24.765  1.00 88.96           C
ATOM   2819 1HD  LYS A 190       0.604   7.943  24.811  1.00 88.96           H
ATOM   2820 2HD  LYS A 190       1.353   6.646  23.901  1.00 88.96           H
ATOM   2821  CE  LYS A 190       1.569   6.455  26.039  1.00 88.96           C
ATOM   2822 1HE  LYS A 190       2.614   6.311  26.316  1.00 88.96           H
ATOM   2823 2HE  LYS A 190       1.090   6.981  26.864  1.00 88.96           H
ATOM   2824  NZ  LYS A 190       0.919   5.141  25.837  1.00 88.96           N
ATOM   2825 1HZ  LYS A 190       1.042   4.572  26.667  1.00 88.96           H
ATOM   2826 2HZ  LYS A 190      -0.071   5.277  25.663  1.00 88.96           H
ATOM   2827 3HZ  LYS A 190       1.340   4.674  25.041  1.00 88.96           H
ATOM   2828  HN  LYS A 190       4.428   9.334  20.962  1.00 88.96           H
ATOM   2829  N   GLU A 191       5.640   9.843  24.694  1.00 86.23           N
ATOM   2830  CA  GLU A 191       6.885   9.533  25.377  1.00 86.23           C
ATOM   2831  C   GLU A 191       6.661   8.431  26.415  1.00 86.23           C
ATOM   2832  O   GLU A 191       5.758   8.528  27.244  1.00 86.23           O
ATOM   2833  HA  GLU A 191       7.561   9.177  24.599  1.00 86.23           H
ATOM   2834  CB  GLU A 191       7.481  10.784  26.025  1.00 86.23           C
ATOM   2835 1HB  GLU A 191       6.704  11.321  26.569  1.00 86.23           H
ATOM   2836 2HB  GLU A 191       8.330  10.505  26.650  1.00 86.23           H
ATOM   2837  CG  GLU A 191       8.023  11.745  24.966  1.00 86.23           C
ATOM   2838 1HG  GLU A 191       8.738  11.225  24.329  1.00 86.23           H
ATOM   2839 2HG  GLU A 191       7.209  12.080  24.323  1.00 86.23           H
ATOM   2840  CD  GLU A 191       8.697  12.955  25.616  1.00 86.23           C
ATOM   2841  OE1 GLU A 191       9.195  13.807  24.850  1.00 86.23           O
ATOM   2842  OE2 GLU A 191       8.698  13.000  26.866  1.00 86.23           O
ATOM   2843  HN  GLU A 191       5.042  10.483  25.176  1.00 86.23           H
ATOM   2844  N   GLU A 192       7.500   7.408  26.335  1.00 76.99           N
ATOM   2845  CA  GLU A 192       7.381   6.272  27.233  1.00 76.99           C
ATOM   2846  C   GLU A 192       8.768   5.790  27.666  1.00 76.99           C
ATOM   2847  O   GLU A 192       9.594   5.433  26.827  1.00 76.99           O
ATOM   2848  HA  GLU A 192       6.832   6.643  28.098  1.00 76.99           H
ATOM   2849  CB  GLU A 192       6.586   5.139  26.582  1.00 76.99           C
ATOM   2850 1HB  GLU A 192       5.585   5.490  26.330  1.00 76.99           H
ATOM   2851 2HB  GLU A 192       7.135   4.751  25.724  1.00 76.99           H
ATOM   2852  CG  GLU A 192       6.411   3.965  27.548  1.00 76.99           C
ATOM   2853 1HG  GLU A 192       7.135   3.185  27.313  1.00 76.99           H
ATOM   2854 2HG  GLU A 192       6.617   4.295  28.567  1.00 76.99           H
ATOM   2855  CD  GLU A 192       4.994   3.395  27.467  1.00 76.99           C
ATOM   2856  OE1 GLU A 192       4.664   2.568  28.345  1.00 76.99           O
ATOM   2857  OE2 GLU A 192       4.273   3.798  26.530  1.00 76.99           O
ATOM   2858  HN  GLU A 192       8.247   7.348  25.674  1.00 76.99           H
ATOM   2859  N   SER A 193       8.980   5.797  28.973  1.00 72.61           N
ATOM   2860  CA  SER A 193      10.197   5.239  29.537  1.00 72.61           C
ATOM   2861  C   SER A 193      11.420   5.895  28.893  1.00 72.61           C
ATOM   2862  O   SER A 193      12.463   5.260  28.742  1.00 72.61           O
ATOM   2863  HA  SER A 193      10.155   5.469  30.601  1.00 72.61           H
ATOM   2864  CB  SER A 193      10.247   3.721  29.346  1.00 72.61           C
ATOM   2865 1HB  SER A 193      10.334   3.492  28.284  1.00 72.61           H
ATOM   2866 2HB  SER A 193      11.139   3.324  29.831  1.00 72.61           H
ATOM   2867  OG  SER A 193       9.092   3.078  29.878  1.00 72.61           O
ATOM   2868  HG  SER A 193       9.094   2.110  29.627  1.00 72.61           H
ATOM   2869  HN  SER A 193       8.339   6.173  29.642  1.00 72.61           H
ATOM   2870  N   GLY A 194      11.252   7.158  28.531  1.00 76.96           N
ATOM   2871  CA  GLY A 194      12.346   7.924  27.958  1.00 76.96           C
ATOM   2872  C   GLY A 194      12.483   7.647  26.459  1.00 76.96           C
ATOM   2873  O   GLY A 194      13.447   8.079  25.830  1.00 76.96           O
ATOM   2874 1HA  GLY A 194      12.174   8.988  28.120  1.00 76.96           H
ATOM   2875 2HA  GLY A 194      13.277   7.671  28.465  1.00 76.96           H
ATOM   2876  HN  GLY A 194      10.390   7.657  28.624  1.00 76.96           H
ATOM   2877  N   ILE A 195      11.503   6.928  25.931  1.00 84.05           N
ATOM   2878  CA  ILE A 195      11.464   6.649  24.506  1.00 84.05           C
ATOM   2879  C   ILE A 195      10.297   7.409  23.873  1.00 84.05           C
ATOM   2880  O   ILE A 195       9.150   7.251  24.289  1.00 84.05           O
ATOM   2881  HA  ILE A 195      12.393   7.022  24.074  1.00 84.05           H
ATOM   2882  CB  ILE A 195      11.423   5.140  24.256  1.00 84.05           C
ATOM   2883  HB  ILE A 195      10.518   4.742  24.716  1.00 84.05           H
ATOM   2884  CG1 ILE A 195      12.612   4.442  24.920  1.00 84.05           C
ATOM   2885 1HG1 ILE A 195      13.541   4.795  24.474  1.00 84.05           H
ATOM   2886 2HG1 ILE A 195      12.646   4.703  25.978  1.00 84.05           H
ATOM   2887  CG2 ILE A 195      11.342   4.834  22.759  1.00 84.05           C
ATOM   2888 1HG2 ILE A 195      10.438   5.281  22.346  1.00 84.05           H
ATOM   2889 2HG2 ILE A 195      12.215   5.248  22.256  1.00 84.05           H
ATOM   2890 3HG2 ILE A 195      11.314   3.754  22.610  1.00 84.05           H
ATOM   2891  CD1 ILE A 195      12.511   2.923  24.767  1.00 84.05           C
ATOM   2892 1HD1 ILE A 195      11.592   2.570  25.235  1.00 84.05           H
ATOM   2893 2HD1 ILE A 195      12.501   2.665  23.708  1.00 84.05           H
ATOM   2894 3HD1 ILE A 195      13.368   2.452  25.248  1.00 84.05           H
ATOM   2895  HN  ILE A 195      10.747   6.540  26.458  1.00 84.05           H
ATOM   2896  N   ALA A 196      10.629   8.217  22.877  1.00 90.59           N
ATOM   2897  CA  ALA A 196       9.611   8.907  22.102  1.00 90.59           C
ATOM   2898  C   ALA A 196       9.105   7.980  20.995  1.00 90.59           C
ATOM   2899  O   ALA A 196       9.897   7.421  20.238  1.00 90.59           O
ATOM   2900  HA  ALA A 196       8.785   9.142  22.773  1.00 90.59           H
ATOM   2901  CB  ALA A 196      10.187  10.213  21.551  1.00 90.59           C
ATOM   2902 1HB  ALA A 196      10.505  10.847  22.378  1.00 90.59           H
ATOM   2903 2HB  ALA A 196      11.042   9.992  20.913  1.00 90.59           H
ATOM   2904 3HB  ALA A 196       9.423  10.730  20.969  1.00 90.59           H
ATOM   2905  HN  ALA A 196      11.571   8.404  22.598  1.00 90.59           H
ATOM   2906  N   ILE A 197       7.788   7.846  20.935  1.00 89.40           N
ATOM   2907  CA  ILE A 197       7.169   6.961  19.963  1.00 89.40           C
ATOM   2908  C   ILE A 197       6.097   7.731  19.190  1.00 89.40           C
ATOM   2909  O   ILE A 197       5.241   8.381  19.788  1.00 89.40           O
ATOM   2910  HA  ILE A 197       7.945   6.652  19.263  1.00 89.40           H
ATOM   2911  CB  ILE A 197       6.645   5.696  20.647  1.00 89.40           C
ATOM   2912  HB  ILE A 197       5.924   5.993  21.408  1.00 89.40           H
ATOM   2913  CG1 ILE A 197       7.775   4.951  21.361  1.00 89.40           C
ATOM   2914 1HG1 ILE A 197       8.514   4.619  20.632  1.00 89.40           H
ATOM   2915 2HG1 ILE A 197       8.285   5.628  22.046  1.00 89.40           H
ATOM   2916  CG2 ILE A 197       5.908   4.800  19.650  1.00 89.40           C
ATOM   2917 1HG2 ILE A 197       5.063   5.344  19.228  1.00 89.40           H
ATOM   2918 2HG2 ILE A 197       6.589   4.509  18.850  1.00 89.40           H
ATOM   2919 3HG2 ILE A 197       5.546   3.908  20.162  1.00 89.40           H
ATOM   2920  CD1 ILE A 197       7.235   3.746  22.133  1.00 89.40           C
ATOM   2921 1HD1 ILE A 197       6.514   4.084  22.877  1.00 89.40           H
ATOM   2922 2HD1 ILE A 197       6.747   3.060  21.440  1.00 89.40           H
ATOM   2923 3HD1 ILE A 197       8.058   3.234  22.631  1.00 89.40           H
ATOM   2924  HN  ILE A 197       7.149   8.327  21.535  1.00 89.40           H
ATOM   2925  N   CYS A 198       6.178   7.633  17.871  1.00 92.20           N
ATOM   2926  CA  CYS A 198       5.120   8.142  17.016  1.00 92.20           C
ATOM   2927  C   CYS A 198       4.011   7.090  16.946  1.00 92.20           C
ATOM   2928  O   CYS A 198       4.201   6.018  16.374  1.00 92.20           O
ATOM   2929  HA  CYS A 198       4.756   9.058  17.480  1.00 92.20           H
ATOM   2930  CB  CYS A 198       5.644   8.511  15.626  1.00 92.20           C
ATOM   2931 1HB  CYS A 198       6.284   9.391  15.692  1.00 92.20           H
ATOM   2932 2HB  CYS A 198       6.256   7.700  15.232  1.00 92.20           H
ATOM   2933  SG  CYS A 198       4.242   8.842  14.497  1.00 92.20           S
ATOM   2934  HN  CYS A 198       6.948   7.215  17.388  1.00 92.20           H
ATOM   2935  N   THR A 199       2.876   7.434  17.537  1.00 91.56           N
ATOM   2936  CA  THR A 199       1.748   6.519  17.581  1.00 91.56           C
ATOM   2937  C   THR A 199       0.435   7.280  17.388  1.00 91.56           C
ATOM   2938  O   THR A 199       0.401   8.504  17.505  1.00 91.56           O
ATOM   2939  HA  THR A 199       1.838   5.821  16.748  1.00 91.56           H
ATOM   2940  CB  THR A 199       1.815   5.748  18.901  1.00 91.56           C
ATOM   2941  HB  THR A 199       2.830   5.404  19.100  1.00 91.56           H
ATOM   2942  OG1 THR A 199       0.836   4.723  18.755  1.00 91.56           O
ATOM   2943  HG1 THR A 199       0.928   4.054  19.493  1.00 91.56           H
ATOM   2944  CG2 THR A 199       1.315   6.575  20.087  1.00 91.56           C
ATOM   2945 1HG2 THR A 199       0.277   6.862  19.918  1.00 91.56           H
ATOM   2946 2HG2 THR A 199       1.927   7.471  20.190  1.00 91.56           H
ATOM   2947 3HG2 THR A 199       1.384   5.981  20.999  1.00 91.56           H
ATOM   2948  HN  THR A 199       2.721   8.317  17.980  1.00 91.56           H
ATOM   2949  N   MET A 200      -0.613   6.525  17.095  1.00 92.05           N
ATOM   2950  CA  MET A 200      -1.963   7.058  17.165  1.00 92.05           C
ATOM   2951  C   MET A 200      -2.531   6.928  18.580  1.00 92.05           C
ATOM   2952  O   MET A 200      -2.367   5.894  19.226  1.00 92.05           O
ATOM   2953  HA  MET A 200      -1.877   8.110  16.896  1.00 92.05           H
ATOM   2954  CB  MET A 200      -2.862   6.303  16.183  1.00 92.05           C
ATOM   2955 1HB  MET A 200      -2.777   5.231  16.358  1.00 92.05           H
ATOM   2956 2HB  MET A 200      -3.903   6.573  16.357  1.00 92.05           H
ATOM   2957  CG  MET A 200      -2.481   6.622  14.736  1.00 92.05           C
ATOM   2958 1HG  MET A 200      -2.486   7.700  14.579  1.00 92.05           H
ATOM   2959 2HG  MET A 200      -1.468   6.275  14.533  1.00 92.05           H
ATOM   2960  SD  MET A 200      -3.628   5.837  13.616  1.00 92.05           S
ATOM   2961  CE  MET A 200      -3.421   4.133  14.104  1.00 92.05           C
ATOM   2962 1HE  MET A 200      -2.383   3.836  13.954  1.00 92.05           H
ATOM   2963 2HE  MET A 200      -3.682   4.021  15.156  1.00 92.05           H
ATOM   2964 3HE  MET A 200      -4.070   3.500  13.499  1.00 92.05           H
ATOM   2965  HN  MET A 200      -0.551   5.567  16.815  1.00 92.05           H
ATOM   2966  N   VAL A 201      -3.186   7.992  19.020  1.00 92.55           N
ATOM   2967  CA  VAL A 201      -3.845   7.983  20.315  1.00 92.55           C
ATOM   2968  C   VAL A 201      -5.326   8.319  20.132  1.00 92.55           C
ATOM   2969  O   VAL A 201      -5.666   9.334  19.526  1.00 92.55           O
ATOM   2970  HA  VAL A 201      -3.761   6.974  20.720  1.00 92.55           H
ATOM   2971  CB  VAL A 201      -3.130   8.938  21.273  1.00 92.55           C
ATOM   2972  HB  VAL A 201      -3.202   9.944  20.859  1.00 92.55           H
ATOM   2973  CG1 VAL A 201      -3.805   8.945  22.646  1.00 92.55           C
ATOM   2974 1HG1 VAL A 201      -4.840   9.268  22.540  1.00 92.55           H
ATOM   2975 2HG1 VAL A 201      -3.778   7.941  23.069  1.00 92.55           H
ATOM   2976 3HG1 VAL A 201      -3.276   9.633  23.307  1.00 92.55           H
ATOM   2977  CG2 VAL A 201      -1.646   8.585  21.393  1.00 92.55           C
ATOM   2978 1HG2 VAL A 201      -1.544   7.569  21.772  1.00 92.55           H
ATOM   2979 2HG2 VAL A 201      -1.175   8.656  20.412  1.00 92.55           H
ATOM   2980 3HG2 VAL A 201      -1.161   9.280  22.079  1.00 92.55           H
ATOM   2981  HN  VAL A 201      -3.271   8.848  18.509  1.00 92.55           H
ATOM   2982  N   TYR A 202      -6.168   7.446  20.665  1.00 92.03           N
ATOM   2983  CA  TYR A 202      -7.605   7.604  20.515  1.00 92.03           C
ATOM   2984  C   TYR A 202      -8.213   8.287  21.742  1.00 92.03           C
ATOM   2985  O   TYR A 202      -7.791   8.035  22.870  1.00 92.03           O
ATOM   2986  HA  TYR A 202      -7.785   8.225  19.637  1.00 92.03           H
ATOM   2987  CB  TYR A 202      -8.175   6.189  20.399  1.00 92.03           C
ATOM   2988 1HB  TYR A 202      -7.852   5.606  21.261  1.00 92.03           H
ATOM   2989 2HB  TYR A 202      -9.263   6.242  20.440  1.00 92.03           H
ATOM   2990  CG  TYR A 202      -7.763   5.455  19.121  1.00 92.03           C
ATOM   2991  CD1 TYR A 202      -8.495   5.622  17.963  1.00 92.03           C
ATOM   2992  HD1 TYR A 202      -9.366   6.277  17.959  1.00 92.03           H
ATOM   2993  CD2 TYR A 202      -6.659   4.627  19.127  1.00 92.03           C
ATOM   2994  HD2 TYR A 202      -6.081   4.495  20.042  1.00 92.03           H
ATOM   2995  CE1 TYR A 202      -8.107   4.931  16.761  1.00 92.03           C
ATOM   2996  HE1 TYR A 202      -8.676   5.054  15.839  1.00 92.03           H
ATOM   2997  CE2 TYR A 202      -6.271   3.936  17.925  1.00 92.03           C
ATOM   2998  HE2 TYR A 202      -5.402   3.278  17.916  1.00 92.03           H
ATOM   2999  CZ  TYR A 202      -7.014   4.122  16.801  1.00 92.03           C
ATOM   3000  OH  TYR A 202      -6.647   3.470  15.665  1.00 92.03           O
ATOM   3001  HH  TYR A 202      -5.997   2.742  15.884  1.00 92.03           H
ATOM   3002  HN  TYR A 202      -5.884   6.644  21.191  1.00 92.03           H
ATOM   3003  N   PRO A 203      -9.210   9.160  21.547  1.00 84.78           N
ATOM   3004  CA  PRO A 203      -9.756   9.944  22.658  1.00 84.78           C
ATOM   3005  C   PRO A 203     -10.517   9.083  23.652  1.00 84.78           C
ATOM   3006  O   PRO A 203     -11.128   8.084  23.274  1.00 84.78           O
ATOM   3007  HA  PRO A 203      -8.947  10.394  23.233  1.00 84.78           H
ATOM   3008  CB  PRO A 203     -10.670  10.960  21.970  1.00 84.78           C
ATOM   3009 1HB  PRO A 203     -11.528  11.213  22.592  1.00 84.78           H
ATOM   3010 2HB  PRO A 203     -10.146  11.892  21.758  1.00 84.78           H
ATOM   3011  CG  PRO A 203     -11.089  10.264  20.707  1.00 84.78           C
ATOM   3012 1HG  PRO A 203     -11.948   9.616  20.881  1.00 84.78           H
ATOM   3013 2HG  PRO A 203     -11.381  10.981  19.940  1.00 84.78           H
ATOM   3014  CD  PRO A 203      -9.891   9.469  20.276  1.00 84.78           C
ATOM   3015 1HD  PRO A 203     -10.180   8.563  19.744  1.00 84.78           H
ATOM   3016 2HD  PRO A 203      -9.249  10.042  19.606  1.00 84.78           H
ATOM   3017  N   SER A 204     -10.460   9.496  24.910  1.00 73.23           N
ATOM   3018  CA  SER A 204     -10.693   8.577  26.011  1.00 73.23           C
ATOM   3019  C   SER A 204     -12.050   7.891  25.841  1.00 73.23           C
ATOM   3020  O   SER A 204     -12.152   6.671  25.966  1.00 73.23           O
ATOM   3021  HA  SER A 204      -9.885   7.848  25.954  1.00 73.23           H
ATOM   3022  CB  SER A 204     -10.630   9.303  27.357  1.00 73.23           C
ATOM   3023 1HB  SER A 204     -10.973   8.634  28.146  1.00 73.23           H
ATOM   3024 2HB  SER A 204      -9.595   9.558  27.583  1.00 73.23           H
ATOM   3025  OG  SER A 204     -11.423  10.487  27.362  1.00 73.23           O
ATOM   3026  HG  SER A 204     -12.380  10.257  27.534  1.00 73.23           H
ATOM   3027  HN  SER A 204     -10.259  10.438  25.181  1.00 73.23           H
ATOM   3028  N   ASP A 205     -13.057   8.703  25.559  1.00 71.44           N
ATOM   3029  CA  ASP A 205     -14.425   8.343  25.891  1.00 71.44           C
ATOM   3030  C   ASP A 205     -14.813   7.073  25.130  1.00 71.44           C
ATOM   3031  O   ASP A 205     -15.287   6.108  25.727  1.00 71.44           O
ATOM   3032  HA  ASP A 205     -14.429   8.199  26.971  1.00 71.44           H
ATOM   3033  CB  ASP A 205     -15.400   9.451  25.489  1.00 71.44           C
ATOM   3034 1HB  ASP A 205     -15.248   9.712  24.441  1.00 71.44           H
ATOM   3035 2HB  ASP A 205     -16.425   9.091  25.582  1.00 71.44           H
ATOM   3036  CG  ASP A 205     -15.209  10.693  26.362  1.00 71.44           C
ATOM   3037  OD1 ASP A 205     -14.497  10.566  27.381  1.00 71.44           O
ATOM   3038  OD2 ASP A 205     -15.779  11.742  25.990  1.00 71.44           O
ATOM   3039  HN  ASP A 205     -12.951   9.592  25.113  1.00 71.44           H
ATOM   3040  N   GLU A 206     -14.596   7.116  23.823  1.00 83.04           N
ATOM   3041  CA  GLU A 206     -14.978   6.007  22.965  1.00 83.04           C
ATOM   3042  C   GLU A 206     -13.752   5.454  22.236  1.00 83.04           C
ATOM   3043  O   GLU A 206     -13.855   4.996  21.099  1.00 83.04           O
ATOM   3044  HA  GLU A 206     -15.383   5.249  23.635  1.00 83.04           H
ATOM   3045  CB  GLU A 206     -16.062   6.430  21.972  1.00 83.04           C
ATOM   3046 1HB  GLU A 206     -15.810   7.401  21.545  1.00 83.04           H
ATOM   3047 2HB  GLU A 206     -16.197   5.651  21.222  1.00 83.04           H
ATOM   3048  CG  GLU A 206     -17.412   6.594  22.672  1.00 83.04           C
ATOM   3049 1HG  GLU A 206     -17.258   6.950  23.690  1.00 83.04           H
ATOM   3050 2HG  GLU A 206     -18.004   7.350  22.156  1.00 83.04           H
ATOM   3051  CD  GLU A 206     -18.179   5.270  22.700  1.00 83.04           C
ATOM   3052  OE1 GLU A 206     -18.976   5.096  23.647  1.00 83.04           O
ATOM   3053  OE2 GLU A 206     -17.951   4.462  21.773  1.00 83.04           O
ATOM   3054  HN  GLU A 206     -14.169   7.888  23.352  1.00 83.04           H
ATOM   3055  N   SER A 207     -12.618   5.515  22.920  1.00 89.62           N
ATOM   3056  CA  SER A 207     -11.346   5.208  22.289  1.00 89.62           C
ATOM   3057  C   SER A 207     -11.397   3.816  21.656  1.00 89.62           C
ATOM   3058  O   SER A 207     -10.990   3.637  20.509  1.00 89.62           O
ATOM   3059  HA  SER A 207     -11.212   5.972  21.523  1.00 89.62           H
ATOM   3060  CB  SER A 207     -10.197   5.291  23.296  1.00 89.62           C
ATOM   3061 1HB  SER A 207      -9.322   4.783  22.891  1.00 89.62           H
ATOM   3062 2HB  SER A 207      -9.920   6.335  23.445  1.00 89.62           H
ATOM   3063  OG  SER A 207     -10.544   4.710  24.550  1.00 89.62           O
ATOM   3064  HG  SER A 207     -10.798   5.426  25.201  1.00 89.62           H
ATOM   3065  HN  SER A 207     -12.561   5.767  23.886  1.00 89.62           H
ATOM   3066  N   THR A 208     -11.901   2.867  22.431  1.00 89.97           N
ATOM   3067  CA  THR A 208     -11.853   1.471  22.032  1.00 89.97           C
ATOM   3068  C   THR A 208     -12.701   1.245  20.778  1.00 89.97           C
ATOM   3069  O   THR A 208     -12.250   0.611  19.826  1.00 89.97           O
ATOM   3070  HA  THR A 208     -10.824   1.224  21.770  1.00 89.97           H
ATOM   3071  CB  THR A 208     -12.294   0.622  23.225  1.00 89.97           C
ATOM   3072  HB  THR A 208     -12.255  -0.440  22.983  1.00 89.97           H
ATOM   3073  OG1 THR A 208     -13.584   1.131  23.555  1.00 89.97           O
ATOM   3074  HG1 THR A 208     -14.072   0.477  24.133  1.00 89.97           H
ATOM   3075  CG2 THR A 208     -11.457   0.891  24.477  1.00 89.97           C
ATOM   3076 1HG2 THR A 208     -11.550   1.940  24.758  1.00 89.97           H
ATOM   3077 2HG2 THR A 208     -10.411   0.662  24.271  1.00 89.97           H
ATOM   3078 3HG2 THR A 208     -11.812   0.263  25.294  1.00 89.97           H
ATOM   3079  HN  THR A 208     -12.335   3.039  23.315  1.00 89.97           H
ATOM   3080  N   LYS A 209     -13.914   1.776  20.820  1.00 92.00           N
ATOM   3081  CA  LYS A 209     -14.835   1.628  19.706  1.00 92.00           C
ATOM   3082  C   LYS A 209     -14.242   2.303  18.467  1.00 92.00           C
ATOM   3083  O   LYS A 209     -14.369   1.791  17.356  1.00 92.00           O
ATOM   3084  HA  LYS A 209     -14.934   0.562  19.504  1.00 92.00           H
ATOM   3085  CB  LYS A 209     -16.223   2.148  20.085  1.00 92.00           C
ATOM   3086 1HB  LYS A 209     -16.159   3.201  20.359  1.00 92.00           H
ATOM   3087 2HB  LYS A 209     -16.887   2.083  19.223  1.00 92.00           H
ATOM   3088  CG  LYS A 209     -16.809   1.347  21.249  1.00 92.00           C
ATOM   3089 1HG  LYS A 209     -16.453   0.318  21.203  1.00 92.00           H
ATOM   3090 2HG  LYS A 209     -16.460   1.763  22.194  1.00 92.00           H
ATOM   3091  CD  LYS A 209     -18.339   1.366  21.212  1.00 92.00           C
ATOM   3092 1HD  LYS A 209     -18.684   2.300  20.767  1.00 92.00           H
ATOM   3093 2HD  LYS A 209     -18.701   0.558  20.577  1.00 92.00           H
ATOM   3094  CE  LYS A 209     -18.923   1.218  22.618  1.00 92.00           C
ATOM   3095 1HE  LYS A 209     -19.415   0.250  22.714  1.00 92.00           H
ATOM   3096 2HE  LYS A 209     -18.121   1.243  23.356  1.00 92.00           H
ATOM   3097  NZ  LYS A 209     -19.892   2.303  22.894  1.00 92.00           N
ATOM   3098 1HZ  LYS A 209     -20.249   2.205  23.838  1.00 92.00           H
ATOM   3099 2HZ  LYS A 209     -19.430   3.200  22.799  1.00 92.00           H
ATOM   3100 3HZ  LYS A 209     -20.660   2.246  22.234  1.00 92.00           H
ATOM   3101  HN  LYS A 209     -14.269   2.299  21.595  1.00 92.00           H
ATOM   3102  N   LEU A 210     -13.608   3.443  18.700  1.00 93.25           N
ATOM   3103  CA  LEU A 210     -13.047   4.223  17.610  1.00 93.25           C
ATOM   3104  C   LEU A 210     -11.918   3.429  16.949  1.00 93.25           C
ATOM   3105  O   LEU A 210     -11.861   3.327  15.725  1.00 93.25           O
ATOM   3106  HA  LEU A 210     -13.838   4.375  16.876  1.00 93.25           H
ATOM   3107  CB  LEU A 210     -12.618   5.605  18.106  1.00 93.25           C
ATOM   3108 1HB  LEU A 210     -13.474   6.079  18.587  1.00 93.25           H
ATOM   3109 2HB  LEU A 210     -11.855   5.473  18.874  1.00 93.25           H
ATOM   3110  CG  LEU A 210     -12.072   6.560  17.043  1.00 93.25           C
ATOM   3111  HG  LEU A 210     -11.227   6.078  16.552  1.00 93.25           H
ATOM   3112  CD1 LEU A 210     -13.122   6.838  15.965  1.00 93.25           C
ATOM   3113 1HD1 LEU A 210     -13.404   5.902  15.483  1.00 93.25           H
ATOM   3114 2HD1 LEU A 210     -14.002   7.290  16.423  1.00 93.25           H
ATOM   3115 3HD1 LEU A 210     -12.708   7.519  15.222  1.00 93.25           H
ATOM   3116  CD2 LEU A 210     -11.550   7.849  17.680  1.00 93.25           C
ATOM   3117 1HD2 LEU A 210     -12.361   8.346  18.212  1.00 93.25           H
ATOM   3118 2HD2 LEU A 210     -10.748   7.610  18.379  1.00 93.25           H
ATOM   3119 3HD2 LEU A 210     -11.168   8.510  16.901  1.00 93.25           H
ATOM   3120  HN  LEU A 210     -13.475   3.833  19.611  1.00 93.25           H
ATOM   3121  N   LYS A 211     -11.048   2.888  17.789  1.00 93.15           N
ATOM   3122  CA  LYS A 211      -9.938   2.086  17.302  1.00 93.15           C
ATOM   3123  C   LYS A 211     -10.480   0.928  16.463  1.00 93.15           C
ATOM   3124  O   LYS A 211     -10.020   0.698  15.345  1.00 93.15           O
ATOM   3125  HA  LYS A 211      -9.331   2.724  16.660  1.00 93.15           H
ATOM   3126  CB  LYS A 211      -9.049   1.639  18.465  1.00 93.15           C
ATOM   3127 1HB  LYS A 211      -8.652   2.513  18.981  1.00 93.15           H
ATOM   3128 2HB  LYS A 211      -9.645   1.085  19.191  1.00 93.15           H
ATOM   3129  CG  LYS A 211      -7.896   0.765  17.970  1.00 93.15           C
ATOM   3130 1HG  LYS A 211      -8.290  -0.171  17.573  1.00 93.15           H
ATOM   3131 2HG  LYS A 211      -7.380   1.266  17.151  1.00 93.15           H
ATOM   3132  CD  LYS A 211      -6.907   0.470  19.099  1.00 93.15           C
ATOM   3133 1HD  LYS A 211      -6.543   1.406  19.522  1.00 93.15           H
ATOM   3134 2HD  LYS A 211      -7.414  -0.066  19.901  1.00 93.15           H
ATOM   3135  CE  LYS A 211      -5.726  -0.360  18.591  1.00 93.15           C
ATOM   3136 1HE  LYS A 211      -6.073  -1.347  18.283  1.00 93.15           H
ATOM   3137 2HE  LYS A 211      -5.293   0.114  17.711  1.00 93.15           H
ATOM   3138  NZ  LYS A 211      -4.697  -0.497  19.646  1.00 93.15           N
ATOM   3139 1HZ  LYS A 211      -3.842  -0.858  19.238  1.00 93.15           H
ATOM   3140 2HZ  LYS A 211      -4.517   0.410  20.062  1.00 93.15           H
ATOM   3141 3HZ  LYS A 211      -5.028  -1.136  20.360  1.00 93.15           H
ATOM   3142  HN  LYS A 211     -11.092   2.989  18.783  1.00 93.15           H
ATOM   3143  N   SER A 212     -11.450   0.229  17.033  1.00 92.48           N
ATOM   3144  CA  SER A 212     -12.024  -0.932  16.374  1.00 92.48           C
ATOM   3145  C   SER A 212     -12.571  -0.536  15.000  1.00 92.48           C
ATOM   3146  O   SER A 212     -12.360  -1.244  14.017  1.00 92.48           O
ATOM   3147  HA  SER A 212     -11.202  -1.640  16.269  1.00 92.48           H
ATOM   3148  CB  SER A 212     -13.130  -1.558  17.225  1.00 92.48           C
ATOM   3149 1HB  SER A 212     -12.737  -1.796  18.213  1.00 92.48           H
ATOM   3150 2HB  SER A 212     -13.932  -0.834  17.368  1.00 92.48           H
ATOM   3151  OG  SER A 212     -13.659  -2.739  16.628  1.00 92.48           O
ATOM   3152  HG  SER A 212     -12.914  -3.348  16.357  1.00 92.48           H
ATOM   3153  HN  SER A 212     -11.843   0.444  17.928  1.00 92.48           H
ATOM   3154  N   ALA A 213     -13.262   0.594  14.977  1.00 93.33           N
ATOM   3155  CA  ALA A 213     -13.905   1.053  13.758  1.00 93.33           C
ATOM   3156  C   ALA A 213     -12.836   1.369  12.710  1.00 93.33           C
ATOM   3157  O   ALA A 213     -12.951   0.958  11.557  1.00 93.33           O
ATOM   3158  HA  ALA A 213     -14.534   0.242  13.389  1.00 93.33           H
ATOM   3159  CB  ALA A 213     -14.791   2.261  14.071  1.00 93.33           C
ATOM   3160 1HB  ALA A 213     -15.551   1.975  14.797  1.00 93.33           H
ATOM   3161 2HB  ALA A 213     -14.178   3.063  14.482  1.00 93.33           H
ATOM   3162 3HB  ALA A 213     -15.273   2.604  13.156  1.00 93.33           H
ATOM   3163  HN  ALA A 213     -13.385   1.190  15.770  1.00 93.33           H
ATOM   3164  N   VAL A 214     -11.820   2.098  13.149  1.00 92.16           N
ATOM   3165  CA  VAL A 214     -10.764   2.528  12.249  1.00 92.16           C
ATOM   3166  C   VAL A 214     -10.061   1.298  11.671  1.00 92.16           C
ATOM   3167  O   VAL A 214      -9.734   1.266  10.485  1.00 92.16           O
ATOM   3168  HA  VAL A 214     -11.230   3.081  11.434  1.00 92.16           H
ATOM   3169  CB  VAL A 214      -9.808   3.474  12.979  1.00 92.16           C
ATOM   3170  HB  VAL A 214      -9.513   2.998  13.913  1.00 92.16           H
ATOM   3171  CG1 VAL A 214      -8.542   3.718  12.154  1.00 92.16           C
ATOM   3172 1HG1 VAL A 214      -8.032   2.769  11.984  1.00 92.16           H
ATOM   3173 2HG1 VAL A 214      -8.812   4.163  11.197  1.00 92.16           H
ATOM   3174 3HG1 VAL A 214      -7.881   4.394  12.696  1.00 92.16           H
ATOM   3175  CG2 VAL A 214     -10.501   4.795  13.322  1.00 92.16           C
ATOM   3176 1HG2 VAL A 214     -10.839   5.277  12.405  1.00 92.16           H
ATOM   3177 2HG2 VAL A 214     -11.358   4.598  13.966  1.00 92.16           H
ATOM   3178 3HG2 VAL A 214      -9.799   5.449  13.840  1.00 92.16           H
ATOM   3179  HN  VAL A 214     -11.713   2.393  14.099  1.00 92.16           H
ATOM   3180  N   LEU A 215      -9.849   0.316  12.534  1.00 92.43           N
ATOM   3181  CA  LEU A 215      -9.173  -0.905  12.128  1.00 92.43           C
ATOM   3182  C   LEU A 215     -10.041  -1.649  11.112  1.00 92.43           C
ATOM   3183  O   LEU A 215      -9.542  -2.123  10.093  1.00 92.43           O
ATOM   3184  HA  LEU A 215      -8.242  -0.617  11.641  1.00 92.43           H
ATOM   3185  CB  LEU A 215      -8.803  -1.745  13.353  1.00 92.43           C
ATOM   3186 1HB  LEU A 215      -9.642  -1.727  14.048  1.00 92.43           H
ATOM   3187 2HB  LEU A 215      -8.676  -2.779  13.034  1.00 92.43           H
ATOM   3188  CG  LEU A 215      -7.543  -1.314  14.105  1.00 92.43           C
ATOM   3189  HG  LEU A 215      -7.589  -0.236  14.260  1.00 92.43           H
ATOM   3190  CD1 LEU A 215      -7.480  -1.966  15.488  1.00 92.43           C
ATOM   3191 1HD1 LEU A 215      -8.353  -1.670  16.069  1.00 92.43           H
ATOM   3192 2HD1 LEU A 215      -7.468  -3.051  15.378  1.00 92.43           H
ATOM   3193 3HD1 LEU A 215      -6.574  -1.643  16.001  1.00 92.43           H
ATOM   3194  CD2 LEU A 215      -6.287  -1.598  13.280  1.00 92.43           C
ATOM   3195 1HD2 LEU A 215      -6.222  -2.667  13.073  1.00 92.43           H
ATOM   3196 2HD2 LEU A 215      -6.338  -1.049  12.340  1.00 92.43           H
ATOM   3197 3HD2 LEU A 215      -5.405  -1.283  13.838  1.00 92.43           H
ATOM   3198  HN  LEU A 215     -10.129   0.345  13.494  1.00 92.43           H
ATOM   3199  N   THR A 216     -11.327  -1.728  11.424  1.00 93.14           N
ATOM   3200  CA  THR A 216     -12.264  -2.431  10.565  1.00 93.14           C
ATOM   3201  C   THR A 216     -12.260  -1.822   9.161  1.00 93.14           C
ATOM   3202  O   THR A 216     -12.233  -2.546   8.167  1.00 93.14           O
ATOM   3203  HA  THR A 216     -11.932  -3.464  10.466  1.00 93.14           H
ATOM   3204  CB  THR A 216     -13.638  -2.398  11.237  1.00 93.14           C
ATOM   3205  HB  THR A 216     -14.008  -1.376  11.317  1.00 93.14           H
ATOM   3206  OG1 THR A 216     -13.436  -3.077  12.473  1.00 93.14           O
ATOM   3207  HG1 THR A 216     -13.347  -2.415  13.217  1.00 93.14           H
ATOM   3208  CG2 THR A 216     -14.669  -3.258  10.504  1.00 93.14           C
ATOM   3209 1HG2 THR A 216     -14.330  -4.294  10.483  1.00 93.14           H
ATOM   3210 2HG2 THR A 216     -14.786  -2.894   9.483  1.00 93.14           H
ATOM   3211 3HG2 THR A 216     -15.626  -3.199  11.022  1.00 93.14           H
ATOM   3212  HN  THR A 216     -11.728  -1.324  12.246  1.00 93.14           H
ATOM   3213  N   LEU A 217     -12.286  -0.498   9.125  1.00 90.67           N
ATOM   3214  CA  LEU A 217     -12.319   0.215   7.859  1.00 90.67           C
ATOM   3215  C   LEU A 217     -11.083  -0.155   7.037  1.00 90.67           C
ATOM   3216  O   LEU A 217     -11.175  -0.353   5.827  1.00 90.67           O
ATOM   3217  HA  LEU A 217     -13.206  -0.119   7.319  1.00 90.67           H
ATOM   3218  CB  LEU A 217     -12.473   1.719   8.096  1.00 90.67           C
ATOM   3219 1HB  LEU A 217     -13.335   1.878   8.743  1.00 90.67           H
ATOM   3220 2HB  LEU A 217     -11.597   2.073   8.639  1.00 90.67           H
ATOM   3221  CG  LEU A 217     -12.645   2.581   6.843  1.00 90.67           C
ATOM   3222  HG  LEU A 217     -11.845   2.332   6.145  1.00 90.67           H
ATOM   3223  CD1 LEU A 217     -13.969   2.272   6.142  1.00 90.67           C
ATOM   3224 1HD1 LEU A 217     -13.989   1.222   5.850  1.00 90.67           H
ATOM   3225 2HD1 LEU A 217     -14.796   2.475   6.822  1.00 90.67           H
ATOM   3226 3HD1 LEU A 217     -14.066   2.898   5.256  1.00 90.67           H
ATOM   3227  CD2 LEU A 217     -12.506   4.067   7.178  1.00 90.67           C
ATOM   3228 1HD2 LEU A 217     -13.269   4.349   7.903  1.00 90.67           H
ATOM   3229 2HD2 LEU A 217     -11.518   4.255   7.598  1.00 90.67           H
ATOM   3230 3HD2 LEU A 217     -12.632   4.657   6.270  1.00 90.67           H
ATOM   3231  HN  LEU A 217     -12.285   0.084   9.938  1.00 90.67           H
ATOM   3232  N   LYS A 218      -9.956  -0.237   7.728  1.00 88.82           N
ATOM   3233  CA  LYS A 218      -8.695  -0.533   7.069  1.00 88.82           C
ATOM   3234  C   LYS A 218      -8.767  -1.927   6.442  1.00 88.82           C
ATOM   3235  O   LYS A 218      -8.319  -2.128   5.314  1.00 88.82           O
ATOM   3236  HA  LYS A 218      -8.563   0.198   6.272  1.00 88.82           H
ATOM   3237  CB  LYS A 218      -7.527  -0.357   8.043  1.00 88.82           C
ATOM   3238 1HB  LYS A 218      -7.762  -0.844   8.989  1.00 88.82           H
ATOM   3239 2HB  LYS A 218      -6.639  -0.848   7.644  1.00 88.82           H
ATOM   3240  CG  LYS A 218      -7.234   1.125   8.284  1.00 88.82           C
ATOM   3241 1HG  LYS A 218      -6.771   1.556   7.397  1.00 88.82           H
ATOM   3242 2HG  LYS A 218      -8.167   1.662   8.450  1.00 88.82           H
ATOM   3243  CD  LYS A 218      -6.311   1.311   9.490  1.00 88.82           C
ATOM   3244 1HD  LYS A 218      -6.772   0.875  10.376  1.00 88.82           H
ATOM   3245 2HD  LYS A 218      -5.375   0.778   9.323  1.00 88.82           H
ATOM   3246  CE  LYS A 218      -6.022   2.793   9.736  1.00 88.82           C
ATOM   3247 1HE  LYS A 218      -5.534   3.225   8.862  1.00 88.82           H
ATOM   3248 2HE  LYS A 218      -6.958   3.334   9.877  1.00 88.82           H
ATOM   3249  NZ  LYS A 218      -5.160   2.963  10.927  1.00 88.82           N
ATOM   3250 1HZ  LYS A 218      -4.865   3.931  10.995  1.00 88.82           H
ATOM   3251 2HZ  LYS A 218      -5.681   2.710  11.759  1.00 88.82           H
ATOM   3252 3HZ  LYS A 218      -4.345   2.366  10.842  1.00 88.82           H
ATOM   3253  HN  LYS A 218      -9.895  -0.105   8.717  1.00 88.82           H
ATOM   3254  N   VAL A 219      -9.336  -2.853   7.199  1.00 89.65           N
ATOM   3255  CA  VAL A 219      -9.388  -4.241   6.772  1.00 89.65           C
ATOM   3256  C   VAL A 219     -10.291  -4.357   5.542  1.00 89.65           C
ATOM   3257  O   VAL A 219      -9.937  -5.020   4.568  1.00 89.65           O
ATOM   3258  HA  VAL A 219      -8.377  -4.538   6.494  1.00 89.65           H
ATOM   3259  CB  VAL A 219      -9.841  -5.129   7.932  1.00 89.65           C
ATOM   3260  HB  VAL A 219     -10.746  -4.693   8.355  1.00 89.65           H
ATOM   3261  CG1 VAL A 219     -10.183  -6.538   7.443  1.00 89.65           C
ATOM   3262 1HG1 VAL A 219     -10.988  -6.483   6.710  1.00 89.65           H
ATOM   3263 2HG1 VAL A 219      -9.303  -6.987   6.983  1.00 89.65           H
ATOM   3264 3HG1 VAL A 219     -10.502  -7.149   8.288  1.00 89.65           H
ATOM   3265  CG2 VAL A 219      -8.782  -5.174   9.035  1.00 89.65           C
ATOM   3266 1HG2 VAL A 219      -7.853  -5.575   8.630  1.00 89.65           H
ATOM   3267 2HG2 VAL A 219      -8.608  -4.166   9.413  1.00 89.65           H
ATOM   3268 3HG2 VAL A 219      -9.129  -5.812   9.847  1.00 89.65           H
ATOM   3269  HN  VAL A 219      -9.754  -2.669   8.089  1.00 89.65           H
ATOM   3270  N   ILE A 220     -11.440  -3.703   5.627  1.00 88.96           N
ATOM   3271  CA  ILE A 220     -12.446  -3.820   4.586  1.00 88.96           C
ATOM   3272  C   ILE A 220     -11.903  -3.220   3.287  1.00 88.96           C
ATOM   3273  O   ILE A 220     -11.855  -3.895   2.260  1.00 88.96           O
ATOM   3274  HA  ILE A 220     -12.628  -4.883   4.425  1.00 88.96           H
ATOM   3275  CB  ILE A 220     -13.767  -3.199   5.045  1.00 88.96           C
ATOM   3276  HB  ILE A 220     -13.556  -2.212   5.456  1.00 88.96           H
ATOM   3277  CG1 ILE A 220     -14.403  -4.027   6.163  1.00 88.96           C
ATOM   3278 1HG1 ILE A 220     -14.687  -5.007   5.779  1.00 88.96           H
ATOM   3279 2HG1 ILE A 220     -13.673  -4.196   6.956  1.00 88.96           H
ATOM   3280  CG2 ILE A 220     -14.721  -3.003   3.864  1.00 88.96           C
ATOM   3281 1HG2 ILE A 220     -14.260  -2.341   3.131  1.00 88.96           H
ATOM   3282 2HG2 ILE A 220     -14.930  -3.967   3.402  1.00 88.96           H
ATOM   3283 3HG2 ILE A 220     -15.651  -2.560   4.219  1.00 88.96           H
ATOM   3284  CD1 ILE A 220     -15.633  -3.321   6.737  1.00 88.96           C
ATOM   3285 1HD1 ILE A 220     -15.340  -2.353   7.142  1.00 88.96           H
ATOM   3286 2HD1 ILE A 220     -16.370  -3.177   5.947  1.00 88.96           H
ATOM   3287 3HD1 ILE A 220     -16.065  -3.932   7.530  1.00 88.96           H
ATOM   3288  HN  ILE A 220     -11.687  -3.103   6.388  1.00 88.96           H
ATOM   3289  N   LEU A 221     -11.509  -1.958   3.376  1.00 84.32           N
ATOM   3290  CA  LEU A 221     -11.184  -1.190   2.186  1.00 84.32           C
ATOM   3291  C   LEU A 221      -9.754  -1.516   1.748  1.00 84.32           C
ATOM   3292  O   LEU A 221      -9.407  -1.353   0.580  1.00 84.32           O
ATOM   3293  HA  LEU A 221     -11.867  -1.506   1.397  1.00 84.32           H
ATOM   3294  CB  LEU A 221     -11.428   0.301   2.427  1.00 84.32           C
ATOM   3295 1HB  LEU A 221     -10.838   0.611   3.289  1.00 84.32           H
ATOM   3296 2HB  LEU A 221     -11.051   0.854   1.567  1.00 84.32           H
ATOM   3297  CG  LEU A 221     -12.882   0.712   2.665  1.00 84.32           C
ATOM   3298  HG  LEU A 221     -13.231   0.223   3.574  1.00 84.32           H
ATOM   3299  CD1 LEU A 221     -12.995   2.221   2.893  1.00 84.32           C
ATOM   3300 1HD1 LEU A 221     -12.405   2.502   3.765  1.00 84.32           H
ATOM   3301 2HD1 LEU A 221     -12.621   2.750   2.016  1.00 84.32           H
ATOM   3302 3HD1 LEU A 221     -14.039   2.486   3.059  1.00 84.32           H
ATOM   3303  CD2 LEU A 221     -13.781   0.237   1.522  1.00 84.32           C
ATOM   3304 1HD2 LEU A 221     -13.442   0.678   0.585  1.00 84.32           H
ATOM   3305 2HD2 LEU A 221     -13.732  -0.850   1.450  1.00 84.32           H
ATOM   3306 3HD2 LEU A 221     -14.809   0.542   1.716  1.00 84.32           H
ATOM   3307  HN  LEU A 221     -11.410  -1.462   4.239  1.00 84.32           H
ATOM   3308  N   GLY A 222      -8.965  -1.972   2.710  1.00 77.77           N
ATOM   3309  CA  GLY A 222      -7.547  -2.184   2.475  1.00 77.77           C
ATOM   3310  C   GLY A 222      -7.307  -3.489   1.713  1.00 77.77           C
ATOM   3311  O   GLY A 222      -6.351  -3.597   0.946  1.00 77.77           O
ATOM   3312 1HA  GLY A 222      -7.138  -1.348   1.909  1.00 77.77           H
ATOM   3313 2HA  GLY A 222      -7.017  -2.213   3.428  1.00 77.77           H
ATOM   3314  HN  GLY A 222      -9.278  -2.193   3.633  1.00 77.77           H
ATOM   3315  N   PHE A 223      -8.191  -4.447   1.950  1.00 79.14           N
ATOM   3316  CA  PHE A 223      -7.937  -5.818   1.539  1.00 79.14           C
ATOM   3317  C   PHE A 223      -9.171  -6.427   0.871  1.00 79.14           C
ATOM   3318  O   PHE A 223      -9.126  -6.803  -0.299  1.00 79.14           O
ATOM   3319  HA  PHE A 223      -7.114  -5.794   0.825  1.00 79.14           H
ATOM   3320  CB  PHE A 223      -7.614  -6.611   2.807  1.00 79.14           C
ATOM   3321 1HB  PHE A 223      -6.754  -6.157   3.298  1.00 79.14           H
ATOM   3322 2HB  PHE A 223      -8.454  -6.532   3.497  1.00 79.14           H
ATOM   3323  CG  PHE A 223      -7.316  -8.091   2.555  1.00 79.14           C
ATOM   3324  CD1 PHE A 223      -8.195  -9.041   2.972  1.00 79.14           C
ATOM   3325  HD1 PHE A 223      -9.112  -8.749   3.484  1.00 79.14           H
ATOM   3326  CD2 PHE A 223      -6.173  -8.456   1.916  1.00 79.14           C
ATOM   3327  HD2 PHE A 223      -5.468  -7.694   1.582  1.00 79.14           H
ATOM   3328  CE1 PHE A 223      -7.919 -10.415   2.738  1.00 79.14           C
ATOM   3329  HE1 PHE A 223      -8.624 -11.176   3.072  1.00 79.14           H
ATOM   3330  CE2 PHE A 223      -5.897  -9.829   1.683  1.00 79.14           C
ATOM   3331  HE2 PHE A 223      -4.980 -10.121   1.170  1.00 79.14           H
ATOM   3332  CZ  PHE A 223      -6.776 -10.779   2.099  1.00 79.14           C
ATOM   3333  HZ  PHE A 223      -6.564 -11.833   1.920  1.00 79.14           H
ATOM   3334  HN  PHE A 223      -9.065  -4.299   2.412  1.00 79.14           H
ATOM   3335  N   PHE A 224     -10.245  -6.506   1.644  1.00 85.19           N
ATOM   3336  CA  PHE A 224     -11.398  -7.294   1.244  1.00 85.19           C
ATOM   3337  C   PHE A 224     -11.990  -6.775  -0.067  1.00 85.19           C
ATOM   3338  O   PHE A 224     -12.145  -7.531  -1.025  1.00 85.19           O
ATOM   3339  HA  PHE A 224     -11.056  -8.320   1.106  1.00 85.19           H
ATOM   3340  CB  PHE A 224     -12.443  -7.152   2.353  1.00 85.19           C
ATOM   3341 1HB  PHE A 224     -12.350  -6.163   2.801  1.00 85.19           H
ATOM   3342 2HB  PHE A 224     -13.438  -7.209   1.910  1.00 85.19           H
ATOM   3343  CG  PHE A 224     -12.330  -8.208   3.454  1.00 85.19           C
ATOM   3344  CD1 PHE A 224     -12.902  -9.430   3.286  1.00 85.19           C
ATOM   3345  HD1 PHE A 224     -13.441  -9.658   2.366  1.00 85.19           H
ATOM   3346  CD2 PHE A 224     -11.656  -7.925   4.601  1.00 85.19           C
ATOM   3347  HD2 PHE A 224     -11.198  -6.945   4.737  1.00 85.19           H
ATOM   3348  CE1 PHE A 224     -12.796 -10.411   4.308  1.00 85.19           C
ATOM   3349  HE1 PHE A 224     -13.255 -11.390   4.173  1.00 85.19           H
ATOM   3350  CE2 PHE A 224     -11.551  -8.905   5.624  1.00 85.19           C
ATOM   3351  HE2 PHE A 224     -11.012  -8.678   6.543  1.00 85.19           H
ATOM   3352  CZ  PHE A 224     -12.123 -10.127   5.455  1.00 85.19           C
ATOM   3353  HZ  PHE A 224     -12.042 -10.880   6.240  1.00 85.19           H
ATOM   3354  HN  PHE A 224     -10.334  -6.044   2.527  1.00 85.19           H
ATOM   3355  N   LEU A 225     -12.304  -5.487  -0.069  1.00 82.66           N
ATOM   3356  CA  LEU A 225     -12.928  -4.870  -1.227  1.00 82.66           C
ATOM   3357  C   LEU A 225     -12.019  -5.048  -2.445  1.00 82.66           C
ATOM   3358  O   LEU A 225     -12.456  -5.547  -3.482  1.00 82.66           O
ATOM   3359  HA  LEU A 225     -13.863  -5.398  -1.414  1.00 82.66           H
ATOM   3360  CB  LEU A 225     -13.281  -3.411  -0.932  1.00 82.66           C
ATOM   3361 1HB  LEU A 225     -14.037  -3.393  -0.146  1.00 82.66           H
ATOM   3362 2HB  LEU A 225     -12.395  -2.917  -0.534  1.00 82.66           H
ATOM   3363  CG  LEU A 225     -13.799  -2.594  -2.117  1.00 82.66           C
ATOM   3364  HG  LEU A 225     -13.120  -2.743  -2.957  1.00 82.66           H
ATOM   3365  CD1 LEU A 225     -15.179  -3.082  -2.559  1.00 82.66           C
ATOM   3366 1HD1 LEU A 225     -15.116  -4.129  -2.858  1.00 82.66           H
ATOM   3367 2HD1 LEU A 225     -15.882  -2.982  -1.732  1.00 82.66           H
ATOM   3368 3HD1 LEU A 225     -15.523  -2.484  -3.403  1.00 82.66           H
ATOM   3369  CD2 LEU A 225     -13.796  -1.098  -1.794  1.00 82.66           C
ATOM   3370 1HD2 LEU A 225     -14.438  -0.911  -0.933  1.00 82.66           H
ATOM   3371 2HD2 LEU A 225     -12.780  -0.778  -1.565  1.00 82.66           H
ATOM   3372 3HD2 LEU A 225     -14.168  -0.540  -2.653  1.00 82.66           H
ATOM   3373  HN  LEU A 225     -12.140  -4.871   0.701  1.00 82.66           H
ATOM   3374  N   PRO A 226     -10.745  -4.647  -2.344  1.00 75.76           N
ATOM   3375  CA  PRO A 226      -9.804  -4.835  -3.451  1.00 75.76           C
ATOM   3376  C   PRO A 226      -9.762  -6.276  -3.933  1.00 75.76           C
ATOM   3377  O   PRO A 226      -9.833  -6.535  -5.133  1.00 75.76           O
ATOM   3378  HA  PRO A 226     -10.123  -4.254  -4.317  1.00 75.76           H
ATOM   3379  CB  PRO A 226      -8.462  -4.393  -2.865  1.00 75.76           C
ATOM   3380 1HB  PRO A 226      -7.917  -5.232  -2.432  1.00 75.76           H
ATOM   3381 2HB  PRO A 226      -7.817  -3.953  -3.626  1.00 75.76           H
ATOM   3382  CG  PRO A 226      -8.858  -3.372  -1.805  1.00 75.76           C
ATOM   3383 1HG  PRO A 226      -8.068  -3.226  -1.068  1.00 75.76           H
ATOM   3384 2HG  PRO A 226      -9.057  -2.393  -2.240  1.00 75.76           H
ATOM   3385  CD  PRO A 226     -10.105  -3.987  -1.191  1.00 75.76           C
ATOM   3386 1HD  PRO A 226      -9.859  -4.703  -0.407  1.00 75.76           H
ATOM   3387 2HD  PRO A 226     -10.749  -3.232  -0.739  1.00 75.76           H
ATOM   3388  N   PHE A 227      -9.645  -7.184  -2.975  1.00 81.27           N
ATOM   3389  CA  PHE A 227      -9.487  -8.592  -3.294  1.00 81.27           C
ATOM   3390  C   PHE A 227     -10.678  -9.109  -4.103  1.00 81.27           C
ATOM   3391  O   PHE A 227     -10.500  -9.817  -5.093  1.00 81.27           O
ATOM   3392  HA  PHE A 227      -8.577  -8.689  -3.887  1.00 81.27           H
ATOM   3393  CB  PHE A 227      -9.422  -9.347  -1.965  1.00 81.27           C
ATOM   3394 1HB  PHE A 227      -8.577  -8.973  -1.387  1.00 81.27           H
ATOM   3395 2HB  PHE A 227     -10.322  -9.129  -1.390  1.00 81.27           H
ATOM   3396  CG  PHE A 227      -9.286 -10.864  -2.116  1.00 81.27           C
ATOM   3397  CD1 PHE A 227     -10.370 -11.665  -1.935  1.00 81.27           C
ATOM   3398  HD1 PHE A 227     -11.336 -11.227  -1.682  1.00 81.27           H
ATOM   3399  CD2 PHE A 227      -8.082 -11.411  -2.433  1.00 81.27           C
ATOM   3400  HD2 PHE A 227      -7.213 -10.769  -2.578  1.00 81.27           H
ATOM   3401  CE1 PHE A 227     -10.245 -13.072  -2.076  1.00 81.27           C
ATOM   3402  HE1 PHE A 227     -11.113 -13.714  -1.930  1.00 81.27           H
ATOM   3403  CE2 PHE A 227      -7.956 -12.818  -2.573  1.00 81.27           C
ATOM   3404  HE2 PHE A 227      -6.991 -13.256  -2.827  1.00 81.27           H
ATOM   3405  CZ  PHE A 227      -9.040 -13.619  -2.392  1.00 81.27           C
ATOM   3406  HZ  PHE A 227      -8.944 -14.699  -2.500  1.00 81.27           H
ATOM   3407  HN  PHE A 227      -9.658  -6.970  -1.998  1.00 81.27           H
ATOM   3408  N   VAL A 228     -11.866  -8.735  -3.651  1.00 83.36           N
ATOM   3409  CA  VAL A 228     -13.088  -9.179  -4.300  1.00 83.36           C
ATOM   3410  C   VAL A 228     -13.086  -8.709  -5.756  1.00 83.36           C
ATOM   3411  O   VAL A 228     -13.371  -9.489  -6.664  1.00 83.36           O
ATOM   3412  HA  VAL A 228     -13.091 -10.269  -4.284  1.00 83.36           H
ATOM   3413  CB  VAL A 228     -14.306  -8.689  -3.515  1.00 83.36           C
ATOM   3414  HB  VAL A 228     -14.185  -7.620  -3.342  1.00 83.36           H
ATOM   3415  CG1 VAL A 228     -15.593  -8.892  -4.317  1.00 83.36           C
ATOM   3416 1HG1 VAL A 228     -15.531  -8.334  -5.251  1.00 83.36           H
ATOM   3417 2HG1 VAL A 228     -15.721  -9.952  -4.535  1.00 83.36           H
ATOM   3418 3HG1 VAL A 228     -16.443  -8.535  -3.736  1.00 83.36           H
ATOM   3419  CG2 VAL A 228     -14.394  -9.379  -2.153  1.00 83.36           C
ATOM   3420 1HG2 VAL A 228     -14.481 -10.456  -2.296  1.00 83.36           H
ATOM   3421 2HG2 VAL A 228     -13.495  -9.160  -1.576  1.00 83.36           H
ATOM   3422 3HG2 VAL A 228     -15.269  -9.012  -1.616  1.00 83.36           H
ATOM   3423  HN  VAL A 228     -12.001  -8.140  -2.858  1.00 83.36           H
ATOM   3424  N   VAL A 229     -12.762  -7.437  -5.934  1.00 77.30           N
ATOM   3425  CA  VAL A 229     -12.868  -6.813  -7.242  1.00 77.30           C
ATOM   3426  C   VAL A 229     -11.833  -7.432  -8.183  1.00 77.30           C
ATOM   3427  O   VAL A 229     -12.135  -7.721  -9.340  1.00 77.30           O
ATOM   3428  HA  VAL A 229     -13.865  -7.026  -7.628  1.00 77.30           H
ATOM   3429  CB  VAL A 229     -12.724  -5.296  -7.111  1.00 77.30           C
ATOM   3430  HB  VAL A 229     -11.728  -5.085  -6.722  1.00 77.30           H
ATOM   3431  CG1 VAL A 229     -12.850  -4.613  -8.475  1.00 77.30           C
ATOM   3432 1HG1 VAL A 229     -12.069  -4.982  -9.139  1.00 77.30           H
ATOM   3433 2HG1 VAL A 229     -13.827  -4.836  -8.904  1.00 77.30           H
ATOM   3434 3HG1 VAL A 229     -12.744  -3.535  -8.353  1.00 77.30           H
ATOM   3435  CG2 VAL A 229     -13.744  -4.732  -6.120  1.00 77.30           C
ATOM   3436 1HG2 VAL A 229     -14.752  -4.959  -6.467  1.00 77.30           H
ATOM   3437 2HG2 VAL A 229     -13.587  -5.184  -5.140  1.00 77.30           H
ATOM   3438 3HG2 VAL A 229     -13.620  -3.652  -6.046  1.00 77.30           H
ATOM   3439  HN  VAL A 229     -12.432  -6.837  -5.205  1.00 77.30           H
ATOM   3440  N   MET A 230     -10.633  -7.618  -7.652  1.00 77.54           N
ATOM   3441  CA  MET A 230      -9.552  -8.197  -8.431  1.00 77.54           C
ATOM   3442  C   MET A 230      -9.897  -9.619  -8.877  1.00 77.54           C
ATOM   3443  O   MET A 230      -9.698  -9.975 -10.038  1.00 77.54           O
ATOM   3444  HA  MET A 230      -9.440  -7.552  -9.303  1.00 77.54           H
ATOM   3445  CB  MET A 230      -8.274  -8.222  -7.590  1.00 77.54           C
ATOM   3446 1HB  MET A 230      -8.522  -8.436  -6.551  1.00 77.54           H
ATOM   3447 2HB  MET A 230      -7.623  -9.025  -7.935  1.00 77.54           H
ATOM   3448  CG  MET A 230      -7.534  -6.885  -7.678  1.00 77.54           C
ATOM   3449 1HG  MET A 230      -7.333  -6.639  -8.721  1.00 77.54           H
ATOM   3450 2HG  MET A 230      -8.159  -6.087  -7.277  1.00 77.54           H
ATOM   3451  SD  MET A 230      -6.001  -6.975  -6.767  1.00 77.54           S
ATOM   3452  CE  MET A 230      -6.620  -6.801  -5.102  1.00 77.54           C
ATOM   3453 1HE  MET A 230      -7.138  -5.847  -5.004  1.00 77.54           H
ATOM   3454 2HE  MET A 230      -7.312  -7.614  -4.885  1.00 77.54           H
ATOM   3455 3HE  MET A 230      -5.787  -6.836  -4.399  1.00 77.54           H
ATOM   3456  HN  MET A 230     -10.396  -7.382  -6.710  1.00 77.54           H
ATOM   3457  N   ALA A 231     -10.408 -10.394  -7.932  1.00 80.65           N
ATOM   3458  CA  ALA A 231     -10.761 -11.776  -8.207  1.00 80.65           C
ATOM   3459  C   ALA A 231     -11.766 -11.822  -9.360  1.00 80.65           C
ATOM   3460  O   ALA A 231     -11.603 -12.598 -10.300  1.00 80.65           O
ATOM   3461  HA  ALA A 231      -9.853 -12.298  -8.508  1.00 80.65           H
ATOM   3462  CB  ALA A 231     -11.305 -12.428  -6.934  1.00 80.65           C
ATOM   3463 1HB  ALA A 231     -10.542 -12.396  -6.155  1.00 80.65           H
ATOM   3464 2HB  ALA A 231     -12.190 -11.887  -6.598  1.00 80.65           H
ATOM   3465 3HB  ALA A 231     -11.570 -13.465  -7.140  1.00 80.65           H
ATOM   3466  HN  ALA A 231     -10.581 -10.092  -6.994  1.00 80.65           H
ATOM   3467  N   CYS A 232     -12.783 -10.980  -9.249  1.00 79.62           N
ATOM   3468  CA  CYS A 232     -13.832 -10.936 -10.254  1.00 79.62           C
ATOM   3469  C   CYS A 232     -13.200 -10.541 -11.590  1.00 79.62           C
ATOM   3470  O   CYS A 232     -13.458 -11.172 -12.614  1.00 79.62           O
ATOM   3471  HA  CYS A 232     -14.255 -11.939 -10.308  1.00 79.62           H
ATOM   3472  CB  CYS A 232     -14.961  -9.985  -9.853  1.00 79.62           C
ATOM   3473 1HB  CYS A 232     -14.549  -9.019  -9.564  1.00 79.62           H
ATOM   3474 2HB  CYS A 232     -15.619  -9.809 -10.704  1.00 79.62           H
ATOM   3475  SG  CYS A 232     -15.915 -10.698  -8.463  1.00 79.62           S
ATOM   3476  HG  CYS A 232     -15.096 -10.278  -7.503  1.00 79.62           H
ATOM   3477  HN  CYS A 232     -12.897 -10.337  -8.492  1.00 79.62           H
ATOM   3478  N   CYS A 233     -12.385  -9.498 -11.537  1.00 72.65           N
ATOM   3479  CA  CYS A 233     -11.838  -8.913 -12.750  1.00 72.65           C
ATOM   3480  C   CYS A 233     -11.047  -9.994 -13.490  1.00 72.65           C
ATOM   3481  O   CYS A 233     -11.254 -10.212 -14.683  1.00 72.65           O
ATOM   3482  HA  CYS A 233     -12.687  -8.578 -13.346  1.00 72.65           H
ATOM   3483  CB  CYS A 233     -10.979  -7.683 -12.447  1.00 72.65           C
ATOM   3484 1HB  CYS A 233     -10.257  -7.918 -11.666  1.00 72.65           H
ATOM   3485 2HB  CYS A 233     -10.410  -7.400 -13.333  1.00 72.65           H
ATOM   3486  SG  CYS A 233     -12.043  -6.292 -11.918  1.00 72.65           S
ATOM   3487  HG  CYS A 233     -12.325  -6.783 -10.715  1.00 72.65           H
ATOM   3488  HN  CYS A 233     -12.098  -9.055 -10.688  1.00 72.65           H
ATOM   3489  N   TYR A 234     -10.157 -10.641 -12.752  1.00 75.53           N
ATOM   3490  CA  TYR A 234      -9.222 -11.574 -13.355  1.00 75.53           C
ATOM   3491  C   TYR A 234      -9.932 -12.858 -13.789  1.00 75.53           C
ATOM   3492  O   TYR A 234      -9.542 -13.485 -14.773  1.00 75.53           O
ATOM   3493  HA  TYR A 234      -8.786 -11.095 -14.232  1.00 75.53           H
ATOM   3494  CB  TYR A 234      -8.202 -11.913 -12.266  1.00 75.53           C
ATOM   3495 1HB  TYR A 234      -8.725 -12.029 -11.316  1.00 75.53           H
ATOM   3496 2HB  TYR A 234      -7.745 -12.875 -12.497  1.00 75.53           H
ATOM   3497  CG  TYR A 234      -7.099 -10.867 -12.099  1.00 75.53           C
ATOM   3498  CD1 TYR A 234      -6.323 -10.504 -13.181  1.00 75.53           C
ATOM   3499  HD1 TYR A 234      -6.497 -10.963 -14.155  1.00 75.53           H
ATOM   3500  CD2 TYR A 234      -6.879 -10.286 -10.867  1.00 75.53           C
ATOM   3501  HD2 TYR A 234      -7.491 -10.572 -10.012  1.00 75.53           H
ATOM   3502  CE1 TYR A 234      -5.284  -9.519 -13.025  1.00 75.53           C
ATOM   3503  HE1 TYR A 234      -4.664  -9.223 -13.871  1.00 75.53           H
ATOM   3504  CE2 TYR A 234      -5.840  -9.301 -10.710  1.00 75.53           C
ATOM   3505  HE2 TYR A 234      -5.656  -8.834  -9.743  1.00 75.53           H
ATOM   3506  CZ  TYR A 234      -5.094  -8.966 -11.797  1.00 75.53           C
ATOM   3507  OH  TYR A 234      -4.113  -8.035 -11.649  1.00 75.53           O
ATOM   3508  HH  TYR A 234      -4.151  -7.642 -10.731  1.00 75.53           H
ATOM   3509  HN  TYR A 234     -10.070 -10.536 -11.761  1.00 75.53           H
ATOM   3510  N   THR A 235     -10.961 -13.212 -13.034  1.00 80.60           N
ATOM   3511  CA  THR A 235     -11.799 -14.344 -13.393  1.00 80.60           C
ATOM   3512  C   THR A 235     -12.380 -14.154 -14.795  1.00 80.60           C
ATOM   3513  O   THR A 235     -12.366 -15.077 -15.607  1.00 80.60           O
ATOM   3514  HA  THR A 235     -11.175 -15.237 -13.424  1.00 80.60           H
ATOM   3515  CB  THR A 235     -12.866 -14.504 -12.309  1.00 80.60           C
ATOM   3516  HB  THR A 235     -13.435 -13.583 -12.183  1.00 80.60           H
ATOM   3517  OG1 THR A 235     -12.136 -14.937 -11.164  1.00 80.60           O
ATOM   3518  HG1 THR A 235     -11.811 -14.146 -10.646  1.00 80.60           H
ATOM   3519  CG2 THR A 235     -13.826 -15.661 -12.598  1.00 80.60           C
ATOM   3520 1HG2 THR A 235     -13.264 -16.593 -12.656  1.00 80.60           H
ATOM   3521 2HG2 THR A 235     -14.334 -15.483 -13.546  1.00 80.60           H
ATOM   3522 3HG2 THR A 235     -14.563 -15.730 -11.798  1.00 80.60           H
ATOM   3523  HN  THR A 235     -11.226 -12.740 -12.193  1.00 80.60           H
ATOM   3524  N   ILE A 236     -12.878 -12.950 -15.036  1.00 76.37           N
ATOM   3525  CA  ILE A 236     -13.490 -12.636 -16.316  1.00 76.37           C
ATOM   3526  C   ILE A 236     -12.407 -12.583 -17.395  1.00 76.37           C
ATOM   3527  O   ILE A 236     -12.605 -13.078 -18.504  1.00 76.37           O
ATOM   3528  HA  ILE A 236     -14.178 -13.446 -16.557  1.00 76.37           H
ATOM   3529  CB  ILE A 236     -14.319 -11.354 -16.214  1.00 76.37           C
ATOM   3530  HB  ILE A 236     -13.678 -10.563 -15.825  1.00 76.37           H
ATOM   3531  CG1 ILE A 236     -15.474 -11.526 -15.225  1.00 76.37           C
ATOM   3532 1HG1 ILE A 236     -16.236 -12.173 -15.659  1.00 76.37           H
ATOM   3533 2HG1 ILE A 236     -15.114 -12.018 -14.322  1.00 76.37           H
ATOM   3534  CG2 ILE A 236     -14.807 -10.905 -17.593  1.00 76.37           C
ATOM   3535 1HG2 ILE A 236     -13.949 -10.715 -18.237  1.00 76.37           H
ATOM   3536 2HG2 ILE A 236     -15.426 -11.687 -18.032  1.00 76.37           H
ATOM   3537 3HG2 ILE A 236     -15.393  -9.992 -17.491  1.00 76.37           H
ATOM   3538  CD1 ILE A 236     -16.092 -10.173 -14.864  1.00 76.37           C
ATOM   3539 1HD1 ILE A 236     -15.333  -9.537 -14.408  1.00 76.37           H
ATOM   3540 2HD1 ILE A 236     -16.473  -9.695 -15.766  1.00 76.37           H
ATOM   3541 3HD1 ILE A 236     -16.911 -10.324 -14.160  1.00 76.37           H
ATOM   3542  HN  ILE A 236     -12.869 -12.198 -14.377  1.00 76.37           H
ATOM   3543  N   ILE A 237     -11.285 -11.978 -17.033  1.00 73.74           N
ATOM   3544  CA  ILE A 237     -10.184 -11.821 -17.968  1.00 73.74           C
ATOM   3545  C   ILE A 237      -9.725 -13.201 -18.445  1.00 73.74           C
ATOM   3546  O   ILE A 237      -9.575 -13.429 -19.644  1.00 73.74           O
ATOM   3547  HA  ILE A 237     -10.562 -11.268 -18.828  1.00 73.74           H
ATOM   3548  CB  ILE A 237      -9.067 -10.982 -17.345  1.00 73.74           C
ATOM   3549  HB  ILE A 237      -8.920 -11.319 -16.318  1.00 73.74           H
ATOM   3550  CG1 ILE A 237      -9.459  -9.505 -17.285  1.00 73.74           C
ATOM   3551 1HG1 ILE A 237      -9.477  -9.089 -18.292  1.00 73.74           H
ATOM   3552 2HG1 ILE A 237     -10.467  -9.409 -16.881  1.00 73.74           H
ATOM   3553  CG2 ILE A 237      -7.744 -11.195 -18.084  1.00 73.74           C
ATOM   3554 1HG2 ILE A 237      -7.463 -12.247 -18.030  1.00 73.74           H
ATOM   3555 2HG2 ILE A 237      -7.860 -10.902 -19.127  1.00 73.74           H
ATOM   3556 3HG2 ILE A 237      -6.967 -10.587 -17.620  1.00 73.74           H
ATOM   3557  CD1 ILE A 237      -8.479  -8.712 -16.417  1.00 73.74           C
ATOM   3558 1HD1 ILE A 237      -8.481  -9.116 -15.405  1.00 73.74           H
ATOM   3559 2HD1 ILE A 237      -7.476  -8.791 -16.837  1.00 73.74           H
ATOM   3560 3HD1 ILE A 237      -8.781  -7.665 -16.392  1.00 73.74           H
ATOM   3561  HN  ILE A 237     -11.123 -11.600 -16.122  1.00 73.74           H
ATOM   3562  N   ILE A 238      -9.514 -14.085 -17.480  1.00 75.24           N
ATOM   3563  CA  ILE A 238      -9.015 -15.416 -17.781  1.00 75.24           C
ATOM   3564  C   ILE A 238      -9.985 -16.116 -18.735  1.00 75.24           C
ATOM   3565  O   ILE A 238      -9.564 -16.728 -19.715  1.00 75.24           O
ATOM   3566  HA  ILE A 238      -8.057 -15.299 -18.287  1.00 75.24           H
ATOM   3567  CB  ILE A 238      -8.754 -16.194 -16.490  1.00 75.24           C
ATOM   3568  HB  ILE A 238      -9.601 -16.041 -15.821  1.00 75.24           H
ATOM   3569  CG1 ILE A 238      -7.510 -15.665 -15.773  1.00 75.24           C
ATOM   3570 1HG1 ILE A 238      -6.616 -15.964 -16.320  1.00 75.24           H
ATOM   3571 2HG1 ILE A 238      -7.528 -14.575 -15.762  1.00 75.24           H
ATOM   3572  CG2 ILE A 238      -8.662 -17.697 -16.765  1.00 75.24           C
ATOM   3573 1HG2 ILE A 238      -9.599 -18.045 -17.199  1.00 75.24           H
ATOM   3574 2HG2 ILE A 238      -7.845 -17.889 -17.460  1.00 75.24           H
ATOM   3575 3HG2 ILE A 238      -8.475 -18.226 -15.830  1.00 75.24           H
ATOM   3576  CD1 ILE A 238      -7.438 -16.194 -14.339  1.00 75.24           C
ATOM   3577 1HD1 ILE A 238      -8.322 -15.872 -13.788  1.00 75.24           H
ATOM   3578 2HD1 ILE A 238      -7.395 -17.283 -14.354  1.00 75.24           H
ATOM   3579 3HD1 ILE A 238      -6.544 -15.802 -13.852  1.00 75.24           H
ATOM   3580  HN  ILE A 238      -9.678 -13.904 -16.510  1.00 75.24           H
ATOM   3581  N   HIS A 239     -11.266 -16.002 -18.415  1.00 80.31           N
ATOM   3582  CA  HIS A 239     -12.296 -16.648 -19.210  1.00 80.31           C
ATOM   3583  C   HIS A 239     -12.221 -16.147 -20.653  1.00 80.31           C
ATOM   3584  O   HIS A 239     -12.276 -16.938 -21.593  1.00 80.31           O
ATOM   3585  HA  HIS A 239     -12.079 -17.716 -19.194  1.00 80.31           H
ATOM   3586  CB  HIS A 239     -13.676 -16.443 -18.581  1.00 80.31           C
ATOM   3587 1HB  HIS A 239     -13.647 -16.782 -17.546  1.00 80.31           H
ATOM   3588 2HB  HIS A 239     -13.899 -15.376 -18.561  1.00 80.31           H
ATOM   3589  CG  HIS A 239     -14.792 -17.162 -19.301  1.00 80.31           C
ATOM   3590  ND1 HIS A 239     -15.590 -16.549 -20.250  1.00 80.31           N
ATOM   3591  HD1 HIS A 239     -15.516 -15.598 -20.550  1.00 80.31           H
ATOM   3592  CD2 HIS A 239     -15.233 -18.449 -19.201  1.00 80.31           C
ATOM   3593  HD2 HIS A 239     -14.823 -19.214 -18.540  1.00 80.31           H
ATOM   3594  CE1 HIS A 239     -16.469 -17.435 -20.694  1.00 80.31           C
ATOM   3595  HE1 HIS A 239     -17.236 -17.255 -21.448  1.00 80.31           H
ATOM   3596  NE2 HIS A 239     -16.246 -18.612 -20.042  1.00 80.31           N
ATOM   3597  HN  HIS A 239     -11.602 -15.481 -17.630  1.00 80.31           H
ATOM   3598  N   THR A 240     -12.097 -14.834 -20.784  1.00 73.69           N
ATOM   3599  CA  THR A 240     -12.088 -14.210 -22.096  1.00 73.69           C
ATOM   3600  C   THR A 240     -10.836 -14.622 -22.874  1.00 73.69           C
ATOM   3601  O   THR A 240     -10.902 -14.872 -24.076  1.00 73.69           O
ATOM   3602  HA  THR A 240     -12.947 -14.577 -22.657  1.00 73.69           H
ATOM   3603  CB  THR A 240     -12.212 -12.698 -21.902  1.00 73.69           C
ATOM   3604  HB  THR A 240     -11.286 -12.279 -21.507  1.00 73.69           H
ATOM   3605  OG1 THR A 240     -13.359 -12.548 -21.070  1.00 73.69           O
ATOM   3606  HG1 THR A 240     -13.078 -12.433 -20.118  1.00 73.69           H
ATOM   3607  CG2 THR A 240     -12.590 -11.971 -23.194  1.00 73.69           C
ATOM   3608 1HG2 THR A 240     -13.550 -12.343 -23.553  1.00 73.69           H
ATOM   3609 2HG2 THR A 240     -11.825 -12.150 -23.949  1.00 73.69           H
ATOM   3610 3HG2 THR A 240     -12.665 -10.901 -23.000  1.00 73.69           H
ATOM   3611  HN  THR A 240     -12.004 -14.202 -20.015  1.00 73.69           H
ATOM   3612  N   LEU A 241      -9.724 -14.681 -22.155  1.00 74.25           N
ATOM   3613  CA  LEU A 241      -8.447 -14.988 -22.776  1.00 74.25           C
ATOM   3614  C   LEU A 241      -8.473 -16.425 -23.300  1.00 74.25           C
ATOM   3615  O   LEU A 241      -7.921 -16.712 -24.361  1.00 74.25           O
ATOM   3616  HA  LEU A 241      -8.325 -14.314 -23.623  1.00 74.25           H
ATOM   3617  CB  LEU A 241      -7.298 -14.709 -21.805  1.00 74.25           C
ATOM   3618 1HB  LEU A 241      -7.580 -15.085 -20.821  1.00 74.25           H
ATOM   3619 2HB  LEU A 241      -6.428 -15.280 -22.128  1.00 74.25           H
ATOM   3620  CG  LEU A 241      -6.885 -13.243 -21.659  1.00 74.25           C
ATOM   3621  HG  LEU A 241      -7.761 -12.670 -21.353  1.00 74.25           H
ATOM   3622  CD1 LEU A 241      -5.831 -13.076 -20.563  1.00 74.25           C
ATOM   3623 1HD1 LEU A 241      -6.238 -13.421 -19.612  1.00 74.25           H
ATOM   3624 2HD1 LEU A 241      -4.948 -13.665 -20.815  1.00 74.25           H
ATOM   3625 3HD1 LEU A 241      -5.555 -12.025 -20.480  1.00 74.25           H
ATOM   3626  CD2 LEU A 241      -6.415 -12.670 -22.998  1.00 74.25           C
ATOM   3627 1HD2 LEU A 241      -5.559 -13.240 -23.356  1.00 74.25           H
ATOM   3628 2HD2 LEU A 241      -7.225 -12.734 -23.724  1.00 74.25           H
ATOM   3629 3HD2 LEU A 241      -6.128 -11.627 -22.865  1.00 74.25           H
ATOM   3630  HN  LEU A 241      -9.687 -14.523 -21.168  1.00 74.25           H
ATOM   3631  N   ILE A 242      -9.119 -17.290 -22.533  1.00 75.58           N
ATOM   3632  CA  ILE A 242      -9.219 -18.692 -22.904  1.00 75.58           C
ATOM   3633  C   ILE A 242      -9.986 -18.812 -24.222  1.00 75.58           C
ATOM   3634  O   ILE A 242      -9.606 -19.590 -25.096  1.00 75.58           O
ATOM   3635  HA  ILE A 242      -8.205 -19.061 -23.059  1.00 75.58           H
ATOM   3636  CB  ILE A 242      -9.828 -19.506 -21.761  1.00 75.58           C
ATOM   3637  HB  ILE A 242     -10.681 -18.956 -21.366  1.00 75.58           H
ATOM   3638  CG1 ILE A 242      -8.828 -19.675 -20.614  1.00 75.58           C
ATOM   3639 1HG1 ILE A 242      -8.030 -20.352 -20.919  1.00 75.58           H
ATOM   3640 2HG1 ILE A 242      -8.363 -18.715 -20.389  1.00 75.58           H
ATOM   3641  CG2 ILE A 242     -10.353 -20.852 -22.266  1.00 75.58           C
ATOM   3642 1HG2 ILE A 242     -11.120 -20.682 -23.021  1.00 75.58           H
ATOM   3643 2HG2 ILE A 242      -9.532 -21.421 -22.703  1.00 75.58           H
ATOM   3644 3HG2 ILE A 242     -10.780 -21.411 -21.433  1.00 75.58           H
ATOM   3645  CD1 ILE A 242      -9.517 -20.221 -19.362  1.00 75.58           C
ATOM   3646 1HD1 ILE A 242     -10.298 -19.529 -19.046  1.00 75.58           H
ATOM   3647 2HD1 ILE A 242      -9.960 -21.192 -19.585  1.00 75.58           H
ATOM   3648 3HD1 ILE A 242      -8.784 -20.331 -18.563  1.00 75.58           H
ATOM   3649  HN  ILE A 242      -9.569 -17.048 -21.673  1.00 75.58           H
ATOM   3650  N   GLN A 243     -11.051 -18.031 -24.323  1.00 72.76           N
ATOM   3651  CA  GLN A 243     -11.903 -18.076 -25.500  1.00 72.76           C
ATOM   3652  C   GLN A 243     -11.175 -17.476 -26.705  1.00 72.76           C
ATOM   3653  O   GLN A 243     -11.489 -17.801 -27.849  1.00 72.76           O
ATOM   3654  HA  GLN A 243     -12.099 -19.134 -25.675  1.00 72.76           H
ATOM   3655  CB  GLN A 243     -13.228 -17.356 -25.245  1.00 72.76           C
ATOM   3656 1HB  GLN A 243     -13.034 -16.355 -24.858  1.00 72.76           H
ATOM   3657 2HB  GLN A 243     -13.767 -17.235 -26.185  1.00 72.76           H
ATOM   3658  CG  GLN A 243     -14.093 -18.134 -24.252  1.00 72.76           C
ATOM   3659 1HG  GLN A 243     -14.219 -19.159 -24.599  1.00 72.76           H
ATOM   3660 2HG  GLN A 243     -13.589 -18.185 -23.287  1.00 72.76           H
ATOM   3661  CD  GLN A 243     -15.463 -17.474 -24.083  1.00 72.76           C
ATOM   3662  OE1 GLN A 243     -15.693 -16.348 -24.491  1.00 72.76           O
ATOM   3663  NE2 GLN A 243     -16.358 -18.237 -23.460  1.00 72.76           N
ATOM   3664 1HE2 GLN A 243     -16.104 -19.153 -23.150  1.00 72.76           H
ATOM   3665 2HE2 GLN A 243     -17.284 -17.893 -23.303  1.00 72.76           H
ATOM   3666  HN  GLN A 243     -11.334 -17.378 -23.621  1.00 72.76           H
ATOM   3667  N   ALA A 244     -10.217 -16.610 -26.407  1.00 68.31           N
ATOM   3668  CA  ALA A 244      -9.426 -15.981 -27.450  1.00 68.31           C
ATOM   3669  C   ALA A 244      -8.689 -17.060 -28.246  1.00 68.31           C
ATOM   3670  O   ALA A 244      -8.061 -17.944 -27.667  1.00 68.31           O
ATOM   3671  HA  ALA A 244     -10.112 -15.455 -28.115  1.00 68.31           H
ATOM   3672  CB  ALA A 244      -8.470 -14.964 -26.823  1.00 68.31           C
ATOM   3673 1HB  ALA A 244      -9.045 -14.204 -26.295  1.00 68.31           H
ATOM   3674 2HB  ALA A 244      -7.808 -15.472 -26.122  1.00 68.31           H
ATOM   3675 3HB  ALA A 244      -7.877 -14.493 -27.607  1.00 68.31           H
ATOM   3676  HN  ALA A 244      -9.980 -16.339 -25.474  1.00 68.31           H
ATOM   3677  N   LYS A 245      -8.791 -16.952 -29.563  1.00 59.76           N
ATOM   3678  CA  LYS A 245      -8.104 -17.880 -30.445  1.00 59.76           C
ATOM   3679  C   LYS A 245      -6.679 -17.382 -30.692  1.00 59.76           C
ATOM   3680  O   LYS A 245      -5.891 -18.050 -31.360  1.00 59.76           O
ATOM   3681  HA  LYS A 245      -8.051 -18.840 -29.932  1.00 59.76           H
ATOM   3682  CB  LYS A 245      -8.911 -18.097 -31.727  1.00 59.76           C
ATOM   3683 1HB  LYS A 245      -9.198 -17.133 -32.149  1.00 59.76           H
ATOM   3684 2HB  LYS A 245      -8.291 -18.597 -32.471  1.00 59.76           H
ATOM   3685  CG  LYS A 245     -10.163 -18.933 -31.453  1.00 59.76           C
ATOM   3686 1HG  LYS A 245      -9.892 -19.827 -30.892  1.00 59.76           H
ATOM   3687 2HG  LYS A 245     -10.855 -18.364 -30.832  1.00 59.76           H
ATOM   3688  CD  LYS A 245     -10.852 -19.333 -32.759  1.00 59.76           C
ATOM   3689 1HD  LYS A 245     -11.207 -18.441 -33.276  1.00 59.76           H
ATOM   3690 2HD  LYS A 245     -10.133 -19.819 -33.419  1.00 59.76           H
ATOM   3691  CE  LYS A 245     -12.026 -20.276 -32.492  1.00 59.76           C
ATOM   3692 1HE  LYS A 245     -11.689 -21.131 -31.906  1.00 59.76           H
ATOM   3693 2HE  LYS A 245     -12.785 -19.764 -31.901  1.00 59.76           H
ATOM   3694  NZ  LYS A 245     -12.615 -20.744 -33.767  1.00 59.76           N
ATOM   3695 1HZ  LYS A 245     -13.390 -21.369 -33.572  1.00 59.76           H
ATOM   3696 2HZ  LYS A 245     -12.948 -19.947 -34.298  1.00 59.76           H
ATOM   3697 3HZ  LYS A 245     -11.910 -21.238 -34.304  1.00 59.76           H
ATOM   3698  HN  LYS A 245      -9.329 -16.248 -30.027  1.00 59.76           H
ATOM   3699  N   LYS A 246      -6.391 -16.213 -30.140  1.00 59.97           N
ATOM   3700  CA  LYS A 246      -5.129 -15.547 -30.414  1.00 59.97           C
ATOM   3701  C   LYS A 246      -4.005 -16.261 -29.660  1.00 59.97           C
ATOM   3702  O   LYS A 246      -4.125 -16.526 -28.465  1.00 59.97           O
ATOM   3703  HA  LYS A 246      -4.938 -15.635 -31.483  1.00 59.97           H
ATOM   3704  CB  LYS A 246      -5.231 -14.054 -30.095  1.00 59.97           C
ATOM   3705 1HB  LYS A 246      -5.727 -13.916 -29.134  1.00 59.97           H
ATOM   3706 2HB  LYS A 246      -4.231 -13.629 -30.000  1.00 59.97           H
ATOM   3707  CG  LYS A 246      -6.004 -13.311 -31.186  1.00 59.97           C
ATOM   3708 1HG  LYS A 246      -5.614 -13.588 -32.166  1.00 59.97           H
ATOM   3709 2HG  LYS A 246      -7.052 -13.612 -31.163  1.00 59.97           H
ATOM   3710  CD  LYS A 246      -5.899 -11.796 -30.999  1.00 59.97           C
ATOM   3711 1HD  LYS A 246      -6.388 -11.507 -30.068  1.00 59.97           H
ATOM   3712 2HD  LYS A 246      -4.851 -11.509 -30.912  1.00 59.97           H
ATOM   3713  CE  LYS A 246      -6.542 -11.053 -32.172  1.00 59.97           C
ATOM   3714 1HE  LYS A 246      -6.089 -11.379 -33.108  1.00 59.97           H
ATOM   3715 2HE  LYS A 246      -7.602 -11.298 -32.228  1.00 59.97           H
ATOM   3716  NZ  LYS A 246      -6.372  -9.591 -32.014  1.00 59.97           N
ATOM   3717 1HZ  LYS A 246      -6.822  -9.114 -32.787  1.00 59.97           H
ATOM   3718 2HZ  LYS A 246      -6.794  -9.294 -31.141  1.00 59.97           H
ATOM   3719 3HZ  LYS A 246      -5.383  -9.365 -32.006  1.00 59.97           H
ATOM   3720  HN  LYS A 246      -7.000 -15.723 -29.517  1.00 59.97           H
ATOM   3721  N   SER A 247      -2.939 -16.553 -30.390  1.00 60.64           N
ATOM   3722  CA  SER A 247      -1.829 -17.303 -29.827  1.00 60.64           C
ATOM   3723  C   SER A 247      -1.210 -16.526 -28.664  1.00 60.64           C
ATOM   3724  O   SER A 247      -0.749 -17.121 -27.691  1.00 60.64           O
ATOM   3725  HA  SER A 247      -2.262 -18.239 -29.474  1.00 60.64           H
ATOM   3726  CB  SER A 247      -0.770 -17.601 -30.890  1.00 60.64           C
ATOM   3727 1HB  SER A 247       0.008 -18.232 -30.460  1.00 60.64           H
ATOM   3728 2HB  SER A 247      -1.223 -18.166 -31.705  1.00 60.64           H
ATOM   3729  OG  SER A 247      -0.182 -16.410 -31.407  1.00 60.64           O
ATOM   3730  HG  SER A 247       0.489 -16.638 -32.113  1.00 60.64           H
ATOM   3731  HN  SER A 247      -2.827 -16.288 -31.348  1.00 60.64           H
ATOM   3732  N   SER A 248      -1.218 -15.209 -28.802  1.00 64.36           N
ATOM   3733  CA  SER A 248      -0.569 -14.349 -27.827  1.00 64.36           C
ATOM   3734  C   SER A 248      -1.295 -14.442 -26.483  1.00 64.36           C
ATOM   3735  O   SER A 248      -0.852 -13.860 -25.494  1.00 64.36           O
ATOM   3736  HA  SER A 248       0.448 -14.729 -27.739  1.00 64.36           H
ATOM   3737  CB  SER A 248      -0.531 -12.898 -28.311  1.00 64.36           C
ATOM   3738 1HB  SER A 248       0.120 -12.316 -27.659  1.00 64.36           H
ATOM   3739 2HB  SER A 248      -0.098 -12.860 -29.310  1.00 64.36           H
ATOM   3740  OG  SER A 248      -1.828 -12.309 -28.334  1.00 64.36           O
ATOM   3741  HG  SER A 248      -1.766 -11.356 -28.633  1.00 64.36           H
ATOM   3742  HN  SER A 248      -1.658 -14.729 -29.562  1.00 64.36           H
ATOM   3743  N   LYS A 249      -2.397 -15.177 -26.491  1.00 68.23           N
ATOM   3744  CA  LYS A 249      -3.263 -15.239 -25.326  1.00 68.23           C
ATOM   3745  C   LYS A 249      -2.486 -15.830 -24.148  1.00 68.23           C
ATOM   3746  O   LYS A 249      -2.669 -15.411 -23.007  1.00 68.23           O
ATOM   3747  HA  LYS A 249      -3.547 -14.217 -25.075  1.00 68.23           H
ATOM   3748  CB  LYS A 249      -4.550 -15.998 -25.656  1.00 68.23           C
ATOM   3749 1HB  LYS A 249      -5.283 -15.842 -24.864  1.00 68.23           H
ATOM   3750 2HB  LYS A 249      -4.985 -15.602 -26.574  1.00 68.23           H
ATOM   3751  CG  LYS A 249      -4.278 -17.495 -25.819  1.00 68.23           C
ATOM   3752 1HG  LYS A 249      -3.417 -17.642 -26.470  1.00 68.23           H
ATOM   3753 2HG  LYS A 249      -4.025 -17.929 -24.852  1.00 68.23           H
ATOM   3754  CD  LYS A 249      -5.496 -18.213 -26.404  1.00 68.23           C
ATOM   3755 1HD  LYS A 249      -6.398 -17.888 -25.886  1.00 68.23           H
ATOM   3756 2HD  LYS A 249      -5.615 -17.939 -27.453  1.00 68.23           H
ATOM   3757  CE  LYS A 249      -5.349 -19.731 -26.281  1.00 68.23           C
ATOM   3758 1HE  LYS A 249      -4.604 -20.089 -26.993  1.00 68.23           H
ATOM   3759 2HE  LYS A 249      -4.987 -19.987 -25.286  1.00 68.23           H
ATOM   3760  NZ  LYS A 249      -6.645 -20.399 -26.533  1.00 68.23           N
ATOM   3761 1HZ  LYS A 249      -6.503 -21.402 -26.587  1.00 68.23           H
ATOM   3762 2HZ  LYS A 249      -7.286 -20.189 -25.775  1.00 68.23           H
ATOM   3763 3HZ  LYS A 249      -7.034 -20.065 -27.407  1.00 68.23           H
ATOM   3764  HN  LYS A 249      -2.699 -15.723 -27.272  1.00 68.23           H
ATOM   3765  N   HIS A 250      -1.635 -16.795 -24.466  1.00 72.40           N
ATOM   3766  CA  HIS A 250      -0.940 -17.548 -23.437  1.00 72.40           C
ATOM   3767  C   HIS A 250       0.001 -16.619 -22.667  1.00 72.40           C
ATOM   3768  O   HIS A 250       0.123 -16.725 -21.448  1.00 72.40           O
ATOM   3769  HA  HIS A 250      -1.703 -17.924 -22.755  1.00 72.40           H
ATOM   3770  CB  HIS A 250      -0.218 -18.755 -24.041  1.00 72.40           C
ATOM   3771 1HB  HIS A 250       0.405 -18.415 -24.868  1.00 72.40           H
ATOM   3772 2HB  HIS A 250       0.450 -19.178 -23.291  1.00 72.40           H
ATOM   3773  CG  HIS A 250      -1.144 -19.839 -24.538  1.00 72.40           C
ATOM   3774  ND1 HIS A 250      -1.779 -20.730 -23.691  1.00 72.40           N
ATOM   3775  HD1 HIS A 250      -1.695 -20.750 -22.695  1.00 72.40           H
ATOM   3776  CD2 HIS A 250      -1.537 -20.164 -25.803  1.00 72.40           C
ATOM   3777  HD2 HIS A 250      -1.222 -19.661 -26.718  1.00 72.40           H
ATOM   3778  CE1 HIS A 250      -2.516 -21.551 -24.424  1.00 72.40           C
ATOM   3779  HE1 HIS A 250      -3.136 -22.365 -24.047  1.00 72.40           H
ATOM   3780  NE2 HIS A 250      -2.364 -21.199 -25.733  1.00 72.40           N
ATOM   3781  HN  HIS A 250      -1.419 -17.062 -25.405  1.00 72.40           H
ATOM   3782  N   LYS A 251       0.641 -15.729 -23.411  1.00 71.80           N
ATOM   3783  CA  LYS A 251       1.573 -14.787 -22.815  1.00 71.80           C
ATOM   3784  C   LYS A 251       0.814 -13.854 -21.869  1.00 71.80           C
ATOM   3785  O   LYS A 251       1.231 -13.644 -20.731  1.00 71.80           O
ATOM   3786  HA  LYS A 251       2.290 -15.363 -22.230  1.00 71.80           H
ATOM   3787  CB  LYS A 251       2.362 -14.053 -23.901  1.00 71.80           C
ATOM   3788 1HB  LYS A 251       2.808 -14.777 -24.584  1.00 71.80           H
ATOM   3789 2HB  LYS A 251       1.686 -13.434 -24.491  1.00 71.80           H
ATOM   3790  CG  LYS A 251       3.458 -13.180 -23.288  1.00 71.80           C
ATOM   3791 1HG  LYS A 251       3.005 -12.358 -22.734  1.00 71.80           H
ATOM   3792 2HG  LYS A 251       4.037 -13.765 -22.574  1.00 71.80           H
ATOM   3793  CD  LYS A 251       4.385 -12.622 -24.370  1.00 71.80           C
ATOM   3794 1HD  LYS A 251       4.820 -13.444 -24.939  1.00 71.80           H
ATOM   3795 2HD  LYS A 251       3.809 -12.019 -25.072  1.00 71.80           H
ATOM   3796  CE  LYS A 251       5.499 -11.774 -23.754  1.00 71.80           C
ATOM   3797 1HE  LYS A 251       5.082 -10.848 -23.358  1.00 71.80           H
ATOM   3798 2HE  LYS A 251       5.948 -12.306 -22.915  1.00 71.80           H
ATOM   3799  NZ  LYS A 251       6.535 -11.466 -24.765  1.00 71.80           N
ATOM   3800 1HZ  LYS A 251       7.222 -10.837 -24.364  1.00 71.80           H
ATOM   3801 2HZ  LYS A 251       6.990 -12.325 -25.055  1.00 71.80           H
ATOM   3802 3HZ  LYS A 251       6.102 -11.025 -25.569  1.00 71.80           H
ATOM   3803  HN  LYS A 251       0.531 -15.645 -24.401  1.00 71.80           H
ATOM   3804  N   ALA A 252      -0.287 -13.318 -22.376  1.00 70.40           N
ATOM   3805  CA  ALA A 252      -1.086 -12.381 -21.605  1.00 70.40           C
ATOM   3806  C   ALA A 252      -1.555 -13.058 -20.315  1.00 70.40           C
ATOM   3807  O   ALA A 252      -1.587 -12.432 -19.257  1.00 70.40           O
ATOM   3808  HA  ALA A 252      -0.450 -11.534 -21.350  1.00 70.40           H
ATOM   3809  CB  ALA A 252      -2.253 -11.882 -22.459  1.00 70.40           C
ATOM   3810 1HB  ALA A 252      -1.866 -11.384 -23.347  1.00 70.40           H
ATOM   3811 2HB  ALA A 252      -2.873 -12.728 -22.757  1.00 70.40           H
ATOM   3812 3HB  ALA A 252      -2.852 -11.179 -21.880  1.00 70.40           H
ATOM   3813  HN  ALA A 252      -0.634 -13.515 -23.293  1.00 70.40           H
ATOM   3814  N   LEU A 253      -1.908 -14.329 -20.446  1.00 74.71           N
ATOM   3815  CA  LEU A 253      -2.404 -15.088 -19.311  1.00 74.71           C
ATOM   3816  C   LEU A 253      -1.313 -15.170 -18.241  1.00 74.71           C
ATOM   3817  O   LEU A 253      -1.569 -14.911 -17.067  1.00 74.71           O
ATOM   3818  HA  LEU A 253      -3.252 -14.542 -18.898  1.00 74.71           H
ATOM   3819  CB  LEU A 253      -2.922 -16.454 -19.765  1.00 74.71           C
ATOM   3820 1HB  LEU A 253      -3.469 -16.320 -20.699  1.00 74.71           H
ATOM   3821 2HB  LEU A 253      -2.065 -17.091 -19.986  1.00 74.71           H
ATOM   3822  CG  LEU A 253      -3.828 -17.190 -18.777  1.00 74.71           C
ATOM   3823  HG  LEU A 253      -3.471 -16.985 -17.768  1.00 74.71           H
ATOM   3824  CD1 LEU A 253      -5.266 -16.674 -18.861  1.00 74.71           C
ATOM   3825 1HD1 LEU A 253      -5.284 -15.610 -18.625  1.00 74.71           H
ATOM   3826 2HD1 LEU A 253      -5.650 -16.829 -19.869  1.00 74.71           H
ATOM   3827 3HD1 LEU A 253      -5.888 -17.214 -18.148  1.00 74.71           H
ATOM   3828  CD2 LEU A 253      -3.750 -18.704 -18.984  1.00 74.71           C
ATOM   3829 1HD2 LEU A 253      -4.067 -18.949 -19.998  1.00 74.71           H
ATOM   3830 2HD2 LEU A 253      -2.724 -19.039 -18.834  1.00 74.71           H
ATOM   3831 3HD2 LEU A 253      -4.403 -19.203 -18.269  1.00 74.71           H
ATOM   3832  HN  LEU A 253      -1.859 -14.837 -21.306  1.00 74.71           H
ATOM   3833  N   LYS A 254      -0.118 -15.531 -18.686  1.00 77.06           N
ATOM   3834  CA  LYS A 254       0.996 -15.717 -17.772  1.00 77.06           C
ATOM   3835  C   LYS A 254       1.211 -14.433 -16.969  1.00 77.06           C
ATOM   3836  O   LYS A 254       1.346 -14.477 -15.747  1.00 77.06           O
ATOM   3837  HA  LYS A 254       0.723 -16.515 -17.082  1.00 77.06           H
ATOM   3838  CB  LYS A 254       2.240 -16.182 -18.532  1.00 77.06           C
ATOM   3839 1HB  LYS A 254       2.005 -17.076 -19.111  1.00 77.06           H
ATOM   3840 2HB  LYS A 254       2.545 -15.414 -19.243  1.00 77.06           H
ATOM   3841  CG  LYS A 254       3.391 -16.480 -17.569  1.00 77.06           C
ATOM   3842 1HG  LYS A 254       3.682 -15.567 -17.051  1.00 77.06           H
ATOM   3843 2HG  LYS A 254       3.060 -17.187 -16.808  1.00 77.06           H
ATOM   3844  CD  LYS A 254       4.596 -17.055 -18.316  1.00 77.06           C
ATOM   3845 1HD  LYS A 254       4.304 -17.965 -18.839  1.00 77.06           H
ATOM   3846 2HD  LYS A 254       4.931 -16.346 -19.073  1.00 77.06           H
ATOM   3847  CE  LYS A 254       5.745 -17.360 -17.352  1.00 77.06           C
ATOM   3848 1HE  LYS A 254       6.103 -16.435 -16.900  1.00 77.06           H
ATOM   3849 2HE  LYS A 254       5.387 -17.994 -16.540  1.00 77.06           H
ATOM   3850  NZ  LYS A 254       6.854 -18.034 -18.064  1.00 77.06           N
ATOM   3851 1HZ  LYS A 254       7.611 -18.216 -17.414  1.00 77.06           H
ATOM   3852 2HZ  LYS A 254       6.523 -18.910 -18.452  1.00 77.06           H
ATOM   3853 3HZ  LYS A 254       7.187 -17.436 -18.812  1.00 77.06           H
ATOM   3854  HN  LYS A 254       0.094 -15.695 -19.650  1.00 77.06           H
ATOM   3855  N   VAL A 255       1.236 -13.320 -17.687  1.00 74.57           N
ATOM   3856  CA  VAL A 255       1.483 -12.032 -17.063  1.00 74.57           C
ATOM   3857  C   VAL A 255       0.414 -11.772 -15.999  1.00 74.57           C
ATOM   3858  O   VAL A 255       0.732 -11.378 -14.878  1.00 74.57           O
ATOM   3859  HA  VAL A 255       2.457 -12.083 -16.576  1.00 74.57           H
ATOM   3860  CB  VAL A 255       1.544 -10.936 -18.129  1.00 74.57           C
ATOM   3861  HB  VAL A 255       0.638 -11.004 -18.732  1.00 74.57           H
ATOM   3862  CG1 VAL A 255       1.578  -9.548 -17.488  1.00 74.57           C
ATOM   3863 1HG1 VAL A 255       0.680  -9.402 -16.888  1.00 74.57           H
ATOM   3864 2HG1 VAL A 255       2.459  -9.464 -16.850  1.00 74.57           H
ATOM   3865 3HG1 VAL A 255       1.622  -8.788 -18.268  1.00 74.57           H
ATOM   3866  CG2 VAL A 255       2.742 -11.141 -19.058  1.00 74.57           C
ATOM   3867 1HG2 VAL A 255       3.663 -11.113 -18.475  1.00 74.57           H
ATOM   3868 2HG2 VAL A 255       2.656 -12.108 -19.554  1.00 74.57           H
ATOM   3869 3HG2 VAL A 255       2.762 -10.349 -19.806  1.00 74.57           H
ATOM   3870  HN  VAL A 255       1.091 -13.290 -18.676  1.00 74.57           H
ATOM   3871  N   THR A 256      -0.831 -12.003 -16.389  1.00 72.37           N
ATOM   3872  CA  THR A 256      -1.953 -11.747 -15.501  1.00 72.37           C
ATOM   3873  C   THR A 256      -1.792 -12.534 -14.199  1.00 72.37           C
ATOM   3874  O   THR A 256      -1.948 -11.981 -13.111  1.00 72.37           O
ATOM   3875  HA  THR A 256      -1.948 -10.689 -15.237  1.00 72.37           H
ATOM   3876  CB  THR A 256      -3.240 -12.079 -16.258  1.00 72.37           C
ATOM   3877  HB  THR A 256      -3.187 -13.076 -16.697  1.00 72.37           H
ATOM   3878  OG1 THR A 256      -3.386 -11.006 -17.183  1.00 72.37           O
ATOM   3879  HG1 THR A 256      -2.928 -11.231 -18.043  1.00 72.37           H
ATOM   3880  CG2 THR A 256      -4.483 -11.979 -15.371  1.00 72.37           C
ATOM   3881 1HG2 THR A 256      -4.573 -10.963 -14.986  1.00 72.37           H
ATOM   3882 2HG2 THR A 256      -4.393 -12.677 -14.539  1.00 72.37           H
ATOM   3883 3HG2 THR A 256      -5.368 -12.224 -15.957  1.00 72.37           H
ATOM   3884  HN  THR A 256      -1.078 -12.357 -17.290  1.00 72.37           H
ATOM   3885  N   ILE A 257      -1.483 -13.814 -14.352  1.00 76.56           N
ATOM   3886  CA  ILE A 257      -1.366 -14.698 -13.206  1.00 76.56           C
ATOM   3887  C   ILE A 257      -0.251 -14.192 -12.289  1.00 76.56           C
ATOM   3888  O   ILE A 257      -0.424 -14.126 -11.073  1.00 76.56           O
ATOM   3889  HA  ILE A 257      -2.309 -14.653 -12.660  1.00 76.56           H
ATOM   3890  CB  ILE A 257      -1.177 -16.146 -13.663  1.00 76.56           C
ATOM   3891  HB  ILE A 257      -0.384 -16.167 -14.411  1.00 76.56           H
ATOM   3892  CG1 ILE A 257      -2.445 -16.680 -14.332  1.00 76.56           C
ATOM   3893 1HG1 ILE A 257      -3.232 -16.797 -13.587  1.00 76.56           H
ATOM   3894 2HG1 ILE A 257      -2.805 -15.958 -15.065  1.00 76.56           H
ATOM   3895  CG2 ILE A 257      -0.725 -17.033 -12.501  1.00 76.56           C
ATOM   3896 1HG2 ILE A 257       0.223 -16.664 -12.109  1.00 76.56           H
ATOM   3897 2HG2 ILE A 257      -1.477 -17.011 -11.713  1.00 76.56           H
ATOM   3898 3HG2 ILE A 257      -0.598 -18.057 -12.854  1.00 76.56           H
ATOM   3899  CD1 ILE A 257      -2.180 -18.022 -15.017  1.00 76.56           C
ATOM   3900 1HD1 ILE A 257      -1.410 -17.895 -15.778  1.00 76.56           H
ATOM   3901 2HD1 ILE A 257      -1.843 -18.748 -14.277  1.00 76.56           H
ATOM   3902 3HD1 ILE A 257      -3.097 -18.379 -15.485  1.00 76.56           H
ATOM   3903  HN  ILE A 257      -1.315 -14.246 -15.238  1.00 76.56           H
ATOM   3904  N   THR A 258       0.869 -13.848 -12.907  1.00 80.81           N
ATOM   3905  CA  THR A 258       2.037 -13.418 -12.156  1.00 80.81           C
ATOM   3906  C   THR A 258       1.691 -12.218 -11.273  1.00 80.81           C
ATOM   3907  O   THR A 258       2.046 -12.186 -10.096  1.00 80.81           O
ATOM   3908  HA  THR A 258       2.335 -14.229 -11.491  1.00 80.81           H
ATOM   3909  CB  THR A 258       3.162 -13.135 -13.153  1.00 80.81           C
ATOM   3910  HB  THR A 258       2.891 -12.321 -13.826  1.00 80.81           H
ATOM   3911  OG1 THR A 258       3.400 -14.394 -13.776  1.00 80.81           O
ATOM   3912  HG1 THR A 258       2.804 -14.500 -14.572  1.00 80.81           H
ATOM   3913  CG2 THR A 258       4.487 -12.805 -12.463  1.00 80.81           C
ATOM   3914 1HG2 THR A 258       4.793 -13.647 -11.842  1.00 80.81           H
ATOM   3915 2HG2 THR A 258       4.361 -11.920 -11.839  1.00 80.81           H
ATOM   3916 3HG2 THR A 258       5.251 -12.612 -13.216  1.00 80.81           H
ATOM   3917  HN  THR A 258       0.986 -13.858 -13.900  1.00 80.81           H
ATOM   3918  N   VAL A 259       1.002 -11.259 -11.875  1.00 75.44           N
ATOM   3919  CA  VAL A 259       0.662 -10.031 -11.177  1.00 75.44           C
ATOM   3920  C   VAL A 259      -0.206 -10.363  -9.962  1.00 75.44           C
ATOM   3921  O   VAL A 259       0.043  -9.870  -8.863  1.00 75.44           O
ATOM   3922  HA  VAL A 259       1.593  -9.581 -10.831  1.00 75.44           H
ATOM   3923  CB  VAL A 259      -0.009  -9.050 -12.141  1.00 75.44           C
ATOM   3924  HB  VAL A 259      -0.838  -9.568 -12.623  1.00 75.44           H
ATOM   3925  CG1 VAL A 259      -0.580  -7.846 -11.389  1.00 75.44           C
ATOM   3926 1HG1 VAL A 259      -1.320  -8.188 -10.666  1.00 75.44           H
ATOM   3927 2HG1 VAL A 259       0.226  -7.328 -10.868  1.00 75.44           H
ATOM   3928 3HG1 VAL A 259      -1.051  -7.166 -12.098  1.00 75.44           H
ATOM   3929  CG2 VAL A 259       0.964  -8.604 -13.234  1.00 75.44           C
ATOM   3930 1HG2 VAL A 259       1.823  -8.112 -12.777  1.00 75.44           H
ATOM   3931 2HG2 VAL A 259       1.301  -9.473 -13.799  1.00 75.44           H
ATOM   3932 3HG2 VAL A 259       0.461  -7.907 -13.906  1.00 75.44           H
ATOM   3933  HN  VAL A 259       0.679 -11.312 -12.820  1.00 75.44           H
ATOM   3934  N   LEU A 260      -1.208 -11.197 -10.201  1.00 77.45           N
ATOM   3935  CA  LEU A 260      -2.159 -11.542  -9.158  1.00 77.45           C
ATOM   3936  C   LEU A 260      -1.424 -12.245  -8.015  1.00 77.45           C
ATOM   3937  O   LEU A 260      -1.643 -11.932  -6.846  1.00 77.45           O
ATOM   3938  HA  LEU A 260      -2.578 -10.611  -8.778  1.00 77.45           H
ATOM   3939  CB  LEU A 260      -3.317 -12.356  -9.738  1.00 77.45           C
ATOM   3940 1HB  LEU A 260      -3.820 -11.751 -10.491  1.00 77.45           H
ATOM   3941 2HB  LEU A 260      -2.904 -13.225 -10.251  1.00 77.45           H
ATOM   3942  CG  LEU A 260      -4.364 -12.843  -8.733  1.00 77.45           C
ATOM   3943  HG  LEU A 260      -3.860 -13.453  -7.983  1.00 77.45           H
ATOM   3944  CD1 LEU A 260      -5.008 -11.665  -7.999  1.00 77.45           C
ATOM   3945 1HD1 LEU A 260      -4.241 -11.108  -7.462  1.00 77.45           H
ATOM   3946 2HD1 LEU A 260      -5.495 -11.010  -8.722  1.00 77.45           H
ATOM   3947 3HD1 LEU A 260      -5.748 -12.039  -7.292  1.00 77.45           H
ATOM   3948  CD2 LEU A 260      -5.405 -13.733  -9.414  1.00 77.45           C
ATOM   3949 1HD2 LEU A 260      -5.909 -13.168 -10.198  1.00 77.45           H
ATOM   3950 2HD2 LEU A 260      -4.911 -14.601  -9.852  1.00 77.45           H
ATOM   3951 3HD2 LEU A 260      -6.137 -14.065  -8.677  1.00 77.45           H
ATOM   3952  HN  LEU A 260      -1.373 -11.633 -11.085  1.00 77.45           H
ATOM   3953  N   THR A 261      -0.567 -13.182  -8.393  1.00 83.64           N
ATOM   3954  CA  THR A 261       0.125 -14.002  -7.414  1.00 83.64           C
ATOM   3955  C   THR A 261       1.004 -13.131  -6.514  1.00 83.64           C
ATOM   3956  O   THR A 261       1.027 -13.315  -5.298  1.00 83.64           O
ATOM   3957  HA  THR A 261      -0.619 -14.474  -6.773  1.00 83.64           H
ATOM   3958  CB  THR A 261       0.908 -15.080  -8.168  1.00 83.64           C
ATOM   3959  HB  THR A 261       1.662 -14.632  -8.814  1.00 83.64           H
ATOM   3960  OG1 THR A 261      -0.099 -15.839  -8.832  1.00 83.64           O
ATOM   3961  HG1 THR A 261      -0.315 -15.422  -9.715  1.00 83.64           H
ATOM   3962  CG2 THR A 261       1.573 -16.086  -7.227  1.00 83.64           C
ATOM   3963 1HG2 THR A 261       0.810 -16.583  -6.627  1.00 83.64           H
ATOM   3964 2HG2 THR A 261       2.269 -15.564  -6.570  1.00 83.64           H
ATOM   3965 3HG2 THR A 261       2.115 -16.828  -7.813  1.00 83.64           H
ATOM   3966  HN  THR A 261      -0.343 -13.383  -9.347  1.00 83.64           H
ATOM   3967  N   VAL A 262       1.706 -12.202  -7.146  1.00 84.07           N
ATOM   3968  CA  VAL A 262       2.666 -11.376  -6.435  1.00 84.07           C
ATOM   3969  C   VAL A 262       1.925 -10.491  -5.430  1.00 84.07           C
ATOM   3970  O   VAL A 262       2.384 -10.305  -4.304  1.00 84.07           O
ATOM   3971  HA  VAL A 262       3.333 -12.042  -5.889  1.00 84.07           H
ATOM   3972  CB  VAL A 262       3.506 -10.574  -7.431  1.00 84.07           C
ATOM   3973  HB  VAL A 262       2.825 -10.010  -8.067  1.00 84.07           H
ATOM   3974  CG1 VAL A 262       4.410  -9.574  -6.707  1.00 84.07           C
ATOM   3975 1HG1 VAL A 262       3.796  -8.882  -6.130  1.00 84.07           H
ATOM   3976 2HG1 VAL A 262       5.080 -10.111  -6.035  1.00 84.07           H
ATOM   3977 3HG1 VAL A 262       4.996  -9.018  -7.438  1.00 84.07           H
ATOM   3978  CG2 VAL A 262       4.326 -11.503  -8.329  1.00 84.07           C
ATOM   3979 1HG2 VAL A 262       4.994 -12.107  -7.714  1.00 84.07           H
ATOM   3980 2HG2 VAL A 262       3.654 -12.157  -8.885  1.00 84.07           H
ATOM   3981 3HG2 VAL A 262       4.914 -10.908  -9.027  1.00 84.07           H
ATOM   3982  HN  VAL A 262       1.626 -12.011  -8.125  1.00 84.07           H
ATOM   3983  N   PHE A 263       0.791  -9.968  -5.874  1.00 79.54           N
ATOM   3984  CA  PHE A 263      -0.025  -9.118  -5.023  1.00 79.54           C
ATOM   3985  C   PHE A 263      -0.512  -9.882  -3.790  1.00 79.54           C
ATOM   3986  O   PHE A 263      -0.332  -9.427  -2.662  1.00 79.54           O
ATOM   3987  HA  PHE A 263       0.600  -8.283  -4.707  1.00 79.54           H
ATOM   3988  CB  PHE A 263      -1.236  -8.686  -5.852  1.00 79.54           C
ATOM   3989 1HB  PHE A 263      -0.886  -8.157  -6.739  1.00 79.54           H
ATOM   3990 2HB  PHE A 263      -1.762  -9.575  -6.198  1.00 79.54           H
ATOM   3991  CG  PHE A 263      -2.219  -7.790  -5.097  1.00 79.54           C
ATOM   3992  CD1 PHE A 263      -3.271  -8.342  -4.435  1.00 79.54           C
ATOM   3993  HD1 PHE A 263      -3.414  -9.422  -4.443  1.00 79.54           H
ATOM   3994  CD2 PHE A 263      -2.041  -6.442  -5.087  1.00 79.54           C
ATOM   3995  HD2 PHE A 263      -1.198  -5.999  -5.617  1.00 79.54           H
ATOM   3996  CE1 PHE A 263      -4.184  -7.510  -3.734  1.00 79.54           C
ATOM   3997  HE1 PHE A 263      -5.028  -7.953  -3.203  1.00 79.54           H
ATOM   3998  CE2 PHE A 263      -2.954  -5.610  -4.385  1.00 79.54           C
ATOM   3999  HE2 PHE A 263      -2.812  -4.530  -4.378  1.00 79.54           H
ATOM   4000  CZ  PHE A 263      -4.006  -6.162  -3.724  1.00 79.54           C
ATOM   4001  HZ  PHE A 263      -4.707  -5.524  -3.185  1.00 79.54           H
ATOM   4002  HN  PHE A 263       0.429 -10.117  -6.794  1.00 79.54           H
ATOM   4003  N   VAL A 264      -1.119 -11.032  -4.048  1.00 83.75           N
ATOM   4004  CA  VAL A 264      -1.730 -11.810  -2.984  1.00 83.75           C
ATOM   4005  C   VAL A 264      -0.663 -12.183  -1.953  1.00 83.75           C
ATOM   4006  O   VAL A 264      -0.871 -12.019  -0.752  1.00 83.75           O
ATOM   4007  HA  VAL A 264      -2.477 -11.179  -2.502  1.00 83.75           H
ATOM   4008  CB  VAL A 264      -2.447 -13.028  -3.571  1.00 83.75           C
ATOM   4009  HB  VAL A 264      -1.739 -13.557  -4.209  1.00 83.75           H
ATOM   4010  CG1 VAL A 264      -2.893 -13.987  -2.466  1.00 83.75           C
ATOM   4011 1HG1 VAL A 264      -2.021 -14.330  -1.908  1.00 83.75           H
ATOM   4012 2HG1 VAL A 264      -3.576 -13.471  -1.791  1.00 83.75           H
ATOM   4013 3HG1 VAL A 264      -3.399 -14.844  -2.911  1.00 83.75           H
ATOM   4014  CG2 VAL A 264      -3.632 -12.601  -4.439  1.00 83.75           C
ATOM   4015 1HG2 VAL A 264      -4.342 -12.037  -3.833  1.00 83.75           H
ATOM   4016 2HG2 VAL A 264      -3.277 -11.976  -5.258  1.00 83.75           H
ATOM   4017 3HG2 VAL A 264      -4.123 -13.486  -4.844  1.00 83.75           H
ATOM   4018  HN  VAL A 264      -1.197 -11.431  -4.961  1.00 83.75           H
ATOM   4019  N   LEU A 265       0.456 -12.679  -2.461  1.00 88.38           N
ATOM   4020  CA  LEU A 265       1.484 -13.239  -1.600  1.00 88.38           C
ATOM   4021  C   LEU A 265       2.080 -12.127  -0.735  1.00 88.38           C
ATOM   4022  O   LEU A 265       2.551 -12.383   0.373  1.00 88.38           O
ATOM   4023  HA  LEU A 265       1.002 -13.965  -0.946  1.00 88.38           H
ATOM   4024  CB  LEU A 265       2.523 -13.997  -2.430  1.00 88.38           C
ATOM   4025 1HB  LEU A 265       2.858 -13.346  -3.237  1.00 88.38           H
ATOM   4026 2HB  LEU A 265       3.389 -14.194  -1.798  1.00 88.38           H
ATOM   4027  CG  LEU A 265       2.059 -15.321  -3.039  1.00 88.38           C
ATOM   4028  HG  LEU A 265       1.207 -15.119  -3.688  1.00 88.38           H
ATOM   4029  CD1 LEU A 265       3.155 -15.938  -3.909  1.00 88.38           C
ATOM   4030 1HD1 LEU A 265       3.407 -15.251  -4.717  1.00 88.38           H
ATOM   4031 2HD1 LEU A 265       4.040 -16.124  -3.302  1.00 88.38           H
ATOM   4032 3HD1 LEU A 265       2.799 -16.879  -4.330  1.00 88.38           H
ATOM   4033  CD2 LEU A 265       1.579 -16.286  -1.952  1.00 88.38           C
ATOM   4034 1HD2 LEU A 265       2.395 -16.487  -1.259  1.00 88.38           H
ATOM   4035 2HD2 LEU A 265       0.745 -15.838  -1.412  1.00 88.38           H
ATOM   4036 3HD2 LEU A 265       1.255 -17.219  -2.413  1.00 88.38           H
ATOM   4037  HN  LEU A 265       0.665 -12.702  -3.438  1.00 88.38           H
ATOM   4038  N   SER A 266       2.040 -10.917  -1.272  1.00 88.10           N
ATOM   4039  CA  SER A 266       2.676  -9.786  -0.618  1.00 88.10           C
ATOM   4040  C   SER A 266       1.715  -9.158   0.393  1.00 88.10           C
ATOM   4041  O   SER A 266       2.119  -8.795   1.497  1.00 88.10           O
ATOM   4042  HA  SER A 266       3.548 -10.199  -0.111  1.00 88.10           H
ATOM   4043  CB  SER A 266       3.129  -8.741  -1.640  1.00 88.10           C
ATOM   4044 1HB  SER A 266       3.585  -7.899  -1.120  1.00 88.10           H
ATOM   4045 2HB  SER A 266       3.896  -9.172  -2.283  1.00 88.10           H
ATOM   4046  OG  SER A 266       2.046  -8.274  -2.440  1.00 88.10           O
ATOM   4047  HG  SER A 266       1.992  -8.805  -3.286  1.00 88.10           H
ATOM   4048  HN  SER A 266       1.585 -10.704  -2.137  1.00 88.10           H
ATOM   4049  N   GLN A 267       0.461  -9.049  -0.020  1.00 87.28           N
ATOM   4050  CA  GLN A 267      -0.503  -8.248   0.716  1.00 87.28           C
ATOM   4051  C   GLN A 267      -1.242  -9.113   1.738  1.00 87.28           C
ATOM   4052  O   GLN A 267      -1.578  -8.646   2.825  1.00 87.28           O
ATOM   4053  HA  GLN A 267       0.086  -7.488   1.231  1.00 87.28           H
ATOM   4054  CB  GLN A 267      -1.485  -7.562  -0.235  1.00 87.28           C
ATOM   4055 1HB  GLN A 267      -1.983  -8.310  -0.851  1.00 87.28           H
ATOM   4056 2HB  GLN A 267      -2.261  -7.056   0.340  1.00 87.28           H
ATOM   4057  CG  GLN A 267      -0.766  -6.552  -1.131  1.00 87.28           C
ATOM   4058 1HG  GLN A 267      -0.009  -7.062  -1.726  1.00 87.28           H
ATOM   4059 2HG  GLN A 267      -1.477  -6.110  -1.830  1.00 87.28           H
ATOM   4060  CD  GLN A 267      -0.110  -5.449  -0.298  1.00 87.28           C
ATOM   4061  OE1 GLN A 267      -0.665  -4.951   0.668  1.00 87.28           O
ATOM   4062  NE2 GLN A 267       1.100  -5.096  -0.724  1.00 87.28           N
ATOM   4063 1HE2 GLN A 267       1.498  -5.545  -1.524  1.00 87.28           H
ATOM   4064 2HE2 GLN A 267       1.610  -4.383  -0.244  1.00 87.28           H
ATOM   4065  HN  GLN A 267       0.101  -9.496  -0.839  1.00 87.28           H
ATOM   4066  N   PHE A 268      -1.474 -10.360   1.353  1.00 89.53           N
ATOM   4067  CA  PHE A 268      -2.323 -11.240   2.138  1.00 89.53           C
ATOM   4068  C   PHE A 268      -1.797 -11.377   3.569  1.00 89.53           C
ATOM   4069  O   PHE A 268      -2.537 -11.167   4.529  1.00 89.53           O
ATOM   4070  HA  PHE A 268      -3.318 -10.794   2.160  1.00 89.53           H
ATOM   4071  CB  PHE A 268      -2.292 -12.612   1.462  1.00 89.53           C
ATOM   4072 1HB  PHE A 268      -2.571 -12.496   0.415  1.00 89.53           H
ATOM   4073 2HB  PHE A 268      -1.270 -12.991   1.480  1.00 89.53           H
ATOM   4074  CG  PHE A 268      -3.215 -13.646   2.110  1.00 89.53           C
ATOM   4075  CD1 PHE A 268      -2.696 -14.612   2.914  1.00 89.53           C
ATOM   4076  HD1 PHE A 268      -1.622 -14.649   3.098  1.00 89.53           H
ATOM   4077  CD2 PHE A 268      -4.555 -13.599   1.881  1.00 89.53           C
ATOM   4078  HD2 PHE A 268      -4.971 -12.825   1.236  1.00 89.53           H
ATOM   4079  CE1 PHE A 268      -3.553 -15.571   3.515  1.00 89.53           C
ATOM   4080  HE1 PHE A 268      -3.137 -16.345   4.160  1.00 89.53           H
ATOM   4081  CE2 PHE A 268      -5.412 -14.559   2.482  1.00 89.53           C
ATOM   4082  HE2 PHE A 268      -6.486 -14.521   2.298  1.00 89.53           H
ATOM   4083  CZ  PHE A 268      -4.893 -15.524   3.286  1.00 89.53           C
ATOM   4084  HZ  PHE A 268      -5.551 -16.261   3.747  1.00 89.53           H
ATOM   4085  HN  PHE A 268      -1.095 -10.769   0.523  1.00 89.53           H
ATOM   4086  N   PRO A 269      -0.515 -11.730   3.736  1.00 93.36           N
ATOM   4087  CA  PRO A 269       0.022 -12.010   5.070  1.00 93.36           C
ATOM   4088  C   PRO A 269      -0.242 -10.876   6.048  1.00 93.36           C
ATOM   4089  O   PRO A 269      -0.653 -11.113   7.182  1.00 93.36           O
ATOM   4090  HA  PRO A 269      -0.477 -12.878   5.500  1.00 93.36           H
ATOM   4091  CB  PRO A 269       1.519 -12.210   4.823  1.00 93.36           C
ATOM   4092 1HB  PRO A 269       2.073 -11.279   4.939  1.00 93.36           H
ATOM   4093 2HB  PRO A 269       1.949 -12.925   5.524  1.00 93.36           H
ATOM   4094  CG  PRO A 269       1.574 -12.723   3.389  1.00 93.36           C
ATOM   4095 1HG  PRO A 269       2.560 -12.582   2.947  1.00 93.36           H
ATOM   4096 2HG  PRO A 269       1.363 -13.791   3.333  1.00 93.36           H
ATOM   4097  CD  PRO A 269       0.510 -11.893   2.690  1.00 93.36           C
ATOM   4098 1HD  PRO A 269       0.901 -10.931   2.358  1.00 93.36           H
ATOM   4099 2HD  PRO A 269       0.120 -12.397   1.806  1.00 93.36           H
ATOM   4100  N   TYR A 270       0.005  -9.662   5.577  1.00 92.40           N
ATOM   4101  CA  TYR A 270      -0.121  -8.490   6.427  1.00 92.40           C
ATOM   4102  C   TYR A 270      -1.567  -8.301   6.890  1.00 92.40           C
ATOM   4103  O   TYR A 270      -1.817  -8.043   8.066  1.00 92.40           O
ATOM   4104  HA  TYR A 270       0.516  -8.638   7.300  1.00 92.40           H
ATOM   4105  CB  TYR A 270       0.286  -7.296   5.562  1.00 92.40           C
ATOM   4106 1HB  TYR A 270       1.349  -7.369   5.336  1.00 92.40           H
ATOM   4107 2HB  TYR A 270      -0.246  -7.351   4.612  1.00 92.40           H
ATOM   4108  CG  TYR A 270       0.008  -5.937   6.207  1.00 92.40           C
ATOM   4109  CD1 TYR A 270      -0.931  -5.090   5.655  1.00 92.40           C
ATOM   4110  HD1 TYR A 270      -1.475  -5.389   4.760  1.00 92.40           H
ATOM   4111  CD2 TYR A 270       0.698  -5.558   7.341  1.00 92.40           C
ATOM   4112  HD2 TYR A 270       1.440  -6.227   7.777  1.00 92.40           H
ATOM   4113  CE1 TYR A 270      -1.192  -3.811   6.262  1.00 92.40           C
ATOM   4114  HE1 TYR A 270      -1.931  -3.132   5.837  1.00 92.40           H
ATOM   4115  CE2 TYR A 270       0.437  -4.279   7.948  1.00 92.40           C
ATOM   4116  HE2 TYR A 270       0.974  -3.967   8.844  1.00 92.40           H
ATOM   4117  CZ  TYR A 270      -0.495  -3.468   7.379  1.00 92.40           C
ATOM   4118  OH  TYR A 270      -0.742  -2.260   7.953  1.00 92.40           O
ATOM   4119  HH  TYR A 270      -0.124  -2.116   8.726  1.00 92.40           H
ATOM   4120  HN  TYR A 270       0.286  -9.473   4.636  1.00 92.40           H
ATOM   4121  N   ASN A 271      -2.481  -8.437   5.940  1.00 90.32           N
ATOM   4122  CA  ASN A 271      -3.881  -8.152   6.202  1.00 90.32           C
ATOM   4123  C   ASN A 271      -4.457  -9.239   7.112  1.00 90.32           C
ATOM   4124  O   ASN A 271      -5.422  -8.999   7.837  1.00 90.32           O
ATOM   4125  HA  ASN A 271      -3.890  -7.168   6.672  1.00 90.32           H
ATOM   4126  CB  ASN A 271      -4.693  -8.140   4.906  1.00 90.32           C
ATOM   4127 1HB  ASN A 271      -4.441  -9.015   4.307  1.00 90.32           H
ATOM   4128 2HB  ASN A 271      -5.756  -8.208   5.138  1.00 90.32           H
ATOM   4129  CG  ASN A 271      -4.422  -6.868   4.100  1.00 90.32           C
ATOM   4130  OD1 ASN A 271      -4.789  -5.770   4.483  1.00 90.32           O
ATOM   4131  ND2 ASN A 271      -3.761  -7.078   2.965  1.00 90.32           N
ATOM   4132 1HD2 ASN A 271      -3.488  -8.005   2.709  1.00 90.32           H
ATOM   4133 2HD2 ASN A 271      -3.536  -6.308   2.368  1.00 90.32           H
ATOM   4134  HN  ASN A 271      -2.278  -8.736   5.008  1.00 90.32           H
ATOM   4135  N   CYS A 272      -3.842 -10.410   7.044  1.00 93.14           N
ATOM   4136  CA  CYS A 272      -4.178 -11.486   7.960  1.00 93.14           C
ATOM   4137  C   CYS A 272      -3.910 -11.005   9.387  1.00 93.14           C
ATOM   4138  O   CYS A 272      -4.760 -11.146  10.264  1.00 93.14           O
ATOM   4139  HA  CYS A 272      -5.237 -11.700   7.816  1.00 93.14           H
ATOM   4140  CB  CYS A 272      -3.407 -12.767   7.635  1.00 93.14           C
ATOM   4141 1HB  CYS A 272      -2.348 -12.542   7.512  1.00 93.14           H
ATOM   4142 2HB  CYS A 272      -3.489 -13.471   8.464  1.00 93.14           H
ATOM   4143  SG  CYS A 272      -4.066 -13.524   6.105  1.00 93.14           S
ATOM   4144  HG  CYS A 272      -3.496 -12.663   5.267  1.00 93.14           H
ATOM   4145  HN  CYS A 272      -3.126 -10.628   6.380  1.00 93.14           H
ATOM   4146  N   ILE A 273      -2.723 -10.445   9.575  1.00 93.91           N
ATOM   4147  CA  ILE A 273      -2.312  -9.988  10.892  1.00 93.91           C
ATOM   4148  C   ILE A 273      -3.175  -8.794  11.305  1.00 93.91           C
ATOM   4149  O   ILE A 273      -3.569  -8.681  12.464  1.00 93.91           O
ATOM   4150  HA  ILE A 273      -2.493 -10.804  11.592  1.00 93.91           H
ATOM   4151  CB  ILE A 273      -0.810  -9.698  10.913  1.00 93.91           C
ATOM   4152  HB  ILE A 273      -0.593  -8.963  10.137  1.00 93.91           H
ATOM   4153  CG1 ILE A 273      -0.004 -10.955  10.581  1.00 93.91           C
ATOM   4154 1HG1 ILE A 273      -0.297 -11.332   9.602  1.00 93.91           H
ATOM   4155 2HG1 ILE A 273       1.056 -10.708  10.523  1.00 93.91           H
ATOM   4156  CG2 ILE A 273      -0.389  -9.083  12.249  1.00 93.91           C
ATOM   4157 1HG2 ILE A 273      -0.927  -8.148  12.404  1.00 93.91           H
ATOM   4158 2HG2 ILE A 273      -0.622  -9.775  13.057  1.00 93.91           H
ATOM   4159 3HG2 ILE A 273       0.683  -8.886  12.237  1.00 93.91           H
ATOM   4160  CD1 ILE A 273      -0.222 -12.041  11.637  1.00 93.91           C
ATOM   4161 1HD1 ILE A 273       0.095 -11.669  12.612  1.00 93.91           H
ATOM   4162 2HD1 ILE A 273      -1.279 -12.303  11.675  1.00 93.91           H
ATOM   4163 3HD1 ILE A 273       0.362 -12.923  11.378  1.00 93.91           H
ATOM   4164  HN  ILE A 273      -2.050 -10.303   8.849  1.00 93.91           H
ATOM   4165  N   LEU A 274      -3.442  -7.934  10.333  1.00 92.53           N
ATOM   4166  CA  LEU A 274      -4.235  -6.743  10.586  1.00 92.53           C
ATOM   4167  C   LEU A 274      -5.626  -7.154  11.072  1.00 92.53           C
ATOM   4168  O   LEU A 274      -6.217  -6.483  11.916  1.00 92.53           O
ATOM   4169  HA  LEU A 274      -3.742  -6.185  11.383  1.00 92.53           H
ATOM   4170  CB  LEU A 274      -4.257  -5.841   9.350  1.00 92.53           C
ATOM   4171 1HB  LEU A 274      -3.236  -5.736   8.984  1.00 92.53           H
ATOM   4172 2HB  LEU A 274      -4.825  -6.344   8.568  1.00 92.53           H
ATOM   4173  CG  LEU A 274      -4.844  -4.443   9.550  1.00 92.53           C
ATOM   4174  HG  LEU A 274      -5.810  -4.546  10.044  1.00 92.53           H
ATOM   4175  CD1 LEU A 274      -3.955  -3.600  10.467  1.00 92.53           C
ATOM   4176 1HD1 LEU A 274      -3.872  -4.087  11.439  1.00 92.53           H
ATOM   4177 2HD1 LEU A 274      -2.964  -3.503  10.023  1.00 92.53           H
ATOM   4178 3HD1 LEU A 274      -4.396  -2.611  10.592  1.00 92.53           H
ATOM   4179  CD2 LEU A 274      -5.095  -3.756   8.206  1.00 92.53           C
ATOM   4180 1HD2 LEU A 274      -4.154  -3.666   7.663  1.00 92.53           H
ATOM   4181 2HD2 LEU A 274      -5.797  -4.350   7.620  1.00 92.53           H
ATOM   4182 3HD2 LEU A 274      -5.513  -2.764   8.377  1.00 92.53           H
ATOM   4183  HN  LEU A 274      -3.128  -8.040   9.390  1.00 92.53           H
ATOM   4184  N   LEU A 275      -6.109  -8.257  10.517  1.00 94.13           N
ATOM   4185  CA  LEU A 275      -7.400  -8.791  10.916  1.00 94.13           C
ATOM   4186  C   LEU A 275      -7.343  -9.204  12.388  1.00 94.13           C
ATOM   4187  O   LEU A 275      -8.240  -8.875  13.163  1.00 94.13           O
ATOM   4188  HA  LEU A 275      -8.132  -7.991  10.809  1.00 94.13           H
ATOM   4189  CB  LEU A 275      -7.825  -9.922   9.977  1.00 94.13           C
ATOM   4190 1HB  LEU A 275      -7.899  -9.520   8.966  1.00 94.13           H
ATOM   4191 2HB  LEU A 275      -7.035 -10.673   9.964  1.00 94.13           H
ATOM   4192  CG  LEU A 275      -9.145 -10.616  10.317  1.00 94.13           C
ATOM   4193  HG  LEU A 275      -9.084 -10.983  11.342  1.00 94.13           H
ATOM   4194  CD1 LEU A 275     -10.314  -9.631  10.259  1.00 94.13           C
ATOM   4195 1HD1 LEU A 275     -10.147  -8.826  10.975  1.00 94.13           H
ATOM   4196 2HD1 LEU A 275     -10.387  -9.213   9.254  1.00 94.13           H
ATOM   4197 3HD1 LEU A 275     -11.240 -10.150  10.505  1.00 94.13           H
ATOM   4198  CD2 LEU A 275      -9.374 -11.831   9.416  1.00 94.13           C
ATOM   4199 1HD2 LEU A 275      -9.406 -11.510   8.374  1.00 94.13           H
ATOM   4200 2HD2 LEU A 275      -8.560 -12.543   9.551  1.00 94.13           H
ATOM   4201 3HD2 LEU A 275     -10.319 -12.306   9.679  1.00 94.13           H
ATOM   4202  HN  LEU A 275      -5.635  -8.780   9.809  1.00 94.13           H
ATOM   4203  N   VAL A 276      -6.281  -9.918  12.729  1.00 95.00           N
ATOM   4204  CA  VAL A 276      -6.099 -10.385  14.093  1.00 95.00           C
ATOM   4205  C   VAL A 276      -6.101  -9.186  15.043  1.00 95.00           C
ATOM   4206  O   VAL A 276      -6.767  -9.209  16.077  1.00 95.00           O
ATOM   4207  HA  VAL A 276      -6.946 -11.027  14.336  1.00 95.00           H
ATOM   4208  CB  VAL A 276      -4.825 -11.225  14.193  1.00 95.00           C
ATOM   4209  HB  VAL A 276      -4.003 -10.638  13.784  1.00 95.00           H
ATOM   4210  CG1 VAL A 276      -4.492 -11.545  15.652  1.00 95.00           C
ATOM   4211 1HG1 VAL A 276      -4.343 -10.616  16.203  1.00 95.00           H
ATOM   4212 2HG1 VAL A 276      -5.315 -12.104  16.098  1.00 95.00           H
ATOM   4213 3HG1 VAL A 276      -3.582 -12.143  15.695  1.00 95.00           H
ATOM   4214  CG2 VAL A 276      -4.945 -12.506  13.365  1.00 95.00           C
ATOM   4215 1HG2 VAL A 276      -5.784 -13.098  13.732  1.00 95.00           H
ATOM   4216 2HG2 VAL A 276      -5.112 -12.248  12.319  1.00 95.00           H
ATOM   4217 3HG2 VAL A 276      -4.026 -13.084  13.454  1.00 95.00           H
ATOM   4218  HN  VAL A 276      -5.553 -10.177  12.094  1.00 95.00           H
ATOM   4219  N   GLN A 277      -5.349  -8.165  14.658  1.00 93.55           N
ATOM   4220  CA  GLN A 277      -5.242  -6.966  15.471  1.00 93.55           C
ATOM   4221  C   GLN A 277      -6.613  -6.303  15.622  1.00 93.55           C
ATOM   4222  O   GLN A 277      -6.915  -5.725  16.665  1.00 93.55           O
ATOM   4223  HA  GLN A 277      -4.886  -7.305  16.443  1.00 93.55           H
ATOM   4224  CB  GLN A 277      -4.224  -5.990  14.877  1.00 93.55           C
ATOM   4225 1HB  GLN A 277      -4.403  -5.878  13.808  1.00 93.55           H
ATOM   4226 2HB  GLN A 277      -4.354  -5.005  15.327  1.00 93.55           H
ATOM   4227  CG  GLN A 277      -2.794  -6.480  15.112  1.00 93.55           C
ATOM   4228 1HG  GLN A 277      -2.628  -6.631  16.178  1.00 93.55           H
ATOM   4229 2HG  GLN A 277      -2.652  -7.445  14.627  1.00 93.55           H
ATOM   4230  CD  GLN A 277      -1.775  -5.476  14.569  1.00 93.55           C
ATOM   4231  OE1 GLN A 277      -2.060  -4.672  13.697  1.00 93.55           O
ATOM   4232  NE2 GLN A 277      -0.573  -5.566  15.132  1.00 93.55           N
ATOM   4233 1HE2 GLN A 277      -0.405  -6.249  15.843  1.00 93.55           H
ATOM   4234 2HE2 GLN A 277       0.162  -4.952  14.845  1.00 93.55           H
ATOM   4235  HN  GLN A 277      -4.819  -8.150  13.810  1.00 93.55           H
ATOM   4236  N   THR A 278      -7.406  -6.410  14.566  1.00 93.68           N
ATOM   4237  CA  THR A 278      -8.733  -5.818  14.564  1.00 93.68           C
ATOM   4238  C   THR A 278      -9.636  -6.530  15.573  1.00 93.68           C
ATOM   4239  O   THR A 278     -10.344  -5.882  16.343  1.00 93.68           O
ATOM   4240  HA  THR A 278      -8.647  -4.781  14.888  1.00 93.68           H
ATOM   4241  CB  THR A 278      -9.268  -5.863  13.132  1.00 93.68           C
ATOM   4242  HB  THR A 278      -9.446  -6.891  12.815  1.00 93.68           H
ATOM   4243  OG1 THR A 278      -8.297  -5.146  12.375  1.00 93.68           O
ATOM   4244  HG1 THR A 278      -7.377  -5.432  12.641  1.00 93.68           H
ATOM   4245  CG2 THR A 278     -10.551  -5.047  12.960  1.00 93.68           C
ATOM   4246 1HG2 THR A 278     -10.356  -4.005  13.212  1.00 93.68           H
ATOM   4247 2HG2 THR A 278     -11.324  -5.442  13.620  1.00 93.68           H
ATOM   4248 3HG2 THR A 278     -10.888  -5.113  11.926  1.00 93.68           H
ATOM   4249  HN  THR A 278      -7.156  -6.889  13.725  1.00 93.68           H
ATOM   4250  N   ILE A 279      -9.582  -7.853  15.537  1.00 95.05           N
ATOM   4251  CA  ILE A 279     -10.411  -8.660  16.416  1.00 95.05           C
ATOM   4252  C   ILE A 279     -10.009  -8.401  17.870  1.00 95.05           C
ATOM   4253  O   ILE A 279     -10.867  -8.271  18.741  1.00 95.05           O
ATOM   4254  HA  ILE A 279     -11.443  -8.336  16.281  1.00 95.05           H
ATOM   4255  CB  ILE A 279     -10.343 -10.134  16.013  1.00 95.05           C
ATOM   4256  HB  ILE A 279      -9.294 -10.430  15.976  1.00 95.05           H
ATOM   4257  CG1 ILE A 279     -10.921 -10.347  14.613  1.00 95.05           C
ATOM   4258 1HG1 ILE A 279     -12.007 -10.262  14.648  1.00 95.05           H
ATOM   4259 2HG1 ILE A 279     -10.561  -9.565  13.944  1.00 95.05           H
ATOM   4260  CG2 ILE A 279     -11.026 -11.020  17.056  1.00 95.05           C
ATOM   4261 1HG2 ILE A 279     -10.529 -10.898  18.019  1.00 95.05           H
ATOM   4262 2HG2 ILE A 279     -12.073 -10.732  17.149  1.00 95.05           H
ATOM   4263 3HG2 ILE A 279     -10.962 -12.063  16.745  1.00 95.05           H
ATOM   4264  CD1 ILE A 279     -10.529 -11.719  14.060  1.00 95.05           C
ATOM   4265 1HD1 ILE A 279      -9.443 -11.791  14.004  1.00 95.05           H
ATOM   4266 2HD1 ILE A 279     -10.911 -12.499  14.719  1.00 95.05           H
ATOM   4267 3HD1 ILE A 279     -10.953 -11.844  13.064  1.00 95.05           H
ATOM   4268  HN  ILE A 279      -8.987  -8.372  14.924  1.00 95.05           H
ATOM   4269  N   ASP A 280      -8.704  -8.333  18.086  1.00 94.80           N
ATOM   4270  CA  ASP A 280      -8.175  -8.163  19.429  1.00 94.80           C
ATOM   4271  C   ASP A 280      -8.516  -6.759  19.933  1.00 94.80           C
ATOM   4272  O   ASP A 280      -8.748  -6.563  21.125  1.00 94.80           O
ATOM   4273  HA  ASP A 280      -8.648  -8.945  20.023  1.00 94.80           H
ATOM   4274  CB  ASP A 280      -6.653  -8.315  19.445  1.00 94.80           C
ATOM   4275 1HB  ASP A 280      -6.370  -9.232  18.929  1.00 94.80           H
ATOM   4276 2HB  ASP A 280      -6.196  -7.489  18.901  1.00 94.80           H
ATOM   4277  CG  ASP A 280      -6.120  -8.345  20.879  1.00 94.80           C
ATOM   4278  OD1 ASP A 280      -6.663  -9.148  21.669  1.00 94.80           O
ATOM   4279  OD2 ASP A 280      -5.183  -7.566  21.153  1.00 94.80           O
ATOM   4280  HN  ASP A 280      -8.013  -8.391  17.365  1.00 94.80           H
ATOM   4281  N   ALA A 281      -8.535  -5.819  19.000  1.00 92.61           N
ATOM   4282  CA  ALA A 281      -8.882  -4.446  19.327  1.00 92.61           C
ATOM   4283  C   ALA A 281     -10.305  -4.404  19.889  1.00 92.61           C
ATOM   4284  O   ALA A 281     -10.626  -3.548  20.711  1.00 92.61           O
ATOM   4285  HA  ALA A 281      -8.187  -4.103  20.094  1.00 92.61           H
ATOM   4286  CB  ALA A 281      -8.720  -3.568  18.085  1.00 92.61           C
ATOM   4287 1HB  ALA A 281      -7.685  -3.610  17.744  1.00 92.61           H
ATOM   4288 2HB  ALA A 281      -9.378  -3.930  17.296  1.00 92.61           H
ATOM   4289 3HB  ALA A 281      -8.980  -2.538  18.332  1.00 92.61           H
ATOM   4290  HN  ALA A 281      -8.320  -5.982  18.037  1.00 92.61           H
ATOM   4291  N   TYR A 282     -11.118  -5.340  19.423  1.00 91.18           N
ATOM   4292  CA  TYR A 282     -12.500  -5.418  19.865  1.00 91.18           C
ATOM   4293  C   TYR A 282     -12.629  -6.302  21.108  1.00 91.18           C
ATOM   4294  O   TYR A 282     -13.246  -5.905  22.095  1.00 91.18           O
ATOM   4295  HA  TYR A 282     -12.833  -4.410  20.110  1.00 91.18           H
ATOM   4296  CB  TYR A 282     -13.276  -6.062  18.714  1.00 91.18           C
ATOM   4297 1HB  TYR A 282     -13.096  -5.490  17.804  1.00 91.18           H
ATOM   4298 2HB  TYR A 282     -12.886  -7.065  18.543  1.00 91.18           H
ATOM   4299  CG  TYR A 282     -14.784  -6.151  18.953  1.00 91.18           C
ATOM   4300  CD1 TYR A 282     -15.361  -7.362  19.278  1.00 91.18           C
ATOM   4301  HD1 TYR A 282     -14.742  -8.255  19.365  1.00 91.18           H
ATOM   4302  CD2 TYR A 282     -15.568  -5.020  18.844  1.00 91.18           C
ATOM   4303  HD2 TYR A 282     -15.112  -4.064  18.587  1.00 91.18           H
ATOM   4304  CE1 TYR A 282     -16.781  -7.445  19.503  1.00 91.18           C
ATOM   4305  HE1 TYR A 282     -17.250  -8.395  19.761  1.00 91.18           H
ATOM   4306  CE2 TYR A 282     -16.988  -5.104  19.069  1.00 91.18           C
ATOM   4307  HE2 TYR A 282     -17.619  -4.219  18.986  1.00 91.18           H
ATOM   4308  CZ  TYR A 282     -17.524  -6.312  19.388  1.00 91.18           C
ATOM   4309  OH  TYR A 282     -18.865  -6.391  19.600  1.00 91.18           O
ATOM   4310  HH  TYR A 282     -19.280  -5.486  19.508  1.00 91.18           H
ATOM   4311  HN  TYR A 282     -10.848  -6.035  18.757  1.00 91.18           H
ATOM   4312  N   ALA A 283     -12.036  -7.483  21.019  1.00 92.86           N
ATOM   4313  CA  ALA A 283     -12.337  -8.545  21.965  1.00 92.86           C
ATOM   4314  C   ALA A 283     -11.289  -8.540  23.080  1.00 92.86           C
ATOM   4315  O   ALA A 283     -11.524  -9.080  24.159  1.00 92.86           O
ATOM   4316  HA  ALA A 283     -13.316  -8.336  22.397  1.00 92.86           H
ATOM   4317  CB  ALA A 283     -12.398  -9.884  21.228  1.00 92.86           C
ATOM   4318 1HB  ALA A 283     -13.177  -9.844  20.467  1.00 92.86           H
ATOM   4319 2HB  ALA A 283     -11.437 -10.082  20.753  1.00 92.86           H
ATOM   4320 3HB  ALA A 283     -12.623 -10.679  21.938  1.00 92.86           H
ATOM   4321  HN  ALA A 283     -11.363  -7.720  20.318  1.00 92.86           H
ATOM   4322  N   MET A 284     -10.155  -7.924  22.780  1.00 91.53           N
ATOM   4323  CA  MET A 284      -9.053  -7.882  23.726  1.00 91.53           C
ATOM   4324  C   MET A 284      -8.770  -9.271  24.300  1.00 91.53           C
ATOM   4325  O   MET A 284      -8.679  -9.438  25.516  1.00 91.53           O
ATOM   4326  HA  MET A 284      -8.191  -7.535  23.157  1.00 91.53           H
ATOM   4327  CB  MET A 284      -9.394  -6.918  24.864  1.00 91.53           C
ATOM   4328 1HB  MET A 284     -10.311  -7.241  25.356  1.00 91.53           H
ATOM   4329 2HB  MET A 284      -8.604  -6.942  25.615  1.00 91.53           H
ATOM   4330  CG  MET A 284      -9.564  -5.490  24.341  1.00 91.53           C
ATOM   4331 1HG  MET A 284      -8.607  -5.107  23.987  1.00 91.53           H
ATOM   4332 2HG  MET A 284     -10.244  -5.485  23.489  1.00 91.53           H
ATOM   4333  SD  MET A 284     -10.200  -4.438  25.635  1.00 91.53           S
ATOM   4334  CE  MET A 284     -11.932  -4.864  25.558  1.00 91.53           C
ATOM   4335 1HE  MET A 284     -12.320  -4.631  24.566  1.00 91.53           H
ATOM   4336 2HE  MET A 284     -12.053  -5.930  25.754  1.00 91.53           H
ATOM   4337 3HE  MET A 284     -12.480  -4.293  26.306  1.00 91.53           H
ATOM   4338  HN  MET A 284      -9.983  -7.460  21.910  1.00 91.53           H
ATOM   4339  N   PHE A 285      -8.639 -10.234  23.400  1.00 91.95           N
ATOM   4340  CA  PHE A 285      -8.546 -11.627  23.801  1.00 91.95           C
ATOM   4341  C   PHE A 285      -7.089 -12.035  24.030  1.00 91.95           C
ATOM   4342  O   PHE A 285      -6.819 -13.075  24.628  1.00 91.95           O
ATOM   4343  HA  PHE A 285      -9.101 -11.733  24.733  1.00 91.95           H
ATOM   4344  CB  PHE A 285      -9.123 -12.463  22.657  1.00 91.95           C
ATOM   4345 1HB  PHE A 285      -9.300 -13.477  23.014  1.00 91.95           H
ATOM   4346 2HB  PHE A 285     -10.092 -12.051  22.373  1.00 91.95           H
ATOM   4347  CG  PHE A 285      -8.229 -12.523  21.417  1.00 91.95           C
ATOM   4348  CD1 PHE A 285      -8.370 -11.597  20.431  1.00 91.95           C
ATOM   4349  HD1 PHE A 285      -9.120 -10.812  20.524  1.00 91.95           H
ATOM   4350  CD2 PHE A 285      -7.293 -13.503  21.301  1.00 91.95           C
ATOM   4351  HD2 PHE A 285      -7.180 -14.245  22.091  1.00 91.95           H
ATOM   4352  CE1 PHE A 285      -7.539 -11.653  19.281  1.00 91.95           C
ATOM   4353  HE1 PHE A 285      -7.652 -10.911  18.490  1.00 91.95           H
ATOM   4354  CE2 PHE A 285      -6.462 -13.559  20.151  1.00 91.95           C
ATOM   4355  HE2 PHE A 285      -5.712 -14.344  20.058  1.00 91.95           H
ATOM   4356  CZ  PHE A 285      -6.603 -12.633  19.165  1.00 91.95           C
ATOM   4357  HZ  PHE A 285      -5.965 -12.676  18.282  1.00 91.95           H
ATOM   4358  HN  PHE A 285      -8.597 -10.075  22.413  1.00 91.95           H
ATOM   4359  N   ILE A 286      -6.189 -11.195  23.541  1.00 92.07           N
ATOM   4360  CA  ILE A 286      -4.767 -11.439  23.712  1.00 92.07           C
ATOM   4361  C   ILE A 286      -4.312 -10.855  25.051  1.00 92.07           C
ATOM   4362  O   ILE A 286      -4.006  -9.667  25.143  1.00 92.07           O
ATOM   4363  HA  ILE A 286      -4.621 -12.519  23.739  1.00 92.07           H
ATOM   4364  CB  ILE A 286      -3.983 -10.906  22.511  1.00 92.07           C
ATOM   4365  HB  ILE A 286      -4.138  -9.828  22.453  1.00 92.07           H
ATOM   4366  CG1 ILE A 286      -4.504 -11.509  21.205  1.00 92.07           C
ATOM   4367 1HG1 ILE A 286      -4.256 -12.570  21.166  1.00 92.07           H
ATOM   4368 2HG1 ILE A 286      -5.591 -11.434  21.174  1.00 92.07           H
ATOM   4369  CG2 ILE A 286      -2.481 -11.136  22.690  1.00 92.07           C
ATOM   4370 1HG2 ILE A 286      -2.139 -10.621  23.587  1.00 92.07           H
ATOM   4371 2HG2 ILE A 286      -2.287 -12.204  22.788  1.00 92.07           H
ATOM   4372 3HG2 ILE A 286      -1.948 -10.748  21.822  1.00 92.07           H
ATOM   4373  CD1 ILE A 286      -3.903 -10.794  19.993  1.00 92.07           C
ATOM   4374 1HD1 ILE A 286      -4.173  -9.739  20.023  1.00 92.07           H
ATOM   4375 2HD1 ILE A 286      -2.818 -10.892  20.015  1.00 92.07           H
ATOM   4376 3HD1 ILE A 286      -4.290 -11.243  19.078  1.00 92.07           H
ATOM   4377  HN  ILE A 286      -6.417 -10.362  23.036  1.00 92.07           H
ATOM   4378  N   SER A 287      -4.281 -11.718  26.057  1.00 90.29           N
ATOM   4379  CA  SER A 287      -3.841 -11.310  27.380  1.00 90.29           C
ATOM   4380  C   SER A 287      -2.392 -11.746  27.608  1.00 90.29           C
ATOM   4381  O   SER A 287      -1.730 -11.259  28.523  1.00 90.29           O
ATOM   4382  HA  SER A 287      -3.919 -10.222  27.387  1.00 90.29           H
ATOM   4383  CB  SER A 287      -4.748 -11.893  28.466  1.00 90.29           C
ATOM   4384 1HB  SER A 287      -4.395 -11.568  29.445  1.00 90.29           H
ATOM   4385 2HB  SER A 287      -5.757 -11.500  28.345  1.00 90.29           H
ATOM   4386  OG  SER A 287      -4.784 -13.316  28.423  1.00 90.29           O
ATOM   4387  HG  SER A 287      -5.404 -13.664  29.127  1.00 90.29           H
ATOM   4388  HN  SER A 287      -4.549 -12.678  25.978  1.00 90.29           H
ATOM   4389  N   ASN A 288      -1.943 -12.659  26.759  1.00 93.26           N
ATOM   4390  CA  ASN A 288      -0.635 -13.267  26.938  1.00 93.26           C
ATOM   4391  C   ASN A 288       0.423 -12.400  26.253  1.00 93.26           C
ATOM   4392  O   ASN A 288       0.324 -12.121  25.059  1.00 93.26           O
ATOM   4393  HA  ASN A 288      -0.491 -13.325  28.017  1.00 93.26           H
ATOM   4394  CB  ASN A 288      -0.585 -14.660  26.309  1.00 93.26           C
ATOM   4395 1HB  ASN A 288      -1.433 -15.250  26.654  1.00 93.26           H
ATOM   4396 2HB  ASN A 288      -0.674 -14.578  25.225  1.00 93.26           H
ATOM   4397  CG  ASN A 288       0.720 -15.376  26.665  1.00 93.26           C
ATOM   4398  OD1 ASN A 288       1.809 -14.844  26.523  1.00 93.26           O
ATOM   4399  ND2 ASN A 288       0.550 -16.609  27.134  1.00 93.26           N
ATOM   4400 1HD2 ASN A 288      -0.371 -16.986  27.226  1.00 93.26           H
ATOM   4401 2HD2 ASN A 288       1.344 -17.158  27.395  1.00 93.26           H
ATOM   4402  HN  ASN A 288      -2.454 -12.983  25.964  1.00 93.26           H
ATOM   4403  N   CYS A 289       1.412 -11.998  27.038  1.00 92.00           N
ATOM   4404  CA  CYS A 289       2.418 -11.066  26.557  1.00 92.00           C
ATOM   4405  C   CYS A 289       3.237 -11.761  25.468  1.00 92.00           C
ATOM   4406  O   CYS A 289       3.638 -11.132  24.491  1.00 92.00           O
ATOM   4407  HA  CYS A 289       1.881 -10.209  26.150  1.00 92.00           H
ATOM   4408  CB  CYS A 289       3.302 -10.551  27.695  1.00 92.00           C
ATOM   4409 1HB  CYS A 289       2.686 -10.076  28.459  1.00 92.00           H
ATOM   4410 2HB  CYS A 289       3.815 -11.385  28.173  1.00 92.00           H
ATOM   4411  SG  CYS A 289       4.525  -9.355  27.045  1.00 92.00           S
ATOM   4412  HN  CYS A 289       1.532 -12.298  27.984  1.00 92.00           H
ATOM   4413  N   ALA A 290       3.460 -13.051  25.674  1.00 94.00           N
ATOM   4414  CA  ALA A 290       4.275 -13.825  24.753  1.00 94.00           C
ATOM   4415  C   ALA A 290       3.602 -13.849  23.379  1.00 94.00           C
ATOM   4416  O   ALA A 290       4.258 -13.646  22.359  1.00 94.00           O
ATOM   4417  HA  ALA A 290       5.241 -13.328  24.666  1.00 94.00           H
ATOM   4418  CB  ALA A 290       4.492 -15.230  25.320  1.00 94.00           C
ATOM   4419 1HB  ALA A 290       5.000 -15.158  26.282  1.00 94.00           H
ATOM   4420 2HB  ALA A 290       3.529 -15.721  25.453  1.00 94.00           H
ATOM   4421 3HB  ALA A 290       5.104 -15.810  24.629  1.00 94.00           H
ATOM   4422  HN  ALA A 290       3.096 -13.565  26.450  1.00 94.00           H
ATOM   4423  N   VAL A 291       2.300 -14.099  23.397  1.00 94.16           N
ATOM   4424  CA  VAL A 291       1.530 -14.145  22.167  1.00 94.16           C
ATOM   4425  C   VAL A 291       1.539 -12.762  21.512  1.00 94.16           C
ATOM   4426  O   VAL A 291       1.729 -12.644  20.303  1.00 94.16           O
ATOM   4427  HA  VAL A 291       2.019 -14.852  21.498  1.00 94.16           H
ATOM   4428  CB  VAL A 291       0.118 -14.661  22.452  1.00 94.16           C
ATOM   4429  HB  VAL A 291      -0.338 -14.001  23.190  1.00 94.16           H
ATOM   4430  CG1 VAL A 291      -0.746 -14.622  21.189  1.00 94.16           C
ATOM   4431 1HG1 VAL A 291      -0.815 -13.596  20.828  1.00 94.16           H
ATOM   4432 2HG1 VAL A 291      -0.293 -15.248  20.420  1.00 94.16           H
ATOM   4433 3HG1 VAL A 291      -1.744 -14.994  21.421  1.00 94.16           H
ATOM   4434  CG2 VAL A 291       0.159 -16.071  23.045  1.00 94.16           C
ATOM   4435 1HG2 VAL A 291       0.643 -16.747  22.340  1.00 94.16           H
ATOM   4436 2HG2 VAL A 291       0.722 -16.056  23.978  1.00 94.16           H
ATOM   4437 3HG2 VAL A 291      -0.857 -16.414  23.238  1.00 94.16           H
ATOM   4438  HN  VAL A 291       1.775 -14.268  24.231  1.00 94.16           H
ATOM   4439  N   SER A 292       1.332 -11.749  22.341  1.00 94.07           N
ATOM   4440  CA  SER A 292       1.264 -10.383  21.851  1.00 94.07           C
ATOM   4441  C   SER A 292       2.588  -9.998  21.187  1.00 94.07           C
ATOM   4442  O   SER A 292       2.597  -9.372  20.128  1.00 94.07           O
ATOM   4443  HA  SER A 292       0.454 -10.378  21.121  1.00 94.07           H
ATOM   4444  CB  SER A 292       0.935  -9.407  22.982  1.00 94.07           C
ATOM   4445 1HB  SER A 292       0.077  -9.778  23.543  1.00 94.07           H
ATOM   4446 2HB  SER A 292       1.773  -9.361  23.677  1.00 94.07           H
ATOM   4447  OG  SER A 292       0.651  -8.099  22.494  1.00 94.07           O
ATOM   4448  HG  SER A 292      -0.242  -8.087  22.045  1.00 94.07           H
ATOM   4449  HN  SER A 292       1.212 -11.850  23.329  1.00 94.07           H
ATOM   4450  N   THR A 293       3.674 -10.389  21.837  1.00 93.50           N
ATOM   4451  CA  THR A 293       5.001 -10.059  21.343  1.00 93.50           C
ATOM   4452  C   THR A 293       5.214 -10.653  19.949  1.00 93.50           C
ATOM   4453  O   THR A 293       5.701  -9.972  19.049  1.00 93.50           O
ATOM   4454  HA  THR A 293       5.071  -8.976  21.244  1.00 93.50           H
ATOM   4455  CB  THR A 293       6.022 -10.545  22.373  1.00 93.50           C
ATOM   4456  HB  THR A 293       5.916 -11.615  22.552  1.00 93.50           H
ATOM   4457  OG1 THR A 293       5.800  -9.708  23.505  1.00 93.50           O
ATOM   4458  HG1 THR A 293       5.209 -10.173  24.164  1.00 93.50           H
ATOM   4459  CG2 THR A 293       7.463 -10.237  21.959  1.00 93.50           C
ATOM   4460 1HG2 THR A 293       7.586  -9.160  21.846  1.00 93.50           H
ATOM   4461 2HG2 THR A 293       7.682 -10.730  21.012  1.00 93.50           H
ATOM   4462 3HG2 THR A 293       8.147 -10.603  22.725  1.00 93.50           H
ATOM   4463  HN  THR A 293       3.658 -10.921  22.684  1.00 93.50           H
ATOM   4464  N   ASN A 294       4.839 -11.917  19.815  1.00 94.88           N
ATOM   4465  CA  ASN A 294       5.048 -12.631  18.568  1.00 94.88           C
ATOM   4466  C   ASN A 294       4.190 -11.996  17.471  1.00 94.88           C
ATOM   4467  O   ASN A 294       4.623 -11.884  16.326  1.00 94.88           O
ATOM   4468  HA  ASN A 294       6.115 -12.546  18.364  1.00 94.88           H
ATOM   4469  CB  ASN A 294       4.637 -14.099  18.698  1.00 94.88           C
ATOM   4470 1HB  ASN A 294       3.655 -14.166  19.165  1.00 94.88           H
ATOM   4471 2HB  ASN A 294       4.550 -14.545  17.707  1.00 94.88           H
ATOM   4472  CG  ASN A 294       5.657 -14.882  19.528  1.00 94.88           C
ATOM   4473  OD1 ASN A 294       6.771 -14.445  19.764  1.00 94.88           O
ATOM   4474  ND2 ASN A 294       5.214 -16.061  19.956  1.00 94.88           N
ATOM   4475 1HD2 ASN A 294       4.288 -16.361  19.726  1.00 94.88           H
ATOM   4476 2HD2 ASN A 294       5.808 -16.648  20.507  1.00 94.88           H
ATOM   4477  HN  ASN A 294       4.401 -12.450  20.539  1.00 94.88           H
ATOM   4478  N   ILE A 295       2.989 -11.595  17.862  1.00 93.88           N
ATOM   4479  CA  ILE A 295       2.050 -11.014  16.917  1.00 93.88           C
ATOM   4480  C   ILE A 295       2.625  -9.703  16.375  1.00 93.88           C
ATOM   4481  O   ILE A 295       2.520  -9.421  15.183  1.00 93.88           O
ATOM   4482  HA  ILE A 295       1.945 -11.713  16.088  1.00 93.88           H
ATOM   4483  CB  ILE A 295       0.670 -10.861  17.559  1.00 93.88           C
ATOM   4484  HB  ILE A 295       0.804 -10.485  18.573  1.00 93.88           H
ATOM   4485  CG1 ILE A 295      -0.037 -12.213  17.668  1.00 93.88           C
ATOM   4486 1HG1 ILE A 295      -0.314 -12.564  16.674  1.00 93.88           H
ATOM   4487 2HG1 ILE A 295       0.646 -12.952  18.087  1.00 93.88           H
ATOM   4488  CG2 ILE A 295      -0.174  -9.832  16.805  1.00 93.88           C
ATOM   4489 1HG2 ILE A 295       0.329  -8.865  16.823  1.00 93.88           H
ATOM   4490 2HG2 ILE A 295      -0.303 -10.155  15.771  1.00 93.88           H
ATOM   4491 3HG2 ILE A 295      -1.151  -9.743  17.282  1.00 93.88           H
ATOM   4492  CD1 ILE A 295      -1.286 -12.110  18.545  1.00 93.88           C
ATOM   4493 1HD1 ILE A 295      -1.002 -11.783  19.545  1.00 93.88           H
ATOM   4494 2HD1 ILE A 295      -1.977 -11.389  18.109  1.00 93.88           H
ATOM   4495 3HD1 ILE A 295      -1.769 -13.085  18.605  1.00 93.88           H
ATOM   4496  HN  ILE A 295       2.655 -11.663  18.802  1.00 93.88           H
ATOM   4497  N   ASP A 296       3.221  -8.937  17.278  1.00 93.89           N
ATOM   4498  CA  ASP A 296       3.772  -7.643  16.915  1.00 93.89           C
ATOM   4499  C   ASP A 296       4.943  -7.844  15.951  1.00 93.89           C
ATOM   4500  O   ASP A 296       5.100  -7.089  14.993  1.00 93.89           O
ATOM   4501  HA  ASP A 296       2.945  -7.098  16.458  1.00 93.89           H
ATOM   4502  CB  ASP A 296       4.295  -6.902  18.147  1.00 93.89           C
ATOM   4503 1HB  ASP A 296       5.000  -7.535  18.685  1.00 93.89           H
ATOM   4504 2HB  ASP A 296       4.841  -6.011  17.835  1.00 93.89           H
ATOM   4505  CG  ASP A 296       3.146  -6.504  19.076  1.00 93.89           C
ATOM   4506  OD1 ASP A 296       2.008  -6.421  18.567  1.00 93.89           O
ATOM   4507  OD2 ASP A 296       3.433  -6.291  20.274  1.00 93.89           O
ATOM   4508  HN  ASP A 296       3.329  -9.188  18.240  1.00 93.89           H
ATOM   4509  N   ILE A 297       5.735  -8.867  16.239  1.00 94.46           N
ATOM   4510  CA  ILE A 297       6.858  -9.207  15.382  1.00 94.46           C
ATOM   4511  C   ILE A 297       6.337  -9.619  14.004  1.00 94.46           C
ATOM   4512  O   ILE A 297       6.863  -9.182  12.981  1.00 94.46           O
ATOM   4513  HA  ILE A 297       7.466  -8.309  15.267  1.00 94.46           H
ATOM   4514  CB  ILE A 297       7.738 -10.267  16.048  1.00 94.46           C
ATOM   4515  HB  ILE A 297       7.093 -11.061  16.422  1.00 94.46           H
ATOM   4516  CG1 ILE A 297       8.481  -9.685  17.252  1.00 94.46           C
ATOM   4517 1HG1 ILE A 297       9.215  -8.953  16.912  1.00 94.46           H
ATOM   4518 2HG1 ILE A 297       7.779  -9.156  17.897  1.00 94.46           H
ATOM   4519  CG2 ILE A 297       8.695 -10.901  15.036  1.00 94.46           C
ATOM   4520 1HG2 ILE A 297       8.120 -11.374  14.240  1.00 94.46           H
ATOM   4521 2HG2 ILE A 297       9.337 -10.129  14.611  1.00 94.46           H
ATOM   4522 3HG2 ILE A 297       9.308 -11.650  15.536  1.00 94.46           H
ATOM   4523  CD1 ILE A 297       9.183 -10.787  18.049  1.00 94.46           C
ATOM   4524 1HD1 ILE A 297       8.444 -11.503  18.407  1.00 94.46           H
ATOM   4525 2HD1 ILE A 297       9.902 -11.297  17.408  1.00 94.46           H
ATOM   4526 3HD1 ILE A 297       9.703 -10.345  18.899  1.00 94.46           H
ATOM   4527  HN  ILE A 297       5.620  -9.456  17.039  1.00 94.46           H
ATOM   4528  N   CYS A 298       5.308 -10.454  14.021  1.00 94.75           N
ATOM   4529  CA  CYS A 298       4.714 -10.935  12.786  1.00 94.75           C
ATOM   4530  C   CYS A 298       4.242  -9.726  11.977  1.00 94.75           C
ATOM   4531  O   CYS A 298       4.402  -9.689  10.758  1.00 94.75           O
ATOM   4532  HA  CYS A 298       5.496 -11.476  12.252  1.00 94.75           H
ATOM   4533  CB  CYS A 298       3.577 -11.924  13.052  1.00 94.75           C
ATOM   4534 1HB  CYS A 298       2.918 -11.532  13.827  1.00 94.75           H
ATOM   4535 2HB  CYS A 298       2.974 -12.047  12.153  1.00 94.75           H
ATOM   4536  SG  CYS A 298       4.261 -13.540  13.572  1.00 94.75           S
ATOM   4537  HG  CYS A 298       4.576 -13.166  14.809  1.00 94.75           H
ATOM   4538  HN  CYS A 298       4.883 -10.800  14.857  1.00 94.75           H
ATOM   4539  N   PHE A 299       3.668  -8.766  12.688  1.00 93.83           N
ATOM   4540  CA  PHE A 299       3.164  -7.562  12.050  1.00 93.83           C
ATOM   4541  C   PHE A 299       4.280  -6.827  11.306  1.00 93.83           C
ATOM   4542  O   PHE A 299       4.100  -6.414  10.161  1.00 93.83           O
ATOM   4543  HA  PHE A 299       2.396  -7.869  11.339  1.00 93.83           H
ATOM   4544  CB  PHE A 299       2.627  -6.658  13.162  1.00 93.83           C
ATOM   4545 1HB  PHE A 299       1.853  -7.195  13.710  1.00 93.83           H
ATOM   4546 2HB  PHE A 299       3.432  -6.451  13.867  1.00 93.83           H
ATOM   4547  CG  PHE A 299       2.052  -5.331  12.662  1.00 93.83           C
ATOM   4548  CD1 PHE A 299       2.827  -4.214  12.657  1.00 93.83           C
ATOM   4549  HD1 PHE A 299       3.857  -4.263  13.008  1.00 93.83           H
ATOM   4550  CD2 PHE A 299       0.766  -5.270  12.224  1.00 93.83           C
ATOM   4551  HD2 PHE A 299       0.145  -6.166  12.229  1.00 93.83           H
ATOM   4552  CE1 PHE A 299       2.293  -2.982  12.193  1.00 93.83           C
ATOM   4553  HE1 PHE A 299       2.914  -2.086  12.188  1.00 93.83           H
ATOM   4554  CE2 PHE A 299       0.232  -4.038  11.760  1.00 93.83           C
ATOM   4555  HE2 PHE A 299      -0.798  -3.989  11.409  1.00 93.83           H
ATOM   4556  CZ  PHE A 299       1.007  -2.921  11.754  1.00 93.83           C
ATOM   4557  HZ  PHE A 299       0.597  -1.975  11.398  1.00 93.83           H
ATOM   4558  HN  PHE A 299       3.546  -8.802  13.680  1.00 93.83           H
ATOM   4559  N   GLN A 300       5.408  -6.686  11.986  1.00 93.29           N
ATOM   4560  CA  GLN A 300       6.531  -5.950  11.429  1.00 93.29           C
ATOM   4561  C   GLN A 300       7.036  -6.634  10.158  1.00 93.29           C
ATOM   4562  O   GLN A 300       7.318  -5.970   9.161  1.00 93.29           O
ATOM   4563  HA  GLN A 300       6.138  -4.963  11.187  1.00 93.29           H
ATOM   4564  CB  GLN A 300       7.655  -5.805  12.457  1.00 93.29           C
ATOM   4565 1HB  GLN A 300       7.862  -6.773  12.914  1.00 93.29           H
ATOM   4566 2HB  GLN A 300       8.570  -5.485  11.958  1.00 93.29           H
ATOM   4567  CG  GLN A 300       7.278  -4.793  13.542  1.00 93.29           C
ATOM   4568 1HG  GLN A 300       6.988  -3.850  13.079  1.00 93.29           H
ATOM   4569 2HG  GLN A 300       6.414  -5.155  14.098  1.00 93.29           H
ATOM   4570  CD  GLN A 300       8.447  -4.558  14.501  1.00 93.29           C
ATOM   4571  OE1 GLN A 300       9.514  -5.136  14.375  1.00 93.29           O
ATOM   4572  NE2 GLN A 300       8.186  -3.680  15.465  1.00 93.29           N
ATOM   4573 1HE2 GLN A 300       7.289  -3.240  15.513  1.00 93.29           H
ATOM   4574 2HE2 GLN A 300       8.888  -3.459  16.143  1.00 93.29           H
ATOM   4575  HN  GLN A 300       5.562  -7.064  12.899  1.00 93.29           H
ATOM   4576  N   VAL A 301       7.135  -7.954  10.233  1.00 94.43           N
ATOM   4577  CA  VAL A 301       7.675  -8.728   9.128  1.00 94.43           C
ATOM   4578  C   VAL A 301       6.758  -8.583   7.913  1.00 94.43           C
ATOM   4579  O   VAL A 301       7.216  -8.249   6.821  1.00 94.43           O
ATOM   4580  HA  VAL A 301       8.652  -8.312   8.882  1.00 94.43           H
ATOM   4581  CB  VAL A 301       7.874 -10.183   9.557  1.00 94.43           C
ATOM   4582  HB  VAL A 301       6.923 -10.552   9.941  1.00 94.43           H
ATOM   4583  CG1 VAL A 301       8.271 -11.056   8.365  1.00 94.43           C
ATOM   4584 1HG1 VAL A 301       7.485 -11.019   7.610  1.00 94.43           H
ATOM   4585 2HG1 VAL A 301       9.203 -10.687   7.939  1.00 94.43           H
ATOM   4586 3HG1 VAL A 301       8.406 -12.086   8.698  1.00 94.43           H
ATOM   4587  CG2 VAL A 301       8.907 -10.287  10.681  1.00 94.43           C
ATOM   4588 1HG2 VAL A 301       9.862  -9.891  10.335  1.00 94.43           H
ATOM   4589 2HG2 VAL A 301       8.567  -9.712  11.542  1.00 94.43           H
ATOM   4590 3HG2 VAL A 301       9.030 -11.332  10.967  1.00 94.43           H
ATOM   4591  HN  VAL A 301       6.854  -8.491  11.028  1.00 94.43           H
ATOM   4592  N   THR A 302       5.479  -8.841   8.142  1.00 93.51           N
ATOM   4593  CA  THR A 302       4.514  -8.865   7.057  1.00 93.51           C
ATOM   4594  C   THR A 302       4.342  -7.464   6.465  1.00 93.51           C
ATOM   4595  O   THR A 302       4.133  -7.316   5.262  1.00 93.51           O
ATOM   4596  HA  THR A 302       4.904  -9.501   6.263  1.00 93.51           H
ATOM   4597  CB  THR A 302       3.211  -9.460   7.595  1.00 93.51           C
ATOM   4598  HB  THR A 302       2.450  -9.500   6.816  1.00 93.51           H
ATOM   4599  OG1 THR A 302       2.896  -8.646   8.721  1.00 93.51           O
ATOM   4600  HG1 THR A 302       3.249  -9.067   9.557  1.00 93.51           H
ATOM   4601  CG2 THR A 302       3.407 -10.857   8.188  1.00 93.51           C
ATOM   4602 1HG2 THR A 302       4.118 -10.805   9.012  1.00 93.51           H
ATOM   4603 2HG2 THR A 302       3.791 -11.528   7.419  1.00 93.51           H
ATOM   4604 3HG2 THR A 302       2.452 -11.233   8.555  1.00 93.51           H
ATOM   4605  HN  THR A 302       5.101  -9.031   9.048  1.00 93.51           H
ATOM   4606  N   GLN A 303       4.437  -6.472   7.338  1.00 92.11           N
ATOM   4607  CA  GLN A 303       4.359  -5.086   6.908  1.00 92.11           C
ATOM   4608  C   GLN A 303       5.490  -4.771   5.927  1.00 92.11           C
ATOM   4609  O   GLN A 303       5.274  -4.098   4.920  1.00 92.11           O
ATOM   4610  HA  GLN A 303       3.396  -4.993   6.405  1.00 92.11           H
ATOM   4611  CB  GLN A 303       4.392  -4.137   8.107  1.00 92.11           C
ATOM   4612 1HB  GLN A 303       3.505  -4.290   8.721  1.00 92.11           H
ATOM   4613 2HB  GLN A 303       5.256  -4.365   8.732  1.00 92.11           H
ATOM   4614  CG  GLN A 303       4.458  -2.678   7.650  1.00 92.11           C
ATOM   4615 1HG  GLN A 303       5.490  -2.409   7.426  1.00 92.11           H
ATOM   4616 2HG  GLN A 303       3.890  -2.557   6.728  1.00 92.11           H
ATOM   4617  CD  GLN A 303       3.903  -1.741   8.725  1.00 92.11           C
ATOM   4618  OE1 GLN A 303       4.494  -1.536   9.771  1.00 92.11           O
ATOM   4619  NE2 GLN A 303       2.736  -1.187   8.408  1.00 92.11           N
ATOM   4620 1HE2 GLN A 303       2.303  -1.398   7.532  1.00 92.11           H
ATOM   4621 2HE2 GLN A 303       2.292  -0.559   9.047  1.00 92.11           H
ATOM   4622  HN  GLN A 303       4.565  -6.602   8.321  1.00 92.11           H
ATOM   4623  N   THR A 304       6.672  -5.271   6.255  1.00 92.16           N
ATOM   4624  CA  THR A 304       7.848  -5.007   5.444  1.00 92.16           C
ATOM   4625  C   THR A 304       7.696  -5.643   4.061  1.00 92.16           C
ATOM   4626  O   THR A 304       8.089  -5.053   3.056  1.00 92.16           O
ATOM   4627  HA  THR A 304       7.927  -3.930   5.294  1.00 92.16           H
ATOM   4628  CB  THR A 304       9.074  -5.507   6.212  1.00 92.16           C
ATOM   4629  HB  THR A 304       9.066  -6.594   6.292  1.00 92.16           H
ATOM   4630  OG1 THR A 304       9.022  -4.799   7.447  1.00 92.16           O
ATOM   4631  HG1 THR A 304       8.568  -5.356   8.142  1.00 92.16           H
ATOM   4632  CG2 THR A 304      10.389  -5.051   5.576  1.00 92.16           C
ATOM   4633 1HG2 THR A 304      10.425  -3.962   5.558  1.00 92.16           H
ATOM   4634 2HG2 THR A 304      10.452  -5.434   4.557  1.00 92.16           H
ATOM   4635 3HG2 THR A 304      11.226  -5.433   6.160  1.00 92.16           H
ATOM   4636  HN  THR A 304       6.832  -5.847   7.057  1.00 92.16           H
ATOM   4637  N   ILE A 305       7.126  -6.839   4.054  1.00 92.39           N
ATOM   4638  CA  ILE A 305       6.879  -7.544   2.808  1.00 92.39           C
ATOM   4639  C   ILE A 305       5.914  -6.726   1.947  1.00 92.39           C
ATOM   4640  O   ILE A 305       6.078  -6.644   0.731  1.00 92.39           O
ATOM   4641  HA  ILE A 305       7.831  -7.620   2.281  1.00 92.39           H
ATOM   4642  CB  ILE A 305       6.399  -8.970   3.084  1.00 92.39           C
ATOM   4643  HB  ILE A 305       5.570  -8.920   3.790  1.00 92.39           H
ATOM   4644  CG1 ILE A 305       7.503  -9.802   3.740  1.00 92.39           C
ATOM   4645 1HG1 ILE A 305       8.281 -10.022   3.009  1.00 92.39           H
ATOM   4646 2HG1 ILE A 305       7.969  -9.227   4.540  1.00 92.39           H
ATOM   4647  CG2 ILE A 305       5.868  -9.626   1.808  1.00 92.39           C
ATOM   4648 1HG2 ILE A 305       5.031  -9.045   1.422  1.00 92.39           H
ATOM   4649 2HG2 ILE A 305       6.661  -9.663   1.061  1.00 92.39           H
ATOM   4650 3HG2 ILE A 305       5.533 -10.639   2.033  1.00 92.39           H
ATOM   4651  CD1 ILE A 305       6.942 -11.109   4.304  1.00 92.39           C
ATOM   4652 1HD1 ILE A 305       6.181 -10.885   5.052  1.00 92.39           H
ATOM   4653 2HD1 ILE A 305       6.497 -11.692   3.497  1.00 92.39           H
ATOM   4654 3HD1 ILE A 305       7.747 -11.681   4.765  1.00 92.39           H
ATOM   4655  HN  ILE A 305       6.835  -7.325   4.879  1.00 92.39           H
ATOM   4656  N   ALA A 306       4.929  -6.140   2.613  1.00 89.61           N
ATOM   4657  CA  ALA A 306       3.910  -5.372   1.918  1.00 89.61           C
ATOM   4658  C   ALA A 306       4.561  -4.166   1.239  1.00 89.61           C
ATOM   4659  O   ALA A 306       4.148  -3.764   0.152  1.00 89.61           O
ATOM   4660  HA  ALA A 306       3.471  -6.016   1.156  1.00 89.61           H
ATOM   4661  CB  ALA A 306       2.816  -4.964   2.907  1.00 89.61           C
ATOM   4662 1HB  ALA A 306       2.366  -5.858   3.340  1.00 89.61           H
ATOM   4663 2HB  ALA A 306       3.251  -4.356   3.700  1.00 89.61           H
ATOM   4664 3HB  ALA A 306       2.051  -4.388   2.386  1.00 89.61           H
ATOM   4665  HN  ALA A 306       4.822  -6.185   3.606  1.00 89.61           H
ATOM   4666  N   PHE A 307       5.568  -3.623   1.907  1.00 89.52           N
ATOM   4667  CA  PHE A 307       6.237  -2.431   1.414  1.00 89.52           C
ATOM   4668  C   PHE A 307       7.041  -2.737   0.148  1.00 89.52           C
ATOM   4669  O   PHE A 307       7.120  -1.908  -0.757  1.00 89.52           O
ATOM   4670  HA  PHE A 307       5.464  -1.698   1.182  1.00 89.52           H
ATOM   4671  CB  PHE A 307       7.195  -1.969   2.513  1.00 89.52           C
ATOM   4672 1HB  PHE A 307       7.815  -2.812   2.819  1.00 89.52           H
ATOM   4673 2HB  PHE A 307       7.865  -1.213   2.103  1.00 89.52           H
ATOM   4674  CG  PHE A 307       6.496  -1.394   3.747  1.00 89.52           C
ATOM   4675  CD1 PHE A 307       5.138  -1.376   3.812  1.00 89.52           C
ATOM   4676  HD1 PHE A 307       4.547  -1.771   2.986  1.00 89.52           H
ATOM   4677  CD2 PHE A 307       7.234  -0.902   4.778  1.00 89.52           C
ATOM   4678  HD2 PHE A 307       8.322  -0.916   4.726  1.00 89.52           H
ATOM   4679  CE1 PHE A 307       4.490  -0.843   4.958  1.00 89.52           C
ATOM   4680  HE1 PHE A 307       3.401  -0.828   5.010  1.00 89.52           H
ATOM   4681  CE2 PHE A 307       6.585  -0.369   5.924  1.00 89.52           C
ATOM   4682  HE2 PHE A 307       7.176   0.026   6.750  1.00 89.52           H
ATOM   4683  CZ  PHE A 307       5.227  -0.351   5.989  1.00 89.52           C
ATOM   4684  HZ  PHE A 307       4.729   0.058   6.868  1.00 89.52           H
ATOM   4685  HN  PHE A 307       5.926  -3.982   2.769  1.00 89.52           H
ATOM   4686  N   PHE A 308       7.616  -3.931   0.126  1.00 90.00           N
ATOM   4687  CA  PHE A 308       8.405  -4.360  -1.016  1.00 90.00           C
ATOM   4688  C   PHE A 308       7.564  -4.361  -2.294  1.00 90.00           C
ATOM   4689  O   PHE A 308       8.103  -4.279  -3.397  1.00 90.00           O
ATOM   4690  HA  PHE A 308       9.227  -3.652  -1.125  1.00 90.00           H
ATOM   4691  CB  PHE A 308       8.873  -5.787  -0.726  1.00 90.00           C
ATOM   4692 1HB  PHE A 308       8.277  -6.195   0.090  1.00 90.00           H
ATOM   4693 2HB  PHE A 308       8.681  -6.407  -1.602  1.00 90.00           H
ATOM   4694  CG  PHE A 308      10.355  -5.894  -0.358  1.00 90.00           C
ATOM   4695  CD1 PHE A 308      11.298  -5.916  -1.338  1.00 90.00           C
ATOM   4696  HD1 PHE A 308      10.999  -5.857  -2.384  1.00 90.00           H
ATOM   4697  CD2 PHE A 308      10.728  -5.966   0.947  1.00 90.00           C
ATOM   4698  HD2 PHE A 308       9.971  -5.949   1.732  1.00 90.00           H
ATOM   4699  CE1 PHE A 308      12.673  -6.015  -0.996  1.00 90.00           C
ATOM   4700  HE1 PHE A 308      13.429  -6.032  -1.781  1.00 90.00           H
ATOM   4701  CE2 PHE A 308      12.103  -6.065   1.289  1.00 90.00           C
ATOM   4702  HE2 PHE A 308      12.402  -6.124   2.335  1.00 90.00           H
ATOM   4703  CZ  PHE A 308      13.046  -6.087   0.309  1.00 90.00           C
ATOM   4704  HZ  PHE A 308      14.102  -6.163   0.571  1.00 90.00           H
ATOM   4705  HN  PHE A 308       7.550  -4.597   0.868  1.00 90.00           H
ATOM   4706  N   HIS A 309       6.256  -4.456  -2.104  1.00 86.45           N
ATOM   4707  CA  HIS A 309       5.338  -4.505  -3.229  1.00 86.45           C
ATOM   4708  C   HIS A 309       5.475  -3.227  -4.059  1.00 86.45           C
ATOM   4709  O   HIS A 309       5.351  -3.261  -5.282  1.00 86.45           O
ATOM   4710  HA  HIS A 309       5.635  -5.358  -3.838  1.00 86.45           H
ATOM   4711  CB  HIS A 309       3.905  -4.750  -2.750  1.00 86.45           C
ATOM   4712 1HB  HIS A 309       3.895  -5.624  -2.098  1.00 86.45           H
ATOM   4713 2HB  HIS A 309       3.584  -3.900  -2.148  1.00 86.45           H
ATOM   4714  CG  HIS A 309       2.912  -4.962  -3.868  1.00 86.45           C
ATOM   4715  ND1 HIS A 309       2.138  -3.938  -4.386  1.00 86.45           N
ATOM   4716  HD1 HIS A 309       2.153  -2.984  -4.088  1.00 86.45           H
ATOM   4717  CD2 HIS A 309       2.576  -6.088  -4.560  1.00 86.45           C
ATOM   4718  HD2 HIS A 309       2.999  -7.080  -4.406  1.00 86.45           H
ATOM   4719  CE1 HIS A 309       1.374  -4.438  -5.347  1.00 86.45           C
ATOM   4720  HE1 HIS A 309       0.653  -3.882  -5.947  1.00 86.45           H
ATOM   4721  NE2 HIS A 309       1.646  -5.770  -5.452  1.00 86.45           N
ATOM   4722  HN  HIS A 309       5.824  -4.499  -1.203  1.00 86.45           H
ATOM   4723  N   SER A 310       5.729  -2.130  -3.361  1.00 84.57           N
ATOM   4724  CA  SER A 310       5.839  -0.836  -4.014  1.00 84.57           C
ATOM   4725  C   SER A 310       7.073  -0.809  -4.918  1.00 84.57           C
ATOM   4726  O   SER A 310       7.155   0.003  -5.838  1.00 84.57           O
ATOM   4727  HA  SER A 310       4.929  -0.734  -4.605  1.00 84.57           H
ATOM   4728  CB  SER A 310       5.908   0.295  -2.986  1.00 84.57           C
ATOM   4729 1HB  SER A 310       6.699   0.083  -2.266  1.00 84.57           H
ATOM   4730 2HB  SER A 310       6.175   1.225  -3.488  1.00 84.57           H
ATOM   4731  OG  SER A 310       4.674   0.466  -2.296  1.00 84.57           O
ATOM   4732  HG  SER A 310       4.025   0.963  -2.872  1.00 84.57           H
ATOM   4733  HN  SER A 310       5.860  -2.116  -2.370  1.00 84.57           H
ATOM   4734  N   CYS A 311       8.003  -1.706  -4.624  1.00 86.66           N
ATOM   4735  CA  CYS A 311       9.208  -1.825  -5.426  1.00 86.66           C
ATOM   4736  C   CYS A 311       8.898  -2.716  -6.631  1.00 86.66           C
ATOM   4737  O   CYS A 311       9.494  -2.557  -7.695  1.00 86.66           O
ATOM   4738  HA  CYS A 311       9.471  -0.817  -5.747  1.00 86.66           H
ATOM   4739  CB  CYS A 311      10.382  -2.364  -4.606  1.00 86.66           C
ATOM   4740 1HB  CYS A 311      10.164  -3.375  -4.264  1.00 86.66           H
ATOM   4741 2HB  CYS A 311      11.275  -2.423  -5.229  1.00 86.66           H
ATOM   4742  SG  CYS A 311      10.695  -1.273  -3.170  1.00 86.66           S
ATOM   4743  HG  CYS A 311      11.448  -2.140  -2.498  1.00 86.66           H
ATOM   4744  HN  CYS A 311       7.942  -2.343  -3.855  1.00 86.66           H
ATOM   4745  N   LEU A 312       7.964  -3.633  -6.423  1.00 86.64           N
ATOM   4746  CA  LEU A 312       7.679  -4.650  -7.421  1.00 86.64           C
ATOM   4747  C   LEU A 312       6.713  -4.079  -8.462  1.00 86.64           C
ATOM   4748  O   LEU A 312       6.681  -4.540  -9.602  1.00 86.64           O
ATOM   4749  HA  LEU A 312       8.618  -4.892  -7.919  1.00 86.64           H
ATOM   4750  CB  LEU A 312       7.177  -5.931  -6.753  1.00 86.64           C
ATOM   4751 1HB  LEU A 312       6.309  -5.683  -6.143  1.00 86.64           H
ATOM   4752 2HB  LEU A 312       6.835  -6.613  -7.531  1.00 86.64           H
ATOM   4753  CG  LEU A 312       8.189  -6.670  -5.875  1.00 86.64           C
ATOM   4754  HG  LEU A 312       8.543  -5.981  -5.108  1.00 86.64           H
ATOM   4755  CD1 LEU A 312       7.531  -7.848  -5.154  1.00 86.64           C
ATOM   4756 1HD1 LEU A 312       6.722  -7.482  -4.522  1.00 86.64           H
ATOM   4757 2HD1 LEU A 312       7.131  -8.547  -5.889  1.00 86.64           H
ATOM   4758 3HD1 LEU A 312       8.273  -8.356  -4.536  1.00 86.64           H
ATOM   4759  CD2 LEU A 312       9.408  -7.105  -6.690  1.00 86.64           C
ATOM   4760 1HD2 LEU A 312       9.090  -7.771  -7.492  1.00 86.64           H
ATOM   4761 2HD2 LEU A 312       9.892  -6.226  -7.117  1.00 86.64           H
ATOM   4762 3HD2 LEU A 312      10.111  -7.628  -6.041  1.00 86.64           H
ATOM   4763  HN  LEU A 312       7.410  -3.689  -5.593  1.00 86.64           H
ATOM   4764  N   ASN A 313       5.949  -3.086  -8.032  1.00 79.07           N
ATOM   4765  CA  ASN A 313       4.929  -2.503  -8.886  1.00 79.07           C
ATOM   4766  C   ASN A 313       5.547  -2.141 -10.238  1.00 79.07           C
ATOM   4767  O   ASN A 313       5.012  -2.502 -11.285  1.00 79.07           O
ATOM   4768  HA  ASN A 313       4.156  -3.267  -8.971  1.00 79.07           H
ATOM   4769  CB  ASN A 313       4.359  -1.223  -8.269  1.00 79.07           C
ATOM   4770 1HB  ASN A 313       5.150  -0.683  -7.749  1.00 79.07           H
ATOM   4771 2HB  ASN A 313       3.991  -0.568  -9.058  1.00 79.07           H
ATOM   4772  CG  ASN A 313       3.225  -1.543  -7.293  1.00 79.07           C
ATOM   4773  OD1 ASN A 313       2.666  -2.627  -7.284  1.00 79.07           O
ATOM   4774  ND2 ASN A 313       2.918  -0.541  -6.474  1.00 79.07           N
ATOM   4775 1HD2 ASN A 313       3.416   0.324  -6.534  1.00 79.07           H
ATOM   4776 2HD2 ASN A 313       2.188  -0.652  -5.799  1.00 79.07           H
ATOM   4777  HN  ASN A 313       6.019  -2.681  -7.120  1.00 79.07           H
ATOM   4778  N   PRO A 314       6.679  -1.425 -10.241  1.00 78.76           N
ATOM   4779  CA  PRO A 314       7.371  -1.112 -11.494  1.00 78.76           C
ATOM   4780  C   PRO A 314       7.647  -2.353 -12.326  1.00 78.76           C
ATOM   4781  O   PRO A 314       7.322  -2.395 -13.511  1.00 78.76           O
ATOM   4782  HA  PRO A 314       6.741  -0.482 -12.122  1.00 78.76           H
ATOM   4783  CB  PRO A 314       8.665  -0.437 -11.034  1.00 78.76           C
ATOM   4784 1HB  PRO A 314       9.475  -1.157 -10.921  1.00 78.76           H
ATOM   4785 2HB  PRO A 314       9.003   0.311 -11.751  1.00 78.76           H
ATOM   4786  CG  PRO A 314       8.280   0.194  -9.701  1.00 78.76           C
ATOM   4787 1HG  PRO A 314       9.155   0.404  -9.086  1.00 78.76           H
ATOM   4788 2HG  PRO A 314       7.764   1.144  -9.837  1.00 78.76           H
ATOM   4789  CD  PRO A 314       7.382  -0.860  -9.074  1.00 78.76           C
ATOM   4790 1HD  PRO A 314       7.957  -1.621  -8.546  1.00 78.76           H
ATOM   4791 2HD  PRO A 314       6.693  -0.425  -8.350  1.00 78.76           H
ATOM   4792  N   VAL A 315       8.246  -3.341 -11.677  1.00 77.19           N
ATOM   4793  CA  VAL A 315       8.681  -4.540 -12.373  1.00 77.19           C
ATOM   4794  C   VAL A 315       7.470  -5.217 -13.018  1.00 77.19           C
ATOM   4795  O   VAL A 315       7.524  -5.617 -14.181  1.00 77.19           O
ATOM   4796  HA  VAL A 315       9.370  -4.231 -13.159  1.00 77.19           H
ATOM   4797  CB  VAL A 315       9.438  -5.458 -11.412  1.00 77.19           C
ATOM   4798  HB  VAL A 315       8.735  -5.802 -10.654  1.00 77.19           H
ATOM   4799  CG1 VAL A 315       9.981  -6.688 -12.143  1.00 77.19           C
ATOM   4800 1HG1 VAL A 315       9.153  -7.246 -12.580  1.00 77.19           H
ATOM   4801 2HG1 VAL A 315      10.662  -6.370 -12.932  1.00 77.19           H
ATOM   4802 3HG1 VAL A 315      10.515  -7.323 -11.436  1.00 77.19           H
ATOM   4803  CG2 VAL A 315      10.563  -4.701 -10.703  1.00 77.19           C
ATOM   4804 1HG2 VAL A 315      11.264  -4.315 -11.442  1.00 77.19           H
ATOM   4805 2HG2 VAL A 315      10.140  -3.872 -10.134  1.00 77.19           H
ATOM   4806 3HG2 VAL A 315      11.085  -5.377 -10.026  1.00 77.19           H
ATOM   4807  HN  VAL A 315       8.433  -3.332 -10.694  1.00 77.19           H
ATOM   4808  N   LEU A 316       6.406  -5.326 -12.236  1.00 74.57           N
ATOM   4809  CA  LEU A 316       5.290  -6.180 -12.605  1.00 74.57           C
ATOM   4810  C   LEU A 316       4.593  -5.597 -13.836  1.00 74.57           C
ATOM   4811  O   LEU A 316       4.378  -6.299 -14.823  1.00 74.57           O
ATOM   4812  HA  LEU A 316       5.698  -7.155 -12.869  1.00 74.57           H
ATOM   4813  CB  LEU A 316       4.357  -6.387 -11.411  1.00 74.57           C
ATOM   4814 1HB  LEU A 316       4.079  -5.410 -11.017  1.00 74.57           H
ATOM   4815 2HB  LEU A 316       3.441  -6.859 -11.768  1.00 74.57           H
ATOM   4816  CG  LEU A 316       4.915  -7.229 -10.261  1.00 74.57           C
ATOM   4817  HG  LEU A 316       5.846  -6.772  -9.925  1.00 74.57           H
ATOM   4818  CD1 LEU A 316       3.957  -7.233  -9.069  1.00 74.57           C
ATOM   4819 1HD1 LEU A 316       3.811  -6.212  -8.716  1.00 74.57           H
ATOM   4820 2HD1 LEU A 316       2.998  -7.652  -9.375  1.00 74.57           H
ATOM   4821 3HD1 LEU A 316       4.378  -7.838  -8.266  1.00 74.57           H
ATOM   4822  CD2 LEU A 316       5.252  -8.645 -10.732  1.00 74.57           C
ATOM   4823 1HD2 LEU A 316       4.350  -9.126 -11.110  1.00 74.57           H
ATOM   4824 2HD2 LEU A 316       5.998  -8.597 -11.525  1.00 74.57           H
ATOM   4825 3HD2 LEU A 316       5.647  -9.221  -9.895  1.00 74.57           H
ATOM   4826  HN  LEU A 316       6.301  -4.845 -11.366  1.00 74.57           H
ATOM   4827  N   TYR A 317       4.260  -4.318 -13.738  1.00 66.72           N
ATOM   4828  CA  TYR A 317       3.338  -3.710 -14.682  1.00 66.72           C
ATOM   4829  C   TYR A 317       4.088  -3.126 -15.881  1.00 66.72           C
ATOM   4830  O   TYR A 317       3.495  -2.889 -16.933  1.00 66.72           O
ATOM   4831  HA  TYR A 317       2.656  -4.485 -15.032  1.00 66.72           H
ATOM   4832  CB  TYR A 317       2.646  -2.574 -13.925  1.00 66.72           C
ATOM   4833 1HB  TYR A 317       3.406  -1.946 -13.460  1.00 66.72           H
ATOM   4834 2HB  TYR A 317       2.110  -1.950 -14.639  1.00 66.72           H
ATOM   4835  CG  TYR A 317       1.669  -3.049 -12.849  1.00 66.72           C
ATOM   4836  CD1 TYR A 317       0.459  -3.606 -13.212  1.00 66.72           C
ATOM   4837  HD1 TYR A 317       0.201  -3.708 -14.266  1.00 66.72           H
ATOM   4838  CD2 TYR A 317       1.996  -2.920 -11.514  1.00 66.72           C
ATOM   4839  HD2 TYR A 317       2.951  -2.480 -11.227  1.00 66.72           H
ATOM   4840  CE1 TYR A 317      -0.461  -4.053 -12.198  1.00 66.72           C
ATOM   4841  HE1 TYR A 317      -1.419  -4.495 -12.472  1.00 66.72           H
ATOM   4842  CE2 TYR A 317       1.076  -3.367 -10.501  1.00 66.72           C
ATOM   4843  HE2 TYR A 317       1.322  -3.271  -9.443  1.00 66.72           H
ATOM   4844  CZ  TYR A 317      -0.107  -3.911 -10.893  1.00 66.72           C
ATOM   4845  OH  TYR A 317      -0.976  -4.333  -9.936  1.00 66.72           O
ATOM   4846  HH  TYR A 317      -0.515  -4.377  -9.050  1.00 66.72           H
ATOM   4847  HN  TYR A 317       4.607  -3.702 -13.030  1.00 66.72           H
ATOM   4848  N   VAL A 318       5.380  -2.910 -15.682  1.00 65.82           N
ATOM   4849  CA  VAL A 318       6.131  -2.017 -16.548  1.00 65.82           C
ATOM   4850  C   VAL A 318       7.106  -2.837 -17.396  1.00 65.82           C
ATOM   4851  O   VAL A 318       7.013  -2.846 -18.622  1.00 65.82           O
ATOM   4852  HA  VAL A 318       5.419  -1.525 -17.211  1.00 65.82           H
ATOM   4853  CB  VAL A 318       6.825  -0.940 -15.713  1.00 65.82           C
ATOM   4854  HB  VAL A 318       7.659  -1.407 -15.189  1.00 65.82           H
ATOM   4855  CG1 VAL A 318       7.393   0.165 -16.607  1.00 65.82           C
ATOM   4856 1HG1 VAL A 318       8.119  -0.263 -17.297  1.00 65.82           H
ATOM   4857 2HG1 VAL A 318       6.583   0.628 -17.171  1.00 65.82           H
ATOM   4858 3HG1 VAL A 318       7.881   0.918 -15.988  1.00 65.82           H
ATOM   4859  CG2 VAL A 318       5.874  -0.362 -14.664  1.00 65.82           C
ATOM   4860 1HG2 VAL A 318       5.011   0.083 -15.161  1.00 65.82           H
ATOM   4861 2HG2 VAL A 318       5.539  -1.158 -13.999  1.00 65.82           H
ATOM   4862 3HG2 VAL A 318       6.392   0.402 -14.085  1.00 65.82           H
ATOM   4863  HN  VAL A 318       5.911  -3.332 -14.947  1.00 65.82           H
ATOM   4864  N   PHE A 319       8.020  -3.507 -16.708  1.00 64.57           N
ATOM   4865  CA  PHE A 319       9.059  -4.265 -17.384  1.00 64.57           C
ATOM   4866  C   PHE A 319       8.489  -5.540 -18.008  1.00 64.57           C
ATOM   4867  O   PHE A 319       9.118  -6.146 -18.875  1.00 64.57           O
ATOM   4868  HA  PHE A 319       9.465  -3.628 -18.169  1.00 64.57           H
ATOM   4869  CB  PHE A 319      10.094  -4.649 -16.324  1.00 64.57           C
ATOM   4870 1HB  PHE A 319       9.575  -5.049 -15.453  1.00 64.57           H
ATOM   4871 2HB  PHE A 319      10.722  -5.448 -16.717  1.00 64.57           H
ATOM   4872  CG  PHE A 319      10.988  -3.490 -15.879  1.00 64.57           C
ATOM   4873  CD1 PHE A 319      12.069  -3.140 -16.626  1.00 64.57           C
ATOM   4874  HD1 PHE A 319      12.299  -3.685 -17.541  1.00 64.57           H
ATOM   4875  CD2 PHE A 319      10.701  -2.809 -14.737  1.00 64.57           C
ATOM   4876  HD2 PHE A 319       9.835  -3.090 -14.138  1.00 64.57           H
ATOM   4877  CE1 PHE A 319      12.899  -2.064 -16.213  1.00 64.57           C
ATOM   4878  HE1 PHE A 319      13.766  -1.783 -16.811  1.00 64.57           H
ATOM   4879  CE2 PHE A 319      11.531  -1.734 -14.324  1.00 64.57           C
ATOM   4880  HE2 PHE A 319      11.302  -1.188 -13.408  1.00 64.57           H
ATOM   4881  CZ  PHE A 319      12.613  -1.384 -15.071  1.00 64.57           C
ATOM   4882  HZ  PHE A 319      13.250  -0.558 -14.754  1.00 64.57           H
ATOM   4883  HN  PHE A 319       8.057  -3.537 -15.709  1.00 64.57           H
ATOM   4884  N   VAL A 320       7.305  -5.910 -17.544  1.00 64.59           N
ATOM   4885  CA  VAL A 320       6.603  -7.051 -18.108  1.00 64.59           C
ATOM   4886  C   VAL A 320       5.913  -6.629 -19.406  1.00 64.59           C
ATOM   4887  O   VAL A 320       5.626  -7.465 -20.261  1.00 64.59           O
ATOM   4888  HA  VAL A 320       7.347  -7.814 -18.337  1.00 64.59           H
ATOM   4889  CB  VAL A 320       5.632  -7.630 -17.076  1.00 64.59           C
ATOM   4890  HB  VAL A 320       4.898  -6.860 -16.838  1.00 64.59           H
ATOM   4891  CG1 VAL A 320       4.882  -8.835 -17.646  1.00 64.59           C
ATOM   4892 1HG1 VAL A 320       4.315  -8.527 -18.525  1.00 64.59           H
ATOM   4893 2HG1 VAL A 320       5.596  -9.609 -17.927  1.00 64.59           H
ATOM   4894 3HG1 VAL A 320       4.199  -9.227 -16.893  1.00 64.59           H
ATOM   4895  CG2 VAL A 320       6.363  -8.000 -15.784  1.00 64.59           C
ATOM   4896 1HG2 VAL A 320       7.128  -8.745 -16.000  1.00 64.59           H
ATOM   4897 2HG2 VAL A 320       6.830  -7.110 -15.362  1.00 64.59           H
ATOM   4898 3HG2 VAL A 320       5.649  -8.409 -15.068  1.00 64.59           H
ATOM   4899  HN  VAL A 320       6.827  -5.446 -16.798  1.00 64.59           H
ATOM   4900  N   GLY A 321       5.667  -5.331 -19.514  1.00 63.94           N
ATOM   4901  CA  GLY A 321       5.023  -4.787 -20.697  1.00 63.94           C
ATOM   4902  C   GLY A 321       5.989  -4.757 -21.883  1.00 63.94           C
ATOM   4903  O   GLY A 321       7.063  -4.163 -21.798  1.00 63.94           O
ATOM   4904 1HA  GLY A 321       4.150  -5.389 -20.950  1.00 63.94           H
ATOM   4905 2HA  GLY A 321       4.665  -3.779 -20.489  1.00 63.94           H
ATOM   4906  HN  GLY A 321       5.900  -4.658 -18.812  1.00 63.94           H
ATOM   4907  N   GLU A 322       5.573  -5.406 -22.961  1.00 64.65           N
ATOM   4908  CA  GLU A 322       6.356  -5.402 -24.185  1.00 64.65           C
ATOM   4909  C   GLU A 322       6.535  -3.970 -24.695  1.00 64.65           C
ATOM   4910  O   GLU A 322       7.635  -3.579 -25.083  1.00 64.65           O
ATOM   4911  HA  GLU A 322       7.324  -5.821 -23.912  1.00 64.65           H
ATOM   4912  CB  GLU A 322       5.709  -6.287 -25.252  1.00 64.65           C
ATOM   4913 1HB  GLU A 322       4.631  -6.124 -25.261  1.00 64.65           H
ATOM   4914 2HB  GLU A 322       6.180  -6.103 -26.217  1.00 64.65           H
ATOM   4915  CG  GLU A 322       5.928  -7.769 -24.941  1.00 64.65           C
ATOM   4916 1HG  GLU A 322       6.983  -7.950 -24.739  1.00 64.65           H
ATOM   4917 2HG  GLU A 322       5.379  -8.040 -24.039  1.00 64.65           H
ATOM   4918  CD  GLU A 322       5.468  -8.647 -26.106  1.00 64.65           C
ATOM   4919  OE1 GLU A 322       5.866  -9.832 -26.115  1.00 64.65           O
ATOM   4920  OE2 GLU A 322       4.729  -8.114 -26.962  1.00 64.65           O
ATOM   4921  HN  GLU A 322       4.721  -5.926 -23.006  1.00 64.65           H
ATOM   4922  N   ARG A 323       5.438  -3.228 -24.679  1.00 63.62           N
ATOM   4923  CA  ARG A 323       5.452  -1.861 -25.169  1.00 63.62           C
ATOM   4924  C   ARG A 323       6.513  -1.043 -24.430  1.00 63.62           C
ATOM   4925  O   ARG A 323       7.313  -0.348 -25.055  1.00 63.62           O
ATOM   4926  HA  ARG A 323       5.691  -1.947 -26.229  1.00 63.62           H
ATOM   4927  CB  ARG A 323       4.086  -1.195 -24.986  1.00 63.62           C
ATOM   4928 1HB  ARG A 323       3.559  -1.663 -24.154  1.00 63.62           H
ATOM   4929 2HB  ARG A 323       4.221  -0.145 -24.727  1.00 63.62           H
ATOM   4930  CG  ARG A 323       3.246  -1.309 -26.259  1.00 63.62           C
ATOM   4931 1HG  ARG A 323       3.837  -0.994 -27.119  1.00 63.62           H
ATOM   4932 2HG  ARG A 323       2.970  -2.350 -26.425  1.00 63.62           H
ATOM   4933  CD  ARG A 323       1.983  -0.451 -26.160  1.00 63.62           C
ATOM   4934 1HD  ARG A 323       1.387  -0.763 -25.302  1.00 63.62           H
ATOM   4935 2HD  ARG A 323       2.253   0.592 -25.998  1.00 63.62           H
ATOM   4936  NE  ARG A 323       1.186  -0.579 -27.401  1.00 63.62           N
ATOM   4937  HE  ARG A 323       1.560  -1.135 -28.143  1.00 63.62           H
ATOM   4938  CZ  ARG A 323      -0.006   0.004 -27.592  1.00 63.62           C
ATOM   4939  NH1 ARG A 323      -0.555   0.759 -26.631  1.00 63.62           N
ATOM   4940 1HH1 ARG A 323      -0.075   0.892 -25.764  1.00 63.62           H
ATOM   4941 2HH1 ARG A 323      -1.445   1.191 -26.782  1.00 63.62           H
ATOM   4942  NH2 ARG A 323      -0.640  -0.181 -28.758  1.00 63.62           N
ATOM   4943 1HH2 ARG A 323      -1.529   0.247 -28.916  1.00 63.62           H
ATOM   4944 2HH2 ARG A 323      -0.223  -0.746 -29.470  1.00 63.62           H
ATOM   4945  HN  ARG A 323       4.553  -3.547 -24.340  1.00 63.62           H
ATOM   4946  N   PHE A 324       6.486  -1.153 -23.110  1.00 66.13           N
ATOM   4947  CA  PHE A 324       7.355  -0.343 -22.273  1.00 66.13           C
ATOM   4948  C   PHE A 324       8.825  -0.701 -22.501  1.00 66.13           C
ATOM   4949  O   PHE A 324       9.685   0.178 -22.524  1.00 66.13           O
ATOM   4950  HA  PHE A 324       7.190   0.699 -22.549  1.00 66.13           H
ATOM   4951  CB  PHE A 324       6.988  -0.648 -20.820  1.00 66.13           C
ATOM   4952 1HB  PHE A 324       5.905  -0.583 -20.708  1.00 66.13           H
ATOM   4953 2HB  PHE A 324       7.271  -1.675 -20.592  1.00 66.13           H
ATOM   4954  CG  PHE A 324       7.647   0.286 -19.803  1.00 66.13           C
ATOM   4955  CD1 PHE A 324       8.884  -0.004 -19.316  1.00 66.13           C
ATOM   4956  HD1 PHE A 324       9.405  -0.901 -19.650  1.00 66.13           H
ATOM   4957  CD2 PHE A 324       6.997   1.405 -19.385  1.00 66.13           C
ATOM   4958  HD2 PHE A 324       6.006   1.637 -19.775  1.00 66.13           H
ATOM   4959  CE1 PHE A 324       9.496   0.862 -18.372  1.00 66.13           C
ATOM   4960  HE1 PHE A 324      10.487   0.629 -17.981  1.00 66.13           H
ATOM   4961  CE2 PHE A 324       7.610   2.271 -18.441  1.00 66.13           C
ATOM   4962  HE2 PHE A 324       7.089   3.168 -18.106  1.00 66.13           H
ATOM   4963  CZ  PHE A 324       8.846   1.981 -17.954  1.00 66.13           C
ATOM   4964  HZ  PHE A 324       9.316   2.646 -17.229  1.00 66.13           H
ATOM   4965  HN  PHE A 324       5.886  -1.780 -22.613  1.00 66.13           H
ATOM   4966  N   ARG A 325       9.068  -1.993 -22.664  1.00 68.70           N
ATOM   4967  CA  ARG A 325      10.404  -2.469 -22.980  1.00 68.70           C
ATOM   4968  C   ARG A 325      10.919  -1.798 -24.255  1.00 68.70           C
ATOM   4969  O   ARG A 325      12.083  -1.407 -24.328  1.00 68.70           O
ATOM   4970  HA  ARG A 325      11.010  -2.191 -22.118  1.00 68.70           H
ATOM   4971  CB  ARG A 325      10.417  -3.987 -23.171  1.00 68.70           C
ATOM   4972 1HB  ARG A 325       9.580  -4.285 -23.802  1.00 68.70           H
ATOM   4973 2HB  ARG A 325      11.328  -4.285 -23.689  1.00 68.70           H
ATOM   4974  CG  ARG A 325      10.330  -4.710 -21.825  1.00 68.70           C
ATOM   4975 1HG  ARG A 325      11.071  -4.299 -21.139  1.00 68.70           H
ATOM   4976 2HG  ARG A 325       9.351  -4.536 -21.378  1.00 68.70           H
ATOM   4977  CD  ARG A 325      10.560  -6.213 -21.993  1.00 68.70           C
ATOM   4978 1HD  ARG A 325       9.791  -6.637 -22.639  1.00 68.70           H
ATOM   4979 2HD  ARG A 325      11.519  -6.389 -22.481  1.00 68.70           H
ATOM   4980  NE  ARG A 325      10.535  -6.880 -20.672  1.00 68.70           N
ATOM   4981  HE  ARG A 325      10.301  -6.327 -19.872  1.00 68.70           H
ATOM   4982  CZ  ARG A 325      10.807  -8.178 -20.481  1.00 68.70           C
ATOM   4983  NH1 ARG A 325      11.127  -8.966 -21.517  1.00 68.70           N
ATOM   4984 1HH1 ARG A 325      11.164  -8.586 -22.441  1.00 68.70           H
ATOM   4985 2HH1 ARG A 325      11.328  -9.933 -21.366  1.00 68.70           H
ATOM   4986  NH2 ARG A 325      10.754  -8.677 -19.238  1.00 68.70           N
ATOM   4987 1HH2 ARG A 325      10.954  -9.643 -19.079  1.00 68.70           H
ATOM   4988 2HH2 ARG A 325      10.515  -8.082 -18.471  1.00 68.70           H
ATOM   4989  HN  ARG A 325       8.373  -2.707 -22.583  1.00 68.70           H
ATOM   4990  N   ARG A 326      10.026  -1.684 -25.227  1.00 70.09           N
ATOM   4991  CA  ARG A 326      10.350  -0.992 -26.463  1.00 70.09           C
ATOM   4992  C   ARG A 326      10.609   0.491 -26.190  1.00 70.09           C
ATOM   4993  O   ARG A 326      11.580   1.057 -26.688  1.00 70.09           O
ATOM   4994  HA  ARG A 326      11.250  -1.486 -26.832  1.00 70.09           H
ATOM   4995  CB  ARG A 326       9.217  -1.125 -27.483  1.00 70.09           C
ATOM   4996 1HB  ARG A 326       8.271  -0.846 -27.019  1.00 70.09           H
ATOM   4997 2HB  ARG A 326       9.383  -0.434 -28.309  1.00 70.09           H
ATOM   4998  CG  ARG A 326       9.126  -2.556 -28.017  1.00 70.09           C
ATOM   4999 1HG  ARG A 326      10.079  -2.844 -28.461  1.00 70.09           H
ATOM   5000 2HG  ARG A 326       8.937  -3.244 -27.194  1.00 70.09           H
ATOM   5001  CD  ARG A 326       8.013  -2.681 -29.060  1.00 70.09           C
ATOM   5002 1HD  ARG A 326       7.076  -2.302 -28.652  1.00 70.09           H
ATOM   5003 2HD  ARG A 326       8.251  -2.072 -29.932  1.00 70.09           H
ATOM   5004  NE  ARG A 326       7.853  -4.097 -29.461  1.00 70.09           N
ATOM   5005  HE  ARG A 326       7.916  -4.796 -28.749  1.00 70.09           H
ATOM   5006  CZ  ARG A 326       7.629  -4.501 -30.719  1.00 70.09           C
ATOM   5007  NH1 ARG A 326       7.535  -3.607 -31.714  1.00 70.09           N
ATOM   5008 1HH1 ARG A 326       7.633  -2.631 -31.520  1.00 70.09           H
ATOM   5009 2HH1 ARG A 326       7.368  -3.917 -32.650  1.00 70.09           H
ATOM   5010  NH2 ARG A 326       7.499  -5.811 -30.968  1.00 70.09           N
ATOM   5011 1HH2 ARG A 326       7.332  -6.129 -31.901  1.00 70.09           H
ATOM   5012 2HH2 ARG A 326       7.571  -6.471 -30.220  1.00 70.09           H
ATOM   5013  HN  ARG A 326       9.098  -2.054 -25.181  1.00 70.09           H
ATOM   5014  N   ASP A 327       9.724   1.077 -25.397  1.00 69.34           N
ATOM   5015  CA  ASP A 327       9.758   2.511 -25.169  1.00 69.34           C
ATOM   5016  C   ASP A 327      10.942   2.850 -24.261  1.00 69.34           C
ATOM   5017  O   ASP A 327      11.557   3.906 -24.406  1.00 69.34           O
ATOM   5018  HA  ASP A 327       9.850   2.957 -26.159  1.00 69.34           H
ATOM   5019  CB  ASP A 327       8.480   2.989 -24.476  1.00 69.34           C
ATOM   5020 1HB  ASP A 327       8.303   2.394 -23.581  1.00 69.34           H
ATOM   5021 2HB  ASP A 327       8.602   4.023 -24.153  1.00 69.34           H
ATOM   5022  CG  ASP A 327       7.276   2.881 -25.414  1.00 69.34           C
ATOM   5023  OD1 ASP A 327       7.511   2.870 -26.641  1.00 69.34           O
ATOM   5024  OD2 ASP A 327       6.147   2.812 -24.881  1.00 69.34           O
ATOM   5025  HN  ASP A 327       8.994   0.590 -24.918  1.00 69.34           H
ATOM   5026  N   LEU A 328      11.227   1.935 -23.346  1.00 70.10           N
ATOM   5027  CA  LEU A 328      12.398   2.065 -22.497  1.00 70.10           C
ATOM   5028  C   LEU A 328      13.654   2.113 -23.370  1.00 70.10           C
ATOM   5029  O   LEU A 328      14.501   2.987 -23.198  1.00 70.10           O
ATOM   5030  HA  LEU A 328      12.312   3.013 -21.964  1.00 70.10           H
ATOM   5031  CB  LEU A 328      12.423   0.955 -21.444  1.00 70.10           C
ATOM   5032 1HB  LEU A 328      11.504   1.014 -20.861  1.00 70.10           H
ATOM   5033 2HB  LEU A 328      12.413  -0.006 -21.959  1.00 70.10           H
ATOM   5034  CG  LEU A 328      13.609   0.973 -20.478  1.00 70.10           C
ATOM   5035  HG  LEU A 328      14.504   1.238 -21.041  1.00 70.10           H
ATOM   5036  CD1 LEU A 328      13.422   2.040 -19.399  1.00 70.10           C
ATOM   5037 1HD1 LEU A 328      13.338   3.021 -19.868  1.00 70.10           H
ATOM   5038 2HD1 LEU A 328      12.514   1.830 -18.834  1.00 70.10           H
ATOM   5039 3HD1 LEU A 328      14.279   2.031 -18.726  1.00 70.10           H
ATOM   5040  CD2 LEU A 328      13.848  -0.414 -19.878  1.00 70.10           C
ATOM   5041 1HD2 LEU A 328      12.959  -0.732 -19.333  1.00 70.10           H
ATOM   5042 2HD2 LEU A 328      14.058  -1.125 -20.677  1.00 70.10           H
ATOM   5043 3HD2 LEU A 328      14.697  -0.373 -19.195  1.00 70.10           H
ATOM   5044  HN  LEU A 328      10.674   1.118 -23.182  1.00 70.10           H
ATOM   5045  N   VAL A 329      13.733   1.162 -24.289  1.00 72.56           N
ATOM   5046  CA  VAL A 329      14.886   1.064 -25.167  1.00 72.56           C
ATOM   5047  C   VAL A 329      14.963   2.316 -26.043  1.00 72.56           C
ATOM   5048  O   VAL A 329      16.052   2.779 -26.377  1.00 72.56           O
ATOM   5049  HA  VAL A 329      15.776   1.021 -24.539  1.00 72.56           H
ATOM   5050  CB  VAL A 329      14.817  -0.230 -25.980  1.00 72.56           C
ATOM   5051  HB  VAL A 329      13.832  -0.282 -26.444  1.00 72.56           H
ATOM   5052  CG1 VAL A 329      15.863  -0.234 -27.096  1.00 72.56           C
ATOM   5053 1HG1 VAL A 329      15.684   0.609 -27.765  1.00 72.56           H
ATOM   5054 2HG1 VAL A 329      16.859  -0.147 -26.661  1.00 72.56           H
ATOM   5055 3HG1 VAL A 329      15.792  -1.165 -27.658  1.00 72.56           H
ATOM   5056  CG2 VAL A 329      14.975  -1.455 -25.076  1.00 72.56           C
ATOM   5057 1HG2 VAL A 329      15.940  -1.410 -24.571  1.00 72.56           H
ATOM   5058 2HG2 VAL A 329      14.177  -1.464 -24.334  1.00 72.56           H
ATOM   5059 3HG2 VAL A 329      14.922  -2.361 -25.679  1.00 72.56           H
ATOM   5060  HN  VAL A 329      13.029   0.468 -24.438  1.00 72.56           H
ATOM   5061  N   LYS A 330      13.791   2.830 -26.389  1.00 70.41           N
[truncated: 117,320 more chars]
